# Supplementary material for: Evaluation of functional tests performance using a camera-based and machine learning approach
Source: PLoS One. 2023 Nov 3;18(11):e0288279. doi: 10.1371/journal.pone.0288279 (PMC10624324; doi:10.1371/journal.pone.0288279)
Supplement: S1 Data — This dataset includes all the extracted keypoints of movements and the associated features and statistics, which were used for the analyses presented in the main manuscript. (ZIP) [file pone.0288279.s001.zip › PLOS_data_28032023/original_movement_data/CSV/000020_SDT_P_crop.csv]

[498.2545166 195.59863281 0.93064511]	[482.77844238 275.04269409 0.95241439]	[423.80645752 275.06228638 0.87762105]	[400.82839966 382.74645996 0.87663805]	[398.15087891 475.08728027 0.86925375]	[541.80767822 275.04800415 0.91667253]	[557.26672363 380.28930664 0.85293984]	[562.27099609 480.1539917 0.89623332]	[482.7371521 459.65689087 0.72225225]	[441.6796875 459.67340088 0.70406967]	[439.11550903 608.51446533 0.77895504]	[439.05477905 757.37719727 0.78690964]	[521.39404297 459.6555481 0.71638715]	[521.1973877 608.62976074 0.80601031]	[521.39959717 754.75378418 0.82268655]	[480.36053467 190.28219604 0.92936277]	[503.42837524 187.78773499 0.92086554]	[459.58520508 198.11689758 0.90084386]	[5.18753601e+02 1.95434555e+02 2.18793392e-01]	[523.78552246 790.6350708 0.8272503 ]	[541.82537842 788.02752686 0.83213806]	[5.18726379e+02 7.67642944e+02 6.93278134e-01]	[441.77304077 790.72833252 0.79342812]	[421.35159302 790.6151123 0.79590142]	[4.39234314e+02 7.67640442e+02 6.78145647e-01]
[498.25030518 195.59913635 0.92975676]	[482.78991699 275.03811646 0.95239502]	[423.81240845 275.05792236 0.87648261]	[400.82543945 382.75238037 0.87606752]	[398.1524353 475.10668945 0.87394702]	[541.81591797 275.04653931 0.91734481]	[557.27490234 380.29260254 0.85056233]	[562.28991699 480.1675415 0.89880633]	[482.75601196 459.67822266 0.72295749]	[441.69647217 459.69842529 0.70667291]	[439.12109375 608.50592041 0.7797212 ]	[439.05651855 757.37878418 0.78649712]	[521.40985107 459.6751709 0.71555382]	[521.19793701 608.6307373 0.80695564]	[521.39245605 754.77490234 0.82173592]	[480.35864258 190.2824707 0.92924148]	[503.42520142 187.78710938 0.92178643]	[459.58676147 198.11857605 0.90139896]	[5.18749817e+02 1.95430847e+02 2.18727782e-01]	[523.80175781 790.65740967 0.83128327]	[541.83703613 788.03997803 0.84057683]	[5.18715454e+02 7.67663391e+02 6.92466974e-01]	[441.76461792 790.73162842 0.79417896]	[421.34561157 790.61517334 0.79655933]	[4.39242462e+02 7.67642334e+02 6.78197622e-01]
[498.23568726 195.59960938 0.9277032 ]	[482.78927612 275.03533936 0.95242882]	[423.8104248 275.05755615 0.87625384]	[400.81536865 382.77078247 0.87473774]	[398.15139771 475.17529297 0.87856412]	[541.81744385 275.0446167 0.91673112]	[557.2713623 380.28585815 0.85193229]	[562.30834961 480.18762207 0.90339077]	[482.75158691 459.66976929 0.71957517]	[441.68145752 459.68780518 0.70376593]	[439.1187439 608.50189209 0.78109282]	[439.05523682 757.37390137 0.7859652 ]	[521.41802979 459.66784668 0.71414232]	[521.20751953 608.62878418 0.81037903]	[521.39398193 754.77246094 0.82222009]	[480.34765625 190.28671265 0.92933136]	[503.41784668 187.7855072 0.92170751]	[459.58529663 198.12261963 0.90032768]	[5.18742798e+02 1.95427536e+02 2.42301092e-01]	[523.80285645 790.65325928 0.83164757]	[541.8359375 788.04003906 0.84080309]	[5.18714539e+02 7.67660095e+02 6.90221727e-01]	[441.7711792 790.73547363 0.79132277]	[421.34991455 790.6204834 0.7942875 ]	[4.39241211e+02 7.67633484e+02 6.77549005e-01]
[498.22250366 195.59713745 0.92632967]	[482.79016113 275.0395813 0.95255041]	[423.81307983 275.06173706 0.87556505]	[400.81738281 382.7767334 0.87366152]	[398.15402222 475.1713562 0.87909651]	[541.81768799 275.04537964 0.91631699]	[559.68707275 380.30175781 0.85046154]	[562.30664062 480.19326782 0.90330458]	[482.7437439 459.67703247 0.71866667]	[441.67422485 459.69607544 0.70340276]	[439.11663818 608.50048828 0.78169024]	[439.05560303 757.36480713 0.78505403]	[521.41088867 459.67556763 0.71393484]	[521.20715332 608.62567139 0.80803949]	[521.3928833 754.76501465 0.82269663]	[480.33660889 190.29098511 0.92952955]	[503.41293335 187.78746033 0.92164218]	[459.58599854 198.1290741 0.89896357]	[5.18730530e+02 1.95431000e+02 2.66240865e-01]	[523.79815674 790.65356445 0.83108687]	[541.8324585 788.0380249 0.83954233]	[5.18719116e+02 7.67652954e+02 6.89520478e-01]	[4.41776031e+02 7.90746399e+02 7.90459156e-01]	[421.35369873 790.62866211 0.79346138]	[4.39240662e+02 7.67623901e+02 6.75694346e-01]
[498.22232056 195.59857178 0.92590302]	[482.79064941 275.04223633 0.95283854]	[423.8132019 275.06362915 0.87554586]	[400.81628418 382.75775146 0.87668824]	[398.15408325 475.16384888 0.87833369]	[541.81872559 275.04937744 0.91690469]	[557.27233887 380.28631592 0.85364664]	[562.30395508 480.19415283 0.90311992]	[482.74395752 459.68179321 0.71788567]	[441.68051147 459.7069397 0.70396835]	[439.11480713 608.51531982 0.77993542]	[439.05841064 759.86456299 0.78487289]	[521.40716553 459.67340088 0.71362793]	[521.20965576 611.0760498 0.80889767]	[521.40600586 754.77874756 0.82246751]	[480.3369751 190.29115295 0.92953575]	[503.41189575 187.78852844 0.92184055]	[457.22293091 198.12985229 0.89915758]	[5.18726685e+02 1.95429611e+02 2.60361344e-01]	[523.79693604 790.65838623 0.83287364]	[541.83557129 788.0479126 0.8392238 ]	[5.18730835e+02 7.67664307e+02 6.93278193e-01]	[4.41760437e+02 7.90755188e+02 7.87870944e-01]	[421.34136963 790.63525391 0.79254168]	[4.39249023e+02 7.67647705e+02 6.76422894e-01]
[498.19995117 195.60101318 0.92232054]	[482.79043579 275.04385376 0.95222199]	[423.81130981 275.06533813 0.87573731]	[400.81658936 382.75738525 0.87642103]	[398.15032959 477.59909058 0.87857085]	[541.82067871 275.05130005 0.91690278]	[557.27532959 380.29473877 0.85145003]	[562.31036377 480.20074463 0.9045794 ]	[482.74316406 459.66912842 0.71852571]	[441.68045044 459.69039917 0.70345366]	[439.12207031 606.08905029 0.78069288]	[439.05673218 759.86218262 0.78179771]	[521.40759277 459.66366577 0.71375912]	[521.22406006 611.07739258 0.81057215]	[521.4128418 754.77197266 0.82138544]	[480.32037354 190.30027771 0.9302389 ]	[503.39654541 187.78166199 0.92273045]	[457.22158813 198.13337708 0.89990073]	[5.18700012e+02 1.95419495e+02 2.89056033e-01]	[523.79193115 790.66339111 0.83070666]	[541.83312988 788.05548096 0.83784491]	[5.18739563e+02 7.67657593e+02 6.92142367e-01]	[4.41769012e+02 7.90770264e+02 7.82974899e-01]	[4.21342560e+02 7.90648621e+02 7.88653910e-01]	[4.39242584e+02 7.67633606e+02 6.73076212e-01]
[498.17269897 195.61125183 0.91384768]	[482.78503418 275.03921509 0.95332718]	[423.80947876 275.06610107 0.87626034]	[400.81930542 382.74932861 0.87540054]	[398.14810181 475.17532349 0.87655759]	[541.81555176 275.04135132 0.91645837]	[557.26971436 380.29693604 0.85060412]	[562.3145752 480.22793579 0.90775937]	[482.74060059 459.67120361 0.71883184]	[441.68008423 459.68945312 0.70267385]	[439.12850952 606.07171631 0.78178632]	[439.05874634 759.86810303 0.78080535]	[521.40557861 459.66809082 0.71428472]	[521.2232666 611.08435059 0.81086928]	[521.41204834 754.77410889 0.82167917]	[480.30001831 190.30796814 0.92977214]	[503.38027954 187.78970337 0.92351454]	[457.22018433 198.13371277 0.90072221]	[5.18654846e+02 1.95436630e+02 3.27175885e-01]	[523.79638672 790.67156982 0.83313513]	[541.83898926 788.05969238 0.84043312]	[5.18736694e+02 7.67661499e+02 6.95067883e-01]	[4.41770691e+02 7.90769165e+02 7.78144181e-01]	[4.21343506e+02 7.90648376e+02 7.83589542e-01]	[4.39247162e+02 7.67631897e+02 6.69461846e-01]
[498.13546753 195.62219238 0.90434378]	[482.79187012 275.04684448 0.95274079]	[423.81488037 275.072052 0.87502527]	[400.81768799 382.74533081 0.87726355]	[398.14801025 477.62338257 0.88051963]	[541.81671143 275.04959106 0.91491634]	[559.68395996 380.30264282 0.84904009]	[562.30596924 480.20159912 0.90221548]	[482.73797607 459.67712402 0.71643293]	[441.68029785 459.68914795 0.7004751 ]	[439.12677002 606.06829834 0.78308159]	[439.05480957 757.38977051 0.77978301]	[521.39923096 459.6763916 0.71121556]	[521.22589111 611.11798096 0.80774099]	[521.41296387 754.7723999 0.82050169]	[480.27420044 190.31903076 0.92993557]	[503.35888672 187.80276489 0.92413425]	[457.21936035 198.13595581 0.90040547]	[5.18641663e+02 1.95460159e+02 3.75336230e-01]	[523.796875 790.671875 0.83272338]	[541.84393311 788.05871582 0.8399117 ]	[5.18731873e+02 7.67662292e+02 6.92674816e-01]	[4.41768799e+02 7.90768616e+02 7.81121254e-01]	[4.21342163e+02 7.90648071e+02 7.85999537e-01]	[4.39248962e+02 7.67626282e+02 6.70026898e-01]
[495.67974854 198.00462341 0.89195687]	[482.78787231 275.04263306 0.95298111]	[423.81036377 275.07376099 0.87682694]	[400.80511475 382.75848389 0.87643695]	[398.15783691 477.59811401 0.87676764]	[541.81500244 275.04205322 0.91515422]	[559.68743896 380.31759644 0.84611577]	[562.3125 480.19570923 0.90409338]	[482.73251343 459.67965698 0.71978128]	[441.6734314 459.69494629 0.70422482]	[439.11972046 606.06292725 0.78814161]	[439.05633545 759.86541748 0.77990389]	[521.39831543 459.6762085 0.71485072]	[521.21606445 611.09844971 0.80529386]	[521.41149902 754.7565918 0.82051998]	[480.24386597 190.34739685 0.93132854]	[503.33392334 187.81651306 0.92578083]	[457.20895386 198.1269989 0.90168476]	[5.16215149e+02 1.95464417e+02 4.19561148e-01]	[523.79577637 790.6696167 0.83259737]	[541.84185791 788.05432129 0.83937764]	[5.18733154e+02 7.67643738e+02 6.92153692e-01]	[4.41764252e+02 7.90792542e+02 7.77933002e-01]	[4.21339935e+02 7.90666992e+02 7.86299765e-01]	[4.39250000e+02 7.67634338e+02 6.73215389e-01]
[495.63818359 198.01420593 0.88615501]	[482.78286743 275.04907227 0.95297515]	[423.81384277 275.07418823 0.87620282]	[400.80728149 382.75576782 0.87695944]	[398.16171265 477.60235596 0.87707341]	[541.80834961 275.0496521 0.91411328]	[559.69012451 380.32867432 0.84470052]	[562.30682373 480.21688843 0.90772915]	[482.73083496 459.68792725 0.72220051]	[439.32525635 459.70498657 0.70757639]	[439.11212158 606.07830811 0.78374082]	[439.05688477 759.8815918 0.78103858]	[521.40252686 459.68621826 0.71617568]	[521.21496582 611.09362793 0.80706173]	[521.41485596 754.7635498 0.82017756]	[480.21694946 190.35162354 0.92878157]	[503.31771851 187.81921387 0.92443281]	[457.1925354 198.11608887 0.89937407]	[5.18643188e+02 1.95467972e+02 4.77869183e-01]	[523.79974365 790.67443848 0.83383054]	[541.84552002 788.05487061 0.83973181]	[5.18738647e+02 7.67648560e+02 6.93124294e-01]	[4.41760620e+02 7.90801392e+02 7.78347611e-01]	[4.21337860e+02 7.90673096e+02 7.87075460e-01]	[4.39251373e+02 7.67647095e+02 6.75129235e-01]
[493.1206665 198.02992249 0.87434083]	[482.7805481 275.05508423 0.95254552]	[423.80709839 275.0786438 0.8774426 ]	[400.80477905 382.75253296 0.87803054]	[398.16619873 477.59671021 0.87690902]	[541.81085205 275.05682373 0.91260535]	[559.6918335 380.31600952 0.84900522]	[562.30755615 480.20880127 0.90754759]	[482.72622681 459.69775391 0.72266734]	[439.32165527 459.71990967 0.70884824]	[439.11578369 606.09075928 0.78001291]	[439.05740356 759.88049316 0.77991778]	[521.39654541 459.69439697 0.71637142]	[521.21264648 611.10577393 0.80534494]	[521.41351318 754.76373291 0.82045531]	[480.18487549 190.35862732 0.92424381]	[503.2828064 190.25540161 0.92525482]	[457.17327881 198.10464478 0.89898062]	[518.66729736 195.48588562 0.5828228 ]	[523.80334473 790.6774292 0.8353852 ]	[541.8480835 788.05474854 0.84111446]	[5.18737976e+02 7.67649353e+02 6.94517136e-01]	[4.41760773e+02 7.90793213e+02 7.75947213e-01]	[4.21339294e+02 7.90666260e+02 7.82451630e-01]	[4.39256195e+02 7.67641907e+02 6.71098113e-01]
[493.06570435 198.03501892 0.87145162]	[482.78686523 275.06576538 0.95181262]	[423.81304932 275.08337402 0.87630296]	[400.80575562 382.84667969 0.87126476]	[398.15985107 477.60443115 0.88198602]	[541.80792236 275.0696106 0.91166127]	[559.68927002 382.72689819 0.84296435]	[562.30895996 480.21203613 0.9099679 ]	[482.73358154 459.74755859 0.72712457]	[441.66882324 459.77194214 0.71799368]	[439.12481689 608.51489258 0.78069103]	[436.69711304 759.89801025 0.77089638]	[521.41003418 459.74859619 0.72314405]	[521.2164917 611.10491943 0.80662245]	[521.42700195 754.77514648 0.81787086]	[480.15982056 190.36457825 0.92117572]	[503.26208496 190.27346802 0.92738885]	[457.16647339 198.10099792 0.89738798]	[518.67883301 195.50123596 0.63369918]	[523.80297852 790.65863037 0.83108974]	[541.85583496 788.043396 0.83379871]	[5.18756714e+02 7.67661499e+02 6.95494533e-01]	[4.41780701e+02 7.90810242e+02 7.57031143e-01]	[4.21353668e+02 7.90687378e+02 7.61958897e-01]	[4.39241333e+02 7.67642700e+02 6.52173221e-01]
[493.03839111 198.02546692 0.86911285]	[482.79418945 275.06463623 0.95134908]	[423.81747437 275.08016968 0.87464398]	[400.80609131 382.82992554 0.87007582]	[398.16403198 477.62103271 0.8821221 ]	[541.81652832 275.07110596 0.91293275]	[559.68719482 382.72714233 0.84271759]	[562.30395508 480.20455933 0.90891635]	[482.74493408 459.73248291 0.72972751]	[441.681427 459.76000977 0.71792507]	[439.11758423 606.0916748 0.78282845]	[439.05163574 759.89257812 0.77353644]	[521.41595459 459.73233032 0.72502774]	[521.2052002 611.08477783 0.809668 ]	[523.76367188 754.7979126 0.81641948]	[480.14337158 190.35467529 0.91599989]	[503.24560547 190.26420593 0.92557514]	[457.16564941 198.08937073 0.89901477]	[518.66949463 195.50424194 0.66733837]	[523.80767822 790.67663574 0.83500069]	[541.85754395 788.05957031 0.8352927 ]	[5.18777649e+02 7.67678650e+02 7.01239347e-01]	[4.41787018e+02 7.93217102e+02 7.57370710e-01]	[4.21352448e+02 7.90694641e+02 7.64006019e-01]	[4.39251251e+02 7.67639038e+02 6.53467834e-01]
[490.55130005 198.01953125 0.86921459]	[482.79269409 275.06384277 0.95062661]	[423.81402588 275.07495117 0.87442809]	[400.80911255 382.81393433 0.87144876]	[398.16610718 477.63549805 0.88408017]	[541.82196045 275.07693481 0.91163623]	[559.68756104 382.72518921 0.84354877]	[562.30029297 480.18997192 0.90802252]	[482.74816895 459.72561646 0.73037839]	[441.68133545 459.7512207 0.7178545 ]	[439.1088562 608.51855469 0.77915585]	[436.69989014 759.90527344 0.77449632]	[521.42205811 459.7230835 0.72615027]	[521.21105957 611.10540771 0.81015009]	[523.76257324 754.8081665 0.81584364]	[480.12564087 190.34289551 0.90983725]	[503.23068237 190.25917053 0.92386752]	[457.15682983 198.08070374 0.898166 ]	[518.66082764 195.51713562 0.6913625 ]	[523.80889893 790.68939209 0.83365512]	[541.85620117 788.07232666 0.83631134]	[5.18769958e+02 7.67691528e+02 7.02855229e-01]	[4.41799255e+02 7.93235474e+02 7.57233262e-01]	[4.21360901e+02 7.90710754e+02 7.63817489e-01]	[4.39246246e+02 7.67649719e+02 6.57204926e-01]
[490.53561401 198.01074219 0.8701033 ]	[482.78759766 275.06759644 0.95048213]	[423.80807495 275.07907104 0.87472159]	[400.79553223 382.80883789 0.87271255]	[398.1550293 477.63446045 0.88390642]	[541.81414795 275.08255005 0.90986145]	[557.27288818 380.33084106 0.84500831]	[562.29406738 480.17764282 0.90593672]	[482.74996948 459.72958374 0.73194873]	[441.67483521 459.7505188 0.7188015 ]	[439.10943604 608.50335693 0.77952963]	[439.059021 759.91174316 0.77724892]	[521.42907715 459.73150635 0.72680956]	[521.21234131 611.10913086 0.81039709]	[523.76000977 754.81756592 0.81534183]	[480.11050415 190.33161926 0.90427077]	[500.89871216 187.83215332 0.92066437]	[457.14334106 198.07720947 0.89609981]	[518.67102051 195.50643921 0.70955813]	[523.81481934 790.69818115 0.83419704]	[541.86218262 788.078125 0.83786029]	[5.18766418e+02 7.67699951e+02 7.03814268e-01]	[4.41794159e+02 7.93225403e+02 7.62315392e-01]	[4.21357147e+02 7.90701599e+02 7.70097494e-01]	[4.39259521e+02 7.67652954e+02 6.59664154e-01]
[490.53738403 198.00984192 0.8705734 ]	[482.78643799 275.06671143 0.9500742 ]	[423.8053894 275.07269287 0.87410063]	[400.77929688 382.84146118 0.8716706 ]	[398.15124512 477.64596558 0.88545489]	[541.81646729 275.08755493 0.90903431]	[557.2744751 380.33532715 0.84530884]	[562.28222656 480.1791687 0.90648508]	[482.74191284 459.73913574 0.73489642]	[441.66720581 459.75714111 0.72260487]	[439.10693359 608.50378418 0.77884555]	[439.05963135 759.91479492 0.77762604]	[521.41870117 459.74630737 0.72962403]	[521.2142334 611.12054443 0.8095625 ]	[523.75561523 754.82244873 0.8149845 ]	[480.11172485 190.33236694 0.90519959]	[500.89862061 187.83058167 0.92046893]	[457.14358521 198.08078003 0.89525062]	[518.67120361 195.50514221 0.70181042]	[523.81542969 790.69909668 0.83355927]	[541.85906982 788.07873535 0.83961463]	[5.18763123e+02 7.67705383e+02 7.03722835e-01]	[4.41795532e+02 7.93221802e+02 7.62312889e-01]	[4.21358551e+02 7.90698975e+02 7.70537555e-01]	[4.39259613e+02 7.67652710e+02 6.61082149e-01]
[490.55047607 198.01750183 0.86979824]	[482.78533936 275.06607056 0.94925082]	[423.80358887 275.07174683 0.87530184]	[400.7880249 382.82672119 0.87227786]	[398.15777588 477.64450073 0.88645321]	[541.81774902 275.08947754 0.90954077]	[559.68511963 382.7432251 0.84279096]	[562.27386475 480.19247437 0.90823376]	[482.75064087 459.75357056 0.73549485]	[441.68215942 459.77557373 0.72276628]	[439.0993042 608.52862549 0.77382123]	[439.06491089 759.90313721 0.77883023]	[521.41680908 459.75967407 0.72830701]	[521.20861816 611.12390137 0.80771208]	[521.43109131 754.81054688 0.81622201]	[480.12063599 190.33782959 0.90761381]	[500.90362549 187.8343811 0.92037535]	[457.14306641 198.08403015 0.89398873]	[518.6729126 195.50172424 0.69048077]	[523.8203125 790.67614746 0.83090729]	[541.86346436 788.05963135 0.83557558]	[5.18749146e+02 7.67697144e+02 7.01774716e-01]	[4.41803101e+02 7.90818909e+02 7.59525120e-01]	[4.21368469e+02 7.90690979e+02 7.66364038e-01]	[4.39260803e+02 7.67641907e+02 6.62399292e-01]
[490.55194092 198.02124023 0.86914188]	[482.78475952 275.06524658 0.94942415]	[423.80062866 275.07235718 0.87594616]	[400.79174805 382.81973267 0.87347108]	[398.16030884 477.64331055 0.88645017]	[541.8192749 275.08761597 0.90983146]	[559.68811035 382.75939941 0.84103209]	[562.27606201 480.19729614 0.90881932]	[482.75366211 459.74008179 0.73379397]	[441.68347168 459.765625 0.72183567]	[439.10153198 608.53167725 0.77427375]	[439.06219482 759.88531494 0.77733266]	[521.42163086 459.73883057 0.72703445]	[521.2121582 611.1137085 0.80820173]	[521.43157959 754.79492188 0.81656682]	[480.12145996 190.33827209 0.90763158]	[503.23013306 190.24821472 0.92051172]	[457.14373779 198.08145142 0.89418977]	[518.67437744 195.49189758 0.69066209]	[523.81542969 790.67443848 0.8293007 ]	[541.86260986 788.059021 0.83390164]	[5.18751648e+02 7.67683167e+02 7.00751543e-01]	[4.41808136e+02 7.90810364e+02 7.60640621e-01]	[4.21371918e+02 7.90683777e+02 7.66573906e-01]	[4.39253021e+02 7.67628479e+02 6.60315216e-01]
[490.5585022 198.02009583 0.86925846]	[482.78125 275.06326294 0.94960296]	[423.79025269 275.06759644 0.87681961]	[400.78567505 382.82556152 0.87274694]	[398.15557861 477.65963745 0.88869417]	[541.8190918 275.09066772 0.90998226]	[559.68658447 382.78833008 0.83830661]	[562.2567749 480.1835022 0.90620798]	[482.74768066 459.73959351 0.73623955]	[441.67782593 459.76062012 0.72391009]	[439.10391235 608.55212402 0.77239138]	[439.06265259 759.8817749 0.77675414]	[521.41729736 459.74499512 0.72895581]	[521.21295166 611.13641357 0.80665427]	[521.42840576 754.79711914 0.8171953 ]	[480.12353516 190.3372345 0.9080888 ]	[503.23303223 187.83514404 0.92009312]	[457.14285278 198.08404541 0.89402622]	[518.67138672 195.48857117 0.67812353]	[523.81347656 790.67602539 0.83149195]	[541.86065674 788.06182861 0.83658451]	[5.18747498e+02 7.67686951e+02 6.99631453e-01]	[4.41801270e+02 7.90813965e+02 7.62825906e-01]	[4.21369568e+02 7.90683350e+02 7.67800808e-01]	[4.39255188e+02 7.67626099e+02 6.61233068e-01]
[490.56802368 198.02563477 0.86873645]	[482.77154541 275.06164551 0.94960487]	[423.77630615 275.07177734 0.87820613]	[400.78527832 382.81240845 0.87380797]	[398.15545654 477.66995239 0.89093655]	[541.81152344 275.08648682 0.90881163]	[559.68945312 382.77865601 0.83964592]	[562.24902344 480.1882019 0.90605211]	[482.73803711 459.74731445 0.73471832]	[441.66638184 459.77084351 0.72318995]	[439.1131897 608.5480957 0.77318388]	[439.06338501 759.87322998 0.7773717 ]	[521.41131592 459.74868774 0.72890139]	[521.21191406 611.12237549 0.80789202]	[521.4309082 754.78497314 0.81840158]	[480.12683105 190.33854675 0.90923989]	[503.23999023 187.8341217 0.91982234]	[457.14129639 198.0831604 0.89320683]	[518.67840576 195.48078918 0.66769868]	[523.81097412 790.67401123 0.83059275]	[541.86114502 788.05908203 0.83445019]	[5.18747253e+02 7.67676025e+02 6.99428737e-01]	[4.41807953e+02 7.90803711e+02 7.67328680e-01]	[4.21372253e+02 7.90678223e+02 7.72358835e-01]	[4.39256165e+02 7.67621704e+02 6.62619531e-01]
[490.56442261 198.0279541 0.86844796]	[482.76901245 275.05606079 0.95023155]	[421.39300537 275.06982422 0.87926936]	[400.78213501 382.79928589 0.87714893]	[398.15484619 477.6758728 0.89154947]	[541.81390381 275.08322144 0.9097538 ]	[559.68536377 382.81988525 0.8302269 ]	[562.23394775 480.16912842 0.90104306]	[482.7159729 459.75537109 0.73358917]	[439.30993652 459.78363037 0.72522151]	[439.10681152 608.5715332 0.7694394 ]	[439.05758667 757.38977051 0.77646625]	[521.39544678 459.75894165 0.72772539]	[521.20568848 611.12091064 0.80489594]	[521.42755127 754.79351807 0.81758732]	[480.12710571 190.34320068 0.90962714]	[503.23693848 190.25167847 0.92117792]	[457.14401245 198.08433533 0.89408225]	[518.66516113 195.48374939 0.6601153 ]	[523.81262207 790.66607666 0.83110166]	[541.85650635 788.05529785 0.83596802]	[5.18747620e+02 7.67685669e+02 6.99748278e-01]	[4.41811096e+02 7.90796570e+02 7.68041253e-01]	[4.21376678e+02 7.90673523e+02 7.71806359e-01]	[4.39253723e+02 7.67612793e+02 6.60615742e-01]
[490.56628418 198.03218079 0.86871445]	[482.77154541 275.05477905 0.95044398]	[421.3913269 275.06439209 0.87965518]	[400.78445435 382.79458618 0.87832248]	[398.15478516 477.67120361 0.88958526]	[541.81958008 275.0864563 0.9097569 ]	[557.25280762 382.84927368 0.81639707]	[562.22625732 480.1640625 0.89953792]	[482.7180481 459.74563599 0.73523974]	[439.31713867 459.77200317 0.72635615]	[439.11120605 608.54888916 0.77152812]	[439.05960083 757.38018799 0.77877867]	[521.39312744 459.75149536 0.72775292]	[521.19812012 611.11218262 0.80483186]	[521.42456055 754.78619385 0.81802672]	[480.12683105 190.3478241 0.91056925]	[503.23748779 190.25125122 0.92150474]	[457.13952637 198.08235168 0.8932668 ]	[518.67565918 195.47108459 0.66367936]	[523.80975342 790.66015625 0.82918543]	[541.85339355 788.05029297 0.83486938]	[5.18749268e+02 7.67679871e+02 6.98773980e-01]	[4.41807159e+02 7.90795593e+02 7.72250473e-01]	[4.21372589e+02 7.90670837e+02 7.76201963e-01]	[4.39259705e+02 7.67613586e+02 6.64915919e-01]
[490.56793213 198.03501892 0.868366 ]	[482.7618103 275.0609436 0.95019031]	[421.3838501 275.06973267 0.88100475]	[400.78359985 382.77575684 0.88219863]	[398.15396118 477.66226196 0.88858545]	[541.81121826 275.08816528 0.90874064]	[557.24780273 385.30703735 0.81117469]	[562.21435547 480.17160034 0.89825159]	[480.3704834 459.73144531 0.73400909]	[439.31185913 459.75689697 0.72532386]	[439.10626221 608.56463623 0.76793784]	[439.05630493 759.86303711 0.77704525]	[521.37670898 459.72802734 0.72597146]	[521.19415283 611.10571289 0.80478722]	[521.4241333 754.78936768 0.8181619 ]	[480.12670898 190.35133362 0.91118878]	[503.2381897 190.25132751 0.92160761]	[457.13989258 198.08439636 0.89347237]	[518.67816162 195.46842957 0.6646173 ]	[523.80822754 790.65606689 0.82869196]	[541.85144043 788.04663086 0.83356547]	[5.18750244e+02 7.67684509e+02 6.98865235e-01]	[4.41808960e+02 7.90804504e+02 7.72453189e-01]	[4.21372345e+02 7.90679443e+02 7.77463853e-01]	[4.39254669e+02 7.67623962e+02 6.65164113e-01]
[490.55847168 198.03967285 0.86761522]	[482.75741577 275.05279541 0.95070159]	[421.38302612 275.06539917 0.8807528 ]	[400.77740479 382.75827026 0.88307291]	[398.14935303 477.65139771 0.88690186]	[541.80230713 275.08255005 0.90888488]	[557.24639893 385.29129028 0.81294626]	[562.21569824 480.17706299 0.8997407 ]	[480.36804199 459.71795654 0.73534036]	[439.30935669 459.74285889 0.7244817 ]	[439.11431885 608.55657959 0.76713371]	[436.69943237 759.87738037 0.7763254 ]	[521.36975098 459.71658325 0.72648609]	[521.19415283 611.11206055 0.80461019]	[521.42108154 754.80371094 0.81792206]	[480.1227417 190.35379028 0.9105863 ]	[503.23245239 190.2605896 0.92303449]	[457.13522339 198.08557129 0.89185005]	[518.675354 195.46697998 0.67296106]	[523.8135376 790.65722656 0.82978123]	[541.85333252 788.04748535 0.83568466]	[5.18745117e+02 7.67696350e+02 6.98685169e-01]	[4.41805878e+02 7.90812195e+02 7.71968544e-01]	[4.21369629e+02 7.90689697e+02 7.76242197e-01]	[4.39247345e+02 7.67633789e+02 6.64553165e-01]
[490.55545044 198.0418396 0.86771119]	[482.76068115 275.05343628 0.95087421]	[421.38296509 275.06787109 0.88057613]	[400.78295898 382.7746582 0.88212848]	[398.1522522 477.66851807 0.89050722]	[541.80541992 275.08285522 0.91045207]	[557.23956299 385.33102417 0.80557692]	[562.21008301 480.18457031 0.89909327]	[482.72195435 459.70739746 0.73882818]	[439.32458496 459.73721313 0.72762609]	[439.1192627 608.5291748 0.76978379]	[439.05767822 759.86743164 0.78152537]	[521.38702393 459.70907593 0.72894996]	[521.19415283 611.0836792 0.80622035]	[521.41876221 754.8001709 0.81722432]	[480.12258911 190.35517883 0.91091609]	[503.23193359 190.26487732 0.92428273]	[457.13546753 198.08369446 0.89152616]	[518.67907715 195.46852112 0.68084174]	[523.81060791 790.66015625 0.82683736]	[541.84985352 788.05151367 0.83355969]	[5.18742126e+02 7.67692810e+02 7.00629711e-01]	[4.41790924e+02 7.90800659e+02 7.83673882e-01]	[4.21360291e+02 7.90678894e+02 7.88164437e-01]	[4.39259064e+02 7.67638184e+02 6.77650213e-01]
[490.57110596 198.05297852 0.86496454]	[482.76019287 275.05834961 0.95058286]	[421.38171387 275.07376099 0.88047582]	[400.777771 382.79052734 0.88017792]	[398.15377808 477.67102051 0.89074707]	[541.8036499 275.08276367 0.91122597]	[557.23822021 385.32458496 0.80574918]	[562.21606445 480.18560791 0.89938438]	[482.71862793 459.71337891 0.73850799]	[439.32055664 459.74768066 0.72760296]	[439.11508179 608.5012207 0.77091914]	[439.06173706 759.86987305 0.78202081]	[521.38616943 459.7119751 0.7288965 ]	[521.19818115 611.09136963 0.80557299]	[521.41290283 754.79754639 0.81774974]	[480.12841797 190.35610962 0.9127835 ]	[503.24142456 190.26599121 0.92459613]	[457.13046265 198.07710266 0.89092344]	[518.67926025 195.45857239 0.66688061]	[523.81365967 790.66192627 0.82842147]	[541.85223389 788.04888916 0.83599186]	[5.18734619e+02 7.67688049e+02 7.00086832e-01]	[4.41795624e+02 7.90811523e+02 7.80680478e-01]	[4.21363403e+02 7.90686890e+02 7.86501288e-01]	[4.39262512e+02 7.67638062e+02 6.76556766e-01]
[490.56115723 198.05413818 0.86512959]	[482.75448608 275.0569458 0.95117486]	[421.37124634 275.07354736 0.88296068]	[400.77545166 382.79144287 0.87941629]	[398.15811157 477.66213989 0.89085841]	[541.80023193 275.08026123 0.91124165]	[557.24786377 385.32110596 0.80779123]	[562.23834229 480.21307373 0.90786779]	[482.72753906 459.72665405 0.73962831]	[441.66659546 459.76266479 0.72857606]	[439.12191772 606.08294678 0.77456594]	[439.05551147 757.38214111 0.77996039]	[521.39691162 459.71972656 0.72872221]	[521.19927979 611.08514404 0.80708885]	[521.41223145 754.80181885 0.81766778]	[480.1234436 190.35510254 0.91142321]	[503.2310791 190.26850891 0.92493629]	[457.12438965 198.06166077 0.89059258]	[518.66992188 195.44728088 0.67764533]	[523.80810547 790.66461182 0.8280288 ]	[541.84875488 788.05212402 0.83580554]	[5.18735046e+02 7.67691650e+02 7.00006604e-01]	[4.41809387e+02 7.90816040e+02 7.76749074e-01]	[4.21372101e+02 7.90691833e+02 7.81638145e-01]	[4.39247223e+02 7.67620300e+02 6.73430204e-01]
[490.51852417 198.0594635 0.86446881]	[482.74176025 275.05960083 0.94988656]	[421.35922241 275.07092285 0.88466305]	[400.77212524 382.78582764 0.87886953]	[398.15863037 477.66159058 0.89154857]	[541.78552246 275.08511353 0.9079721 ]	[557.24267578 385.32351685 0.80568534]	[562.25518799 480.24264526 0.91311848]	[482.71878052 459.71975708 0.73893559]	[439.31707764 459.75949097 0.72918928]	[439.1288147 606.07836914 0.77496141]	[439.06182861 757.37683105 0.78165483]	[521.39263916 459.70974731 0.72932303]	[521.18572998 611.07440186 0.80586028]	[521.4105835 754.80621338 0.81761503]	[477.74838257 190.35748291 0.90904808]	[500.88571167 190.28149414 0.92742169]	[457.12139893 198.04397583 0.89016879]	[518.66259766 195.47834778 0.73061854]	[523.81018066 790.66943359 0.82717222]	[541.85272217 788.05554199 0.83571339]	[5.18727478e+02 7.67699768e+02 6.98826432e-01]	[4.41822632e+02 7.90815247e+02 7.71828771e-01]	[4.23770416e+02 7.90696594e+02 7.78410196e-01]	[4.39248840e+02 7.67614746e+02 6.71813786e-01]
[490.48095703 198.07054138 0.86378968]	[482.73873901 275.06344604 0.94931495]	[421.35647583 275.07150269 0.88653284]	[400.77056885 382.79385376 0.878106 ]	[398.1534729 477.6635437 0.8894726]	[541.78381348 275.09570312 0.90709698]	[557.25549316 385.34280396 0.8061797 ]	[562.24621582 480.22573853 0.90952677]	[482.71365356 459.73583984 0.73870385]	[439.31533813 459.7769165 0.72951806]	[439.12103271 608.52026367 0.77025068]	[439.06668091 757.38793945 0.78269386]	[521.38330078 459.72824097 0.72872591]	[521.18811035 611.09527588 0.80415291]	[521.41424561 754.8067627 0.8152653 ]	[477.73165894 190.3768158 0.90984744]	[500.86166382 190.30235291 0.93215108]	[457.12753296 198.04789734 0.89142853]	[518.65911865 195.5018158 0.77621049]	[523.8092041 790.68273926 0.82230979]	[541.8515625 788.07116699 0.83127642]	[5.18728516e+02 7.67705261e+02 6.98884368e-01]	[4.41807434e+02 7.90813599e+02 7.71625936e-01]	[4.21365479e+02 7.90687378e+02 7.79793262e-01]	[4.39261841e+02 7.67626953e+02 6.71662450e-01]
[487.99478149 198.08363342 0.86505157]	[482.73413086 275.06616211 0.94950962]	[421.35598755 275.07043457 0.88633287]	[400.76712036 382.79541016 0.87793589]	[398.14382935 477.6574707 0.88639224]	[541.78082275 275.10189819 0.90666187]	[557.26348877 385.35635376 0.80604029]	[562.2401123 480.20892334 0.90628666]	[480.37393188 459.74624634 0.73680693]	[439.30807495 459.78494263 0.72809541]	[439.12136841 608.54516602 0.77121872]	[439.07095337 759.86236572 0.78455675]	[521.37957764 459.73577881 0.7274918 ]	[521.18890381 611.10675049 0.80315465]	[521.41162109 754.79260254 0.8156935 ]	[477.70748901 190.38520813 0.9078877 ]	[500.83724976 190.31668091 0.93502134]	[457.11608887 198.04283142 0.88980013]	[518.64257812 195.50772095 0.79538465]	[523.80755615 790.68261719 0.82249093]	[541.85211182 788.06744385 0.83064401]	[5.18728027e+02 7.67695557e+02 6.99594915e-01]	[4.41805756e+02 7.90805054e+02 7.77730227e-01]	[4.21368164e+02 7.90680298e+02 7.85406172e-01]	[4.39263092e+02 7.67636963e+02 6.73983097e-01]
[487.9921875 198.08338928 0.86550182]	[482.7350769 275.06478882 0.94949126]	[421.35848999 275.07046509 0.88619947]	[400.76623535 382.79858398 0.87752444]	[398.14538574 477.6569519 0.88666052]	[541.78057861 275.10006714 0.90674853]	[557.2600708 385.35858154 0.80618572]	[562.23962402 480.20547485 0.90577942]	[480.3744812 459.7406311 0.73719674]	[439.31158447 459.78231812 0.72872174]	[439.12191772 608.52844238 0.77216572]	[439.0680542 757.37835693 0.78271115]	[521.37811279 459.72640991 0.72744042]	[521.18353271 611.09155273 0.80336303]	[521.40789795 754.79449463 0.81573308]	[477.70523071 190.3855896 0.90776914]	[500.83590698 190.3162384 0.93484092]	[457.115448 198.0440979 0.88968813]	[518.64190674 195.50747681 0.7967397 ]	[523.81158447 790.67614746 0.82256728]	[541.85540771 788.05993652 0.83151412]	[5.18721558e+02 7.67698608e+02 6.98416352e-01]	[4.41799774e+02 7.90797119e+02 7.75586188e-01]	[4.21362549e+02 7.90672974e+02 7.81539202e-01]	[4.39265228e+02 7.67625366e+02 6.70198321e-01]
[487.95535278 198.07369995 0.8683452 ]	[482.73550415 275.06954956 0.94911718]	[421.35522461 275.07131958 0.88614595]	[400.76345825 382.80471802 0.87739509]	[398.14294434 477.67108154 0.88866675]	[541.78424072 275.10784912 0.90688217]	[557.26086426 385.36392212 0.80575943]	[562.23553467 480.18545532 0.90088779]	[480.37628174 459.72293091 0.73255986]	[439.30944824 459.76171875 0.72381246]	[439.12207031 608.54663086 0.77240735]	[439.06982422 757.35137939 0.78223705]	[521.38024902 459.7086792 0.72312194]	[521.18200684 611.09985352 0.80171734]	[521.40631104 754.79406738 0.81627226]	[477.68469238 190.37814331 0.90401691]	[500.81686401 190.31129456 0.93393123]	[457.1098938 198.04089355 0.88940054]	[516.21539307 195.51820374 0.80440497]	[523.81677246 790.66943359 0.8224712 ]	[541.85675049 788.05151367 0.82995534]	[5.18716187e+02 7.67697327e+02 6.99066579e-01]	[4.41808777e+02 7.90786621e+02 7.74159908e-01]	[4.21372223e+02 7.90665344e+02 7.77223587e-01]	[4.39262268e+02 7.67605774e+02 6.63685262e-01]
[487.94424438 198.0688324 0.86892015]	[482.73693848 275.07266235 0.94847697]	[421.35458374 275.07598877 0.88641447]	[400.7649231 382.81072998 0.877707 ]	[398.14273071 477.68331909 0.89021927]	[541.78497314 275.10748291 0.90610838]	[557.25976562 385.35949707 0.80617738]	[562.24621582 480.18222046 0.90219635]	[482.71432495 459.72683716 0.73205006]	[439.31283569 459.76947021 0.72376567]	[439.12216187 608.54101562 0.77469593]	[439.07107544 757.35998535 0.78371662]	[521.38653564 459.71633911 0.72398412]	[521.18597412 611.10321045 0.8033163 ]	[521.40856934 754.79211426 0.81673563]	[477.67315674 190.37258911 0.9014039 ]	[500.81488037 190.30551147 0.93324429]	[457.09860229 198.03962708 0.88821197]	[516.21868896 195.52653503 0.80812156]	[523.81268311 790.67364502 0.8261742 ]	[541.85491943 788.05737305 0.83503503]	[5.18725708e+02 7.67694519e+02 7.00419426e-01]	[4.41802582e+02 7.90785583e+02 7.76341200e-01]	[4.21365723e+02 7.90663818e+02 7.81349719e-01]	[4.39268768e+02 7.67614380e+02 6.66770160e-01]
[487.94110107 198.06887817 0.86909866]	[482.73937988 275.07592773 0.94790876]	[421.35266113 275.07949829 0.8864162 ]	[400.77072144 382.81600952 0.87720573]	[398.14328003 477.68579102 0.89068824]	[541.78869629 275.10998535 0.90590107]	[557.26123047 385.35906982 0.80732048]	[562.26513672 480.21142578 0.91115677]	[482.71780396 459.73275757 0.734052 ]	[439.31686401 459.77954102 0.72537196]	[439.11795044 608.58331299 0.77325094]	[439.06985474 757.36022949 0.78491402]	[521.38684082 459.71990967 0.72515106]	[521.1998291 611.11956787 0.8059237 ]	[521.40447998 754.7946167 0.8175621 ]	[477.67074585 190.37239075 0.90141064]	[500.81015015 190.30187988 0.93294144]	[457.09780884 198.03965759 0.88766521]	[516.21606445 195.5164032 0.80789632]	[523.81921387 790.67547607 0.82879573]	[541.85766602 788.05761719 0.83850253]	[5.18718872e+02 7.67696167e+02 6.99748993e-01]	[4.41806824e+02 7.90777344e+02 7.83408582e-01]	[4.21373505e+02 7.90658508e+02 7.85807133e-01]	[4.39260345e+02 7.67614502e+02 6.69940889e-01]
[487.94610596 198.07054138 0.8688243 ]	[482.73699951 275.07592773 0.9479636 ]	[421.34942627 275.08151245 0.88679326]	[400.77050781 382.81796265 0.87685066]	[398.14889526 477.68734741 0.8917731 ]	[541.7857666 275.10726929 0.90537739]	[557.25341797 385.34597778 0.80814493]	[562.27789307 480.19262695 0.91065347]	[482.72540283 459.73025513 0.73226053]	[439.31713867 459.77642822 0.72257882]	[439.12597656 608.56506348 0.77445185]	[439.0675354 757.36730957 0.78447372]	[521.39874268 459.71273804 0.72320473]	[521.20581055 611.11535645 0.80773377]	[521.40606689 754.7913208 0.81774825]	[477.67282104 190.36915588 0.9011758 ]	[500.81460571 190.30305481 0.93313849]	[457.09429932 198.03442383 0.88660669]	[516.22332764 195.5136261 0.80532986]	[523.82318115 790.66973877 0.82728249]	[541.86236572 788.05383301 0.83833981]	[5.18715881e+02 7.67696106e+02 6.99872553e-01]	[4.41805908e+02 7.90773010e+02 7.85595834e-01]	[4.21372772e+02 7.90654968e+02 7.87604868e-01]	[4.39256592e+02 7.67618286e+02 6.71826184e-01]
[487.95480347 198.06895447 0.86929989]	[482.73306274 275.07904053 0.94750905]	[421.34796143 275.0854187 0.88650221]	[400.77047729 382.81539917 0.87905842]	[398.1496582 477.67614746 0.89168251]	[541.78167725 275.10852051 0.9035818 ]	[557.25811768 385.32589722 0.81160367]	[562.27874756 480.18917847 0.90987432]	[482.72003174 459.72314453 0.731534 ]	[439.30892944 459.76824951 0.72344291]	[439.13085938 608.56640625 0.77493846]	[439.05999756 757.37390137 0.78657061]	[521.39910889 459.70922852 0.72242701]	[521.21075439 611.11724854 0.80975837]	[521.40539551 754.79632568 0.81854486]	[477.67712402 190.36734009 0.9015103 ]	[500.81997681 190.29945374 0.93248272]	[457.09536743 198.03630066 0.88591003]	[518.64404297 195.51060486 0.80692083]	[523.82165527 790.66772461 0.82959926]	[541.86096191 788.05358887 0.84015441]	[5.18714600e+02 7.67703613e+02 7.00004220e-01]	[441.79483032 790.76031494 0.79352885]	[421.36801147 790.64361572 0.79585004]	[4.39247650e+02 7.67621582e+02 6.82802081e-01]
[487.97845459 198.07107544 0.8675434 ]	[482.73217773 275.08117676 0.94676602]	[421.35800171 275.08605957 0.88499784]	[400.77185059 382.80215454 0.87868649]	[398.15652466 477.6867981 0.8921023 ]	[541.76049805 275.11233521 0.90211928]	[557.25811768 382.84603882 0.8211652 ]	[562.27593994 480.17126465 0.9065066 ]	[482.74014282 459.72381592 0.73208857]	[439.32485962 459.77084351 0.72158331]	[439.12905884 608.57171631 0.77900368]	[439.06158447 757.37200928 0.79011905]	[521.41790771 459.70687866 0.72444046]	[521.21533203 611.13031006 0.80830258]	[521.41003418 754.79589844 0.81823277]	[477.69015503 190.36924744 0.90333867]	[500.83377075 190.30111694 0.93238401]	[457.09158325 198.03952026 0.88433582]	[518.6630249 195.51774597 0.80439168]	[523.82513428 790.66986084 0.82844269]	[541.86437988 788.05474854 0.83928716]	[5.18720215e+02 7.67703796e+02 7.00660467e-01]	[441.79083252 790.7578125 0.80005664]	[421.36877441 790.64117432 0.80446792]	[4.39250824e+02 7.67629883e+02 6.90681696e-01]
[487.98141479 198.08114624 0.86565346]	[482.72930908 275.08520508 0.94749403]	[421.35421753 275.09780884 0.88572288]	[400.77874756 382.79138184 0.87920278]	[398.16235352 477.66973877 0.8919884 ]	[541.75585938 275.11502075 0.90124279]	[557.25012207 382.83834839 0.82331502]	[562.2598877 480.13577271 0.90047884]	[482.74267578 459.72970581 0.73235685]	[439.32220459 459.77627563 0.72158116]	[439.13778687 608.60272217 0.77835125]	[439.06243896 757.38751221 0.79048938]	[521.42346191 459.7119751 0.7237525 ]	[521.21356201 611.12255859 0.80855244]	[521.41217041 754.79150391 0.81880575]	[477.69641113 190.38447571 0.9062438 ]	[500.82785034 190.31567383 0.93436623]	[457.09466553 198.04335022 0.88410652]	[518.64538574 195.50791931 0.80129313]	[523.82110596 790.67224121 0.82903749]	[541.86193848 788.05853271 0.83878517]	[5.18723755e+02 7.67698059e+02 6.99870110e-01]	[441.79229736 790.75793457 0.80070812]	[421.3734436 790.64154053 0.8036536 ]	[4.39251801e+02 7.67642212e+02 6.88771725e-01]
[487.98419189 198.07962036 0.86577702]	[482.73239136 275.10021973 0.94669342]	[421.35089111 275.10791016 0.88545859]	[400.77600098 382.80792236 0.87720591]	[398.16012573 477.68032837 0.89122444]	[541.76525879 277.47024536 0.90170127]	[557.25689697 382.80459595 0.82991606]	[562.24926758 477.72140503 0.89357346]	[482.73492432 459.69857788 0.72999173]	[439.31280518 459.74468994 0.71973073]	[439.13192749 608.59136963 0.77866089]	[439.06539917 757.387146 0.79111624]	[521.41943359 459.67834473 0.7211808 ]	[521.21783447 611.09033203 0.81058341]	[521.42352295 754.79150391 0.81768501]	[477.69552612 190.38372803 0.90589821]	[500.82720947 190.30986023 0.93318224]	[457.09472656 198.04466248 0.88380945]	[518.64746094 195.49884033 0.8013249 ]	[523.81677246 790.67468262 0.8278861 ]	[541.86114502 788.06384277 0.83535874]	[5.18735168e+02 7.67698975e+02 7.00357854e-01]	[441.79672241 790.75 0.80052382]	[421.37649536 790.63671875 0.80149418]	[4.39256226e+02 7.67643494e+02 6.89989805e-01]
[487.98077393 198.07997131 0.86685586]	[482.72717285 275.10275269 0.94679153]	[421.35006714 275.12133789 0.88489628]	[400.77453613 382.82202148 0.87575501]	[398.1633606 477.67971802 0.89040953]	[541.75250244 275.12106323 0.90140975]	[557.26422119 382.77490234 0.83599079]	[562.23358154 477.68624878 0.88658869]	[482.73931885 459.69137573 0.73024082]	[439.31845093 459.73965454 0.71861982]	[439.13088989 608.5859375 0.77864802]	[439.06610107 757.39251709 0.79215592]	[521.42303467 459.66955566 0.72182864]	[521.22650146 611.08483887 0.81255424]	[521.42565918 754.79614258 0.81641531]	[477.68667603 190.38801575 0.90581238]	[500.82165527 190.3037262 0.93207198]	[457.08566284 198.04660034 0.88136119]	[518.64575195 195.48028564 0.79838794]	[523.81933594 790.67962646 0.82786733]	[541.86053467 788.07226562 0.8369031 ]	[5.18734497e+02 7.67704895e+02 7.00186849e-01]	[441.79693604 790.74835205 0.80057263]	[421.37762451 790.63592529 0.80277729]	[4.39255127e+02 7.67644897e+02 6.91911817e-01]
[487.96051025 198.07156372 0.8693437 ]	[482.73330688 275.10409546 0.94664156]	[421.35559082 275.12384033 0.88378561]	[400.77658081 382.82507324 0.87498176]	[398.16629028 477.68640137 0.89159697]	[541.75964355 275.11798096 0.90234876]	[557.25738525 382.77783203 0.83551568]	[562.23260498 477.68710327 0.88610846]	[482.73654175 459.6802063 0.72849572]	[439.31420898 459.73608398 0.7191745 ]	[439.12243652 608.58612061 0.77808559]	[439.06378174 759.87451172 0.79063565]	[521.42089844 457.20916748 0.7188043 ]	[521.21704102 608.61889648 0.81512702]	[521.42578125 754.77984619 0.81837058]	[477.67022705 190.38111877 0.90304959]	[500.81164551 190.2902832 0.93006819]	[457.07751465 198.04754639 0.87903327]	[518.64758301 195.47549438 0.80331177]	[523.81103516 790.67016602 0.83004254]	[541.85516357 788.06573486 0.83891857]	[5.18736511e+02 7.67689209e+02 6.96418166e-01]	[441.79885864 790.76153564 0.7995894 ]	[421.3788147 790.64605713 0.79988086]	[4.39250275e+02 7.67650452e+02 6.91475272e-01]
[487.91815186 198.06347656 0.87094533]	[482.73446655 275.11968994 0.9447785 ]	[421.3572998 277.47360229 0.8831234 ]	[400.79260254 382.8414917 0.87015963]	[398.16622925 477.67681885 0.8883127 ]	[541.76623535 275.12030029 0.90226758]	[557.2611084 385.32699585 0.81321853]	[562.2477417 477.71447754 0.89294195]	[482.74255371 459.74221802 0.72751069]	[441.66412354 459.78845215 0.7178933 ]	[439.12606812 611.07849121 0.76721227]	[439.0663147 759.88360596 0.78712893]	[521.41821289 459.71765137 0.71829814]	[521.21911621 608.61901855 0.81464875]	[521.41149902 754.77801514 0.81972545]	[477.63632202 190.37313843 0.89718914]	[500.78738403 190.26937866 0.92489785]	[454.64654541 198.06445312 0.87476289]	[518.64477539 195.47441101 0.81932473]	[523.8203125 790.66766357 0.83193409]	[541.8614502 788.05444336 0.84304672]	[5.18724243e+02 7.67680908e+02 6.95226431e-01]	[4.41792847e+02 7.90784058e+02 7.88456738e-01]	[421.36447144 790.65960693 0.79423809]	[4.39255219e+02 7.67642517e+02 6.79840684e-01]
[485.48745728 198.05847168 0.87403142]	[482.73553467 275.12103271 0.94431639]	[421.35574341 277.47662354 0.88386202]	[400.79360962 382.8494873 0.86974317]	[398.17608643 477.69735718 0.89209855]	[541.76739502 275.12158203 0.90256065]	[557.25518799 385.31054688 0.81375051]	[562.25726318 477.73623657 0.89549845]	[482.74490356 459.74368286 0.72783965]	[441.66567993 459.78674316 0.71941054]	[439.13119507 611.0993042 0.76714045]	[439.06906128 759.90313721 0.79132235]	[521.42242432 459.72003174 0.71806031]	[521.22485352 608.63214111 0.81007928]	[521.41491699 754.77868652 0.81916094]	[477.62207031 190.37355042 0.89540231]	[500.76864624 190.26254272 0.92282134]	[454.64230347 198.06878662 0.87461984]	[516.21777344 195.4672699 0.81942707]	[523.82348633 790.66662598 0.83164686]	[541.86358643 788.0534668 0.84161091]	[5.18725037e+02 7.67682251e+02 6.94340825e-01]	[441.78985596 790.77978516 0.79435748]	[421.36520386 790.65673828 0.79966676]	[4.39257568e+02 7.67664001e+02 6.86558723e-01]
[485.4861145 198.06124878 0.87383521]	[482.73526001 275.11917114 0.94465816]	[421.3586731 277.47402954 0.88399094]	[400.79153442 382.84719849 0.87068605]	[398.17694092 477.69332886 0.89166117]	[541.76300049 275.12005615 0.90223128]	[557.25616455 385.34011841 0.81205654]	[562.25640869 477.74182129 0.89679319]	[482.74575806 459.73776245 0.72488654]	[441.66583252 459.77947998 0.71667755]	[439.13092041 611.09375 0.76648039]	[439.06802368 759.89611816 0.79035532]	[521.42474365 459.71533203 0.71686369]	[521.22631836 611.06414795 0.80965441]	[521.41271973 754.77288818 0.81943727]	[477.6217041 190.37557983 0.89555383]	[500.76818848 190.26655579 0.92351258]	[454.64068604 198.06825256 0.87473476]	[516.21795654 195.47145081 0.81744075]	[523.82250977 790.66497803 0.83102161]	[541.86383057 788.0513916 0.8412649 ]	[5.18722046e+02 7.67678223e+02 6.93769455e-01]	[441.79116821 790.78302002 0.79187977]	[421.36434937 790.65887451 0.79748493]	[4.39257141e+02 7.67657288e+02 6.84846699e-01]
[485.47836304 198.07363892 0.87281418]	[482.7315979 275.12042236 0.94472617]	[421.35617065 277.472229 0.88456959]	[400.78875732 382.83892822 0.87229353]	[398.17022705 477.6802063 0.8921479 ]	[541.76184082 275.12359619 0.90082216]	[557.24810791 385.29516602 0.81393784]	[562.28082275 480.14071655 0.90332747]	[482.72930908 459.74841309 0.72409642]	[439.31707764 459.78927612 0.7153154 ]	[439.12686157 611.1427002 0.76406682]	[439.06948853 759.90808105 0.78466731]	[521.40881348 459.7286377 0.71391612]	[521.20892334 611.11035156 0.80181378]	[521.4039917 754.79986572 0.81772655]	[477.61984253 190.39071655 0.89647371]	[500.75958252 190.28718567 0.92581648]	[454.64044189 198.07170105 0.87415808]	[516.20788574 195.47427368 0.81929302]	[523.82525635 790.66589355 0.83075452]	[541.86334229 788.05273438 0.84365338]	[5.18708557e+02 7.67707214e+02 6.92359865e-01]	[4.41790680e+02 7.90789185e+02 7.81476021e-01]	[4.21361877e+02 7.90666138e+02 7.86216676e-01]	[4.39262817e+02 7.67658142e+02 6.71860933e-01]
[485.46246338 198.09310913 0.87216187]	[482.7272644 275.11993408 0.94456816]	[421.34780884 277.47305298 0.88647372]	[400.78704834 382.82751465 0.87345135]	[398.17141724 477.65963745 0.88898021]	[541.7611084 275.12252808 0.90019572]	[557.23303223 382.86727905 0.8138833 ]	[562.29595947 480.15484619 0.90732741]	[482.73376465 459.75561523 0.72302854]	[439.32080078 459.80181885 0.71227229]	[439.12194824 613.63470459 0.76406366]	[439.07040405 759.90478516 0.78457785]	[521.41015625 459.73452759 0.71227008]	[521.20385742 611.13696289 0.79742157]	[521.40130615 754.80267334 0.81770957]	[477.61386108 192.7593689 0.89823067]	[500.73922729 190.30903625 0.92592794]	[454.63894653 198.06599426 0.87455916]	[516.18908691 195.45393372 0.82307476]	[523.82342529 790.66168213 0.83033717]	[541.85870361 788.04852295 0.84301865]	[5.18705444e+02 7.67704346e+02 6.91729307e-01]	[4.41788727e+02 7.90780090e+02 7.81712174e-01]	[4.21363800e+02 7.90658020e+02 7.84787297e-01]	[4.39266388e+02 7.67658020e+02 6.71586514e-01]
[485.44210815 198.1184845 0.87075418]	[482.72061157 275.12390137 0.94456625]	[421.34051514 277.47384644 0.8870303 ]	[400.78448486 382.82928467 0.87181306]	[398.18023682 477.66992188 0.88913083]	[541.75561523 275.12747192 0.8983146 ]	[557.2489624 382.84860229 0.81808209]	[562.29547119 480.15509033 0.90703839]	[482.72195435 459.74667358 0.72057426]	[439.31420898 459.78857422 0.7102502 ]	[439.11526489 613.64727783 0.76061761]	[439.07073975 759.90698242 0.78352171]	[521.4006958 459.7265625 0.70979714]	[521.20080566 611.13470459 0.79614073]	[521.39941406 754.81451416 0.81759328]	[477.60958862 192.78500366 0.90146744]	[500.71914673 190.3500061 0.92935348]	[454.64035034 198.06758118 0.87338662]	[516.17773438 195.46356201 0.83215058]	[523.83081055 790.66711426 0.83109248]	[541.86383057 788.05108643 0.84360254]	[5.18684387e+02 7.70074402e+02 6.93101406e-01]	[4.41787903e+02 7.90776611e+02 7.80223072e-01]	[4.21361938e+02 7.90656006e+02 7.81153619e-01]	[4.39266846e+02 7.67656799e+02 6.66599691e-01]
[485.42263794 198.13565063 0.86974216]	[482.71368408 275.1244812 0.9446094 ]	[421.33718872 277.47625732 0.88753462]	[400.78015137 382.83779907 0.87198603]	[398.1776123 477.65356445 0.8868745 ]	[541.75012207 275.12472534 0.89718461]	[557.26489258 382.82196045 0.82540172]	[562.29669189 480.15411377 0.90588892]	[482.71713257 459.76452637 0.72174042]	[439.3104248 462.23553467 0.71067393]	[439.11233521 613.67797852 0.75786215]	[439.07119751 759.9105835 0.78579706]	[521.39770508 459.74664307 0.71085417]	[521.20135498 611.14654541 0.79391563]	[521.39099121 754.80950928 0.81864619]	[477.59820557 192.79719543 0.9014951 ]	[500.70462036 190.36973572 0.92900908]	[454.63397217 198.07229614 0.87330127]	[516.15588379 195.46981812 0.83645964]	[523.83007812 790.6730957 0.83254629]	[541.86303711 788.05224609 0.84495318]	[5.18682861e+02 7.67710327e+02 6.93851709e-01]	[4.41767944e+02 7.90773987e+02 7.82307863e-01]	[4.21349487e+02 7.90650818e+02 7.83954680e-01]	[4.39273071e+02 7.67661560e+02 6.72955990e-01]
[485.39910889 198.13691711 0.87144321]	[480.371521 275.12915039 0.94461375]	[421.30908203 277.48370361 0.89261806]	[400.777771 382.83932495 0.8743391 ]	[398.16592407 477.68112183 0.89051384]	[541.75061035 275.12567139 0.89649785]	[557.25531006 382.80819702 0.82520783]	[562.30615234 480.14718628 0.90657806]	[482.7243042 459.75869751 0.72328842]	[439.31881714 459.80334473 0.71234691]	[439.11737061 613.67364502 0.7615391 ]	[439.07012939 759.92163086 0.78238028]	[521.40344238 459.74145508 0.71171558]	[521.1986084 611.13360596 0.79449534]	[521.40002441 754.8394165 0.81501973]	[475.16546631 192.79692078 0.8983345 ]	[500.69146729 190.36732483 0.92554468]	[454.61392212 198.08128357 0.86931539]	[516.14813232 195.4740448 0.84212345]	[523.82623291 790.67407227 0.83245128]	[541.86206055 788.05981445 0.8435483 ]	[5.18684814e+02 7.70096619e+02 6.94409966e-01]	[4.41776764e+02 7.90794006e+02 7.69870639e-01]	[4.21347900e+02 7.90669373e+02 7.74060905e-01]	[4.39275177e+02 7.67666321e+02 6.64609492e-01]
[485.36688232 198.14268494 0.87286186]	[480.37088013 275.13296509 0.94423419]	[421.29995728 277.49139404 0.89342701]	[400.7744751 382.83248901 0.87574571]	[398.14920044 477.6725769 0.89121652]	[541.75299072 277.46896362 0.89575988]	[557.26483154 382.80941772 0.82609743]	[562.30944824 480.15133667 0.90685213]	[482.72753906 459.7461853 0.72328967]	[441.66470337 459.79083252 0.71247005]	[439.11917114 613.65930176 0.76186395]	[439.06759644 759.93170166 0.7807042 ]	[521.40100098 459.7258606 0.7100811 ]	[521.1963501 611.13842773 0.79370642]	[521.39477539 757.31744385 0.81437874]	[475.14141846 192.79978943 0.89661884]	[500.66592407 190.37280273 0.92009401]	[454.60284424 198.08454895 0.86803269]	[516.121521 195.48049927 0.8455568 ]	[523.8338623 790.67541504 0.83058202]	[541.86541748 788.06011963 0.8449558 ]	[5.18682861e+02 7.70109375e+02 6.93288088e-01]	[4.41774323e+02 7.90794006e+02 7.67536402e-01]	[4.21346069e+02 7.90670471e+02 7.70736039e-01]	[4.39275574e+02 7.67673157e+02 6.62059426e-01]
[482.96295166 200.57623291 0.87496918]	[480.36950684 277.48477173 0.94454384]	[421.27963257 277.49838257 0.89524353]	[400.7515564 382.81643677 0.88260609]	[398.13549805 477.7053833 0.89335072]	[541.765625 277.50738525 0.89400107]	[557.27679443 382.85723877 0.82074386]	[562.30786133 480.15802002 0.90854186]	[482.71450806 459.74636841 0.72494268]	[439.31958008 459.79226685 0.71517158]	[439.11929321 613.63482666 0.76015055]	[439.06472778 759.95019531 0.77501094]	[521.38562012 459.728302 0.71020448]	[521.18652344 611.12756348 0.79379928]	[521.39337158 757.33312988 0.81377131]	[475.11206055 192.82055664 0.8971411 ]	[498.27148438 190.40245056 0.91455531]	[454.60366821 198.0930481 0.86797273]	[513.62286377 195.50979614 0.85665447]	[523.83935547 790.67614746 0.82995963]	[541.86889648 788.05822754 0.84443039]	[5.18683777e+02 7.70123962e+02 6.94303215e-01]	[4.41772644e+02 7.90798401e+02 7.54562557e-01]	[4.21343658e+02 7.90675293e+02 7.55813181e-01]	[4.39284027e+02 7.67680176e+02 6.54448390e-01]
[482.96160889 200.57429504 0.87570822]	[480.37106323 277.49023438 0.94408464]	[421.28125 277.50033569 0.89510083]	[400.75012207 382.81564331 0.88349378]	[398.13137817 477.69970703 0.89260685]	[541.77056885 277.51119995 0.89413041]	[557.27301025 382.85131836 0.82121724]	[562.30804443 480.16033936 0.90895188]	[482.71405029 459.74026489 0.72493076]	[439.31988525 459.78625488 0.71541446]	[439.12094116 611.14483643 0.76102847]	[439.06625366 759.94299316 0.77515614]	[521.38494873 459.72119141 0.70984101]	[521.18572998 611.11712646 0.79342896]	[521.39440918 757.32434082 0.81345099]	[475.11245728 192.81996155 0.89748943]	[498.26968384 190.40167236 0.91431952]	[454.60372925 198.09475708 0.86765587]	[513.61914062 195.50996399 0.8557722 ]	[523.83648682 790.67736816 0.82895613]	[541.87017822 788.05749512 0.84380424]	[5.18688660e+02 7.70116760e+02 6.93996727e-01]	[4.41775177e+02 7.90798401e+02 7.54194736e-01]	[4.21344940e+02 7.90675110e+02 7.56436229e-01]	[4.39284668e+02 7.67674805e+02 6.54009759e-01]
[482.92932129 200.59649658 0.8802774 ]	[480.3548584 277.49795532 0.94505751]	[421.26544189 277.49276733 0.89684218]	[400.74795532 382.80636597 0.8823331 ]	[398.12112427 477.66394043 0.88801306]	[541.75506592 277.52813721 0.89192498]	[557.2454834 385.34542847 0.80829602]	[562.29870605 480.1552124 0.90875179]	[480.36749268 459.74978638 0.7297616 ]	[439.30783081 459.78756714 0.71845102]	[439.12582397 611.1217041 0.76148677]	[439.0625 759.94268799 0.77596992]	[521.37969971 459.7310791 0.71360862]	[521.18469238 611.13537598 0.79398561]	[521.39984131 757.32550049 0.8146348 ]	[475.07888794 192.83944702 0.89663875]	[498.23220825 192.78057861 0.91212469]	[454.59527588 198.09347534 0.86609274]	[513.57470703 195.51673889 0.85950786]	[523.83166504 790.68792725 0.83350325]	[541.86639404 788.06964111 0.84753561]	[5.18698242e+02 7.70113403e+02 6.97737157e-01]	[4.41781647e+02 7.90809021e+02 7.60376632e-01]	[4.21351776e+02 7.90681213e+02 7.61148572e-01]	[4.39272980e+02 7.67674316e+02 6.56603932e-01]
[482.88833618 200.61386108 0.88335162]	[480.3482666 277.51901245 0.94484055]	[421.25942993 277.50848389 0.89786005]	[400.73352051 382.80395508 0.88540298]	[398.11978149 477.63513184 0.88301647]	[541.75231934 277.53991699 0.89084446]	[557.22424316 387.86740112 0.80139184]	[562.27972412 480.15924072 0.90820092]	[480.36776733 459.71902466 0.72427255]	[439.30621338 459.76046753 0.71468377]	[439.11849976 611.12896729 0.75961423]	[439.06338501 759.93890381 0.77807438]	[521.37719727 459.6937561 0.7122649 ]	[521.18182373 611.11962891 0.79385203]	[521.39807129 757.33172607 0.81396586]	[472.57214355 192.85423279 0.89616203]	[498.1907959 192.79075623 0.9066807 ]	[454.57183838 198.11552429 0.85694653]	[511.07785034 195.53103638 0.86324573]	[523.82971191 790.68713379 0.8322736 ]	[541.86773682 788.07183838 0.84748495]	[5.18687500e+02 7.70124084e+02 6.94616497e-01]	[4.41781647e+02 7.90791992e+02 7.68488705e-01]	[4.21349670e+02 7.90668762e+02 7.67491043e-01]	[4.39276276e+02 7.67677307e+02 6.57814324e-01]
[482.85903931 200.65739441 0.88218051]	[480.30459595 277.51852417 0.94544435]	[421.23269653 277.49853516 0.90000027]	[400.69851685 382.78295898 0.89115268]	[398.06607056 477.64846802 0.87694126]	[541.71575928 277.54598999 0.88655108]	[557.18548584 385.34082031 0.80035233]	[562.25836182 480.1257019 0.9023627 ]	[480.32141113 459.6836853 0.72921765]	[439.25634766 459.70913696 0.72082365]	[439.12298584 611.14715576 0.75819629]	[439.06655884 759.92889404 0.78041011]	[521.34509277 459.67504883 0.71548939]	[521.18103027 611.06665039 0.79570323]	[521.40692139 757.33294678 0.81232345]	[472.52655029 192.88435364 0.89913726]	[498.15670776 192.82739258 0.90375197]	[452.08358765 198.1259613 0.85598248]	[508.54187012 195.56036377 0.87028342]	[523.83258057 790.69848633 0.83099651]	[541.86907959 788.08123779 0.84673274]	[5.18703003e+02 7.70124634e+02 6.96196139e-01]	[4.41787384e+02 7.90797058e+02 7.68056452e-01]	[4.21354645e+02 7.90673523e+02 7.67101765e-01]	[4.39278778e+02 7.67673767e+02 6.60728991e-01]
[482.85968018 200.65762329 0.88214868]	[480.30435181 277.51858521 0.94550902]	[421.23266602 277.49768066 0.8999871 ]	[400.69790649 382.78668213 0.8903389 ]	[398.06411743 477.65386963 0.87772977]	[541.71508789 277.54632568 0.88676053]	[557.18621826 385.37054443 0.79726136]	[562.25708008 480.13098145 0.90265834]	[480.32348633 459.7024231 0.73388106]	[439.25854492 459.7300415 0.72564489]	[439.12374878 611.15155029 0.75774741]	[439.06408691 759.92443848 0.78003472]	[521.34643555 459.69476318 0.71928877]	[521.17462158 608.62579346 0.79559737]	[521.40600586 757.31896973 0.81255043]	[472.52746582 192.8850708 0.89954102]	[498.15673828 192.82661438 0.90367085]	[454.53457642 198.12164307 0.85612357]	[508.54449463 195.55830383 0.87050611]	[523.83026123 790.6932373 0.83095628]	[541.86798096 788.07550049 0.8454116 ]	[5.18700684e+02 7.70114929e+02 6.95012212e-01]	[4.41782501e+02 7.90787842e+02 7.70649314e-01]	[4.21352112e+02 7.90664490e+02 7.69115984e-01]	[4.39277222e+02 7.67671021e+02 6.60812259e-01]
[482.81860352 200.66621399 0.88430512]	[480.27999878 277.53057861 0.94494551]	[421.20596313 277.50262451 0.90262419]	[400.66809082 382.83477783 0.88128102]	[398.05075073 477.63265991 0.86973143]	[541.70806885 277.55841064 0.89114344]	[554.69396973 385.29751587 0.79681182]	[562.24835205 477.72787476 0.89796209]	[480.29824829 459.69775391 0.73375618]	[439.23220825 459.72341919 0.72449219]	[439.11541748 611.15631104 0.75897914]	[439.06115723 759.89923096 0.78071219]	[521.3270874 459.69168091 0.71912992]	[521.1583252 608.59405518 0.7956804 ]	[521.40618896 754.84381104 0.81209671]	[470.00085449 192.88331604 0.90013647]	[498.11779785 192.83126831 0.89460313]	[452.02734375 198.12649536 0.85319054]	[508.49121094 195.57679749 0.88622391]	[523.8236084 790.6854248 0.8321318]	[541.86425781 788.07122803 0.84578884]	[5.18700012e+02 7.70109619e+02 6.93264902e-01]	[4.41788147e+02 7.90778503e+02 7.73557365e-01]	[4.21357361e+02 7.90655579e+02 7.69579530e-01]	[4.39267273e+02 7.67656189e+02 6.61372185e-01]
[482.78118896 203.15882874 0.88496763]	[480.26977539 277.53530884 0.9474712 ]	[421.19433594 277.51303101 0.90357858]	[400.64331055 382.75891113 0.89093268]	[398.02175903 475.15548706 0.85964078]	[541.69329834 277.55603027 0.89307177]	[554.65460205 382.72470093 0.81510472]	[562.22717285 477.69140625 0.8896057 ]	[480.26885986 459.64254761 0.72844827]	[439.21395874 459.66775513 0.71901292]	[439.1065979 608.59692383 0.76004142]	[439.06915283 759.88269043 0.78263974]	[521.2923584 457.20458984 0.71465814]	[521.15429688 608.55065918 0.79539812]	[521.40447998 754.81347656 0.81372541]	[467.49783325 192.90838623 0.90056765]	[495.64874268 192.85046387 0.88812602]	[451.98828125 198.13143921 0.84897101]	[508.45639038 195.56973267 0.90057582]	[523.82098389 790.6819458 0.82869786]	[541.86462402 788.0670166 0.84260201]	[5.18696106e+02 7.70092896e+02 6.90639913e-01]	[4.41794586e+02 7.90767700e+02 7.76998520e-01]	[4.21362915e+02 7.90648010e+02 7.72925317e-01]	[4.39274292e+02 7.67646118e+02 6.64532721e-01]
[482.75079346 203.2077179 0.88565552]	[480.25521851 277.54400635 0.94661295]	[421.17950439 277.52587891 0.90390861]	[400.62527466 382.76229858 0.8919791 ]	[395.62667847 475.12350464 0.8493157 ]	[539.30206299 277.55978394 0.89213049]	[554.63793945 380.3059082 0.82638448]	[559.82855225 477.69360352 0.88020504]	[480.25549316 457.19113159 0.73193908]	[439.21463013 459.64620972 0.72171926]	[439.1098938 608.58691406 0.7611683 ]	[439.06860352 759.90252686 0.78451401]	[521.26025391 457.19790649 0.71454895]	[518.79394531 608.53643799 0.79208744]	[521.40063477 754.80029297 0.81488132]	[467.46350098 192.93986511 0.90431678]	[495.60775757 192.88056946 0.88386309]	[449.512146 198.14393616 0.84510249]	[506.02722168 195.58337402 0.90217686]	[523.82067871 790.67706299 0.82884067]	[541.86322021 788.06207275 0.84278053]	[5.18692932e+02 7.70084656e+02 6.90608442e-01]	[4.41798279e+02 7.90771057e+02 7.78157532e-01]	[4.21365417e+02 7.90650818e+02 7.74242401e-01]	[4.39266479e+02 7.67661865e+02 6.68472111e-01]
[482.70870972 205.72807312 0.88600612]	[480.21176147 277.5473938 0.94459963]	[421.15737915 277.53555298 0.90380758]	[400.61532593 380.34063721 0.8992855 ]	[395.6031189 477.60629272 0.84985852]	[539.2477417 277.56863403 0.8813439 ]	[552.1282959 382.82196045 0.80573744]	[559.81469727 477.71780396 0.88162106]	[480.23806763 457.14059448 0.72131872]	[439.2026062 457.16329956 0.71024507]	[439.10543823 608.58575439 0.75903738]	[439.06863403 759.89001465 0.7828114 ]	[521.23779297 457.14266968 0.70357567]	[518.79486084 608.52160645 0.79160899]	[521.40875244 754.77655029 0.81404924]	[467.40914917 192.98248291 0.91101873]	[493.11367798 192.92399597 0.87925524]	[449.4574585 198.15879822 0.84270394]	[505.9987793 195.6131134 0.89864671]	[523.80841064 790.66381836 0.82570314]	[541.85662842 788.05596924 0.83888519]	[5.18713989e+02 7.67704956e+02 6.84943557e-01]	[4.41798462e+02 7.90760132e+02 7.78849065e-01]	[4.21366486e+02 7.90643921e+02 7.74007678e-01]	[4.39268280e+02 7.67651367e+02 6.63125098e-01]
[480.31707764 208.27856445 0.89069736]	[480.18688965 277.53848267 0.9444114 ]	[418.79376221 277.54467773 0.90524292]	[400.6222229 380.33172607 0.90253478]	[395.55786133 477.63131714 0.84993422]	[539.20843506 277.54440308 0.87620336]	[549.59454346 382.84356689 0.80186701]	[559.80554199 480.1237793 0.88571876]	[480.1786499 457.12844849 0.71325588]	[439.14929199 457.14794922 0.7041046 ]	[439.09658813 608.58544922 0.7589798 ]	[439.06338501 759.878479 0.78133994]	[521.1942749 457.12649536 0.69674337]	[518.76989746 606.09570312 0.79185247]	[521.402771 754.77850342 0.81453186]	[464.92877197 195.3828125 0.91719657]	[490.56420898 192.99778748 0.87531668]	[446.94491577 198.1541748 0.84579003]	[505.96505737 195.62385559 0.90996009]	[523.79803467 790.6605835 0.82430899]	[541.84283447 788.05322266 0.83820564]	[5.18716675e+02 7.67703552e+02 6.83922768e-01]	[4.41803253e+02 7.90755188e+02 7.78295636e-01]	[4.21369873e+02 7.90639465e+02 7.73645103e-01]	[4.39257111e+02 7.67645935e+02 6.62105203e-01]
[480.27932739 208.34695435 0.89506412]	[480.17874146 277.54321289 0.94376355]	[418.79382324 277.54785156 0.90412652]	[398.2795105 380.29251099 0.90399122]	[395.53448486 477.62106323 0.84362638]	[539.17828369 277.55429077 0.86874479]	[549.55639648 382.84457397 0.80050302]	[559.80828857 480.14053345 0.89032137]	[480.1328125 457.1512146 0.70986205]	[439.10916138 457.15042114 0.69897592]	[439.0796814 608.59069824 0.75640112]	[439.06512451 757.38641357 0.78347552]	[518.78430176 457.16549683 0.68977016]	[518.7442627 606.07714844 0.7896902 ]	[521.4029541 754.7722168 0.81432229]	[464.89025879 195.42358398 0.92191923]	[490.54431152 195.37823486 0.87684304]	[446.89724731 200.56781006 0.84153754]	[505.96755981 198.01390076 0.89742517]	[523.79675293 790.65942383 0.82339638]	[541.84216309 788.05224609 0.83631837]	[5.18721069e+02 7.67702209e+02 6.85889244e-01]	[4.41801361e+02 7.90749695e+02 7.81070054e-01]	[4.21370361e+02 7.90631104e+02 7.76084304e-01]	[4.39263672e+02 7.67636719e+02 6.66640103e-01]
[480.19128418 210.91505432 0.90953523]	[480.14157104 277.46621704 0.93746424]	[418.77713013 277.48083496 0.90108567]	[398.24734497 380.26611328 0.91437876]	[390.50094604 477.59762573 0.82053602]	[536.69110107 277.49575806 0.86485475]	[549.53948975 382.73016357 0.82825595]	[559.70977783 480.14144897 0.8782227 ]	[477.64724731 457.14837646 0.69777912]	[436.63323975 457.12402344 0.68700171]	[436.69171143 608.5904541 0.7460838 ]	[439.06985474 757.37139893 0.78407794]	[518.68377686 457.18518066 0.68200123]	[518.70458984 608.52325439 0.77347565]	[521.39764404 754.78027344 0.81367493]	[462.44430542 195.56721497 0.92301369]	[487.97998047 195.50465393 0.88363558]	[444.42041016 200.61610413 0.84139705]	[505.92449951 198.03276062 0.89467233]	[523.79455566 790.66101074 0.82190931]	[541.83837891 788.05291748 0.83640683]	[5.18713684e+02 7.67709229e+02 6.83422387e-01]	[4.41792603e+02 7.90751831e+02 7.85955429e-01]	[4.21364594e+02 7.90628662e+02 7.79900253e-01]	[4.39279572e+02 7.67620361e+02 6.65174663e-01]
[480.13656616 213.32850647 0.91143382]	[480.12634277 277.49157715 0.93485552]	[418.76925659 277.49868774 0.9005627 ]	[398.21026611 380.27716064 0.91496176]	[390.43151855 475.1456604 0.81395102]	[536.66680908 277.53433228 0.85959613]	[549.52105713 382.76730347 0.82652241]	[557.2578125 480.15148926 0.87213516]	[477.60040283 457.13998413 0.69228023]	[436.57855225 454.63989258 0.6770128 ]	[436.69818115 608.61993408 0.74621809]	[439.06790161 757.38006592 0.78481853]	[518.64959717 457.1991272 0.67681098]	[518.67681885 608.54309082 0.76830727]	[521.3996582 754.78399658 0.81316167]	[462.39630127 195.61289978 0.92266965]	[487.91397095 195.55683899 0.88337457]	[444.39028931 200.58244324 0.85027164]	[505.88174438 198.04983521 0.89727879]	[523.79284668 790.6583252 0.81986207]	[541.83709717 788.05352783 0.8344714 ]	[5.18699585e+02 7.70079346e+02 6.81014299e-01]	[4.41796204e+02 7.90747681e+02 7.88874984e-01]	[4.21369263e+02 7.90626587e+02 7.82752633e-01]	[4.39269073e+02 7.67622742e+02 6.69496119e-01]
[477.73327637 213.38980103 0.92130005]	[477.72351074 277.50741577 0.9308579 ]	[418.71273804 277.51638794 0.89583373]	[398.16375732 380.30703735 0.89807129]	[387.93240356 475.09588623 0.81081814]	[536.65496826 277.55654907 0.85309029]	[547.01501465 382.78387451 0.82944256]	[559.70172119 480.13763428 0.87689447]	[475.09310913 457.1791687 0.68972719]	[434.09280396 457.12954712 0.67210102]	[436.68035889 608.5244751 0.74915725]	[439.07305908 757.3404541 0.78935337]	[513.66247559 459.65368652 0.67690253]	[518.65655518 608.54174805 0.76634645]	[521.39117432 754.78411865 0.81501436]	[462.35168457 198.02223206 0.92151064]	[485.45596313 195.60861206 0.88460368]	[444.3414917 200.59121704 0.85675484]	[503.49713135 198.08270264 0.89507014]	[523.79626465 790.65289307 0.820678 ]	[541.83947754 788.04492188 0.83636397]	[5.18693237e+02 7.70078857e+02 6.81302369e-01]	[441.79202271 790.72009277 0.79356217]	[4.21373413e+02 7.90598511e+02 7.87124157e-01]	[4.39269226e+02 7.67597900e+02 6.74457073e-01]
[477.67407227 213.4271698 0.91968739]	[477.65771484 277.49804688 0.92530936]	[418.67144775 277.51794434 0.89725691]	[398.11755371 380.31872559 0.90510517]	[385.37518311 475.12677002 0.81937695]	[534.14208984 277.51696777 0.85124606]	[546.97637939 382.81759644 0.8320154 ]	[557.24395752 480.14633179 0.87520516]	[472.59197998 457.17724609 0.6861521 ]	[434.04608154 457.1463623 0.66978878]	[436.64987183 608.58972168 0.74060309]	[439.0748291 757.35345459 0.79114175]	[513.60443115 457.21066284 0.66952896]	[518.63659668 608.58917236 0.75724453]	[521.38165283 754.78851318 0.81569022]	[462.29885864 198.07279968 0.91942418]	[485.39712524 198.00187683 0.88465542]	[444.3085022 200.61074829 0.85426909]	[503.46530151 198.06452942 0.9025479 ]	[523.79821777 790.65161133 0.82220411]	[541.83758545 788.04046631 0.83843482]	[5.18683960e+02 7.70084229e+02 6.79497659e-01]	[441.79675293 790.71844482 0.79772818]	[4.21380707e+02 7.90599609e+02 7.89896607e-01]	[4.39266754e+02 7.67603760e+02 6.77081764e-01]
[477.63046265 213.50534058 0.92675835]	[475.14962769 277.49111938 0.91033798]	[418.59671021 277.54025269 0.88787311]	[398.0539856 382.76831055 0.880687 ]	[382.87179565 477.63516235 0.83962291]	[531.58428955 277.48452759 0.85226268]	[546.97644043 382.77328491 0.84629822]	[557.16589355 480.13659668 0.86249262]	[470.03216553 457.12686157 0.67420137]	[431.52526855 457.12063599 0.65927798]	[436.61349487 608.57214355 0.74955654]	[439.08526611 757.3137207 0.79515654]	[511.01846313 457.15032959 0.66296911]	[516.20690918 608.56890869 0.76398778]	[521.37957764 754.77874756 0.81605542]	[462.23803711 200.60127258 0.91366559]	[482.97018433 198.10491943 0.88199896]	[441.88912964 203.16188049 0.8584671 ]	[503.3918457 198.14904785 0.89277768]	[523.80615234 790.64123535 0.82259369]	[541.84527588 788.02587891 0.83595145]	[5.18686646e+02 7.70079956e+02 6.82108343e-01]	[441.79721069 790.70098877 0.80244929]	[421.3815918 788.21820068 0.79357189]	[4.39282898e+02 7.67577698e+02 6.77529752e-01]
[477.59017944 215.89048767 0.92125916]	[475.09179688 277.51400757 0.90612727]	[416.15197754 277.55929565 0.88062721]	[395.63720703 382.7638855 0.87553138]	[382.78442383 477.69430542 0.86777455]	[531.56890869 277.50314331 0.84928447]	[544.55944824 382.85934448 0.82611841]	[554.63659668 480.18399048 0.86365414]	[470.02841187 457.14459229 0.66845238]	[431.53186035 457.12643433 0.65472353]	[436.56390381 608.56134033 0.7428816 ]	[439.08261108 757.32940674 0.79585683]	[508.53900146 457.18087769 0.66284043]	[516.11413574 608.56231689 0.75370115]	[521.37921143 754.79205322 0.81507015]	[462.21780396 203.13697815 0.90422231]	[482.92489624 200.61352539 0.87889153]	[441.85394287 203.14659119 0.86485648]	[503.31542969 200.61242676 0.88762689]	[523.80419922 790.64868164 0.82249677]	[541.84088135 788.03369141 0.83804619]	[5.18696411e+02 7.70093506e+02 6.83847845e-01]	[441.79797363 790.69732666 0.80178165]	[423.76980591 788.22253418 0.79165286]	[4.39282867e+02 7.67581848e+02 6.79603696e-01]
[477.59133911 215.89006042 0.92128867]	[475.09243774 277.51895142 0.90598178]	[416.14810181 277.56298828 0.88016421]	[395.64160156 382.76538086 0.87645334]	[382.78277588 477.69543457 0.86903834]	[531.57415771 277.50946045 0.8487395 ]	[544.55767822 385.30093384 0.82556492]	[554.62188721 480.18884277 0.86384636]	[470.02758789 457.16934204 0.67286026]	[431.53598022 457.15240479 0.65938616]	[436.56262207 608.55255127 0.74474639]	[439.08111572 757.31872559 0.79481685]	[508.52774048 457.20120239 0.66659039]	[516.11212158 608.56854248 0.75360817]	[521.38354492 754.79370117 0.81490314]	[462.21893311 203.13752747 0.90377814]	[482.92575073 200.61299133 0.87836707]	[441.8538208 203.14801025 0.86485499]	[503.31521606 200.61021423 0.88783717]	[523.80151367 790.64483643 0.82303786]	[541.84143066 788.03167725 0.83758771]	[5.18704529e+02 7.70092712e+02 6.84843540e-01]	[441.79385376 790.70782471 0.80010664]	[421.37805176 788.22827148 0.79119587]	[4.39283020e+02 7.67578796e+02 6.78354025e-01]
[472.60958862 215.99293518 0.90232897]	[472.52676392 277.52731323 0.89717484]	[416.0791626 277.54150391 0.87502819]	[395.54641724 382.76358032 0.86973882]	[380.29360962 477.65921021 0.8892011 ]	[529.00604248 277.55279541 0.859411 ]	[544.52026367 382.77587891 0.84977078]	[552.09698486 480.17462158 0.86418194]	[467.48538208 454.63406372 0.67045808]	[431.47213745 454.63967896 0.65042967]	[431.50231934 608.61035156 0.73096853]	[439.06973267 757.31634521 0.80388945]	[505.98529053 457.11746216 0.67480379]	[511.10229492 608.58374023 0.75409919]	[521.38549805 754.79376221 0.81549603]	[459.81707764 205.74024963 0.90778112]	[482.84423828 203.20475769 0.88628912]	[441.83816528 205.70411682 0.84463209]	[503.24902344 200.60876465 0.88159627]	[523.7901001 790.61810303 0.81838369]	[541.83300781 788.01947021 0.83102119]	[5.18707458e+02 7.70100098e+02 6.83281064e-01]	[441.78677368 790.69177246 0.82613111]	[421.38171387 788.22436523 0.81772333]	[4.39285278e+02 7.67587952e+02 7.05941200e-01]
[470.04733276 216.06425476 0.88782388]	[467.46838379 277.56576538 0.89659005]	[413.52471924 277.57687378 0.85888857]	[393.01821899 382.76159668 0.85800678]	[380.23626709 477.63790894 0.89415598]	[526.47021484 277.60684204 0.86845022]	[544.47406006 385.38217163 0.83696383]	[549.53222656 480.15307617 0.87746847]	[467.4503479 459.67434692 0.67873544]	[428.93078613 459.6973877 0.66276705]	[428.99707031 616.20068359 0.72520161]	[439.07009888 757.32904053 0.80941689]	[505.95523071 459.67758179 0.67965639]	[511.04977417 611.14080811 0.75656366]	[521.38781738 754.82592773 0.81511295]	[459.76516724 208.24859619 0.91357434]	[482.77679443 205.7568512 0.88980758]	[441.75808716 203.19241333 0.8561548 ]	[500.86288452 200.61387634 0.88542438]	[523.80230713 790.62457275 0.82379854]	[541.84161377 788.02270508 0.83686024]	[5.18711914e+02 7.70117310e+02 6.86393678e-01]	[441.78152466 790.69604492 0.82735544]	[421.37710571 788.2288208 0.82290208]	[4.39286957e+02 7.67591980e+02 7.15965867e-01]
[469.96865845 216.06774902 0.89104223]	[464.9395752 277.52313232 0.90733749]	[410.99029541 277.59619141 0.85582834]	[390.46218872 382.7644043 0.84242392]	[380.13925171 477.61291504 0.8803851 ]	[523.98687744 277.49923706 0.88900727]	[544.40057373 380.29882812 0.86714029]	[549.51177979 480.12939453 0.87510967]	[464.96020508 459.67669678 0.68015939]	[426.35601807 459.71923828 0.66316789]	[431.46337891 613.69677734 0.72427821]	[439.07489014 754.82751465 0.81606948]	[505.91854858 457.19302368 0.68111104]	[511.04574585 611.07342529 0.75981539]	[521.38244629 754.82666016 0.8145287 ]	[459.70077515 208.25901794 0.91097188]	[482.7088623 205.73922729 0.88859242]	[441.66824341 203.22517395 0.84638113]	[500.82339478 198.1335907 0.89145005]	[523.82971191 790.64660645 0.82314378]	[541.86761475 788.03204346 0.83663923]	[5.18690369e+02 7.70117920e+02 6.90400660e-01]	[441.79064941 790.70379639 0.83138025]	[421.38299561 788.23571777 0.83038557]	[4.39284760e+02 7.67562866e+02 7.26240456e-01]
[464.96078491 218.53570557 0.88943249]	[464.85372925 277.46542358 0.92031258]	[410.94061279 277.53411865 0.85635364]	[385.38977051 382.74533081 0.85139495]	[377.73522949 475.09161377 0.87236917]	[523.79718018 275.09301758 0.91438651]	[544.28100586 380.24783325 0.87800914]	[547.03765869 480.12591553 0.89428121]	[464.8704834 457.18511963 0.69734007]	[423.83828735 459.68429565 0.684582 ]	[431.47888184 611.09393311 0.73306143]	[439.07333374 754.81793213 0.81899136]	[503.47744751 457.13946533 0.69532788]	[508.51489258 611.07720947 0.76712507]	[521.37451172 757.32202148 0.81457031]	[459.61276245 208.30552673 0.90442264]	[480.30914307 208.33453369 0.90964186]	[439.18115234 203.13497925 0.84269351]	[500.74868774 200.6126709 0.87548691]	[523.83410645 790.64978027 0.82325244]	[541.86578369 788.034729 0.83990306]	[5.18678406e+02 7.70149170e+02 6.85079277e-01]	[441.77783203 790.70593262 0.83807325]	[421.36791992 788.23431396 0.83825481]	[4.39285126e+02 7.67561951e+02 7.30574608e-01]
[464.88464355 218.58760071 0.89005983]	[462.41741943 277.52618408 0.9311738 ]	[405.88644409 277.61053467 0.86379302]	[382.7512207 382.84899902 0.86402655]	[377.6496582 475.07162476 0.87235153]	[521.40350342 275.10656738 0.91686988]	[541.86523438 380.2071228 0.87817711]	[546.98492432 480.13006592 0.90092522]	[464.82437134 459.71173096 0.71693748]	[423.78030396 459.75585938 0.70085371]	[428.92843628 613.6595459 0.73239505]	[439.06628418 754.82373047 0.81715292]	[503.43753052 459.68240356 0.71566039]	[506.00195312 611.09960938 0.78651094]	[521.36138916 757.34020996 0.81710887]	[457.17398071 210.7746582 0.89397836]	[480.22851562 210.78848267 0.92186582]	[439.0687561 205.73144531 0.8318786 ]	[500.66964722 200.68266296 0.84753466]	[523.84313965 790.6630249 0.82613611]	[541.8638916 788.0423584 0.84717894]	[5.18666809e+02 7.70166931e+02 6.92647874e-01]	[441.76782227 790.7154541 0.83898193]	[421.35888672 790.59570312 0.84138298]	[4.39298798e+02 7.67563171e+02 7.33073354e-01]
[462.30947876 218.65080261 0.91102785]	[459.81652832 277.61236572 0.94857198]	[400.76696777 277.64239502 0.89063656]	[380.25366211 382.79891968 0.88598299]	[375.01464844 477.70620728 0.85838312]	[521.21008301 277.57611084 0.89670336]	[539.23602295 382.79830933 0.83432233]	[544.41870117 480.1333313 0.9113875 ]	[462.30352783 459.73309326 0.72524226]	[421.25360107 459.76678467 0.70732886]	[423.91516113 616.20526123 0.75065327]	[439.05169678 757.31481934 0.81244838]	[503.2930603 459.72406006 0.71368712]	[505.8840332 608.59008789 0.8278591 ]	[521.36108398 757.32989502 0.81504315]	[452.07510376 210.88162231 0.87611103]	[477.6295166 210.87272644 0.90049303]	[434.10919189 208.304245 0.80788755]	[495.60568237 203.20137024 0.79074454]	[523.86627197 790.6774292 0.82269794]	[541.88476562 788.04101562 0.84476143]	[5.18655579e+02 7.70181274e+02 6.88248277e-01]	[441.7800293 790.69073486 0.84255064]	[421.35769653 788.23486328 0.84108496]	[4.39287079e+02 7.67593079e+02 7.38297582e-01]
[459.85333252 221.11003113 0.91213655]	[459.68151855 277.60830688 0.94682723]	[400.64065552 277.61669922 0.90167969]	[380.12387085 382.77523804 0.89483595]	[369.92153931 477.60827637 0.81956565]	[518.71600342 277.59896851 0.88109314]	[536.6539917 385.35641479 0.80462062]	[544.28430176 480.137146 0.91480958]	[459.83776855 459.72616577 0.71443182]	[418.78158569 459.77252197 0.69945735]	[423.81326294 613.71850586 0.77294421]	[436.70123291 757.3102417 0.81156731]	[500.8583374 459.69683838 0.70495123]	[503.46295166 608.53314209 0.83884782]	[521.35906982 754.83972168 0.81732339]	[446.96838379 210.92012024 0.88333285]	[475.06057739 213.28869629 0.88928521]	[431.49832153 208.27531433 0.80437779]	[490.4901123 205.70925903 0.78546649]	[523.8604126 790.6864624 0.82501131]	[541.87957764 788.04663086 0.84697628]	[5.18648621e+02 7.70171265e+02 6.91715598e-01]	[441.77514648 790.71307373 0.8355698 ]	[421.35919189 790.60479736 0.83684891]	[4.39296051e+02 7.67583374e+02 7.39634454e-01]
[459.77297974 218.65214539 0.91711837]	[459.59118652 277.59051514 0.93618643]	[398.22506714 277.58874512 0.8994627 ]	[377.66323853 380.29782104 0.90531999]	[364.77627563 475.15029907 0.82993507]	[516.15942383 277.62338257 0.8643828 ]	[529.05450439 382.80633545 0.81414539]	[541.90765381 480.18151855 0.92342889]	[459.7381897 459.67044067 0.71984529]	[418.67358398 459.71377563 0.70566893]	[421.35702515 616.20477295 0.78024876]	[436.69680786 757.32403564 0.81123728]	[500.79794312 457.19277954 0.70490682]	[503.42428589 608.53820801 0.84154558]	[521.35339355 757.31268311 0.81617314]	[444.43997192 210.89758301 0.8971737 ]	[470.03015137 210.9085083 0.87950754]	[428.92993164 208.28701782 0.80916512]	[485.46417236 208.26960754 0.82388842]	[523.89453125 790.67932129 0.8315888 ]	[541.91662598 788.02801514 0.85279977]	[5.16214539e+02 7.70198669e+02 6.88708484e-01]	[441.76730347 790.7355957 0.83079886]	[421.35366821 790.62207031 0.83618045]	[4.39305115e+02 7.67594543e+02 7.32640684e-01]
[459.70715332 218.65420532 0.90759087]	[454.61257935 277.599823 0.90651006]	[398.06710815 277.59872437 0.88667762]	[377.52145386 382.73254395 0.88488841]	[359.77996826 477.66891479 0.87896276]	[511.05178833 277.63278198 0.85372889]	[526.49298096 380.26022339 0.85490555]	[541.84515381 480.15896606 0.92025459]	[459.61276245 459.66360474 0.71750033]	[418.59463501 459.71289062 0.70489764]	[421.29568481 618.75488281 0.78930718]	[436.66958618 757.33190918 0.80660915]	[500.64428711 457.18826294 0.69082439]	[503.38479614 611.10333252 0.83206528]	[521.36224365 754.81512451 0.81853676]	[444.3522644 213.30308533 0.91684729]	[467.44848633 210.9249115 0.88506097]	[426.37182617 210.79376221 0.84086788]	[482.97427368 208.29214478 0.85078293]	[523.87957764 790.65661621 0.84095782]	[541.9095459 788.00140381 0.85379028]	[5.18650696e+02 7.70137024e+02 6.83826983e-01]	[441.7668457 790.74890137 0.8317973 ]	[421.35031128 790.63720703 0.84187329]	[4.39290161e+02 7.67590576e+02 7.28977382e-01]
[459.63308716 221.11013794 0.89235795]	[452.02084351 277.61947632 0.89194459]	[395.56265259 277.59466553 0.87099874]	[375.02655029 380.30441284 0.88146639]	[359.62872314 477.60317993 0.88269007]	[508.50213623 277.66677856 0.85312676]	[526.39892578 380.32467651 0.86011404]	[541.75585938 480.16497803 0.9125874 ]	[457.16348267 459.65826416 0.71132404]	[416.1605835 459.69955444 0.70427656]	[421.29534912 618.84399414 0.79217821]	[436.66140747 754.83905029 0.80762959]	[498.17770386 459.646698 0.68232733]	[503.36166382 611.12530518 0.83669323]	[521.37554932 754.75006104 0.82398123]	[441.88824463 213.3396759 0.94037008]	[464.96121216 213.29855347 0.89352369]	[423.83633423 208.31660461 0.85003924]	[482.93795776 205.77333069 0.84523821]	[523.78997803 790.61846924 0.84016573]	[541.847229 785.597229 0.84574425]	[5.18710388e+02 7.70092529e+02 6.77710712e-01]	[441.75552368 790.74804688 0.82933563]	[421.33288574 790.62982178 0.84149235]	[4.39289520e+02 7.67559143e+02 7.26455510e-01]
[457.14437866 221.15953064 0.87240463]	[446.91830444 277.62658691 0.89537376]	[392.98419189 277.61062622 0.85387647]	[369.94100952 380.21362305 0.87406498]	[357.05917358 472.57037354 0.86439097]	[505.97268677 277.67514038 0.85799289]	[523.94970703 385.30465698 0.8519212 ]	[541.71130371 480.14971924 0.9086259 ]	[457.0713501 457.1958313 0.69095284]	[416.07678223 459.68200684 0.68922728]	[421.26504517 618.74810791 0.78234291]	[436.65066528 754.81787109 0.80603397]	[495.67944336 457.12982178 0.66652614]	[503.3192749 608.52966309 0.84889615]	[521.38684082 752.25878906 0.82990086]	[441.77694702 213.38349915 0.9570505 ]	[464.82647705 213.33178711 0.90980899]	[421.39855957 208.30082703 0.85618836]	[482.85467529 205.78994751 0.86390579]	[521.37609863 790.61505127 0.8334955 ]	[541.78356934 785.60650635 0.82592475]	[5.18773254e+02 7.67647400e+02 6.79085672e-01]	[441.7512207 790.74719238 0.82374942]	[421.32388306 790.62713623 0.83685589]	[4.39287872e+02 7.67543884e+02 7.18464613e-01]
[457.14736938 221.16127014 0.87241465]	[446.92074585 277.6300354 0.89503103]	[392.98861694 277.61120605 0.85434955]	[369.94522095 380.21472168 0.87464648]	[357.06161499 472.55935669 0.86489362]	[505.97363281 277.67871094 0.85841423]	[523.95361328 382.86056519 0.85216045]	[541.7098999 480.14572144 0.90649581]	[457.07720947 457.1895752 0.69203424]	[416.08432007 459.67633057 0.68973374]	[421.26965332 616.27557373 0.78122461]	[436.65087891 754.80731201 0.80659586]	[495.68347168 457.12481689 0.66699874]	[503.32434082 608.51287842 0.8491624 ]	[521.38708496 752.25024414 0.83080435]	[441.77835083 213.38442993 0.95703745]	[464.82791138 213.33261108 0.91017568]	[421.39840698 208.29658508 0.85598373]	[482.85198975 205.78639221 0.86279613]	[521.37774658 790.61437988 0.83306664]	[541.78851318 785.60247803 0.82561672]	[5.18771667e+02 7.67640869e+02 6.77622020e-01]	[441.75466919 790.75128174 0.82329184]	[421.32559204 790.6293335 0.83673418]	[4.39289185e+02 7.67537537e+02 7.17363656e-01]
[457.15240479 221.16744995 0.87221599]	[446.9178772 277.63046265 0.89520991]	[392.98672485 277.61157227 0.8541069 ]	[369.94271851 380.2147522 0.87426913]	[357.0614624 472.55639648 0.86483234]	[505.97335815 277.67901611 0.85834515]	[523.95544434 382.85983276 0.85175186]	[541.70977783 480.14532471 0.90645242]	[457.07522583 457.19152832 0.6916548 ]	[416.08511353 459.67828369 0.69000316]	[421.26547241 618.74261475 0.78136897]	[436.6512146 754.81512451 0.80572593]	[495.67816162 457.12677002 0.6667667 ]	[503.32489014 608.51275635 0.84854996]	[521.387146 752.24603271 0.83134353]	[441.78018188 213.38766479 0.95777428]	[464.83206177 213.335495 0.91052294]	[421.39785767 208.29838562 0.85603809]	[482.85461426 205.78060913 0.86142486]	[521.37664795 790.61315918 0.8327778 ]	[541.78808594 785.60095215 0.82503742]	[5.18770996e+02 7.67638245e+02 6.76881790e-01]	[441.75717163 790.75292969 0.8232193 ]	[421.32846069 790.63220215 0.83576375]	[4.39289978e+02 7.67543091e+02 7.17316985e-01]
[454.6519165 221.18748474 0.85899085]	[444.402771 277.61480713 0.90870708]	[390.50079346 277.60644531 0.85334665]	[362.20013428 382.74465942 0.88088614]	[354.56970215 477.60498047 0.85547376]	[503.45715332 277.62576294 0.88945442]	[523.921875 385.38885498 0.84919745]	[539.29608154 480.14639282 0.89519495]	[452.07305908 459.70578003 0.67558122]	[413.56100464 459.7578125 0.66668659]	[421.19683838 621.30279541 0.7863571 ]	[436.66387939 754.8157959 0.80611044]	[490.57815552 457.20733643 0.65186316]	[503.27487183 608.61791992 0.83566445]	[521.36529541 752.1730957 0.84003532]	[441.71063232 213.40812683 0.96253043]	[462.39569092 213.36387634 0.93033516]	[421.34082031 208.30297852 0.85868758]	[482.76531982 205.7731781 0.86077482]	[521.23577881 788.19061279 0.81443506]	[539.27508545 785.55444336 0.79251552]	[5.21212708e+02 7.67514343e+02 6.45087242e-01]	[441.74261475 790.74536133 0.82269847]	[421.31265259 790.62390137 0.83813268]	[4.41687225e+02 7.67552063e+02 7.12211609e-01]
[454.57498169 223.6574707 0.85106945]	[444.34768677 277.55105591 0.91863233]	[390.45986938 277.54910278 0.85587615]	[359.74633789 380.2293396 0.90809327]	[351.91836548 475.07785034 0.81621444]	[503.33444214 277.54150391 0.91301578]	[523.85101318 382.79901123 0.86837029]	[539.20373535 477.70379639 0.86609083]	[449.51467896 459.72244263 0.6689837 ]	[411.00466919 459.76477051 0.65633434]	[421.18240356 621.29248047 0.78347588]	[436.65634155 754.79522705 0.80634648]	[488.02557373 459.66717529 0.65189981]	[503.24380493 611.13964844 0.81923264]	[521.37591553 749.74804688 0.84764642]	[441.66201782 213.4044342 0.96333855]	[462.34268188 213.37985229 0.94579691]	[421.24813843 208.31420898 0.87032163]	[480.38153076 205.74729919 0.84420621]	[521.2388916 788.19952393 0.79934371]	[5.39270142e+02 7.85552490e+02 7.68802404e-01]	[5.21223938e+02 7.65045959e+02 6.46548390e-01]	[441.73904419 790.71173096 0.83257872]	[421.32043457 790.60211182 0.83968699]	[4.39302551e+02 7.67541626e+02 7.11335301e-01]
[452.06921387 223.7431488 0.84513474]	[441.87857056 277.5255127 0.93500072]	[385.30291748 277.53161621 0.86337769]	[357.18225098 380.09408569 0.92688686]	[339.26254272 475.09249878 0.85267293]	[503.24121094 277.50704956 0.91813141]	[521.39831543 380.32351685 0.8821525 ]	[536.70965576 477.64996338 0.84859741]	[446.88592529 459.71908569 0.6925621 ]	[405.90567017 459.76376343 0.6700896 ]	[421.1852417 621.29974365 0.78892142]	[436.69607544 752.30627441 0.82322013]	[485.40203857 459.67410278 0.68620336]	[500.87033081 611.07806396 0.82405913]	[521.41192627 752.21276855 0.83935004]	[439.28289795 213.45198059 0.9732728 ]	[462.29147339 213.42893982 0.9606117 ]	[421.15982056 208.31002808 0.86598241]	[480.30932617 205.75540161 0.82869488]	[521.25036621 790.66442871 0.82576907]	[539.31030273 788.06152344 0.79755771]	[5.21258972e+02 7.67571472e+02 6.67784691e-01]	[441.75933838 790.76123047 0.83921587]	[421.34674072 790.62445068 0.84906483]	[4.41695374e+02 7.67494019e+02 7.20648289e-01]
[452.0378418 223.75006104 0.84362137]	[441.8576355 277.50393677 0.93781549]	[385.29263306 277.5378418 0.8621226 ]	[357.09066772 380.10940552 0.92547649]	[339.10028076 470.03598022 0.86754072]	[500.87625122 277.48327637 0.92156988]	[521.33013916 380.18826294 0.88934672]	[536.70037842 477.60876465 0.83785045]	[446.88391113 459.77767944 0.69487643]	[405.88534546 462.2562561 0.67544663]	[421.18066406 623.8303833 0.79466599]	[436.68798828 754.79156494 0.81561238]	[485.41830444 459.72143555 0.69100523]	[500.85217285 613.70623779 0.80920911]	[521.43231201 754.79034424 0.81711906]	[439.2567749 213.45986938 0.97419798]	[462.26812744 213.43925476 0.96444607]	[418.80438232 208.3556366 0.87014818]	[480.25518799 208.25352478 0.81934971]	[521.23132324 790.80395508 0.7932595 ]	[5.39313660e+02 7.90593445e+02 7.87129402e-01]	[5.21280579e+02 7.67685791e+02 6.47699594e-01]	[441.77084351 790.75250244 0.84462601]	[421.35458374 790.63037109 0.85473311]	[4.41692261e+02 7.67515320e+02 7.26778626e-01]
[452.01544189 226.26445007 0.84513509]	[441.78329468 277.56634521 0.94855416]	[382.79043579 277.57546997 0.87109381]	[354.52783203 377.7515564 0.90982616]	[336.46343994 467.4992981 0.85113245]	[500.79931641 277.54553223 0.92030877]	[521.22631836 380.21484375 0.87724108]	[536.65026855 477.65686035 0.8441174 ]	[444.42495728 459.77560425 0.70736599]	[405.85351562 462.26217651 0.68616629]	[421.19955444 621.35150146 0.79228455]	[439.06848145 754.79760742 0.81632292]	[485.36471558 459.71411133 0.70413888]	[500.80541992 613.66748047 0.79765844]	[521.37908936 757.39154053 0.82077742]	[439.2281189 213.50787354 0.97618842]	[462.24264526 213.47868347 0.96627843]	[418.75064087 210.83273315 0.87241888]	[480.22070312 208.25874329 0.79286951]	[5.18720337e+02 7.93298889e+02 7.68166780e-01]	[5.39194946e+02 7.90697876e+02 7.81701148e-01]	[5.21246399e+02 7.70130920e+02 6.72758579e-01]	[441.78308105 790.82971191 0.83284914]	[421.36114502 790.69787598 0.85105753]	[4.41723145e+02 7.67504822e+02 7.18452096e-01]
[449.49606323 228.79013062 0.84547698]	[441.75686646 277.59283447 0.95178372]	[382.76965332 277.56628418 0.87242454]	[351.96914673 377.74224854 0.88551652]	[334.02191162 469.96682739 0.84841025]	[500.77880859 277.58538818 0.9168244 ]	[521.19085693 380.2772522 0.87538451]	[536.65222168 477.70574951 0.85387576]	[444.40957642 462.25967407 0.70534307]	[403.3888855 462.31704712 0.68963093]	[421.27975464 621.37243652 0.80360794]	[439.10098267 754.74969482 0.825607 ]	[485.36276245 459.76559448 0.70642847]	[500.76287842 613.6697998 0.79649431]	[521.34301758 754.82080078 0.82223189]	[439.19598389 213.54182434 0.97019863]	[462.22802734 213.53288269 0.96778047]	[418.72854614 210.92121887 0.88054949]	[480.20370483 210.8339386 0.82595092]	[5.13570740e+02 7.93262878e+02 7.32625067e-01]	[5.31594482e+02 7.90680481e+02 7.46476889e-01]	[5.21300781e+02 7.67619141e+02 6.63855553e-01]	[441.77801514 793.23144531 0.81936508]	[421.35668945 790.69708252 0.83910805]	[4.41753937e+02 7.65045349e+02 7.14971244e-01]
[449.45428467 228.85491943 0.85249013]	[441.7220459 277.61758423 0.95373237]	[382.75125122 277.59115601 0.87215942]	[349.41085815 377.74920654 0.87806976]	[333.97415161 464.94503784 0.86321759]	[500.74676514 277.63342285 0.91033471]	[518.77624512 380.24304199 0.87088841]	[536.64154053 477.71957397 0.8519944 ]	[444.35012817 459.72216797 0.71284747]	[403.33786011 459.8031311 0.69814599]	[421.27471924 623.82275391 0.81120014]	[439.13357544 754.77685547 0.83725083]	[482.93331909 457.20513916 0.70932484]	[500.74179077 613.70751953 0.80467081]	[521.29882812 762.43231201 0.82316148]	[439.18716431 215.88868713 0.96860701]	[462.2059021 215.90327454 0.96700323]	[418.72366333 213.31794739 0.89169377]	[480.17633057 210.90837097 0.83471811]	[5.13648132e+02 7.93285339e+02 7.50188768e-01]	[5.31618469e+02 7.90702393e+02 7.65746534e-01]	[5.21222168e+02 7.70176270e+02 6.59670472e-01]	[441.77026367 793.21606445 0.82419986]	[421.35977173 790.67559814 0.84443587]	[4.41767792e+02 7.65075562e+02 7.41565228e-01]
[449.45169067 228.85247803 0.85232115]	[441.72085571 277.61877441 0.95366669]	[382.75094604 277.59298706 0.87223756]	[349.40493774 377.7505188 0.87817264]	[333.97216797 464.94625854 0.86328691]	[500.7460022 277.63256836 0.91042906]	[518.77929688 380.24990845 0.86979997]	[536.64044189 477.72131348 0.85207295]	[444.34695435 459.73632812 0.7131362 ]	[403.33401489 459.8137207 0.69819856]	[421.27532959 623.82421875 0.81069988]	[439.13500977 754.76873779 0.83862746]	[482.93405151 459.65597534 0.71085149]	[500.74188232 613.70727539 0.80511695]	[521.29711914 762.43121338 0.82284915]	[439.1867981 215.8885498 0.96848649]	[462.20355225 215.9030304 0.96656632]	[418.72271729 213.32099915 0.89259934]	[480.17529297 210.91081238 0.83619094]	[5.16123413e+02 7.93298767e+02 7.51628101e-01]	[5.34102661e+02 7.90706482e+02 7.67730057e-01]	[5.21211914e+02 7.70176575e+02 6.58550024e-01]	[441.77505493 790.8348999 0.82558095]	[421.36373901 790.67559814 0.84656745]	[4.41770416e+02 7.65073975e+02 7.39635825e-01]
[449.46530151 231.32348633 0.85848641]	[441.70196533 277.68212891 0.94712538]	[380.33947754 277.64300537 0.87464535]	[341.81100464 380.13391113 0.89655656]	[328.87823486 464.934021 0.84145218]	[500.74676514 277.71749878 0.89624697]	[518.76049805 380.27520752 0.86901414]	[534.13842773 480.11495972 0.85546577]	[444.35900879 462.2387085 0.71828175]	[403.37734985 462.30239868 0.69206512]	[421.31015015 623.84210205 0.80167812]	[439.14752197 754.79296875 0.84257555]	[482.91424561 459.73736572 0.72459209]	[500.70394897 616.22161865 0.79954112]	[521.28125 762.48303223 0.81806493]	[439.18630981 215.94111633 0.96722811]	[462.20227051 215.94137573 0.96270889]	[418.70294189 213.36717224 0.90127856]	[480.17901611 213.30897522 0.84325886]	[5.13652588e+02 7.93338928e+02 7.34536171e-01]	[5.31607788e+02 7.90747131e+02 7.57630646e-01]	[5.21193970e+02 7.70204224e+02 6.38217986e-01]	[441.77420044 790.82220459 0.84169853]	[421.35656738 790.65618896 0.86167884]	[4.41771942e+02 7.67497559e+02 7.47170150e-01]
[449.50411987 231.4173584 0.86730862]	[441.67086792 280.10580444 0.93982464]	[380.31481934 277.70407104 0.87238955]	[341.68304443 380.21051025 0.90538561]	[323.71801758 467.41424561 0.84180009]	[500.72915649 280.1529541 0.88868386]	[518.75543213 382.84613037 0.84746844]	[534.09411621 480.15097046 0.86240208]	[444.33343506 459.7588501 0.72960395]	[403.36434937 462.24386597 0.69948345]	[421.29492188 623.84008789 0.79556668]	[439.14520264 754.82885742 0.83346039]	[482.8996582 459.69088745 0.73037297]	[500.64569092 613.66003418 0.78766012]	[521.21148682 764.95892334 0.81912708]	[439.19223022 216.04269409 0.95086616]	[462.20596313 216.00366211 0.95583707]	[418.65759277 213.4281311 0.903382 ]	[480.18457031 213.3163147 0.84008503]	[5.13648865e+02 7.93264465e+02 7.59786308e-01]	[5.31590637e+02 7.90681335e+02 7.77242780e-01]	[5.18687744e+02 7.70252930e+02 6.22775853e-01]	[441.79846191 793.22265625 0.83078814]	[421.37362671 790.68353271 0.85627604]	[4.41778168e+02 7.67525635e+02 7.38089204e-01]
[449.48361206 233.88046265 0.88211095]	[439.25274658 282.67120361 0.92548668]	[380.28909302 280.22549438 0.85796422]	[339.20419312 380.15060425 0.9217568 ]	[318.69299316 467.42147827 0.87375426]	[498.24240112 282.71051025 0.8517381 ]	[518.69390869 390.465271 0.83337373]	[529.05718994 480.3671875 0.87429333]	[441.83810425 462.28637695 0.75179154]	[400.81613159 462.35720825 0.72161168]	[421.3432312 623.92724609 0.81026876]	[439.17532349 757.38726807 0.83068192]	[482.80047607 459.78567505 0.7369467 ]	[498.16238403 618.79736328 0.77223647]	[518.68432617 767.48016357 0.81864011]	[439.16275024 216.14355469 0.92505383]	[462.19281006 216.08935547 0.95012552]	[418.62445068 213.51856995 0.90430558]	[480.1552124 213.39057922 0.82488865]	[5.11014313e+02 7.95784241e+02 7.75500298e-01]	[529.0032959 790.77410889 0.80482799]	[5.13624695e+02 7.72729065e+02 6.26769304e-01]	[441.76754761 793.25640869 0.81735849]	[421.34332275 790.69494629 0.8493458 ]	[4.41816650e+02 7.67585144e+02 7.27239490e-01]
[449.44134521 233.92897034 0.88846755]	[439.23449707 282.75830078 0.91600716]	[380.27053833 282.66867065 0.85342371]	[339.17752075 380.18148804 0.93071699]	[318.58737183 464.91531372 0.89153475]	[498.22619629 285.30102539 0.83525413]	[518.67382812 393.06808472 0.84135389]	[529.04376221 482.78567505 0.87103707]	[441.79110718 459.80841064 0.75767362]	[400.73779297 462.30853271 0.73490113]	[421.36325073 623.87750244 0.81586123]	[439.17840576 759.87591553 0.8366577 ]	[482.78717041 459.70483398 0.7355479 ]	[495.60388184 618.83258057 0.76362944]	[516.16296387 767.65594482 0.81433547]	[439.13571167 218.53031921 0.91829342]	[462.18270874 216.1333313 0.94287509]	[418.61386108 215.91390991 0.9117732 ]	[480.14706421 213.48373413 0.83763385]	[5.05924316e+02 8.00946350e+02 7.86244094e-01]	[5.26396423e+02 7.95800598e+02 7.95731544e-01]	[5.11086121e+02 7.75372437e+02 6.24350727e-01]	[441.76791382 793.25982666 0.81430811]	[421.35684204 790.70257568 0.83377695]	[4.41797150e+02 7.67594177e+02 7.39607036e-01]
[449.44094849 233.92819214 0.88857329]	[439.23138428 282.75848389 0.91631943]	[380.27130127 280.25521851 0.85416234]	[339.17611694 380.18301392 0.93086642]	[318.58731079 464.91732788 0.891334 ]	[498.22109985 285.29870605 0.83497083]	[518.67651367 393.06182861 0.84194076]	[529.04180908 482.78607178 0.87158793]	[441.79104614 459.7885437 0.75808626]	[400.74359131 462.2906189 0.73481667]	[421.3710022 623.87542725 0.8148917 ]	[439.17889404 759.87823486 0.83651012]	[482.78149414 459.68304443 0.73492801]	[495.61053467 618.83325195 0.76432228]	[516.15539551 767.66894531 0.81308657]	[439.13632202 218.53010559 0.9182741 ]	[462.18307495 216.13269043 0.94323182]	[418.61517334 215.91262817 0.91146827]	[480.14691162 213.48300171 0.83818841]	[5.05928589e+02 8.00958618e+02 7.84603834e-01]	[5.26398926e+02 7.95810242e+02 7.94556856e-01]	[5.11063721e+02 7.77844849e+02 6.25427842e-01]	[441.77505493 793.27038574 0.81449902]	[421.36309814 790.70977783 0.83271998]	[4.41792358e+02 7.67592041e+02 7.39968657e-01]
[446.97683716 233.99098206 0.89096522]	[439.2175293 285.32476807 0.911327 ]	[380.26290894 282.73580933 0.84899294]	[339.06854248 380.26013184 0.93115819]	[316.07019043 467.45303345 0.87244326]	[498.20343018 287.85940552 0.82989895]	[518.6774292 398.06048584 0.86806476]	[528.97973633 482.87585449 0.87125248]	[441.75689697 462.25918579 0.76008016]	[400.7013855 462.32037354 0.7351262 ]	[421.40307617 623.9296875 0.81170177]	[439.16906738 757.36828613 0.8388676 ]	[482.76046753 459.76806641 0.73238283]	[493.08215332 621.35906982 0.77455008]	[513.57196045 770.12872314 0.79564321]	[439.13287354 218.60797119 0.90811265]	[459.83761597 218.56617737 0.93029153]	[418.62051392 215.98278809 0.91029876]	[480.12857056 215.90974426 0.8509813 ]	[5.05904083e+02 8.03556396e+02 7.88203180e-01]	[5.24026123e+02 7.98386658e+02 7.95142233e-01]	[5.08492188e+02 7.80475342e+02 6.26119435e-01]	[441.7800293 793.27227783 0.83885062]	[421.37783813 790.70233154 0.84626162]	[4.41759796e+02 7.67553284e+02 7.41975486e-01]
[449.43917847 236.43237305 0.89293367]	[439.19192505 290.36160278 0.91288757]	[380.22384644 285.31124878 0.84572196]	[336.66217041 382.74761963 0.91588461]	[313.5067749 472.52456665 0.83773339]	[498.18264771 290.42224121 0.83140302]	[516.20385742 398.18151855 0.87210357]	[526.52026367 485.3800354 0.86295938]	[441.75976562 464.84918213 0.73175675]	[400.7098999 464.86709595 0.70823371]	[421.3873291 623.9876709 0.8129434]	[439.1395874 757.30743408 0.83676571]	[482.74603271 462.35150146 0.7114712 ]	[490.53466797 623.8270874 0.77532178]	[508.54443359 770.21984863 0.78806645]	[439.1390686 221.17024231 0.89500761]	[459.83422852 221.1353302 0.90878922]	[418.65768433 216.09342957 0.8965292 ]	[480.12841797 215.98451233 0.85192502]	[503.29602051 808.53961182 0.83044428]	[5.23825806e+02 8.03569397e+02 8.02541971e-01]	[5.05928375e+02 7.85554016e+02 6.47943079e-01]	[441.75726318 793.31237793 0.84760821]	[421.3644104 790.71490479 0.84879059]	[4.41730804e+02 7.67508179e+02 7.42380738e-01]
[446.96246338 236.56332397 0.89173776]	[439.20294189 292.86737061 0.92054451]	[380.23095703 287.82653809 0.84534365]	[336.60910034 382.8006897 0.90850145]	[310.93435669 470.03091431 0.82283318]	[498.19857788 292.98709106 0.85629368]	[516.15148926 400.64648438 0.85646391]	[526.45330811 487.95996094 0.84715515]	[441.740448 470.00131226 0.71295339]	[400.69534302 470.02038574 0.68430483]	[421.37704468 624.02502441 0.82339633]	[439.17294312 754.82751465 0.83873004]	[482.72924805 467.46704102 0.69397652]	[488.01196289 623.94311523 0.78940141]	[506.02114868 770.19921875 0.78976554]	[439.14224243 226.22227478 0.89749205]	[459.84963989 226.24385071 0.89231485]	[418.62820435 216.14852905 0.8816663 ]	[480.16671753 216.14257812 0.84987235]	[500.76208496 808.59259033 0.81419885]	[5.21331665e+02 8.06069519e+02 7.88088679e-01]	[5.03435791e+02 7.85529358e+02 6.26019299e-01]	[441.77124023 793.30737305 0.840895 ]	[421.36611938 790.70812988 0.84464604]	[4.41795593e+02 7.67497986e+02 7.28949964e-01]
[449.46478271 241.66569519 0.85079366]	[439.17077637 295.44943237 0.94002426]	[380.18527222 292.96176147 0.86824322]	[336.49343872 382.83389282 0.88083088]	[298.19528198 472.53320312 0.8465929 ]	[498.16085815 295.54067993 0.88248903]	[513.62390137 403.30276489 0.81922203]	[523.987854 498.14364624 0.88193619]	[439.28152466 475.13876343 0.73508531]	[400.61553955 475.1390686 0.71130908]	[421.38449097 626.4833374 0.80999738]	[439.19876099 757.3614502 0.84449685]	[480.25320435 475.11776733 0.70095754]	[485.38595581 626.50769043 0.81670481]	[5.05878357e+02 7.75343384e+02 7.69192874e-01]	[439.18572998 231.44955444 0.93950665]	[462.21310425 231.45513916 0.9372741 ]	[418.64587402 223.66090393 0.84974146]	[480.20257568 221.11549377 0.81874347]	[4.98142761e+02 8.11206116e+02 8.03431571e-01]	[5.18727417e+02 8.11138367e+02 7.91573346e-01]	[5.03400299e+02 7.88174988e+02 6.85963154e-01]	[441.72698975 795.81359863 0.83105427]	[421.33944702 790.74481201 0.85212088]	[4.41834167e+02 7.67512512e+02 7.25404859e-01]
[449.47375488 244.20306396 0.84249043]	[439.16210938 295.550354 0.94200945]	[380.20513916 295.41586304 0.87114 ]	[336.46228027 382.80041504 0.87832522]	[298.0269165 467.40368652 0.86144722]	[498.14135742 298.02352905 0.88094717]	[511.0776062 403.37316895 0.81311148]	[523.93713379 498.25695801 0.90215492]	[439.25814819 475.14746094 0.7335583 ]	[398.25595093 475.11611938 0.70786935]	[421.40112305 626.58197021 0.80691856]	[439.19195557 759.89599609 0.84695345]	[480.2331543 475.16278076 0.70302367]	[485.37078857 629.04266357 0.80683684]	[5.03432404e+02 7.80440979e+02 7.77022421e-01]	[439.19500732 233.90487671 0.95846844]	[462.19540405 233.91088867 0.95555151]	[418.67276001 226.22492981 0.85437447]	[480.18307495 223.69529724 0.80465227]	[4.98149261e+02 8.11286987e+02 7.85451770e-01]	[5.18754089e+02 8.11217468e+02 7.92932570e-01]	[5.03257507e+02 7.90688599e+02 6.63383305e-01]	[441.73693848 795.80419922 0.83803487]	[421.34121704 790.74615479 0.85893029]	[4.41824585e+02 7.67582947e+02 7.25915551e-01]
[449.46661377 246.81376648 0.84238499]	[439.17730713 298.0168457 0.94478858]	[380.23123169 295.52142334 0.87981832]	[334.04431152 382.76486206 0.87222385]	[295.51824951 467.42480469 0.86181492]	[498.15905762 298.19747925 0.86815596]	[508.54550171 408.44351196 0.80496442]	[523.84619141 500.72790527 0.92051756]	[439.16485596 472.59536743 0.71842247]	[398.18301392 472.57070923 0.70265812]	[421.36221313 626.60101318 0.80301255]	[439.19049072 759.92913818 0.84859443]	[480.1468811 472.59024048 0.68701982]	[482.92776489 629.04052734 0.81969595]	[5.03402100e+02 7.85497498e+02 7.82610655e-01]	[439.18548584 234.01937866 0.9769007 ]	[462.19433594 234.01747131 0.96335047]	[418.68515015 231.35699463 0.87030059]	[480.15618896 228.81617737 0.79033053]	[4.98207458e+02 8.13758850e+02 7.74174809e-01]	[5.21201416e+02 8.11300354e+02 7.77185082e-01]	[5.00849823e+02 7.90808289e+02 6.29407227e-01]	[441.73269653 795.78881836 0.84232539]	[421.34573364 790.73669434 0.86546409]	[4.41826111e+02 7.67598694e+02 7.32523561e-01]
[446.96853638 251.8324585 0.85468394]	[439.14819336 298.15332031 0.93970841]	[380.19641113 295.64416504 0.88611996]	[331.46035767 385.38909912 0.82022268]	[293.00045776 467.46893311 0.84161687]	[498.1633606 300.69546509 0.85345542]	[508.4458313 410.95361328 0.79749155]	[523.76281738 500.89703369 0.93222296]	[439.15823364 477.64718628 0.733127 ]	[398.19076538 477.62619019 0.71417385]	[421.35516357 629.07220459 0.80034781]	[439.18438721 762.45751953 0.85049677]	[480.12768555 477.65368652 0.69341308]	[482.84802246 631.64538574 0.80915928]	[503.41500854 785.58966064 0.79816628]	[439.16244507 236.43624878 0.96895248]	[459.85552979 236.44419861 0.95883077]	[418.68145752 233.86578369 0.89522338]	[480.1499939 233.82923889 0.83549166]	[4.98202301e+02 8.13880798e+02 7.52532899e-01]	[5.21216125e+02 8.13764465e+02 7.60165870e-01]	[5.03256653e+02 7.93226196e+02 6.49448574e-01]	[441.68969727 795.83349609 0.83275449]	[421.30386353 790.7666626 0.85913104]	[4.41825226e+02 7.67647217e+02 7.19773173e-01]
[449.46121216 251.94293213 0.86886185]	[439.14154053 298.24728394 0.9278149 ]	[380.14385986 298.07168579 0.89339995]	[331.41619873 385.36148071 0.81882721]	[290.4432373 467.50424194 0.82088387]	[498.20788574 303.22555542 0.84562504]	[505.98342896 411.00305176 0.80417699]	[521.3885498 503.32077026 0.92774838]	[439.14416504 477.73397827 0.75258297]	[398.14382935 477.71453857 0.72972894]	[421.31463623 631.61151123 0.79367322]	[439.11834717 764.94525146 0.85108376]	[480.13699341 480.17337036 0.71244681]	[482.79766846 634.24407959 0.802935 ]	[503.36178589 785.57861328 0.79088426]	[439.1706543 236.54325867 0.95451325]	[462.18981934 236.52987671 0.95532924]	[418.68505859 233.87281799 0.89189595]	[480.16879272 233.84321594 0.84333408]	[4.98247467e+02 8.13863098e+02 7.32379258e-01]	[5.21213257e+02 8.11340271e+02 7.33919740e-01]	[5.00815399e+02 7.93228760e+02 6.29712880e-01]	[441.71401978 793.34942627 0.84746403]	[421.31750488 790.7598877 0.8668198 ]	[4.41760803e+02 7.70109131e+02 7.14408159e-01]
[446.96948242 254.37113953 0.87902749]	[439.10516357 300.66903687 0.92157888]	[380.09658813 298.13131714 0.89449489]	[328.9152832 387.86395264 0.81508029]	[287.85455322 470.0475769 0.80949366]	[498.17803955 303.27285767 0.83878386]	[505.95144653 413.50076294 0.81999171]	[521.35571289 503.359375 0.92326057]	[439.07196045 480.16851807 0.74885678]	[398.0796814 477.72601318 0.7339716 ]	[421.26950073 629.08447266 0.80966073]	[439.10458374 764.97528076 0.8530643 ]	[477.68399048 480.21334839 0.71069968]	[482.75494385 636.73382568 0.7992661 ]	[503.37011719 788.02563477 0.80864024]	[439.14004517 236.60704041 0.93947989]	[459.84481812 236.5874939 0.95507091]	[418.64437866 233.95695496 0.90552747]	[480.13088989 233.91752625 0.83600867]	[4.98263855e+02 8.16401428e+02 7.42004573e-01]	[5.21240906e+02 8.13796631e+02 7.52503812e-01]	[5.00843231e+02 7.93238281e+02 6.50487363e-01]	[441.70880127 793.33648682 0.84622937]	[421.3112793 790.74969482 0.86240971]	[4.41758667e+02 7.70148376e+02 7.23258018e-01]
[446.93725586 254.41850281 0.88871312]	[439.06735229 300.72512817 0.90952957]	[377.72561646 298.18713379 0.88949376]	[328.91635132 387.86376953 0.81387669]	[285.30670166 472.5899353 0.81105304]	[495.69430542 305.80813599 0.82004112]	[505.94720459 413.59655762 0.82470632]	[521.32543945 503.40884399 0.91718024]	[436.6206665 480.27786255 0.74038279]	[398.05203247 480.25418091 0.73462999]	[421.24237061 629.14685059 0.80483711]	[439.08453369 765.01373291 0.85310256]	[475.12176514 480.30987549 0.70183533]	[482.73547363 636.71362305 0.79616499]	[503.33743286 788.03338623 0.8124066 ]	[439.1088562 236.65771484 0.92278636]	[459.82015991 236.63285828 0.94770646]	[418.618927 233.95962524 0.89840007]	[477.71600342 233.96383667 0.81888151]	[5.00669586e+02 8.16385010e+02 7.40789354e-01]	[5.21248291e+02 8.13778687e+02 7.50489950e-01]	[5.00816193e+02 7.93267578e+02 6.40698254e-01]	[441.69311523 793.31762695 0.8453092 ]	[421.29992676 790.7442627 0.85763896]	[4.41746185e+02 7.70190247e+02 7.24269390e-01]
[446.86499023 254.46058655 0.8987751 ]	[436.67214966 303.21969604 0.89384919]	[377.68096924 298.2467041 0.88448662]	[328.86291504 387.95458984 0.80821604]	[285.31304932 475.09667969 0.81415278]	[495.65353394 308.37667847 0.81787473]	[505.92526245 418.55505371 0.85277498]	[521.30731201 503.4359436 0.91352081]	[436.58328247 480.31054688 0.73683864]	[398.0295105 480.29214478 0.73410076]	[421.20666504 629.12817383 0.80608642]	[439.0897522 765.06689453 0.85514313]	[475.08602905 480.33273315 0.69944304]	[482.72750854 636.73431396 0.7905938 ]	[503.3104248 788.06707764 0.81776404]	[436.69793701 236.68118286 0.90870607]	[459.78967285 236.67628479 0.94116688]	[418.5826416 234.02836609 0.90952253]	[477.70800781 234.05444336 0.84741342]	[5.00734406e+02 8.21507080e+02 7.56809533e-01]	[5.21273071e+02 8.13879089e+02 7.40890861e-01]	[5.00773285e+02 7.93254150e+02 6.46518290e-01]	[439.28982544 793.34619141 0.82284224]	[421.26669312 790.75878906 0.84174126]	[4.41771515e+02 7.70231506e+02 7.13289320e-01]
[444.39984131 254.50230408 0.9057126 ]	[436.64419556 303.2789917 0.88388604]	[377.65826416 300.6685791 0.87963867]	[326.33789062 393.03167725 0.8189404 ]	[285.2829895 477.66064453 0.83405972]	[493.12689209 308.39910889 0.81247407]	[503.49642944 413.57818604 0.82917196]	[521.27471924 503.45349121 0.90881509]	[434.11904907 482.81088257 0.710841 ]	[395.60293579 482.77322388 0.70683742]	[418.75769043 634.21063232 0.79838759]	[439.06021118 767.47937012 0.85119212]	[472.60961914 482.84725952 0.69002199]	[482.78912354 639.30126953 0.81127989]	[503.32006836 788.17376709 0.81725681]	[436.67025757 239.0814209 0.8996132 ]	[459.7401123 239.0953064 0.93261021]	[418.56027222 234.05168152 0.90132034]	[477.67614746 234.07026672 0.84656078]	[5.00745789e+02 8.26547607e+02 7.65788913e-01]	[5.21304321e+02 8.18932007e+02 7.31120288e-01]	[5.00767456e+02 7.95880005e+02 6.33089423e-01]	[439.2204895 793.30828857 0.81998789]	[421.21472168 790.73260498 0.84455532]	[4.41749969e+02 7.70281006e+02 7.04935253e-01]
[444.40014648 254.50204468 0.90555775]	[436.64349365 303.27938843 0.88371211]	[377.66098022 300.66616821 0.87992764]	[326.33786011 393.04406738 0.81972373]	[285.28015137 477.66848755 0.8351146 ]	[493.12295532 308.40823364 0.81214511]	[503.49627686 413.57516479 0.82931316]	[521.27313232 503.45370483 0.90839022]	[434.11791992 482.81246948 0.71103346]	[395.60076904 482.77441406 0.70677912]	[418.75720215 634.21069336 0.79849946]	[439.0614624 767.48272705 0.85181499]	[472.60940552 482.84954834 0.69012994]	[482.79064941 639.3069458 0.81180686]	[503.31991577 788.1751709 0.81744051]	[436.67068481 239.08137512 0.89966094]	[459.74002075 239.09527588 0.93239415]	[418.56091309 234.05081177 0.90132308]	[477.67404175 234.06947327 0.84619856]	[5.00743988e+02 8.26543335e+02 7.64449537e-01]	[5.21302185e+02 8.18929016e+02 7.30005860e-01]	[5.00767670e+02 7.95883728e+02 6.33205712e-01]	[439.21878052 793.30718994 0.82107401]	[421.21298218 790.73223877 0.84557056]	[4.41752319e+02 7.70284607e+02 7.03602672e-01]
[444.35861206 254.58799744 0.91718698]	[436.60098267 308.33120728 0.86911094]	[377.63424683 300.75653076 0.86746275]	[326.36602783 395.57220459 0.83249474]	[287.84487915 480.13851929 0.84849393]	[490.559021 313.41790771 0.82025325]	[503.47512817 416.16900635 0.85590369]	[521.26708984 505.8807373 0.89983594]	[434.11642456 482.87353516 0.70869136]	[395.58151245 482.87280273 0.69897586]	[418.70898438 636.76452637 0.80046737]	[436.62704468 765.03131104 0.82552922]	[475.0715332 482.87808228 0.6885317 ]	[482.78311157 641.8916626 0.82086259]	[503.31225586 790.66339111 0.807935 ]	[436.61636353 239.19282532 0.88301849]	[459.69122314 239.20692444 0.91120279]	[416.10107422 236.44947815 0.8918556 ]	[477.61898804 236.43690491 0.84833997]	[5.00759277e+02 8.29118469e+02 8.12383950e-01]	[5.21279419e+02 8.24077698e+02 7.58985281e-01]	[5.00764832e+02 8.03478882e+02 6.39128566e-01]	[439.18264771 793.293396 0.81441081]	[421.17663574 790.73120117 0.83556587]	[4.41688446e+02 7.70216980e+02 6.84194267e-01]
[441.89837646 257.0375061 0.92944807]	[436.54046631 310.94204712 0.86972779]	[377.56826782 305.7628479 0.84786355]	[328.90969849 395.62210083 0.84216273]	[290.41143799 480.1355896 0.85697174]	[488.00341797 313.50592041 0.83610487]	[503.43255615 418.58563232 0.87866771]	[521.21453857 505.92977905 0.88926774]	[434.0479126 482.84017944 0.69699699]	[395.53665161 482.85009766 0.69294155]	[418.6000061 641.81585693 0.79311281]	[436.61785889 767.51062012 0.82800555]	[470.04110718 482.82803345 0.67807525]	[482.75799561 644.3760376 0.82170826]	[503.34957886 790.74273682 0.79403663]	[436.5737915 244.18251038 0.86790961]	[459.62258911 246.75311279 0.89042908]	[416.04568481 236.48040771 0.87068492]	[475.14559937 236.57032776 0.80171382]	[5.00770630e+02 8.29229248e+02 8.23013663e-01]	[5.21272278e+02 8.26617249e+02 7.68562853e-01]	[5.00817444e+02 8.03523560e+02 6.33299053e-01]	[439.16055298 793.31665039 0.80065286]	[421.15087891 790.7623291 0.83641291]	[4.41707367e+02 7.70288513e+02 6.78457975e-01]
[441.76773071 259.59158325 0.92842686]	[434.04379272 315.92318726 0.88610971]	[377.53186035 310.91021729 0.84900379]	[326.3470459 400.78442383 0.85937864]	[292.93795776 485.40548706 0.85764217]	[487.94265747 316.07415771 0.86831456]	[503.40093994 421.29135132 0.88710821]	[521.23101807 516.17315674 0.86705118]	[431.55078125 490.54656982 0.67865729]	[393.06188965 490.49716187 0.66934097]	[418.59506226 644.49249268 0.81655848]	[436.61941528 767.56646729 0.8368358 ]	[470.03588867 493.05844116 0.65249515]	[480.37539673 646.98522949 0.84124446]	[5.03312012e+02 7.93326416e+02 7.85949409e-01]	[431.52484131 249.38650513 0.86202836]	[457.09921265 251.83151245 0.89252889]	[411.03146362 239.15994263 0.82677835]	[467.49499512 239.14344788 0.76312143]	[4.98256439e+02 8.31735596e+02 7.79460907e-01]	[5.18734314e+02 8.29187866e+02 7.51892209e-01]	[5.00819977e+02 8.08566711e+02 6.39297247e-01]	[4.39160004e+02 7.93338074e+02 7.87846267e-01]	[421.17160034 790.77801514 0.81613088]	[4.41705292e+02 7.72722229e+02 6.76605284e-01]
[441.68743896 262.15084839 0.91409755]	[431.50521851 316.04852295 0.89476633]	[375.06134033 313.51144409 0.85485399]	[328.9128418 403.27990723 0.84824169]	[295.39801025 488.00259399 0.84860384]	[485.49880981 318.52374268 0.87119907]	[503.42919922 423.84518433 0.86451805]	[521.27905273 518.69384766 0.8892504 ]	[434.03152466 493.09234619 0.68187529]	[395.51992798 493.06262207 0.67360914]	[418.60028076 644.51593018 0.83654451]	[436.62805176 767.65100098 0.83789641]	[472.51742554 493.11413574 0.65267062]	[482.74536133 647.08520508 0.82998246]	[5.03311127e+02 7.95868103e+02 7.82717705e-01]	[428.96963501 251.94793701 0.88134015]	[454.58609009 254.35217285 0.89560872]	[408.47912598 241.65853882 0.81600058]	[467.44406128 241.63935852 0.76190978]	[4.98247040e+02 8.31841675e+02 7.73685575e-01]	[5.18743103e+02 8.31657776e+02 7.59068012e-01]	[5.00842010e+02 8.08647644e+02 6.46062016e-01]	[4.39139404e+02 7.93366028e+02 7.69793034e-01]	[421.16870117 790.79901123 0.79864496]	[4.41702148e+02 7.72814087e+02 6.63648546e-01]
[439.31710815 262.2281189 0.90429688]	[428.96697998 316.13922119 0.89684874]	[375.0184021 315.98681641 0.85945827]	[328.91546631 405.87945557 0.81838453]	[295.48849487 493.07879639 0.8541013 ]	[485.43661499 318.59011841 0.88012898]	[503.42706299 423.80462646 0.8587026 ]	[521.31646729 521.18145752 0.90781516]	[431.53192139 493.11749268 0.68095249]	[393.04815674 493.09710693 0.6691612 ]	[418.60644531 646.9543457 0.83191103]	[436.65432739 767.58532715 0.83729649]	[470.00994873 495.60641479 0.65600371]	[482.71975708 649.59289551 0.81072456]	[5.03318329e+02 8.03476013e+02 7.68888891e-01]	[428.90930176 254.3883667 0.89852643]	[452.05975342 254.41374207 0.89458704]	[408.41223145 244.25546265 0.81401604]	[464.9703064 241.70999146 0.77762657]	[4.98265594e+02 8.34342529e+02 7.53602624e-01]	[5.18770508e+02 8.31769104e+02 7.47289181e-01]	[5.00836884e+02 8.11163086e+02 6.15203798e-01]	[4.39169342e+02 7.93360535e+02 7.72797942e-01]	[421.18670654 790.79815674 0.79845363]	[4.41759277e+02 7.72742371e+02 6.59497976e-01]
[439.24984741 267.27740479 0.90011495]	[426.41708374 318.61941528 0.89840209]	[372.52258301 316.17224121 0.85628927]	[326.37731934 413.49887085 0.81583929]	[295.51107788 498.18026733 0.87949383]	[485.40805054 318.73501587 0.86841363]	[503.42004395 423.90682983 0.85154134]	[521.32305908 521.25384521 0.92330849]	[431.51824951 495.63516235 0.68755698]	[395.49380493 495.6496582 0.67975545]	[418.61422729 644.55010986 0.82371867]	[436.66244507 767.56066895 0.83135378]	[467.50192261 495.64553833 0.6625402 ]	[480.32803345 649.59552002 0.80203933]	[5.03321777e+02 8.03498779e+02 7.60285079e-01]	[426.36471558 254.48150635 0.91750157]	[449.49990845 254.51358032 0.89589667]	[405.88345337 246.79144287 0.82315236]	[464.85684204 249.30732727 0.81170487]	[4.98178467e+02 8.34398682e+02 7.22696424e-01]	[5.18700684e+02 8.31831116e+02 7.22008228e-01]	[5.03266663e+02 8.11187378e+02 5.90216398e-01]	[4.39175903e+02 7.93338806e+02 7.53378034e-01]	[4.21183441e+02 7.90790771e+02 7.87571371e-01]	[4.41789398e+02 7.72706299e+02 6.44986510e-01]
[439.18682861 269.8633728 0.9062314 ]	[423.90948486 318.71920776 0.90157199]	[372.48144531 318.65130615 0.85534805]	[328.86364746 416.03356934 0.83091176]	[295.55401611 500.73776245 0.91111982]	[482.94995117 321.17037964 0.8747263 ]	[503.38998413 426.41516113 0.85770571]	[521.31439209 521.34002686 0.93111122]	[434.03649902 498.19674683 0.69205987]	[395.54263306 498.20120239 0.69175076]	[418.63684082 647.01519775 0.82472098]	[436.67407227 767.50640869 0.82469189]	[470.02804565 498.19885254 0.66517246]	[480.34072876 654.68908691 0.78726715]	[5.03249725e+02 8.08622742e+02 7.87620306e-01]	[423.86761475 254.56747437 0.92993993]	[449.44180298 254.6101532 0.89545542]	[403.37994385 249.38008118 0.83811539]	[464.82672119 251.94621277 0.84677309]	[5.00665161e+02 8.39412109e+02 7.23153353e-01]	[5.18778381e+02 8.34297241e+02 7.32220829e-01]	[5.00802063e+02 8.16348816e+02 5.68958521e-01]	[4.39181763e+02 7.93338928e+02 7.68355906e-01]	[421.19543457 790.79241943 0.7933709 ]	[4.41814484e+02 7.70221558e+02 6.49720371e-01]
[439.18545532 272.39025879 0.91846049]	[423.88186646 321.20663452 0.8927272 ]	[372.47164917 318.77056885 0.84222889]	[328.92355347 418.64785767 0.86700952]	[295.58502197 500.87091064 0.91653299]	[482.89205933 321.2689209 0.87209022]	[503.37896729 428.90527344 0.86080647]	[521.32409668 523.79901123 0.92964029]	[434.02444458 500.70336914 0.70311475]	[395.5534668 500.70736694 0.71014929]	[418.75540161 647.07727051 0.8335889 ]	[436.69293213 767.59667969 0.83301246]	[469.98440552 500.69961548 0.67421651]	[480.36688232 657.27636719 0.78107339]	[5.03244263e+02 8.08661560e+02 7.95654297e-01]	[423.85958862 256.99945068 0.93034953]	[449.43710327 257.02459717 0.89026791]	[403.31216431 251.96362305 0.8762455 ]	[462.45175171 254.41575623 0.85066557]	[4.98231628e+02 8.41990845e+02 7.15436697e-01]	[5.18747253e+02 8.34371948e+02 7.09645629e-01]	[5.00790161e+02 8.16336670e+02 5.71381211e-01]	[4.39196533e+02 7.95817749e+02 7.53075361e-01]	[4.21203644e+02 7.90825317e+02 7.74489045e-01]	[4.41789673e+02 7.70290649e+02 6.51249886e-01]
[439.14794922 274.88357544 0.93265593]	[423.86416626 323.71865845 0.88138026]	[372.45504761 321.25708008 0.83174795]	[331.40725708 418.77819824 0.87744379]	[295.63870239 503.34375 0.91801327]	[482.86981201 323.74749756 0.86647445]	[503.38833618 428.97479248 0.85151428]	[521.35058594 523.85900879 0.92362887]	[434.0508728 500.85525513 0.70700479]	[395.57055664 503.2850647 0.71113545]	[421.16455078 647.1026001 0.83189398]	[436.64526367 767.64398193 0.83052754]	[470.037323 500.83462524 0.67396724]	[482.72546387 662.40838623 0.79945904]	[5.00892517e+02 8.11205078e+02 7.85306692e-01]	[423.82904053 257.11740112 0.9230172 ]	[446.94088745 257.14181519 0.88450575]	[403.3006897 254.42584229 0.8871538 ]	[462.4173584 254.50280762 0.86823356]	[5.00672577e+02 8.44566467e+02 7.12735593e-01]	[5.18747742e+02 8.36898315e+02 6.93287075e-01]	[5.00736847e+02 8.21527832e+02 5.44603825e-01]	[4.39175446e+02 7.95889771e+02 7.30028093e-01]	[4.21195953e+02 7.93264038e+02 7.49577641e-01]	[4.41732483e+02 7.72730957e+02 6.59829736e-01]
[439.13616943 274.96392822 0.94420922]	[423.88256836 323.82946777 0.86526889]	[372.4413147 323.75888062 0.8176527 ]	[331.40896606 421.18136597 0.87686354]	[297.99511719 503.4362793 0.9057743 ]	[482.86398315 326.28814697 0.85602343]	[503.38796997 431.53134155 0.84986174]	[521.36901855 523.95672607 0.91222024]	[431.5612793 503.31210327 0.70412403]	[395.52679443 503.32678223 0.70342124]	[421.14505005 649.5894165 0.81899655]	[436.61721802 767.65740967 0.82434583]	[470.00265503 503.30236816 0.67808282]	[482.72360229 662.40063477 0.79930127]	[5.00899933e+02 8.11218689e+02 7.90996850e-01]	[423.80484009 257.20410156 0.90809637]	[446.91333008 257.21243286 0.87282431]	[403.28530884 254.52336121 0.89489841]	[462.39456177 254.55836487 0.87001055]	[4.98238464e+02 8.47079956e+02 7.21390069e-01]	[5.18685791e+02 8.39451416e+02 6.89524114e-01]	[5.00767670e+02 8.21474854e+02 5.49760103e-01]	[4.39175018e+02 7.95866028e+02 7.29387343e-01]	[4.21189636e+02 7.93253113e+02 7.53204584e-01]	[4.41719727e+02 7.72749268e+02 6.54387891e-01]
[439.1159668 275.02108765 0.9441216 ]	[423.88424683 328.89294434 0.86483163]	[372.44805908 326.30142212 0.81280333]	[331.38598633 421.34066772 0.86451465]	[298.06890869 506.00894165 0.87869996]	[482.84439087 328.90896606 0.85530126]	[503.37765503 434.1027832 0.85500169]	[521.40612793 526.43066406 0.90050775]	[431.5345459 503.34768677 0.70635408]	[395.49789429 503.36260986 0.70342362]	[421.16290283 649.58123779 0.82166225]	[436.61434937 767.66259766 0.82550961]	[469.97723389 503.3425293 0.67963749]	[482.70892334 664.9442749 0.80943084]	[5.00881470e+02 8.11317688e+02 7.79902339e-01]	[423.77279663 259.63079834 0.90121996]	[446.88452148 259.63616943 0.86245692]	[403.27526855 254.5927124 0.89665449]	[462.37649536 256.97445679 0.89023119]	[4.98198669e+02 8.49620117e+02 7.57309079e-01]	[5.18669739e+02 8.44578979e+02 7.03126132e-01]	[5.00735291e+02 8.26585144e+02 5.59729815e-01]	[4.39162598e+02 7.95874023e+02 7.25678146e-01]	[4.21182312e+02 7.93264832e+02 7.48173118e-01]	[4.41746490e+02 7.72742981e+02 6.58622146e-01]
[439.10256958 275.11001587 0.9540022 ]	[423.85189819 333.91586304 0.88754511]	[369.94754028 328.91699219 0.81036222]	[331.4979248 423.79873657 0.86150885]	[298.10018921 508.48245239 0.87191844]	[482.82284546 331.46487427 0.86211914]	[503.36651611 436.61135864 0.8697238 ]	[523.76763916 528.96740723 0.88453424]	[431.51342773 503.44467163 0.69315332]	[393.05755615 505.89154053 0.68286455]	[418.79043579 652.112854 0.82226384]	[436.61801147 767.63665771 0.82861739]	[469.96826172 503.42175293 0.67050052]	[480.3359375 665.05426025 0.82134295]	[5.00847382e+02 8.18900757e+02 7.76696920e-01]	[421.37759399 262.17459106 0.89419657]	[444.44125366 262.15917969 0.85306579]	[400.87487793 257.06570435 0.90807867]	[462.36105347 257.02941895 0.88079476]	[4.98146881e+02 8.52265869e+02 7.41831481e-01]	[5.16156189e+02 8.49715637e+02 7.18214989e-01]	[5.00667175e+02 8.29218506e+02 5.79863429e-01]	[4.39180237e+02 7.95886719e+02 7.29106188e-01]	[4.21190613e+02 7.93285461e+02 7.48212457e-01]	[4.41761688e+02 7.72693298e+02 6.75413907e-01]
[439.10263062 275.10968018 0.95388645]	[423.85046387 333.91461182 0.88822377]	[369.94769287 328.91717529 0.8103193 ]	[331.49838257 423.79681396 0.862149 ]	[298.10018921 508.4826355 0.8721748 ]	[482.81982422 331.46279907 0.86272323]	[503.36019897 436.61639404 0.87188023]	[523.76391602 526.5425415 0.88570505]	[431.50952148 503.43527222 0.69363695]	[393.05718994 505.88290405 0.68315965]	[418.79251099 649.67321777 0.82348764]	[436.61740112 767.62109375 0.83041763]	[469.95965576 503.41210938 0.67106956]	[480.33712769 665.04974365 0.82107741]	[5.00862457e+02 8.18909729e+02 7.77680159e-01]	[421.37844849 262.17422485 0.89443904]	[444.44039917 262.15966797 0.85327369]	[400.87496948 257.06628418 0.90841961]	[462.35671997 257.03106689 0.87914175]	[4.98185638e+02 8.52279541e+02 7.40094006e-01]	[5.16207947e+02 8.49721191e+02 7.18714237e-01]	[5.00676788e+02 8.29235107e+02 5.83106518e-01]	[4.39187653e+02 7.95870117e+02 7.40507782e-01]	[4.21201660e+02 7.93271790e+02 7.57638812e-01]	[4.41760498e+02 7.70283691e+02 6.77224159e-01]
[439.11611938 277.50634766 0.95474964]	[423.85476685 333.97653198 0.89762276]	[369.9715271 331.42529297 0.81423849]	[333.92889404 423.88079834 0.84719157]	[298.15002441 511.06661987 0.85855085]	[482.81350708 333.97335815 0.87521482]	[503.37417603 436.68328857 0.87772238]	[521.42999268 531.54980469 0.87179601]	[431.50976562 505.97250366 0.68885458]	[393.07382202 505.97488403 0.68509775]	[418.80734253 652.12109375 0.83274013]	[436.65875244 767.66766357 0.83703029]	[467.48666382 505.93896484 0.66882223]	[480.35861206 667.50695801 0.827847 ]	[5.03236603e+02 8.21483032e+02 7.76357532e-01]	[421.39987183 264.7180481 0.89032304]	[444.43914795 264.72616577 0.85023516]	[400.88058472 257.12399292 0.90108615]	[462.34924316 257.08898926 0.86137491]	[4.98149048e+02 8.52408875e+02 7.28838265e-01]	[5.16199036e+02 8.52238770e+02 7.17527390e-01]	[5.00762482e+02 8.31679321e+02 5.68526208e-01]	[4.39197998e+02 7.98352356e+02 7.30402112e-01]	[4.21213165e+02 7.93291260e+02 7.54907012e-01]	[4.41766388e+02 7.72738770e+02 6.71494186e-01]
[439.14208984 277.70440674 0.93783563]	[423.87374878 336.4894104 0.91054523]	[372.47219849 336.4473877 0.84041929]	[333.95715332 428.91415405 0.83738697]	[298.15951538 516.18609619 0.86963975]	[482.80996704 336.50201416 0.89945495]	[503.39846802 439.16513062 0.87930799]	[523.79547119 536.71118164 0.87784028]	[431.52474976 511.05310059 0.68277866]	[395.50598145 511.03796387 0.6808275 ]	[418.76275635 659.8717041 0.81799084]	[436.67428589 767.65673828 0.835585 ]	[469.97418213 511.06216431 0.65575463]	[480.31204224 670.14251709 0.80935538]	[5.00744781e+02 8.26618530e+02 8.02316487e-01]	[423.77050781 269.88845825 0.89983541]	[446.87057495 269.92208862 0.87220019]	[400.89480591 259.66525269 0.87265265]	[462.34130859 259.64645386 0.82218659]	[4.95622803e+02 8.57421082e+02 7.25814164e-01]	[5.11043701e+02 8.54800720e+02 7.41876245e-01]	[4.98241608e+02 8.34308716e+02 5.62698543e-01]	[4.39166321e+02 7.98389160e+02 6.98915124e-01]	[4.21180511e+02 7.93315125e+02 7.31876194e-01]	[4.41807007e+02 7.72705627e+02 6.61705434e-01]
[439.14492798 280.17199707 0.91790098]	[423.88867188 336.60012817 0.91399539]	[372.50720215 336.53778076 0.85293096]	[333.96414185 431.51016235 0.83819884]	[298.18188477 518.71746826 0.88150978]	[482.83422852 336.6468811 0.90893328]	[503.39624023 439.28155518 0.88629663]	[523.7946167 539.23760986 0.89646524]	[431.4961853 508.48809814 0.6851114 ]	[395.49932861 508.48062134 0.68733144]	[418.74734497 659.85095215 0.81704742]	[439.07220459 767.56140137 0.83684319]	[467.4666748 508.48358154 0.66440862]	[480.29031372 670.14697266 0.79988086]	[5.00741699e+02 8.29143005e+02 8.13278258e-01]	[423.77035522 272.43048096 0.91702062]	[444.45495605 272.43228149 0.88518685]	[403.26977539 262.22354126 0.8602308 ]	[462.34475708 262.17050171 0.82539409]	[4.95678345e+02 8.60011963e+02 7.16281712e-01]	[5.13582336e+02 8.54901001e+02 7.21478164e-01]	[4.98209229e+02 8.36912170e+02 5.43828428e-01]	[4.39156830e+02 7.98356201e+02 7.13380337e-01]	[4.21174530e+02 7.93270325e+02 7.56634772e-01]	[4.41871796e+02 7.70186523e+02 6.59683287e-01]
[439.13165283 280.24438477 0.90095204]	[423.9090271 339.04849243 0.90942711]	[372.5163269 336.65704346 0.8582418 ]	[333.99655151 436.55807495 0.86074162]	[298.16534424 521.26849365 0.9057014 ]	[482.88037109 339.10916138 0.90227777]	[503.39080811 441.7170105 0.88459909]	[523.81750488 541.72973633 0.91200322]	[431.54360962 511.08557129 0.67987901]	[395.51586914 511.06011963 0.67933887]	[418.77172852 662.40264893 0.81934553]	[439.0824585 767.58990479 0.84199071]	[469.9906311 513.60003662 0.65329826]	[480.2953186 672.66558838 0.79136592]	[5.00784485e+02 8.29137939e+02 8.19486618e-01]	[421.40060425 274.8694458 0.92478001]	[444.45077515 274.86682129 0.88876206]	[403.27929688 264.78005981 0.85589075]	[462.35192871 264.7711792 0.82713568]	[4.93087006e+02 8.65051270e+02 7.15603113e-01]	[5.11071075e+02 8.57452515e+02 6.98579192e-01]	[5.00716309e+02 8.34397705e+02 5.44969916e-01]	[4.39139496e+02 7.98399109e+02 7.00135946e-01]	[4.21157684e+02 7.93303040e+02 7.45057106e-01]	[4.41897919e+02 7.70215942e+02 6.63251281e-01]
[439.13024902 285.23352051 0.88862425]	[423.90457153 339.14855957 0.90829271]	[372.506073 339.11080933 0.86153919]	[334.03729248 436.67987061 0.88520068]	[298.18572998 521.35699463 0.91170442]	[482.89984131 339.1887207 0.89545089]	[503.37478638 441.80136108 0.88155639]	[523.82354736 541.85498047 0.91888064]	[434.04632568 518.67871094 0.69328403]	[395.54937744 516.19903564 0.69768012]	[418.80178833 662.42895508 0.82676578]	[439.1104126 767.57928467 0.84736383]	[470.03189087 518.72155762 0.65952057]	[480.31088257 680.34100342 0.78244627]	[5.00805542e+02 8.31651001e+02 8.31014395e-01]	[421.38583374 274.96585083 0.94480419]	[446.86569214 274.94116211 0.90178299]	[400.87762451 267.32400513 0.85711551]	[462.38064575 267.27206421 0.80801928]	[4.95648163e+02 8.67602661e+02 7.37046063e-01]	[5.13602173e+02 8.62491150e+02 6.99067533e-01]	[5.00712921e+02 8.39475647e+02 5.51685512e-01]	[4.39148041e+02 7.98368652e+02 7.13375568e-01]	[4.21162872e+02 7.93266357e+02 7.66092360e-01]	[4.44343018e+02 7.70179016e+02 6.57566249e-01]
[439.1468811 287.80429077 0.89252365]	[423.90164185 339.2303772 0.90450877]	[372.49932861 339.20492554 0.85763425]	[334.0355835 439.15014648 0.90744925]	[298.23129272 521.35906982 0.91303003]	[482.94433594 339.2623291 0.88376796]	[503.40911865 444.35043335 0.85988188]	[523.77520752 544.29193115 0.91975546]	[434.06542969 521.22937012 0.70555866]	[395.56948853 518.75982666 0.71038806]	[421.13491821 659.84344482 0.82198024]	[439.09185791 767.56018066 0.8436619 ]	[472.52807617 521.2824707 0.67378914]	[480.32693481 682.8651123 0.78153121]	[5.00746887e+02 8.31752136e+02 8.21143866e-01]	[421.400177 275.04568481 0.94613177]	[446.88171387 275.01239014 0.907408 ]	[403.26254272 272.38058472 0.87083352]	[462.39013672 269.87780762 0.82848215]	[4.95634277e+02 8.67650757e+02 7.37980843e-01]	[5.11086670e+02 8.62556213e+02 7.03552365e-01]	[5.00657440e+02 8.44566772e+02 5.35252869e-01]	[4.39179962e+02 7.98405457e+02 7.01725960e-01]	[4.21174225e+02 7.93288757e+02 7.47611105e-01]	[4.44303558e+02 7.70154236e+02 6.69019401e-01]
[439.14498901 290.41989136 0.90354949]	[426.36517334 341.68682861 0.88373661]	[372.51950073 341.67419434 0.84559602]	[334.05523682 439.25186157 0.9152689 ]	[300.6234436 523.79150391 0.90979475]	[485.35891724 341.7333374 0.86042422]	[503.40744019 446.87451172 0.85113668]	[523.7723999 544.35961914 0.92289364]	[434.08224487 521.29193115 0.69972324]	[395.58938599 521.24633789 0.70374608]	[421.14450073 662.45172119 0.83195138]	[439.1020813 767.57049561 0.84164679]	[472.54598999 521.32727051 0.66980624]	[480.35470581 685.51586914 0.80441809]	[5.00767548e+02 8.34360046e+02 8.06386769e-01]	[423.78863525 277.46435547 0.93707091]	[446.921875 275.13760376 0.90100342]	[403.26596069 272.45443726 0.87574309]	[462.41168213 272.49465942 0.85323602]	[4.93052551e+02 8.70145752e+02 7.40179718e-01]	[5.08502411e+02 8.67631348e+02 7.19768524e-01]	[5.00700317e+02 8.49681458e+02 5.61436474e-01]	[4.39138519e+02 7.98358521e+02 6.86782360e-01]	[4.21149048e+02 7.93252502e+02 7.40458190e-01]	[4.44325439e+02 7.70182373e+02 6.78401172e-01]
[439.16415405 292.89489746 0.91256726]	[426.37982178 341.76434326 0.87342393]	[372.51397705 341.73510742 0.83942324]	[334.05761719 439.30487061 0.91735411]	[300.62768555 523.98962402 0.89339256]	[485.39361572 341.82324219 0.84134263]	[503.42434692 446.94122314 0.84659618]	[523.77197266 544.42462158 0.91871303]	[434.04324341 521.31378174 0.70310402]	[395.55255127 521.27081299 0.70994025]	[418.80285645 664.89239502 0.83518225]	[439.1177063 767.58972168 0.84569389]	[472.52563477 521.34472656 0.67546314]	[480.35952759 685.41687012 0.80465806]	[5.00731171e+02 8.34381531e+02 7.95854032e-01]	[423.82043457 277.51654053 0.9332065 ]	[446.9473877 277.51202393 0.89554828]	[403.28796387 272.49453735 0.87766677]	[462.4230957 274.90765381 0.8647446 ]	[4.95637085e+02 8.70233704e+02 7.63191581e-01]	[5.11060242e+02 8.67680359e+02 7.42405415e-01]	[4.98245605e+02 8.49696594e+02 5.62801063e-01]	[4.39153198e+02 7.98353027e+02 6.86278939e-01]	[4.21165161e+02 7.93243530e+02 7.41669178e-01]	[4.44344818e+02 7.70209351e+02 6.68864489e-01]
[439.15640259 292.99313354 0.92579597]	[426.42562866 341.81500244 0.8602404 ]	[372.54324341 341.79037476 0.83427614]	[334.05029297 441.76272583 0.90922946]	[300.65325928 526.47253418 0.8724215 ]	[485.41381836 344.27703857 0.83654678]	[503.42602539 446.96789551 0.84165198]	[523.78643799 544.48309326 0.91113967]	[434.02233887 521.33221436 0.69685394]	[395.52612305 521.29803467 0.70559824]	[421.14776611 664.93597412 0.84417921]	[439.13317871 767.61474609 0.84549987]	[470.05401611 521.34619141 0.6737048 ]	[480.33895874 685.45013428 0.80574024]	[5.00734131e+02 8.31825806e+02 8.07147145e-01]	[423.82296753 277.5954895 0.92439747]	[446.95108032 277.60748291 0.89196658]	[403.30453491 274.90594482 0.87842029]	[462.42944336 274.98855591 0.87684214]	[4.95612000e+02 8.70124939e+02 7.47643232e-01]	[5.11030334e+02 8.65119690e+02 7.22847104e-01]	[5.00678894e+02 8.47089844e+02 5.39447486e-01]	[4.39148895e+02 7.95862976e+02 6.94574118e-01]	[4.21170837e+02 7.90834778e+02 7.44724035e-01]	[4.44358215e+02 7.70243042e+02 6.63747549e-01]
[439.16644287 295.41470337 0.93214667]	[428.90579224 344.28598022 0.85130167]	[374.97940063 344.25210571 0.83107984]	[336.43276978 441.79257202 0.90918827]	[300.70123291 526.44403076 0.87362278]	[485.41271973 344.32345581 0.8356092 ]	[503.45510864 452.01721191 0.83642077]	[523.78643799 546.93579102 0.90151519]	[431.55645752 523.80133057 0.69457906]	[395.51831055 521.36364746 0.70797718]	[421.17855835 665.00982666 0.84639597]	[439.13464355 767.61425781 0.84310544]	[470.00146484 523.81500244 0.67082632]	[480.33227539 687.9967041 0.80151522]	[5.00691101e+02 8.36915588e+02 7.72021472e-01]	[423.82540894 277.659729 0.9129734 ]	[446.95910645 277.65026855 0.8814711 ]	[403.32681274 274.978302 0.88565302]	[462.42501831 275.01818848 0.88443327]	[4.93092072e+02 8.70259216e+02 7.35377789e-01]	[5.08497131e+02 8.70109314e+02 7.33308733e-01]	[4.98234100e+02 8.49768005e+02 5.52483082e-01]	[4.39153595e+02 7.95877869e+02 6.84624910e-01]	[4.21172821e+02 7.93229309e+02 7.35463858e-01]	[4.44363983e+02 7.70248962e+02 6.54288828e-01]
[439.17428589 295.45779419 0.94165593]	[428.94503784 344.30627441 0.84861112]	[375.00515747 341.82907104 0.83725351]	[336.47122192 441.73556519 0.91838551]	[300.73681641 526.46459961 0.86431038]	[485.42208862 346.83511353 0.83139348]	[503.47186279 452.07870483 0.8315028 ]	[523.78289795 546.97802734 0.89712 ]	[434.0508728 523.81134033 0.7019155 ]	[395.55465698 521.36517334 0.71755189]	[421.20373535 664.94354248 0.84551388]	[439.15393066 767.61968994 0.84740454]	[472.52377319 523.82281494 0.67208284]	[480.30770874 688.11132812 0.79503292]	[5.00644043e+02 8.42040955e+02 7.59963930e-01]	[423.82980347 277.70333862 0.9085229 ]	[446.97064209 277.6875 0.87356061]	[403.35479736 275.0302124 0.88443542]	[462.43225098 275.03552246 0.88394642]	[4.98151794e+02 8.72777771e+02 7.45620191e-01]	[5.13637268e+02 8.70231873e+02 7.50268161e-01]	[4.95662140e+02 8.52322083e+02 5.48563898e-01]	[4.39162384e+02 7.98363892e+02 6.86017931e-01]	[4.21173157e+02 7.93231934e+02 7.35926926e-01]	[4.44351990e+02 7.70248962e+02 6.57125175e-01]
[439.17007446 295.49539185 0.94559032]	[429.0038147 346.81097412 0.84011185]	[375.03500366 344.27246094 0.83998525]	[336.49514771 441.7565918 0.9173246 ]	[300.75024414 526.48669434 0.8585512 ]	[485.43048096 346.90872192 0.8260994 ]	[503.49438477 457.07278442 0.84264493]	[523.80102539 547.02087402 0.8916198 ]	[434.01821899 523.88549805 0.7041322 ]	[395.52487183 523.8336792 0.71454161]	[421.23815918 664.97589111 0.83676362]	[439.14050293 767.61077881 0.85178459]	[470.03894043 523.91412354 0.67407107]	[480.28744507 688.13079834 0.80003899]	[5.00681763e+02 8.42027527e+02 7.65512407e-01]	[423.83139038 277.73358154 0.90039259]	[446.9765625 277.72912598 0.86580718]	[403.37750244 275.03619385 0.87600183]	[462.45852661 275.05911255 0.87818801]	[4.95690216e+02 8.72783691e+02 7.17938602e-01]	[5.13605713e+02 8.70239258e+02 7.25870967e-01]	[4.98155792e+02 8.52272522e+02 5.50870895e-01]	[4.39191986e+02 7.95864868e+02 7.21835077e-01]	[4.21192993e+02 7.90825806e+02 7.64862359e-01]	[4.44323181e+02 7.70230957e+02 6.67551219e-01]
[439.15939331 295.52746582 0.94600785]	[431.51202393 346.87420654 0.8404808 ]	[375.07519531 344.31686401 0.83904898]	[336.50732422 441.82281494 0.91385502]	[300.76968384 528.98474121 0.84490246]	[485.44445801 349.4211731 0.82592863]	[505.86495972 454.55895996 0.83020341]	[523.85089111 547.0378418 0.88737279]	[434.05560303 523.91394043 0.70356441]	[395.53442383 523.85192871 0.71314186]	[421.25009155 665.02709961 0.83486897]	[439.13793945 767.6005249 0.85715133]	[472.56906128 523.95776367 0.67209309]	[480.29953003 688.12927246 0.79392546]	[5.00655914e+02 8.42000122e+02 7.62976408e-01]	[423.8196106 280.12686157 0.89614308]	[446.97512817 280.12844849 0.8613137 ]	[403.39077759 275.0680542 0.87234247]	[464.81842041 275.11813354 0.88085538]	[4.98134308e+02 8.72810852e+02 7.31368721e-01]	[5.13594727e+02 8.70251160e+02 7.38744259e-01]	[4.95691925e+02 8.52246399e+02 5.59652865e-01]	[4.39196625e+02 7.95834106e+02 7.39404559e-01]	[4.21206268e+02 7.90808960e+02 7.82361031e-01]	[4.44302185e+02 7.70222534e+02 6.78931355e-01]
[439.1673584 295.53533936 0.94610196]	[431.53952026 349.37051392 0.83992749]	[375.0802002 344.33670044 0.83745867]	[336.52069092 441.87619019 0.91169959]	[303.21200562 529.02349854 0.83772081]	[485.47723389 351.92053223 0.8214922 ]	[505.88616943 457.09396362 0.84034646]	[523.88848877 549.51263428 0.87607676]	[434.06442261 523.96716309 0.69688696]	[395.51242065 523.89562988 0.70645499]	[421.24053955 665.06671143 0.82774842]	[439.14743042 767.60003662 0.85536206]	[475.07150269 526.44512939 0.66877961]	[480.31826782 688.15045166 0.79621011]	[4.98262268e+02 8.44573914e+02 7.70670235e-01]	[423.82580566 280.13827515 0.89231199]	[449.4302063 280.14047241 0.85748398]	[403.39474487 275.10858154 0.87529635]	[464.81726074 277.47714233 0.88449937]	[4.98145996e+02 8.72919861e+02 7.51464844e-01]	[5.13654297e+02 8.72715027e+02 7.65755296e-01]	[4.95643768e+02 8.52361450e+02 5.72864056e-01]	[4.39174500e+02 7.95815125e+02 7.35665977e-01]	[4.21200012e+02 7.90789001e+02 7.83838689e-01]	[4.44318207e+02 7.70229675e+02 6.76350892e-01]
[439.1690979 295.53933716 0.94555068]	[434.01257324 349.42034912 0.84343082]	[375.09417725 344.34899902 0.83841121]	[336.54104614 444.30670166 0.90537369]	[303.23248291 529.04345703 0.82982183]	[487.92321777 351.98461914 0.82110894]	[505.90234375 457.1946106 0.84454513]	[523.88555908 549.58813477 0.86947846]	[434.03387451 523.93591309 0.70077664]	[393.0774231 523.85693359 0.70763016]	[421.23602295 665.04260254 0.82892752]	[439.15536499 767.59387207 0.85717016]	[472.56375122 526.41375732 0.6738283 ]	[480.30419922 690.64923096 0.78763127]	[4.98193146e+02 8.44598450e+02 7.70509183e-01]	[423.82736206 280.14926147 0.88964629]	[446.97647095 280.14456177 0.85539258]	[403.40991211 277.46820068 0.875687 ]	[464.81887817 277.49887085 0.89144772]	[4.95622955e+02 8.75320129e+02 7.48490036e-01]	[5.13588745e+02 8.72755981e+02 7.63808131e-01]	[4.93124115e+02 8.52376221e+02 5.69007754e-01]	[4.39160156e+02 7.95803040e+02 7.37409532e-01]	[4.21197235e+02 7.90771057e+02 7.86568522e-01]	[4.44320404e+02 7.70218384e+02 6.83462501e-01]
[439.16317749 295.5802002 0.94888031]	[431.55032349 351.9309082 0.84630203]	[375.084198 346.84292603 0.8361944 ]	[336.52716064 444.35571289 0.89887369]	[303.23156738 531.54986572 0.82602447]	[485.49255371 352.01278687 0.82365584]	[505.91421509 459.74591064 0.86055166]	[523.88214111 554.63592529 0.86909127]	[434.03445435 526.4708252 0.69683039]	[393.07803345 523.95611572 0.70753896]	[421.25997925 664.99975586 0.83320916]	[439.13232422 767.58666992 0.85532486]	[472.57781982 528.99127197 0.6612764 ]	[480.29299927 690.67370605 0.78529662]	[4.98196503e+02 8.47074646e+02 7.65980542e-01]	[423.81295776 280.19818115 0.88465291]	[446.96798706 280.18835449 0.85012567]	[403.39761353 277.48083496 0.87502223]	[464.83282471 277.49084473 0.88655871]	[4.93103699e+02 8.75358459e+02 7.14323699e-01]	[5.11030609e+02 8.72791809e+02 7.49535620e-01]	[4.95637360e+02 8.52365173e+02 5.54674685e-01]	[4.39217102e+02 7.95819275e+02 7.45936334e-01]	[4.21238220e+02 7.90799744e+02 7.83601940e-01]	[4.41885345e+02 7.70209290e+02 6.87924802e-01]
[439.16152954 295.61300659 0.95098919]	[434.01296997 354.44033813 0.85529363]	[375.08892822 349.37908936 0.83248341]	[336.52081299 444.39959717 0.89201003]	[303.25326538 531.56481934 0.82295758]	[487.92602539 354.52230835 0.83089238]	[505.92208862 462.19937134 0.86395574]	[523.89489746 554.7098999 0.87476742]	[434.04379272 529.02453613 0.69073278]	[395.52246094 526.45129395 0.7067818 ]	[421.25952148 665.06970215 0.83232313]	[439.14239502 767.6081543 0.86173892]	[472.55020142 531.60369873 0.65154642]	[480.27023315 690.67700195 0.78966969]	[4.98212769e+02 8.49609436e+02 7.86201656e-01]	[423.80450439 280.24664307 0.878263 ]	[446.96511841 280.230896 0.8450411 ]	[403.3717041 277.53042603 0.87893611]	[464.84997559 277.52566528 0.88555551]	[4.93067230e+02 8.75428101e+02 7.21767187e-01]	[5.08505676e+02 8.72863098e+02 7.50845432e-01]	[4.95662262e+02 8.54870483e+02 5.54076493e-01]	[4.39206787e+02 7.95829468e+02 7.56982625e-01]	[421.23788452 790.80755615 0.79700917]	[4.41892273e+02 7.70230225e+02 6.96503937e-01]
[439.15084839 295.64294434 0.95389771]	[431.55435181 354.49716187 0.8650806 ]	[375.09619141 349.42514038 0.83560455]	[336.51882935 444.43103027 0.88452178]	[303.24575806 531.62268066 0.82208186]	[485.4833374 354.56134033 0.84018189]	[505.9085083 459.80917358 0.86899292]	[523.89916992 557.17950439 0.87688851]	[434.01473999 529.02081299 0.69252867]	[395.5038147 526.46832275 0.70475465]	[421.27554321 667.46844482 0.82291836]	[439.13058472 767.61785889 0.85596097]	[470.04074097 531.58428955 0.65488642]	[480.25811768 693.20690918 0.77436119]	[4.98153931e+02 8.49737549e+02 7.82503486e-01]	[423.7930603 282.70541382 0.87832171]	[446.94619751 282.69378662 0.84265393]	[403.37365723 277.56237793 0.87739444]	[464.8520813 277.56588745 0.88595128]	[4.93107483e+02 8.77962280e+02 7.20283806e-01]	[5.08522797e+02 8.75338135e+02 7.49922454e-01]	[4.93099579e+02 8.59940186e+02 5.28055608e-01]	[4.39228058e+02 7.95814575e+02 7.62906671e-01]	[421.24819946 790.80706787 0.79398781]	[4.41877014e+02 7.70240601e+02 6.86881781e-01]
[439.15054321 297.99240112 0.95652962]	[431.55639648 354.5296936 0.86996615]	[375.10287476 349.44995117 0.83709043]	[336.53848267 444.43405151 0.88853765]	[303.22610474 534.10223389 0.82511002]	[485.4894104 356.97192383 0.84476703]	[505.90774536 459.83511353 0.87068248]	[523.89074707 557.22937012 0.88324225]	[431.54940796 529.05932617 0.68334275]	[393.07659912 526.4989624 0.69241035]	[421.269104 667.52166748 0.81682098]	[439.11975098 767.61138916 0.86155486]	[470.01113892 534.10137939 0.65528357]	[480.25296021 693.19671631 0.76498896]	[4.95676178e+02 8.49669678e+02 7.71136343e-01]	[423.78689575 282.74499512 0.87949371]	[446.934021 282.72348022 0.84298331]	[403.37640381 277.6199646 0.87359834]	[464.84655762 277.56787109 0.87832147]	[4.93073792e+02 8.80452881e+02 7.23928809e-01]	[5.08529633e+02 8.75348816e+02 7.52108753e-01]	[4.90506683e+02 8.54863098e+02 5.52601755e-01]	[4.39226135e+02 7.95841248e+02 7.68824458e-01]	[421.24453735 790.82476807 0.79427344]	[4.41853363e+02 7.70223511e+02 6.96201682e-01]
[439.14608765 298.05133057 0.95352101]	[431.50650024 354.57348633 0.8734957 ]	[375.0874939 351.96682739 0.84232432]	[336.55126953 446.8972168 0.88480198]	[303.22875977 534.17108154 0.82651931]	[485.45913696 357.01605225 0.85763651]	[505.9017334 459.79821777 0.86924958]	[523.85961914 559.75036621 0.90104449]	[431.54968262 531.56878662 0.68646199]	[393.07632446 528.97717285 0.69130826]	[421.27682495 667.53070068 0.82437068]	[439.11398315 767.60980225 0.8636651 ]	[470.00436401 534.13848877 0.66013908]	[480.23016357 693.2444458 0.76279706]	[4.95678528e+02 8.49642151e+02 7.72511482e-01]	[423.79498291 285.2489624 0.87748438]	[446.93484497 285.27529907 0.8432951 ]	[403.35018921 277.62948608 0.87655592]	[464.83761597 277.61434937 0.86548281]	[4.90531708e+02 8.80463318e+02 7.23813534e-01]	[5.08459503e+02 8.75368042e+02 7.49871135e-01]	[4.90543091e+02 8.54834412e+02 5.54579258e-01]	[4.39248291e+02 7.95847717e+02 7.73346186e-01]	[421.25985718 790.83496094 0.79464298]	[4.41829407e+02 7.70216003e+02 7.05556989e-01]
[439.16552734 298.08908081 0.95152318]	[431.51754761 356.96362305 0.87795711]	[375.08850098 352.02719116 0.84600961]	[336.56201172 446.95983887 0.87931103]	[303.22439575 536.66278076 0.82951367]	[485.47653198 357.05340576 0.85919058]	[505.90536499 459.80599976 0.87270743]	[523.8416748 559.78082275 0.90214312]	[431.5428772 529.02746582 0.68830115]	[393.0725708 526.47839355 0.69485831]	[421.27258301 667.49707031 0.8227765 ]	[439.1088562 767.61090088 0.86117351]	[469.99105835 531.56604004 0.66434497]	[480.22717285 693.21984863 0.7592783 ]	[4.95663696e+02 8.49776428e+02 7.87010074e-01]	[423.81866455 285.31048584 0.87676573]	[446.9480896 287.80841064 0.8455494 ]	[403.37078857 277.67312622 0.86946636]	[464.83926392 277.67434692 0.86712939]	[4.90524261e+02 8.80479858e+02 7.19903886e-01]	[5.06000763e+02 8.75398071e+02 7.59146273e-01]	[4.90543793e+02 8.59930908e+02 5.42500198e-01]	[4.39240448e+02 7.95833313e+02 7.67296016e-01]	[421.25326538 790.83044434 0.79146862]	[4.41827667e+02 7.70226746e+02 7.03113258e-01]
[439.16732788 298.09860229 0.95079809]	[431.50064087 356.98822021 0.88076162]	[375.06469727 354.48468018 0.84874403]	[336.56030273 449.43130493 0.87676054]	[303.25592041 536.72198486 0.83514392]	[485.49124146 357.07769775 0.86057127]	[505.8661499 459.80480957 0.87106907]	[523.84057617 559.84295654 0.90848005]	[431.50650024 528.99639893 0.69810617]	[393.0690918 526.46435547 0.70420939]	[421.26907349 667.46820068 0.82188815]	[439.10720825 767.65771484 0.85452628]	[467.48654175 529.05883789 0.67621052]	[480.22488403 690.71252441 0.76091421]	[4.95606964e+02 8.49721375e+02 7.87082672e-01]	[423.81591797 285.32836914 0.87782228]	[446.94476318 287.82446289 0.84666538]	[403.35739136 277.70858765 0.86753058]	[462.44805908 277.70944214 0.85827184]	[4.90494965e+02 8.80470581e+02 7.35472500e-01]	[5.05969971e+02 8.75379150e+02 7.70737171e-01]	[4.87998291e+02 8.57370239e+02 5.76726556e-01]	[4.39219879e+02 7.95886230e+02 7.44231999e-01]	[4.21234039e+02 7.93243164e+02 7.71015286e-01]	[4.41833801e+02 7.70283386e+02 6.87038243e-01]
[439.15914917 298.12521362 0.94862157]	[431.46481323 357.01654053 0.88399208]	[375.06033325 354.51013184 0.85184133]	[336.55041504 449.4934082 0.87356716]	[303.25772095 539.19677734 0.842852 ]	[485.47302246 357.1081543 0.86428976]	[503.50015259 459.8425293 0.87348652]	[523.83886719 562.28533936 0.92099369]	[431.50466919 529.02166748 0.69635493]	[393.07376099 526.47271729 0.70353752]	[421.26217651 667.47033691 0.82397914]	[439.09628296 767.67419434 0.84860229]	[467.46810913 531.57208252 0.6785562 ]	[480.23043823 693.20825195 0.75840294]	[4.98114655e+02 8.49671692e+02 7.95151651e-01]	[423.80316162 287.81427002 0.88092422]	[446.93225098 287.85165405 0.84933108]	[403.34213257 280.10266113 0.86710137]	[462.443573 277.70584106 0.8549794 ]	[4.87999481e+02 8.80472961e+02 7.32092023e-01]	[5.05933319e+02 8.75374390e+02 7.59048879e-01]	[4.93073334e+02 8.54900085e+02 5.66297531e-01]	[4.39240692e+02 7.95891479e+02 7.37214863e-01]	[4.21251038e+02 7.93252502e+02 7.60832191e-01]	[4.41819885e+02 7.72697571e+02 6.85672402e-01]
[439.14562988 298.16033936 0.94474065]	[429.00286865 357.02996826 0.88633096]	[375.07937622 354.50595093 0.85574889]	[336.54476929 449.49557495 0.87233049]	[303.29559326 539.21209717 0.84318423]	[485.45831299 357.13943481 0.86855328]	[503.48223877 459.84329224 0.87052858]	[523.83508301 562.32183838 0.92404765]	[431.48193359 531.53417969 0.69744343]	[393.07278442 526.50286865 0.70490348]	[421.30407715 667.46179199 0.82258362]	[439.08319092 767.67749023 0.84801888]	[467.41534424 534.09924316 0.68353617]	[480.23126221 693.24725342 0.75610894]	[4.98164612e+02 8.49709534e+02 7.99666226e-01]	[423.79510498 287.85586548 0.883506 ]	[446.91339111 290.36157227 0.85651886]	[403.33190918 280.11032104 0.8666563 ]	[462.45169067 280.0947876 0.85204762]	[4.90483978e+02 8.80477051e+02 7.13836074e-01]	[5.05945923e+02 8.75380615e+02 7.44435251e-01]	[4.95605377e+02 8.57416565e+02 5.44793427e-01]	[4.39254669e+02 7.95853699e+02 7.43310153e-01]	[4.21266357e+02 7.93230652e+02 7.68080354e-01]	[4.41795380e+02 7.72704773e+02 6.92051530e-01]
[439.13424683 298.18258667 0.94023645]	[428.98831177 357.0480957 0.88964236]	[375.05984497 354.51724243 0.85553825]	[336.54824829 449.51528931 0.87283128]	[305.79244995 539.21966553 0.84380859]	[485.47390747 357.17059326 0.86891258]	[503.46792603 459.83062744 0.87457454]	[523.81188965 562.34796143 0.9237169 ]	[428.99447632 529.03924561 0.70250827]	[393.06570435 526.4954834 0.706954 ]	[421.30123901 665.07672119 0.82290542]	[439.08953857 767.66546631 0.84947741]	[464.95373535 531.58398438 0.69230539]	[480.24093628 695.74249268 0.75516856]	[4.98204376e+02 8.49712646e+02 8.04002166e-01]	[423.78439331 287.88986206 0.8850227 ]	[446.90222168 290.39642334 0.8617993 ]	[403.33023071 280.1260376 0.86380476]	[462.45297241 280.1289978 0.85104644]	[4.90494293e+02 8.80495239e+02 7.08797991e-01]	[5.05953156e+02 8.75396179e+02 7.37667024e-01]	[4.95668335e+02 8.57440979e+02 5.44286013e-01]	[4.39252563e+02 7.95845520e+02 7.43752420e-01]	[4.21267426e+02 7.93226379e+02 7.71077693e-01]	[4.41800323e+02 7.70289795e+02 6.93945885e-01]
[439.12921143 298.1880188 0.93974125]	[428.94616699 357.06744385 0.89473277]	[375.02459717 354.55151367 0.85410941]	[336.55148315 449.51190186 0.87499398]	[305.80813599 539.222229 0.84304357]	[485.45236206 357.17953491 0.8728115 ]	[503.44299316 462.2255249 0.8769154 ]	[523.81103516 562.35778809 0.9244051 ]	[428.99084473 531.5435791 0.70273864]	[393.07046509 528.9831543 0.7058236 ]	[421.29830933 667.49420166 0.82785106]	[439.05752563 767.69915771 0.84500271]	[464.95465088 531.60552979 0.69266266]	[480.23791504 693.22930908 0.76037323]	[4.98199921e+02 8.49687134e+02 7.94670701e-01]	[423.78231812 290.34622192 0.88586295]	[446.8934021 290.40664673 0.86307377]	[403.32739258 280.14645386 0.86301118]	[462.44946289 280.16043091 0.85035908]	[4.90509216e+02 8.80488342e+02 7.06773698e-01]	[5.05958527e+02 8.75379578e+02 7.32001483e-01]	[4.95649719e+02 8.57389099e+02 5.37462294e-01]	[4.39266296e+02 7.95842957e+02 7.55696356e-01]	[4.21278320e+02 7.93243958e+02 7.75549591e-01]	[4.41768341e+02 7.72737366e+02 6.98214650e-01]
[439.12643433 298.19793701 0.93795824]	[428.92837524 357.08364868 0.89718002]	[375.00778198 354.55825806 0.85179895]	[336.55609131 449.51766968 0.87461609]	[305.82504272 539.23657227 0.84297776]	[485.44259644 357.20846558 0.87590265]	[503.43121338 462.27462769 0.88488561]	[523.79821777 562.35797119 0.92559016]	[428.95776367 529.06341553 0.70459849]	[393.05160522 528.97973633 0.70527095]	[421.26220703 667.49554443 0.83192354]	[439.06567383 767.69329834 0.84451783]	[464.91934204 531.59777832 0.69985759]	[480.22814941 693.23339844 0.75979686]	[4.98213409e+02 8.49670044e+02 7.98551500e-01]	[423.77944946 290.35623169 0.88681692]	[446.89263916 290.41711426 0.86450231]	[403.31799316 280.14538574 0.86382788]	[462.44277954 280.16699219 0.84676522]	[4.90489075e+02 8.80464539e+02 7.06604004e-01]	[5.05936493e+02 8.75366882e+02 7.35094845e-01]	[4.95670441e+02 8.54931458e+02 5.44596136e-01]	[4.39271942e+02 7.95839355e+02 7.58501291e-01]	[4.21286194e+02 7.93244324e+02 7.79524803e-01]	[4.41780243e+02 7.72729309e+02 6.97198510e-01]
[439.11846924 298.1986084 0.93821627]	[426.4430542 357.09182739 0.90108466]	[374.97753906 354.56854248 0.84717387]	[336.53613281 451.99411011 0.87085086]	[305.79415894 539.21661377 0.84155059]	[485.42230225 357.2098999 0.87759799]	[503.41906738 462.2381897 0.89031506]	[523.78833008 562.34820557 0.92026091]	[428.94995117 529.03723145 0.70835966]	[393.03442383 526.50653076 0.70917708]	[421.21893311 667.48474121 0.85020316]	[436.68560791 767.69641113 0.83567202]	[464.91033936 531.57904053 0.70316052]	[480.22460938 693.18969727 0.76751137]	[4.98203125e+02 8.49667847e+02 7.96455324e-01]	[423.77200317 290.3583374 0.88837564]	[446.88299561 290.42785645 0.86696571]	[403.30020142 280.15612793 0.86728424]	[462.43707275 280.19625854 0.84169757]	[4.88020386e+02 8.80491516e+02 7.09959388e-01]	[5.05926117e+02 8.75386780e+02 7.35486150e-01]	[4.95654968e+02 8.54916199e+02 5.45470893e-01]	[4.39233459e+02 7.95878906e+02 7.51444399e-01]	[4.21249054e+02 7.93270020e+02 7.74886906e-01]	[4.41775421e+02 7.72738220e+02 6.93915367e-01]
[439.10787964 298.19952393 0.9371084 ]	[426.4112854 357.08627319 0.90374202]	[372.53479004 354.58795166 0.8454262 ]	[336.51623535 452.00369263 0.86790532]	[303.30606079 539.24383545 0.84539545]	[485.37689209 357.18319702 0.88239551]	[503.39474487 462.2684021 0.89652711]	[521.42816162 562.36157227 0.92100775]	[428.95071411 529.03625488 0.70708811]	[393.0357666 526.51806641 0.70840019]	[421.18466187 667.503479 0.84833992]	[436.69055176 767.68676758 0.83294678]	[464.91506958 531.56481934 0.70173085]	[480.20733643 693.1762085 0.7631852 ]	[4.98209381e+02 8.49677063e+02 7.99341559e-01]	[421.39944458 290.35263062 0.89249754]	[446.87216187 290.42550659 0.8686133 ]	[403.27420044 280.16506958 0.86975384]	[462.42108154 280.21374512 0.83329725]	[4.88008240e+02 8.80502197e+02 7.09727824e-01]	[5.05924713e+02 8.75401550e+02 7.33329535e-01]	[4.95682800e+02 8.54923889e+02 5.46710134e-01]	[4.39226532e+02 7.95883118e+02 7.43299365e-01]	[4.21237213e+02 7.93269287e+02 7.68922687e-01]	[4.41795227e+02 7.72724121e+02 6.85577214e-01]
[439.07177734 298.19836426 0.92891002]	[426.39730835 357.08529663 0.90426838]	[372.52243042 356.97119141 0.84374672]	[336.50811768 452.07336426 0.86951786]	[303.26858521 539.24981689 0.84930718]	[485.35357666 357.17352295 0.88280672]	[503.38796997 462.28912354 0.89450181]	[521.41619873 562.35943604 0.92542899]	[428.98043823 529.05493164 0.70035267]	[393.05514526 528.98498535 0.70506406]	[421.15350342 667.49932861 0.8413626 ]	[436.68280029 767.70288086 0.82864583]	[464.94766235 531.5713501 0.69356257]	[480.1882019 690.71374512 0.75944227]	[4.98209351e+02 8.49707764e+02 8.03254366e-01]	[421.36734009 290.35037231 0.89471078]	[444.42797852 290.42474365 0.873761 ]	[403.26504517 280.17129517 0.86761975]	[462.3961792 280.23968506 0.83595747]	[4.87993256e+02 8.80523376e+02 7.14749932e-01]	[5.05911041e+02 8.75419495e+02 7.36637056e-01]	[4.95690521e+02 8.57386902e+02 5.44078588e-01]	[4.39206909e+02 7.98407104e+02 7.34670937e-01]	[4.21207977e+02 7.93317932e+02 7.56696641e-01]	[4.41799622e+02 7.72730408e+02 6.83528483e-01]
[436.69699097 298.2059021 0.9238379 ]	[426.3878479 357.08776855 0.90474093]	[372.51861572 354.59747314 0.84275037]	[336.49169922 454.54064941 0.86896694]	[303.2371521 539.2598877 0.85117435]	[482.96438599 357.18243408 0.8831991 ]	[503.38668823 462.39358521 0.88924569]	[521.38977051 562.37884521 0.9311651 ]	[428.96383667 531.56445312 0.7046954 ]	[393.05111694 529.00714111 0.70661122]	[418.77838135 667.48919678 0.84129602]	[436.68145752 767.69781494 0.82875514]	[464.92642212 534.11010742 0.69822764]	[480.16461182 693.2479248 0.7512452 ]	[4.98180786e+02 8.49713684e+02 8.00125897e-01]	[421.35739136 290.35043335 0.89539051]	[444.41098022 290.42999268 0.87635839]	[403.24850464 280.12524414 0.87127376]	[462.38394165 280.2383728 0.84219205]	[4.87986511e+02 8.83009521e+02 7.12558806e-01]	[5.05904938e+02 8.75433289e+02 7.39680648e-01]	[4.95648865e+02 8.57371399e+02 5.47446907e-01]	[4.39202606e+02 7.98438965e+02 7.20879316e-01]	[4.21201965e+02 7.93333374e+02 7.40789831e-01]	[4.41799072e+02 7.72711060e+02 6.88348293e-01]
[436.67935181 298.18945312 0.92610049]	[426.37713623 357.08087158 0.90536308]	[372.50878906 354.57949829 0.84187734]	[336.49768066 452.07794189 0.86991823]	[300.78009033 539.22528076 0.85101759]	[482.95199585 357.18258667 0.88600302]	[503.37597656 462.387146 0.8926484 ]	[521.38824463 562.35736084 0.92999953]	[428.9760437 531.61273193 0.7016086 ]	[393.03964233 529.03692627 0.70302314]	[418.7722168 667.50134277 0.85051566]	[436.6847229 770.07275391 0.83285344]	[464.95440674 534.17352295 0.6914807 ]	[480.19381714 695.73468018 0.76003867]	[4.98150970e+02 8.49716309e+02 7.98522830e-01]	[421.33483887 287.87426758 0.89596796]	[444.40142822 290.41314697 0.8753987 ]	[400.87329102 280.09912109 0.87856561]	[462.37774658 282.66601562 0.84242117]	[4.87995331e+02 8.80526611e+02 7.14420974e-01]	[5.05908112e+02 8.75419678e+02 7.43038297e-01]	[4.93127441e+02 8.57368958e+02 5.52255154e-01]	[4.39187653e+02 8.00914307e+02 7.21978784e-01]	[4.21182465e+02 7.93337830e+02 7.43596435e-01]	[4.41805878e+02 7.72717529e+02 6.95636213e-01]
[436.65664673 298.17858887 0.9244523 ]	[426.37664795 357.06555176 0.90624875]	[372.52450562 354.54476929 0.84204257]	[336.49945068 452.03805542 0.86768705]	[300.76730347 539.20568848 0.84842265]	[482.92785645 357.17190552 0.8873297 ]	[503.37094116 462.43185425 0.88876599]	[521.38568115 562.34246826 0.93044347]	[428.95419312 534.13024902 0.70355672]	[393.02307129 531.54754639 0.6979506 ]	[418.75231934 667.52722168 0.84859449]	[436.68240356 770.07952881 0.83529747]	[464.94345093 536.6809082 0.69270509]	[480.18374634 695.74743652 0.7631622 ]	[4.98124481e+02 8.49670837e+02 7.93338418e-01]	[421.3135376 287.86523438 0.89631909]	[444.38104248 290.4006958 0.87492424]	[400.862854 277.73074341 0.88023984]	[462.37091064 280.22723389 0.85102671]	[4.87988525e+02 8.80531982e+02 7.19486594e-01]	[5.05923645e+02 8.75416199e+02 7.47732520e-01]	[4.93096985e+02 8.54870178e+02 5.62612176e-01]	[4.39188965e+02 8.00931763e+02 7.24932313e-01]	[4.21180328e+02 7.93354126e+02 7.41835535e-01]	[4.41804657e+02 7.72721497e+02 6.96068466e-01]
[436.61352539 298.12612915 0.92397475]	[426.36865234 357.02322388 0.90453327]	[372.50634766 354.5071106 0.83661902]	[336.50396729 452.01864624 0.86759949]	[300.76965332 539.16882324 0.84314883]	[482.93374634 357.12503052 0.88507211]	[503.38021851 462.28970337 0.90191674]	[521.38690186 562.28027344 0.91918504]	[428.91845703 531.57312012 0.7052179 ]	[392.9753418 528.9989624 0.69684297]	[418.73590088 667.5803833 0.84873587]	[436.67138672 770.10546875 0.83018738]	[464.91763306 534.12390137 0.69791335]	[480.16189575 693.25067139 0.7619555 ]	[4.98126740e+02 8.49671631e+02 7.94679821e-01]	[421.25866699 287.82086182 0.89590037]	[444.32894897 287.86569214 0.86741722]	[400.85620117 280.11331177 0.88304132]	[462.36724854 280.14855957 0.87553507]	[4.88003387e+02 8.83010742e+02 7.27764666e-01]	[5.05933075e+02 8.75429810e+02 7.55646348e-01]	[4.93092102e+02 8.54888855e+02 5.68134189e-01]	[4.39186401e+02 8.00935242e+02 7.06489325e-01]	[4.21177765e+02 7.93358459e+02 7.25762665e-01]	[4.41810364e+02 7.72742737e+02 6.84933722e-01]
[436.60070801 298.10211182 0.92551273]	[426.35610962 357.00582886 0.90342861]	[372.48822021 354.50015259 0.83287907]	[336.48812866 449.52597046 0.86200327]	[303.21005249 536.72302246 0.83805919]	[482.93484497 357.10028076 0.88268417]	[503.38027954 462.26806641 0.90196651]	[521.38171387 562.25561523 0.91735959]	[426.44207764 531.56225586 0.70225441]	[390.47644043 528.99108887 0.6912353 ]	[418.70654297 667.55993652 0.85101092]	[436.66589355 767.68896484 0.83284879]	[464.91329956 534.10284424 0.69402838]	[480.16149902 693.24810791 0.76411057]	[4.95636536e+02 8.49637085e+02 7.84784555e-01]	[421.2355957 285.33346558 0.89329165]	[444.31774902 287.82293701 0.8671571 ]	[400.83813477 277.73370361 0.88690448]	[462.3458252 280.13998413 0.87747413]	[4.87996185e+02 8.83014771e+02 7.36236632e-01]	[5.05924652e+02 8.75418335e+02 7.63888419e-01]	[4.90539124e+02 8.54794250e+02 5.88112652e-01]	[4.39183685e+02 7.98430298e+02 7.03530014e-01]	[4.21177185e+02 7.93331543e+02 7.29037702e-01]	[4.4180481e+02 7.7027710e+02 6.9148314e-01]
[436.60598755 298.09243774 0.92840815]	[426.35235596 356.96749878 0.89768499]	[372.47628784 354.46884155 0.82782143]	[336.49478149 449.43618774 0.8658098 ]	[303.23071289 536.63903809 0.82842028]	[482.93045044 357.04626465 0.87597549]	[503.39620972 462.2175293 0.90135896]	[521.4005127 559.76403809 0.89983094]	[428.94851685 531.54498291 0.69061345]	[390.48638916 526.51849365 0.68822944]	[418.69387817 667.56060791 0.85806775]	[436.67733765 767.66491699 0.83993137]	[467.40054321 531.59680176 0.67809528]	[480.14093018 693.22729492 0.76168472]	[4.95656616e+02 8.49599060e+02 7.75001168e-01]	[421.24255371 285.29852295 0.89485234]	[444.33096313 287.81735229 0.86448073]	[400.82553101 277.65414429 0.90191954]	[462.34674072 280.11703491 0.8792097 ]	[4.88022461e+02 8.83018677e+02 7.31373072e-01]	[5.05944275e+02 8.75418884e+02 7.57127285e-01]	[4.90548492e+02 8.52387573e+02 5.79585254e-01]	[4.39190613e+02 7.98420654e+02 7.21482515e-01]	[4.21186310e+02 7.93320068e+02 7.46314228e-01]	[4.41810272e+02 7.70255798e+02 6.99427187e-01]
[436.5954895 298.0246582 0.93012667]	[426.38357544 354.5531311 0.88824666]	[372.49804688 351.93093872 0.81940937]	[336.48773193 446.92709351 0.86757714]	[303.23464966 534.16314697 0.82981706]	[482.94720459 357.00665283 0.86860383]	[503.40203857 459.82943726 0.89612496]	[521.4276123 559.71960449 0.89397573]	[428.9508667 531.55395508 0.69018245]	[390.51379395 528.96990967 0.68731672]	[418.66790771 667.53649902 0.86238223]	[436.68560791 767.62408447 0.8422451 ]	[464.97415161 534.10266113 0.67783648]	[480.14181519 693.20349121 0.7609272 ]	[4.98110260e+02 8.49651733e+02 7.92325258e-01]	[421.23587036 282.7539978 0.90072817]	[444.31295776 285.24935913 0.86021155]	[400.83389282 277.65600586 0.90471208]	[462.33587646 277.72027588 0.89285392]	[4.87974579e+02 8.83035889e+02 7.43677557e-01]	[5.05889740e+02 8.75445129e+02 7.58946419e-01]	[4.93086456e+02 8.54818237e+02 5.87459922e-01]	[4.39199158e+02 7.98400757e+02 7.26223528e-01]	[4.21201782e+02 7.93309814e+02 7.53726184e-01]	[4.41812561e+02 7.70223633e+02 7.02164829e-01]
[436.6010437 295.64459229 0.92876536]	[426.40615845 354.50408936 0.87592196]	[372.49008179 349.4289856 0.81573468]	[336.49868774 444.4508667 0.87544668]	[303.26800537 534.08532715 0.82401872]	[482.97201538 354.5645752 0.85421073]	[503.40411377 459.68447876 0.87768245]	[523.78894043 557.19708252 0.8785795 ]	[429.00384521 528.99420166 0.68954277]	[393.02001953 526.45056152 0.69938248]	[418.65109253 667.48223877 0.86497295]	[436.68066406 767.64239502 0.84347272]	[467.42977905 529.05157471 0.67154729]	[480.19134521 690.67626953 0.77883542]	[4.98111053e+02 8.47113464e+02 7.74589241e-01]	[421.24401855 282.68661499 0.90256411]	[444.31295776 282.72470093 0.86247349]	[400.84777832 277.61694336 0.90524286]	[462.32843018 277.68917847 0.90974659]	[4.88010284e+02 8.77978821e+02 7.39938021e-01]	[5.05990936e+02 8.75335632e+02 7.57101834e-01]	[4.93067200e+02 8.52308105e+02 5.85514665e-01]	[4.39194611e+02 7.98404785e+02 7.22377419e-01]	[4.21195190e+02 7.93309814e+02 7.52745032e-01]	[4.41817078e+02 7.70252441e+02 7.03246593e-01]
[436.55163574 295.56869507 0.91498542]	[426.40414429 351.98226929 0.86027551]	[372.4828186 346.87698364 0.81695163]	[336.49432373 444.41140747 0.88278556]	[305.75674438 531.5279541 0.82376778]	[485.35446167 354.46426392 0.84199369]	[503.41534424 457.18106079 0.86799681]	[523.81158447 554.62634277 0.87065321]	[428.98797607 526.50683594 0.7020427 ]	[393.0475769 526.409729 0.71120512]	[418.64682007 667.44750977 0.85420775]	[436.68255615 767.67401123 0.84041095]	[464.97610474 529.0133667 0.68464017]	[480.16009521 688.16082764 0.78286314]	[4.95673462e+02 8.44598328e+02 7.60351479e-01]	[421.22021484 280.16567993 0.91582066]	[441.91949463 280.20892334 0.87784654]	[400.83428955 277.5774231 0.92143577]	[462.33535767 277.63827515 0.9219383 ]	[4.88003632e+02 8.75380493e+02 7.32379198e-01]	[5.05995331e+02 8.72821106e+02 7.64330983e-01]	[4.90559052e+02 8.52301453e+02 5.89414835e-01]	[4.39182831e+02 7.98397888e+02 7.11951971e-01]	[4.21186737e+02 7.93307068e+02 7.43210495e-01]	[4.41822174e+02 7.72703552e+02 6.94516003e-01]
[436.5531311 295.53738403 0.9145112 ]	[426.41500854 349.44848633 0.85178459]	[372.50030518 346.82369995 0.82005423]	[336.48995972 444.36932373 0.88774717]	[305.78042603 529.03955078 0.82735765]	[485.36965942 351.97064209 0.8332119 ]	[503.44796753 454.64950562 0.85002631]	[523.86657715 552.09851074 0.87063646]	[428.94665527 526.45245361 0.70566452]	[392.98394775 523.95123291 0.71379572]	[418.63729858 667.48425293 0.83248323]	[436.69873047 767.6361084 0.84145802]	[464.9574585 526.50274658 0.68523115]	[480.18209839 688.06842041 0.79725361]	[4.98203430e+02 8.44531860e+02 7.70183265e-01]	[421.23278809 280.11737061 0.92442948]	[444.30209351 280.17086792 0.88370377]	[400.8444519 277.48220825 0.91236252]	[462.33413696 277.59945679 0.9235087 ]	[4.90505188e+02 8.75333130e+02 7.40328133e-01]	[5.08466217e+02 8.72793396e+02 7.73584425e-01]	[4.95601105e+02 8.52273987e+02 5.71212053e-01]	[4.39199738e+02 7.98380188e+02 7.14385331e-01]	[4.21210480e+02 7.93300537e+02 7.44458199e-01]	[4.41848755e+02 7.70256897e+02 6.91804767e-01]
[436.55783081 295.46957397 0.90805775]	[426.42144775 346.8482666 0.85026479]	[372.51815796 344.2796936 0.83163494]	[336.5140686 441.82891846 0.91921026]	[308.31433105 526.43878174 0.84805954]	[482.97061157 346.90429688 0.83559805]	[503.47052002 452.07315063 0.83933425]	[523.85253906 549.52697754 0.88065022]	[428.96392822 523.84698486 0.71307856]	[392.99780273 523.79907227 0.71623892]	[418.61654663 664.99853516 0.81081021]	[439.06945801 767.63946533 0.8336215 ]	[467.39712524 523.88574219 0.69894397]	[480.19869995 688.01867676 0.78347421]	[4.98196106e+02 8.41991394e+02 7.62828469e-01]	[421.23291016 277.70550537 0.94192249]	[441.92773438 277.72027588 0.89994198]	[400.86132812 275.12918091 0.9089759 ]	[462.32141113 277.51049805 0.93641412]	[4.90535217e+02 8.72895874e+02 7.27775216e-01]	[5.08474609e+02 8.72725525e+02 7.55243003e-01]	[4.93111176e+02 8.52214111e+02 5.77630758e-01]	[4.39189575e+02 7.98402649e+02 7.13426769e-01]	[4.21191925e+02 7.93302795e+02 7.45969057e-01]	[4.41874542e+02 7.70262451e+02 6.76710844e-01]
[436.55770874 295.39538574 0.89521879]	[426.38562012 344.27578735 0.86170948]	[372.50509644 341.80245972 0.83642751]	[336.52603149 441.75634766 0.92471403]	[308.34436035 524.01934814 0.85486931]	[485.35162354 344.32885742 0.84140599]	[503.47357178 449.44003296 0.83463055]	[523.84075928 546.99334717 0.89470673]	[428.96810913 523.85040283 0.71775889]	[393.02005005 523.79644775 0.71953881]	[418.64660645 664.99890137 0.83890903]	[439.06430054 767.58703613 0.83403552]	[467.40341187 523.89099121 0.70223331]	[480.2109375 685.56304932 0.79869467]	[4.98137665e+02 8.36914856e+02 7.51112938e-01]	[421.23388672 277.62243652 0.95385188]	[444.29794312 277.63973999 0.91777301]	[400.82449341 274.96252441 0.89602566]	[462.35183716 275.05960083 0.92611307]	[4.93046204e+02 8.72801453e+02 7.39828348e-01]	[5.08500580e+02 8.70248291e+02 7.59853363e-01]	[4.90548279e+02 8.49778931e+02 5.80850840e-01]	[4.39165283e+02 7.98378296e+02 7.00867772e-01]	[4.21171570e+02 7.93281616e+02 7.41049349e-01]	[4.41873138e+02 7.70210022e+02 6.73216283e-01]
[436.57199097 290.44921875 0.87643266]	[426.4329834 341.74862671 0.86932874]	[372.5227356 341.68798828 0.85001916]	[336.56442261 439.2953186 0.93830574]	[308.34725952 523.87792969 0.87726694]	[485.42138672 341.82073975 0.84165943]	[503.49591064 446.96368408 0.82805681]	[523.85290527 544.46520996 0.91250461]	[431.46572876 521.37915039 0.70624322]	[392.99761963 521.32452393 0.70608872]	[418.6546936 665.01849365 0.84148514]	[439.08731079 767.59289551 0.84083486]	[467.49139404 523.82507324 0.68899131]	[480.23858643 685.45361328 0.79534256]	[4.98211182e+02 8.31857971e+02 7.75880575e-01]	[421.2321167 277.50436401 0.96425247]	[444.29550171 277.48898315 0.92887545]	[400.83737183 274.87347412 0.88306123]	[462.34078979 274.9024353 0.90158069]	[4.93073669e+02 8.70257141e+02 7.56801248e-01]	[5.08490509e+02 8.67664917e+02 7.53716946e-01]	[4.95636261e+02 8.47174622e+02 5.49314022e-01]	[4.39151306e+02 7.98372681e+02 6.98233247e-01]	[4.21169128e+02 7.93266907e+02 7.45796323e-01]	[4.41909424e+02 7.70225830e+02 6.60827518e-01]
[436.57388306 287.85760498 0.86250377]	[428.93060303 339.26324463 0.88066149]	[374.97033691 339.18624878 0.86742103]	[336.57165527 439.23138428 0.93880755]	[308.39788818 521.41296387 0.87658274]	[485.4446106 341.72171021 0.85484272]	[505.86758423 444.42962646 0.83075732]	[523.87963867 544.37390137 0.9208467 ]	[431.51077271 521.26068115 0.69835299]	[393.06216431 518.77270508 0.69690305]	[418.60946655 664.92352295 0.82509577]	[439.08462524 767.58343506 0.84197688]	[469.96115112 521.29998779 0.67816168]	[480.21255493 685.39782715 0.78223538]	[4.98166870e+02 8.31766174e+02 7.88374066e-01]	[421.23339844 275.05493164 0.96611816]	[444.31567383 275.06176758 0.92319864]	[400.85855103 272.3961792 0.86967367]	[462.35501099 272.42459106 0.8821103 ]	[4.90484985e+02 8.70104370e+02 7.50180185e-01]	[5.05980164e+02 8.65091858e+02 7.46678650e-01]	[4.95608704e+02 8.44592590e+02 5.35010338e-01]	[4.39166351e+02 7.95891479e+02 7.05608010e-01]	[4.21195160e+02 7.93271240e+02 7.46106267e-01]	[4.41902954e+02 7.70222107e+02 6.62128210e-01]
[436.556427 282.76889038 0.86055517]	[428.94949341 339.15118408 0.8949067 ]	[375.00384521 336.69372559 0.87209606]	[336.60949707 439.07363892 0.92241204]	[308.41491699 521.29248047 0.87628222]	[485.44506836 339.25491333 0.86605573]	[505.8848877 446.86886597 0.834297 ]	[523.8951416 544.31561279 0.92051607]	[431.4815979 518.76098633 0.69660997]	[395.48742676 518.6942749 0.69961667]	[418.61392212 662.38439941 0.82354873]	[439.08300781 767.57128906 0.84255648]	[467.46463013 521.23236084 0.67849773]	[480.22155762 680.34399414 0.77241415]	[4.98262146e+02 8.31664856e+02 7.95401573e-01]	[421.2237854 274.95480347 0.95651686]	[441.93365479 274.94775391 0.9197523 ]	[400.87475586 269.83615112 0.85146046]	[462.32617188 269.8800354 0.86881685]	[4.93041168e+02 8.67620239e+02 7.30796695e-01]	[5.08482605e+02 8.62512634e+02 7.21209049e-01]	[4.95652466e+02 8.39473572e+02 5.22340953e-01]	[4.39170471e+02 7.95869568e+02 7.24517345e-01]	[4.21194061e+02 7.93250671e+02 7.61700094e-01]	[4.44309021e+02 7.70226807e+02 6.61277592e-01]
[436.5803833 280.21133423 0.88325894]	[428.93371582 336.66363525 0.90202934]	[375.02801514 336.51480103 0.86960626]	[336.6477356 436.55535889 0.90112048]	[310.90328979 521.19500732 0.86442566]	[485.41592407 339.12597656 0.88176441]	[505.9039917 444.36795044 0.84744471]	[523.9029541 541.89172363 0.92765188]	[428.98303223 516.14147949 0.68755394]	[393.04129028 513.609375 0.68022782]	[418.56521606 659.83349609 0.80327749]	[439.10070801 767.58288574 0.84211296]	[467.41146851 516.19622803 0.67568517]	[480.21118164 675.22143555 0.78038788]	[4.98195404e+02 8.29184509e+02 8.08296978e-01]	[421.25643921 272.48135376 0.93392634]	[444.31002808 272.49008179 0.90301228]	[403.27825928 264.78488159 0.84287339]	[462.32675171 267.34017944 0.86748099]	[4.87938202e+02 8.62566650e+02 7.49731719e-01]	[5.05916962e+02 8.57414307e+02 7.57921457e-01]	[4.95649933e+02 8.34379333e+02 5.59953511e-01]	[4.39153076e+02 7.95881165e+02 7.06502199e-01]	[4.21183258e+02 7.93244629e+02 7.48467386e-01]	[4.44322205e+02 7.70224426e+02 6.50817215e-01]
[436.65612793 277.71655273 0.91643834]	[428.97158813 336.51452637 0.89407241]	[375.03152466 333.9932251 0.85440052]	[336.6499939 431.51586914 0.88391119]	[310.91567993 518.75024414 0.85624766]	[485.45352173 336.63543701 0.8788532 ]	[505.92926025 441.90475464 0.84672743]	[523.88476562 541.76617432 0.92319942]	[431.47729492 513.63977051 0.67840576]	[393.04385376 511.08630371 0.67467266]	[418.57919312 659.82550049 0.80037445]	[439.10516357 767.57373047 0.8425644 ]	[467.46572876 516.17138672 0.6619755 ]	[480.23904419 672.71105957 0.79166758]	[4.98121826e+02 8.29143860e+02 7.90022492e-01]	[421.30020142 269.92593384 0.91369265]	[444.37594604 272.35684204 0.88601005]	[403.28546143 262.19332886 0.84294045]	[462.39685059 262.21209717 0.85009313]	[4.87973053e+02 8.60000305e+02 7.46451080e-01]	[5.05933929e+02 8.54910583e+02 7.66463578e-01]	[4.93040344e+02 8.34335815e+02 5.67629874e-01]	[4.39167084e+02 7.95856445e+02 7.05766082e-01]	[4.21179840e+02 7.93225830e+02 7.45962322e-01]	[4.44317902e+02 7.70215759e+02 6.52785897e-01]
[436.66992188 277.58163452 0.93451869]	[431.50698853 334.03326416 0.87398976]	[375.0723877 328.9413147 0.83783102]	[336.68133545 426.43450928 0.88836396]	[313.41546631 516.16088867 0.84679419]	[485.4744873 336.5140686 0.85833931]	[505.91772461 441.76211548 0.8711217 ]	[523.87164307 539.18255615 0.89769197]	[431.55657959 513.6227417 0.68057889]	[395.50665283 511.07357788 0.6792137 ]	[418.58105469 654.74169922 0.80884266]	[439.08248901 767.56896973 0.84629095]	[470.00787354 516.17523193 0.65269631]	[480.24545288 672.64935303 0.80229574]	[4.95669464e+02 8.26605957e+02 7.78099656e-01]	[421.30981445 264.7984314 0.89691538]	[444.38064575 267.31048584 0.86232889]	[403.29898071 259.59469604 0.86522031]	[462.40579224 259.59191895 0.87453353]	[4.87921204e+02 8.57418152e+02 7.49305904e-01]	[5.05932312e+02 8.54802307e+02 7.70119727e-01]	[4.90520172e+02 8.31797058e+02 6.04211807e-01]	[4.39182007e+02 7.95808411e+02 7.24738121e-01]	[4.21202209e+02 7.90823425e+02 7.61556864e-01]	[4.41877777e+02 7.70229736e+02 6.65019333e-01]
[436.70080566 277.47894287 0.94337875]	[434.01495361 331.43856812 0.85408986]	[375.11904907 326.29211426 0.84253913]	[336.67819214 423.9055481 0.9024874 ]	[313.44979858 511.02676392 0.8444975 ]	[485.48120117 333.96478271 0.83433688]	[505.93579102 439.28509521 0.87908995]	[523.90179443 534.168396 0.87339473]	[431.53857422 508.51837158 0.67923737]	[395.51040649 508.4548645 0.69058079]	[418.62265015 654.67675781 0.8088358 ]	[439.1177063 767.57574463 0.85285854]	[469.97372437 511.04138184 0.65270072]	[480.22320557 667.57568359 0.81066138]	[4.95604279e+02 8.21507874e+02 7.38214433e-01]	[421.32388306 262.19726562 0.9037962 ]	[444.42324829 262.22851562 0.85214365]	[403.30233765 257.10385132 0.88276118]	[464.82595825 257.10983276 0.89377201]	[4.85469666e+02 8.54837524e+02 7.53763556e-01]	[5.05947723e+02 8.52280334e+02 7.65821338e-01]	[4.88005585e+02 8.29254761e+02 5.90438366e-01]	[4.39165833e+02 7.93351257e+02 7.26418555e-01]	[4.21203003e+02 7.90788696e+02 7.68544674e-01]	[4.44304108e+02 7.70266235e+02 6.49513900e-01]
[436.70043945 277.47943115 0.94315696]	[434.01370239 331.43832397 0.85376859]	[375.11853027 326.29437256 0.84237355]	[336.67886353 423.9050293 0.9025231 ]	[313.4486084 511.0194397 0.84436506]	[485.48101807 333.96240234 0.8338961 ]	[505.94091797 439.2833252 0.87952042]	[523.90087891 534.16552734 0.87325186]	[431.53994751 508.52410889 0.67909235]	[395.51083374 508.45974731 0.69068986]	[418.61981201 652.20593262 0.81010789]	[439.11831665 767.57855225 0.85433763]	[469.97573853 511.04812622 0.65273458]	[480.22125244 667.57214355 0.81217223]	[4.95618164e+02 8.21468018e+02 7.39987433e-01]	[421.32305908 262.19766235 0.90381891]	[444.42410278 262.22821045 0.85209268]	[403.29916382 257.10437012 0.88330799]	[464.82507324 257.11264038 0.89317846]	[4.85451294e+02 8.54831726e+02 7.60164738e-01]	[5.05938690e+02 8.52273438e+02 7.67752290e-01]	[4.90499512e+02 8.29221619e+02 5.87510467e-01]	[4.39176758e+02 7.93362305e+02 7.33480215e-01]	[4.21214264e+02 7.90800598e+02 7.71492541e-01]	[4.44299774e+02 7.70268066e+02 6.51756167e-01]
[439.06939697 275.05004883 0.9365828 ]	[434.02215576 326.32150269 0.84787434]	[377.49554443 321.28637695 0.85875148]	[336.69412231 421.34729004 0.92347175]	[313.43521118 505.90139771 0.87240058]	[487.93966675 331.39126587 0.81746089]	[505.9546814 439.11019897 0.86562216]	[523.87609863 529.00860596 0.88035655]	[434.05801392 503.42739868 0.69423634]	[395.55123901 503.3883667 0.70781225]	[418.65298462 649.67407227 0.81488746]	[439.07867432 767.63464355 0.84919429]	[472.53646851 503.44000244 0.66678977]	[480.16824341 665.06481934 0.7992624 ]	[4.93080200e+02 8.16326172e+02 7.45155931e-01]	[421.35699463 259.6557312 0.90598017]	[444.44198608 259.67385864 0.85555255]	[403.39080811 256.9569397 0.8719883 ]	[464.82965088 257.03344727 0.91635603]	[4.82867981e+02 8.52385376e+02 7.83328176e-01]	[5.03363525e+02 8.52213562e+02 7.75804222e-01]	[4.87995483e+02 8.26621155e+02 6.04359388e-01]	[4.39202301e+02 7.95838257e+02 7.39061654e-01]	[4.21218994e+02 7.93227478e+02 7.60627985e-01]	[4.41844238e+02 7.72755554e+02 6.49895132e-01]
[439.10821533 274.95483398 0.93071783]	[434.03030396 321.26800537 0.86936975]	[375.12142944 321.16156006 0.87141412]	[336.7093811 418.73458862 0.93727589]	[313.47747803 503.35839844 0.89892191]	[488.02059937 323.78857422 0.81713104]	[505.97619629 436.60073853 0.84703475]	[523.83978271 523.98852539 0.90748823]	[434.11102295 503.35742188 0.70774299]	[395.59249878 503.31582642 0.71260583]	[418.64181519 647.09680176 0.83290094]	[439.06915283 767.65606689 0.84781528]	[472.584198 503.38696289 0.67813188]	[480.13070679 664.86309814 0.78982049]	[4.95611481e+02 8.11202332e+02 7.64018893e-01]	[421.40560913 257.19290161 0.90986592]	[446.87936401 257.20367432 0.86938572]	[405.84259033 254.49526978 0.86505604]	[464.82803345 254.58876038 0.92112112]	[4.82804993e+02 8.49625244e+02 7.61856675e-01]	[5.03269012e+02 8.47078735e+02 7.38556385e-01]	[4.90564148e+02 8.18915100e+02 5.60486257e-01]	[4.39178986e+02 7.95874512e+02 7.32017517e-01]	[4.21227264e+02 7.93260010e+02 7.54220843e-01]	[4.41823456e+02 7.72804993e+02 6.51766419e-01]
[439.18682861 264.75613403 0.89561439]	[434.09701538 316.168396 0.91162992]	[377.56948853 315.96032715 0.88293201]	[339.07418823 413.59872437 0.89176309]	[313.47387695 500.65438843 0.87167615]	[488.01809692 318.68032837 0.85270035]	[506.01861572 426.37985229 0.81468755]	[523.91094971 521.34075928 0.92479241]	[436.54052734 498.14239502 0.69225562]	[395.5987854 495.6100769 0.69090867]	[418.6882019 644.47979736 0.83499813]	[439.09121704 767.58929443 0.83730495]	[475.07403564 498.20608521 0.66457415]	[480.16891479 654.73931885 0.77780271]	[4.95584808e+02 8.06108582e+02 7.58291364e-01]	[423.83666992 254.47663879 0.92863584]	[446.94192505 254.45062256 0.90286708]	[405.88708496 249.39932251 0.81787992]	[464.88296509 249.33232117 0.82981974]	[4.82734100e+02 8.39435852e+02 7.32517242e-01]	[5.03293213e+02 8.34406494e+02 7.34272361e-01]	[4.90520721e+02 8.11281494e+02 6.09400094e-01]	[4.39191772e+02 7.98426147e+02 7.34621644e-01]	[4.21221436e+02 7.93271973e+02 7.51779318e-01]	[4.41831207e+02 7.72757080e+02 6.26897991e-01]
[439.19821167 259.70556641 0.90902615]	[434.12591553 315.96569824 0.90538257]	[377.58862305 310.96759033 0.8652522 ]	[339.11727905 408.40472412 0.88201541]	[313.47332764 498.14749146 0.85889822]	[490.48873901 316.0899353 0.86159599]	[508.45739746 421.38449097 0.83541083]	[523.89825439 518.73730469 0.90767658]	[436.55822754 495.62435913 0.69489825]	[395.60418701 493.0977478 0.68356115]	[418.67245483 644.425354 0.83208728]	[439.07452393 767.63574219 0.82340086]	[475.1060791 495.68453979 0.66473639]	[480.18066406 649.57879639 0.80525249]	[4.90552063e+02 7.98407532e+02 7.27259219e-01]	[423.87362671 251.914505 0.89516711]	[449.46920776 251.9715271 0.88385129]	[408.3833313 241.7164917 0.81187755]	[464.92672729 244.18215942 0.81376553]	[4.82741180e+02 8.34345947e+02 7.55653560e-01]	[5.03298737e+02 8.31812805e+02 7.50048041e-01]	[4.85454224e+02 8.08651550e+02 6.27822757e-01]	[4.39211426e+02 8.00963196e+02 7.04728484e-01]	[4.21216980e+02 7.93316589e+02 7.09556937e-01]	[4.41818237e+02 7.72811951e+02 6.20427012e-01]
[439.20632935 257.13626099 0.93729991]	[436.58285522 313.44165039 0.8915022 ]	[377.59317017 305.84921265 0.8554011 ]	[339.11367798 403.36712646 0.90490675]	[313.54873657 493.04602051 0.85205621]	[490.5322876 315.92367554 0.8361674 ]	[508.45404053 421.15164185 0.87159252]	[523.96661377 513.62109375 0.86315578]	[436.56808472 487.92993164 0.69007218]	[395.62539673 485.421875 0.69293571]	[418.60430908 644.34924316 0.81332844]	[439.06829834 767.55633545 0.82173824]	[475.12133789 487.95285034 0.66417491]	[480.16061401 644.53686523 0.81848574]	[4.90574585e+02 7.90777710e+02 7.52656639e-01]	[423.88092041 246.81117249 0.86658132]	[449.51617432 249.33932495 0.85576499]	[408.40304565 236.6424408 0.83060396]	[467.42007446 236.68305969 0.84405488]	[4.82764374e+02 8.31756104e+02 7.98771143e-01]	[5.03297699e+02 8.29229553e+02 7.76639044e-01]	[4.85449036e+02 8.06007080e+02 5.97367764e-01]	[4.39243134e+02 7.98447144e+02 7.21985519e-01]	[4.21245178e+02 7.93280457e+02 7.26795077e-01]	[4.41804962e+02 7.72738281e+02 6.34363890e-01]
[439.26025391 256.96514893 0.95191664]	[436.58477783 305.81790161 0.86756659]	[377.60443115 300.7383728 0.87347031]	[339.11090088 400.72076416 0.93289739]	[315.91210938 485.4715271 0.87076247]	[493.03961182 310.91299438 0.80786657]	[508.47140503 416.14102173 0.83931351]	[523.95526123 506.01739502 0.86743975]	[436.59506226 485.36373901 0.70174748]	[398.0305481 482.92050171 0.70301116]	[418.63345337 639.30249023 0.79830301]	[439.06469727 767.6293335 0.8227849 ]	[475.11660767 485.35870361 0.67606795]	[480.21795654 644.33691406 0.81144655]	[4.93102173e+02 7.90620728e+02 7.72993088e-01]	[423.92645264 241.66836548 0.85609466]	[452.0612793 241.69604492 0.83895653]	[408.46755981 236.48980713 0.83857477]	[467.49343872 236.49861145 0.87679851]	[4.82746185e+02 8.29155212e+02 8.04578304e-01]	[5.03308716e+02 8.26636536e+02 7.63495147e-01]	[4.90484467e+02 8.00935791e+02 5.63054740e-01]	[4.41690155e+02 8.03499756e+02 7.26465523e-01]	[4.21271393e+02 7.95796814e+02 7.15422392e-01]	[4.41783569e+02 7.75285339e+02 6.33039951e-01]
[439.32476807 254.51275635 0.94619691]	[436.57766724 300.68927002 0.89316726]	[377.61453247 298.18878174 0.89594656]	[339.09661865 398.15335083 0.9347297 ]	[315.94284058 482.78646851 0.9084608 ]	[493.08654785 303.25158691 0.81718791]	[508.55194092 413.56216431 0.81715029]	[523.9979248 503.4312439 0.8966437]	[436.64089966 482.82980347 0.71807611]	[398.06134033 482.79980469 0.71326864]	[418.66073608 634.17529297 0.792853 ]	[436.69238281 767.58380127 0.81901836]	[477.60461426 482.84320068 0.69244158]	[480.22998047 641.82183838 0.79760611]	[4.93057281e+02 7.88089233e+02 7.66484141e-01]	[426.44088745 239.10768127 0.86634022]	[454.60977173 239.09849548 0.87188965]	[411.01620483 234.03149414 0.84712219]	[469.96011353 233.99746704 0.85267401]	[4.80338135e+02 8.26568115e+02 8.04171860e-01]	[5.03276917e+02 8.23992798e+02 7.64571249e-01]	[4.87961121e+02 7.93316345e+02 6.03037834e-01]	[4.39228516e+02 8.03485352e+02 7.29855299e-01]	[4.21215332e+02 7.93360046e+02 7.25240231e-01]	[4.41774475e+02 7.72829529e+02 6.30339026e-01]
[441.66714478 254.35128784 0.93401206]	[436.5791626 298.09701538 0.916269 ]	[377.62518311 295.60110474 0.89306307]	[339.09777832 395.55526733 0.90262926]	[315.96652222 480.25942993 0.89790368]	[493.07537842 298.23431396 0.8414194 ]	[511.04873657 410.96853638 0.80118698]	[526.40753174 503.24978638 0.89810294]	[436.69857788 480.22497559 0.72712028]	[398.06240845 480.16711426 0.71043682]	[418.62945557 631.6192627 0.784226 ]	[436.65429688 767.5524292 0.80482996]	[477.67694092 480.28924561 0.7034502 ]	[480.28482056 639.29901123 0.80031163]	[4.95589233e+02 7.88018127e+02 7.71603405e-01]	[428.96102905 236.5504303 0.89315563]	[457.07315063 236.59143066 0.90259856]	[413.50369263 231.40129089 0.8213985 ]	[470.04522705 233.8494873 0.81868488]	[4.80354279e+02 8.21515747e+02 8.05901229e-01]	[5.03277618e+02 8.18919189e+02 7.75741220e-01]	[4.90485779e+02 7.93239502e+02 6.07982099e-01]	[4.39201599e+02 8.00933838e+02 7.07221210e-01]	[4.21209045e+02 7.93297119e+02 7.17156351e-01]	[4.41750427e+02 7.72815002e+02 6.25177324e-01]
[441.71426392 249.33294678 0.90843862]	[436.62454224 295.52905273 0.92382658]	[377.64257812 292.97250366 0.8776412 ]	[339.15270996 390.43508911 0.88082552]	[316.03060913 477.65179443 0.88276416]	[493.08828735 297.99594116 0.86772054]	[508.54812622 400.80297852 0.83320826]	[526.40539551 500.71789551 0.90052521]	[436.69345093 475.10153198 0.70558304]	[398.06530762 472.56814575 0.69361013]	[418.62942505 626.58837891 0.79242945]	[436.64230347 767.60174561 0.7904188 ]	[477.66412354 475.16714478 0.68008107]	[480.26016235 631.62335205 0.79507101]	[4.93110718e+02 7.80423035e+02 7.43455708e-01]	[431.49609375 233.96418762 0.89428735]	[457.12020874 234.0811615 0.93138295]	[413.53356934 226.25430298 0.8125245 ]	[470.02383423 228.82797241 0.77203488]	[4.82740601e+02 8.16321716e+02 7.99110353e-01]	[5.03310974e+02 8.13760132e+02 7.73099840e-01]	[4.90519531e+02 7.88225525e+02 6.08203173e-01]	[4.41691101e+02 8.00957092e+02 7.00763524e-01]	[4.21261169e+02 7.93332825e+02 7.08123267e-01]	[4.41738708e+02 7.75296021e+02 6.10035658e-01]
[441.71365356 249.33242798 0.90825033]	[436.62594604 295.52868652 0.92395163]	[377.64248657 292.97198486 0.87723297]	[339.15380859 390.43637085 0.88075012]	[316.0307312 477.65133667 0.88310838]	[493.09057617 297.99478149 0.86771065]	[508.54714966 400.80368042 0.83294213]	[526.40411377 500.71871948 0.90039766]	[436.6942749 475.10180664 0.70614254]	[398.06542969 472.56826782 0.69400066]	[418.63143921 626.5925293 0.79068917]	[436.64419556 767.60400391 0.79177558]	[477.665802 477.62307739 0.68072361]	[480.26095581 631.6229248 0.79542583]	[4.93111206e+02 7.80421570e+02 7.43831456e-01]	[431.49542236 233.96469116 0.89451623]	[457.11914062 234.08123779 0.93125921]	[413.53503418 226.25553894 0.81177586]	[470.02072144 228.8336792 0.77259147]	[4.82739563e+02 8.16318970e+02 7.99102962e-01]	[5.03310822e+02 8.13758911e+02 7.72408545e-01]	[4.90520508e+02 7.88225769e+02 6.08684897e-01]	[4.41697235e+02 8.00958496e+02 7.04488754e-01]	[4.21265076e+02 7.93336731e+02 7.10955203e-01]	[4.41738586e+02 7.75297974e+02 6.11659110e-01]
[441.72790527 241.7177887 0.89554381]	[436.6774292 293.00488281 0.91603607]	[377.66583252 290.38687134 0.86267531]	[339.16491699 382.86135864 0.90219891]	[316.02545166 472.60140991 0.86480147]	[495.6204834 295.47506714 0.86213291]	[508.50695801 398.2487793 0.8554889 ]	[526.39916992 495.68045044 0.8628093 ]	[439.08859253 470.0166626 0.71409124]	[398.11251831 469.9992981 0.69695973]	[418.66833496 626.48706055 0.80949497]	[436.65222168 767.65161133 0.78189677]	[477.72628784 472.52868652 0.68698019]	[480.29446411 626.49713135 0.82564688]	[4.93076080e+02 7.75266296e+02 7.43814588e-01]	[431.5067749 233.82540894 0.87719017]	[457.06582642 233.87774658 0.90622544]	[413.54138184 221.15203857 0.81492978]	[472.53607178 218.65104675 0.79192173]	[480.28118896 811.34490967 0.81956339]	[5.00832520e+02 8.11213440e+02 7.88351655e-01]	[4.90514832e+02 7.88098083e+02 5.90258121e-01]	[4.41756195e+02 8.00990906e+02 7.03548431e-01]	[4.21314209e+02 7.93368286e+02 6.95191026e-01]	[4.41732788e+02 7.75343811e+02 6.10931456e-01]
[441.75558472 239.14186096 0.91618931]	[436.69445801 290.43029785 0.90169382]	[377.68603516 285.26553345 0.85987884]	[339.18597412 380.33551025 0.91581875]	[316.04977417 467.46157837 0.87664509]	[495.63272095 292.94448853 0.83610225]	[508.54956055 398.15197754 0.84669244]	[526.41021729 490.54495239 0.84152424]	[439.11639404 467.42929077 0.72755122]	[398.1534729 467.46044922 0.70133984]	[418.75439453 626.42565918 0.80944836]	[436.64950562 765.03601074 0.80011392]	[477.73110962 467.40869141 0.69959843]	[480.34707642 623.94372559 0.82422268]	[495.61746216 770.18261719 0.78558385]	[431.50906372 231.29725647 0.85548222]	[457.12054443 231.35769653 0.89818996]	[413.53497314 218.55163574 0.82383221]	[475.0609436 216.15797424 0.8071577 ]	[482.7862854 811.13494873 0.85327995]	[5.03282196e+02 8.08612488e+02 8.03202569e-01]	[4.93060303e+02 7.85506042e+02 5.74783504e-01]	[4.41807922e+02 7.95862549e+02 7.74343669e-01]	[4.21380280e+02 7.93223694e+02 7.77505338e-01]	[4.41697327e+02 7.70272644e+02 6.62222683e-01]
[441.85671997 236.4480896 0.93083757]	[439.06942749 280.19744873 0.91890067]	[377.72595215 277.68182373 0.90104806]	[339.23443604 377.56259155 0.91599286]	[316.12023926 462.28540039 0.92602128]	[495.66339111 282.75531006 0.82710522]	[508.53881836 385.394104 0.79139119]	[526.51300049 482.83071899 0.87127936]	[439.19329834 462.32971191 0.76456147]	[398.20339966 462.38949585 0.73597908]	[418.73419189 623.87664795 0.80596173]	[436.64093018 764.9744873 0.79595697]	[480.18151855 462.28912354 0.7341373 ]	[482.70880127 621.28143311 0.81419063]	[498.13021851 770.11956787 0.81024826]	[434.05114746 221.10577393 0.86012763]	[459.60650635 221.13858032 0.89166641]	[416.05474854 215.90751648 0.85668647]	[475.15280151 213.55781555 0.85685933]	[482.87689209 806.10980225 0.84505653]	[5.03389465e+02 8.03524231e+02 7.77903974e-01]	[4.93104340e+02 7.83036377e+02 5.82833529e-01]	[441.78289795 793.31738281 0.80650496]	[421.38217163 790.77874756 0.8065598 ]	[4.41696259e+02 7.70244446e+02 6.76117957e-01]
[441.85705566 236.44798279 0.93066859]	[439.06845093 280.19744873 0.91876745]	[377.72396851 277.68063354 0.9010585 ]	[339.2333374 377.56878662 0.91637051]	[316.12243652 462.29290771 0.92491233]	[495.66339111 282.75650024 0.82708836]	[508.53668213 385.3973999 0.79186529]	[526.51519775 482.83148193 0.87089127]	[439.19338989 462.33178711 0.76394188]	[398.2026062 462.3927002 0.73500079]	[418.73364258 623.88641357 0.80786729]	[436.6416626 764.99328613 0.7984097 ]	[480.18429565 462.29049683 0.73454553]	[482.71337891 621.28204346 0.81543207]	[498.12994385 770.12036133 0.80981266]	[434.0512085 221.10560608 0.85994017]	[459.60690308 221.13844299 0.89172554]	[416.05587769 215.90821838 0.85693747]	[475.152771 215.89299011 0.85810673]	[482.88354492 806.1081543 0.84422535]	[5.03397614e+02 8.03521729e+02 7.75992274e-01]	[4.93090759e+02 7.83037231e+02 5.83639741e-01]	[441.77737427 793.32092285 0.80620062]	[421.38000488 790.78234863 0.80575264]	[4.41700775e+02 7.70262695e+02 6.76306665e-01]
[441.89639282 233.99346924 0.92398095]	[439.06503296 277.69165039 0.92756146]	[377.71633911 277.54440308 0.90317023]	[339.23577881 375.0977478 0.90349913]	[316.15811157 462.19552612 0.92017734]	[495.69277954 280.17068481 0.85070133]	[508.55477905 382.80938721 0.80948222]	[526.53485107 480.36898804 0.87907577]	[439.24301147 462.30667114 0.76329201]	[398.24890137 462.37438965 0.73184109]	[418.74578857 621.39825439 0.80324692]	[436.61346436 762.49884033 0.79489237]	[480.23309326 462.26126099 0.73780394]	[482.73577881 613.66821289 0.80590421]	[498.2456665 767.57128906 0.81674403]	[434.09988403 218.57559204 0.87791127]	[459.64089966 218.55433655 0.92286474]	[416.11016846 213.44380188 0.86608768]	[477.60684204 213.43505859 0.86311638]	[4.82892822e+02 8.00986938e+02 7.77944267e-01]	[5.03436920e+02 7.95889771e+02 7.31384397e-01]	[4.98187103e+02 7.75308105e+02 5.63622475e-01]	[441.81021118 793.28033447 0.81548041]	[423.78710938 790.7734375 0.81458789]	[4.39296600e+02 7.70207092e+02 6.84238851e-01]
[444.29769897 233.93638611 0.91903317]	[439.0612793 277.5809021 0.93653077]	[377.73336792 275.09875488 0.90073586]	[339.26748657 374.99581909 0.88662624]	[318.52301025 459.73471069 0.91817749]	[495.68096924 277.69366455 0.86487448]	[516.12207031 385.32272339 0.80586511]	[528.97546387 480.28305054 0.88380992]	[439.27032471 459.77227783 0.77136475]	[398.26144409 462.25216675 0.74347311]	[418.7220459 621.34790039 0.79737222]	[436.63150024 764.97845459 0.80792749]	[480.25930786 459.71994019 0.74009079]	[482.78921509 611.09344482 0.81832576]	[500.69152832 767.60119629 0.8414709 ]	[436.56326294 216.16551208 0.88723344]	[459.66497803 216.13595581 0.93657261]	[416.13775635 213.38464355 0.87161136]	[477.63140869 213.35850525 0.85024744]	[4.85436279e+02 8.00976501e+02 7.56350040e-01]	[5.05938965e+02 7.95855896e+02 7.06858456e-01]	[4.98237335e+02 7.77845703e+02 6.07077599e-01]	[441.74871826 793.27807617 0.81977499]	[421.34854126 790.74890137 0.82403153]	[4.39306030e+02 7.70268555e+02 6.98458850e-01]
[444.38641357 231.38618469 0.88865429]	[439.12188721 275.11080933 0.94811296]	[380.15875244 274.95251465 0.88979506]	[341.67944336 369.98553467 0.86087531]	[318.64355469 459.71826172 0.91707313]	[498.15908813 277.57739258 0.88686192]	[516.13256836 380.32479858 0.83972538]	[529.07348633 480.20895386 0.86527592]	[441.68756104 459.6595459 0.75757062]	[400.66000366 459.75061035 0.74140978]	[418.72549438 618.76745605 0.79257083]	[436.64846802 759.88098145 0.80468869]	[480.36746216 457.15240479 0.73675513]	[482.95632935 606.08007812 0.82794887]	[503.30859375 765.07281494 0.82431549]	[436.69042969 215.95846558 0.93777829]	[459.72763062 215.98797607 0.96392292]	[418.55532837 210.82531738 0.85030234]	[477.64135742 210.82925415 0.80096465]	[4.98122467e+02 7.95839600e+02 7.36863732e-01]	[5.18725342e+02 7.93245117e+02 7.37153530e-01]	[5.00849609e+02 7.72800049e+02 6.48964882e-01]	[441.76547241 790.76678467 0.86501908]	[421.35147095 790.64611816 0.85203069]	[4.41675323e+02 7.70101013e+02 7.12396801e-01]
[444.43392944 231.31872559 0.87059456]	[439.15982056 275.06954956 0.95213401]	[380.20431519 274.93054199 0.88562959]	[341.72143555 369.97674561 0.85594517]	[318.65951538 459.68667603 0.91065317]	[498.19372559 277.52096558 0.89699048]	[518.63665771 382.7951355 0.83386183]	[531.54718018 480.16577148 0.86195713]	[441.67575073 457.17825317 0.74989814]	[400.65200806 459.69940186 0.73161089]	[418.72833252 618.77484131 0.78857213]	[436.66418457 759.93731689 0.81045306]	[480.36550903 454.63476562 0.72937101]	[485.41824341 606.03143311 0.81511158]	[503.47360229 765.04925537 0.80745709]	[439.09436035 215.90632629 0.94862664]	[459.76049805 215.93208313 0.97118306]	[418.56640625 210.80834961 0.85015696]	[477.67709351 208.35011292 0.79250187]	[5.00690552e+02 7.93353882e+02 7.57530093e-01]	[5.21305908e+02 7.90818298e+02 7.68669128e-01]	[5.03298370e+02 7.72759033e+02 6.69674635e-01]	[441.78234863 790.78796387 0.85793483]	[421.34698486 790.67004395 0.84061456]	[4.41703186e+02 7.70132263e+02 7.30582237e-01]
[446.8677063 228.84313965 0.85724413]	[439.20123291 275.03686523 0.95307684]	[380.20825195 274.91589355 0.88405943]	[341.74252319 372.4694519 0.85602665]	[318.71160889 459.78543091 0.90944028]	[498.26516724 277.49380493 0.90140343]	[518.67175293 382.84396362 0.83840173]	[531.56866455 477.73223877 0.85221964]	[441.69262695 457.15460205 0.74298757]	[400.67193604 459.70648193 0.72939014]	[418.74264526 621.30541992 0.79599869]	[436.66598511 759.92822266 0.81182694]	[480.37857056 454.58856201 0.72282201]	[487.96517944 606.03253174 0.79657108]	[511.01998901 762.47003174 0.77794397]	[439.10317993 213.54423523 0.95368505]	[459.78039551 213.56491089 0.97385073]	[418.58013916 208.26425171 0.8380028 ]	[477.68417358 208.27084351 0.77927089]	[5.00784637e+02 7.95867981e+02 7.61010647e-01]	[5.21396301e+02 7.93289795e+02 7.72181928e-01]	[5.08447144e+02 7.70179565e+02 6.72768891e-01]	[441.80044556 790.8236084 0.84235191]	[421.3538208 790.6975708 0.83834749]	[4.41696106e+02 7.70087708e+02 7.41219759e-01]
[446.86965942 228.79216003 0.85073107]	[439.24890137 275.02139282 0.95720267]	[380.24072266 274.91394043 0.88099587]	[341.777771 372.48977661 0.85186899]	[318.75286865 459.70666504 0.8919751 ]	[500.67694092 277.48355103 0.90614808]	[518.67614746 380.26611328 0.86610639]	[531.60003662 477.70812988 0.84773684]	[441.70785522 457.18255615 0.74896061]	[400.68234253 459.71322632 0.733114 ]	[418.78140259 621.30883789 0.79590404]	[436.69256592 759.87475586 0.81313062]	[482.72332764 454.63232422 0.72787678]	[490.53424072 606.04003906 0.79191488]	[516.13110352 762.43481445 0.7786715 ]	[439.10293579 213.50520325 0.95521349]	[459.78610229 213.53004456 0.97468007]	[418.58770752 205.7845459 0.83912176]	[477.69287109 208.28372192 0.79148263]	[5.03353027e+02 7.95869507e+02 7.83627987e-01]	[523.90649414 793.22094727 0.79695559]	[5.11085632e+02 7.70157532e+02 6.66268289e-01]	[441.8086853 790.7713623 0.84283566]	[421.36849976 790.66436768 0.83756626]	[4.41707550e+02 7.67678711e+02 7.52547383e-01]
[446.91827393 226.26208496 0.84435576]	[439.28872681 275.00738525 0.95749134]	[380.31066895 274.93301392 0.87339628]	[344.28549194 372.46942139 0.83580142]	[321.16192627 459.69622803 0.89401972]	[500.66308594 275.11206055 0.90397507]	[518.67504883 380.15771484 0.86866653]	[531.59814453 477.74078369 0.85237253]	[441.71878052 459.70108032 0.75067455]	[400.68075562 459.77069092 0.73005509]	[418.79598999 621.3079834 0.79745436]	[436.69717407 757.31054688 0.81517416]	[482.75619507 459.6529541 0.73153567]	[495.63244629 611.07049561 0.77828699]	[518.74237061 762.46075439 0.80572009]	[439.13183594 213.48020935 0.96508026]	[459.81069946 213.47132874 0.97034478]	[418.63323975 208.25360107 0.84055728]	[480.13803101 205.78417969 0.81495368]	[5.05964752e+02 7.93355774e+02 7.70101368e-01]	[5.26450439e+02 7.90752686e+02 7.88719773e-01]	[5.16184875e+02 7.70209900e+02 6.48836136e-01]	[441.79251099 790.83306885 0.83497226]	[421.36685181 790.71057129 0.84465444]	[4.41700409e+02 7.67570740e+02 7.49504685e-01]
[446.95800781 223.75172424 0.84217501]	[441.66616821 274.98205566 0.95531249]	[380.34225464 274.92678833 0.8692925 ]	[344.29983521 372.48406982 0.83679962]	[321.25100708 459.62759399 0.87641412]	[500.71859741 275.08654785 0.91185713]	[518.71478271 380.18054199 0.87302738]	[531.61932373 480.13360596 0.85646695]	[441.72875977 459.69265747 0.74929416]	[400.67410278 459.76187134 0.73159742]	[418.77072144 618.84112549 0.79434842]	[436.69558716 754.80639648 0.8184312 ]	[482.77444458 457.20455933 0.73417872]	[495.60958862 608.55474854 0.78522778]	[521.23962402 757.33270264 0.82528251]	[439.15307617 213.45681763 0.968068 ]	[459.83981323 213.44255066 0.96890175]	[418.66995239 208.24716187 0.8399353 ]	[480.17398071 205.72738647 0.81720018]	[5.08511932e+02 7.93244873e+02 7.80275166e-01]	[5.26536133e+02 7.90662537e+02 7.85647631e-01]	[5.21210327e+02 7.67689026e+02 6.67778134e-01]	[441.77282715 790.82562256 0.84429997]	[421.36001587 790.6973877 0.85179675]	[4.41707977e+02 7.67538330e+02 7.38161325e-01]
[449.44158936 223.73606873 0.84241843]	[441.69747925 274.98934937 0.95342505]	[382.73809814 274.91369629 0.86753911]	[346.82159424 372.46646118 0.82932329]	[323.73242188 459.63406372 0.87339485]	[500.76141357 275.1126709 0.9159748 ]	[518.71154785 380.11325073 0.87203646]	[534.09838867 480.13720703 0.85489953]	[441.73913574 459.71368408 0.74743521]	[400.67315674 459.77819824 0.72950363]	[418.77212524 621.29815674 0.79687005]	[439.05947876 754.79217529 0.82122904]	[482.79629517 459.65710449 0.73249346]	[498.19857788 608.57971191 0.80215657]	[521.33013916 757.3180542 0.82425112]	[439.17889404 213.42800903 0.96745998]	[462.19732666 213.42927551 0.97229296]	[418.69445801 205.75634766 0.84534001]	[480.22442627 205.73339844 0.82918268]	[518.68597412 793.30743408 0.80168343]	[536.66064453 790.68157959 0.8054263 ]	[5.21261108e+02 7.70087952e+02 6.79463089e-01]	[441.7663269 790.79656982 0.84920698]	[421.35757446 790.67346191 0.85642743]	[4.41704163e+02 7.67520569e+02 7.27722406e-01]
[449.50009155 223.7237854 0.84198207]	[441.73822021 274.97338867 0.95277452]	[382.80432129 274.90374756 0.8623547 ]	[349.42416382 369.96878052 0.82648909]	[323.80761719 459.65234375 0.87112868]	[500.78671265 275.07214355 0.91886783]	[518.71722412 377.72470093 0.86781794]	[534.11279297 480.14193726 0.85648739]	[441.76113892 459.65475464 0.74132377]	[400.70184326 459.7142334 0.72297561]	[418.74554443 621.28613281 0.79453647]	[439.05895996 754.78381348 0.81758606]	[482.80090332 457.16146851 0.7280153 ]	[498.2411499 608.51177979 0.81145775]	[521.43157959 749.77734375 0.84044337]	[439.2130127 213.39862061 0.96457863]	[462.24993896 213.40551758 0.96969748]	[418.73999023 205.72038269 0.8513602 ]	[480.30752563 205.71060181 0.84053981]	[521.22802734 790.82647705 0.83146036]	[539.25744629 788.22320557 0.80553627]	[5.21345337e+02 7.65068970e+02 6.58609688e-01]	[441.75250244 790.78356934 0.83275324]	[421.34643555 790.66192627 0.84612387]	[4.41725861e+02 7.67507324e+02 7.13939786e-01]
[452.0196228 223.7134552 0.84260714]	[441.78051758 274.98977661 0.94959503]	[382.80328369 274.9256897 0.86212426]	[351.92648315 369.94628906 0.82635909]	[326.36398315 459.62438965 0.86134219]	[500.85092163 275.10409546 0.9177289 ]	[518.78295898 380.16445923 0.87050712]	[534.13983154 480.17105103 0.86349702]	[441.77703857 459.66131592 0.74040174]	[400.71014404 459.71466064 0.72147882]	[418.7371521 621.28314209 0.79131949]	[439.07232666 754.76025391 0.82013702]	[482.82150269 457.17105103 0.72531372]	[500.64660645 608.53869629 0.80437535]	[523.82684326 754.74713135 0.81508434]	[439.24667358 213.38467407 0.96048242]	[462.29940796 213.38568115 0.96534938]	[418.80493164 205.75144958 0.8604486 ]	[480.35415649 205.77131653 0.84499192]	[521.39501953 790.79187012 0.80549073]	[5.41798950e+02 7.88166321e+02 7.87540197e-01]	[5.21375916e+02 7.67619263e+02 6.77508950e-01]	[441.7432251 790.78503418 0.82586724]	[421.3364563 790.66448975 0.84107798]	[4.41739014e+02 7.65074402e+02 7.12248385e-01]
[452.06478882 223.67417908 0.84504223]	[441.82766724 275.00595093 0.94733989]	[382.86218262 274.92953491 0.85158777]	[351.95458984 369.92803955 0.82755429]	[328.8868103 459.64926147 0.87064433]	[500.89846802 275.11911011 0.91652119]	[521.19006348 380.3236084 0.86979157]	[534.15466309 480.17956543 0.86808658]	[441.82348633 459.73095703 0.74331677]	[400.74554443 459.77816772 0.72393584]	[418.74246216 621.28363037 0.79233599]	[439.07647705 754.76574707 0.81599194]	[482.87371826 459.677948 0.72724688]	[500.73083496 608.60192871 0.81097507]	[523.9130249 754.80877686 0.78743958]	[439.28295898 213.36123657 0.95180404]	[462.33273315 213.3644104 0.95807379]	[421.15731812 205.76237488 0.8695249 ]	[482.71176147 205.77429199 0.84617293]	[5.26401428e+02 7.90721191e+02 7.76366651e-01]	[5.44417114e+02 7.88062988e+02 7.61592984e-01]	[5.21392578e+02 7.67687866e+02 6.69302046e-01]	[441.74002075 790.78240967 0.81242007]	[421.33026123 790.6630249 0.82896787]	[4.41755463e+02 7.65075195e+02 7.10259557e-01]
[454.55297852 221.18489075 0.84962821]	[441.91293335 274.99121094 0.93631685]	[387.87609863 274.90426636 0.83682895]	[354.44882202 369.93164062 0.8373456 ]	[328.94085693 459.66918945 0.87104619]	[503.28729248 275.08779907 0.92097545]	[521.2244873 380.26870728 0.87753546]	[536.66619873 480.13156128 0.86376333]	[441.84158325 459.69577026 0.74514461]	[400.76672363 459.74874878 0.72636068]	[418.7355957 621.29058838 0.7938329 ]	[439.07595825 754.7668457 0.81766313]	[482.89172363 459.6428833 0.73114622]	[500.77539062 608.55969238 0.82426226]	[523.96276855 754.83453369 0.78132534]	[439.31304932 213.34846497 0.95262659]	[462.34716797 213.34065247 0.95005286]	[421.23144531 205.76025391 0.86999375]	[482.7175293 205.74371338 0.85085607]	[5.26416321e+02 7.90615417e+02 7.62549698e-01]	[5.44438782e+02 7.85579956e+02 7.26843894e-01]	[5.21400208e+02 7.70139221e+02 6.96424782e-01]	[441.75186157 790.79040527 0.81917864]	[421.33770752 790.66625977 0.83422035]	[4.41759613e+02 7.65069031e+02 7.06747472e-01]
[454.5821228 221.1934967 0.85207772]	[444.31124878 275.00952148 0.93124676]	[387.900177 274.89599609 0.83358926]	[354.54104614 367.43145752 0.84735197]	[331.48217773 459.67700195 0.88030815]	[503.32669067 275.12692261 0.91736388]	[521.27905273 380.19204712 0.89067471]	[536.70336914 477.72171021 0.86075795]	[441.85812378 459.66387939 0.74250203]	[400.80380249 459.72845459 0.72183508]	[418.73568726 621.32476807 0.79732639]	[439.06970215 754.74633789 0.81598896]	[482.89013672 457.17144775 0.73080003]	[500.84503174 608.52911377 0.8306098 ]	[523.99072266 754.81915283 0.77991313]	[441.6628418 213.3551178 0.9509083]	[462.38204956 213.34944153 0.94628561]	[421.27322388 205.76252747 0.8596499 ]	[482.78106689 208.24884033 0.85731518]	[5.26529480e+02 7.90649475e+02 7.58523166e-01]	[5.46923706e+02 7.88046082e+02 7.25618005e-01]	[5.21364502e+02 7.70143433e+02 7.19749212e-01]	[441.73422241 790.79669189 0.81875932]	[421.32214355 790.66381836 0.83791775]	[4.41757141e+02 7.65048401e+02 6.98947489e-01]
[454.64596558 221.14912415 0.86223185]	[444.34585571 275.03656006 0.92804813]	[387.93493652 274.91085815 0.83135509]	[354.59832764 369.92385864 0.85538971]	[333.94717407 459.69863892 0.8841002 ]	[503.35745239 277.49154663 0.91600031]	[521.32330322 380.1723938 0.89963043]	[536.6829834 477.70809937 0.8557027 ]	[441.8782959 459.75064087 0.73723125]	[400.81768799 462.23095703 0.71870631]	[418.72616577 621.33172607 0.79631209]	[439.05731201 754.74578857 0.81071544]	[482.91268921 459.69744873 0.72789609]	[503.28579712 608.53302002 0.82899791]	[526.45776367 752.2175293 0.79477787]	[441.72366333 213.34341431 0.951985 ]	[462.42712402 213.33369446 0.9297266 ]	[421.3510437 205.76390076 0.85386252]	[482.79870605 208.2749939 0.8638038 ]	[529.02459717 790.60839844 0.7954303 ]	[5.46986694e+02 7.85585876e+02 7.42630482e-01]	[5.23802734e+02 7.67543213e+02 7.02045560e-01]	[441.71697998 790.7925415 0.81157237]	[421.30636597 790.66174316 0.83731687]	[4.41741150e+02 7.65041748e+02 7.04270720e-01]
[457.12457275 221.16465759 0.86981159]	[444.37521362 275.07702637 0.92567587]	[390.45614624 274.93008423 0.83545446]	[356.98931885 369.96563721 0.8664878 ]	[334.01693726 459.75494385 0.89399481]	[503.3895874 277.52502441 0.91237152]	[521.37097168 380.19464111 0.89828843]	[536.73156738 477.70910645 0.86089128]	[441.89614868 459.7520752 0.73397028]	[400.86077881 459.80813599 0.71384186]	[418.73535156 621.30987549 0.78927326]	[439.05758667 754.79400635 0.80844378]	[482.90982056 459.7020874 0.72504139]	[503.34060669 608.5637207 0.82081753]	[529.01269531 752.22601318 0.77561015]	[441.77096558 213.35041809 0.95296168]	[464.84472656 213.34068298 0.9157114 ]	[421.36972046 205.72355652 0.85080862]	[482.84060669 205.77522278 0.85010058]	[5.29052185e+02 7.90597778e+02 7.85767972e-01]	[5.47027771e+02 7.85595581e+02 7.32977808e-01]	[5.23926025e+02 7.67552917e+02 6.62080228e-01]	[441.72198486 790.79516602 0.80418783]	[421.30844116 790.66931152 0.83257639]	[4.41729614e+02 7.65079956e+02 7.10966468e-01]
[457.18377686 221.20108032 0.87067747]	[444.40240479 275.09750366 0.92234868]	[390.50003052 274.93222046 0.83885354]	[357.02508545 372.44985962 0.87668359]	[334.04180908 459.81750488 0.8965075 ]	[503.41177368 277.5541687 0.90760922]	[521.41125488 382.76022339 0.88059407]	[539.18450928 480.14273071 0.87528443]	[441.92700195 459.74008179 0.73352998]	[403.26989746 459.79702759 0.71476382]	[418.75363159 618.79437256 0.78819358]	[439.06112671 754.80499268 0.80650288]	[482.94577026 459.69268799 0.72316158]	[503.41424561 606.09411621 0.84462929]	[531.60583496 752.16900635 0.78169364]	[441.81298828 213.36604309 0.95248353]	[464.89489746 213.35333252 0.91448402]	[421.39080811 203.23472595 0.84510893]	[482.89239502 205.69419861 0.8356604 ]	[528.97369385 790.59082031 0.80823505]	[5.47012512e+02 7.85593262e+02 7.49768198e-01]	[5.26467957e+02 7.65058594e+02 6.48403585e-01]	[441.71353149 790.78460693 0.79906201]	[421.29644775 790.6607666 0.82823426]	[4.41742737e+02 7.65082031e+02 7.12252676e-01]
[459.59640503 221.20887756 0.87649214]	[444.43005371 275.08282471 0.91812158]	[392.98080444 274.93572998 0.84197819]	[357.05133057 372.45046997 0.87965828]	[334.05883789 459.82928467 0.89567178]	[503.43508911 277.53421021 0.90328658]	[523.75909424 380.24691772 0.87930256]	[539.22064209 477.71994019 0.86907881]	[444.34368896 459.66079712 0.71340698]	[403.30911255 459.68765259 0.69978595]	[418.78155518 618.77191162 0.79605031]	[439.08221436 754.80566406 0.80871272]	[485.36459351 457.20132446 0.70253879]	[503.41796875 608.51019287 0.84643567]	[534.13366699 752.26348877 0.776007 ]	[441.85250854 213.38168335 0.94927102]	[464.94854736 213.36087036 0.90971559]	[423.77893066 205.72050476 0.84082931]	[482.92514038 205.75746155 0.83303809]	[526.49676514 790.5993042 0.80705148]	[5.46972656e+02 7.88017456e+02 7.45489120e-01]	[5.28972107e+02 7.67541016e+02 6.47162020e-01]	[441.71401978 790.81134033 0.79769474]	[421.29949951 790.67456055 0.83030516]	[4.41769348e+02 7.65067444e+02 7.10921288e-01]
[459.63571167 223.69918823 0.88238209]	[446.887146 275.08337402 0.91110873]	[393.03060913 274.94726562 0.84715438]	[357.06884766 372.44464111 0.883255 ]	[336.47955322 459.79864502 0.90578014]	[503.48910522 277.53570557 0.89280111]	[523.80322266 382.73947144 0.87124789]	[539.28625488 477.70080566 0.88072127]	[446.90649414 459.6890564 0.69530284]	[405.87329102 459.73760986 0.68584859]	[421.19900513 618.78979492 0.78682697]	[439.11929321 754.7522583 0.81648898]	[487.92184448 457.20376587 0.67743242]	[503.48840332 606.04229736 0.83877206]	[529.06628418 752.22991943 0.77730995]	[441.89651489 213.40324402 0.94275856]	[467.39553833 213.38484192 0.90726042]	[423.82531738 205.71560669 0.83571577]	[482.97262573 205.69941711 0.81930006]	[526.42694092 790.67687988 0.84473884]	[5.44532410e+02 7.88061462e+02 7.75078595e-01]	[5.26401123e+02 7.67501221e+02 6.74834192e-01]	[441.70471191 790.81951904 0.79930043]	[421.29483032 790.66577148 0.83484423]	[4.41796478e+02 7.65016052e+02 7.02707410e-01]
[459.66674805 223.71968079 0.88571131]	[446.96688843 275.06240845 0.90459323]	[395.50817871 274.92892456 0.85010052]	[357.13928223 372.49111938 0.89414662]	[336.52514648 459.78900146 0.91893888]	[505.90032959 277.51965332 0.88631225]	[523.83178711 382.85150146 0.8678633 ]	[541.70092773 477.737854 0.89776969]	[449.47598267 459.68154907 0.68498963]	[408.42532349 459.71282959 0.68039131]	[421.29403687 618.79968262 0.7946046 ]	[439.1211853 754.76116943 0.81953877]	[490.50756836 457.20941162 0.66500556]	[505.87210083 608.53686523 0.82606882]	[529.0211792 752.25732422 0.78107697]	[444.29837036 213.4128418 0.93540037]	[467.42807007 213.40087891 0.90766042]	[423.87612915 203.22647095 0.82922232]	[485.3588562 203.2280426 0.81929266]	[523.97314453 790.6607666 0.859079 ]	[544.46685791 788.07147217 0.79380143]	[5.23990540e+02 7.67553772e+02 6.81764603e-01]	[441.71710205 790.79956055 0.81059968]	[421.30715942 790.64697266 0.84066331]	[4.41770264e+02 7.65034790e+02 7.03182578e-01]
[459.70651245 223.74429321 0.89060283]	[451.99578857 275.04882812 0.89990342]	[395.57714844 274.90509033 0.85787094]	[357.2036438 374.98101807 0.89952362]	[336.59664917 459.73983765 0.91705638]	[505.98895264 277.48800659 0.87532443]	[523.89691162 382.79275513 0.87497663]	[541.72589111 477.65618896 0.89206511]	[452.00479126 457.20782471 0.67302024]	[408.47427368 459.66470337 0.67190284]	[421.31231689 616.22320557 0.78607953]	[439.14254761 754.77252197 0.82550091]	[493.10012817 457.1557312 0.65439248]	[503.48208618 608.54797363 0.82320869]	[526.46270752 752.27679443 0.78597671]	[444.33587646 213.41882324 0.93154854]	[467.48522949 213.40263367 0.90405035]	[423.90875244 205.72836304 0.81759423]	[485.4039917 203.19061279 0.80339372]	[523.95782471 790.68041992 0.85567909]	[544.4074707 788.06567383 0.81299269]	[5.23881897e+02 7.67560852e+02 7.07906783e-01]	[441.70535278 790.78515625 0.82553053]	[421.30560303 790.62420654 0.85012513]	[4.41787750e+02 7.65048645e+02 7.13165700e-01]
[459.74588013 223.70315552 0.89578331]	[452.0859375 275.03948975 0.89904308]	[395.63052368 274.8918457 0.86201274]	[359.62976074 372.54846191 0.89432842]	[339.04187012 459.762146 0.91657841]	[508.48562622 277.47848511 0.8679359 ]	[523.94543457 380.21112061 0.89274377]	[541.77081299 475.11907959 0.87452859]	[454.56652832 457.18597412 0.67239445]	[413.49487305 459.67224121 0.66804194]	[423.78387451 613.71942139 0.77210516]	[439.15350342 754.78271484 0.82574618]	[495.66864014 457.13085938 0.66039872]	[503.45767212 608.58325195 0.82464409]	[524.01062012 754.76855469 0.78820711]	[444.40304565 213.39518738 0.92045987]	[469.98922729 213.38716125 0.89836109]	[426.40567017 208.26251221 0.80789101]	[485.42559814 205.75036621 0.80760103]	[523.95397949 790.78509521 0.84199035]	[544.40753174 788.13684082 0.80842257]	[5.23821106e+02 7.67634094e+02 7.10032105e-01]	[441.69537354 790.78662109 0.82523239]	[421.29885864 790.62268066 0.84753454]	[4.41791718e+02 7.65052917e+02 7.16636896e-01]
[459.80310059 223.74017334 0.8977561 ]	[457.06378174 275.03494263 0.91027707]	[398.07803345 274.93579102 0.87530613]	[359.76239014 372.50942993 0.87976235]	[339.15185547 459.80938721 0.91188204]	[511.04742432 275.09576416 0.86535513]	[526.44763184 380.25054932 0.8622942 ]	[541.8840332 475.12359619 0.88340533]	[457.19995117 457.20941162 0.70293802]	[416.15115356 459.67376709 0.68990618]	[423.84414673 616.20269775 0.76551741]	[439.13870239 754.77001953 0.82674462]	[498.26864624 457.17358398 0.6883468 ]	[503.47360229 608.58453369 0.82187271]	[523.97290039 754.74475098 0.79529536]	[446.88882446 213.3896637 0.90879679]	[472.54229736 213.3968811 0.89748371]	[428.92385864 205.78338623 0.8047263 ]	[487.93127441 205.69226074 0.79185504]	[523.96173096 790.80413818 0.83416128]	[544.40606689 788.15344238 0.80651188]	[5.23782654e+02 7.67640320e+02 6.96243465e-01]	[441.70275879 790.76428223 0.82588714]	[421.30673218 790.6116333 0.8454662 ]	[4.41758728e+02 7.65049866e+02 7.21262455e-01]
[459.85742188 226.22459412 0.89890385]	[457.17642212 275.012146 0.92269862]	[398.1947937 274.90774536 0.87803066]	[362.20285034 374.9861145 0.87027115]	[339.24411011 462.228302 0.89977121]	[516.11755371 275.09997559 0.86867666]	[528.97619629 380.25241089 0.85580736]	[544.31573486 475.1211853 0.88312173]	[459.67703247 459.64611816 0.7185719 ]	[418.63577271 459.67019653 0.7033338 ]	[423.88601685 613.68145752 0.7598086 ]	[439.13128662 754.7555542 0.82481164]	[500.73425293 457.2053833 0.70819277]	[503.48678589 608.59631348 0.82540107]	[523.97412109 754.82110596 0.79285127]	[446.96109009 213.3853302 0.9017514 ]	[475.10830688 213.41125488 0.91009438]	[428.99749756 205.79083252 0.79824829]	[490.5015564 205.71725464 0.77594644]	[526.43267822 790.79156494 0.82148391]	[544.47271729 788.1585083 0.80708253]	[5.21374451e+02 7.70099670e+02 7.06614077e-01]	[441.72668457 790.77038574 0.82732093]	[421.32485962 790.61785889 0.84587491]	[4.41742035e+02 7.65052368e+02 7.14415014e-01]
[462.27102661 223.75315857 0.8941344 ]	[459.62164307 274.98709106 0.93916959]	[400.63699341 274.91577148 0.88599288]	[364.77185059 375.01464844 0.8542034 ]	[341.77630615 462.22055054 0.89056462]	[516.1817627 275.03625488 0.87771624]	[531.53723145 380.19989014 0.85960573]	[544.38952637 475.0687561 0.87632674]	[459.76837158 459.66485596 0.72645086]	[418.72686768 459.69372559 0.71442747]	[423.90280151 613.69873047 0.76860011]	[439.1307373 754.7868042 0.82529175]	[500.80828857 459.65722656 0.71011245]	[505.87838745 611.08734131 0.80975902]	[523.97119141 754.83306885 0.79489034]	[452.02828979 213.37820435 0.89431381]	[477.62469482 213.42362976 0.92562377]	[434.02047729 208.24607849 0.80988836]	[490.56887817 205.74128723 0.76405048]	[526.43212891 790.77960205 0.81838214]	[544.46630859 788.13739014 0.80449629]	[5.21378906e+02 7.70082947e+02 7.05299616e-01]	[441.72903442 790.78613281 0.82406908]	[421.33081055 790.63372803 0.84098303]	[4.41738495e+02 7.65083130e+02 7.22880840e-01]
[462.33963013 223.71159363 0.88333017]	[459.70678711 274.9994812 0.95091349]	[400.72564697 274.97250366 0.88930416]	[369.91333008 375.04098511 0.84291494]	[346.87734985 462.33834839 0.86534679]	[518.66955566 275.01763916 0.87928092]	[534.18878174 380.3192749 0.83717269]	[544.5592041 475.17214966 0.87774962]	[462.24609375 459.72946167 0.72463495]	[421.17739868 459.75827026 0.71279657]	[426.34973145 613.7166748 0.74857903]	[439.13244629 754.79187012 0.82900983]	[503.29266357 459.72729492 0.71116912]	[505.96932983 611.14569092 0.78420585]	[524.02954102 754.82000732 0.78984201]	[454.58129883 213.37976074 0.89895886]	[477.67935181 213.39006042 0.92848539]	[436.54608154 205.79043579 0.80865127]	[495.60693359 203.17906189 0.7687676 ]	[526.42810059 790.78295898 0.82447791]	[544.47021484 788.1517334 0.80475837]	[5.23799072e+02 7.67708801e+02 7.13466048e-01]	[441.74203491 790.79437256 0.83170813]	[421.34518433 790.63690186 0.85018229]	[4.41720367e+02 7.65075623e+02 7.30995476e-01]
[464.81765747 223.66503906 0.86526537]	[459.81011963 275.02975464 0.9550488 ]	[400.75238037 275.02868652 0.89390749]	[375.04199219 375.08444214 0.88025999]	[354.46408081 462.37368774 0.87699968]	[521.21832275 275.04721069 0.90594119]	[539.2121582 380.2512207 0.86924356]	[547.00195312 475.09033203 0.85354072]	[462.31359863 459.70892334 0.73730111]	[421.246521 459.72033691 0.71842009]	[428.90454102 611.144104 0.74338704]	[439.10864258 754.80004883 0.82709008]	[503.33770752 459.69915771 0.72115469]	[508.47674561 611.13409424 0.77632302]	[526.39648438 754.81219482 0.79199004]	[457.11779785 213.35969543 0.91736871]	[480.14501953 213.34902954 0.93925285]	[436.61288452 208.26812744 0.82804996]	[498.14675903 203.17588806 0.80930787]	[526.42993164 790.79870605 0.83047181]	[544.47454834 788.15081787 0.81018865]	[5.23819214e+02 7.67678955e+02 7.11951852e-01]	[441.74758911 790.78173828 0.83675367]	[421.34494019 790.63110352 0.8520242 ]	[4.41685181e+02 7.67496216e+02 7.34393418e-01]
[464.91998291 221.15719604 0.86062372]	[462.24777222 274.98770142 0.95442975]	[400.85992432 275.0307312 0.88102108]	[377.52075195 377.53677368 0.91495037]	[356.9911499 462.41873169 0.89848936]	[521.29943848 274.97055054 0.90917063]	[541.6796875 380.12554932 0.89550251]	[549.54321289 475.10498047 0.83932686]	[462.39788818 459.7348938 0.73765767]	[421.32192993 459.7538147 0.72084999]	[426.39208984 611.11968994 0.74866015]	[439.09173584 754.79199219 0.825607 ]	[503.42016602 459.71234131 0.72668034]	[508.52844238 611.10821533 0.77669394]	[526.40625 754.82330322 0.78587431]	[457.20944214 213.313797 0.92171025]	[480.24679565 213.31892395 0.94788057]	[436.69122314 208.24514771 0.83373666]	[498.23770142 203.16401672 0.82492924]	[526.42120361 790.81762695 0.8295697 ]	[544.47265625 788.17431641 0.81347227]	[5.23812195e+02 7.67697876e+02 7.07141638e-01]	[441.73773193 790.7713623 0.84180599]	[421.33828735 790.62127686 0.85423005]	[4.39312836e+02 7.67494507e+02 7.32803583e-01]
[467.43475342 221.15196228 0.85230774]	[462.33990479 274.96139526 0.94666004]	[403.34860229 275.01681519 0.87109864]	[377.63015747 377.58166504 0.93717796]	[357.13101196 462.36260986 0.92269796]	[521.36120605 274.92868042 0.91061276]	[541.77770996 380.10604858 0.89768082]	[552.13739014 472.56863403 0.8172332 ]	[464.8482666 459.80361938 0.72834861]	[423.79067993 462.23571777 0.71146578]	[428.98742676 611.09973145 0.73665881]	[439.11703491 754.77484131 0.82954347]	[503.48760986 459.79205322 0.72382742]	[511.03356934 608.58624268 0.77629077]	[526.40734863 754.75958252 0.78895372]	[459.63241577 210.92851257 0.92585802]	[480.36132812 213.29907227 0.94746625]	[439.12179565 203.16725159 0.83300287]	[500.71533203 200.64378357 0.84127074]	[526.41113281 790.80615234 0.83597523]	[544.47918701 788.1607666 0.81276023]	[5.23803528e+02 7.67654846e+02 7.03190684e-01]	[441.73721313 790.79071045 0.84046042]	[421.34106445 790.62487793 0.85276836]	[4.41696350e+02 7.65090698e+02 7.33069181e-01]
[467.49121094 221.14457703 0.84967631]	[462.43927002 274.97695923 0.92753577]	[405.86849976 275.04614258 0.86194962]	[377.74404907 377.58596802 0.92370182]	[359.60040283 462.4364624 0.9023484 ]	[523.8059082 274.93255615 0.90392768]	[541.902771 377.70837402 0.89961946]	[557.16192627 472.52896118 0.81533927]	[464.90692139 462.27462769 0.71976411]	[423.85430908 462.28289795 0.70347577]	[428.98110962 613.640625 0.72994256]	[439.09106445 754.78289795 0.82784688]	[505.902771 462.24203491 0.713359 ]	[516.12481689 611.1159668 0.7565704 ]	[526.41748047 754.7923584 0.78494918]	[459.68182373 210.91851807 0.93053788]	[482.74078369 213.2930603 0.94880772]	[439.21780396 203.20121765 0.848737 ]	[500.79550171 200.63070679 0.85163754]	[526.40924072 790.80725098 0.83235687]	[544.47589111 788.18609619 0.81237561]	[5.23806763e+02 7.67688904e+02 7.02680230e-01]	[441.72976685 790.77154541 0.84831476]	[421.34094238 790.61462402 0.85534692]	[4.39303528e+02 7.67514465e+02 7.39931583e-01]
[469.98300171 218.65481567 0.85964942]	[464.92178345 274.97549438 0.91465998]	[410.98379517 275.02215576 0.84997487]	[380.2164917 377.65939331 0.91964555]	[359.76589966 464.89224243 0.88312048]	[523.89294434 274.92578125 0.89870822]	[544.28808594 377.69216919 0.89486432]	[557.21362305 470.04440308 0.820328 ]	[467.44985962 462.25164795 0.69753355]	[426.42352295 462.26187134 0.68018419]	[431.55078125 611.11981201 0.73966086]	[439.07315063 754.76251221 0.82201594]	[508.44567871 459.81350708 0.6887933 ]	[518.64959717 611.07617188 0.7606827 ]	[526.40930176 754.78912354 0.7809571 ]	[459.72711182 210.85644531 0.93097627]	[482.77627563 210.88760376 0.93508524]	[441.65594482 203.19703674 0.85341007]	[500.82296753 203.16600037 0.86710519]	[526.40570068 790.78796387 0.83109564]	[544.46881104 788.16668701 0.80969274]	[5.23796570e+02 7.67693298e+02 6.90039635e-01]	[441.73815918 790.73693848 0.85059744]	[421.34359741 788.23565674 0.85131294]	[4.39273468e+02 7.67511963e+02 7.29346991e-01]
[472.57305908 218.60166931 0.86902291]	[467.40475464 275.01846313 0.90464437]	[413.52420044 275.09451294 0.85712016]	[380.3543396 380.09695435 0.91255981]	[364.78875732 464.95230103 0.84723526]	[523.98260498 274.95657349 0.8883518 ]	[544.40673828 380.21044922 0.87789017]	[559.71118164 472.56802368 0.83134454]	[470.0118103 459.77130127 0.69385618]	[431.47009277 459.79821777 0.67579663]	[434.1187439 613.70587158 0.73359197]	[439.07440186 754.80145264 0.8198781 ]	[511.03216553 459.75454712 0.67791307]	[518.7578125 613.64660645 0.77080977]	[526.43670654 754.79345703 0.78059548]	[459.79800415 210.82624817 0.93188775]	[482.85745239 210.82507324 0.91851443]	[441.74710083 205.71842957 0.86411691]	[500.8807373 205.69267273 0.87048602]	[524.00323486 790.77923584 0.84017384]	[544.45495605 788.1661377 0.8146407 ]	[5.23823120e+02 7.67682251e+02 6.91346645e-01]	[441.73583984 790.71398926 0.85163099]	[421.34643555 788.22052002 0.85257947]	[4.39259430e+02 7.67540039e+02 7.37938643e-01]
[472.5723877 218.6013031 0.86894107]	[467.40679932 275.01846313 0.90451109]	[413.52722168 275.09509277 0.85743809]	[380.35253906 380.09915161 0.91267276]	[364.78701782 464.94821167 0.84834003]	[523.9821167 274.95565796 0.88836628]	[544.40551758 380.2144165 0.87695348]	[559.71209717 472.56613159 0.8318013 ]	[470.01934814 459.76812744 0.69342309]	[431.47824097 459.79199219 0.67615288]	[434.12609863 613.69549561 0.73433554]	[439.07336426 754.79882812 0.81948632]	[511.04190063 459.75280762 0.67824233]	[518.7635498 613.64428711 0.77198374]	[526.43945312 754.78985596 0.78059071]	[459.79769897 210.82548523 0.93193305]	[482.85818481 210.82551575 0.91856992]	[441.74633789 205.71957397 0.86446249]	[500.88119507 205.69593811 0.87041235]	[524.00299072 790.78070068 0.84114051]	[544.45507812 788.16870117 0.81556106]	[5.23822937e+02 7.67678650e+02 6.90225005e-01]	[441.73623657 790.7109375 0.85041857]	[421.34594727 788.21875 0.85184431]	[4.39257050e+02 7.67538879e+02 7.36429930e-01]
[475.12496948 218.55805969 0.88239241]	[470.00656128 275.05804443 0.89637876]	[416.03573608 275.11611938 0.86600536]	[385.31784058 380.15740967 0.89426488]	[369.90811157 467.46261597 0.82484221]	[528.9642334 275.01193237 0.86459279]	[544.46728516 380.2144165 0.88306004]	[559.83081055 475.09436035 0.85537165]	[472.56988525 459.69189453 0.69329375]	[431.53939819 459.70703125 0.67871696]	[436.63131714 608.62963867 0.75444072]	[439.07455444 757.31427002 0.81392062]	[513.62084961 459.69277954 0.67165053]	[521.19140625 611.06396484 0.79718125]	[526.45800781 754.77075195 0.78109819]	[459.85662842 210.79008484 0.92178279]	[482.9362793 210.7711792 0.89950514]	[441.8260498 203.23028564 0.85233891]	[503.32537842 203.15377808 0.86217356]	[526.40686035 790.80786133 0.82753801]	[544.48217773 788.19445801 0.80399156]	[5.23809814e+02 7.67667419e+02 6.94302201e-01]	[441.73721313 790.72589111 0.83650792]	[421.34890747 788.23815918 0.84217644]	[4.39255951e+02 7.67590393e+02 7.41743624e-01]
[477.60931396 216.13414001 0.90076888]	[475.07202148 275.05569458 0.90419686]	[416.13839722 275.10284424 0.88016778]	[393.05511475 380.13568115 0.89511311]	[375.03369141 467.48068237 0.83984876]	[529.06402588 274.98480225 0.85693985]	[546.94116211 380.26062012 0.86583364]	[562.27612305 475.12814331 0.8713932 ]	[475.13452148 459.68347168 0.70270228]	[434.09506226 459.70147705 0.6885711 ]	[436.70056152 611.1394043 0.7564168 ]	[439.08880615 757.30932617 0.81299996]	[516.17950439 459.70117188 0.68154609]	[521.22064209 611.07800293 0.80148304]	[526.45428467 754.79736328 0.78039736]	[462.23867798 208.31533813 0.91111499]	[485.35107422 208.30738831 0.88588649]	[441.88543701 200.67346191 0.85176021]	[503.41751099 200.64002991 0.86954635]	[526.42279053 790.80828857 0.82462543]	[544.49353027 788.19421387 0.80373901]	[5.23800232e+02 7.67689209e+02 6.98837578e-01]	[441.74291992 790.73614502 0.82541972]	[421.35009766 790.59552002 0.83527607]	[4.39262329e+02 7.67585205e+02 7.30542541e-01]
[477.73013306 216.04290771 0.93091369]	[477.66601562 275.03009033 0.9282819 ]	[418.69006348 275.0826416 0.89932501]	[398.03482056 380.30557251 0.9097476 ]	[377.63430786 470.02542114 0.86700898]	[534.12512207 274.97915649 0.85160434]	[549.57165527 380.12628174 0.86002964]	[562.4319458 475.10223389 0.87246472]	[480.15515137 459.71746826 0.72435218]	[439.0866394 459.73275757 0.71174932]	[439.12319946 613.7119751 0.76828408]	[439.0824585 757.3550415 0.81442726]	[521.23736572 459.74163818 0.70726472]	[521.27416992 611.12780762 0.80294472]	[526.44952393 757.36523438 0.78013575]	[462.34286499 205.745224 0.89970547]	[485.44595337 205.76008606 0.86438364]	[444.33526611 200.58395386 0.85233468]	[503.49081421 198.11650085 0.87447292]	[526.43408203 793.21710205 0.8120209 ]	[544.47735596 788.22406006 0.8021971 ]	[5.23812927e+02 7.70100525e+02 7.08336830e-01]	[441.75491333 790.67993164 0.82337379]	[421.35321045 788.20324707 0.83232629]	[4.39237915e+02 7.67622192e+02 7.34588861e-01]
[480.13433838 216.02789307 0.93676323]	[480.12731934 275.03125 0.94295615]	[418.77127075 275.08804321 0.89946693]	[398.1439209 380.22769165 0.91950494]	[380.17095947 472.61209106 0.86642671]	[536.68908691 274.99880981 0.86007071]	[554.64337158 380.19671631 0.8485685 ]	[564.86358643 475.09460449 0.87662488]	[480.2444458 459.77832031 0.73227793]	[439.14230347 459.80737305 0.71463674]	[439.12301636 616.24755859 0.76419854]	[439.08374023 757.36022949 0.8109374 ]	[521.33123779 459.79147339 0.72053254]	[521.29559326 611.14276123 0.80321485]	[526.41784668 757.35144043 0.78287804]	[462.40359497 205.71343994 0.89257044]	[485.50320435 205.73742676 0.85215378]	[444.42269897 198.12416077 0.84220159]	[505.90856934 198.07173157 0.87601459]	[526.44433594 793.23291016 0.81135654]	[544.47045898 788.22412109 0.80903268]	[5.23781921e+02 7.70082947e+02 7.03276455e-01]	[441.74331665 790.69268799 0.82340401]	[421.34951782 788.20770264 0.83077621]	[4.39244476e+02 7.67622192e+02 7.24641562e-01]
[480.18759155 216.04231262 0.94452548]	[480.17715454 275.0012207 0.95089966]	[421.17276001 275.06027222 0.89972556]	[398.22924805 380.17636108 0.92565644]	[382.71951294 472.5696106 0.837533 ]	[536.71569824 274.93060303 0.855147 ]	[557.24536133 380.271698 0.85606951]	[564.95562744 475.14807129 0.88474172]	[480.31887817 459.77416992 0.74156368]	[439.21185303 459.81173706 0.72303581]	[439.18029785 618.76226807 0.77530348]	[439.06958008 757.36547852 0.80890143]	[521.3996582 459.79537964 0.72727287]	[521.35876465 613.69024658 0.81930739]	[526.40930176 757.39086914 0.78360999]	[462.45928955 205.70484924 0.88242286]	[488.00860596 205.74520874 0.8491804 ]	[446.87539673 198.08699036 0.8354516 ]	[505.97476196 198.03840637 0.86244982]	[526.44342041 793.22247314 0.81972492]	[544.47766113 788.222229 0.81560457]	[5.21403015e+02 7.70120789e+02 7.06147194e-01]	[441.72915649 790.68951416 0.82952482]	[421.32821655 788.20965576 0.84026861]	[4.39223694e+02 7.67635437e+02 7.22700179e-01]
[480.20825195 216.02424622 0.9483766 ]	[480.23052979 275.03604126 0.95626885]	[421.17648315 277.48028564 0.90336102]	[400.65826416 380.24490356 0.9191016 ]	[382.84155273 475.09457397 0.83382708]	[539.24700928 274.96362305 0.87104642]	[559.73156738 380.25897217 0.8706398 ]	[565.03167725 477.61123657 0.88685894]	[482.73220825 459.78335571 0.74496835]	[439.28683472 462.23013306 0.73224616]	[439.22155762 618.77758789 0.79511517]	[439.07489014 757.35681152 0.81094992]	[523.79608154 459.80493164 0.73196816]	[521.40496826 616.25970459 0.82030851]	[526.40362549 759.87011719 0.78616279]	[464.85003662 205.70042419 0.87748694]	[490.48858643 205.72198486 0.84633005]	[446.94235229 198.12599182 0.8243503 ]	[506.01864624 198.03192139 0.85795462]	[526.42956543 793.22351074 0.82450885]	[544.47314453 788.22363281 0.82144725]	[5.21402222e+02 7.70130127e+02 7.06101954e-01]	[441.72479248 790.68041992 0.83271956]	[421.32592773 788.19897461 0.84371752]	[4.39227142e+02 7.67634338e+02 7.22484112e-01]
[480.24633789 216.0403595 0.94573408]	[480.27606201 275.05044556 0.95847273]	[421.20150757 277.49917603 0.90446085]	[400.76409912 380.30221558 0.90229231]	[387.87805176 475.09014893 0.81531143]	[539.30755615 274.99438477 0.88394803]	[559.7833252 380.17388916 0.88529563]	[565.07501221 477.62731934 0.88161439]	[482.79943848 459.73641968 0.7514149 ]	[441.69766235 459.76568604 0.732611 ]	[439.24871826 616.24169922 0.79550904]	[439.08026123 757.37915039 0.80838239]	[523.83569336 459.75161743 0.73929864]	[523.76507568 616.21350098 0.81850505]	[526.39630127 759.88092041 0.78704607]	[464.91223145 205.7244873 0.86777711]	[490.55444336 205.76747131 0.84926784]	[449.4815979 198.13552856 0.81457877]	[508.47756958 198.07470703 0.85474521]	[526.4375 793.2210083 0.8215031]	[544.48114014 788.22210693 0.82028401]	[5.21391052e+02 7.70146790e+02 7.06946075e-01]	[441.71325684 790.67651367 0.82836473]	[421.31375122 788.19354248 0.84206724]	[4.39237274e+02 7.67649414e+02 7.14602828e-01]
[480.27972412 216.07839966 0.94477749]	[480.3288269 275.04745483 0.95696473]	[421.23916626 277.47454834 0.90363342]	[400.79403687 382.74429321 0.89468759]	[393.03594971 475.15264893 0.82961613]	[541.72119141 275.00836182 0.89092648]	[562.20343018 380.18075562 0.89208287]	[567.44024658 477.61166382 0.87810731]	[482.85128784 459.73483276 0.75773144]	[441.75350952 459.75689697 0.73760498]	[439.26974487 616.2512207 0.79838419]	[439.07998657 759.86627197 0.80778289]	[523.87078857 459.76858521 0.74624848]	[523.76782227 613.65283203 0.82429743]	[524.02679443 759.86773682 0.78716707]	[464.95401001 205.76489258 0.86341882]	[493.05810547 208.27062988 0.85862976]	[449.52572632 198.14425659 0.8084954 ]	[508.50128174 198.08876038 0.84124768]	[526.44073486 793.23687744 0.81797653]	[544.4855957 790.60443115 0.81903768]	[5.21377014e+02 7.70145569e+02 7.05454588e-01]	[441.693573 790.68688965 0.82749468]	[421.29568481 788.2010498 0.84348971]	[4.39242035e+02 7.67673706e+02 7.16528654e-01]
[480.29907227 216.11367798 0.93948454]	[482.73028564 275.03369141 0.95568132]	[421.30273438 277.48135376 0.8940205 ]	[400.81604004 385.29638672 0.87425375]	[395.58322144 477.65560913 0.86509055]	[541.76098633 274.9737854 0.89581716]	[562.24395752 380.1524353 0.88239986]	[567.47540283 477.61468506 0.87430543]	[482.88256836 459.75268555 0.75528884]	[441.79495239 459.77157593 0.73719877]	[439.30508423 616.24407959 0.79974228]	[439.08532715 759.86981201 0.81092143]	[523.89038086 459.78881836 0.74891853]	[523.78942871 613.69384766 0.81999826]	[526.39074707 759.88879395 0.79043376]	[467.40844727 208.24273682 0.85726851]	[493.10107422 208.33221436 0.86794305]	[452.02059937 200.6089325 0.80816346]	[508.53424072 200.6136322 0.81766438]	[526.45245361 793.22662354 0.8217029 ]	[544.49249268 788.22821045 0.82572901]	[5.21379883e+02 7.70160522e+02 7.10099995e-01]	[441.6869812 790.69885254 0.83204925]	[421.28744507 788.21051025 0.8515234 ]	[4.39252502e+02 7.67678162e+02 7.19860435e-01]
[480.31414795 216.14878845 0.9329291 ]	[482.75991821 275.03320312 0.95428371]	[421.35354614 275.12939453 0.88678181]	[400.84909058 385.36395264 0.8606441 ]	[395.64877319 477.6907959 0.88486993]	[541.77844238 274.99325562 0.90228081]	[562.31799316 380.20864868 0.89479744]	[567.50616455 477.63217163 0.87736607]	[482.90872192 459.74707031 0.74567109]	[441.84207153 459.76208496 0.72917438]	[439.32693481 618.74395752 0.79910433]	[439.08892822 759.89093018 0.81324542]	[523.9041748 459.7791748 0.74284244]	[523.82568359 616.2456665 0.82045877]	[526.40338135 759.92767334 0.79490387]	[467.43960571 208.27970886 0.85765642]	[493.13552856 210.78390503 0.87283415]	[452.04541016 200.62867737 0.80511314]	[511.05490112 200.63102722 0.81097823]	[526.45922852 793.24066162 0.82359797]	[544.49450684 790.61682129 0.82799423]	[5.21390076e+02 7.70174072e+02 7.22262442e-01]	[439.31628418 790.70318604 0.83122545]	[421.27368164 788.21002197 0.85332727]	[4.39264099e+02 7.67696350e+02 7.21967101e-01]
[480.34909058 218.55566406 0.93166238]	[482.81488037 275.02206421 0.95226717]	[423.82583618 275.10494995 0.87968588]	[403.28012085 382.85006714 0.86276436]	[398.05856323 477.60369873 0.88092184]	[541.80212402 274.97509766 0.90715021]	[562.38433838 380.24224854 0.90101582]	[567.56549072 477.62298584 0.86201584]	[482.94717407 459.7571106 0.73578244]	[441.90802002 459.76849365 0.71493226]	[441.68157959 618.75775146 0.81038898]	[439.09561157 759.91009521 0.81722754]	[523.9173584 459.79449463 0.73546118]	[523.86859131 616.26867676 0.81860822]	[526.4151001 759.92028809 0.79485101]	[467.49111938 208.32829285 0.85635513]	[495.62133789 210.82043457 0.88247305]	[454.55563354 203.19844055 0.80231178]	[513.59234619 203.1750946 0.80948752]	[526.45562744 793.25006104 0.82670718]	[544.49139404 790.62945557 0.83070517]	[5.21396729e+02 7.70166748e+02 7.30990171e-01]	[439.31213379 790.70880127 0.83282763]	[421.27157593 788.21551514 0.85801923]	[4.39271576e+02 7.70080994e+02 7.24037051e-01]
[480.37808228 218.58900452 0.92584682]	[482.84283447 275.02157593 0.94835299]	[423.85974121 275.09268188 0.87746394]	[403.39355469 382.79931641 0.85643375]	[398.10089111 475.1388855 0.88637304]	[541.81134033 274.96987915 0.90753156]	[562.4274292 380.16830444 0.89626271]	[567.58758545 477.61825562 0.85323846]	[482.95498657 459.79364014 0.73463845]	[444.30603027 459.7895813 0.71841359]	[441.68798828 618.76800537 0.8103354 ]	[439.10113525 759.92382812 0.81874406]	[523.91094971 462.25805664 0.73849338]	[523.86834717 616.26861572 0.82095492]	[526.44061279 759.90899658 0.79069149]	[469.98822021 210.77288818 0.85866106]	[495.66317749 210.84889221 0.89008015]	[454.59555054 203.21313477 0.80110508]	[516.11883545 203.1963501 0.81115526]	[526.4621582 793.24261475 0.82544553]	[544.4977417 790.62878418 0.82755595]	[5.23784546e+02 7.70159912e+02 7.34059274e-01]	[439.30282593 790.72113037 0.83242911]	[421.262146 788.22192383 0.85876054]	[4.39283051e+02 7.70093872e+02 7.24093974e-01]
[482.72409058 218.61549377 0.92125696]	[482.87164307 275.02770996 0.94403362]	[423.89315796 275.11483765 0.87133914]	[405.85876465 382.78503418 0.85340804]	[398.19812012 475.12954712 0.88749838]	[541.84710693 274.9519043 0.90606964]	[562.43774414 380.12445068 0.90104973]	[570.01483154 477.60513306 0.85197794]	[482.96911621 462.26556396 0.72165376]	[444.31060791 462.2588501 0.71033913]	[441.7204895 618.74798584 0.8058641 ]	[439.09933472 759.92242432 0.81838155]	[523.93548584 462.2800293 0.72376877]	[523.85974121 616.19628906 0.82457387]	[526.43041992 759.87438965 0.79024667]	[470.01712036 210.79379272 0.86120236]	[495.69552612 210.88360596 0.89836693]	[454.62814331 205.70889282 0.80199271]	[516.17596436 205.71095276 0.80920261]	[526.44683838 793.21374512 0.82306939]	[544.47973633 790.59912109 0.82211423]	[5.21400330e+02 7.70134460e+02 7.27874279e-01]	[439.30612183 790.72583008 0.83355999]	[421.26669312 788.22296143 0.85729241]	[4.39276550e+02 7.70091614e+02 7.23227620e-01]
[482.7598877 218.64666748 0.91415381]	[482.88092041 275.05957031 0.94367898]	[423.88867188 277.48904419 0.87125969]	[408.44503784 382.72982788 0.84768933]	[398.24185181 475.07421875 0.87739944]	[541.85388184 274.96426392 0.90809506]	[562.47546387 380.14450073 0.89675409]	[570.06030273 477.5994873 0.84839642]	[485.37823486 459.7925415 0.72159463]	[444.33908081 459.8085022 0.70827055]	[441.73504639 616.234375 0.80358112]	[439.10366821 759.91131592 0.81927627]	[523.98901367 462.23623657 0.71941829]	[523.87512207 613.70471191 0.82969904]	[526.4362793 759.86621094 0.79049659]	[472.53189087 210.81549072 0.86357057]	[498.14541626 210.92108154 0.90929079]	[457.06973267 205.701828 0.8047334 ]	[516.22424316 205.74479675 0.81020272]	[526.44268799 790.83886719 0.82559866]	[544.47802734 790.60076904 0.8227331 ]	[5.21406250e+02 7.70131409e+02 7.31710196e-01]	[439.30422974 790.72814941 0.83481061]	[421.26812744 788.22296143 0.85884506]	[4.39279480e+02 7.70088074e+02 7.23397791e-01]
[482.7878418 218.6499939 0.91123366]	[482.88961792 275.07739258 0.94190913]	[423.89447021 277.53085327 0.87151873]	[411.02688599 380.29180908 0.85735482]	[400.68469238 475.14224243 0.88389939]	[541.86407471 274.95956421 0.90772974]	[564.80377197 380.14352417 0.90133709]	[570.07666016 477.59249878 0.84497809]	[485.42572021 459.78411865 0.71334666]	[444.39199829 462.23516846 0.69232732]	[441.76071167 616.26483154 0.80958295]	[439.1022644 759.89746094 0.82054782]	[524.02099609 459.79730225 0.71240705]	[523.87512207 613.66320801 0.83774316]	[526.43829346 757.38903809 0.79028898]	[472.58862305 210.82676697 0.86927623]	[498.16662598 213.29150391 0.91471565]	[457.08883667 203.22912598 0.81130439]	[518.66210938 205.75836182 0.81668913]	[526.44421387 790.8260498 0.82874542]	[544.47558594 788.22747803 0.82301307]	[5.21402405e+02 7.70133240e+02 7.29321122e-01]	[439.30145264 790.72412109 0.83652788]	[421.26785278 788.21984863 0.86043978]	[4.39274750e+02 7.70083557e+02 7.24789441e-01]
[482.82180786 218.65377808 0.90591186]	[482.89630127 275.10232544 0.94053268]	[426.34268188 277.57196045 0.86863995]	[413.57363892 380.3366394 0.86438221]	[400.72161865 475.17599487 0.88882899]	[541.85894775 274.96136475 0.90821838]	[564.82513428 380.17004395 0.90804029]	[570.06884766 477.60903931 0.84985715]	[485.43399048 459.76223755 0.71057987]	[444.40707397 459.78582764 0.69095439]	[441.77905273 618.74725342 0.8069123 ]	[439.1038208 759.86791992 0.82137811]	[526.39465332 459.76889038 0.70757079]	[523.87359619 613.69543457 0.83613282]	[526.44030762 757.37921143 0.79028499]	[475.07769775 210.82965088 0.87466359]	[498.20614624 213.29150391 0.91977215]	[457.10745239 203.21539307 0.81456232]	[518.71038818 205.75514221 0.82864177]	[526.44146729 790.82501221 0.83130646]	[544.47515869 788.22418213 0.82471526]	[5.21409302e+02 7.70124817e+02 7.28004515e-01]	[439.30773926 790.72363281 0.83286929]	[421.27148438 788.21850586 0.85580498]	[4.39274872e+02 7.67697205e+02 7.25302219e-01]
[482.8572998 218.67048645 0.89808148]	[482.91671753 275.12359619 0.93666792]	[426.39920044 277.59567261 0.86570066]	[413.59799194 382.78466797 0.85795921]	[400.72836304 475.17388916 0.88553083]	[541.87408447 274.96331787 0.90937674]	[564.83850098 380.16278076 0.91208911]	[570.08123779 477.5932312 0.84570515]	[485.47000122 459.74307251 0.70942247]	[446.87091064 459.76135254 0.68907416]	[441.80212402 616.19140625 0.79988497]	[439.10058594 757.38311768 0.82194465]	[526.42608643 459.7567749 0.70713377]	[523.87841797 613.71472168 0.83554 ]	[526.43963623 757.37841797 0.79173058]	[475.12124634 210.84170532 0.88005197]	[498.24591064 213.29554749 0.92486441]	[457.13821411 203.22627258 0.81702399]	[518.74621582 205.73777771 0.83367902]	[526.43133545 790.82824707 0.83053833]	[544.46392822 788.22607422 0.82705331]	[5.23781311e+02 7.70115601e+02 7.28858054e-01]	[439.30355835 790.72979736 0.83283174]	[421.26861572 788.22344971 0.85680944]	[4.39266602e+02 7.67692810e+02 7.27270901e-01]
[482.87408447 221.10173035 0.89238441]	[482.93322754 277.47384644 0.93389201]	[426.43615723 277.59457397 0.86466825]	[416.04501343 382.82617188 0.86126471]	[400.7449646 477.6395874 0.89633179]	[541.89379883 274.98114014 0.91146451]	[564.85839844 380.1741333 0.91038686]	[570.10906982 477.59503174 0.8457011 ]	[485.49291992 459.73571777 0.70289248]	[446.90234375 459.74484253 0.68468457]	[441.81884766 613.6685791 0.79670113]	[439.10394287 757.36358643 0.82398647]	[526.45751953 459.75137329 0.69980407]	[523.87841797 616.21221924 0.83499306]	[526.43981934 757.39196777 0.79115874]	[475.14123535 210.84474182 0.88123953]	[498.2678833 213.30220032 0.92775655]	[457.16098022 203.14002991 0.81656408]	[518.77331543 203.22067261 0.83411932]	[526.43151855 790.83337402 0.82905197]	[544.46588135 788.2310791 0.82577872]	[5.23782532e+02 7.70123840e+02 7.29018569e-01]	[439.30102539 790.72595215 0.83324689]	[421.26895142 788.21636963 0.85793662]	[4.39267548e+02 7.67678467e+02 7.28972673e-01]
[482.88464355 221.1126709 0.88870072]	[482.93099976 275.12936401 0.93409121]	[426.42855835 277.57617188 0.86356294]	[416.06201172 382.80871582 0.8690604 ]	[400.75662231 477.67034912 0.89788347]	[541.89257812 274.97406006 0.91099733]	[564.85943604 380.17565918 0.90823895]	[572.58312988 475.10946655 0.8332724 ]	[485.49139404 459.72506714 0.70003498]	[446.90786743 459.73898315 0.68290651]	[441.83029175 613.67895508 0.7950958 ]	[439.09384155 757.38104248 0.82097137]	[526.44897461 459.74118042 0.69618911]	[523.87927246 616.23468018 0.83651179]	[526.44268799 759.86608887 0.79184765]	[475.16067505 210.84588623 0.88148993]	[500.64355469 213.3109436 0.9324261 ]	[457.18200684 203.13848877 0.82324088]	[518.78460693 205.7021637 0.83660865]	[526.43658447 790.8302002 0.82727194]	[544.46807861 788.2277832 0.82326549]	[5.23778320e+02 7.70127502e+02 7.30324209e-01]	[439.31030273 790.722229 0.83613044]	[421.27297974 788.21856689 0.85941851]	[4.39253571e+02 7.67689697e+02 7.28259981e-01]
[482.91204834 221.10348511 0.88652897]	[482.96102905 277.48147583 0.92826164]	[426.4382019 277.58422852 0.86092991]	[416.05477905 382.82904053 0.8632319 ]	[400.76568604 477.70504761 0.90127659]	[541.94335938 275.03091431 0.90633208]	[564.88604736 380.19897461 0.90042573]	[572.62243652 475.1192627 0.83132595]	[487.92767334 459.74679565 0.69890785]	[446.93252563 459.76074219 0.68081808]	[441.82745361 613.69622803 0.7962622 ]	[439.09536743 757.38433838 0.82112002]	[526.46618652 459.76278687 0.69531441]	[523.87548828 616.22283936 0.83828866]	[526.43566895 759.87097168 0.79333007]	[477.60913086 210.84545898 0.88737386]	[500.67211914 213.3036499 0.93597257]	[457.20858765 203.16049194 0.83199155]	[521.16094971 205.71662903 0.84040427]	[526.43225098 790.83227539 0.82822776]	[544.47180176 790.5993042 0.82538569]	[5.23777710e+02 7.70131226e+02 7.28639662e-01]	[439.31420898 790.72473145 0.83396113]	[421.27706909 788.22387695 0.85797858]	[4.39251678e+02 7.67686462e+02 7.29086578e-01]
[482.94180298 218.67391968 0.88317782]	[482.96939087 277.49093628 0.92532772]	[426.44891357 277.58508301 0.86103088]	[416.05187988 382.8097229 0.8662529 ]	[400.7638855 477.70922852 0.90295672]	[544.31488037 275.04928589 0.90558118]	[564.90710449 380.25765991 0.88610578]	[572.65551758 475.14477539 0.83041 ]	[485.47955322 459.72476196 0.69918442]	[446.88800049 459.74371338 0.68216139]	[441.81964111 613.68847656 0.79642898]	[439.09729004 757.36096191 0.82182854]	[526.44488525 459.73858643 0.69555944]	[523.87225342 616.2298584 0.83918166]	[526.43389893 759.87072754 0.7920838 ]	[477.64614868 210.84619141 0.89312947]	[500.69595337 213.29434204 0.93787372]	[459.58230591 203.19677734 0.83598083]	[521.16546631 205.70727539 0.84113109]	[526.43560791 790.81982422 0.82749617]	[544.46905518 788.21380615 0.82313532]	[5.21406494e+02 7.70129333e+02 7.23696828e-01]	[439.31265259 790.7166748 0.83653784]	[421.27700806 788.21081543 0.85799813]	[4.39255737e+02 7.67674255e+02 7.26591885e-01]
[482.97131348 218.67144775 0.87956077]	[485.3604126 277.48556519 0.92261273]	[428.93569946 277.58370972 0.86104935]	[416.03771973 382.81768799 0.86274934]	[400.76934814 477.73901367 0.90430301]	[544.34515381 275.04336548 0.90569109]	[564.92047119 380.25473022 0.87810791]	[572.67602539 475.10888672 0.82378578]	[487.91351318 459.75991821 0.69128662]	[446.89956665 459.77999878 0.6756171 ]	[441.8147583 613.68884277 0.79506624]	[439.09875488 757.35626221 0.82222563]	[526.46429443 459.77212524 0.69063896]	[523.87438965 616.2286377 0.83847535]	[526.43579102 759.86627197 0.79142022]	[477.67950439 210.83612061 0.89618587]	[500.73791504 213.29380798 0.94200206]	[459.61672974 203.15637207 0.84131181]	[521.19476318 205.69654846 0.84736502]	[526.43591309 790.8213501 0.82792443]	[544.46813965 788.2154541 0.82340479]	[5.21408325e+02 7.70125916e+02 7.24651575e-01]	[439.31100464 790.71759033 0.83575404]	[421.27728271 788.21020508 0.85687089]	[4.39258820e+02 7.67671326e+02 7.27347910e-01]
[485.36941528 218.66038513 0.87924802]	[485.37503052 277.48162842 0.92027467]	[428.95043945 277.57489014 0.86143947]	[416.04367065 382.83261108 0.86200029]	[400.76138306 477.73638916 0.9077794 ]	[544.36901855 275.0524292 0.90533125]	[564.91918945 380.32669067 0.87335777]	[572.67700195 475.14788818 0.82897174]	[487.9342041 459.76394653 0.68708241]	[446.93133545 459.79614258 0.66915989]	[441.80987549 613.69561768 0.79544145]	[439.09896851 757.37365723 0.82146478]	[526.47338867 459.77017212 0.68533099]	[523.87469482 616.24432373 0.83961916]	[526.43572998 759.86761475 0.79152101]	[477.70547485 210.81802368 0.89691907]	[500.77954102 210.92697144 0.94482124]	[459.64874268 203.15769958 0.8416459 ]	[521.23443604 205.7000885 0.85444921]	[526.43701172 790.82775879 0.82887059]	[544.47125244 788.22021484 0.82431889]	[5.21406860e+02 7.70128906e+02 7.24306643e-01]	[439.31158447 790.7166748 0.83560461]	[421.27816772 788.21118164 0.85597301]	[4.39263702e+02 7.67687561e+02 7.27120459e-01]
[485.40133667 218.64997864 0.87944305]	[485.3840332 277.47845459 0.91842008]	[428.97247314 277.56759644 0.8606385 ]	[416.02319336 382.85366821 0.85467345]	[400.75735474 477.73745728 0.90873677]	[544.37768555 275.05484009 0.90594912]	[564.91790771 380.32446289 0.87122476]	[575.15106201 475.15460205 0.82990068]	[487.93032837 459.75271606 0.68632698]	[446.92739868 459.79879761 0.66846824]	[441.81054688 613.67443848 0.79527831]	[439.09924316 757.37054443 0.82059407]	[526.46881104 459.75289917 0.68481696]	[523.87084961 616.21435547 0.83849323]	[526.4329834 757.3862915 0.79165113]	[477.73434448 210.80874634 0.90020108]	[500.81204224 210.9186554 0.94392604]	[459.69070435 203.13983154 0.84119171]	[521.27984619 203.21920776 0.86095679]	[526.43798828 790.81964111 0.8312279 ]	[544.47186279 788.21362305 0.82658881]	[5.21405334e+02 7.70119202e+02 7.22678125e-01]	[439.31478882 790.72387695 0.83436775]	[421.27960205 788.21716309 0.85401064]	[4.39263916e+02 7.67685974e+02 7.25363016e-01]
[485.42272949 218.65698242 0.87564528]	[485.39028931 277.47589111 0.91863781]	[428.97958374 277.56231689 0.85920912]	[416.03442383 382.8442688 0.85590291]	[400.77481079 480.13006592 0.90944338]	[544.38525391 275.05639648 0.9067151 ]	[564.91644287 380.30291748 0.87483501]	[575.14697266 475.14144897 0.82959211]	[487.93572998 459.75143433 0.68737137]	[446.93878174 459.79760742 0.66702831]	[441.81347656 613.66809082 0.79072887]	[439.09628296 757.37658691 0.81989747]	[526.47155762 459.7484436 0.68591177]	[523.88146973 616.21875 0.83591753]	[526.43457031 759.87353516 0.79227847]	[480.11459351 210.8192749 0.90370208]	[500.83053589 210.92288208 0.94531691]	[459.70562744 200.67778015 0.84524477]	[521.29412842 203.2101593 0.86161894]	[526.45410156 790.81744385 0.82467836]	[544.4822998 788.21002197 0.81937468]	[5.21397522e+02 7.70136475e+02 7.26070285e-01]	[439.3170166 790.72015381 0.83724326]	[421.2833252 788.21429443 0.85474741]	[4.39260071e+02 7.67692627e+02 7.24251390e-01]
[485.43530273 218.6661377 0.87268072]	[485.38604736 277.47363281 0.91896802]	[428.96963501 277.56213379 0.85916227]	[416.04345703 382.83181763 0.85975051]	[400.79125977 480.14059448 0.90998858]	[544.37963867 275.05020142 0.90735066]	[564.91680908 380.3067627 0.87206817]	[575.13818359 475.13250732 0.82853734]	[487.9319458 459.76019287 0.68681049]	[446.93548584 459.80587769 0.66811824]	[441.8114624 613.66143799 0.79057109]	[439.09896851 757.37640381 0.81946015]	[526.46868896 459.75613403 0.6861105 ]	[523.8828125 616.22320557 0.83589435]	[526.4362793 759.87982178 0.79224426]	[480.12841797 210.8223877 0.9061687 ]	[500.8460083 210.93135071 0.9463284 ]	[459.72756958 200.64500427 0.84896207]	[521.30047607 203.1809082 0.85997903]	[526.46014404 790.82452393 0.82139611]	[544.48944092 788.21661377 0.81744957]	[5.21393921e+02 7.70143127e+02 7.26831317e-01]	[439.31359863 790.70947266 0.83825523]	[421.28131104 788.20281982 0.85462129]	[4.39264465e+02 7.67688049e+02 7.23073483e-01]
[485.44204712 218.66459656 0.8727231 ]	[485.38375854 277.47463989 0.91947794]	[428.97351074 277.56433105 0.85883218]	[416.0324707 382.8493042 0.85478693]	[400.79232788 480.12115479 0.90639412]	[544.37261963 275.0496521 0.90891755]	[564.92114258 380.31732178 0.8703438 ]	[575.14373779 475.12594604 0.82772285]	[487.93515015 459.75509644 0.68701404]	[446.93740845 459.80236816 0.66819775]	[441.81271362 613.66589355 0.79148299]	[439.09658813 757.38323975 0.81869364]	[526.47137451 459.7517395 0.68558353]	[523.88238525 616.22583008 0.83667821]	[526.43432617 759.88226318 0.79287553]	[480.13345337 210.82400513 0.90705186]	[500.85238647 213.29116821 0.94741613]	[459.73474121 200.66372681 0.85113227]	[521.30102539 203.20031738 0.86081052]	[526.45709229 790.82531738 0.82168734]	[544.48657227 788.2177124 0.81624275]	[5.21388611e+02 7.70143982e+02 7.27253318e-01]	[439.31848145 790.72015381 0.83630019]	[421.28512573 788.21276855 0.85194337]	[4.39259277e+02 7.67692749e+02 7.23683238e-01]
[485.44717407 218.66333008 0.87265432]	[485.37960815 277.47769165 0.91976655]	[428.97033691 277.56744385 0.85869533]	[416.04785156 382.84613037 0.85650742]	[400.79385376 480.12246704 0.90620416]	[544.37091064 275.05142212 0.90937042]	[564.91925049 380.33303833 0.87107664]	[572.6774292 475.12573242 0.82807046]	[487.93695068 459.74154663 0.68787831]	[446.9362793 459.78652954 0.669361 ]	[441.81143188 613.6817627 0.79061192]	[439.10223389 757.37640381 0.82019353]	[526.47479248 459.73709106 0.68582922]	[523.87969971 616.22650146 0.83701062]	[526.43322754 759.8862915 0.79370224]	[480.13830566 210.82385254 0.90777868]	[500.85913086 213.29310608 0.94840944]	[459.73095703 200.66687012 0.85110843]	[521.30065918 203.22132874 0.85896742]	[526.45196533 790.82086182 0.82362032]	[544.47991943 788.21496582 0.81747043]	[5.21394470e+02 7.70143860e+02 7.30711579e-01]	[439.31726074 790.72369385 0.83634788]	[421.2845459 788.21362305 0.85247242]	[4.39266693e+02 7.67683960e+02 7.24213243e-01]
[485.44430542 218.66290283 0.87305093]	[485.38397217 277.47988892 0.91911066]	[428.97192383 277.57009888 0.85924625]	[416.03399658 382.859375 0.85215658]	[400.79772949 480.12661743 0.90601873]	[544.38061523 275.05038452 0.9078927 ]	[564.92578125 382.72790527 0.86588705]	[572.67120361 475.12481689 0.82744259]	[487.93453979 459.76126099 0.68788141]	[446.92681885 462.23568726 0.66995245]	[441.81069946 613.68652344 0.7904743 ]	[439.10354614 757.38140869 0.82043129]	[526.47161865 459.75283813 0.68672097]	[523.88439941 616.21466064 0.83615965]	[526.4329834 759.88104248 0.79341912]	[480.13726807 210.82310486 0.90747434]	[500.85714722 213.29296875 0.94845796]	[459.73245239 200.67098999 0.85105455]	[521.29901123 203.22880554 0.85799414]	[526.45257568 790.81610107 0.82424009]	[544.47814941 788.21173096 0.81833297]	[5.21393066e+02 7.70143860e+02 7.30380476e-01]	[439.31692505 790.72375488 0.83692139]	[421.28485107 788.21362305 0.85308468]	[4.39268646e+02 7.67686646e+02 7.25443125e-01]
[485.44442749 218.66117859 0.87343234]	[485.37976074 277.47393799 0.91957963]	[428.97058105 277.56878662 0.85940033]	[416.0222168 382.83901978 0.85373849]	[400.80081177 480.14120483 0.9087044 ]	[544.3704834 275.03765869 0.90877485]	[564.90710449 380.25 0.87323588]	[572.64733887 475.09570312 0.82458019]	[487.91796875 459.7807312 0.68802857]	[446.90707397 462.25482178 0.67068291]	[441.81268311 613.6918335 0.79047334]	[439.10583496 757.38439941 0.82042134]	[526.45495605 459.77322388 0.69016874]	[523.88354492 616.20941162 0.83562762]	[526.44586182 759.88049316 0.79157901]	[480.1383667 210.82307434 0.90774196]	[500.85513306 213.2931366 0.94825697]	[459.73364258 200.67071533 0.85144687]	[521.29681396 203.22515869 0.8573308 ]	[526.45452881 790.81842041 0.82343847]	[544.48516846 788.21765137 0.81632137]	[5.21403931e+02 7.70146423e+02 7.29137838e-01]	[439.31680298 790.72467041 0.83619142]	[421.28460693 788.21405029 0.85193872]	[4.39271942e+02 7.67689209e+02 7.24740565e-01]
[485.44720459 218.66096497 0.87294132]	[485.3699646 277.47668457 0.92077994]	[428.95993042 277.57543945 0.8598305 ]	[416.01766968 382.85116577 0.85049832]	[400.79650879 480.13705444 0.91032505]	[544.35491943 275.03149414 0.90842009]	[564.91558838 380.28933716 0.87122136]	[572.64331055 475.09573364 0.82460696]	[485.49255371 459.75253296 0.68975621]	[446.90527344 459.79647827 0.67248726]	[441.81063843 613.70336914 0.79095113]	[439.10083008 757.39154053 0.81888378]	[526.45092773 459.74954224 0.69199687]	[523.88116455 616.22741699 0.83622789]	[526.43310547 759.88867188 0.79397142]	[480.14019775 210.82510376 0.90875924]	[500.85195923 213.29153442 0.94705516]	[459.74118042 200.66966248 0.85280907]	[521.29083252 203.2141571 0.8583712 ]	[526.45123291 790.81896973 0.82391685]	[544.47888184 788.21337891 0.81773281]	[5.21395691e+02 7.70144714e+02 7.29224086e-01]	[439.31741333 790.72753906 0.83613288]	[421.28579712 788.21942139 0.85220647]	[4.39267395e+02 7.67691467e+02 7.25415587e-01]
[485.44442749 218.66183472 0.87289441]	[485.36358643 277.49688721 0.92139918]	[428.92617798 277.58380127 0.86180407]	[416.01608276 382.82730103 0.85381967]	[400.77365112 480.13027954 0.90680116]	[544.35345459 275.06216431 0.90744263]	[564.86499023 380.32684326 0.88250333]	[572.63964844 475.0687561 0.82227099]	[485.48693848 459.75289917 0.68973649]	[446.90100098 459.79193115 0.67300409]	[441.81546021 613.69158936 0.79341161]	[439.10250854 759.90081787 0.81670111]	[526.45373535 459.74740601 0.68709534]	[523.90222168 613.66845703 0.8338024 ]	[526.44085693 754.82867432 0.79539627]	[480.14245605 210.83139038 0.91212833]	[500.84197998 213.29385376 0.94592869]	[459.70422363 203.14015198 0.85011202]	[521.26501465 205.73052979 0.85859609]	[526.40655518 790.7769165 0.84190941]	[544.46026611 788.18560791 0.82033974]	[5.21407104e+02 7.70091064e+02 7.25747883e-01]	[439.30053711 790.77099609 0.81335431]	[421.27078247 790.60736084 0.83597869]	[4.39276794e+02 7.70082825e+02 7.30556548e-01]
[485.43331909 218.65994263 0.87409353]	[485.34802246 277.50756836 0.92311907]	[426.44683838 277.59158325 0.86324537]	[413.6003418 382.86419678 0.84777826]	[400.76577759 477.73696899 0.90510166]	[544.34210205 275.06970215 0.90757287]	[564.84375 380.30715942 0.88801903]	[572.63220215 475.0864563 0.82598996]	[485.46713257 459.77377319 0.69211245]	[446.86590576 462.23669434 0.67440754]	[441.81585693 613.70153809 0.79335541]	[439.10653687 759.89929199 0.81683356]	[526.43676758 459.76922607 0.69067717]	[523.90228271 613.68493652 0.83132666]	[526.45373535 754.83905029 0.79232019]	[480.13171387 210.82455444 0.90869302]	[500.83184814 210.92938232 0.94630826]	[459.69232178 203.15614319 0.84927982]	[521.25018311 205.7431488 0.85859346]	[526.41674805 790.78845215 0.8396849 ]	[544.47393799 788.20446777 0.8164686 ]	[5.21410522e+02 7.70103333e+02 7.32467711e-01]	[439.30163574 790.76098633 0.81465209]	[421.27069092 790.59857178 0.83642507]	[4.39280670e+02 7.70080322e+02 7.29901016e-01]
[485.42578125 218.66810608 0.873375 ]	[482.94967651 277.5050354 0.93013495]	[426.40252686 277.59207153 0.86785579]	[413.5763855 385.30749512 0.84114325]	[400.76339722 477.69403076 0.90638804]	[544.30499268 275.06054688 0.90945143]	[564.84875488 380.30413818 0.88993979]	[572.60931396 475.09542847 0.82990205]	[485.45974731 459.74380493 0.69424069]	[446.87069702 459.78363037 0.67946953]	[441.81549072 613.6987915 0.79285973]	[439.1184082 759.87683105 0.81940639]	[526.42755127 459.73864746 0.69283879]	[523.90649414 613.65637207 0.8304258 ]	[526.47686768 754.84082031 0.78721106]	[480.12155151 210.83146667 0.90762502]	[500.81390381 210.93154907 0.94703889]	[459.6550293 203.14901733 0.85000181]	[521.23443604 205.70530701 0.85526758]	[526.40679932 790.77966309 0.84022903]	[544.46673584 788.20880127 0.81739765]	[5.23803833e+02 7.70109314e+02 7.32173264e-01]	[439.29879761 790.7532959 0.81823653]	[421.26785278 788.2321167 0.83732152]	[4.39310028e+02 7.67689880e+02 7.32189417e-01]
[485.39245605 218.67160034 0.87525308]	[482.93588257 277.48751831 0.93441564]	[426.39175415 277.59335327 0.86678392]	[413.56060791 382.82315063 0.84888977]	[400.75320435 477.68380737 0.90879321]	[541.92340088 275.02700806 0.91295594]	[564.8225708 380.22113037 0.90450346]	[572.60095215 475.09805298 0.83249289]	[485.44458008 459.71878052 0.69568193]	[444.4246521 459.7661438 0.68607467]	[441.79525757 613.70379639 0.79191911]	[439.11114502 759.87683105 0.81836814]	[526.41674805 459.70117188 0.69241238]	[523.89477539 613.68640137 0.82918966]	[526.47906494 754.84033203 0.78719819]	[477.73733521 210.83465576 0.90444982]	[500.77661133 213.30007935 0.94655907]	[459.61846924 203.13990784 0.84751415]	[521.19415283 205.74012756 0.85418326]	[526.40460205 790.78448486 0.84170628]	[544.46502686 788.21166992 0.8180089 ]	[5.23806152e+02 7.70105286e+02 7.32933223e-01]	[439.30117798 790.74224854 0.82077909]	[421.26889038 788.22717285 0.83993137]	[4.39301422e+02 7.67687073e+02 7.32846797e-01]
[485.36306763 218.67755127 0.87463504]	[482.92016602 275.12957764 0.93744159]	[426.39834595 277.59390259 0.86688274]	[413.53427124 382.80657959 0.84738326]	[400.70925903 477.64834595 0.90667355]	[541.88543701 274.98370361 0.91460478]	[562.4586792 380.12265015 0.90990973]	[572.60266113 475.11550903 0.83523273]	[485.41488647 459.69345093 0.69795221]	[444.39367676 459.74478149 0.69272429]	[441.7857666 613.69464111 0.79492426]	[439.11001587 759.89422607 0.81992471]	[524.02148438 459.66772461 0.69651711]	[523.8927002 613.67791748 0.82929569]	[526.47631836 754.84082031 0.78717214]	[477.70898438 210.85002136 0.9025625 ]	[500.7399292 213.30462646 0.94276893]	[459.59402466 203.1497345 0.84306061]	[518.79437256 205.74504089 0.84497988]	[526.40710449 790.78381348 0.84074122]	[544.4631958 788.21154785 0.81777072]	[5.23804321e+02 7.70108521e+02 7.31965661e-01]	[439.30877686 790.73828125 0.82193166]	[421.27587891 788.22668457 0.84028763]	[4.39299561e+02 7.67698425e+02 7.32565582e-01]
[482.95562744 221.10229492 0.87694478]	[482.88803101 275.13122559 0.94084585]	[423.92367554 277.58151245 0.86784112]	[410.98422241 382.72290039 0.84109557]	[400.70101929 477.71548462 0.91182911]	[541.86212158 275.00820923 0.91451949]	[562.44024658 380.18807983 0.90856987]	[570.10455322 475.1343689 0.84215516]	[485.36065674 459.73556519 0.70926893]	[444.33154297 459.7875061 0.70072985]	[441.74612427 616.22467041 0.80068833]	[439.11737061 759.9185791 0.82003009]	[523.97918701 459.70050049 0.70737165]	[523.89752197 613.63842773 0.82897389]	[526.46038818 757.31140137 0.78776836]	[477.66867065 210.86599731 0.89934498]	[500.69754028 213.31375122 0.94137919]	[457.20596313 203.14762878 0.83761889]	[518.7689209 205.74557495 0.83899438]	[526.41290283 790.78735352 0.83981997]	[544.47174072 788.21069336 0.81737077]	[5.23785828e+02 7.70120361e+02 7.29546487e-01]	[439.30645752 790.74505615 0.81909239]	[421.27209473 788.23272705 0.84149688]	[4.39308685e+02 7.70080078e+02 7.30295479e-01]
[482.92126465 221.11781311 0.88190585]	[482.86727905 277.46722412 0.94512761]	[423.88330078 277.57278442 0.87242115]	[408.46563721 382.72070312 0.84144759]	[400.65557861 475.17633057 0.8944754 ]	[541.83685303 275.01126099 0.91384864]	[562.41363525 380.17681885 0.90201414]	[570.05780029 475.12579346 0.84191948]	[482.96911621 459.74124146 0.70797265]	[444.29824829 459.78948975 0.69939685]	[441.73406982 616.22393799 0.80542058]	[439.10610962 759.940979 0.81921631]	[523.95336914 459.72085571 0.7049877 ]	[523.88775635 613.67022705 0.82985121]	[526.44610596 757.32019043 0.78828913]	[477.62353516 210.87432861 0.89105731]	[500.65655518 213.31489563 0.93604326]	[457.17245483 203.16223145 0.83632505]	[518.7310791 205.70384216 0.8307277 ]	[526.41912842 790.79034424 0.83928722]	[544.47888184 788.20617676 0.8166461 ]	[5.21403687e+02 7.70127930e+02 7.26391613e-01]	[439.31542969 790.74285889 0.8191362 ]	[421.27609253 788.23675537 0.84170663]	[4.39291687e+02 7.70093628e+02 7.29635179e-01]
[482.87219238 221.1231842 0.89096117]	[482.84893799 277.47299194 0.94877124]	[423.88137817 277.55352783 0.87173313]	[405.88195801 382.77175903 0.85080206]	[398.23300171 472.60720825 0.8832559 ]	[541.80163574 275.04129028 0.91537601]	[562.38134766 380.25637817 0.90014899]	[567.59069824 477.63064575 0.86131465]	[482.9503479 459.73764038 0.71282303]	[441.89004517 459.76434326 0.70540941]	[441.70001221 616.27661133 0.80474532]	[439.10723877 759.9440918 0.82027245]	[523.94006348 459.72991943 0.70766693]	[523.87884521 613.68786621 0.8247878 ]	[526.43847656 757.31518555 0.79038423]	[475.15982056 210.87203979 0.88475937]	[498.24636841 213.32765198 0.93161571]	[457.13293457 203.16404724 0.83610654]	[518.6461792 205.77894592 0.81453627]	[526.41583252 790.79040527 0.8400737 ]	[544.47851562 788.19891357 0.81824434]	[5.21404846e+02 7.70121155e+02 7.27123141e-01]	[439.31494141 790.74267578 0.81988961]	[421.27597046 788.23797607 0.84553379]	[4.39293732e+02 7.70093262e+02 7.35460162e-01]
[482.83633423 221.10926819 0.89900064]	[482.80026245 277.50637817 0.94912332]	[423.79220581 277.55215454 0.88140184]	[403.33529663 382.83789062 0.84563929]	[398.18823242 477.6539917 0.89230907]	[541.81274414 275.11590576 0.91206503]	[562.30426025 380.32418823 0.87334937]	[567.52252197 477.61514282 0.87160903]	[482.8739624 459.71838379 0.72397554]	[441.83331299 459.75094604 0.70710707]	[441.69082642 616.25628662 0.79176742]	[439.10388184 759.91009521 0.81847429]	[523.85174561 459.70385742 0.71490932]	[523.83496094 613.68341064 0.81997687]	[526.42993164 757.31304932 0.79001701]	[475.11657715 210.86268616 0.8813048 ]	[498.21124268 213.32698059 0.9281435 ]	[457.08953857 203.22079468 0.82578617]	[516.15283203 208.32218933 0.81240642]	[526.42095947 790.79315186 0.8394295 ]	[544.48394775 788.19549561 0.82029563]	[5.21395447e+02 7.70124084e+02 7.25126922e-01]	[439.31695557 790.72229004 0.82615113]	[421.27416992 788.22290039 0.85002029]	[4.39291962e+02 7.67700928e+02 7.33237147e-01]
[482.78536987 221.11299133 0.90462661]	[480.36123657 277.52871704 0.95324433]	[421.31948853 277.58700562 0.89229298]	[400.87414551 385.39526367 0.84346366]	[398.11294556 475.15859985 0.88693988]	[541.70941162 275.12490845 0.89930505]	[562.20684814 380.30209351 0.87453341]	[567.47833252 477.60128784 0.87704992]	[482.84118652 459.7338562 0.72468585]	[441.79614258 459.76623535 0.71185899]	[439.31262207 618.76861572 0.79160792]	[439.10534668 759.8916626 0.81718761]	[523.8258667 459.72531128 0.71557486]	[523.8079834 613.69512939 0.82187629]	[526.41558838 757.31719971 0.79334021]	[472.60302734 210.85639954 0.87254095]	[498.15606689 213.32446289 0.9184221 ]	[454.63146973 203.21144104 0.82162344]	[513.5994873 208.29455566 0.79621339]	[526.41375732 790.80004883 0.83728492]	[544.46624756 788.19158936 0.81705213]	[5.21389221e+02 7.70115601e+02 7.26698995e-01]	[441.68103027 790.73260498 0.82738191]	[421.27929688 788.2354126 0.85311699]	[4.39293274e+02 7.67693542e+02 7.35078752e-01]
[482.72525024 221.09750366 0.90863723]	[480.27453613 277.50881958 0.95367712]	[421.23022461 277.57000732 0.90412909]	[400.78442383 387.88726807 0.85857373]	[398.04873657 477.70269775 0.89079964]	[539.27545166 275.11218262 0.89251089]	[559.76055908 382.82131958 0.83821183]	[565.0368042 477.63208008 0.89565802]	[482.79312134 459.75579834 0.72025216]	[441.73498535 459.79592896 0.71322989]	[439.25808716 618.77655029 0.78595579]	[439.09451294 759.87243652 0.81115603]	[523.79052734 459.74026489 0.7123419 ]	[523.78045654 616.2510376 0.82200783]	[526.42797852 757.32672119 0.79211748]	[470.0368042 210.8487854 0.86872202]	[495.66699219 213.30735779 0.90290326]	[454.57141113 203.17669678 0.81795186]	[511.07095337 205.74403381 0.79187548]	[526.40570068 790.81524658 0.83692533]	[544.46459961 788.20617676 0.81848705]	[5.21403748e+02 7.70119507e+02 7.29053199e-01]	[441.68798828 790.71813965 0.83030111]	[421.28634644 788.2276001 0.85233176]	[4.39280823e+02 7.67672058e+02 7.31282949e-01]
[480.34521484 218.66256714 0.91395545]	[480.19827271 277.51611328 0.94884044]	[421.18478394 277.58441162 0.90252274]	[400.66122437 385.35247803 0.86960346]	[395.58624268 477.68185425 0.8772099 ]	[539.18835449 275.10977173 0.87636149]	[559.68725586 385.32424927 0.81988275]	[564.90722656 477.60748291 0.89053792]	[480.37176514 459.71157837 0.71649688]	[439.27429199 459.74957275 0.70610392]	[439.21966553 616.25128174 0.78234553]	[439.09695435 757.37109375 0.80853075]	[521.42315674 459.69750977 0.70334864]	[521.42163086 613.70672607 0.81694299]	[526.41595459 757.3135376 0.79176766]	[469.95089722 210.84960938 0.87207335]	[495.59335327 213.30543518 0.89487368]	[452.02200317 203.18798828 0.81497496]	[508.51321411 208.25367737 0.79402554]	[526.40875244 790.82391357 0.83434498]	[544.46447754 788.20343018 0.81589162]	[5.21399109e+02 7.70103210e+02 7.25310326e-01]	[441.70443726 790.71276855 0.82608342]	[421.30142212 788.21893311 0.84564495]	[4.39279968e+02 7.67638245e+02 7.23649740e-01]
[480.3104248 218.64108276 0.91676921]	[480.1288147 277.50189209 0.93867272]	[418.78027344 277.55023193 0.90308756]	[400.6362915 382.86334229 0.87881076]	[395.51516724 477.68795776 0.85973758]	[536.70306396 277.48324585 0.86858654]	[554.64752197 382.82876587 0.80774772]	[562.43963623 475.13308716 0.8775996 ]	[480.27322388 459.7142334 0.7195434 ]	[439.18930054 459.73184204 0.70312697]	[439.18670654 616.26379395 0.77152443]	[439.0824585 757.38818359 0.80567992]	[521.32531738 459.7053833 0.70797998]	[521.35668945 613.69482422 0.8183949 ]	[526.42254639 757.32617188 0.78807831]	[467.43603516 210.84780884 0.88197178]	[493.07754517 210.92692566 0.88600057]	[449.48931885 203.18806458 0.81043655]	[508.47454834 205.7212677 0.80346519]	[526.40472412 790.80859375 0.83221799]	[544.46221924 788.19207764 0.8120001 ]	[5.23779114e+02 7.70104126e+02 7.17352390e-01]	[441.71063232 790.72198486 0.82349038]	[421.30718994 788.23236084 0.84179831]	[4.39265320e+02 7.67638733e+02 7.28383780e-01]
[480.25772095 218.62042236 0.91580927]	[477.63781738 277.51858521 0.91828644]	[418.67868042 277.57592773 0.89796388]	[398.24734497 382.74804688 0.89398873]	[387.92248535 475.10015869 0.81515002]	[534.1105957 277.48855591 0.85841042]	[549.59246826 382.73059082 0.82499409]	[562.34503174 475.14587402 0.88459241]	[477.73336792 457.20828247 0.69913238]	[436.62921143 457.2052002 0.68148434]	[439.15814209 616.26177979 0.75953114]	[439.07980347 759.87713623 0.80402356]	[521.21795654 457.20596313 0.69150096]	[521.31866455 611.16351318 0.80498219]	[526.41760254 757.31646729 0.78542203]	[464.9309082 210.81106567 0.89064175]	[490.55899048 210.89584351 0.87883472]	[446.92160034 203.14616394 0.82385916]	[505.98620605 203.22473145 0.79863167]	[526.42034912 790.80969238 0.82323176]	[544.4675293 788.19134521 0.80498135]	[5.21399841e+02 7.70108215e+02 7.11876452e-01]	[441.73904419 790.7522583 0.81810081]	[421.33105469 790.61273193 0.83734632]	[4.39256073e+02 7.67648499e+02 7.28447795e-01]
[480.20236206 218.58566284 0.91451442]	[475.13308716 277.52481079 0.90595776]	[418.57513428 277.57687378 0.885746 ]	[398.13473511 380.34362793 0.88145447]	[385.29309082 475.17211914 0.83110619]	[531.53369141 277.49359131 0.86021096]	[547.05224609 382.85565186 0.8176837 ]	[562.25006104 477.5916748 0.86981279]	[477.62954712 459.71737671 0.70024401]	[436.57876587 459.70355225 0.67881346]	[439.15557861 613.68109131 0.76380962]	[439.08535767 757.39239502 0.80544031]	[518.73138428 459.73718262 0.68949765]	[521.26641846 611.14910889 0.79994404]	[526.41644287 754.84411621 0.78355461]	[464.87246704 210.79335022 0.89786261]	[488.01177979 210.87257385 0.87811911]	[444.43154907 200.64141846 0.839966 ]	[505.89193726 203.21209717 0.83054841]	[526.41986084 790.80316162 0.82224727]	[544.47363281 788.18359375 0.79922581]	[5.21401306e+02 7.70107666e+02 7.08971679e-01]	[441.74813843 790.7565918 0.81133687]	[421.33502197 790.6161499 0.82964754]	[4.39261322e+02 7.67636963e+02 7.29821026e-01]
[480.13046265 218.62522888 0.89582312]	[472.52175903 277.55245972 0.89492029]	[416.0826416 277.58102417 0.87120527]	[398.0380249 382.86282349 0.86118871]	[382.7593689 477.71182251 0.87935954]	[528.98815918 277.51550293 0.86951375]	[546.91534424 382.79959106 0.8517338 ]	[559.76794434 475.17376709 0.85502839]	[475.05963135 457.17724609 0.679802 ]	[434.04486084 457.18084717 0.66880763]	[439.10238647 611.14605713 0.76019394]	[439.0866394 757.35467529 0.80410248]	[516.13494873 457.18417358 0.66318542]	[521.17950439 611.09313965 0.78824782]	[526.42272949 757.30773926 0.78136414]	[462.43167114 210.83255005 0.90994585]	[485.49911499 210.90135193 0.88451219]	[444.35443115 200.65467834 0.85651892]	[503.42074585 205.74525452 0.85227031]	[526.43212891 790.81500244 0.81922954]	[544.49121094 788.19329834 0.79853022]	[5.21395630e+02 7.70101379e+02 7.10535884e-01]	[441.76861572 790.76245117 0.80351752]	[421.35406494 790.62298584 0.81818211]	[4.39266815e+02 7.67592957e+02 7.25671351e-01]
[477.6579895 218.62617493 0.88911968]	[467.4432373 277.55215454 0.89899904]	[413.54092407 277.57632446 0.85842758]	[395.53057861 382.75219727 0.86091149]	[380.23699951 477.6751709 0.8898527 ]	[526.4006958 277.54086304 0.88637179]	[544.49505615 385.31509399 0.8441081 ]	[557.25256348 477.60168457 0.8481952 ]	[470.02786255 459.6819458 0.68835437]	[431.46856689 459.70639038 0.67086685]	[436.65939331 613.63238525 0.75663781]	[439.06939697 757.3739624 0.80311036]	[511.07159424 459.66125488 0.66699004]	[518.75146484 611.08197021 0.78512281]	[526.40789795 754.83654785 0.78186589]	[462.32141113 210.85427856 0.9292295 ]	[485.3999939 210.9181366 0.89658469]	[441.91204834 203.16455078 0.86445892]	[503.33383179 208.24313354 0.85289091]	[526.43286133 790.80932617 0.81831241]	[544.49078369 788.1852417 0.79703093]	[5.21392578e+02 7.70093079e+02 7.03950465e-01]	[441.77676392 790.78924561 0.79749984]	[421.36239624 790.65057373 0.81320411]	[4.39255341e+02 7.67600403e+02 7.30734587e-01]
[475.09075928 218.66105652 0.86582083]	[464.91693115 277.49258423 0.91184795]	[411.00238037 277.54611206 0.85580015]	[390.47409058 382.75268555 0.83576888]	[380.10525513 475.09942627 0.87929565]	[523.91101074 275.11099243 0.89977944]	[544.36425781 382.74346924 0.86139864]	[554.67431641 475.12145996 0.82338595]	[464.93768311 459.7612915 0.68180823]	[423.88449097 462.24118042 0.67095494]	[431.50619507 613.68304443 0.72389364]	[439.05004883 757.35400391 0.80074114]	[505.92269897 459.72409058 0.67871684]	[518.68469238 611.12628174 0.76968384]	[526.42724609 757.30969238 0.78174812]	[462.19540405 210.88938904 0.93943495]	[482.90585327 210.92391968 0.92268026]	[441.80136108 203.15130615 0.86656988]	[503.25180054 205.75801086 0.85078394]	[526.44116211 790.8157959 0.82088625]	[544.5012207 788.19311523 0.7998594 ]	[5.21407532e+02 7.70104004e+02 7.14736462e-01]	[441.78631592 790.7722168 0.80736864]	[421.37576294 790.63983154 0.8130179 ]	[4.39249725e+02 7.67579773e+02 7.35557556e-01]
[472.5133667 221.10235596 0.85468948]	[464.83398438 275.12841797 0.91908699]	[408.38269043 277.50793457 0.85418862]	[382.81890869 382.74905396 0.85773134]	[377.63424683 475.11486816 0.87765932]	[523.82666016 275.09194946 0.90899116]	[541.90863037 380.31338501 0.87677419]	[552.10388184 475.15570068 0.83699787]	[464.90206909 462.28250122 0.69536853]	[423.84408569 462.31002808 0.68375105]	[428.94644165 613.63043213 0.73104012]	[439.06723022 757.34832764 0.80865735]	[505.87945557 462.25024414 0.69355333]	[516.14916992 611.14581299 0.76256025]	[526.40124512 754.83306885 0.78379071]	[459.79885864 210.90921021 0.94309092]	[482.81945801 213.3165741 0.94271356]	[441.69430542 203.20716858 0.87070453]	[500.82025146 205.75556946 0.83771622]	[526.4598999 790.79980469 0.82159853]	[544.51159668 788.17510986 0.79977119]	[5.21383118e+02 7.70099548e+02 7.18327820e-01]	[441.77960205 790.77459717 0.81041777]	[421.3727417 790.63970947 0.81731278]	[4.39277344e+02 7.67571533e+02 7.45091021e-01]
[467.47930908 221.12651062 0.85298258]	[462.35488892 277.49465942 0.94174206]	[403.35931396 277.50488281 0.86902076]	[380.28305054 382.80993652 0.87897706]	[375.10992432 477.63876343 0.86600804]	[521.35491943 277.47802734 0.91325384]	[541.79437256 382.79522705 0.87352157]	[549.54223633 477.66470337 0.86323023]	[464.83673096 462.24133301 0.71004683]	[423.77044678 462.26312256 0.69435787]	[426.39135742 613.67370605 0.73514968]	[439.05984497 757.32232666 0.81106472]	[503.44152832 459.79229736 0.71377122]	[511.08200073 611.10742188 0.76794338]	[526.40075684 754.82714844 0.7816624 ]	[459.70840454 210.88449097 0.9327296 ]	[482.73452759 213.32572937 0.948138 ]	[439.1942749 200.68562317 0.85613322]	[500.73678589 205.69754028 0.80896902]	[526.47961426 790.79559326 0.82135814]	[544.52655029 788.16259766 0.79914331]	[5.21391296e+02 7.70095398e+02 7.16841996e-01]	[441.78134155 790.74591064 0.81769758]	[421.37014771 790.62591553 0.825257 ]	[4.39283966e+02 7.67565552e+02 7.45795846e-01]
[464.96807861 221.13356018 0.85743636]	[462.20831299 277.55154419 0.94630659]	[400.784729 277.5255127 0.89016861]	[380.21276855 380.28936768 0.89994162]	[369.92950439 475.15316772 0.8167994 ]	[521.27697754 277.55813599 0.90650135]	[539.31585693 382.82644653 0.8592242 ]	[547.01446533 477.71005249 0.88916516]	[462.32888794 459.69140625 0.72677219]	[421.26202393 459.73577881 0.70166361]	[423.85736084 613.68719482 0.75819904]	[439.05615234 757.39123535 0.80928457]	[503.31692505 459.66333008 0.71404916]	[511.06015015 613.68188477 0.75625312]	[524.02410889 754.83721924 0.78618687]	[459.63024902 210.86343384 0.91692263]	[480.32772827 213.31604004 0.94746017]	[439.0632019 203.1693573 0.84098136]	[498.25439453 203.19380188 0.78305417]	[526.48583984 790.79119873 0.82422328]	[544.52294922 788.14886475 0.80391407]	[5.21396667e+02 7.70101074e+02 7.25051045e-01]	[441.78619385 790.76690674 0.81806713]	[421.37432861 790.6519165 0.8260951 ]	[4.39288910e+02 7.67630066e+02 7.48997271e-01]
[464.83511353 221.13287354 0.8720454 ]	[459.72470093 277.56155396 0.94632375]	[400.70172119 277.52871704 0.89639223]	[377.71786499 380.19979858 0.91549397]	[362.33309937 477.68557739 0.84913874]	[518.73461914 277.58395386 0.88365036]	[536.70733643 385.35696411 0.82104844]	[544.52337646 477.68005371 0.90787005]	[462.24810791 459.70703125 0.72380668]	[421.18588257 459.76098633 0.70589614]	[423.80810547 616.27386475 0.76482612]	[436.69720459 757.36663818 0.80683798]	[503.25595093 459.67684937 0.710136 ]	[506.00158691 613.72473145 0.77596056]	[524.02331543 757.31359863 0.79087645]	[457.17453003 210.88395691 0.90577507]	[480.17904663 213.31893921 0.93989861]	[436.6008606 203.16452026 0.8367213 ]	[495.69610596 205.71308899 0.78153211]	[526.50366211 790.79431152 0.82115334]	[544.53405762 788.15124512 0.8039881 ]	[5.21390930e+02 7.70113525e+02 7.30612934e-01]	[441.77810669 790.74133301 0.82107377]	[421.36334229 790.63391113 0.82730359]	[4.39287170e+02 7.67612793e+02 7.41563499e-01]
[462.32333374 221.16410828 0.8928057 ]	[459.58642578 277.56530762 0.93209064]	[398.23321533 277.50723267 0.89359283]	[377.5753479 380.25323486 0.90576506]	[359.78210449 475.15969849 0.85820305]	[516.16223145 277.63079834 0.86018825]	[531.559021 385.31091309 0.81099927]	[544.3380127 477.69610596 0.91252613]	[459.80105591 459.7421875 0.73166227]	[418.71963501 459.80072021 0.70798141]	[421.37683105 616.26525879 0.78291214]	[436.67538452 757.38824463 0.79900557]	[500.84884644 459.71731567 0.71842903]	[505.90869141 611.16796875 0.80336803]	[526.39282227 757.36309814 0.78507644]	[454.59832764 210.90234375 0.88400674]	[477.68399048 213.35261536 0.92636085]	[434.05981445 203.16242981 0.82384503]	[493.08328247 205.76107788 0.76899838]	[526.52172852 790.8057251 0.80821317]	[546.92974854 788.17999268 0.7969712 ]	[5.21380066e+02 7.70155334e+02 7.31004059e-01]	[441.77828979 790.74035645 0.81506354]	[421.3578186 790.64050293 0.81793809]	[4.39284332e+02 7.67621216e+02 7.34040916e-01]
[462.18933105 221.13311768 0.90625787]	[457.07470703 277.56542969 0.91235548]	[398.11889648 277.50790405 0.88618052]	[375.07583618 380.20617676 0.89770973]	[357.19244385 472.51596069 0.86741096]	[511.06570435 277.62472534 0.85434115]	[526.53302002 382.81878662 0.82171112]	[541.94927979 477.63644409 0.89512789]	[459.68856812 459.67959595 0.73422188]	[418.65875244 459.72918701 0.71916139]	[421.33291626 613.70874023 0.78625518]	[436.67120361 757.33502197 0.79654205]	[500.7175293 459.67218018 0.71125275]	[503.49942017 608.59820557 0.82426846]	[524.02801514 757.32189941 0.78207135]	[449.49179077 210.89550781 0.87596405]	[475.10165405 213.34016418 0.90123308]	[431.47805786 203.18365479 0.81476992]	[488.01251221 205.72033691 0.77512503]	[526.47351074 790.72424316 0.81983638]	[544.50744629 788.11621094 0.79248798]	[5.21398010e+02 7.70155640e+02 7.24810302e-01]	[441.74804688 790.75653076 0.80806822]	[421.32592773 790.63793945 0.81891555]	[4.39296387e+02 7.67566833e+02 7.25696146e-01]
[459.78640747 221.10574341 0.90921509]	[452.02261353 277.57318115 0.89324045]	[395.57974243 277.54205322 0.87255073]	[372.45852661 380.19625854 0.87688506]	[356.99694824 472.59872437 0.85734046]	[508.44439697 277.61502075 0.86581165]	[524.00872803 382.7689209 0.85990602]	[541.84179688 477.66235352 0.89690125]	[457.09823608 459.67922974 0.69619864]	[416.08166504 459.71826172 0.68576688]	[421.20654297 618.7699585 0.79294407]	[436.68231201 757.33282471 0.80226988]	[498.15109253 459.64974976 0.67836344]	[503.42984009 608.59863281 0.8325026 ]	[523.99951172 757.309021 0.78473675]	[446.89324951 210.90028381 0.88998258]	[472.52877808 213.32148743 0.88614357]	[426.42990112 203.19532776 0.82239574]	[485.44839478 203.20330811 0.78470957]	[526.44256592 790.75408936 0.82243121]	[544.50720215 788.12963867 0.79364753]	[5.21395630e+02 7.70146362e+02 7.21120834e-01]	[441.71353149 790.76959229 0.80328202]	[421.30133057 790.64233398 0.82080704]	[4.41685303e+02 7.67580627e+02 7.26164997e-01]
[459.70870972 218.66134644 0.90672892]	[446.95214844 277.57418823 0.8963384 ]	[393.03631592 277.55499268 0.85798937]	[362.28466797 380.27536011 0.89034188]	[354.49963379 472.60705566 0.838112 ]	[505.93414307 277.60702515 0.87693542]	[523.92163086 382.82403564 0.86605555]	[541.78900146 477.60018921 0.87978595]	[454.54592896 459.71102905 0.69056046]	[413.54534912 459.75857544 0.68149877]	[421.17443848 621.34411621 0.80147165]	[436.67758179 757.31018066 0.80281419]	[493.12036133 459.66921997 0.66814923]	[503.38269043 611.11334229 0.82274848]	[523.94433594 754.83337402 0.79463398]	[444.36056519 210.87571716 0.9043479 ]	[469.95721436 210.92713928 0.88022858]	[423.86352539 203.18203735 0.84690291]	[485.35314941 203.19055176 0.80635691]	[526.40338135 790.72967529 0.8165344 ]	[5.44463440e+02 7.88075684e+02 7.83026278e-01]	[5.21360962e+02 7.70101013e+02 7.20117450e-01]	[441.72146606 790.75958252 0.80562204]	[421.30383301 790.63647461 0.82483822]	[4.41689850e+02 7.67561951e+02 7.24193752e-01]
[459.63366699 218.67575073 0.89254439]	[444.42330933 277.5406189 0.91059124]	[392.97384644 277.540802 0.85363442]	[359.73815918 380.2432251 0.90600592]	[349.39691162 470.03533936 0.81136972]	[503.42611694 277.54962158 0.90030134]	[523.8314209 382.79501343 0.8719008 ]	[541.72961426 477.69973755 0.89274484]	[452.00323486 459.73028564 0.68677902]	[410.99533081 459.77975464 0.67433095]	[421.15075684 621.29125977 0.79055238]	[436.67156982 757.31610107 0.80317682]	[490.57485962 459.67379761 0.66861749]	[503.34246826 611.14147949 0.81947434]	[523.92669678 752.30938721 0.79897028]	[441.92300415 210.90704346 0.91872716]	[467.39187622 213.30741882 0.89074838]	[423.78475952 203.16444397 0.8572228 ]	[482.90411377 205.71430969 0.82405341]	[523.97216797 790.72827148 0.82159293]	[544.41271973 788.05493164 0.79015762]	[5.21390442e+02 7.67623291e+02 6.96699560e-01]	[441.70907593 790.74780273 0.81196237]	[421.29244995 790.63061523 0.83116621]	[4.41700104e+02 7.67573730e+02 7.24442184e-01]
[457.16098022 218.67227173 0.88299322]	[444.35949707 277.50762939 0.92001146]	[390.43322754 277.50210571 0.84898865]	[359.64910889 380.12045288 0.91932374]	[341.78564453 472.60308838 0.83075893]	[503.35250854 277.51055908 0.91109627]	[523.75976562 382.72579956 0.88077056]	[541.68225098 477.6232605 0.87074733]	[449.47186279 462.24395752 0.68310958]	[408.44290161 462.29992676 0.66649294]	[418.7951355 621.38299561 0.79974616]	[436.65890503 757.3145752 0.80401623]	[490.49423218 459.76895142 0.67236477]	[503.33309937 611.16088867 0.81087255]	[523.9675293 757.32165527 0.78659695]	[441.82247925 210.9153595 0.93446708]	[464.87115479 213.31884766 0.90307766]	[421.37121582 203.16046143 0.86474705]	[482.79309082 205.77941895 0.83429259]	[524.00561523 790.80065918 0.79423821]	[5.44430847e+02 7.88138000e+02 7.79564857e-01]	[5.21401306e+02 7.70104309e+02 7.10750163e-01]	[441.71810913 790.74084473 0.81507689]	[421.29736328 790.62963867 0.83246261]	[4.41694061e+02 7.67575806e+02 7.23885596e-01]
[457.16091919 218.67245483 0.88299191]	[444.3548584 277.51013184 0.92077416]	[390.42581177 277.50366211 0.84839034]	[359.64981079 380.12664795 0.91950607]	[341.7828064 472.60296631 0.83104444]	[503.35189819 277.51321411 0.9112007 ]	[523.76080322 382.73260498 0.88012856]	[541.68432617 477.62838745 0.87214619]	[449.46990967 462.2492981 0.68249369]	[408.43695068 462.3052063 0.66615379]	[418.79541016 621.38342285 0.79938346]	[436.65805054 757.30938721 0.80355042]	[490.49954224 459.77359009 0.67189443]	[503.33282471 611.15979004 0.81111467]	[523.96685791 757.3225708 0.78651893]	[441.82363892 210.91572571 0.9341197 ]	[464.87103271 213.31976318 0.9033165 ]	[421.37286377 203.15934753 0.86427462]	[482.79379272 205.77902222 0.83425659]	[524.00286865 790.79785156 0.79700094]	[5.44431152e+02 7.88135559e+02 7.79584885e-01]	[5.21402161e+02 7.70104553e+02 7.08714664e-01]	[441.71725464 790.74090576 0.81459248]	[421.29501343 790.62982178 0.83289999]	[4.41695435e+02 7.67573792e+02 7.21150279e-01]
[457.16146851 218.67274475 0.88312227]	[444.36001587 277.50689697 0.91972542]	[390.4302063 277.49868774 0.84819347]	[359.65411377 380.12414551 0.91879773]	[341.78302002 472.60513306 0.83056307]	[503.35128784 277.51318359 0.91116041]	[523.75787354 382.73257446 0.88119811]	[541.68585205 477.6362915 0.87419719]	[449.47375488 462.25338745 0.68307918]	[408.44070435 462.31027222 0.66720331]	[418.79678345 621.39593506 0.79943478]	[436.65707397 757.30133057 0.80339921]	[490.50189209 459.78015137 0.67177022]	[503.33587646 611.16741943 0.81060934]	[523.96551514 757.32299805 0.78677046]	[441.82528687 210.91549683 0.93409801]	[464.87216187 213.32012939 0.90314102]	[421.37442017 203.16146851 0.8645016 ]	[482.79251099 205.77886963 0.83458149]	[523.99133301 790.78808594 0.80107111]	[5.44413330e+02 7.88132263e+02 7.82476604e-01]	[5.21399597e+02 7.70109802e+02 7.12161541e-01]	[441.71408081 790.73034668 0.81451285]	[421.29284668 790.61730957 0.83124346]	[4.41697784e+02 7.67566467e+02 7.17859983e-01]
[454.63800049 221.10743713 0.86729211]	[441.90213013 277.4727478 0.93000925]	[385.32943726 277.50665283 0.85726368]	[357.2164917 377.7388916 0.92750853]	[339.24441528 475.1227417 0.86414605]	[503.24328613 275.12762451 0.91259742]	[521.37512207 380.16098022 0.89711344]	[539.20928955 472.55673218 0.83022153]	[446.92849731 459.76055908 0.69222927]	[405.89215088 462.23352051 0.67606109]	[418.78045654 621.35101318 0.7968663 ]	[436.63439941 754.83050537 0.801826 ]	[487.93841553 459.70935059 0.67544711]	[503.33737183 608.62677002 0.817146 ]	[524.03167725 757.34039307 0.77779275]	[441.72583008 213.29524231 0.94695181]	[462.415802 213.33172607 0.91989648]	[421.26571655 203.14796448 0.87013692]	[482.74713135 205.71534729 0.83151436]	[526.42071533 790.79449463 0.79897702]	[5.44473877e+02 7.88166321e+02 7.80412197e-01]	[5.23804504e+02 7.70135742e+02 7.24023402e-01]	[441.72445679 790.74694824 0.80944091]	[421.29754639 790.63006592 0.82896346]	[4.41682098e+02 7.67557617e+02 7.17783451e-01]
[454.55743408 221.17877197 0.8533743 ]	[441.84912109 275.12106323 0.93795002]	[382.84677124 277.47296143 0.86190343]	[357.10452271 380.14260864 0.92399263]	[339.11322021 472.53768921 0.8564412 ]	[500.84289551 275.11508179 0.92213732]	[521.31518555 380.22689819 0.89409548]	[539.1796875 475.0897522 0.83157223]	[444.44625854 459.77929688 0.69689691]	[403.38412476 462.26202393 0.68387306]	[418.76135254 621.35296631 0.79575187]	[436.6656189 757.32373047 0.80733085]	[485.46310425 459.7208252 0.68858075]	[503.33093262 608.62701416 0.815566 ]	[524.00274658 754.84576416 0.79183638]	[441.67074585 213.34359741 0.95763779]	[462.35690308 213.3846283 0.94751561]	[421.20278931 203.15519714 0.87111348]	[480.35900879 205.74307251 0.82363755]	[526.39489746 790.81964111 0.81668758]	[544.43554688 788.1762085 0.80327582]	[5.23798279e+02 7.70076111e+02 7.28889585e-01]	[441.72479248 790.78369141 0.81088829]	[421.30249023 790.65380859 0.83104706]	[4.41708862e+02 7.67572327e+02 7.30448544e-01]
[449.52182007 223.66165161 0.84363484]	[441.70852661 277.5045166 0.9494971 ]	[380.30557251 277.52536011 0.88411665]	[354.53335571 380.12539673 0.91271341]	[336.52850342 467.48358154 0.86863005]	[500.73687744 277.49853516 0.9181934 ]	[518.75567627 380.12240601 0.87981492]	[536.69281006 475.10015869 0.82576609]	[444.33880615 459.76516724 0.72757769]	[403.31549072 462.26501465 0.71146655]	[418.71868896 621.31091309 0.79017186]	[436.64755249 759.86126709 0.79359889]	[482.96148682 459.6763916 0.72054362]	[503.309021 608.52587891 0.81440639]	[526.44256592 757.3895874 0.78369296]	[439.22296143 213.33996582 0.95178604]	[462.25454712 213.38233948 0.95566297]	[418.66842651 203.22866821 0.85611588]	[480.215271 205.71942139 0.78571004]	[531.56652832 790.84240723 0.80407906]	[547.02368164 788.19836426 0.80512542]	[5.23809998e+02 7.70136414e+02 7.57324219e-01]	[441.75717163 790.80932617 0.80043858]	[421.31723022 790.69598389 0.82622218]	[4.41702637e+02 7.67606079e+02 7.16338515e-01]
[449.46008301 223.67247009 0.8446064 ]	[439.31887817 277.5402832 0.94908631]	[380.24932861 277.54953003 0.89004987]	[354.48300171 377.74395752 0.9043873 ]	[336.43869019 467.46643066 0.85430735]	[500.70288086 277.54025269 0.90838403]	[518.71838379 380.15612793 0.8789525 ]	[536.67193604 475.11923218 0.82406777]	[444.29257202 459.7668457 0.73096132]	[403.2623291 462.25830078 0.71858871]	[418.71408081 621.35473633 0.79071409]	[436.65148926 759.87506104 0.79629898]	[482.93624878 459.69317627 0.72423756]	[503.27441406 608.62738037 0.80544978]	[526.49377441 759.95043945 0.77309632]	[439.19906616 213.34098816 0.95177162]	[462.21786499 213.40544128 0.96091169]	[418.6524353 203.21871948 0.85221463]	[480.17993164 205.74285889 0.77411562]	[5.31555237e+02 7.90833069e+02 7.89870024e-01]	[5.47035095e+02 7.88219482e+02 7.85334229e-01]	[5.23859436e+02 7.70213501e+02 7.30698407e-01]	[441.73431396 790.78985596 0.80141854]	[421.30358887 790.68066406 0.82563722]	[4.41714569e+02 7.67619995e+02 7.18460917e-01]
[446.96868896 223.71386719 0.8436377 ]	[439.28198242 277.55966187 0.95068651]	[380.22052002 277.5463562 0.89311117]	[354.45602417 380.10452271 0.89886129]	[334.05822754 467.48724365 0.85047936]	[500.67984009 277.57855225 0.90358078]	[518.73321533 382.77407837 0.85480767]	[536.65167236 477.62612915 0.83876759]	[441.90835571 459.80062866 0.72709435]	[400.85742188 462.28695679 0.71430558]	[418.70736694 621.34216309 0.7877084 ]	[436.6421814 759.90899658 0.79886079]	[482.92514038 459.7321167 0.72077596]	[503.28005981 611.08349609 0.80937612]	[526.52044678 757.38598633 0.76546913]	[439.17312622 213.35957336 0.95522988]	[462.190979 213.42817688 0.96721601]	[418.60391235 205.73265076 0.85222989]	[480.15551758 208.24365234 0.79135537]	[529.00952148 790.77441406 0.79516578]	[5.46991394e+02 7.88187195e+02 7.67479897e-01]	[5.23881958e+02 7.70179749e+02 7.03705668e-01]	[441.70339966 790.80749512 0.80407614]	[421.2784729 790.69494629 0.83049244]	[4.41724182e+02 7.67659973e+02 7.26541519e-01]
[446.94927979 226.22140503 0.84215957]	[439.26467896 277.57104492 0.95151794]	[380.22924805 277.56283569 0.89158946]	[351.96194458 380.09936523 0.88255715]	[334.03369141 467.48370361 0.84674132]	[498.2611084 277.5881958 0.8992914]	[518.70837402 382.82092285 0.85473061]	[536.65313721 477.66549683 0.85124141]	[441.89672852 459.80099487 0.74064726]	[400.8600769 462.2956543 0.72049928]	[418.75262451 621.34661865 0.79391974]	[436.65319824 759.87615967 0.79785281]	[482.91387939 459.7119751 0.73049766]	[503.28530884 611.13543701 0.80874878]	[529.00219727 759.93475342 0.76183397]	[439.15725708 213.39698792 0.95853031]	[459.85348511 213.45849609 0.97301853]	[418.57232666 205.75282288 0.84523147]	[477.74673462 208.27345276 0.76856518]	[529.06317139 790.79345703 0.80198056]	[547.01757812 788.20562744 0.78925258]	[5.23928223e+02 7.70205933e+02 7.10609555e-01]	[441.70629883 790.79101562 0.80765367]	[421.28338623 790.67907715 0.82874709]	[4.41726868e+02 7.67648499e+02 7.22832382e-01]
[446.94387817 226.28507996 0.84412974]	[439.25982666 277.61428833 0.94958365]	[380.22702026 277.57754517 0.89113331]	[349.44573975 377.74850464 0.87533581]	[334.00741577 469.95657349 0.8430146 ]	[498.25256348 277.66308594 0.88918209]	[518.66320801 382.85153198 0.84216624]	[536.64337158 477.68365479 0.85538828]	[441.86325073 459.80279541 0.74113721]	[400.81948853 462.29974365 0.72400773]	[418.78057861 621.39868164 0.79950655]	[436.67767334 759.8717041 0.79934132]	[482.87780762 459.70956421 0.73056912]	[503.293396 613.67559814 0.79871976]	[529.02246094 765.05114746 0.78061521]	[439.14932251 213.45454407 0.96479774]	[459.83953857 213.49427795 0.97235489]	[418.56277466 208.26600647 0.84181476]	[477.74981689 208.28219604 0.76211017]	[5.34166199e+02 7.90843323e+02 7.86730945e-01]	[5.49548767e+02 7.90623718e+02 7.85712302e-01]	[5.23894653e+02 7.72835754e+02 7.08707809e-01]	[441.73013306 790.79931641 0.81934422]	[421.30615234 790.68377686 0.83403516]	[4.41733368e+02 7.67634155e+02 7.19601631e-01]
[446.93783569 228.83686829 0.85305309]	[439.21691895 277.68041992 0.94497401]	[380.19961548 277.64550781 0.89107603]	[346.89334106 380.18496704 0.87077075]	[333.99337769 472.56793213 0.84526473]	[498.23068237 277.71008301 0.8796801 ]	[516.21551514 382.82156372 0.83544564]	[536.64697266 477.73565674 0.85786188]	[441.81820679 459.80267334 0.7515862 ]	[400.79571533 462.31207275 0.72716266]	[418.78607178 623.87805176 0.80110943]	[436.69332886 762.47875977 0.81119472]	[482.8263855 459.69888306 0.73682636]	[503.25045776 618.74328613 0.80146068]	[529.01629639 767.48925781 0.78473353]	[439.14199829 213.50823975 0.96885896]	[459.85250854 213.55885315 0.96770728]	[418.57144165 208.31510925 0.84706259]	[477.74746704 210.83914185 0.76605064]	[5.34086853e+02 7.93217346e+02 7.75723279e-01]	[5.49519531e+02 7.90638733e+02 7.80284226e-01]	[5.23932251e+02 7.72837646e+02 6.83276296e-01]	[441.74523926 790.81732178 0.82560104]	[421.32693481 790.71044922 0.83911365]	[4.41740692e+02 7.70108826e+02 7.26617992e-01]
[446.9546814 231.29876709 0.85802102]	[439.20901489 280.12466431 0.93690169]	[380.17108154 280.10797119 0.8812167 ]	[346.83691406 380.28674316 0.86389244]	[333.9694519 475.13656616 0.85063666]	[498.24420166 280.15405273 0.87187362]	[516.1987915 385.32409668 0.82631224]	[534.17071533 480.16741943 0.86442554]	[441.80108643 462.32247925 0.73849428]	[400.75140381 464.83468628 0.71121544]	[418.80496216 623.95147705 0.80929852]	[439.0942688 762.42089844 0.81724471]	[482.82492065 459.78369141 0.72971904]	[500.83132935 616.25177002 0.80159861]	[526.44915771 765.03082275 0.78878045]	[439.15081787 213.56044006 0.96561593]	[459.85195923 215.91390991 0.97187936]	[418.57388306 210.87416077 0.87227571]	[477.69662476 213.31980896 0.75733101]	[5.28964417e+02 7.93276733e+02 7.74630606e-01]	[5.46986511e+02 7.90660461e+02 7.90015459e-01]	[5.23847534e+02 7.72749939e+02 6.87380970e-01]	[441.70330811 790.80841064 0.82630062]	[421.30184937 790.67651367 0.84479755]	[4.41775421e+02 7.67671448e+02 7.30757356e-01]
[446.9574585 231.29745483 0.85763615]	[439.21005249 280.12371826 0.93727005]	[380.17028809 280.10879517 0.8811869 ]	[346.83944702 380.28515625 0.86412388]	[333.97167969 475.13949585 0.85126889]	[498.24645996 280.15112305 0.87240767]	[516.20013428 385.32214355 0.82639664]	[534.17218018 480.16604614 0.86393619]	[441.80133057 462.32507324 0.73805875]	[400.74981689 464.83627319 0.71085179]	[418.8034668 623.95251465 0.80937535]	[439.0914917 762.41479492 0.81576353]	[482.82727051 459.78775024 0.72957045]	[500.82836914 616.26190186 0.80167204]	[526.45233154 765.03430176 0.78897178]	[439.15045166 213.55929565 0.96579003]	[459.85430908 215.91230774 0.97211075]	[418.57366943 210.87825012 0.87195206]	[477.69674683 213.31144714 0.75120002]	[5.28969055e+02 7.93281433e+02 7.74644852e-01]	[5.46990662e+02 7.90664612e+02 7.90618360e-01]	[5.23849670e+02 7.72752869e+02 6.87288880e-01]	[441.69873047 790.80389404 0.82812518]	[421.29870605 790.67132568 0.84554338]	[4.41772675e+02 7.67668823e+02 7.30669737e-01]
[446.97421265 231.39434814 0.86987996]	[439.16659546 280.21942139 0.92406017]	[380.1421814 280.16711426 0.8807866 ]	[346.80426025 380.34579468 0.85789239]	[333.94055176 475.12704468 0.84825408]	[498.18582153 282.68289185 0.84872597]	[516.21508789 390.42749023 0.82107961]	[531.60656738 480.3274231 0.871122 ]	[441.79089355 464.86132812 0.72960579]	[400.74240112 464.93817139 0.69861662]	[421.22521973 624.00024414 0.81979704]	[439.12771606 762.47387695 0.83506709]	[482.80169678 462.30786133 0.7239325 ]	[500.78466797 621.32971191 0.82046282]	[526.3918457 767.51348877 0.82017958]	[439.14840698 215.95533752 0.9564808 ]	[462.1857605 215.98582458 0.96411371]	[418.57476807 213.33576965 0.88554651]	[477.71847534 213.36798096 0.76202548]	[5.29000122e+02 7.95826172e+02 7.84188688e-01]	[546.96685791 790.75775146 0.81533241]	[5.23805176e+02 7.72822998e+02 7.01324284e-01]	[441.72406006 793.22436523 0.83661371]	[421.32025146 790.69976807 0.8559193 ]	[4.41789307e+02 7.70086853e+02 7.35093653e-01]
[446.95162964 233.85995483 0.88381636]	[439.15930176 282.76324463 0.91091579]	[380.17871094 282.68014526 0.86588234]	[344.29867554 382.80273438 0.85385966]	[331.39935303 475.17016602 0.84330726]	[495.69522095 285.25842285 0.82576185]	[516.21612549 393.03652954 0.83395022]	[531.57751465 482.77804565 0.86357903]	[441.76647949 467.42950439 0.71751839]	[400.70739746 470.00524902 0.68725812]	[421.27383423 626.44018555 0.82248342]	[439.14007568 762.50567627 0.84596193]	[482.77627563 464.83789062 0.71388274]	[500.81277466 623.93945312 0.83852971]	[523.95874023 770.08618164 0.83646291]	[439.12136841 216.08573914 0.931126 ]	[459.84533691 216.08204651 0.95131671]	[418.54562378 213.44543457 0.89961118]	[477.69647217 213.45732117 0.77532232]	[5.26451904e+02 8.01001343e+02 7.80460238e-01]	[544.48187256 793.33032227 0.81105214]	[5.21377991e+02 7.80438416e+02 6.63697720e-01]	[441.7270813 793.21954346 0.8330946 ]	[421.32678223 790.70300293 0.85374683]	[4.41773468e+02 7.70108154e+02 7.53427148e-01]
[446.88821411 234.00717163 0.90363288]	[439.16546631 292.86895752 0.91579866]	[380.17480469 287.84204102 0.85246432]	[341.68661499 390.43814087 0.85168207]	[321.30685425 480.14968872 0.87401068]	[498.14282227 292.93222046 0.8384558 ]	[516.10699463 395.61657715 0.82950997]	[529.05505371 485.35498047 0.83975816]	[441.75479126 472.53341675 0.71935153]	[400.74221802 475.08578491 0.69402766]	[421.38949585 626.47033691 0.81115979]	[439.17697144 759.95098877 0.85041416]	[482.7434082 467.4737854 0.70350438]	[500.66143799 624.03063965 0.83208978]	[521.39239502 772.75421143 0.82358271]	[439.08566284 218.58143616 0.90220958]	[459.80654907 218.6078949 0.92947817]	[418.54232788 215.89306641 0.89884245]	[477.72393799 215.95146179 0.80870187]	[523.8338623 811.12335205 0.82774675]	[541.88226318 806.06970215 0.80743635]	[5.21177185e+02 7.88068115e+02 6.40537977e-01]	[441.74121094 793.28948975 0.84665114]	[421.34103394 790.73132324 0.87115592]	[4.41794006e+02 7.67654602e+02 7.57356942e-01]
[446.87106323 236.42703247 0.90938747]	[439.17590332 292.92755127 0.93015325]	[380.19570923 290.37194824 0.85853696]	[341.69482422 390.4465332 0.84849215]	[321.19296265 480.13781738 0.87787521]	[498.1451416 293.01525879 0.85298741]	[516.1307373 398.14425659 0.86296022]	[529.03204346 487.97198486 0.82225502]	[441.74423218 475.0987854 0.72453088]	[400.72094727 477.62490845 0.70226675]	[421.3833313 626.55499268 0.79620355]	[439.18103027 759.89587402 0.8476603 ]	[482.74465942 472.53985596 0.70903683]	[498.11624146 626.46478271 0.79615921]	[521.26092529 770.27722168 0.84705758]	[439.07745361 221.11930847 0.89045376]	[459.79434204 221.15899658 0.9064821 ]	[418.55441284 215.98942566 0.89566427]	[477.74182129 216.02632141 0.83152801]	[518.76928711 811.16998291 0.85307944]	[536.72570801 808.58013916 0.82198912]	[5.18744141e+02 7.88050659e+02 6.64961815e-01]	[441.71746826 793.28686523 0.84200805]	[421.32766724 790.71594238 0.8692891 ]	[4.41789185e+02 7.67619629e+02 7.53276169e-01]
[446.90213013 236.52018738 0.90532875]	[439.17492676 292.99865723 0.9363417 ]	[380.2166748 290.45639038 0.86305296]	[339.29443359 393.00253296 0.86238647]	[318.6678772 480.36105347 0.91367286]	[498.1401062 295.45907593 0.86657447]	[513.62481689 398.19448853 0.86613965]	[529.01855469 493.0949707 0.83063412]	[441.72229004 475.12243652 0.72364932]	[400.70974731 477.65606689 0.70708466]	[423.78143311 626.60626221 0.79040879]	[439.18057251 759.90161133 0.8467055 ]	[482.71472168 472.56182861 0.70339364]	[493.11694336 626.53009033 0.77627462]	[521.20227051 775.35687256 0.8048104 ]	[439.10595703 223.67950439 0.89603806]	[459.81820679 223.75663757 0.89688438]	[418.55422974 216.08631897 0.88086247]	[480.11010742 216.1410675 0.82066756]	[5.16113892e+02 8.11276611e+02 7.91309059e-01]	[5.31582642e+02 8.08699890e+02 8.04693341e-01]	[5.18732788e+02 7.90606812e+02 6.62359059e-01]	[441.73114014 793.29754639 0.84085286]	[421.32983398 790.71765137 0.87532294]	[4.41782928e+02 7.67608582e+02 7.46452808e-01]
[446.94598389 236.66522217 0.88367826]	[439.20639038 295.44567871 0.94659311]	[380.22927856 292.95736694 0.86718863]	[339.26870728 393.0020752 0.8689701 ]	[318.54452515 480.27148438 0.9122802 ]	[498.18280029 295.56005859 0.88503027]	[513.64416504 400.74462891 0.84926754]	[526.52862549 498.13504028 0.85960621]	[441.66763306 477.62313843 0.72692192]	[400.67437744 477.67507935 0.71412808]	[423.78872681 626.59307861 0.79319483]	[439.17510986 759.89068604 0.84597421]	[480.32467651 475.09658813 0.70656955]	[488.02163696 626.58325195 0.77888739]	[518.6762085 777.85150146 0.77891797]	[439.14291382 226.29858398 0.90587449]	[462.18365479 228.84259033 0.90267676]	[418.57830811 218.53132629 0.87041092]	[480.16757202 218.56027222 0.81550634]	[5.06003510e+02 8.11334961e+02 7.82634616e-01]	[5.28990173e+02 8.11158813e+02 7.79542208e-01]	[5.13624451e+02 7.90617371e+02 6.41059220e-01]	[441.73019409 793.31774902 0.84480757]	[421.3319397 790.72680664 0.87928528]	[4.41792847e+02 7.67585144e+02 7.49931157e-01]
[449.45858765 239.18504333 0.86177957]	[439.23074341 295.54736328 0.94734502]	[380.25497437 295.43017578 0.87340128]	[339.22662354 395.50881958 0.88578212]	[316.04016113 482.73138428 0.91865802]	[498.22735596 298.00958252 0.89172018]	[513.6607666 403.32250977 0.81940472]	[526.50775146 500.65435791 0.88809681]	[439.32110596 480.18145752 0.74890429]	[400.65576172 480.19924927 0.7324838 ]	[423.81378174 629.06445312 0.7944023 ]	[439.18850708 759.87792969 0.84525144]	[480.31356812 477.7361145 0.72378576]	[487.98040771 629.08959961 0.78077328]	[5.11031921e+02 7.82953613e+02 7.41806924e-01]	[439.17895508 231.34854126 0.92970741]	[462.2286377 231.39459229 0.92304146]	[418.60153198 221.12139893 0.85152531]	[480.20272827 218.67495728 0.7915929 ]	[5.03463654e+02 8.13862549e+02 7.66615450e-01]	[5.26414917e+02 8.11282593e+02 7.88407803e-01]	[5.05930328e+02 7.90647705e+02 6.59626544e-01]	[441.73181152 793.3392334 0.84844279]	[421.33056641 790.73272705 0.88014257]	[4.41824829e+02 7.67553894e+02 7.43851125e-01]
[449.47549438 241.65231323 0.85367393]	[439.2868042 295.63201904 0.95075452]	[380.30181885 295.52615356 0.88077354]	[339.17184448 395.58874512 0.90001869]	[313.46551514 482.76199341 0.88831156]	[500.67733765 298.08056641 0.90061945]	[513.64080811 403.38879395 0.80688035]	[526.46356201 500.77026367 0.90367746]	[439.27670288 480.24975586 0.74121916]	[398.27038574 480.26138306 0.72245681]	[423.81472778 629.1270752 0.79296935]	[439.21343994 759.86383057 0.84928256]	[480.25396729 480.23464966 0.71685898]	[485.41772461 631.69219971 0.78379142]	[5.08491333e+02 7.85510315e+02 7.63032138e-01]	[439.20568848 231.44004822 0.94379258]	[462.23300171 233.83679199 0.94004345]	[418.66732788 223.6812439 0.85492033]	[480.20715332 223.73295593 0.81494945]	[5.03360840e+02 8.16365662e+02 7.80092418e-01]	[5.23931946e+02 8.13750549e+02 8.02008033e-01]	[5.05904541e+02 7.90730896e+02 6.71711206e-01]	[441.70953369 795.79425049 0.84862393]	[421.32962036 790.74493408 0.87202525]	[4.41854340e+02 7.67543762e+02 7.42028594e-01]
[449.51531982 244.18783569 0.84379774]	[439.31112671 298.10476685 0.94801772]	[380.32141113 295.63061523 0.87755203]	[339.16934204 395.57696533 0.89741504]	[308.37594604 480.34609985 0.87009907]	[500.70275879 298.20858765 0.89368713]	[513.6036377 405.82434082 0.80536616]	[524.02404785 500.8604126 0.90506589]	[439.2628479 482.79364014 0.75649703]	[398.25292969 482.75631714 0.7344774 ]	[423.77740479 629.13085938 0.80131376]	[439.21890259 759.88879395 0.8502785 ]	[480.24331665 482.82574463 0.72512114]	[482.9397583 636.80200195 0.79470038]	[503.49783325 788.16369629 0.78994596]	[439.22796631 233.88142395 0.95942986]	[462.246521 233.90742493 0.95895863]	[418.71328735 226.29090881 0.86237997]	[480.22814941 228.76895142 0.81535816]	[5.00862610e+02 8.18918213e+02 7.52605796e-01]	[5.21421326e+02 8.13855957e+02 7.75765538e-01]	[5.03262634e+02 7.95873962e+02 6.34699106e-01]	[441.70343018 795.80175781 0.84467071]	[421.32226562 790.75305176 0.87833196]	[4.41845154e+02 7.67562927e+02 7.22322106e-01]
[452.05020142 246.75080872 0.844854 ]	[439.31790161 298.224823 0.94162291]	[382.73577881 298.09500122 0.87916172]	[339.11398315 395.59500122 0.90031433]	[300.73629761 480.24969482 0.88090754]	[500.69592285 300.68911743 0.88222796]	[513.57226562 408.43600464 0.79643911]	[523.92553711 503.34249878 0.91679043]	[439.20217896 482.76919556 0.75510973]	[398.19049072 480.32769775 0.74052507]	[421.37442017 631.64733887 0.79818201]	[439.22689819 759.93792725 0.85029411]	[480.18511963 482.79348755 0.72044396]	[482.82260132 639.35345459 0.81406635]	[503.3805542 788.14813232 0.80804563]	[439.28302002 233.97409058 0.97671008]	[462.29211426 233.98165894 0.96308792]	[418.7996521 231.32958984 0.8835097 ]	[480.26330566 228.86074829 0.80751061]	[5.00746704e+02 8.24011658e+02 7.64946938e-01]	[5.21290710e+02 8.16387512e+02 7.51366198e-01]	[5.00831024e+02 7.95807190e+02 6.43871844e-01]	[439.31015015 795.81170654 0.84050757]	[421.31097412 790.753479 0.877177 ]	[4.41883148e+02 7.67593445e+02 7.10915267e-01]
[452.02816772 251.82658386 0.85925746]	[441.66235352 300.68447876 0.93010229]	[382.75250244 298.16201782 0.87582159]	[339.11508179 395.57720947 0.90041864]	[298.18264771 480.26269531 0.90635085]	[500.7366333 303.2381897 0.86491364]	[511.08474731 413.51147461 0.79799068]	[523.82598877 503.41210938 0.91637313]	[439.15301514 480.29937744 0.75985235]	[398.14630127 480.27163696 0.73940277]	[421.33508301 631.62835693 0.79796475]	[439.2244873 759.94793701 0.85170823]	[480.14059448 480.31832886 0.72835875]	[482.80209351 636.79473877 0.80813694]	[503.35513306 790.6114502 0.81279767]	[439.27511597 234.09031677 0.96996915]	[462.31213379 236.43763733 0.96425647]	[418.79107666 231.44284058 0.88946652]	[480.33676147 233.86395264 0.85438633]	[5.00668243e+02 8.26614197e+02 7.80288637e-01]	[5.21246826e+02 8.21512756e+02 7.55669355e-01]	[5.00814728e+02 8.00933167e+02 6.31105781e-01]	[439.28213501 795.83734131 0.83704603]	[421.29437256 790.76403809 0.8764286 ]	[4.41897278e+02 7.67618591e+02 7.13191271e-01]
[452.06985474 251.93292236 0.87583995]	[439.33053589 303.25106812 0.91266918]	[382.74102783 300.63204956 0.86551321]	[339.05718994 395.6187439 0.90813249]	[298.07699585 480.23529053 0.90407616]	[500.73901367 308.32067871 0.8486653 ]	[511.03259277 416.14324951 0.82306933]	[523.83813477 505.95065308 0.89176828]	[439.07623291 482.76931763 0.74961841]	[398.11230469 480.33453369 0.74456376]	[421.30145264 634.16113281 0.78607762]	[439.193573 762.43707275 0.85295296]	[477.66705322 482.78509521 0.71725279]	[482.81869507 641.84124756 0.8058368 ]	[503.30627441 790.65966797 0.81060278]	[439.30328369 236.49787903 0.96542895]	[462.33233643 236.52705383 0.957892 ]	[421.15933228 233.91519165 0.90807176]	[480.37042236 234.00753784 0.87532187]	[5.00699066e+02 8.29120789e+02 7.98126340e-01]	[5.21228394e+02 8.26530396e+02 7.62477875e-01]	[5.00757202e+02 8.03477844e+02 6.24111712e-01]	[439.28295898 793.36853027 0.83864683]	[421.2986145 790.74749756 0.87511402]	[4.41867249e+02 7.67662598e+02 7.26369739e-01]
[454.58032227 254.42481995 0.90300214]	[441.67626953 305.83496094 0.90884489]	[382.76443481 300.69274902 0.85822576]	[336.70233154 395.65075684 0.90638995]	[295.55255127 480.15884399 0.90596908]	[500.7545166 310.92385864 0.85411793]	[508.55145264 418.68948364 0.85087615]	[523.75769043 508.54104614 0.86887944]	[436.6897583 485.37188721 0.72419119]	[398.10586548 482.92169189 0.72196168]	[421.26419067 639.34301758 0.78712332]	[439.18075562 762.49078369 0.86029804]	[477.64849854 485.36010742 0.69621903]	[482.81793213 644.34362793 0.81320202]	[503.30639648 790.74951172 0.79708898]	[441.68264771 236.62379456 0.95047158]	[462.39309692 236.6519165 0.92345893]	[421.18988037 234.05531311 0.93187237]	[482.71987915 236.53097534 0.85274374]	[5.00673584e+02 8.29270935e+02 7.83605158e-01]	[5.21194641e+02 8.29087219e+02 7.65271604e-01]	[5.00749237e+02 8.06028259e+02 6.15197837e-01]	[439.29922485 793.35412598 0.84278947]	[421.31015015 790.74993896 0.8780759 ]	[4.41858215e+02 7.67691162e+02 7.30493486e-01]
[454.58633423 254.47874451 0.90756226]	[441.66479492 310.8661499 0.91146982]	[382.74435425 300.76837158 0.84913468]	[336.65786743 398.08105469 0.91999722]	[295.43637085 480.22348022 0.90626556]	[500.73083496 313.46664429 0.86774975]	[511.00238037 418.74212646 0.86333591]	[521.36749268 513.5836792 0.86043155]	[436.66516113 485.43887329 0.71671051]	[398.05914307 485.40707397 0.71319509]	[421.25726318 641.92584229 0.81852549]	[439.16842651 764.9730835 0.86765885]	[477.65106201 485.43228149 0.68877816]	[482.83502197 644.47210693 0.83414656]	[5.03329742e+02 7.93222473e+02 7.93084502e-01]	[441.68963623 239.06350708 0.93076384]	[462.38217163 239.1006012 0.90893495]	[421.21844482 236.51263428 0.93914205]	[482.71591187 236.639328 0.85712266]	[5.00656036e+02 8.31700195e+02 7.78500915e-01]	[5.18757751e+02 8.29163879e+02 7.63120353e-01]	[5.00794159e+02 8.06073242e+02 6.33616984e-01]	[439.28918457 793.3605957 0.84760857]	[421.30554199 790.75628662 0.87435669]	[4.41859283e+02 7.70099670e+02 7.35949099e-01]
[454.62808228 254.60374451 0.91731697]	[439.31900024 313.40454102 0.92405611]	[380.3288269 305.77075195 0.83732957]	[336.60977173 398.20413208 0.93091691]	[292.96682739 480.23815918 0.89618504]	[500.68847656 315.97509766 0.87980276]	[508.51428223 421.26522827 0.85144567]	[521.33239746 516.21203613 0.87293875]	[436.65164185 493.0786438 0.70686644]	[398.04464722 490.54992676 0.69082546]	[421.3024292 641.89758301 0.81020248]	[439.13864136 765.05950928 0.87743902]	[477.64483643 493.0994873 0.67678106]	[482.80844116 646.95184326 0.81897134]	[5.03426239e+02 7.93345398e+02 7.66805291e-01]	[441.7097168 239.20767212 0.9137072 ]	[462.39956665 241.69230652 0.88039118]	[421.21539307 236.5896759 0.9303816 ]	[480.35269165 239.13438416 0.80225468]	[5.00689545e+02 8.31807312e+02 7.67535925e-01]	[5.18794983e+02 8.29268311e+02 7.49796629e-01]	[5.03266693e+02 8.06123779e+02 6.36321783e-01]	[439.28530884 793.34674072 0.8483308 ]	[421.30230713 790.75109863 0.8668924 ]	[4.41814789e+02 7.70158997e+02 7.57045865e-01]
[454.58914185 257.06616211 0.90832245]	[439.32568359 313.50488281 0.93606412]	[382.7383728 308.36685181 0.82969576]	[336.57183838 398.25439453 0.92387468]	[292.87091064 480.29275513 0.88019323]	[500.67474365 316.09875488 0.89114213]	[508.45944214 421.36639404 0.83774406]	[521.33117676 521.16802979 0.90692914]	[436.61352539 495.60003662 0.70680851]	[398.04470825 493.05178833 0.69263619]	[421.2505188 641.89404297 0.81597894]	[439.09204102 767.487854 0.87034148]	[475.12063599 495.662323 0.67061412]	[482.81182861 647.04406738 0.81536102]	[5.03438202e+02 7.98401306e+02 7.63541162e-01]	[441.67840576 244.28359985 0.90199625]	[462.38696289 246.81352234 0.88404143]	[421.20068359 239.07426453 0.90617096]	[480.32357788 241.66925049 0.79919261]	[5.00734772e+02 8.34299316e+02 7.76064456e-01]	[5.21222229e+02 8.31739746e+02 7.75160968e-01]	[5.03265137e+02 8.08655701e+02 6.63269103e-01]	[439.24777222 793.32794189 0.84266442]	[421.25756836 790.74145508 0.85378182]	[4.41773804e+02 7.70225098e+02 7.64198601e-01]
[452.08428955 259.61752319 0.87968886]	[439.3052063 316.01516724 0.94703919]	[380.34674072 313.46478271 0.85143399]	[336.50970459 400.81677246 0.91033459]	[290.3453064 482.85427856 0.86357397]	[500.66876221 318.55755615 0.89142513]	[506.01760864 423.84851074 0.82575387]	[521.29022217 521.3236084 0.9235757 ]	[436.60253906 495.65237427 0.71021712]	[395.64248657 493.09268188 0.69369042]	[421.21646118 644.44055176 0.82089633]	[439.08843994 767.52911377 0.87222207]	[475.1368103 498.1647644 0.67571163]	[482.7605896 649.56036377 0.80544007]	[5.03460236e+02 8.00963684e+02 7.44595945e-01]	[439.3210144 249.40177917 0.9210158 ]	[462.37145996 251.8861084 0.9116165 ]	[421.18145752 241.67893982 0.88133162]	[480.3130188 246.83200073 0.82423395]	[5.00753143e+02 8.34340149e+02 7.54276216e-01]	[5.21226135e+02 8.31768311e+02 7.48095691e-01]	[5.03286163e+02 8.08719971e+02 6.28710389e-01]	[439.22402954 793.30047607 0.84166646]	[421.23831177 790.72357178 0.86107314]	[4.41787933e+02 7.70289062e+02 7.50563025e-01]
[452.06115723 262.19552612 0.85688448]	[439.29089355 316.17709351 0.94414568]	[380.33718872 315.96228027 0.86681813]	[336.48596191 403.34082031 0.8849479 ]	[290.36712646 482.97174072 0.85144061]	[500.65924072 318.7253418 0.88486177]	[505.98748779 428.96551514 0.81874454]	[521.24731445 523.79968262 0.91920692]	[436.55783081 500.72314453 0.72230786]	[395.6156311 498.23522949 0.70995575]	[421.23410034 644.52270508 0.82505739]	[439.08605957 767.55615234 0.87409967]	[475.0791626 500.78775024 0.69100827]	[482.76483154 652.13659668 0.8023842 ]	[5.03448120e+02 8.03562622e+02 7.56322086e-01]	[439.31054688 254.3445282 0.95335865]	[462.3248291 254.39125061 0.94771308]	[421.18615723 246.76872253 0.87018478]	[480.30941772 249.3510437 0.83812606]	[5.00740051e+02 8.36855896e+02 7.48314857e-01]	[5.21219055e+02 8.31843018e+02 7.45882392e-01]	[5.03284546e+02 8.11191711e+02 6.32556975e-01]	[439.24249268 793.32592773 0.83994067]	[421.25320435 790.7432251 0.85645729]	[4.41783783e+02 7.72713318e+02 7.44361520e-01]
[454.54217529 264.78213501 0.84746397]	[439.28027344 318.72775269 0.93836594]	[380.33288574 316.13601685 0.87612367]	[336.47692871 408.42605591 0.85439295]	[290.3631897 487.96520996 0.82131803]	[500.6612854 323.74090576 0.85660523]	[505.93661499 436.55212402 0.84285915]	[521.18121338 523.90563965 0.90268064]	[436.53994751 503.32427979 0.71923238]	[395.63272095 500.86450195 0.72100204]	[421.23962402 646.93908691 0.83117408]	[439.09576416 767.59277344 0.87817574]	[472.58892822 503.35870361 0.69057053]	[482.73910522 654.73126221 0.78806651]	[5.03463776e+02 8.06119019e+02 7.63080835e-01]	[439.32070923 254.44706726 0.96811485]	[462.3371582 254.4717865 0.96169621]	[418.80297852 249.3503418 0.87823862]	[480.31442261 249.40612793 0.82223636]	[5.00700500e+02 8.39421143e+02 7.20589936e-01]	[5.21231689e+02 8.34330139e+02 7.14503109e-01]	[5.03313293e+02 8.11333740e+02 6.21527612e-01]	[439.20373535 793.31903076 0.8292293 ]	[421.23132324 790.73077393 0.85319275]	[4.41794647e+02 7.72750183e+02 7.40648508e-01]
[452.04541016 269.84140015 0.85274535]	[439.2244873 321.23287964 0.92786217]	[380.28625488 318.62115479 0.88782811]	[336.46374512 413.51806641 0.85846639]	[290.43029785 493.05279541 0.82262611]	[498.23071289 326.35147095 0.83075744]	[505.93792725 439.14474487 0.87798035]	[521.15966797 524.00189209 0.89658087]	[436.56311035 503.39416504 0.71948123]	[395.63000488 503.32696533 0.71784103]	[421.25015259 647.04760742 0.81695509]	[439.12231445 767.60540771 0.87820643]	[475.09091187 503.43606567 0.68797302]	[482.76983643 659.8326416 0.78837335]	[5.03423492e+02 8.08683716e+02 7.67580807e-01]	[439.30450439 254.53227234 0.96865952]	[462.32952881 254.59410095 0.96844923]	[418.79138184 251.91796875 0.88790822]	[480.30545044 254.43800354 0.82725692]	[5.00752563e+02 8.44571777e+02 7.40781188e-01]	[5.21291626e+02 8.36934265e+02 7.15678811e-01]	[5.03268036e+02 8.16365723e+02 5.76903641e-01]	[439.22085571 793.3215332 0.8305428 ]	[421.24514771 790.73248291 0.86045748]	[4.41828613e+02 7.72766541e+02 7.14881539e-01]
[452.05371094 272.44772339 0.87348676]	[439.18148804 323.77288818 0.91344059]	[380.22439575 318.73641968 0.88687122]	[336.48464966 416.0864563 0.88262653]	[290.44311523 495.62860107 0.83946526]	[498.19744873 328.92489624 0.82563674]	[505.90374756 439.18682861 0.8797828 ]	[518.79302979 526.43267822 0.88319969]	[434.04443359 503.39425659 0.70697272]	[395.55178833 503.33901978 0.706752 ]	[421.24813843 647.02813721 0.83276695]	[439.13433838 767.6036377 0.87770289]	[470.03756714 503.42596436 0.67844188]	[482.76553345 662.38189697 0.7940743 ]	[5.03432770e+02 8.11178223e+02 7.74651408e-01]	[439.28683472 257.01242065 0.9652285 ]	[462.3086853 257.04476929 0.96267337]	[418.77005005 254.44534302 0.91466224]	[480.28427124 254.56903076 0.83370316]	[5.00788544e+02 8.47141907e+02 7.67922521e-01]	[5.21309387e+02 8.42021179e+02 7.24322855e-01]	[5.03260681e+02 8.18959412e+02 5.83105326e-01]	[439.23513794 793.29766846 0.81979811]	[421.26275635 790.72845459 0.84949702]	[4.41849121e+02 7.72744385e+02 7.07175434e-01]
[452.05432129 272.44766235 0.87350881]	[439.18240356 323.77444458 0.91359568]	[380.22399902 318.73577881 0.88692224]	[336.48513794 416.08776855 0.88318998]	[290.44439697 495.62823486 0.83902884]	[498.199646 328.92718506 0.82602847]	[505.90228271 439.1882019 0.87936676]	[518.78790283 526.43609619 0.88206708]	[434.03656006 503.39706421 0.70629668]	[395.54678345 503.34066772 0.70652753]	[421.24862671 647.02618408 0.83305025]	[439.13757324 767.59820557 0.87876642]	[470.0262146 503.42947388 0.67799938]	[482.75701904 662.36627197 0.79455626]	[5.03436920e+02 8.11180725e+02 7.73486137e-01]	[439.28683472 257.01226807 0.96516711]	[462.309021 257.04467773 0.96259332]	[418.76974487 254.44454956 0.91498804]	[480.28457642 254.56858826 0.83364898]	[5.00793823e+02 8.47142334e+02 7.67574310e-01]	[5.21314209e+02 8.42022949e+02 7.22767353e-01]	[5.03264435e+02 8.18963623e+02 5.80669165e-01]	[439.23391724 793.28747559 0.81728572]	[421.2628479 790.72015381 0.84823424]	[4.41855286e+02 7.72736633e+02 7.08084404e-01]
[452.05218506 274.91818237 0.88956052]	[439.14733887 328.84378052 0.89893228]	[380.19534302 321.22399902 0.87695652]	[336.54199219 416.08068848 0.89137042]	[292.88909912 498.17700195 0.85433316]	[498.12225342 333.94332886 0.82474917]	[503.46383667 439.21456909 0.88350677]	[518.73419189 528.98339844 0.85433656]	[431.52572632 505.92471313 0.70300567]	[395.50482178 503.43582153 0.69957852]	[421.24142456 647.02154541 0.83240998]	[439.10876465 767.6026001 0.86513007]	[467.48171997 505.97543335 0.67591047]	[482.76373291 664.86529541 0.80168545]	[5.03477173e+02 8.11323364e+02 7.56652415e-01]	[439.26101685 257.13604736 0.94606328]	[462.30184937 257.13311768 0.94350284]	[418.6895752 254.59608459 0.92399746]	[480.24575806 256.97000122 0.75594026]	[5.00825226e+02 8.49634277e+02 7.56994188e-01]	[5.21331665e+02 8.47055054e+02 7.25192845e-01]	[5.03306763e+02 8.26576904e+02 5.80817342e-01]	[4.39185699e+02 7.93311340e+02 7.85678864e-01]	[421.20932007 790.74578857 0.82531685]	[4.41839539e+02 7.72727356e+02 6.96735799e-01]
[449.52655029 274.95553589 0.88782412]	[439.12042236 331.39291382 0.89819056]	[380.17105103 321.30349731 0.86752421]	[336.48825073 418.64727783 0.91615629]	[292.90875244 500.75030518 0.88102758]	[495.67715454 334.00241089 0.83259803]	[503.45172119 439.2923584 0.8897692 ]	[518.72247314 531.59643555 0.84519941]	[431.50344849 508.47531128 0.69555348]	[393.02697754 505.94888306 0.69322902]	[421.20550537 647.09619141 0.82943213]	[439.10574341 767.65802002 0.86710531]	[467.49203491 508.51269531 0.67349422]	[482.73745728 664.95373535 0.82900953]	[5.03394196e+02 8.11305359e+02 7.70467222e-01]	[439.21807861 257.18154907 0.93634677]	[462.25186157 257.17605591 0.94198489]	[418.68753052 256.9732666 0.92028016]	[480.22174072 256.99032593 0.81580955]	[5.00767365e+02 8.49625977e+02 7.55373955e-01]	[5.21262390e+02 8.44598145e+02 7.21675158e-01]	[5.00870453e+02 8.26534180e+02 5.94064236e-01]	[4.39157623e+02 7.93312134e+02 7.70553231e-01]	[421.18682861 790.7479248 0.81614006]	[4.41854218e+02 7.72774109e+02 6.86339617e-01]
[449.45907593 275.12298584 0.89821076]	[439.06735229 333.990448 0.90742362]	[380.10406494 326.38265991 0.85371417]	[336.4508667 421.22714233 0.91071075]	[293.01858521 503.29003906 0.89808416]	[495.59326172 336.51046753 0.84739995]	[503.41397095 441.73254395 0.88404912]	[516.18341064 534.1484375 0.82237208]	[428.98449707 511.03964233 0.68895042]	[393.02185059 508.47689819 0.6835776 ]	[421.15420532 647.13568115 0.83208704]	[439.09118652 767.65209961 0.85968244]	[467.39666748 513.59301758 0.68115467]	[480.37628174 665.0489502 0.82445067]	[5.03387054e+02 8.18911255e+02 7.56772339e-01]	[439.16320801 262.1468811 0.90484047]	[462.19995117 262.16665649 0.90933526]	[418.55560303 257.06005859 0.8940056 ]	[477.73568726 257.11862183 0.71629059]	[5.00740326e+02 8.52290710e+02 7.75949955e-01]	[5.21235657e+02 8.49751953e+02 7.40623713e-01]	[5.00858124e+02 8.31653870e+02 6.08686686e-01]	[4.39133392e+02 7.93318787e+02 7.52021253e-01]	[421.17578125 790.75946045 0.80153888]	[4.41853607e+02 7.72757385e+02 6.85513377e-01]
[446.94586182 277.56213379 0.90226537]	[436.6986084 334.06829834 0.91093349]	[380.09967041 328.9034729 0.85781199]	[336.44165039 421.25567627 0.90460408]	[295.41641235 503.32952881 0.90128458]	[493.12991333 336.61853027 0.86079836]	[503.402771 444.3152771 0.87767452]	[516.19244385 539.1907959 0.84593451]	[426.38684082 511.08227539 0.7014935 ]	[387.94500732 508.49667358 0.67821854]	[421.20874023 647.11987305 0.82977504]	[439.0953064 767.63165283 0.85811752]	[464.85873413 513.63244629 0.70430636]	[482.71652222 667.55157471 0.80848157]	[5.03377838e+02 8.21495178e+02 7.50631988e-01]	[439.12384033 264.73269653 0.90174866]	[459.83990479 264.76031494 0.89947772]	[416.1578064 257.12612915 0.87565887]	[477.66809082 257.13394165 0.67579395]	[5.00752228e+02 8.52305115e+02 7.45872140e-01]	[5.21240417e+02 8.49755005e+02 7.27328777e-01]	[5.03254883e+02 8.31726440e+02 5.86509526e-01]	[4.39176147e+02 7.93360535e+02 7.49382436e-01]	[421.20773315 790.78179932 0.79172468]	[4.41840912e+02 7.72720825e+02 6.89968705e-01]
[446.90292358 277.66592407 0.89453733]	[436.65084839 336.52722168 0.91486454]	[377.70120239 331.49740601 0.86842901]	[336.4395752 423.83917236 0.87745482]	[295.46447754 503.49752808 0.89149582]	[493.0925293 339.04321289 0.85867387]	[503.38153076 444.38833618 0.8785246 ]	[516.19104004 541.69262695 0.86856389]	[426.39990234 513.61816406 0.69722819]	[387.95083618 511.05166626 0.67376733]	[421.21621704 649.60614014 0.82268846]	[439.10720825 767.62158203 0.8608157 ]	[464.87454224 516.13928223 0.70267761]	[480.36383057 667.64123535 0.8038733 ]	[5.03363525e+02 8.26556946e+02 7.59148896e-01]	[439.09136963 267.26586914 0.89660895]	[459.81518555 267.35095215 0.9006483 ]	[416.08535767 259.57092285 0.86093199]	[477.62295532 257.19241333 0.63901591]	[5.00671021e+02 8.54863220e+02 7.24519014e-01]	[5.18767700e+02 8.52297058e+02 7.27488995e-01]	[5.03275970e+02 8.31842163e+02 5.83969653e-01]	[4.39171234e+02 7.95786438e+02 7.52676666e-01]	[421.20529175 790.77606201 0.79342502]	[4.41855713e+02 7.72704651e+02 6.98016584e-01]
[446.87841797 280.15835571 0.87986928]	[436.59744263 336.64004517 0.91445047]	[377.65087891 334.00527954 0.87622726]	[336.43313599 423.89379883 0.86852825]	[295.49978638 505.91696167 0.89299393]	[490.55627441 339.22085571 0.84178662]	[503.35595703 449.51550293 0.85791063]	[518.64886475 541.79840088 0.88771105]	[426.3548584 516.14318848 0.71349406]	[387.94952393 513.58135986 0.6789183 ]	[421.1942749 652.13061523 0.800542 ]	[439.10574341 767.62304688 0.85607439]	[462.44924927 516.19952393 0.72102129]	[480.32388306 670.13702393 0.79684716]	[5.03380066e+02 8.29083679e+02 7.78950274e-01]	[439.08895874 269.875 0.90636665]	[459.76504517 269.93209839 0.91510868]	[416.03482056 259.70196533 0.84174699]	[475.14834595 259.63580322 0.63497978]	[5.00695679e+02 8.57420166e+02 7.34629393e-01]	[5.18787537e+02 8.52395874e+02 7.27744758e-01]	[5.03284515e+02 8.34346619e+02 5.81595123e-01]	[4.39172302e+02 7.95870850e+02 7.46336401e-01]	[4.21192108e+02 7.90836304e+02 7.82664597e-01]	[4.41876495e+02 7.72693726e+02 6.89130664e-01]
[446.86724854 280.24401855 0.86594272]	[436.55645752 339.05718994 0.90883601]	[377.61419678 334.07662964 0.87940782]	[334.03131104 426.44836426 0.84308451]	[295.51797485 508.4699707 0.87290764]	[490.52804565 339.2979126 0.8357743 ]	[503.33016968 452.07745361 0.86459827]	[516.20141602 541.87231445 0.88780504]	[423.89767456 513.59643555 0.7256217 ]	[387.88540649 511.04562378 0.68857157]	[421.16082764 649.6239624 0.81284064]	[439.08187866 767.62719727 0.84171671]	[462.42068481 513.65338135 0.73105305]	[480.30276489 670.08123779 0.80050701]	[5.03314056e+02 8.26648682e+02 7.86767900e-01]	[439.08129883 272.39297485 0.91482437]	[459.74661255 272.43951416 0.93057358]	[413.57803345 262.18734741 0.83202171]	[475.10250854 262.14724731 0.61158389]	[5.00655731e+02 8.57446472e+02 7.41907895e-01]	[5.18750793e+02 8.54794312e+02 7.44966626e-01]	[5.03260986e+02 8.34324036e+02 5.82814932e-01]	[4.39155914e+02 7.98413940e+02 7.25205362e-01]	[4.21178864e+02 7.93281677e+02 7.56516159e-01]	[4.41864594e+02 7.70283203e+02 6.85390115e-01]
[444.36557007 282.69937134 0.87081492]	[434.09307861 339.11489868 0.90085149]	[377.57687378 336.51000977 0.88305116]	[334. 426.43814087 0.84196025]	[295.54476929 508.55145264 0.86686891]	[487.99905396 341.71957397 0.83525324]	[503.30712891 452.06768799 0.85935473]	[516.17858887 541.93292236 0.88264346]	[423.92483521 518.69903564 0.72689116]	[387.90155029 516.17779541 0.69323933]	[418.80615234 652.1953125 0.80780756]	[436.69863892 767.63061523 0.84044564]	[462.4513855 518.75012207 0.73288059]	[480.28713989 670.19293213 0.78131139]	[5.03257751e+02 8.29075928e+02 7.88001060e-01]	[436.68460083 272.45678711 0.91439021]	[459.66595459 274.86975098 0.93428016]	[413.57150269 262.25497437 0.82687134]	[472.5769043 264.80328369 0.66247141]	[4.98197571e+02 8.59927063e+02 7.32935131e-01]	[5.18662292e+02 8.54805969e+02 7.34425783e-01]	[5.00875519e+02 8.34309143e+02 5.72863519e-01]	[4.39151947e+02 7.98384888e+02 7.22912550e-01]	[4.21166931e+02 7.93281921e+02 7.59004354e-01]	[4.41851562e+02 7.70277954e+02 6.96896076e-01]
[444.31610107 282.71591187 0.87424964]	[434.0435791 339.16403198 0.89293671]	[377.52862549 336.56802368 0.88183999]	[333.953125 431.47625732 0.83292472]	[295.52819824 513.65765381 0.86987239]	[487.96246338 341.77099609 0.83399928]	[503.30957031 454.54382324 0.86169785]	[516.14776611 544.32702637 0.8774448 ]	[423.8762207 518.78100586 0.73844445]	[385.38024902 518.73278809 0.70268798]	[418.74847412 659.81549072 0.80683321]	[439.0680542 767.59405518 0.84394181]	[462.40460205 521.25604248 0.74911642]	[480.28842163 675.24694824 0.77156889]	[5.03288910e+02 8.29080444e+02 7.94809699e-01]	[436.63238525 272.49569702 0.91443193]	[459.62481689 274.90600586 0.93722546]	[413.53179932 267.27841187 0.81693214]	[472.53277588 267.35614014 0.66065776]	[4.98228638e+02 8.62511475e+02 7.39161730e-01]	[5.18700806e+02 8.54909607e+02 7.30678439e-01]	[5.00883362e+02 8.34305115e+02 5.91377616e-01]	[4.39135071e+02 7.98398499e+02 7.22327828e-01]	[4.18791626e+02 7.93288025e+02 7.61796117e-01]	[4.41883698e+02 7.70228149e+02 6.98347270e-01]
[441.88269043 285.24514771 0.87676007]	[431.55944824 339.20199585 0.8867889 ]	[375.12289429 336.66067505 0.87911785]	[333.92681885 431.52050781 0.83036911]	[295.49456787 516.19250488 0.87284619]	[487.9347229 341.76693726 0.83787036]	[503.28329468 452.03146362 0.86078417]	[516.13464355 544.35620117 0.87523699]	[423.89657593 521.25518799 0.7357986 ]	[387.87796021 521.21343994 0.70198768]	[418.75228882 659.84960938 0.8022449 ]	[436.66619873 767.63598633 0.83056927]	[462.4034729 521.30126953 0.74700969]	[480.22875977 675.21069336 0.75825852]	[5.03267120e+02 8.29143250e+02 7.96334147e-01]	[436.56289673 274.90859985 0.91109544]	[459.58746338 274.97860718 0.94325083]	[411.03381348 267.31719971 0.81760979]	[470.03622437 269.86709595 0.65520191]	[5.00688721e+02 8.65069824e+02 7.39672005e-01]	[5.18765625e+02 8.57398621e+02 7.22173452e-01]	[5.00857361e+02 8.34396729e+02 5.66685915e-01]	[4.39137421e+02 8.00932373e+02 6.88608110e-01]	[4.18769104e+02 7.93350708e+02 7.25204408e-01]	[4.41832062e+02 7.70261230e+02 6.82772398e-01]
[441.8210144 287.83856201 0.88556784]	[431.4928894 339.26266479 0.87696147]	[375.06323242 339.1086731 0.8787955 ]	[331.4571228 436.56140137 0.83939725]	[295.45983887 518.72247314 0.88756913]	[485.48730469 341.81854248 0.8329199 ]	[503.26290894 452.08065796 0.8583473 ]	[513.66265869 544.39941406 0.86614853]	[423.89093018 521.33660889 0.73314929]	[385.3722229 521.30853271 0.70812368]	[418.75997925 664.90661621 0.83258259]	[436.64556885 767.65075684 0.83251381]	[462.42700195 521.35675049 0.73935169]	[480.23464966 677.80426025 0.7692098 ]	[5.03266846e+02 8.29241394e+02 8.04389477e-01]	[434.07220459 274.95111084 0.90382969]	[457.22213745 275.06655884 0.94879305]	[410.95181274 267.35037231 0.81711143]	[469.97515869 272.45568848 0.67692882]	[5.00671051e+02 8.67649780e+02 7.63059676e-01]	[5.18753906e+02 8.62515381e+02 7.23783255e-01]	[5.00844360e+02 8.39422302e+02 5.70941389e-01]	[4.39161957e+02 8.00972534e+02 7.02561498e-01]	[4.18788483e+02 7.95815674e+02 7.25315809e-01]	[4.41806580e+02 7.70267334e+02 6.92285955e-01]
[441.72921753 287.86502075 0.89619845]	[428.96484375 341.69671631 0.86516058]	[375.02301025 339.20904541 0.86897224]	[331.44671631 436.60873413 0.84572595]	[295.43786621 518.76293945 0.88852274]	[485.46395874 344.28604126 0.83152449]	[503.25186157 452.01937866 0.85300422]	[516.14422607 544.43078613 0.86539501]	[423.89648438 521.38726807 0.73594058]	[385.37637329 521.36016846 0.70991194]	[418.73834229 664.9697876 0.83942652]	[436.64727783 767.64361572 0.83467722]	[462.42349243 523.80963135 0.74022597]	[480.24752808 680.34210205 0.77619213]	[5.03285339e+02 8.29272034e+02 8.05969477e-01]	[431.51544189 274.96414185 0.89499182]	[457.12533569 275.08636475 0.93579233]	[408.45861816 269.86026001 0.82442164]	[467.4395752 274.89779663 0.76972806]	[5.00670227e+02 8.67635498e+02 7.59104431e-01]	[5.18780579e+02 8.62491882e+02 7.17523932e-01]	[5.00874054e+02 8.39477966e+02 5.75892746e-01]	[4.39161774e+02 8.00990479e+02 7.09168375e-01]	[4.18789948e+02 7.95824158e+02 7.29505181e-01]	[4.41809326e+02 7.70246033e+02 6.93913400e-01]
[441.67425537 287.83538818 0.89908266]	[426.4151001 341.70480347 0.87138593]	[374.98690796 339.20419312 0.86559188]	[331.44232178 436.64520264 0.85169023]	[293.00534058 521.2255249 0.89360154]	[485.35321045 344.29013062 0.84594584]	[503.24981689 452.04049683 0.84916079]	[518.64776611 544.45507812 0.8774268 ]	[423.90887451 523.82110596 0.73673117]	[385.39511108 521.38995361 0.71107423]	[418.76004028 664.96276855 0.83785629]	[436.68063354 767.62390137 0.83618867]	[462.43969727 523.82922363 0.73630446]	[480.31295776 682.85687256 0.78390121]	[5.03309296e+02 8.31674866e+02 7.97832847e-01]	[428.98587036 274.96414185 0.90120876]	[454.64324951 275.09112549 0.91876316]	[405.9005127 269.89437866 0.83225793]	[464.92935181 274.92889404 0.77442974]	[5.00688263e+02 8.67712280e+02 7.65543640e-01]	[5.21212158e+02 8.65046631e+02 7.18436599e-01]	[5.00863739e+02 8.42000793e+02 5.70831478e-01]	[4.39152832e+02 8.00945984e+02 7.16506302e-01]	[4.18780487e+02 7.93358643e+02 7.46397316e-01]	[4.41853638e+02 7.70241882e+02 6.77663982e-01]
[439.26589966 285.32208252 0.89952654]	[423.89685059 341.71237183 0.88662326]	[372.53030396 339.2381897 0.85628533]	[331.39306641 436.59344482 0.84038389]	[292.943573 521.27252197 0.88683772]	[482.88684082 341.81085205 0.87437254]	[503.28463745 454.5838623 0.85979009]	[521.17950439 544.46685791 0.91014773]	[423.90734863 523.85321045 0.7392109 ]	[385.38153076 523.83911133 0.71582323]	[418.77212524 664.98693848 0.84124446]	[436.67163086 767.64233398 0.83542353]	[464.83810425 523.84844971 0.73419291]	[480.35476685 682.92248535 0.80263555]	[5.03367981e+02 8.31688721e+02 7.96129346e-01]	[426.38699341 274.97024536 0.91113627]	[452.00585938 275.04510498 0.89538652]	[403.34591675 269.90249634 0.85259062]	[464.82885742 272.45132446 0.78966463]	[5.00693878e+02 8.67711792e+02 7.74014413e-01]	[5.21245422e+02 8.65065063e+02 7.25336254e-01]	[5.03274506e+02 8.42046143e+02 5.84784150e-01]	[4.39150421e+02 8.00923828e+02 7.17938542e-01]	[4.18787109e+02 7.93349121e+02 7.50361145e-01]	[4.41858765e+02 7.70233337e+02 6.85520947e-01]
[439.16265869 285.2711792 0.89005697]	[423.82717896 341.724823 0.89524561]	[372.44213867 339.22323608 0.85119694]	[328.85968018 436.58221436 0.83532351]	[292.88409424 521.22833252 0.8746047 ]	[482.82550049 344.27401733 0.87463427]	[503.30371094 452.05847168 0.86663896]	[521.41571045 544.46490479 0.91561073]	[423.90014648 523.80395508 0.74067205]	[385.38482666 523.79699707 0.71870309]	[418.75 664.91027832 0.83970702]	[436.62509155 767.6887207 0.82496053]	[464.82562256 523.80065918 0.73186713]	[482.71609497 680.39312744 0.79305339]	[5.03371033e+02 8.31704346e+02 7.89740860e-01]	[423.82827759 274.93579102 0.9219442 ]	[446.95928955 274.99697876 0.90179336]	[403.24966431 269.82785034 0.85867226]	[462.3895874 272.38616943 0.78887177]	[5.00674194e+02 8.67692810e+02 7.63498366e-01]	[5.21224792e+02 8.65072876e+02 7.17502117e-01]	[5.00868011e+02 8.44551208e+02 5.99865615e-01]	[4.39122314e+02 7.98443054e+02 7.06760645e-01]	[4.18769135e+02 7.93346191e+02 7.39302754e-01]	[4.41810913e+02 7.72695251e+02 6.90431416e-01]
[439.07211304 282.72988892 0.88328373]	[423.80715942 339.28213501 0.90967482]	[372.4387207 339.15997314 0.85800415]	[326.32373047 436.62384033 0.84071207]	[290.38806152 521.27130127 0.86886549]	[482.77859497 341.75317383 0.88861853]	[503.41744995 454.55917358 0.86739916]	[531.53106689 544.34143066 0.85641515]	[426.34545898 521.37451172 0.73106664]	[387.90283203 521.37139893 0.71506673]	[418.73947144 664.90240479 0.83522618]	[436.64144897 767.68206787 0.83557391]	[464.85461426 521.3795166 0.7256645 ]	[482.76821899 677.78552246 0.78530174]	[5.05957275e+02 8.29272827e+02 7.81911612e-01]	[421.35357666 274.90008545 0.93936211]	[444.396698 274.93417358 0.90857899]	[400.8196106 267.32107544 0.87125254]	[462.26010132 269.92163086 0.75213003]	[5.00774536e+02 8.67607544e+02 7.53940165e-01]	[5.21334534e+02 8.62549988e+02 7.24054515e-01]	[5.03459961e+02 8.39435791e+02 5.87398112e-01]	[4.39133820e+02 7.98414062e+02 7.15489268e-01]	[4.18777161e+02 7.93333130e+02 7.51929462e-01]	[4.41802673e+02 7.72701172e+02 6.87866867e-01]
[436.53900146 282.75845337 0.86197978]	[423.77243042 339.24667358 0.9162789 ]	[369.93969727 339.13473511 0.85705519]	[323.82659912 436.59591675 0.8334226 ]	[290.34976196 521.27246094 0.86652684]	[482.72625732 341.70272827 0.89579725]	[508.50415039 446.92681885 0.80619943]	[541.80200195 539.19122314 0.87180239]	[426.3833313 521.35443115 0.73465037]	[390.44348145 521.35211182 0.71887368]	[418.76922607 662.41265869 0.82254022]	[436.63336182 767.64825439 0.8405863 ]	[464.87298584 521.36419678 0.72599244]	[482.77175903 670.10784912 0.80977976]	[5.08485199e+02 8.29172546e+02 7.72007585e-01]	[421.20904541 274.90707397 0.9587909 ]	[441.91113281 274.95578003 0.92992961]	[400.66891479 264.76992798 0.86951494]	[459.84777832 269.91021729 0.73789513]	[5.00790436e+02 8.62552246e+02 7.27401853e-01]	[5.21359253e+02 8.57453613e+02 7.21239626e-01]	[5.05988312e+02 8.34378052e+02 5.76270640e-01]	[4.39104340e+02 7.98367126e+02 7.25574255e-01]	[4.18761719e+02 7.93276062e+02 7.73225248e-01]	[4.41780121e+02 7.72701050e+02 6.86779082e-01]
[431.55871582 282.77362061 0.85116202]	[421.39178467 339.1741333 0.92610705]	[369.91256714 339.09918213 0.85942996]	[323.79238892 436.60986328 0.84307206]	[287.82672119 521.29626465 0.86667609]	[480.33676147 339.20214844 0.90621531]	[513.64227295 444.33233643 0.84418899]	[547.04272461 528.97918701 0.838054 ]	[428.93768311 521.35107422 0.71795511]	[392.9697876 521.36663818 0.71348757]	[418.76669312 662.44085693 0.82697821]	[436.63949585 767.62939453 0.84442461]	[467.44830322 521.33703613 0.69387454]	[482.83187866 670.12597656 0.82170665]	[5.11055817e+02 8.29085876e+02 7.66931474e-01]	[418.79470825 274.8999939 0.95581985]	[441.81469727 274.962677 0.95112926]	[400.6076355 264.73965454 0.86906779]	[459.78305054 269.85546875 0.80029857]	[5.03265869e+02 8.59996155e+02 7.45398402e-01]	[5.23810242e+02 8.57366943e+02 7.53108799e-01]	[5.08508209e+02 8.31875610e+02 5.97196579e-01]	[4.39112732e+02 7.95893921e+02 7.37363160e-01]	[4.18775055e+02 7.93251282e+02 7.77771175e-01]	[4.41785400e+02 7.70274902e+02 6.98734522e-01]
[429.00027466 282.73260498 0.85194749]	[421.35653687 339.12347412 0.93174303]	[367.35684204 339.09625244 0.85941017]	[323.82739258 436.58911133 0.83745247]	[287.83572388 521.29473877 0.86276549]	[480.29888916 339.11987305 0.91516924]	[518.69873047 441.67520142 0.90064615]	[554.70452881 521.41607666 0.86140084]	[428.96456909 521.27526855 0.7082569 ]	[393.01934814 521.29278564 0.71404135]	[418.76657104 662.36907959 0.823892 ]	[436.62515259 767.60675049 0.84736705]	[467.44473267 521.26037598 0.68529719]	[482.87271118 667.66864014 0.82360661]	[5.13626892e+02 8.29143005e+02 7.81257868e-01]	[418.71417236 272.48855591 0.94555306]	[441.75125122 274.92785645 0.95114225]	[398.16601562 264.76947021 0.85932571]	[459.6867981 267.33728027 0.74818522]	[5.03392334e+02 8.59979797e+02 7.50856340e-01]	[5.23915222e+02 8.54917664e+02 7.55902886e-01]	[5.11058838e+02 8.34376526e+02 5.69864690e-01]	[4.39129486e+02 7.95839294e+02 7.62049198e-01]	[418.79470825 790.83422852 0.79873663]	[4.41760529e+02 7.70268494e+02 7.11923718e-01]
[428.93652344 282.73965454 0.84890223]	[421.3230896 339.08395386 0.94040388]	[364.83581543 339.08584595 0.86607933]	[323.82989502 436.66882324 0.85139334]	[290.39007568 521.37457275 0.87434566]	[480.2477417 339.07141113 0.91113591]	[518.7902832 439.1953125 0.90598559]	[559.81011963 521.18292236 0.89716363]	[431.49508667 521.26397705 0.7123965 ]	[393.07366943 521.296875 0.71483076]	[418.76715088 662.35424805 0.82184118]	[436.61712646 767.61560059 0.84304422]	[469.98986816 521.24346924 0.67958593]	[482.9161377 670.09051514 0.81379092]	[5.16125916e+02 8.29137329e+02 7.83829212e-01]	[418.66079712 272.49203491 0.94027567]	[441.69619751 274.92807007 0.95503342]	[398.03585815 264.77505493 0.83949119]	[459.6111145 264.7605896 0.71601796]	[5.05896545e+02 8.62508484e+02 7.57411599e-01]	[5.23997070e+02 8.54910645e+02 7.55092680e-01]	[5.13581665e+02 8.34342468e+02 5.82083285e-01]	[4.39147797e+02 7.95828369e+02 7.72446275e-01]	[421.15905762 790.83587646 0.80914742]	[4.41741547e+02 7.70271057e+02 7.01141298e-01]
[426.40994263 282.76367188 0.84939152]	[421.31158447 339.05245972 0.94021201]	[364.82064819 339.08639526 0.8673538 ]	[326.31958008 436.67562866 0.84913528]	[292.89807129 523.80419922 0.88123995]	[480.21640015 336.68286133 0.9114849 ]	[521.22412109 439.19049072 0.91796511]	[562.30126953 516.20776367 0.87547123]	[431.55349731 521.26654053 0.71672773]	[395.52490234 521.29937744 0.71868896]	[418.77435303 662.44921875 0.82472426]	[436.64208984 767.64819336 0.84594572]	[472.52960205 521.269104 0.68229425]	[482.91186523 670.19238281 0.79798537]	[5.16191772e+02 8.29094116e+02 7.88092911e-01]	[418.60748291 274.87997437 0.9415133 ]	[439.32055664 274.95404053 0.96600652]	[395.59146118 267.27761841 0.83007807]	[457.11798096 267.30426025 0.66888928]	[5.05959045e+02 8.62534302e+02 7.57120490e-01]	[5.26406555e+02 8.54913635e+02 7.54501700e-01]	[5.13643372e+02 8.34272217e+02 5.84144413e-01]	[4.39153046e+02 7.98361755e+02 7.56441653e-01]	[421.16415405 793.26422119 0.79420727]	[4.41766052e+02 7.70279602e+02 7.00724125e-01]
[426.3611145 285.27212524 0.84686065]	[421.30877686 339.06436157 0.9404844 ]	[364.81359863 339.12973022 0.86730385]	[328.84759521 439.11096191 0.86490297]	[295.43814087 523.78277588 0.91436917]	[480.20648193 336.66036987 0.91314119]	[521.24847412 439.15264893 0.91815215]	[562.36053467 516.2130127 0.87933707]	[434.01559448 521.23895264 0.71598518]	[395.52645874 521.26239014 0.71729469]	[421.14987183 662.38330078 0.81710976]	[436.66860962 767.63513184 0.85044205]	[472.5640564 521.23919678 0.68140876]	[485.35067749 670.13562012 0.79884642]	[5.16223328e+02 8.29097168e+02 7.83535898e-01]	[418.572052 274.93521118 0.94826186]	[439.27380371 274.98364258 0.96970117]	[395.56750488 267.33895874 0.82579917]	[457.09713745 267.31225586 0.7182892 ]	[5.05984528e+02 8.65076477e+02 7.38398075e-01]	[5.26435669e+02 8.57424927e+02 7.32787430e-01]	[5.16113892e+02 8.34271606e+02 5.73253214e-01]	[4.39142090e+02 7.95848267e+02 7.53948748e-01]	[421.16690063 793.21954346 0.79764301]	[4.41779480e+02 7.70272949e+02 7.14595318e-01]
[426.35421753 287.82318115 0.84497017]	[421.31298828 339.13833618 0.93894053]	[364.83126831 339.20370483 0.86530948]	[328.88430786 439.23623657 0.88224292]	[295.52157593 523.80212402 0.92628253]	[480.21832275 339.05682373 0.91062754]	[521.23461914 439.197052 0.92269009]	[562.33343506 521.1887207 0.91410017]	[434.04702759 521.21148682 0.7105667 ]	[395.57070923 521.23034668 0.72113454]	[421.29312134 659.86486816 0.81269026]	[439.08395386 767.63635254 0.86798131]	[472.5612793 518.77752686 0.67494631]	[482.95028687 670.11425781 0.79036868]	[5.16177612e+02 8.29148438e+02 7.75201082e-01]	[418.56594849 275.00393677 0.95634556]	[439.26116943 275.03768921 0.97531772]	[395.56008911 269.82626343 0.82207668]	[457.08654785 267.35882568 0.72219145]	[5.05991028e+02 8.67645569e+02 7.72864759e-01]	[5.26457275e+02 8.62495728e+02 7.31490195e-01]	[5.13591309e+02 8.34365479e+02 5.55803657e-01]	[4.39176575e+02 7.95799194e+02 7.78075993e-01]	[421.21121216 790.80480957 0.82083488]	[4.41826111e+02 7.70293640e+02 7.25576282e-01]
[426.37658691 290.36859131 0.85445935]	[421.32983398 339.23248291 0.93034583]	[364.85638428 339.28964233 0.8542788 ]	[331.40356445 439.31472778 0.88175416]	[295.56515503 523.940979 0.90858012]	[480.26568604 339.12689209 0.91221255]	[521.19110107 439.24890137 0.91885448]	[562.2578125 521.41925049 0.92027277]	[434.07897949 521.32141113 0.71691036]	[395.58648682 521.33483887 0.72185063]	[423.88027954 662.34069824 0.80347955]	[439.11181641 767.62030029 0.87631083]	[472.58557129 521.31658936 0.67929387]	[482.95449829 675.28320312 0.76792085]	[5.13600159e+02 8.31758484e+02 7.62830973e-01]	[418.58856201 275.08517456 0.96827793]	[439.27859497 275.11169434 0.97627807]	[398.02450562 272.37020874 0.84623301]	[457.09536743 272.36328125 0.73030108]	[5.05927002e+02 8.70195740e+02 7.98912764e-01]	[5.26406555e+02 8.67589355e+02 7.56489456e-01]	[5.08536774e+02 8.44558472e+02 5.66487551e-01]	[4.39208954e+02 7.95816162e+02 7.75737166e-01]	[421.21673584 790.79888916 0.8173517 ]	[4.41816864e+02 7.70276306e+02 7.40497291e-01]
[426.43408203 292.87774658 0.86287737]	[421.34744263 341.72970581 0.91377872]	[367.38095093 341.81384277 0.82859761]	[331.43798828 441.67828369 0.88678652]	[295.6026001 523.9730835 0.90360284]	[480.30072021 339.24502563 0.90420312]	[518.78100586 441.77261353 0.91618747]	[559.71099854 524.00183105 0.87154269]	[436.54568481 521.30548096 0.72342223]	[398.05661011 521.30682373 0.74182338]	[428.94226074 657.2767334 0.76294625]	[439.11929321 767.60998535 0.87699032]	[472.56613159 521.3059082 0.67651981]	[482.95333862 680.36639404 0.77211779]	[5.11099731e+02 8.31751770e+02 7.71988928e-01]	[418.62814331 277.4614563 0.96794552]	[439.33108521 277.50384521 0.97452503]	[398.08163452 272.45803833 0.87617171]	[457.17593384 274.88317871 0.7582978 ]	[5.03420013e+02 8.70301636e+02 8.34984183e-01]	[5.23952209e+02 8.70128784e+02 7.92072177e-01]	[5.08498810e+02 8.44593018e+02 5.44616222e-01]	[439.21115112 793.32849121 0.79894304]	[421.21401978 790.73925781 0.84423393]	[4.41790070e+02 7.72706482e+02 7.38894761e-01]
[428.96697998 292.94848633 0.86953086]	[421.38995361 341.79418945 0.89944249]	[369.95458984 344.26428223 0.8261739 ]	[331.39056396 441.7901001 0.87364334]	[295.61257935 526.4229126 0.89225173]	[480.34875488 341.68450928 0.88752651]	[518.73266602 444.41644287 0.87100881]	[554.66522217 531.58215332 0.80918628]	[434.12097168 521.33221436 0.7171014 ]	[398.03720093 521.34326172 0.72999537]	[431.54260254 657.3215332 0.76227528]	[439.14221191 767.54364014 0.8728894 ]	[472.55419922 521.33447266 0.68084925]	[482.89666748 677.79248047 0.77530926]	[5.08542999e+02 8.31848511e+02 7.52283335e-01]	[418.66067505 277.52987671 0.96731669]	[441.70672607 277.54953003 0.96577674]	[398.14328003 274.94403076 0.89701706]	[459.6499939 274.9367981 0.78201473]	[5.03345276e+02 8.72731689e+02 8.22027564e-01]	[5.23865540e+02 8.70214050e+02 7.94424891e-01]	[5.05952728e+02 8.47164368e+02 5.64791501e-01]	[439.25048828 793.32727051 0.79927731]	[421.24707031 790.73638916 0.83852845]	[4.41806824e+02 7.70240295e+02 7.42839992e-01]
[431.480896 293.02685547 0.87961572]	[423.78897095 344.32723999 0.87944198]	[369.97860718 344.32608032 0.82005477]	[331.41793823 441.83758545 0.87113744]	[295.58001709 526.50317383 0.88099557]	[482.71502686 341.83007812 0.86615479]	[518.65167236 451.99801636 0.83757252]	[547.07006836 539.30291748 0.88002157]	[436.56030273 523.82128906 0.72234744]	[398.0559082 523.81616211 0.73891193]	[434.04037476 659.82574463 0.77297044]	[439.13751221 767.56030273 0.86922896]	[472.61083984 523.81994629 0.68489712]	[482.83175659 685.48388672 0.79495537]	[5.05885803e+02 8.34385254e+02 7.60935128e-01]	[418.71673584 277.58984375 0.95978594]	[441.7696228 277.61026001 0.9579969 ]	[398.19116211 275.00045776 0.91602349]	[459.76568604 275.04388428 0.81543517]	[5.03309998e+02 8.72814148e+02 7.91219175e-01]	[5.23802429e+02 8.70280212e+02 7.73016334e-01]	[5.03346344e+02 8.49676086e+02 6.11590385e-01]	[4.39306335e+02 7.93323792e+02 7.86094248e-01]	[421.28268433 790.74475098 0.8294422 ]	[4.41783020e+02 7.70219360e+02 7.46218622e-01]
[434.03140259 295.45346069 0.89734334]	[423.83666992 346.89016724 0.86224347]	[369.97485352 346.8621521 0.81254321]	[331.38531494 441.89556885 0.85891116]	[295.53143311 528.97747803 0.88055593]	[482.79867554 344.33587646 0.85602611]	[516.13226318 454.59518433 0.82382917]	[546.92114258 541.80548096 0.91443765]	[434.10281372 523.87512207 0.72795951]	[398.02670288 523.86248779 0.74454695]	[431.55773926 662.36437988 0.78130692]	[439.12652588 767.56872559 0.87296438]	[472.54049683 523.88592529 0.69098771]	[482.82009888 685.51074219 0.8008284 ]	[5.03440826e+02 8.36939758e+02 7.66968071e-01]	[418.78897095 277.65966797 0.95023996]	[441.85656738 277.66067505 0.93201256]	[400.6138916 275.06015015 0.92008913]	[459.85668945 275.0958252 0.83825779]	[5.00844025e+02 8.72886353e+02 7.81133115e-01]	[5.21343384e+02 8.72746765e+02 7.72508144e-01]	[5.03259430e+02 8.49769958e+02 6.11409187e-01]	[441.68850708 795.79003906 0.80221206]	[421.32098389 790.79309082 0.8264178 ]	[4.41771851e+02 7.70213806e+02 7.66794682e-01]
[436.55892944 295.50363159 0.91836208]	[423.89932251 349.44082642 0.85808158]	[372.45874023 346.90350342 0.81138754]	[331.40905762 441.90350342 0.85893214]	[295.5161438 529.01977539 0.87460482]	[482.87512207 349.38897705 0.84348667]	[513.58886719 457.12173462 0.83766139]	[544.42993164 544.31268311 0.93085754]	[434.03729248 523.88806152 0.72077584]	[395.58779907 523.86761475 0.73510498]	[431.52130127 662.39794922 0.78602147]	[439.121521 767.56488037 0.86507934]	[470.02496338 523.89971924 0.69347543]	[482.77761841 688.01525879 0.78769201]	[5.03332581e+02 8.39476807e+02 7.75389254e-01]	[421.20874023 277.70376587 0.94677037]	[444.31295776 277.72772217 0.90484989]	[400.66156006 275.08953857 0.92627275]	[462.23703003 277.55239868 0.81888127]	[5.00820129e+02 8.72904907e+02 7.88772345e-01]	[5.21305176e+02 8.72735229e+02 7.84150422e-01]	[5.00819305e+02 8.52185791e+02 5.92931271e-01]	[441.69366455 793.34118652 0.79886526]	[421.33023071 790.7901001 0.82522166]	[4.41776855e+02 7.70201050e+02 7.53412187e-01]
[436.62588501 295.53747559 0.93350136]	[426.36703491 351.91522217 0.85117495]	[372.52502441 346.89828491 0.8166917 ]	[331.39321899 441.9095459 0.85282099]	[295.50543213 529.02429199 0.87400305]	[482.91793823 349.45147705 0.84321517]	[513.57904053 457.21359253 0.85818976]	[544.33331299 544.47332764 0.93052632]	[431.54812622 523.95709229 0.71248657]	[395.55462646 523.92010498 0.72695822]	[431.4675293 662.46002197 0.78709906]	[439.10113525 767.61138916 0.86270678]	[469.96856689 523.98028564 0.68684143]	[482.72610474 688.07971191 0.77743208]	[5.03301361e+02 8.41973389e+02 7.73806155e-01]	[421.26800537 280.11749268 0.92892718]	[444.34289551 280.13989258 0.89149177]	[400.7331543 275.1105957 0.92000902]	[462.27249146 277.5579834 0.85990888]	[5.00778595e+02 8.75331665e+02 7.71973193e-01]	[5.21265320e+02 8.72758118e+02 7.62316227e-01]	[5.00803070e+02 8.52178223e+02 5.78095317e-01]	[441.69274902 793.34698486 0.80007875]	[421.3152771 790.79650879 0.82445598]	[4.41768066e+02 7.70261719e+02 7.42959082e-01]
[436.66305542 295.53253174 0.9354369 ]	[426.42132568 351.94711304 0.84808552]	[374.97424316 349.39089966 0.82061428]	[331.41339111 441.90808105 0.85332936]	[295.48895264 531.55450439 0.86659545]	[482.96514893 351.92218018 0.8352378 ]	[511.05145264 457.19509888 0.851381 ]	[541.91424561 544.515625 0.92226815]	[431.54388428 523.9395752 0.72262692]	[395.5484314 523.93371582 0.73269564]	[428.93850708 664.87701416 0.79471123]	[439.08679199 767.60180664 0.85581744]	[469.97930908 523.94641113 0.69512796]	[480.37329102 690.61627197 0.77245551]	[5.03233795e+02 8.44599548e+02 7.80513287e-01]	[421.32263184 280.11715698 0.92142016]	[444.3782959 280.15899658 0.87963927]	[400.78945923 275.12106323 0.92038178]	[462.29199219 277.59542847 0.86712235]	[5.00664368e+02 8.75313232e+02 7.76199639e-01]	[5.18749817e+02 8.72781799e+02 7.77130127e-01]	[5.00796997e+02 8.52378113e+02 5.46943963e-01]	[4.39293304e+02 7.93339722e+02 7.90400624e-01]	[421.27880859 790.78320312 0.81085646]	[4.41763428e+02 7.70259399e+02 7.47181594e-01]
[436.69226074 295.54370117 0.93898475]	[426.44308472 351.96511841 0.84665513]	[374.98336792 349.38845825 0.82248139]	[331.39639282 444.30633545 0.85106003]	[295.47946167 531.62554932 0.86499357]	[485.36535645 351.96987915 0.83714318]	[511.05731201 459.60067749 0.85498238]	[541.90386963 544.527771 0.91946387]	[431.51828003 523.97137451 0.71293479]	[395.51950073 523.95568848 0.72260529]	[426.45004272 662.44970703 0.79491645]	[439.07958984 767.62768555 0.85560644]	[469.97595215 526.40032959 0.68947196]	[480.3399353 690.63641357 0.76803768]	[5.00861023e+02 8.47151184e+02 8.05727720e-01]	[421.35256958 280.13342285 0.91437829]	[444.39956665 280.17672729 0.87206191]	[400.82406616 275.12176514 0.91829085]	[462.30300903 277.59094238 0.87710321]	[5.00677460e+02 8.77953369e+02 7.79921710e-01]	[5.18751160e+02 8.72921265e+02 7.72668839e-01]	[5.00741333e+02 8.54837585e+02 5.69190502e-01]	[4.39297699e+02 7.93320740e+02 7.91208029e-01]	[421.29025269 790.77966309 0.80817235]	[4.41753021e+02 7.72702820e+02 7.43753195e-01]
[439.06768799 295.54129028 0.93782628]	[426.44018555 352.02133179 0.85275471]	[374.98251343 349.40118408 0.82223135]	[331.38925171 444.33831787 0.84649915]	[295.46264648 534.11828613 0.86501551]	[485.3649292 354.46932983 0.84248912]	[511.08853149 459.68313599 0.86477482]	[541.89807129 546.94415283 0.91444302]	[429.0010376 526.45996094 0.70568806]	[393.0670166 526.41082764 0.7111187 ]	[426.34463501 664.98077393 0.81926644]	[439.09011841 767.61065674 0.86727363]	[467.43878174 526.48193359 0.69090146]	[480.29898071 690.64355469 0.76372194]	[5.00808624e+02 8.47130798e+02 7.98894107e-01]	[421.3687439 280.13446045 0.91178262]	[444.41900635 280.17501831 0.86800724]	[400.85635376 275.12573242 0.90694171]	[462.32440186 277.5821228 0.87412238]	[4.95644409e+02 8.77967773e+02 7.23534107e-01]	[5.11098358e+02 8.75348694e+02 7.15160012e-01]	[5.00722595e+02 8.54809387e+02 5.65545738e-01]	[439.24880981 793.32287598 0.80230075]	[421.26620483 790.76702881 0.8300395 ]	[4.41785858e+02 7.70274597e+02 7.67661691e-01]
[439.07888794 295.55081177 0.94039011]	[426.45129395 352.02706909 0.85252011]	[374.99258423 349.41210938 0.823906 ]	[331.40866089 444.31930542 0.84906572]	[295.45413208 534.11987305 0.8600893 ]	[485.38009644 354.46307373 0.84108531]	[511.0562439 459.65487671 0.86289597]	[541.91534424 546.98547363 0.91053045]	[431.53924561 528.99041748 0.6968621 ]	[395.51907349 526.48638916 0.70128429]	[423.86727905 665.00653076 0.82384157]	[439.07778931 767.58178711 0.8652935 ]	[469.97732544 529.01953125 0.67538011]	[480.31668091 690.68048096 0.77049255]	[5.00783875e+02 8.49610596e+02 8.18498433e-01]	[421.3782959 280.14157104 0.9094705 ]	[444.43084717 280.18118286 0.86630154]	[400.855896 275.12652588 0.90705794]	[462.33187866 277.57327271 0.86843145]	[4.93133514e+02 8.77990112e+02 7.29910254e-01]	[5.11030243e+02 8.75368835e+02 7.26600289e-01]	[5.00728882e+02 8.54905579e+02 5.72412491e-01]	[439.24053955 793.34484863 0.80867571]	[421.26461792 790.78521729 0.84008962]	[4.41774597e+02 7.70223694e+02 7.69767284e-01]
[439.07897949 295.55178833 0.94041151]	[426.45397949 352.0249939 0.85173428]	[374.99362183 349.40960693 0.82383829]	[331.41574097 444.30892944 0.85048801]	[295.45407104 534.11871338 0.86051357]	[485.38543701 354.46502686 0.8405568 ]	[511.03311157 459.60971069 0.85078728]	[541.91119385 546.97918701 0.9112215 ]	[431.53259277 526.51751709 0.69722855]	[395.51773071 526.46478271 0.70223963]	[423.86532593 665.00195312 0.82381225]	[439.07794189 767.58410645 0.86552155]	[469.97485352 528.99481201 0.67605615]	[480.31668091 690.66955566 0.77126908]	[5.00787384e+02 8.49597046e+02 8.17550182e-01]	[421.37896729 280.14199829 0.9092961 ]	[444.43267822 280.18237305 0.86591369]	[400.85632324 275.12719727 0.90741575]	[462.3324585 277.57659912 0.86802965]	[4.93131561e+02 8.77980530e+02 7.28017449e-01]	[5.11032623e+02 8.75359863e+02 7.24490285e-01]	[5.00735931e+02 8.54886536e+02 5.74029803e-01]	[439.23773193 793.34277344 0.80733413]	[421.26202393 790.78405762 0.83958256]	[4.41776825e+02 7.70228149e+02 7.69451380e-01]
[439.0791626 295.56628418 0.94159907]	[426.45263672 354.47872925 0.86202395]	[374.98132324 349.4468689 0.82493567]	[331.41491699 444.33300781 0.84601313]	[295.47207642 534.15197754 0.86402541]	[485.38793945 354.49957275 0.84570229]	[511.08547974 459.66067505 0.85915649]	[541.94610596 547.04217529 0.90497011]	[431.51324463 526.50823975 0.70133322]	[395.5111084 526.46234131 0.70487261]	[423.83700562 664.96374512 0.82118618]	[439.07452393 767.57159424 0.86028671]	[467.49691772 528.97509766 0.67843962]	[480.29281616 693.23291016 0.75799608]	[5.00779663e+02 8.49587769e+02 8.16680610e-01]	[421.37329102 280.16049194 0.9069432 ]	[444.43215942 280.19586182 0.8649205 ]	[400.84716797 277.48178101 0.91328025]	[462.33535767 277.5798645 0.86857021]	[4.93097351e+02 8.80499146e+02 7.20936716e-01]	[5.11015411e+02 8.75396851e+02 7.19294310e-01]	[5.00740051e+02 8.54848938e+02 5.80726504e-01]	[439.25054932 795.79779053 0.798675 ]	[421.2567749 790.80755615 0.82448596]	[4.41773773e+02 7.70197388e+02 7.54744887e-01]
[436.69445801 295.58605957 0.94125754]	[426.44573975 354.50323486 0.86768645]	[372.55169678 351.93359375 0.82382429]	[331.44921875 444.37298584 0.84265685]	[295.45962524 534.15722656 0.86259472]	[485.36038208 354.51678467 0.85119361]	[511.08865356 459.65289307 0.86100006]	[544.31988525 549.52032471 0.89958644]	[431.51953125 526.52111816 0.70492703]	[395.50357056 526.48858643 0.70454127]	[421.39648438 665.02618408 0.8409487 ]	[439.07147217 767.54779053 0.85969925]	[467.50350952 528.9866333 0.67987108]	[480.28244019 693.20111084 0.75652868]	[5.00756653e+02 8.47071838e+02 7.89078593e-01]	[421.34634399 280.18154907 0.9066835 ]	[444.41638184 280.22528076 0.8646338 ]	[400.80593872 277.5032959 0.92298353]	[462.33651733 277.61331177 0.85143894]	[4.90488403e+02 8.80503601e+02 7.11458981e-01]	[5.05982849e+02 8.75400635e+02 7.12211788e-01]	[5.00745789e+02 8.52320190e+02 5.70905507e-01]	[439.26107788 795.80664062 0.80223554]	[421.26617432 790.81530762 0.82422984]	[4.41769196e+02 7.70167969e+02 7.56153345e-01]
[436.65338135 295.65011597 0.93888605]	[426.36968994 354.56491089 0.88639176]	[372.50143433 354.47109985 0.82831907]	[331.41641235 446.91470337 0.82242149]	[295.47842407 536.69763184 0.86928898]	[482.93029785 354.55163574 0.8613655 ]	[511.06948853 459.59750366 0.84410226]	[544.36187744 549.55688477 0.89298588]	[434.02139282 529.02624512 0.69924462]	[395.527771 526.51861572 0.70599443]	[421.35876465 665.06463623 0.83317536]	[439.08789062 767.59143066 0.85784489]	[470.00454712 529.05895996 0.66799337]	[480.28631592 690.69378662 0.75492203]	[4.98194244e+02 8.47094543e+02 7.76727796e-01]	[421.29562378 282.68359375 0.90551567]	[444.3699646 282.7414856 0.86005408]	[400.75967407 277.55282593 0.92301238]	[462.29177856 277.66955566 0.83405215]	[4.85488007e+02 8.80453003e+02 7.18501687e-01]	[5.05872101e+02 8.75368225e+02 7.42511213e-01]	[4.98134644e+02 8.52328064e+02 5.68622351e-01]	[4.39184662e+02 7.95856018e+02 7.56546319e-01]	[421.20791626 790.83532715 0.79116112]	[4.41808655e+02 7.70211853e+02 7.30352461e-01]
[436.64810181 298.00244141 0.93933392]	[426.35018921 354.57455444 0.88902986]	[372.49819946 354.49102783 0.82909578]	[331.44268799 446.9206543 0.82347256]	[295.51968384 536.73742676 0.87422669]	[482.90609741 354.55001831 0.86479294]	[511.0977478 459.6477356 0.86145723]	[544.37091064 549.52862549 0.895854 ]	[434.02340698 529.05767822 0.69832933]	[395.54382324 528.98931885 0.70738178]	[421.36624146 665.02984619 0.83208698]	[439.08990479 767.59625244 0.85830474]	[470.00643921 531.56671143 0.6655584 ]	[480.30819702 693.22161865 0.74791414]	[4.98243530e+02 8.47111267e+02 7.79844880e-01]	[421.29138184 282.71389771 0.90395141]	[444.36459351 282.77993774 0.85866463]	[400.74932861 277.5569458 0.92170167]	[462.27331543 277.69262695 0.8268975 ]	[4.87955597e+02 8.80484436e+02 7.17023611e-01]	[5.05913239e+02 8.75395630e+02 7.39784956e-01]	[4.98186249e+02 8.52349854e+02 5.67152262e-01]	[4.39186951e+02 7.95863647e+02 7.59229124e-01]	[421.20043945 790.8404541 0.7937628 ]	[4.41814697e+02 7.70213928e+02 7.34275281e-01]
[436.61730957 298.01895142 0.93603814]	[423.92120361 354.57073975 0.89183068]	[372.47610474 354.50180054 0.82849342]	[331.43411255 446.97460938 0.81503344]	[295.5463562 536.73577881 0.87870139]	[482.8972168 354.53826904 0.86553633]	[511.08917236 459.60678101 0.85291505]	[544.35736084 547.07043457 0.90022218]	[434.06988525 531.57208252 0.69873166]	[395.57806396 529.027771 0.70591688]	[421.35653687 665.06585693 0.83408225]	[439.07681274 767.58428955 0.84838033]	[472.53729248 534.10217285 0.65855432]	[480.31140137 693.23706055 0.75787765]	[5.00696930e+02 8.49582581e+02 8.11791658e-01]	[421.26773071 282.72866821 0.90263289]	[444.33947754 285.26794434 0.86260527]	[400.73721313 277.559021 0.91843772]	[462.26452637 277.70944214 0.82223064]	[4.87977661e+02 8.83050354e+02 7.27047920e-01]	[5.05952393e+02 8.77924927e+02 7.31265903e-01]	[5.00689667e+02 8.54823425e+02 5.78760386e-01]	[4.39178680e+02 7.95842896e+02 7.46399224e-01]	[4.21186798e+02 7.90835510e+02 7.85398006e-01]	[4.41813385e+02 7.70190552e+02 7.31807768e-01]
[436.61346436 298.02670288 0.93541616]	[423.91931152 354.56970215 0.8922658 ]	[372.47897339 354.50213623 0.8292253 ]	[331.44067383 446.95678711 0.81761318]	[295.54708862 536.73406982 0.8782295 ]	[482.88821411 354.5317688 0.86616093]	[511.07623291 457.22070312 0.84744185]	[544.35601807 547.06793213 0.90069145]	[434.07098389 531.55560303 0.69894809]	[395.58218384 529.01062012 0.70733833]	[421.3565979 665.05914307 0.83523917]	[439.0798645 767.57983398 0.85035384]	[472.53622437 531.60736084 0.65931535]	[480.30749512 693.25091553 0.75654101]	[5.00694641e+02 8.49593628e+02 8.14725041e-01]	[421.26480103 282.73739624 0.9022882 ]	[444.33865356 285.28222656 0.86331958]	[400.73660278 277.55529785 0.91851014]	[462.26824951 277.71090698 0.82285041]	[4.87976349e+02 8.83054932e+02 7.28485465e-01]	[5.05950073e+02 8.77931152e+02 7.32817471e-01]	[5.00687073e+02 8.54837646e+02 5.79670966e-01]	[4.39187256e+02 7.95847778e+02 7.49231160e-01]	[4.21195801e+02 7.90839722e+02 7.87555456e-01]	[4.41809662e+02 7.70184937e+02 7.36410022e-01]
[436.59658813 298.02133179 0.93179893]	[423.90640259 354.56713867 0.89467663]	[372.46405029 354.50518799 0.82813561]	[331.4336853 449.44439697 0.81535274]	[295.57666016 539.26208496 0.8933568 ]	[482.87698364 354.52020264 0.86771178]	[511.07525635 459.59259033 0.84464931]	[544.35174561 547.046875 0.90463006]	[434.07418823 529.05004883 0.70059919]	[395.57983398 528.98828125 0.70854181]	[421.35971069 665.02783203 0.8404125 ]	[439.08578491 767.56524658 0.85138619]	[472.55319214 531.55340576 0.66378802]	[480.3147583 693.20123291 0.76309645]	[5.00749542e+02 8.47129272e+02 8.11498463e-01]	[421.24639893 282.72937012 0.90369767]	[444.31900024 285.27566528 0.86554301]	[400.715271 277.59494019 0.92128414]	[462.24188232 277.7300415 0.80939859]	[4.88004944e+02 8.85597961e+02 7.40627110e-01]	[5.05985504e+02 8.80466858e+02 7.16888368e-01]	[5.00744385e+02 8.52366821e+02 5.81969082e-01]	[4.39168121e+02 7.95798035e+02 7.55416036e-01]	[421.18618774 790.8012085 0.80169129]	[4.41831268e+02 7.70181946e+02 7.33065605e-01]
[436.55621338 298.03259277 0.9224537 ]	[423.89224243 354.55682373 0.89592206]	[372.45999146 354.49084473 0.82867098]	[331.42541504 449.48178101 0.81289017]	[295.64251709 541.73779297 0.90604043]	[482.86090088 354.50735474 0.86964244]	[511.05273438 457.17797852 0.83509767]	[544.33892822 547.01647949 0.90964109]	[434.06832886 531.5380249 0.70494068]	[395.57873535 529.00494385 0.71274889]	[421.37124634 665.00537109 0.83874202]	[439.08389282 767.56951904 0.85460961]	[472.52731323 531.57281494 0.66743225]	[480.32855225 690.6796875 0.7647962 ]	[5.00755707e+02 8.47154602e+02 8.06431115e-01]	[421.22058105 282.72219849 0.90506828]	[441.92913818 285.30322266 0.86886114]	[400.69259644 277.59008789 0.92398936]	[462.21481323 280.12423706 0.80376506]	[4.90513031e+02 8.88099548e+02 7.45546341e-01]	[5.06019897e+02 8.83011047e+02 7.14856565e-01]	[5.00731415e+02 8.52392700e+02 5.72543681e-01]	[4.39163391e+02 7.95799316e+02 7.55973279e-01]	[421.18353271 790.79797363 0.8038401 ]	[4.41833405e+02 7.70183472e+02 7.37716973e-01]
[434.11090088 298.07983398 0.91287601]	[423.91195679 354.57440186 0.89567602]	[372.46902466 354.53051758 0.83551049]	[333.94042969 449.47253418 0.82906926]	[298.05310059 541.73455811 0.90685499]	[482.88378906 354.51544189 0.86749905]	[513.56402588 457.21517944 0.84494102]	[544.41174316 547.00006104 0.90608609]	[434.07614136 529.02685547 0.70775598]	[395.58306885 526.50830078 0.71667224]	[421.33065796 664.98626709 0.84017313]	[439.08163452 767.58929443 0.85098588]	[472.53259277 531.54052734 0.67010987]	[480.31558228 690.63580322 0.76494336]	[5.00746399e+02 8.49598511e+02 7.95422196e-01]	[421.17532349 285.24743652 0.89889324]	[441.90823364 287.80609131 0.8749882 ]	[400.64691162 277.65209961 0.91902143]	[462.21398926 280.15631104 0.80629295]	[4.87948792e+02 8.88158325e+02 7.42634118e-01]	[5.05960236e+02 8.83090759e+02 7.16120601e-01]	[5.00734558e+02 8.54874634e+02 5.47168374e-01]	[4.39177124e+02 7.95835754e+02 7.57741570e-01]	[421.19525146 790.83331299 0.79761153]	[4.41836212e+02 7.70223145e+02 7.27531135e-01]
[434.06106567 298.10559082 0.90611148]	[423.9067688 354.57751465 0.89516091]	[372.47293091 354.55163574 0.83861005]	[333.98977661 452.0223999 0.83484745]	[298.11599731 541.78167725 0.90609229]	[482.88153076 354.51010132 0.86645997]	[513.57336426 457.20410156 0.83631372]	[544.46716309 547.06982422 0.88713646]	[434.09381104 531.59283447 0.70642436]	[395.59545898 529.0177002 0.7167182 ]	[421.3293457 664.96124268 0.83787906]	[439.08355713 767.59204102 0.85546291]	[472.55401611 534.1595459 0.66713852]	[480.30310059 693.1807251 0.75882602]	[5.00747192e+02 8.49626343e+02 8.01098466e-01]	[421.140625 285.29846191 0.89903188]	[441.87774658 287.84161377 0.88175845]	[400.63235474 277.66119385 0.91258758]	[462.209198 280.14871216 0.81819379]	[4.87951599e+02 8.88182861e+02 7.47758985e-01]	[5.05946289e+02 8.85570435e+02 7.19607830e-01]	[5.00736664e+02 8.54894897e+02 5.46929359e-01]	[4.39160553e+02 7.95826416e+02 7.60034442e-01]	[421.19000244 790.82122803 0.80295205]	[4.41842590e+02 7.70236206e+02 7.32001662e-01]
[434.04537964 298.11972046 0.90295738]	[423.91995239 354.5786438 0.89347339]	[372.48294067 354.56283569 0.84183317]	[334.04928589 452.04885864 0.84542429]	[298.13305664 541.7635498 0.90195787]	[482.89572144 354.51373291 0.86394095]	[513.61157227 457.17315674 0.83082789]	[544.49743652 549.48980713 0.8798666 ]	[436.53445435 534.10552979 0.70393854]	[395.59658813 529.0413208 0.71492106]	[421.3241272 664.98468018 0.83845723]	[439.08441162 767.5916748 0.85643554]	[475.0880127 536.67712402 0.66965574]	[480.30230713 693.16705322 0.7641359 ]	[5.00758453e+02 8.49615601e+02 7.93721557e-01]	[418.79736328 285.32839966 0.89698702]	[441.86660767 287.8633728 0.88351125]	[400.6171875 277.68624878 0.90880662]	[462.19470215 280.15170288 0.82255191]	[4.88006042e+02 8.88204285e+02 7.38696337e-01]	[5.05981415e+02 8.85589722e+02 7.14914620e-01]	[5.00728088e+02 8.54895874e+02 5.46378136e-01]	[4.39155518e+02 7.95845581e+02 7.62212396e-01]	[421.18911743 790.82757568 0.80466223]	[4.41843414e+02 7.70238159e+02 7.26646125e-01]
[434.03182983 298.12954712 0.89963722]	[426.33935547 354.58035278 0.89261222]	[372.478302 354.56869507 0.84204435]	[334.06509399 452.06100464 0.84804118]	[298.15847778 541.75445557 0.89961368]	[482.90292358 354.51293945 0.86290348]	[513.65539551 457.18423462 0.83963341]	[544.53381348 547.05926514 0.87689877]	[434.11474609 534.11651611 0.70401591]	[395.59802246 531.52886963 0.71362031]	[421.32778931 665.00469971 0.84033072]	[439.08825684 767.60009766 0.85926265]	[475.07235718 536.68652344 0.66886735]	[480.30459595 690.68652344 0.76185435]	[5.00780396e+02 8.49601318e+02 7.88765788e-01]	[418.78851318 287.79888916 0.89723527]	[441.85534668 287.87799072 0.88530886]	[400.6114502 277.69195557 0.90582782]	[462.19168091 280.14916992 0.82649559]	[4.87983154e+02 8.88207214e+02 7.37359643e-01]	[5.05970276e+02 8.85596069e+02 7.08793819e-01]	[5.00759705e+02 8.54879150e+02 5.46233177e-01]	[4.39152191e+02 7.95834106e+02 7.63602495e-01]	[421.18948364 790.81994629 0.80857736]	[4.41856781e+02 7.70243958e+02 7.25944102e-01]
[434.02944946 298.14031982 0.89794034]	[423.92147827 354.58294678 0.89430606]	[372.48376465 354.56719971 0.84241325]	[336.44549561 452.02371216 0.85027564]	[298.1965332 541.79229736 0.89638901]	[482.89630127 354.52041626 0.8651374 ]	[516.13201904 459.63763428 0.85783482]	[546.92047119 547.07000732 0.86916769]	[434.10601807 534.15307617 0.70595169]	[395.58944702 531.58300781 0.71433645]	[421.3352356 665.00189209 0.8388502 ]	[439.07965088 767.5904541 0.85623986]	[475.07049561 536.70184326 0.67060965]	[480.31030273 690.69030762 0.76649439]	[5.00762115e+02 8.49600830e+02 7.88070440e-01]	[418.7880249 287.81668091 0.89822018]	[441.85479736 287.88717651 0.8854633 ]	[400.61239624 277.68966675 0.90435201]	[462.19287109 280.14111328 0.82848084]	[4.88007690e+02 8.88214905e+02 7.39021838e-01]	[5.05981323e+02 8.85601135e+02 7.14566231e-01]	[5.00728424e+02 8.54870178e+02 5.44247270e-01]	[4.39164185e+02 7.95852051e+02 7.57793784e-01]	[421.19274902 790.83349609 0.79958117]	[4.41841827e+02 7.70226990e+02 7.29516923e-01]
[434.025177 298.15014648 0.89674139]	[423.90863037 354.58901978 0.89666915]	[372.47653198 354.57424927 0.84184623]	[336.44918823 452.05007935 0.85382915]	[298.19396973 541.82226562 0.8999089 ]	[482.88296509 354.52822876 0.8674714 ]	[516.19268799 459.73239136 0.87855816]	[546.93908691 549.48944092 0.86556125]	[434.10610962 534.16308594 0.70520014]	[395.58126831 531.59686279 0.71219283]	[421.33691406 665.00653076 0.83476216]	[439.07772827 767.59893799 0.85364211]	[475.08544922 536.70855713 0.67030615]	[480.30834961 690.70452881 0.7709164 ]	[5.00751190e+02 8.49623718e+02 7.95467734e-01]	[418.79037476 287.83135986 0.89856285]	[441.84875488 290.35183716 0.88692278]	[400.61123657 277.68728638 0.9047569 ]	[462.18969727 280.13439941 0.83126795]	[4.87984436e+02 8.88208313e+02 7.40373611e-01]	[5.05960449e+02 8.85594543e+02 7.15103149e-01]	[5.00726349e+02 8.54886841e+02 5.48038363e-01]	[4.39173248e+02 7.95847351e+02 7.57458031e-01]	[421.19943237 790.83502197 0.79885781]	[4.41832520e+02 7.70237427e+02 7.24209189e-01]
[434.02346802 298.16137695 0.89496565]	[423.90820312 354.58843994 0.89656013]	[372.48214722 354.57437134 0.84239054]	[336.45077515 452.05575562 0.85381877]	[298.19464111 541.81835938 0.8997227 ]	[482.87863159 354.52688599 0.86780047]	[516.21453857 459.72567749 0.88025647]	[546.94708252 547.06732178 0.86512792]	[434.10043335 534.16369629 0.70426893]	[395.57345581 531.59509277 0.70893568]	[421.32125854 665.0368042 0.83919787]	[439.07461548 767.59558105 0.85270274]	[475.07617188 536.71038818 0.66941148]	[480.31710815 690.71179199 0.7678073 ]	[5.00748718e+02 8.49643250e+02 8.02356958e-01]	[418.78994751 287.84811401 0.89915705]	[441.84585571 290.36480713 0.88880479]	[400.61047363 277.69421387 0.90370619]	[462.18774414 280.12985229 0.83273441]	[4.87993530e+02 8.88209473e+02 7.41502345e-01]	[5.05968933e+02 8.85596619e+02 7.18734384e-01]	[5.00720673e+02 8.54907959e+02 5.52274644e-01]	[4.39172058e+02 7.95834167e+02 7.61850536e-01]	[421.20065308 790.82720947 0.8040204 ]	[4.41828766e+02 7.70236877e+02 7.26797640e-01]
[434.02505493 298.1736145 0.89350349]	[423.91473389 354.58599854 0.89578891]	[372.49084473 354.5657959 0.84343064]	[336.44354248 452.07461548 0.85284424]	[298.18939209 541.78674316 0.89625949]	[482.8800354 354.52789307 0.86787689]	[518.63977051 459.71298218 0.881302 ]	[546.94732666 547.04089355 0.86983311]	[434.1020813 534.13873291 0.70397121]	[395.5793457 531.56854248 0.70693988]	[421.31503296 665.01507568 0.83797967]	[439.07647705 767.60369873 0.85161018]	[472.60678101 536.69415283 0.66876954]	[480.32894897 690.67132568 0.76975054]	[5.00733002e+02 8.49622803e+02 7.97835708e-01]	[418.79122925 287.86569214 0.8998096 ]	[441.84503174 290.37905884 0.89042783]	[400.61276245 277.70294189 0.90257692]	[462.18130493 280.13626099 0.83319944]	[4.87999908e+02 8.88187317e+02 7.43216038e-01]	[5.05969482e+02 8.85573120e+02 7.21510351e-01]	[5.00692566e+02 8.54871277e+02 5.50703228e-01]	[4.39170044e+02 7.95846924e+02 7.59225070e-01]	[421.19873047 790.83685303 0.79953986]	[4.41837891e+02 7.70246216e+02 7.24988461e-01]
[434.02276611 298.15997314 0.89505416]	[423.91738892 354.57510376 0.89421475]	[372.50231934 354.54977417 0.84195101]	[334.06207275 452.02096558 0.84586704]	[298.15307617 541.71466064 0.89526105]	[482.87188721 354.52120972 0.86719942]	[518.6427002 459.72857666 0.88570189]	[544.54504395 546.98193359 0.88573569]	[434.08734131 531.58728027 0.69518435]	[395.58828735 529.02526855 0.70157194]	[421.28213501 664.98266602 0.83876491]	[439.07791138 767.58947754 0.85000187]	[472.55764771 534.13769531 0.66167313]	[480.30526733 690.65185547 0.75684786]	[5.00692963e+02 8.49613647e+02 7.95086145e-01]	[418.79370117 287.84490967 0.89776683]	[441.8427124 290.36877441 0.88947427]	[400.61849976 277.69003296 0.90430319]	[462.18173218 280.14019775 0.83452523]	[4.85477966e+02 8.88124451e+02 7.38185167e-01]	[5.05887909e+02 8.83058899e+02 7.25615442e-01]	[5.00687164e+02 8.54859985e+02 5.51409423e-01]	[4.39174103e+02 7.95857361e+02 7.54357636e-01]	[4.21198761e+02 7.90841431e+02 7.90250063e-01]	[4.41824615e+02 7.70240356e+02 7.26956844e-01]
[434.02340698 298.1552124 0.89546901]	[423.91888428 354.57495117 0.89460707]	[372.49417114 354.54476929 0.84119314]	[334.06326294 449.52667236 0.84524703]	[298.13052368 541.72021484 0.89450598]	[482.87939453 354.5201416 0.8658874 ]	[518.6506958 459.78408813 0.89056528]	[544.53320312 546.95135498 0.89301765]	[434.06860352 531.5559082 0.69587231]	[395.57907104 529.00061035 0.70482606]	[421.28933716 665.01898193 0.83940279]	[439.0798645 767.58947754 0.84991693]	[472.5501709 534.09820557 0.66299415]	[480.28509521 690.62426758 0.75191438]	[5.00649078e+02 8.49602295e+02 7.80418396e-01]	[418.79382324 287.83679199 0.89689505]	[441.84524536 290.36148071 0.88875937]	[400.62002563 277.69174194 0.90651184]	[459.85766602 280.15408325 0.831029 ]	[4.85430450e+02 8.85656677e+02 7.38577843e-01]	[5.03470703e+02 8.83017334e+02 7.28656352e-01]	[4.98261078e+02 8.54856873e+02 5.39378703e-01]	[4.39188690e+02 7.95839905e+02 7.59979129e-01]	[421.21463013 790.83239746 0.79161829]	[4.41829163e+02 7.70250061e+02 7.20207155e-01]
[434.02090454 298.15213013 0.89555514]	[423.91918945 354.57229614 0.89417577]	[372.49752808 354.54281616 0.84104389]	[334.06414795 449.5177002 0.84540164]	[298.12844849 541.72186279 0.895033 ]	[482.87487793 354.5135498 0.86582458]	[518.64904785 459.77276611 0.8909176 ]	[544.53027344 546.95452881 0.89325309]	[434.07061768 531.56848145 0.69567925]	[395.58068848 529.01300049 0.70431101]	[421.29016113 665.02355957 0.83956397]	[439.07974243 767.59234619 0.84947538]	[472.54730225 534.1105957 0.66246951]	[480.28604126 690.62927246 0.75227976]	[5.00642365e+02 8.49610413e+02 7.83836305e-01]	[418.79290771 287.83062744 0.89681566]	[441.84384155 290.35736084 0.88845193]	[400.62005615 277.69073486 0.90741611]	[459.85922241 280.14257812 0.83120829]	[4.85434570e+02 8.85660706e+02 7.39054322e-01]	[5.03474976e+02 8.83018799e+02 7.29335725e-01]	[4.98253906e+02 8.54862488e+02 5.41559160e-01]	[4.39185699e+02 7.95847961e+02 7.59062111e-01]	[4.21212067e+02 7.90836121e+02 7.89995968e-01]	[4.41830139e+02 7.70250061e+02 7.19920933e-01]
[434.0269165 298.13998413 0.8979162 ]	[423.9161377 354.55996704 0.89363176]	[372.50109863 354.5234375 0.8391453 ]	[334.03244019 449.52157593 0.83981353]	[298.09436035 539.25933838 0.88541114]	[482.86126709 354.50634766 0.86688179]	[516.21026611 459.72229004 0.88153803]	[544.52160645 546.94799805 0.89464074]	[434.0524292 531.53240967 0.69887912]	[395.57458496 528.9710083 0.71003854]	[421.28390503 664.91711426 0.8355695 ]	[439.08850098 767.59851074 0.84767658]	[470.0496521 531.59094238 0.66541028]	[480.24920654 688.11273193 0.74756235]	[4.98273193e+02 8.47180420e+02 7.69234300e-01]	[418.79263306 287.81008911 0.89669758]	[441.85137939 290.34124756 0.88646775]	[400.61700439 277.68405151 0.90802336]	[459.85968018 280.14770508 0.82366055]	[4.85409851e+02 8.85622375e+02 7.15180278e-01]	[5.03451141e+02 8.80494995e+02 7.14602828e-01]	[4.98243683e+02 8.54834473e+02 5.33291876e-01]	[4.39183929e+02 7.95838501e+02 7.58767009e-01]	[4.21208618e+02 7.90828369e+02 7.90656507e-01]	[4.41842743e+02 7.70270813e+02 7.05167711e-01]
[434.05517578 298.09555054 0.90636605]	[423.91500854 354.53753662 0.89140785]	[372.50457764 354.48214722 0.83463728]	[333.98706055 449.4442749 0.83793646]	[298.07904053 536.67224121 0.86628747]	[482.86148071 354.4899292 0.86362588]	[516.21466064 459.71392822 0.88115096]	[544.49969482 546.96795654 0.89490396]	[434.00964355 528.98950195 0.69968832]	[395.54025269 526.4677124 0.71079952]	[421.30187988 662.44091797 0.82153958]	[439.08074951 767.60778809 0.84577507]	[470.01580811 529.04882812 0.67067987]	[480.234375 688.10131836 0.74139017]	[4.98201508e+02 8.49620178e+02 7.72999287e-01]	[421.14529419 285.26382446 0.89711177]	[441.87451172 287.82897949 0.88154995]	[400.63818359 277.63360596 0.91333187]	[462.19107056 280.11346436 0.80992043]	[4.85392822e+02 8.85629028e+02 7.15404868e-01]	[5.03439972e+02 8.80497620e+02 7.21290767e-01]	[4.98171112e+02 8.54889343e+02 5.38760662e-01]	[4.39219604e+02 7.95818298e+02 7.63450325e-01]	[421.24182129 790.82666016 0.79233748]	[4.41806671e+02 7.70277771e+02 7.01696992e-01]
[434.10848999 298.03256226 0.91677994]	[426.34423828 354.49227905 0.87988323]	[372.53475952 352.00476074 0.82897753]	[333.96224976 446.97128296 0.83441204]	[298.04168701 536.67285156 0.87014729]	[482.87060547 354.45214844 0.85661209]	[516.20513916 459.69656372 0.87783605]	[544.44085693 546.92132568 0.9125489 ]	[431.51785278 526.49633789 0.71135014]	[395.52102661 526.44152832 0.71544421]	[421.30654907 664.8661499 0.82912177]	[439.09884644 767.6104126 0.84793925]	[469.96398926 528.98303223 0.68529576]	[480.19729614 688.0980835 0.74515212]	[4.98130035e+02 8.49653259e+02 7.76397824e-01]	[421.18145752 282.71612549 0.90605879]	[441.9034729 285.28024292 0.87301409]	[400.66189575 277.59170532 0.91972798]	[462.20797729 277.71975708 0.79309165]	[4.85382507e+02 8.85569336e+02 7.20790267e-01]	[5.03426147e+02 8.77973145e+02 7.29224026e-01]	[4.95639862e+02 8.54916077e+02 5.46407938e-01]	[4.39191925e+02 7.95871704e+02 7.51327872e-01]	[4.21217438e+02 7.93225830e+02 7.81513751e-01]	[4.41834686e+02 7.70263489e+02 6.96225345e-01]
[436.53967285 295.62594604 0.91849208]	[426.34283447 352.00430298 0.86782348]	[372.54891968 351.92208862 0.82553428]	[333.99377441 444.42810059 0.85524529]	[298.01272583 531.62609863 0.86561948]	[482.85263062 351.93856812 0.85364872]	[516.15020752 459.59112549 0.85429597]	[544.43811035 544.48028564 0.92393428]	[434.02520752 526.48931885 0.7086007 ]	[395.56045532 526.41290283 0.71980447]	[421.31176758 662.43011475 0.82500601]	[439.097229 767.61499023 0.85495651]	[470.02688599 528.97894287 0.68006015]	[480.21231079 688.12304688 0.74502259]	[4.95686768e+02 8.49647705e+02 7.72391856e-01]	[421.20053101 280.20962524 0.91393125]	[441.90872192 282.70895386 0.87577128]	[400.65447998 277.55947876 0.93248171]	[462.19711304 277.72238159 0.81650901]	[4.82959900e+02 8.85656250e+02 7.44328678e-01]	[5.03370392e+02 8.80531128e+02 7.49427438e-01]	[4.95624969e+02 8.54915649e+02 5.46282649e-01]	[4.39211884e+02 7.95842346e+02 7.68017650e-01]	[421.2270813 790.83251953 0.79474038]	[4.41812408e+02 7.70262695e+02 7.07636058e-01]
[436.54415894 295.5378418 0.91350251]	[423.91940308 349.43057251 0.85854685]	[372.53411865 349.3855896 0.8212086 ]	[333.97064209 444.33416748 0.86610514]	[295.64486694 531.57659912 0.86379939]	[482.85470581 346.89672852 0.85161507]	[516.13769531 457.11499023 0.83780473]	[544.39666748 544.4765625 0.92812526]	[431.53314209 526.40429688 0.71222442]	[395.53677368 523.94708252 0.72439545]	[421.28302002 662.3994751 0.82444483]	[439.10852051 767.62408447 0.85785758]	[469.97143555 526.44470215 0.68672293]	[480.18920898 688.04962158 0.74787945]	[4.95668488e+02 8.47157532e+02 7.65976250e-01]	[421.19976807 280.11398315 0.92687815]	[441.9019165 280.16491699 0.8949573 ]	[400.65527344 277.49740601 0.93738866]	[462.20172119 277.61392212 0.85523272]	[4.82914001e+02 8.83020081e+02 7.23662019e-01]	[5.03304077e+02 8.75447205e+02 7.38956988e-01]	[4.95597687e+02 8.52354797e+02 5.47357738e-01]	[4.39175201e+02 7.95822693e+02 7.60426521e-01]	[421.21105957 790.80883789 0.79343188]	[4.41854797e+02 7.70292358e+02 6.99477494e-01]
[436.55911255 295.47601318 0.91333872]	[423.91455078 346.84579468 0.85653722]	[372.51315308 346.82980347 0.82287163]	[333.98675537 441.83181763 0.89399618]	[297.98953247 526.52392578 0.87602216]	[482.87286377 344.32302856 0.85838753]	[513.6227417 452.07125854 0.80292553]	[544.33526611 544.32037354 0.93528259]	[431.46798706 523.88806152 0.72836918]	[395.52542114 523.84533691 0.74163091]	[421.26812744 659.85424805 0.80056453]	[439.11721802 767.62615967 0.85717726]	[467.41677856 523.92907715 0.70990378]	[480.14697266 685.45025635 0.72554278]	[4.95691467e+02 8.44547302e+02 7.40701199e-01]	[421.22335815 277.68273926 0.95013219]	[441.92797852 277.71224976 0.90958261]	[400.66403198 275.03945923 0.92746103]	[462.22146606 277.47689819 0.83193517]	[4.82917145e+02 8.75412048e+02 7.18732893e-01]	[5.03339294e+02 8.72863342e+02 7.49230146e-01]	[4.93103180e+02 8.52249451e+02 5.43598890e-01]	[4.39178925e+02 7.95815247e+02 7.71083772e-01]	[421.22033691 790.80731201 0.80365402]	[4.41882629e+02 7.72722107e+02 6.86537862e-01]
[434.12854004 292.92538452 0.8833847 ]	[423.90820312 341.76531982 0.88079762]	[372.51660156 344.25033569 0.83562034]	[333.93856812 441.67962646 0.9018054 ]	[298.04162598 524.01812744 0.89199448]	[482.88754272 341.68667603 0.88747376]	[511.0480957 444.31195068 0.82092291]	[541.9519043 541.87042236 0.93340766]	[431.53277588 521.32550049 0.73810565]	[395.52075195 521.2857666 0.73935914]	[421.22061157 659.82763672 0.79247153]	[439.09393311 767.58978271 0.85759473]	[469.96731567 521.39501953 0.71157801]	[477.71786499 675.27282715 0.69889677]	[4.95660095e+02 8.41968323e+02 7.28985190e-01]	[421.21746826 277.52243042 0.96735787]	[441.9133606 277.5402832 0.93762016]	[400.65133667 272.49203491 0.89941108]	[462.2154541 274.95635986 0.81440938]	[4.82896698e+02 8.75362183e+02 7.17543364e-01]	[5.03366455e+02 8.72826111e+02 7.41117775e-01]	[4.90540588e+02 8.52187683e+02 5.49223900e-01]	[4.39161652e+02 7.95830444e+02 7.73742080e-01]	[421.19677734 790.81750488 0.8132605 ]	[4.41862610e+02 7.70279541e+02 7.06869841e-01]
[436.5737915 285.27087402 0.86436081]	[423.86178589 339.17678833 0.91190994]	[372.47067261 339.21072388 0.86084527]	[333.99102783 439.20095825 0.90413994]	[298.07000732 523.85296631 0.91356939]	[482.78686523 339.1156311 0.90878606]	[513.56744385 444.30755615 0.82979679]	[541.94628906 539.32318115 0.91379321]	[431.54248047 521.27618408 0.71850067]	[395.52807617 521.24200439 0.72387505]	[421.19387817 659.87249756 0.80397797]	[439.12057495 767.56213379 0.85967791]	[469.97167969 521.33044434 0.69601911]	[480.11590576 680.40710449 0.73181218]	[4.95620850e+02 8.36861023e+02 7.40842044e-01]	[421.21606445 274.98519897 0.97143441]	[441.92367554 274.98538208 0.92467523]	[400.64971924 267.29360962 0.87029684]	[462.18991089 269.83917236 0.71578592]	[4.82833313e+02 8.72830505e+02 7.81865358e-01]	[5.03292847e+02 8.72704956e+02 7.71659911e-01]	[4.93049988e+02 8.49706787e+02 5.57531178e-01]	[4.39133850e+02 7.95817871e+02 7.69714713e-01]	[421.18505859 790.80059814 0.82381678]	[4.44305908e+02 7.70229675e+02 6.87159240e-01]
[434.12127686 280.25448608 0.87109125]	[423.86627197 336.64916992 0.91662478]	[372.48797607 336.65576172 0.86225998]	[334.0430603 436.57150269 0.86577493]	[298.11361694 521.26086426 0.89928877]	[482.76519775 336.6086731 0.90833479]	[511.05725098 441.74841309 0.86127144]	[541.92260742 534.18048096 0.87814552]	[431.49868774 518.68286133 0.71461368]	[395.52972412 516.20880127 0.7123704 ]	[421.15240479 657.25805664 0.80221367]	[439.08569336 767.54632568 0.84112895]	[467.43240356 518.73638916 0.69528973]	[477.71060181 670.10015869 0.75416476]	[4.95620361e+02 8.29233521e+02 7.48724699e-01]	[421.18218994 272.47399902 0.94836074]	[441.91644287 274.8694458 0.91265792]	[400.6640625 262.20666504 0.88256562]	[462.1986084 264.80706787 0.81050092]	[4.82814056e+02 8.70182678e+02 7.94182062e-01]	[5.03279388e+02 8.67644348e+02 7.54146576e-01]	[4.93088898e+02 8.36911865e+02 4.99564320e-01]	[4.39169678e+02 7.93346558e+02 7.59531379e-01]	[421.20031738 790.79229736 0.80187285]	[4.41876343e+02 7.70230713e+02 6.63658440e-01]
[436.60671997 275.12786865 0.93447578]	[423.84603882 333.9357605 0.89020061]	[369.94979858 331.46331787 0.82110977]	[334.00970459 426.34524536 0.85525656]	[298.13729858 513.64105225 0.85933113]	[482.80685425 331.4208374 0.85484499]	[508.52487183 436.65002441 0.84641445]	[541.84747314 523.92248535 0.92495751]	[431.51431274 505.92337036 0.70829934]	[395.49325562 505.90924072 0.70601892]	[418.75827026 649.62927246 0.82655573]	[439.11376953 767.5390625 0.85183734]	[467.49343872 505.93078613 0.68806994]	[477.69250488 667.47088623 0.77736235]	[4.93125214e+02 8.26632202e+02 7.50900686e-01]	[421.24530029 259.71588135 0.91542751]	[444.3269043 262.20059204 0.86801392]	[400.67590332 257.00457764 0.92426229]	[462.21591187 257.17132568 0.73807698]	[4.82746613e+02 8.62551636e+02 7.60111153e-01]	[5.03264832e+02 8.57456238e+02 7.56211340e-01]	[4.90565002e+02 8.31822693e+02 5.56188762e-01]	[4.39152283e+02 7.95869324e+02 7.38984704e-01]	[4.21178986e+02 7.90833679e+02 7.69597471e-01]	[4.41894714e+02 7.70215881e+02 6.81977689e-01]
[436.57192993 275.02114868 0.9241637 ]	[423.86911011 328.84899902 0.86466187]	[369.97579956 326.32919312 0.81248951]	[334.00280762 421.3374939 0.89032942]	[298.19238281 508.44372559 0.86413825]	[482.83200073 326.32006836 0.85146958]	[508.52661133 434.04956055 0.80847621]	[541.82440186 523.78430176 0.92175519]	[431.51852417 503.45147705 0.7094484 ]	[393.07391357 503.43994141 0.7140466 ]	[418.7635498 647.08496094 0.84411556]	[439.10165405 767.50280762 0.85043442]	[469.98303223 503.45275879 0.6877678 ]	[477.73596191 664.94891357 0.7733317 ]	[4.93064819e+02 8.21464050e+02 7.23116159e-01]	[421.23138428 259.5798645 0.93713641]	[444.29437256 259.64251709 0.89538205]	[400.67956543 254.56367493 0.92741531]	[462.22732544 257.07455444 0.84286588]	[4.82772583e+02 8.57406006e+02 7.27505445e-01]	[5.03266235e+02 8.54819641e+02 7.38904655e-01]	[4.87991882e+02 8.29164185e+02 5.78214526e-01]	[4.39186554e+02 7.95807922e+02 7.67951071e-01]	[421.22085571 790.80432129 0.80067676]	[4.41857269e+02 7.70207581e+02 6.79512620e-01]
[436.56719971 272.50268555 0.89901036]	[423.87280273 321.23504639 0.89060682]	[372.46377563 321.23736572 0.84125292]	[333.98565674 418.7729187 0.90361512]	[298.1847229 503.45562744 0.90269047]	[482.84854126 321.20675659 0.88374245]	[508.53491211 423.88180542 0.80244637]	[541.84173584 521.27563477 0.92556947]	[431.53903198 503.34432983 0.71377993]	[395.51092529 503.35873413 0.71635985]	[418.76553345 647.01019287 0.84708887]	[439.08258057 767.52923584 0.85088313]	[469.9906311 503.33889771 0.69507182]	[480.16448975 662.42114258 0.78510946]	[4.93122192e+02 8.16395874e+02 7.32010186e-01]	[421.23666382 257.07427979 0.96312416]	[441.93200684 257.1083374 0.92672443]	[400.67269897 254.38424683 0.90917659]	[462.23098755 254.51512146 0.83574605]	[4.82730957e+02 8.54901245e+02 7.52739549e-01]	[5.00862854e+02 8.52368408e+02 7.60988891e-01]	[4.90528839e+02 8.29094666e+02 5.79286277e-01]	[4.39195435e+02 7.95818420e+02 7.87283361e-01]	[421.23834229 790.81970215 0.80349219]	[4.41819885e+02 7.70275208e+02 6.83526516e-01]
[436.56686401 272.50219727 0.89882475]	[423.87454224 321.23468018 0.89023501]	[372.46743774 321.23776245 0.84137964]	[333.9881897 418.77255249 0.90392989]	[298.18499756 503.4552002 0.90234447]	[482.84780884 321.2074585 0.88359636]	[508.53475952 423.87008667 0.80351526]	[541.8425293 521.27575684 0.92604119]	[431.53842163 503.35058594 0.7135033 ]	[395.51132202 503.36383057 0.71593326]	[418.76467896 647.01300049 0.84680802]	[439.08172607 767.52923584 0.85115147]	[469.9899292 503.34552002 0.69498736]	[480.16079712 662.42687988 0.78492761]	[4.93126190e+02 8.16395935e+02 7.32227504e-01]	[421.2371521 257.07385254 0.96294111]	[444.29272461 257.10928345 0.92651564]	[400.67303467 254.38452148 0.90896213]	[462.23196411 254.51480103 0.83509421]	[4.82726227e+02 8.54886841e+02 7.54627109e-01]	[5.00857605e+02 8.52357239e+02 7.63287485e-01]	[4.90543152e+02 8.29093872e+02 5.79983950e-01]	[4.39199738e+02 7.95814392e+02 7.88449228e-01]	[421.24398804 790.8180542 0.80451417]	[4.41817688e+02 7.70274719e+02 6.83354259e-01]
[436.54891968 269.85443115 0.86662704]	[423.83068848 318.6449585 0.91965801]	[369.96572876 318.62744141 0.86183971]	[334.03982544 418.58197021 0.89872742]	[298.18005371 503.30657959 0.91788751]	[482.78665161 318.61834717 0.90820664]	[505.96466064 418.58770752 0.85326624]	[541.84368896 516.16583252 0.87222987]	[431.53289795 500.75119019 0.71775329]	[395.53015137 500.7578125 0.71850038]	[418.77963257 644.48852539 0.83992636]	[439.06982422 767.53808594 0.83829522]	[467.4541626 500.76834106 0.69584334]	[477.69717407 652.1784668 0.75603563]	[4.95587158e+02 8.11212219e+02 7.54502058e-01]	[421.22473145 254.55477905 0.97170699]	[444.29873657 254.60464478 0.93424767]	[400.65945435 246.81214905 0.86774194]	[462.24111938 251.86682129 0.76510561]	[4.82725677e+02 8.52295776e+02 7.69838870e-01]	[5.00831055e+02 8.49781555e+02 7.61241674e-01]	[4.90545502e+02 8.18923096e+02 5.54198086e-01]	[4.39189789e+02 7.95795410e+02 7.72714674e-01]	[421.24002075 790.81970215 0.79422373]	[4.41815491e+02 7.72707825e+02 6.53586984e-01]
[436.54217529 262.18112183 0.86861956]	[423.84622192 316.09674072 0.92141157]	[369.98220825 316.08306885 0.85467398]	[334.03799438 413.56033325 0.85669428]	[298.19567871 500.84118652 0.90174586]	[482.76644897 316.07699585 0.91461951]	[505.95883179 416.14575195 0.8472743 ]	[541.81884766 508.54174805 0.86861205]	[431.49285889 498.18011475 0.69586384]	[393.06967163 498.17611694 0.68941206]	[418.76065063 644.48864746 0.84118044]	[439.06445312 767.51531982 0.83323693]	[467.45053101 498.18814087 0.67819762]	[477.73651123 649.55780029 0.7785995 ]	[4.95650757e+02 8.08626709e+02 7.42455482e-01]	[421.20178223 254.36853027 0.95991361]	[441.9039917 254.39329529 0.91890109]	[400.6913147 241.69287109 0.87668598]	[462.22476196 246.74919128 0.81673789]	[4.82724854e+02 8.49682434e+02 7.64190853e-01]	[5.00842834e+02 8.47154602e+02 7.26786494e-01]	[4.93120331e+02 8.13784119e+02 5.39552867e-01]	[4.39197388e+02 7.95814148e+02 7.77737737e-01]	[421.24481201 790.82049561 0.79961967]	[4.41797485e+02 7.70280701e+02 6.51103556e-01]
[436.5994873 259.64678955 0.89383429]	[423.84896851 315.92050171 0.90944052]	[369.97674561 313.53039551 0.83870244]	[333.98431396 408.42297363 0.83777368]	[298.21813965 498.26251221 0.88169122]	[482.77987671 313.54434204 0.89679259]	[505.99612427 416.06933594 0.83228463]	[541.79162598 505.97183228 0.88461834]	[431.52056885 493.0612793 0.68739331]	[395.51373291 493.05871582 0.68051934]	[418.75390625 641.87652588 0.82676017]	[439.07174683 767.47875977 0.81965452]	[467.46148682 493.06011963 0.67273623]	[480.12713623 647.02307129 0.80201852]	[4.95664124e+02 8.06083618e+02 7.45722532e-01]	[421.2394104 251.88458252 0.93586135]	[444.32003784 251.91470337 0.89847577]	[400.74975586 239.1592865 0.88644814]	[462.26141357 241.67861938 0.81684732]	[4.82805573e+02 8.44528503e+02 7.37944067e-01]	[5.03260101e+02 8.39424500e+02 7.27564037e-01]	[4.93084656e+02 8.11227722e+02 5.81947744e-01]	[4.39227905e+02 7.95865234e+02 7.65216291e-01]	[4.21245087e+02 7.90832153e+02 7.79486179e-01]	[4.41797546e+02 7.70243530e+02 6.43312097e-01]
[436.63937378 257.04989624 0.93495619]	[423.84613037 313.40539551 0.89333355]	[369.97799683 310.89700317 0.81876123]	[333.97390747 403.38812256 0.85269272]	[298.22720337 495.67782593 0.85975063]	[482.78079224 310.93536377 0.86780864]	[505.98693848 413.54043579 0.82372469]	[541.73455811 503.4175415 0.90477443]	[431.5489502 487.94598389 0.69512343]	[395.53469849 487.95715332 0.68984497]	[418.67718506 639.36474609 0.81277227]	[436.66976929 767.52471924 0.81267667]	[467.49935913 485.46658325 0.67872936]	[480.15814209 644.47198486 0.80496812]	[4.95657043e+02 8.00973694e+02 7.26298630e-01]	[421.27313232 244.25274658 0.89830714]	[444.35250854 246.79563904 0.86840701]	[400.73300171 236.5868988 0.91987866]	[462.25784302 239.10775757 0.82369059]	[4.82855255e+02 8.39466675e+02 7.34338105e-01]	[5.03340393e+02 8.34378174e+02 7.26442158e-01]	[4.93040161e+02 8.08694397e+02 5.89259267e-01]	[4.39214783e+02 7.95877869e+02 7.53313243e-01]	[4.21228333e+02 7.93232117e+02 7.66390443e-01]	[4.41756775e+02 7.72711304e+02 6.37266755e-01]
[436.66369629 254.58224487 0.94388866]	[423.86837769 308.32867432 0.86975443]	[372.46139526 305.80450439 0.81443518]	[333.98602295 400.84234619 0.88605577]	[298.24542236 490.50686646 0.84922892]	[482.80596924 305.78375244 0.86530232]	[505.9274292 405.89645386 0.82663178]	[539.31280518 500.86401367 0.89505529]	[431.55502319 482.89001465 0.70586121]	[395.52990723 482.90731812 0.70607293]	[418.68099976 634.17364502 0.80233473]	[436.67858887 767.4788208 0.8133477 ]	[469.98730469 482.87411499 0.69127822]	[480.17318726 641.89422607 0.78919828]	[4.98196991e+02 7.93273315e+02 7.75780499e-01]	[421.3012085 239.19309998 0.91350043]	[444.37078857 241.68006897 0.86604249]	[400.75765991 236.46154785 0.92894155]	[462.27182007 236.62719727 0.83876228]	[4.82779663e+02 8.34324341e+02 7.56971061e-01]	[5.00890991e+02 8.31799866e+02 7.48725295e-01]	[4.95674042e+02 8.06116821e+02 5.97265720e-01]	[4.39220490e+02 7.98363037e+02 7.68405259e-01]	[4.21228088e+02 7.90841797e+02 7.79590011e-01]	[4.41741791e+02 7.70298218e+02 6.35396838e-01]
[436.68499756 254.45347595 0.93722248]	[423.86526489 300.7255249 0.89266115]	[372.47637939 300.71032715 0.84100872]	[333.95916748 398.25274658 0.9008795 ]	[298.25543213 482.94775391 0.88840151]	[482.83078003 300.6942749 0.89613086]	[505.87631226 400.7361145 0.86872423]	[539.24078369 500.69580078 0.87545514]	[431.52444458 482.80050659 0.71051276]	[395.50189209 482.80487061 0.70719469]	[418.66894531 634.23883057 0.79275674]	[436.65316772 767.55444336 0.8166995 ]	[467.50021362 482.80166626 0.69468421]	[480.2142334 641.86712646 0.79448467]	[4.98190063e+02 7.90782043e+02 7.77630150e-01]	[421.35299683 236.6749115 0.93315744]	[444.39257812 239.09318542 0.88726938]	[400.79760742 233.94328308 0.91133821]	[462.29174805 236.44198608 0.85968834]	[4.82878967e+02 8.31784363e+02 7.91528642e-01]	[5.03370911e+02 8.31646484e+02 7.62002170e-01]	[4.95650238e+02 8.06048706e+02 5.76513886e-01]	[4.39210907e+02 7.98393127e+02 7.52037883e-01]	[4.21216217e+02 7.93243958e+02 7.62544513e-01]	[4.41721588e+02 7.72782715e+02 6.36603475e-01]
[436.68228149 251.92141724 0.90997577]	[423.87609863 298.17303467 0.90947151]	[372.45562744 298.11221313 0.86115283]	[334.00350952 398.0791626 0.89412725]	[300.63537598 482.74414062 0.91106671]	[482.84997559 298.20230103 0.89557958]	[505.92608643 400.85754395 0.84114802]	[539.21356201 498.22598267 0.86774737]	[431.54388428 482.85549927 0.70497483]	[393.06311035 482.86715698 0.69811535]	[418.64254761 636.71722412 0.79057038]	[436.64562988 767.55218506 0.81092817]	[470.00393677 482.84197998 0.68853956]	[480.18981934 639.31170654 0.79079169]	[498.20574951 788.15820312 0.79202187]	[421.35910034 236.51225281 0.95604914]	[444.42996216 236.55908203 0.91142976]	[400.79101562 231.37068176 0.88515174]	[462.3494873 233.93127441 0.81419349]	[4.82832886e+02 8.29076843e+02 7.71192670e-01]	[5.03375610e+02 8.26568115e+02 7.17803001e-01]	[4.98160645e+02 7.95895691e+02 5.64683139e-01]	[4.39304047e+02 7.98426270e+02 7.42315710e-01]	[4.21274933e+02 7.93281433e+02 7.41553903e-01]	[4.41722443e+02 7.72768616e+02 6.37892365e-01]
[439.06530762 246.80735779 0.87911898]	[423.87963867 295.59649658 0.91739917]	[372.46096802 295.53991699 0.85333502]	[334.01177979 393.03820801 0.85434091]	[300.62994385 480.33636475 0.90610391]	[482.80789185 295.5982666 0.91375935]	[503.46789551 398.13076782 0.87433565]	[536.7467041 495.60498047 0.82696021]	[434.02584839 482.82000732 0.70703822]	[395.5329895 482.82824707 0.70435607]	[418.61193848 636.72613525 0.7849313 ]	[436.64544678 767.58410645 0.79597014]	[470.0043335 482.81155396 0.68920428]	[480.21432495 636.79901123 0.78431642]	[498.20877075 788.0713501 0.79729819]	[421.33926392 233.99404907 0.96209776]	[444.43347168 234.02380371 0.91637456]	[400.7895813 226.26106262 0.86208761]	[462.32565308 231.34533691 0.7908901 ]	[4.82892212e+02 8.26580566e+02 7.90845513e-01]	[5.03438843e+02 8.24001526e+02 7.33102322e-01]	[4.95678375e+02 7.93347290e+02 5.61520636e-01]	[4.39238800e+02 8.00943481e+02 7.22923934e-01]	[4.21213318e+02 7.93308228e+02 7.23489583e-01]	[4.41753510e+02 7.72822021e+02 6.13475680e-01]
[439.15917969 239.07315063 0.92762375]	[423.87646484 292.92315674 0.89507437]	[369.96044922 290.38308716 0.8161273 ]	[333.978302 382.82339478 0.86207432]	[300.77276611 472.59127808 0.83211267]	[482.82705688 292.92480469 0.88005221]	[503.44332886 392.97164917 0.84865963]	[534.11883545 482.93228149 0.83983958]	[434.11624146 475.09558105 0.68412948]	[395.58453369 475.1361084 0.67691261]	[418.5546875 626.58831787 0.79508573]	[436.62411499 767.6394043 0.79658443]	[472.59024048 472.5954895 0.65846819]	[480.25335693 626.45996094 0.82341814]	[500.68359375 772.79907227 0.79999459]	[423.78939819 228.88037109 0.90225124]	[446.92202759 231.35168457 0.87999797]	[400.84472656 218.55357361 0.89151585]	[462.35943604 218.61833191 0.7628262 ]	[4.82856354e+02 8.11332092e+02 7.88127184e-01]	[5.03443970e+02 8.11198486e+02 7.34594047e-01]	[5.00698639e+02 7.88064270e+02 5.97044349e-01]	[4.41695740e+02 8.00928284e+02 7.43027329e-01]	[4.21250397e+02 7.93325500e+02 7.47343123e-01]	[4.41739319e+02 7.75312317e+02 6.29492223e-01]
[439.14395142 236.55802917 0.95066488]	[423.89224243 287.86465454 0.86980367]	[372.46310425 285.28286743 0.81527531]	[333.98071289 380.26605225 0.8937186 ]	[300.77468872 469.97839355 0.83162117]	[482.8243103 287.83126831 0.86245275]	[503.43582153 387.92562866 0.84751832]	[531.53753662 482.83532715 0.85166681]	[434.12020874 467.4848938 0.6864866 ]	[395.62231445 469.99130249 0.68144274]	[418.58236694 626.4050293 0.80162334]	[436.61102295 767.5670166 0.79345554]	[472.57064819 467.43222046 0.66787839]	[480.30804443 623.89050293 0.81867456]	[500.706604 770.24859619 0.8228972 ]	[423.78131104 226.23381042 0.88716531]	[446.91275024 226.29884338 0.85678661]	[400.83847046 216.03652954 0.90769273]	[462.38427734 216.05622864 0.80828667]	[482.88015747 811.16223145 0.8127619 ]	[5.03461334e+02 8.08687622e+02 7.39614785e-01]	[5.00708771e+02 7.85587769e+02 5.99877238e-01]	[4.41735718e+02 7.98406006e+02 7.49630213e-01]	[4.21299805e+02 7.93305420e+02 7.49806285e-01]	[4.41709259e+02 7.72824585e+02 6.34048522e-01]
[439.15151978 236.44827271 0.95785403]	[423.90740967 282.74682617 0.87141335]	[372.47894287 282.67379761 0.8288396 ]	[333.95639038 380.11090088 0.90252906]	[300.7699585 464.95080566 0.85372871]	[482.87072754 282.73046875 0.86836171]	[503.42022705 385.40060425 0.85334927]	[529.0291748 482.72155762 0.8648054 ]	[436.55001831 464.86331177 0.70112699]	[395.63201904 464.93338013 0.69089013]	[418.59106445 623.99133301 0.80594689]	[436.59561157 765.02307129 0.78462052]	[472.60220337 462.36471558 0.68941176]	[480.33285522 623.81280518 0.80835319]	[500.76281738 770.21740723 0.83019894]	[423.79208374 221.15533447 0.88679838]	[446.95581055 221.20680237 0.84675258]	[400.85787964 213.55725098 0.90092325]	[462.41567993 215.91429138 0.7993229 ]	[4.85369965e+02 8.11181641e+02 8.02221596e-01]	[5.05972656e+02 8.08709473e+02 7.41160989e-01]	[5.00717834e+02 7.85526489e+02 6.15526140e-01]	[4.41769440e+02 7.98368225e+02 7.80362904e-01]	[4.21323853e+02 7.93272827e+02 7.84787118e-01]	[4.39306671e+02 7.70246338e+02 6.35043442e-01]
[439.15158081 234.04060364 0.95586377]	[423.88925171 280.19467163 0.89005703]	[372.45297241 280.12460327 0.8437832 ]	[333.97473145 377.69284058 0.90605438]	[303.21264648 462.45126343 0.87076449]	[482.88708496 280.19805908 0.88372695]	[503.41534424 382.86865234 0.86109149]	[529.03509521 480.29876709 0.86896718]	[436.53759766 464.84338379 0.70449018]	[395.61373901 464.90432739 0.69334853]	[418.55117798 623.99255371 0.80486631]	[436.58300781 764.98162842 0.77706349]	[472.5980835 462.36056519 0.69034886]	[480.3508606 621.29327393 0.79677165]	[500.83224487 770.10375977 0.83179051]	[423.7935791 218.62553406 0.89889789]	[449.43533325 218.64851379 0.85545307]	[400.85604858 213.44911194 0.89624262]	[462.44012451 213.49777222 0.78810763]	[4.85391785e+02 8.08572266e+02 7.99637079e-01]	[5.08456970e+02 8.06063171e+02 7.09158242e-01]	[5.00832153e+02 7.80476624e+02 5.87829888e-01]	[4.41768921e+02 7.95843811e+02 7.89700270e-01]	[4.21310028e+02 7.93229614e+02 7.90393651e-01]	[4.41681732e+02 7.70224182e+02 6.35000288e-01]
[439.15148926 234.04174805 0.95575297]	[423.88934326 280.19485474 0.89005494]	[372.45309448 280.12463379 0.84379721]	[333.97259521 377.6925354 0.90599567]	[303.21960449 462.44113159 0.87214112]	[482.88433838 280.19665527 0.88469172]	[503.41619873 382.85519409 0.86300349]	[529.03411865 480.29632568 0.86911583]	[436.53829956 464.83795166 0.70439994]	[395.61599731 464.90115356 0.69349128]	[418.54525757 623.98840332 0.8027001 ]	[436.58370972 764.97570801 0.77551788]	[472.59640503 462.35403442 0.6905598 ]	[480.34893799 621.2855835 0.79545087]	[500.83840942 770.09875488 0.83105201]	[423.79370117 218.62693787 0.8987788 ]	[449.43444824 218.64949036 0.85573584]	[400.85577393 213.45278931 0.89668274]	[462.44140625 213.49867249 0.78697479]	[4.85385712e+02 8.08569641e+02 8.00634921e-01]	[5.08455200e+02 8.06063110e+02 7.09318638e-01]	[5.00838196e+02 7.80468201e+02 5.87664008e-01]	[4.41777924e+02 7.95844666e+02 7.87908912e-01]	[4.21312592e+02 7.93230225e+02 7.89043069e-01]	[4.41682159e+02 7.70214722e+02 6.34225428e-01]
[439.17434692 233.96910095 0.94950974]	[423.87234497 277.70825195 0.90541756]	[372.44937134 277.63684082 0.85422426]	[334.01245117 377.58221436 0.90372586]	[303.20248413 462.38265991 0.88367343]	[482.87854004 280.0993042 0.89572692]	[503.42364502 382.84576416 0.86457402]	[529.02893066 480.2121582 0.86795449]	[436.55142212 462.29003906 0.71082348]	[395.60064697 462.35916138 0.70045882]	[418.56835938 623.94354248 0.80705386]	[4.34125153e+02 7.64952637e+02 7.64920473e-01]	[475.11123657 459.81326294 0.69423676]	[482.71139526 616.23974609 0.80071712]	[500.83505249 770.11303711 0.82996088]	[423.8352356 218.53820801 0.9045471 ]	[449.45648193 218.55877686 0.86534917]	[403.2494812 213.39050293 0.89143795]	[462.42770386 213.41641235 0.79292905]	[4.90510742e+02 8.08590820e+02 7.96479464e-01]	[5.11046234e+02 8.06093018e+02 7.36081481e-01]	[5.00693970e+02 7.83017639e+02 6.01315260e-01]	[4.41764862e+02 7.93346985e+02 7.85610616e-01]	[4.21298828e+02 7.90823547e+02 7.83937752e-01]	[4.39267365e+02 7.70219360e+02 6.42352521e-01]
[439.16583252 233.92828369 0.94690418]	[423.87963867 277.61837769 0.91275001]	[372.46899414 277.56060791 0.85808867]	[334.04397583 377.50872803 0.8951534 ]	[303.25064087 462.28106689 0.89428884]	[482.86810303 277.61837769 0.90469134]	[503.40093994 380.27786255 0.87695086]	[529.04852295 477.71389771 0.84991318]	[436.62341309 459.78942871 0.72151148]	[398.02462769 462.26797485 0.70335227]	[418.60577393 623.81231689 0.80312431]	[4.34052277e+02 7.62433777e+02 7.62259245e-01]	[477.60971069 459.73651123 0.69457316]	[482.77828979 613.65405273 0.8008486 ]	[503.23605347 767.57867432 0.81818575]	[423.82766724 216.12867737 0.91696388]	[449.46032715 216.15725708 0.87010992]	[403.24234009 213.3348999 0.88213372]	[462.42523193 213.39624023 0.79486471]	[4.90563324e+02 8.06081299e+02 7.71241128e-01]	[5.13590332e+02 8.03494385e+02 7.07040489e-01]	[5.00842255e+02 7.75334473e+02 6.01887703e-01]	[4.41762970e+02 7.93338196e+02 7.93298721e-01]	[4.21301941e+02 7.90812988e+02 7.83676267e-01]	[4.39175446e+02 7.70131409e+02 6.37428999e-01]
[truncated: 318 more rows]
