# Supplementary material for: Evaluation of functional tests performance using a camera-based and machine learning approach
Source: PLoS One. 2023 Nov 3;18(11):e0288279. doi: 10.1371/journal.pone.0288279 (PMC10624324; doi:10.1371/journal.pone.0288279)
Supplement: S1 Data — This dataset includes all the extracted keypoints of movements and the associated features and statistics, which were used for the analyses presented in the main manuscript. (ZIP) [file pone.0288279.s001.zip › PLOS_data_28032023/original_movement_data/CSV/000021_PNJN_P_crop.csv]

[511.07553101 282.70761108 0.85392779]	[503.42428589 339.12890625 0.94594634]	[441.74707031 336.67477417 0.90097451]	[421.40518188 444.42965698 0.87316245]	[421.28445435 544.328125 0.92925137]	[567.49816895 339.20947266 0.88284791]	[582.93695068 446.91915894 0.86157703]	[588.00018311 546.96136475 0.86414319]	[503.30862427 526.48986816 0.74273533]	[462.22216797 526.46539307 0.72140062]	[459.5920105 706.08911133 0.88802791]	[4.57191254e+02 8.59953613e+02 8.11030507e-01]	[544.35302734 526.47418213 0.74835491]	[544.49719238 705.91351318 0.87786937]	[541.84857178 852.27227783 0.8769291 ]	[500.76998901 274.90292358 0.95212859]	[523.78717041 274.88824463 0.94757569]	[480.18829346 272.35775757 0.86973894]	[541.7388916 267.30477905 0.7880289 ]	[5.39197266e+02 8.95843079e+02 8.02611113e-01]	[5.57244141e+02 8.90853577e+02 8.20873141e-01]	[5.36657959e+02 8.62548889e+02 6.38419211e-01]	[4.59711700e+02 8.95935486e+02 8.32799137e-01]	[4.41700500e+02 8.93317688e+02 8.18563581e-01]	[4.59792542e+02 8.70263428e+02 7.60752082e-01]
[511.07562256 282.70825195 0.8538053 ]	[503.42318726 339.12631226 0.94637954]	[441.74676514 336.67379761 0.90114176]	[421.40512085 444.43057251 0.87301475]	[421.28421021 544.32696533 0.92939574]	[567.49291992 339.20544434 0.88427699]	[582.93835449 446.9317627 0.86220014]	[588.00384521 546.96240234 0.86393726]	[503.31164551 526.49273682 0.74294406]	[462.22576904 526.46765137 0.72154421]	[459.59576416 706.05944824 0.88761032]	[4.57189697e+02 8.59978638e+02 8.10746431e-01]	[544.35406494 526.47949219 0.74779463]	[544.49694824 705.91522217 0.8775841 ]	[541.85314941 852.27978516 0.87707549]	[500.77011108 274.90319824 0.95224911]	[523.78735352 274.88839722 0.94777137]	[480.18792725 272.3578186 0.86991739]	[541.73858643 267.3052063 0.78832883]	[5.39185852e+02 8.95843628e+02 8.00278366e-01]	[5.57234680e+02 8.90857239e+02 8.18745911e-01]	[5.36674622e+02 8.62556458e+02 6.38479710e-01]	[4.59703339e+02 8.95938477e+02 8.32060695e-01]	[4.41692047e+02 8.93318787e+02 8.18902373e-01]	[4.59792633e+02 8.70285950e+02 7.62680769e-01]
[513.65423584 280.1973877 0.87519878]	[503.42694092 339.13265991 0.94695377]	[441.74841309 336.67431641 0.8985604 ]	[423.7729187 446.89492798 0.86448139]	[421.27835083 541.94372559 0.93123806]	[567.49975586 339.2053833 0.88291591]	[582.94598389 446.96173096 0.85919726]	[588.01635742 546.98968506 0.85869533]	[503.34158325 526.48443604 0.74690253]	[462.2666626 526.46063232 0.72699237]	[459.60336304 706.05731201 0.8882587 ]	[4.57187134e+02 8.59928406e+02 8.11035275e-01]	[544.3694458 526.46472168 0.75389379]	[544.50811768 705.92492676 0.87588733]	[541.86761475 852.27197266 0.87968171]	[500.82040405 272.44824219 0.93807447]	[523.86181641 272.42074585 0.92500848]	[480.20419312 267.293396 0.86039925]	[541.78857422 264.73553467 0.76218951]	[5.39194946e+02 8.95832458e+02 8.01632106e-01]	[5.57242126e+02 8.90846375e+02 8.20653021e-01]	[5.36699097e+02 8.62539307e+02 6.45249844e-01]	[4.59696381e+02 8.95919128e+02 8.39350820e-01]	[4.41688538e+02 8.93299133e+02 8.25240791e-01]	[4.59786041e+02 8.70245361e+02 7.60059953e-01]
[516.17590332 277.69674683 0.89748192]	[503.43292236 339.13827515 0.94539887]	[441.75170898 336.6776123 0.89557463]	[423.78543091 446.9286499 0.86077017]	[421.27944946 541.92895508 0.93316281]	[567.51062012 339.20239258 0.88029474]	[582.96820068 449.47433472 0.85966581]	[588.02575684 547.03729248 0.84939468]	[503.3555603 528.9720459 0.74242336]	[462.27911377 526.49359131 0.71991992]	[459.60333252 706.08325195 0.88669908]	[4.57181396e+02 8.59948730e+02 8.12720597e-01]	[544.39105225 526.48651123 0.75110656]	[544.50402832 705.93536377 0.87741244]	[541.86474609 852.30010986 0.88140196]	[500.85940552 269.87756348 0.91682804]	[523.91131592 269.85705566 0.89988375]	[480.25390625 264.79882812 0.8630017 ]	[541.82727051 262.21740723 0.75606126]	[5.36727234e+02 8.93460754e+02 7.99801052e-01]	[5.57217163e+02 8.90855408e+02 8.22126389e-01]	[5.36702881e+02 8.62574341e+02 6.49326026e-01]	[4.59692627e+02 8.95920654e+02 8.42747450e-01]	[4.41686707e+02 8.93299805e+02 8.29157114e-01]	[4.59775879e+02 8.70262695e+02 7.66426265e-01]
[518.67456055 277.5435791 0.93119895]	[503.43206787 339.14202881 0.94642586]	[441.75939941 336.67953491 0.8953135 ]	[423.78927612 446.9463501 0.85893035]	[421.28097534 541.93969727 0.93063605]	[567.5135498 339.20849609 0.87820506]	[582.97625732 449.5189209 0.85677397]	[588.04412842 547.06719971 0.84159338]	[503.38049316 528.98156738 0.74747032]	[462.29699707 528.97058105 0.71951735]	[459.61346436 706.07183838 0.88803434]	[4.57191223e+02 8.62506470e+02 8.16392362e-01]	[544.41772461 526.48571777 0.75469983]	[544.52624512 705.91845703 0.87524521]	[541.86334229 852.28942871 0.87783217]	[500.8895874 264.77383423 0.90696943]	[523.95800781 264.73184204 0.88682204]	[480.26199341 264.78994751 0.86488205]	[541.82617188 262.19436646 0.67525434]	[5.39193420e+02 8.95842712e+02 8.02021563e-01]	[5.57248962e+02 8.90856995e+02 8.23073089e-01]	[5.36678223e+02 8.65043213e+02 6.45621657e-01]	[4.59708923e+02 8.95909302e+02 8.42148423e-01]	[4.41700348e+02 8.93296631e+02 8.28949153e-01]	[4.59769287e+02 8.70334290e+02 7.77735591e-01]
[518.72424316 277.48062134 0.94222921]	[503.43191528 339.15490723 0.94557893]	[441.76812744 336.69412231 0.89520872]	[423.79360962 446.97155762 0.85682625]	[421.29769897 544.3067627 0.92865908]	[567.51184082 339.21514893 0.87809509]	[582.98040771 449.50228882 0.8578161 ]	[588.05285645 547.05822754 0.84114397]	[503.38543701 528.96923828 0.74581218]	[462.30148315 528.97174072 0.71718925]	[459.61071777 706.105896 0.88607693]	[4.57196747e+02 8.62562256e+02 8.21800470e-01]	[544.42218018 526.46020508 0.75580323]	[544.53338623 705.94012451 0.8804915 ]	[541.85235596 852.31988525 0.86806381]	[503.24447632 262.22433472 0.91201818]	[524.00048828 262.15496826 0.88268846]	[480.26455688 264.71716309 0.86236393]	[541.84515381 259.72445679 0.65424991]	[5.39209290e+02 8.95892822e+02 8.01642299e-01]	[5.57256836e+02 8.93231567e+02 8.17352295e-01]	[5.36663025e+02 8.62578003e+02 6.27246082e-01]	[4.59704773e+02 8.95914734e+02 8.39337468e-01]	[4.41700500e+02 8.93304382e+02 8.27982187e-01]	[4.59774719e+02 8.72734741e+02 7.87201881e-01]
[518.7244873 277.4793396 0.94217771]	[503.43438721 339.15228271 0.94531238]	[441.76766968 336.69381714 0.89500821]	[423.79550171 446.9604187 0.8586089 ]	[421.29772949 544.30645752 0.92852998]	[567.51489258 339.21347046 0.87760013]	[582.97888184 449.51306152 0.85887289]	[588.0458374 547.06134033 0.84184039]	[503.39428711 526.49804688 0.7450816 ]	[462.31265259 526.50561523 0.71758395]	[459.61901855 706.09405518 0.88801283]	[4.57187561e+02 8.62571655e+02 8.20364535e-01]	[544.42578125 526.45526123 0.75482029]	[544.53643799 705.96063232 0.88311923]	[541.85229492 852.31719971 0.87047398]	[503.24493408 262.22192383 0.91227299]	[524.00091553 262.15283203 0.882689 ]	[480.26422119 262.25289917 0.86217368]	[541.84576416 259.72406006 0.65611345]	[5.39217041e+02 8.95892883e+02 8.01600814e-01]	[5.57258423e+02 8.93229126e+02 8.16338122e-01]	[5.36657654e+02 8.62563232e+02 6.27407789e-01]	[4.59689545e+02 8.95920776e+02 8.39030862e-01]	[4.41687714e+02 8.93308838e+02 8.29454422e-01]	[4.59769989e+02 8.72743469e+02 7.86554575e-01]
[518.73608398 275.09860229 0.9430545 ]	[503.44168091 339.14468384 0.94479394]	[441.79119873 336.6776123 0.89149678]	[423.80062866 449.42935181 0.85624397]	[421.31167603 544.32092285 0.92427826]	[567.51263428 339.21057129 0.87875986]	[582.97680664 449.48031616 0.85799766]	[588.04858398 547.05627441 0.84175223]	[503.40371704 526.48968506 0.743985 ]	[462.31359863 526.49816895 0.71979886]	[459.62115479 706.08148193 0.88872349]	[4.57182953e+02 8.65033020e+02 8.18502069e-01]	[544.44000244 526.45013428 0.75269747]	[546.9185791 705.96142578 0.88027841]	[541.80981445 852.29443359 0.86251926]	[503.27581787 259.71539307 0.92155486]	[524.0255127 259.6522522 0.89361256]	[480.29425049 262.18154907 0.87002772]	[541.85144043 259.69775391 0.6006732 ]	[5.39245850e+02 8.95922424e+02 8.16924036e-01]	[5.57259705e+02 8.93238037e+02 8.28363121e-01]	[5.31585754e+02 8.62544861e+02 6.24050856e-01]	[4.59715607e+02 8.95938354e+02 8.37787449e-01]	[4.41705780e+02 8.93331055e+02 8.25971186e-01]	[4.59758972e+02 8.72743164e+02 7.82040775e-01]
[518.73461914 275.09890747 0.94254017]	[503.44338989 339.14700317 0.94448626]	[441.79394531 336.67565918 0.89089727]	[423.80114746 446.97589111 0.85666084]	[421.31350708 544.32305908 0.92413771]	[567.51837158 339.21575928 0.87636131]	[582.98052979 449.48681641 0.85862666]	[588.05004883 547.06378174 0.8397786 ]	[503.40777588 526.49615479 0.74138194]	[462.31600952 526.50512695 0.71826416]	[459.61834717 706.07293701 0.88807529]	[4.57181976e+02 8.62573730e+02 8.19063544e-01]	[544.44665527 526.456604 0.7502839 ]	[544.53149414 705.93225098 0.88038683]	[541.80413818 852.30151367 0.86763334]	[503.27575684 259.71484375 0.92131555]	[524.02453613 259.65283203 0.89324421]	[480.29937744 262.16921997 0.8701939 ]	[541.85601807 259.70043945 0.61831295]	[5.39251709e+02 8.95950195e+02 8.13531935e-01]	[5.57266724e+02 8.93256348e+02 8.30456316e-01]	[5.31578674e+02 8.62539246e+02 6.26860976e-01]	[4.59729980e+02 8.95932373e+02 8.39612961e-01]	[4.41718933e+02 8.93329834e+02 8.27715099e-01]	[4.59753876e+02 8.72740723e+02 7.83077598e-01]
[518.73748779 275.03436279 0.93844557]	[503.44827271 339.14801025 0.9421041 ]	[441.8001709 336.67059326 0.88880241]	[423.80813599 446.96893311 0.85616881]	[421.32952881 544.33685303 0.92011094]	[567.5234375 339.2175293 0.87467122]	[582.98010254 449.4949646 0.85897547]	[588.05145264 547.03778076 0.84343404]	[503.40466309 526.4987793 0.7409851 ]	[462.31018066 526.49658203 0.71895134]	[459.62078857 706.0880127 0.89033836]	[4.57184998e+02 8.65047180e+02 8.20892394e-01]	[544.45159912 526.46166992 0.74934042]	[546.9329834 706.04858398 0.89180171]	[541.76037598 852.3394165 0.85289556]	[503.28622437 259.62722778 0.92866927]	[526.4074707 259.572052 0.90393639]	[480.2583313 259.70947266 0.87016839]	[541.83673096 259.70178223 0.55988503]	[5.39278442e+02 8.95982849e+02 8.11869740e-01]	[5.59714844e+02 8.93282837e+02 8.34082603e-01]	[5.29006897e+02 8.65086426e+02 6.37580156e-01]	[4.59736847e+02 8.95942505e+02 8.39070022e-01]	[4.41723053e+02 8.93339661e+02 8.25331688e-01]	[4.59750183e+02 8.72754883e+02 7.83294559e-01]
[518.74542236 274.96307373 0.9346503 ]	[503.45932007 339.12988281 0.93883008]	[441.81887817 336.64038086 0.885463 ]	[423.81488037 446.95852661 0.85508388]	[421.32806396 544.32263184 0.9210906 ]	[567.51940918 339.21539307 0.87659806]	[582.98803711 449.51550293 0.85625023]	[588.05639648 547.0501709 0.84088063]	[503.42333984 526.4989624 0.73659909]	[462.31503296 526.49743652 0.71781951]	[459.61099243 706.05969238 0.88704169]	[4.57184753e+02 8.65070435e+02 8.23006570e-01]	[544.48474121 526.46850586 0.74242342]	[547.015625 706.05249023 0.87511361]	[541.76824951 852.30023193 0.85984337]	[503.30108643 259.56915283 0.93935025]	[526.41192627 257.14865112 0.91870207]	[480.27746582 259.71878052 0.87388563]	[541.8614502 259.66818237 0.57901376]	[5.41710510e+02 8.98404114e+02 8.19719434e-01]	[5.59736755e+02 8.93270996e+02 8.36169004e-01]	[5.29012573e+02 8.62549561e+02 6.33645535e-01]	[4.59730164e+02 8.95950684e+02 8.37527931e-01]	[4.41719543e+02 8.93348145e+02 8.22941542e-01]	[4.59742981e+02 8.72774048e+02 7.88018227e-01]
[521.18603516 272.46624756 0.91323096]	[503.4619751 339.11380005 0.93943435]	[441.82388306 336.61859131 0.88215828]	[423.81848145 446.92172241 0.85707742]	[421.33413696 544.3137207 0.92305607]	[567.51550293 339.19854736 0.87939167]	[582.9831543 449.50137329 0.85085356]	[588.08239746 547.04620361 0.83523577]	[503.40829468 528.99822998 0.73330069]	[462.29483032 528.99078369 0.71293122]	[459.59820557 706.05395508 0.88572174]	[4.57173157e+02 8.65105896e+02 8.25292885e-01]	[544.487854 526.50091553 0.73330802]	[547.05297852 706.06060791 0.86134529]	[541.7723999 852.35174561 0.8554396 ]	[503.37792969 257.07266235 0.95050895]	[526.50909424 257.02017212 0.92588669]	[480.29986572 259.63723755 0.89737952]	[5.41902893e+02 2.59595520e+02 4.84168738e-01]	[5.39289856e+02 8.98417664e+02 8.12057197e-01]	[5.59708008e+02 8.93294189e+02 8.24112833e-01]	[5.29040039e+02 8.65058777e+02 6.20132685e-01]	[4.59722504e+02 8.95962891e+02 8.30661952e-01]	[4.41710083e+02 8.93360657e+02 8.16651762e-01]	[4.59731018e+02 8.72803650e+02 7.87595749e-01]
[521.21868896 272.37069702 0.90555519]	[503.45916748 339.10229492 0.94026273]	[441.82537842 336.60482788 0.88163805]	[423.82495117 446.87893677 0.85730624]	[421.34317017 544.30029297 0.92071545]	[567.50756836 339.19067383 0.88173717]	[582.99890137 449.47824097 0.85038716]	[588.10638428 547.02490234 0.83085805]	[503.40344238 529.00561523 0.73199987]	[462.28125 528.99456787 0.71128958]	[459.59439087 706.06445312 0.88561559]	[4.57173706e+02 8.65125732e+02 8.26865613e-01]	[544.50042725 528.97033691 0.72786623]	[547.04852295 706.04797363 0.86062336]	[541.77105713 852.33380127 0.85863495]	[503.39041138 256.99066162 0.95202154]	[526.51617432 256.94503784 0.93038082]	[480.27017212 259.59414673 0.89974231]	[5.41880615e+02 2.57179138e+02 4.07933205e-01]	[5.39298645e+02 8.98410828e+02 8.17236125e-01]	[5.59711853e+02 8.93285400e+02 8.27418089e-01]	[5.29025330e+02 8.62573181e+02 6.25583887e-01]	[4.59718018e+02 8.95979492e+02 8.27094138e-01]	[4.41708405e+02 8.93374695e+02 8.12759995e-01]	[4.59731842e+02 8.72817749e+02 7.87523210e-01]
[521.20367432 269.90386963 0.89644504]	[503.45788574 339.10205078 0.94027346]	[441.83035278 336.59976196 0.88162929]	[423.8343811 444.40814209 0.86121643]	[421.34884644 541.93457031 0.92352414]	[567.49945068 339.19393921 0.88204682]	[583.00323486 449.45977783 0.85501033]	[588.12329102 547.02807617 0.82771486]	[503.40621948 528.99230957 0.73278224]	[462.29135132 528.97528076 0.71207964]	[459.58963013 706.07318115 0.88443327]	[4.57170593e+02 8.65116394e+02 8.25325966e-01]	[544.50036621 526.50311279 0.72960019]	[547.01324463 706.06378174 0.86770236]	[541.76727295 852.32989502 0.86001265]	[503.36553955 254.60461426 0.95405155]	[526.51098633 254.57902527 0.93178701]	[480.262146 259.59115601 0.90172803]	[5.41864746e+02 2.57178925e+02 4.17401671e-01]	[5.39272644e+02 8.95974487e+02 8.19763839e-01]	[5.57263245e+02 8.93270264e+02 8.29183161e-01]	[5.29033081e+02 8.62555298e+02 6.27760828e-01]	[4.59722260e+02 8.95973816e+02 8.28431964e-01]	[4.41712128e+02 8.93372009e+02 8.13143611e-01]	[4.59729889e+02 8.72810364e+02 7.86892414e-01]
[521.19018555 269.85153198 0.88721842]	[503.45962524 339.11239624 0.94062251]	[441.83050537 336.60031128 0.88291454]	[423.83673096 444.42565918 0.85695696]	[421.36727905 541.93145752 0.92338514]	[567.51306152 339.21072388 0.87706846]	[585.32489014 449.51550293 0.85633534]	[590.53741455 547.01727295 0.82748634]	[503.39459229 529.01269531 0.7332418 ]	[462.28070068 528.99041748 0.71136355]	[459.58435059 706.11431885 0.88423431]	[4.57168732e+02 8.65087769e+02 8.22128832e-01]	[544.48297119 528.99060059 0.72846174]	[547.0020752 706.09356689 0.86935616]	[541.7489624 852.35467529 0.85565048]	[503.35873413 254.56495667 0.957528 ]	[526.49243164 254.55250549 0.93570435]	[480.27041626 259.58956909 0.90949064]	[5.41862915e+02 2.57190155e+02 4.54063594e-01]	[5.39298767e+02 8.98406555e+02 8.16880703e-01]	[5.57268372e+02 8.93273499e+02 8.28162014e-01]	[5.28992249e+02 8.65051758e+02 6.34524882e-01]	[4.59729095e+02 8.95984253e+02 8.26787651e-01]	[4.41715302e+02 8.93380310e+02 8.12286198e-01]	[4.59730896e+02 8.72785583e+02 7.86387682e-01]
[518.77874756 267.28860474 0.87316078]	[503.47924805 339.13955688 0.93496847]	[441.8394165 336.58609009 0.8843379 ]	[423.81726074 446.94677734 0.84961152]	[423.78869629 544.30487061 0.90987134]	[567.55944824 339.27468872 0.85756248]	[585.33221436 452.04360962 0.85647035]	[588.04821777 549.51782227 0.83662003]	[503.39080811 529.04907227 0.72917479]	[462.27359009 529.01391602 0.70620656]	[457.21972656 706.12225342 0.88371897]	[4.57169006e+02 8.65082642e+02 8.22828770e-01]	[544.47827148 529.04327393 0.7274766 ]	[544.53564453 706.1137085 0.89154339]	[5.41727234e+02 8.54795105e+02 8.44154358e-01]	[503.30847168 254.48388672 0.96212965]	[526.44250488 254.49284363 0.94040221]	[480.26498413 257.1968689 0.91640341]	[5.41821411e+02 2.59577667e+02 4.98446226e-01]	[5.39304932e+02 8.98440857e+02 8.17026913e-01]	[5.57267212e+02 8.93298096e+02 8.28896761e-01]	[5.26524353e+02 8.67582947e+02 6.45295799e-01]	[4.59728668e+02 8.95977905e+02 8.27212512e-01]	[4.41715393e+02 8.93378113e+02 8.15105915e-01]	[4.59735016e+02 8.72784973e+02 7.87311494e-01]
[518.78179932 267.28942871 0.87374777]	[503.48110962 339.13650513 0.9350875 ]	[441.84643555 336.5826416 0.88270855]	[423.81964111 446.94979858 0.84904569]	[423.78793335 544.30187988 0.9100827 ]	[567.55999756 339.27313232 0.85763061]	[585.33062744 452.05419922 0.85747927]	[588.04840088 549.51763916 0.83672577]	[503.38665771 529.04156494 0.72945583]	[462.26913452 529.00695801 0.70722836]	[457.22045898 706.11816406 0.88348567]	[4.57169434e+02 8.65080933e+02 8.22789431e-01]	[544.47479248 529.03167725 0.72816026]	[544.53765869 706.11425781 0.89056873]	[5.41715881e+02 8.54825928e+02 8.39635074e-01]	[503.31057739 254.48506165 0.96268952]	[526.44226074 254.4936676 0.94072497]	[480.26516724 257.19512939 0.91638368]	[5.41815552e+02 2.59575531e+02 4.80950594e-01]	[5.39310974e+02 8.98449951e+02 8.13520193e-01]	[5.57265686e+02 8.93303772e+02 8.26174200e-01]	[5.26513000e+02 8.67624023e+02 6.49294734e-01]	[4.59728485e+02 8.98410217e+02 8.24255943e-01]	[4.41714935e+02 8.93383850e+02 8.12694311e-01]	[4.59734589e+02 8.72784546e+02 7.86838531e-01]
[518.75231934 264.76757812 0.86957806]	[503.49545288 339.1463623 0.93260831]	[441.85574341 336.58114624 0.88224268]	[423.82455444 446.94290161 0.846856 ]	[423.80783081 541.91381836 0.90688372]	[567.59594727 341.67236328 0.84677428]	[585.33294678 452.046875 0.85628885]	[588.0369873 549.53881836 0.83557904]	[503.38711548 531.5435791 0.72704738]	[462.27813721 529.02752686 0.70599514]	[459.58309937 706.11761475 0.88334274]	[4.57173401e+02 8.65090210e+02 8.23654771e-01]	[544.47314453 529.05645752 0.72339493]	[544.54040527 708.57940674 0.88700241]	[5.41702026e+02 8.54818970e+02 8.36674392e-01]	[503.28240967 254.44085693 0.95702922]	[526.41247559 254.45890808 0.94026232]	[480.25631714 257.18218994 0.91914403]	[541.80078125 257.19818115 0.55160201]	[5.39299683e+02 8.98453735e+02 8.12180936e-01]	[5.57265686e+02 8.93308594e+02 8.26921165e-01]	[5.26508667e+02 8.67625549e+02 6.47500873e-01]	[4.59731995e+02 8.95982117e+02 8.26259196e-01]	[4.41715393e+02 8.93378906e+02 8.15138757e-01]	[4.59735535e+02 8.72792053e+02 7.86849141e-01]
[518.71221924 262.24819946 0.86406255]	[505.87976074 339.16543579 0.92770356]	[441.85525513 336.58877563 0.88225484]	[423.84509277 446.91137695 0.84668118]	[423.86764526 541.92993164 0.90103918]	[570.07165527 341.71395874 0.83668619]	[585.33050537 452.03192139 0.85430837]	[588.02868652 549.55615234 0.83408606]	[503.37799072 531.53887939 0.73139572]	[462.2741394 529.02819824 0.7080825 ]	[459.58850098 706.11901855 0.88587797]	[4.57184509e+02 8.65067322e+02 8.22638750e-01]	[544.46258545 531.53497314 0.7279231 ]	[544.51116943 708.58148193 0.88931739]	[5.41683228e+02 8.54820679e+02 8.34097087e-01]	[503.23443604 254.39183044 0.94402874]	[524.0088501 254.38673401 0.9367131 ]	[480.26199341 257.17285156 0.92383134]	[541.82995605 257.12063599 0.69603264]	[5.39270691e+02 8.98443909e+02 8.07787120e-01]	[5.57234314e+02 8.93301392e+02 8.24156821e-01]	[5.26490723e+02 8.67613403e+02 6.49146080e-01]	[4.59727539e+02 8.95965149e+02 8.30037951e-01]	[4.41720428e+02 8.93360901e+02 8.20594490e-01]	[4.59757660e+02 8.72773621e+02 7.84785509e-01]
[518.71411133 262.24359131 0.8650828 ]	[505.8833313 339.16433716 0.92689139]	[441.86569214 336.5894165 0.88092792]	[423.84503174 446.91470337 0.84637499]	[423.86962891 541.92938232 0.90064156]	[570.07324219 341.70523071 0.83760607]	[585.32635498 452.03613281 0.8559255 ]	[588.02685547 549.55645752 0.83438659]	[503.38223267 529.05230713 0.73011613]	[462.2784729 529.01977539 0.70800495]	[459.59091187 706.11004639 0.88682795]	[4.57187408e+02 8.65068054e+02 8.22877884e-01]	[544.46075439 529.05169678 0.7269336 ]	[544.51165771 708.58612061 0.88870454]	[5.41685059e+02 8.54825134e+02 8.34957063e-01]	[503.23318481 254.38839722 0.94348621]	[524.00909424 254.38012695 0.93538481]	[480.2593689 257.17199707 0.92318141]	[541.82647705 257.11108398 0.68727285]	[5.39269348e+02 8.98445312e+02 8.05140316e-01]	[5.57229797e+02 8.93301758e+02 8.22228074e-01]	[5.26489380e+02 8.67626648e+02 6.49546623e-01]	[4.59730713e+02 8.95963806e+02 8.31261873e-01]	[4.41724304e+02 8.93360535e+02 8.21436763e-01]	[4.59761627e+02 8.72776001e+02 7.82815039e-01]
[516.21136475 262.18475342 0.86231816]	[505.94244385 339.1786499 0.91642827]	[441.89474487 336.59268188 0.87630504]	[426.3711853 444.40362549 0.84007347]	[426.38104248 541.91387939 0.88737333]	[572.5848999 341.72583008 0.83369291]	[585.35723877 454.61779785 0.86003894]	[588.04199219 552.06268311 0.83019221]	[503.4079895 531.56408691 0.72951657]	[462.32373047 529.05133057 0.70474303]	[459.61480713 706.07501221 0.8914597 ]	[4.57189697e+02 8.65068909e+02 8.22396517e-01]	[544.47503662 531.5725708 0.72618759]	[544.49291992 708.56121826 0.88866019]	[5.39304504e+02 8.54812622e+02 8.35956693e-01]	[500.85665894 254.34674072 0.93599612]	[523.96246338 251.96202087 0.93432069]	[480.28250122 257.14111328 0.93014336]	[541.85083008 257.06332397 0.82954735]	[5.39286743e+02 8.98455261e+02 8.08753252e-01]	[5.57222656e+02 8.93294128e+02 8.24883461e-01]	[5.26468262e+02 8.67605652e+02 6.57387018e-01]	[4.59743011e+02 8.95957947e+02 8.33447456e-01]	[4.41736420e+02 8.93357910e+02 8.21731925e-01]	[4.59756683e+02 8.72773438e+02 7.83941865e-01]
[516.1897583 262.16519165 0.86193162]	[505.96572876 339.18655396 0.91247052]	[441.90670776 336.60650635 0.87292755]	[426.40014648 444.35839844 0.83918524]	[428.94500732 541.86956787 0.88264048]	[572.60571289 341.73370361 0.83138359]	[585.39581299 454.62796021 0.8656038 ]	[588.03338623 552.10827637 0.83428049]	[503.40615845 534.09558105 0.73043603]	[462.32992554 531.6036377 0.69947177]	[459.62203979 706.10675049 0.89453608]	[4.57188263e+02 8.65090332e+02 8.24602902e-01]	[544.47198486 531.61169434 0.72770047]	[544.49511719 708.57330322 0.88682938]	[5.39296448e+02 8.54805725e+02 8.37142766e-01]	[500.83795166 251.95336914 0.92933404]	[523.95245361 251.92866516 0.93069518]	[480.27374268 257.09747314 0.93713939]	[541.84161377 257.02630615 0.82590419]	[5.39285156e+02 8.98449585e+02 8.11251581e-01]	[5.57214905e+02 8.93289124e+02 8.26908171e-01]	[5.26462830e+02 8.67600769e+02 6.62227154e-01]	[4.59747498e+02 8.95949097e+02 8.36440563e-01]	[4.41739441e+02 8.93356140e+02 8.22501063e-01]	[4.59748016e+02 8.72796692e+02 7.85892963e-01]
[516.18078613 262.14373779 0.8615973 ]	[505.98901367 339.17544556 0.90843785]	[444.31295776 336.6164856 0.86826479]	[426.45120239 444.37658691 0.82779002]	[431.50189209 541.89044189 0.87599325]	[572.62536621 341.70861816 0.83275741]	[585.42767334 454.54257202 0.85904706]	[588.04089355 552.10473633 0.83329344]	[503.40927124 531.59765625 0.73145473]	[462.3260498 531.59619141 0.70278603]	[459.63546753 708.49316406 0.89436102]	[4.57191254e+02 8.65068359e+02 8.22047710e-01]	[544.47515869 531.581604 0.73028445]	[544.49291992 706.13641357 0.88737237]	[5.39294983e+02 8.54792786e+02 8.38499367e-01]	[500.8354187 251.94902039 0.92937398]	[523.94519043 251.90866089 0.92911518]	[480.28381348 257.10784912 0.9375608 ]	[541.85333252 257.00579834 0.8511973 ]	[5.39297302e+02 8.98439880e+02 8.13824952e-01]	[5.57222229e+02 8.93277893e+02 8.29232991e-01]	[5.26458435e+02 8.67582642e+02 6.64464593e-01]	[4.59749359e+02 8.95934387e+02 8.42025578e-01]	[4.41740112e+02 8.93341492e+02 8.25720668e-01]	[4.59753296e+02 8.72776245e+02 7.84570634e-01]
[516.16802979 259.71359253 0.86320931]	[506.00375366 339.1739502 0.90625942]	[444.34646606 336.61581421 0.86407912]	[428.92010498 444.34326172 0.82846314]	[431.52972412 541.87841797 0.87870318]	[572.62310791 341.71212769 0.83294201]	[585.43585205 454.57824707 0.85989714]	[588.07263184 552.10046387 0.8257255 ]	[503.40759277 531.59442139 0.7326057 ]	[462.33447266 531.5914917 0.70087367]	[459.62359619 708.54840088 0.89022011]	[4.57197449e+02 8.65090576e+02 8.25480103e-01]	[544.46905518 531.58166504 0.73116601]	[544.496521 708.52276611 0.88637418]	[5.39289734e+02 8.52395752e+02 8.39675069e-01]	[500.82901001 251.94670105 0.92954338]	[523.93353271 251.89332581 0.92818624]	[480.30041504 257.12625122 0.93387634]	[541.85253906 257.00296021 0.86259335]	[5.39287842e+02 8.98436218e+02 8.14979553e-01]	[5.57213806e+02 8.93276123e+02 8.28980267e-01]	[5.26459717e+02 8.67572998e+02 6.63334012e-01]	[4.59745392e+02 8.95939087e+02 8.41679335e-01]	[4.41738037e+02 8.93344116e+02 8.24985147e-01]	[4.59760071e+02 8.72797058e+02 7.87134707e-01]
[516.16015625 259.71807861 0.86174875]	[506.00561523 339.16445923 0.90622318]	[444.35803223 336.59915161 0.86222732]	[428.94116211 444.30090332 0.83442944]	[431.52542114 541.87207031 0.87731284]	[572.63433838 341.70986938 0.83409518]	[585.45135498 454.5696106 0.85531777]	[588.09448242 549.59643555 0.82178551]	[503.40887451 531.58447266 0.73251683]	[462.3371582 531.56671143 0.7011115 ]	[459.63284302 708.56402588 0.89275122]	[4.57208954e+02 8.65072876e+02 8.26470077e-01]	[544.46820068 531.58093262 0.73095834]	[544.48754883 706.11486816 0.88958168]	[5.39299377e+02 8.54794250e+02 8.37584257e-01]	[500.82421875 251.95585632 0.93111283]	[523.93560791 251.90589905 0.93145478]	[480.30712891 257.16070557 0.92855114]	[541.87145996 257.05551147 0.87541759]	[5.39268188e+02 8.98427673e+02 8.14127445e-01]	[5.57198120e+02 8.93277039e+02 8.26813459e-01]	[5.26468018e+02 8.67586243e+02 6.62962377e-01]	[4.59751312e+02 8.95927734e+02 8.45241249e-01]	[4.41745972e+02 8.93333313e+02 8.28951180e-01]	[4.59771271e+02 8.72781128e+02 7.89001286e-01]
[516.13909912 262.15441895 0.85751969]	[506.02011108 339.17614746 0.90282083]	[444.35968018 336.61352539 0.86333585]	[428.91113281 444.33041382 0.83205366]	[431.50186157 541.89312744 0.87906635]	[572.65332031 341.7147522 0.83491713]	[585.49536133 454.60296631 0.8507514 ]	[588.07653809 549.58953857 0.82420778]	[503.40731812 531.5333252 0.73432553]	[462.34671021 529.03936768 0.70546508]	[459.63574219 708.5904541 0.89324033]	[4.57212067e+02 8.65102173e+02 8.29343677e-01]	[544.45874023 529.04754639 0.73409605]	[544.5 706.08526611 0.89093912]	[5.39291321e+02 8.54802979e+02 8.37131679e-01]	[500.80197144 254.35105896 0.93749082]	[523.90979004 251.90631104 0.93484938]	[480.30612183 257.18283081 0.91970545]	[541.86376953 257.02740479 0.87539852]	[5.39255493e+02 8.98429565e+02 8.11148465e-01]	[5.57198059e+02 8.93281799e+02 8.26195538e-01]	[5.26463440e+02 8.67601746e+02 6.65566206e-01]	[4.59759766e+02 8.95924133e+02 8.46392274e-01]	[4.41753143e+02 8.93335754e+02 8.31213236e-01]	[4.59770264e+02 8.72804810e+02 7.90180266e-01]
[513.63635254 262.16390991 0.85173255]	[508.44232178 339.17193604 0.90133119]	[444.36227417 336.60839844 0.8633523 ]	[426.4375 444.30792236 0.83785206]	[428.97561646 541.88104248 0.87991375]	[572.66711426 341.72091675 0.83330458]	[585.48809814 454.60690308 0.85536647]	[588.06274414 549.5904541 0.82686245]	[503.39599609 529.03692627 0.73536307]	[462.32382202 529.012146 0.70569766]	[459.64276123 708.57336426 0.89461982]	[4.57219879e+02 8.65100525e+02 8.32341492e-01]	[544.44921875 529.02954102 0.73773044]	[544.51733398 706.10235596 0.88664627]	[5.39314575e+02 8.54800354e+02 8.38424981e-01]	[500.7689209 254.35600281 0.93409765]	[523.87133789 251.90948486 0.9378137 ]	[480.28924561 257.1835022 0.91572481]	[541.85717773 257.02139282 0.88860542]	[5.39248779e+02 8.98414001e+02 8.05468738e-01]	[5.57205627e+02 8.93278870e+02 8.22004616e-01]	[5.26486267e+02 8.67606567e+02 6.57398939e-01]	[4.59765442e+02 8.95934509e+02 8.44284177e-01]	[4.41756897e+02 8.93344543e+02 8.29631209e-01]	[4.59783447e+02 8.72796143e+02 7.93556750e-01]
[513.59057617 262.17144775 0.8489061 ]	[508.4392395 339.1769104 0.9021138]	[444.36489868 336.60940552 0.8629719 ]	[426.41952515 444.30010986 0.84453285]	[426.44290161 541.87359619 0.88373774]	[572.66040039 341.72735596 0.83297676]	[585.46374512 454.59310913 0.85955709]	[588.04931641 549.5916748 0.83045483]	[503.38146973 529.02410889 0.73754466]	[462.30950928 528.98968506 0.71112365]	[459.64575195 708.5769043 0.89579445]	[4.57221161e+02 8.62570312e+02 8.23255002e-01]	[544.42913818 529.01605225 0.74121147]	[544.5145874 706.08874512 0.88956457]	[5.41687378e+02 8.54845093e+02 8.34092736e-01]	[500.74188232 254.3651886 0.93311214]	[523.83856201 251.91871643 0.94088727]	[480.27612305 257.18395996 0.91286409]	[541.82720947 257.01980591 0.88930333]	[5.39255371e+02 8.98432068e+02 8.04189742e-01]	[5.57214783e+02 8.93296387e+02 8.21243286e-01]	[5.26508362e+02 8.67655457e+02 6.54790878e-01]	[4.59765137e+02 8.95947937e+02 8.41051400e-01]	[4.41754791e+02 8.93347717e+02 8.26771200e-01]	[4.59798279e+02 8.72741333e+02 7.85938680e-01]
[511.05557251 262.19790649 0.84774441]	[505.99975586 339.17367554 0.90694094]	[444.33935547 336.59329224 0.86753565]	[426.3855896 444.30410767 0.85065025]	[426.33782959 541.8996582 0.8963145 ]	[572.63922119 341.72784424 0.83301175]	[585.4329834 454.59185791 0.86123216]	[588.0246582 552.07653809 0.83642548]	[503.35675049 528.99957275 0.7411896 ]	[462.29031372 526.50012207 0.71690243]	[459.64379883 708.55737305 0.89566505]	[4.59580322e+02 8.65035217e+02 8.25898349e-01]	[544.40197754 529.00256348 0.74709433]	[544.52410889 706.09375 0.88943028]	[5.41691833e+02 8.54835632e+02 8.36500764e-01]	[500.71725464 254.37612915 0.93161607]	[523.80004883 251.95802307 0.94699484]	[480.25695801 257.17886353 0.91857994]	[541.82415771 257.04098511 0.90660447]	[5.39251770e+02 8.98418945e+02 8.06819677e-01]	[5.57215820e+02 8.93289124e+02 8.22716594e-01]	[5.26516602e+02 8.67645874e+02 6.53806090e-01]	[4.59767822e+02 8.95951233e+02 8.43058586e-01]	[4.41757874e+02 8.93346985e+02 8.28411281e-01]	[4.59803345e+02 8.72735962e+02 7.84502745e-01]
[511.0274353 262.24588013 0.84159958]	[505.96170044 339.16452026 0.91372275]	[444.31307983 336.59082031 0.87085748]	[426.3536377 444.30685425 0.85544878]	[423.88088989 541.92279053 0.90332866]	[572.60168457 341.71414185 0.83336771]	[585.39093018 454.605896 0.86405122]	[587.97192383 552.14849854 0.84264851]	[503.32092285 528.97058105 0.74528587]	[462.24285889 526.46673584 0.72490722]	[459.6267395 708.59637451 0.8876915 ]	[4.59576111e+02 8.62552734e+02 8.23946714e-01]	[544.37976074 528.98034668 0.75368208]	[544.49035645 706.06713867 0.89075184]	[5.41702637e+02 8.54815125e+02 8.38933051e-01]	[500.71310425 254.41564941 0.93708575]	[523.78625488 254.37246704 0.95502514]	[480.25891113 259.57525635 0.91294813]	[541.80145264 257.09994507 0.89632165]	[5.39245850e+02 8.98409180e+02 8.05101514e-01]	[5.57223083e+02 8.93280640e+02 8.21312606e-01]	[5.28976135e+02 8.67620239e+02 6.44114375e-01]	[4.59755859e+02 8.95955139e+02 8.42300057e-01]	[4.41749786e+02 8.93347290e+02 8.26811254e-01]	[4.59804810e+02 8.72717285e+02 7.80205965e-01]
[508.48175049 264.73895264 0.84150523]	[505.9546814 339.17016602 0.91823483]	[441.89944458 336.57849121 0.87750292]	[423.92242432 444.37786865 0.84882998]	[423.84701538 541.88696289 0.91212386]	[572.60400391 341.73236084 0.83026516]	[585.37854004 454.63113403 0.85962498]	[585.59906006 554.67938232 0.8505072 ]	[503.27722168 528.98199463 0.74195778]	[462.19439697 526.47686768 0.72258067]	[459.59155273 708.60845947 0.87601262]	[4.59576904e+02 8.62551392e+02 8.26372862e-01]	[544.34118652 528.9901123 0.75246155]	[544.46643066 706.05743408 0.89487195]	[5.41709106e+02 8.54806824e+02 8.40179741e-01]	[500.66314697 254.449646 0.93049169]	[521.40124512 254.4239502 0.96449375]	[480.25418091 259.61956787 0.89790708]	[541.78460693 257.12530518 0.91073525]	[5.39231201e+02 8.95987915e+02 8.07169914e-01]	[5.57207275e+02 8.93283447e+02 8.21008623e-01]	[5.28994873e+02 8.67600586e+02 6.35388315e-01]	[4.59757324e+02 8.95950500e+02 8.45654249e-01]	[4.41752411e+02 8.93343811e+02 8.30769837e-01]	[4.59804901e+02 8.72714417e+02 7.83017933e-01]
[505.99172974 267.27767944 0.84630203]	[505.91189575 339.16906738 0.92470831]	[441.86178589 336.57891846 0.885378 ]	[423.88739014 444.33590698 0.85929662]	[421.38537598 541.87231445 0.91831005]	[570.09698486 341.71572876 0.83699793]	[583.00115967 454.62106323 0.85837704]	[585.57507324 554.63342285 0.84901017]	[500.89801025 529.02154541 0.73604488]	[459.79284668 528.97558594 0.7136724 ]	[459.58605957 708.56231689 0.87649685]	[4.57200684e+02 8.65035522e+02 8.25254917e-01]	[544.32000732 529.03442383 0.7490347 ]	[544.43572998 706.04168701 0.90107167]	[5.41685974e+02 8.54822937e+02 8.34958375e-01]	[498.24026489 254.501297 0.92870522]	[521.32489014 254.46966553 0.96780306]	[480.18670654 259.61618042 0.88945496]	[541.73455811 257.1010437 0.91459954]	[5.39228455e+02 8.98407043e+02 8.09548616e-01]	[5.57176819e+02 8.93285645e+02 8.20255697e-01]	[5.28978027e+02 8.67597168e+02 6.33980155e-01]	[4.59763275e+02 8.95943848e+02 8.42866778e-01]	[4.41749176e+02 8.93346130e+02 8.27790260e-01]	[4.59771637e+02 8.72737488e+02 7.91615129e-01]
[505.98867798 267.28036499 0.84730041]	[505.91796875 339.16479492 0.92449135]	[441.86764526 336.57131958 0.88423967]	[423.88345337 444.32791138 0.86146736]	[421.38760376 541.87310791 0.9176566 ]	[570.10443115 341.71487427 0.83683836]	[582.99926758 454.61981201 0.85848624]	[585.57403564 554.63262939 0.84930331]	[500.89431763 529.01196289 0.73760372]	[459.79187012 526.51062012 0.71548909]	[459.58779907 708.57452393 0.8771643 ]	[4.57199310e+02 8.62565063e+02 8.24746430e-01]	[544.31768799 529.02557373 0.74982208]	[544.43365479 706.04150391 0.90166736]	[5.41686523e+02 8.54829590e+02 8.34040105e-01]	[498.23886108 254.50202942 0.92859459]	[521.32336426 254.47109985 0.96802175]	[480.18731689 259.61178589 0.88860536]	[541.7366333 257.10028076 0.91538358]	[5.39231873e+02 8.98406372e+02 8.08608651e-01]	[5.57178772e+02 8.93285645e+02 8.19504261e-01]	[5.28979919e+02 8.67608337e+02 6.34985030e-01]	[4.59767212e+02 8.95941528e+02 8.42887700e-01]	[4.41750183e+02 8.93346558e+02 8.26893687e-01]	[4.59772980e+02 8.72731140e+02 7.89886653e-01]
[505.93292236 267.30728149 0.85743904]	[505.86517334 339.18164062 0.931108 ]	[441.82418823 336.58862305 0.89363819]	[423.77877808 444.35256958 0.87587917]	[421.32543945 541.86352539 0.92500997]	[570.03857422 341.73071289 0.84060997]	[582.96697998 454.60998535 0.86951947]	[585.50030518 554.62109375 0.85850513]	[500.83709717 528.97833252 0.74057174]	[459.73266602 526.48406982 0.71772957]	[457.17755127 708.59381104 0.87219244]	[4.57195557e+02 8.62555298e+02 8.23322833e-01]	[544.2845459 528.98406982 0.75348997]	[544.37231445 706.04962158 0.90362704]	[5.41691345e+02 8.54829529e+02 8.31535339e-01]	[498.18331909 254.50697327 0.92402673]	[521.2789917 254.47926331 0.96431601]	[480.13919067 259.62612915 0.87565255]	[541.6965332 257.0843811 0.90565658]	[5.39223389e+02 8.98414917e+02 8.05734992e-01]	[5.57175171e+02 8.93286804e+02 8.17279875e-01]	[5.29005676e+02 8.67605347e+02 6.30856276e-01]	[4.59753021e+02 8.95951477e+02 8.38122308e-01]	[4.41735962e+02 8.93352234e+02 8.22544873e-01]	[4.59775604e+02 8.72728760e+02 7.86884904e-01]
[505.87573242 267.34893799 0.86621565]	[503.43930054 339.16772461 0.94172144]	[441.76724243 336.58532715 0.89754969]	[421.3737793 441.86611938 0.90553468]	[421.25527954 541.87310791 0.93424034]	[567.53442383 341.71524048 0.85328043]	[582.93334961 454.57965088 0.84897888]	[585.4498291 552.10443115 0.86075044]	[500.77389526 526.46868896 0.73896301]	[459.68032837 526.43658447 0.71886885]	[457.11679077 708.57983398 0.8667872 ]	[4.57196503e+02 8.62531555e+02 8.21131825e-01]	[541.89886475 526.48657227 0.75422049]	[544.30474854 705.95410156 0.8964206 ]	[5.39296936e+02 8.52392822e+02 8.31416905e-01]	[495.69744873 254.55200195 0.91588253]	[521.23291016 254.49476624 0.95900548]	[477.71896362 259.67327881 0.86325777]	[539.29663086 257.07778931 0.89948565]	[5.39232788e+02 8.98422668e+02 8.11989725e-01]	[5.57177856e+02 8.93273865e+02 8.25797915e-01]	[5.26523193e+02 8.65108887e+02 6.35655642e-01]	[4.59731720e+02 8.95958130e+02 8.38590443e-01]	[4.41717133e+02 8.93350769e+02 8.25376570e-01]	[4.59787628e+02 8.72709106e+02 7.86209404e-01]
[505.87615967 267.34881592 0.8660059 ]	[503.43884277 339.16836548 0.9416703 ]	[441.76644897 336.58572388 0.89761031]	[421.3739624 441.86587524 0.90513009]	[421.2539978 541.8727417 0.93460739]	[567.53430176 341.71575928 0.85327101]	[582.93377686 454.58215332 0.84877872]	[585.44854736 552.10583496 0.8606534 ]	[500.7746582 526.47064209 0.73889625]	[459.68133545 526.43865967 0.71893901]	[457.12359619 708.57421875 0.86831689]	[4.57198700e+02 8.62542542e+02 8.21899414e-01]	[541.89996338 526.48760986 0.75392431]	[544.30212402 705.95318604 0.89532244]	[5.39281433e+02 8.52342041e+02 8.38994741e-01]	[495.69760132 254.55152893 0.91558671]	[521.23321533 254.49458313 0.95894122]	[477.71786499 259.67184448 0.86350274]	[539.29595947 257.07849121 0.89900631]	[5.39228027e+02 8.98420044e+02 8.11956644e-01]	[5.57175781e+02 8.93264343e+02 8.26439142e-01]	[5.26499573e+02 8.62571655e+02 6.37872934e-01]	[4.59738159e+02 8.95953979e+02 8.39854777e-01]	[4.41723694e+02 8.93350708e+02 8.27017367e-01]	[4.59787750e+02 8.72715271e+02 7.88993895e-01]
[503.44827271 269.87600708 0.88864577]	[503.3972168 339.16821289 0.94680226]	[441.72354126 336.56091309 0.89479315]	[421.31167603 441.85574341 0.90880603]	[421.19061279 541.85601807 0.9312582 ]	[567.49700928 341.74142456 0.85255432]	[582.82537842 454.60296631 0.86451244]	[585.42822266 549.59924316 0.86837083]	[500.73297119 526.47424316 0.73187387]	[459.62341309 526.46112061 0.70448542]	[457.09396362 708.55993652 0.86219203]	[4.57192200e+02 8.62562683e+02 8.20576966e-01]	[541.87316895 526.4664917 0.75164771]	[541.92230225 705.90722656 0.88747537]	[5.39289856e+02 8.52357361e+02 8.33928108e-01]	[495.6026001 254.57937622 0.90784287]	[521.19073486 254.5171814 0.9470253 ]	[477.64138794 259.65087891 0.85125005]	[539.25177002 257.07229614 0.89769083]	[5.39205383e+02 8.98414246e+02 8.06713760e-01]	[5.54695129e+02 8.93257874e+02 8.22721124e-01]	[5.26527405e+02 8.65060059e+02 6.32745743e-01]	[4.59729614e+02 8.95959595e+02 8.36502254e-01]	[4.41716309e+02 8.93355469e+02 8.22133303e-01]	[4.59782379e+02 8.72734314e+02 7.89013505e-01]
[500.88491821 272.34573364 0.90549403]	[500.78793335 339.15322876 0.95828807]	[439.12362671 336.57974243 0.88014579]	[418.80297852 441.72756958 0.92376232]	[418.54873657 541.83178711 0.89896572]	[564.86804199 341.67752075 0.88431311]	[580.25598145 454.59570312 0.82575059]	[582.80627441 552.0534668 0.84760708]	[495.66616821 526.42675781 0.69837809]	[454.55160522 526.42962646 0.67401934]	[454.55944824 708.58312988 0.84747165]	[4.57189911e+02 8.62513123e+02 8.17865252e-01]	[539.31567383 526.44110107 0.73425186]	[541.85314941 705.97198486 0.88587826]	[5.39239380e+02 8.52318237e+02 8.37427855e-01]	[485.49438477 256.98937988 0.91405809]	[513.65350342 254.58834839 0.88941956]	[472.52832031 262.17980957 0.80902398]	[529.04840088 259.57189941 0.86725789]	[5.39243591e+02 8.98421814e+02 8.16577613e-01]	[5.57184082e+02 8.93241211e+02 8.27978015e-01]	[5.26489136e+02 8.62540710e+02 6.49492025e-01]	[4.59746735e+02 8.95938110e+02 8.47684443e-01]	[4.41732208e+02 8.93342896e+02 8.28020096e-01]	[4.59791077e+02 8.70329407e+02 7.91661143e-01]
[500.77679443 272.41421509 0.91494942]	[500.74978638 339.16009521 0.95484835]	[436.69650269 336.57437134 0.87195766]	[418.73562622 441.76486206 0.92049527]	[416.11160278 541.91357422 0.88897395]	[562.46160889 341.69573975 0.88049787]	[577.74188232 454.61306763 0.8170678 ]	[582.73217773 552.0625 0.83733439]	[495.58670044 526.46411133 0.69538718]	[452.01000977 526.46984863 0.67430305]	[452.02505493 708.62268066 0.84075028]	[4.57179047e+02 8.62507751e+02 8.14832866e-01]	[539.24951172 526.48950195 0.72101682]	[541.82720947 705.91900635 0.8792792 ]	[5.39216858e+02 8.52321411e+02 8.34155798e-01]	[485.39196777 257.06311035 0.92403948]	[511.03939819 256.98110962 0.88679683]	[470.00738525 259.71246338 0.79722643]	[529.02349854 257.18447876 0.8759051 ]	[5.39233276e+02 8.98419800e+02 8.17920089e-01]	[5.54703735e+02 8.93227539e+02 8.27299297e-01]	[5.26466858e+02 8.62540405e+02 6.64469838e-01]	[4.59737518e+02 8.95955139e+02 8.43598545e-01]	[4.41721588e+02 8.93354553e+02 8.21199894e-01]	[4.59797455e+02 8.70326355e+02 7.93523252e-01]
[500.7243042 272.46289062 0.91647357]	[500.71047974 339.1463623 0.95493978]	[436.64785767 336.55053711 0.86482149]	[418.66098022 441.80413818 0.91700166]	[416.04421997 541.92022705 0.8856011 ]	[562.41052246 341.69726562 0.88116604]	[572.6762085 454.58657837 0.79802334]	[580.35412598 549.55780029 0.84413069]	[493.0645752 526.48754883 0.69898748]	[449.45510864 526.49664307 0.67641759]	[449.49221802 708.61334229 0.83612758]	[4.57172729e+02 8.62514221e+02 8.11285436e-01]	[539.203125 526.4833374 0.71938777]	[541.79962158 703.50695801 0.87311512]	[5.39184204e+02 8.52281250e+02 8.30420852e-01]	[482.97283936 257.09616089 0.92813057]	[508.52935791 257.02932739 0.89030969]	[467.43490601 259.69598389 0.81287521]	[526.55377197 257.20654297 0.86241794]	[5.39278381e+02 8.95985168e+02 8.29730034e-01]	[5.57183655e+02 8.90855469e+02 8.32957268e-01]	[5.26411072e+02 8.62494873e+02 6.84349358e-01]	[4.59726837e+02 8.95962708e+02 8.42668116e-01]	[4.41714294e+02 8.93360901e+02 8.18039596e-01]	[4.59806854e+02 8.70331116e+02 7.93469429e-01]
[500.67776489 272.48843384 0.91560888]	[500.68634033 339.12057495 0.95669758]	[436.60916138 336.5295105 0.86077023]	[418.6262207 441.89129639 0.90589941]	[413.53683472 544.29693604 0.87409991]	[562.3692627 339.29629517 0.88320345]	[572.61401367 454.53759766 0.79927164]	[580.34515381 549.54162598 0.84331042]	[490.53909302 526.46759033 0.70290112]	[446.94787598 526.48168945 0.67998189]	[449.46530151 708.55810547 0.83687156]	[4.57170258e+02 8.62545349e+02 8.11867654e-01]	[536.70758057 526.45178223 0.71174777]	[541.77734375 705.89324951 0.86870348]	[5.39171753e+02 8.52268433e+02 8.28191280e-01]	[482.91622925 257.1434021 0.93238014]	[508.44277954 257.0423584 0.89947337]	[467.42282104 262.16375732 0.81352919]	[526.49914551 257.16522217 0.88297796]	[5.39287903e+02 8.95967590e+02 8.35941851e-01]	[5.57184692e+02 8.90835754e+02 8.33627701e-01]	[5.26412231e+02 8.60000000e+02 6.85088277e-01]	[4.59726105e+02 8.95964355e+02 8.42792094e-01]	[4.41711304e+02 8.93364441e+02 8.16839278e-01]	[4.59798706e+02 8.72721436e+02 7.97479868e-01]
[500.63891602 274.91656494 0.92149001]	[500.65969849 339.11880493 0.95051062]	[436.59524536 336.53668213 0.86016101]	[418.58590698 441.89077759 0.90928644]	[410.97271729 544.32788086 0.86830473]	[562.331604 339.29556274 0.88018149]	[570.09643555 454.58493042 0.81308067]	[580.32647705 549.57965088 0.83866513]	[490.4803772 526.44970703 0.70903361]	[446.89886475 526.47015381 0.6858511 ]	[449.42932129 708.54516602 0.83654916]	[4.57181427e+02 8.65048950e+02 8.17295551e-01]	[534.17468262 526.44091797 0.70553982]	[541.76629639 703.46435547 0.86496282]	[5.39168091e+02 8.52289490e+02 8.27590168e-01]	[482.86584473 257.19714355 0.93069148]	[505.99807739 257.10360718 0.89523113]	[464.96847534 262.17645264 0.80915016]	[526.44891357 257.17105103 0.88184685]	[5.39285828e+02 8.95980103e+02 8.35568190e-01]	[5.57192078e+02 8.90843323e+02 8.34332585e-01]	[5.26414917e+02 8.62508850e+02 6.80712938e-01]	[4.59729034e+02 8.95966309e+02 8.42024207e-01]	[4.41716003e+02 8.93367798e+02 8.17546308e-01]	[4.59799225e+02 8.72760193e+02 8.05384159e-01]
[498.22747803 275.01074219 0.92839891]	[500.6390686 339.15325928 0.94528443]	[436.57263184 336.56414795 0.85795033]	[418.57614136 441.86599731 0.91134757]	[405.87261963 541.94769287 0.8843348 ]	[562.31903076 341.69961548 0.87938744]	[570.04046631 452.0708313 0.81491739]	[580.31384277 549.4987793 0.84720284]	[488.01681519 523.95483398 0.71060747]	[446.90112305 523.97174072 0.69206458]	[446.92910767 708.5836792 0.83792448]	[4.57182251e+02 8.62509827e+02 8.16410065e-01]	[534.13305664 523.94830322 0.70961016]	[541.75152588 703.45880127 0.8604368 ]	[5.39173645e+02 8.52286377e+02 8.27955604e-01]	[482.82150269 259.64312744 0.9210633 ]	[505.95880127 257.18862915 0.8850103 ]	[464.92480469 262.20367432 0.8003813 ]	[524.03253174 257.17526245 0.88053495]	[5.39297424e+02 8.95988037e+02 8.32509100e-01]	[5.57203979e+02 8.90847473e+02 8.32462609e-01]	[5.26409119e+02 8.62501770e+02 6.78784668e-01]	[4.59732117e+02 8.95949036e+02 8.50023389e-01]	[4.41717407e+02 8.93348206e+02 8.23950410e-01]	[4.59807434e+02 8.72698975e+02 8.06345880e-01]
[498.17401123 275.10775757 0.92855763]	[498.21932983 339.15789795 0.93534255]	[434.07800293 336.57019043 0.84864378]	[418.54360962 441.85797119 0.90550119]	[403.38079834 544.31536865 0.89241159]	[562.28363037 341.72662354 0.87068874]	[570.01629639 452.02325439 0.8146528 ]	[580.30548096 547.06573486 0.85047203]	[490.47595215 523.90643311 0.71156681]	[446.93963623 523.92919922 0.694076 ]	[446.92095947 708.56622314 0.8426109 ]	[4.57177673e+02 8.62506531e+02 8.15338016e-01]	[534.10272217 523.91223145 0.71226901]	[541.75671387 703.49230957 0.86362612]	[5.39176025e+02 8.52289185e+02 8.31621528e-01]	[482.77444458 262.17303467 0.90472084]	[505.89578247 259.67242432 0.87446433]	[464.84735107 262.22045898 0.80692226]	[523.97650146 257.18713379 0.88652498]	[5.39286499e+02 8.95987671e+02 8.28967094e-01]	[5.57196289e+02 8.90850159e+02 8.30538094e-01]	[5.26416443e+02 8.62503174e+02 6.81288719e-01]	[4.59734589e+02 8.95953247e+02 8.46520424e-01]	[4.41717407e+02 8.93352905e+02 8.20285797e-01]	[4.59806305e+02 8.72699524e+02 8.06137204e-01]
[498.1736145 275.10656738 0.92835128]	[498.22018433 339.15078735 0.93594623]	[434.07827759 336.56994629 0.84838629]	[418.54464722 441.85687256 0.90593946]	[403.37924194 544.31640625 0.89225382]	[562.28399658 341.71456909 0.87195432]	[570.02154541 452.02398682 0.813815 ]	[580.30334473 547.05895996 0.85058033]	[490.47418213 523.91125488 0.71014273]	[446.93789673 523.93139648 0.69357747]	[446.9130249 708.56268311 0.84369934]	[4.57175751e+02 8.62505737e+02 8.14936876e-01]	[534.10192871 523.91870117 0.7103675 ]	[541.74761963 703.47161865 0.86115599]	[5.39174255e+02 8.52302063e+02 8.30500722e-01]	[482.77261353 262.17086792 0.90497458]	[505.89471436 259.66943359 0.87492776]	[464.8487854 262.21118164 0.80774283]	[523.97680664 257.17684937 0.8886568 ]	[5.39281921e+02 8.95989441e+02 8.27677667e-01]	[5.57189087e+02 8.90854675e+02 8.29881430e-01]	[5.26415222e+02 8.62519775e+02 6.82592690e-01]	[4.59735016e+02 8.95954163e+02 8.47541749e-01]	[4.41717377e+02 8.93353760e+02 8.21397603e-01]	[4.59803955e+02 8.72698120e+02 8.05992424e-01]
[498.16870117 277.5218811 0.93077296]	[498.19680786 339.13476562 0.93410355]	[434.05172729 336.57241821 0.84500599]	[416.14578247 441.82940674 0.89743954]	[403.26882935 541.94421387 0.9111746 ]	[562.25720215 341.69125366 0.86782843]	[567.59698486 449.52108765 0.81717497]	[580.29937744 547.04534912 0.8526392 ]	[487.99755859 523.93756104 0.71014005]	[446.88299561 523.97387695 0.69370121]	[446.92175293 708.55841064 0.84180999]	[4.57179260e+02 8.62494446e+02 8.14594209e-01]	[531.62036133 523.93005371 0.70647222]	[541.74993896 703.46258545 0.86042488]	[5.39161926e+02 8.52284241e+02 8.30642641e-01]	[482.75628662 264.75357056 0.89798969]	[505.88967896 262.23626709 0.86291021]	[464.82189941 262.25164795 0.79193032]	[523.94067383 259.60205078 0.88022387]	[5.39298340e+02 8.95982666e+02 8.35526824e-01]	[5.57200989e+02 8.90842529e+02 8.35375309e-01]	[5.26400818e+02 8.62485840e+02 6.87796950e-01]	[4.59725067e+02 8.95941711e+02 8.51650357e-01]	[4.41712494e+02 8.93342834e+02 8.26068759e-01]	[4.59814331e+02 8.70325623e+02 8.07593703e-01]
[498.14263916 277.61526489 0.91777474]	[498.17337036 339.1192627 0.93102241]	[434.0430603 336.56777954 0.84536147]	[416.15557861 441.81518555 0.90048915]	[400.87445068 544.31378174 0.91455287]	[562.24084473 339.2947998 0.8672235 ]	[567.57592773 452.04443359 0.82325345]	[580.2935791 547.04681396 0.85254359]	[487.98895264 523.97229004 0.70833057]	[446.88781738 526.42242432 0.69219446]	[446.92636108 708.5055542 0.84027463]	[4.57175842e+02 8.59953857e+02 8.13367128e-01]	[531.58062744 523.96417236 0.70273262]	[541.73956299 703.44732666 0.8564074 ]	[5.39165833e+02 8.52278442e+02 8.30800474e-01]	[482.75375366 267.34786987 0.89877445]	[505.86578369 267.30053711 0.86904842]	[462.4418335 264.71359253 0.81612986]	[523.91625977 259.64553833 0.86996812]	[5.39296387e+02 8.98414246e+02 8.30732703e-01]	[5.57198059e+02 8.90857361e+02 8.31585944e-01]	[5.26413513e+02 8.60010254e+02 6.81877673e-01]	[4.59742889e+02 8.95942383e+02 8.50770950e-01]	[4.41726044e+02 8.93342896e+02 8.23990703e-01]	[4.59812469e+02 8.70265747e+02 7.97720730e-01]
[498.13354492 277.6239624 0.91384333]	[498.14385986 339.12771606 0.92445606]	[434.01269531 336.59378052 0.84289861]	[416.10855103 441.81735229 0.89256018]	[400.86297607 544.30541992 0.91573977]	[559.84448242 339.28204346 0.86453211]	[567.56561279 452.02020264 0.82489783]	[580.29711914 547.02648926 0.85767281]	[488.00393677 523.96716309 0.7058847 ]	[446.9276123 526.42749023 0.68848723]	[446.91717529 708.51879883 0.84004605]	[4.57176208e+02 8.59938599e+02 8.12288165e-01]	[531.58325195 523.94891357 0.70324904]	[541.74615479 703.4473877 0.8578037 ]	[5.39159973e+02 8.52268738e+02 8.29532981e-01]	[482.74554443 269.81716919 0.89989048]	[503.50009155 267.32052612 0.87214273]	[462.42190552 264.80319214 0.81661278]	[523.91052246 259.70339966 0.8665607 ]	[5.39310730e+02 8.98419922e+02 8.32540572e-01]	[5.57208984e+02 8.90855164e+02 8.32809865e-01]	[5.26402405e+02 8.59989868e+02 6.83617175e-01]	[4.59747314e+02 8.95945740e+02 8.48214686e-01]	[4.41728790e+02 8.93346863e+02 8.22327256e-01]	[4.59816376e+02 8.70253845e+02 7.94717431e-01]
[495.70117188 277.6416626 0.90730715]	[498.12252808 339.13516235 0.92095566]	[431.54376221 336.60830688 0.84263635]	[416.0892334 441.82772827 0.88916963]	[400.85635376 544.29943848 0.91673422]	[559.81536865 339.27920532 0.8647806 ]	[567.56762695 452.07342529 0.82736474]	[580.27667236 547.04931641 0.85077798]	[488.00494385 523.96630859 0.70571363]	[446.93585205 526.43243408 0.68813193]	[446.93270874 708.51135254 0.8402791 ]	[4.57167267e+02 8.57433655e+02 8.12724113e-01]	[531.58074951 523.94268799 0.70477784]	[541.74523926 703.44378662 0.85652745]	[5.39168335e+02 8.52273499e+02 8.30637038e-01]	[482.73571777 269.83135986 0.90152258]	[503.48425293 267.34454346 0.87652951]	[462.41534424 267.27224731 0.81253654]	[523.89611816 262.14978027 0.86736339]	[5.41699280e+02 8.98431519e+02 8.33105624e-01]	[5.57225403e+02 8.93207703e+02 8.33931446e-01]	[5.26409668e+02 8.59998291e+02 6.80396795e-01]	[4.59746368e+02 8.95954651e+02 8.46970379e-01]	[4.41727722e+02 8.93350037e+02 8.19738209e-01]	[4.59811279e+02 8.70212219e+02 7.86280990e-01]
[495.64828491 277.6619873 0.89996666]	[495.67489624 339.14764404 0.91427183]	[431.49465942 336.61120605 0.84077048]	[416.07131958 441.84432983 0.8847847 ]	[400.86520386 544.29101562 0.91655844]	[559.7956543 339.29943848 0.86048645]	[567.534729 454.60070801 0.84381014]	[580.26281738 547.05316162 0.85059994]	[487.99627686 523.93066406 0.71026975]	[446.92312622 526.40692139 0.68997073]	[446.90414429 708.53619385 0.84077406]	[4.57170776e+02 8.57439514e+02 8.14319253e-01]	[531.57373047 523.90155029 0.70897716]	[541.74853516 703.44195557 0.85629284]	[5.39163879e+02 8.52274475e+02 8.31148088e-01]	[480.37451172 269.86151123 0.90596277]	[503.44110107 267.35760498 0.88289523]	[462.39907837 269.84179688 0.81661314]	[523.84765625 262.18313599 0.87395 ]	[5.39304321e+02 8.98428833e+02 8.29942703e-01]	[5.57209106e+02 8.93210327e+02 8.31080437e-01]	[5.26403564e+02 8.60003662e+02 6.80486977e-01]	[4.59755615e+02 8.95942383e+02 8.47345710e-01]	[4.41730591e+02 8.93342834e+02 8.21621895e-01]	[4.59812927e+02 8.70224609e+02 7.92391777e-01]
[495.61422729 277.65612793 0.89550257]	[495.66592407 339.14416504 0.91310579]	[431.47451782 336.60183716 0.84026504]	[416.06369019 441.81390381 0.88748932]	[400.88110352 541.93444824 0.91398352]	[559.79473877 341.67752075 0.85919374]	[567.50646973 454.55700684 0.84361088]	[580.25695801 547.0425415 0.85135972]	[487.97564697 523.93658447 0.71161997]	[446.89349365 526.41052246 0.69199634]	[446.93231201 708.53149414 0.83871394]	[4.57172729e+02 8.57440491e+02 8.15222025e-01]	[531.56304932 523.91400146 0.70871037]	[541.74603271 703.43127441 0.85569298]	[5.39180298e+02 8.52263550e+02 8.32554817e-01]	[480.36187744 269.85562134 0.90588552]	[503.4046936 267.35598755 0.88627189]	[462.38870239 269.82382202 0.81661224]	[523.81347656 259.72320557 0.88119411]	[5.39282593e+02 8.98416931e+02 8.25334191e-01]	[5.57194702e+02 8.93208801e+02 8.28004837e-01]	[5.26417847e+02 8.59989563e+02 6.76778197e-01]	[4.59760742e+02 8.95937988e+02 8.49269152e-01]	[4.41737061e+02 8.93341187e+02 8.25005889e-01]	[4.59807220e+02 8.70222534e+02 7.88503647e-01]
[495.58737183 277.66067505 0.89127308]	[495.64578247 339.15283203 0.91081625]	[431.46655273 336.60238647 0.84074605]	[416.03204346 441.81463623 0.88152122]	[403.25415039 544.31329346 0.91338551]	[559.76739502 341.68838501 0.8552323 ]	[567.49279785 454.54025269 0.84274733]	[580.24597168 547.0355835 0.85000211]	[487.95019531 523.96606445 0.71118999]	[444.43942261 526.44415283 0.68925941]	[446.93240356 708.55780029 0.83768433]	[4.57179474e+02 8.57428528e+02 8.17118287e-01]	[531.54510498 523.94543457 0.70536721]	[541.74584961 703.42108154 0.85592794]	[5.39193665e+02 8.52290283e+02 8.35753500e-01]	[480.34210205 269.86541748 0.90806651]	[503.37820435 267.3571167 0.8879621 ]	[462.38232422 269.84399414 0.81530732]	[523.77600098 259.72119141 0.8790164 ]	[5.39278503e+02 8.98431152e+02 8.23041499e-01]	[5.57191589e+02 8.93222107e+02 8.29332948e-01]	[5.26424011e+02 8.62495117e+02 6.74707890e-01]	[4.59761627e+02 8.95942505e+02 8.48185480e-01]	[4.41737457e+02 8.93340149e+02 8.23705912e-01]	[4.59811462e+02 8.70206665e+02 7.86528826e-01]
[493.12301636 277.67758179 0.88700044]	[495.59655762 339.14276123 0.90608948]	[428.95565796 336.61273193 0.84114075]	[416.01266479 441.8319397 0.87923276]	[403.24987793 544.29754639 0.91274279]	[559.72363281 339.29623413 0.85198432]	[567.4967041 454.59976196 0.84538794]	[580.23370361 547.01477051 0.85149741]	[487.91601562 523.96948242 0.71284568]	[444.40634155 526.44567871 0.69200402]	[446.93615723 708.54522705 0.83566898]	[4.57185944e+02 8.57423767e+02 8.18321407e-01]	[529.04589844 523.95062256 0.70809716]	[541.7454834 703.44763184 0.85768884]	[5.39197266e+02 8.52288574e+02 8.33602786e-01]	[480.32110596 269.8732605 0.91168535]	[503.36138916 267.36367798 0.89009923]	[462.32644653 267.3494873 0.82428122]	[523.75909424 259.69369507 0.87982506]	[5.39266968e+02 8.98422546e+02 8.21240187e-01]	[5.57184387e+02 8.93220459e+02 8.26845586e-01]	[5.26432922e+02 8.62499023e+02 6.71877861e-01]	[4.59774292e+02 8.95940491e+02 8.48442435e-01]	[4.41749451e+02 8.93339355e+02 8.23246241e-01]	[4.59812653e+02 8.70199463e+02 7.85302043e-01]
[493.08740234 277.68798828 0.88377881]	[493.06155396 339.13613892 0.90144145]	[426.41830444 336.63290405 0.84616202]	[413.52130127 441.82888794 0.86849374]	[400.87088013 544.29803467 0.91527379]	[557.24804688 339.27560425 0.84905088]	[567.48553467 454.59741211 0.84284073]	[577.79943848 547.05352783 0.84078836]	[485.47918701 526.4095459 0.71496958]	[444.37316895 526.45019531 0.69593203]	[446.96704102 708.54327393 0.83408844]	[4.57195435e+02 8.57403259e+02 8.21596622e-01]	[529.01654053 523.96276855 0.70623189]	[541.74414062 703.46435547 0.85953575]	[5.39194336e+02 8.52296509e+02 8.32207799e-01]	[480.29425049 269.87106323 0.91345179]	[503.33453369 267.3616333 0.89276636]	[462.27218628 267.33990479 0.8293801 ]	[521.40679932 259.67166138 0.88071048]	[5.39267395e+02 8.98430725e+02 8.19648623e-01]	[5.57183777e+02 8.93224304e+02 8.25017095e-01]	[5.26438049e+02 8.62518433e+02 6.69461727e-01]	[4.59770294e+02 8.95943726e+02 8.49202871e-01]	[4.41745972e+02 8.93336731e+02 8.23033869e-01]	[4.59820801e+02 8.70176025e+02 7.83248007e-01]
[490.54855347 277.68182373 0.88439482]	[490.47817993 339.14929199 0.9005568 ]	[423.89065552 336.63806152 0.85817635]	[410.94515991 441.86325073 0.85660595]	[400.85351562 541.94641113 0.91743636]	[557.19665527 341.67581177 0.84213126]	[567.47088623 454.63510132 0.85288036]	[577.72485352 549.49816895 0.83008915]	[485.44760132 523.93701172 0.72578418]	[444.34814453 526.41552734 0.70551825]	[446.96560669 708.53045654 0.83140916]	[4.57193359e+02 8.57411377e+02 8.20267081e-01]	[528.9666748 523.90740967 0.71573061]	[541.69348145 703.41894531 0.84651923]	[5.39202332e+02 8.52268433e+02 8.35989833e-01]	[480.24551392 269.86010742 0.90909624]	[503.28344727 267.36584473 0.89455211]	[462.20532227 267.34506226 0.82967478]	[521.36914062 259.67919922 0.87704939]	[5.39261230e+02 8.98419922e+02 8.16084862e-01]	[5.57188782e+02 8.93215088e+02 8.24858665e-01]	[5.26452209e+02 8.60009216e+02 6.67971969e-01]	[4.59777588e+02 8.95936523e+02 8.47691894e-01]	[4.41751709e+02 8.93335205e+02 8.21778119e-01]	[4.59816162e+02 8.70184509e+02 7.81888008e-01]
[488.0057373 277.67947388 0.88898236]	[487.95266724 339.1505127 0.90768343]	[423.82962036 336.63607788 0.86839294]	[408.44546509 441.85687256 0.85603958]	[400.82489014 541.94274902 0.92044657]	[554.66491699 341.67443848 0.83689946]	[565.03051758 454.5803833 0.86072665]	[575.22253418 549.49731445 0.82582533]	[485.36727905 523.95019531 0.73254693]	[441.89019775 526.4262085 0.71166968]	[446.92810059 708.54193115 0.83507919]	[4.57192230e+02 8.57424316e+02 8.19398224e-01]	[526.47338867 523.91314697 0.72302222]	[539.32324219 703.46514893 0.84887177]	[5.39204956e+02 8.52289551e+02 8.35751414e-01]	[480.18353271 269.82409668 0.89919305]	[500.89526367 267.36279297 0.89625943]	[459.79101562 264.77752686 0.83588684]	[521.33215332 259.6451416 0.88166851]	[5.39266907e+02 8.98417358e+02 8.19306672e-01]	[5.57191406e+02 8.93214478e+02 8.27530384e-01]	[5.26453979e+02 8.62512878e+02 6.70672655e-01]	[4.59772003e+02 8.95935486e+02 8.47069204e-01]	[4.41746826e+02 8.93333801e+02 8.20493817e-01]	[4.59820251e+02 8.70198364e+02 7.87143230e-01]
[488.00604248 277.67959595 0.88900048]	[487.95248413 339.15032959 0.90764731]	[423.83016968 336.63616943 0.86817914]	[408.44522095 441.85946655 0.85596132]	[400.82452393 541.94525146 0.92044657]	[554.66461182 341.67373657 0.83703381]	[565.03094482 454.58078003 0.86040509]	[575.22290039 549.49914551 0.82585871]	[485.36795044 523.95452881 0.73237026]	[441.89099121 526.43017578 0.71138978]	[446.92504883 708.55010986 0.8349638 ]	[4.57192108e+02 8.57433655e+02 8.19494486e-01]	[526.47589111 523.91699219 0.72292709]	[539.32330322 703.4697876 0.84939766]	[5.39203613e+02 8.52289551e+02 8.34994137e-01]	[480.18365479 269.82418823 0.89916515]	[500.8956604 267.36294556 0.89634645]	[459.79107666 264.77774048 0.83583194]	[521.33258057 259.64486694 0.88162476]	[5.39265076e+02 8.98415100e+02 8.19378316e-01]	[5.57189514e+02 8.93212952e+02 8.26963603e-01]	[5.26453613e+02 8.62512817e+02 6.70704663e-01]	[4.59773651e+02 8.95931152e+02 8.49090040e-01]	[4.41748871e+02 8.93331848e+02 8.23005855e-01]	[4.59818054e+02 8.70206909e+02 7.88506746e-01]
[488.00671387 277.68035889 0.88876486]	[487.96029663 339.15414429 0.90686339]	[423.83053589 336.63739014 0.86799908]	[408.44491577 441.85803223 0.85622346]	[400.82391357 541.94360352 0.92092127]	[554.67669678 341.68078613 0.83657038]	[565.0322876 454.58258057 0.86049259]	[575.22399902 549.49273682 0.82617635]	[485.36569214 523.95452881 0.73188722]	[441.88787842 526.4309082 0.7117759 ]	[446.93249512 708.54870605 0.83442008]	[4.57185272e+02 8.57447144e+02 8.17682028e-01]	[526.47418213 523.91687012 0.72305262]	[539.31280518 703.47076416 0.84992206]	[5.39199829e+02 8.52288086e+02 8.35465193e-01]	[480.18386841 269.82498169 0.89913738]	[500.89578247 267.3638916 0.89616579]	[459.79138184 264.77798462 0.8358888 ]	[521.33276367 259.64492798 0.88199389]	[5.39270020e+02 8.98421631e+02 8.20187092e-01]	[5.57193298e+02 8.93217712e+02 8.27820361e-01]	[5.26447937e+02 8.62514954e+02 6.73808396e-01]	[4.59770691e+02 8.95938782e+02 8.46425056e-01]	[4.41745087e+02 8.93340088e+02 8.21765542e-01]	[4.59818024e+02 8.70221191e+02 7.92023540e-01]
[487.94747925 277.67547607 0.89660954]	[485.46105957 339.16638184 0.91622597]	[423.77636719 336.65475464 0.87487626]	[405.8296814 444.32849121 0.85493672]	[400.77993774 544.31518555 0.92282158]	[552.12304688 339.28918457 0.83672345]	[565.00384521 454.58148193 0.86138928]	[572.67437744 547.05957031 0.8227244 ]	[482.94155884 523.95941162 0.73962086]	[441.84518433 526.43640137 0.71950114]	[444.43682861 708.58288574 0.84532464]	[4.57179535e+02 8.57406433e+02 8.16866517e-01]	[526.39147949 523.91705322 0.73075092]	[539.28735352 703.47546387 0.85084718]	[5.39193237e+02 8.52285889e+02 8.33523571e-01]	[480.13214111 269.82791138 0.89030749]	[500.84555054 267.35229492 0.90268189]	[459.71066284 267.31173706 0.8274188 ]	[521.30187988 259.65161133 0.87372458]	[5.39271606e+02 8.98406128e+02 8.23668003e-01]	[5.57180847e+02 8.90859192e+02 8.29492509e-01]	[5.26441589e+02 8.62493713e+02 6.74693942e-01]	[4.59770416e+02 8.95927307e+02 8.50210130e-01]	[4.41743469e+02 8.93330139e+02 8.22297931e-01]	[4.59819580e+02 8.70190857e+02 7.83483326e-01]
[485.48535156 277.72937012 0.89421505]	[485.41836548 339.19607544 0.922162 ]	[421.36755371 336.6708374 0.87951934]	[403.33746338 444.37539673 0.8620792 ]	[400.72442627 544.30285645 0.93088514]	[552.05847168 341.69894409 0.83529609]	[564.96087646 452.08395386 0.85450584]	[572.60101318 549.49749756 0.81876045]	[482.9175415 526.44793701 0.73741335]	[441.82992554 526.49505615 0.71075934]	[444.44537354 708.54937744 0.845783 ]	[4.57156921e+02 8.57409424e+02 8.16034675e-01]	[523.97619629 523.96392822 0.73718441]	[539.28149414 705.89477539 0.85518825]	[5.39200073e+02 8.52291382e+02 8.33833992e-01]	[477.74337769 269.90130615 0.88757938]	[500.80142212 269.85803223 0.90667772]	[459.69613647 269.85769653 0.82765543]	[521.25488281 259.6902771 0.8590126 ]	[5.39268188e+02 8.98413147e+02 8.24775815e-01]	[5.57181580e+02 8.93210632e+02 8.28614295e-01]	[5.26457458e+02 8.62496826e+02 6.73987687e-01]	[4.59778137e+02 8.95924377e+02 8.49110723e-01]	[4.41753387e+02 8.93333191e+02 8.21512580e-01]	[4.59801453e+02 8.70189453e+02 7.88192868e-01]
[482.931427 280.24111938 0.89263028]	[482.92324829 339.16073608 0.94438249]	[421.24453735 336.66159058 0.90118372]	[403.24832153 441.9241333 0.89121026]	[398.21716309 544.34246826 0.92879331]	[546.98876953 339.25747681 0.86693054]	[562.48345947 452.05102539 0.85375196]	[567.54223633 549.51379395 0.83507705]	[482.8477478 526.49755859 0.73564053]	[441.7237854 528.97344971 0.71368903]	[444.41732788 708.52435303 0.8508485 ]	[4.57170227e+02 8.54878845e+02 8.29766273e-01]	[523.92675781 526.45837402 0.73777699]	[539.21484375 706.01519775 0.85549343]	[5.39200745e+02 8.52293213e+02 8.32972884e-01]	[475.16333008 272.48638916 0.88507223]	[498.26498413 272.45083618 0.91265243]	[459.58261108 269.8399353 0.76545197]	[518.69934082 259.70758057 0.81643969]	[5.39279053e+02 8.98407104e+02 8.28611910e-01]	[5.57183594e+02 8.90856384e+02 8.30645502e-01]	[5.26460205e+02 8.62493713e+02 6.67302966e-01]	[4.59791321e+02 8.95913452e+02 8.51329982e-01]	[4.41761719e+02 8.93318054e+02 8.24729383e-01]	[4.59816010e+02 8.67702576e+02 7.70814002e-01]
[482.76153564 285.31863403 0.89880437]	[482.71917725 339.13583374 0.95473623]	[418.73403931 336.65249634 0.89482874]	[400.75119019 441.88122559 0.90629911]	[398.0506897 544.35565186 0.92135245]	[544.38751221 339.25338745 0.89496166]	[562.32147217 454.63867188 0.86460894]	[565.0524292 552.07757568 0.84861153]	[480.35220337 529.02423096 0.72758138]	[439.243927 529.05316162 0.70945835]	[444.30960083 708.55072021 0.87544453]	[4.57158447e+02 8.59926880e+02 8.18622112e-01]	[523.79052734 526.50952148 0.74325305]	[534.1630249 706.01257324 0.84162533]	[5.39214233e+02 8.52316406e+02 8.36548567e-01]	[470.04238892 275.00338745 0.89328474]	[495.66192627 275.01342773 0.91202211]	[454.60498047 269.89941406 0.78296959]	[511.09820557 264.78509521 0.78028709]	[5.39254883e+02 8.98427612e+02 8.24110091e-01]	[5.57194275e+02 8.93222229e+02 8.28683853e-01]	[5.26502563e+02 8.62538086e+02 6.64510429e-01]	[4.59763245e+02 8.95932190e+02 8.44706953e-01]	[4.41732086e+02 8.93337402e+02 8.26653719e-01]	[4.59819702e+02 8.70228638e+02 7.94196844e-01]
[480.35906982 290.36749268 0.90946043]	[480.25613403 339.18673706 0.95646918]	[418.58441162 336.6940918 0.88190323]	[400.62493896 441.81292725 0.91957629]	[395.61688232 544.38897705 0.90330595]	[544.29602051 339.28823853 0.88594848]	[562.21380615 457.13031006 0.86247176]	[564.96124268 552.07043457 0.85730857]	[480.28579712 526.50897217 0.73123485]	[439.15240479 529.02392578 0.70409471]	[441.90893555 708.519104 0.88292778]	[4.57143066e+02 8.57440063e+02 8.17431211e-01]	[521.42303467 526.43890381 0.74436122]	[531.61456299 706.10723877 0.8416518 ]	[5.39199036e+02 8.52303101e+02 8.32514167e-01]	[467.47015381 275.12414551 0.90591538]	[493.08621216 275.1081543 0.89565599]	[451.9934082 272.41424561 0.77202129]	[508.53137207 267.27407837 0.77671683]	[5.39271851e+02 8.98424011e+02 8.26975882e-01]	[5.57208252e+02 8.93208984e+02 8.29018295e-01]	[5.26489258e+02 8.62519897e+02 6.59526408e-01]	[4.59765472e+02 8.95932495e+02 8.42241764e-01]	[4.41728607e+02 8.93340881e+02 8.24039161e-01]	[4.59818054e+02 8.70205994e+02 7.89521933e-01]
[480.2331543 292.88800049 0.91708004]	[480.16400146 339.19158936 0.9557656 ]	[416.12304688 336.69021606 0.86960483]	[398.16958618 441.91610718 0.91084486]	[393.05895996 544.45111084 0.86711764]	[541.86035156 339.29034424 0.88451427]	[559.75152588 457.06958008 0.83653212]	[564.83508301 549.51446533 0.87385064]	[480.13833618 526.49182129 0.71818328]	[436.6015625 528.99389648 0.68015122]	[441.85610962 708.60546875 0.89161605]	[4.57141022e+02 8.57457642e+02 8.14116299e-01]	[521.34503174 526.44293213 0.74740231]	[529.00787354 706.05059814 0.85228634]	[5.39177246e+02 8.52282959e+02 8.27904046e-01]	[464.88778687 277.52838135 0.93305945]	[488.01589966 277.52185059 0.90111208]	[444.42987061 269.92166138 0.78974497]	[505.99798584 269.85913086 0.80624139]	[5.39278625e+02 8.98416626e+02 8.31206262e-01]	[5.57206299e+02 8.90848511e+02 8.31070364e-01]	[5.26470886e+02 8.62495972e+02 6.63275242e-01]	[4.59762238e+02 8.95943359e+02 8.34826112e-01]	[4.41727295e+02 8.93351807e+02 8.19586992e-01]	[4.59830841e+02 8.70217102e+02 7.87678480e-01]
[480.18273926 292.92752075 0.91513258]	[477.74880981 339.21740723 0.93808979]	[416.04431152 336.68780518 0.85845536]	[398.08096313 444.3460083 0.90470457]	[390.47521973 544.50976562 0.85295504]	[541.78729248 341.71142578 0.87519073]	[554.69598389 454.57305908 0.80125237]	[562.42175293 547.06347656 0.87595129]	[477.66433716 526.49230957 0.70602429]	[434.08761597 528.98815918 0.6732828 ]	[441.79928589 708.57727051 0.90185815]	[4.57131744e+02 8.57437134e+02 8.14205706e-01]	[521.24523926 526.45770264 0.7391116 ]	[528.96337891 706.05133057 0.85467911]	[5.39182007e+02 8.52284790e+02 8.31136405e-01]	[464.81719971 277.58135986 0.93830991]	[487.92590332 277.54022217 0.91157329]	[444.3631897 272.40872192 0.80466878]	[505.88101196 269.87771606 0.81339788]	[5.39269958e+02 8.98408325e+02 8.29636216e-01]	[5.57200134e+02 8.90849609e+02 8.34525228e-01]	[5.26482422e+02 8.62515381e+02 6.62770510e-01]	[4.59761627e+02 8.95938599e+02 8.32357466e-01]	[4.41726593e+02 8.93351257e+02 8.17256927e-01]	[4.59828674e+02 8.70201111e+02 7.83522487e-01]
[477.72741699 292.96612549 0.91058314]	[477.63504028 339.21002197 0.924321 ]	[413.50930786 336.68252563 0.84303927]	[395.6506958 441.91653442 0.8906337 ]	[385.35705566 544.46734619 0.86751443]	[541.69451904 341.7154541 0.8607136 ]	[549.59558105 452.07705688 0.79825014]	[562.32037354 547.0647583 0.86943209]	[477.58398438 526.48614502 0.69993269]	[431.54968262 529.00177002 0.66958451]	[441.76473999 708.5447998 0.90844762]	[4.57135376e+02 8.57426270e+02 8.13867271e-01]	[521.19598389 526.45135498 0.73056465]	[526.52154541 706.03948975 0.86390072]	[5.39186646e+02 8.52286499e+02 8.30090702e-01]	[462.35510254 277.62026978 0.95006645]	[485.41427612 277.5680542 0.9304623 ]	[444.29217529 272.45489502 0.81123739]	[503.40866089 269.91363525 0.82147348]	[5.39253418e+02 8.95990356e+02 8.30511272e-01]	[5.57193726e+02 8.90846558e+02 8.36165786e-01]	[5.26493835e+02 8.62521484e+02 6.58653975e-01]	[4.59743958e+02 8.95936157e+02 8.30653846e-01]	[4.41713715e+02 8.93347534e+02 8.15588355e-01]	[4.62210449e+02 8.70201416e+02 7.80470848e-01]
[475.1723938 293.01104736 0.89110518]	[475.10501099 339.18734741 0.9066962 ]	[408.46340942 336.67858887 0.83816928]	[395.53573608 441.92507935 0.86878902]	[382.78936768 544.50036621 0.87830156]	[539.2109375 341.67941284 0.85303831]	[549.49798584 452.00671387 0.8036201 ]	[562.24761963 547.06195068 0.86050755]	[472.53948975 526.49993896 0.69513875]	[428.96533203 529.03790283 0.66893631]	[441.71536255 708.5022583 0.91286242]	[4.57133362e+02 8.57404114e+02 8.17270517e-01]	[516.20233154 526.4309082 0.70967281]	[526.45776367 705.98400879 0.87424678]	[5.39178345e+02 8.52313232e+02 8.30773413e-01]	[462.2232666 277.63980103 0.9537062 ]	[482.91091919 277.58816528 0.95196486]	[441.86694336 272.4810791 0.81536257]	[503.26455688 272.36819458 0.82922018]	[5.39247253e+02 8.95985901e+02 8.33413541e-01]	[5.57181030e+02 8.90845276e+02 8.35072637e-01]	[5.26508972e+02 8.62555603e+02 6.57017708e-01]	[4.59723785e+02 8.95929504e+02 8.32379699e-01]	[4.41698547e+02 8.93337708e+02 8.16711903e-01]	[4.62218933e+02 8.70187134e+02 7.84042656e-01]
[472.59176636 295.40350342 0.8821789 ]	[467.47650146 339.19116211 0.90245396]	[403.32473755 336.69616699 0.86112332]	[390.44210815 444.33407593 0.83603418]	[380.32727051 546.91918945 0.88810909]	[536.65161133 341.67144775 0.83843404]	[546.92785645 449.52484131 0.83868819]	[562.20727539 546.996521 0.87294883]	[467.46792603 526.4677124 0.70982754]	[423.9213562 528.98822021 0.68085092]	[441.66217041 708.55706787 0.91018832]	[4.57118866e+02 8.54917480e+02 8.19867790e-01]	[513.57940674 523.96502686 0.70459968]	[526.43518066 705.98547363 0.87680739]	[5.39179504e+02 8.52308960e+02 8.32519829e-01]	[459.79202271 277.67581177 0.93964374]	[482.80471802 277.62014771 0.96005291]	[441.74945068 274.91241455 0.840069 ]	[500.80709839 269.92156982 0.83442128]	[5.39275696e+02 8.98410461e+02 8.36326599e-01]	[5.57199097e+02 8.90846191e+02 8.35476041e-01]	[5.26500671e+02 8.62542847e+02 6.54443920e-01]	[4.59716705e+02 8.95961914e+02 8.25049639e-01]	[4.41689697e+02 8.93357300e+02 8.10422301e-01]	[4.62217865e+02 8.70124268e+02 7.69631922e-01]
[470.00076294 295.42422485 0.87976861]	[464.92102051 339.18710327 0.92075205]	[400.84002686 336.69952393 0.87574399]	[385.32211304 444.42938232 0.83891904]	[380.24084473 544.45678711 0.91112882]	[531.56182861 339.26928711 0.83878332]	[544.52056885 452.04937744 0.84512913]	[559.7668457 547.01580811 0.85793245]	[467.41949463 526.49328613 0.71566296]	[423.90863037 529.04443359 0.68307984]	[439.32571411 708.5682373 0.91014349]	[4.57104980e+02 8.57363098e+02 8.10762107e-01]	[511.03482056 526.40222168 0.70815057]	[526.40258789 705.96777344 0.88253093]	[5.39171265e+02 8.52285156e+02 8.31697881e-01]	[459.70675659 277.71548462 0.92581207]	[480.37518311 277.64877319 0.95742834]	[441.66070557 274.87677002 0.84043705]	[500.66241455 267.35742188 0.80164373]	[5.39276550e+02 8.98414124e+02 8.32440019e-01]	[5.57210327e+02 8.90840576e+02 8.35486650e-01]	[5.26502136e+02 8.62501892e+02 6.52908981e-01]	[4.59699829e+02 8.95966797e+02 8.20003569e-01]	[4.39301636e+02 8.93358521e+02 8.07826042e-01]	[4.62210022e+02 8.70141785e+02 7.60958672e-01]
[464.96026611 295.43917847 0.89654106]	[464.83288574 339.17407227 0.93742996]	[400.78552246 336.68911743 0.8896898 ]	[382.75149536 449.43225098 0.85115433]	[380.16656494 544.51940918 0.90137827]	[528.99707031 339.24359131 0.85411865]	[544.42944336 449.46075439 0.85660356]	[557.25958252 546.99291992 0.84816468]	[464.8755188 528.97363281 0.72028488]	[423.79595947 531.56555176 0.68829155]	[439.25219727 708.6060791 0.90264058]	[4.57100037e+02 8.57431335e+02 8.05943251e-01]	[505.99740601 523.97271729 0.71865547]	[523.97711182 705.8996582 0.88155764]	[5.39174744e+02 8.52316650e+02 8.31720769e-01]	[459.60830688 277.7326355 0.90365422]	[480.25158691 277.67218018 0.95071739]	[439.27212524 274.88244629 0.8412106 ]	[498.22293091 269.83740234 0.81369078]	[5.39270020e+02 8.98440857e+02 8.26665998e-01]	[5.57218079e+02 8.93210083e+02 8.31166327e-01]	[5.26521973e+02 8.62557556e+02 6.42718196e-01]	[4.59687927e+02 8.95979248e+02 8.12525630e-01]	[4.39285126e+02 8.93372559e+02 8.02633762e-01]	[4.62215790e+02 8.70199158e+02 7.72037745e-01]
[464.96246338 295.44314575 0.89649367]	[464.83172607 339.17648315 0.93749934]	[400.78735352 336.69241333 0.88909483]	[382.75601196 449.43792725 0.84970725]	[380.16595459 544.52032471 0.9015106 ]	[528.99029541 339.24343872 0.85459113]	[544.43054199 449.46426392 0.85623467]	[557.25579834 546.99591064 0.84770888]	[464.88354492 528.98156738 0.71934235]	[423.80142212 531.56817627 0.68748164]	[439.25482178 708.60699463 0.90325755]	[4.57099884e+02 8.57455139e+02 8.04162145e-01]	[506.00997925 526.40509033 0.71541256]	[523.97741699 705.90740967 0.88298869]	[5.39177429e+02 8.52329102e+02 8.31535518e-01]	[459.60699463 277.73681641 0.90259391]	[480.25265503 277.67364502 0.95081139]	[439.26605225 274.88009644 0.83898324]	[498.2203064 269.83517456 0.81175625]	[5.39259338e+02 8.98452454e+02 8.23712349e-01]	[5.57212708e+02 8.93221069e+02 8.29961956e-01]	[5.26522644e+02 8.62572083e+02 6.40628099e-01]	[4.59683075e+02 8.98408508e+02 8.12320352e-01]	[4.39281525e+02 8.93378296e+02 8.03519726e-01]	[4.62216858e+02 8.70213562e+02 7.74989843e-01]
[464.84402466 295.46466064 0.91349643]	[462.38330078 339.15768433 0.95509768]	[400.68634033 336.6958313 0.89987463]	[380.30825806 444.42474365 0.88823241]	[377.74157715 544.48760986 0.90660113]	[526.43225098 339.23175049 0.87859416]	[544.34484863 446.95922852 0.86707032]	[554.68707275 546.98565674 0.83264422]	[462.45202637 526.42041016 0.73837972]	[421.36608887 526.51745605 0.70080322]	[439.23126221 708.67510986 0.89504445]	[4.57122223e+02 8.59941101e+02 8.07516754e-01]	[505.87078857 523.89306641 0.74031365]	[523.99993896 705.94500732 0.88593692]	[5.39179382e+02 8.52342896e+02 8.32049549e-01]	[457.14294434 277.74334717 0.89664549]	[480.16525269 277.70285034 0.93713272]	[439.16049194 274.91317749 0.82918602]	[495.66464233 269.86639404 0.78248858]	[5.39280823e+02 8.98457886e+02 8.26126993e-01]	[5.57228760e+02 8.93220215e+02 8.33222926e-01]	[5.26527344e+02 8.65055115e+02 6.43556833e-01]	[4.59683594e+02 8.98416931e+02 8.11938703e-01]	[4.39292023e+02 8.93383301e+02 8.05407226e-01]	[4.62224976e+02 8.70232666e+02 7.80272186e-01]
[462.38812256 295.509552 0.92673743]	[462.27282715 339.12036133 0.9614327 ]	[398.23800659 339.04403687 0.89384383]	[380.25863647 444.33065796 0.89565635]	[377.61328125 544.39794922 0.91387719]	[523.94671631 339.17907715 0.8994633 ]	[541.95050049 444.43212891 0.86655676]	[552.07501221 547.04534912 0.82190502]	[462.39227295 526.41711426 0.74488634]	[421.2989502 529.00146484 0.70516551]	[439.20831299 708.6739502 0.8940897 ]	[4.57104218e+02 8.59930176e+02 8.03845048e-01]	[503.44726562 523.86029053 0.7537654 ]	[523.9630127 705.94006348 0.89266396]	[5.39190308e+02 8.52315491e+02 8.31842721e-01]	[454.60073853 280.13168335 0.88198256]	[477.71588135 277.73724365 0.91182601]	[436.6411438 274.97271729 0.81152022]	[490.56735229 269.88787842 0.76859927]	[5.39285706e+02 8.98461060e+02 8.28929126e-01]	[5.57249512e+02 8.93221191e+02 8.34411085e-01]	[5.28976624e+02 8.62548401e+02 6.33098364e-01]	[4.59712402e+02 8.95980591e+02 8.15822363e-01]	[4.39309784e+02 8.93378052e+02 8.02554369e-01]	[4.59829132e+02 8.70211609e+02 7.78536797e-01]
[459.82376099 295.55212402 0.94635391]	[459.709198 339.1114502 0.95933443]	[398.05615234 336.69720459 0.88062978]	[377.7288208 441.85845947 0.91242689]	[377.51873779 544.52294922 0.88861459]	[521.39984131 339.1550293 0.90153396]	[541.76477051 446.97250366 0.86568397]	[547.00390625 547.03430176 0.84993201]	[462.22143555 526.47796631 0.74378139]	[418.78778076 529.03771973 0.71098298]	[439.1022644 711.1192627 0.87988406]	[4.54650848e+02 8.57448730e+02 8.00586820e-01]	[503.30987549 523.92871094 0.7598297 ]	[523.88842773 705.92376709 0.90162915]	[5.39242493e+02 8.52240417e+02 8.39881063e-01]	[446.92672729 280.15960693 0.87614232]	[472.61175537 280.15420532 0.86515498]	[428.9720459 274.96640015 0.80536586]	[487.92422485 272.43527222 0.82156211]	[5.41774353e+02 8.95976318e+02 8.57182324e-01]	[5.59766418e+02 8.90809814e+02 8.54839325e-01]	[5.29009216e+02 8.59951904e+02 6.33269668e-01]	[4.59703674e+02 8.98412720e+02 8.18449020e-01]	[4.39291626e+02 8.93387817e+02 8.04301620e-01]	[4.59796082e+02 8.70188232e+02 7.76512742e-01]
[459.75344849 295.54571533 0.95394826]	[459.62350464 339.14529419 0.95262712]	[395.59423828 336.693573 0.86901784]	[377.66403198 444.30056763 0.9081949 ]	[375.03820801 544.52874756 0.86509037]	[521.31695557 339.18826294 0.8991611 ]	[539.31390381 449.5138855 0.82867211]	[546.92565918 546.96838379 0.86289275]	[459.80603027 528.9864502 0.73842192]	[418.71499634 531.581604 0.71148688]	[436.67456055 708.65710449 0.88204002]	[4.54639099e+02 8.57408569e+02 8.03743720e-01]	[503.23999023 526.41796875 0.74862105]	[523.88043213 705.94561768 0.90765524]	[5.39188354e+02 8.52202087e+02 8.33370030e-01]	[444.40112305 280.15951538 0.89055282]	[470.01586914 280.12774658 0.8659544 ]	[426.37817383 274.9630127 0.82606971]	[485.41317749 272.43209839 0.83354306]	[5.41805420e+02 8.95947998e+02 8.45767736e-01]	[5.59793701e+02 8.90765015e+02 8.55188489e-01]	[5.26486938e+02 8.57461365e+02 6.48369908e-01]	[4.59683594e+02 8.95972656e+02 8.19589615e-01]	[4.39286407e+02 8.93372437e+02 8.12833011e-01]	[4.59806702e+02 8.70147949e+02 7.69962609e-01]
[459.6741333 295.54302979 0.95099151]	[459.58892822 339.13442993 0.9494518 ]	[395.54415894 336.65606689 0.8644011 ]	[377.61431885 444.36328125 0.90455818]	[372.52923584 546.96240234 0.83960176]	[521.27978516 339.21640015 0.89440805]	[539.20153809 449.43963623 0.81910205]	[544.45037842 546.99078369 0.87761766]	[459.75372314 526.49993896 0.7367605 ]	[418.65722656 529.06097412 0.70717275]	[436.62207031 708.61077881 0.88038933]	[4.54632996e+02 8.57380493e+02 8.02938938e-01]	[500.86236572 523.9586792 0.74972099]	[523.85125732 706.00427246 0.92408097]	[5.36724243e+02 8.49767151e+02 8.27067494e-01]	[444.29702759 280.159729 0.90300089]	[467.44317627 280.13497925 0.87289685]	[423.91119385 274.97406006 0.82799584]	[482.95730591 272.47488403 0.84614009]	[5.41792664e+02 8.93417664e+02 8.54710340e-01]	[5.59758057e+02 8.90620544e+02 8.22285473e-01]	[5.26467285e+02 8.57362305e+02 6.57770395e-01]	[4.59692444e+02 8.95984802e+02 8.14493895e-01]	[4.39291779e+02 8.93380798e+02 8.10164869e-01]	[4.59800018e+02 8.70119568e+02 7.63545573e-01]
[459.62203979 295.5708313 0.94529593]	[457.15536499 339.15097046 0.93494445]	[393.01635742 336.66778564 0.84734696]	[377.54226685 441.90597534 0.90758455]	[369.94894409 547.04248047 0.82364333]	[521.23364258 339.22390747 0.89183295]	[536.68792725 446.92648315 0.80760473]	[544.30725098 546.95574951 0.89342415]	[459.70635986 529.01000977 0.73211533]	[418.60424805 531.61175537 0.70288628]	[436.59082031 708.62988281 0.8729766 ]	[4.54597839e+02 8.54901978e+02 8.02319467e-01]	[500.83255005 526.4453125 0.74868375]	[523.81408691 705.98883057 0.92278206]	[5.34103516e+02 8.49682495e+02 8.12345386e-01]	[441.87506104 280.17758179 0.91384387]	[464.97183228 280.15844727 0.87736487]	[423.82998657 274.93341064 0.82996458]	[482.91955566 272.45498657 0.84323591]	[5.41780396e+02 8.93268799e+02 8.57847214e-01]	[5.57246826e+02 8.85640625e+02 7.85912395e-01]	[5.23984497e+02 8.54852783e+02 6.98347330e-01]	[4.59689545e+02 8.98410828e+02 8.09321940e-01]	[4.39281006e+02 8.93380005e+02 8.07145834e-01]	[4.59800171e+02 8.67669128e+02 7.50348091e-01]
[457.18087769 295.58953857 0.93239415]	[457.08215332 339.16433716 0.92031425]	[390.49154663 336.66766357 0.8417834 ]	[377.48266602 441.91278076 0.89158988]	[364.88067627 546.94403076 0.83449638]	[521.18756104 339.24349976 0.87959456]	[534.09338379 446.94000244 0.80156296]	[541.92449951 546.91967773 0.89458811]	[459.6293335 528.97967529 0.720245 ]	[416.16455078 531.56030273 0.69110262]	[434.11154175 708.64788818 0.85877752]	[4.54593079e+02 8.54874146e+02 8.01857352e-01]	[500.77444458 526.43243408 0.74036413]	[523.78979492 706.05114746 0.9252755 ]	[5.29008606e+02 8.47138428e+02 8.09744656e-01]	[441.78598022 280.18481445 0.9179337 ]	[464.88812256 280.18930054 0.88782394]	[421.39599609 274.95288086 0.83970165]	[482.84628296 274.89782715 0.85168064]	[5.41773621e+02 8.90754456e+02 8.52611899e-01]	[5.54707458e+02 8.80466858e+02 7.66199529e-01]	[5.23856140e+02 8.52285583e+02 7.22088397e-01]	[4.59694733e+02 8.98410156e+02 8.09538960e-01]	[4.39291931e+02 8.93374695e+02 8.07298303e-01]	[4.59800018e+02 8.67631592e+02 7.44251609e-01]
[457.11499023 295.58407593 0.92133737]	[454.60681152 339.15148926 0.91067088]	[387.93475342 336.65246582 0.83621705]	[375.0897522 441.86419678 0.89276195]	[364.79095459 544.49591064 0.84902835]	[518.77410889 339.22772217 0.87834328]	[531.53405762 444.42782593 0.81140882]	[541.87042236 546.91693115 0.89447755]	[457.21807861 526.44763184 0.71903187]	[416.0932312 529.00811768 0.68732631]	[434.09396362 708.63116455 0.85739106]	[4.54539948e+02 8.54832214e+02 7.99159467e-01]	[500.74313354 523.93395996 0.74241865]	[521.39984131 706.09851074 0.93204385]	[5.26526794e+02 8.42021545e+02 8.06633890e-01]	[441.72229004 280.17279053 0.91751552]	[464.82086182 280.18826294 0.8956759 ]	[421.34619141 274.9831543 0.85009205]	[482.76028442 274.93789673 0.85139763]	[5.36647217e+02 8.85565369e+02 7.95530200e-01]	[5.49513794e+02 8.72911865e+02 7.86566973e-01]	[5.23881775e+02 8.49747253e+02 7.39386201e-01]	[4.59687286e+02 8.95961609e+02 8.16577613e-01]	[4.39282898e+02 8.93358459e+02 8.13096762e-01]	[4.59755585e+02 8.67582397e+02 7.27287650e-01]
[454.64208984 295.56915283 0.91055727]	[454.55050659 339.13128662 0.90680504]	[387.88430786 336.64666748 0.83868223]	[375.00720215 444.35250854 0.85404509]	[362.27938843 544.50769043 0.86824584]	[518.71105957 339.20239258 0.87096584]	[528.996521 444.38220215 0.8332935 ]	[541.80828857 544.49456787 0.89687663]	[457.16693115 526.49945068 0.71231157]	[416.03167725 531.53442383 0.67720515]	[434.06265259 708.65545654 0.84961385]	[4.54567322e+02 8.54807617e+02 7.99454510e-01]	[500.69689941 526.41937256 0.72893488]	[521.32476807 708.49053955 0.92723244]	[526.40759277 831.79876709 0.85005552]	[441.67980957 280.15640259 0.92008179]	[462.39846802 280.1763916 0.90856004]	[421.33084106 274.96759033 0.85354084]	[482.71432495 274.90585327 0.85213411]	[5.31537903e+02 8.75372986e+02 8.16457748e-01]	[5.46971130e+02 8.70237915e+02 8.28262210e-01]	[5.23789551e+02 8.42027954e+02 7.17785358e-01]	[4.59707855e+02 8.95951050e+02 8.13989222e-01]	[4.39307922e+02 8.93350891e+02 8.13842595e-01]	[4.59787048e+02 8.65118286e+02 7.23689795e-01]
[454.57174683 295.55670166 0.90003133]	[452.03356934 339.12200928 0.90639925]	[385.35797119 336.64978027 0.84275758]	[374.97201538 444.38021851 0.83649439]	[362.27041626 544.47406006 0.86956 ]	[518.66876221 339.1932373 0.86275876]	[526.49981689 444.44665527 0.84328192]	[541.74169922 544.47662354 0.88981134]	[457.14886475 529.01055908 0.7049551 ]	[416.02709961 531.5970459 0.67720294]	[431.54486084 708.65600586 0.8376044 ]	[4.52081329e+02 8.52349854e+02 8.06057513e-01]	[500.67001343 526.47418213 0.7176832 ]	[521.22583008 706.12976074 0.91295552]	[523.92572021 829.20599365 0.86857957]	[439.29977417 280.14285278 0.92040509]	[462.33843994 280.16140747 0.92378479]	[421.26889038 274.95669556 0.85185069]	[480.31793213 274.87713623 0.84700626]	[5.29048340e+02 8.70333862e+02 8.21592093e-01]	[5.44531677e+02 8.65108582e+02 7.92137265e-01]	[5.21325928e+02 8.34341675e+02 7.26364195e-01]	[4.59679810e+02 8.95966797e+02 8.05500984e-01]	[4.39271271e+02 8.93348755e+02 8.00495684e-01]	[4.59772095e+02 8.62559082e+02 7.22816110e-01]
[454.54995728 295.52590942 0.89542985]	[449.49502563 339.13238525 0.90550423]	[382.86016846 336.67132568 0.85027397]	[372.49822998 444.35769653 0.83367974]	[362.21481323 544.48681641 0.87641853]	[516.21307373 339.19439697 0.85835308]	[526.44873047 444.44607544 0.85060728]	[541.70678711 544.45068359 0.89244074]	[457.11273193 528.9909668 0.69867361]	[413.57644653 531.57568359 0.67480296]	[431.52224731 708.63800049 0.83519083]	[4.52079712e+02 8.52297791e+02 8.13138247e-01]	[500.65338135 526.45446777 0.71741605]	[521.20709229 708.53027344 0.90833688]	[521.42120361 813.87005615 0.84704268]	[439.28128052 280.14456177 0.91977495]	[462.29034424 280.11181641 0.93731719]	[421.24182129 274.97909546 0.85695153]	[480.25613403 272.41751099 0.8379584 ]	[5.26482361e+02 8.65136719e+02 7.59785295e-01]	[5.44426147e+02 8.52342712e+02 7.47478068e-01]	[5.18674805e+02 8.26529602e+02 6.02876484e-01]	[4.59705322e+02 8.95931335e+02 8.05703104e-01]	[4.39290161e+02 8.93321289e+02 8.00983548e-01]	[4.59733887e+02 8.60014099e+02 7.09736586e-01]
[454.55044556 295.5262146 0.89559847]	[449.49383545 339.12973022 0.9055503 ]	[382.86019897 336.6668396 0.85063839]	[372.4866333 444.37164307 0.83027446]	[362.21887207 544.49145508 0.87622821]	[516.21594238 339.1958313 0.85806859]	[526.44708252 444.44281006 0.8508836 ]	[541.71191406 544.45446777 0.89203584]	[457.11236572 528.99993896 0.69860333]	[413.56985474 531.58355713 0.67440963]	[431.51446533 708.65081787 0.83438033]	[4.52086029e+02 8.52293945e+02 8.13528180e-01]	[500.65228271 526.46435547 0.71560133]	[521.20349121 708.5289917 0.90836865]	[521.4239502 813.88519287 0.8434791 ]	[439.28237915 280.14291382 0.91939241]	[462.29162598 280.11221313 0.93706799]	[421.24179077 274.96820068 0.85431445]	[480.25518799 272.409729 0.83436966]	[5.26483582e+02 8.67575256e+02 7.61150062e-01]	[5.44431274e+02 8.52354492e+02 7.44960427e-01]	[5.18678528e+02 8.26545166e+02 6.04431748e-01]	[4.59688507e+02 8.95936584e+02 8.06719422e-01]	[4.39279449e+02 8.93321533e+02 8.02453279e-01]	[4.59750000e+02 8.60007812e+02 7.09965408e-01]
[452.04788208 295.52883911 0.88971287]	[446.96878052 339.13583374 0.90573412]	[382.77978516 336.68426514 0.86105865]	[372.47463989 441.92007446 0.83667338]	[359.82861328 544.42559814 0.89552605]	[516.17285156 339.19009399 0.8555671 ]	[526.44274902 446.89611816 0.84672618]	[541.6763916 544.47625732 0.88797534]	[457.08312988 529.01885986 0.6958397 ]	[413.55429077 534.09820557 0.67231482]	[431.52874756 708.63256836 0.83546275]	[4.54541992e+02 8.52317993e+02 8.12163413e-01]	[498.24932861 526.47595215 0.71248752]	[521.17492676 708.56158447 0.90027821]	[521.34240723 811.24212646 0.87133706]	[439.22763062 280.15957642 0.91246915]	[462.25524902 280.09991455 0.94214958]	[421.1890564 274.98242188 0.85235459]	[480.22625732 272.36737061 0.83162993]	[5.23865112e+02 8.57461060e+02 7.72633493e-01]	[5.41855103e+02 8.49795166e+02 7.56017685e-01]	[5.18659180e+02 8.16404419e+02 5.92369795e-01]	[4.59715057e+02 8.95922485e+02 8.08070779e-01]	[4.39310303e+02 8.93322205e+02 8.05622101e-01]	[4.59766968e+02 8.62511047e+02 7.12106824e-01]
[449.45635986 295.52841187 0.88847125]	[446.90246582 339.14187622 0.91166514]	[382.72796631 339.04083252 0.86612684]	[369.98410034 444.33956909 0.82710803]	[359.83221436 544.44909668 0.89209265]	[513.64337158 339.17080688 0.85151941]	[526.42285156 446.92254639 0.84799153]	[541.68200684 544.49041748 0.88710749]	[454.6288147 528.99951172 0.695997 ]	[413.49435425 534.10046387 0.67028642]	[431.54736328 708.64807129 0.83195412]	[4.52049469e+02 8.52245728e+02 8.13969314e-01]	[498.22692871 526.4473877 0.71478927]	[521.15545654 711.15216064 0.86301041]	[518.77850342 795.84973145 0.81429112]	[439.15634155 280.16821289 0.90727907]	[459.83880615 280.10671997 0.94426364]	[421.1343689 274.93408203 0.83728582]	[480.13375854 272.35528564 0.82528752]	[5.16212036e+02 8.47179626e+02 7.86768913e-01]	[5.31547852e+02 8.36868042e+02 7.19535768e-01]	[5.13573059e+02 8.00974792e+02 5.86727023e-01]	[4.59729340e+02 8.95890076e+02 8.08788836e-01]	[4.41677399e+02 8.93291382e+02 8.01223516e-01]	[4.59678070e+02 8.59976990e+02 7.23989964e-01]
[449.43618774 295.53604126 0.88917983]	[446.88562012 339.13998413 0.91257936]	[382.72332764 339.04333496 0.8667888 ]	[369.94503784 444.34005737 0.82456344]	[362.21850586 544.49139404 0.88222307]	[513.61291504 339.15942383 0.85113311]	[526.39678955 446.93484497 0.84926981]	[541.6817627 544.47644043 0.88885528]	[454.61703491 529.02862549 0.6944229 ]	[413.48959351 534.137146 0.67006558]	[434.02166748 708.60687256 0.83529699]	[4.52085205e+02 8.52254822e+02 8.16850722e-01]	[498.2210083 526.47851562 0.71134824]	[521.17852783 711.25701904 0.85152912]	[516.17602539 788.21850586 0.82976758]	[439.13687134 280.1758728 0.90429664]	[459.82498169 280.10751343 0.94392186]	[418.78692627 274.94717407 0.84493434]	[480.11785889 272.3458252 0.82114875]	[5.11055420e+02 8.42030029e+02 7.40357637e-01]	[5.26500244e+02 8.31790161e+02 7.40607023e-01]	[5.05967194e+02 7.88208008e+02 6.50457799e-01]	[4.59742035e+02 8.95904480e+02 8.01367521e-01]	[4.41688904e+02 8.93301758e+02 7.97458708e-01]	[4.59684052e+02 8.59979797e+02 7.31145561e-01]
[446.9369812 295.54541016 0.89307946]	[446.8770752 339.13418579 0.9140113 ]	[380.33666992 339.04797363 0.8687681 ]	[369.94494629 444.31280518 0.82700253]	[362.22518921 544.48272705 0.88027906]	[513.59509277 339.15213013 0.85016173]	[526.39215088 446.92712402 0.85291088]	[539.31719971 544.48394775 0.8871243 ]	[454.59564209 529.02020264 0.69383162]	[411.0116272 534.12524414 0.668944 ]	[434.04290771 708.58056641 0.84033448]	[4.52087769e+02 8.52288330e+02 8.14862072e-01]	[498.19921875 526.46533203 0.7099697 ]	[518.78204346 711.18121338 0.84743667]	[511.03338623 783.03277588 0.80964524]	[439.11331177 280.18466187 0.89977729]	[459.79858398 280.12213135 0.94376755]	[418.76785278 274.95318604 0.84290928]	[480.11080933 272.36898804 0.82942599]	[5.08438080e+02 8.31856445e+02 7.74783850e-01]	[5.23923279e+02 8.29073059e+02 7.49298930e-01]	[5.03411407e+02 7.82998901e+02 6.90023303e-01]	[4.59725708e+02 8.95926147e+02 7.98041642e-01]	[4.41682007e+02 8.93323730e+02 7.99767733e-01]	[4.59684631e+02 8.60001160e+02 7.43546546e-01]
[446.89071655 295.55078125 0.89736038]	[446.86264038 339.13360596 0.91553265]	[380.32855225 339.05252075 0.87058979]	[369.94116211 444.33532715 0.8228066 ]	[362.24996948 544.51019287 0.8724224 ]	[513.57702637 339.14828491 0.84910184]	[524.0355835 446.91223145 0.85294503]	[539.31652832 544.47595215 0.88786793]	[454.58602905 529.00396729 0.69359845]	[411.00201416 534.11523438 0.66741717]	[434.09240723 708.56555176 0.84870613]	[4.54571014e+02 8.52274536e+02 8.18481505e-01]	[498.18597412 526.44628906 0.70979768]	[518.6574707 708.68634033 0.84430617]	[505.93392944 772.71972656 0.82929933]	[439.08905029 280.19146729 0.89333802]	[459.77130127 280.13577271 0.9422636 ]	[418.746521 274.96368408 0.8422423 ]	[480.11343384 272.38458252 0.83791864]	[5.03348022e+02 8.29105286e+02 7.65969157e-01]	[5.21319519e+02 8.18922852e+02 7.06979811e-01]	[5.00880005e+02 7.70172363e+02 6.88179493e-01]	[4.59734528e+02 8.95922607e+02 7.96666622e-01]	[4.41702850e+02 8.93315247e+02 7.98343837e-01]	[4.59718536e+02 8.59938354e+02 7.46324360e-01]
[446.88812256 295.56063843 0.89792353]	[444.4458313 339.13751221 0.91639864]	[380.32241821 339.05426025 0.87181371]	[369.97259521 444.33242798 0.82250214]	[362.27508545 546.92999268 0.86482501]	[513.58068848 339.15081787 0.84880579]	[524.0355835 446.90707397 0.85317677]	[539.31872559 544.47418213 0.8877632 ]	[454.58258057 529.00024414 0.69144571]	[410.99163818 534.1239624 0.6640541 ]	[436.54360962 708.6048584 0.8468588 ]	[4.54629913e+02 8.52328003e+02 8.14469457e-01]	[498.19091797 526.43237305 0.71153951]	[516.2098999 708.68438721 0.83566111]	[503.36340332 765.07049561 0.87849742]	[439.08642578 280.19940186 0.89119834]	[459.77359009 280.14968872 0.94065344]	[418.75430298 274.96688843 0.83995771]	[480.11907959 272.3899231 0.84013098]	[5.03353149e+02 8.21447998e+02 7.14908302e-01]	[5.21275452e+02 8.11200928e+02 7.07774937e-01]	[4.98147919e+02 7.57385559e+02 7.09733427e-01]	[4.59680573e+02 8.95922302e+02 7.95355201e-01]	[4.39293335e+02 8.93306396e+02 7.99293339e-01]	[4.59804352e+02 8.62492432e+02 7.36695349e-01]
[446.88891602 295.56585693 0.89614487]	[444.43710327 339.14001465 0.91746223]	[380.31994629 339.05511475 0.87259209]	[369.98364258 444.32357788 0.82551336]	[362.26705933 544.52307129 0.87157494]	[511.09970093 339.15548706 0.84748304]	[524.03320312 446.90490723 0.85298502]	[539.32476807 544.47332764 0.88868988]	[454.5743103 528.99005127 0.69124359]	[410.97875977 534.10302734 0.66349196]	[436.56057739 708.60302734 0.84751511]	[4.57098602e+02 8.52318237e+02 8.25275004e-01]	[498.19180298 526.42950439 0.71210659]	[516.16113281 711.12042236 0.8241272 ]	[500.89093018 754.78326416 0.85880703]	[439.08676147 280.20727539 0.88935119]	[459.77157593 280.1574707 0.93955654]	[418.76379395 274.96670532 0.83919346]	[480.12121582 272.36987305 0.83878225]	[500.73388672 811.20294189 0.84053582]	[5.13641113e+02 8.06073853e+02 7.35445738e-01]	[490.53927612 749.68585205 0.75158924]	[4.59666656e+02 8.95980042e+02 7.91280389e-01]	[4.39299194e+02 8.93328186e+02 7.97046900e-01]	[4.62245667e+02 8.62501343e+02 7.48219669e-01]
[446.89651489 295.56796265 0.89553463]	[444.4369812 339.14346313 0.91736645]	[380.31564331 339.05831909 0.87323159]	[372.44995117 444.31866455 0.82511681]	[362.27636719 546.93804932 0.86402118]	[513.56555176 339.16091919 0.84722763]	[524.03503418 446.90261841 0.85309583]	[541.67889404 544.48114014 0.88707525]	[454.54650879 526.49176025 0.69589627]	[410.94616699 531.57458496 0.6658684 ]	[434.12564087 708.56481934 0.84498483]	[4.54649353e+02 8.54805664e+02 8.07922423e-01]	[498.15759277 523.95336914 0.71550721]	[513.64599609 708.58618164 0.83261645]	[500.7722168 752.17797852 0.86995953]	[439.09088135 280.21231079 0.88923895]	[459.77682495 280.15786743 0.9396314 ]	[418.76785278 274.97027588 0.84048498]	[480.12353516 272.37432861 0.84003872]	[4.95621185e+02 8.08590393e+02 7.57210255e-01]	[5.05936951e+02 8.00911255e+02 7.15963483e-01]	[4.87981232e+02 7.49599854e+02 7.27410018e-01]	[4.57213531e+02 8.95958435e+02 8.01884294e-01]	[4.39260498e+02 8.93324463e+02 8.11374962e-01]	[4.62212555e+02 8.65119873e+02 7.53397703e-01]
[446.88772583 295.56985474 0.89731538]	[444.43334961 339.15286255 0.91738737]	[380.3053894 339.07217407 0.87554419]	[372.48248291 441.91949463 0.83136195]	[362.28735352 546.93334961 0.86410546]	[511.10128784 339.16674805 0.84795833]	[526.39031982 446.87359619 0.85055208]	[541.69189453 544.48449707 0.8873412 ]	[454.58660889 528.96868896 0.69511139]	[411.00259399 534.09954834 0.66424942]	[436.56561279 708.59094238 0.84426832]	[4.54623413e+02 8.57445068e+02 7.86916614e-01]	[498.17694092 523.96777344 0.71483266]	[516.14105225 706.08959961 0.8377676 ]	[498.1730957 746.95751953 0.83410597]	[439.08435059 280.20755005 0.89021212]	[459.77792358 280.15145874 0.94209695]	[418.77090454 274.94421387 0.8274287 ]	[480.12759399 272.38659668 0.84014583]	[4.87965454e+02 8.03553162e+02 7.77007520e-01]	[5.00867188e+02 7.93260254e+02 7.86814153e-01]	[485.40023804 736.8079834 0.74178624]	[4.59628571e+02 8.95957581e+02 8.02278936e-01]	[4.39277618e+02 8.93351685e+02 8.15339863e-01]	[4.59778564e+02 8.70161926e+02 7.81993747e-01]
[446.90362549 295.5668335 0.89652586]	[444.43338013 339.15481567 0.91751164]	[380.30929565 339.07495117 0.87448937]	[372.48764038 444.33609009 0.82952827]	[362.29309082 546.94500732 0.86167848]	[511.09960938 339.16824341 0.84849209]	[526.3918457 446.8939209 0.8470546]	[541.69525146 544.50311279 0.88501757]	[454.58810425 528.96905518 0.69276929]	[410.98355103 531.61132812 0.66104394]	[436.5741272 708.61047363 0.83884215]	[4.54643768e+02 8.57425659e+02 7.92415857e-01]	[498.18267822 523.96685791 0.71425611]	[518.66113281 708.53759766 0.84663701]	[495.60794067 731.71026611 0.79626495]	[439.08691406 280.20883179 0.89052403]	[459.78582764 280.13745117 0.94327223]	[418.77197266 274.96362305 0.82357126]	[480.13183594 272.3704834 0.83399785]	[485.38180542 790.66473389 0.8581332 ]	[500.67111206 785.59155273 0.79748434]	[482.9083252 726.45477295 0.7810123 ]	[4.59631134e+02 8.95969788e+02 7.97737002e-01]	[4.39295898e+02 8.93355835e+02 8.15155923e-01]	[4.5979425e+02 8.7012207e+02 7.8124100e-01]
[446.89337158 295.56964111 0.89809442]	[444.43185425 339.15658569 0.91752511]	[380.31939697 339.07440186 0.87248302]	[372.50775146 444.33895874 0.83218729]	[362.29788208 546.94744873 0.85933232]	[511.09469604 339.17062378 0.84863657]	[526.4019165 446.87564087 0.84483081]	[541.7053833 544.50463867 0.88578135]	[454.58789062 526.49755859 0.69553065]	[410.98806763 531.59991455 0.66065693]	[436.55419922 708.59295654 0.83764273]	[4.57066986e+02 8.57448669e+02 7.92440057e-01]	[498.18640137 523.94024658 0.71849036]	[518.73968506 706.07763672 0.86716735]	[490.48535156 729.10821533 0.82674235]	[439.08282471 280.21087646 0.89003634]	[459.7800293 280.14080811 0.9425028 ]	[418.77841187 274.96191406 0.8128556 ]	[480.12826538 272.36849976 0.83289266]	[482.85482788 788.08361816 0.89127105]	[4.98162415e+02 7.80444153e+02 7.70086467e-01]	[482.80224609 723.90594482 0.79437071]	[4.59630646e+02 8.95973145e+02 7.91280329e-01]	[4.39306152e+02 8.93356262e+02 8.09383452e-01]	[4.59799408e+02 8.70138367e+02 7.79712439e-01]
[446.9019165 295.57113647 0.89775443]	[446.8637085 339.17123413 0.91437483]	[380.32421875 339.08737183 0.87150586]	[372.5211792 444.36016846 0.83299738]	[362.30804443 546.97937012 0.8532722 ]	[513.57855225 339.18875122 0.84822428]	[526.41345215 446.8968811 0.84311306]	[541.71520996 544.51422119 0.88536942]	[454.61349487 526.49359131 0.69581842]	[411.0083313 531.58392334 0.66057634]	[436.56680298 708.62176514 0.83936071]	[4.57091553e+02 8.57415283e+02 8.03544521e-01]	[498.21713257 523.93768311 0.72049218]	[518.68603516 706.06213379 0.85592544]	[487.99481201 726.54663086 0.81333339]	[439.08526611 280.21505737 0.89035767]	[459.78009033 280.13323975 0.94355464]	[418.77017212 274.9781189 0.81331551]	[480.12335205 269.92593384 0.8322652 ]	[482.79632568 782.98608398 0.86066628]	[4.95606689e+02 7.72772766e+02 7.57993937e-01]	[482.80432129 716.24658203 0.73642409]	[4.59620087e+02 8.95977783e+02 7.92785585e-01]	[4.39302979e+02 8.93352112e+02 8.12353671e-01]	[4.62204285e+02 8.70116943e+02 7.76204646e-01]
[446.91247559 295.55792236 0.89650249]	[446.88769531 339.17651367 0.91240853]	[382.72796631 339.08609009 0.86847019]	[372.53475952 444.36758423 0.83319187]	[362.29519653 547.00152588 0.85242289]	[513.59814453 339.19845581 0.84814113]	[526.41247559 446.91757202 0.83976161]	[541.70690918 544.53253174 0.88133729]	[454.64904785 528.99371338 0.69307369]	[413.50024414 534.11328125 0.66067821]	[436.53903198 708.60644531 0.83702576]	[4.57129761e+02 8.57390564e+02 8.16351891e-01]	[498.24649048 526.42700195 0.71748519]	[518.70892334 706.06268311 0.86021721]	[485.40936279 723.9552002 0.82749724]	[439.0970459 280.20327759 0.89361328]	[459.77999878 280.12423706 0.94348282]	[418.78338623 274.96548462 0.80606818]	[480.12469482 269.90716553 0.82985324]	[480.33242798 775.26391602 0.88000387]	[490.52069092 770.12432861 0.78127533]	[480.33758545 708.67803955 0.77603298]	[4.59633942e+02 8.95978333e+02 7.92885542e-01]	[4.41680084e+02 8.93353394e+02 8.13324749e-01]	[4.62238159e+02 8.67706421e+02 7.81693220e-01]
[446.95401001 295.5484314 0.89139265]	[446.8944397 339.18112183 0.91163158]	[382.73376465 339.08041382 0.86918807]	[372.54373169 444.36737061 0.83541858]	[362.2883606 546.97747803 0.85855025]	[513.61016846 339.21243286 0.84737241]	[526.42297363 446.94332886 0.83599484]	[541.70141602 546.91882324 0.87940133]	[454.64022827 529.01586914 0.69612294]	[413.49960327 534.13977051 0.66663182]	[436.546875 708.55761719 0.84506434]	[4.57138763e+02 8.57358887e+02 8.20581496e-01]	[498.23348999 526.44885254 0.71762991]	[518.66876221 706.00738525 0.84885085]	[482.95407104 716.33966064 0.81877124]	[439.12158203 280.19555664 0.89990097]	[459.80407715 280.1159668 0.94445705]	[418.80288696 274.97280884 0.8224715 ]	[480.12643433 269.91546631 0.82907742]	[480.33184814 770.10882568 0.90557152]	[487.93234253 767.48181152 0.77548891]	[480.21255493 706.04663086 0.7832374 ]	[4.59647003e+02 8.98414001e+02 7.88773477e-01]	[4.41693085e+02 8.93358093e+02 8.06919813e-01]	[4.62243042e+02 8.67673828e+02 7.78995037e-01]
[449.44338989 295.54598999 0.88839495]	[446.90771484 339.19580078 0.90960521]	[382.73977661 339.09661865 0.86828864]	[372.55236816 444.38018799 0.83618951]	[362.27868652 546.98156738 0.86202168]	[513.63635254 339.22494507 0.84788311]	[526.4473877 449.4395752 0.83227277]	[541.71368408 546.93139648 0.88256788]	[454.64352417 529.05340576 0.69231814]	[413.50518799 536.65869141 0.66839403]	[434.11221313 708.62176514 0.83967608]	[4.57159821e+02 8.54880127e+02 8.30795527e-01]	[498.25158691 526.48144531 0.71521747]	[516.22668457 706.06976318 0.86425751]	[482.92868042 713.68884277 0.81405008]	[439.1416626 280.19473267 0.9034363 ]	[459.82855225 280.10705566 0.94388437]	[421.14199829 274.98370361 0.81326532]	[480.12301636 269.92089844 0.82498038]	[480.28353882 767.57757568 0.88348937]	[4.85363525e+02 7.62505920e+02 7.39618599e-01]	[480.2074585 705.91351318 0.72413355]	[4.59648376e+02 8.95982666e+02 7.91987121e-01]	[4.41693237e+02 8.93343201e+02 8.08333755e-01]	[4.62263733e+02 8.67632446e+02 7.68025637e-01]
[449.47402954 295.52954102 0.88804221]	[446.92483521 339.19924927 0.90598273]	[382.74761963 339.10098267 0.86670238]	[374.98034668 444.36956787 0.84151357]	[362.26428223 546.95635986 0.86615771]	[513.66107178 339.23214722 0.8462075 ]	[526.4519043 449.44363403 0.82850641]	[541.69641113 546.95385742 0.8763234 ]	[454.63937378 531.55377197 0.69043422]	[413.51211548 536.67370605 0.66972935]	[434.12460327 708.68060303 0.83419806]	[4.57143860e+02 8.54850769e+02 8.28255951e-01]	[498.23471069 526.50891113 0.70659107]	[518.6496582 706.10144043 0.88088262]	[482.92147827 708.69781494 0.82144493]	[439.16537476 280.17523193 0.90746868]	[459.85418701 277.73898315 0.94513273]	[421.14364624 274.98254395 0.82606184]	[480.14862061 272.35824585 0.82322085]	[480.26351929 765.05725098 0.86397314]	[4.82923553e+02 7.57381592e+02 7.25395739e-01]	[4.80200653e+02 7.00935303e+02 6.86498284e-01]	[4.59659637e+02 8.95974060e+02 7.90392876e-01]	[4.41691406e+02 8.93338989e+02 8.05344164e-01]	[4.62245361e+02 8.67593567e+02 7.53079414e-01]
[449.49703979 295.52993774 0.88792348]	[446.94995117 339.21765137 0.90246284]	[382.7767334 339.10992432 0.86425889]	[374.98843384 444.33563232 0.84902376]	[362.25344849 546.92883301 0.86842656]	[516.14074707 339.2598877 0.8476367 ]	[526.46270752 449.45361328 0.82720405]	[541.68933105 546.97216797 0.86985797]	[454.62228394 531.55688477 0.68661487]	[413.49087524 536.66778564 0.66377759]	[434.11813354 708.72680664 0.82977694]	[4.57146698e+02 8.54870544e+02 8.25017273e-01]	[498.23471069 526.50720215 0.70155495]	[518.70611572 708.51940918 0.88647521]	[482.91189575 706.05688477 0.82969785]	[439.18093872 280.17153931 0.91007334]	[462.20126343 277.74078369 0.94516033]	[421.16625977 275.0118103 0.82448691]	[480.1675415 272.40701294 0.82805353]	[480.18875122 762.48895264 0.79906523]	[4.82798920e+02 7.54736084e+02 7.04779446e-01]	[4.80192932e+02 6.93229248e+02 6.66561961e-01]	[4.59658600e+02 8.95976196e+02 7.89597690e-01]	[4.41690125e+02 8.93337646e+02 8.05759788e-01]	[4.62248993e+02 8.67613647e+02 7.53297210e-01]
[449.50338745 295.50717163 0.88597631]	[449.46572876 339.21295166 0.89997178]	[382.82797241 339.09643555 0.85925329]	[374.98104858 444.36495972 0.84755206]	[362.24127197 546.92657471 0.87169671]	[516.18328857 339.2663269 0.85012233]	[526.46691895 449.46530151 0.82850492]	[541.69537354 546.98858643 0.86940712]	[454.62713623 529.04748535 0.68727446]	[413.50314331 534.1541748 0.6655708 ]	[434.12353516 711.11834717 0.82734883]	[4.57149323e+02 8.54870789e+02 8.23844433e-01]	[498.22927856 526.47753906 0.70339084]	[518.69110107 706.14105225 0.88215274]	[482.90194702 705.95837402 0.82453054]	[439.19165039 280.14523315 0.91309977]	[462.20703125 277.71905518 0.95026702]	[421.20373535 274.9934082 0.82269299]	[480.19052124 272.38754272 0.83485258]	[480.17651367 762.4352417 0.78900588]	[4.82773987e+02 7.52264709e+02 7.11006701e-01]	[480.18218994 690.67425537 0.69359285]	[4.59662964e+02 8.95981750e+02 7.85427213e-01]	[4.41690674e+02 8.93341248e+02 8.01645160e-01]	[4.62248596e+02 8.67616150e+02 7.50463128e-01]
[452.01846313 295.4954834 0.88727796]	[449.49743652 339.2074585 0.90068024]	[382.85855103 339.08435059 0.85587555]	[374.99124146 444.38095093 0.84739017]	[362.24102783 546.91925049 0.87378156]	[516.19665527 339.27029419 0.85124254]	[526.48016357 449.43969727 0.82570291]	[541.69744873 546.99908447 0.8672595 ]	[454.64535522 531.53881836 0.68883842]	[413.51287842 534.1708374 0.66900945]	[436.54193115 711.11340332 0.83067477]	[4.57142059e+02 8.54852417e+02 8.27113211e-01]	[498.23681641 526.50067139 0.70286006]	[516.1973877 706.13745117 0.8701911 ]	[482.84780884 705.96813965 0.83898467]	[439.22015381 280.13555908 0.91840607]	[462.24084473 277.70007324 0.95280707]	[421.22952271 274.98220825 0.82641888]	[480.21408081 272.35742188 0.82822263]	[477.7053833 757.38250732 0.79902554]	[480.33602905 749.78460693 0.7572512 ]	[477.71038818 690.65686035 0.71991152]	[4.59667267e+02 8.98409058e+02 7.85727262e-01]	[4.41694214e+02 8.93343933e+02 7.98416078e-01]	[4.62246216e+02 8.67590698e+02 7.52202392e-01]
[452.05050659 295.47247314 0.88700485]	[452.01657104 339.19622803 0.90194613]	[385.32971191 339.06851196 0.85207087]	[374.99542236 444.38607788 0.84822655]	[362.22570801 544.53167725 0.87772912]	[516.21795654 339.26046753 0.8556748 ]	[526.47875977 446.97329712 0.82842606]	[541.69702148 547.02545166 0.86324567]	[454.63708496 531.56335449 0.68641746]	[413.5062561 536.65856934 0.66751027]	[436.57821655 711.17736816 0.83555204]	[4.57150269e+02 8.54839661e+02 8.31748903e-01]	[498.23245239 528.97644043 0.69877172]	[516.15490723 706.14221191 0.86442626]	[482.81280518 703.40393066 0.82550591]	[439.24414062 280.11181641 0.92484432]	[462.25506592 277.67666626 0.95506555]	[421.26635742 274.98181152 0.82644451]	[480.22219849 272.35931396 0.82974112]	[477.73040771 757.29553223 0.80207419]	[480.34890747 749.71508789 0.75508016]	[477.66012573 688.11517334 0.73317587]	[4.59672241e+02 8.98439880e+02 7.82873034e-01]	[4.41693634e+02 8.93364319e+02 7.96435177e-01]	[4.62253418e+02 8.65141418e+02 7.52599716e-01]
[454.5456543 295.45263672 0.88891286]	[452.05682373 339.20178223 0.90249133]	[385.36477661 339.06497192 0.84892106]	[374.98352051 444.4102478 0.84609866]	[362.22375488 544.5378418 0.87635905]	[518.6618042 339.27651978 0.85805011]	[526.47625732 446.94897461 0.83312595]	[541.70397949 547.03387451 0.8622306 ]	[454.62283325 531.57904053 0.68480206]	[413.48632812 536.67333984 0.6650551 ]	[436.61218262 711.17596436 0.84088463]	[4.57148041e+02 8.54871216e+02 8.27113867e-01]	[498.228302 528.98693848 0.69627547]	[516.17315674 706.12304688 0.86643165]	[482.80117798 698.3380127 0.81277591]	[439.27377319 280.09259033 0.93013036]	[462.27639771 277.64831543 0.95802104]	[421.28805542 274.96578979 0.83134806]	[480.25421143 269.91506958 0.83337605]	[477.69058228 754.74407959 0.78634012]	[4.80315704e+02 7.49655334e+02 7.33389378e-01]	[477.64141846 687.9909668 0.72935712]	[4.59679077e+02 8.98448914e+02 7.81703174e-01]	[4.41702728e+02 8.93372986e+02 7.94863641e-01]	[4.62244934e+02 8.67612488e+02 7.60908484e-01]
[454.56640625 295.44223022 0.8913095 ]	[452.06582642 339.20046997 0.90198398]	[385.3734436 339.06204224 0.84754854]	[375.00421143 444.3944397 0.85273492]	[362.22427368 544.52960205 0.8769846 ]	[518.66357422 339.27325439 0.85850382]	[526.50408936 449.43789673 0.82191885]	[541.7220459 547.0480957 0.86188734]	[454.60720825 531.59484863 0.68281662]	[411.02514648 536.67382812 0.66427004]	[436.62127686 711.19091797 0.84114176]	[4.57148651e+02 8.54869080e+02 8.26622486e-01]	[498.21514893 528.99359131 0.69173628]	[516.1762085 706.13916016 0.86686242]	[482.7833252 698.28631592 0.81240863]	[439.29837036 277.73364258 0.9359743 ]	[462.28552246 277.64266968 0.95943671]	[421.30374146 274.93881226 0.83360577]	[480.26449585 269.90283203 0.83325815]	[477.65411377 752.29974365 0.78217977]	[4.80289764e+02 7.49648010e+02 7.28710234e-01]	[475.16906738 685.58996582 0.72625482]	[4.59680084e+02 8.98453613e+02 7.78850138e-01]	[4.41701355e+02 8.93376099e+02 7.91925907e-01]	[4.62248169e+02 8.67612366e+02 7.59988308e-01]
[454.55990601 295.43630981 0.88936567]	[452.06225586 339.19332886 0.90285289]	[385.3656311 339.05276489 0.84778666]	[375.02435303 444.34503174 0.86133093]	[362.2220459 544.52502441 0.87945879]	[518.66204834 339.27191162 0.85864455]	[526.50128174 449.43383789 0.82503742]	[541.73016357 549.49023438 0.8585279 ]	[454.59155273 531.5803833 0.68374342]	[410.99310303 536.66949463 0.66373789]	[436.61322021 711.17919922 0.83852512]	[4.57150970e+02 8.54869751e+02 8.26158285e-01]	[498.21685791 528.97888184 0.69501215]	[516.1439209 706.11505127 0.8693924 ]	[482.78601074 698.36022949 0.81253314]	[439.30004883 277.7237854 0.93785453]	[462.28833008 277.63943481 0.95926744]	[421.30725098 274.90551758 0.82022196]	[480.27523804 269.88919067 0.82966173]	[477.60211182 754.78460693 0.76065028]	[4.80244720e+02 7.49699585e+02 7.28731334e-01]	[475.17129517 688.00610352 0.73426104]	[4.59673553e+02 8.98454956e+02 7.77516961e-01]	[4.41698761e+02 8.93376587e+02 7.91063428e-01]	[4.62252045e+02 8.67611755e+02 7.59752214e-01]
[454.56634521 295.431427 0.89003736]	[452.07543945 339.19384766 0.90227032]	[385.37918091 339.05169678 0.84630173]	[375.02587891 444.34945679 0.86182326]	[362.22042847 544.52349854 0.88107264]	[518.67950439 339.27706909 0.85884058]	[526.50256348 449.44848633 0.8251586 ]	[541.73760986 549.49151611 0.85924977]	[454.58804321 531.60333252 0.6815021 ]	[411.00735474 536.68457031 0.66360354]	[436.63290405 711.20452881 0.83914638]	[4.57164581e+02 8.54847412e+02 8.30900192e-01]	[498.2059021 528.99041748 0.69137698]	[516.13269043 708.48754883 0.86651528]	[482.7956543 698.29052734 0.8009094 ]	[439.30419922 277.70739746 0.94129097]	[462.30514526 277.63409424 0.95890343]	[421.31036377 274.87713623 0.81268275]	[480.31143188 269.91470337 0.83539271]	[4.75144836e+02 7.52299316e+02 7.29895055e-01]	[4.80214935e+02 7.49653015e+02 6.98920727e-01]	[475.16531372 685.59643555 0.6960187 ]	[4.59671448e+02 8.98464355e+02 7.76271284e-01]	[4.41694855e+02 8.93380066e+02 7.89010882e-01]	[4.62272797e+02 8.67583801e+02 7.57455111e-01]
[454.58035278 295.42431641 0.89148211]	[454.5456543 339.19842529 0.90315771]	[385.39953613 339.05004883 0.84315974]	[375.02822876 444.34173584 0.86309379]	[362.20651245 544.51654053 0.88734037]	[518.69775391 339.28137207 0.86158139]	[526.50793457 449.45535278 0.82398927]	[541.7522583 549.50201416 0.86027062]	[454.59365845 531.60662842 0.68184406]	[411.01651001 536.68530273 0.66426885]	[436.65878296 711.23712158 0.83538985]	[4.57165070e+02 8.54827759e+02 8.33722532e-01]	[498.21130371 528.99584961 0.69288236]	[513.6105957 708.48364258 0.86330378]	[482.78094482 698.37426758 0.79092014]	[439.30953979 277.69580078 0.94305843]	[462.32479858 277.62374878 0.95698714]	[421.31964111 274.90060425 0.81297338]	[480.35275269 272.35726929 0.83617234]	[472.59088135 752.29663086 0.76499432]	[4.80159698e+02 7.49672852e+02 7.30473638e-01]	[475.14248657 688.03820801 0.69417471]	[4.59679779e+02 8.98446228e+02 7.77993202e-01]	[4.41698730e+02 8.93371704e+02 7.91392684e-01]	[4.62271942e+02 8.65121094e+02 7.52209783e-01]
[454.6295166 295.42654419 0.89789373]	[454.5619812 339.2194519 0.9033404]	[387.85617065 339.05535889 0.8431229 ]	[375.02999878 444.3336792 0.86468261]	[359.8196106 544.47894287 0.89715564]	[518.71569824 341.68127441 0.85904592]	[526.5112915 449.50939941 0.82455367]	[541.7633667 549.54174805 0.858055 ]	[454.57183838 534.11547852 0.68340993]	[410.99884033 536.70874023 0.6680246 ]	[436.64154053 711.22058105 0.83391166]	[4.57164551e+02 8.54834473e+02 8.32646847e-01]	[498.19015503 529.02197266 0.69139045]	[513.63287354 708.49639893 0.86490083]	[482.78079224 700.89715576 0.79903316]	[439.32751465 277.69482422 0.94297725]	[462.36468506 277.61206055 0.95260996]	[421.32736206 274.92578125 0.81708348]	[482.73184204 272.35476685 0.83367848]	[4.72548370e+02 7.54794312e+02 7.50924051e-01]	[4.77740234e+02 7.49727112e+02 7.21622527e-01]	[475.14031982 688.07116699 0.70138639]	[4.59678345e+02 8.98448730e+02 7.77881861e-01]	[4.41698425e+02 8.93372253e+02 7.89824247e-01]	[4.62273865e+02 8.65131592e+02 7.55438149e-01]
[457.06558228 295.40859985 0.8968696 ]	[454.5803833 339.22857666 0.90518862]	[387.87463379 339.05279541 0.84273899]	[375.02233887 444.35446167 0.85932422]	[359.8079834 544.53399658 0.89414781]	[518.72375488 341.70266724 0.85896033]	[526.52020264 449.52108765 0.82145995]	[541.76507568 549.54107666 0.85706937]	[454.57260132 534.12207031 0.68320936]	[411.01452637 536.72076416 0.6663202 ]	[436.66091919 711.22003174 0.83651882]	[4.57172272e+02 8.54837280e+02 8.33082616e-01]	[498.18469238 529.03057861 0.68986362]	[513.59161377 708.50335693 0.86705327]	[482.76293945 703.46051025 0.81298661]	[441.67529297 277.67727661 0.9471159 ]	[462.39471436 277.59225464 0.9503423 ]	[421.34078979 274.93103027 0.81134951]	[482.76345825 272.36886597 0.83759826]	[472.54077148 757.30487061 0.77527452]	[4.80128021e+02 7.49767639e+02 7.41461694e-01]	[4.75121643e+02 6.88171997e+02 6.84892416e-01]	[4.59673645e+02 8.98449707e+02 7.77521551e-01]	[4.41698303e+02 8.93370361e+02 7.88622320e-01]	[4.62273926e+02 8.67576843e+02 7.54916787e-01]
[457.0788269 293.01016235 0.89429736]	[454.59725952 339.2255249 0.9073087 ]	[387.91159058 339.04644775 0.84095973]	[375.02606201 444.31970215 0.86251092]	[359.79946899 544.50549316 0.89704782]	[518.72857666 341.70404053 0.85891962]	[526.52142334 449.52005005 0.82217681]	[541.7668457 549.57537842 0.85450184]	[454.5824585 534.12023926 0.68505496]	[413.496521 536.7144165 0.66923028]	[436.65319824 711.21972656 0.83813488]	[4.57177032e+02 8.54849670e+02 8.31970453e-01]	[498.17498779 529.03527832 0.69213027]	[513.58300781 706.13800049 0.86661041]	[482.7093811 705.92047119 0.82091081]	[441.68377686 277.64331055 0.951563 ]	[462.41500854 277.5630188 0.95005423]	[421.33953857 274.89996338 0.80338353]	[482.80072021 272.37353516 0.84442997]	[469.99786377 754.84100342 0.79595441]	[477.71160889 749.76983643 0.7566641 ]	[4.72588165e+02 6.90611023e+02 6.90122485e-01]	[4.59652252e+02 8.98437500e+02 7.78378367e-01]	[4.41681763e+02 8.93360046e+02 7.94246495e-01]	[4.62287415e+02 8.67590881e+02 7.55170405e-01]
[457.08465576 292.98510742 0.89279598]	[454.61083984 339.22567749 0.9088608 ]	[387.92633057 339.04492188 0.83979905]	[375.01504517 444.34127808 0.85676444]	[359.77139282 544.50994873 0.90066099]	[518.73553467 341.70162964 0.86042273]	[526.52087402 449.50439453 0.82131016]	[541.76525879 549.57696533 0.855896 ]	[454.58868408 534.14807129 0.68613225]	[413.50726318 539.1907959 0.67061812]	[436.63684082 711.24511719 0.8315208 ]	[4.57183472e+02 8.54843323e+02 8.32691252e-01]	[498.17514038 531.53790283 0.69056207]	[513.5680542 708.48583984 0.86534292]	[480.36694336 706.07110596 0.83660591]	[441.69412231 277.62445068 0.95392019]	[462.42700195 277.55029297 0.94850993]	[421.34963989 272.48913574 0.79502773]	[482.81924438 272.36791992 0.84517205]	[469.99581909 757.36608887 0.81723475]	[477.72229004 752.19500732 0.77422482]	[4.75090332e+02 6.93204895e+02 6.80852473e-01]	[4.59636841e+02 8.98429321e+02 7.82524467e-01]	[4.39310150e+02 8.93345764e+02 7.97933280e-01]	[4.62299957e+02 8.67587036e+02 7.55481660e-01]
[457.10003662 292.96063232 0.89308977]	[454.62670898 339.2336731 0.90953577]	[387.94036865 339.04751587 0.83841479]	[375.01498413 444.34976196 0.8559922 ]	[359.7321167 544.50897217 0.90970993]	[518.74737549 341.71377563 0.86191893]	[526.52734375 449.50180054 0.81996703]	[541.76177979 549.56378174 0.85753697]	[454.60714722 534.17089844 0.68866372]	[413.53652954 539.21148682 0.67893928]	[436.62957764 713.68395996 0.82699251]	[4.57187286e+02 8.54849792e+02 8.31787646e-01]	[498.17767334 531.56231689 0.69206589]	[511.09274292 708.50732422 0.8647545 ]	[480.33987427 706.03668213 0.83063841]	[441.70883179 277.60357666 0.95799923]	[462.44458008 277.53161621 0.94930023]	[421.35931396 272.49783325 0.80026233]	[482.84906006 272.38546753 0.85020602]	[470.00045776 757.36706543 0.82428759]	[477.73434448 752.19146729 0.78356951]	[4.72557281e+02 6.93166382e+02 6.80345654e-01]	[4.59632721e+02 8.98427124e+02 7.81428337e-01]	[4.39307648e+02 8.93341431e+02 7.95825303e-01]	[4.62307861e+02 8.67592163e+02 7.55783498e-01]
[457.10317993 292.94619751 0.89150357]	[454.63653564 339.24383545 0.90956926]	[387.94229126 339.05383301 0.83972722]	[375.0078125 444.32113647 0.85878277]	[359.72232056 544.47802734 0.91331619]	[518.75598145 341.73098755 0.86132455]	[526.51715088 451.99459839 0.82382882]	[541.76275635 549.58300781 0.85655773]	[454.62387085 536.67205811 0.69271922]	[413.5574646 539.24084473 0.68529308]	[436.61724854 713.70257568 0.82005954]	[4.57188049e+02 8.54880920e+02 8.28603089e-01]	[498.17626953 531.59655762 0.69198841]	[511.06121826 708.54730225 0.8647576 ]	[480.31997681 708.5524292 0.84160602]	[441.70953369 277.59231567 0.95992029]	[462.44592285 277.51687622 0.95036364]	[421.36392212 272.48614502 0.79947144]	[482.84292603 272.36401367 0.84749126]	[470.02392578 759.91619873 0.83168733]	[480.12414551 752.26293945 0.78870881]	[4.72563751e+02 6.98290161e+02 6.74573302e-01]	[4.59621246e+02 8.98432373e+02 7.81285167e-01]	[4.39297546e+02 8.93341553e+02 7.97045469e-01]	[4.62302734e+02 8.67627869e+02 7.62862027e-01]
[457.11495972 292.95275879 0.89453268]	[454.6383667 339.24780273 0.91015261]	[387.94189453 339.05099487 0.83911413]	[374.98629761 444.33047485 0.85583943]	[359.68191528 544.47454834 0.91766322]	[518.75054932 341.7411499 0.85989165]	[526.51477051 452.02374268 0.82263607]	[541.76922607 552.05700684 0.85507166]	[454.652771 536.69317627 0.6963554 ]	[416.01171875 539.25506592 0.69057804]	[436.62744141 713.69842529 0.81722879]	[4.57188782e+02 8.54877625e+02 8.28549385e-01]	[498.17254639 534.09979248 0.69050604]	[511.02609253 708.5838623 0.86196959]	[480.30230713 708.5769043 0.82918286]	[441.71463013 277.59759521 0.95947522]	[462.45791626 277.51879883 0.94754881]	[421.36987305 274.87322998 0.80206209]	[482.86361694 272.37380981 0.85067099]	[470.03479004 762.46264648 0.82323325]	[477.72027588 754.77764893 0.75554603]	[4.72575287e+02 6.98335938e+02 6.69634461e-01]	[4.59639893e+02 8.98432312e+02 7.80542731e-01]	[4.41677002e+02 8.93349182e+02 7.94267893e-01]	[4.62300385e+02 8.67611023e+02 7.60649204e-01]
[457.11721802 292.96704102 0.89753729]	[454.63491821 339.25030518 0.90966398]	[387.93621826 339.04623413 0.8395291 ]	[372.5428772 444.30245972 0.85503113]	[359.6572876 544.4465332 0.92005944]	[518.75073242 341.75216675 0.85843223]	[526.51965332 452.02267456 0.82018971]	[541.76757812 552.0690918 0.85712016]	[454.6242981 536.70507812 0.69711995]	[413.5715332 539.27331543 0.6920467 ]	[436.63232422 713.68548584 0.81398034]	[4.57200439e+02 8.54893799e+02 8.29968989e-01]	[498.14440918 534.10919189 0.68838733]	[511.06402588 708.53430176 0.85516036]	[480.28015137 708.68865967 0.83672106]	[441.71548462 277.60794067 0.95811176]	[464.82354736 277.53540039 0.94502264]	[421.36282349 272.49194336 0.79994321]	[482.87631226 272.38690186 0.85255229]	[472.52374268 764.99359131 0.83184922]	[4.77719299e+02 7.57347046e+02 7.52471805e-01]	[4.72560059e+02 7.00900452e+02 6.93349540e-01]	[4.59646820e+02 8.98428650e+02 7.80848622e-01]	[4.41690552e+02 8.93346130e+02 7.95484304e-01]	[4.62302948e+02 8.67625000e+02 7.65732765e-01]
[457.12533569 292.98834229 0.90198636]	[454.63330078 339.25161743 0.90937501]	[387.93447876 339.04388428 0.83913583]	[372.53997803 441.91949463 0.85550612]	[359.64080811 544.44714355 0.91984838]	[518.75152588 341.75738525 0.85781759]	[526.51495361 452.05200195 0.82134253]	[541.7668457 552.10418701 0.85746151]	[454.63046265 536.70062256 0.69492638]	[413.56640625 539.27716064 0.69117951]	[436.65148926 713.72650146 0.80931181]	[4.57197906e+02 8.54880676e+02 8.31452072e-01]	[498.15686035 534.1038208 0.6902079 ]	[511.09848022 708.5045166 0.8483755 ]	[480.26583862 711.13049316 0.83131611]	[441.72271729 277.62664795 0.95634359]	[464.83938599 277.55389404 0.94033593]	[421.36746216 274.88619995 0.80353129]	[482.88131714 272.40405273 0.84697336]	[472.51611328 765.00616455 0.81610858]	[4.77707062e+02 7.57370300e+02 7.34496772e-01]	[4.72537170e+02 7.03389526e+02 6.87021255e-01]	[4.59637512e+02 8.98424866e+02 7.81286597e-01]	[4.41684753e+02 8.93341614e+02 7.96672821e-01]	[4.62304596e+02 8.67603149e+02 7.62359679e-01]
[457.12158203 293.00012207 0.90197504]	[454.62356567 339.25531006 0.90739572]	[387.91848755 339.0425415 0.83913612]	[372.50018311 441.92398071 0.84770429]	[359.64035034 544.46490479 0.92238724]	[518.75500488 341.76916504 0.85636604]	[526.51245117 452.04592896 0.81804496]	[541.75616455 552.13677979 0.85307276]	[454.61679077 536.71594238 0.69528931]	[413.55773926 539.29888916 0.69120866]	[436.68392944 713.71795654 0.80946571]	[4.57201202e+02 8.54878418e+02 8.33409071e-01]	[498.15081787 534.11883545 0.69102263]	[511.09417725 708.50048828 0.84501165]	[480.25930786 711.15863037 0.83346838]	[441.72564697 277.6338501 0.95389581]	[464.83654785 277.56930542 0.93743706]	[421.37207031 274.88876343 0.80072367]	[482.87768555 272.41744995 0.84983408]	[470.01074219 764.98480225 0.82133758]	[4.77684326e+02 7.57371094e+02 7.39602149e-01]	[4.70045044e+02 7.03407227e+02 6.96648717e-01]	[4.59647125e+02 8.98437012e+02 7.80901551e-01]	[4.41687958e+02 8.93350037e+02 7.95475066e-01]	[4.62300995e+02 8.67599915e+02 7.62901306e-01]
[457.10748291 293.02490234 0.90050602]	[454.62194824 339.26477051 0.90583956]	[387.90628052 339.05419922 0.84028739]	[372.46060181 444.32046509 0.84106606]	[359.6088562 544.45300293 0.92488176]	[518.75384521 341.78607178 0.85332608]	[526.49420166 454.5880127 0.83060235]	[541.75738525 552.13885498 0.85630214]	[454.60290527 539.20428467 0.6949057 ]	[413.56350708 541.75616455 0.69489086]	[436.68258667 716.25842285 0.80939198]	[4.57187408e+02 8.54881470e+02 8.27520013e-01]	[498.12612915 534.15582275 0.68547475]	[513.56671143 708.55047607 0.84590656]	[480.25396729 711.21826172 0.82800943]	[441.71664429 277.64968872 0.94902378]	[462.45678711 277.58758545 0.93663305]	[421.36309814 274.88140869 0.79305053]	[482.85891724 272.40835571 0.8458277 ]	[467.48205566 765.04956055 0.82121396]	[4.77648010e+02 7.62427856e+02 7.37341106e-01]	[4.72529266e+02 7.03483398e+02 6.89719260e-01]	[4.59651672e+02 8.98421814e+02 7.78998911e-01]	[4.41683655e+02 8.93348450e+02 7.94931650e-01]	[4.62287201e+02 8.67616699e+02 7.52593696e-01]
[457.112854 295.40560913 0.90348661]	[454.61236572 339.27050781 0.90415722]	[387.89205933 339.0670166 0.84082407]	[369.95901489 444.36181641 0.83699387]	[359.58782959 544.44567871 0.92217153]	[518.7456665 341.78363037 0.85347581]	[526.48797607 454.59741211 0.8314814 ]	[541.76367188 554.6317749 0.85622805]	[454.59146118 539.19909668 0.69290638]	[413.54727173 541.7456665 0.69195521]	[436.63165283 716.30432129 0.80534291]	[4.57145569e+02 8.54844666e+02 8.21385264e-01]	[495.69680786 534.16070557 0.68269104]	[513.56860352 708.53527832 0.84577423]	[480.19329834 713.6875 0.81355399]	[441.71780396 277.67956543 0.94338989]	[462.44546509 277.605896 0.93404049]	[421.36206055 274.91055298 0.80929732]	[482.83712769 272.38952637 0.84621567]	[467.41323853 765.07525635 0.84113145]	[4.77604156e+02 7.62482971e+02 7.47318625e-01]	[4.69975616e+02 7.05933533e+02 6.73356712e-01]	[4.57207367e+02 8.95962830e+02 7.88524270e-01]	[4.39278870e+02 8.93315308e+02 8.08084965e-01]	[4.62250610e+02 8.67586609e+02 7.28881955e-01]
[457.11340332 295.45114136 0.90763456]	[454.60470581 339.30496216 0.89846855]	[387.88415527 339.10980225 0.84022295]	[369.94445801 444.39157104 0.83009958]	[359.58288574 544.49334717 0.91108948]	[518.72631836 341.81265259 0.84653807]	[526.46697998 454.63592529 0.83890951]	[541.7510376 554.66162109 0.85790384]	[454.58755493 539.24499512 0.70191574]	[413.52532959 541.78277588 0.69730926]	[436.6512146 718.86785889 0.81976205]	[4.57139526e+02 8.54872192e+02 8.20513606e-01]	[495.67941284 536.69091797 0.68482578]	[513.58074951 708.55072021 0.85190755]	[480.15789795 711.25372314 0.81009853]	[441.7147522 277.72381592 0.93292207]	[462.43380737 277.63830566 0.9264335 ]	[421.37216187 274.96118164 0.81873256]	[482.79989624 272.38986206 0.8496964 ]	[467.39059448 765.03955078 0.8372097 ]	[4.77597351e+02 7.62439697e+02 7.38647640e-01]	[4.67460266e+02 7.05943665e+02 6.87000990e-01]	[4.59618469e+02 8.95972839e+02 7.84765363e-01]	[4.39301025e+02 8.93325012e+02 8.05770695e-01]	[4.62236877e+02 8.67615601e+02 7.33371735e-01]
[457.10046387 295.48721313 0.90957177]	[454.58123779 341.70657349 0.89046943]	[385.38543701 339.14868164 0.84194106]	[369.89389038 446.89837646 0.81900907]	[357.2305603 544.49749756 0.91346931]	[518.72497559 344.27838135 0.83984387]	[526.44830322 454.54089355 0.8306098 ]	[541.74169922 554.62249756 0.85690391]	[454.56381226 539.28485107 0.70763075]	[413.51144409 541.82702637 0.70297956]	[436.69595337 723.89776611 0.83977848]	[4.57098602e+02 8.54908203e+02 8.08436990e-01]	[495.65319824 536.7376709 0.68723071]	[513.57312012 708.54516602 0.85355616]	[477.71157837 713.70361328 0.79944599]	[441.71017456 280.10852051 0.92829245]	[462.42178345 277.6762085 0.91934478]	[421.36422729 275.00747681 0.83275151]	[482.77563477 272.41204834 0.85212231]	[467.38845825 765.07495117 0.83991277]	[4.77604156e+02 7.62497131e+02 7.46976316e-01]	[464.93197632 705.95458984 0.70752239]	[4.57220306e+02 8.95960815e+02 7.79134691e-01]	[4.39287018e+02 8.93320862e+02 8.01149428e-01]	[4.62206757e+02 8.67655579e+02 7.32885242e-01]
[454.62866211 295.54193115 0.90455747]	[454.57797241 341.7467041 0.8865456 ]	[385.37918091 339.1656189 0.8431465 ]	[367.3682251 446.96014404 0.81674826]	[357.1947937 544.5057373 0.91344357]	[518.73199463 344.34524536 0.83240908]	[526.440979 454.5871582 0.83778536]	[541.72528076 554.70843506 0.85471201]	[454.53695679 541.75036621 0.70460343]	[411.02813721 541.85534668 0.69959486]	[439.07815552 723.98095703 0.85778332]	[4.57113892e+02 8.54899841e+02 8.10169101e-01]	[495.63272095 539.24255371 0.68677449]	[511.10345459 708.54498291 0.85361898]	[477.70553589 713.73614502 0.78495383]	[441.67276001 280.13690186 0.92067575]	[462.40335083 280.10934448 0.91022742]	[421.35494995 275.06655884 0.82762873]	[482.79458618 274.90808105 0.87606132]	[464.96087646 767.49273682 0.82764095]	[4.77595581e+02 7.64977478e+02 7.40478516e-01]	[4.64933594e+02 7.05984436e+02 6.84418142e-01]	[4.59622742e+02 8.95966797e+02 7.80163288e-01]	[4.39288330e+02 8.93324890e+02 8.03231955e-01]	[4.62223114e+02 8.67634949e+02 7.29592144e-01]
[454.61911011 295.59350586 0.90627933]	[454.56005859 341.78991699 0.87507832]	[385.34472656 339.20513916 0.84243888]	[364.86999512 449.50622559 0.81454927]	[357.17749023 544.52520752 0.91065687]	[518.72589111 346.84567261 0.82679027]	[526.46148682 457.07659912 0.83969682]	[541.71661377 557.25201416 0.85921586]	[454.54476929 541.79882812 0.70700777]	[411.0333252 541.90161133 0.69709092]	[439.10864258 723.98895264 0.85649008]	[4.57115692e+02 8.54838379e+02 8.17796886e-01]	[495.6312561 539.28997803 0.68799055]	[511.06954956 708.61834717 0.85807538]	[477.74633789 713.73175049 0.78249562]	[441.66799927 280.17834473 0.91157776]	[462.41174316 280.17840576 0.90187186]	[421.34970093 275.09936523 0.82691467]	[482.81668091 274.97802734 0.88151342]	[464.93395996 767.55194092 0.84217012]	[4.75152802e+02 7.65052856e+02 7.45264530e-01]	[4.67436707e+02 7.05990540e+02 6.63582683e-01]	[4.59631592e+02 8.95947998e+02 7.82937527e-01]	[4.39293732e+02 8.93304626e+02 8.05074513e-01]	[4.62215576e+02 8.65115417e+02 7.18854427e-01]
[454.60559082 295.64019775 0.90610886]	[452.08285522 341.82849121 0.86126697]	[385.31283569 339.25762939 0.84006423]	[364.84136963 452.06491089 0.81907129]	[357.16860962 546.95159912 0.90274853]	[518.71051025 346.86282349 0.82439548]	[526.45977783 457.07965088 0.8411293 ]	[541.69769287 559.74157715 0.86372185]	[454.54934692 541.8112793 0.70690548]	[413.50521851 544.32995605 0.69555086]	[439.13586426 726.46612549 0.87892663]	[4.57111664e+02 8.54840332e+02 8.18750024e-01]	[495.62728882 539.30114746 0.69088542]	[511.05871582 708.7142334 0.84389019]	[477.74325562 716.30932617 0.77332991]	[439.31832886 280.228302 0.90557981]	[462.40234375 280.23684692 0.89454186]	[421.32836914 277.47625732 0.82305908]	[482.80548096 275.0352478 0.89573866]	[464.93154907 767.56573486 0.84488392]	[4.75136292e+02 7.65072815e+02 7.44539380e-01]	[4.67438507e+02 7.06055359e+02 6.66913152e-01]	[4.59628387e+02 8.95945740e+02 7.82579958e-01]	[4.39287201e+02 8.93303528e+02 8.04531991e-01]	[4.62218384e+02 8.65113037e+02 7.22523928e-01]
[454.57537842 297.99676514 0.9023121 ]	[452.07556152 344.28186035 0.85685211]	[385.30810547 339.29702759 0.8357231 ]	[364.8286438 454.60699463 0.82988727]	[357.15615845 547.0088501 0.89198422]	[518.70220947 346.90066528 0.82077831]	[526.46728516 457.13284302 0.84901404]	[541.69384766 559.80084229 0.87077814]	[454.55389404 541.85083008 0.71014738]	[413.49517822 544.36889648 0.69728577]	[439.16464233 726.50769043 0.88052559]	[4.57104462e+02 8.54879150e+02 8.17328155e-01]	[495.63336182 541.76507568 0.69234693]	[511.08459473 708.71453857 0.83988535]	[480.12121582 721.3772583 0.77769148]	[439.29431152 280.25445557 0.90397131]	[462.38409424 282.68527222 0.89527863]	[421.31665039 277.52655029 0.81534296]	[482.79577637 275.08743286 0.89898759]	[464.91647339 767.66595459 0.85687041]	[475.12438965 767.56231689 0.77096963]	[4.67447296e+02 7.08543945e+02 6.65398717e-01]	[4.59647614e+02 8.95945801e+02 7.82554328e-01]	[4.39305054e+02 8.93308228e+02 8.03856969e-01]	[4.59835876e+02 8.67580994e+02 7.34936237e-01]
[454.56378174 298.03408813 0.9002713 ]	[452.08163452 344.33401489 0.8539924 ]	[385.3119812 341.71627808 0.83134335]	[364.84979248 454.64700317 0.83065408]	[357.15481567 549.50189209 0.88531876]	[518.69342041 349.39694214 0.8211723 ]	[526.46533203 459.60510254 0.8600722 ]	[541.6932373 562.26391602 0.88276768]	[454.55227661 541.84692383 0.70996016]	[413.48971558 544.37634277 0.69705182]	[439.18121338 726.46270752 0.87522727]	[4.57105286e+02 8.54912109e+02 8.08697939e-01]	[495.63168335 541.753479 0.69186604]	[511.05010986 711.15484619 0.8287223 ]	[480.21966553 721.42132568 0.78965628]	[439.26998901 282.7199707 0.89876002]	[462.37185669 282.72320557 0.89788848]	[421.28430176 277.55847168 0.80924571]	[482.79129028 275.07525635 0.90060377]	[464.88565063 767.70410156 0.83276808]	[4.75111237e+02 7.67617798e+02 7.57929087e-01]	[4.70022491e+02 7.08562866e+02 6.84969902e-01]	[4.59658142e+02 8.95962952e+02 7.75610447e-01]	[4.39312134e+02 8.93324585e+02 7.96235621e-01]	[4.62203552e+02 8.67613586e+02 7.34477103e-01]
[454.56655884 298.03869629 0.90125954]	[452.08172607 344.33508301 0.85394663]	[385.31341553 341.71560669 0.83157158]	[364.85232544 454.6451416 0.83038092]	[357.15252686 549.49591064 0.88498789]	[518.69335938 349.39605713 0.82121837]	[526.46484375 459.60852051 0.86071098]	[541.69445801 562.26159668 0.88237673]	[454.54983521 541.84393311 0.70948493]	[413.48907471 544.37353516 0.69636154]	[439.1802063 726.47363281 0.87514442]	[4.57100555e+02 8.54910828e+02 8.08631539e-01]	[495.62728882 541.74938965 0.69086838]	[511.0506897 711.16290283 0.82741296]	[480.22497559 721.41693115 0.78984725]	[439.27368164 282.72564697 0.89889222]	[462.37356567 282.73495483 0.89712065]	[421.28683472 277.55679321 0.80962515]	[482.79476929 275.08773804 0.90266562]	[464.88214111 767.70220947 0.83184576]	[4.75109039e+02 7.67618164e+02 7.56056190e-01]	[4.70024811e+02 7.08559875e+02 6.84401155e-01]	[4.59669220e+02 8.95965332e+02 7.76081920e-01]	[4.41681030e+02 8.93334839e+02 7.96392202e-01]	[4.59828552e+02 8.67609558e+02 7.35690951e-01]
[454.56442261 298.0350647 0.90028077]	[452.08358765 344.33300781 0.85422665]	[385.31686401 341.71334839 0.83149058]	[364.85354614 454.65002441 0.83004797]	[357.15466309 549.49658203 0.88540375]	[518.69281006 349.39703369 0.82113898]	[526.46380615 459.59353638 0.85722893]	[541.68841553 562.26635742 0.88209498]	[454.55270386 541.84307861 0.70987529]	[413.49053955 544.37316895 0.69677389]	[439.18292236 726.47686768 0.87584341]	[4.57098877e+02 8.54908203e+02 8.08215380e-01]	[495.62908936 541.74914551 0.69127095]	[511.04653931 711.16424561 0.82733214]	[480.23101807 721.41491699 0.78952587]	[439.27258301 282.72225952 0.8987869 ]	[462.36889648 282.72738647 0.89835083]	[421.28582764 277.56304932 0.80949748]	[482.78884888 275.08276367 0.90204716]	[464.87322998 767.70306396 0.82879972]	[4.75091827e+02 7.67624695e+02 7.51557589e-01]	[4.70032776e+02 7.08559265e+02 6.86765909e-01]	[4.59664307e+02 8.95961182e+02 7.76752710e-01]	[4.41676910e+02 8.93328796e+02 7.96503246e-01]	[4.59831116e+02 8.67604187e+02 7.34581649e-01]
[454.57070923 298.09234619 0.89594489]	[454.54727173 346.85220337 0.85116857]	[385.31796265 341.77886963 0.82266974]	[364.83615112 457.20196533 0.8521874 ]	[357.1633606 552.06402588 0.87462443]	[518.69543457 349.42913818 0.81797278]	[526.45916748 459.61538696 0.86010337]	[541.69958496 562.30462646 0.88963652]	[454.56433105 541.91400146 0.71195984]	[413.5017395 544.43353271 0.69346112]	[439.2059021 726.45629883 0.87437558]	[4.57116608e+02 8.54897156e+02 8.08676422e-01]	[495.63986206 541.82580566 0.69606745]	[511.06134033 711.25 0.81981963]	[480.20974731 723.93200684 0.79934907]	[439.29205322 285.27185059 0.89235806]	[462.37039185 285.25939941 0.89115727]	[421.29501343 277.63882446 0.79887086]	[482.78964233 275.12145996 0.89945871]	[464.88143921 770.12768555 0.83476639]	[4.75099487e+02 7.67677063e+02 7.62259960e-01]	[4.70008789e+02 7.08622437e+02 6.91440880e-01]	[4.59670868e+02 8.95958679e+02 7.74372041e-01]	[4.41677948e+02 8.93329346e+02 7.92104900e-01]	[4.62204254e+02 8.67600952e+02 7.32807100e-01]
[454.55020142 298.16452026 0.88729465]	[454.54089355 349.37036133 0.84733975]	[385.32769775 341.8288269 0.81398398]	[364.84225464 457.19015503 0.8523066 ]	[357.16964722 552.0994873 0.87754488]	[518.69598389 349.45922852 0.8165645 ]	[526.47631836 459.65386963 0.8666538 ]	[541.68469238 562.38525391 0.89550471]	[454.5428772 544.35791016 0.70833915]	[413.49765015 544.46655273 0.69243044]	[439.21865845 726.54980469 0.88172781]	[4.57127258e+02 8.54906250e+02 8.14701557e-01]	[495.61181641 541.87109375 0.69469392]	[511.04208374 713.75799561 0.81052315]	[480.19137573 726.44763184 0.79965287]	[439.28115845 287.79434204 0.88966513]	[462.38116455 287.81176758 0.89364988]	[421.28833008 277.60787964 0.77057016]	[482.80792236 277.52401733 0.89518553]	[4.64945953e+02 7.70127563e+02 7.63726830e-01]	[4.75148102e+02 7.67664368e+02 7.24127650e-01]	[4.70007172e+02 7.11158020e+02 6.58603430e-01]	[4.59663513e+02 8.95965332e+02 7.77803481e-01]	[4.39311035e+02 8.93322388e+02 7.98195362e-01]	[4.62230835e+02 8.67605347e+02 7.39512503e-01]
[454.53762817 300.73797607 0.8599838 ]	[454.5423584 354.47845459 0.86287618]	[385.40188599 349.37005615 0.79517955]	[364.88162231 459.73071289 0.86951071]	[357.15432739 559.71582031 0.88653052]	[518.6809082 354.51577759 0.83189249]	[526.47296143 462.20373535 0.8732605 ]	[539.31445312 564.90234375 0.89440387]	[452.05004883 546.94555664 0.69816875]	[410.95806885 547.0413208 0.6788274 ]	[439.25970459 729.13647461 0.88152069]	[4.57117218e+02 8.57400818e+02 8.05634916e-01]	[495.6060791 544.42419434 0.69281423]	[513.60461426 721.3838501 0.80994123]	[480.28436279 726.42974854 0.79085958]	[439.27609253 292.94155884 0.91558743]	[462.34039307 292.88909912 0.91838098]	[421.3163147 280.17095947 0.73672587]	[482.76141357 277.61227417 0.88663077]	[4.67487885e+02 7.70221680e+02 7.56705701e-01]	[4.77687378e+02 7.70083313e+02 7.22587168e-01]	[4.70038147e+02 7.11165649e+02 6.40374482e-01]	[4.59678680e+02 8.98414001e+02 7.77623653e-01]	[4.41683502e+02 8.93348816e+02 7.98618019e-01]	[4.62217529e+02 8.67642944e+02 7.45206952e-01]
[454.54983521 300.7734375 0.85857189]	[454.54162598 354.5682373 0.87571377]	[385.37896729 351.96585083 0.80523783]	[367.33609009 459.74700928 0.86967045]	[357.17373657 559.74194336 0.88902462]	[518.68737793 354.59960938 0.84274119]	[526.50158691 462.2817688 0.86804742]	[539.30480957 564.96484375 0.89054447]	[452.03125 546.98345947 0.69372249]	[410.96893311 549.52490234 0.675322 ]	[439.30459595 729.08642578 0.88419491]	[4.57136261e+02 8.57379761e+02 8.07400644e-01]	[493.11193848 544.45507812 0.68709886]	[513.57940674 721.4354248 0.81263894]	[480.30780029 726.46643066 0.7841022 ]	[439.2901001 295.38366699 0.92837948]	[462.3152771 292.94711304 0.93226695]	[421.30947876 282.78277588 0.75445449]	[482.72836304 277.66445923 0.8846519 ]	[4.69999664e+02 7.70267212e+02 7.17433453e-01]	[4.77735413e+02 7.70115234e+02 7.00983763e-01]	[4.72578827e+02 7.11200928e+02 6.34690642e-01]	[4.59669800e+02 8.98452637e+02 7.73804486e-01]	[4.41677277e+02 8.93364136e+02 7.91109562e-01]	[4.62248413e+02 8.67615601e+02 7.43881941e-01]
[454.5534668 303.24157715 0.85432535]	[452.07287598 356.9727478 0.88346392]	[385.35284424 354.46609497 0.81568646]	[367.33255005 459.82650757 0.87062359]	[357.17773438 559.73547363 0.88832903]	[518.68243408 357.01965332 0.85669529]	[526.50701904 462.30462646 0.86079872]	[539.30639648 564.97589111 0.89127946]	[452.01959229 547.02319336 0.69419003]	[410.9526062 549.56982422 0.67509168]	[439.31948853 729.12493896 0.88012856]	[4.57140503e+02 8.57425903e+02 8.03902864e-01]	[493.09469604 544.49786377 0.68622476]	[511.09680176 723.90472412 0.8137849 ]	[480.3555603 726.61889648 0.79961884]	[439.2935791 295.43261719 0.93923235]	[462.32318115 293.01251221 0.94113505]	[421.30093384 285.31268311 0.77229875]	[482.74963379 280.13497925 0.86992389]	[4.70029175e+02 7.72822205e+02 6.99892879e-01]	[4.80169250e+02 7.70242126e+02 7.11241424e-01]	[4.75129791e+02 7.13784851e+02 6.58390045e-01]	[4.59685425e+02 8.98465881e+02 7.72741556e-01]	[4.41694702e+02 8.93381653e+02 7.88335323e-01]	[4.62243195e+02 8.67659851e+02 7.48828828e-01]
[454.54769897 303.28173828 0.85092753]	[452.06283569 357.02941895 0.89473623]	[385.35455322 354.52313232 0.82163864]	[364.87423706 462.27911377 0.86723936]	[357.20950317 562.30303955 0.91796154]	[518.66290283 357.09625244 0.8631146 ]	[526.50262451 464.86483765 0.84266305]	[539.30932617 564.99713135 0.88819689]	[452.0385437 549.52709961 0.69257617]	[410.98947144 552.10430908 0.67476463]	[441.66638184 729.09436035 0.87937373]	[4.57141449e+02 8.57396545e+02 8.08358133e-01]	[493.09649658 546.97070312 0.68032819]	[511.09390259 723.97058105 0.82690167]	[480.34384155 729.03704834 0.77189064]	[439.30010986 295.47283936 0.94829583]	[462.3288269 295.42962646 0.94525254]	[421.31018066 287.81222534 0.78653795]	[482.7661438 280.20730591 0.86731493]	[4.75090637e+02 7.77861755e+02 6.87534809e-01]	[4.80242004e+02 7.72688171e+02 6.97798193e-01]	[4.75143341e+02 7.16323914e+02 5.83691299e-01]	[4.59703033e+02 8.98459229e+02 7.76226521e-01]	[4.41709534e+02 8.93374817e+02 7.92561114e-01]	[4.62231781e+02 8.67630066e+02 7.47855783e-01]
[454.55203247 305.78207397 0.85143477]	[452.02420044 357.0802002 0.89873296]	[385.35620117 354.59393311 0.82657665]	[364.86920166 462.38369751 0.8560465 ]	[357.21551514 562.33300781 0.91903532]	[518.64764404 357.13061523 0.86553943]	[526.49206543 464.87194824 0.847848 ]	[539.29986572 565.02770996 0.88232809]	[452.01602173 549.53814697 0.68894893]	[410.97369385 552.13238525 0.66791898]	[441.68682861 729.14086914 0.87515223]	[4.57147217e+02 8.57437378e+02 8.05359602e-01]	[493.07189941 546.97338867 0.67230064]	[511.08914185 724.04193115 0.83743012]	[480.36907959 726.58435059 0.75167811]	[439.29016113 295.51629639 0.95471245]	[462.33843994 295.47366333 0.94794846]	[421.29888916 290.3710022 0.79170781]	[482.75686646 282.73031616 0.85167634]	[4.75142822e+02 7.75331299e+02 6.87135875e-01]	[4.80253235e+02 7.70255432e+02 6.85203850e-01]	[4.75167969e+02 7.16269592e+02 5.77121139e-01]	[4.59691162e+02 8.98455322e+02 7.78743207e-01]	[4.41703491e+02 8.93371643e+02 7.96116769e-01]	[4.62238770e+02 8.67659729e+02 7.54585207e-01]
[454.58026123 308.32513428 0.85176808]	[452.03305054 357.13323975 0.90293592]	[385.37338257 357.01266479 0.83056152]	[364.87213135 462.42294312 0.85214674]	[357.21554565 562.37463379 0.92611283]	[516.21984863 357.17553711 0.8641296 ]	[526.4822998 467.39727783 0.83990449]	[539.31665039 565.05657959 0.88348943]	[452.04602051 549.55078125 0.68788689]	[411.01119995 554.63256836 0.66756082]	[441.69348145 729.18438721 0.87134504]	[4.57155701e+02 8.57451843e+02 8.07332098e-01]	[493.08660889 546.98406982 0.67571515]	[511.09820557 726.40991211 0.83531153]	[480.32568359 729.04577637 0.77779031]	[439.29470825 295.59249878 0.96075702]	[462.34503174 295.54229736 0.95485461]	[421.29440308 290.43948364 0.80491853]	[482.73300171 285.24389648 0.84864324]	[4.75103363e+02 7.77898560e+02 6.79159224e-01]	[4.80234558e+02 7.72706909e+02 6.83053136e-01]	[4.75125641e+02 7.18844177e+02 5.82569659e-01]	[4.59685944e+02 8.98465271e+02 7.81232476e-01]	[4.41700928e+02 8.93379639e+02 7.98031390e-01]	[4.62248260e+02 8.67664001e+02 7.61374414e-01]
[454.5954895 310.90383911 0.86173803]	[452.0368042 357.1857605 0.90287083]	[385.33984375 357.05355835 0.83868939]	[364.85992432 464.88284302 0.84654713]	[357.21801758 562.43157959 0.93187338]	[518.65814209 357.22406006 0.86480415]	[526.48114014 469.95980835 0.83261269]	[539.32189941 567.4697876 0.88182044]	[452.01049805 552.10644531 0.68742377]	[410.96694946 557.18414307 0.6716814 ]	[441.70303345 729.22955322 0.86670774]	[4.57162506e+02 8.57439331e+02 8.08609307e-01]	[493.06842041 549.5168457 0.66872102]	[513.56420898 726.4519043 0.84295869]	[480.36639404 729.03729248 0.76346409]	[439.29733276 297.99703979 0.95789397]	[462.355896 295.62564087 0.95849782]	[421.29260254 292.90783691 0.8036676 ]	[482.73410034 287.79318237 0.84056115]	[4.75130157e+02 7.77899109e+02 6.61868513e-01]	[4.80241119e+02 7.72713928e+02 6.65255606e-01]	[4.77634064e+02 7.18863464e+02 5.65374315e-01]	[4.59701447e+02 8.98447815e+02 7.82634676e-01]	[4.41713593e+02 8.93369690e+02 7.99220800e-01]	[4.62252594e+02 8.67658081e+02 7.59040952e-01]
[454.58734131 313.39025879 0.8667953 ]	[452.04498291 357.22177124 0.90483159]	[385.36349487 357.08056641 0.83757865]	[364.85144043 464.86523438 0.84915918]	[357.21478271 562.43103027 0.92853642]	[518.66601562 359.6133728 0.86426842]	[526.47741699 469.96380615 0.83180261]	[541.68096924 567.47930908 0.87776935]	[452.02752686 554.63793945 0.68567425]	[410.97406006 557.25695801 0.67731023]	[441.70141602 731.67260742 0.8584168 ]	[4.57177673e+02 8.59947449e+02 8.07502031e-01]	[493.08065796 549.5612793 0.66424358]	[513.5927124 726.51397705 0.85796642]	[482.72470093 726.5524292 0.74482447]	[439.28231812 298.03335571 0.95510954]	[462.35070801 297.98654175 0.96264893]	[421.28399658 292.87911987 0.7807427 ]	[482.73065186 287.83572388 0.84214145]	[4.75098450e+02 7.77890808e+02 6.25770867e-01]	[4.80221680e+02 7.72718628e+02 6.26635194e-01]	[4.77673645e+02 7.16308777e+02 5.25385022e-01]	[4.59742065e+02 8.98441711e+02 7.82544255e-01]	[4.41741913e+02 8.93377502e+02 7.98485339e-01]	[4.62255371e+02 8.67691772e+02 7.62645066e-01]
[454.58395386 313.45294189 0.87551641]	[452.04733276 359.61947632 0.90511382]	[385.33334351 357.14053345 0.84557307]	[364.83746338 464.91506958 0.84125054]	[357.21670532 564.8527832 0.92585111]	[518.68249512 359.69641113 0.86615592]	[526.46203613 470.04006958 0.83155036]	[541.6907959 567.51843262 0.87445796]	[452.05825806 557.18359375 0.68645281]	[411.01116943 559.75482178 0.67905468]	[441.67645264 734.26019287 0.83644646]	[4.57168915e+02 8.59942017e+02 8.07740390e-01]	[493.10293579 552.11303711 0.66202468]	[513.57867432 726.52508545 0.86792898]	[480.33520508 729.02996826 0.76075089]	[439.28317261 298.08065796 0.95491183]	[462.33905029 298.02398682 0.964082 ]	[421.27114868 292.89752197 0.78439319]	[482.71936035 287.8465271 0.84584594]	[4.72606232e+02 7.77866089e+02 6.39734745e-01]	[4.80203583e+02 7.72731323e+02 6.45745933e-01]	[4.75165497e+02 7.18864136e+02 5.41762531e-01]	[4.59716614e+02 8.98447876e+02 7.82826424e-01]	[4.41729614e+02 8.93379150e+02 8.01837921e-01]	[4.62248566e+02 8.67689514e+02 7.63272285e-01]
[454.58258057 313.51986694 0.88265252]	[452.01202393 359.65710449 0.90637612]	[385.30108643 357.17108154 0.84838426]	[364.78643799 467.47189331 0.82473201]	[357.21347046 564.96380615 0.92558324]	[518.66741943 359.74102783 0.86231673]	[526.46343994 472.52096558 0.82538676]	[541.70196533 567.57128906 0.86772037]	[452.01797485 557.24755859 0.69269139]	[410.95843506 559.8180542 0.68671948]	[441.70529175 736.77893066 0.83760297]	[4.57182373e+02 8.60006226e+02 8.06082010e-01]	[493.07510376 554.65020752 0.66490501]	[513.59954834 726.61114502 0.87347603]	[480.36651611 726.64355469 0.72990251]	[439.27575684 298.14407349 0.94951409]	[462.33248901 298.0690918 0.96424484]	[421.25720215 293.0050354 0.81079543]	[480.37692261 290.3605957 0.84055483]	[4.72592377e+02 7.80412109e+02 5.86432159e-01]	[4.80238708e+02 7.72796143e+02 5.95150948e-01]	[4.77673279e+02 7.18867737e+02 5.13048053e-01]	[4.59735382e+02 8.98460205e+02 7.85283506e-01]	[4.41740784e+02 8.93393860e+02 8.02693427e-01]	[4.62254608e+02 8.70137329e+02 7.63574123e-01]
[454.58370972 313.52023315 0.88263839]	[452.01794434 359.65884399 0.90652955]	[385.30203247 357.17379761 0.8479954 ]	[364.77813721 467.47622681 0.82562077]	[357.21447754 564.96520996 0.92560172]	[518.67211914 359.74133301 0.8626309 ]	[526.46020508 470.03283691 0.82576787]	[541.70092773 567.574646 0.86728752]	[452.02276611 557.2532959 0.69266284]	[410.96179199 559.82177734 0.68691963]	[441.7074585 736.81750488 0.83848161]	[4.57170654e+02 8.60003357e+02 8.02601099e-01]	[493.084198 554.66021729 0.66535622]	[513.60406494 726.61322021 0.87205011]	[480.36035156 729.04876709 0.7294572 ]	[439.27642822 298.14450073 0.94939202]	[462.33282471 298.06896973 0.96374333]	[421.25653076 293.0078125 0.81258893]	[480.37817383 290.35876465 0.84057581]	[4.72592377e+02 7.80423462e+02 5.87433040e-01]	[4.80236725e+02 7.72804565e+02 5.95294118e-01]	[4.77664246e+02 7.18885986e+02 5.10909617e-01]	[4.59741119e+02 8.98460266e+02 7.83605278e-01]	[4.41740875e+02 8.93395874e+02 7.99081385e-01]	[4.62243958e+02 8.70130371e+02 7.59254038e-01]
[454.57260132 315.95388794 0.89059019]	[451.99438477 359.69760132 0.90398085]	[382.85922241 357.20721436 0.8510747 ]	[364.80511475 467.48098755 0.82133991]	[357.20614624 565.02319336 0.91722846]	[518.66101074 359.78509521 0.85874653]	[526.45166016 470.04684448 0.82252204]	[541.70776367 570.06719971 0.8537674 ]	[452.02890015 559.75158691 0.69845492]	[410.98165894 562.30822754 0.69706953]	[441.74871826 739.37683105 0.84084082]	[4.57155365e+02 8.59930542e+02 8.02117109e-01]	[493.08709717 557.18048096 0.66830486]	[513.65655518 729.01464844 0.86973041]	[4.80336151e+02 7.29077209e+02 7.07029343e-01]	[439.28710938 298.22912598 0.93807638]	[462.30749512 298.14450073 0.95803034]	[421.27789307 295.43841553 0.835567 ]	[480.32525635 290.40023804 0.8348527 ]	[4.75085022e+02 7.85479736e+02 6.35292292e-01]	[4.80241913e+02 7.77857361e+02 6.11909866e-01]	[4.75151367e+02 7.18865784e+02 4.63794649e-01]	[4.59711914e+02 8.98459717e+02 7.84743488e-01]	[4.41725555e+02 8.93381409e+02 8.02292705e-01]	[4.62234528e+02 8.67661682e+02 7.51269579e-01]
[454.57348633 315.97982788 0.89341205]	[451.99276733 359.77545166 0.89453983]	[382.82470703 359.64935303 0.85652298]	[362.33908081 472.54467773 0.8306672 ]	[357.18621826 565.02581787 0.91810131]	[518.66186523 362.21652222 0.85238236]	[526.44573975 472.52120972 0.82745647]	[541.7142334 572.5927124 0.84940416]	[452.006073 559.83648682 0.70605999]	[408.46759033 562.37011719 0.70181507]	[441.74221802 741.93823242 0.85783416]	[4.57163666e+02 8.57389404e+02 8.12337518e-01]	[493.09130859 559.72833252 0.67695951]	[516.12591553 729.01239014 0.86861837]	[480.34533691 729.15759277 0.74294269]	[439.29067993 300.62088013 0.92807138]	[462.29364014 298.17218018 0.95104229]	[421.26242065 295.52178955 0.85403174]	[480.27441406 290.42803955 0.83181524]	[4.72564972e+02 7.85481384e+02 6.50674880e-01]	[4.80188507e+02 7.77873047e+02 6.30417645e-01]	[4.75116638e+02 7.21419861e+02 5.32921433e-01]	[4.59700439e+02 8.98446716e+02 7.87229896e-01]	[4.41719788e+02 8.93370911e+02 8.08388412e-01]	[4.62257019e+02 8.67590210e+02 7.45028377e-01]
[452.0567627 316.09811401 0.89043784]	[449.50845337 362.21746826 0.8811003 ]	[382.77865601 359.72189331 0.85875869]	[362.30285645 475.09710693 0.84723002]	[357.15234375 567.49719238 0.90196556]	[518.67492676 362.33673096 0.83450109]	[526.41796875 472.58230591 0.83546042]	[541.71746826 575.17944336 0.85729527]	[452.01037598 562.33813477 0.70891446]	[410.94042969 564.86444092 0.69788438]	[441.86807251 744.56390381 0.87789291]	[4.57176636e+02 8.54912903e+02 8.13822210e-01]	[493.07351685 559.8260498 0.68005896]	[516.17797852 729.03192139 0.86139113]	[4.80262909e+02 7.44496582e+02 6.94428265e-01]	[439.24026489 300.71325684 0.90910977]	[462.27624512 300.66189575 0.9329229 ]	[421.22793579 295.63708496 0.82527298]	[480.29550171 295.40942383 0.85668898]	[4.75071899e+02 7.90779297e+02 5.29280305e-01]	[4.80265259e+02 7.88214294e+02 6.02010965e-01]	[4.75117706e+02 7.29143616e+02 5.16971588e-01]	[4.59703125e+02 8.98441467e+02 7.89929152e-01]	[4.41712830e+02 8.93366516e+02 8.11618567e-01]	[4.62239929e+02 8.65106628e+02 7.27611780e-01]
[452.0328064 316.14135742 0.88901114]	[449.4972229 362.26452637 0.87453353]	[382.76693726 359.77175903 0.85770893]	[362.29049683 475.15359497 0.85054398]	[357.13696289 567.55194092 0.89215779]	[518.65618896 364.80609131 0.82562894]	[526.40820312 472.60961914 0.83478844]	[541.72894287 577.70343018 0.86147517]	[451.99291992 562.32745361 0.70886219]	[408.43328857 562.43359375 0.69769847]	[441.84143066 744.51043701 0.86913037]	[4.57224945e+02 8.54893127e+02 8.18350971e-01]	[493.06512451 559.82995605 0.68466151]	[516.14318848 729.06335449 0.85343635]	[4.80212036e+02 7.47143921e+02 7.19267070e-01]	[439.21615601 300.75762939 0.90294588]	[462.26776123 300.71212769 0.92804587]	[421.20986938 298.03036499 0.80541182]	[480.29077148 295.43988037 0.86696279]	[4.72545776e+02 7.98416687e+02 5.26487291e-01]	[4.80225800e+02 7.93263855e+02 6.14625752e-01]	[4.75134918e+02 7.31774841e+02 4.96514678e-01]	[4.59694611e+02 8.98446960e+02 7.84793615e-01]	[4.41711243e+02 8.93364441e+02 8.05544972e-01]	[4.62278442e+02 8.65084778e+02 7.20586360e-01]
[452.00289917 316.17520142 0.88759577]	[449.47494507 362.30682373 0.86758614]	[382.75814819 359.82336426 0.85150027]	[362.2807312 477.5994873 0.85251224]	[357.1210022 570.03369141 0.88482088]	[516.22247314 364.84536743 0.81794339]	[526.41394043 475.08670044 0.83490252]	[541.71435547 580.21740723 0.86587882]	[449.52032471 562.32843018 0.70565891]	[408.4317627 562.42840576 0.69290334]	[441.82788086 744.51727295 0.87197369]	[4.59583862e+02 8.57362793e+02 8.06982398e-01]	[490.57693481 562.2645874 0.68325222]	[516.19342041 729.1048584 0.85903245]	[4.80173615e+02 7.47102234e+02 7.10204482e-01]	[439.19918823 300.78375244 0.89666194]	[462.26605225 300.75778198 0.92067969]	[421.19390869 298.03366089 0.78460109]	[480.30673218 295.48178101 0.8802712 ]	[4.72576904e+02 7.95869934e+02 5.54261684e-01]	[4.80225250e+02 7.90791565e+02 6.31975591e-01]	[4.75116608e+02 7.31713257e+02 4.88236934e-01]	[4.59683777e+02 8.98424377e+02 7.87703753e-01]	[4.41701263e+02 8.93349060e+02 8.06807220e-01]	[4.62286469e+02 8.65135620e+02 7.10822225e-01]
[451.98773193 318.5479126 0.88567978]	[449.4798584 364.78430176 0.85711449]	[382.77502441 362.26895142 0.84257561]	[362.26541138 477.59936523 0.8509655 ]	[357.09820557 572.6060791 0.8732335 ]	[516.20593262 367.33935547 0.8112787 ]	[526.41192627 475.10595703 0.83922809]	[541.71643066 580.2878418 0.87828124]	[452.0098877 562.35992432 0.70725107]	[410.95843506 564.86804199 0.69055462]	[441.77114868 744.56317139 0.88332069]	[4.57216217e+02 8.54915283e+02 8.11790407e-01]	[493.05484009 562.28497314 0.68484908]	[516.20831299 729.14013672 0.86326289]	[4.77689209e+02 7.47083496e+02 7.04362512e-01]	[439.19070435 303.26815796 0.89121759]	[462.24472046 303.21841431 0.91534019]	[421.17358398 298.08868408 0.7853533 ]	[480.28833008 295.47457886 0.88766921]	[4.72580658e+02 7.93312622e+02 5.80911219e-01]	[4.80210510e+02 7.90691284e+02 6.42718911e-01]	[4.72525665e+02 7.31672363e+02 4.92639035e-01]	[4.59678619e+02 8.98421021e+02 7.89048910e-01]	[4.41700562e+02 8.93344666e+02 8.08549345e-01]	[4.62271484e+02 8.65114441e+02 7.15150595e-01]
[451.99081421 318.59973145 0.88532698]	[449.45278931 364.83303833 0.85340381]	[382.76950073 362.30801392 0.83856249]	[362.25460815 477.64227295 0.85996175]	[357.07763672 575.16912842 0.86612236]	[516.18865967 367.35760498 0.81034434]	[526.38983154 475.13632202 0.84244305]	[541.70092773 580.30700684 0.88029462]	[452.02020264 562.41149902 0.71105349]	[410.96109009 564.90948486 0.69576955]	[441.756073 746.99798584 0.88397056]	[4.57194305e+02 8.57384094e+02 8.03447962e-01]	[493.05834961 562.33880615 0.68976974]	[516.21276855 729.16491699 0.86132884]	[4.75172546e+02 7.47075500e+02 6.93058729e-01]	[439.18502808 305.7901001 0.88926262]	[462.24606323 303.2835083 0.91128892]	[421.13632202 298.10119629 0.79128838]	[480.29669189 295.48129272 0.89408529]	[4.72593140e+02 7.93230530e+02 5.63757122e-01]	[4.80199402e+02 7.90616699e+02 6.21787965e-01]	[4.70003967e+02 7.31684509e+02 4.77462620e-01]	[4.59699799e+02 8.98423096e+02 7.87953913e-01]	[4.41708893e+02 8.93354919e+02 8.05744946e-01]	[4.62259338e+02 8.65126526e+02 7.10447431e-01]
[449.52255249 318.62451172 0.88532645]	[449.42807007 367.35302734 0.84767479]	[382.75689697 364.78292847 0.83115554]	[362.23538208 477.74472046 0.88000178]	[357.05511475 577.69567871 0.86838204]	[516.16271973 367.4041748 0.80656821]	[524.0211792 477.61819458 0.85140443]	[541.70825195 580.32879639 0.88538635]	[452.01239014 564.88128662 0.70810103]	[408.45343018 564.9619751 0.69548994]	[441.76397705 747.03106689 0.88096607]	[4.57177429e+02 8.57411011e+02 8.01033139e-01]	[493.09796143 562.39471436 0.69315106]	[516.20513916 729.16638184 0.85456812]	[4.75155304e+02 7.47026428e+02 6.71224117e-01]	[439.17468262 305.81472778 0.88958204]	[462.24230957 303.30734253 0.90991193]	[418.79949951 298.08044434 0.78499418]	[480.29550171 295.48422241 0.893466 ]	[4.75084961e+02 7.93221680e+02 5.62284768e-01]	[4.80210602e+02 7.90623718e+02 6.20066226e-01]	[4.70027222e+02 7.29212585e+02 4.49151605e-01]	[4.59701447e+02 8.98424683e+02 7.90364802e-01]	[4.41705231e+02 8.93359192e+02 8.07124317e-01]	[4.62243744e+02 8.67601685e+02 7.08805919e-01]
[449.51837158 318.66400146 0.87966913]	[446.96505737 367.37335205 0.84977496]	[382.73800659 364.79275513 0.83261186]	[362.22799683 477.73471069 0.88155699]	[357.04293823 577.71087646 0.86902881]	[516.1229248 367.41351318 0.80330032]	[526.39691162 477.67437744 0.8563112 ]	[541.69219971 582.74243164 0.88616425]	[452.01235962 564.93695068 0.70518517]	[408.47399902 565.01959229 0.68931538]	[441.77627563 747.02484131 0.88389897]	[4.57183380e+02 8.57439087e+02 8.03840697e-01]	[493.08468628 564.85632324 0.68991727]	[518.68017578 729.24700928 0.85488558]	[4.75101288e+02 7.44544495e+02 6.62549615e-01]	[439.17285156 308.31680298 0.89092249]	[462.2512207 305.81835938 0.906165 ]	[418.77655029 298.1048584 0.78265685]	[480.29827881 295.53601074 0.89173245]	[4.75130310e+02 7.90744385e+02 5.65672636e-01]	[4.80235016e+02 7.88162292e+02 6.04190886e-01]	[4.69969452e+02 7.29158997e+02 4.37082410e-01]	[4.59681610e+02 8.98436584e+02 7.90802121e-01]	[4.41697266e+02 8.93364441e+02 8.08231950e-01]	[4.62247894e+02 8.67635010e+02 7.19964862e-01]
[449.4992981 318.68591309 0.87759823]	[446.92114258 369.89920044 0.85155779]	[380.32046509 364.84710693 0.8335678 ]	[362.20147705 477.68225098 0.87878096]	[357.02581787 577.7456665 0.87304485]	[513.62609863 369.9369812 0.80125582]	[524.02838135 477.68331909 0.85753304]	[541.69763184 582.77130127 0.88554984]	[452.07354736 567.46032715 0.70415521]	[411.00067139 567.56665039 0.68245608]	[441.79431152 747.04797363 0.88607508]	[4.57204224e+02 8.57440735e+02 8.08013439e-01]	[493.1178894 564.93414307 0.69241047]	[518.68566895 731.7119751 0.84754276]	[4.75083374e+02 7.44465698e+02 6.54469132e-01]	[439.15679932 308.35635376 0.89284879]	[462.23294067 305.84805298 0.9042902 ]	[418.71380615 298.12765503 0.79004508]	[480.27288818 295.55325317 0.87953353]	[4.75083710e+02 7.88222168e+02 5.05368471e-01]	[4.80230804e+02 7.88032166e+02 5.32329679e-01]	[4.67454590e+02 7.29119324e+02 4.43560332e-01]	[4.59685699e+02 8.98415405e+02 7.92172611e-01]	[4.41706543e+02 8.93342896e+02 8.09181690e-01]	[4.62285156e+02 8.67615662e+02 7.28503108e-01]
[449.47631836 318.70770264 0.87641877]	[446.90762329 369.95822144 0.85326076]	[380.31103516 367.34664917 0.83210945]	[359.82794189 477.71560669 0.88485539]	[357.00524902 580.22503662 0.8763324 ]	[513.63024902 369.97949219 0.80158418]	[524.02618408 477.72860718 0.86264801]	[541.68585205 582.79394531 0.88559753]	[452.05203247 567.48828125 0.70380205]	[410.97363281 570.04241943 0.68282825]	[441.81942749 747.11273193 0.88497341]	[4.57211487e+02 8.57442871e+02 8.08443189e-01]	[493.12826538 564.96130371 0.69176471]	[518.71789551 731.78167725 0.8452642 ]	[4.75161865e+02 7.41989014e+02 6.49322450e-01]	[439.12957764 308.37646484 0.89108104]	[462.22055054 308.32144165 0.90641356]	[418.63388062 298.09075928 0.80529463]	[480.25628662 295.56622314 0.88087833]	[4.75083923e+02 7.88190063e+02 4.89889443e-01]	[4.80231689e+02 7.85607361e+02 5.09382188e-01]	[4.67470001e+02 7.29100159e+02 4.57825333e-01]	[4.59679321e+02 8.95977844e+02 7.94907570e-01]	[4.41702301e+02 8.93328979e+02 8.12209666e-01]	[4.62286377e+02 8.67616150e+02 7.30510533e-01]
[449.43200684 318.71405029 0.87912339]	[446.87133789 372.43951416 0.85725302]	[380.28265381 367.37442017 0.83458161]	[359.81817627 480.16726685 0.89552194]	[356.99581909 580.28851318 0.88402796]	[513.59063721 372.46578979 0.80287832]	[524.0223999 477.74273682 0.86082983]	[539.32092285 582.84051514 0.88670975]	[452.06503296 567.48370361 0.70448029]	[410.97088623 570.03137207 0.68366402]	[441.85223389 747.13830566 0.88298535]	[4.57218079e+02 8.57459778e+02 8.07365417e-01]	[495.59579468 564.96759033 0.69390225]	[518.70941162 734.20953369 0.8366608 ]	[4.77648773e+02 7.44543396e+02 6.64757133e-01]	[439.10791016 308.38592529 0.88890928]	[462.19387817 308.33209229 0.90620518]	[418.60061646 298.09506226 0.81280935]	[480.22763062 295.58270264 0.87331545]	[4.75115417e+02 7.90680115e+02 5.56942046e-01]	[4.80261108e+02 7.88122986e+02 5.84565699e-01]	[4.69998688e+02 7.29183533e+02 4.53951716e-01]	[4.59689850e+02 8.95977783e+02 7.93759704e-01]	[4.41713440e+02 8.93332703e+02 8.08086276e-01]	[4.62274994e+02 8.67628296e+02 7.33061969e-01]
[446.9486084 318.72955322 0.88001227]	[444.44458008 372.46234131 0.8606146 ]	[380.27856445 367.4281311 0.83358371]	[359.7958374 480.16769409 0.8953653 ]	[356.99435425 580.28442383 0.88184929]	[513.58288574 372.47827148 0.80222094]	[524.02178955 480.17059326 0.86942154]	[541.6842041 582.8862915 0.89299524]	[452.07846069 567.49023438 0.70193946]	[411.00527954 570.04449463 0.68216115]	[441.85168457 749.5512085 0.88188905]	[4.57217285e+02 8.59982300e+02 8.09753120e-01]	[495.59732056 564.97277832 0.69108748]	[518.70129395 734.25006104 0.83179659]	[4.75152740e+02 7.47059082e+02 6.59032941e-01]	[439.09698486 308.40185547 0.88591677]	[459.84417725 308.36013794 0.90611625]	[418.61459351 298.10998535 0.81119597]	[480.21963501 295.5958252 0.8723495 ]	[4.75158478e+02 7.90737244e+02 5.61856806e-01]	[4.80307373e+02 7.88167297e+02 5.87317228e-01]	[4.67440002e+02 7.34224365e+02 4.36026275e-01]	[4.59692627e+02 8.98426025e+02 7.97824681e-01]	[4.41721436e+02 8.93353760e+02 8.15875590e-01]	[4.62256714e+02 8.67679260e+02 7.32477009e-01]
[446.91647339 318.71981812 0.8870272 ]	[444.43392944 372.46517944 0.86231065]	[380.27893066 369.89346313 0.83450538]	[359.78778076 480.17861938 0.89612949]	[357.00274658 580.32104492 0.88333851]	[513.56414795 372.47195435 0.80145299]	[524.01080322 480.17831421 0.86959934]	[541.68249512 582.90899658 0.89413124]	[452.08816528 567.52764893 0.69761765]	[411.01080322 570.08947754 0.67545778]	[441.86001587 749.57226562 0.88302213]	[4.59579651e+02 8.59971191e+02 8.10183108e-01]	[495.60549927 565.0065918 0.68745762]	[518.69281006 734.28491211 0.82536972]	[4.75175476e+02 7.47134155e+02 6.75732434e-01]	[439.08444214 308.40008545 0.88103372]	[459.81326294 308.36431885 0.90587634]	[418.64364624 298.18496704 0.79289508]	[480.19866943 295.62982178 0.86568749]	[4.75155212e+02 7.90804016e+02 5.83775878e-01]	[4.80306793e+02 7.90614685e+02 6.13137007e-01]	[4.67401367e+02 7.36798279e+02 4.51639503e-01]	[4.59683746e+02 8.95981445e+02 7.96477139e-01]	[4.41716431e+02 8.93336609e+02 8.15246999e-01]	[4.62265472e+02 8.67675110e+02 7.33350039e-01]
[446.90774536 318.73361206 0.88747203]	[444.43450928 372.48922729 0.86430854]	[380.27304077 369.91326904 0.83450967]	[359.79226685 480.19790649 0.89168835]	[357.00772095 580.32513428 0.88526243]	[513.59082031 372.506073 0.80260551]	[524.00720215 480.24520874 0.87754202]	[541.6864624 582.91149902 0.89560115]	[454.53979492 567.53936768 0.69790667]	[411.01715088 570.09381104 0.67699069]	[441.85317993 749.58886719 0.88207316]	[4.57220154e+02 8.59975220e+02 8.07230711e-01]	[495.61734009 565.01611328 0.68936253]	[518.72662354 736.82537842 0.82162994]	[4.75102600e+02 7.47067200e+02 6.55791283e-01]	[439.07925415 308.41363525 0.88040465]	[459.81262207 308.37661743 0.90627676]	[418.65087891 298.22061157 0.77576607]	[480.19787598 295.65106201 0.86455309]	[4.77605042e+02 7.90757385e+02 6.09727144e-01]	[4.80303101e+02 7.88185120e+02 6.20034873e-01]	[4.64933807e+02 7.34243958e+02 4.28106457e-01]	[4.59676331e+02 8.98415955e+02 7.98120320e-01]	[4.41709076e+02 8.93345642e+02 8.17531943e-01]	[4.62265747e+02 8.67683838e+02 7.29519725e-01]
[446.89968872 318.74371338 0.88670605]	[444.41293335 372.50317383 0.86893493]	[380.26464844 369.94625854 0.8360132 ]	[359.78863525 480.21929932 0.89739722]	[357.01141357 580.34698486 0.8892175 ]	[513.56726074 372.50750732 0.80269647]	[524.01379395 480.25366211 0.87356645]	[541.68365479 582.91467285 0.8969202 ]	[452.08547974 567.53686523 0.69734257]	[411.02624512 570.08544922 0.67783576]	[441.87207031 749.56506348 0.87744302]	[4.57215454e+02 8.59997498e+02 8.05735946e-01]	[495.60168457 565.01367188 0.68489999]	[521.1539917 741.89221191 0.8382901 ]	[4.77668945e+02 7.46989624e+02 6.43429637e-01]	[439.07598877 310.87582397 0.8805359 ]	[459.80270386 308.39697266 0.90668952]	[418.65597534 298.23513794 0.77157897]	[480.18655396 298.00686646 0.8598097 ]	[4.77643097e+02 7.90716980e+02 5.79562724e-01]	[4.80310974e+02 7.88143555e+02 5.86110890e-01]	[4.67481232e+02 7.31670471e+02 4.25873309e-01]	[4.59678955e+02 8.98424255e+02 7.98717439e-01]	[4.41712433e+02 8.93348206e+02 8.16285312e-01]	[4.62266388e+02 8.67701782e+02 7.34736502e-01]
[446.9085083 318.73391724 0.88690788]	[444.39941406 372.48895264 0.86991239]	[380.25357056 369.93832397 0.83735287]	[359.79559326 480.22238159 0.8967216 ]	[357.00360107 580.34832764 0.88633889]	[511.0925293 372.48724365 0.80206043]	[524.01934814 480.21841431 0.87071514]	[541.68444824 582.87908936 0.89097464]	[452.08703613 567.52081299 0.69955212]	[411.01205444 570.07635498 0.67991585]	[441.8397522 749.59527588 0.88550484]	[4.57220001e+02 8.62489136e+02 8.09608161e-01]	[495.61187744 565.00402832 0.69214362]	[518.77441406 739.39251709 0.83028471]	[4.77639984e+02 7.47036072e+02 6.75435603e-01]	[439.0748291 310.8744812 0.88004887]	[459.80184937 308.37753296 0.90588117]	[418.62557983 298.21405029 0.78145325]	[480.18753052 295.64450073 0.86413169]	[4.77603424e+02 7.90762207e+02 6.27649486e-01]	[4.80276062e+02 7.88191895e+02 6.39478564e-01]	[4.67443085e+02 7.31743408e+02 4.63524699e-01]	[4.59674408e+02 8.98453552e+02 7.95804024e-01]	[4.41712830e+02 8.93364441e+02 8.15697968e-01]	[4.62262238e+02 8.70123291e+02 7.42587984e-01]
[446.8899231 318.73428345 0.88841271]	[444.39962769 372.47329712 0.86867899]	[380.25039673 369.92382812 0.83591163]	[359.79498291 480.20843506 0.89529514]	[357.00772095 580.33587646 0.88493049]	[511.08987427 372.47485352 0.80154985]	[524.02575684 480.21517944 0.86954045]	[541.68499756 582.86706543 0.89123851]	[452.08074951 567.54156494 0.69853956]	[411.00482178 570.10192871 0.67853034]	[441.84063721 749.6184082 0.88934803]	[4.59578827e+02 8.62516174e+02 8.15675735e-01]	[495.60745239 567.4510498 0.68678582]	[518.76898193 739.39532471 0.83280724]	[4.77685303e+02 7.46989868e+02 6.76428914e-01]	[439.0632019 310.86309814 0.87745565]	[459.7906189 308.37252808 0.9072262 ]	[418.60446167 298.18746948 0.77734828]	[480.16201782 295.63613892 0.85529816]	[4.77614838e+02 7.90758057e+02 6.46791399e-01]	[4.80282593e+02 7.88182190e+02 6.50062919e-01]	[4.67473114e+02 7.31700806e+02 4.74691927e-01]	[4.59670166e+02 8.98466187e+02 7.97865748e-01]	[4.41712555e+02 8.93375000e+02 8.17459583e-01]	[4.62273621e+02 8.70142639e+02 7.49887764e-01]
[446.88204956 318.71063232 0.89287907]	[444.39498901 372.44287109 0.86551285]	[380.24215698 369.89175415 0.83522111]	[359.79418945 480.19232178 0.89476001]	[357.01348877 580.30944824 0.88517445]	[511.07290649 372.44351196 0.80033982]	[524.02166748 480.19485474 0.86924195]	[541.68408203 582.82855225 0.88644212]	[452.05776978 567.49188232 0.69958693]	[410.98864746 570.04937744 0.67875993]	[441.83389282 749.58520508 0.8913098 ]	[4.57223663e+02 8.62488342e+02 8.11749637e-01]	[493.11816406 564.96734619 0.68566555]	[518.75091553 736.86108398 0.82737416]	[4.77723663e+02 7.46974915e+02 6.72992229e-01]	[436.68881226 308.38943481 0.87432641]	[459.78460693 308.35101318 0.90587378]	[418.55953979 298.14996338 0.77582252]	[480.16409302 295.61618042 0.85573387]	[4.77619354e+02 7.90756714e+02 6.40937805e-01]	[4.80288849e+02 7.88184570e+02 6.46378994e-01]	[4.69986664e+02 7.31690552e+02 4.65366036e-01]	[4.59665222e+02 8.98458801e+02 7.99976230e-01]	[4.41707062e+02 8.93368896e+02 8.18937361e-01]	[4.62276764e+02 8.70127014e+02 7.48025537e-01]
[446.87075806 318.67694092 0.89876735]	[444.38885498 369.97457886 0.86565924]	[380.24157715 367.40618896 0.83722031]	[359.7868042 480.1791687 0.89831614]	[357.01141357 580.31317139 0.88488209]	[511.05545044 369.97894287 0.80134743]	[524.02172852 480.17102051 0.86654681]	[541.68310547 582.79437256 0.88276631]	[452.07620239 567.4644165 0.6998927 ]	[410.99487305 570.01928711 0.68054265]	[441.83898926 749.60046387 0.89613461]	[4.57223541e+02 8.62485840e+02 8.11307311e-01]	[493.13751221 564.94238281 0.68947214]	[518.75579834 736.80712891 0.83123827]	[4.80177704e+02 7.44500793e+02 6.79102719e-01]	[436.67797852 308.3536377 0.87098783]	[459.76889038 308.3168335 0.90407062]	[418.55355835 298.12692261 0.76939732]	[480.13143921 295.59024048 0.84865963]	[4.77614441e+02 7.90757263e+02 6.39400005e-01]	[4.80301849e+02 7.88185425e+02 6.43008471e-01]	[4.70033630e+02 7.29202759e+02 4.85611230e-01]	[4.59658813e+02 8.98466064e+02 7.98741102e-01]	[4.41703033e+02 8.93373291e+02 8.18996072e-01]	[4.62277924e+02 8.70123230e+02 7.47611165e-01]
[446.86984253 318.68301392 0.89789402]	[444.38427734 369.97125244 0.86657554]	[380.24002075 367.40869141 0.83752698]	[359.78201294 480.18405151 0.89996499]	[357.01132202 580.33093262 0.88716602]	[511.04888916 369.96502686 0.80205554]	[524.01922607 480.15042114 0.86232495]	[541.68969727 582.76959229 0.88222146]	[452.07019043 567.46307373 0.70132637]	[410.98712158 570.01940918 0.68223149]	[441.83956909 749.58447266 0.89554274]	[4.57221954e+02 8.59994446e+02 8.10791910e-01]	[493.13397217 564.9432373 0.69128895]	[518.76049805 736.79187012 0.83202517]	[4.80193146e+02 7.44484680e+02 6.84601784e-01]	[436.67724609 308.36132812 0.87198192]	[459.76837158 308.31903076 0.90435064]	[418.55059814 298.12567139 0.76430482]	[480.13543701 295.57458496 0.85024148]	[4.77611084e+02 7.90753784e+02 6.43479466e-01]	[4.80298981e+02 7.88182068e+02 6.48327947e-01]	[4.70037750e+02 7.29188293e+02 5.00569880e-01]	[4.59655212e+02 8.98460938e+02 7.98616171e-01]	[4.41700531e+02 8.93367065e+02 8.18502784e-01]	[4.62282043e+02 8.67701538e+02 7.44100809e-01]
[444.44088745 318.6434021 0.90325803]	[444.38778687 369.9119873 0.86546171]	[380.23962402 364.87866211 0.84179109]	[359.77981567 480.12460327 0.89262342]	[356.99987793 580.31274414 0.88471961]	[511.05349731 369.93615723 0.80233508]	[524.02215576 480.14627075 0.86370182]	[541.69152832 580.34997559 0.87950307]	[452.04083252 567.46405029 0.69938159]	[408.46774292 567.5534668 0.68134356]	[441.83843994 747.15759277 0.89740884]	[4.57221130e+02 8.59988220e+02 8.09036314e-01]	[493.12591553 564.94580078 0.68872428]	[518.7645874 734.30041504 0.83381778]	[4.80226105e+02 7.41951904e+02 6.87292278e-01]	[436.66870117 305.85476685 0.86849612]	[459.75961304 305.82220459 0.90435976]	[418.55807495 298.1262207 0.77700061]	[480.11703491 295.58813477 0.85035765]	[4.77624359e+02 7.90713318e+02 6.88645840e-01]	[4.80277710e+02 7.88158447e+02 6.82060480e-01]	[4.72531891e+02 7.29077515e+02 5.18484414e-01]	[4.59646637e+02 8.98445984e+02 8.01670134e-01]	[4.41693573e+02 8.93357544e+02 8.22204411e-01]	[4.62293518e+02 8.67709778e+02 7.42006779e-01]
[444.4125061 318.58679199 0.91177601]	[444.371521 367.40600586 0.86877888]	[380.21081543 364.82550049 0.85018241]	[359.80459595 477.68344116 0.87999797]	[357.02050781 580.21875 0.87351668]	[511.06356812 369.91220093 0.80005956]	[524.00177002 477.70449829 0.85867828]	[541.6831665 580.28796387 0.87344003]	[452.05477905 565.01196289 0.70271903]	[410.96228027 567.54003906 0.68411738]	[441.83688354 747.15057373 0.89836192]	[4.59581635e+02 8.59978088e+02 8.10727000e-01]	[493.13424683 564.91357422 0.69270021]	[518.75842285 731.7543335 0.84873194]	[4.80227661e+02 7.44443970e+02 6.99189246e-01]	[436.64508057 305.77468872 0.87016743]	[459.74041748 303.2901001 0.90804803]	[418.54867554 298.11724854 0.77238315]	[480.1144104 295.54785156 0.85412133]	[4.77615082e+02 7.90721985e+02 6.79610550e-01]	[4.80289337e+02 7.88161804e+02 6.83492780e-01]	[4.72535950e+02 7.29114136e+02 5.27260363e-01]	[4.59640533e+02 8.98447571e+02 8.01038325e-01]	[4.41691956e+02 8.93356506e+02 8.21841598e-01]	[4.62312012e+02 8.67696655e+02 7.40473747e-01]
[444.39657593 318.52322388 0.91442567]	[444.355896 364.84429932 0.88221085]	[380.20718384 362.34765625 0.85676843]	[359.78823853 477.62509155 0.87690669]	[357.03646851 577.69299316 0.87338161]	[511.03475952 367.33737183 0.80563027]	[524.00219727 477.68167114 0.86283696]	[541.68249512 575.18609619 0.84825242]	[452.06304932 564.88616943 0.70951217]	[410.97683716 565.00897217 0.69221783]	[441.83050537 747.08312988 0.90059721]	[4.57215759e+02 8.59924438e+02 8.08023930e-01]	[493.128479 562.3637085 0.68607545]	[518.76739502 731.7376709 0.85415572]	[4.80316223e+02 7.36859497e+02 7.02360511e-01]	[436.61791992 303.25814819 0.87436789]	[459.71563721 300.77850342 0.91622204]	[416.15750122 298.05996704 0.79531443]	[477.699646 295.45864868 0.84285212]	[4.77655548e+02 7.90661621e+02 6.77876651e-01]	[4.80313477e+02 7.88091370e+02 6.59193158e-01]	[4.72598999e+02 7.26571594e+02 5.41525185e-01]	[4.59664032e+02 8.98425476e+02 8.01195681e-01]	[4.41703003e+02 8.93343506e+02 8.21619332e-01]	[4.62290833e+02 8.67656616e+02 7.39922881e-01]
[444.37567139 316.15435791 0.91667724]	[444.35003662 364.77572632 0.8914088 ]	[380.20007324 362.29541016 0.86495435]	[359.79324341 475.13754272 0.86960196]	[357.0362854 575.16845703 0.86827952]	[511.02316284 364.79873657 0.81687945]	[523.98968506 477.5987854 0.85248941]	[539.31378174 572.64862061 0.84477979]	[452.03482056 562.43041992 0.70902008]	[408.47677612 564.95550537 0.69337296]	[441.80987549 747.0302124 0.90363777]	[4.57206390e+02 8.57442627e+02 8.08351874e-01]	[493.10958862 562.31719971 0.68337643]	[518.75238037 731.67645264 0.85958385]	[4.80329376e+02 7.39387634e+02 7.16158152e-01]	[436.59854126 303.19638062 0.87618035]	[459.70120239 300.73001099 0.92377496]	[416.14019775 297.99755859 0.80125278]	[477.68829346 295.40353394 0.84379786]	[4.77637939e+02 7.90711731e+02 7.03212619e-01]	[4.80328156e+02 7.88125610e+02 6.92138970e-01]	[4.75087830e+02 7.26610046e+02 5.61764836e-01]	[4.59649872e+02 8.98439697e+02 7.92563140e-01]	[4.41692596e+02 8.93352234e+02 8.15268219e-01]	[4.62289276e+02 8.67644409e+02 7.42214978e-01]
[444.35571289 316.12167358 0.91775477]	[444.34875488 362.29837036 0.90339172]	[380.2048645 362.24734497 0.87089705]	[359.78030396 475.15893555 0.8741765 ]	[357.02853394 575.16680908 0.86590564]	[511.01974487 362.2878418 0.83027989]	[523.98388672 475.12896729 0.84550637]	[539.30969238 572.57922363 0.84601045]	[452.08493042 562.34991455 0.70972073]	[410.96026611 564.88989258 0.69533563]	[441.78210449 746.97967529 0.89373052]	[4.57219482e+02 8.57417175e+02 8.10041547e-01]	[495.62796021 559.81152344 0.68392283]	[518.73144531 729.19604492 0.86639047]	[4.80272766e+02 7.41986877e+02 7.19409764e-01]	[436.57324219 300.74728394 0.87869066]	[459.67800903 300.66784668 0.93025529]	[416.1427002 298.0055542 0.79048133]	[477.65356445 292.97097778 0.83537447]	[4.75161774e+02 7.90712769e+02 6.77880704e-01]	[4.80300507e+02 7.88130737e+02 6.90346479e-01]	[4.72579376e+02 7.29116882e+02 5.44816971e-01]	[4.59642395e+02 8.98425354e+02 7.92935491e-01]	[4.41688660e+02 8.93339050e+02 8.15732062e-01]	[4.62303680e+02 8.67635254e+02 7.38878429e-01]
[444.34640503 316.08929443 0.9153738 ]	[444.33047485 362.25192261 0.91195667]	[380.1819458 362.20065308 0.87698215]	[359.76922607 475.08432007 0.86860996]	[357.03659058 572.64678955 0.86847073]	[511.01925659 362.25222778 0.83312184]	[523.9934082 475.10775757 0.84445417]	[539.30529785 570.11004639 0.84530795]	[454.53747559 562.33227539 0.71307105]	[410.96536255 564.85095215 0.70202273]	[441.78308105 744.55548096 0.89093006]	[4.57221619e+02 8.57414124e+02 8.09733033e-01]	[495.66876221 559.79858398 0.68648994]	[518.76837158 729.21118164 0.876836 ]	[4.80333984e+02 7.36870300e+02 6.97780371e-01]	[436.57452393 300.72445679 0.8805083 ]	[459.65936279 300.6390686 0.92890489]	[416.13870239 295.63040161 0.79612601]	[477.63522339 292.91009521 0.82713628]	[4.77596985e+02 7.90605408e+02 6.77760899e-01]	[4.80287262e+02 7.88028137e+02 6.67382002e-01]	[4.75101135e+02 7.26576599e+02 5.23678899e-01]	[4.59647247e+02 8.95979248e+02 7.98156440e-01]	[4.41691376e+02 8.93321594e+02 8.18272650e-01]	[4.62311005e+02 8.67627075e+02 7.39562929e-01]
[444.34191895 316.03677368 0.91542542]	[444.31726074 362.20016479 0.91918075]	[380.17068481 359.80361938 0.88226247]	[359.76309204 472.57110596 0.86872905]	[357.04193115 570.10028076 0.87512231]	[511.00778198 359.81735229 0.83991712]	[523.99499512 475.09832764 0.83828205]	[539.31121826 570.03424072 0.85326385]	[452.07897949 562.28991699 0.70896482]	[410.95071411 562.41619873 0.70058262]	[441.76342773 744.5246582 0.88872433]	[4.57224915e+02 8.57417175e+02 8.09332013e-01]	[495.64648438 559.74786377 0.68216765]	[518.74407959 729.1451416 0.88415426]	[4.80315125e+02 7.36827209e+02 7.23796308e-01]	[436.58532715 300.65963745 0.88845772]	[459.66397095 298.2293396 0.93838555]	[418.56097412 295.53610229 0.80127466]	[477.62518311 290.42486572 0.81292361]	[4.75135498e+02 7.88222778e+02 6.92552447e-01]	[4.80252411e+02 7.88016113e+02 6.76499128e-01]	[4.72604431e+02 7.26565857e+02 5.46266556e-01]	[4.59650452e+02 8.95959534e+02 8.03284824e-01]	[4.41698700e+02 8.93309326e+02 8.22494984e-01]	[4.62313049e+02 8.67635315e+02 7.42039084e-01]
[444.3453064 315.97961426 0.91343248]	[444.318573 359.76776123 0.92807633]	[380.18789673 359.73684692 0.88739729]	[359.7376709 472.53186035 0.86361098]	[357.03036499 570.02612305 0.87487984]	[508.51278687 359.73352051 0.85529226]	[523.98181152 470.04138184 0.82976657]	[539.29998779 567.54241943 0.8664723 ]	[452.07955933 562.25897217 0.70844251]	[410.94165039 562.3883667 0.70175445]	[441.73638916 744.50921631 0.88486141]	[4.57218658e+02 8.57386230e+02 8.13063383e-01]	[495.6496582 559.72381592 0.68232739]	[518.76574707 729.10180664 0.88003182]	[480.36068726 734.27746582 0.74160749]	[436.57107544 298.26361084 0.89023906]	[459.66259766 298.1506958 0.9463284 ]	[418.56277466 295.51904297 0.79494655]	[477.61630249 290.34844971 0.79855055]	[4.75123260e+02 7.88215576e+02 6.93335950e-01]	[4.80267548e+02 7.88013977e+02 6.76149011e-01]	[4.75092773e+02 7.26516296e+02 5.67169368e-01]	[4.59651794e+02 8.95971619e+02 7.98568487e-01]	[4.41696289e+02 8.93320862e+02 8.19281101e-01]	[4.62299866e+02 8.67628357e+02 7.41795182e-01]
[444.31912231 313.54849243 0.90471095]	[444.30493164 359.69778442 0.93387246]	[380.1685791 359.67675781 0.89324176]	[359.71679688 467.45962524 0.8672446 ]	[357.00564575 567.52374268 0.87835062]	[508.50238037 359.65460205 0.86121118]	[523.99151611 470.00558472 0.82080472]	[539.3114624 567.49298096 0.87194318]	[452.04415894 559.73516846 0.69939941]	[408.46707153 562.29595947 0.69666123]	[441.71878052 744.43041992 0.86763322]	[4.57205902e+02 8.57372498e+02 8.13460290e-01]	[495.62625122 554.6595459 0.67283636]	[518.79730225 729.03204346 0.88786298]	[482.73623657 734.24890137 0.75652134]	[436.55172729 298.19134521 0.89910728]	[459.64385986 298.07202148 0.95076323]	[418.55142212 295.43371582 0.76921648]	[477.63186646 285.28665161 0.79328519]	[4.75131348e+02 7.88192810e+02 7.02535629e-01]	[4.80274139e+02 7.85592957e+02 6.85599446e-01]	[4.75143097e+02 7.26523987e+02 5.94807267e-01]	[4.59652527e+02 8.95980835e+02 7.93517292e-01]	[4.41694397e+02 8.93327332e+02 8.16806197e-01]	[4.62295593e+02 8.67616821e+02 7.42067158e-01]
[444.31726074 313.48962402 0.90169293]	[444.30422974 359.61065674 0.93427742]	[380.16366577 359.58206177 0.89576042]	[359.71057129 467.40875244 0.87498772]	[357.00274658 565.05657959 0.89157355]	[508.47421265 359.5723877 0.86235374]	[523.98571777 467.45370483 0.82374829]	[539.2890625 567.44775391 0.87278813]	[452.0324707 557.20574951 0.69317329]	[408.46969604 559.79937744 0.68788862]	[441.67233276 741.88409424 0.84077287]	[4.57191620e+02 8.54904297e+02 8.18545341e-01]	[495.61096191 552.09185791 0.67098016]	[521.18548584 729.01434326 0.89138556]	[482.75680542 731.7130127 0.77568424]	[434.12026978 298.13815308 0.90627527]	[459.65142822 298.02694702 0.95548058]	[416.16400146 295.41003418 0.76584172]	[477.64172363 285.24700928 0.78242123]	[4.75112915e+02 7.88144043e+02 7.04269409e-01]	[4.80274292e+02 7.85516113e+02 6.76859915e-01]	[4.77635284e+02 7.24016602e+02 6.07402086e-01]	[4.59651917e+02 8.98420410e+02 7.85972118e-01]	[4.41685364e+02 8.93335693e+02 8.12504470e-01]	[4.62292603e+02 8.65139893e+02 7.34348178e-01]
[441.9303894 313.39990234 0.89308572]	[444.30825806 357.21682739 0.93134594]	[380.16699219 357.17282104 0.89595795]	[359.69824219 464.89862061 0.88538432]	[356.97277832 565.0123291 0.89372975]	[508.50802612 357.17211914 0.85865223]	[523.98754883 467.45996094 0.83696616]	[539.2800293 565.03503418 0.87770325]	[452.01010132 557.18267822 0.68966514]	[408.45883179 559.77062988 0.68579561]	[441.68478394 739.39526367 0.84096789]	[4.57167969e+02 8.57374512e+02 8.09966028e-01]	[493.12808228 552.06134033 0.66899693]	[521.16717529 726.60290527 0.89257205]	[482.73175049 731.72283936 0.78130066]	[434.10644531 298.05664062 0.90810168]	[459.63894653 295.64382935 0.9553079 ]	[416.15936279 292.89755249 0.7393018 ]	[477.63250732 282.70837402 0.788468 ]	[4.75126587e+02 7.88151917e+02 7.27692902e-01]	[4.80283966e+02 7.85516479e+02 6.96242034e-01]	[4.75151245e+02 7.24033569e+02 6.07107341e-01]	[4.59647797e+02 8.98433105e+02 7.85085380e-01]	[4.41681122e+02 8.93348389e+02 8.10300827e-01]	[4.62268585e+02 8.67598755e+02 7.38157511e-01]
[444.29507446 310.90762329 0.88224643]	[444.30703735 357.18334961 0.93428189]	[380.16925049 357.1499939 0.89407569]	[359.70532227 464.85748291 0.88437682]	[354.58636475 564.90661621 0.90618032]	[508.49038696 357.12838745 0.85923004]	[523.97393799 464.8734436 0.85965496]	[539.28643799 564.98059082 0.88746959]	[451.99377441 554.6293335 0.69080615]	[408.43023682 559.73468018 0.68587768]	[439.31018066 736.84735107 0.83498412]	[4.57151764e+02 8.54916260e+02 8.14888120e-01]	[493.10287476 549.49908447 0.68095541]	[521.18792725 726.46026611 0.88231933]	[482.72793579 731.75671387 0.79256004]	[434.12084961 297.99185181 0.91219395]	[459.62606812 295.57928467 0.95154715]	[416.17138672 292.89459229 0.74623978]	[475.1656189 280.22897339 0.78490454]	[4.77606934e+02 7.88151611e+02 7.29412794e-01]	[4.80318634e+02 7.85490051e+02 6.93334520e-01]	[4.75123444e+02 7.26487061e+02 6.22851789e-01]	[4.59649750e+02 8.95976685e+02 7.86653578e-01]	[4.41682678e+02 8.93327637e+02 8.10543776e-01]	[4.62268494e+02 8.67583984e+02 7.40857601e-01]
[441.93139648 308.33901978 0.86919391]	[441.91635132 357.09817505 0.9324708 ]	[380.13180542 357.08651733 0.88863063]	[359.69573975 462.44012451 0.88417327]	[354.59066772 564.83996582 0.90197021]	[508.49072266 357.05221558 0.85211045]	[523.94708252 462.33172607 0.877455 ]	[539.28302002 564.90924072 0.88740778]	[451.99694824 549.57727051 0.6937089 ]	[408.43087769 557.20727539 0.68223715]	[439.27099609 734.23144531 0.83488905]	[4.57149719e+02 8.57367310e+02 8.12139809e-01]	[493.12533569 546.95825195 0.6935693 ]	[521.19799805 723.9954834 0.86702722]	[482.72720337 731.74847412 0.80195463]	[436.54919434 295.60122681 0.91624188]	[459.59161377 295.50939941 0.93702888]	[416.15844727 290.4347229 0.7714352 ]	[475.09362793 280.15487671 0.79393142]	[4.77589081e+02 7.88135864e+02 7.30367482e-01]	[4.80310791e+02 7.83040222e+02 6.94163680e-01]	[4.75099335e+02 7.26469971e+02 6.28564000e-01]	[4.59635864e+02 8.98411743e+02 7.83913612e-01]	[4.39308655e+02 8.93331909e+02 8.12062979e-01]	[4.62267365e+02 8.67611816e+02 7.42449760e-01]
[441.89370728 305.76934814 0.87534046]	[441.88537598 357.00888062 0.93168509]	[380.10809326 357.02206421 0.88066834]	[359.69381714 462.3130188 0.90385371]	[354.57272339 562.39599609 0.89554513]	[508.44644165 356.96557617 0.84030503]	[523.94207764 462.2333374 0.87590539]	[539.27539062 564.86871338 0.88803351]	[452.05282593 549.51550293 0.70067561]	[410.95123291 554.67590332 0.6806742 ]	[439.27212524 731.72027588 0.83993149]	[4.57141968e+02 8.54922241e+02 8.13698769e-01]	[495.61425781 544.49389648 0.70485884]	[521.17938232 723.90893555 0.86192155]	[480.3609314 731.72644043 0.81652486]	[434.10293579 295.51525879 0.90702319]	[457.18179321 295.44430542 0.92500401]	[416.11013794 287.87820435 0.75772136]	[472.55227661 277.722229 0.79418635]	[4.75161926e+02 7.88086975e+02 7.23594725e-01]	[4.80298828e+02 7.82982849e+02 6.92697048e-01]	[4.72588989e+02 7.26458008e+02 6.40668213e-01]	[4.59646851e+02 8.95980713e+02 7.85725534e-01]	[4.41679199e+02 8.93333679e+02 8.14116716e-01]	[4.62264740e+02 8.67594666e+02 7.38674521e-01]
[441.86404419 303.24996948 0.88668197]	[441.87658691 354.58627319 0.92420983]	[377.74630737 354.58609009 0.87373471]	[359.67208862 462.31207275 0.90564311]	[354.56039429 562.35510254 0.89451623]	[506.02081299 354.53668213 0.833009 ]	[523.91351318 459.79623413 0.8868525 ]	[539.29901123 562.45715332 0.89125049]	[452.08206177 546.9901123 0.70488936]	[410.97216797 552.11029053 0.67818767]	[439.27957153 731.68377686 0.84849161]	[4.57105652e+02 8.57400696e+02 8.00086319e-01]	[495.6477356 544.42840576 0.71389997]	[521.17822266 721.394104 0.85172319]	[480.36651611 731.77587891 0.8175593 ]	[434.07110596 295.45843506 0.89416814]	[457.150177 295.39483643 0.91485786]	[416.10043335 285.31906128 0.7488094 ]	[472.52206421 277.68154907 0.79886729]	[4.75147034e+02 7.88103699e+02 7.24836648e-01]	[4.80303955e+02 7.83009766e+02 6.99793041e-01]	[4.72598816e+02 7.26501160e+02 6.52151167e-01]	[4.59633850e+02 8.95979187e+02 7.88272321e-01]	[4.39303497e+02 8.93334045e+02 8.14736605e-01]	[4.62230194e+02 8.67622192e+02 7.33510137e-01]
[441.83618164 300.7749939 0.89475638]	[441.88363647 354.52642822 0.91720474]	[380.09939575 354.53616333 0.86890846]	[359.67578125 462.20678711 0.90853947]	[354.53613281 562.31945801 0.88498795]	[508.44174194 354.46206665 0.82351655]	[523.91711426 459.70401001 0.88087434]	[539.31811523 562.35583496 0.88838744]	[454.53814697 544.48217773 0.71476305]	[411.00302124 549.52050781 0.6872558 ]	[439.2729187 729.20727539 0.86325318]	[4.57116547e+02 8.54906128e+02 8.11759412e-01]	[495.6265564 544.35003662 0.71467417]	[521.15979004 716.33990479 0.84422952]	[480.35928345 731.68695068 0.83714265]	[434.03295898 295.40887451 0.88205796]	[457.12609863 292.96603394 0.9001894 ]	[416.08535767 285.300354 0.74297786]	[472.53329468 277.64892578 0.8142007 ]	[4.75114136e+02 7.88031921e+02 7.49149203e-01]	[4.80292053e+02 7.80453247e+02 7.16536403e-01]	[4.72576111e+02 7.23993958e+02 6.77281976e-01]	[4.57219116e+02 8.95959351e+02 7.87536800e-01]	[4.39289093e+02 8.93307129e+02 8.17016661e-01]	[4.62236664e+02 8.65134827e+02 7.32268214e-01]
[441.78701782 300.70648193 0.91115844]	[441.86901855 354.47763062 0.91213489]	[377.7359314 354.50482178 0.86463654]	[359.67349243 459.79534912 0.91289473]	[354.54797363 562.28607178 0.8806116 ]	[506.00970459 351.95397949 0.81735474]	[523.92144775 459.62283325 0.86962396]	[539.31982422 562.25201416 0.87534958]	[452.0774231 544.39331055 0.71931684]	[410.99261475 546.96228027 0.69680977]	[439.25601196 729.0925293 0.87452215]	[4.57121735e+02 8.57377747e+02 8.05477381e-01]	[495.60928345 541.87402344 0.70952058]	[521.20849609 716.26098633 0.85296297]	[480.30783081 731.6807251 0.85306591]	[431.48782349 292.9659729 0.86240792]	[457.09863281 292.87509155 0.88544261]	[413.58370972 282.67834473 0.72428375]	[470.03594971 277.57904053 0.82168627]	[4.75123566e+02 7.88000183e+02 7.72689164e-01]	[4.80297272e+02 7.80410889e+02 7.33838737e-01]	[4.70037323e+02 7.24008118e+02 6.90905929e-01]	[4.57219543e+02 8.95957886e+02 7.86370337e-01]	[4.39289948e+02 8.93311096e+02 8.14287484e-01]	[4.62235016e+02 8.67628113e+02 7.38993704e-01]
[441.78710938 300.70483398 0.9111864 ]	[441.86984253 354.47802734 0.9129045 ]	[377.73400879 354.50125122 0.86384851]	[359.67544556 459.79608154 0.91328228]	[354.54644775 562.29376221 0.88169801]	[506.00515747 351.95626831 0.8188802 ]	[523.92224121 459.62982178 0.87162399]	[539.31762695 562.25274658 0.87543213]	[452.07815552 544.40594482 0.71893805]	[410.99209595 546.97393799 0.69597894]	[439.25979614 729.11212158 0.8721956 ]	[4.57124115e+02 8.57418762e+02 8.03195119e-01]	[495.60925293 541.88671875 0.71025407]	[521.20996094 716.26293945 0.85275745]	[480.3112793 731.66442871 0.85362482]	[431.48907471 292.9654541 0.86227 ]	[457.09848022 292.87338257 0.88503826]	[413.58480835 282.67233276 0.72488987]	[470.04049683 277.57745361 0.82487023]	[4.75108490e+02 7.85609070e+02 7.75146186e-01]	[4.80285492e+02 7.80401428e+02 7.35132694e-01]	[4.70048004e+02 7.23992004e+02 6.92592502e-01]	[4.59616791e+02 8.95955811e+02 7.88247883e-01]	[4.39296021e+02 8.93313843e+02 8.16076219e-01]	[4.62235291e+02 8.67657776e+02 7.45652556e-01]
[441.78024292 300.70800781 0.91107196]	[441.86703491 354.47912598 0.91479492]	[377.73040771 354.49932861 0.86484194]	[359.68066406 459.79827881 0.91132188]	[354.55563354 562.31854248 0.88634789]	[506.00061035 351.95043945 0.82023561]	[523.90960693 457.22216797 0.87184596]	[539.31530762 562.25579834 0.87679231]	[454.53604126 544.3605957 0.72552192]	[410.99157715 546.94378662 0.70223343]	[439.25134277 729.15563965 0.86658037]	[4.57125946e+02 8.59928711e+02 8.01663399e-01]	[495.61715698 541.80999756 0.71619678]	[521.21118164 716.26098633 0.85697806]	[480.32873535 731.69586182 0.85345978]	[431.46871948 292.95611572 0.8586632 ]	[457.10305786 290.45294189 0.88543516]	[413.57458496 282.697052 0.72306031]	[472.52185059 277.59695435 0.82053953]	[4.75125061e+02 7.87997559e+02 7.79768229e-01]	[4.80291595e+02 7.80402344e+02 7.39316463e-01]	[4.72546906e+02 7.23997009e+02 7.00537562e-01]	[4.57220856e+02 8.95945557e+02 7.91266322e-01]	[4.39296204e+02 8.93311401e+02 8.19759130e-01]	[4.62231628e+02 8.70125427e+02 7.51176178e-01]
[441.74295044 300.62591553 0.92101258]	[441.86019897 351.99725342 0.90561485]	[377.7298584 351.99993896 0.85391545]	[359.67190552 459.81298828 0.9116627 ]	[354.53881836 562.26531982 0.87720907]	[505.98883057 349.43280029 0.81822896]	[523.91619873 457.17150879 0.86411262]	[541.68566895 559.80700684 0.87094092]	[454.53555298 544.32086182 0.72913623]	[411.00598145 544.50036621 0.71020335]	[439.25534058 729.10748291 0.87709594]	[4.57134033e+02 8.59983154e+02 8.00407827e-01]	[495.60842896 541.77276611 0.71282375]	[521.19030762 713.78997803 0.85199857]	[480.32907104 731.65545654 0.85886902]	[428.98144531 290.41531372 0.84496856]	[457.08120728 290.38284302 0.87408656]	[413.49227905 277.67221069 0.7440275 ]	[470.0223999 277.49401855 0.83715451]	[475.12664795 788.01635742 0.7945205 ]	[4.80313232e+02 7.80404968e+02 7.46617377e-01]	[4.72554474e+02 7.23955994e+02 7.17909932e-01]	[4.59621735e+02 8.95951782e+02 7.91431844e-01]	[4.39299225e+02 8.93322998e+02 8.19015503e-01]	[4.62232483e+02 8.70170654e+02 7.57132888e-01]
[441.73016357 298.20324707 0.92991459]	[441.86392212 351.92446899 0.89841646]	[377.73287964 351.9258728 0.84952444]	[359.68783569 459.61022949 0.89561325]	[354.53274536 559.80780029 0.86775076]	[506.00369263 349.36590576 0.81581312]	[523.91400146 457.09707642 0.86321294]	[541.69207764 557.25823975 0.85470027]	[454.54995728 541.81420898 0.72681773]	[411.03210449 544.40093994 0.71273452]	[439.25576782 729.02044678 0.87929672]	[4.57155212e+02 8.59959167e+02 8.08167994e-01]	[495.62121582 539.23156738 0.70462084]	[521.18823242 713.71282959 0.85886914]	[480.31509399 729.25415039 0.86485034]	[428.94824219 290.35418701 0.84047055]	[457.07388306 287.86831665 0.86829054]	[410.98965454 277.62384033 0.74157888]	[469.99478149 275.07888794 0.82794976]	[475.14227295 785.59222412 0.80313492]	[4.80343506e+02 7.77864807e+02 7.54560292e-01]	[4.70043121e+02 7.23942627e+02 7.19347894e-01]	[4.59640198e+02 8.95931335e+02 8.00187767e-01]	[4.41680756e+02 8.93310059e+02 8.22390437e-01]	[4.62238739e+02 8.70154175e+02 7.64799893e-01]
[441.77670288 298.03085327 0.93479675]	[441.88040161 344.31652832 0.90321034]	[380.09533691 344.3074646 0.84988475]	[359.67098999 457.14532471 0.88823164]	[354.58203125 557.23364258 0.85451549]	[505.98840332 344.24807739 0.83757514]	[523.9130249 452.03939819 0.85561121]	[541.70629883 549.59100342 0.85360301]	[454.57513428 541.75311279 0.71996081]	[413.48709106 544.34466553 0.70954382]	[439.19692993 724.02441406 0.86357158]	[4.57190186e+02 8.62543701e+02 8.18430901e-01]	[495.68536377 536.72357178 0.70020574]	[518.76330566 711.1338501 0.86215746]	[480.34152222 729.19793701 0.88450086]	[429.00219727 282.76489258 0.84173357]	[457.09854126 282.70782471 0.87168413]	[411.00424194 277.57730103 0.77791929]	[469.98748779 274.92883301 0.82291675]	[477.61175537 788.01190186 0.83159357]	[4.82772095e+02 7.77868103e+02 7.73844540e-01]	[4.72578461e+02 7.21456116e+02 7.12933600e-01]	[4.59651794e+02 8.95921326e+02 7.99331188e-01]	[4.41698700e+02 8.93311340e+02 8.25099349e-01]	[4.62243286e+02 8.70263611e+02 7.84380674e-01]
[441.80911255 295.65228271 0.93451786]	[441.87313843 344.24371338 0.91308588]	[380.09429932 341.82739258 0.85820711]	[359.66104126 457.13647461 0.88642901]	[354.59732056 557.25231934 0.85401976]	[505.96871948 341.75726318 0.85048878]	[523.909729 452.01239014 0.85605472]	[541.70050049 549.56884766 0.85319781]	[454.59033203 539.30908203 0.71601427]	[413.49511719 541.90087891 0.70884979]	[439.16412354 723.92944336 0.85219014]	[4.57191010e+02 8.62573059e+02 8.18535209e-01]	[498.1305542 536.70336914 0.69945019]	[518.76153564 708.71075439 0.86638868]	[480.31842041 729.21087646 0.88518757]	[431.50909424 282.69052124 0.8553412 ]	[457.1348877 280.23910522 0.88471842]	[411.02087402 277.5355835 0.7971499 ]	[470.01257324 274.9118042 0.8187958 ]	[477.58898926 788.01452637 0.83103156]	[482.75170898 777.85968018 0.78447664]	[4.72564850e+02 7.23901123e+02 7.19334364e-01]	[4.59646912e+02 8.95924622e+02 7.99179196e-01]	[4.41698090e+02 8.93315796e+02 8.26241851e-01]	[4.62252411e+02 8.70288818e+02 7.85726428e-01]
[441.79260254 295.64208984 0.9384501 ]	[441.88635254 341.7824707 0.92056376]	[380.10107422 341.77713013 0.86812204]	[359.67471313 457.12246704 0.88259816]	[356.9821167 557.17572021 0.85323727]	[505.98873901 341.71911621 0.85160851]	[523.91699219 449.49609375 0.85692453]	[541.68432617 549.53015137 0.85325146]	[454.57333374 539.27056885 0.71098131]	[413.48394775 541.85693359 0.70588756]	[439.13934326 723.91387939 0.84650218]	[4.57183380e+02 8.62553589e+02 8.19575012e-01]	[495.6703186 536.6619873 0.69114155]	[518.73187256 708.69519043 0.86895257]	[480.32858276 729.22021484 0.8835637 ]	[431.48971558 280.2571106 0.85989803]	[457.13424683 280.22195435 0.89037633]	[411.00125122 277.49859619 0.78818673]	[470.03259277 274.90231323 0.81353354]	[477.59594727 788.01867676 0.83763099]	[482.75784302 777.86907959 0.78440666]	[472.5916748 723.92120361 0.72395945]	[4.59657928e+02 8.95928345e+02 8.01168382e-01]	[4.41708984e+02 8.93316956e+02 8.23997855e-01]	[4.62239807e+02 8.70269348e+02 7.90017784e-01]
[441.78451538 295.62109375 0.94034398]	[441.87954712 341.72784424 0.9308331 ]	[377.74407959 341.7210083 0.8769359 ]	[359.70129395 457.07446289 0.87593102]	[357.01425171 552.12390137 0.85543144]	[505.99713135 341.67764282 0.85517472]	[523.91625977 449.49694824 0.85925734]	[541.68035889 549.52648926 0.85251307]	[454.59039307 539.24468994 0.70468938]	[413.49972534 541.83215332 0.70072961]	[439.12533569 721.40716553 0.83676571]	[4.57190277e+02 8.65041809e+02 8.21534395e-01]	[495.68032837 534.16040039 0.68502361]	[518.70257568 708.63269043 0.86940777]	[480.32717896 729.21575928 0.88618547]	[431.49069214 280.23840332 0.86242872]	[457.12011719 280.19979858 0.89243317]	[411.03039551 277.47415161 0.78842062]	[470.01889038 272.496521 0.81221557]	[475.16299438 785.59985352 0.84222746]	[482.75286865 777.8359375 0.79274398]	[4.75081909e+02 7.23905090e+02 7.17831492e-01]	[4.59644226e+02 8.95948730e+02 7.97482610e-01]	[4.41693604e+02 8.93330933e+02 8.21726918e-01]	[4.62243805e+02 8.70300537e+02 7.94691086e-01]
[441.83547974 295.615448 0.93543506]	[441.88903809 341.69692993 0.93057221]	[377.73937988 341.69104004 0.87897593]	[359.71118164 457.07348633 0.8732096 ]	[357.04446411 549.60058594 0.86439306]	[506.01565552 339.28161621 0.85568082]	[523.92779541 449.49194336 0.85733289]	[539.3104248 549.51495361 0.85219389]	[454.57904053 539.24139404 0.70232677]	[411.02780151 541.82391357 0.7006892 ]	[439.08407593 716.3270874 0.82063448]	[4.57190033e+02 8.65047974e+02 8.23214531e-01]	[495.68719482 534.15539551 0.68538421]	[518.70532227 708.63818359 0.86743891]	[480.34124756 729.21063232 0.88865364]	[431.53762817 280.23464966 0.86487836]	[457.17294312 280.16375732 0.9060179 ]	[413.49255371 275.12466431 0.78136355]	[470.04495239 272.43664551 0.80084783]	[475.15774536 785.60119629 0.85626197]	[482.75259399 777.8336792 0.80400425]	[4.75114014e+02 7.23904785e+02 7.22938120e-01]	[4.59653564e+02 8.95951782e+02 7.99547553e-01]	[4.41696289e+02 8.93340088e+02 8.20363164e-01]	[4.62235382e+02 8.70306274e+02 7.97245383e-01]
[441.84460449 295.59338379 0.93224108]	[441.89862061 341.67129517 0.93015403]	[377.74597168 339.28808594 0.88382512]	[359.72598267 454.62069702 0.87183398]	[357.04281616 549.56445312 0.86821151]	[508.4458313 339.27478027 0.85497397]	[523.92956543 449.48614502 0.85830724]	[539.30285645 549.50994873 0.85244477]	[454.57662964 539.21643066 0.70161301]	[413.48226929 541.8102417 0.69969231]	[436.66247559 716.33508301 0.81872159]	[4.57180054e+02 8.65038574e+02 8.22995782e-01]	[495.68084717 534.1317749 0.68762004]	[518.69921875 708.59869385 0.86861825]	[480.35165405 729.19189453 0.89062172]	[431.55447388 280.21124268 0.86697769]	[457.1842041 280.13961792 0.91018391]	[413.54611206 275.09689331 0.78040385]	[472.52410889 272.42205811 0.80310488]	[475.15029907 785.60076904 0.86337411]	[482.74581909 777.8404541 0.8153733 ]	[475.1312561 721.45037842 0.73016918]	[4.59640320e+02 8.95965332e+02 7.98354268e-01]	[4.41681244e+02 8.93349182e+02 8.23570669e-01]	[4.62230164e+02 8.70300110e+02 8.00880790e-01]
[441.84786987 295.58398438 0.93381274]	[441.9050293 339.29626465 0.93165094]	[380.09997559 339.28118896 0.88452601]	[359.74050903 452.06265259 0.86512238]	[357.04650879 549.51733398 0.87293506]	[508.44494629 339.25918579 0.85586053]	[523.93377686 449.49026489 0.853746 ]	[539.30432129 547.06652832 0.85404986]	[454.58352661 539.21533203 0.70105177]	[413.49475098 541.80114746 0.69696802]	[436.63433838 713.78692627 0.81516522]	[4.57158997e+02 8.62555786e+02 8.19831908e-01]	[495.6774292 534.1385498 0.68552715]	[518.68780518 708.59619141 0.86677742]	[480.37283325 729.1842041 0.88490069]	[434.01782227 280.19171143 0.87024921]	[457.20053101 280.12857056 0.91358566]	[413.58010864 275.03237915 0.77490723]	[472.55944824 272.39465332 0.80101204]	[477.58987427 785.60131836 0.86982298]	[482.75961304 777.82897949 0.81432456]	[475.16900635 721.43231201 0.72851866]	[4.59620361e+02 8.95954712e+02 7.99760759e-01]	[4.39315002e+02 8.93328979e+02 8.23699474e-01]	[4.62220093e+02 8.70281860e+02 8.01414728e-01]
[441.86227417 295.5703125 0.93267 ]	[441.91589355 339.2883606 0.93133622]	[380.10467529 339.28640747 0.88367516]	[359.75997925 452.03924561 0.8667019 ]	[357.05526733 547.05853271 0.88003945]	[508.4675293 339.24578857 0.85694546]	[523.93768311 449.48123169 0.85619116]	[539.31048584 547.0637207 0.85732794]	[454.56213379 539.19085693 0.69789904]	[413.48092651 541.78979492 0.69492388]	[436.59100342 713.72753906 0.81142968]	[4.57149567e+02 8.62550293e+02 8.16919148e-01]	[495.65975952 534.09820557 0.68434328]	[518.66888428 708.59173584 0.86664897]	[480.37261963 729.21539307 0.88454717]	[434.03494263 280.1758728 0.87424129]	[457.21600342 280.10754395 0.92041993]	[416.02807617 275.015625 0.77230144]	[472.5866394 272.36129761 0.79367834]	[477.62545776 788.0378418 0.89139271]	[482.79144287 777.90081787 0.81783557]	[477.60848999 723.90716553 0.72955251]	[4.59618988e+02 8.95961914e+02 7.99202323e-01]	[4.39308746e+02 8.93338379e+02 8.22679281e-01]	[4.62201599e+02 8.70289551e+02 7.99336493e-01]
[441.87097168 295.55395508 0.93334937]	[441.91928101 339.27441406 0.93247837]	[380.1156311 339.27612305 0.88474053]	[359.75448608 452.07568359 0.86829793]	[357.06509399 547.0401001 0.88409501]	[508.47375488 339.22592163 0.85858589]	[523.94073486 449.43859863 0.85710484]	[539.31646729 547.04174805 0.86029434]	[454.56982422 536.72229004 0.69731629]	[413.50762939 541.76806641 0.69590592]	[436.57369995 711.24951172 0.81403995]	[4.57158691e+02 8.65031799e+02 8.15836608e-01]	[495.65713501 531.60839844 0.68360561]	[518.6875 708.57177734 0.87253815]	[482.70303345 729.21551514 0.88476896]	[434.04702759 280.16043091 0.87733853]	[459.58605957 277.7315979 0.92450309]	[416.04550171 275.00393677 0.76986223]	[475.0932312 269.9067688 0.79281366]	[477.66812134 788.05511475 0.90393865]	[482.82476807 780.38830566 0.81707984]	[477.64483643 723.9296875 0.74116707]	[4.59615082e+02 8.95975037e+02 7.93977857e-01]	[4.39305054e+02 8.93349915e+02 8.17212045e-01]	[4.62203979e+02 8.70319641e+02 7.95001626e-01]
[441.8918457 295.52749634 0.93132973]	[441.92245483 339.26611328 0.93268293]	[380.13009644 339.26904297 0.88542491]	[359.76611328 454.53927612 0.86682534]	[357.0703125 547.01074219 0.8891595 ]	[508.47814941 339.21188354 0.86007291]	[523.9420166 446.97210693 0.85850424]	[539.31817627 547.03442383 0.86193281]	[454.57357788 536.71002197 0.69717544]	[413.51663208 541.75921631 0.69720882]	[434.09567261 711.23217773 0.81320584]	[4.57141541e+02 8.62543335e+02 8.13034594e-01]	[495.6651001 531.59509277 0.68547279]	[518.72705078 708.55078125 0.8766762 ]	[482.73358154 729.21350098 0.8912676 ]	[434.06747437 280.14144897 0.88107473]	[459.59854126 277.69592285 0.93354851]	[416.06332397 275.00030518 0.77486849]	[475.10516357 269.85302734 0.78065151]	[477.68731689 788.06304932 0.90209037]	[482.85775757 780.39758301 0.80813932]	[477.67459106 723.95019531 0.76551747]	[4.57219788e+02 8.95977051e+02 7.92816758e-01]	[4.39299683e+02 8.93351135e+02 8.16079199e-01]	[4.62201752e+02 8.70293518e+02 7.96310544e-01]
[441.90704346 295.51483154 0.92744255]	[444.2923584 339.23867798 0.93304205]	[380.14675903 339.23745728 0.88887304]	[359.76742554 452.01522827 0.86395013]	[357.06628418 546.99169922 0.8903268 ]	[508.4942627 339.18045044 0.8609556 ]	[523.94390869 446.95901489 0.85715759]	[539.31829834 546.99682617 0.86963916]	[454.58731079 536.67681885 0.69500548]	[413.52099609 539.30462646 0.6933763 ]	[436.54846191 711.19915771 0.82242018]	[4.57158051e+02 8.65060913e+02 8.16644549e-01]	[495.68328857 531.57739258 0.68715656]	[518.7354126 708.51977539 0.8755402 ]	[482.73800659 729.22399902 0.89682162]	[434.07345581 280.13687134 0.88209188]	[459.60690308 277.66598511 0.93994272]	[416.07388306 275.02947998 0.78579926]	[475.1315918 269.82254028 0.78218281]	[477.71618652 788.07647705 0.9200753 ]	[482.89297485 780.42694092 0.81121039]	[477.6713562 723.98565674 0.76045799]	[4.57222992e+02 8.95962036e+02 7.92767644e-01]	[4.39304047e+02 8.93345154e+02 8.15362930e-01]	[4.62211182e+02 8.72708374e+02 7.97274053e-01]
[441.90957642 295.48883057 0.92612463]	[441.92572021 339.21588135 0.93550473]	[380.14544678 339.21377563 0.89115506]	[359.76690674 452.01226807 0.86396301]	[357.04888916 546.97949219 0.89113259]	[508.49377441 339.15414429 0.86270064]	[523.953125 446.95150757 0.85174882]	[541.68066406 546.94927979 0.87641263]	[454.63406372 536.69036865 0.7010209 ]	[413.58261108 541.73144531 0.700239 ]	[436.54562378 711.18243408 0.82084441]	[4.57149017e+02 8.65072205e+02 8.13756645e-01]	[498.13339233 531.59631348 0.68797153]	[518.77893066 708.51507568 0.88239801]	[482.72860718 731.671875 0.88543546]	[434.07849121 280.11218262 0.88459945]	[459.61187744 277.63571167 0.9440428 ]	[416.10299683 275.0279541 0.77564037]	[475.1746521 267.33462524 0.78897727]	[477.72723389 788.12432861 0.93245655]	[482.91421509 780.48272705 0.81630677]	[477.64044189 726.44946289 0.74635673]	[4.59621948e+02 8.95936096e+02 7.95956910e-01]	[4.39307465e+02 8.93330627e+02 8.17400098e-01]	[4.59830933e+02 8.72721924e+02 7.95816958e-01]
[444.30453491 295.47003174 0.92115325]	[444.2940979 339.21008301 0.93455791]	[380.16183472 339.20809937 0.8920601 ]	[359.77975464 452.03930664 0.86323267]	[357.03076172 546.97351074 0.88883436]	[508.50305176 339.14898682 0.86157119]	[523.96832275 449.43502808 0.84762675]	[541.69274902 546.95007324 0.87952632]	[457.06375122 536.69213867 0.70436591]	[416.02755737 541.73510742 0.70593411]	[436.56170654 711.14477539 0.82035285]	[4.57154053e+02 8.65078064e+02 8.14708114e-01]	[498.13626099 531.59118652 0.68866342]	[521.16955566 708.50909424 0.88575411]	[482.73651123 731.69116211 0.8836742 ]	[434.10281372 280.10067749 0.8873471 ]	[459.63226318 277.61224365 0.95065063]	[416.11639404 275.03292847 0.78181571]	[477.60189819 267.31530762 0.78586072]	[480.10916138 788.21514893 0.94145048]	[482.95831299 783.02069092 0.81922603]	[477.64736938 726.46380615 0.75973433]	[4.59643066e+02 8.95930359e+02 7.94618487e-01]	[4.41684601e+02 8.93332458e+02 8.13727140e-01]	[4.59824707e+02 8.72719788e+02 7.99948633e-01]
[444.32369995 295.46575928 0.91974425]	[444.300354 339.20639038 0.93414748]	[380.1763916 339.19940186 0.8910628 ]	[359.78515625 452.00814819 0.86273074]	[357.03283691 546.96685791 0.88990462]	[508.49383545 339.15130615 0.86270279]	[523.98168945 449.45062256 0.84580779]	[541.71575928 546.93725586 0.88473779]	[457.09918213 536.70214844 0.71091586]	[416.04980469 541.74639893 0.71150577]	[436.56335449 711.1282959 0.8222236 ]	[4.57141571e+02 8.65053833e+02 8.09115529e-01]	[498.18237305 531.59490967 0.69284528]	[521.18011475 706.13787842 0.88554764]	[482.77059937 731.66265869 0.88930815]	[434.121521 280.09777832 0.88757515]	[459.64547729 277.60601807 0.95389032]	[416.14157104 275.01779175 0.78270859]	[477.61416626 267.30105591 0.78853744]	[480.13549805 788.21612549 0.94390076]	[485.37557983 783.0211792 0.8086136 ]	[477.69012451 726.45483398 0.78332919]	[4.59650024e+02 8.95906677e+02 8.00700903e-01]	[4.41688232e+02 8.93315796e+02 8.17281783e-01]	[4.59812408e+02 8.72703125e+02 7.99377441e-01]
[444.34799194 295.47427368 0.91807497]	[444.32571411 339.18817139 0.93238986]	[380.19598389 339.17709351 0.89224285]	[359.80957031 449.51998901 0.85698169]	[357.01815796 546.98187256 0.8822518 ]	[508.51821899 339.13827515 0.85991663]	[524.00177002 449.43283081 0.84182227]	[541.73114014 546.93511963 0.88458455]	[457.14254761 536.65930176 0.71432221]	[416.09188843 539.29022217 0.7137239 ]	[436.59545898 708.73016357 0.83467036]	[4.57159393e+02 8.65047974e+02 8.13953519e-01]	[498.21472168 531.55169678 0.69864047]	[518.78222656 708.50109863 0.88304508]	[482.79321289 731.69512939 0.87695968]	[436.55722046 280.11419678 0.88791949]	[459.66305542 277.61929321 0.95370132]	[416.14505005 275.00891113 0.78722441]	[477.63006592 267.29370117 0.79042351]	[480.18289185 788.21209717 0.93653232]	[485.43017578 783.02636719 0.79271746]	[477.70352173 726.48748779 0.76918048]	[4.59629456e+02 8.95889832e+02 8.01647961e-01]	[4.41683197e+02 8.93292236e+02 8.19552898e-01]	[4.59841339e+02 8.70324890e+02 8.05591941e-01]
[444.37167358 295.49859619 0.91800302]	[444.3482666 339.18280029 0.92975801]	[380.21932983 339.17141724 0.89017677]	[359.83401489 449.50994873 0.8525911 ]	[357.02905273 546.95318604 0.89457083]	[508.53622437 339.1295166 0.85808831]	[524.01904297 446.96856689 0.84053564]	[541.74084473 546.9239502 0.88546497]	[457.14831543 534.171875 0.71469456]	[416.10266113 539.27276611 0.71329623]	[436.59896851 708.71618652 0.83771974]	[4.57172394e+02 8.65100037e+02 8.20015907e-01]	[498.22662354 531.53875732 0.70039093]	[518.76513672 708.53857422 0.87834978]	[482.83911133 731.76898193 0.86094147]	[436.57400513 280.13198853 0.88721395]	[459.68670654 277.64407349 0.954539 ]	[418.55944824 274.99182129 0.78315502]	[477.65826416 267.32077026 0.8029843 ]	[480.21914673 788.21942139 0.94496459]	[485.48760986 785.487854 0.79525405]	[477.73895264 726.5357666 0.78681409]	[4.59620483e+02 8.95887268e+02 8.02628756e-01]	[4.41679352e+02 8.93294434e+02 8.16876054e-01]	[4.62204712e+02 8.72740540e+02 8.07691693e-01]
[444.37310791 295.50671387 0.9181658 ]	[444.37762451 339.18206787 0.92685378]	[380.24542236 339.15664673 0.88768494]	[362.20266724 449.51065063 0.85205549]	[357.0526123 546.92407227 0.90030652]	[511.02938843 339.14547729 0.85360062]	[524.02191162 446.96841431 0.84255201]	[541.7434082 546.93164062 0.8854087 ]	[457.1607666 534.16247559 0.71322256]	[416.11157227 539.25726318 0.71034765]	[436.60791016 711.11358643 0.83863038]	[4.57181061e+02 8.65102234e+02 8.23769152e-01]	[498.24447632 531.53930664 0.70189935]	[518.74511719 708.57275391 0.87456143]	[482.88092041 731.77148438 0.85577565]	[436.59716797 280.13305664 0.89022005]	[459.69302368 277.67471313 0.95064121]	[418.60140991 274.98117065 0.79836464]	[477.6803894 269.81692505 0.81586635]	[480.28134155 790.59289551 0.94486094]	[487.98651123 785.51489258 0.79566616]	[480.15853882 726.53912354 0.80481243]	[4.59617188e+02 8.95883179e+02 8.02545786e-01]	[4.41685638e+02 8.93285828e+02 8.20631385e-01]	[4.62210876e+02 8.72733582e+02 8.11857164e-01]
[444.4078064 295.52481079 0.91095293]	[444.39422607 339.18994141 0.92378765]	[380.24746704 339.14764404 0.88636416]	[362.22967529 449.48330688 0.8484171 ]	[357.07019043 546.91729736 0.90148574]	[511.0741272 339.16348267 0.85003662]	[524.027771 446.96075439 0.8427338 ]	[541.74291992 546.94030762 0.885602 ]	[457.17407227 536.64794922 0.71443659]	[416.12063599 539.27404785 0.71094054]	[436.62667847 711.1184082 0.8423754 ]	[4.57182373e+02 8.65108398e+02 8.22696030e-01]	[498.25619507 531.55377197 0.70234734]	[518.6965332 708.61968994 0.85838258]	[482.89834595 731.78668213 0.84868532]	[436.64569092 280.14587402 0.89113992]	[459.72375488 277.71289062 0.94558406]	[418.66220093 274.92523193 0.8111037 ]	[477.70147705 269.84353638 0.82215655]	[480.30438232 790.62005615 0.94294184]	[490.49179077 785.54693604 0.79267114]	[480.17562866 726.55108643 0.81128073]	[4.59610809e+02 8.95916748e+02 7.95043528e-01]	[4.41681671e+02 8.93307129e+02 8.16505849e-01]	[4.62218506e+02 8.72731262e+02 8.11437190e-01]
[446.88668823 295.54373169 0.90107632]	[444.41571045 339.19799805 0.92113847]	[380.24902344 339.15524292 0.88662148]	[362.29501343 449.43466187 0.83845162]	[357.07461548 544.51055908 0.90680075]	[511.10140991 339.17871094 0.84875298]	[524.03393555 446.94302368 0.84176326]	[541.73730469 546.93835449 0.88731658]	[457.15493774 531.60723877 0.71139961]	[416.12469482 536.73510742 0.70556653]	[436.62850952 708.71453857 0.84753162]	[4.57191345e+02 8.65080383e+02 8.22674334e-01]	[498.2272644 529.00048828 0.70516396]	[516.2131958 708.63677979 0.84655076]	[482.96340942 734.24310303 0.83056593]	[436.69116211 280.18145752 0.89493275]	[459.76443481 277.73223877 0.94693297]	[418.65005493 274.97418213 0.84011751]	[477.69769287 269.85345459 0.81592089]	[480.32394409 790.60314941 0.93931425]	[490.55123901 785.53900146 0.79668438]	[480.22833252 726.57519531 0.81493729]	[4.59622467e+02 8.95919739e+02 7.95514643e-01]	[4.41687683e+02 8.93309753e+02 8.16983640e-01]	[4.62226135e+02 8.72696960e+02 8.13065290e-01]
[446.92303467 295.54748535 0.89795649]	[444.44213867 339.19714355 0.91676986]	[380.2772522 339.15988159 0.8806988 ]	[362.33847046 446.93637085 0.83459246]	[357.11682129 546.92779541 0.9014942 ]	[513.58789062 339.17755127 0.84879172]	[526.39208984 446.94384766 0.83900797]	[541.71582031 546.92907715 0.8865 ]	[457.18276978 534.11364746 0.71374428]	[416.137146 539.20318604 0.70885539]	[436.63287354 708.72705078 0.84696519]	[4.57192932e+02 8.65073425e+02 8.22706163e-01]	[498.25952148 529.03039551 0.70516121]	[516.11450195 708.65405273 0.83162111]	[485.40640259 734.31121826 0.81161439]	[439.08374023 280.1991272 0.89482838]	[459.78182983 277.73666382 0.94699711]	[418.66763306 274.99923706 0.83713168]	[477.71688843 269.86813354 0.81905204]	[480.33309937 790.6494751 0.93576944]	[493.05654907 785.60638428 0.79610384]	[480.29647827 729.03710938 0.83561963]	[4.59629639e+02 8.95935730e+02 7.95279384e-01]	[4.41690826e+02 8.93320557e+02 8.17057312e-01]	[4.62227539e+02 8.70331909e+02 8.14325154e-01]
[446.97711182 295.55133057 0.89080489]	[446.87109375 339.20730591 0.91404819]	[380.29412842 339.16436768 0.87702852]	[362.33337402 449.44787598 0.83044404]	[357.14886475 546.91955566 0.9003523 ]	[513.60656738 339.19372559 0.84927523]	[526.39520264 446.900177 0.83906579]	[541.70507812 544.54052734 0.88455725]	[457.19448853 534.11816406 0.71377039]	[416.15762329 539.19604492 0.70820224]	[436.64785767 708.7265625 0.8458761 ]	[4.57185425e+02 8.65062256e+02 8.19208086e-01]	[498.26638794 529.04730225 0.70181984]	[513.64880371 708.66125488 0.82988423]	[485.40701294 736.79162598 0.80967146]	[439.11642456 280.20410156 0.89811373]	[459.81454468 277.73974609 0.94679046]	[418.70352173 275.00845337 0.84244388]	[480.11206055 269.88580322 0.82325089]	[480.33865356 790.68469238 0.92970914]	[493.04666138 788.03082275 0.79203594]	[480.31335449 729.06311035 0.81067729]	[4.59633392e+02 8.95936584e+02 7.94243932e-01]	[4.41691986e+02 8.93320984e+02 8.16298366e-01]	[4.62216278e+02 8.70322571e+02 8.11066747e-01]
[449.47424316 295.54986572 0.88855088]	[446.88116455 339.20986938 0.91168511]	[380.29626465 339.16320801 0.8765502 ]	[362.33657837 452.00012207 0.82806849]	[357.20077515 546.96105957 0.89334106]	[513.63427734 339.19564819 0.84913242]	[526.40484619 444.44555664 0.84469962]	[541.71038818 546.92077637 0.88490003]	[457.18835449 534.16705322 0.71357334]	[416.12911987 539.2442627 0.71018302]	[436.64639282 708.73260498 0.84700805]	[4.57181458e+02 8.65066528e+02 8.18791866e-01]	[500.64901733 531.57055664 0.69906181]	[513.62084961 708.65374756 0.83206469]	[485.43579102 736.81439209 0.80845439]	[439.13702393 280.19726562 0.90109593]	[459.83926392 277.73977661 0.94419521]	[418.71768188 275.01547241 0.85134834]	[480.12750244 269.91247559 0.82185906]	[480.33575439 790.72344971 0.92697215]	[493.06442261 788.06243896 0.79420358]	[480.32577515 729.08001709 0.81647319]	[4.59630188e+02 8.95942383e+02 7.92031229e-01]	[4.41688232e+02 8.93325256e+02 8.13816905e-01]	[4.62213348e+02 8.70332825e+02 8.10338736e-01]
[449.51260376 295.54614258 0.88737273]	[446.90057373 339.21002197 0.90893412]	[380.30941772 339.14950562 0.87322426]	[364.78881836 449.45632935 0.81976831]	[359.57254028 546.94354248 0.89243561]	[513.64868164 339.20977783 0.84806353]	[526.41003418 446.87811279 0.84680498]	[541.7175293 546.9185791 0.88633639]	[457.19836426 534.16369629 0.71294534]	[416.12811279 539.24237061 0.71061718]	[436.66925049 708.70739746 0.85092139]	[4.57169403e+02 8.65046204e+02 8.14770222e-01]	[500.66778564 531.57220459 0.70343828]	[513.63006592 708.65844727 0.83176798]	[485.48977661 739.35858154 0.79286504]	[439.15927124 280.1937561 0.90320629]	[462.1862793 277.73675537 0.94289839]	[418.73098755 275.01101685 0.85205609]	[480.14706421 272.34512329 0.82437563]	[480.35110474 790.80664062 0.90812689]	[493.08630371 788.1505127 0.79460549]	[482.73348999 729.1307373 0.80119967]	[4.59642548e+02 8.95934631e+02 7.93632746e-01]	[4.41696289e+02 8.93323181e+02 8.14590335e-01]	[4.59837738e+02 8.70314636e+02 8.13886702e-01]
[452.01956177 295.54388428 0.88969803]	[446.94378662 339.20159912 0.90425783]	[380.33224487 339.13980103 0.86838257]	[364.83081055 446.95425415 0.81449348]	[359.59979248 546.94744873 0.89156187]	[516.15466309 339.20535278 0.85345608]	[526.409729 446.87014771 0.84672588]	[541.71765137 546.93096924 0.88485926]	[457.20120239 536.65771484 0.71370548]	[416.12814331 539.25457764 0.71215105]	[436.66845703 708.69628906 0.85341585]	[4.57170502e+02 8.65037109e+02 8.12987149e-01]	[500.66018677 531.60070801 0.7010082 ]	[513.63427734 708.70092773 0.82586271]	[487.93481445 739.39611816 0.78673327]	[439.18447876 280.18728638 0.90609497]	[462.21881104 277.73486328 0.94290549]	[418.75430298 275.03634644 0.8492986 ]	[480.17028809 272.37521362 0.83001667]	[480.3737793 793.23883057 0.89081413]	[4.93111084e+02 7.88194946e+02 7.87814617e-01]	[482.7640686 729.14904785 0.78924793]	[4.59647400e+02 8.95929138e+02 7.96070039e-01]	[4.41700531e+02 8.93320862e+02 8.14864993e-01]	[4.62206604e+02 8.70306213e+02 8.12523365e-01]
[452.08172607 295.54510498 0.89354831]	[449.4291687 339.19885254 0.90059781]	[382.73641968 339.12710571 0.86555439]	[364.86227417 446.95901489 0.80910009]	[359.60827637 546.96905518 0.88546205]	[516.18267822 339.212677 0.85590315]	[526.40386963 446.89889526 0.84580439]	[541.73980713 546.918396 0.88750523]	[457.21746826 534.16864014 0.71440053]	[416.14306641 539.23504639 0.71225357]	[436.6651001 708.6807251 0.85623693]	[4.57172272e+02 8.65044373e+02 8.12751532e-01]	[500.68225098 531.58544922 0.70600909]	[513.63110352 708.71380615 0.83264875]	[487.96826172 744.45153809 0.80109906]	[439.22268677 280.19210815 0.91125131]	[462.25158691 277.73550415 0.94202077]	[418.80480957 275.07107544 0.84736621]	[480.19509888 272.37332153 0.82639951]	[482.78851318 795.80584717 0.8677665 ]	[498.14300537 790.62103271 0.8053059 ]	[482.77853394 731.72027588 0.76757103]	[4.59649719e+02 8.95926086e+02 7.95947313e-01]	[4.41702515e+02 8.93321045e+02 8.12920272e-01]	[4.62209839e+02 8.70321716e+02 8.08723390e-01]
[454.54507446 295.5524292 0.89699817]	[449.44223022 339.20199585 0.90011901]	[382.74569702 339.12890625 0.86482936]	[367.35552979 446.91604614 0.80951375]	[359.61584473 546.97167969 0.8821497 ]	[516.2064209 339.21337891 0.85925019]	[526.40905762 446.90316772 0.84645993]	[541.75488281 546.92089844 0.88951242]	[457.22250366 536.65136719 0.71457475]	[416.14849854 539.23474121 0.71145833]	[436.68338013 708.699646 0.8561734 ]	[4.57158203e+02 8.62566589e+02 8.10691178e-01]	[500.68286133 531.60272217 0.70526946]	[513.60119629 708.69049072 0.84043938]	[488.0111084 747.00836182 0.84207302]	[439.2336731 280.18740845 0.91284418]	[462.27124023 277.7416687 0.9401682 ]	[421.14916992 275.08621216 0.84619904]	[480.21166992 272.39486694 0.82428467]	[482.89096069 800.94482422 0.83920777]	[498.24179077 790.7767334 0.8028208 ]	[482.78427124 739.37762451 0.77084082]	[4.59662018e+02 8.95918823e+02 8.00797343e-01]	[4.41703430e+02 8.93320435e+02 8.18335116e-01]	[4.62204132e+02 8.70303467e+02 8.10736775e-01]
[454.56546021 295.55383301 0.90031731]	[449.44985962 339.19897461 0.90028369]	[382.76287842 339.12341309 0.8636499 ]	[369.88790894 446.90252686 0.80786264]	[359.62451172 547.02288818 0.87470245]	[516.20111084 339.2154541 0.85901189]	[526.41790771 446.90447998 0.84644687]	[541.75787354 546.92559814 0.8878513 ]	[459.58850098 536.64788818 0.71696162]	[416.17068481 539.22717285 0.7119509 ]	[436.69546509 708.72564697 0.85527426]	[4.57143860e+02 8.62527222e+02 8.08596611e-01]	[500.69036865 531.59094238 0.70698094]	[513.64007568 708.70349121 0.83242965]	[493.09442139 747.02111816 0.82181662]	[439.25338745 280.18307495 0.91445994]	[462.28805542 280.10952759 0.938043 ]	[421.16915894 275.0887146 0.85306251]	[480.22988892 272.42053223 0.82822245]	[485.39224243 803.51080322 0.81729728]	[5.00732086e+02 7.93233704e+02 7.90702462e-01]	[482.88555908 739.39312744 0.7511571 ]	[4.59661072e+02 8.95921753e+02 8.03830028e-01]	[4.41693054e+02 8.93318237e+02 8.20779145e-01]	[4.59836884e+02 8.70285278e+02 8.15330029e-01]
[454.5826416 295.55667114 0.9023717 ]	[449.47229004 339.18701172 0.90108496]	[382.80487061 339.12503052 0.85769463]	[369.92785645 446.90356445 0.81364059]	[359.62643433 546.99462891 0.87787461]	[516.19659424 339.18704224 0.86134171]	[526.46209717 446.89584351 0.83769846]	[541.75726318 546.96429443 0.88268554]	[459.59536743 536.6506958 0.71940285]	[416.16986084 539.23175049 0.71363872]	[439.08642578 708.72894287 0.86850369]	[4.57110016e+02 8.59987915e+02 7.98050642e-01]	[500.70687866 531.59338379 0.71120381]	[513.65936279 708.71936035 0.82908356]	[498.11352539 749.64562988 0.85727835]	[439.2684021 280.19085693 0.91230357]	[462.30380249 280.11831665 0.93473542]	[421.20510864 275.12298584 0.85393333]	[480.24801636 272.4432373 0.82887214]	[487.92633057 808.64007568 0.81710607]	[5.00861450e+02 8.00922058e+02 7.84519494e-01]	[482.90039062 747.02911377 0.8214606 ]	[4.59635071e+02 8.95965515e+02 7.93994367e-01]	[4.39308502e+02 8.93339783e+02 8.04742873e-01]	[4.62207031e+02 8.70234192e+02 8.11316252e-01]
[454.59976196 295.55438232 0.90490043]	[449.48876953 339.17636108 0.90178508]	[382.82452393 339.11535645 0.85592961]	[369.959198 444.44537354 0.81789804]	[359.63150024 546.96704102 0.88517118]	[516.19329834 339.17831421 0.86160958]	[526.50469971 444.4458313 0.83482581]	[541.76818848 546.93658447 0.88735759]	[459.61141968 536.67004395 0.72418088]	[418.53939819 539.26031494 0.71914947]	[439.0803833 708.73724365 0.86515015]	[4.57118073e+02 8.57429260e+02 8.02164018e-01]	[500.72717285 531.60986328 0.71388566]	[516.18756104 711.13909912 0.83228672]	[498.19937134 749.73284912 0.86285794]	[439.2840271 280.18167114 0.9150995 ]	[462.31878662 280.11447144 0.93308705]	[421.21643066 275.0897522 0.85462952]	[480.26644897 272.43597412 0.82909906]	[4.90563629e+02 8.11139832e+02 8.06216717e-01]	[5.03326202e+02 8.03527222e+02 7.76940346e-01]	[482.9100647 747.09259033 0.82368314]	[4.59627960e+02 8.95971130e+02 7.89935052e-01]	[4.39301056e+02 8.93339600e+02 8.00807953e-01]	[4.62249939e+02 8.70151733e+02 8.01285505e-01]
[454.65258789 295.5536499 0.91191101]	[449.5135498 339.16162109 0.9025628 ]	[382.85324097 339.1038208 0.851255 ]	[369.97634888 444.43768311 0.81957209]	[359.64981079 546.9262085 0.89149624]	[516.2019043 339.16052246 0.86337107]	[526.5402832 444.43682861 0.82951719]	[541.79150391 546.92883301 0.89110559]	[459.63491821 536.65960693 0.72597015]	[418.55386353 539.25219727 0.72111613]	[439.08587646 711.15637207 0.86289454]	[4.57122498e+02 8.54917542e+02 8.09701025e-01]	[500.76055908 531.59851074 0.71806294]	[516.21893311 711.14959717 0.83434105]	[500.67880249 754.77868652 0.85380405]	[439.31973267 280.18435669 0.9155817 ]	[462.35366821 280.1098938 0.92941988]	[421.24951172 275.08984375 0.85807073]	[480.2897644 272.44088745 0.82540393]	[498.23727417 811.21557617 0.85029101]	[5.08530365e+02 8.06056885e+02 7.60593295e-01]	[485.36914062 749.7175293 0.79931593]	[4.59623932e+02 8.95950989e+02 8.00229788e-01]	[4.39294861e+02 8.93320435e+02 8.09202433e-01]	[4.62258514e+02 8.67685730e+02 7.94802487e-01]
[457.09143066 295.58215332 0.92119718]	[452.01339722 339.16726685 0.90400225]	[385.3102417 339.09384155 0.84748739]	[372.44717407 446.8770752 0.81708091]	[359.66775513 546.92028809 0.88626891]	[516.21911621 339.18362427 0.86365891]	[528.96557617 446.87698364 0.82372552]	[541.79376221 546.91973877 0.89181262]	[459.64657593 536.69622803 0.73018807]	[418.56118774 539.27178955 0.72258204]	[439.09579468 711.1887207 0.86327076]	[4.57104462e+02 8.54879822e+02 8.08995187e-01]	[500.77828979 534.1282959 0.7212317 ]	[518.65753174 708.71520996 0.83257556]	[500.77874756 759.95245361 0.86074382]	[441.66552734 280.21508789 0.91434926]	[462.37643433 280.14147949 0.92374861]	[421.2678833 275.08493042 0.8581624 ]	[480.31726074 272.44674683 0.83232051]	[500.83685303 813.74499512 0.83443308]	[5.16179260e+02 8.08582336e+02 7.67753422e-01]	[4.85453400e+02 7.54776917e+02 7.49225259e-01]	[4.59633575e+02 8.95954102e+02 7.97042370e-01]	[4.39294586e+02 8.93317688e+02 8.02201986e-01]	[4.62259918e+02 8.67632019e+02 7.74939060e-01]
[457.11965942 295.58572388 0.92847985]	[452.05038452 339.1585083 0.90437001]	[385.33120728 339.08810425 0.84592509]	[372.47381592 446.90692139 0.82062346]	[359.69006348 546.92523193 0.88354659]	[518.66717529 339.16778564 0.86950576]	[528.98181152 446.88461304 0.819996 ]	[541.79888916 546.9385376 0.89275306]	[459.67279053 536.67895508 0.73034567]	[418.59179688 539.25323486 0.72465384]	[439.12094116 711.20507812 0.86649585]	[4.57100220e+02 8.54873535e+02 8.08709562e-01]	[500.79629517 534.10113525 0.72405452]	[518.72424316 708.62432861 0.85478759]	[500.87033081 765.0368042 0.8993386 ]	[441.69061279 280.22070312 0.91467494]	[462.40081787 280.15618896 0.91618556]	[421.28833008 275.08685303 0.86263996]	[480.3343811 272.4859314 0.83603239]	[5.03356750e+02 8.18885498e+02 7.59064853e-01]	[5.21249023e+02 8.08740356e+02 7.47332454e-01]	[4.87980835e+02 7.59870239e+02 7.51355529e-01]	[4.59663940e+02 8.95935303e+02 7.92185724e-01]	[4.41675659e+02 8.93312927e+02 7.94849396e-01]	[4.62239563e+02 8.67621460e+02 7.70810246e-01]
[457.13079834 295.59466553 0.93158865]	[452.07211304 339.15402222 0.90451187]	[385.3531189 339.07354736 0.84406179]	[372.5239563 444.43609619 0.82991987]	[359.70092773 546.94934082 0.88312876]	[518.6854248 339.16412354 0.87318492]	[529.03387451 444.34542847 0.8271662 ]	[541.82800293 544.53356934 0.8955155 ]	[459.70623779 536.67010498 0.73398817]	[418.62390137 539.2565918 0.7306155 ]	[439.11383057 711.20782471 0.86848944]	[4.57069946e+02 8.54872437e+02 8.14641416e-01]	[500.82730103 531.59698486 0.72541523]	[521.17376709 708.58276367 0.87013084]	[503.44708252 767.58215332 0.8981626 ]	[441.69726562 280.22906494 0.9126417 ]	[462.41729736 280.16696167 0.91197568]	[421.2911377 275.09381104 0.86634302]	[480.36123657 274.89205933 0.84707052]	[5.05873962e+02 8.24080261e+02 7.49286532e-01]	[5.23790710e+02 8.11322449e+02 7.16259599e-01]	[4.98210175e+02 7.62504761e+02 7.41237104e-01]	[4.59693054e+02 8.95895020e+02 7.95449674e-01]	[4.41700623e+02 8.93291992e+02 7.98621535e-01]	[4.59817627e+02 8.67605835e+02 7.90056586e-01]
[457.15969849 295.5965271 0.93850994]	[454.53866577 339.13171387 0.90541881]	[385.38247681 339.06298828 0.8417443 ]	[372.54772949 444.36264038 0.84311903]	[359.70983887 546.95715332 0.88519907]	[518.69836426 339.12988281 0.87656355]	[529.04919434 444.3494873 0.82714909]	[541.86676025 544.52514648 0.90084356]	[459.72116089 536.67340088 0.73334336]	[418.63635254 539.26220703 0.7305153 ]	[439.12124634 713.69415283 0.86393327]	[4.54637024e+02 8.54851440e+02 8.16757381e-01]	[500.83978271 531.59234619 0.72260547]	[521.21795654 708.64373779 0.87470233]	[506.00476074 772.81164551 0.83459115]	[441.71713257 280.23522949 0.91320723]	[462.4397583 280.17196655 0.90645832]	[421.32177734 275.09310913 0.86229634]	[480.37115479 274.87823486 0.84395564]	[5.13595886e+02 8.31716675e+02 7.58461177e-01]	[5.26426086e+02 8.24035889e+02 7.01470971e-01]	[5.00840698e+02 7.70245361e+02 7.52137065e-01]	[4.59714935e+02 8.95888489e+02 8.00210893e-01]	[4.41708008e+02 8.93290955e+02 8.03057373e-01]	[4.59784088e+02 8.67588867e+02 7.92150795e-01]
[457.17453003 295.60192871 0.94141889]	[454.56552124 339.12866211 0.90753818]	[385.39370728 339.06637573 0.84071052]	[375.03665161 444.3215332 0.86440247]	[359.72964478 546.98791504 0.87902975]	[518.73297119 339.12896729 0.87850124]	[531.57055664 444.39450073 0.81785017]	[541.89459229 546.91668701 0.89835596]	[459.77087402 534.17266846 0.73351198]	[418.69146729 539.23596191 0.73062396]	[439.13150024 713.68939209 0.86183441]	[4.54652405e+02 8.54879700e+02 8.19578171e-01]	[500.87295532 531.56604004 0.72367865]	[521.2532959 708.71411133 0.87441701]	[516.12176514 788.02508545 0.8221525 ]	[441.72851562 280.23855591 0.91323334]	[464.82055664 280.17749023 0.90115499]	[421.33340454 275.08978271 0.86105657]	[482.70904541 272.48535156 0.83839816]	[5.21259399e+02 8.34346436e+02 7.89660573e-01]	[5.36701111e+02 8.29142273e+02 7.37660944e-01]	[5.03485229e+02 7.88064697e+02 7.03654408e-01]	[4.59715851e+02 8.95863342e+02 8.07485640e-01]	[4.41710785e+02 8.93273987e+02 8.06045592e-01]	[4.59815796e+02 8.67632507e+02 8.03242505e-01]
[457.19403076 295.60620117 0.94035286]	[454.61853027 339.11779785 0.91232353]	[387.90640259 339.07336426 0.83904076]	[375.08496094 441.92526245 0.88274026]	[359.72622681 546.99188232 0.88033652]	[518.78082275 339.10372925 0.88439286]	[534.13201904 446.8782959 0.80991113]	[541.90557861 544.54241943 0.89970148]	[459.79858398 536.65960693 0.73803335]	[418.70776367 539.24884033 0.73715603]	[439.13973999 713.72601318 0.86231631]	[4.57091492e+02 8.54837158e+02 8.29798222e-01]	[500.89749146 531.57507324 0.72550064]	[521.29669189 708.6842041 0.88375616]	[518.76629639 793.21600342 0.83398569]	[441.76522827 280.24758911 0.90978223]	[464.84576416 280.19958496 0.89108461]	[421.35632324 275.04754639 0.85428041]	[482.7197876 272.47756958 0.83426243]	[5.23804626e+02 8.47049561e+02 7.66985178e-01]	[5.41738464e+02 8.31851929e+02 7.40647256e-01]	[5.08463654e+02 7.95812561e+02 6.06054783e-01]	[4.59709564e+02 8.95841553e+02 8.17870617e-01]	[4.41711243e+02 8.93253235e+02 8.10959756e-01]	[4.62241760e+02 8.67621399e+02 7.92167783e-01]
[457.21740723 295.60559082 0.94415224]	[454.65045166 339.10360718 0.91609734]	[390.44015503 339.07815552 0.83969963]	[375.10900879 441.92538452 0.88548088]	[359.75146484 546.96447754 0.88338655]	[518.78900146 339.07440186 0.88598746]	[534.16577148 444.32235718 0.82817817]	[541.94946289 544.53979492 0.89864278]	[459.83145142 536.65185547 0.73913604]	[418.72808838 539.25732422 0.74142271]	[439.14807129 711.2454834 0.86784816]	[4.57111084e+02 8.54831909e+02 8.26704979e-01]	[503.26461792 531.54449463 0.72706455]	[521.33813477 708.62164307 0.89528835]	[521.29052734 803.53533936 0.82750785]	[441.79241943 280.24572754 0.90965456]	[464.87646484 280.19714355 0.88744342]	[421.38021851 275.01806641 0.85323524]	[482.75448608 272.47113037 0.84433782]	[5.26494202e+02 8.52298584e+02 7.85623610e-01]	[5.44398621e+02 8.44552734e+02 7.36864924e-01]	[5.11067169e+02 8.06114868e+02 5.49198568e-01]	[4.59712250e+02 8.95866821e+02 8.23848486e-01]	[4.41709259e+02 8.93263123e+02 8.14426005e-01]	[4.62266571e+02 8.67597839e+02 7.69683063e-01]
[459.62316895 295.5949707 0.95093119]	[457.07455444 339.09320068 0.91927248]	[390.44979858 339.05776978 0.84012437]	[375.1149292 444.31338501 0.88319868]	[359.78335571 546.9833374 0.87815911]	[521.1730957 339.07281494 0.88882166]	[534.18780518 444.29953003 0.82787049]	[544.32177734 546.92883301 0.89901441]	[459.85043335 536.67108154 0.73942983]	[418.746521 539.27362061 0.74331528]	[439.15319824 713.70788574 0.86859709]	[4.57116364e+02 8.54799866e+02 8.26369047e-01]	[503.27786255 531.57025146 0.72688013]	[521.39215088 708.54571533 0.90902001]	[523.9039917 811.26593018 0.878061 ]	[441.83963013 280.24267578 0.90592575]	[464.92086792 280.18182373 0.88403177]	[423.77624512 275.0043335 0.85060096]	[482.80905151 272.42678833 0.85229069]	[5.31581482e+02 8.62534485e+02 7.61517644e-01]	[5.47004639e+02 8.52261047e+02 7.48037338e-01]	[5.21269348e+02 8.16391174e+02 6.47405148e-01]	[4.59701813e+02 8.95897522e+02 8.16800356e-01]	[4.41696136e+02 8.93282349e+02 8.07310879e-01]	[4.62288574e+02 8.65132141e+02 7.62106657e-01]
[459.67785645 295.58416748 0.95340669]	[457.12097168 339.09555054 0.92974561]	[390.4864502 339.07113647 0.84427208]	[375.10748291 444.30337524 0.88123596]	[359.82025146 546.99163818 0.8706581 ]	[521.20043945 339.06838989 0.89517581]	[536.66815186 441.89642334 0.84175467]	[544.36798096 546.94464111 0.89534062]	[462.18997192 534.14117432 0.7384147 ]	[418.75814819 539.21160889 0.73530644]	[439.16348267 711.25799561 0.87137204]	[4.57066650e+02 8.54828491e+02 8.17689836e-01]	[503.28967285 529.02209473 0.73181653]	[523.84301758 708.65979004 0.9048807 ]	[5.26511047e+02 8.29116028e+02 8.27740788e-01]	[441.90994263 280.23703003 0.89238316]	[467.39810181 280.17697144 0.87324208]	[423.81735229 274.99526978 0.85110915]	[482.8694458 272.42266846 0.85942078]	[5.36672241e+02 8.70252075e+02 8.13181579e-01]	[5.49570740e+02 8.62508972e+02 7.48013675e-01]	[5.23852600e+02 8.31832764e+02 7.01987267e-01]	[4.59712891e+02 8.95903442e+02 8.20351422e-01]	[4.41692932e+02 8.93293579e+02 8.14936697e-01]	[4.62232758e+02 8.67590637e+02 7.57819235e-01]
[459.69857788 295.58840942 0.95379186]	[457.16333008 339.08502197 0.93672574]	[392.98641968 339.07553101 0.84749579]	[375.11889648 444.38122559 0.87406111]	[362.20852661 547.0291748 0.86000824]	[521.23950195 339.04367065 0.8986212 ]	[539.17559814 444.3168335 0.84559882]	[544.4442749 546.95983887 0.88313425]	[462.21936035 536.66278076 0.74070418]	[418.77453613 539.26361084 0.73787999]	[439.15802002 713.68963623 0.86763716]	[4.54645111e+02 8.57404480e+02 8.02482545e-01]	[503.31335449 531.5480957 0.72566491]	[523.91699219 708.60656738 0.90410405]	[5.29082458e+02 8.31848999e+02 8.18747163e-01]	[444.30297852 280.24050903 0.88682407]	[467.43414307 280.18331909 0.87033379]	[423.82006836 274.98880005 0.85212958]	[482.89874268 272.43185425 0.85295361]	[5.39288025e+02 8.75372986e+02 8.18260431e-01]	[5.54701599e+02 8.70202942e+02 7.83509016e-01]	[5.23942139e+02 8.44531921e+02 6.96796060e-01]	[4.59739197e+02 8.95921997e+02 8.19644809e-01]	[4.41712860e+02 8.93329102e+02 8.14427257e-01]	[4.59815125e+02 8.70136230e+02 7.81611681e-01]
[459.73580933 295.58666992 0.9569664 ]	[457.20883179 339.0680542 0.94254667]	[393.06390381 339.07293701 0.85425889]	[377.54779053 444.35055542 0.90181428]	[362.26553345 544.53979492 0.86766988]	[521.26739502 336.68707275 0.90493405]	[539.21893311 444.29650879 0.85105246]	[544.52185059 546.94433594 0.87324768]	[462.284729 536.68798828 0.74085051]	[421.14682007 539.28930664 0.732988 ]	[439.17532349 713.73266602 0.86669362]	[4.57096436e+02 8.60006226e+02 8.06012690e-01]	[503.38903809 531.5715332 0.71826333]	[523.98449707 708.59698486 0.89388192]	[5.39229736e+02 8.47094910e+02 8.21702719e-01]	[444.35299683 280.23538208 0.88370776]	[467.49749756 280.17715454 0.86656457]	[423.84457397 275.01116943 0.85816908]	[482.92611694 272.44781494 0.85028481]	[5.41925476e+02 8.88136292e+02 7.75461733e-01]	[5.62247986e+02 8.75349060e+02 7.57188380e-01]	[5.28990662e+02 8.52320007e+02 7.06090391e-01]	[4.59744385e+02 8.95966797e+02 8.17947984e-01]	[4.41721558e+02 8.93382263e+02 8.08522284e-01]	[4.59837585e+02 8.70241516e+02 8.03258598e-01]
[459.79202271 295.57296753 0.95414567]	[459.59506226 339.0657959 0.94342178]	[395.53994751 339.07144165 0.86548603]	[377.58297729 444.4491272 0.88811654]	[362.31448364 544.46966553 0.87254721]	[521.28961182 336.68911743 0.90670943]	[539.29766846 444.41851807 0.84529209]	[546.94122314 544.52496338 0.86951238]	[462.36682129 536.68395996 0.74221742]	[421.21200562 539.30157471 0.73616207]	[439.19836426 713.71124268 0.86813134]	[4.57106018e+02 8.62526672e+02 8.06156695e-01]	[503.48294067 531.57818604 0.71072149]	[526.44470215 708.53967285 0.89035207]	[541.84143066 849.68988037 0.86001647]	[444.42300415 280.21884155 0.87393337]	[470.02316284 280.15530396 0.86250234]	[423.89108276 275.01593018 0.85410655]	[482.95941162 272.40466309 0.82493222]	[5.44305176e+02 8.90843933e+02 8.47532868e-01]	[5.62328796e+02 8.85610779e+02 7.81797707e-01]	[5.36727905e+02 8.54878418e+02 6.54322982e-01]	[4.59751709e+02 8.95986511e+02 8.14797461e-01]	[4.41722717e+02 8.93406555e+02 7.97869921e-01]	[4.59821747e+02 8.70307861e+02 8.02334189e-01]
[459.79135132 295.57354736 0.9544037 ]	[459.59570312 339.0652771 0.94379842]	[395.53775024 339.07144165 0.86531156]	[377.5819397 446.86724854 0.88843369]	[362.31097412 544.4675293 0.87374598]	[521.28991699 336.68881226 0.90694225]	[539.30285645 444.42147827 0.84522462]	[546.9420166 544.52819824 0.86791205]	[462.37036133 536.67932129 0.74178112]	[421.21560669 539.29974365 0.73632455]	[439.19207764 713.71270752 0.86792439]	[4.57106781e+02 8.62509216e+02 8.05802822e-01]	[503.48608398 531.56994629 0.71121347]	[526.44122314 708.54754639 0.89078599]	[541.84008789 849.69854736 0.86078405]	[444.42227173 280.21905518 0.87416929]	[470.02426147 280.1552124 0.86282063]	[423.89086914 275.0163269 0.85400379]	[482.96029663 272.40182495 0.82457495]	[5.44305969e+02 8.90845642e+02 8.47647488e-01]	[5.62327942e+02 8.85613770e+02 7.81950831e-01]	[5.36728210e+02 8.54887207e+02 6.53248310e-01]	[4.59742310e+02 8.98411926e+02 8.15496445e-01]	[4.41715515e+02 8.93404419e+02 8.01084757e-01]	[4.59830505e+02 8.70296875e+02 7.98905134e-01]
[459.79232788 295.57391357 0.95421225]	[459.59506226 339.06622314 0.94360524]	[395.53942871 339.07220459 0.86565536]	[377.58236694 446.86611938 0.88891059]	[362.31008911 544.4642334 0.87431276]	[521.28930664 336.69000244 0.90682638]	[539.30352783 444.42297363 0.84453136]	[546.94104004 544.53210449 0.86677986]	[462.37008667 536.67993164 0.74192667]	[421.21429443 539.30273438 0.73702973]	[439.19412231 713.71191406 0.86816657]	[4.57106537e+02 8.62505920e+02 8.05174708e-01]	[503.48596191 531.5692749 0.71121156]	[526.44158936 708.55255127 0.8903864 ]	[541.83978271 849.69696045 0.86035234]	[444.42285156 280.21960449 0.87376922]	[470.02484131 280.15536499 0.86282939]	[423.89035034 275.01681519 0.85418904]	[482.96087646 272.4019165 0.82438827]	[5.44304932e+02 8.90846924e+02 8.47560704e-01]	[5.62326660e+02 8.85614868e+02 7.81621397e-01]	[5.36727112e+02 8.54884888e+02 6.53038859e-01]	[4.59744080e+02 8.98413879e+02 8.14463973e-01]	[4.41716431e+02 8.93406250e+02 7.99381316e-01]	[4.59831299e+02 8.70294983e+02 7.96996772e-01]
[459.84274292 295.56530762 0.95221764]	[459.65170288 339.07037354 0.95090586]	[395.57022095 339.10012817 0.87014049]	[377.63568115 444.43991089 0.8946414 ]	[364.78421021 546.94464111 0.84775078]	[521.35314941 336.6864624 0.90559131]	[541.73114014 444.34017944 0.87932742]	[547.03070068 544.50268555 0.85865796]	[462.38943481 534.12609863 0.73656738]	[421.2449646 539.21844482 0.72744119]	[439.22198486 713.68780518 0.87399703]	[4.57141571e+02 8.62498596e+02 8.14553320e-01]	[503.48001099 528.99633789 0.71463335]	[526.5456543 708.50463867 0.87255478]	[541.94012451 852.22619629 0.85777551]	[446.9005127 280.21975708 0.86801153]	[472.54052734 280.14428711 0.86324328]	[426.36315918 275.0184021 0.83597523]	[485.3480835 272.38012695 0.81336915]	[5.44313232e+02 8.95858276e+02 8.39599848e-01]	[5.6238269e+02 8.9070813e+02 8.0934608e-01]	[5.41719482e+02 8.59976868e+02 6.49962842e-01]	[4.59706116e+02 8.95977112e+02 8.13209176e-01]	[4.41691071e+02 8.93378845e+02 8.01543117e-01]	[4.62230652e+02 8.70285828e+02 8.04772854e-01]
[462.24356079 295.56115723 0.94874483]	[459.71594238 339.07128906 0.95553839]	[395.61889648 339.11022949 0.87523949]	[377.66235352 444.44473267 0.88739294]	[367.39181519 546.99072266 0.82830924]	[521.4105835 336.69055176 0.9031111 ]	[541.74163818 444.32220459 0.88613492]	[549.50097656 544.48797607 0.8490693 ]	[462.44628906 529.05267334 0.72980696]	[421.31945801 536.66235352 0.71032202]	[439.25436401 711.17047119 0.88164735]	[4.57138916e+02 8.60003174e+02 8.15773368e-01]	[505.90466309 526.4362793 0.72012699]	[529.01715088 706.09814453 0.8620013 ]	[5.44300293e+02 8.52369995e+02 8.46147120e-01]	[449.43099976 280.21316528 0.86314613]	[475.09146118 280.13375854 0.87022716]	[426.4180603 275.06344604 0.82298106]	[485.42059326 272.37054443 0.78151238]	[5.44351440e+02 8.95969604e+02 8.22637141e-01]	[5.62420044e+02 8.90818359e+02 8.16246510e-01]	[5.41761902e+02 8.65090332e+02 6.63773656e-01]	[4.59710114e+02 8.95970093e+02 8.11923563e-01]	[4.41695404e+02 8.93367554e+02 8.03684056e-01]	[4.62228455e+02 8.70257690e+02 8.04712892e-01]
[464.83184814 295.58282471 0.92059803]	[462.34625244 339.05621338 0.95548058]	[398.24014282 339.08743286 0.89641315]	[380.21664429 444.40011597 0.88272035]	[375.11090088 544.53320312 0.87781477]	[523.99462891 336.66970825 0.89899176]	[544.34967041 441.90765381 0.89323324]	[559.72119141 544.50836182 0.86693472]	[467.44818115 531.54296875 0.70855749]	[426.37716675 536.68939209 0.6957472 ]	[441.67300415 708.66162109 0.89330548]	[4.57153137e+02 8.59989014e+02 8.12529922e-01]	[511.03640747 526.46270752 0.69944936]	[536.6550293 706.08428955 0.85324669]	[5.41892822e+02 8.52393127e+02 8.37427735e-01]	[454.64465332 280.23712158 0.86541462]	[480.13458252 280.17138672 0.91278815]	[436.60250854 275.05999756 0.80244696]	[493.05654907 269.92105103 0.77199107]	[5.44344788e+02 8.98479370e+02 8.22410464e-01]	[5.62388672e+02 8.93243835e+02 8.28966379e-01]	[5.36725403e+02 8.67600952e+02 6.37513101e-01]	[4.59707977e+02 8.95945862e+02 8.19431841e-01]	[4.41692474e+02 8.93351868e+02 8.00440192e-01]	[4.62240509e+02 8.70270264e+02 7.95703173e-01]
[464.83096313 295.58215332 0.92055082]	[462.34667969 339.05801392 0.95566899]	[398.24139404 339.08929443 0.89640814]	[380.21609497 444.40817261 0.88145345]	[375.11514282 546.91674805 0.87575251]	[523.99414062 336.67077637 0.89925873]	[544.35040283 441.90707397 0.89320409]	[559.71990967 544.50848389 0.86645329]	[467.44763184 531.54119873 0.7086367 ]	[426.37786865 536.68865967 0.69572026]	[441.67324829 708.66137695 0.89414912]	[4.57154480e+02 8.59985901e+02 8.13267052e-01]	[511.03515625 526.46063232 0.69942331]	[536.652771 706.10308838 0.85381639]	[5.41891479e+02 8.54790466e+02 8.37774813e-01]	[454.64312744 280.23669434 0.86527747]	[480.1335144 280.17102051 0.91259611]	[436.59979248 275.06015015 0.80268395]	[493.05471802 269.9223938 0.77235228]	[5.44346924e+02 8.98480469e+02 8.22793722e-01]	[5.62388184e+02 8.93243591e+02 8.29975426e-01]	[5.36716431e+02 8.67609314e+02 6.40631080e-01]	[4.59703064e+02 8.95940125e+02 8.20291579e-01]	[4.41687805e+02 8.93346313e+02 8.01978827e-01]	[4.62241760e+02 8.70271118e+02 7.96863019e-01]
[464.93878174 295.57034302 0.91049087]	[462.43276978 339.0760498 0.94342154]	[400.66345215 339.06851196 0.89781731]	[380.24719238 446.93255615 0.86098862]	[377.52938843 546.95739746 0.88178551]	[526.51013184 336.69592285 0.87491465]	[544.46075439 446.88897705 0.85927516]	[559.81518555 544.52728271 0.8810147 ]	[470.04949951 531.60253906 0.69494337]	[428.96981812 536.74127197 0.69329 ]	[441.68948364 708.66314697 0.89735574]	[4.57164246e+02 8.59983948e+02 8.15145373e-01]	[516.15527344 528.97705078 0.69448864]	[536.67053223 706.05065918 0.85048807]	[5.41894653e+02 8.54799377e+02 8.37837279e-01]	[457.15707397 280.22982788 0.87979496]	[480.23040771 280.13397217 0.93667996]	[439.08102417 275.02685547 0.82129699]	[495.66616821 269.85928345 0.78330326]	[5.44341858e+02 8.98492737e+02 8.21159244e-01]	[5.62393066e+02 8.93260376e+02 8.27757716e-01]	[5.36707703e+02 8.67616272e+02 6.35537148e-01]	[4.59695312e+02 8.95933228e+02 8.22114170e-01]	[4.41680756e+02 8.93338379e+02 8.04793000e-01]	[4.62250885e+02 8.70274353e+02 7.96280026e-01]
[467.43557739 295.55609131 0.89812088]	[464.87442017 339.08831787 0.93315959]	[400.75305176 339.06561279 0.89259887]	[382.76205444 446.97799683 0.84636331]	[377.62408447 544.40753174 0.91855949]	[529.04272461 339.05014038 0.85873699]	[544.54382324 446.93557739 0.84685302]	[562.23913574 544.51409912 0.89035362]	[475.08288574 531.58135986 0.69307649]	[431.55743408 536.70013428 0.68426573]	[441.7088623 708.66888428 0.89673036]	[4.57167755e+02 8.59947449e+02 8.12159836e-01]	[518.6854248 528.97973633 0.70099753]	[539.17785645 706.00964355 0.85711014]	[5.41891846e+02 8.54832275e+02 8.34576309e-01]	[459.60125732 280.21426392 0.89088893]	[480.29364014 280.11480713 0.94393796]	[439.15930176 275.03790283 0.85899341]	[498.18096924 269.86471558 0.8032074 ]	[5.44369385e+02 9.00977966e+02 8.07031214e-01]	[5.62413330e+02 8.93271973e+02 8.14048827e-01]	[5.36687439e+02 8.67650208e+02 6.32453382e-01]	[4.59715363e+02 8.95946960e+02 8.20199370e-01]	[4.41692108e+02 8.93349609e+02 8.02171111e-01]	[4.62253387e+02 8.70239014e+02 7.87208855e-01]
[475.13278198 295.50469971 0.90605521]	[472.51043701 339.03744507 0.90292037]	[403.3805542 336.69204712 0.85045654]	[392.95974731 444.33657837 0.83034611]	[380.2204895 544.52081299 0.8958993 ]	[536.74456787 336.65499878 0.86428177]	[549.5645752 441.88064575 0.83889216]	[562.38653564 544.47589111 0.89661407]	[477.74609375 531.5413208 0.71630108]	[436.59170532 534.14404297 0.69762462]	[441.77264404 708.65893555 0.8956666 ]	[4.57165680e+02 8.60004700e+02 8.13226581e-01]	[521.30169678 528.9854126 0.73649633]	[539.25073242 703.44555664 0.84647024]	[5.44327881e+02 8.54813538e+02 8.27317357e-01]	[459.80978394 280.14297485 0.92313999]	[482.82366943 277.69122314 0.94818783]	[441.69204712 275.00759888 0.85972142]	[500.72180176 269.90136719 0.80965239]	[5.44335510e+02 8.98476135e+02 8.02191496e-01]	[5.62411072e+02 8.93276001e+02 8.04221034e-01]	[5.41747620e+02 8.67594238e+02 6.37757838e-01]	[4.59711090e+02 8.95933777e+02 8.25083494e-01]	[4.41697876e+02 8.93337585e+02 8.08834314e-01]	[4.62239105e+02 8.70294128e+02 7.94290662e-01]
[477.64620972 295.49645996 0.92153978]	[477.58938599 336.68179321 0.92198098]	[410.95361328 336.65783691 0.83586764]	[395.59359741 444.34106445 0.86606658]	[382.73272705 546.99517822 0.8595655 ]	[539.28417969 336.64520264 0.88508356]	[557.15734863 444.3298645 0.82592469]	[562.47698975 544.49798584 0.90128458]	[480.2388916 529.03326416 0.7336787 ]	[439.07910156 534.10412598 0.7115835 ]	[441.82775879 708.59661865 0.89544743]	[4.57152954e+02 8.60004150e+02 8.10689449e-01]	[523.76879883 526.48797607 0.73645997]	[541.69042969 703.39532471 0.85273528]	[5.44374084e+02 8.54861023e+02 8.27967882e-01]	[462.22769165 280.14013672 0.92787766]	[482.9100647 277.68069458 0.93360883]	[441.86471558 274.99407959 0.84420592]	[500.83676147 272.35351562 0.84602183]	[5.44322998e+02 8.98500610e+02 7.99712300e-01]	[5.62407593e+02 8.93316406e+02 8.05420041e-01]	[5.41792297e+02 8.67658264e+02 6.60145044e-01]	[4.59695221e+02 8.95939209e+02 8.18072498e-01]	[4.41678528e+02 8.93335510e+02 8.03451061e-01]	[4.62223206e+02 8.70294067e+02 7.95146585e-01]
[477.73120117 295.48486328 0.93499613]	[477.73220825 336.64535522 0.94451702]	[416.02096558 336.60745239 0.85258353]	[398.09292603 444.3711853 0.9000746 ]	[385.35162354 547.01739502 0.82573724]	[541.76544189 336.64175415 0.90041459]	[559.74908447 444.36849976 0.84938449]	[564.95831299 544.52703857 0.89071584]	[482.71237183 531.53833008 0.72773981]	[439.24841309 534.14031982 0.72429919]	[441.89862061 708.55767822 0.88190991]	[4.57179596e+02 8.59958008e+02 8.15363109e-01]	[523.85412598 526.46081543 0.72351551]	[541.76580811 700.90802002 0.85852069]	[5.44385254e+02 8.54841980e+02 8.23096395e-01]	[462.31518555 280.13064575 0.92763025]	[485.37893677 277.68054199 0.91787994]	[441.91717529 274.94448853 0.82867545]	[503.30249023 269.89627075 0.84835827]	[5.44339417e+02 9.00976501e+02 7.96146810e-01]	[5.62420837e+02 8.93326355e+02 8.00699770e-01]	[5.41784058e+02 8.67615906e+02 6.37053370e-01]	[4.59685455e+02 8.95934875e+02 8.25116515e-01]	[4.39311432e+02 8.93317505e+02 8.10947478e-01]	[4.62246918e+02 8.70249390e+02 7.92039394e-01]
[480.20663452 295.45556641 0.94674039]	[480.17453003 336.63903809 0.95611709]	[416.11602783 336.63256836 0.86690211]	[398.19216919 444.38272095 0.90034914]	[392.97686768 546.97637939 0.82995492]	[541.85919189 336.63970947 0.90462613]	[562.26116943 444.34481812 0.88385838]	[567.48956299 544.52801514 0.86382312]	[482.81375122 529.0256958 0.7340911 ]	[439.32080078 531.60797119 0.71963525]	[444.31652832 708.59094238 0.8698377 ]	[4.57199158e+02 8.59996277e+02 8.21424484e-01]	[523.91088867 526.42327881 0.72122133]	[541.83026123 703.3961792 0.87054199]	[5.44400269e+02 8.54929688e+02 8.20204556e-01]	[462.44799805 280.12271118 0.91316366]	[487.92016602 277.66870117 0.89879662]	[444.4203186 274.94509888 0.81386471]	[503.42388916 269.84973145 0.84028858]	[5.44313782e+02 9.00987610e+02 7.91459382e-01]	[5.62418213e+02 8.93359070e+02 8.01225126e-01]	[5.41801819e+02 8.70116089e+02 6.57676220e-01]	[4.59679535e+02 8.95935791e+02 8.31777930e-01]	[4.41676270e+02 8.93315552e+02 8.18513155e-01]	[4.62250549e+02 8.70267029e+02 8.00653458e-01]
[480.3321228 295.41662598 0.94928855]	[480.31542969 336.63934326 0.96291471]	[418.57177734 336.66870117 0.87784731]	[400.66900635 444.30389404 0.89767641]	[398.01651001 544.52874756 0.88154149]	[544.36206055 336.62478638 0.90267992]	[562.3338623 441.8352356 0.89821434]	[567.57873535 544.43823242 0.86371887]	[482.92684937 526.43902588 0.73368502]	[441.8012085 529.00445557 0.7182793 ]	[444.33950806 708.68988037 0.856143 ]	[4.57207184e+02 8.59924377e+02 8.20142031e-01]	[523.97711182 523.88116455 0.72722232]	[541.92004395 703.48779297 0.88608742]	[5.44400452e+02 8.54882629e+02 8.30434799e-01]	[464.95425415 277.73687744 0.89413655]	[490.54943848 277.61688232 0.89109743]	[446.92529297 274.9425354 0.80866086]	[505.9196167 267.28051758 0.79606497]	[5.44324524e+02 8.98514771e+02 8.02052319e-01]	[5.62427429e+02 8.93343567e+02 8.11641216e-01]	[5.41791626e+02 8.67674255e+02 6.57797813e-01]	[4.59710388e+02 8.95927856e+02 8.34998548e-01]	[4.41698273e+02 8.93313599e+02 8.17387879e-01]	[4.62242310e+02 8.70228516e+02 7.92606711e-01]
[482.77636719 295.41156006 0.95044649]	[482.82025146 336.67303467 0.95763183]	[418.70480347 336.67947388 0.89242446]	[400.79058838 441.9041748 0.90097708]	[398.15484619 544.50317383 0.90678227]	[544.5211792 336.662323 0.89374506]	[564.82769775 444.35131836 0.88490629]	[570.12249756 544.44708252 0.85092634]	[485.3979187 528.97845459 0.72027546]	[444.3213501 531.57275391 0.69946557]	[444.38729858 708.62738037 0.85944569]	[4.57199249e+02 8.57431641e+02 8.23630214e-01]	[526.47851562 523.95996094 0.71077359]	[541.94415283 705.90167236 0.89504051]	[5.44392151e+02 8.57376404e+02 8.27878177e-01]	[469.98123169 277.71615601 0.88439202]	[495.65298462 277.61871338 0.90128011]	[451.99676514 274.95196533 0.79333746]	[508.51034546 267.29144287 0.7694211 ]	[5.44331116e+02 8.98515137e+02 8.06357145e-01]	[5.62426758e+02 8.93350586e+02 8.19913983e-01]	[5.41777405e+02 8.70135437e+02 6.70836806e-01]	[4.59702576e+02 8.95921387e+02 8.38776410e-01]	[4.41689453e+02 8.93305847e+02 8.19894731e-01]	[4.62235413e+02 8.70213257e+02 7.88547754e-01]
[482.90280151 295.41082764 0.92655337]	[482.96588135 336.70849609 0.93845606]	[421.19363403 336.67556763 0.90047944]	[403.27355957 446.93832397 0.85090983]	[400.67160034 546.95056152 0.88850534]	[547.05987549 336.66519165 0.86690396]	[564.94091797 444.31292725 0.88262421]	[575.19177246 544.48156738 0.84959602]	[485.47665405 529.0223999 0.7085833 ]	[444.41845703 531.59881592 0.69005656]	[446.8732605 708.55236816 0.84895998]	[4.57189911e+02 8.57413330e+02 8.17158043e-01]	[528.96722412 526.45910645 0.69437557]	[544.34350586 705.93347168 0.90550894]	[5.44400146e+02 8.57393677e+02 8.28541100e-01]	[475.08312988 277.70880127 0.88415569]	[498.2208252 277.60644531 0.93023789]	[457.15261841 274.93139648 0.78227794]	[513.61169434 267.28646851 0.76872998]	[5.44333130e+02 8.98507263e+02 8.07062387e-01]	[5.62427429e+02 8.93348389e+02 8.23402286e-01]	[5.41790649e+02 8.70153442e+02 6.81814253e-01]	[4.59721161e+02 8.95914795e+02 8.36286485e-01]	[4.41701813e+02 8.93301392e+02 8.15812469e-01]	[4.62214508e+02 8.70195251e+02 7.74096489e-01]
[485.37231445 293.0138855 0.90155643]	[485.39813232 339.0737915 0.92966419]	[421.28137207 336.69442749 0.88965666]	[405.85430908 446.95230103 0.82914722]	[400.78167725 546.94470215 0.89499533]	[552.06091309 336.70239258 0.8514781 ]	[565.0211792 446.92544556 0.8527056 ]	[580.22302246 544.49279785 0.86391664]	[490.49136353 526.47906494 0.70352292]	[449.42938232 529.04522705 0.67473823]	[446.9286499 708.55712891 0.84411651]	[4.57186798e+02 8.59991455e+02 8.15191925e-01]	[534.09436035 523.94677734 0.69886887]	[544.39044189 705.99273682 0.90710163]	[5.44403625e+02 8.57420776e+02 8.29646170e-01]	[477.61132812 277.67501831 0.89883691]	[500.6824646 277.56137085 0.94812524]	[459.6333313 274.90673828 0.78226769]	[518.66387939 264.74459839 0.79023921]	[5.44329956e+02 8.98488770e+02 8.11262012e-01]	[5.62427979e+02 8.93349182e+02 8.26006830e-01]	[5.41775330e+02 8.70196228e+02 6.97968841e-01]	[4.59689301e+02 8.95960510e+02 8.20985973e-01]	[4.41679688e+02 8.93339539e+02 8.06331873e-01]	[4.62209564e+02 8.70294312e+02 7.91167259e-01]
[487.97183228 293.02255249 0.88109618]	[487.93615723 336.71035767 0.91220993]	[421.38134766 336.68731689 0.87142301]	[413.56005859 444.43222046 0.8279388 ]	[403.29663086 546.94195557 0.86818159]	[554.6907959 336.64437866 0.85207778]	[567.45324707 444.32974243 0.85511851]	[580.3303833 544.48956299 0.87518889]	[493.09942627 526.40686035 0.69769192]	[451.98678589 526.4987793 0.67762375]	[449.50405884 706.0703125 0.84086883]	[4.57206940e+02 8.59964417e+02 8.18315148e-01]	[536.74969482 523.90753174 0.71233165]	[544.44165039 705.92456055 0.89650857]	[5.44396790e+02 8.57458008e+02 8.28470469e-01]	[480.1378479 277.67230225 0.91992575]	[500.82949829 277.58013916 0.96716589]	[459.75039673 274.88272095 0.83680093]	[518.79095459 264.78292847 0.80611825]	[5.44339172e+02 8.98491821e+02 8.12597871e-01]	[5.62425781e+02 8.93348694e+02 8.24789107e-01]	[5.41763855e+02 8.70230591e+02 7.00922906e-01]	[4.59690552e+02 8.95975342e+02 8.19754064e-01]	[4.41685577e+02 8.93346741e+02 8.03609967e-01]	[4.62225342e+02 8.70276245e+02 7.89219320e-01]
[493.08325195 295.39727783 0.87759519]	[493.03356934 339.03811646 0.90196258]	[423.87826538 336.69482422 0.85792482]	[416.1663208 444.41687012 0.87118638]	[408.38967896 546.95233154 0.84333014]	[559.71118164 336.66134644 0.86603212]	[567.5960083 441.89486694 0.84470278]	[582.73272705 544.42382812 0.88345397]	[498.11849976 523.97631836 0.7046653 ]	[454.58898926 526.45562744 0.68373239]	[452.08050537 706.0770874 0.84481639]	[4.57205627e+02 8.59951294e+02 8.16996396e-01]	[541.70056152 523.93084717 0.72883159]	[544.46618652 705.98883057 0.90396643]	[5.44380676e+02 8.57408752e+02 8.33286643e-01]	[480.24707031 277.67428589 0.93860227]	[503.28988647 277.57095337 0.96629709]	[459.84365845 274.91104126 0.85448623]	[521.22723389 267.32778931 0.81324363]	[5.44321838e+02 8.98481995e+02 8.13212633e-01]	[5.62405762e+02 8.93339600e+02 8.26371253e-01]	[5.41749817e+02 8.70188843e+02 6.92290545e-01]	[4.59704956e+02 8.95967957e+02 8.21826220e-01]	[4.41697266e+02 8.93340393e+02 8.02825153e-01]	[4.62208649e+02 8.70269226e+02 7.84239650e-01]
[495.64474487 295.38812256 0.88692456]	[495.6835022 336.6960144 0.91938722]	[428.95565796 336.66906738 0.8399716 ]	[418.64199829 446.95840454 0.88455135]	[413.52230835 546.96295166 0.83945751]	[559.81945801 336.65908813 0.8820169 ]	[572.65826416 444.36065674 0.82312733]	[582.8302002 544.46130371 0.89793229]	[498.26486206 526.49041748 0.72113764]	[457.12808228 528.97821045 0.69728076]	[454.63357544 706.13464355 0.85572255]	[4.57215668e+02 8.60003967e+02 8.18004906e-01]	[541.82885742 526.43823242 0.74013698]	[544.52734375 706.05163574 0.89787 ]	[5.44356140e+02 8.54920532e+02 8.41978729e-01]	[480.3293457 277.65917969 0.94658875]	[503.35473633 277.55776978 0.96255308]	[462.28250122 274.90921021 0.84366614]	[521.3347168 269.81835938 0.8397364 ]	[5.44315430e+02 8.98493774e+02 8.14333498e-01]	[5.62392212e+02 8.93338013e+02 8.27107310e-01]	[5.39311707e+02 8.70141541e+02 6.81658149e-01]	[4.59710083e+02 8.98414795e+02 8.16126108e-01]	[4.41704865e+02 8.93358521e+02 8.00769031e-01]	[4.59838562e+02 8.70303528e+02 7.86478996e-01]
[498.15606689 293.01715088 0.90098006]	[498.2366333 336.69430542 0.94675976]	[434.08200073 336.68688965 0.85351491]	[418.72067261 446.9498291 0.89289808]	[416.1086731 546.96911621 0.86553341]	[562.29797363 336.6729126 0.89841551]	[577.76586914 444.38299561 0.82323617]	[582.91229248 544.52929688 0.89935154]	[500.75335693 529.0045166 0.73616922]	[459.60476685 529.0423584 0.71188176]	[457.1423645 706.13256836 0.87116599]	[4.59582184e+02 8.59995728e+02 8.21044087e-01]	[541.94476318 526.48852539 0.74040443]	[544.54205322 706.04888916 0.89532375]	[5.44354370e+02 8.54869446e+02 8.48393619e-01]	[482.7381897 277.64920044 0.95032346]	[503.46279907 277.55667114 0.95477158]	[462.36077881 272.46148682 0.81393296]	[523.78637695 269.83822632 0.84362471]	[5.44307983e+02 8.98494873e+02 8.12650621e-01]	[5.6238739e+02 8.9333374e+02 8.2407707e-01]	[5.39299133e+02 8.67709229e+02 6.72727644e-01]	[4.59714417e+02 8.95978516e+02 8.22026014e-01]	[4.41711761e+02 8.93349731e+02 8.04713428e-01]	[4.62213501e+02 8.70296875e+02 7.81629622e-01]
[500.6545105 292.99810791 0.92046225]	[500.68807983 336.69088745 0.95849764]	[436.61813354 336.67926025 0.86866426]	[421.15612793 444.42816162 0.89231741]	[418.59384155 544.47393799 0.90487534]	[562.3793335 336.67990112 0.89904487]	[580.3180542 444.38806152 0.85227036]	[585.38061523 544.48181152 0.90604091]	[500.83081055 526.50933838 0.73927593]	[459.71060181 528.98693848 0.72373158]	[459.57925415 706.09851074 0.88102347]	[4.59577759e+02 8.59968567e+02 8.19026530e-01]	[544.3291626 526.44970703 0.73986477]	[546.93884277 706.03222656 0.88666058]	[5.44362976e+02 8.54894775e+02 8.44454348e-01]	[482.86853027 277.65859985 0.94425118]	[505.96917725 277.55841064 0.93014932]	[464.83547974 274.88739014 0.80830449]	[523.93408203 267.32217407 0.83059227]	[5.44317078e+02 8.98505615e+02 8.08753133e-01]	[5.62391785e+02 8.93341797e+02 8.20638537e-01]	[5.39306641e+02 8.70124878e+02 6.76789105e-01]	[4.59728638e+02 8.95984070e+02 8.19745123e-01]	[4.41719604e+02 8.93350952e+02 8.03548634e-01]	[4.59823273e+02 8.70267517e+02 7.74076045e-01]
[500.75131226 293.00894165 0.93799055]	[500.79492188 339.0397644 0.96719289]	[439.07928467 339.05004883 0.87788117]	[421.26800537 446.87472534 0.89019781]	[418.6652832 544.41992188 0.92141479]	[564.83984375 336.69039917 0.89913487]	[582.78765869 444.36398315 0.87561852]	[585.51696777 544.50549316 0.89073873]	[503.26593018 528.98217773 0.73236197]	[459.8210144 528.9777832 0.7266202]	[459.62469482 706.03375244 0.89277875]	[4.59576355e+02 8.62515991e+02 8.18593800e-01]	[544.37963867 526.46887207 0.73203677]	[546.96600342 706.03503418 0.88068998]	[5.44369568e+02 8.57367249e+02 8.39164138e-01]	[485.35418701 277.67938232 0.92628282]	[508.47970581 277.58670044 0.90985411]	[464.94198608 274.88357544 0.81239879]	[524.0133667 267.31408691 0.82422137]	[5.44311768e+02 8.98502380e+02 8.06670070e-01]	[5.62390991e+02 8.93345398e+02 8.19891632e-01]	[5.39312073e+02 8.70163940e+02 6.85745358e-01]	[4.59717133e+02 8.98419678e+02 8.16099167e-01]	[4.41709717e+02 8.93362671e+02 8.02216291e-01]	[4.59818146e+02 8.72697510e+02 7.77825356e-01]
[500.87814331 295.38998413 0.94556916]	[500.90499878 339.04336548 0.96031213]	[439.14416504 339.0760498 0.88637584]	[421.32443237 446.91384888 0.8839063 ]	[418.75259399 544.37548828 0.93243611]	[564.953125 336.68096924 0.90406507]	[582.92980957 441.90316772 0.88889927]	[587.97808838 544.49475098 0.87613362]	[503.39300537 528.98413086 0.72957718]	[462.29922485 529.00805664 0.71802121]	[459.66479492 706.05529785 0.90068316]	[4.59585388e+02 8.62511780e+02 8.18978012e-01]	[544.45263672 526.46008301 0.72919649]	[547.03582764 706.05255127 0.8678937 ]	[5.44368896e+02 8.57389954e+02 8.40463817e-01]	[485.49539185 277.69934082 0.9017812 ]	[513.57287598 277.58529663 0.89406198]	[467.43893433 274.90536499 0.80720329]	[526.4498291 267.27966309 0.79106545]	[5.44323547e+02 8.98507141e+02 8.08739662e-01]	[5.62396545e+02 8.93350342e+02 8.21409643e-01]	[5.39299316e+02 8.70187744e+02 6.93592012e-01]	[4.59721802e+02 8.95973633e+02 8.22356999e-01]	[4.41711060e+02 8.93343140e+02 8.08785439e-01]	[4.59818451e+02 8.72700134e+02 7.74465203e-01]
[503.28793335 295.39404297 0.94306338]	[503.36352539 336.70742798 0.9586395 ]	[439.26675415 339.04971313 0.89484912]	[421.35174561 444.42886353 0.89118743]	[421.18252563 544.39007568 0.93621641]	[565.04638672 336.68481445 0.8931284 ]	[583.00311279 444.42855835 0.86405057]	[588.07281494 544.50482178 0.86005235]	[503.50036621 528.99530029 0.72411352]	[462.39755249 529.01849365 0.70871717]	[459.68041992 705.9619751 0.9027347 ]	[4.59595703e+02 8.62496582e+02 8.27662051e-01]	[546.91729736 526.49969482 0.71652251]	[549.54333496 705.97613525 0.84768802]	[5.44380798e+02 8.54843933e+02 8.52838576e-01]	[490.49899292 277.70169067 0.88595891]	[516.15667725 277.59552002 0.90436554]	[472.59222412 274.95858765 0.79140919]	[528.99731445 267.32901001 0.77830905]	[5.41927734e+02 8.98482239e+02 8.13643694e-01]	[5.62368713e+02 8.93324585e+02 8.25067222e-01]	[5.41724670e+02 8.67692078e+02 6.88684583e-01]	[4.59702240e+02 8.95974609e+02 8.24126840e-01]	[4.41695465e+02 8.93338684e+02 8.11670423e-01]	[4.62224182e+02 8.70328125e+02 7.86506057e-01]
[503.28866577 295.39376831 0.94303638]	[503.36444092 336.70794678 0.95868707]	[439.26757812 339.0491333 0.89507383]	[421.35223389 444.42773438 0.89105713]	[421.18273926 544.39196777 0.93636346]	[565.04718018 336.68545532 0.89320374]	[583.00305176 444.43203735 0.8636651 ]	[588.07189941 544.5045166 0.86011714]	[503.50201416 528.9987793 0.72364396]	[462.39904785 529.02056885 0.70824003]	[459.67883301 705.95977783 0.90215546]	[4.59607483e+02 8.59989990e+02 8.29267859e-01]	[546.91973877 526.50543213 0.7157703 ]	[549.53582764 705.97521973 0.84755474]	[5.44380798e+02 8.54829834e+02 8.54077637e-01]	[490.49954224 277.7013855 0.88589543]	[516.15740967 277.59484863 0.90454847]	[472.59228516 274.9588623 0.79158086]	[528.99591064 267.32577515 0.77809662]	[5.41929382e+02 8.98480408e+02 8.15085590e-01]	[5.62366760e+02 8.93321533e+02 8.26188385e-01]	[5.41726501e+02 8.67673035e+02 6.88724339e-01]	[4.59704224e+02 8.95961548e+02 8.28837872e-01]	[4.41698059e+02 8.93326111e+02 8.13985705e-01]	[4.62235870e+02 8.70298950e+02 7.84832358e-01]
[503.38131714 295.40289307 0.93461061]	[503.46279907 339.07489014 0.94795567]	[441.6993103 339.0534668 0.90134221]	[421.40472412 449.46850586 0.86036015]	[421.27923584 544.44342041 0.93148291]	[567.51873779 339.05511475 0.8789385 ]	[585.39672852 446.8664856 0.87217534]	[590.56341553 544.40795898 0.85952801]	[505.89364624 526.51177979 0.72793502]	[462.447052 528.99456787 0.71086138]	[459.7182312 705.93463135 0.90432853]	[4.59609161e+02 8.59939453e+02 8.28366995e-01]	[546.94744873 526.47119141 0.7224043 ]	[552.10015869 705.99694824 0.83831829]	[5.44374817e+02 8.54851196e+02 8.53246152e-01]	[493.10467529 277.69656372 0.88648218]	[518.68902588 277.59561157 0.92231649]	[477.66296387 274.94445801 0.76649696]	[534.08953857 267.27294922 0.76742142]	[5.41933472e+02 8.98476807e+02 8.14257026e-01]	[5.62364807e+02 8.93322388e+02 8.27527523e-01]	[5.39312622e+02 8.67707886e+02 6.93393350e-01]	[4.59708527e+02 8.95958496e+02 8.27673376e-01]	[4.41700989e+02 8.93320190e+02 8.11733842e-01]	[4.62230377e+02 8.70256775e+02 7.77975678e-01]
[503.4468689 292.99111938 0.91919988]	[505.86578369 339.08920288 0.93952042]	[441.75616455 339.043396 0.89844346]	[423.86584473 446.87985229 0.84832287]	[421.30685425 544.43566895 0.93069375]	[570.04156494 339.07592773 0.86303586]	[585.46026611 444.41152954 0.86436284]	[593.13043213 544.47937012 0.84249854]	[505.93707275 526.48297119 0.72699386]	[464.87313843 528.99041748 0.70808804]	[459.73654175 705.93499756 0.90692925]	[4.59619019e+02 8.59997498e+02 8.27879310e-01]	[546.99243164 526.41729736 0.72131544]	[554.65344238 705.94842529 0.83153999]	[5.44379211e+02 8.54887756e+02 8.50088656e-01]	[495.62088013 277.65072632 0.89840072]	[518.77001953 277.53024292 0.94091648]	[477.72290039 274.93704224 0.74700201]	[536.6907959 264.74133301 0.77875167]	[5.41929626e+02 8.98474243e+02 8.11324120e-01]	[5.62369202e+02 8.93331299e+02 8.28315437e-01]	[5.41715088e+02 8.70131592e+02 7.03514457e-01]	[4.59690704e+02 8.95964294e+02 8.27298641e-01]	[4.41686676e+02 8.93322693e+02 8.12363982e-01]	[4.62246521e+02 8.70301758e+02 7.76056528e-01]
[505.98736572 293.01333618 0.89279294]	[505.94830322 339.10595703 0.92730868]	[441.82662964 336.70626831 0.88500738]	[428.97607422 441.91955566 0.83789104]	[423.77075195 544.3760376 0.91497129]	[572.63861084 339.10861206 0.84979677]	[585.57147217 449.4786377 0.84545743]	[598.24841309 544.50408936 0.85010034]	[508.46499634 526.48284912 0.71315521]	[464.97006226 528.98846436 0.69316137]	[459.76596069 705.96588135 0.90625167]	[4.59629486e+02 8.62501770e+02 8.32886994e-01]	[549.590271 526.44464111 0.6974833 ]	[557.19555664 705.93945312 0.83302808]	[5.44377747e+02 8.54932129e+02 8.44522655e-01]	[498.21337891 277.67562866 0.91049099]	[521.26928711 277.53436279 0.96034187]	[480.24914551 274.92770386 0.77793086]	[539.26873779 264.72122192 0.80090237]	[5.44306152e+02 8.98482361e+02 8.10223699e-01]	[5.62377869e+02 8.93336609e+02 8.26395869e-01]	[5.39307678e+02 8.70167542e+02 7.02927232e-01]	[4.59699921e+02 8.95967529e+02 8.28996301e-01]	[4.41693115e+02 8.93323059e+02 8.14830780e-01]	[4.62248688e+02 8.70329163e+02 7.80133963e-01]
[506.02017212 293.01467896 0.887748 ]	[506.01470947 339.12176514 0.91713876]	[441.86608887 339.043396 0.8794179 ]	[431.53869629 441.91149902 0.83592099]	[423.78717041 544.3213501 0.91405213]	[575.17877197 339.13284302 0.84765244]	[585.58410645 446.94924927 0.84659326]	[600.73742676 546.91802979 0.85567236]	[508.47079468 526.50274658 0.70835418]	[464.95831299 529.00756836 0.69044673]	[459.77038574 706.01184082 0.90853846]	[4.59616516e+02 8.60013550e+02 8.29602063e-01]	[552.05810547 526.47088623 0.6932689 ]	[557.25250244 705.93060303 0.83604544]	[5.44377258e+02 8.54872070e+02 8.51136208e-01]	[498.26669312 277.66705322 0.91488558]	[521.30010986 277.55950928 0.96406108]	[480.31939697 272.48300171 0.78348875]	[539.30340576 264.75662231 0.80671918]	[5.41935608e+02 8.98479980e+02 8.11709046e-01]	[5.62370239e+02 8.93329285e+02 8.26817036e-01]	[5.39295837e+02 8.70111877e+02 6.97993338e-01]	[4.59687225e+02 8.95966187e+02 8.28032851e-01]	[4.39309113e+02 8.93317139e+02 8.13979983e-01]	[4.62244232e+02 8.70312439e+02 7.81222641e-01]
[508.50158691 293.0189209 0.88063312]	[508.50631714 339.1312561 0.9089452 ]	[444.32965088 336.70449829 0.86685896]	[434.09088135 441.91964722 0.85135984]	[423.81539917 544.35070801 0.91225904]	[577.69787598 339.1703186 0.84943157]	[587.98919678 446.95169067 0.83878207]	[600.79998779 546.93902588 0.86478078]	[508.4934082 526.51074219 0.70339578]	[467.40374756 529.00537109 0.68531811]	[459.78713989 705.99438477 0.90655053]	[4.59622131e+02 8.60009216e+02 8.29295754e-01]	[552.08544922 526.48516846 0.69094545]	[557.27209473 705.96087646 0.84089577]	[5.44377014e+02 8.54890320e+02 8.49204659e-01]	[500.68792725 277.66638184 0.92159164]	[521.36029053 277.58181763 0.96720207]	[480.35116577 272.46115112 0.8028698 ]	[541.72058105 267.2878418 0.81603622]	[5.44304382e+02 8.98485596e+02 8.09968591e-01]	[5.62375427e+02 8.93333984e+02 8.25644314e-01]	[5.39291321e+02 8.70137329e+02 7.01577425e-01]	[4.59691986e+02 8.95968262e+02 8.24607074e-01]	[4.41682983e+02 8.93323425e+02 8.10733080e-01]	[4.62242493e+02 8.70319519e+02 7.75612891e-01]
[511.0501709 293.01187134 0.87395376]	[511.03143311 339.12753296 0.90502644]	[444.36495972 336.69763184 0.86219937]	[434.11386108 441.92102051 0.85539871]	[423.84277344 544.35388184 0.90678865]	[577.78637695 339.17929077 0.85654724]	[588.01763916 446.92324829 0.8370173 ]	[600.82519531 546.94702148 0.87012392]	[508.50262451 526.50732422 0.70286363]	[467.40567017 528.98718262 0.68726027]	[459.78619385 705.99304199 0.90725148]	[4.59620331e+02 8.60005798e+02 8.27805221e-01]	[552.09655762 526.48571777 0.68926424]	[559.68518066 705.96398926 0.8424775 ]	[5.44376099e+02 8.54867126e+02 8.49683523e-01]	[500.73864746 277.65393066 0.93475503]	[521.43139648 277.56274414 0.96638477]	[480.37780762 272.47537231 0.81205761]	[541.76599121 267.29608154 0.8144623 ]	[5.41930725e+02 8.98485962e+02 8.07271600e-01]	[5.62372192e+02 8.93333984e+02 8.24645042e-01]	[5.39292786e+02 8.70114746e+02 6.94868147e-01]	[4.59690826e+02 8.95978149e+02 8.21484804e-01]	[4.41680847e+02 8.93330505e+02 8.07374120e-01]	[4.62244293e+02 8.70317017e+02 7.75076985e-01]
[511.09069824 293.02304077 0.87405765]	[511.07907104 339.12472534 0.90491796]	[444.39590454 336.69192505 0.86065018]	[436.54263306 444.30453491 0.85647589]	[423.85375977 544.35644531 0.90223652]	[580.24981689 339.18499756 0.86222976]	[588.02252197 446.95010376 0.83525819]	[600.83306885 546.95098877 0.87037474]	[508.50500488 526.49890137 0.70084524]	[467.39877319 528.97332764 0.6876381 ]	[459.78125 705.99829102 0.9068113 ]	[4.59626190e+02 8.59986450e+02 8.28424811e-01]	[552.10931396 526.47698975 0.68907541]	[559.68371582 705.97717285 0.84135586]	[5.44368225e+02 8.54870667e+02 8.49880815e-01]	[500.76348877 277.65563965 0.93937021]	[523.7878418 277.57098389 0.96710074]	[482.73605347 274.87524414 0.81393522]	[541.7935791 267.35992432 0.82212573]	[5.44307861e+02 8.98489014e+02 8.09542477e-01]	[5.62379517e+02 8.93332092e+02 8.26599360e-01]	[5.39272949e+02 8.70118530e+02 6.92431688e-01]	[4.59689880e+02 8.95976990e+02 8.20078909e-01]	[4.41679382e+02 8.93329285e+02 8.06007445e-01]	[4.62255341e+02 8.70304932e+02 7.72256613e-01]
[513.59332275 293.0168457 0.87482357]	[511.09072876 339.12728882 0.90487248]	[444.42684937 336.68374634 0.85697681]	[436.5949707 441.91201782 0.87160581]	[423.85159302 544.35394287 0.90226924]	[577.79754639 339.19161987 0.85828894]	[588.01971436 446.88861084 0.83733988]	[600.83837891 546.94677734 0.87029642]	[508.52774048 526.4989624 0.70007145]	[467.4190979 526.51806641 0.68813926]	[459.77914429 706.02264404 0.90994096]	[4.59621460e+02 8.59977600e+02 8.30492198e-01]	[552.14111328 526.48321533 0.68927169]	[559.68572998 706.00128174 0.84112298]	[5.44366699e+02 8.54843811e+02 8.52136791e-01]	[500.7829895 277.64743042 0.94367212]	[523.81481934 277.55825806 0.96757561]	[482.76312256 274.90881348 0.82727867]	[541.81536865 269.8296814 0.8226251 ]	[5.41934204e+02 8.98483215e+02 8.08322668e-01]	[5.62368530e+02 8.93327881e+02 8.26084852e-01]	[5.39273926e+02 8.67710327e+02 6.90229654e-01]	[4.59691803e+02 8.95971558e+02 8.23061168e-01]	[4.41684448e+02 8.93328064e+02 8.09797168e-01]	[4.62246063e+02 8.70291321e+02 7.77728796e-01]
[513.61364746 293.01831055 0.87637395]	[513.58721924 339.12631226 0.90659469]	[446.8873291 336.68078613 0.85129368]	[436.60470581 441.91467285 0.87431043]	[423.84442139 544.33892822 0.90443915]	[580.22277832 339.19772339 0.85794568]	[588.02539062 446.92941284 0.8355425 ]	[600.82727051 546.96435547 0.86570644]	[508.53179932 526.49414062 0.69869918]	[467.42001343 526.51727295 0.68783993]	[459.78543091 706.027771 0.91043407]	[4.59612366e+02 8.59974670e+02 8.28814507e-01]	[552.15039062 526.4765625 0.68853432]	[559.69665527 706.01922607 0.84485167]	[5.44362549e+02 8.54841064e+02 8.51871908e-01]	[500.7930603 277.64651489 0.94379002]	[523.83044434 277.56307983 0.96626461]	[482.77218628 274.91860962 0.82922196]	[541.83850098 269.85568237 0.82955158]	[5.44304688e+02 8.98482239e+02 8.09714377e-01]	[5.62371521e+02 8.93323303e+02 8.26316833e-01]	[5.39262451e+02 8.67705017e+02 6.87678337e-01]	[4.59692627e+02 8.95976135e+02 8.23532403e-01]	[4.41683899e+02 8.93334534e+02 8.11737597e-01]	[4.62236603e+02 8.70286865e+02 7.76587427e-01]
[513.62939453 293.00772095 0.87499309]	[513.62371826 339.12792969 0.90705305]	[446.92385864 336.67694092 0.8484661 ]	[436.61721802 441.89956665 0.87916464]	[423.85168457 544.32513428 0.90456355]	[580.24725342 339.20751953 0.85934252]	[588.00921631 446.95574951 0.83571017]	[600.79064941 546.95111084 0.86148733]	[508.53384399 526.47949219 0.69876403]	[467.4307251 526.49591064 0.69005561]	[459.77740479 706.04119873 0.91036046]	[4.59612579e+02 8.59975342e+02 8.29247773e-01]	[552.13494873 526.46850586 0.68894917]	[559.70672607 706.04937744 0.84984612]	[5.44362610e+02 8.54849182e+02 8.51874232e-01]	[500.80081177 277.63891602 0.94577622]	[523.83728027 277.55218506 0.96664602]	[482.7805481 274.9234314 0.83064169]	[541.85284424 269.84039307 0.82908815]	[5.41936829e+02 8.98478333e+02 8.10576737e-01]	[5.62370728e+02 8.93324585e+02 8.26701462e-01]	[5.39263733e+02 8.70094543e+02 6.89373553e-01]	[4.59690308e+02 8.95961365e+02 8.26610744e-01]	[4.41682159e+02 8.93324036e+02 8.13359380e-01]	[4.62238586e+02 8.70288818e+02 7.77042508e-01]
[513.64422607 292.99438477 0.8733393 ]	[513.6496582 339.13735962 0.90592885]	[446.9347229 336.68386841 0.84719956]	[436.6210022 441.88137817 0.88346076]	[423.8442688 544.3291626 0.90782785]	[580.27459717 339.21817017 0.86239731]	[588.00048828 446.97128296 0.83530843]	[600.76519775 546.92102051 0.85832119]	[508.52288818 526.46716309 0.70079887]	[467.42385864 526.48168945 0.69189614]	[459.78042603 706.0411377 0.90925014]	[4.59611877e+02 8.59973816e+02 8.28958988e-01]	[552.11010742 526.4588623 0.68970847]	[557.26678467 706.00268555 0.84506547]	[5.44364075e+02 8.54843933e+02 8.52394581e-01]	[500.81167603 277.62692261 0.94790542]	[523.84484863 277.54229736 0.96587169]	[482.79434204 274.92922974 0.82983947]	[541.86889648 269.83905029 0.83140826]	[5.41934387e+02 8.98480713e+02 8.10144901e-01]	[5.62367554e+02 8.93326660e+02 8.26216340e-01]	[5.39266113e+02 8.67703735e+02 6.87789500e-01]	[4.59695435e+02 8.95965393e+02 8.26274395e-01]	[4.41686035e+02 8.93327576e+02 8.13255727e-01]	[4.62234894e+02 8.70286621e+02 7.76673734e-01]
[513.64544678 292.99740601 0.87390184]	[516.10516357 339.13903809 0.90580964]	[446.93713379 336.67410278 0.8476578 ]	[436.63641357 441.84963989 0.89059412]	[423.84136963 544.30389404 0.90862012]	[580.28173828 339.22836304 0.86106527]	[587.9944458 449.43267822 0.83747834]	[598.29681396 546.93389893 0.84716392]	[508.52416992 526.48077393 0.69765383]	[467.43405151 526.49017334 0.68882793]	[459.78399658 706.05169678 0.91015959]	[4.59613129e+02 8.59993896e+02 8.29636693e-01]	[552.10638428 526.48724365 0.68760222]	[557.23577881 706.05523682 0.84157264]	[5.44361267e+02 8.54832092e+02 8.54632199e-01]	[500.81314087 277.62680054 0.94784093]	[523.84936523 277.54721069 0.96637285]	[482.79675293 274.92126465 0.82679355]	[541.8807373 269.86068726 0.83844793]	[5.41936829e+02 8.98485535e+02 8.10003936e-01]	[5.62369141e+02 8.93324158e+02 8.25571299e-01]	[5.39268066e+02 8.67692932e+02 6.84959054e-01]	[4.59693970e+02 8.95963745e+02 8.26509655e-01]	[4.41687347e+02 8.93326782e+02 8.14535797e-01]	[4.62232910e+02 8.70305420e+02 7.78493643e-01]
[513.65283203 292.98916626 0.87311077]	[516.10876465 339.1512146 0.90588683]	[446.93133545 336.67956543 0.84824383]	[436.60766602 441.88336182 0.8811056 ]	[423.82675171 544.29046631 0.91073233]	[580.2911377 339.2411499 0.8604399]	[587.97979736 449.47485352 0.8389805 ]	[598.25805664 546.93884277 0.84301591]	[508.51522827 526.51257324 0.69643384]	[467.44042969 528.97766113 0.68557674]	[459.7722168 706.06793213 0.91227949]	[4.59615814e+02 8.59998840e+02 8.30756366e-01]	[552.07397461 528.97283936 0.6844393 ]	[557.24517822 706.08544922 0.84166116]	[544.36248779 854.81060791 0.85689247]	[500.81378174 277.61627197 0.94875497]	[523.85644531 277.53781128 0.96573687]	[482.80545044 274.92874146 0.82389736]	[541.89105225 269.87039185 0.84128404]	[5.41936768e+02 8.98481079e+02 8.11958432e-01]	[5.62369385e+02 8.93319702e+02 8.26491654e-01]	[5.39275269e+02 8.67667908e+02 6.82949781e-01]	[4.59697296e+02 8.95964539e+02 8.27391386e-01]	[4.41691223e+02 8.93328491e+02 8.15337956e-01]	[4.62236816e+02 8.70307739e+02 7.80564070e-01]
[513.64025879 292.9961853 0.87438953]	[513.64581299 339.14065552 0.90641129]	[446.92822266 336.66433716 0.84876752]	[436.60076904 441.87646484 0.88037837]	[423.79788208 541.93835449 0.91342294]	[580.27178955 339.22994995 0.85983753]	[587.97784424 449.51431274 0.83825219]	[598.23260498 546.96105957 0.83974326]	[508.5010376 528.98168945 0.69551456]	[467.43630981 528.996521 0.68424213]	[459.76699829 706.07623291 0.91037941]	[4.59614044e+02 8.62498352e+02 8.30609977e-01]	[549.60205078 528.98809814 0.68284303]	[557.20037842 706.07250977 0.84039444]	[544.36791992 852.38928223 0.85977453]	[500.80981445 277.61990356 0.94812274]	[523.8526001 277.54837036 0.96576107]	[482.8006897 274.9303894 0.8250978]	[541.88781738 269.88677979 0.83867359]	[5.41930725e+02 8.98473938e+02 8.14544976e-01]	[5.62365601e+02 8.93314087e+02 8.27383995e-01]	[5.39290833e+02 8.67618896e+02 6.82052135e-01]	[4.59699738e+02 8.95968689e+02 8.24811518e-01]	[4.41694977e+02 8.93334290e+02 8.14655483e-01]	[4.62231720e+02 8.70331909e+02 7.80693233e-01]
[513.64886475 293.01242065 0.87668121]	[513.62078857 339.14807129 0.90659696]	[446.89678955 336.66741943 0.85357189]	[436.57946777 441.88467407 0.87390596]	[423.77365112 544.30566406 0.91611171]	[580.26495361 339.24066162 0.8585155 ]	[585.60736084 452.01147461 0.84484166]	[595.76123047 546.97967529 0.83669102]	[508.48510742 528.97033691 0.69966233]	[467.41104126 528.97888184 0.68791538]	[459.76086426 706.07177734 0.91085303]	[4.59611115e+02 8.62515625e+02 8.31479430e-01]	[549.59002686 528.97558594 0.68654472]	[557.1887207 706.08239746 0.83850104]	[544.35522461 854.79046631 0.85959011]	[500.81585693 277.63522339 0.94693327]	[523.85809326 277.56079102 0.96563357]	[482.80072021 274.92715454 0.82990444]	[541.88616943 269.89480591 0.83636969]	[5.41935242e+02 8.98490479e+02 8.14310789e-01]	[5.62365662e+02 8.93324097e+02 8.28214645e-01]	[5.39272156e+02 8.67643127e+02 6.79643810e-01]	[4.59702637e+02 8.95975098e+02 8.21381032e-01]	[4.41697876e+02 8.93340515e+02 8.12928677e-01]	[4.62230530e+02 8.72700378e+02 7.82461762e-01]
[513.63806152 295.39190674 0.87752038]	[511.09140015 339.13223267 0.90539026]	[444.44519043 336.66159058 0.85516101]	[434.12271118 441.90142822 0.85658032]	[421.40216064 544.33343506 0.91666722]	[577.79199219 339.21697998 0.85575598]	[585.60339355 452.00274658 0.8451848 ]	[595.73535156 546.97784424 0.83741063]	[508.46887207 528.98364258 0.70175719]	[467.39907837 529.00177002 0.69021136]	[459.75930786 706.09429932 0.91316533]	[4.59609131e+02 8.62536133e+02 8.32181275e-01]	[549.57427979 528.97131348 0.6871804 ]	[554.70263672 706.07220459 0.83352768]	[544.35858154 854.80218506 0.85836589]	[500.82470703 277.66436768 0.94127148]	[523.83880615 277.5916748 0.96510637]	[482.81072998 274.91241455 0.83570111]	[541.86096191 269.87878418 0.8368957 ]	[5.41935608e+02 8.98495667e+02 8.12240422e-01]	[5.62365662e+02 8.93328247e+02 8.26846302e-01]	[5.39279236e+02 8.67661499e+02 6.84256852e-01]	[4.59698456e+02 8.95975403e+02 8.21818292e-01]	[4.41694427e+02 8.93340088e+02 8.14721763e-01]	[4.62228668e+02 8.72714722e+02 7.84105778e-01]
[513.60961914 295.41696167 0.87865376]	[511.05291748 339.13067627 0.90621334]	[444.42297363 336.6635437 0.85905313]	[434.06811523 441.89077759 0.85272586]	[421.39065552 544.34210205 0.91949695]	[577.76519775 339.21350098 0.85461879]	[585.60333252 452.00106812 0.84496224]	[595.715271 546.96203613 0.83798414]	[508.46072388 528.98388672 0.70057935]	[467.39282227 529.00561523 0.68739259]	[459.75009155 706.08746338 0.91086614]	[4.59610413e+02 8.62547302e+02 8.33156645e-01]	[549.56054688 528.9710083 0.68820834]	[554.63146973 706.0980835 0.83238357]	[544.3493042 854.80718994 0.85976231]	[500.81152344 277.697052 0.93403935]	[523.81164551 277.62103271 0.96302688]	[482.81207275 274.94662476 0.84806776]	[541.81695557 269.8671875 0.83458281]	[5.41937378e+02 8.98496765e+02 8.12665880e-01]	[5.62365479e+02 8.93328247e+02 8.29017818e-01]	[5.39265076e+02 8.67670227e+02 6.84690893e-01]	[4.59700256e+02 8.95973694e+02 8.22693646e-01]	[4.41697601e+02 8.93339539e+02 8.16080868e-01]	[4.62227966e+02 8.72724792e+02 7.85891652e-01]
[513.60919189 295.42037964 0.87902743]	[511.04129028 339.12985229 0.90630686]	[444.40930176 336.66256714 0.86098659]	[434.06585693 441.89016724 0.85218322]	[421.390625 544.34405518 0.91937703]	[577.76916504 339.2114563 0.85549366]	[585.60211182 451.99966431 0.84518528]	[595.71295166 546.9642334 0.83740777]	[508.45355225 528.98443604 0.70203179]	[464.96560669 529.00939941 0.68869191]	[459.74713135 706.07940674 0.91048443]	[4.59610870e+02 8.62537292e+02 8.32208157e-01]	[549.55780029 526.51696777 0.68890536]	[554.6305542 706.09020996 0.83256412]	[544.35491943 854.80358887 0.85845459]	[500.8092041 277.69949341 0.93317741]	[523.81256104 277.62243652 0.96298212]	[482.80865479 274.94696045 0.84777558]	[541.81488037 269.86120605 0.83331156]	[5.41933899e+02 8.98498840e+02 8.11173439e-01]	[5.62362549e+02 8.93328796e+02 8.26364994e-01]	[5.39279175e+02 8.67667297e+02 6.84692562e-01]	[4.59699646e+02 8.95969666e+02 8.22314203e-01]	[4.41696533e+02 8.93335083e+02 8.14872682e-01]	[4.62229309e+02 8.72717041e+02 7.85017729e-01]
[513.60198975 295.43026733 0.87964195]	[511.01538086 339.13641357 0.90617555]	[444.39321899 336.66210938 0.86191154]	[431.54650879 441.90914917 0.84151638]	[421.36828613 544.33123779 0.92518669]	[577.75323486 339.22286987 0.85321009]	[585.5947876 452.03640747 0.84895855]	[595.70172119 546.9800415 0.8354755 ]	[508.44464111 528.98266602 0.70379084]	[464.94604492 529.02392578 0.69103068]	[459.74090576 706.10009766 0.91206682]	[4.59601532e+02 8.62558899e+02 8.31269324e-01]	[549.55187988 526.50769043 0.69028902]	[552.14788818 706.06719971 0.83396339]	[544.35656738 854.79797363 0.85905367]	[500.80514526 277.71414185 0.9295668 ]	[523.80786133 277.63250732 0.96131176]	[482.81054688 274.96099854 0.84897566]	[541.80603027 269.85940552 0.83023739]	[5.41936279e+02 8.98495117e+02 8.12967181e-01]	[5.62361694e+02 8.93326111e+02 8.27467203e-01]	[5.39273132e+02 8.67661804e+02 6.84574902e-01]	[4.59697052e+02 8.95983521e+02 8.22288692e-01]	[4.41696472e+02 8.93347595e+02 8.14792275e-01]	[4.62219086e+02 8.72729431e+02 7.86464512e-01]
[513.59753418 295.44012451 0.87990409]	[511.01071167 339.14141846 0.90554309]	[444.39083862 336.66616821 0.8613162 ]	[431.52713013 441.90048218 0.84067249]	[421.34906006 544.32507324 0.92870051]	[577.74780273 339.22418213 0.85301071]	[585.59008789 452.04421997 0.849159 ]	[595.67144775 546.98114014 0.83146828]	[506.01379395 528.99432373 0.70516706]	[464.92156982 529.02868652 0.69137454]	[459.75149536 706.09436035 0.91400993]	[4.59604340e+02 8.62555481e+02 8.31345737e-01]	[549.51782227 528.97033691 0.69143575]	[552.12280273 706.1027832 0.83744264]	[544.3536377 854.80688477 0.85870963]	[500.79647827 277.73043823 0.92493331]	[523.79779053 277.64105225 0.959117 ]	[482.79196167 274.95574951 0.84953249]	[541.78881836 269.83706665 0.82503265]	[5.44302979e+02 8.98502563e+02 8.13522398e-01]	[5.62365234e+02 8.93330078e+02 8.28742027e-01]	[5.39270813e+02 8.67675537e+02 6.86467052e-01]	[4.59687836e+02 8.95979248e+02 8.20929646e-01]	[4.41684326e+02 8.93342590e+02 8.12259614e-01]	[4.62224487e+02 8.72737427e+02 7.89307654e-01]
[511.07122803 295.47097778 0.88401079]	[508.51416016 339.15097046 0.90799558]	[444.36209106 336.66116333 0.86324781]	[431.46627808 441.91384888 0.84083742]	[421.30786133 544.30004883 0.92830992]	[577.72705078 339.2461853 0.84668273]	[585.54779053 452.00024414 0.85058236]	[593.1418457 546.9956665 0.82702488]	[505.9777832 528.99688721 0.70779037]	[464.89358521 529.04711914 0.69192702]	[459.71563721 708.53637695 0.91191739]	[4.59595306e+02 8.65034973e+02 8.29038739e-01]	[547.04766846 526.50720215 0.7004264 ]	[549.53875732 706.10076904 0.84403706]	[544.34960938 854.80053711 0.85775989]	[500.76052856 280.11419678 0.91777867]	[523.76281738 277.67935181 0.95554948]	[482.73995972 274.9258728 0.82826012]	[541.74407959 269.85760498 0.82059002]	[5.41935547e+02 8.98477905e+02 8.12850177e-01]	[5.62369263e+02 8.93320007e+02 8.30963194e-01]	[5.39261475e+02 8.67670471e+02 6.88780546e-01]	[4.59719879e+02 8.98411865e+02 8.19402695e-01]	[4.41710602e+02 8.93356995e+02 8.05118382e-01]	[4.59834930e+02 8.72748413e+02 7.80599713e-01]
[511.05706787 295.47601318 0.88444364]	[508.49874878 339.15438843 0.91001481]	[444.36407471 336.65582275 0.86411667]	[428.95578003 441.91812134 0.84199822]	[421.28863525 541.94390869 0.93134558]	[577.69696045 339.2557373 0.84488058]	[585.53790283 452.00439453 0.85319835]	[593.1038208 546.99060059 0.82982534]	[505.9375 529.02337646 0.71305764]	[464.85427856 531.54968262 0.69249254]	[459.68890381 708.54272461 0.90637493]	[4.59596008e+02 8.62563843e+02 8.28609049e-01]	[547.00445557 528.98602295 0.70617157]	[549.54327393 706.10742188 0.84381664]	[544.34796143 854.80706787 0.8580814 ]	[500.75170898 280.12435913 0.91633517]	[521.42431641 277.68838501 0.95490384]	[482.72399902 274.91949463 0.82939488]	[541.73638916 269.85522461 0.82150781]	[5.44315247e+02 8.98483887e+02 8.16755533e-01]	[5.62378418e+02 8.93318298e+02 8.33979249e-01]	[5.39254272e+02 8.67677917e+02 6.92174792e-01]	[4.59713654e+02 8.95984802e+02 8.20453405e-01]	[4.41707825e+02 8.93352356e+02 8.06901991e-01]	[4.62207733e+02 8.72737122e+02 7.81359911e-01]
[511.03253174 295.47994995 0.88371384]	[508.47024536 339.1628418 0.91287893]	[444.34848022 336.65808105 0.86716896]	[426.40933228 444.36013794 0.84467167]	[421.27252197 544.3059082 0.93690073]	[575.20782471 339.26217651 0.84196776]	[585.52386475 452.02523804 0.85637408]	[590.61480713 546.95245361 0.83852613]	[505.89733887 531.54296875 0.71597433]	[464.82522583 531.59088135 0.69525057]	[459.6730957 708.56060791 0.90431696]	[4.59598663e+02 8.62547241e+02 8.28598261e-01]	[546.96032715 529.03570557 0.70772952]	[549.5324707 706.10925293 0.84606808]	[544.34765625 854.80480957 0.85785282]	[500.74130249 280.13314819 0.91340566]	[521.40130615 277.6980896 0.95317751]	[482.72180176 274.90588379 0.82356465]	[541.7109375 269.84631348 0.81890041]	[5.44321533e+02 8.98493225e+02 8.17288399e-01]	[5.62384399e+02 8.93321045e+02 8.33419263e-01]	[5.39251587e+02 8.67674316e+02 6.91026568e-01]	[4.59711609e+02 8.95981934e+02 8.20974231e-01]	[4.41707306e+02 8.93347656e+02 8.06697488e-01]	[4.62210815e+02 8.72724365e+02 7.81321764e-01]
[508.53356934 295.49139404 0.88584638]	[508.4432373 339.15899658 0.91636807]	[444.32305908 336.64730835 0.87119567]	[426.36291504 444.38232422 0.84464502]	[421.2623291 544.30395508 0.93951142]	[575.17333984 339.26177979 0.83966035]	[585.5123291 449.51364136 0.84853184]	[590.61132812 546.96893311 0.83488381]	[505.88253784 531.56420898 0.71727169]	[462.4387207 531.6003418 0.69774133]	[459.67712402 708.54156494 0.90750396]	[4.59605408e+02 8.62558594e+02 8.32273245e-01]	[546.95031738 531.54437256 0.70782596]	[549.52520752 706.13116455 0.84984481]	[544.34936523 854.80175781 0.85752493]	[500.71408081 280.14511108 0.90675271]	[521.36932373 277.71234131 0.94944519]	[482.70422363 274.9211731 0.82740486]	[541.70056152 269.85321045 0.8240279 ]	[5.44319336e+02 8.98491028e+02 8.16940784e-01]	[5.62385437e+02 8.93320435e+02 8.31585705e-01]	[5.39259766e+02 8.67672180e+02 6.88637972e-01]	[4.59715027e+02 8.98408691e+02 8.20380569e-01]	[4.41711304e+02 8.93354004e+02 8.06988776e-01]	[4.62218079e+02 8.72731018e+02 7.84154117e-01]
[508.48825073 295.50045776 0.89092207]	[506.00128174 339.16696167 0.92101181]	[444.29373169 336.6640625 0.87287092]	[423.8604126 446.93008423 0.85184836]	[421.27282715 544.31610107 0.93943965]	[575.13842773 339.25424194 0.83976281]	[585.49865723 449.46670532 0.85342681]	[590.5836792 546.97589111 0.83655846]	[503.50158691 531.54370117 0.72056955]	[462.40597534 531.58093262 0.70372438]	[459.68377686 708.53649902 0.9077394 ]	[4.59607330e+02 8.62562195e+02 8.32532346e-01]	[546.93054199 529.03887939 0.71272421]	[549.52581787 708.49780273 0.84904104]	[544.3494873 854.80957031 0.85780513]	[500.69107056 280.14718628 0.90286279]	[521.34515381 277.72262573 0.94749558]	[480.37646484 274.92730713 0.83312732]	[541.68878174 269.87512207 0.82806361]	[5.44317810e+02 8.98486389e+02 8.16593230e-01]	[5.62384521e+02 8.93318481e+02 8.31640184e-01]	[5.39259521e+02 8.67682678e+02 6.89782143e-01]	[4.59713684e+02 8.95979065e+02 8.20052862e-01]	[4.41710876e+02 8.93348206e+02 8.07617784e-01]	[4.62220001e+02 8.72736084e+02 7.83960283e-01]
[508.46258545 295.49609375 0.89355081]	[505.97357178 339.16659546 0.92587972]	[441.88867188 336.66937256 0.87717795]	[423.8503418 446.94198608 0.85170585]	[421.23406982 544.29315186 0.94425374]	[572.63201904 339.24230957 0.84233296]	[585.45397949 446.96838379 0.86071354]	[590.57177734 546.95892334 0.83810216]	[503.47851562 531.55255127 0.72193891]	[462.38330078 531.58758545 0.70559794]	[459.65652466 708.54949951 0.8962149 ]	[4.59606293e+02 8.62562744e+02 8.32575262e-01]	[544.54296875 529.04949951 0.7131384 ]	[549.48828125 706.10168457 0.85441911]	[544.3503418 854.80688477 0.85699463]	[500.67202759 280.15258789 0.89814335]	[521.31958008 277.7175293 0.94620025]	[480.35931396 274.95028687 0.8341288 ]	[539.31237793 269.8565979 0.82655007]	[5.44317810e+02 8.98486572e+02 8.16323936e-01]	[5.62383972e+02 8.93317932e+02 8.32374930e-01]	[5.39265259e+02 8.67680664e+02 6.89919233e-01]	[4.59713562e+02 8.95979858e+02 8.20173979e-01]	[4.41710327e+02 8.93350159e+02 8.08634162e-01]	[4.62218292e+02 8.72736328e+02 7.84986436e-01]
[506.00402832 295.5055542 0.90316075]	[505.94772339 339.17764282 0.93053925]	[441.85568237 336.67007446 0.88299859]	[423.85809326 446.9251709 0.84683222]	[421.1817627 541.94415283 0.93761259]	[572.60723877 339.25598145 0.84277564]	[585.41522217 446.91906738 0.86699432]	[590.5557251 546.96044922 0.83662367]	[503.44528198 531.58966064 0.7266916 ]	[462.34295654 534.10900879 0.70935136]	[459.64678955 708.56903076 0.89532542]	[4.59601501e+02 8.62560608e+02 8.29531908e-01]	[544.51794434 531.56347656 0.71611303]	[549.4887085 708.50811768 0.85051668]	[544.35009766 854.81335449 0.85723579]	[500.6468811 280.15447998 0.89558613]	[521.29840088 277.72720337 0.94384247]	[480.36141968 274.95068359 0.81229925]	[539.29907227 269.86773682 0.82842124]	[5.44319885e+02 8.98480164e+02 8.16916227e-01]	[5.62384583e+02 8.93312683e+02 8.32519829e-01]	[5.39265198e+02 8.67691284e+02 6.92224085e-01]	[4.59716431e+02 8.95973389e+02 8.20488751e-01]	[4.41712860e+02 8.93348267e+02 8.07506919e-01]	[4.62212311e+02 8.72737427e+02 7.81450033e-01]
[505.94961548 295.5211792 0.91396916]	[505.90823364 339.1496582 0.93929017]	[441.81900024 336.66049194 0.89138001]	[423.79348755 446.91781616 0.86222184]	[421.16036987 544.31756592 0.93342108]	[570.09753418 339.22445679 0.84961295]	[585.41223145 446.96194458 0.86325586]	[588.11053467 547.02050781 0.83365786]	[503.43136597 531.57983398 0.7309404 ]	[462.33398438 531.61334229 0.71388185]	[459.6164856 708.54138184 0.89163446]	[4.59604919e+02 8.65044617e+02 8.34854126e-01]	[544.49591064 531.55358887 0.72440344]	[547.0435791 708.496521 0.8568939]	[544.35491943 854.83721924 0.85512429]	[498.23242188 280.16094971 0.89184678]	[521.26269531 280.10049438 0.94060862]	[480.31820679 274.91986084 0.79322875]	[539.27197266 269.8616333 0.82903904]	[5.44307251e+02 8.98481323e+02 8.16263020e-01]	[5.62375854e+02 8.93321655e+02 8.32497776e-01]	[5.39279297e+02 8.67709412e+02 6.92155480e-01]	[4.59711700e+02 8.95981018e+02 8.19636881e-01]	[4.41712433e+02 8.93353394e+02 8.07869732e-01]	[4.62215027e+02 8.72750549e+02 7.88652003e-01]
[505.89855957 295.53536987 0.91695106]	[505.86727905 339.15267944 0.94287986]	[441.75656128 336.67974854 0.89875203]	[421.39160156 446.92630005 0.87103033]	[421.15109253 544.36279297 0.93572706]	[570.04931641 339.2208252 0.85418141]	[585.35626221 449.51821899 0.85812426]	[588.07824707 547.00213623 0.84163177]	[503.402771 531.60107422 0.73658872]	[462.28894043 534.11785889 0.71813196]	[459.60467529 708.55993652 0.89218092]	[4.59604767e+02 8.65055420e+02 8.36913586e-01]	[544.47393799 531.5692749 0.72804773]	[547.00006104 706.10058594 0.86779571]	[5.44355896e+02 8.54844727e+02 8.52429807e-01]	[498.18655396 280.16366577 0.88465309]	[521.22906494 280.12896729 0.93504792]	[480.2746582 274.9125061 0.79219675]	[539.23858643 269.88088989 0.82501739]	[5.44302795e+02 8.98483765e+02 8.12843978e-01]	[5.62376709e+02 8.93327759e+02 8.29679787e-01]	[5.3928302e+02 8.7010553e+02 6.9152987e-01]	[4.59708588e+02 8.95983459e+02 8.17849219e-01]	[4.41708984e+02 8.93356812e+02 8.07336926e-01]	[4.62216949e+02 8.72764038e+02 7.89146185e-01]
[503.4899292 295.52059937 0.91886163]	[503.4772644 339.1305542 0.94798332]	[441.75228882 336.65869141 0.90098977]	[421.3815918 444.39880371 0.88587588]	[418.78115845 544.38336182 0.93828052]	[567.55725098 339.20184326 0.86591899]	[583.01037598 452.00891113 0.86074555]	[588.03515625 546.97613525 0.85453689]	[503.36132812 534.10253906 0.73459268]	[462.23623657 534.11999512 0.71469271]	[459.58410645 708.62579346 0.88387829]	[4.59608185e+02 8.65059631e+02 8.38394880e-01]	[544.44909668 531.59411621 0.73096126]	[546.97546387 706.08410645 0.87342834]	[5.44362427e+02 8.54824280e+02 8.50639820e-01]	[498.15304565 280.1444397 0.88211191]	[521.20111084 280.11639404 0.93001854]	[480.24560547 274.91714478 0.79327559]	[539.18786621 269.90206909 0.8173058 ]	[5.44304321e+02 8.98473572e+02 8.15793455e-01]	[5.62375793e+02 8.93317139e+02 8.29408944e-01]	[5.39300598e+02 8.67692383e+02 6.87471986e-01]	[4.59697296e+02 8.98412109e+02 8.16926420e-01]	[4.41701202e+02 8.93360413e+02 8.10256600e-01]	[4.62221405e+02 8.72766968e+02 7.91141093e-01]
[503.43283081 295.51739502 0.92470908]	[503.43179321 339.11810303 0.95454532]	[441.72808838 336.64785767 0.89797318]	[421.34494019 444.35321045 0.89176571]	[418.70056152 544.35968018 0.93847209]	[567.50396729 339.197052 0.87514019]	[582.96374512 449.44564819 0.85228163]	[588.00640869 546.98986816 0.85371286]	[503.28308105 534.10461426 0.7336604 ]	[459.83825684 534.12512207 0.71658963]	[457.21054077 708.64282227 0.88509077]	[4.59604218e+02 8.65051514e+02 8.37531209e-01]	[544.38061523 531.58569336 0.73251271]	[546.96514893 706.05047607 0.87684798]	[5.44355713e+02 8.54829590e+02 8.49143744e-01]	[495.67715454 280.13119507 0.87882465]	[518.78485107 280.12631226 0.91459382]	[480.18417358 274.91610718 0.77219456]	[536.68823242 269.92788696 0.80568302]	[5.41931641e+02 8.98480408e+02 8.10939193e-01]	[5.62367493e+02 8.93323730e+02 8.23799074e-01]	[5.39292725e+02 8.67699829e+02 6.85880542e-01]	[4.59705383e+02 8.98419800e+02 8.18525255e-01]	[4.41708832e+02 8.93367249e+02 8.09590578e-01]	[4.62215027e+02 8.72753967e+02 7.92812884e-01]
[503.38726807 295.56008911 0.92937982]	[503.38311768 339.10977173 0.9598853 ]	[441.66781616 336.67599487 0.89647943]	[421.30780029 444.33660889 0.89788532]	[418.65216064 544.31048584 0.93240076]	[565.06958008 339.17221069 0.88950413]	[582.91174316 446.95413208 0.85496855]	[585.56707764 547.01367188 0.86603034]	[503.2387085 531.58660889 0.73525286]	[459.78921509 534.1003418 0.72049803]	[457.17504883 708.60644531 0.88244253]	[4.59585236e+02 8.65048767e+02 8.33416939e-01]	[544.33630371 529.0557251 0.74290961]	[546.94012451 706.03460693 0.8822282 ]	[5.44349915e+02 8.54816162e+02 8.49294126e-01]	[495.6104126 280.16864014 0.87132227]	[518.73736572 280.17358398 0.90391922]	[480.11062622 274.97119141 0.78009391]	[534.11358643 272.39001465 0.80140853]	[5.41935974e+02 8.98478210e+02 8.12260807e-01]	[5.62367310e+02 8.93317993e+02 8.23307514e-01]	[5.39291565e+02 8.67674011e+02 6.79130435e-01]	[4.59717102e+02 8.98428711e+02 8.15085948e-01]	[4.41716431e+02 8.93377563e+02 8.04321587e-01]	[4.59827240e+02 8.72745483e+02 7.96092391e-01]
[503.3890686 295.56015015 0.92900908]	[503.38754272 339.12597656 0.95923656]	[439.32446289 336.67630005 0.89666283]	[421.30923462 444.33587646 0.89797467]	[418.65158081 544.30987549 0.93206096]	[567.44592285 339.19934082 0.88607299]	[582.91168213 446.95993042 0.85445309]	[585.56640625 547.01501465 0.8657636 ]	[503.24179077 531.59094238 0.73515677]	[459.79214478 534.10510254 0.72051853]	[457.17605591 708.60498047 0.88275445]	[4.59581238e+02 8.65053955e+02 8.33159983e-01]	[544.33843994 531.53778076 0.74262404]	[546.93371582 706.06628418 0.88335425]	[5.44346191e+02 8.54792908e+02 8.50814760e-01]	[495.61199951 280.16900635 0.87136853]	[518.73944092 280.17315674 0.90401226]	[480.11105347 274.97232056 0.77942592]	[534.11773682 272.38876343 0.80143625]	[5.44304932e+02 8.98483765e+02 8.14484894e-01]	[5.62373596e+02 8.93316650e+02 8.25334966e-01]	[5.39282288e+02 8.67643860e+02 6.75059319e-01]	[4.59720001e+02 8.98425171e+02 8.14934313e-01]	[4.41718353e+02 8.93377258e+02 8.03142130e-01]	[4.59821289e+02 8.72749634e+02 7.96417356e-01]
[503.33596802 295.5774231 0.93399704]	[503.30752563 339.08929443 0.96122402]	[439.28219604 336.67410278 0.89396387]	[421.29229736 441.88867188 0.90422082]	[418.6043396 544.30389404 0.92608553]	[564.99591064 339.15274048 0.89570683]	[582.87683105 449.43084717 0.86649829]	[585.50726318 546.99505615 0.87695307]	[500.8822937 531.55090332 0.72986627]	[459.74942017 531.57122803 0.71218807]	[457.14349365 708.56573486 0.8775053 ]	[4.59580627e+02 8.65038574e+02 8.29916894e-01]	[544.3225708 529.01812744 0.74153382]	[544.5357666 706.00799561 0.89032841]	[5.44342346e+02 8.52392212e+02 8.52108777e-01]	[493.08447266 280.18389893 0.86819911]	[518.69683838 280.18325806 0.89325196]	[477.64648438 275.01293945 0.79759246]	[531.58514404 272.44421387 0.81500971]	[5.44301575e+02 8.98480835e+02 8.15752327e-01]	[5.62370056e+02 8.93313477e+02 8.26823711e-01]	[5.39283997e+02 8.67623413e+02 6.71805978e-01]	[4.59720825e+02 8.98415649e+02 8.16886187e-01]	[4.41718903e+02 8.93372009e+02 8.04368496e-01]	[4.59825012e+02 8.72741333e+02 7.94744313e-01]
[503.26773071 295.57577515 0.9357934 ]	[500.87796021 339.08099365 0.96095425]	[439.19500732 336.65484619 0.89302254]	[421.2527771 441.85571289 0.90537685]	[418.57394409 544.29949951 0.92037511]	[564.92755127 339.14279175 0.8987872 ]	[582.8013916 452.01043701 0.8546645 ]	[585.46563721 547.04730225 0.87783539]	[500.8192749 531.55908203 0.7307446 ]	[459.68612671 531.58728027 0.70676112]	[457.08898926 708.61157227 0.86770457]	[4.59582458e+02 8.65034363e+02 8.29632998e-01]	[544.28277588 529.03082275 0.74231899]	[544.51971436 706.02404785 0.89296883]	[5.44338806e+02 8.52398315e+02 8.50732505e-01]	[490.5295105 280.18334961 0.86634648]	[516.20709229 280.18334961 0.87525278]	[475.11105347 275.03182983 0.80051351]	[529.05706787 272.46917725 0.82434404]	[5.44308472e+02 8.98493225e+02 8.14584792e-01]	[5.62369507e+02 8.93316650e+02 8.25680494e-01]	[5.39275269e+02 8.67633911e+02 6.68073058e-01]	[4.59726013e+02 8.98426208e+02 8.14132690e-01]	[4.41722443e+02 8.93381470e+02 8.02066505e-01]	[4.59826904e+02 8.72743591e+02 7.93387055e-01]
[500.84820557 295.56195068 0.94666207]	[500.74560547 339.09448242 0.96143985]	[436.69454956 336.66421509 0.87516928]	[421.13433838 441.78274536 0.91850019]	[416.13092041 544.30914307 0.90163672]	[562.46600342 339.14523315 0.90006667]	[580.32287598 452.06207275 0.83185792]	[585.33294678 546.99401855 0.88528246]	[500.7008667 529.00213623 0.73154348]	[457.17276001 531.53717041 0.69630796]	[454.58935547 708.60351562 0.85499376]	[4.59592163e+02 8.65038147e+02 8.31356168e-01]	[541.91644287 526.4887085 0.75053078]	[544.4855957 705.97991943 0.89979184]	[5.44343750e+02 8.54797913e+02 8.47353220e-01]	[487.93948364 280.18325806 0.87309879]	[513.60626221 280.15884399 0.86180955]	[470.00283813 275.01550293 0.8123762 ]	[526.51239014 272.44467163 0.83162141]	[5.41938782e+02 8.98481140e+02 8.12700391e-01]	[5.62374207e+02 8.93310425e+02 8.22676182e-01]	[5.39293945e+02 8.67641907e+02 6.72734678e-01]	[4.59715790e+02 8.98425781e+02 8.13983321e-01]	[4.41715454e+02 8.93376953e+02 8.02366018e-01]	[4.62220459e+02 8.72743042e+02 7.96666324e-01]
[500.80432129 295.57611084 0.95252919]	[500.69354248 339.10565186 0.95750707]	[436.6229248 336.6656189 0.86717659]	[418.73049927 441.90087891 0.90803862]	[416.08215332 544.36901855 0.89392114]	[562.41369629 339.14666748 0.90231621]	[580.2064209 452.04083252 0.8062492 ]	[582.90979004 547.0012207 0.88514292]	[500.63952637 526.51202393 0.72430354]	[457.12496948 529.01654053 0.69622195]	[454.55859375 708.5715332 0.85084325]	[4.59593811e+02 8.65042114e+02 8.32987010e-01]	[541.85009766 526.47241211 0.75024807]	[544.45758057 705.99694824 0.90684474]	[5.44335754e+02 8.54808533e+02 8.47726703e-01]	[485.45828247 280.20202637 0.88027 ]	[511.05874634 280.17074585 0.86099398]	[467.4859314 275.01004028 0.81713045]	[526.41815186 272.46490479 0.84450799]	[5.44307495e+02 8.98486267e+02 8.14613402e-01]	[5.62377686e+02 8.93309448e+02 8.25745821e-01]	[5.39281921e+02 8.67651672e+02 6.72439933e-01]	[4.59708435e+02 8.98432922e+02 8.15692306e-01]	[4.41711182e+02 8.93382324e+02 8.03437233e-01]	[4.62227203e+02 8.72746826e+02 7.97748268e-01]
[500.73449707 295.58450317 0.95488286]	[500.65194702 339.1053772 0.95321614]	[436.5854187 336.6312561 0.86098814]	[418.69885254 444.29650879 0.90517354]	[413.58230591 544.35083008 0.88100201]	[562.35919189 339.16796875 0.90057486]	[575.23236084 446.96551514 0.80051517]	[582.87738037 547.01379395 0.87932897]	[498.18743896 526.49969482 0.71570837]	[454.64089966 529.00866699 0.686948 ]	[452.04046631 708.53607178 0.84490949]	[4.59593353e+02 8.65054871e+02 8.36041391e-01]	[541.76324463 526.44799805 0.74741834]	[544.4317627 705.97937012 0.90714121]	[5.44334900e+02 8.54829773e+02 8.46406221e-01]	[485.36209106 280.20623779 0.89343804]	[508.51828003 280.18566895 0.86576247]	[467.44927979 275.01242065 0.81613183]	[524.02874756 272.49850464 0.85281497]	[5.44308472e+02 8.98484375e+02 8.15664232e-01]	[5.62373413e+02 8.93311279e+02 8.25634241e-01]	[5.39287476e+02 8.67666931e+02 6.74687922e-01]	[4.59703430e+02 8.98434082e+02 8.18534970e-01]	[4.41710815e+02 8.93381348e+02 8.06308270e-01]	[4.62228394e+02 8.72755798e+02 8.03674698e-01]
[500.70080566 295.5770874 0.95030123]	[498.26519775 339.11810303 0.94740969]	[434.10775757 336.63110352 0.8542403 ]	[418.67095947 444.40878296 0.8979063 ]	[413.54083252 544.35003662 0.8776046 ]	[562.32525635 339.18661499 0.89796925]	[575.16644287 449.44641113 0.79670763]	[582.83807373 546.94403076 0.88626444]	[498.13616943 529.01257324 0.70469987]	[454.5899353 529.06207275 0.68282342]	[449.49377441 708.57702637 0.83963066]	[4.59591705e+02 8.62572205e+02 8.33288252e-01]	[541.72192383 528.98468018 0.7301532 ]	[544.40246582 706.01068115 0.91335034]	[5.44335876e+02 8.54862793e+02 8.42784405e-01]	[482.95892334 280.19403076 0.90190125]	[508.47344971 280.16876221 0.87403268]	[464.97000122 274.9720459 0.81485915]	[523.99371338 272.43988037 0.84621322]	[5.44309875e+02 8.98486877e+02 8.17368925e-01]	[5.62379578e+02 8.93314026e+02 8.25178325e-01]	[5.39286682e+02 8.67697754e+02 6.73781157e-01]	[4.59697754e+02 8.98418579e+02 8.24802756e-01]	[4.41704010e+02 8.93367188e+02 8.11307549e-01]	[4.62233582e+02 8.72740295e+02 8.04509878e-01]
[500.64208984 295.57910156 0.94084191]	[498.18273926 339.14511108 0.93124682]	[434.03668213 336.64578247 0.84527063]	[418.62930298 444.33029175 0.90699446]	[411.0177002 544.36706543 0.86777782]	[562.26318359 339.22387695 0.88680506]	[572.59033203 451.9989624 0.79562205]	[582.7869873 546.98248291 0.87519282]	[495.65203857 526.52001953 0.69899756]	[452.05950928 529.03790283 0.6774025 ]	[446.95108032 708.5982666 0.84366041]	[4.59585388e+02 8.62530334e+02 8.30426812e-01]	[539.296875 526.48114014 0.72658861]	[544.3638916 705.96160889 0.90977305]	[5.44334656e+02 8.54840881e+02 8.42721879e-01]	[482.89242554 280.19732666 0.91214752]	[505.97543335 280.16818237 0.88247681]	[464.90859985 274.97717285 0.818331 ]	[523.92614746 272.48129272 0.86020797]	[5.44303101e+02 8.98470337e+02 8.18034887e-01]	[5.62372864e+02 8.93296875e+02 8.24243844e-01]	[5.39296875e+02 8.67661926e+02 6.69461608e-01]	[4.59690308e+02 8.98437500e+02 8.19108188e-01]	[4.41694336e+02 8.93378174e+02 8.03391516e-01]	[4.62236389e+02 8.72706238e+02 8.06570232e-01]
[498.22738647 295.59481812 0.93755138]	[498.12936401 339.14141846 0.92110991]	[431.52322388 336.62454224 0.84091109]	[418.55947876 441.8999939 0.90207314]	[410.95455933 544.43499756 0.86250758]	[562.21942139 339.22943115 0.87750489]	[570.06970215 449.44940186 0.80128282]	[582.75286865 546.98449707 0.87248647]	[493.10845947 529.0123291 0.69166088]	[449.49749756 531.55633545 0.67235929]	[444.44122314 708.61138916 0.85309201]	[4.59589905e+02 8.62519836e+02 8.31246793e-01]	[539.22943115 526.51019287 0.71445262]	[544.3260498 705.94702148 0.90702903]	[5.44335754e+02 8.54832214e+02 8.42798829e-01]	[482.82662964 280.2074585 0.91545302]	[505.91671753 280.18859863 0.89265162]	[464.83441162 274.99200439 0.82921302]	[523.85766602 274.89700317 0.86484516]	[5.41935425e+02 8.98463013e+02 8.20812404e-01]	[5.62358582e+02 8.93294006e+02 8.26235592e-01]	[5.39313660e+02 8.67639099e+02 6.69744968e-01]	[4.59685883e+02 8.98450928e+02 8.17169309e-01]	[4.41687256e+02 8.93386719e+02 8.00479352e-01]	[4.62250610e+02 8.70332275e+02 8.09496403e-01]
[498.16162109 295.58581543 0.92808175]	[495.60745239 339.1260376 0.90725887]	[428.94497681 336.62557983 0.83750635]	[416.16818237 441.90371704 0.89345819]	[405.91207886 544.42791748 0.86520684]	[559.76373291 339.20101929 0.87269402]	[567.54840088 446.91055298 0.82528794]	[580.35571289 546.925354 0.87228352]	[490.52575684 528.97363281 0.69215542]	[446.9598999 531.54180908 0.67165756]	[444.42507935 708.67895508 0.85072351]	[4.59601593e+02 8.62524536e+02 8.36580276e-01]	[536.66137695 526.45495605 0.69888514]	[544.30053711 705.91967773 0.89901054]	[5.44337524e+02 8.54840515e+02 8.42195928e-01]	[482.76083374 280.19354248 0.92048675]	[503.4810791 280.1789856 0.90708953]	[462.43139648 274.99353027 0.8445369 ]	[523.77264404 274.90881348 0.86363065]	[5.41929138e+02 8.98463562e+02 8.20305288e-01]	[5.62355408e+02 8.93296875e+02 8.25662434e-01]	[5.41714661e+02 8.67647705e+02 6.72627568e-01]	[4.59703278e+02 8.98457825e+02 8.18459272e-01]	[4.41706390e+02 8.93394958e+02 8.01168680e-01]	[4.62257965e+02 8.70332336e+02 8.13734770e-01]
[495.68859863 295.56924438 0.91376609]	[493.06170654 339.11129761 0.90590996]	[426.41525269 336.6086731 0.84473497]	[416.08673096 441.83743286 0.88722503]	[403.37057495 544.36810303 0.89093506]	[559.70178223 339.20343018 0.86368704]	[567.4730835 449.45703125 0.83115989]	[580.29803467 546.94720459 0.86421818]	[487.96887207 526.4753418 0.70792848]	[446.90075684 528.99145508 0.68174559]	[444.41067505 708.61791992 0.85863352]	[4.59594391e+02 8.62516602e+02 8.33264828e-01]	[531.55706787 526.41119385 0.70645279]	[541.93756104 703.4743042 0.88700926]	[5.44339111e+02 8.54855164e+02 8.40366006e-01]	[482.72247314 280.18911743 0.91649097]	[503.41247559 280.16091919 0.92142117]	[462.39138794 275.00198364 0.84999406]	[521.38323975 272.48239136 0.85971093]	[5.41925659e+02 8.98462280e+02 8.20118070e-01]	[5.62358582e+02 8.93298645e+02 8.23301852e-01]	[5.41711914e+02 8.67655518e+02 6.69328630e-01]	[4.59712860e+02 8.98451782e+02 8.20499897e-01]	[4.41712189e+02 8.93394714e+02 8.02531004e-01]	[4.62251190e+02 8.70324890e+02 8.11033428e-01]
[495.59732056 295.54745483 0.89803696]	[488.0032959 339.13934326 0.90816236]	[423.83477783 336.65704346 0.86272341]	[413.54568481 441.86373901 0.85456049]	[403.28555298 544.35986328 0.90517336]	[557.18707275 339.215271 0.85288662]	[565.06329346 449.50952148 0.83863723]	[580.21228027 546.93585205 0.85122359]	[487.95785522 528.97131348 0.70716876]	[446.90185547 529.05633545 0.68352246]	[444.37939453 708.60876465 0.86459315]	[4.59588989e+02 8.59997925e+02 8.29287410e-01]	[531.53735352 526.4644165 0.7013635 ]	[541.93029785 703.46783447 0.88780242]	[5.44340881e+02 8.54854065e+02 8.38566720e-01]	[480.32501221 280.17800903 0.91522908]	[503.33071899 280.12887573 0.93892103]	[462.30865479 275.03060913 0.85303783]	[521.28399658 272.43276978 0.84001493]	[5.41934692e+02 8.98456177e+02 8.17047060e-01]	[5.62362366e+02 8.93293701e+02 8.22457373e-01]	[5.41715515e+02 8.67662231e+02 6.71445966e-01]	[4.59709198e+02 8.98441162e+02 8.20953548e-01]	[4.41706238e+02 8.93382751e+02 8.00831199e-01]	[4.62251892e+02 8.70289307e+02 8.09542179e-01]
[490.56576538 295.53222656 0.88727653]	[487.91537476 339.15374756 0.91646785]	[421.39077759 336.66046143 0.87141216]	[410.9447937 441.86569214 0.84710819]	[400.8649292 544.35144043 0.91034847]	[554.63061523 339.22955322 0.84750468]	[565.02209473 452.0196228 0.83910167]	[575.19744873 546.91699219 0.83812797]	[485.44692993 526.4486084 0.72384411]	[444.36791992 528.97302246 0.69722706]	[444.32278442 708.5982666 0.8753733 ]	[4.59581573e+02 8.59955750e+02 8.30038249e-01]	[528.96942139 523.97827148 0.71339136]	[541.91223145 705.90380859 0.88941228]	[5.44338013e+02 8.54856750e+02 8.34414661e-01]	[480.253479 280.18255615 0.91021293]	[503.24838257 280.11065674 0.94488931]	[462.24887085 275.03390503 0.84503883]	[521.21679688 272.39196777 0.83355761]	[5.44299744e+02 8.98456177e+02 8.16888034e-01]	[5.62361755e+02 8.93287476e+02 8.20573390e-01]	[5.41719177e+02 8.67649475e+02 6.66756332e-01]	[4.59707733e+02 8.98439331e+02 8.21690023e-01]	[4.41705902e+02 8.93380798e+02 8.01361322e-01]	[4.62247864e+02 8.70254395e+02 8.11408281e-01]
[487.99713135 295.53027344 0.89170498]	[485.44772339 339.16101074 0.92841274]	[421.34844971 336.66516113 0.88054669]	[405.88656616 444.41818237 0.83697772]	[400.80285645 544.33898926 0.92713726]	[552.08587646 339.23010254 0.84954041]	[564.96856689 446.96383667 0.85229331]	[572.64862061 544.54107666 0.83636904]	[485.39703369 526.50982666 0.72452956]	[444.3145752 529.04406738 0.70240736]	[444.33358765 708.57635498 0.87552679]	[4.57224487e+02 8.57453979e+02 8.28762591e-01]	[526.49786377 526.4486084 0.71613836]	[541.8918457 705.92602539 0.89004385]	[5.44333984e+02 8.54888306e+02 8.32892239e-01]	[480.19299316 280.18280029 0.90574372]	[500.84939575 280.10928345 0.94789988]	[462.20425415 275.00772095 0.85147107]	[518.77813721 269.92410278 0.82885253]	[5.44300476e+02 8.98464111e+02 8.14703405e-01]	[5.62360107e+02 8.93293945e+02 8.18227053e-01]	[5.41712708e+02 8.67683838e+02 6.71505928e-01]	[4.59707550e+02 8.98420593e+02 8.22968423e-01]	[4.41705353e+02 8.93365906e+02 8.01351845e-01]	[4.62236938e+02 8.70225891e+02 8.06650877e-01]
[485.47039795 295.52819824 0.90533304]	[485.40072632 339.15649414 0.93677163]	[421.32089233 336.65948486 0.88602871]	[403.38299561 446.87469482 0.84056163]	[400.75396729 544.3414917 0.93065691]	[549.56323242 339.22900391 0.85282445]	[564.89654541 446.92932129 0.86086398]	[570.10510254 544.49603271 0.84738475]	[482.97723389 526.48565674 0.73415089]	[441.89639282 529.00506592 0.71016169]	[444.32540894 708.54290771 0.88085675]	[4.59586151e+02 8.57429077e+02 8.34164143e-01]	[526.40472412 526.4263916 0.73221827]	[541.84661865 705.91790771 0.88516343]	[5.44321350e+02 8.54841980e+02 8.32890391e-01]	[480.1260376 280.17797852 0.8947196 ]	[500.76870728 280.12374878 0.94116014]	[459.83422852 274.96881104 0.82716012]	[518.730896 269.89437866 0.8194375 ]	[5.44303711e+02 8.98472290e+02 8.13095927e-01]	[5.62357788e+02 8.93286255e+02 8.14294398e-01]	[5.41708862e+02 8.67617859e+02 6.59510255e-01]	[4.59713074e+02 8.98424194e+02 8.22911382e-01]	[4.41711426e+02 8.93366150e+02 8.02359879e-01]	[4.62247772e+02 8.70192688e+02 8.03479195e-01]
[485.37826538 295.5357666 0.92002255]	[482.95767212 339.15856934 0.94879544]	[421.23461914 336.68429565 0.89667416]	[403.29467773 446.97296143 0.85230356]	[400.70306396 544.33288574 0.93156815]	[547.04205322 339.21820068 0.86859524]	[564.82952881 446.94332886 0.86201191]	[570.06494141 544.51519775 0.84494734]	[482.94067383 529.02069092 0.73103863]	[441.83786011 531.56451416 0.70928288]	[444.30432129 708.53277588 0.8874954 ]	[4.57213684e+02 8.57403259e+02 8.29637051e-01]	[524.00946045 526.49633789 0.72821158]	[541.82189941 705.92425537 0.884848 ]	[5.44316650e+02 8.54844971e+02 8.33681643e-01]	[477.68322754 280.16622925 0.89158601]	[500.7074585 280.13250732 0.93577671]	[459.75695801 274.92758179 0.80315453]	[516.2164917 269.87030029 0.79469728]	[5.44316650e+02 8.98480530e+02 8.15522969e-01]	[5.62361816e+02 8.93287476e+02 8.16565335e-01]	[5.39309814e+02 8.67620300e+02 6.62720263e-01]	[4.59725433e+02 8.98427551e+02 8.19185376e-01]	[4.41722565e+02 8.93372803e+02 7.95844853e-01]	[4.62224365e+02 8.70183655e+02 7.95282722e-01]
[482.92272949 295.55020142 0.92907286]	[482.91604614 339.08679199 0.95687139]	[421.20770264 336.6524353 0.89943206]	[400.86706543 444.36074829 0.88963282]	[400.63424683 544.40167236 0.92800915]	[546.94036865 339.14886475 0.89157206]	[562.44219971 444.44317627 0.8590501 ]	[567.56903076 544.53607178 0.8504191 ]	[482.90008545 526.49694824 0.73789853]	[441.78607178 529.01013184 0.71502674]	[441.8923645 708.52709961 0.89569718]	[4.57208008e+02 8.57435974e+02 8.26131821e-01]	[523.96801758 526.43017578 0.73952937]	[541.78356934 703.49072266 0.87428725]	[5.44305054e+02 8.54817932e+02 8.34774911e-01]	[475.16046143 280.16140747 0.87873888]	[500.6368103 280.1473999 0.92004907]	[459.64279175 274.95465088 0.77937251]	[516.13513184 272.36026001 0.79987431]	[5.44311951e+02 8.98482239e+02 8.14593315e-01]	[5.62356201e+02 8.93281128e+02 8.16314280e-01]	[5.39312073e+02 8.67586182e+02 6.56542122e-01]	[4.59722839e+02 8.98426697e+02 8.16302717e-01]	[4.41719666e+02 8.93377747e+02 7.92375505e-01]	[4.62235779e+02 8.70211243e+02 7.99925387e-01]
[482.77844238 295.57000732 0.94472933]	[480.36557007 339.07095337 0.96425307]	[418.69445801 336.6647644 0.89621615]	[400.74221802 444.30187988 0.89661294]	[398.12747192 544.41027832 0.92500001]	[544.37475586 339.11450195 0.90927458]	[562.27215576 446.96295166 0.85638952]	[565.06109619 546.98358154 0.86615813]	[482.70993042 529.00469971 0.73280621]	[439.25869751 529.04138184 0.71033448]	[441.82772827 708.55383301 0.90517759]	[4.57171875e+02 8.54887573e+02 8.27472389e-01]	[523.83978271 526.48443604 0.74349678]	[541.71459961 703.45068359 0.86339974]	[5.44300171e+02 8.54858765e+02 8.34102571e-01]	[472.51098633 280.18215942 0.86754179]	[498.12695312 280.17486572 0.88486457]	[454.60601807 275.0090332 0.79741549]	[508.53225708 272.44384766 0.81280458]	[5.44311829e+02 8.98483826e+02 8.16126227e-01]	[5.62358582e+02 8.93285278e+02 8.18910718e-01]	[5.41713989e+02 8.67645813e+02 6.69639111e-01]	[4.59716003e+02 8.98411926e+02 8.14582825e-01]	[4.41701477e+02 8.93359619e+02 7.90648997e-01]	[4.62225739e+02 8.70110779e+02 7.65278161e-01]
[482.77734375 295.56832886 0.9430629 ]	[480.36080933 339.07769775 0.96564847]	[418.69650269 336.66522217 0.89665985]	[400.74014282 441.92147827 0.89867884]	[398.12319946 544.41589355 0.92563987]	[544.36120605 339.12503052 0.90885478]	[562.27502441 449.43511963 0.85462689]	[565.05877686 546.97113037 0.86638975]	[482.709198 529.03857422 0.7330398 ]	[439.25976562 531.55541992 0.71021932]	[441.82675171 708.56988525 0.90387172]	[4.57126831e+02 8.54919189e+02 8.19697976e-01]	[523.83984375 528.97680664 0.74373251]	[541.71807861 703.440979 0.86196768]	[5.44302124e+02 8.54842529e+02 8.38337600e-01]	[470.04968262 280.18292236 0.8667618 ]	[498.11984253 280.17626953 0.88182455]	[454.6015625 275.01846313 0.79467136]	[508.51379395 272.45031738 0.81709081]	[5.44302246e+02 8.98475464e+02 8.17099154e-01]	[5.62361633e+02 8.93282776e+02 8.20941448e-01]	[5.39304871e+02 8.67633911e+02 6.70624137e-01]	[4.59727356e+02 8.98412292e+02 8.13416958e-01]	[4.41704285e+02 8.93367920e+02 7.92166710e-01]	[4.59830353e+02 8.70128296e+02 7.71967947e-01]
[482.73550415 295.56246948 0.94734204]	[480.24719238 339.12194824 0.96365756]	[418.57598877 336.69256592 0.88032579]	[400.66998291 441.85977173 0.91393578]	[398.0592041 544.40496826 0.91558492]	[541.94073486 339.15890503 0.90426743]	[562.22253418 449.51025391 0.84407943]	[564.99511719 544.53894043 0.88485616]	[480.334198 531.56555176 0.72790241]	[439.21743774 531.5871582 0.70943409]	[441.7947998 708.56921387 0.90383804]	[4.57124847e+02 8.54881042e+02 8.23541164e-01]	[523.79522705 529.03747559 0.73924315]	[541.68884277 703.46453857 0.86130065]	[5.44300903e+02 8.54833313e+02 8.39616001e-01]	[469.96624756 280.18478394 0.86810356]	[495.63641357 280.16604614 0.87067866]	[452.02075195 275.03674316 0.80386746]	[508.46472168 272.43188477 0.82090837]	[5.41931885e+02 8.98460205e+02 8.16964447e-01]	[5.62353882e+02 8.93273376e+02 8.20679247e-01]	[5.39312683e+02 8.67618225e+02 6.68172002e-01]	[4.59715851e+02 8.95976013e+02 8.17104757e-01]	[4.41694916e+02 8.93351440e+02 7.95374393e-01]	[4.59833038e+02 8.67692322e+02 7.63276041e-01]
[480.30905151 295.57162476 0.95080811]	[480.18011475 339.14312744 0.95863038]	[416.12887573 336.69476318 0.8736009 ]	[398.24981689 444.32498169 0.90118343]	[395.63430786 544.44036865 0.89597541]	[541.88067627 339.19662476 0.90088266]	[559.79022217 449.51629639 0.82634926]	[564.90185547 546.9430542 0.88592929]	[480.25039673 529.0078125 0.73439991]	[439.11639404 529.04394531 0.70635539]	[441.73736572 708.56097412 0.90681911]	[4.57139618e+02 8.54835388e+02 8.31730247e-01]	[521.40710449 526.50799561 0.74488968]	[539.27453613 703.47650146 0.85530186]	[5.44290649e+02 8.54802002e+02 8.43681872e-01]	[464.97521973 280.20666504 0.8726396 ]	[490.58093262 280.17694092 0.8570714 ]	[449.44848633 275.03097534 0.80935931]	[505.93127441 272.47161865 0.84307045]	[5.41937561e+02 8.98457031e+02 8.20888996e-01]	[5.62359436e+02 8.93263977e+02 8.24440002e-01]	[5.39299805e+02 8.67577698e+02 6.63273573e-01]	[4.59721252e+02 8.95975586e+02 8.15350831e-01]	[4.41703766e+02 8.93349792e+02 7.93774426e-01]	[4.62217224e+02 8.67641907e+02 7.56561875e-01]
[480.22015381 295.57632446 0.95229983]	[480.13864136 339.14001465 0.95569152]	[416.10079956 336.66268921 0.86780751]	[398.17086792 444.35791016 0.90638518]	[395.54141235 544.45800781 0.87910944]	[541.81390381 339.2003479 0.89874476]	[557.26403809 446.93597412 0.81426537]	[564.80609131 546.92407227 0.8912769 ]	[480.16369629 528.98016357 0.72468972]	[436.65890503 529.01837158 0.69511038]	[441.71844482 708.59332275 0.9038775 ]	[4.57149078e+02 8.54841248e+02 8.32080543e-01]	[521.37023926 526.48669434 0.74545574]	[539.23638916 705.9151001 0.85520804]	[5.44289429e+02 8.54824707e+02 8.42287898e-01]	[464.85800171 280.21255493 0.88867623]	[487.99060059 280.18881226 0.86433655]	[446.91674805 275.06686401 0.82182157]	[503.49758911 274.91567993 0.86167562]	[5.41922852e+02 8.98449524e+02 8.21585596e-01]	[5.62348511e+02 8.93264893e+02 8.24029386e-01]	[5.39314941e+02 8.67604248e+02 6.66737854e-01]	[4.59733734e+02 8.95980713e+02 8.13233256e-01]	[4.41712677e+02 8.93357666e+02 7.92772472e-01]	[4.62227783e+02 8.67643494e+02 7.57157981e-01]
[480.16574097 295.58895874 0.94945335]	[477.7253418 339.17095947 0.94370657]	[413.59564209 336.67379761 0.85554075]	[398.13705444 446.86959839 0.89466953]	[393.05718994 544.48760986 0.8609218 ]	[541.77294922 339.23135376 0.89356804]	[554.69604492 446.93487549 0.8002286 ]	[562.39471436 544.53521729 0.88785934]	[477.70257568 529.0020752 0.71296543]	[436.57620239 529.01763916 0.68921047]	[441.67047119 708.56738281 0.90749818]	[4.57143494e+02 8.54834167e+02 8.29657614e-01]	[521.26239014 528.99633789 0.73304319]	[539.20806885 705.96258545 0.85434544]	[5.44279846e+02 8.54799377e+02 8.45607579e-01]	[462.41998291 280.21542358 0.90272403]	[485.50335693 280.19558716 0.87158346]	[444.40856934 274.99554443 0.82093763]	[503.44287109 274.88510132 0.85965371]	[5.41926758e+02 8.98443420e+02 8.25966060e-01]	[5.62352661e+02 8.93255493e+02 8.25960457e-01]	[5.39299194e+02 8.65139221e+02 6.61189139e-01]	[4.59737030e+02 8.95954895e+02 8.18285227e-01]	[4.41712341e+02 8.93340454e+02 7.94024765e-01]	[4.62231354e+02 8.67644470e+02 7.51601934e-01]
[477.712677 295.60150146 0.93837607]	[477.62442017 339.17349243 0.92491412]	[413.49731445 336.66143799 0.84412783]	[398.06185913 444.35137939 0.90129387]	[390.49261475 544.46618652 0.85536468]	[541.69940186 339.25201416 0.8784613 ]	[549.55700684 444.42547607 0.81140584]	[562.33831787 546.93572998 0.88627869]	[477.59432983 529.00518799 0.69984883]	[434.01376343 529.04388428 0.6753794 ]	[439.29562378 708.55041504 0.9085685 ]	[4.57135193e+02 8.54861877e+02 8.23832691e-01]	[521.20147705 528.98669434 0.72556067]	[536.74273682 705.95068359 0.84744275]	[5.44280273e+02 8.54797729e+02 8.47302377e-01]	[462.31289673 280.21426392 0.91594601]	[485.39929199 280.20413208 0.88617665]	[444.31793213 275.00524902 0.82380855]	[503.3711853 274.89883423 0.86277759]	[5.41932129e+02 8.98448059e+02 8.27496648e-01]	[5.62361633e+02 8.93256714e+02 8.26451540e-01]	[5.39304382e+02 8.67573486e+02 6.65201485e-01]	[4.59727753e+02 8.95954163e+02 8.17986727e-01]	[4.41703064e+02 8.93343384e+02 7.95499444e-01]	[4.62228180e+02 8.67677429e+02 7.52113044e-01]
[477.60351562 295.59887695 0.91884345]	[475.09063721 339.1663208 0.9070152 ]	[408.42712402 336.65609741 0.83676797]	[395.61886597 444.36080933 0.8797791 ]	[387.86709595 544.42724609 0.86347681]	[539.2355957 339.24975586 0.86782712]	[547.06958008 446.93292236 0.82006735]	[562.2734375 546.93560791 0.88198465]	[472.52676392 529.02374268 0.68909496]	[428.91772461 531.55285645 0.67235482]	[439.27264404 708.55767822 0.90514898]	[4.57138214e+02 8.54851196e+02 8.24460983e-01]	[518.66595459 528.99835205 0.69815069]	[536.72155762 706.00408936 0.84933442]	[5.41954956e+02 8.52387146e+02 8.52100253e-01]	[462.22088623 280.20001221 0.91852099]	[482.93685913 280.21652222 0.90157926]	[441.89376831 275.00048828 0.83114839]	[503.26403809 274.92202759 0.86562228]	[5.41934265e+02 8.98450623e+02 8.30283940e-01]	[5.62359985e+02 8.93252747e+02 8.28291178e-01]	[5.39299072e+02 8.65107178e+02 6.59763813e-01]	[4.59713684e+02 8.95955933e+02 8.19739580e-01]	[4.41693573e+02 8.93341431e+02 7.98388362e-01]	[4.62237885e+02 8.67658569e+02 7.45914042e-01]
[475.11026001 295.57885742 0.90631855]	[470.04608154 339.16003418 0.9050734 ]	[405.85211182 336.67520142 0.84828782]	[395.50564575 444.31381226 0.86279011]	[382.85037231 544.4407959 0.88275826]	[536.68658447 339.2371521 0.85250193]	[546.96356201 449.44934082 0.82884854]	[562.2366333 546.94775391 0.88176835]	[467.50033569 529.01452637 0.69928437]	[426.37161255 531.5512085 0.6758849 ]	[439.23184204 708.63476562 0.89751512]	[4.57131195e+02 8.54891174e+02 8.15865457e-01]	[513.62402344 526.51971436 0.69403714]	[534.16998291 706.04223633 0.84631085]	[5.41952515e+02 8.54806152e+02 8.50165248e-01]	[459.82537842 280.20333862 0.91647768]	[482.84353638 280.1854248 0.9236362 ]	[441.82336426 275.02984619 0.8456642 ]	[500.81973267 274.89550781 0.86010003]	[5.41937012e+02 8.98458252e+02 8.29499960e-01]	[5.62363403e+02 8.93255432e+02 8.28123987e-01]	[5.39290771e+02 8.67581543e+02 6.60149753e-01]	[4.59712830e+02 8.95965881e+02 8.16027522e-01]	[4.41693665e+02 8.93354858e+02 7.94561863e-01]	[4.62229553e+02 8.67702942e+02 7.46746778e-01]
[472.5463562 295.5484314 0.89222836]	[467.41021729 339.17697144 0.91388655]	[403.25985718 336.69580078 0.86827886]	[390.46786499 441.91204834 0.84356886]	[382.75183105 544.40637207 0.89986569]	[534.10211182 339.24502563 0.84452617]	[544.52197266 452.00192261 0.84926438]	[559.77581787 546.98724365 0.86453867]	[464.97018433 531.56018066 0.70709211]	[423.86154175 534.13586426 0.68612033]	[439.17800903 708.65539551 0.89791811]	[4.57140503e+02 8.54881348e+02 8.20671797e-01]	[511.01281738 529.02050781 0.6951797 ]	[531.59039307 706.11669922 0.84662515]	[5.41955383e+02 8.54848816e+02 8.44205439e-01]	[459.75616455 280.18057251 0.91613472]	[482.76104736 280.15213013 0.93800455]	[441.73123169 275.03369141 0.84486866]	[500.72717285 272.47238159 0.83975768]	[5.44308105e+02 8.98473816e+02 8.29514265e-01]	[5.62365356e+02 8.93261292e+02 8.28208685e-01]	[5.39301270e+02 8.67633423e+02 6.66193724e-01]	[4.59713440e+02 8.95977905e+02 8.14677119e-01]	[4.41697784e+02 8.93362610e+02 7.94935226e-01]	[4.62235657e+02 8.67690430e+02 7.50590920e-01]
[467.49276733 295.54943848 0.89183915]	[464.89819336 339.19122314 0.92866522]	[400.8196106 339.05447388 0.8795253 ]	[385.31240845 446.88052368 0.8357836 ]	[380.28927612 544.40673828 0.91305685]	[529.06005859 339.23052979 0.85158026]	[544.44946289 444.43215942 0.86839104]	[557.27453613 546.92120361 0.85144341]	[464.88711548 534.09490967 0.71876884]	[423.79867554 534.17053223 0.69286388]	[439.13247681 708.64556885 0.89308172]	[4.57127075e+02 8.54892456e+02 8.14820170e-01]	[506.02127075 531.55285645 0.70324194]	[528.97265625 706.01409912 0.85379934]	[5.41949158e+02 8.54857422e+02 8.44482899e-01]	[459.67648315 280.2069397 0.9048934 ]	[480.33938599 280.15853882 0.94094366]	[441.65655518 275.01986694 0.85105038]	[500.63693237 272.42877197 0.84238362]	[5.44325439e+02 8.98475342e+02 8.29985142e-01]	[5.62376282e+02 8.93253845e+02 8.27259898e-01]	[5.39295105e+02 8.67641968e+02 6.65382385e-01]	[4.59692810e+02 8.95985962e+02 8.07506800e-01]	[4.41682037e+02 8.93366699e+02 7.90758371e-01]	[4.62232330e+02 8.67700684e+02 7.45826483e-01]
[467.39727783 295.55639648 0.90173078]	[464.82147217 339.17651367 0.94216657]	[400.76623535 336.68859863 0.89010167]	[382.81240845 446.88394165 0.8518067 ]	[380.19842529 544.40655518 0.92198062]	[526.52990723 339.2401123 0.85990679]	[544.38397217 446.93490601 0.86007899]	[554.65826416 546.95349121 0.83127445]	[462.4418335 531.55834961 0.72554827]	[421.34811401 531.61572266 0.69197595]	[439.09506226 708.68060303 0.88387853]	[4.57120056e+02 8.54893677e+02 8.13014150e-01]	[505.88430786 529.00476074 0.72145939]	[526.51544189 706.07556152 0.86936337]	[5.41944336e+02 8.54858948e+02 8.45293880e-01]	[459.61514282 280.21228027 0.89599735]	[480.27481079 280.17129517 0.93913156]	[439.25808716 275.00787354 0.85349673]	[498.1859436 272.43716431 0.82834238]	[5.44324219e+02 8.98480469e+02 8.26191425e-01]	[5.62377136e+02 8.93256165e+02 8.23438346e-01]	[5.39289001e+02 8.67651550e+02 6.62352443e-01]	[4.59673523e+02 8.98419312e+02 8.04233909e-01]	[4.39297729e+02 8.93368591e+02 7.90195405e-01]	[4.62233459e+02 8.67700684e+02 7.42605805e-01]
[462.39526367 295.61303711 0.93001997]	[462.31201172 339.15356445 0.962731 ]	[400.61972046 336.70397949 0.89728999]	[380.2819519 444.44989014 0.88297749]	[377.65988159 544.40484619 0.92774224]	[523.96911621 339.2326355 0.89084709]	[541.90844727 446.91537476 0.86804658]	[549.52111816 546.98083496 0.83934683]	[462.29650879 531.5993042 0.73525864]	[421.18267822 534.16650391 0.70905679]	[436.61404419 711.12750244 0.85768032]	[4.54652130e+02 8.54918945e+02 8.01178277e-01]	[503.37658691 529.00396729 0.73278052]	[526.42437744 706.07733154 0.88132238]	[541.91223145 852.37506104 0.85863084]	[454.60983276 280.21905518 0.86951226]	[480.12338257 280.22402954 0.90874046]	[439.06640625 275.01272583 0.79980373]	[495.58666992 272.48083496 0.81220591]	[5.44307800e+02 8.98453064e+02 8.27907205e-01]	[5.62369141e+02 8.93229675e+02 8.26411307e-01]	[5.39254639e+02 8.65101562e+02 6.44462407e-01]	[4.59660675e+02 8.98455261e+02 7.98825026e-01]	[4.39271790e+02 8.93401062e+02 7.86598563e-01]	[4.62204926e+02 8.70118042e+02 7.37854242e-01]
[462.27639771 295.60983276 0.94750065]	[459.84423828 339.16268921 0.96378589]	[398.1781311 339.04373169 0.89356631]	[380.20568848 444.31222534 0.89618313]	[377.55450439 544.43725586 0.91729647]	[523.85919189 339.20785522 0.90130013]	[541.83178711 449.51669312 0.85963798]	[547.03515625 549.49316406 0.83912563]	[462.22311401 531.54345703 0.73447514]	[418.78378296 534.12127686 0.70657253]	[436.546875 711.17480469 0.84360176]	[4.57074860e+02 8.57381714e+02 8.01027298e-01]	[503.32302856 526.50067139 0.74554485]	[523.97283936 706.07446289 0.89864075]	[541.90722656 852.38067627 0.85858655]	[452.03100586 280.22116089 0.86489344]	[477.62686157 280.25305176 0.87576383]	[436.57318115 275.02868652 0.79672348]	[490.50231934 274.88446045 0.81384355]	[5.44309875e+02 8.98474426e+02 8.26030910e-01]	[5.62373779e+02 8.93236633e+02 8.24528456e-01]	[5.39264343e+02 8.65100037e+02 6.37963593e-01]	[4.59643463e+02 8.98465332e+02 7.94818640e-01]	[4.39256226e+02 8.93408447e+02 7.85891950e-01]	[4.62224518e+02 8.70142395e+02 7.46109188e-01]
[462.27679443 295.60968018 0.94750154]	[459.84509277 339.16125488 0.96360552]	[398.17907715 339.04269409 0.8935557 ]	[380.20724487 444.31613159 0.89559519]	[377.55593872 544.43719482 0.91752428]	[523.8581543 339.20617676 0.90180647]	[541.82940674 449.49856567 0.86207831]	[547.03747559 549.48986816 0.83904386]	[462.2197876 531.54241943 0.73339522]	[418.78131104 534.12011719 0.70582396]	[436.55047607 711.17669678 0.84437895]	[4.57080811e+02 8.57373413e+02 8.02402198e-01]	[503.32110596 526.50073242 0.74450433]	[523.97064209 706.08300781 0.89983618]	[541.91094971 852.39245605 0.85851091]	[452.03204346 280.22079468 0.86486435]	[477.62741089 280.25299072 0.87589145]	[436.57543945 275.02841187 0.79669225]	[490.50338745 274.88433838 0.81374729]	[5.44310852e+02 8.98469055e+02 8.26663613e-01]	[5.62373413e+02 8.93235718e+02 8.27148557e-01]	[5.39265625e+02 8.65118469e+02 6.42496049e-01]	[4.59646515e+02 8.98455078e+02 7.97865987e-01]	[4.39260590e+02 8.93400879e+02 7.88165748e-01]	[4.62227814e+02 8.70135681e+02 7.46558607e-01]
[462.20864868 295.597229 0.94639558]	[459.73806763 339.17095947 0.9649598 ]	[398.06668091 339.05841064 0.88402659]	[380.13995361 441.89492798 0.90214592]	[377.51712036 544.45043945 0.90507489]	[523.7779541 339.20770264 0.89938098]	[541.75463867 452.04788208 0.86172968]	[546.93280029 546.97161865 0.86303455]	[462.18225098 534.12646484 0.73644745]	[418.75592041 536.69464111 0.71746951]	[434.12527466 708.73590088 0.84750533]	[4.57091675e+02 8.57356995e+02 8.03935230e-01]	[503.29425049 529.04772949 0.73968297]	[523.9541626 706.0423584 0.90470839]	[5.41947632e+02 8.54858826e+02 8.43997419e-01]	[449.45480347 280.22341919 0.8597362 ]	[475.10641479 280.23297119 0.86003792]	[434.01654053 275.08059692 0.79952645]	[487.92727661 274.91064453 0.83969873]	[5.41934448e+02 8.98446533e+02 8.26063573e-01]	[5.62372314e+02 8.93239319e+02 8.23109865e-01]	[5.41727600e+02 8.67661255e+02 6.56635523e-01]	[4.59643036e+02 8.98427002e+02 8.01628590e-01]	[4.39261993e+02 8.93374756e+02 7.93513477e-01]	[4.62235809e+02 8.70121033e+02 7.44380176e-01]
[459.81533813 295.57922363 0.94613338]	[459.65374756 339.18035889 0.95690054]	[395.60848999 339.06085205 0.87300426]	[377.6890564 446.87402344 0.883228 ]	[375.05245972 544.50091553 0.88011676]	[521.36553955 339.22360229 0.89624912]	[541.67504883 452.04605103 0.83926952]	[544.50372314 547.01782227 0.86704725]	[459.79537964 534.12921143 0.73517329]	[418.6902771 536.70031738 0.72067356]	[434.06289673 708.7354126 0.84248155]	[4.57084412e+02 8.57382874e+02 8.01860750e-01]	[503.23522949 531.53924561 0.73642564]	[523.93121338 706.08123779 0.91175812]	[5.41951904e+02 8.54810120e+02 8.44929576e-01]	[446.90179443 280.21829224 0.86747724]	[472.54907227 280.19815063 0.85164177]	[428.96221924 275.07983398 0.80590224]	[485.42959595 272.49880981 0.83982188]	[5.44317810e+02 8.98439575e+02 8.31574798e-01]	[5.62397156e+02 8.93225220e+02 8.26065898e-01]	[5.41718872e+02 8.67597107e+02 6.44559026e-01]	[4.59641235e+02 8.98413025e+02 8.04845750e-01]	[4.39265472e+02 8.93371399e+02 7.96956122e-01]	[4.62225708e+02 8.70141968e+02 7.45703697e-01]
[459.72875977 295.57196045 0.95302701]	[459.60601807 339.16644287 0.95296717]	[395.56161499 336.6725769 0.86617333]	[377.6401062 444.42108154 0.89490187]	[372.48370361 546.91748047 0.84303683]	[521.31182861 339.23400879 0.89468783]	[539.18774414 451.99325562 0.81491733]	[544.41790771 546.98364258 0.8802985 ]	[459.709198 531.5970459 0.72787577]	[418.6116333 536.65393066 0.70452112]	[434.0508728 708.66894531 0.84521568]	[4.57069733e+02 8.57380005e+02 7.99854457e-01]	[500.84503174 529.02307129 0.73991877]	[523.91864014 706.1015625 0.91415274]	[5.44277039e+02 8.54928833e+02 8.29258323e-01]	[444.37164307 280.21902466 0.88337338]	[467.49234009 280.18875122 0.85967177]	[426.41638184 275.0413208 0.81829929]	[485.34503174 274.90939331 0.85844564]	[5.44319214e+02 8.98461914e+02 8.21888268e-01]	[5.62397278e+02 8.93267700e+02 8.31241548e-01]	[5.41731140e+02 8.70120972e+02 6.61301911e-01]	[4.59647400e+02 8.98438965e+02 7.98513472e-01]	[4.39258118e+02 8.93389404e+02 7.89643645e-01]	[4.62218231e+02 8.70137573e+02 7.44087815e-01]
[459.65997314 295.584198 0.94798613]	[457.19717407 339.18484497 0.94184881]	[395.50579834 336.66204834 0.85458374]	[377.56121826 444.36831665 0.89940792]	[369.94210815 546.94146729 0.83526051]	[521.2623291 339.26730347 0.88769805]	[536.63446045 446.90997314 0.80218828]	[544.33050537 546.96972656 0.88843858]	[459.64834595 531.56750488 0.72113252]	[416.1618042 534.15679932 0.69218558]	[431.56033325 708.70550537 0.83535463]	[4.57076935e+02 8.57368958e+02 8.06683779e-01]	[500.81585693 528.99609375 0.73923624]	[523.88983154 706.0994873 0.91570127]	[5.44290527e+02 8.54801758e+02 8.44993830e-01]	[444.29415894 280.2064209 0.89118451]	[467.42602539 280.20443726 0.86503983]	[423.93063354 275.00686646 0.8231231 ]	[482.96929932 274.93109131 0.85356343]	[5.41904297e+02 8.95963257e+02 8.33916068e-01]	[5.62369812e+02 8.90845032e+02 8.33703160e-01]	[5.41799805e+02 8.67578247e+02 6.50033116e-01]	[4.59661713e+02 8.98440186e+02 7.99341261e-01]	[4.39274719e+02 8.93384338e+02 7.90308952e-01]	[4.62208832e+02 8.70114868e+02 7.44591892e-01]
[459.61993408 295.60623169 0.94720542]	[457.1020813 339.19219971 0.92434686]	[390.50857544 336.64706421 0.84140939]	[377.50863647 444.32278442 0.89304835]	[364.85369873 544.4942627 0.85227245]	[521.19915771 341.67224121 0.87352806]	[534.13421631 449.47573853 0.79889095]	[544.2791748 546.96563721 0.88690215]	[457.22027588 529.05712891 0.71024603]	[416.09609985 534.10900879 0.68817294]	[431.53598022 708.70489502 0.83686262]	[4.57071960e+02 8.57408081e+02 8.03822100e-01]	[500.75531006 528.98193359 0.73616171]	[523.85095215 706.13592529 0.91543907]	[544.28887939 852.28527832 0.86161703]	[441.86859131 280.21743774 0.90651089]	[464.96798706 280.21817017 0.87115979]	[423.84786987 274.96542358 0.82200378]	[482.93423462 274.9079895 0.8554967 ]	[5.41908997e+02 8.95873535e+02 8.50209594e-01]	[5.62350403e+02 8.90747559e+02 8.35043907e-01]	[5.41804016e+02 8.62501953e+02 6.52698755e-01]	[4.59651398e+02 8.98450317e+02 7.95740843e-01]	[4.39264221e+02 8.93397217e+02 7.90506661e-01]	[4.62211731e+02 8.70142578e+02 7.52317548e-01]
[457.19198608 295.61044312 0.93661368]	[454.63446045 339.197052 0.91129971]	[390.462677 336.64749146 0.83843714]	[375.11404419 441.91409302 0.88914496]	[362.2979126 544.53619385 0.85807204]	[518.7711792 341.68252563 0.86426061]	[529.04656982 446.94378662 0.80647856]	[541.91448975 546.96124268 0.88647866]	[457.19512939 531.54870605 0.70436007]	[416.0642395 534.15881348 0.68451035]	[428.99472046 711.15472412 0.82700968]	[4.57067780e+02 8.57406433e+02 8.03811312e-01]	[500.73937988 528.98144531 0.72865081]	[523.83013916 706.11206055 0.91583133]	[544.28704834 852.21575928 0.87080061]	[441.79837036 280.21798706 0.91449529]	[464.8890686 280.2243042 0.88163096]	[423.78640747 274.9883728 0.82567269]	[482.86535645 274.92562866 0.85983747]	[5.41909119e+02 8.93332703e+02 8.72663736e-01]	[5.62310486e+02 8.88208862e+02 8.20172787e-01]	[5.41808777e+02 8.57464233e+02 6.66571617e-01]	[4.59668427e+02 8.98438477e+02 7.97609806e-01]	[4.39276917e+02 8.93391602e+02 7.90943384e-01]	[4.62206451e+02 8.70135132e+02 7.57684231e-01]
[457.10723877 295.62173462 0.92516363]	[454.55047607 339.15301514 0.90450096]	[387.92581177 336.62893677 0.83640885]	[374.99310303 444.34158325 0.85278887]	[362.26068115 544.52697754 0.86035788]	[518.69689941 339.26376343 0.86211973]	[528.98974609 446.88656616 0.81270909]	[541.84423828 546.94927979 0.88400906]	[457.08499146 531.58197021 0.69097823]	[413.53765869 536.66717529 0.67101979]	[428.96051025 711.12640381 0.82765412]	[4.57076813e+02 8.57455322e+02 8.04366589e-01]	[500.65338135 529.00579834 0.70956397]	[523.81707764 708.50933838 0.91544938]	[541.92932129 849.75164795 0.8815946 ]	[441.71661377 280.22015381 0.91629326]	[462.44989014 280.23620605 0.8919034 ]	[421.3762207 274.99707031 0.83428669]	[482.79931641 274.94625854 0.8608979 ]	[5.41934875e+02 8.90791382e+02 8.75219822e-01]	[5.62328186e+02 8.85580505e+02 8.03970039e-01]	[5.41731567e+02 8.54897339e+02 6.85743034e-01]	[4.59700226e+02 8.98418701e+02 8.12069833e-01]	[4.39309113e+02 8.93391663e+02 8.00881267e-01]	[4.59841217e+02 8.70171387e+02 7.73692667e-01]
[454.6413269 295.61154175 0.915061 ]	[452.04083252 339.144104 0.90429175]	[385.37503052 336.6340332 0.8409059 ]	[372.53161621 444.38006592 0.83889592]	[359.82418823 544.50128174 0.87811005]	[518.67059326 339.2387085 0.85906643]	[526.52172852 449.43850708 0.81797558]	[541.77325439 546.97180176 0.87682432]	[457.06329346 531.57000732 0.68582201]	[413.48352051 536.67633057 0.66673487]	[426.41693115 708.73309326 0.83016247]	[4.54646851e+02 8.57403931e+02 8.04746211e-01]	[500.66003418 528.99438477 0.70986843]	[523.80865479 708.5435791 0.91772825]	[541.90319824 849.69543457 0.87004745]	[441.67425537 280.21801758 0.91407907]	[462.38696289 280.23248291 0.90282047]	[421.34286499 275.02511597 0.83961189]	[482.72012329 274.94689941 0.86716688]	[5.44314697e+02 8.90694946e+02 8.41571987e-01]	[5.62354370e+02 8.80504700e+02 7.76902795e-01]	[5.39273987e+02 8.54854187e+02 6.78640246e-01]	[4.59675507e+02 8.95981750e+02 8.09387147e-01]	[4.39286743e+02 8.93377319e+02 8.02221894e-01]	[4.59830627e+02 8.70130615e+02 7.66254485e-01]
[454.58712769 295.58013916 0.90597057]	[449.44854736 339.14596558 0.90570104]	[382.8616333 336.66339111 0.85093677]	[372.46981812 444.32620239 0.84055912]	[359.76403809 544.43487549 0.90581417]	[516.14959717 339.22372437 0.85227025]	[526.44500732 446.90405273 0.83461022]	[541.70709229 546.92779541 0.87330794]	[454.62615967 531.60174561 0.68727368]	[410.98699951 536.71575928 0.67375773]	[426.37762451 708.73126221 0.83377463]	[4.54614990e+02 8.57412354e+02 8.00863802e-01]	[498.26525879 529.0144043 0.70803565]	[523.78997803 708.57525635 0.91450286]	[541.79882812 847.1817627 0.85024434]	[439.30545044 280.19195557 0.91577876]	[462.3263855 280.19604492 0.92035979]	[421.28121948 275.00491333 0.84784114]	[480.30587769 274.87731934 0.85154796]	[5.44335388e+02 8.88156250e+02 8.16107512e-01]	[5.62325073e+02 8.75387390e+02 7.81497955e-01]	[5.36716187e+02 8.52350159e+02 6.71296299e-01]	[4.59666443e+02 8.95956360e+02 8.20807755e-01]	[4.39276245e+02 8.93371460e+02 8.12767804e-01]	[4.59815430e+02 8.70134827e+02 7.66784072e-01]
[452.00744629 295.54370117 0.88868666]	[446.86218262 339.14944458 0.91578364]	[382.74682617 336.66564941 0.86816549]	[367.35964966 444.41030884 0.82675362]	[359.7203064 544.45074463 0.915223 ]	[511.10095215 339.2305603 0.84411371]	[524.02984619 449.46160889 0.84052116]	[539.32080078 544.54284668 0.87628919]	[452.08010864 531.56738281 0.68903255]	[410.95654297 536.70239258 0.67723686]	[423.90847778 708.70983887 0.8409155 ]	[4.54627869e+02 8.54828186e+02 8.18380415e-01]	[498.13088989 526.50384521 0.69866276]	[521.40643311 708.57116699 0.92026484]	[5.36670898e+02 8.31854492e+02 8.27533960e-01]	[439.21231079 280.18457031 0.91464669]	[462.2149353 280.13421631 0.9403553 ]	[421.15426636 274.99880981 0.84653187]	[480.19091797 272.39950562 0.83236253]	[5.41799377e+02 8.75383240e+02 8.35851133e-01]	[5.59735107e+02 8.70238770e+02 8.04934561e-01]	[5.26476929e+02 8.44565857e+02 6.88257217e-01]	[4.59691437e+02 8.95959839e+02 8.16654921e-01]	[4.39313263e+02 8.93359192e+02 8.12308967e-01]	[4.62220276e+02 8.67574829e+02 7.52125382e-01]
[452.00732422 295.54385376 0.88866997]	[446.86355591 339.14971924 0.91563284]	[382.74725342 336.66616821 0.86806512]	[367.3616333 444.41201782 0.82602149]	[359.72009277 544.4520874 0.91502124]	[511.10299683 339.22991943 0.84417379]	[524.02972412 449.45956421 0.84059525]	[539.32232666 544.54162598 0.87664002]	[452.08068848 531.56762695 0.68907732]	[410.95898438 536.70361328 0.67737132]	[423.90213013 708.69299316 0.84379709]	[4.54626526e+02 8.54806152e+02 8.19981396e-01]	[498.13082886 526.50292969 0.69853479]	[521.40625 708.56970215 0.92050707]	[5.36669861e+02 8.31858154e+02 8.27480197e-01]	[439.21240234 280.1847229 0.91452342]	[462.21502686 280.13467407 0.9402836 ]	[421.15444946 274.99783325 0.84636581]	[480.19082642 272.39993286 0.83228499]	[5.41804504e+02 8.75387390e+02 8.35119128e-01]	[5.59736511e+02 8.70241394e+02 8.04964662e-01]	[5.26474792e+02 8.44568665e+02 6.88681602e-01]	[4.59695374e+02 8.95961914e+02 8.15740407e-01]	[4.41675293e+02 8.93360840e+02 8.09625924e-01]	[4.62219025e+02 8.65117493e+02 7.48850942e-01]
[452.02612305 295.54815674 0.89009511]	[444.44677734 339.15036011 0.91577464]	[382.74780273 336.6651001 0.86778915]	[367.36022949 444.41833496 0.82529855]	[359.72277832 544.44555664 0.91516465]	[511.09973145 339.228302 0.84435946]	[524.02923584 449.46017456 0.84105438]	[539.31976318 544.54101562 0.87658465]	[452.08340454 531.58032227 0.68759465]	[410.95510864 536.7142334 0.6769464 ]	[423.90890503 708.70275879 0.84270185]	[4.54627075e+02 8.54810608e+02 8.21981311e-01]	[498.14346313 528.97119141 0.69621807]	[521.40985107 708.59545898 0.91793352]	[5.36671875e+02 8.31847046e+02 8.27842712e-01]	[439.22186279 280.18630981 0.91520458]	[462.22683716 280.14083862 0.93889195]	[421.16326904 274.9949646 0.8456552 ]	[480.19689941 272.41061401 0.83045864]	[5.41800842e+02 8.75379272e+02 8.36729527e-01]	[5.59734985e+02 8.70234192e+02 8.04331303e-01]	[5.26473511e+02 8.44557068e+02 6.87591851e-01]	[4.59699738e+02 8.95954590e+02 8.19121480e-01]	[4.41679901e+02 8.93358032e+02 8.13136220e-01]	[4.62208557e+02 8.65121521e+02 7.53371596e-01]
[452.02127075 295.54943848 0.8898983 ]	[444.44595337 339.15170288 0.91605127]	[382.74832153 336.66601562 0.86777359]	[367.35580444 444.42385864 0.82479143]	[359.72454834 544.44256592 0.91535109]	[511.09405518 339.23022461 0.84436393]	[524.02972412 449.45993042 0.84064472]	[539.31707764 544.54040527 0.87641567]	[452.08798218 531.58624268 0.68721068]	[410.96316528 536.72241211 0.67749619]	[423.91036987 708.70678711 0.84160662]	[4.54631134e+02 8.54814575e+02 8.22751284e-01]	[498.14343262 528.97491455 0.6961323 ]	[521.40759277 708.58728027 0.91903949]	[5.36670349e+02 8.31841309e+02 8.28341663e-01]	[439.2204895 280.18701172 0.91507059]	[462.22476196 280.14324951 0.9391064 ]	[421.16357422 274.99285889 0.84510195]	[480.19607544 272.41882324 0.83256751]	[5.41801086e+02 8.75377991e+02 8.38651121e-01]	[5.59735107e+02 8.70233765e+02 8.05428267e-01]	[5.26475220e+02 8.44550171e+02 6.88034654e-01]	[4.59698029e+02 8.95952515e+02 8.21680188e-01]	[4.41680847e+02 8.93354736e+02 8.14850152e-01]	[4.62211334e+02 8.65124878e+02 7.56156921e-01]
[452.02200317 295.54916382 0.88991451]	[444.44512939 339.15438843 0.91609651]	[382.74755859 336.66668701 0.86780298]	[367.35491943 444.42782593 0.82429302]	[359.72399902 544.44787598 0.91514897]	[511.09164429 339.23510742 0.84371394]	[524.02935791 449.45993042 0.84075254]	[539.31817627 544.53961182 0.87660128]	[452.087677 531.5880127 0.68705767]	[410.96304321 536.72302246 0.67713636]	[423.90823364 708.70269775 0.84228557]	[4.54626068e+02 8.54814514e+02 8.22099507e-01]	[498.1418457 528.97644043 0.69558471]	[521.40875244 708.59558105 0.91844994]	[5.36672180e+02 8.31859863e+02 8.28457654e-01]	[439.21966553 280.18661499 0.91514635]	[462.22528076 280.14266968 0.93927741]	[421.16152954 274.99108887 0.84566867]	[480.19537354 272.41262817 0.83156347]	[5.41799866e+02 8.75385071e+02 8.37499142e-01]	[5.59729065e+02 8.70240662e+02 8.06197226e-01]	[5.26482849e+02 8.44559326e+02 6.89260483e-01]	[4.59695557e+02 8.95956787e+02 8.19606543e-01]	[4.41677277e+02 8.93358337e+02 8.12592864e-01]	[4.62208832e+02 8.65128723e+02 7.55060613e-01]
[446.97268677 295.52999878 0.88792783]	[444.41567993 339.14608765 0.92229885]	[382.74111938 336.68002319 0.86959285]	[364.80941772 446.90567017 0.83175051]	[359.72305298 544.44897461 0.91529548]	[511.02703857 339.20077515 0.84982347]	[524.02838135 449.4944458 0.83810002]	[539.2947998 546.92034912 0.87179559]	[452.06668091 531.5803833 0.68912745]	[408.46859741 536.71142578 0.67893183]	[423.92373657 708.69219971 0.83899015]	[4.54624939e+02 8.54806274e+02 8.21995199e-01]	[498.1335144 526.50952148 0.6981492 ]	[521.39282227 708.58892822 0.91844779]	[5.34186157e+02 8.29262573e+02 8.26960444e-01]	[439.15689087 280.17672729 0.9080894 ]	[459.81378174 280.12710571 0.94361812]	[418.81066895 274.93930054 0.84418297]	[480.11785889 272.38928223 0.83689785]	[5.41774719e+02 8.72821411e+02 8.55909824e-01]	[5.57252930e+02 8.67662231e+02 7.78160512e-01]	[5.26477783e+02 8.36885132e+02 6.90814495e-01]	[4.59700104e+02 8.95974915e+02 8.19788933e-01]	[4.41678894e+02 8.93364685e+02 8.14793646e-01]	[4.62217865e+02 8.65121216e+02 7.51885951e-01]
[446.92132568 295.52932739 0.89311981]	[444.384552 339.13653564 0.92823184]	[380.31259155 336.69702148 0.87432778]	[364.7991333 446.90261841 0.83091456]	[359.71420288 544.42590332 0.91905999]	[508.53967285 339.16818237 0.85491729]	[524.0255127 449.50302124 0.83631617]	[539.2855835 546.91931152 0.87110627]	[452.06710815 531.57061768 0.68893993]	[408.45358276 536.72161865 0.68017673]	[426.35617065 708.70800781 0.83722025]	[4.54619934e+02 8.52382080e+02 8.23860049e-01]	[498.15054321 526.49530029 0.7030285 ]	[521.36566162 708.5791626 0.91666448]	[5.31531067e+02 8.26549805e+02 7.96410859e-01]	[439.12390137 280.17706299 0.90354168]	[459.77999878 280.12463379 0.94510102]	[418.76870728 274.93405151 0.85622692]	[477.72555542 269.92626953 0.8289566 ]	[5.39222717e+02 8.70234985e+02 8.26667428e-01]	[5.52138489e+02 8.60004822e+02 7.41021752e-01]	[5.23987183e+02 8.31681213e+02 6.92161500e-01]	[4.59688934e+02 8.98412842e+02 8.09853494e-01]	[4.39299408e+02 8.93363220e+02 8.10635984e-01]	[4.62258850e+02 8.65069641e+02 7.40986228e-01]
[444.34896851 295.55160522 0.91561091]	[444.32931519 339.12362671 0.93687934]	[380.2677002 336.6831665 0.88435489]	[362.32232666 449.43804932 0.83495039]	[359.71401978 544.50341797 0.91478169]	[508.47497559 339.16766357 0.85788518]	[523.97497559 446.96087646 0.84594578]	[539.21295166 546.9440918 0.85715622]	[449.48110962 531.56439209 0.68972898]	[405.89227295 536.73052979 0.68191075]	[426.36416626 711.16876221 0.82261568]	[4.52081940e+02 8.52362793e+02 8.18890452e-01]	[495.62612915 526.47436523 0.69404411]	[521.15490723 708.54083252 0.88215154]	[521.33477783 788.20611572 0.88128358]	[436.6083374 280.18807983 0.88133621]	[459.66397095 280.14178467 0.93179411]	[418.66009521 274.9319458 0.77832174]	[477.6423645 269.90457153 0.81835175]	[5.23881592e+02 8.39410706e+02 7.37471402e-01]	[5.41837463e+02 8.29262573e+02 7.34880269e-01]	[5.16195435e+02 7.90693176e+02 6.17133617e-01]	[4.59677734e+02 8.95891235e+02 8.07745934e-01]	[4.39288177e+02 8.93308228e+02 8.12227070e-01]	[4.59741364e+02 8.65079468e+02 7.29618430e-01]
[444.33303833 295.54910278 0.91609704]	[444.33291626 339.12283325 0.93659049]	[380.26992798 336.68237305 0.88397324]	[362.32357788 449.43417358 0.83529109]	[359.71343994 544.49560547 0.91584027]	[508.48190308 339.16430664 0.85712731]	[523.9720459 446.96408081 0.84463477]	[539.21044922 546.94342041 0.85625947]	[449.47375488 531.56365967 0.68980014]	[405.88366699 536.72564697 0.68221498]	[426.35562134 711.16711426 0.8245225 ]	[4.52083008e+02 8.52361694e+02 8.18958342e-01]	[495.61911011 526.47558594 0.69347715]	[518.79833984 708.54547119 0.88191587]	[521.3314209 788.19421387 0.88074553]	[436.6000061 280.18307495 0.88001198]	[459.65386963 280.14556885 0.92856103]	[418.66134644 274.91995239 0.77265179]	[477.6423645 269.90600586 0.82078105]	[5.23880310e+02 8.39413757e+02 7.38001943e-01]	[5.41831909e+02 8.29263855e+02 7.35336900e-01]	[5.16188477e+02 7.90677185e+02 6.16389692e-01]	[4.59677643e+02 8.95888916e+02 8.06513071e-01]	[4.39288361e+02 8.93306091e+02 8.10448945e-01]	[4.59744324e+02 8.65078979e+02 7.29383647e-01]
[444.32516479 295.55249023 0.91680902]	[444.32418823 339.11270142 0.93707675]	[380.26538086 336.69192505 0.88526446]	[362.31900024 449.43890381 0.83618593]	[359.71914673 544.5133667 0.91194081]	[508.46954346 339.14279175 0.86044478]	[523.96588135 446.94293213 0.84834665]	[539.18041992 544.54327393 0.85415894]	[449.5067749 531.57855225 0.68950194]	[408.37744141 539.20202637 0.68224531]	[426.37127686 711.11529541 0.8256011 ]	[4.52047485e+02 8.52350037e+02 8.21721435e-01]	[495.63235474 526.49291992 0.69295472]	[521.15844727 708.60961914 0.87688792]	[521.25134277 788.02270508 0.85569608]	[436.58728027 280.18389893 0.87907183]	[459.64538574 280.14227295 0.92882192]	[418.63290405 274.93063354 0.77735418]	[477.61956787 269.9029541 0.81585544]	[5.21313538e+02 8.31744751e+02 8.27888131e-01]	[5.39230103e+02 8.26564270e+02 7.38558173e-01]	[5.16136414e+02 7.88130676e+02 6.10562086e-01]	[4.59680695e+02 8.95899170e+02 8.08629811e-01]	[4.39284302e+02 8.93313904e+02 8.10089648e-01]	[4.59696564e+02 8.65066284e+02 7.37713218e-01]
[444.31030273 295.55819702 0.91978234]	[444.3203125 339.10021973 0.93717963]	[380.25610352 336.69967651 0.88703901]	[362.32046509 449.43945312 0.83309233]	[359.73257446 544.52020264 0.90905219]	[508.46609497 339.11428833 0.8609091 ]	[523.96691895 446.96691895 0.84589249]	[539.17871094 544.54248047 0.85373867]	[449.5123291 531.54510498 0.69135422]	[405.92303467 536.7130127 0.68241972]	[426.36419678 708.71105957 0.82734835]	[4.52041534e+02 8.52341309e+02 8.19364607e-01]	[495.62991333 526.46112061 0.69890118]	[518.78283691 708.64202881 0.85185546]	[521.16229248 775.34234619 0.8247869 ]	[436.56698608 280.19372559 0.87594903]	[459.62698364 280.13864136 0.92733663]	[418.58215332 274.96704102 0.77086389]	[475.17010498 269.89324951 0.80587739]	[5.16186035e+02 8.26612061e+02 7.68951297e-01]	[5.29062073e+02 8.16339966e+02 7.05278397e-01]	[5.11069397e+02 7.75348267e+02 6.02507472e-01]	[4.59656281e+02 8.95913818e+02 8.02009642e-01]	[4.39260345e+02 8.93323303e+02 8.11070859e-01]	[4.59707153e+02 8.62565430e+02 7.44801998e-01]
[441.90789795 295.56542969 0.92326748]	[444.31863403 339.09735107 0.93750358]	[380.25097656 339.04455566 0.88744754]	[362.33029175 449.43231201 0.82895309]	[359.72915649 546.92053223 0.905496 ]	[508.4619751 339.103302 0.86201859]	[523.98657227 446.9538269 0.84096694]	[539.18048096 544.54156494 0.85545737]	[449.51333618 529.05688477 0.69329125]	[408.381073 536.70819092 0.68200046]	[426.43338013 708.67163086 0.81897187]	[4.54560150e+02 8.54844788e+02 8.06311429e-01]	[495.62426758 526.44506836 0.70187169]	[518.74298096 708.6605835 0.85157824]	[511.09533691 759.89678955 0.77146882]	[434.10632324 280.20007324 0.87133956]	[459.60220337 280.13482666 0.92167348]	[418.54006958 274.99829102 0.75805283]	[475.11514282 272.35513306 0.80484831]	[5.05917358e+02 8.11267395e+02 7.43789554e-01]	[5.23788879e+02 8.06119080e+02 7.18162596e-01]	[5.03422363e+02 7.52231018e+02 6.92836583e-01]	[4.59624908e+02 8.95954834e+02 7.97884226e-01]	[4.39240173e+02 8.93355286e+02 8.08545411e-01]	[4.59787903e+02 8.67594604e+02 7.58370697e-01]
[441.89105225 295.57443237 0.92744964]	[444.31866455 339.10177612 0.93763554]	[380.25140381 339.0491333 0.8879171 ]	[362.34161377 449.46588135 0.82612348]	[359.7326355 546.92700195 0.90118551]	[508.45504761 339.1083374 0.86295122]	[523.99432373 449.44412231 0.83990073]	[539.24645996 546.92791748 0.86635 ]	[452.0402832 531.54852295 0.69124234]	[408.46514893 536.71789551 0.67976278]	[428.97113037 708.68579102 0.80971062]	[4.57071075e+02 8.57397400e+02 7.97609210e-01]	[495.67791748 526.45996094 0.70372742]	[516.19238281 706.02258301 0.81394792]	[503.47903442 741.95782471 0.77584773]	[434.08398438 280.21060181 0.86881071]	[457.22479248 280.13641357 0.91800499]	[416.16317749 275.01113892 0.75097954]	[475.09237671 272.37283325 0.8081181 ]	[500.83065796 790.7623291 0.80769265]	[5.16165405e+02 7.88057129e+02 7.32557952e-01]	[5.00769287e+02 7.31678406e+02 6.75658822e-01]	[4.57194977e+02 8.98408569e+02 7.90162742e-01]	[4.39243317e+02 8.93359558e+02 8.04115355e-01]	[4.62250610e+02 8.70123169e+02 7.81155348e-01]
[441.88821411 295.57519531 0.92763257]	[444.32019043 339.10845947 0.9375239 ]	[380.24945068 339.05316162 0.88821816]	[364.76855469 449.44415283 0.82233191]	[359.72756958 544.53204346 0.90469646]	[508.47387695 339.12063599 0.86039943]	[524.00244141 449.43032837 0.83856189]	[539.26147461 546.91601562 0.87008697]	[452.05105591 531.55682373 0.69332123]	[410.95443726 536.72991943 0.68269807]	[428.95346069 708.69329834 0.80992877]	[4.57132935e+02 8.59930786e+02 8.02183807e-01]	[495.67858887 526.46685791 0.70239758]	[516.10943604 706.02844238 0.82387054]	[503.27941895 736.83013916 0.79595941]	[434.08312988 280.2097168 0.8684932 ]	[457.22360229 280.13885498 0.91708952]	[416.16763306 275.00643921 0.75219512]	[475.09249878 272.37991333 0.80963069]	[498.17214966 788.20214844 0.81970614]	[5.05965210e+02 7.83038696e+02 7.27292895e-01]	[4.98184814e+02 7.29119568e+02 6.80015326e-01]	[4.57192780e+02 8.98427979e+02 7.89746940e-01]	[4.39267792e+02 8.93366821e+02 8.03660035e-01]	[4.62268890e+02 8.70190491e+02 8.01804185e-01]
[441.89208984 295.58401489 0.92935592]	[444.34280396 339.10754395 0.9353022 ]	[380.27267456 339.0567627 0.88377464]	[364.77398682 449.48330688 0.82201582]	[359.7175293 544.50878906 0.91229302]	[508.4899292 339.11688232 0.85830289]	[524.01507568 446.95962524 0.83681798]	[539.27252197 546.92858887 0.87096524]	[454.54260254 531.54785156 0.69247526]	[410.993927 536.72027588 0.68084133]	[428.99346924 708.67803955 0.81259799]	[4.57133911e+02 8.59931091e+02 8.07812870e-01]	[498.13552856 526.4586792 0.70500529]	[516.13317871 705.95758057 0.82896411]	[500.82885742 729.14196777 0.81068337]	[434.08468628 280.20880127 0.87001759]	[459.59558105 280.14453125 0.92000872]	[416.16998291 275.00296021 0.74924159]	[475.11853027 272.37631226 0.81134897]	[4.93064148e+02 7.85540283e+02 7.82571435e-01]	[5.03284363e+02 7.75311157e+02 7.50242114e-01]	[4.93112885e+02 7.23937988e+02 6.17780685e-01]	[4.57202911e+02 8.98421875e+02 7.86567926e-01]	[4.39272644e+02 8.93364319e+02 8.04382324e-01]	[4.62261841e+02 8.70182861e+02 8.01774800e-01]
[441.90112305 295.58889771 0.92860812]	[444.35760498 339.12789917 0.93191904]	[380.28866577 339.07531738 0.87969208]	[364.76968384 449.51327515 0.82441938]	[359.72235107 544.5078125 0.91064501]	[508.50210571 339.13241577 0.85606277]	[524.01586914 446.96917725 0.83958632]	[539.27087402 546.93450928 0.87004358]	[454.56796265 531.53491211 0.69501853]	[411.03125 536.70593262 0.6807 ]	[429.00375366 708.68334961 0.81529605]	[4.57134033e+02 8.59989624e+02 8.08387458e-01]	[498.1456604 526.44750977 0.70763952]	[516.21014404 705.98822021 0.82654828]	[500.73742676 726.56445312 0.8383714 ]	[434.09909058 280.2093811 0.87100118]	[459.60931396 280.15643311 0.92092204]	[418.56167603 275.0189209 0.74445522]	[475.13806152 272.39358521 0.81467938]	[487.95672607 780.41558838 0.82150972]	[500.86721802 770.27105713 0.83310413]	[4.90510864e+02 7.16254761e+02 6.70300305e-01]	[4.59619904e+02 8.98432556e+02 7.80333221e-01]	[4.39292511e+02 8.93374390e+02 7.98668861e-01]	[4.62253082e+02 8.70216919e+02 8.06793690e-01]
[441.90530396 295.59173584 0.92802972]	[444.36169434 339.13082886 0.93131602]	[380.28961182 339.07565308 0.87976593]	[364.76980591 449.52352905 0.82422388]	[359.72122192 544.50708008 0.91025257]	[508.51055908 339.13809204 0.8546043 ]	[524.01782227 446.97134399 0.83960533]	[539.27386475 546.93634033 0.86998039]	[454.57678223 531.5491333 0.69490945]	[413.48547363 536.7230835 0.68049347]	[431.48376465 708.68267822 0.81590527]	[4.57143677e+02 8.59991516e+02 8.09563577e-01]	[498.15579224 526.46075439 0.7064231 ]	[516.21331787 705.98864746 0.82807517]	[500.74468994 726.58270264 0.84344137]	[434.10217285 280.21340942 0.87051058]	[459.61312866 280.15744019 0.92149746]	[418.55908203 275.02523804 0.74489665]	[475.14614868 272.39538574 0.81612104]	[487.97415161 780.38739014 0.82382482]	[500.87701416 770.25695801 0.84503096]	[4.90515411e+02 7.16291382e+02 6.75735652e-01]	[4.59618958e+02 8.98427429e+02 7.81200111e-01]	[4.39291901e+02 8.93371216e+02 8.00395966e-01]	[4.62263916e+02 8.70219666e+02 8.06856155e-01]
[441.92007446 295.59033203 0.92497212]	[444.37176514 339.13473511 0.92945957]	[380.29656982 339.0748291 0.87887883]	[364.77770996 449.51397705 0.82411766]	[359.72952271 544.52264404 0.90899551]	[508.51751709 339.14151001 0.85471272]	[524.01464844 446.96868896 0.8371619 ]	[539.26556396 546.93060303 0.86994505]	[454.59835815 534.09411621 0.69144189]	[413.52590942 539.23223877 0.68790913]	[431.53729248 708.72625732 0.81251383]	[4.57135559e+02 8.59997742e+02 8.04604530e-01]	[498.16577148 528.97296143 0.69681913]	[518.72198486 706.07592773 0.84718561]	[498.17825317 721.40167236 0.74549818]	[434.11578369 280.20480347 0.87231362]	[459.63397217 280.16207886 0.92448157]	[418.58355713 275.0043335 0.74230397]	[477.60421753 272.38339233 0.82048768]	[485.42498779 772.78894043 0.83253157]	[500.69387817 770.06500244 0.8026011 ]	[4.85476776e+02 7.08543213e+02 6.84519291e-01]	[4.59628448e+02 8.98430359e+02 7.77376056e-01]	[4.39300812e+02 8.93375549e+02 7.95997441e-01]	[4.62257599e+02 8.70224365e+02 7.95327425e-01]
[444.33746338 295.57577515 0.9184289 ]	[444.39831543 339.1505127 0.92380244]	[380.30187988 339.07113647 0.87776405]	[362.35009766 449.50738525 0.82724768]	[359.72390747 544.53314209 0.90389508]	[511.01763916 339.17196655 0.84839344]	[524.0135498 449.45925903 0.8400315 ]	[539.27264404 546.93572998 0.87102199]	[454.61697388 531.60681152 0.69313502]	[413.54870605 539.21453857 0.68707007]	[431.51864624 711.15124512 0.81336701]	[4.57147339e+02 8.59936035e+02 8.07454169e-01]	[498.17077637 528.97045898 0.69781458]	[518.70935059 706.06292725 0.85257685]	[493.07608032 718.82098389 0.7575075 ]	[436.57522583 280.20059204 0.87608868]	[459.66699219 280.14855957 0.9299863 ]	[418.61630249 275.00283813 0.75108159]	[477.66018677 272.37094116 0.82350439]	[482.86557007 770.25335693 0.89779627]	[498.14361572 767.6194458 0.79893088]	[482.90139771 706.08520508 0.77433419]	[4.59624084e+02 8.98411560e+02 7.78380454e-01]	[4.39309235e+02 8.93352295e+02 7.98588216e-01]	[4.62259521e+02 8.70170105e+02 7.82668769e-01]
[444.40081787 295.57733154 0.90900779]	[444.40093994 339.16033936 0.92220885]	[380.29071045 339.07620239 0.88023549]	[364.77206421 449.50259399 0.82406735]	[359.71633911 544.53240967 0.9040091 ]	[511.04199219 339.18551636 0.8468073 ]	[524.01727295 449.46676636 0.84076416]	[539.26782227 546.94952393 0.87055606]	[454.644104 531.60931396 0.69628662]	[413.59130859 539.19586182 0.68982965]	[431.48822021 711.22045898 0.80705035]	[4.57161255e+02 8.59934448e+02 8.10526848e-01]	[498.17510986 528.98773193 0.69849646]	[518.68231201 706.06903076 0.85671806]	[487.93011475 716.32244873 0.79199314]	[436.63418579 280.20974731 0.87986642]	[459.71273804 280.15719604 0.9332124 ]	[418.64956665 275.01211548 0.78739858]	[477.67715454 272.39837646 0.82287532]	[482.82159424 767.66046143 0.9231987 ]	[493.10983276 765.00946045 0.76815253]	[482.74960327 706.04370117 0.80772841]	[4.59630493e+02 8.98421997e+02 7.77450144e-01]	[4.41679596e+02 8.93360718e+02 7.95837164e-01]	[4.62270111e+02 8.70169250e+02 7.81296492e-01]
[444.41275024 295.59106445 0.90810478]	[444.41775513 339.16253662 0.91903085]	[380.31082153 339.06384277 0.87669051]	[362.34771729 449.50909424 0.82547802]	[359.67874146 544.47363281 0.91859913]	[511.07003784 339.19656372 0.84485978]	[524.01416016 449.44924927 0.84023851]	[539.26507568 546.96716309 0.86911207]	[454.63806152 531.61358643 0.69682735]	[413.59384155 539.20123291 0.6920144 ]	[431.52087402 711.1854248 0.81486881]	[4.57166351e+02 8.59924438e+02 8.13057363e-01]	[498.15518188 528.98632812 0.69734842]	[518.65100098 706.09289551 0.857862 ]	[485.44692993 713.71856689 0.8040148 ]	[436.65597534 280.22589111 0.87899411]	[459.73812866 280.19000244 0.93127054]	[418.67028809 275.00973511 0.81452262]	[477.7272644 272.42834473 0.83858967]	[480.35778809 767.58648682 0.92323554]	[4.87958710e+02 7.64943420e+02 7.55284071e-01]	[480.32034302 705.9418335 0.77676249]	[4.59639313e+02 8.98430115e+02 7.76859105e-01]	[4.41683746e+02 8.93367554e+02 7.95168757e-01]	[4.62268921e+02 8.70155090e+02 7.83734441e-01]
[444.42520142 295.59713745 0.90575421]	[444.43270874 339.16778564 0.91616285]	[380.32019043 339.05377197 0.87585551]	[362.33843994 449.50189209 0.82839173]	[359.64541626 544.50933838 0.91296244]	[511.08694458 339.20587158 0.84380823]	[524.01220703 449.43902588 0.8429333 ]	[539.26837158 546.97094727 0.86952001]	[454.6366272 531.56341553 0.69708622]	[413.57540894 536.70819092 0.68811142]	[431.54241943 711.22155762 0.81449413]	[4.57153839e+02 8.57446716e+02 8.15925062e-01]	[498.15365601 526.48797607 0.70066589]	[516.14599609 708.50158691 0.85280961]	[482.96810913 711.16650391 0.83395356]	[436.67630005 280.23382568 0.87996477]	[459.75427246 280.20632935 0.92955112]	[418.68081665 275.01724243 0.83018184]	[480.11712646 272.47283936 0.84938878]	[480.30984497 767.51721191 0.91015995]	[4.85423798e+02 7.62433105e+02 7.45641530e-01]	[480.2510376 703.46118164 0.75769174]	[4.59641510e+02 8.98434875e+02 7.77664900e-01]	[4.41686981e+02 8.93366272e+02 7.97440350e-01]	[4.62260559e+02 8.70132385e+02 7.84434140e-01]
[444.4335022 295.60629272 0.90387619]	[446.87982178 339.18972778 0.91093981]	[382.72317505 339.07156372 0.87140429]	[362.31887817 452.00354004 0.83284795]	[359.61911011 544.5010376 0.90901679]	[513.58648682 339.24038696 0.84210825]	[524.01782227 449.49215698 0.84032309]	[539.27545166 546.98162842 0.87033123]	[454.64013672 531.60858154 0.69438422]	[413.56997681 536.7388916 0.68716329]	[434.04754639 711.23638916 0.81736827]	[4.57140320e+02 8.57383118e+02 8.16795111e-01]	[498.15725708 528.99279785 0.69546396]	[516.14215088 708.49560547 0.8489207 ]	[482.83349609 711.19970703 0.85235995]	[436.68307495 280.24923706 0.87676281]	[459.76004028 280.22091675 0.92603344]	[418.69720459 275.03204346 0.82218504]	[480.13726807 272.49417114 0.85636705]	[480.21694946 767.55310059 0.89253175]	[4.82916595e+02 7.62461853e+02 7.45747089e-01]	[477.71490479 705.91247559 0.77103597]	[4.59636169e+02 8.98447083e+02 7.73161292e-01]	[4.41675781e+02 8.93366394e+02 7.92760730e-01]	[4.62255035e+02 8.67693909e+02 7.75774419e-01]
[446.89434814 295.63314819 0.89802331]	[446.8934021 339.20715332 0.90875196]	[382.7253418 339.09115601 0.87058187]	[362.29586792 452.03363037 0.8398211 ]	[359.59674072 546.93414307 0.89669281]	[513.59588623 339.25601196 0.84007806]	[524.01904297 449.5234375 0.83843571]	[539.27490234 546.99560547 0.86707646]	[454.62759399 534.13214111 0.69040483]	[413.55145264 539.22888184 0.6878497 ]	[434.09973145 713.73071289 0.81673765]	[4.57143738e+02 8.57406128e+02 8.14756989e-01]	[498.15048218 529.03027344 0.6871835 ]	[516.12744141 708.56121826 0.85559368]	[482.78067017 711.13250732 0.85823667]	[439.08813477 282.68862915 0.87852049]	[459.79290771 280.24713135 0.92293692]	[418.7300415 275.04421997 0.80380923]	[480.17086792 274.88217163 0.86130273]	[480.15853882 767.53106689 0.88521743]	[4.82822296e+02 7.62413391e+02 7.37583816e-01]	[477.68054199 703.46405029 0.74797326]	[4.59638336e+02 8.98447021e+02 7.73997903e-01]	[4.39309814e+02 8.93360657e+02 7.93149769e-01]	[4.62259460e+02 8.67702332e+02 7.74843276e-01]
[449.45632935 298.02975464 0.8890186 ]	[446.92428589 339.26086426 0.90021807]	[380.32757568 339.1505127 0.87108123]	[362.28930664 454.54318237 0.84130788]	[357.19699097 544.53063965 0.90603405]	[513.64508057 341.67877197 0.8351171 ]	[524.01464844 452.04492188 0.84488612]	[539.27301025 549.49621582 0.8484534 ]	[454.63671875 536.69940186 0.69402844]	[413.54000854 539.27459717 0.68851984]	[436.5652771 713.76422119 0.81494731]	[4.57151001e+02 8.57427368e+02 8.12553048e-01]	[498.17175293 531.61230469 0.68351948]	[513.66363525 708.67718506 0.85125327]	[482.73825073 711.15991211 0.84280574]	[439.13760376 282.7741394 0.87910616]	[462.18807983 282.73144531 0.91042078]	[418.76461792 275.10345459 0.79182589]	[480.2277832 274.90066528 0.86429721]	[477.61303711 767.50506592 0.8633154 ]	[4.80271667e+02 7.62408691e+02 7.47450411e-01]	[477.63363647 703.47259521 0.70567954]	[4.57217743e+02 8.98440063e+02 7.75712192e-01]	[4.39287720e+02 8.93355835e+02 7.97329545e-01]	[4.62271973e+02 8.70124146e+02 7.70980179e-01]
[449.48651123 298.0696106 0.88705027]	[446.93341064 339.27734375 0.89606732]	[380.33718872 339.16445923 0.86776483]	[362.27120972 454.58798218 0.84718925]	[357.17663574 544.53808594 0.9078989 ]	[513.65551758 341.69537354 0.83382368]	[524.00909424 452.06488037 0.84506691]	[539.27563477 549.5057373 0.85048193]	[454.62713623 539.19348145 0.69339335]	[413.51242065 539.30670166 0.68700355]	[436.62454224 713.70550537 0.81783438]	[4.57149536e+02 8.57461609e+02 8.07938218e-01]	[498.18453979 534.15087891 0.68473375]	[513.61676025 708.67303467 0.84447956]	[482.7387085 711.20513916 0.83300924]	[439.15512085 285.26708984 0.88250273]	[462.21316528 282.78381348 0.90672481]	[418.76760864 275.12561035 0.7929343 ]	[480.24481201 274.92687988 0.87098712]	[475.11691284 767.51751709 0.84841299]	[4.80215179e+02 7.62462708e+02 7.55174696e-01]	[4.77647339e+02 7.05907898e+02 6.99564993e-01]	[4.59617004e+02 8.98444214e+02 7.71553814e-01]	[4.39295319e+02 8.93358704e+02 7.95764804e-01]	[4.62271851e+02 8.70150146e+02 7.72481263e-01]
[449.5116272 298.12454224 0.88383973]	[446.95581055 339.29449463 0.89099884]	[382.73452759 339.16702271 0.86580658]	[362.28530884 454.62240601 0.85134894]	[357.15640259 546.94836426 0.90228117]	[516.11853027 341.72619629 0.83198625]	[524.00714111 452.01211548 0.83850259]	[539.28540039 547.06390381 0.85279417]	[454.63717651 539.23919678 0.69944882]	[413.5340271 541.77423096 0.69360352]	[436.69625854 716.32214355 0.81511587]	[4.57184875e+02 8.57415649e+02 8.18409801e-01]	[498.1796875 536.68249512 0.6893028 ]	[513.59619141 711.1427002 0.82806373]	[480.36676025 713.68988037 0.82434285]	[439.1618042 285.32684326 0.88662475]	[462.24176025 285.29193115 0.90600765]	[418.77215576 277.47805786 0.78183168]	[480.26602173 274.95547485 0.87419307]	[472.54699707 767.60888672 0.85293531]	[480.1456604 765.02148438 0.77404851]	[475.11566162 705.92437744 0.70773518]	[4.57220764e+02 8.98421448e+02 7.70265996e-01]	[4.39302032e+02 8.93336853e+02 7.95200944e-01]	[4.62294952e+02 8.67703735e+02 7.70327151e-01]
[452.00720215 298.1729126 0.88119847]	[449.42971802 341.67379761 0.8832801 ]	[382.76739502 339.18417358 0.8633908 ]	[362.28356934 454.62133789 0.85128939]	[357.15228271 546.97149658 0.89969254]	[516.13372803 341.75387573 0.83118057]	[524.00396729 452.02975464 0.84209049]	[539.27252197 549.52490234 0.84641868]	[454.61584473 539.28625488 0.70140702]	[413.53689575 541.80554199 0.69004953]	[439.09564209 721.3883667 0.83180833]	[4.57186737e+02 8.59922485e+02 8.13685894e-01]	[498.15270996 536.73022461 0.68896657]	[511.06262207 711.20111084 0.82134515]	[480.3600769 711.25689697 0.81791043]	[439.18203735 287.82345581 0.8900786 ]	[462.27182007 287.80010986 0.90330404]	[418.78536987 277.50158691 0.7799564 ]	[480.28533936 274.9914856 0.87226653]	[470.00445557 767.55444336 0.83665925]	[4.77671021e+02 7.65009766e+02 7.48767078e-01]	[4.75109589e+02 7.05928406e+02 6.94867730e-01]	[4.59631012e+02 8.98425110e+02 7.69476414e-01]	[4.39310699e+02 8.93338989e+02 7.91572630e-01]	[4.62296143e+02 8.70139038e+02 7.75913000e-01]
[452.00595093 298.20773315 0.87594151]	[449.44882202 341.72335815 0.87657768]	[382.77206421 339.2366333 0.86038315]	[362.27328491 457.07897949 0.85746312]	[357.14413452 546.99731445 0.89434385]	[516.15704346 341.81774902 0.82336575]	[524.00567627 452.03182983 0.841833 ]	[539.27612305 549.54858398 0.84542656]	[454.61206055 541.75134277 0.69970345]	[413.54086304 541.85083008 0.68869072]	[439.12020874 723.89117432 0.83801877]	[4.57183746e+02 8.57451477e+02 8.14648151e-01]	[498.14508057 539.23468018 0.68725383]	[511.0562439 711.24407959 0.81355065]	[480.32287598 716.30639648 0.80140829]	[439.19302368 287.87597656 0.8900466 ]	[462.26733398 287.85095215 0.90272152]	[421.1506958 277.56561279 0.77765405]	[480.28039551 275.02478027 0.87224889]	[467.49038696 767.65515137 0.84191358]	[477.67578125 767.52337646 0.77636999]	[472.57235718 706.02337646 0.70755792]	[4.59652893e+02 8.98431580e+02 7.70347416e-01]	[4.41686798e+02 8.93353088e+02 7.92493522e-01]	[4.62291748e+02 8.70112732e+02 7.71666884e-01]
[452.00549316 298.20858765 0.8763184 ]	[449.44400024 341.72164917 0.87648618]	[382.7718811 339.23687744 0.86069542]	[362.27148438 457.07659912 0.85738659]	[357.14093018 546.9979248 0.89443707]	[516.1541748 341.81304932 0.82335538]	[524.00964355 452.03866577 0.84191138]	[539.27600098 549.56573486 0.84285462]	[454.61114502 541.75006104 0.69938564]	[413.53952026 541.85186768 0.68791467]	[439.12283325 723.89117432 0.8384549 ]	[4.57189331e+02 8.57454224e+02 8.15582156e-01]	[498.14703369 539.22686768 0.68613744]	[511.04785156 711.25354004 0.81319624]	[480.31896973 716.29962158 0.80069345]	[439.19293213 287.87628174 0.88980973]	[462.26687622 287.85095215 0.9026888 ]	[421.15194702 277.56607056 0.77657855]	[480.27938843 275.02597046 0.87170804]	[467.48135376 767.64459229 0.84206152]	[477.66955566 767.5123291 0.77154958]	[4.72569794e+02 7.06016724e+02 7.04838276e-01]	[4.59650848e+02 8.98436768e+02 7.70046413e-01]	[4.41685699e+02 8.93355286e+02 7.93063641e-01]	[4.62295624e+02 8.70115784e+02 7.73760498e-01]
[449.52267456 300.64019775 0.86517167]	[449.48168945 341.78463745 0.86344451]	[382.77160645 339.2925415 0.85474718]	[362.25891113 457.13076782 0.86934191]	[357.13861084 547.04162598 0.89664572]	[516.16662598 344.29296875 0.8172248 ]	[524.01379395 454.60476685 0.85021466]	[539.23736572 552.13677979 0.82844073]	[454.58795166 541.79217529 0.70689571]	[413.55059814 541.88647461 0.69337851]	[439.14984131 723.98156738 0.85603476]	[4.57188629e+02 8.57447510e+02 8.15068662e-01]	[495.68688965 539.27075195 0.68492013]	[508.52514648 713.74615479 0.81745833]	[480.28469849 716.2789917 0.77566046]	[439.18756104 290.38653564 0.89301163]	[462.26449585 290.36590576 0.90395743]	[421.16201782 277.61676025 0.77498853]	[480.29266357 275.07333374 0.87402666]	[467.42971802 767.64105225 0.83631915]	[4.77611816e+02 7.67518188e+02 7.49112129e-01]	[4.7253830e+02 7.0602655e+02 6.5075171e-01]	[4.59650024e+02 8.98413208e+02 7.74657905e-01]	[4.41679169e+02 8.93338135e+02 7.96774030e-01]	[4.62298309e+02 8.70115662e+02 7.71513581e-01]
[452.03625488 300.69073486 0.85996568]	[449.50616455 344.25598145 0.85456949]	[382.78479004 341.71456909 0.84727997]	[362.25442505 457.16879272 0.87438142]	[357.12710571 549.53594971 0.88570982]	[516.17242432 344.33584595 0.81508839]	[524.00524902 457.07458496 0.85110414]	[539.26196289 552.11663818 0.83556283]	[454.59375 541.80285645 0.7093277 ]	[413.54580688 544.32763672 0.69932169]	[439.17123413 724.03759766 0.86655813]	[4.57186859e+02 8.57414368e+02 8.14962208e-01]	[495.69000244 539.28741455 0.69274354]	[508.52307129 713.73651123 0.81448549]	[480.26257324 721.42565918 0.78218436]	[439.23339844 292.89212036 0.90329272]	[462.27624512 290.43081665 0.91376209]	[421.19116211 277.68530273 0.81574422]	[480.27856445 275.1206665 0.87253803]	[464.94509888 770.08935547 0.84231156]	[475.15945435 767.64013672 0.77332073]	[4.70019165e+02 7.08540405e+02 6.67058110e-01]	[4.59664276e+02 8.95972107e+02 7.73749113e-01]	[4.41687103e+02 8.93331482e+02 7.96750307e-01]	[4.62285553e+02 8.67679810e+02 7.66537189e-01]
[452.04879761 300.75100708 0.85074425]	[451.99261475 344.34606934 0.8460955 ]	[382.80728149 341.7817688 0.83622992]	[362.2618103 459.59475708 0.88089406]	[357.11437988 549.5949707 0.88208044]	[516.16937256 346.8460083 0.81103426]	[524.01544189 457.16415405 0.86509627]	[539.25091553 557.19970703 0.83578575]	[454.57769775 541.78509521 0.71015078]	[413.53817749 541.90942383 0.70026803]	[439.18585205 726.44580078 0.87017936]	[4.57181335e+02 8.57441589e+02 8.12135279e-01]	[495.65512085 539.25524902 0.69257289]	[508.5038147 716.26702881 0.81322879]	[480.24414062 721.43066406 0.77273029]	[439.24203491 292.9758606 0.91911221]	[462.26473999 292.89306641 0.92181444]	[421.20355225 280.10662842 0.79755497]	[480.28591919 277.48162842 0.88334644]	[464.89852905 767.7010498 0.83124995]	[4.75114441e+02 7.67626831e+02 7.51746416e-01]	[4.70016022e+02 7.08554504e+02 6.54828548e-01]	[4.59678772e+02 8.95978088e+02 7.73221254e-01]	[4.41698639e+02 8.93347961e+02 7.95298636e-01]	[4.62280914e+02 8.70114624e+02 7.69150376e-01]
[452.03585815 303.20635986 0.84661818]	[449.51559448 346.8817749 0.8397736 ]	[382.78527832 344.26818848 0.82802284]	[362.24508667 459.65963745 0.89200068]	[357.09857178 552.12207031 0.87496829]	[516.15374756 349.37127686 0.80498588]	[524.01580811 457.22003174 0.86709899]	[539.21746826 559.79516602 0.85622346]	[454.58966064 541.87121582 0.71660089]	[413.53497314 544.40386963 0.70604414]	[439.21179199 726.50421143 0.872715 ]	[4.57180603e+02 8.57443481e+02 8.11818898e-01]	[495.67056274 541.76916504 0.70340425]	[508.51123047 716.31219482 0.81296545]	[480.16003418 724.03186035 0.7803598 ]	[439.24438477 293.02752686 0.92319989]	[462.25308228 292.95758057 0.93634617]	[421.16662598 280.15332031 0.81327289]	[480.29058838 277.56594849 0.88489223]	[464.92807007 770.13739014 0.81971067]	[4.75151093e+02 7.67689392e+02 7.60706842e-01]	[4.67494690e+02 7.08677795e+02 6.45367682e-01]	[4.59657196e+02 8.95979309e+02 7.71858215e-01]	[4.41683197e+02 8.93342285e+02 7.97418177e-01]	[4.62278442e+02 8.67709595e+02 7.71085799e-01]
[452.03765869 303.2611084 0.84418851]	[449.49029541 349.4331665 0.84088278]	[382.80050659 344.34802246 0.81830323]	[362.25027466 459.70852661 0.89542508]	[357.10314941 554.65093994 0.87657678]	[516.12493896 349.44036865 0.80237687]	[524.02923584 459.67883301 0.88192403]	[539.21124268 562.33081055 0.87432837]	[454.58602905 544.34191895 0.71495003]	[413.52990723 544.46520996 0.70272052]	[439.21246338 726.57318115 0.86807597]	[4.57180176e+02 8.57440979e+02 8.11107934e-01]	[495.66461182 541.83325195 0.70481324]	[508.50613403 718.8449707 0.8118031 ]	[480.16641235 726.44348145 0.77801263]	[439.24343872 295.45269775 0.93759787]	[462.2434082 293.01300049 0.94444132]	[421.15802002 280.22467041 0.79403466]	[480.28146362 277.61465454 0.87596959]	[464.89794922 770.13006592 0.80351335]	[4.75121887e+02 7.67693665e+02 7.41459787e-01]	[4.67490662e+02 7.08701782e+02 6.34646177e-01]	[4.59655304e+02 8.98430115e+02 7.70196140e-01]	[4.41677795e+02 8.93363098e+02 7.96584070e-01]	[4.62286194e+02 8.67701172e+02 7.62884378e-01]
[452.00946045 305.78146362 0.84008574]	[449.45791626 351.97177124 0.84719104]	[382.77938843 346.8757019 0.81931281]	[362.24755859 459.79776001 0.89432281]	[357.10427856 557.18444824 0.87529767]	[516.11566162 351.96737671 0.80463326]	[524.00805664 459.72442627 0.88856304]	[539.2130127 562.38616943 0.87878245]	[454.57330322 544.34008789 0.71860963]	[413.51550293 544.46008301 0.70411581]	[439.22418213 729.02600098 0.86335891]	[4.57181458e+02 8.57441223e+02 8.12288105e-01]	[495.6439209 541.83953857 0.70590073]	[508.48831177 718.89361572 0.81759369]	[480.14663696 726.59631348 0.79444277]	[439.2220459 295.52316284 0.94552511]	[462.22732544 295.45230103 0.95446581]	[421.14569092 282.67474365 0.80276453]	[480.2661438 277.64251709 0.87354684]	[464.89157104 770.20697021 0.80037045]	[4.75129822e+02 7.70100220e+02 7.54595935e-01]	[4.67452637e+02 7.13703064e+02 6.56618834e-01]	[4.59682068e+02 8.98416077e+02 7.74377227e-01]	[4.41702789e+02 8.93363159e+02 7.97084868e-01]	[4.62271820e+02 8.67698730e+02 7.62726545e-01]
[452.06567383 308.3765564 0.8431927 ]	[449.43865967 354.46588135 0.85736817]	[382.77099609 349.43237305 0.82411921]	[362.26287842 459.83428955 0.89063489]	[357.0802002 557.24816895 0.88222551]	[513.65460205 354.4513855 0.80948836]	[524.02459717 462.24493408 0.88836408]	[539.21356201 562.42614746 0.88233131]	[454.56719971 544.38110352 0.7136277 ]	[413.49972534 544.49645996 0.69775707]	[439.2286377 729.02581787 0.85973841]	[4.57173248e+02 8.57437622e+02 8.10365200e-01]	[495.65118408 541.87030029 0.70289916]	[508.47015381 721.36968994 0.81676805]	[477.73126221 726.65161133 0.78255379]	[439.23098755 295.65246582 0.95452911]	[462.24493408 295.54324341 0.96795899]	[421.15042114 282.77539062 0.80075723]	[480.26123047 277.67816162 0.86996001]	[4.64918091e+02 7.70215698e+02 7.62135804e-01]	[4.75144196e+02 7.70104614e+02 7.28975058e-01]	[4.67431396e+02 7.13774658e+02 6.28960967e-01]	[4.59684845e+02 8.98432922e+02 7.69405961e-01]	[4.41701141e+02 8.93373169e+02 7.92187095e-01]	[4.62264496e+02 8.67683228e+02 7.57853150e-01]
[452.06082153 310.97506714 0.8577826 ]	[446.93609619 354.56326294 0.880319 ]	[382.74920654 351.99868774 0.83792442]	[362.27160645 462.19689941 0.88980067]	[357.07226562 559.83337402 0.90143549]	[513.61627197 354.53079224 0.82175052]	[524.03570557 462.409729 0.87082827]	[539.18884277 564.83837891 0.87880027]	[452.04248047 544.50396729 0.70166451]	[408.47366333 547.03686523 0.68319076]	[439.2361145 729.12255859 0.84972399]	[4.57152252e+02 8.62486267e+02 8.00131321e-01]	[495.60092163 544.39770508 0.69954044]	[506.02819824 723.88989258 0.82917976]	[477.71832275 729.08410645 0.78242213]	[439.21618652 298.0418396 0.95535672]	[462.26165771 295.65463257 0.96936452]	[421.16140747 287.85968018 0.78450227]	[480.24316406 280.18658447 0.83302408]	[4.64919495e+02 7.72727356e+02 6.78378582e-01]	[4.75130310e+02 7.70210449e+02 6.62082374e-01]	[4.67430420e+02 7.18854858e+02 6.17087364e-01]	[4.59691986e+02 8.98445862e+02 7.65064478e-01]	[4.41698853e+02 8.93395996e+02 7.83834040e-01]	[4.62237518e+02 8.70189331e+02 7.56337821e-01]
[452.04110718 313.42147827 0.86688238]	[446.91195679 356.96038818 0.88676119]	[382.74041748 354.45977783 0.84521729]	[362.26104736 462.24078369 0.89258271]	[357.08560181 562.24676514 0.90557021]	[513.60534668 354.56118774 0.82423925]	[524.0355835 462.40655518 0.87188333]	[539.18011475 564.86254883 0.87488699]	[452.05474854 546.9453125 0.70130944]	[410.95669556 549.51641846 0.68222189]	[439.23126221 729.12054443 0.8525933 ]	[4.57128876e+02 8.59978271e+02 7.97322452e-01]	[495.60122681 544.40808105 0.6959604 ]	[506.012146 723.94067383 0.83615643]	[477.71450806 729.11279297 0.76558679]	[439.21032715 298.06741333 0.95548671]	[462.24694824 298.00698853 0.97009426]	[421.13308716 287.80361938 0.79500818]	[480.21533203 280.19506836 0.82163417]	[4.64938324e+02 7.72776428e+02 6.55145645e-01]	[4.75159698e+02 7.70245483e+02 6.42989576e-01]	[4.67443634e+02 7.21365601e+02 5.90096533e-01]	[4.59692230e+02 8.98444824e+02 7.66361237e-01]	[4.41690948e+02 8.93393677e+02 7.88003147e-01]	[4.62224426e+02 8.70149292e+02 7.49012709e-01]
[452.00231934 313.45874023 0.86643356]	[446.90774536 356.99072266 0.89547169]	[382.74707031 354.51123047 0.85121787]	[362.24224854 462.31900024 0.88797462]	[357.08740234 562.26483154 0.90799135]	[513.60864258 354.58599854 0.82712042]	[524.01794434 462.42611694 0.87244254]	[539.17626953 564.86340332 0.87492758]	[452.05935669 544.50061035 0.70479876]	[410.95718384 547.03582764 0.68461448]	[439.20733643 729.18737793 0.85131097]	[4.57104431e+02 8.57409851e+02 7.94219613e-01]	[495.59960938 544.39874268 0.70121092]	[508.48547363 723.9185791 0.8270393 ]	[480.15875244 729.13983154 0.79706931]	[439.1925354 298.09802246 0.95044845]	[462.22558594 298.02685547 0.96885574]	[421.13699341 290.35073853 0.7943604 ]	[480.19500732 280.22070312 0.81888956]	[4.64886963e+02 7.77890686e+02 6.87359154e-01]	[4.75118561e+02 7.72801331e+02 6.46271586e-01]	[4.67485840e+02 7.21419678e+02 6.23028755e-01]	[4.59692352e+02 8.98427979e+02 7.64862061e-01]	[4.41687012e+02 8.93376221e+02 7.85808623e-01]	[4.62215027e+02 8.67644165e+02 7.29650676e-01]
[449.49221802 313.50405884 0.87706113]	[446.88739014 357.02563477 0.90334344]	[382.7321167 354.56304932 0.85797226]	[362.24139404 462.41207886 0.88166243]	[357.10342407 562.29345703 0.91289991]	[513.5836792 356.97622681 0.82917964]	[524.00952148 464.84298706 0.86689723]	[539.16912842 564.88684082 0.87306082]	[452.03720093 546.95440674 0.70015407]	[410.94644165 549.52880859 0.67795908]	[439.15945435 731.69146729 0.83539778]	[4.57088226e+02 8.57442322e+02 7.86886513e-01]	[493.12023926 544.41638184 0.69515485]	[508.4803772 724.00628662 0.84694225]	[480.17443848 729.08673096 0.8061772 ]	[439.17047119 298.14529419 0.9413228 ]	[462.19674683 298.0708313 0.96367002]	[418.81335449 290.38986206 0.80550992]	[480.16174316 282.6867981 0.81241548]	[4.64900085e+02 7.80402283e+02 7.17680752e-01]	[4.75125031e+02 7.75258545e+02 6.55367911e-01]	[4.67479156e+02 7.18887024e+02 6.18213236e-01]	[4.59706055e+02 8.98431519e+02 7.67678022e-01]	[4.41690399e+02 8.93386047e+02 7.86314309e-01]	[4.59838837e+02 8.67675903e+02 7.21845627e-01]
[449.45526123 313.53793335 0.87957579]	[446.86749268 357.04187012 0.90889597]	[380.33343506 354.58505249 0.86155367]	[362.25280762 462.40689087 0.88207138]	[357.10870361 562.3293457 0.91662949]	[513.58007812 357.01702881 0.83678448]	[524.01184082 464.87969971 0.86098546]	[539.16760254 564.92626953 0.87298781]	[452.03210449 546.97717285 0.69880539]	[410.94174194 549.55999756 0.67632085]	[439.15432739 731.73498535 0.82461244]	[4.57100189e+02 8.59922485e+02 7.88523555e-01]	[493.11828613 544.43823242 0.69610757]	[508.51791382 726.41784668 0.85479897]	[480.13031006 729.18695068 0.80115193]	[439.15762329 298.17929077 0.93107927]	[459.85366821 298.10842896 0.96286184]	[418.80914307 290.418396 0.81089276]	[480.14761353 282.73403931 0.8150984 ]	[4.67410065e+02 7.82981262e+02 7.42332578e-01]	[4.77631805e+02 7.75367188e+02 6.73698127e-01]	[4.67433807e+02 7.21422180e+02 6.28988922e-01]	[4.59706085e+02 8.98423828e+02 7.74794340e-01]	[4.41697876e+02 8.93374268e+02 7.95376360e-01]	[4.59828766e+02 8.67686829e+02 7.31018901e-01]
[449.45062256 313.53845215 0.88221771]	[446.86779785 357.04852295 0.90866721]	[380.33459473 354.58712769 0.86097825]	[362.24807739 464.83724976 0.87295789]	[357.11108398 562.33776855 0.91815883]	[513.57806396 357.02835083 0.83733016]	[524.01019287 464.89224243 0.86010176]	[539.1730957 564.92388916 0.87422961]	[452.01934814 546.98181152 0.69676828]	[408.46768188 549.55895996 0.67417669]	[439.15093994 731.75238037 0.82198 ]	[4.57102661e+02 8.57449768e+02 7.92403102e-01]	[493.10217285 544.44445801 0.69362277]	[508.52853394 724.03582764 0.85152543]	[477.74743652 729.17785645 0.7993412 ]	[439.15612793 298.18255615 0.92956716]	[459.85147095 298.11376953 0.9615404 ]	[418.81185913 290.43197632 0.80843878]	[480.14718628 282.74655151 0.81306142]	[4.67423248e+02 7.82971863e+02 7.37516880e-01]	[4.77644592e+02 7.75350159e+02 6.73392773e-01]	[4.67419373e+02 7.21413147e+02 6.29524410e-01]	[4.59695526e+02 8.98424866e+02 7.74582505e-01]	[4.41697052e+02 8.93374451e+02 7.96353698e-01]	[4.62204224e+02 8.67681152e+02 7.32997060e-01]
[446.96871948 315.91506958 0.88447225]	[444.42340088 357.07714844 0.9138422 ]	[380.29238892 356.99282837 0.87344718]	[362.24264526 464.85845947 0.872679 ]	[357.09466553 562.39306641 0.92110258]	[513.56713867 357.06130981 0.84194839]	[524.00079346 464.92025757 0.8645432 ]	[539.17584229 564.94836426 0.86998218]	[451.9901123 547.00506592 0.69613904]	[408.45178223 549.57415771 0.67389762]	[439.13867188 734.26940918 0.82326418]	[4.57107117e+02 8.59926208e+02 7.92942405e-01]	[493.05914307 544.45172119 0.6921106 ]	[508.52853394 726.46417236 0.86371762]	[480.16156006 729.13238525 0.80047262]	[439.14508057 298.21420288 0.91997325]	[459.82553101 298.14932251 0.9585852 ]	[418.80505371 290.4263916 0.80843884]	[480.13851929 282.7711792 0.8153401 ]	[4.67475342e+02 7.82968994e+02 7.29447603e-01]	[4.77659546e+02 7.75353882e+02 6.66456103e-01]	[4.67464111e+02 7.21409363e+02 6.27640724e-01]	[4.59679871e+02 8.98450928e+02 7.73032188e-01]	[4.41688263e+02 8.93393555e+02 7.96666563e-01]	[4.62219574e+02 8.67706360e+02 7.37137198e-01]
[446.97158813 315.95040894 0.88657451]	[444.41110229 357.12728882 0.92100412]	[380.28756714 357.03878784 0.87993765]	[362.22232056 464.91513062 0.87090719]	[357.08981323 562.41790771 0.92260242]	[511.0904541 357.09985352 0.84610862]	[523.99511719 467.39627075 0.85161388]	[539.17529297 564.98651123 0.8680377 ]	[451.99362183 547.03649902 0.69414306]	[408.46984863 552.0925293 0.67219132]	[439.12042236 736.82562256 0.82317066]	[4.57095856e+02 8.57451294e+02 7.96317637e-01]	[493.05264282 544.48400879 0.68893397]	[511.07006836 726.43408203 0.85440052]	[480.20111084 729.22930908 0.83259106]	[439.14147949 298.26391602 0.91087896]	[459.81274414 298.16943359 0.95811099]	[418.80618286 292.97268677 0.81792945]	[480.12612915 285.27218628 0.8097918 ]	[4.69954102e+02 7.83044067e+02 7.57441521e-01]	[4.77707703e+02 7.77857849e+02 6.98396087e-01]	[4.67482056e+02 7.23945190e+02 6.78037345e-01]	[4.59679077e+02 8.98419495e+02 7.78462231e-01]	[4.41690735e+02 8.93372009e+02 8.02951396e-01]	[4.62211487e+02 8.67697571e+02 7.38515437e-01]
[446.93444824 315.99053955 0.89273041]	[444.41995239 357.1762085 0.9196583 ]	[380.28741455 357.08505249 0.88266397]	[362.21875 464.93521118 0.87241584]	[357.08514404 564.8213501 0.92060977]	[511.09460449 357.15533447 0.84887016]	[523.99597168 467.42999268 0.85117602]	[539.17382812 564.99737549 0.86878657]	[451.98751831 549.54992676 0.6917305 ]	[408.45657349 554.6270752 0.67251503]	[439.13317871 736.82867432 0.82419121]	[4.57103210e+02 8.59953308e+02 7.93652773e-01]	[493.06079102 546.97949219 0.68403786]	[513.56878662 726.42645264 0.85253984]	[480.23471069 731.64752197 0.83145088]	[439.11828613 300.65472412 0.90272045]	[459.7789917 298.21524048 0.95107001]	[418.78207397 293.01065063 0.82128346]	[477.73736572 287.79815674 0.81610453]	[4.69995911e+02 7.85507446e+02 7.50479877e-01]	[4.80136383e+02 7.80380310e+02 6.91848099e-01]	[4.70001740e+02 7.23997559e+02 6.78734303e-01]	[4.59650787e+02 8.98418945e+02 7.80941725e-01]	[4.39308746e+02 8.93366760e+02 8.08877707e-01]	[4.62222717e+02 8.70147705e+02 7.42788851e-01]
[446.90594482 316.03463745 0.89773774]	[444.43756104 357.20803833 0.91674173]	[380.31427002 357.10342407 0.87936509]	[362.21801758 467.39227295 0.86647958]	[357.07504272 564.85626221 0.92013884]	[511.09399414 357.19564819 0.84976989]	[523.99853516 467.43569946 0.84890568]	[539.18823242 565.01507568 0.86910653]	[451.99224854 552.12475586 0.6852178 ]	[408.45413208 557.19873047 0.67552948]	[439.13537598 739.37432861 0.82743305]	[4.57119507e+02 8.59947693e+02 8.00062656e-01]	[493.09088135 549.51928711 0.67568123]	[511.08587646 726.47161865 0.8535403 ]	[480.27978516 731.74102783 0.81474704]	[439.11209106 300.67880249 0.89957511]	[459.77325439 298.259552 0.94682026]	[418.8019104 295.42938232 0.82395923]	[477.7371521 290.38327026 0.82833731]	[4.75083496e+02 7.88028931e+02 7.60706544e-01]	[4.80245636e+02 7.80474731e+02 7.02417135e-01]	[4.72546356e+02 7.26475281e+02 6.58404529e-01]	[4.59639069e+02 8.98434448e+02 7.81240284e-01]	[4.39299805e+02 8.93366272e+02 8.10738087e-01]	[4.62243134e+02 8.70127319e+02 7.57262051e-01]
[446.91152954 316.07012939 0.89780605]	[444.44055176 359.56314087 0.9154408 ]	[380.32272339 357.12670898 0.87770975]	[362.20419312 467.42797852 0.86278009]	[357.08389282 564.89044189 0.91971034]	[511.09884644 357.22631836 0.84979665]	[524.00671387 467.46786499 0.84485769]	[539.21112061 565.04370117 0.86998284]	[452.03561401 554.66088867 0.68977273]	[410.95123291 557.25238037 0.6771428 ]	[439.16958618 741.92895508 0.83801711]	[4.57126190e+02 8.60012817e+02 7.96998382e-01]	[493.13543701 549.57501221 0.67540753]	[511.08798218 726.46032715 0.84709072]	[480.28387451 734.28045654 0.78673923]	[439.10696411 300.72518921 0.89345485]	[459.77386475 300.64505005 0.94392031]	[418.79660034 295.48388672 0.82041168]	[477.73052979 290.40167236 0.82328111]	[4.75143738e+02 7.88099731e+02 7.71310747e-01]	[4.80289764e+02 7.83028137e+02 7.13011384e-01]	[4.72568726e+02 7.26557190e+02 6.35201335e-01]	[4.59629791e+02 8.98450928e+02 7.77971923e-01]	[4.39296509e+02 8.93381409e+02 8.07366490e-01]	[4.62244568e+02 8.70182861e+02 7.61818826e-01]
[446.91781616 316.10440063 0.89903128]	[446.86264038 359.61730957 0.91591913]	[380.31634521 357.17858887 0.87908179]	[362.20999146 470.02856445 0.85410881]	[357.07980347 565.03179932 0.90661275]	[513.58007812 359.61950684 0.84979308]	[524.01733398 470.01858521 0.84996974]	[539.24627686 567.52459717 0.86636281]	[454.54516602 557.17755127 0.6916151 ]	[413.48318481 559.73748779 0.68180859]	[439.22717285 741.89471436 0.84043467]	[4.57123291e+02 8.59955811e+02 7.98234999e-01]	[495.63427734 552.08703613 0.67476696]	[513.58215332 726.55725098 0.85081196]	[482.70782471 734.21984863 0.76982999]	[439.10198975 300.75219727 0.88776547]	[459.79794312 300.69937134 0.93876499]	[418.76913452 295.50314331 0.83554506]	[480.12399292 292.9329834 0.83613276]	[4.75146210e+02 7.88027771e+02 7.12726712e-01]	[4.80281036e+02 7.80474182e+02 6.65341794e-01]	[4.75152313e+02 7.26515015e+02 6.38229609e-01]	[4.59632996e+02 8.98449524e+02 7.79293180e-01]	[4.39283234e+02 8.93375061e+02 8.09049010e-01]	[4.62254761e+02 8.70132568e+02 7.50041962e-01]
[446.96844482 316.11575317 0.89284217]	[444.43267822 359.64001465 0.91777641]	[380.30895996 357.2076416 0.88019145]	[362.22518921 470.00283813 0.85284805]	[357.07510376 565.03436279 0.90516198]	[513.56506348 359.65148926 0.84940392]	[524.01641846 470.01821899 0.84915286]	[539.25683594 567.5067749 0.87087363]	[454.55786133 557.21673584 0.69705427]	[413.50671387 559.77404785 0.69120377]	[439.22714233 741.92401123 0.84381032]	[4.57117157e+02 8.59980103e+02 7.95934498e-01]	[495.63589478 552.13708496 0.67679596]	[513.60943604 726.5871582 0.85118264]	[482.70578003 734.26153564 0.78525895]	[439.12908936 300.76831055 0.89057976]	[459.82571411 300.71112061 0.93788314]	[418.75930786 295.51068115 0.84383273]	[480.14065552 292.94494629 0.83809388]	[4.75147736e+02 7.88103271e+02 7.40162849e-01]	[4.80318207e+02 7.83016235e+02 6.83943748e-01]	[4.75156677e+02 7.26545593e+02 6.84659958e-01]	[4.59640564e+02 8.98456421e+02 7.83505917e-01]	[4.39292328e+02 8.93383423e+02 8.09514999e-01]	[4.62244537e+02 8.70140991e+02 7.53484666e-01]
[449.47915649 316.17379761 0.88925433]	[444.43835449 359.66082764 0.91689003]	[380.30279541 359.56866455 0.87960947]	[362.23452759 469.98928833 0.8518669 ]	[357.07644653 565.01849365 0.91028959]	[513.5690918 359.67678833 0.84971285]	[524.01293945 469.99740601 0.84769583]	[539.27374268 567.4854126 0.87705457]	[454.59347534 557.24285889 0.69765604]	[413.53662109 559.79681396 0.69746834]	[439.24377441 741.9407959 0.84300178]	[4.57116791e+02 8.59963989e+02 7.97722518e-01]	[495.67092896 554.66082764 0.67893881]	[513.56719971 726.58099365 0.84983385]	[480.37686157 734.3147583 0.77915359]	[439.14404297 303.25421143 0.88713586]	[459.85491943 300.76452637 0.92730069]	[418.74377441 295.55728149 0.85046369]	[480.15701294 292.93911743 0.84122616]	[4.75142761e+02 7.88142761e+02 7.43528187e-01]	[4.80320984e+02 7.85494690e+02 6.93166018e-01]	[4.75166626e+02 7.26592102e+02 6.84948266e-01]	[4.59648895e+02 8.98446655e+02 7.85661101e-01]	[4.39294373e+02 8.93377869e+02 8.12593222e-01]	[4.62233643e+02 8.70127563e+02 7.52117753e-01]
[451.99411011 318.53857422 0.88977706]	[446.88165283 359.68667603 0.91174865]	[380.31506348 359.59634399 0.87665695]	[362.25732422 470.00439453 0.84691978]	[357.08200073 564.99829102 0.91521913]	[513.6036377 359.70339966 0.84757167]	[524.00744629 469.97317505 0.85068345]	[539.28302002 567.47491455 0.87990975]	[454.59463501 557.26403809 0.70027238]	[413.54507446 559.8147583 0.70191669]	[439.2456665 741.9553833 0.84682113]	[4.57118195e+02 8.59922241e+02 7.98684776e-01]	[495.65591431 554.67590332 0.67884433]	[513.58886719 726.59594727 0.85233855]	[480.37557983 734.31036377 0.77835548]	[439.17410278 303.28811646 0.89029485]	[462.21606445 303.22213745 0.92169046]	[418.75415039 295.55911255 0.8433575 ]	[480.18151855 292.93582153 0.82946283]	[4.75140198e+02 7.88143555e+02 7.37384319e-01]	[4.80317780e+02 7.85497925e+02 6.87309980e-01]	[4.75158539e+02 7.26587585e+02 6.85061455e-01]	[4.59647400e+02 8.98438721e+02 7.84496009e-01]	[4.39297913e+02 8.93368286e+02 8.12365830e-01]	[4.62235870e+02 8.67686523e+02 7.45124698e-01]
[452.03439331 318.57009888 0.89082795]	[446.90960693 359.70101929 0.90857232]	[380.33581543 359.60534668 0.87123907]	[362.28198242 469.97790527 0.84289014]	[357.08087158 564.96142578 0.92353779]	[513.64129639 359.71975708 0.84711325]	[524.0168457 467.48721313 0.84902781]	[539.29278564 567.48272705 0.88143742]	[454.60427856 557.25494385 0.70071375]	[413.55108643 559.80584717 0.70306742]	[439.25137329 741.90484619 0.83775693]	[4.57112915e+02 8.57448364e+02 7.99943566e-01]	[495.67199707 554.67950439 0.68095607]	[513.57806396 726.56768799 0.84600633]	[480.37423706 736.83624268 0.77099109]	[439.19345093 305.77758789 0.88967431]	[462.24041748 303.26730347 0.91715086]	[418.78851318 295.57226562 0.83370441]	[480.21279907 292.93713379 0.83258528]	[4.75125305e+02 7.88184021e+02 7.34528840e-01]	[4.80319580e+02 7.85548767e+02 6.99793458e-01]	[4.75168213e+02 7.26638672e+02 6.78590178e-01]	[4.59658630e+02 8.98433533e+02 7.86441445e-01]	[4.39303406e+02 8.93369812e+02 8.13072026e-01]	[4.62235077e+02 8.67675903e+02 7.44548321e-01]
[452.0708313 318.57034302 0.89255106]	[446.93112183 359.69793701 0.90627414]	[382.72314453 359.587677 0.87039918]	[362.28530884 469.98660278 0.84272587]	[357.087677 564.96356201 0.92448276]	[516.12457275 359.72576904 0.84796268]	[524.03387451 467.50128174 0.84189135]	[539.30975342 567.49182129 0.87958604]	[454.60836792 557.24078369 0.69915706]	[413.54193115 559.79174805 0.70025426]	[439.27429199 741.90264893 0.83741736]	[4.57108704e+02 8.57438354e+02 8.00886214e-01]	[495.69238281 554.65869141 0.67995918]	[513.57220459 726.58654785 0.84838068]	[480.3793335 736.86108398 0.76455468]	[439.21151733 305.76345825 0.88976586]	[462.26733398 303.2649231 0.91759193]	[421.13372803 295.57962036 0.83143258]	[480.2454834 292.94567871 0.83383816]	[4.75134033e+02 7.88191895e+02 7.38760948e-01]	[4.80317169e+02 7.85558105e+02 7.02206373e-01]	[4.77635864e+02 7.26638916e+02 6.80649936e-01]	[4.59668365e+02 8.98418762e+02 7.89867461e-01]	[4.41676056e+02 8.93361511e+02 8.15858245e-01]	[4.62225006e+02 8.67661255e+02 7.43518114e-01]
[454.53704834 318.55712891 0.89463317]	[446.95059204 359.69616699 0.90456885]	[382.7243042 359.57745361 0.86870992]	[362.30764771 469.95462036 0.83795428]	[357.10647583 564.94543457 0.92842358]	[516.16357422 359.73617554 0.85037607]	[526.40905762 469.95953369 0.83580971]	[541.68463135 567.47790527 0.88279951]	[454.63143921 557.26159668 0.70170867]	[413.55566406 559.80853271 0.70276678]	[439.29064941 739.41223145 0.83538496]	[4.57128784e+02 8.59925781e+02 8.01282227e-01]	[498.1401062 554.68157959 0.68241668]	[511.10299683 726.60321045 0.84951007]	[480.36456299 736.86486816 0.76504183]	[439.22366333 303.29031372 0.89052278]	[462.28564453 303.25048828 0.91669351]	[421.16867065 295.5920105 0.83300436]	[480.26309204 292.96240234 0.83760053]	[4.75126038e+02 7.88187012e+02 7.37605691e-01]	[4.80297516e+02 7.85558899e+02 7.01462507e-01]	[4.77627563e+02 7.26647217e+02 6.76350713e-01]	[4.59693298e+02 8.95981201e+02 7.92054415e-01]	[4.41705963e+02 8.93357056e+02 8.17905724e-01]	[4.62226288e+02 8.67688904e+02 7.47651100e-01]
[452.08609009 318.55670166 0.89433163]	[446.96520996 359.69366455 0.90322942]	[382.73977661 359.57312012 0.86736941]	[362.30856323 469.95758057 0.83792275]	[357.10812378 564.94812012 0.92899114]	[516.17730713 359.73443604 0.851722 ]	[526.40960693 469.96035767 0.83513594]	[541.68347168 567.47625732 0.88231516]	[454.63253784 557.26513672 0.70198017]	[413.5557251 559.81158447 0.70315403]	[439.29089355 739.402771 0.83495837]	[4.57128021e+02 8.59923889e+02 8.00913632e-01]	[498.14138794 554.68676758 0.68296587]	[513.56256104 726.59594727 0.85014033]	[480.36303711 736.86968994 0.76592261]	[439.22314453 303.29135132 0.89044249]	[462.28265381 303.25012207 0.91702598]	[421.16799927 295.59783936 0.83090329]	[480.26034546 292.96105957 0.83705187]	[4.75126709e+02 7.88190918e+02 7.38202214e-01]	[4.80301117e+02 7.85561890e+02 7.03034043e-01]	[4.77628113e+02 7.26651123e+02 6.76472306e-01]	[4.59692780e+02 8.95978394e+02 7.92793810e-01]	[4.41705109e+02 8.93354797e+02 8.18622351e-01]	[4.62225067e+02 8.67690125e+02 7.46243358e-01]
[452.08084106 318.56973267 0.89422923]	[449.43515015 359.69519043 0.90150547]	[382.737854 359.57052612 0.86582696]	[362.32086182 469.99246216 0.83520174]	[357.1421814 564.93884277 0.92359018]	[516.22143555 359.7416687 0.85442942]	[526.43170166 469.96191406 0.82514209]	[541.68499756 567.50701904 0.87530482]	[457.0657959 559.71582031 0.70235944]	[413.56448364 559.80987549 0.70231652]	[439.31790161 736.84197998 0.8272987 ]	[4.57127411e+02 8.57457520e+02 8.04171622e-01]	[498.16702271 554.69750977 0.68705577]	[511.09197998 726.58795166 0.84920472]	[480.34008789 739.39489746 0.76596606]	[439.22506714 303.29983521 0.88913387]	[462.29165649 303.2723999 0.91467679]	[421.18490601 295.60845947 0.82074529]	[480.28933716 292.99530029 0.8468523 ]	[4.75160095e+02 7.90615723e+02 7.49802589e-01]	[4.80327881e+02 7.88004578e+02 7.22979665e-01]	[4.75161316e+02 7.29078674e+02 6.55406415e-01]	[4.59684906e+02 8.98414917e+02 7.93737650e-01]	[4.41703552e+02 8.93358154e+02 8.19884479e-01]	[4.62228119e+02 8.67678406e+02 7.51381636e-01]
[454.55114746 318.57748413 0.89792198]	[449.47561646 359.70117188 0.90026671]	[382.77835083 359.57098389 0.8625195 ]	[362.33615112 470.01895142 0.8315658 ]	[357.1635437 564.98962402 0.91600829]	[518.67254639 359.75302124 0.85799068]	[526.4788208 469.97528076 0.81716222]	[541.70233154 567.52471924 0.87315929]	[457.09402466 559.7265625 0.7078439 ]	[413.57858276 559.80981445 0.70311457]	[441.67248535 736.82452393 0.82690728]	[4.57142548e+02 8.57422974e+02 8.10422778e-01]	[498.20684814 557.19342041 0.69614691]	[511.08508301 726.59375 0.85216707]	[480.33517456 739.39434814 0.76650596]	[439.24334717 303.30535889 0.88839257]	[462.31958008 303.28479004 0.91086119]	[421.21517944 295.64810181 0.81210566]	[480.3097229 295.41217041 0.84684813]	[4.77615234e+02 7.90608582e+02 7.54523337e-01]	[4.80342804e+02 7.85604553e+02 7.27018952e-01]	[4.75160675e+02 7.29084229e+02 6.49703562e-01]	[4.59693787e+02 8.98415222e+02 7.97197342e-01]	[4.41713989e+02 8.93356445e+02 8.20900977e-01]	[4.62234039e+02 8.67643860e+02 7.55857229e-01]
[454.59555054 318.56930542 0.90501136]	[449.49432373 359.69924927 0.90033692]	[382.79858398 359.57769775 0.86042362]	[364.80453491 467.49575806 0.82238698]	[357.19284058 565.01080322 0.91282493]	[518.6730957 359.7492981 0.86020678]	[526.47796631 467.487854 0.81628639]	[541.70013428 567.52783203 0.87196529]	[457.10696411 559.74761963 0.71471101]	[416.01815796 562.26403809 0.71037245]	[441.66790771 736.79473877 0.82409179]	[4.57167419e+02 8.57430237e+02 8.09980810e-01]	[498.21051025 557.21282959 0.7002179 ]	[511.07147217 726.60095215 0.84804237]	[480.26791382 741.97106934 0.78202116]	[439.28234863 305.75488281 0.88885331]	[462.34094238 303.29168701 0.90729994]	[421.24414062 295.65090942 0.83031976]	[480.3321228 295.43222046 0.85210884]	[4.77588898e+02 7.90669067e+02 7.58513987e-01]	[4.80338562e+02 7.88050842e+02 7.48853147e-01]	[4.75099976e+02 7.29159241e+02 6.43337190e-01]	[4.59680817e+02 8.98419495e+02 7.95503974e-01]	[4.41711212e+02 8.93359070e+02 8.20267797e-01]	[4.62251556e+02 8.67657898e+02 7.54570663e-01]
[454.6156311 318.5737915 0.90739685]	[451.98898315 359.71343994 0.89661467]	[382.8253479 359.59082031 0.85774982]	[364.83673096 467.43084717 0.82505709]	[357.2199707 564.97076416 0.91758317]	[518.68560791 359.7734375 0.86063552]	[526.49346924 467.46884155 0.81887889]	[541.70928955 567.53027344 0.87227124]	[457.10348511 559.73944092 0.71600246]	[416.02987671 562.25750732 0.71365523]	[441.6897583 734.29064941 0.82374781]	[4.57180634e+02 8.57437927e+02 8.11364651e-01]	[498.19107056 557.20587158 0.6988017 ]	[511.09890747 726.5980835 0.84590971]	[480.28881836 741.98925781 0.77141339]	[439.29815674 303.29821777 0.88956338]	[462.3699646 305.76083374 0.89983487]	[421.25540161 295.63131714 0.83534276]	[480.37442017 295.48416138 0.85719681]	[4.75169373e+02 7.90689880e+02 7.49167800e-01]	[4.80344879e+02 7.88083130e+02 7.54577041e-01]	[4.75128235e+02 7.29165588e+02 6.14277124e-01]	[4.59679504e+02 8.98420227e+02 7.96017408e-01]	[4.41714508e+02 8.93356018e+02 8.19733262e-01]	[4.62256256e+02 8.67666260e+02 7.58018672e-01]
[454.60568237 318.59317017 0.90382606]	[452.04241943 359.71954346 0.89649695]	[385.29681396 359.58847046 0.85106415]	[364.86364746 467.40576172 0.82665467]	[359.57061768 564.99090576 0.91230392]	[518.71069336 359.78631592 0.86209267]	[526.50494385 467.49984741 0.81963164]	[541.71655273 567.5322876 0.87155992]	[457.12341309 559.73114014 0.71873915]	[416.04928589 559.82965088 0.71587121]	[441.6932373 736.8215332 0.82840991]	[4.57181519e+02 8.57428162e+02 8.10412705e-01]	[498.20410156 557.2052002 0.7021755 ]	[513.59643555 726.60296631 0.84659147]	[480.29003906 744.46356201 0.77273858]	[439.30307007 303.28768921 0.88565439]	[462.38674927 305.80215454 0.89534593]	[421.25985718 295.60586548 0.83167481]	[482.73959351 295.49981689 0.86001903]	[4.75156494e+02 7.90752991e+02 7.39866912e-01]	[4.80343140e+02 7.88157410e+02 7.56835043e-01]	[4.75118988e+02 7.29197754e+02 6.15183890e-01]	[4.59687195e+02 8.98421448e+02 7.94410169e-01]	[4.41721008e+02 8.93358521e+02 8.18195224e-01]	[4.62250366e+02 8.67653564e+02 7.53158450e-01]
[truncated: 336 more rows]
