# Supplementary material for: Evaluation of functional tests performance using a camera-based and machine learning approach
Source: PLoS One. 2023 Nov 3;18(11):e0288279. doi: 10.1371/journal.pone.0288279 (PMC10624324; doi:10.1371/journal.pone.0288279)
Supplement: S1 Data — This dataset includes all the extracted keypoints of movements and the associated features and statistics, which were used for the analyses presented in the main manuscript. (ZIP) [file pone.0288279.s001.zip › PLOS_data_28032023/original_movement_data/CSV/000021_SDT_P_crop.csv]

[441.82226562 192.88137817 0.94293529]	[457.11288452 264.70791626 0.86581892]	[395.56335449 259.59509277 0.85972965]	[375.0647583 362.29589844 0.87286758]	[362.29510498 459.59683228 0.87998712]	[516.16998291 269.83401489 0.81281585]	[523.83319092 375.03430176 0.87847668]	[526.47399902 464.83239746 0.86328828]	[446.89395142 441.86572266 0.71773165]	[408.40969849 441.855896 0.69730967]	[400.82736206 613.65222168 0.84860146]	[410.96728516 767.51586914 0.79689366]	[485.43182373 441.86456299 0.72059232]	[498.21243286 608.63195801 0.83357519]	[490.47946167 759.88500977 0.77241755]	[434.0284729 177.56564331 0.86943102]	[459.58483887 175.05258179 0.92713314]	[418.78317261 192.7739563 0.68184912]	[480.23843384 182.66629028 0.88841999]	[4.87968628e+02 7.93369080e+02 7.80075073e-01]	[505.97888184 790.72253418 0.81967944]	[4.82899139e+02 7.67689697e+02 7.31351793e-01]	[4.16099396e+02 7.93223328e+02 7.46852517e-01]	[3.98150024e+02 7.90723877e+02 7.66903639e-01]	[4.16162506e+02 7.72750183e+02 7.31527209e-01]
[441.82165527 192.88130188 0.94278228]	[457.11126709 264.7081604 0.86557043]	[395.56570435 259.59545898 0.86003608]	[375.07015991 362.29266357 0.87416184]	[362.29330444 459.59628296 0.8807376 ]	[516.16699219 269.83563232 0.81263262]	[523.83300781 375.03741455 0.87900424]	[526.47210693 464.83483887 0.86334532]	[446.89199829 441.87176514 0.71737605]	[408.40872192 441.86343384 0.69712943]	[400.82781982 613.63220215 0.84864962]	[410.97091675 767.51690674 0.79735512]	[485.43115234 441.86868286 0.72041756]	[498.20483398 608.6272583 0.83296323]	[490.48175049 757.39355469 0.77162504]	[434.02844238 177.56541443 0.8694737 ]	[459.58483887 175.05213928 0.92734659]	[418.78344727 192.77430725 0.68327022]	[480.2387085 182.66662598 0.88865978]	[4.87960846e+02 7.93347290e+02 7.84674227e-01]	[505.97171021 790.70715332 0.82234955]	[4.82902802e+02 7.67676392e+02 7.28968501e-01]	[4.16101685e+02 7.93222473e+02 7.46930957e-01]	[3.98155029e+02 7.90723022e+02 7.66465008e-01]	[4.16164581e+02 7.72751160e+02 7.31707156e-01]
[441.81588745 192.86961365 0.94251722]	[457.12365723 264.70617676 0.86807281]	[395.57617188 259.59613037 0.86127329]	[375.0958252 362.26806641 0.88226742]	[362.31274414 459.59783936 0.87864017]	[516.18505859 269.83111572 0.81312841]	[523.86169434 375.0456543 0.88002276]	[526.52111816 462.44619751 0.85680073]	[446.92562866 444.3092041 0.71243304]	[408.4382019 441.87277222 0.69393212]	[400.83569336 611.17150879 0.84763014]	[410.98242188 767.50158691 0.79376566]	[485.48410034 444.30764771 0.70825988]	[498.19839478 608.61828613 0.83392006]	[490.47900391 757.35931396 0.77267915]	[434.02133179 177.55784607 0.86941713]	[457.21765137 175.03964233 0.92707026]	[418.7835083 192.77867126 0.66354221]	[480.23910522 182.64213562 0.88669157]	[4.87961578e+02 7.93331421e+02 7.76556015e-01]	[505.96252441 790.69061279 0.8209697 ]	[4.82882355e+02 7.67630310e+02 7.24170804e-01]	[4.18602966e+02 7.93282043e+02 7.60953426e-01]	[3.98231171e+02 7.90782898e+02 7.82983124e-01]	[4.16125275e+02 7.72706604e+02 7.18652129e-01]
[441.81918335 192.86204529 0.94212198]	[457.13464355 264.71365356 0.87090188]	[395.57901001 259.60122681 0.86091173]	[375.09619141 362.30465698 0.87762511]	[362.33337402 459.62661743 0.88124108]	[516.20275879 269.84118652 0.81505662]	[523.87347412 375.03936768 0.87966573]	[526.55218506 462.42129517 0.85392356]	[446.94680786 444.30133057 0.71187288]	[408.45095825 441.87258911 0.69504869]	[400.83804321 611.14349365 0.85043776]	[410.98141479 765.02990723 0.78623319]	[487.94775391 441.87817383 0.7057206 ]	[498.19049072 608.60705566 0.83186281]	[488.02883911 757.37109375 0.77390391]	[434.02236938 177.55357361 0.87028074]	[457.21466064 175.03158569 0.92740506]	[418.78457642 192.77500916 0.64655668]	[480.23742676 180.15643311 0.88682896]	[4.87955109e+02 7.93325745e+02 7.78193712e-01]	[505.95645142 790.69146729 0.82256621]	[4.82879059e+02 7.67644287e+02 7.29752719e-01]	[4.18584839e+02 7.93229126e+02 7.61806667e-01]	[3.98207520e+02 7.90730530e+02 7.88623869e-01]	[4.16126373e+02 7.70230957e+02 7.19327748e-01]
[441.81958008 192.85186768 0.94350636]	[457.14199829 264.71405029 0.87257099]	[395.5894165 259.60687256 0.86113757]	[375.11929321 362.3057251 0.8793366 ]	[362.35357666 459.63729858 0.88200521]	[516.2088623 269.83795166 0.81509554]	[523.89117432 375.03097534 0.87997401]	[528.97546387 462.41311646 0.85489136]	[446.94833374 441.88040161 0.71246898]	[408.44699097 441.87176514 0.69704771]	[400.84451294 611.14428711 0.84799218]	[410.99862671 767.55255127 0.79029113]	[487.95230103 441.86447144 0.70761776]	[498.21298218 608.57299805 0.83760333]	[488.02371216 759.93322754 0.77402407]	[434.01797485 177.54711914 0.87195104]	[457.21316528 175.01837158 0.92872149]	[418.78335571 192.78128052 0.64169908]	[480.23876953 182.61064148 0.88252175]	[4.87974854e+02 7.93346375e+02 7.77429461e-01]	[505.96865845 790.71063232 0.8204059 ]	[4.82890533e+02 7.70081116e+02 7.29983747e-01]	[4.16144806e+02 7.93249512e+02 7.41747558e-01]	[3.98179993e+02 7.90761597e+02 7.61457503e-01]	[4.18580780e+02 7.72756470e+02 7.12765932e-01]
[441.82180786 192.84394836 0.94345856]	[457.15078735 264.71786499 0.87473685]	[395.58944702 259.61114502 0.86071187]	[377.50274658 362.31088257 0.88272226]	[364.77420044 459.64920044 0.88475353]	[516.22186279 269.8359375 0.81533176]	[523.9050293 375.02529907 0.87841594]	[529.01782227 462.41693115 0.84826159]	[446.93643188 441.85473633 0.71558571]	[408.43310547 441.85125732 0.70016837]	[400.85211182 611.10632324 0.84791672]	[410.99911499 767.54522705 0.79986513]	[487.94772339 441.83508301 0.71108055]	[498.21865845 608.5612793 0.84252298]	[490.48760986 759.9175415 0.77299803]	[434.01660156 177.54112244 0.87236571]	[457.21252441 175.00584412 0.9295302 ]	[418.78268433 192.77790833 0.63375503]	[480.23873901 180.15127563 0.88344574]	[4.87969604e+02 7.93336304e+02 7.78874815e-01]	[505.97033691 790.70819092 0.81898099]	[4.82909119e+02 7.70077026e+02 7.22791076e-01]	[4.16079712e+02 7.93218506e+02 7.41485655e-01]	[3.98134247e+02 7.90727295e+02 7.61563659e-01]	[4.18581787e+02 7.72774841e+02 7.39653647e-01]
[441.82080078 192.84185791 0.94322181]	[457.15081787 264.71774292 0.87480056]	[395.59509277 259.61074829 0.86151761]	[377.50549316 362.31866455 0.88179475]	[364.77386475 459.64706421 0.88438737]	[516.21783447 269.83636475 0.81551683]	[523.90789795 375.03179932 0.87877989]	[529.01812744 462.41159058 0.84851408]	[446.93737793 441.85211182 0.71561867]	[408.43179321 441.84823608 0.70040572]	[400.84912109 611.09387207 0.84883326]	[411.00723267 767.54498291 0.80053091]	[487.95150757 441.83331299 0.71045369]	[498.21331787 608.55981445 0.84248 ]	[490.49810791 759.88092041 0.77187556]	[434.01364136 177.53683472 0.8727622 ]	[457.21313477 175.00259399 0.9302932 ]	[418.78085327 192.77928162 0.630014 ]	[480.23995972 180.15519714 0.88386947]	[4.87961121e+02 7.93327393e+02 7.80965984e-01]	[505.96777344 790.70019531 0.81845754]	[4.82920197e+02 7.67692871e+02 7.20797896e-01]	[4.16071381e+02 7.93212952e+02 7.37662196e-01]	[3.98130005e+02 7.90722290e+02 7.59259999e-01]	[4.18590912e+02 7.72776428e+02 7.42492497e-01]
[441.82321167 192.83679199 0.94227433]	[457.1477356 264.7204895 0.87357253]	[395.58926392 259.61486816 0.86034203]	[377.51953125 362.31021118 0.88421601]	[364.81689453 459.62020874 0.87620342]	[516.22314453 269.83511353 0.81585097]	[523.91766357 375.0128479 0.87492919]	[529.02630615 462.41342163 0.84798151]	[446.93783569 441.84207153 0.71592277]	[408.43634033 441.84121704 0.7008146 ]	[400.85498047 611.10650635 0.84753168]	[411.02148438 767.54852295 0.79371166]	[487.94680786 441.82583618 0.71097893]	[498.2147522 608.55889893 0.843844 ]	[490.49481201 759.86682129 0.77296954]	[434.01620483 177.53634644 0.8730917 ]	[457.21270752 174.99679565 0.93123734]	[418.78289795 192.78593445 0.64822626]	[480.23858643 180.14738464 0.88549256]	[4.87953430e+02 7.93343628e+02 7.82826781e-01]	[505.95535278 790.70629883 0.82325417]	[4.82909088e+02 7.67675659e+02 7.26892650e-01]	[4.16066833e+02 7.93279419e+02 7.48203933e-01]	[3.98098267e+02 7.90757263e+02 7.73488760e-01]	[4.18621338e+02 7.72755310e+02 7.37821579e-01]
[441.81628418 192.8236084 0.94014823]	[457.15307617 264.70877075 0.87616646]	[395.58724976 259.60525513 0.86104017]	[377.54083252 362.2951355 0.89035892]	[364.84857178 459.59793091 0.86937416]	[518.65576172 269.82290649 0.81721938]	[523.92156982 375.04348755 0.87825269]	[529.02709961 462.39376831 0.85079825]	[446.93792725 441.86386108 0.71477818]	[408.43862915 441.86703491 0.69816625]	[400.85317993 611.10620117 0.84820712]	[410.98519897 767.55273438 0.79443687]	[487.95367432 441.84246826 0.71034861]	[498.21575928 608.56274414 0.84472817]	[490.48825073 759.87353516 0.77307767]	[434.01226807 177.52838135 0.8743149 ]	[457.20529175 174.98786926 0.93193138]	[418.78863525 192.79368591 0.64903212]	[480.24395752 182.61471558 0.88600373]	[4.87952576e+02 7.93352051e+02 7.83723831e-01]	[505.96307373 790.70880127 0.82232791]	[4.82904846e+02 7.67685913e+02 7.27214396e-01]	[4.16096375e+02 7.93305786e+02 7.59491444e-01]	[3.98119873e+02 7.90785767e+02 7.76482522e-01]	[4.18581818e+02 7.72766479e+02 7.26154208e-01]
[441.82598877 192.81735229 0.93854034]	[457.1479187 262.25094604 0.87726319]	[395.58123779 259.60211182 0.86111271]	[377.55145264 362.34042358 0.88431251]	[367.37393188 459.61038208 0.8585391 ]	[518.66522217 267.36096191 0.81857318]	[523.92138672 375.03543091 0.87662053]	[529.01373291 462.38626099 0.8527112 ]	[446.93374634 444.3132019 0.71107697]	[408.42984009 444.30795288 0.69591635]	[400.84915161 611.10498047 0.8478108 ]	[410.96636963 767.54608154 0.79442489]	[487.96554565 441.87203979 0.70635951]	[498.21838379 608.57836914 0.84200424]	[490.49636841 759.8684082 0.77184629]	[434.02386475 177.53102112 0.87490004]	[457.2076416 174.98214722 0.93197685]	[418.79647827 192.79942322 0.65856731]	[480.23977661 180.15493774 0.88761121]	[4.87962677e+02 7.93332825e+02 7.84523487e-01]	[505.96734619 790.69708252 0.82447469]	[4.82905334e+02 7.67683777e+02 7.23246336e-01]	[4.16128448e+02 7.93334351e+02 7.72211432e-01]	[3.98130005e+02 7.90807007e+02 7.85265744e-01]	[4.16157196e+02 7.72754883e+02 7.23667979e-01]
[441.82199097 192.81929016 0.93939155]	[457.14205933 262.24328613 0.87641865]	[395.57339478 259.59649658 0.8603791 ]	[377.56488037 364.77120972 0.88437116]	[369.90475464 457.20425415 0.85022849]	[518.66601562 267.35476685 0.81877458]	[523.92376709 375.03588867 0.87602025]	[529.00158691 462.37081909 0.85467499]	[446.92086792 444.35144043 0.70977908]	[408.40527344 444.3404541 0.69642961]	[400.85229492 611.12115479 0.84643811]	[410.94750977 767.55096436 0.79508865]	[487.95220947 444.32400513 0.70452452]	[498.2098999 608.56469727 0.84267116]	[490.49295044 759.89093018 0.77214813]	[434.0184021 177.53071594 0.87413633]	[457.20721436 174.98323059 0.93197793]	[418.79663086 192.80157471 0.66139877]	[480.2416687 182.61779785 0.88810641]	[4.87970703e+02 7.93340454e+02 7.80977607e-01]	[505.97485352 790.70233154 0.82025617]	[4.82900726e+02 7.67702332e+02 7.22230196e-01]	[4.16128601e+02 7.93356384e+02 7.64195263e-01]	[3.98127747e+02 7.90824524e+02 7.75685012e-01]	[4.16134857e+02 7.72757507e+02 7.22497225e-01]
[441.82064819 192.80905151 0.93707752]	[457.13418579 262.24273682 0.87476242]	[395.56478882 259.59863281 0.85781831]	[377.58319092 362.35055542 0.8870663 ]	[369.98013306 459.62011719 0.8627038 ]	[518.66668701 267.35736084 0.81846136]	[523.91937256 375.03491211 0.87565058]	[528.99157715 462.35513306 0.85844147]	[446.92593384 444.3598938 0.710747 ]	[408.41442871 444.36456299 0.69681478]	[400.85177612 611.11077881 0.84749341]	[410.9498291 767.55529785 0.79639268]	[487.96673584 444.3215332 0.70446658]	[498.22689819 608.55041504 0.84815598]	[490.49710083 759.89007568 0.77191389]	[434.01779175 177.5189209 0.87559074]	[457.20495605 174.97628784 0.93245053]	[418.79458618 192.79096985 0.66679013]	[480.23928833 182.61933899 0.88737303]	[4.87979492e+02 7.93338806e+02 7.82119215e-01]	[505.97998047 790.7020874 0.82138121]	[4.82899109e+02 7.67701965e+02 7.22375631e-01]	[4.16137756e+02 7.93353699e+02 7.64891744e-01]	[3.98131195e+02 7.90823059e+02 7.76259422e-01]	[4.16130341e+02 7.72768372e+02 7.22147226e-01]
[441.8263855 192.80450439 0.93661618]	[457.13018799 262.2258606 0.87541991]	[395.5614624 259.59368896 0.85746455]	[377.59597778 362.3114624 0.89143604]	[372.4850769 459.61569214 0.86315107]	[518.65863037 267.337677 0.81762576]	[523.9173584 375.06259155 0.88252139]	[528.97955322 462.35220337 0.86235684]	[446.93865967 444.31539917 0.71124047]	[408.42379761 444.31750488 0.69889516]	[400.83813477 611.09118652 0.8505733 ]	[410.94119263 767.5682373 0.79607457]	[487.97103882 441.86587524 0.70529407]	[498.23135376 608.56390381 0.84677285]	[490.50863647 759.93005371 0.76973265]	[434.03128052 177.51686096 0.87804025]	[457.21810913 174.98078918 0.93515956]	[418.79608154 192.79133606 0.67339945]	[480.24108887 182.661026 0.88570273]	[4.87984741e+02 7.93342834e+02 7.78083265e-01]	[505.98922729 790.71203613 0.820418 ]	[4.82903168e+02 7.70090454e+02 7.18397975e-01]	[4.18576813e+02 7.95784485e+02 7.56540298e-01]	[3.98155304e+02 7.93219666e+02 7.65668809e-01]	[4.16122742e+02 7.72784546e+02 7.17270672e-01]
[441.88504028 192.81446838 0.92543387]	[457.11486816 262.2258606 0.87255228]	[395.55465698 259.6071167 0.85593617]	[377.58969116 362.30099487 0.89075178]	[372.52896118 459.67324829 0.87997556]	[516.22528076 267.31832886 0.81674117]	[523.91131592 374.99981689 0.87428635]	[528.97039795 462.34326172 0.86446083]	[446.93215942 444.33078003 0.71332562]	[408.40652466 444.34225464 0.70013815]	[400.83621216 611.09161377 0.85156024]	[410.94650269 767.57757568 0.7978723 ]	[487.97872925 441.8661499 0.70756596]	[498.23092651 608.5657959 0.84872055]	[490.50744629 759.9307251 0.77060652]	[434.09616089 177.50985718 0.88282484]	[459.63522339 174.98660278 0.94492626]	[418.78720093 192.76521301 0.77866769]	[480.23690796 182.66860962 0.88699591]	[4.87970947e+02 7.93342773e+02 7.80403376e-01]	[505.97860718 790.71282959 0.82269591]	[4.82907715e+02 7.70084595e+02 7.20439494e-01]	[4.18577087e+02 7.95811218e+02 7.51296222e-01]	[3.98158478e+02 7.93242798e+02 7.59672105e-01]	[4.16128479e+02 7.72789062e+02 7.24310279e-01]
[444.31256104 192.8026123 0.91489291]	[457.11190796 262.22640991 0.87297487]	[395.55148315 259.61050415 0.85551167]	[377.61740112 362.25115967 0.89370137]	[374.98632812 459.67184448 0.88712597]	[516.21289062 267.30578613 0.81750911]	[523.90222168 374.98562622 0.87266266]	[526.54956055 462.35293579 0.86510742]	[449.42773438 441.8755188 0.70778304]	[410.94625854 441.88287354 0.69746906]	[400.84249878 611.06274414 0.85224944]	[410.96176147 767.5960083 0.79833293]	[488.00042725 441.8387146 0.70816612]	[498.20703125 608.55389404 0.84647816]	[490.50314331 762.42541504 0.7712 ]	[436.59213257 177.48440552 0.89295977]	[459.69039917 174.99150085 0.95229393]	[421.16134644 190.35112 0.78151524]	[480.24581909 182.68203735 0.88609487]	[4.87960999e+02 7.93340027e+02 7.80913711e-01]	[505.97302246 790.71563721 0.82243556]	[4.82916748e+02 7.70112488e+02 7.22953141e-01]	[4.16115448e+02 7.93354675e+02 7.29229629e-01]	[3.98136902e+02 7.90834656e+02 7.47219145e-01]	[4.16150146e+02 7.72804565e+02 7.22319305e-01]
[446.8762207 192.77624512 0.88498145]	[457.09365845 262.2456665 0.86718822]	[395.53726196 259.63000488 0.85124213]	[377.63067627 362.29696655 0.8864823 ]	[375.0760498 459.72338867 0.90142465]	[516.17150879 267.2840271 0.81687009]	[523.88824463 372.54971313 0.87192881]	[526.5335083 462.31802368 0.8737241 ]	[449.43560791 441.8767395 0.70339787]	[410.97396851 444.31588745 0.69305605]	[400.82901001 608.63183594 0.85590518]	[408.42202759 765.07092285 0.79039538]	[487.97949219 441.82583618 0.70575064]	[498.19900513 608.5413208 0.84945798]	[490.50408936 762.43701172 0.77302825]	[439.10617065 175.06694031 0.92658645]	[459.83178711 175.02024841 0.96066767]	[421.24017334 190.32363892 0.85624373]	[480.27374268 187.79685974 0.90106124]	[4.87971436e+02 7.93349854e+02 7.83679724e-01]	[505.97952271 790.72662354 0.82350796]	[4.82907593e+02 7.70123657e+02 7.28618085e-01]	[4.16052826e+02 7.90831116e+02 7.75697529e-01]	[3.98104889e+02 7.90702576e+02 7.86248207e-01]	[4.16109070e+02 7.70295166e+02 7.38018215e-01]
[446.95159912 190.38748169 0.87362379]	[457.08483887 262.25436401 0.86408561]	[395.53497314 259.63446045 0.8498975 ]	[377.65298462 362.34378052 0.88121337]	[375.09481812 459.72323608 0.90496999]	[516.13342285 267.27484131 0.81285709]	[523.86987305 374.978302 0.87464118]	[526.52642822 462.30477905 0.87787193]	[449.42736816 441.86129761 0.70452911]	[410.96511841 441.88024902 0.69295925]	[400.83087158 608.61676025 0.85733795]	[408.40817261 764.96032715 0.78288305]	[487.97512817 441.80682373 0.70595157]	[498.19580078 608.50030518 0.85338831]	[490.51211548 759.93518066 0.77098954]	[439.18865967 175.02059937 0.95473403]	[462.21850586 175.02293396 0.96451944]	[421.29006958 187.81797791 0.85425311]	[480.30078125 187.81813049 0.90175372]	[4.87965149e+02 7.93357910e+02 7.83325195e-01]	[505.97094727 790.72674561 0.8243956 ]	[4.82907837e+02 7.70084045e+02 7.21629560e-01]	[416.09411621 790.76861572 0.79766059]	[398.14239502 790.64898682 0.80613667]	[4.16059692e+02 7.70187195e+02 7.37598062e-01]
[446.95413208 190.38851929 0.87365425]	[457.07873535 262.25500488 0.86288708]	[395.52749634 259.63885498 0.84802616]	[377.65380859 362.3302002 0.88400102]	[375.09402466 459.72396851 0.90503657]	[516.13409424 267.27392578 0.81278002]	[523.87115479 374.96957397 0.87301576]	[526.52752686 462.30322266 0.87781358]	[449.42663574 441.86444092 0.70389193]	[410.96179199 441.88201904 0.69209075]	[400.83502197 608.6237793 0.85578132]	[408.41070557 764.97619629 0.78363121]	[487.97662354 441.80947876 0.70537484]	[498.20184326 608.53186035 0.85107118]	[490.50769043 759.9274292 0.77058876]	[439.18951416 175.02278137 0.95518488]	[462.21853638 175.02377319 0.96487749]	[421.28689575 187.82116699 0.85509789]	[480.29882812 187.81492615 0.90076911]	[4.87958588e+02 7.93357239e+02 7.83699393e-01]	[505.96511841 790.72595215 0.82445353]	[4.82905640e+02 7.70078430e+02 7.21156657e-01]	[416.1015625 790.78076172 0.79451656]	[398.14718628 790.66162109 0.80477571]	[4.16059448e+02 7.70202271e+02 7.35429883e-01]
[449.51184082 190.40118408 0.8731696 ]	[454.65164185 262.23690796 0.85942262]	[395.52059937 259.63360596 0.84687805]	[377.65603638 362.31665039 0.8861022 ]	[375.10229492 459.7338562 0.90355873]	[516.1138916 264.79299927 0.81246096]	[523.86761475 374.97442627 0.87502098]	[526.5168457 462.30279541 0.87979531]	[449.43310547 441.84893799 0.70543128]	[410.97467041 441.86352539 0.69431549]	[400.84130859 611.06854248 0.85236281]	[408.42590332 765.03820801 0.78891218]	[487.97570801 441.79934692 0.70826167]	[498.19851685 608.53149414 0.85064429]	[490.50756836 759.94232178 0.77183467]	[439.26132202 175.01332092 0.96034503]	[462.30203247 175.04476929 0.95986116]	[421.30627441 187.7850647 0.8550548 ]	[480.35525513 190.30038452 0.90714329]	[4.87958435e+02 7.93361633e+02 7.83448040e-01]	[505.96490479 790.73065186 0.82483292]	[4.82912354e+02 7.70084229e+02 7.22389936e-01]	[4.16064056e+02 7.93225464e+02 7.80379951e-01]	[398.10745239 790.71374512 0.7945593 ]	[4.16087067e+02 7.70260742e+02 7.41047561e-01]
[449.51239014 190.40151978 0.87315387]	[454.65158081 262.2348938 0.8597275 ]	[395.51947021 259.63375854 0.84658146]	[377.65725708 362.32620239 0.88420522]	[375.09963989 459.73196411 0.9028511 ]	[516.11413574 264.79006958 0.81269848]	[523.86907959 372.54821777 0.87215149]	[526.52020264 462.2996521 0.8789432 ]	[449.43087769 441.84896851 0.70558059]	[410.97198486 441.86801147 0.69456887]	[400.83999634 611.06451416 0.85289824]	[408.42459106 765.01226807 0.78604412]	[487.97186279 441.7963562 0.70897591]	[498.19442749 608.54321289 0.8486495 ]	[490.50918579 759.94293213 0.77157557]	[439.2616272 175.01306152 0.96046251]	[462.30267334 175.0448761 0.95993978]	[421.30685425 187.78646851 0.85507965]	[480.35668945 190.3019104 0.90751708]	[4.87962158e+02 7.93358276e+02 7.82303691e-01]	[505.96838379 790.72979736 0.82446814]	[4.82911987e+02 7.70088013e+02 7.22319722e-01]	[4.16078613e+02 7.90833862e+02 7.83584237e-01]	[398.12069702 790.69781494 0.79905051]	[4.16077240e+02 7.70235779e+02 7.37825274e-01]
[454.55957031 190.40150452 0.87907881]	[454.61608887 262.21777344 0.85740018]	[395.49719238 259.61148071 0.84421664]	[377.64642334 364.77175903 0.88032901]	[375.10510254 459.73641968 0.9049477 ]	[513.65838623 264.79229736 0.81252152]	[523.85113525 375.0218811 0.87831891]	[526.46655273 462.32772827 0.88725722]	[446.94366455 441.83013916 0.71106201]	[410.94366455 441.85006714 0.69324541]	[400.84979248 608.60748291 0.85442305]	[410.95605469 765.01434326 0.78299743]	[485.47637939 441.78097534 0.71829402]	[498.19741821 608.52532959 0.85098553]	[490.50799561 759.8972168 0.7705633 ]	[441.69848633 175.01679993 0.95610243]	[462.39031982 175.07192993 0.93254375]	[421.35134888 185.23852539 0.84842271]	[482.70730591 190.33302307 0.90366548]	[4.87951324e+02 7.93351135e+02 7.81449437e-01]	[505.96420288 790.7220459 0.82388175]	[4.82911987e+02 7.67693848e+02 7.19578981e-01]	[4.16109772e+02 7.93243958e+02 7.85291493e-01]	[398.15182495 790.72198486 0.80220109]	[4.16130981e+02 7.70231079e+02 7.46983528e-01]
[457.12698364 192.76747131 0.90315574]	[454.58425903 262.20550537 0.85461336]	[395.49719238 259.59170532 0.84730119]	[377.58859253 364.77331543 0.88299501]	[375.10241699 459.73748779 0.90453291]	[513.63183594 264.7928772 0.81258368]	[523.82141113 372.50445557 0.86781055]	[526.44470215 462.34307861 0.88861161]	[446.91091919 441.84439087 0.71261984]	[408.45135498 441.86199951 0.69436818]	[400.84997559 611.06298828 0.84984851]	[411.0039978 764.97180176 0.77272457]	[485.45162964 441.79855347 0.72330314]	[498.21408081 608.53668213 0.85332 ]	[490.49200439 759.87408447 0.77053404]	[441.7923584 175.01742554 0.95145154]	[464.87799072 175.0717926 0.91235483]	[421.36477661 182.69935608 0.85377669]	[482.75561523 190.29922485 0.87758934]	[4.87949554e+02 7.93361877e+02 7.79076099e-01]	[505.96084595 790.71868896 0.82513911]	[4.82882294e+02 7.67671570e+02 7.24261761e-01]	[4.18614594e+02 7.93342041e+02 7.72358060e-01]	[398.19989014 790.79626465 0.79127359]	[4.16142181e+02 7.70162170e+02 7.22052634e-01]
[457.17565918 192.79940796 0.91629517]	[454.584198 262.1993103 0.85515028]	[393.06988525 259.58633423 0.84622234]	[377.55679321 362.32641602 0.88252133]	[375.08511353 459.71170044 0.90243334]	[513.62927246 264.79519653 0.81198031]	[523.81420898 372.50814819 0.86934847]	[526.43609619 462.38876343 0.88418913]	[446.91201782 441.82788086 0.71675509]	[408.45578003 441.85638428 0.69815642]	[400.84417725 608.60119629 0.85504377]	[411.01950073 764.97033691 0.77460217]	[485.44967651 441.77502441 0.72661269]	[498.21682739 608.53314209 0.85473084]	[490.49282837 759.88824463 0.77175426]	[441.83444214 175.04467773 0.94085562]	[464.92398071 175.09617615 0.89601672]	[421.37835693 182.66212463 0.85529131]	[482.80096436 190.28318787 0.87827075]	[4.87953461e+02 7.93357605e+02 7.81276405e-01]	[505.96697998 790.71624756 0.82614744]	[4.82884369e+02 7.67685425e+02 7.25623488e-01]	[4.18591034e+02 7.93354797e+02 7.75278151e-01]	[398.18713379 790.79260254 0.79674673]	[4.18561890e+02 7.70162231e+02 7.31633782e-01]
[459.58834839 192.80476379 0.92406142]	[454.57769775 262.20223999 0.85348386]	[395.49420166 259.5793457 0.8466351 ]	[377.52438354 362.32281494 0.8775925 ]	[375.05923462 459.74685669 0.90336812]	[513.61639404 267.26757812 0.81130421]	[523.81488037 372.51937866 0.86843288]	[526.43756104 462.3923645 0.88193119]	[446.89807129 441.81622314 0.71963114]	[408.42071533 441.84094238 0.70290267]	[400.85266113 608.56549072 0.85894442]	[411.0267334 765.00024414 0.77884156]	[485.44210815 441.76675415 0.72651213]	[498.2180481 608.54351807 0.85214919]	[490.49780273 757.36151123 0.77391905]	[441.8734436 175.05506897 0.93165523]	[464.97283936 175.09921265 0.88757682]	[421.39450073 182.67456055 0.85109353]	[482.83468628 190.25701904 0.86417031]	[4.87949249e+02 7.93348694e+02 7.85098016e-01]	[505.9670105 790.70227051 0.82902926]	[4.82886536e+02 7.67630981e+02 7.25785613e-01]	[4.18579254e+02 7.95834229e+02 7.66565919e-01]	[3.98170349e+02 7.93219910e+02 7.93163300e-01]	[4.18568878e+02 7.70198486e+02 7.33574629e-01]
[459.60180664 192.80157471 0.92644662]	[454.57098389 262.18826294 0.85390973]	[393.07501221 257.20120239 0.84746319]	[377.54495239 362.28997803 0.88712555]	[375.01702881 459.71240234 0.89470971]	[513.61199951 264.80776978 0.81109136]	[523.81378174 372.52661133 0.87117487]	[526.43908691 462.38122559 0.88222992]	[446.88446045 441.79858398 0.72014987]	[408.40072632 441.81445312 0.70436341]	[400.85562134 608.59039307 0.85352933]	[411.03121948 764.99108887 0.78054392]	[485.43469238 441.76171875 0.72748119]	[498.20828247 608.62823486 0.83809519]	[490.50244141 757.3704834 0.7739678 ]	[441.88989258 175.05601501 0.9291178 ]	[467.39642334 175.10604858 0.88650566]	[421.40478516 182.68281555 0.8504231 ]	[482.8309021 190.27978516 0.86689734]	[4.87962860e+02 7.93353027e+02 7.81572998e-01]	[505.97668457 790.70141602 0.82830435]	[4.82891937e+02 7.67630859e+02 7.28360772e-01]	[4.16155548e+02 7.95896179e+02 7.74631202e-01]	[398.14257812 793.25415039 0.79875159]	[4.18579132e+02 7.70195801e+02 7.45465994e-01]
[459.61880493 192.80580139 0.9308731 ]	[454.56719971 262.1913147 0.8517741 ]	[395.49630737 257.19570923 0.84896332]	[377.54223633 362.2699585 0.88968664]	[375.0118103 459.69891357 0.88853627]	[513.60241699 267.27664185 0.81100833]	[523.81134033 374.97341919 0.87364471]	[526.43005371 462.39678955 0.87930113]	[446.87753296 441.80108643 0.71936011]	[408.39834595 441.81002808 0.70393109]	[400.85531616 608.58477783 0.85577017]	[411.03143311 765.0657959 0.79665768]	[485.42739868 441.76950073 0.72709793]	[498.21090698 608.60314941 0.83884913]	[490.49023438 757.34130859 0.77486831]	[441.91012573 175.05465698 0.92638481]	[467.42196655 177.47747803 0.88186175]	[421.40408325 182.67044067 0.85157436]	[482.83190918 190.3215332 0.8698774 ]	[4.87967926e+02 7.93348572e+02 7.78087139e-01]	[505.97592163 790.69549561 0.8255524 ]	[4.82883118e+02 7.67608643e+02 7.22519815e-01]	[4.18568329e+02 7.95795837e+02 7.88050890e-01]	[398.16592407 790.83001709 0.81175143]	[4.18577209e+02 7.70298340e+02 7.53862202e-01]
[459.63574219 192.80325317 0.93503606]	[454.56692505 262.19216919 0.85135639]	[395.50247192 257.19366455 0.85032523]	[377.54638672 362.28094482 0.8873778 ]	[374.99377441 459.6857605 0.88771772]	[513.59686279 267.28799438 0.81079161]	[523.80633545 374.98135376 0.87632978]	[526.42230225 462.40194702 0.87923646]	[446.86184692 441.79858398 0.72039115]	[408.37863159 441.81002808 0.70591551]	[400.85253906 608.62548828 0.849567 ]	[411.01968384 765.0512085 0.79509091]	[485.41705322 441.76535034 0.72836989]	[498.21075439 608.63208008 0.83225679]	[490.49038696 757.31140137 0.77657491]	[444.29284668 175.05360413 0.92352593]	[467.44113159 177.48321533 0.87946934]	[423.76855469 182.66560364 0.85003233]	[482.83920288 190.31942749 0.86269432]	[4.87977478e+02 7.93342285e+02 7.80892313e-01]	[505.98126221 790.6864624 0.82750487]	[4.82874359e+02 7.67581421e+02 7.24139810e-01]	[4.18571381e+02 7.95784912e+02 7.88539290e-01]	[398.16421509 790.82446289 0.81537068]	[4.18572052e+02 7.70288513e+02 7.51581848e-01]
[459.66714478 192.79286194 0.93907326]	[454.57876587 262.20291138 0.85210282]	[395.50585938 257.19662476 0.85046852]	[377.54806519 362.2913208 0.88592088]	[372.53945923 459.66162109 0.87874222]	[513.59448242 267.30770874 0.81112909]	[523.79956055 375.01342773 0.8830961 ]	[526.42687988 462.41394043 0.87765753]	[444.44735718 441.79522705 0.72294337]	[405.92007446 441.81735229 0.70860434]	[400.83972168 608.63446045 0.8520391 ]	[410.984375 764.99273682 0.78774822]	[485.42684937 441.76202393 0.72678035]	[498.222229 611.06304932 0.82930279]	[490.48272705 757.30310059 0.7773903 ]	[444.32177734 175.03851318 0.92337322]	[467.47167969 175.1084137 0.87901908]	[423.77142334 182.66481018 0.8512612 ]	[482.85760498 190.27023315 0.8449719 ]	[4.87974304e+02 7.93349548e+02 7.81222761e-01]	[505.97930908 790.68969727 0.82419354]	[4.82865753e+02 7.67576904e+02 7.31425583e-01]	[4.16144867e+02 7.93312134e+02 7.93045521e-01]	[398.13244629 790.77801514 0.82036024]	[4.18570801e+02 7.70239929e+02 7.42807090e-01]
[459.67611694 192.78739929 0.93773466]	[454.59405518 262.19537354 0.85582614]	[395.51730347 257.19100952 0.85373026]	[377.54638672 362.30334473 0.8851195 ]	[372.53152466 459.65618896 0.87778938]	[513.59967041 267.29452515 0.81088948]	[523.80603027 374.99588013 0.88209784]	[526.42950439 462.42614746 0.87565267]	[446.86590576 441.76708984 0.72387654]	[408.39694214 441.7878418 0.7083168 ]	[400.82849121 611.06274414 0.85322034]	[410.94226074 765.04876709 0.79172659]	[485.42660522 441.74176025 0.728948 ]	[498.23672485 611.13085938 0.82738745]	[490.48361206 754.83343506 0.77757919]	[444.32946777 175.03860474 0.92207044]	[467.47558594 175.10189819 0.88018733]	[423.76934814 182.67375183 0.85237944]	[482.85772705 190.25956726 0.83964813]	[4.87968353e+02 7.93347778e+02 7.80146658e-01]	[505.97622681 790.68347168 0.8216247 ]	[4.82871979e+02 7.67569885e+02 7.25837946e-01]	[4.16104462e+02 7.93315613e+02 7.88556993e-01]	[398.09527588 790.79211426 0.81235731]	[4.16168457e+02 7.70302795e+02 7.36606359e-01]
[459.67712402 192.78330994 0.93644297]	[454.60769653 262.20635986 0.85617155]	[395.52310181 257.19393921 0.85439914]	[377.5435791 362.28216553 0.88873798]	[372.51251221 459.6499939 0.87594295]	[513.61035156 267.32168579 0.81118798]	[523.81182861 375.00595093 0.88259465]	[526.42321777 462.44540405 0.87346423]	[446.87173462 441.75628662 0.72389013]	[408.40475464 441.77874756 0.70776147]	[400.82608032 608.62133789 0.85716945]	[410.93856812 765.07122803 0.79575908]	[485.4302063 441.73556519 0.7316702 ]	[498.2131958 611.08483887 0.82852662]	[490.48300171 754.8092041 0.78119397]	[444.32763672 175.03866577 0.92200744]	[467.47451782 175.09541321 0.88160008]	[423.76745605 182.67050171 0.85286367]	[482.85998535 190.25160217 0.83746988]	[4.87956726e+02 7.93344604e+02 7.83501565e-01]	[505.96737671 790.67816162 0.82376778]	[4.82885834e+02 7.67547729e+02 7.22104549e-01]	[4.16099609e+02 7.93317017e+02 7.83924580e-01]	[398.09603882 790.79638672 0.80862635]	[4.16162628e+02 7.72713013e+02 7.37404943e-01]
[459.68237305 192.77864075 0.93649566]	[454.60913086 262.1998291 0.85718161]	[395.52893066 257.1857605 0.85704255]	[377.53848267 362.30184937 0.88519526]	[372.51702881 459.64016724 0.87569755]	[513.61096191 267.3107605 0.81084824]	[523.81219482 374.99182129 0.87945795]	[526.42602539 462.44320679 0.87415016]	[446.86950684 441.76461792 0.72381377]	[408.39974976 441.78625488 0.70811611]	[400.82418823 608.62475586 0.85739797]	[408.46844482 767.50531006 0.79911566]	[485.42987061 441.74520874 0.73173642]	[498.18606567 608.5737915 0.83382052]	[488.01934814 757.33215332 0.77838016]	[444.33261108 175.03929138 0.92220956]	[467.48065186 175.09239197 0.88231254]	[423.77416992 182.69229126 0.85226727]	[482.86053467 190.2558136 0.83651614]	[4.87974548e+02 7.93347534e+02 7.80737877e-01]	[505.98187256 790.68481445 0.81962764]	[4.82879730e+02 7.67606812e+02 7.27694094e-01]	[4.16085480e+02 7.93324585e+02 7.83024609e-01]	[398.08825684 790.80340576 0.80078137]	[4.16153198e+02 7.72761230e+02 7.32053459e-01]
[459.69161987 192.76712036 0.93559742]	[454.60061646 262.20184326 0.85496408]	[395.53512573 257.17355347 0.85860401]	[377.53829956 362.31573486 0.88171858]	[372.52053833 459.62115479 0.87018502]	[513.5980835 267.34170532 0.81002194]	[523.8269043 372.54473877 0.8671993 ]	[526.41455078 464.81787109 0.87560767]	[446.87799072 441.82531738 0.72703767]	[408.41619873 441.84115601 0.70961386]	[400.80096436 608.56896973 0.87003809]	[410.93811035 767.49505615 0.79868472]	[485.43060303 441.80233765 0.73587775]	[498.11352539 605.97418213 0.84272236]	[490.47723389 754.78106689 0.78114974]	[444.33883667 175.03485107 0.92268419]	[467.47637939 175.07749939 0.88673872]	[423.77420044 182.69438171 0.85436624]	[482.84432983 187.79975891 0.82689875]	[487.98565674 793.30889893 0.79337025]	[505.99240112 790.64233398 0.82438833]	[4.82896362e+02 7.67523193e+02 7.18407750e-01]	[4.16079895e+02 7.93344849e+02 7.87840664e-01]	[398.09109497 790.81567383 0.80769676]	[4.16148682e+02 7.72740967e+02 7.38174498e-01]
[459.69024658 192.76489258 0.93414748]	[454.60409546 262.20251465 0.85508829]	[395.53890991 257.17294312 0.85976249]	[377.53540039 362.32061768 0.88095295]	[372.52615356 459.63079834 0.87357301]	[513.59838867 267.33947754 0.81053162]	[523.82922363 372.53076172 0.86573744]	[526.42211914 462.43826294 0.87626177]	[446.86627197 441.82504272 0.72773439]	[408.39868164 441.84011841 0.71102029]	[400.80358887 608.55883789 0.87025422]	[410.93783569 765.07507324 0.7973085 ]	[485.42126465 441.80267334 0.73648989]	[498.13381958 606.00860596 0.8485049 ]	[488.01977539 754.78570557 0.78465337]	[444.33590698 175.03334045 0.92277986]	[467.47790527 175.07525635 0.8869251 ]	[423.77285767 182.69770813 0.85409939]	[482.85232544 187.81141663 0.83131099]	[4.87987976e+02 7.93318848e+02 7.90243745e-01]	[505.9850769 790.64916992 0.82477051]	[4.82886139e+02 7.67525391e+02 7.24721491e-01]	[4.16079010e+02 7.93352356e+02 7.85517395e-01]	[398.08538818 790.81817627 0.81136882]	[4.16142395e+02 7.72705627e+02 7.38240957e-01]
[459.68768311 190.40138245 0.9321599 ]	[454.60388184 262.20504761 0.85496598]	[395.53915405 257.17590332 0.85965842]	[377.53436279 362.3253479 0.87948781]	[372.55300903 459.63198853 0.87635767]	[513.60003662 267.34906006 0.81016976]	[523.82122803 372.54031372 0.86783051]	[526.41967773 462.43933105 0.87641007]	[446.86697388 441.8192749 0.72821951]	[408.39755249 441.83319092 0.7120319 ]	[400.79571533 608.54144287 0.87111008]	[408.44528198 765.08532715 0.79771304]	[485.42211914 441.79928589 0.73683792]	[498.14303589 606.03515625 0.8510322 ]	[488.01208496 754.83062744 0.78095639]	[444.33056641 175.03210449 0.92309201]	[467.46929932 175.07104492 0.88896561]	[423.77368164 182.69319153 0.85386992]	[482.85333252 187.81309509 0.83406377]	[4.87997040e+02 7.93322937e+02 7.91063666e-01]	[505.99075317 790.65557861 0.8273204 ]	[4.82870392e+02 7.67574097e+02 7.31936097e-01]	[4.16075287e+02 7.93328979e+02 7.87932336e-01]	[398.08343506 790.80749512 0.81123102]	[4.16126770e+02 7.72725281e+02 7.29701579e-01]
[459.68859863 190.40171814 0.93215495]	[454.60977173 262.20773315 0.85517335]	[395.53427124 257.17623901 0.85893178]	[377.52963257 362.31707764 0.87926465]	[372.55203247 459.63848877 0.87692094]	[513.60961914 267.35247803 0.80959117]	[523.82086182 372.5378418 0.86890316]	[526.4241333 462.43728638 0.87727457]	[446.87496948 441.80288696 0.72899574]	[408.39434814 441.81893921 0.71290523]	[400.79174805 608.52606201 0.87308294]	[408.42608643 765.06390381 0.79516065]	[485.43655396 441.78610229 0.73624396]	[498.13769531 606.0244751 0.85077262]	[487.99163818 757.3583374 0.78079182]	[444.32958984 175.03295898 0.92268521]	[467.46966553 175.06973267 0.88936448]	[423.76879883 182.69273376 0.85369229]	[482.85342407 187.80953979 0.83152872]	[4.88007111e+02 7.93335083e+02 7.87867486e-01]	[505.99328613 790.66876221 0.82804078]	[4.82852509e+02 7.67628967e+02 7.42283225e-01]	[4.16053528e+02 7.93309143e+02 7.87251234e-01]	[398.06143188 790.79449463 0.80858481]	[4.16111450e+02 7.70304443e+02 7.28068054e-01]
[459.68838501 190.4026947 0.93224633]	[454.61383057 262.2119751 0.8551172 ]	[395.52868652 257.18069458 0.85758847]	[377.52426147 362.3302002 0.87689519]	[372.54727173 459.64181519 0.87701404]	[513.61975098 267.35754395 0.80921745]	[523.82543945 372.52337646 0.86679101]	[526.4342041 462.44024658 0.87569684]	[446.87023926 441.80963135 0.72741604]	[408.38250732 441.82293701 0.71308547]	[400.77487183 608.53979492 0.87323684]	[408.38220215 765.05621338 0.79236436]	[485.43228149 441.79333496 0.73450899]	[498.12164307 606.00970459 0.84887844]	[487.98223877 757.38494873 0.78030819]	[444.3270874 175.03358459 0.92252499]	[467.46813965 175.0657959 0.89032871]	[421.41259766 182.70069885 0.85368294]	[482.85183716 187.79710388 0.8290509 ]	[4.88005615e+02 7.93345825e+02 7.84614861e-01]	[505.99081421 790.6776123 0.82682431]	[4.82847137e+02 7.67655151e+02 7.45051742e-01]	[4.16041321e+02 7.93317139e+02 7.85362124e-01]	[398.04525757 790.79705811 0.80199951]	[4.16071960e+02 7.70288818e+02 7.20758140e-01]
[459.67431641 192.76551819 0.93007171]	[454.62692261 262.21755981 0.85715359]	[395.52127075 257.18106079 0.85662448]	[377.53222656 364.76785278 0.87567323]	[372.55593872 459.63604736 0.87720621]	[513.64459229 267.36358643 0.80974472]	[523.81896973 374.97039795 0.8705405 ]	[526.43493652 464.82037354 0.87329048]	[446.875 441.80108643 0.72826964]	[408.39007568 441.81338501 0.71468538]	[400.75830078 608.53729248 0.87522739]	[408.38812256 765.06945801 0.7909826 ]	[485.43380737 441.78640747 0.73628277]	[495.69085693 605.99090576 0.8453961 ]	[487.99691772 757.34637451 0.7787751 ]	[444.31201172 175.03805542 0.9221465 ]	[467.4616394 175.06617737 0.89096123]	[421.40557861 185.17475891 0.85385448]	[482.85739136 187.80931091 0.83757079]	[4.87970459e+02 7.93329102e+02 7.81933904e-01]	[505.96185303 790.67150879 0.82243377]	[4.82871490e+02 7.67616638e+02 7.38812208e-01]	[4.13589142e+02 7.93336670e+02 7.75424004e-01]	[3.98040100e+02 7.90809753e+02 7.90741920e-01]	[4.16078278e+02 7.70291504e+02 7.14864075e-01]
[459.66879272 190.40203857 0.92912525]	[454.6439209 262.20877075 0.85972887]	[395.53427124 257.17767334 0.86000454]	[377.52148438 364.80133057 0.8689993 ]	[374.97610474 459.67172241 0.8845188 ]	[516.11334229 267.3588562 0.80998015]	[523.82989502 375.00512695 0.87301666]	[526.43988037 464.83395386 0.86971152]	[446.87411499 441.79684448 0.72780651]	[408.37869263 441.79891968 0.71385157]	[400.74893188 608.53088379 0.87749285]	[405.92880249 767.49884033 0.79422081]	[485.43554688 441.78549194 0.73414534]	[498.10971069 606.00164795 0.85362715]	[488.003479 757.34796143 0.77777761]	[444.30160522 175.04354858 0.92298746]	[467.44866943 175.05677795 0.89432633]	[423.77783203 185.2035675 0.85282189]	[482.86245728 187.77983093 0.83993423]	[4.87964355e+02 7.93328552e+02 7.82954574e-01]	[505.96047974 790.67401123 0.82086974]	[4.82880432e+02 7.67616028e+02 7.34880149e-01]	[4.13559753e+02 7.95792297e+02 7.72084236e-01]	[3.95633209e+02 7.90837769e+02 7.81870604e-01]	[4.16077332e+02 7.72717529e+02 7.19480634e-01]
[459.67904663 190.38650513 0.92755216]	[454.6512146 262.20925903 0.86021048]	[395.53637695 257.17913818 0.86028075]	[377.52993774 364.7862854 0.87013042]	[374.99212646 459.67086792 0.88824886]	[516.12487793 267.36508179 0.81050223]	[523.82800293 374.98834229 0.87063301]	[526.44683838 464.83587646 0.86841029]	[446.88641357 441.81271362 0.72748905]	[408.39492798 441.81338501 0.71475059]	[400.74612427 608.52081299 0.87805039]	[405.93011475 767.50860596 0.79233325]	[485.44281006 441.80297852 0.73246819]	[498.10992432 605.98968506 0.85403168]	[488.00424194 757.35089111 0.77724773]	[444.30410767 175.03445435 0.9234423 ]	[467.4541626 175.03846741 0.89638722]	[423.77160645 185.21742249 0.85110593]	[482.86343384 187.77259827 0.83534491]	[4.87956848e+02 7.93325439e+02 7.82683372e-01]	[505.95031738 790.67358398 0.82160431]	[4.82884521e+02 7.67615112e+02 7.34661162e-01]	[4.13567261e+02 7.95789551e+02 7.71179676e-01]	[3.95644531e+02 7.90836426e+02 7.82755852e-01]	[4.16075256e+02 7.72725586e+02 7.13440180e-01]
[459.69067383 190.37390137 0.92749131]	[457.06790161 262.2109375 0.86262137]	[395.54568481 257.17852783 0.8622207 ]	[377.52633667 364.77920532 0.86835837]	[374.99761963 459.67944336 0.89134628]	[516.14050293 267.36364746 0.81166637]	[523.83013916 375.02545166 0.87558156]	[526.44616699 464.84619141 0.8677544 ]	[446.88717651 441.8112793 0.72764736]	[408.38925171 441.81393433 0.71495676]	[400.74362183 608.52325439 0.87881333]	[408.38052368 767.50213623 0.78882492]	[485.44515991 441.79760742 0.73254502]	[498.11785889 606.02264404 0.8504557 ]	[488.00949097 757.36535645 0.77587873]	[444.31838989 175.02331543 0.92485815]	[467.47595215 175.03102112 0.89371848]	[423.79040527 185.23651123 0.84658849]	[482.88327026 187.78582764 0.83362901]	[4.87950073e+02 7.93323425e+02 7.82599628e-01]	[505.94934082 790.67651367 0.82122308]	[4.82892426e+02 7.67626343e+02 7.35070288e-01]	[4.13570404e+02 7.95783997e+02 7.70695269e-01]	[3.98033234e+02 7.90829346e+02 7.82653034e-01]	[4.16077209e+02 7.72720032e+02 7.10016310e-01]
[459.70175171 190.35990906 0.92582881]	[457.07495117 262.20147705 0.86530054]	[395.55664062 257.1741333 0.8645249 ]	[377.5475769 362.33187866 0.87492126]	[374.99359131 459.68362427 0.89135373]	[516.14422607 267.35244751 0.8120783 ]	[523.83447266 375.04373169 0.87803608]	[526.47106934 464.8196106 0.86656791]	[446.89816284 441.80685425 0.72606921]	[408.40560913 441.81228638 0.7143923 ]	[400.74523926 608.52905273 0.8763569 ]	[408.40527344 765.04046631 0.77784038]	[485.456604 441.78881836 0.72950298]	[498.16888428 606.02661133 0.86194646]	[488.00271606 757.38708496 0.77392584]	[444.32687378 175.0138092 0.92515975]	[467.48431396 175.01921082 0.89384592]	[423.79229736 185.23179626 0.84611994]	[482.88845825 187.77464294 0.82971317]	[4.87960052e+02 7.93337524e+02 7.77187347e-01]	[505.9624939 790.69024658 0.81623906]	[4.82872589e+02 7.67653503e+02 7.37207890e-01]	[4.13553192e+02 7.93359802e+02 7.67462134e-01]	[3.95626099e+02 7.90808838e+02 7.79690087e-01]	[4.16118774e+02 7.70279785e+02 7.04028010e-01]
[459.71743774 190.34713745 0.92529094]	[457.08895874 262.19842529 0.86858559]	[395.56616211 257.16772461 0.86707425]	[377.55203247 362.30224609 0.87995702]	[374.98922729 459.65438843 0.88673824]	[516.16290283 267.36062622 0.81303287]	[523.84179688 375.06283569 0.88310885]	[526.48223877 462.42837524 0.86891615]	[446.89572144 441.81057739 0.72530633]	[408.40304565 441.82156372 0.71354556]	[400.74630737 608.5279541 0.87592185]	[408.412323 765.0269165 0.77953327]	[485.45935059 441.78640747 0.72682649]	[498.17739868 606.03894043 0.85880202]	[488.00064087 759.8807373 0.77361047]	[444.33813477 175.00320435 0.92499644]	[469.9553833 175.00492859 0.8924886 ]	[423.79000854 185.23135376 0.84705973]	[482.89529419 187.76025391 0.823515 ]	[4.87985352e+02 7.93349548e+02 7.74223626e-01]	[505.98431396 790.69812012 0.81290656]	[4.82858887e+02 7.67682373e+02 7.41416335e-01]	[4.13548065e+02 7.93360779e+02 7.71144629e-01]	[3.95613068e+02 7.90807800e+02 7.82359838e-01]	[4.16124603e+02 7.70266541e+02 7.11185873e-01]
[459.71905518 190.34587097 0.92490309]	[457.10394287 262.19628906 0.87206554]	[395.58670044 257.16085815 0.87110752]	[377.56628418 362.29055786 0.88348663]	[374.97451782 459.65911865 0.88617611]	[516.1696167 267.35888672 0.81386566]	[523.86096191 375.03106689 0.87938046]	[526.49304199 462.41513062 0.86980492]	[446.91775513 441.80606079 0.72455055]	[408.40893555 441.82571411 0.71368843]	[400.74484253 608.52124023 0.87659138]	[408.41555786 764.97235107 0.7733109 ]	[485.49453735 441.77435303 0.72159535]	[498.18157959 606.02264404 0.86223769]	[488.0045166 757.38031006 0.77348405]	[444.3374939 175.00205994 0.92466003]	[469.96057129 175.0035553 0.89279753]	[423.78625488 185.22926331 0.84768957]	[482.89416504 187.77644348 0.82689869]	[4.87983124e+02 7.93353699e+02 7.74958730e-01]	[505.98880005 790.69781494 0.81326735]	[4.82851715e+02 7.67657593e+02 7.43892431e-01]	[4.13547424e+02 7.93358398e+02 7.72678733e-01]	[3.95597443e+02 7.90796509e+02 7.85149693e-01]	[4.16126129e+02 7.70218689e+02 7.12444961e-01]
[459.71905518 190.34851074 0.92539817]	[457.12161255 262.19589233 0.87682652]	[395.60494995 257.15731812 0.87408394]	[377.58816528 362.23883057 0.89264053]	[372.55563354 459.66052246 0.88325834]	[516.19146729 267.35760498 0.81515002]	[523.87854004 374.99450684 0.87572408]	[526.52069092 462.37747192 0.87050241]	[446.93283081 441.80404663 0.72096598]	[408.40887451 441.82650757 0.71102303]	[400.74069214 608.52020264 0.87685645]	[408.41265869 762.47186279 0.76791817]	[487.94857788 441.76516724 0.7163713 ]	[498.19369507 605.99377441 0.86552548]	[487.99887085 759.88665771 0.77419186]	[444.33789062 175.00476074 0.92430305]	[469.96316528 175.00384521 0.89274931]	[423.78805542 185.22369385 0.84738183]	[482.89785767 187.77262878 0.82434964]	[4.87999695e+02 7.93366455e+02 7.71072209e-01]	[505.99911499 790.70727539 0.81072426]	[4.82839783e+02 7.67685974e+02 7.45591938e-01]	[4.13548157e+02 7.93347900e+02 7.75607288e-01]	[3.95585693e+02 7.90781982e+02 7.90323555e-01]	[4.16122894e+02 7.70155640e+02 7.10013509e-01]
[459.72442627 190.34248352 0.92507732]	[457.13723755 262.19299316 0.88074517]	[395.61688232 257.15264893 0.87573647]	[377.59466553 362.22344971 0.89515126]	[374.97271729 459.66519165 0.88531566]	[516.21746826 267.36065674 0.81614059]	[523.89801025 374.98794556 0.87274504]	[526.53363037 462.37686157 0.86605477]	[446.94445801 441.82983398 0.71886396]	[408.42871094 441.84698486 0.70955443]	[400.75082397 608.51629639 0.87583983]	[408.43447876 762.434021 0.77037013]	[487.96350098 441.78717041 0.71531695]	[498.19332886 605.94580078 0.86837178]	[488.00302124 757.35333252 0.77470237]	[444.3432312 175.00015259 0.92424864]	[469.97125244 174.99745178 0.89319074]	[423.78707886 185.21391296 0.84815454]	[482.900177 187.76800537 0.82150567]	[4.87973877e+02 7.93358337e+02 7.74134338e-01]	[505.97814941 790.69769287 0.81470633]	[4.82852264e+02 7.67624695e+02 7.40163565e-01]	[4.13558807e+02 7.95786682e+02 7.81923473e-01]	[395.60189819 790.78985596 0.80006069]	[4.16118744e+02 7.70119202e+02 7.20979869e-01]
[459.72409058 190.34089661 0.92463458]	[457.1350708 262.19161987 0.88030553]	[395.61880493 257.1541748 0.87577742]	[377.5994873 362.24389648 0.89402521]	[374.97027588 459.66815186 0.88524461]	[516.21203613 267.35403442 0.81593055]	[523.89990234 375.00234985 0.87390411]	[526.53967285 462.37982178 0.8641932 ]	[446.94430542 441.8331604 0.71850622]	[408.42575073 441.84960938 0.70889604]	[400.75735474 608.50762939 0.87540936]	[408.44100952 762.42675781 0.7719537 ]	[487.96502686 441.79013062 0.71450138]	[498.19470215 605.94561768 0.86906862]	[488.00308228 757.34619141 0.77498114]	[444.34286499 174.99873352 0.92474163]	[469.97021484 174.99734497 0.89323592]	[423.7906189 185.21228027 0.84840095]	[482.89849854 187.77229309 0.8223964 ]	[4.87971008e+02 7.93359558e+02 7.74354577e-01]	[505.97610474 790.69793701 0.81471181]	[4.82852234e+02 7.67616211e+02 7.39620686e-01]	[4.13560150e+02 7.95784363e+02 7.81905651e-01]	[395.60238647 790.78771973 0.80162728]	[4.16122742e+02 7.70110474e+02 7.25715518e-01]
[459.72015381 190.33618164 0.92309093]	[457.1444397 262.19387817 0.88284659]	[395.62582397 257.15560913 0.87683696]	[377.60751343 362.23425293 0.8945269 ]	[374.97387695 459.66531372 0.88530117]	[518.64324951 267.36047363 0.81662476]	[523.91168213 372.55319214 0.86735666]	[526.54272461 462.36453247 0.86429048]	[446.94726562 441.85430908 0.71624768]	[408.43563843 441.86462402 0.70754856]	[400.76977539 608.53082275 0.87428093]	[408.41259766 759.91870117 0.7720328 ]	[487.96505737 441.81362915 0.71319425]	[498.20220947 605.9934082 0.86638117]	[487.99810791 757.34063721 0.77586949]	[444.33883667 174.99530029 0.92540848]	[469.96807861 174.99441528 0.89383292]	[423.80212402 185.2183075 0.84638667]	[482.89883423 187.77880859 0.8245641 ]	[4.87965607e+02 7.93364990e+02 7.72439480e-01]	[505.97198486 790.69903564 0.81319082]	[4.82853058e+02 7.67613586e+02 7.41041064e-01]	[4.13579803e+02 7.93317871e+02 7.84887552e-01]	[398.03320312 790.76721191 0.80601722]	[4.16104950e+02 7.67692993e+02 7.17370629e-01]
[459.71502686 190.33297729 0.92187881]	[457.1512146 262.20672607 0.88294101]	[395.63482666 257.16998291 0.87703657]	[377.62097168 362.26446533 0.89097542]	[374.97753906 459.6572876 0.88502371]	[518.64379883 267.3661499 0.81715 ]	[523.92358398 374.97415161 0.86975157]	[528.96105957 462.36376953 0.86120379]	[446.94366455 441.87896729 0.71480602]	[408.45150757 441.88519287 0.70453453]	[400.76843262 608.55725098 0.87415552]	[408.39712524 762.41766357 0.7719723 ]	[487.94085693 441.837677 0.71377516]	[498.19631958 605.96228027 0.8686983 ]	[487.99258423 757.34454346 0.77749741]	[444.33248901 174.99090576 0.92637253]	[469.96838379 174.99298096 0.89402008]	[423.80105591 185.2162323 0.84820318]	[482.89974976 187.7903595 0.82763958]	[4.87971039e+02 7.93360535e+02 7.74993300e-01]	[505.97106934 790.69458008 0.81548572]	[4.82851105e+02 7.67608093e+02 7.39735007e-01]	[4.13597290e+02 7.93306274e+02 7.78635859e-01]	[398.04812622 790.77313232 0.80261844]	[4.16096100e+02 7.70088257e+02 7.12837398e-01]
[459.72543335 190.32989502 0.9217214 ]	[457.16110229 262.20584106 0.88614899]	[395.64050293 257.16784668 0.87826085]	[377.62686157 362.25765991 0.89230716]	[374.98114014 459.6472168 0.88487214]	[518.65649414 267.36447144 0.81974643]	[523.93310547 374.9765625 0.86943561]	[526.5513916 462.36087036 0.86224002]	[446.93930054 441.85961914 0.71605706]	[408.45083618 441.868927 0.70748836]	[400.7822876 608.54003906 0.87493986]	[408.42028809 764.98168945 0.78034347]	[487.93389893 441.81997681 0.71569568]	[498.19589233 605.96087646 0.86664546]	[487.99993896 757.37805176 0.77375758]	[444.34317017 174.98908997 0.92511934]	[469.98916626 174.98907471 0.89349085]	[423.80661011 185.2197113 0.84928566]	[482.91378784 187.79125977 0.82993448]	[4.87980804e+02 7.93344727e+02 7.73213089e-01]	[505.98458862 790.6942749 0.8111667 ]	[4.82854675e+02 7.67651306e+02 7.31511414e-01]	[4.13543915e+02 7.93344727e+02 7.50748158e-01]	[3.95629883e+02 7.90794739e+02 7.72294939e-01]	[4.16114471e+02 7.70211182e+02 7.26246059e-01]
[459.73074341 190.3285675 0.92146254]	[457.17071533 262.20721436 0.88858777]	[395.64727783 257.16589355 0.88047951]	[377.63873291 362.2281189 0.90009612]	[374.9770813 459.61621094 0.87728071]	[518.66351318 267.36419678 0.82096344]	[523.9385376 374.97888184 0.86983842]	[528.96289062 462.36752319 0.86157006]	[446.96517944 441.85739136 0.71179789]	[410.9487915 441.86227417 0.70547545]	[400.79101562 608.51727295 0.87780553]	[408.41223145 759.92755127 0.77331072]	[487.956604 441.82244873 0.71334404]	[498.20132446 605.96026611 0.86862803]	[488.0085144 757.31750488 0.7751509 ]	[444.3493042 174.98484802 0.92483473]	[470.0012207 174.98562622 0.89379829]	[423.81195068 185.2114563 0.84920877]	[482.92062378 187.78913879 0.82830489]	[4.87979309e+02 7.93352783e+02 7.74194062e-01]	[505.98095703 790.6975708 0.81098515]	[4.82854584e+02 7.67599548e+02 7.28887796e-01]	[4.13544250e+02 7.90783386e+02 7.84702361e-01]	[395.63314819 790.63885498 0.79835558]	[4.16103912e+02 7.70093384e+02 7.23960876e-01]
[459.73623657 190.31437683 0.91937178]	[457.19314575 262.20706177 0.89389992]	[398.03607178 257.16757202 0.88322425]	[377.66229248 362.20214844 0.9016487 ]	[375.01165771 457.22360229 0.87578857]	[518.68902588 267.36053467 0.82590508]	[523.95788574 374.96942139 0.86516857]	[528.97009277 462.38934326 0.85812634]	[449.43408203 441.82870483 0.70948732]	[410.99334717 441.83486938 0.70628583]	[400.79360962 606.10650635 0.87765634]	[408.44335938 762.44665527 0.77486992]	[487.96017456 441.8024292 0.71180493]	[498.23104858 605.98895264 0.86874992]	[488.03070068 754.84014893 0.77443701]	[444.35534668 174.9752655 0.92547822]	[470.01608276 174.97373962 0.89489007]	[423.82626343 185.21972656 0.84878016]	[482.94415283 187.78596497 0.82710844]	[4.87979889e+02 7.93345276e+02 7.77331829e-01]	[505.98330688 790.69287109 0.81016028]	[4.82871796e+02 7.67582886e+02 7.31503487e-01]	[4.13512939e+02 7.90826416e+02 7.66097605e-01]	[3.95601318e+02 7.90676147e+02 7.87199199e-01]	[4.16134247e+02 7.70138306e+02 7.34649777e-01]
[459.74591064 190.31266785 0.91958177]	[457.1958313 262.21395874 0.8943224 ]	[398.03723145 257.18023682 0.8807981 ]	[377.66607666 362.24868774 0.89590776]	[375.02813721 459.61132812 0.88489842]	[518.69360352 267.35137939 0.82639009]	[523.9543457 374.97033691 0.86499923]	[528.98138428 462.37356567 0.85962343]	[449.43118286 441.847229 0.70681524]	[410.98214722 441.85540771 0.70412117]	[400.81134033 606.10333252 0.87743992]	[408.44473267 762.43560791 0.77521473]	[487.9619751 441.81542969 0.70898807]	[498.21969604 605.99493408 0.86963743]	[490.49172974 754.81835938 0.77594215]	[444.3694458 174.97370911 0.92489779]	[470.03063965 174.97425842 0.89424586]	[423.84771729 185.21266174 0.84455514]	[482.95526123 187.78601074 0.82110637]	[4.87981262e+02 7.93334778e+02 7.80997396e-01]	[505.98770142 790.68554688 0.81374884]	[4.82883209e+02 7.67562134e+02 7.28124499e-01]	[4.13537659e+02 7.90818420e+02 7.68529058e-01]	[3.95618652e+02 7.90670959e+02 7.89427817e-01]	[4.16122467e+02 7.70120728e+02 7.34699130e-01]
[459.74630737 190.31210327 0.91951156]	[457.19946289 262.21643066 0.89491135]	[398.03683472 257.18002319 0.88124108]	[377.66519165 362.24383545 0.89576817]	[375.02474976 459.60476685 0.88141447]	[518.69836426 267.36032104 0.82679236]	[523.9564209 374.97610474 0.86568946]	[528.97821045 462.37213135 0.86042607]	[449.43930054 441.83496094 0.7091167 ]	[410.99777222 441.84423828 0.70715719]	[400.80838013 606.09729004 0.87897211]	[408.45477295 762.46777344 0.7765677 ]	[487.96350098 441.80557251 0.71143585]	[498.21951294 605.97912598 0.87160319]	[490.4838562 754.81085205 0.77699459]	[444.37008667 174.97337341 0.92480385]	[470.03283691 174.9743042 0.89394093]	[423.84967041 185.21044922 0.84392738]	[482.95922852 187.7870636 0.82252508]	[4.87960724e+02 7.93333069e+02 7.80689061e-01]	[505.96853638 790.6829834 0.81238788]	[4.82886292e+02 7.67550476e+02 7.25695014e-01]	[4.13525604e+02 7.90822205e+02 7.62810111e-01]	[3.95606049e+02 7.90676819e+02 7.85355866e-01]	[4.16138550e+02 7.70153809e+02 7.37749875e-01]
[459.74624634 190.31016541 0.91827333]	[457.19961548 262.21102905 0.89653111]	[398.03955078 257.17468262 0.88273686]	[377.6640625 362.23547363 0.89399964]	[375.0269165 459.62908936 0.88614529]	[518.69915771 267.35144043 0.82754773]	[523.94622803 372.54095459 0.86402237]	[528.980896 462.35516357 0.86013144]	[449.44134521 441.83300781 0.70940012]	[410.99197388 441.84869385 0.70536929]	[400.81274414 606.08325195 0.87889534]	[408.45651245 762.48492432 0.77827442]	[487.96896362 441.80010986 0.71182454]	[498.21630859 605.97436523 0.87093198]	[490.48950195 754.82189941 0.77628219]	[444.37261963 174.97184753 0.92361015]	[470.03674316 174.97799683 0.89329195]	[423.86108398 185.2215271 0.84325343]	[482.95550537 187.80776978 0.82829356]	[4.87967926e+02 7.93338989e+02 7.78747201e-01]	[505.97647095 790.68859863 0.81023455]	[4.82894897e+02 7.67561890e+02 7.28659272e-01]	[4.13524506e+02 7.90827209e+02 7.59439826e-01]	[3.95604675e+02 7.90678284e+02 7.83431053e-01]	[4.16134949e+02 7.70173035e+02 7.38764167e-01]
[459.76574707 190.31575012 0.91911376]	[457.20700073 262.2088623 0.8976751 ]	[398.04696655 257.1746521 0.88385361]	[377.66503906 362.2086792 0.89554703]	[375.04330444 459.63653564 0.8882457 ]	[518.70593262 267.35513306 0.82800454]	[523.94946289 374.98171997 0.86877716]	[528.98126221 462.34851074 0.86169428]	[449.46890259 441.83300781 0.71032166]	[411.01785278 441.85140991 0.70712835]	[400.82904053 606.07757568 0.87794274]	[408.45605469 762.44372559 0.77935034]	[487.9949646 441.80099487 0.71164131]	[498.22000122 605.99414062 0.87044513]	[490.4894104 754.82354736 0.7773242 ]	[444.39517212 174.97875977 0.91964203]	[472.5135498 174.98188782 0.89153171]	[423.87026978 185.2268219 0.84332234]	[482.96176147 187.81091309 0.82295489]	[4.87958771e+02 7.93341736e+02 7.80696630e-01]	[505.96929932 790.69293213 0.81163895]	[4.82899475e+02 7.67559814e+02 7.32510090e-01]	[4.13532501e+02 7.90810608e+02 7.67388582e-01]	[395.61444092 790.65496826 0.79144198]	[4.16115814e+02 7.70136475e+02 7.38943577e-01]
[459.79241943 190.32846069 0.91907054]	[457.21862793 262.20443726 0.9006896 ]	[398.065979 257.16903687 0.88856161]	[377.65585327 362.23730469 0.89216834]	[375.05187988 459.65383911 0.89143991]	[518.71270752 267.34197998 0.8291471 ]	[523.95349121 374.98214722 0.87037706]	[529.01605225 462.34005737 0.85854149]	[449.51452637 441.80380249 0.70991093]	[413.49682617 441.82928467 0.70865864]	[400.81903076 606.06188965 0.88342661]	[408.44900513 762.48858643 0.78261691]	[490.51367188 441.76992798 0.71257526]	[498.20391846 605.99945068 0.86658674]	[490.49511719 754.83831787 0.77699238]	[444.42532349 174.99272156 0.91149431]	[472.540802 174.99769592 0.88844508]	[423.8934021 185.2300415 0.83973658]	[482.97116089 187.82524109 0.811239 ]	[4.87972839e+02 7.93336426e+02 7.81642854e-01]	[505.98519897 790.68823242 0.80995655]	[4.82907288e+02 7.67574585e+02 7.33058274e-01]	[4.13512146e+02 7.90810852e+02 7.64973164e-01]	[3.95602814e+02 7.90656982e+02 7.88482666e-01]	[4.16116211e+02 7.70177795e+02 7.41197169e-01]
[459.82717896 190.35342407 0.92024279]	[457.21179199 262.20889282 0.8977592 ]	[398.05844116 257.16986084 0.88648492]	[377.67080688 362.23876953 0.89478284]	[375.05950928 459.66299438 0.89260417]	[518.72064209 267.35809326 0.82938039]	[523.95513916 374.99102783 0.87021554]	[529.02709961 462.37020874 0.85264981]	[452.03305054 441.7928772 0.71197766]	[413.54647827 441.83465576 0.70803791]	[400.82400513 608.49615479 0.87272048]	[408.40603638 762.46356201 0.7857402 ]	[493.0480957 441.76296997 0.71339577]	[498.21780396 605.9901123 0.86708724]	[490.47772217 757.31817627 0.77847338]	[446.88198853 175.00784302 0.9028101 ]	[472.57623291 175.02998352 0.8830356 ]	[423.91412354 185.2207489 0.83657169]	[482.97180176 190.25479126 0.79475331]	[4.87975586e+02 7.93358093e+02 7.74676502e-01]	[505.97738647 790.70446777 0.80833918]	[4.82900513e+02 7.67586304e+02 7.36373961e-01]	[4.13543640e+02 7.93239685e+02 7.56913543e-01]	[3.95607147e+02 7.90703369e+02 7.85660744e-01]	[4.16067291e+02 7.70156860e+02 7.38107264e-01]
[459.82543945 190.35389709 0.92009485]	[457.21405029 262.2069397 0.89833337]	[398.06063843 257.16659546 0.88750422]	[377.6678772 362.24969482 0.89429313]	[375.06158447 459.66567993 0.89322066]	[518.72338867 267.35507202 0.83010727]	[523.95483398 374.9883728 0.86992097]	[529.03173828 462.37619019 0.85183877]	[452.03424072 441.79858398 0.7112366 ]	[413.54855347 441.84078979 0.70774502]	[400.82528687 608.5057373 0.8704192 ]	[408.39324951 762.49884033 0.78887147]	[493.04879761 441.76809692 0.71344304]	[498.21987915 606.00616455 0.86670548]	[488.02993774 757.30432129 0.77947384]	[446.88150024 175.00801086 0.90286851]	[472.57681274 175.03083801 0.88296109]	[423.91860962 185.21981812 0.83558077]	[482.9732666 190.25741577 0.79850197]	[4.87964508e+02 7.93356384e+02 7.76380360e-01]	[505.97125244 790.70214844 0.80928391]	[4.82903748e+02 7.67571350e+02 7.34586239e-01]	[4.13537598e+02 7.93259216e+02 7.54207075e-01]	[3.95599518e+02 7.90721497e+02 7.82860577e-01]	[4.16062378e+02 7.70186218e+02 7.39691496e-01]
[459.78262329 190.40457153 0.92579567]	[459.5715332 262.21661377 0.90123212]	[398.07266235 257.18191528 0.88659418]	[377.67453003 362.20791626 0.89696014]	[375.06530762 459.66033936 0.89175171]	[518.73529053 267.34765625 0.83231008]	[523.96484375 374.98382568 0.86803448]	[529.05200195 462.3760376 0.85142195]	[452.04180908 441.8147583 0.70950288]	[413.54888916 441.85375977 0.70489264]	[400.82885742 608.50531006 0.87217194]	[408.40115356 764.95623779 0.78753328]	[493.06253052 441.78387451 0.71235758]	[498.23498535 605.97723389 0.86443937]	[488.02786255 757.31323242 0.77973455]	[444.42086792 175.05792236 0.90154558]	[472.52401733 175.05628967 0.87684989]	[426.34606934 185.25218201 0.83003169]	[485.34307861 187.79168701 0.81217527]	[4.87946533e+02 7.93360779e+02 7.74422944e-01]	[505.95150757 790.70794678 0.81088626]	[4.82904449e+02 7.67574524e+02 7.39036322e-01]	[4.13558502e+02 7.93322571e+02 7.49842644e-01]	[3.95623016e+02 7.90768860e+02 7.80586958e-01]	[4.16064240e+02 7.70182800e+02 7.32898891e-01]
[459.74084473 192.88110352 0.9361856 ]	[459.58850098 262.24386597 0.90448701]	[398.07049561 259.57495117 0.87984759]	[377.68011475 362.2220459 0.89632875]	[375.07485962 459.65628052 0.89029872]	[518.75195312 267.3616333 0.83431673]	[523.97644043 374.98336792 0.86993366]	[529.07073975 462.3956604 0.84882784]	[452.0859375 441.80102539 0.71170253]	[413.59915161 441.84161377 0.70857441]	[400.83404541 608.50213623 0.87004656]	[408.378479 764.97912598 0.79210436]	[493.09500122 441.77389526 0.71395123]	[498.22149658 605.90063477 0.85995191]	[488.01879883 754.80169678 0.78642076]	[444.38378906 177.51104736 0.88963401]	[470.04327393 177.52778625 0.85512465]	[426.35971069 187.74456787 0.82617611]	[485.34625244 190.32325745 0.84670377]	[4.87973053e+02 7.93328247e+02 7.84631252e-01]	[505.96002197 790.67041016 0.81538194]	[4.82885223e+02 7.67525818e+02 7.47173667e-01]	[4.13552856e+02 7.93280579e+02 7.73224294e-01]	[395.63134766 790.73858643 0.79491746]	[4.16047363e+02 7.70205139e+02 7.41019011e-01]
[459.71115112 195.36503601 0.9439913 ]	[459.59893799 262.24066162 0.91049546]	[398.0859375 257.20343018 0.88441956]	[377.70239258 362.26678467 0.89264446]	[375.08010864 459.65811157 0.89130551]	[518.76275635 267.35806274 0.83664036]	[523.98352051 374.99475098 0.87008089]	[529.0579834 462.41326904 0.84797865]	[452.05923462 441.83901978 0.70785147]	[413.58135986 441.86773682 0.70495462]	[400.83773804 608.55316162 0.86638254]	[408.39660645 765.01068115 0.79621214]	[493.0668335 441.82012939 0.70881069]	[498.22515869 605.94891357 0.86046571]	[488.02416992 754.77539062 0.78940701]	[444.34185791 180.13621521 0.87411648]	[469.98425293 182.60958862 0.83340997]	[423.92974854 190.25332642 0.83142775]	[485.35446167 190.37019348 0.85594845]	[4.87924805e+02 7.93325073e+02 7.82640994e-01]	[505.92428589 790.67651367 0.81568551]	[4.82902374e+02 7.67506470e+02 7.42276907e-01]	[4.13572205e+02 7.93296814e+02 7.84765124e-01]	[398.05050659 790.75488281 0.80834067]	[4.16063782e+02 7.70235535e+02 7.44916856e-01]
[459.69656372 198.15679932 0.9044382 ]	[459.63613892 264.80673218 0.91347116]	[398.13354492 259.64923096 0.87840962]	[380.08898926 362.20187378 0.89303946]	[375.1116333 457.2203064 0.88330686]	[521.16973877 269.88601685 0.84773755]	[524.02606201 375.0562439 0.88282549]	[531.55194092 462.43365479 0.84603095]	[454.62966919 441.8276062 0.71732068]	[416.09649658 441.8536377 0.71612048]	[403.27865601 608.63031006 0.83999187]	[405.91888428 765.06677246 0.79764736]	[495.66137695 441.83407593 0.72211224]	[498.2305603 606.01501465 0.86368936]	[488.02420044 757.31207275 0.78556085]	[444.36080933 192.80421448 0.91162455]	[467.44763184 192.78620911 0.88388258]	[426.43835449 192.84906006 0.83574033]	[485.34683228 192.84220886 0.89337075]	[4.87963684e+02 7.93330200e+02 7.88689137e-01]	[505.94720459 790.68963623 0.82169187]	[4.82911011e+02 7.67554443e+02 7.57827342e-01]	[4.13519958e+02 7.95841614e+02 7.80704498e-01]	[395.5874939 793.22930908 0.79872847]	[4.16085754e+02 7.72707581e+02 7.34704554e-01]
[459.70202637 208.31808472 0.90178186]	[459.65252686 264.7796936 0.91982722]	[398.15176392 259.63153076 0.88376987]	[380.09274292 359.75787354 0.89529663]	[375.11074829 457.1986084 0.87778485]	[521.18731689 269.89630127 0.85246134]	[524.02764893 375.00744629 0.87562215]	[534.09106445 462.41168213 0.85046172]	[454.63867188 441.83105469 0.71840948]	[416.09835815 441.85836792 0.7145862 ]	[403.33840942 608.58355713 0.83746111]	[408.47024536 764.97973633 0.79106271]	[495.66833496 441.83633423 0.72288561]	[498.2583313 606.02038574 0.86428106]	[490.49441528 754.79125977 0.79053307]	[444.37634277 195.40060425 0.91848856]	[467.44802856 195.38606262 0.9025076 ]	[428.96536255 192.92939758 0.81858015]	[485.36053467 192.97338867 0.90354484]	[4.87922821e+02 7.93339905e+02 7.89664626e-01]	[505.92919922 790.69793701 0.82320344]	[4.82920074e+02 7.67502625e+02 7.59586155e-01]	[416.04067993 793.32531738 0.80300343]	[398.05090332 790.78436279 0.82942659]	[4.16160278e+02 7.70232056e+02 7.50889182e-01]
[459.69418335 213.36636353 0.93768156]	[459.68060303 264.76785278 0.92754096]	[398.17285156 259.62722778 0.88794321]	[380.11392212 362.20339966 0.89470083]	[377.49252319 457.19558716 0.88055819]	[521.21173096 269.8767395 0.85281253]	[526.4364624 375.01657104 0.87519252]	[534.13031006 462.41842651 0.85142106]	[457.08239746 441.800354 0.72378039]	[416.13076782 441.81738281 0.72169495]	[405.87136841 608.55371094 0.82930934]	[413.49887085 759.92022705 0.79069793]	[498.12527466 441.82568359 0.72791296]	[498.27328491 606.03601074 0.86108452]	[490.52163696 752.30718994 0.79503137]	[444.36569214 198.00028992 0.8977688 ]	[467.44415283 195.61782837 0.87591422]	[431.50250244 195.37879944 0.80914307]	[485.36773682 193.00772095 0.90297818]	[4.85481659e+02 7.93351135e+02 7.91889966e-01]	[505.92483521 790.69885254 0.82722747]	[4.82930115e+02 7.65060608e+02 7.58033633e-01]	[416.13769531 793.32989502 0.80817991]	[398.12155151 790.75097656 0.85332638]	[418.61517334 767.69909668 0.77197874]
[459.72796631 213.4777832 0.94106257]	[459.70870972 264.76730347 0.92895281]	[398.20288086 259.62078857 0.8899008 ]	[380.15460205 359.79986572 0.90826011]	[377.53155518 457.14334106 0.88331336]	[521.24615479 269.87802124 0.85426742]	[526.49163818 375.01095581 0.86452919]	[536.66015625 462.42980957 0.85117626]	[457.10952759 441.77182007 0.72964901]	[416.16567993 441.77593994 0.72977215]	[405.8928833 611.13592529 0.81186879]	[413.55401611 757.38519287 0.79493445]	[498.14550781 441.81729126 0.73391044]	[500.63601685 605.98461914 0.86569571]	[490.52859497 754.75366211 0.7911396 ]	[444.42788696 198.1414032 0.86903119]	[467.49258423 198.13154602 0.84704119]	[431.5508728 195.49197388 0.8143397 ]	[485.3678894 195.39294434 0.90120214]	[4.85481506e+02 7.93352600e+02 7.90886283e-01]	[505.9196167 790.70623779 0.82776928]	[4.82926605e+02 7.65076355e+02 7.53727496e-01]	[416.12423706 793.31469727 0.8172062 ]	[398.12512207 790.72515869 0.85717678]	[418.66204834 767.66015625 0.785864 ]
[459.72387695 215.98005676 0.93987912]	[459.73413086 264.76834106 0.93125463]	[398.22338867 259.61703491 0.89335239]	[380.18658447 359.78030396 0.91281044]	[377.61196899 457.1293335 0.88999373]	[521.29174805 269.85739136 0.85520083]	[526.52893066 374.96514893 0.84582412]	[536.70068359 462.41949463 0.85399812]	[457.14749146 441.703125 0.73511457]	[418.55764771 439.29153442 0.73314905]	[405.87805176 611.11767578 0.81701046]	[413.56536865 757.37738037 0.79535687]	[498.17462158 441.76531982 0.74187952]	[500.62942505 605.97351074 0.86693639]	[490.53048706 754.75256348 0.79109973]	[444.41998291 203.19035339 0.85657752]	[467.49954224 205.71580505 0.84249604]	[431.48956299 195.46621704 0.79331625]	[485.37295532 195.47203064 0.8861022 ]	[4.85477936e+02 7.93349792e+02 7.92941213e-01]	[505.92062378 790.70172119 0.82791388]	[4.82936005e+02 7.65080200e+02 7.55001664e-01]	[416.12744141 793.31237793 0.81389189]	[398.13217163 790.72540283 0.8545174 ]	[418.67367554 767.66259766 0.78690016]
[459.71517944 216.08708191 0.93268543]	[459.73904419 264.76571655 0.9316929 ]	[398.23962402 259.61578369 0.89342326]	[380.21453857 359.78149414 0.91615516]	[377.69216919 457.14251709 0.89755458]	[521.29956055 269.84872437 0.85295415]	[529.01837158 374.99957275 0.83811539]	[536.71661377 462.38870239 0.85774815]	[457.15386963 441.70446777 0.73440266]	[418.56652832 439.26251221 0.73130971]	[405.92193604 608.63690186 0.82082438]	[413.54229736 757.36688232 0.795147 ]	[498.17913818 441.78222656 0.74103487]	[500.63516235 605.9430542 0.86622375]	[490.52420044 754.77148438 0.78963369]	[444.42074585 205.78393555 0.86050963]	[467.48928833 208.31581116 0.85958302]	[434.02642822 195.51397705 0.77450407]	[485.36099243 195.52197266 0.87804991]	[4.87918854e+02 7.93357605e+02 7.89236248e-01]	[505.92340088 790.70898438 0.82630473]	[4.82921265e+02 7.67489136e+02 7.55789578e-01]	[416.12521362 793.3145752 0.81711799]	[398.13006592 790.73040771 0.85835779]	[418.65005493 767.65618896 0.78457606]
[459.75894165 218.5348053 0.9252044 ]	[459.77529907 264.76123047 0.92856616]	[400.61871338 259.61813354 0.88959396]	[380.2532959 359.8059082 0.91469455]	[380.11227417 457.11038208 0.89657199]	[521.33404541 269.82897949 0.8489942 ]	[529.05731201 375.00045776 0.83162868]	[539.16925049 462.36572266 0.8638019 ]	[457.20578003 441.70965576 0.73736256]	[418.60293579 439.25802612 0.7340678 ]	[408.4041748 611.08184814 0.8176114 ]	[413.53616333 757.35229492 0.79364985]	[498.24935913 441.79870605 0.74749261]	[500.63525391 605.92468262 0.8708632 ]	[490.53103638 754.80230713 0.78601104]	[446.87545776 208.35505676 0.863693 ]	[469.98080444 210.80444336 0.86674213]	[434.06668091 195.60977173 0.75584114]	[485.3999939 195.51634216 0.87017983]	[4.87917847e+02 7.93359436e+02 7.89505005e-01]	[505.91159058 790.71820068 0.8276028 ]	[4.82923065e+02 7.67509888e+02 7.58199811e-01]	[416.11749268 793.31762695 0.81555343]	[398.12817383 790.72729492 0.85582942]	[418.64556885 767.64331055 0.78412586]
[459.81796265 218.61601257 0.91434479]	[459.80709839 264.74688721 0.92539728]	[400.6489563 259.6105957 0.88964921]	[380.28765869 359.81057739 0.90915364]	[380.16519165 457.1300354 0.90141308]	[521.37780762 269.82376099 0.84834027]	[531.54650879 374.99008179 0.82564533]	[539.18597412 462.3961792 0.86223507]	[457.19143677 441.71353149 0.73214835]	[418.5932312 439.25024414 0.728369 ]	[408.42831421 611.08666992 0.81489205]	[413.56307983 757.3137207 0.79704493]	[498.22735596 441.79879761 0.74217075]	[500.62985229 605.91308594 0.87290174]	[490.54086304 754.79870605 0.78546166]	[446.95556641 210.83836365 0.86627603]	[472.52984619 210.86643982 0.86788738]	[434.05981445 195.55665588 0.75639123]	[485.43344116 195.48403931 0.84769046]	[4.87920868e+02 7.93357788e+02 7.92999804e-01]	[505.92077637 790.7131958 0.82971531]	[4.82931641e+02 7.67495667e+02 7.52210677e-01]	[416.09622192 793.31414795 0.81926304]	[398.10668945 790.71203613 0.86056161]	[418.67993164 767.61993408 0.79270375]
[459.82867432 218.65782166 0.90736222]	[459.84423828 264.7220459 0.92374218]	[400.67022705 259.59164429 0.89049351]	[380.27365112 359.81506348 0.91305214]	[380.20565796 457.15997314 0.90360558]	[521.40545654 267.34155273 0.84941852]	[531.60571289 374.98410034 0.81948048]	[539.21325684 462.41455078 0.8641988 ]	[457.21353149 439.28384399 0.73384261]	[418.61187744 439.23324585 0.7333172 ]	[408.45791626 611.11456299 0.81280077]	[413.59628296 757.35919189 0.79820508]	[498.23815918 441.77822876 0.74503028]	[500.62805176 605.89556885 0.87440723]	[490.54196167 754.80255127 0.78335947]	[446.97644043 210.89027405 0.86782384]	[472.54229736 210.90904236 0.87560225]	[434.07971191 195.57492065 0.74201018]	[485.46398926 195.50769043 0.84060371]	[4.87928650e+02 7.93355835e+02 7.92145133e-01]	[505.93222046 790.71142578 0.82627988]	[4.82933472e+02 7.67501953e+02 7.45779693e-01]	[416.08175659 793.31884766 0.82239008]	[398.0916748 790.70898438 0.86298001]	[418.70510864 767.6572876 0.79551113]
[459.82888794 218.65917969 0.90582591]	[459.85125732 264.72372437 0.92296404]	[400.67880249 259.58956909 0.89000547]	[380.27090454 359.79629517 0.91647202]	[380.20941162 457.16162109 0.90301847]	[521.41070557 267.35055542 0.84859222]	[531.6126709 374.98129272 0.81796259]	[539.22131348 462.41299438 0.86534631]	[457.21673584 439.28207397 0.73375654]	[418.61407471 439.22921753 0.73279792]	[410.9460144 611.11755371 0.81208897]	[413.58016968 757.36236572 0.79619956]	[498.24105835 441.77713013 0.74482405]	[500.62780762 605.89868164 0.87377197]	[490.54718018 754.79870605 0.78329366]	[446.97744751 210.88824463 0.86659026]	[472.54501343 210.90745544 0.87516809]	[434.0791626 195.5753479 0.74231732]	[485.46643066 195.51145935 0.83854818]	[4.87931274e+02 7.93354187e+02 7.90670574e-01]	[505.93911743 790.70947266 0.82492739]	[4.82937347e+02 7.67497131e+02 7.42684841e-01]	[416.08660889 793.31524658 0.82151824]	[398.09408569 790.71020508 0.86324829]	[418.69470215 767.6618042 0.7925359 ]
[459.82122803 221.09895325 0.90026647]	[459.8609314 264.74740601 0.92262751]	[400.68225098 259.60180664 0.8890419 ]	[380.26928711 359.77661133 0.92107838]	[380.21939087 457.16098022 0.90492141]	[521.42175293 267.36373901 0.8485046 ]	[534.10266113 374.98922729 0.81736636]	[539.25146484 464.83969116 0.86224329]	[457.2010498 441.7019043 0.73469609]	[418.60180664 439.24279785 0.73434103]	[410.97268677 611.15301514 0.81282336]	[416.01635742 757.38543701 0.7992959 ]	[498.23458862 441.78997803 0.74741554]	[500.63171387 605.91949463 0.87834442]	[490.53457642 754.83148193 0.78083479]	[449.43960571 210.92604065 0.86866218]	[472.52764893 213.30950928 0.87885898]	[434.12091064 195.59506226 0.75489479]	[485.46572876 195.55773926 0.83873928]	[4.87944580e+02 7.93371094e+02 7.87103057e-01]	[505.94458008 790.7243042 0.82504493]	[4.82921448e+02 7.67525085e+02 7.46761799e-01]	[416.10321045 793.31958008 0.82486075]	[398.11306763 790.71130371 0.86741388]	[418.70663452 767.67047119 0.79833412]
[459.85415649 221.12335205 0.8933928 ]	[459.84185791 264.75354004 0.92358941]	[400.66656494 259.61410522 0.8887341 ]	[380.27420044 362.20956421 0.90973508]	[380.2194519 457.1567688 0.90502471]	[521.41009521 267.35253906 0.85091543]	[534.12438965 372.54248047 0.812181 ]	[539.27313232 464.84823608 0.86402988]	[457.16479492 441.73345947 0.73412436]	[418.57067871 439.27764893 0.73232591]	[410.96469116 611.10974121 0.81472415]	[416.02203369 759.87689209 0.80006337]	[498.2053833 441.80786133 0.74404454]	[500.62814331 605.92572021 0.87771755]	[490.55227661 754.83691406 0.77904123]	[449.50650024 210.92077637 0.86522317]	[472.59576416 213.33573914 0.88349134]	[436.55438232 195.59368896 0.77129853]	[485.4727478 195.61500549 0.79073673]	[4.87952972e+02 7.95786438e+02 7.87651181e-01]	[505.95303345 790.72723389 0.82568026]	[4.82930145e+02 7.67530945e+02 7.41263628e-01]	[416.09533691 793.3270874 0.82168227]	[398.10299683 790.71539307 0.86554462]	[418.70553589 767.69146729 0.80073208]
[459.83560181 221.19247437 0.88714045]	[459.79678345 264.79470825 0.9249028 ]	[400.62747192 259.63546753 0.88411301]	[380.18716431 362.22506714 0.9113065 ]	[380.20056152 457.21038818 0.91108036]	[521.36700439 269.84359741 0.85463929]	[531.57751465 375.02639771 0.82895339]	[539.29711914 464.92938232 0.85732698]	[457.10159302 441.78189087 0.72695941]	[416.16455078 441.78219604 0.72872716]	[410.97750854 611.10290527 0.81851667]	[416.06222534 759.93780518 0.80472112]	[498.14819336 441.83148193 0.73212522]	[500.63873291 605.94744873 0.8745628 ]	[490.55441284 754.81915283 0.77841139]	[449.50546265 213.30653381 0.86537409]	[472.59448242 213.39396667 0.88948917]	[436.55938721 195.60620117 0.76986861]	[487.91522217 198.06439209 0.76916552]	[4.87944092e+02 7.93361938e+02 7.91181803e-01]	[505.95025635 790.71844482 0.82815373]	[4.82929596e+02 7.67520935e+02 7.33560264e-01]	[416.08377075 793.34924316 0.81384009]	[398.10583496 790.72833252 0.86385679]	[418.74005127 770.09240723 0.79241168]
[459.85275269 223.65939331 0.88471514]	[459.75244141 264.80300903 0.92711014]	[398.23550415 259.64752197 0.88361347]	[380.20645142 362.25537109 0.90575075]	[380.19064331 457.212677 0.91038299]	[521.32507324 269.84927368 0.85541785]	[531.55450439 375.03942871 0.83215833]	[539.27844238 464.9312439 0.85404283]	[454.65322876 441.76730347 0.72043628]	[416.13803101 441.75469971 0.72521675]	[410.98187256 611.112854 0.81532532]	[416.0614624 759.93127441 0.80595976]	[495.67623901 441.8248291 0.72667331]	[500.65118408 606.01171875 0.87365347]	[490.55996704 754.81256104 0.77953184]	[449.51791382 213.3147583 0.86720729]	[472.61126709 213.39576721 0.88854373]	[436.55783081 197.99781799 0.77247161]	[485.49676514 198.07232666 0.75670844]	[4.87942322e+02 7.93361084e+02 7.92528152e-01]	[505.94799805 790.71618652 0.82986581]	[4.82933380e+02 7.67510986e+02 7.31559813e-01]	[416.07556152 793.36114502 0.81337214]	[398.10073853 790.73284912 0.86487085]	[418.73571777 770.08404541 0.79386389]
[459.84741211 223.67134094 0.88833958]	[459.74066162 267.30474854 0.93043768]	[398.22470093 259.66146851 0.88141996]	[380.16610718 359.80484009 0.90656185]	[380.12734985 457.19219971 0.90952986]	[521.32281494 269.89379883 0.85873419]	[529.01885986 375.06204224 0.84399694]	[539.27154541 464.91567993 0.85827202]	[454.5796814 441.86868286 0.7089808 ]	[416.07571411 441.85577393 0.7099815 ]	[410.99502563 611.15258789 0.81356597]	[416.06134033 759.93609619 0.80511749]	[495.60855103 444.33145142 0.71000177]	[500.6647644 606.04907227 0.86952031]	[490.56188965 754.8236084 0.7774381 ]	[449.49057007 213.32122803 0.87285721]	[472.60696411 213.39906311 0.8893373 ]	[434.10342407 198.00115967 0.75986028]	[485.48513794 198.09298706 0.75502169]	[4.87950470e+02 7.93366882e+02 7.89885938e-01]	[505.95410156 790.72155762 0.82806283]	[4.82929291e+02 7.67521179e+02 7.29752481e-01]	[416.07675171 793.36175537 0.81402957]	[398.09588623 790.73205566 0.86288661]	[418.73352051 770.09002686 0.79308212]
[459.82290649 223.66098022 0.89050865]	[459.71200562 267.30960083 0.92965341]	[398.19647217 259.6595459 0.88162965]	[380.0965271 359.67965698 0.91749835]	[377.6824646 457.19509888 0.90211397]	[521.28173828 269.92672729 0.86137331]	[528.98571777 375.07324219 0.85174036]	[539.24017334 464.94952393 0.85018474]	[452.04190063 444.32513428 0.70318973]	[413.59616089 444.32434082 0.69704026]	[410.94381714 611.1619873 0.80950493]	[416.05551147 762.43756104 0.80504918]	[493.06292725 444.36349487 0.70312411]	[500.63275146 605.96429443 0.8719542 ]	[490.55996704 754.83978271 0.77603555]	[449.44317627 213.32269287 0.87387609]	[472.57037354 213.38703918 0.88661522]	[434.07653809 198.01869202 0.76601744]	[485.45172119 198.07672119 0.77499551]	[4.87960236e+02 7.93356995e+02 7.89911270e-01]	[505.95855713 790.71679688 0.82787406]	[4.82927155e+02 7.67539673e+02 7.30435312e-01]	[416.08099365 793.36340332 0.81215358]	[398.0960083 790.7444458 0.85991657]	[418.734375 770.12060547 0.79207116]
[459.79562378 221.13290405 0.89645034]	[459.67190552 267.28909302 0.92500997]	[398.15411377 259.6690979 0.87466133]	[377.69812012 359.76791382 0.90029299]	[377.58374023 457.19015503 0.89385438]	[521.22619629 269.90072632 0.85470021]	[526.48834229 375.04165649 0.86695087]	[539.20056152 464.86627197 0.86164427]	[452.01300049 444.318573 0.70234233]	[413.54733276 444.32498169 0.69352752]	[408.42486572 611.17156982 0.80686301]	[416.06307983 762.42877197 0.80540007]	[493.05032349 444.35076904 0.69989163]	[498.25341797 606.00097656 0.8694309 ]	[490.56152344 754.82037354 0.77686918]	[446.95565796 213.29908752 0.87162483]	[470.03067017 213.34004211 0.88090652]	[434.04656982 198.04153442 0.76742715]	[485.42712402 198.00770569 0.81068867]	[4.87957855e+02 7.93349182e+02 7.92073250e-01]	[505.95355225 790.70758057 0.82913059]	[4.82930878e+02 7.67526794e+02 7.24297881e-01]	[416.09579468 793.35003662 0.81483465]	[398.10437012 790.73773193 0.86353511]	[418.74703979 770.10913086 0.79082996]
[459.77365112 218.66661072 0.90741926]	[459.64581299 267.28009033 0.92139614]	[398.11679077 259.66177368 0.87466389]	[377.70120239 359.70257568 0.912184 ]	[377.51687622 457.16195679 0.88700581]	[521.17193604 269.88800049 0.84621716]	[526.41467285 375.07562256 0.87528539]	[536.65100098 464.93609619 0.83619392]	[449.48083496 441.85888672 0.70833004]	[413.4937439 441.85348511 0.69425064]	[408.41567993 613.63580322 0.80672461]	[416.06182861 762.43035889 0.80480975]	[488.01364136 441.87301636 0.70725399]	[498.22970581 606.01916504 0.86514372]	[490.55444336 754.82641602 0.77760452]	[446.8984375 210.90643311 0.8730666 ]	[469.98965454 213.30052185 0.88074464]	[431.5291748 198. 0.77141684]	[485.40899658 195.62019348 0.83485186]	[4.87976715e+02 7.93352051e+02 7.91073978e-01]	[505.96563721 790.70318604 0.82988483]	[4.82919464e+02 7.67529541e+02 7.24773884e-01]	[416.10806274 793.35675049 0.8163501 ]	[398.11422729 790.74481201 0.86116809]	[418.74481201 770.10992432 0.79387259]
[459.72668457 218.62760925 0.90827262]	[459.60470581 267.26681519 0.91190189]	[398.05429077 259.66201782 0.86580008]	[377.62600708 359.77911377 0.90700912]	[375.10021973 457.15454102 0.87888515]	[518.74761963 269.88009644 0.83986837]	[524.01025391 375.02365112 0.87342721]	[531.59991455 464.85848999 0.83989841]	[449.44940186 441.84454346 0.70840722]	[410.99414062 441.84771729 0.6921742 ]	[405.92703247 613.63555908 0.8074137 ]	[416.0743103 762.4239502 0.80717468]	[487.99560547 441.85153198 0.71083415]	[498.20812988 606.01599121 0.8581928 ]	[490.56265259 754.81060791 0.77851576]	[444.41357422 210.87414551 0.87569326]	[467.45993042 210.90553284 0.88268512]	[431.4760437 195.60545349 0.76194173]	[482.97805786 195.57637024 0.85417849]	[487.98510742 793.3369751 0.79710615]	[505.97766113 790.68884277 0.83384216]	[4.82919128e+02 7.67513489e+02 7.23177135e-01]	[416.10409546 793.35357666 0.82219058]	[398.11325073 790.74121094 0.86702567]	[418.76635742 770.10235596 0.80074245]
[459.69116211 218.52867126 0.9195075 ]	[457.18429565 264.80072021 0.89186442]	[395.61349487 259.67041016 0.85553485]	[377.61697388 359.7774353 0.90651375]	[375.02008057 457.16415405 0.86408937]	[518.65209961 269.88098145 0.82368493]	[523.88909912 375.08615112 0.88669646]	[529.03753662 464.8699646 0.83711028]	[446.91775513 441.86959839 0.71149355]	[408.39425659 444.30371094 0.69382125]	[405.84759521 616.22888184 0.81369722]	[416.07598877 762.41357422 0.80893552]	[487.94177246 441.85037231 0.71335381]	[498.15774536 606.01916504 0.848993 ]	[490.55145264 754.83215332 0.78025353]	[444.32800293 210.77119446 0.87428498]	[467.39553833 210.78640747 0.87269735]	[423.87747192 195.53594971 0.82645774]	[482.89111328 195.50753784 0.87781268]	[4.87997955e+02 7.93352234e+02 7.90926039e-01]	[505.99035645 790.70172119 0.82971478]	[4.82916138e+02 7.67536682e+02 7.29856610e-01]	[416.0736084 793.35675049 0.82336193]	[398.09707642 790.73400879 0.8692854 ]	[418.78295898 770.08728027 0.8031674 ]
[457.21133423 216.07276917 0.91756493]	[457.06002808 264.77526855 0.86410671]	[395.52731323 259.63220215 0.84834355]	[377.54446411 359.78793335 0.89482844]	[372.52352905 457.18942261 0.8573944 ]	[513.63897705 269.87802124 0.81267524]	[523.8104248 375.07281494 0.88605046]	[526.51452637 464.84085083 0.85423988]	[444.3850708 441.86444092 0.73095924]	[403.39276123 444.30780029 0.70823222]	[403.35934448 616.26574707 0.82724071]	[416.07363892 759.94903564 0.81088477]	[485.40002441 441.84307861 0.73060471]	[495.66369629 605.98876953 0.83672547]	[490.53686523 754.78961182 0.78551841]	[441.86444092 205.77828979 0.87910134]	[464.89752197 208.28198242 0.87491059]	[423.80880737 195.43385315 0.83675295]	[482.8739624 195.47923279 0.86567569]	[4.87975189e+02 7.93339050e+02 7.93231666e-01]	[505.97277832 790.68554688 0.83025092]	[4.82920105e+02 7.67502991e+02 7.22666979e-01]	[416.05657959 795.79644775 0.81738174]	[398.09042358 790.7532959 0.86471069]	[418.78015137 770.08166504 0.80589604]
[454.64978027 216.02149963 0.90189093]	[454.53778076 264.75671387 0.85156476]	[393.04376221 259.59762573 0.84189308]	[377.51138306 359.78726196 0.8955707 ]	[372.45275879 459.61264038 0.85952955]	[511.06536865 269.91592407 0.81502539]	[523.75622559 375.01361084 0.87962723]	[526.44372559 464.89968872 0.85683846]	[441.91635132 444.32821655 0.74997258]	[403.32183838 444.34750366 0.72021043]	[403.29818726 616.1864624 0.83021355]	[416.05691528 762.41265869 0.80798274]	[482.88540649 444.30725098 0.76130885]	[490.48175049 606.03875732 0.82861227]	[490.52722168 754.80957031 0.78625798]	[441.74761963 203.2127533 0.88703138]	[462.42980957 205.78843689 0.88150406]	[421.36968994 195.39302063 0.85342693]	[482.83642578 195.51506042 0.86518914]	[487.96481323 793.34155273 0.79450846]	[505.9581604 790.68334961 0.83311099]	[4.82928314e+02 7.67526917e+02 7.22639501e-01]	[416.06100464 795.79675293 0.81370908]	[398.0854187 790.75878906 0.85906458]	[418.771698 770.08618164 0.80276954]
[454.60418701 215.95384216 0.9037649 ]	[449.43502808 264.76623535 0.8540259 ]	[390.425354 259.58319092 0.83338821]	[375.00402832 359.79595947 0.87163275]	[364.84979248 457.22119141 0.85954189]	[508.49050903 272.37289429 0.82725465]	[521.35479736 375.09161377 0.89723742]	[524.01013184 464.9175415 0.86899686]	[441.85656738 444.31515503 0.75945956]	[400.86056519 444.3331604 0.72901869]	[403.28585815 616.20385742 0.83711427]	[416.03762817 759.86248779 0.80502766]	[482.82537842 441.87084961 0.76679593]	[485.43676758 606.08288574 0.85085827]	[490.52236938 757.31054688 0.78442311]	[441.69708252 200.67999268 0.89658672]	[462.36251831 203.23114014 0.88547254]	[421.32846069 195.43655396 0.87585658]	[482.72491455 195.49967957 0.86940342]	[4.87989563e+02 7.93352173e+02 7.92699754e-01]	[505.98342896 790.6942749 0.83244747]	[4.82937927e+02 7.67566589e+02 7.23697722e-01]	[416.07720947 793.35791016 0.82211185]	[398.10446167 790.73718262 0.86737835]	[418.75286865 767.63305664 0.80323005]
[451.99639893 213.51341248 0.88963288]	[444.38391113 264.77215576 0.87866813]	[385.30706787 259.61114502 0.84088713]	[372.45278931 359.76068115 0.85278165]	[362.26620483 459.65036011 0.89452171]	[505.92724609 272.40496826 0.85157418]	[521.22296143 375.10269165 0.89001161]	[523.88165283 464.89489746 0.8930915 ]	[441.81054688 441.86233521 0.76438224]	[400.80566406 444.31735229 0.73739702]	[403.26571655 616.21148682 0.84457862]	[416.02484131 759.87866211 0.8040005 ]	[482.77938843 441.83370972 0.7743476 ]	[485.38723755 606.1114502 0.85180324]	[490.49203491 757.31848145 0.78846073]	[439.26043701 200.60014343 0.90326583]	[462.20852661 200.61862183 0.91147995]	[421.24594116 195.53927612 0.86496133]	[480.2194519 195.41523743 0.88356715]	[4.88011414e+02 7.95789856e+02 7.82983899e-01]	[505.99240112 790.70343018 0.82450712]	[4.82927368e+02 7.67589172e+02 7.35834002e-01]	[416.08493042 795.78485107 0.81571668]	[398.1072998 790.7555542 0.85985816]	[418.73516846 767.65637207 0.80080104]
[446.8885498 213.46922302 0.89883977]	[441.8890686 267.26626587 0.89593387]	[382.73406982 259.62304688 0.85825074]	[367.38137817 362.1980896 0.84400642]	[359.76553345 459.65957642 0.92128307]	[503.45025635 272.42648315 0.87035125]	[518.7833252 375.01818848 0.85397005]	[521.38946533 464.88690186 0.89557993]	[441.69363403 441.83331299 0.76810098]	[400.68768311 441.86199951 0.75556755]	[403.25759888 613.70684814 0.84253734]	[416.02310181 759.89599609 0.801498 ]	[480.36483765 441.81695557 0.77369171]	[485.3475647 606.10101318 0.86080927]	[488.03091431 759.86572266 0.78589165]	[439.12283325 198.14831543 0.89072984]	[459.76721191 198.12413025 0.92394388]	[418.76004028 195.52056885 0.85505939]	[477.74346924 195.3848114 0.86468518]	[4.90501862e+02 7.95826294e+02 7.77419865e-01]	[506.01412964 790.73168945 0.81584281]	[4.82915039e+02 7.67662964e+02 7.33820081e-01]	[416.09078979 793.3493042 0.82201844]	[398.10073853 790.74749756 0.86334479]	[418.73901367 767.67456055 0.79255998]
[444.34237671 213.47732544 0.91758561]	[441.76135254 267.2878418 0.91607761]	[380.28158569 259.63577271 0.87020445]	[364.76748657 362.24130249 0.85385334]	[359.63446045 459.684021 0.92907739]	[503.31549072 272.41479492 0.87751746]	[516.1607666 375.04241943 0.84433579]	[521.28009033 464.89401245 0.88429236]	[439.19607544 441.76419067 0.76836425]	[398.2081604 441.7784729 0.76696157]	[400.86062622 613.63360596 0.84751052]	[413.58370972 759.85845947 0.79691476]	[480.21627808 441.76806641 0.77009118]	[482.93515015 606.10919189 0.86904395]	[490.47793579 762.4486084 0.79171777]	[436.6307373 198.13444519 0.88230765]	[459.66394043 198.13116455 0.91367406]	[418.58770752 195.44325256 0.85858327]	[477.61901855 195.37973022 0.83939868]	[4.90529266e+02 7.95852051e+02 7.75461555e-01]	[506.01705933 790.75585938 0.81322932]	[4.82914093e+02 7.70109680e+02 7.45307922e-01]	[416.08398438 793.33728027 0.82074744]	[398.08169556 790.74230957 0.86442542]	[418.73031616 767.64788818 0.7865243 ]
[441.82778931 213.508255 0.93485838]	[439.32232666 267.33795166 0.92549276]	[380.15625 259.66067505 0.88449126]	[362.22470093 362.23641968 0.87870592]	[357.10726929 459.69140625 0.92071146]	[500.89538574 272.45413208 0.87557024]	[511.08071899 375.0241394 0.8299216 ]	[521.15802002 464.87234497 0.87071997]	[436.66204834 441.81112671 0.74352854]	[398.06973267 441.82846069 0.74520677]	[400.80010986 616.19073486 0.85981822]	[413.56176758 757.36248779 0.79981005]	[477.68392944 441.82473755 0.74756163]	[482.9190979 608.53485107 0.87237823]	[487.9744873 762.4552002 0.8019619]	[434.05334473 198.12405396 0.87078226]	[457.20440674 200.58792114 0.88589644]	[416.0843811 195.47163391 0.84337217]	[475.10794067 195.43025208 0.84329319]	[4.90516510e+02 7.95877136e+02 7.76240587e-01]	[505.99938965 790.7668457 0.81345993]	[4.82902100e+02 7.70095215e+02 7.55302548e-01]	[416.07815552 793.31829834 0.81780422]	[398.07977295 790.72814941 0.8652091 ]	[418.73571777 767.61828613 0.78791928]
[441.71078491 213.48794556 0.94196415]	[439.23251343 267.3269043 0.93030059]	[377.73410034 259.65087891 0.88769263]	[359.68768311 359.80957031 0.88969094]	[354.59902954 459.73373413 0.90800977]	[500.79547119 272.45022583 0.88145828]	[506.01043701 375.01638794 0.85169291]	[518.74578857 464.86901855 0.86972052]	[434.07971191 441.85531616 0.71972084]	[395.54299927 441.88656616 0.71424401]	[400.73632812 618.74188232 0.86830503]	[413.55340576 757.31970215 0.79976988]	[475.12213135 441.84857178 0.72731566]	[482.85348511 606.10321045 0.8830995 ]	[487.92346191 759.92218018 0.80109763]	[429.00201416 198.1161499 0.86175233]	[454.64404297 200.57077026 0.86033022]	[413.57156372 195.48474121 0.83186567]	[467.50344849 195.44773865 0.84553295]	[4.90485138e+02 7.98354492e+02 7.74763107e-01]	[505.98873901 790.76568604 0.81114841]	[4.82873535e+02 7.67677673e+02 7.58185029e-01]	[416.07470703 793.33776855 0.81294 ]	[398.08068848 790.73657227 0.863684 ]	[418.74414062 767.57702637 0.78517002]
[439.28396606 213.44979858 0.94418573]	[439.14212036 267.33856201 0.92546189]	[377.64852905 259.65982056 0.8840704 ]	[357.2199707 359.73886108 0.89908284]	[352.00683594 459.70767212 0.87144464]	[500.69528198 272.45385742 0.87492919]	[505.90533447 375.03479004 0.87561667]	[518.65625 464.90942383 0.85082006]	[428.99523926 441.84957886 0.7145558 ]	[390.50836182 441.86526489 0.69861943]	[400.67480469 616.22717285 0.86377561]	[413.55151367 759.86096191 0.7913214 ]	[470.02801514 441.83175659 0.71399045]	[482.77566528 608.51611328 0.88330966]	[485.48571777 759.87353516 0.80047297]	[426.40643311 198.10559082 0.8647567 ]	[451.99630737 198.10791016 0.84544981]	[411.01974487 195.51823425 0.82189536]	[464.92123413 195.39709473 0.8754831 ]	[4.90518188e+02 7.95881104e+02 7.85197854e-01]	[506.01403809 790.734375 0.81578279]	[4.82827148e+02 7.67645020e+02 7.53121734e-01]	[416.06549072 793.35418701 0.80757982]	[398.06811523 790.76568604 0.85219347]	[418.74130249 767.65130615 0.77742785]
[439.19598389 213.4616394 0.94216442]	[439.07949829 269.83273315 0.9132458 ]	[377.57861328 259.70944214 0.86927837]	[357.11474609 362.28323364 0.88543391]	[344.35803223 459.79937744 0.87246978]	[498.2298584 272.48114014 0.86308658]	[503.49316406 375.08474731 0.8852976 ]	[513.61456299 464.88977051 0.83992368]	[428.93994141 441.84155273 0.72295737]	[390.46124268 441.86315918 0.70409709]	[400.61825562 616.19268799 0.86289638]	[413.56021118 759.87463379 0.79269177]	[469.96563721 441.8203125 0.71764266]	[482.72720337 608.58392334 0.87878758]	[485.48153687 759.89044189 0.800758 ]	[423.86651611 198.12704468 0.87537009]	[446.94671631 198.10826111 0.85316092]	[408.41656494 195.54589844 0.82156563]	[464.81863403 195.420578 0.88243753]	[4.90493835e+02 7.95885925e+02 7.80700624e-01]	[506.00765991 790.74462891 0.81222475]	[4.82834351e+02 7.67664612e+02 7.47044206e-01]	[416.06021118 793.33990479 0.81192213]	[398.06445312 790.75439453 0.85369664]	[418.76550293 767.66125488 0.78234625]
[439.09460449 213.4914856 0.93771899]	[436.66772461 269.89126587 0.90236408]	[377.51580811 262.168396 0.85631979]	[357.03866577 362.29711914 0.88672495]	[339.29125977 459.78652954 0.91548854]	[495.69049072 274.87240601 0.84521937]	[503.3843689 377.54800415 0.90308642]	[508.55389404 464.91116333 0.83562642]	[428.92526245 441.8470459 0.71874797]	[390.45477295 441.85623169 0.69989985]	[398.20556641 616.24328613 0.86529046]	[413.52404785 757.39111328 0.7891655 ]	[467.47363281 441.83950806 0.7171486 ]	[480.36431885 608.61248779 0.88160467]	[485.449646 754.83477783 0.80797422]	[421.39144897 198.15519714 0.89421493]	[444.41732788 198.14334106 0.86218655]	[405.82666016 195.52565002 0.83360916]	[462.37658691 195.47331238 0.89067537]	[4.87978241e+02 7.95851318e+02 7.87407577e-01]	[505.97351074 790.71112061 0.82097435]	[4.82840454e+02 7.67543213e+02 7.38007665e-01]	[416.03927612 793.31109619 0.81318039]	[398.0411377 790.73193359 0.85535663]	[418.75387573 767.64788818 0.77284533]
[436.60324097 213.51951599 0.92196476]	[436.57318115 269.86947632 0.87536246]	[375.07217407 262.1579895 0.84601706]	[354.59545898 364.78695679 0.86261046]	[339.14389038 462.1986084 0.92377204]	[493.10095215 272.4942627 0.83559239]	[503.29452515 375.10076904 0.89326441]	[506.02658081 464.86166382 0.85243899]	[426.37121582 441.82168579 0.72452331]	[387.86761475 441.85128784 0.69812822]	[398.16723633 616.2713623 0.85942042]	[413.53125 759.8737793 0.78641665]	[464.93325806 441.802948 0.73142648]	[480.33343506 611.08050537 0.88055569]	[485.44659424 757.3717041 0.8037926 ]	[421.25491333 200.57252502 0.90346843]	[444.29910278 200.5861969 0.87494797]	[403.33093262 195.55111694 0.8359288 ]	[462.32772827 195.50210571 0.90500176]	[4.87968506e+02 7.95857971e+02 7.82344460e-01]	[505.96292114 790.72735596 0.81819439]	[4.82844513e+02 7.67596985e+02 7.52556801e-01]	[413.59890747 793.3302002 0.8063345 ]	[398.03857422 790.74987793 0.84768254]	[418.76422119 767.65545654 0.77210772]
[434.05340576 213.4702301 0.90033436]	[434.08071899 269.86221313 0.8602289 ]	[375.01480103 262.15313721 0.83940697]	[354.48495483 362.27261353 0.86243397]	[339.04949951 462.22781372 0.92821622]	[490.54837036 274.86639404 0.83325773]	[503.23608398 377.50125122 0.89653647]	[505.90829468 464.91177368 0.86189902]	[423.86901855 441.84063721 0.73865139]	[385.34298706 441.87414551 0.7038489 ]	[398.11483765 618.77716064 0.86326134]	[413.5340271 759.86138916 0.78787899]	[462.45318604 441.82839966 0.75556087]	[480.30877686 611.06591797 0.88035184]	[485.43933105 759.87145996 0.80473548]	[421.16827393 198.10676575 0.9127537 ]	[441.81460571 198.13000488 0.90007901]	[400.88140869 195.53982544 0.84782398]	[462.20263672 195.55062866 0.89296001]	[4.87964203e+02 7.95856873e+02 7.82672942e-01]	[505.95925903 790.73022461 0.81973243]	[4.82837860e+02 7.67622681e+02 7.58295000e-01]	[413.6003418 793.32989502 0.80850935]	[398.04846191 790.74725342 0.85022044]	[418.76687622 767.63885498 0.77650321]
[431.48776245 213.45161438 0.88960654]	[431.47229004 269.86016846 0.85096258]	[372.50302124 262.14477539 0.82873416]	[349.40856934 362.28985596 0.83640403]	[336.65631104 459.75787354 0.91836512]	[488.00930786 274.8899231 0.84220076]	[500.84622192 375.11416626 0.89432138]	[503.4906311 464.91131592 0.87095523]	[423.85891724 444.35406494 0.73471493]	[385.35922241 444.39447021 0.69266164]	[398.11105347 618.746521 0.86018491]	[413.53759766 759.91870117 0.78780466]	[462.42645264 444.31445312 0.75465888]	[480.29104614 611.08306885 0.87890851]	[485.43682861 759.89526367 0.80632871]	[418.74926758 198.12438965 0.91534609]	[441.70785522 198.07522583 0.92674226]	[400.81881714 195.59014893 0.82796204]	[459.74908447 195.40823364 0.89071709]	[4.87969849e+02 7.95862122e+02 7.80583382e-01]	[505.96331787 790.73303223 0.81722897]	[4.82831726e+02 7.67644470e+02 7.54989862e-01]	[413.59088135 793.33428955 0.80517751]	[398.03692627 790.75421143 0.84462881]	[418.77099609 767.69030762 0.77369118]
[428.92315674 213.45239258 0.88871825]	[426.42440796 269.85595703 0.85829473]	[369.92636108 259.73068237 0.81751037]	[344.25473022 364.85791016 0.83184826]	[336.54568481 459.76629639 0.91361517]	[487.93743896 274.90350342 0.84938079]	[500.78164673 377.512146 0.90776139]	[503.44317627 464.91082764 0.881172 ]	[423.82958984 444.38769531 0.73401308]	[385.32406616 446.88919067 0.69081193]	[398.09884644 618.79650879 0.86393005]	[413.53137207 759.89886475 0.78710866]	[462.38314819 444.33636475 0.75667024]	[480.28137207 611.07080078 0.8825686 ]	[485.43832397 759.88879395 0.80848712]	[418.66207886 198.13223267 0.90484273]	[439.3135376 198.04830933 0.92951953]	[400.69628906 195.63421631 0.84237057]	[459.6519165 195.37471008 0.87803268]	[4.87958496e+02 7.95852722e+02 7.82260418e-01]	[505.95477295 790.73022461 0.81927711]	[4.82841583e+02 7.67638550e+02 7.59293318e-01]	[413.58679199 793.3480835 0.80137146]	[398.0397644 790.75878906 0.84181851]	[418.76489258 767.66680908 0.77256501]
[426.36975098 213.4703064 0.89903969]	[423.85791016 269.85333252 0.88196933]	[364.84536743 262.15414429 0.82148474]	[341.78063965 364.86343384 0.84304178]	[336.47351074 459.74597168 0.90868759]	[485.40478516 274.88391113 0.8638162 ]	[500.70993042 377.51437378 0.9077009 ]	[503.3800354 464.88226318 0.89226627]	[421.39599609 444.40097046 0.74490923]	[382.79309082 446.89642334 0.70838326]	[398.09741211 618.82769775 0.8638519 ]	[413.53973389 759.90393066 0.78859353]	[462.32705688 444.34832764 0.76476341]	[480.26760864 611.08807373 0.88106573]	[485.44192505 759.92028809 0.80740213]	[418.57904053 198.13580322 0.89042556]	[439.25769043 198.06022644 0.93275172]	[398.27212524 195.59648132 0.83779448]	[459.61715698 195.37280273 0.87612641]	[4.87952759e+02 7.95849915e+02 7.82632411e-01]	[505.95599365 790.7331543 0.81961679]	[4.82846588e+02 7.67667725e+02 7.59494901e-01]	[413.58868408 793.35192871 0.80063045]	[398.04400635 790.76098633 0.84391135]	[418.7671814 767.66741943 0.77359778]
[426.36862183 213.46990967 0.89915299]	[423.85772705 269.85336304 0.88193369]	[364.84539795 262.15539551 0.82127559]	[341.77993774 364.86431885 0.84319484]	[336.47140503 459.74621582 0.90871704]	[485.40457153 274.88269043 0.86352599]	[500.70999146 377.51504517 0.90759021]	[503.38317871 464.88369751 0.89167881]	[421.39212036 444.40847778 0.74394649]	[382.78549194 446.90454102 0.70808131]	[398.09707642 618.82476807 0.86385167]	[413.53616333 759.89801025 0.78849983]	[462.32644653 444.35623169 0.76310951]	[480.27151489 611.10662842 0.87964863]	[485.43960571 759.93280029 0.80772042]	[418.57888794 198.13433838 0.89071178]	[439.25759888 198.06072998 0.9328357 ]	[398.27105713 195.59301758 0.83745372]	[459.61743164 195.37197876 0.87595093]	[4.87955811e+02 7.95862671e+02 7.80368268e-01]	[505.95620728 790.74029541 0.81764311]	[4.82840729e+02 7.67677368e+02 7.58396387e-01]	[413.5920105 793.3572998 0.79956937]	[398.04742432 790.7645874 0.84367526]	[418.76370239 767.66119385 0.77355254]
[426.36911011 213.47116089 0.89911848]	[423.85742188 269.85394287 0.88198048]	[364.84432983 262.15603638 0.82135612]	[341.78082275 364.86297607 0.84295917]	[336.47122192 459.74563599 0.90865999]	[485.40631104 274.88293457 0.86340404]	[500.71057129 377.51470947 0.9074375 ]	[503.38360596 464.88516235 0.89107329]	[421.3928833 444.40994263 0.74353659]	[382.78656006 446.90518188 0.70795709]	[398.0927124 618.82440186 0.86333305]	[413.54580688 759.90222168 0.78969318]	[462.32666016 444.35794067 0.76240277]	[480.2762146 611.11767578 0.8786549 ]	[485.44003296 759.9418335 0.807872 ]	[418.57830811 198.13560486 0.89042068]	[439.25839233 198.06166077 0.93272424]	[398.26803589 195.59234619 0.83777601]	[459.61898804 193.02886963 0.87682819]	[4.87956787e+02 7.95861511e+02 7.80465722e-01]	[505.95880127 790.7411499 0.81766093]	[4.82839874e+02 7.67685303e+02 7.59082973e-01]	[413.59454346 793.36187744 0.79922044]	[398.05151367 790.76751709 0.84387565]	[418.77075195 767.66357422 0.77621299]
[423.86068726 213.46672058 0.91638124]	[423.77111816 269.86987305 0.89461136]	[362.3263855 262.16842651 0.82966846]	[341.72113037 364.87588501 0.84889281]	[334.06091309 459.77227783 0.89792413]	[482.94659424 274.89242554 0.87756288]	[500.6656189 377.50820923 0.89296854]	[503.33892822 464.8571167 0.89345115]	[421.35610962 444.38406372 0.74850374]	[380.34646606 444.42562866 0.71512294]	[398.09075928 618.83148193 0.86294818]	[413.55453491 759.90039062 0.79133892]	[462.31768799 444.33535767 0.76609999]	[480.26971436 611.16107178 0.8758449 ]	[485.44827271 759.94250488 0.8047263 ]	[416.13006592 198.134552 0.88720912]	[439.18487549 198.0874176 0.92540336]	[398.09753418 195.56742859 0.84435415]	[457.16503906 195.40490723 0.85432863]	[4.87940765e+02 7.95859009e+02 7.81082571e-01]	[505.93954468 790.74279785 0.81861836]	[4.82856201e+02 7.67680908e+02 7.54736543e-01]	[413.60284424 793.35632324 0.79941887]	[398.05841064 790.7623291 0.84547997]	[418.77264404 767.66705322 0.77684188]
[423.79367065 213.46652222 0.92088878]	[421.3505249 269.87414551 0.90474945]	[362.23474121 262.18173218 0.84020364]	[341.6835022 367.33627319 0.85041255]	[334.01531982 459.71453857 0.88111055]	[482.87075806 274.88571167 0.88180792]	[498.25424194 377.50540161 0.87809253]	[503.3019104 464.87503052 0.8942346 ]	[421.30392456 444.34710693 0.75264108]	[380.26864624 444.38772583 0.72753203]	[398.07284546 618.83007812 0.8593244 ]	[413.55743408 759.89886475 0.79139018]	[462.28881836 441.87359619 0.76975197]	[480.26776123 613.63006592 0.87910849]	[485.47470093 759.91906738 0.80254579]	[416.06433105 198.13684082 0.87959826]	[439.1177063 198.10119629 0.91391748]	[398.02603149 195.56930542 0.83675426]	[457.09121704 195.41474915 0.847969 ]	[4.87976807e+02 7.95845947e+02 7.81927407e-01]	[505.98150635 790.72949219 0.81869268]	[4.82875671e+02 7.67664001e+02 7.60384440e-01]	[413.59960938 793.35345459 0.80358422]	[398.05471802 790.76013184 0.84773469]	[418.7774353 767.6663208 0.78148437]
[421.16970825 213.48040771 0.94803858]	[418.80447388 269.86505127 0.92740548]	[359.64837646 262.14794922 0.86941636]	[339.19009399 362.27841187 0.88718718]	[331.43688965 459.75170898 0.86991221]	[480.32785034 272.49588013 0.88115799]	[495.58215332 375.10342407 0.85477901]	[500.85528564 464.86032104 0.90083063]	[418.75057983 444.31018066 0.75619829]	[380.09957886 444.36151123 0.74030459]	[398.00759888 621.30664062 0.85842806]	[413.54168701 759.93969727 0.78796577]	[459.74819946 441.82928467 0.76256305]	[480.25796509 613.66644287 0.88421375]	[490.51062012 762.47351074 0.7934103 ]	[408.43951416 198.13063049 0.86175501]	[434.07559204 198.15229797 0.85808951]	[393.01257324 195.53160095 0.81264818]	[446.9508667 195.43829346 0.84195912]	[4.90527893e+02 7.95833862e+02 7.65973091e-01]	[508.4715271 790.75402832 0.79637653]	[4.85368958e+02 7.70140320e+02 7.38683164e-01]	[413.59970093 793.36395264 0.8018375 ]	[398.04257202 790.7767334 0.84212136]	[418.76843262 767.69470215 0.77806413]
[418.75747681 213.47206116 0.94659686]	[418.72766113 269.88427734 0.93306738]	[359.57366943 262.17877197 0.86579031]	[339.13537598 362.25262451 0.89219749]	[328.86132812 459.71133423 0.86210138]	[480.25897217 274.87072754 0.88229376]	[493.09802246 375.11065674 0.85422474]	[500.85598755 464.83294678 0.90066558]	[418.68017578 444.35299683 0.75733852]	[377.6960144 444.41204834 0.7407614 ]	[395.62997437 616.23052979 0.83967495]	[413.54263306 762.42712402 0.78921688]	[459.70077515 441.87078857 0.75729203]	[480.22125244 613.6875 0.88442117]	[490.57775879 759.8861084 0.78237021]	[405.871521 198.14538574 0.85923845]	[431.47177124 198.13450623 0.84508097]	[392.97329712 195.54986572 0.80378735]	[444.43643188 195.39408875 0.86468673]	[4.90516235e+02 7.95824463e+02 7.69538045e-01]	[508.47473145 790.73675537 0.79890835]	[4.85442596e+02 7.67672424e+02 7.19426692e-01]	[416.0362854 795.78204346 0.80019355]	[398.04516602 790.78289795 0.84231943]	[418.75704956 770.08978271 0.78033435]
[418.71286011 213.49485779 0.94903958]	[418.65682983 269.8744812 0.93356669]	[357.17752075 262.18493652 0.86574346]	[336.68499756 362.21850586 0.89239091]	[326.30612183 459.67730713 0.86286622]	[480.18859863 272.4760437 0.8767736 ]	[487.97680664 375.01782227 0.84107465]	[500.82357788 462.42602539 0.90277714]	[418.57226562 444.32946777 0.75083154]	[377.60577393 444.40515137 0.73908734]	[395.58309937 616.19873047 0.83252716]	[413.52722168 762.42114258 0.78663123]	[459.61499023 441.84442139 0.75166023]	[480.17462158 613.69366455 0.88304818]	[493.05380249 757.37365723 0.78413272]	[403.39736938 200.58325195 0.86189938]	[428.93716431 200.57365417 0.84265202]	[390.47250366 195.55778503 0.80100453]	[444.3531189 195.4315033 0.87820756]	[4.90541412e+02 7.95842957e+02 7.80046165e-01]	[508.48892212 790.7387085 0.80335969]	[4.85470734e+02 7.67608826e+02 7.10499525e-01]	[413.59140015 793.35760498 0.80349016]	[398.03842163 790.77905273 0.84223807]	[418.74539185 770.08770752 0.77752286]
[418.63388062 213.53311157 0.94171131]	[418.59240723 269.89877319 0.92698979]	[357.11315918 262.22717285 0.8604818 ]	[336.63278198 362.34082031 0.87954909]	[323.72427368 459.7421875 0.88466728]	[480.12322998 272.4609375 0.86615491]	[487.91656494 375.05084229 0.85339975]	[500.80126953 462.39404297 0.90568537]	[418.56375122 444.36572266 0.7499001 ]	[377.59313965 446.91357422 0.7391544 ]	[395.5218811 616.22106934 0.82577002]	[413.5128479 759.93164062 0.78477031]	[459.61315918 441.85977173 0.75201547]	[480.16879272 613.70233154 0.87820822]	[490.56900024 752.24243164 0.79429412]	[403.3053894 200.63299561 0.87229753]	[426.38131714 200.63108826 0.84822005]	[387.90908813 195.5536499 0.80495852]	[441.925354 195.44334412 0.8908906 ]	[4.93042053e+02 7.93300232e+02 7.87658989e-01]	[508.53753662 790.61505127 0.80208766]	[4.85434448e+02 7.65003967e+02 6.62634611e-01]	[413.58609009 793.35235596 0.80104423]	[398.03060913 790.77246094 0.84355652]	[418.74542236 767.68206787 0.77061093]
[418.59619141 213.55252075 0.94139874]	[418.54745483 269.92007446 0.91859424]	[357.05899048 262.26135254 0.85356563]	[336.59005737 364.84197998 0.87833041]	[321.24368286 459.77841187 0.89929867]	[477.67950439 272.46032715 0.85544616]	[485.43127441 375.07803345 0.8729229 ]	[500.78479004 462.3866272 0.91172493]	[416.16455078 444.38699341 0.74401379]	[377.57388306 446.93685913 0.73697042]	[393.03692627 616.22442627 0.81879735]	[413.51159668 762.43011475 0.78596634]	[457.17330933 444.30551147 0.74505329]	[480.13452148 611.17028809 0.87445724]	[490.53726196 752.18041992 0.80511135]	[403.24380493 200.66293335 0.88086241]	[423.91650391 200.6557312 0.85492754]	[385.30511475 195.54626465 0.82516527]	[441.87957764 195.45716858 0.89093709]	[490.48776245 793.29327393 0.79906678]	[508.52026367 790.60894775 0.79960579]	[4.85451782e+02 7.62463623e+02 6.68695152e-01]	[413.58840942 793.35632324 0.79931933]	[398.03067017 790.78564453 0.84138602]	[418.7388916 770.08587646 0.77037859]
[416.16149902 213.53639221 0.93298924]	[416.16156006 269.89230347 0.90743917]	[357.01611328 262.24639893 0.85128629]	[336.53344727 364.80563354 0.87325191]	[321.17895508 459.79205322 0.90878785]	[477.61810303 272.42092896 0.83831704]	[485.38964844 375.05233765 0.87501132]	[500.77230835 462.36233521 0.91590023]	[416.12069702 444.33609009 0.74190301]	[377.52529907 446.8951416 0.7306993 ]	[392.96917725 616.25634766 0.81116259]	[411.01647949 759.94934082 0.7816509 ]	[457.13687134 441.84191895 0.74735266]	[477.71987915 613.65704346 0.86107737]	[490.559021 757.38879395 0.76935512]	[400.80923462 200.62678528 0.89502627]	[423.82836914 200.62696838 0.86547369]	[382.82064819 195.52709961 0.84615171]	[441.8052063 195.46055603 0.90140319]	[4.93076385e+02 7.93281982e+02 7.66170919e-01]	[5.11038757e+02 7.90624329e+02 7.77608573e-01]	[4.85451355e+02 7.67665649e+02 6.71721399e-01]	[413.57247925 793.32879639 0.80038482]	[395.63192749 790.76794434 0.84223413]	[4.18696564e+02 7.70083862e+02 7.59206235e-01]
[416.08786011 215.89048767 0.92429531]	[416.13510132 269.85864258 0.89702266]	[356.99041748 262.20391846 0.85251915]	[336.48962402 362.34820557 0.87330067]	[318.70788574 459.80340576 0.9233253 ]	[475.12640381 272.41339111 0.82927269]	[482.96209717 372.53359985 0.86412293]	[500.75595093 462.34500122 0.91596019]	[416.09005737 444.33947754 0.73993289]	[377.49365234 446.90374756 0.72834873]	[392.97720337 616.27160645 0.81388819]	[411.03067017 759.94677734 0.78171676]	[457.11013794 441.83615112 0.74567521]	[477.68206787 611.14398193 0.8571707 ]	[490.4833374 752.19140625 0.80051678]	[400.73474121 200.64524841 0.89556861]	[421.39666748 200.66281128 0.87341201]	[382.75350952 195.54475403 0.84828472]	[441.75427246 195.51531982 0.90259552]	[4.93096313e+02 7.93270935e+02 7.90796518e-01]	[511.05911255 788.21240234 0.79193908]	[4.85369476e+02 7.62483459e+02 6.60220027e-01]	[413.56951904 793.33569336 0.79884118]	[395.63095093 790.7678833 0.84218121]	[4.18715271e+02 7.70081177e+02 7.63627887e-01]
[416.02008057 213.54983521 0.91133058]	[416.0708313 267.34762573 0.8773855 ]	[354.56539917 262.1628418 0.8465538 ]	[336.43991089 362.29458618 0.87403256]	[318.61749268 459.78622437 0.93372196]	[472.59988403 272.35366821 0.8170315 ]	[482.91775513 372.5274353 0.87020755]	[500.74697876 462.33450317 0.91814262]	[416.05273438 444.32785034 0.73464298]	[375.12216187 446.89654541 0.7260111 ]	[392.98254395 616.27008057 0.81481701]	[413.49847412 759.95092773 0.78697616]	[454.63394165 441.8119812 0.74110448]	[477.62991333 611.08349609 0.84758246]	[488.01989746 757.31066895 0.77468437]	[400.67398071 200.61247253 0.89953423]	[421.34738159 200.63609314 0.88545507]	[380.36639404 195.56498718 0.84464347]	[441.71783447 195.50875854 0.90351355]	[4.90552216e+02 7.95800659e+02 7.77066231e-01]	[5.08535583e+02 7.90675537e+02 7.88862169e-01]	[4.85367065e+02 7.67530762e+02 6.76360369e-01]	[413.56542969 793.34637451 0.80212343]	[395.63928223 790.7701416 0.84208101]	[418.73754883 767.68988037 0.7818228 ]
[413.52700806 213.52789307 0.90028554]	[416.02609253 267.28701782 0.864833 ]	[354.53088379 259.72302246 0.84394825]	[334.01116943 362.26138306 0.86516184]	[318.52981567 459.79373169 0.92396474]	[472.55535889 269.89666748 0.81218028]	[482.87731934 372.45172119 0.86485457]	[500.7322998 462.31054688 0.91802901]	[416.02157593 441.85708618 0.73523605]	[375.11489868 444.40307617 0.72692204]	[393.01257324 616.24597168 0.81554967]	[413.56433105 762.42181396 0.7900877 ]	[454.55050659 441.75302124 0.7342611 ]	[475.15658569 606.11413574 0.8580181 ]	[487.95605469 765.02154541 0.79761314]	[400.62606812 200.57350159 0.90125871]	[421.28378296 200.60816956 0.89776486]	[380.31655884 195.51538086 0.84723759]	[441.66467285 195.50588989 0.89540911]	[4.90557465e+02 7.95898376e+02 7.47440159e-01]	[5.08481201e+02 7.90794312e+02 7.76649952e-01]	[4.82856293e+02 7.70192017e+02 7.28320420e-01]	[413.5718689 793.34472656 0.7999444 ]	[398.03088379 790.76983643 0.83821416]	[421.18182373 770.0871582 0.78418374]
[413.49813843 213.52436829 0.89614093]	[413.53875732 264.78674316 0.85672033]	[354.44821167 259.69528198 0.8366738 ]	[333.95407104 359.82357788 0.86831874]	[316.16653442 459.77774048 0.92167461]	[470.00723267 269.89730835 0.81421626]	[482.83483887 369.94842529 0.8651402 ]	[500.72802734 462.31707764 0.91801918]	[413.56445312 441.86099243 0.73094904]	[375.08111572 444.4012146 0.72560388]	[393.03768921 616.26092529 0.81666869]	[413.59545898 762.40911865 0.79214513]	[452.01556396 441.75738525 0.72992605]	[475.15774536 608.49359131 0.85725772]	[485.47457886 767.49780273 0.81520486]	[398.26452637 200.59146118 0.90410972]	[421.24499512 200.58528137 0.9069525 ]	[380.300354 195.56515503 0.82442713]	[439.27593994 195.45852661 0.88744986]	[4.87973877e+02 7.98439453e+02 7.70523250e-01]	[5.05980835e+02 7.93251770e+02 7.85286486e-01]	[4.82796173e+02 7.70249084e+02 7.39923120e-01]	[413.5826416 793.362854 0.79831791]	[398.04220581 790.76745605 0.83761555]	[421.20803833 767.69604492 0.78698379]
[413.49807739 213.52507019 0.89605331]	[413.54290771 264.79620361 0.85652816]	[354.4480896 259.69577026 0.83676404]	[333.95730591 359.82406616 0.8694765 ]	[316.16439819 459.7729187 0.92181814]	[470.01580811 269.91546631 0.81426305]	[482.83435059 369.94314575 0.86496747]	[500.72805786 462.31719971 0.9178645 ]	[413.55728149 441.86056519 0.73016161]	[375.07354736 444.40057373 0.72394645]	[393.03753662 616.27337646 0.81736898]	[413.58444214 759.94812012 0.79173535]	[452.00631714 441.75796509 0.72896028]	[475.15432739 608.50115967 0.85634857]	[485.47787476 767.49188232 0.81301463]	[398.26464844 200.59228516 0.90415794]	[421.24484253 200.58673096 0.90692437]	[380.30050659 195.56359863 0.82417887]	[439.27609253 195.45843506 0.88760501]	[4.87973297e+02 7.98434387e+02 7.70694494e-01]	[5.05981781e+02 7.93247986e+02 7.86341846e-01]	[4.82804626e+02 7.70243530e+02 7.38633752e-01]	[413.57748413 793.35772705 0.79919207]	[398.0368042 790.76483154 0.83749497]	[421.20623779 767.69897461 0.7874912 ]
[411.00112915 213.54248047 0.89264774]	[411.02914429 264.78662109 0.85116094]	[351.99145508 259.70092773 0.83146125]	[331.44342041 362.19683838 0.85539103]	[316.10943604 459.64028931 0.90076816]	[467.50048828 269.91845703 0.81777352]	[482.81414795 372.46905518 0.87312746]	[500.72225952 462.32571411 0.9152531 ]	[413.54901123 441.86227417 0.73242682]	[375.07901001 444.40240479 0.7265085 ]	[393.03323364 616.23388672 0.81575954]	[416.01379395 762.42907715 0.79576474]	[449.52822876 441.7472229 0.72967905]	[472.60333252 606.06591797 0.850564 ]	[485.3949585 767.54034424 0.82963717]	[398.21969604 200.64846802 0.90501648]	[421.19268799 200.58792114 0.91333061]	[380.27438354 198.0131073 0.8101989 ]	[439.21923828 195.41925049 0.8912164 ]	[4.85374481e+02 8.03514404e+02 7.88551390e-01]	[5.03452271e+02 7.95799622e+02 7.75423408e-01]	[4.82764984e+02 7.70258057e+02 7.42074192e-01]	[4.16050262e+02 7.95835205e+02 7.89818347e-01]	[398.06347656 790.80566406 0.83229345]	[421.21643066 770.07440186 0.79153085]
[410.95874023 215.91592407 0.88798976]	[408.46743774 267.29269409 0.84956229]	[351.94241333 262.17459106 0.81903762]	[328.87722778 362.23120117 0.84189814]	[316.03646851 459.65649414 0.89860582]	[467.43560791 272.34231567 0.8228277 ]	[482.79385376 372.47167969 0.87288696]	[500.71279907 462.31689453 0.91267377]	[413.53817749 441.86651611 0.73065645]	[375.08190918 444.41040039 0.72470999]	[393.04818726 616.18597412 0.81508827]	[413.59674072 759.9440918 0.79351014]	[449.49707031 441.7505188 0.72933787]	[469.97088623 605.86572266 0.864788 ]	[482.96078491 767.58740234 0.83773708]	[398.18658447 203.17713928 0.89802611]	[421.1590271 200.63104248 0.90495467]	[380.22137451 198.07649231 0.7998848 ]	[439.16726685 195.38864136 0.88483471]	[4.82930267e+02 8.05994507e+02 7.98348784e-01]	[5.03383514e+02 7.95862732e+02 7.89274216e-01]	[4.80330109e+02 7.70286255e+02 7.33169138e-01]	[4.16089447e+02 7.95823364e+02 7.83832133e-01]	[398.10339355 790.79864502 0.82910746]	[421.20022583 767.67492676 0.78703105]
[410.95706177 215.91505432 0.88782346]	[408.46398926 267.29885864 0.84984559]	[351.93798828 262.17489624 0.81831151]	[328.87628174 362.22994995 0.84162778]	[316.03762817 459.65646362 0.8985641 ]	[467.43710327 272.35137939 0.8235442 ]	[482.79476929 372.47079468 0.87284416]	[500.70883179 462.3180542 0.91239923]	[413.52670288 441.86856079 0.73019427]	[375.07241821 444.41455078 0.72381127]	[393.03790283 613.72113037 0.81457585]	[413.59246826 759.93817139 0.79256892]	[449.48400879 441.74813843 0.72996938]	[469.99816895 605.88861084 0.86148733]	[482.96710205 767.59515381 0.83653665]	[398.18615723 203.17726135 0.8979975 ]	[421.15597534 200.63111877 0.90494984]	[380.22061157 198.07406616 0.80037451]	[439.16110229 195.38471985 0.88315344]	[4.82930969e+02 8.06002625e+02 7.96884000e-01]	[5.03385040e+02 7.95873779e+02 7.87841022e-01]	[4.80335449e+02 7.70293152e+02 7.30360329e-01]	[4.16094086e+02 7.95822510e+02 7.84949303e-01]	[398.10324097 790.79907227 0.82991016]	[421.19488525 767.6729126 0.78555292]
[405.8956604 215.96607971 0.89522058]	[405.84729004 267.32009888 0.86037475]	[346.88705444 262.17648315 0.81099445]	[321.30090332 364.79150391 0.84195012]	[315.92810059 459.80523682 0.91204637]	[464.90139771 272.36965942 0.84153026]	[482.74990845 372.47317505 0.87090808]	[500.68136597 462.31918335 0.9066059 ]	[413.49572754 441.86773682 0.72587496]	[375.06918335 446.88543701 0.71865255]	[393.05789185 616.18518066 0.81688029]	[413.59768677 759.94232178 0.78832793]	[449.43746948 441.72253418 0.72811186]	[464.9336853 603.38708496 0.87498498]	[482.7774353 767.63879395 0.84028661]	[398.09194946 205.69540405 0.88561618]	[418.74554443 203.18188477 0.90060097]	[377.75598145 195.62382507 0.80120218]	[439.10916138 195.38018799 0.87155384]	[4.82902710e+02 8.06026733e+02 7.71881938e-01]	[5.03313324e+02 7.95848877e+02 7.50433922e-01]	[4.77673676e+02 7.72800781e+02 6.67653203e-01]	[4.16121490e+02 7.95811096e+02 7.87187397e-01]	[398.1177063 790.79931641 0.83138931]	[421.20202637 767.70037842 0.76771808]
[405.85931396 215.98608398 0.89975232]	[403.3873291 267.33877563 0.86437404]	[346.8500061 262.21890259 0.80778408]	[321.29321289 364.78222656 0.84625179]	[313.47940063 459.76837158 0.89814866]	[464.87536621 272.36190796 0.84319818]	[482.72982788 369.97851562 0.86648417]	[500.67153931 462.30752563 0.90114528]	[411.01220703 441.8237915 0.7278381 ]	[375.02883911 444.41235352 0.71808481]	[393.06408691 616.24462891 0.81898218]	[413.59115601 762.44592285 0.79077351]	[446.95285034 439.27194214 0.73036486]	[464.86593628 603.34228516 0.87971419]	[480.30151367 770.07879639 0.84429771]	[398.06188965 205.72143555 0.88529086]	[418.70956421 203.21894836 0.89832842]	[377.67300415 195.57981873 0.82300007]	[436.68945312 193.02938843 0.85246706]	[4.82933746e+02 8.06099915e+02 7.26644278e-01]	[5.03284271e+02 7.95854065e+02 7.13988066e-01]	[4.70011383e+02 7.80412415e+02 6.50651693e-01]	[416.0866394 793.35137939 0.79463822]	[398.1022644 790.78619385 0.83588189]	[4.21188416e+02 7.70127319e+02 7.60878980e-01]
[403.38146973 215.98429871 0.90505409]	[403.33157349 269.82736206 0.87547326]	[344.34072876 264.72674561 0.80679834]	[321.22338867 364.80862427 0.85561371]	[313.42431641 459.75448608 0.88148618]	[464.83654785 272.36795044 0.84790552]	[482.70193481 369.98828125 0.87014222]	[500.66052246 462.29858398 0.90156072]	[410.9692688 441.80175781 0.72981292]	[374.99060059 444.39794922 0.71715212]	[395.493927 616.20355225 0.82167912]	[413.55505371 762.49688721 0.79001909]	[446.92288208 439.25317383 0.73398352]	[462.34463501 603.34759521 0.9015733 ]	[477.67544556 770.20849609 0.80820024]	[395.64520264 205.72192383 0.87578869]	[418.65765381 203.21742249 0.89787233]	[377.58352661 195.54904175 0.82110131]	[436.59503174 195.37498474 0.83571762]	[4.80285675e+02 8.08522278e+02 7.42321670e-01]	[4.98258728e+02 8.00918457e+02 7.10677683e-01]	[4.64831482e+02 7.85594910e+02 7.05691516e-01]	[416.10464478 793.33209229 0.79336822]	[398.12585449 790.78735352 0.83002996]	[4.18764404e+02 7.70183777e+02 7.40171611e-01]
[403.36669922 215.98899841 0.90700907]	[403.30014038 269.84204102 0.88210887]	[344.30749512 264.74899292 0.80974364]	[321.18798828 364.86557007 0.85617226]	[313.40924072 459.76486206 0.88126445]	[464.81781006 272.37258911 0.85087597]	[480.37301636 367.39703369 0.86597663]	[500.6546936 462.28903198 0.89959097]	[410.9821167 441.81991577 0.72984719]	[374.99533081 444.42602539 0.71712565]	[393.06341553 616.25665283 0.82001543]	[413.52310181 762.47723389 0.78421772]	[446.9493103 439.26300049 0.732288 ]	[462.30157471 603.39080811 0.89846289]	[475.13342285 770.10870361 0.80107981]	[395.62771606 205.73323059 0.87621921]	[418.64367676 203.21989441 0.8952226 ]	[377.55187988 195.58514404 0.82393086]	[436.59146118 195.39349365 0.83822459]	[4.77614685e+02 8.06037842e+02 7.31093705e-01]	[4.93086151e+02 7.98413513e+02 7.05277979e-01]	[4.62372223e+02 7.80461548e+02 6.63737416e-01]	[4.16110870e+02 7.93344727e+02 7.90107727e-01]	[398.13812256 790.80499268 0.82604575]	[4.18730377e+02 7.70156860e+02 7.52698421e-01]
[403.34796143 215.99542236 0.91116512]	[403.27142334 269.85354614 0.88780308]	[344.27038574 264.75698853 0.81172556]	[321.1819458 364.86425781 0.85538059]	[313.41482544 459.75189209 0.88105404]	[462.43331909 272.38146973 0.85351259]	[480.36727905 367.40563965 0.86439031]	[500.65206909 462.29525757 0.89972961]	[411.00079346 441.8500061 0.72676522]	[375.00775146 446.90933228 0.71507281]	[393.04708862 616.24859619 0.8189826 ]	[413.55178833 762.48846436 0.7872991 ]	[449.434021 439.29632568 0.72941732]	[462.26782227 603.37280273 0.90575409]	[469.97601318 770.19189453 0.80352902]	[395.6121521 205.73867798 0.87636358]	[418.6270752 203.23117065 0.89258492]	[377.53887939 195.59609985 0.81786746]	[436.56561279 195.4133606 0.83225095]	[4.70025024e+02 8.08603882e+02 7.63302505e-01]	[4.87926117e+02 8.03549011e+02 7.30435848e-01]	[4.62228180e+02 7.83016174e+02 7.17742503e-01]	[4.16113617e+02 7.93351501e+02 7.91704416e-01]	[398.13989258 790.80450439 0.8240959 ]	[4.18754395e+02 7.70165833e+02 7.65148103e-01]
[403.33612061 216.00512695 0.91249663]	[403.26882935 269.85144043 0.88810301]	[344.26757812 264.75918579 0.81287718]	[321.18960571 364.85061646 0.8571285 ]	[313.43344116 459.72885132 0.88126659]	[462.42468262 272.3729248 0.85403746]	[480.36553955 367.42098999 0.86724186]	[500.64813232 462.30435181 0.90000457]	[410.97946167 441.84671021 0.72779071]	[374.98410034 446.90344238 0.71219575]	[393.06338501 618.77435303 0.82590538]	[413.56784058 764.95965576 0.7975145 ]	[446.96316528 439.28668213 0.73258102]	[462.20001221 603.418396 0.90667307]	[464.93429565 770.2645874 0.81165189]	[395.59854126 205.74864197 0.87630928]	[418.61376953 203.23257446 0.89324784]	[377.52468872 195.61846924 0.80805498]	[436.54858398 195.40498352 0.82758296]	[4.62398529e+02 8.08699646e+02 7.60731936e-01]	[4.82854584e+02 8.06084351e+02 7.44502902e-01]	[4.59768890e+02 7.85511902e+02 6.95696235e-01]	[4.16119293e+02 7.95826599e+02 7.80338645e-01]	[398.13012695 790.84124756 0.80300492]	[418.75869751 770.20037842 0.77063578]
[403.31576538 216.03361511 0.9112137 ]	[403.26855469 269.87747192 0.89027321]	[344.25704956 264.77932739 0.81321019]	[321.19540405 364.84664917 0.85539079]	[313.4524231 459.78659058 0.88978243]	[462.42529297 272.39511108 0.85665578]	[480.37301636 369.89657593 0.87353694]	[500.6680603 462.32775879 0.90313607]	[410.93798828 441.83050537 0.72989184]	[372.53283691 446.89498901 0.7095558 ]	[393.0581665 618.79437256 0.82552886]	[413.59268188 765.00408936 0.80771869]	[446.92211914 439.26135254 0.73697245]	[459.84280396 603.42791748 0.90386802]	[462.43597412 770.25628662 0.82846171]	[395.57266235 205.77236938 0.87282693]	[418.61068726 205.72140503 0.89504623]	[377.5241394 198.06092834 0.79297829]	[436.58074951 195.45274353 0.83685064]	[4.62384552e+02 8.08714966e+02 7.68225431e-01]	[4.82802765e+02 8.06095093e+02 7.54173994e-01]	[4.59671143e+02 7.85523254e+02 7.26428986e-01]	[4.16115662e+02 7.95854675e+02 7.82967329e-01]	[398.13540649 793.21942139 0.8016699 ]	[4.18766876e+02 7.70239929e+02 7.69887865e-01]
[403.29486084 216.05984497 0.90997601]	[403.26025391 269.88009644 0.89084983]	[344.24682617 264.79153442 0.8139289 ]	[321.20910645 364.86212158 0.85435671]	[313.47232056 459.80007935 0.89905232]	[462.42218018 272.39520264 0.85728633]	[480.37774658 369.89428711 0.87467241]	[500.67294312 462.33450317 0.90807188]	[410.94708252 441.84448242 0.72689807]	[372.53494263 446.91995239 0.70723546]	[393.07345581 618.8293457 0.82790887]	[413.57281494 765.0201416 0.80818355]	[446.94320679 439.27008057 0.73238778]	[459.76431274 603.50524902 0.89981347]	[462.36251831 770.28741455 0.82258165]	[395.55706787 208.24794006 0.87097168]	[418.59274292 205.75285339 0.89368981]	[377.50775146 198.0861969 0.78942931]	[436.55459595 195.47102356 0.8341254 ]	[4.62287323e+02 8.08713562e+02 7.81075239e-01]	[4.80299622e+02 8.06098450e+02 7.60740399e-01]	[4.59620148e+02 7.85545593e+02 6.99902833e-01]	[4.16131775e+02 7.95863159e+02 7.75505304e-01]	[398.15985107 793.22180176 0.79551524]	[4.18721161e+02 7.70262939e+02 7.59716094e-01]
[403.26809692 216.10665894 0.9080537 ]	[403.24871826 269.90985107 0.89297831]	[341.81192017 267.29953003 0.8173579 ]	[321.20751953 367.33377075 0.85274881]	[313.48065186 462.21325684 0.90296 ]	[462.41680908 272.41043091 0.8585425 ]	[480.37228394 369.91119385 0.87605804]	[500.67404175 462.33605957 0.90753597]	[410.96646118 441.88433838 0.72152883]	[374.98266602 449.43521118 0.7058093 ]	[395.49887085 621.29278564 0.83758074]	[413.59274292 765.03729248 0.81256986]	[446.96600342 441.70651245 0.72746688]	[459.68823242 603.50640869 0.88866621]	[459.85119629 772.75512695 0.82068682]	[395.53326416 208.30459595 0.87253356]	[418.56918335 208.25160217 0.89509755]	[375.11630249 198.09594727 0.7820431 ]	[434.1151123 195.49705505 0.8255983 ]	[4.62255920e+02 8.11138855e+02 7.45864153e-01]	[4.80238617e+02 8.08557373e+02 7.36929953e-01]	[4.54580780e+02 7.88059021e+02 7.24900782e-01]	[4.16134857e+02 7.95821838e+02 7.76813328e-01]	[398.16070557 790.82952881 0.79758984]	[4.18697815e+02 7.70300842e+02 7.38795102e-01]
[403.25579834 216.12521362 0.90541536]	[403.24969482 272.34890747 0.89637303]	[341.80804443 267.34939575 0.8220194 ]	[321.23223877 367.36709595 0.85053772]	[313.50552368 462.21795654 0.9111315 ]	[462.42590332 272.42581177 0.85990554]	[480.38009644 369.94503784 0.87588847]	[500.67919922 462.35281372 0.90836334]	[410.95709229 444.34716797 0.72064364]	[374.97088623 449.5071106 0.70311683]	[395.53735352 621.34576416 0.85409278]	[413.59655762 765.0802002 0.81683171]	[446.94897461 441.74810791 0.7308836 ]	[459.65509033 605.87780762 0.89286077]	[459.71066284 772.73291016 0.82298958]	[395.52474976 208.34046936 0.87399715]	[418.5557251 208.28271484 0.89661252]	[375.12561035 200.57048035 0.78333271]	[434.10299683 195.5344696 0.82457334]	[4.59643219e+02 8.08762634e+02 7.49443650e-01]	[4.77615662e+02 8.08524902e+02 7.31420815e-01]	[4.52015900e+02 7.88033875e+02 7.03688502e-01]	[4.16110474e+02 7.95890137e+02 7.67489910e-01]	[398.12722778 793.22021484 0.79490578]	[4.18690918e+02 7.72707825e+02 7.30859637e-01]
[403.24310303 216.1471405 0.90320325]	[403.25228882 272.38607788 0.901963 ]	[344.24932861 269.87109375 0.82803178]	[321.22525024 367.39025879 0.85335928]	[315.91983032 462.28689575 0.9222309 ]	[462.42016602 272.44274902 0.8643226 ]	[482.70281982 369.95184326 0.87181604]	[500.69088745 462.36376953 0.90866721]	[410.99157715 446.8711853 0.71515393]	[375.02011108 452.06863403 0.71286684]	[395.5479126 621.36645508 0.85737348]	[416.01599121 765.081604 0.81911802]	[446.96179199 441.8237915 0.72828555]	[459.60263062 605.88201904 0.88989133]	[459.66439819 772.73706055 0.81726891]	[395.53225708 210.78430176 0.87778723]	[418.54022217 208.32957458 0.89928806]	[377.50732422 200.63552856 0.78486443]	[434.05999756 195.60571289 0.80577427]	[4.57147614e+02 8.08720215e+02 7.58790135e-01]	[4.75117096e+02 8.06125610e+02 7.38330662e-01]	[4.51995056e+02 7.88023071e+02 6.95970058e-01]	[4.16114594e+02 7.98372498e+02 7.70044863e-01]	[398.11929321 793.23046875 0.79902899]	[4.18717712e+02 7.72692200e+02 7.26583719e-01]
[403.24319458 218.55528259 0.90035433]	[403.25796509 272.41784668 0.90611029]	[344.26507568 269.91168213 0.83236897]	[321.2381897 367.41860962 0.85223931]	[315.94189453 462.29290771 0.92190021]	[462.41809082 272.46691895 0.86671662]	[482.71505737 372.44573975 0.8679949 ]	[500.69125366 462.40332031 0.90785176]	[411.00979614 446.90057373 0.71385795]	[375.03146362 454.5513916 0.71499872]	[395.57653809 621.40881348 0.86439604]	[416.01113892 765.00109863 0.80986738]	[449.44470215 441.86526489 0.72324896]	[457.22241211 605.99291992 0.87424368]	[459.59341431 772.70684814 0.80806059]	[395.52127075 210.86346436 0.88699096]	[416.15985107 210.78991699 0.90240681]	[375.12625122 203.14715576 0.79253888]	[434.02929688 195.62139893 0.806122 ]	[4.49458282e+02 8.08712708e+02 7.75275946e-01]	[4.67426880e+02 8.08544006e+02 7.67198265e-01]	[4.49527557e+02 7.85545044e+02 6.65626764e-01]	[4.16087067e+02 7.98397766e+02 7.79115021e-01]	[398.11154175 793.22680664 0.81028819]	[4.18719208e+02 7.70242432e+02 7.26467371e-01]
[403.27038574 218.60673523 0.89002085]	[403.27127075 272.45974731 0.91229916]	[344.25665283 272.37365723 0.83840764]	[321.2277832 369.94625854 0.85272455]	[315.95080566 462.34957886 0.91719896]	[462.45166016 272.49145508 0.86703223]	[482.7371521 374.98120117 0.87403834]	[500.70516968 462.44500732 0.90406996]	[410.99502563 446.96185303 0.70941502]	[375.0149231 454.59768677 0.71627975]	[395.60662842 623.82629395 0.87171531]	[413.59741211 765.00628662 0.80957764]	[446.97561646 444.34100342 0.71981245]	[457.18963623 606.03894043 0.86997139]	[4.57117279e+02 7.77851807e+02 7.72919774e-01]	[395.53823853 213.28768921 0.8969276 ]	[418.53652954 210.83947754 0.9102087 ]	[377.52334595 205.71281433 0.80187929]	[434.04818726 198.00849915 0.80732691]	[4.44396576e+02 8.11195679e+02 8.01681876e-01]	[4.64844238e+02 8.08756470e+02 7.99809456e-01]	[4.46922302e+02 7.88148804e+02 7.24726796e-01]	[4.13528748e+02 7.98430969e+02 7.89097428e-01]	[395.62213135 793.21392822 0.8099966 ]	[4.18715485e+02 7.70269409e+02 7.15945721e-01]
[403.28515625 221.10089111 0.8724637 ]	[403.28115845 272.49240112 0.9150995 ]	[344.25567627 272.42578125 0.8431859 ]	[321.24450684 369.9581604 0.84958613]	[315.95510864 462.39862061 0.91006416]	[464.82571411 274.88336182 0.87396133]	[482.75717163 375.06365967 0.88162065]	[500.7182312 464.85379028 0.90084189]	[410.97052002 449.51251221 0.70427257]	[374.97421265 457.13632202 0.72023177]	[398.01062012 623.84625244 0.88716465]	[413.5947876 765.01123047 0.80651796]	[446.96835327 444.40814209 0.71048683]	[457.11120605 606.11016846 0.84681761]	[457.0791626 772.8034668 0.78110921]	[395.56106567 213.34140015 0.90908265]	[418.54388428 210.90792847 0.91587877]	[377.52490234 205.7038269 0.80851841]	[434.02215576 198.02697754 0.800475 ]	[444.3319397 811.21063232 0.81882966]	[4.62395111e+02 8.08740601e+02 8.08502495e-01]	[4.46918823e+02 7.85611572e+02 7.01894641e-01]	[4.13510376e+02 8.00916138e+02 7.91141450e-01]	[395.6065979 793.21691895 0.80725253]	[4.18723724e+02 7.70274414e+02 7.14951158e-01]
[403.3253479 221.13339233 0.86633748]	[403.30670166 274.90148926 0.92106766]	[344.25845337 272.48916626 0.84615272]	[321.23709106 372.51339722 0.85182786]	[315.96557617 464.88418579 0.89111018]	[464.85171509 274.92578125 0.88306254]	[482.76455688 375.1211853 0.8916344 ]	[500.73397827 464.92724609 0.89324582]	[408.46606445 454.56613159 0.70770448]	[372.49172974 457.20330811 0.72156429]	[398.01287842 623.93603516 0.89548832]	[413.59048462 764.96002197 0.80719066]	[446.93197632 449.45251465 0.7051751 ]	[454.62371826 608.50512695 0.8334989 ]	[4.54585999e+02 7.75343872e+02 7.65010417e-01]	[395.5970459 213.39491272 0.92518085]	[418.56616211 213.29074097 0.92188454]	[377.55111694 208.33398438 0.82532156]	[434.06289673 198.10548401 0.80383354]	[4.41834167e+02 8.11274597e+02 8.08647513e-01]	[4.62298676e+02 8.11191711e+02 8.10321927e-01]	[4.44414520e+02 7.88106750e+02 7.26670861e-01]	[413.52932739 800.93212891 0.80146128]	[398.03747559 793.22766113 0.8116259 ]	[4.18677429e+02 7.70211792e+02 7.29058921e-01]
[403.31225586 223.72731018 0.85812992]	[403.31210327 274.98098755 0.92444479]	[344.28625488 274.92788696 0.85175091]	[321.21694946 375.03027344 0.86448544]	[315.96841431 467.42977905 0.87876391]	[464.85070801 275.00930786 0.89195234]	[482.78271484 377.65835571 0.91866302]	[500.73684692 467.40359497 0.88224733]	[408.40548706 457.15542603 0.72616452]	[369.95962524 459.74981689 0.7376076 ]	[398.04815674 623.99438477 0.90231824]	[413.58135986 765.06451416 0.82033014]	[446.8946228 454.55548096 0.71091461]	[454.60275269 613.68518066 0.79956126]	[4.54584015e+02 7.82998657e+02 7.66320467e-01]	[395.58731079 213.48617554 0.93381917]	[418.59396362 213.39682007 0.94299525]	[377.5380249 210.78736877 0.81610948]	[436.55661011 200.60887146 0.8016392 ]	[4.41740967e+02 8.11359863e+02 7.81979620e-01]	[4.62216003e+02 8.11349304e+02 7.78592527e-01]	[4.44434235e+02 7.90669678e+02 7.22278714e-01]	[4.11002380e+02 8.00924866e+02 7.83075273e-01]	[395.61355591 793.21691895 0.79417455]	[4.18668976e+02 7.70312317e+02 7.14804471e-01]
[403.34283447 228.809021 0.86534876]	[403.31655884 275.08831787 0.92851818]	[344.28601074 275.02731323 0.85632133]	[321.23300171 377.61605835 0.89148581]	[315.9324646 470.01626587 0.86284149]	[464.86239624 275.1060791 0.89325237]	[482.78131104 377.75421143 0.92827404]	[500.74468994 470.04147339 0.86955762]	[408.43151855 459.63079834 0.72758937]	[372.44412231 459.81726074 0.73894763]	[398.0632019 626.45629883 0.90195638]	[413.58425903 767.48699951 0.82603121]	[446.89971924 454.64230347 0.71213382]	[452.07995605 618.82641602 0.80423033]	[4.52067871e+02 7.88089233e+02 7.84319758e-01]	[395.61535645 215.92701721 0.93679428]	[418.62216187 213.50531006 0.95152199]	[377.60617065 210.85159302 0.80114686]	[436.59136963 200.66043091 0.79807931]	[4.41790283e+02 8.16379333e+02 7.75102258e-01]	[4.62264313e+02 8.16325745e+02 7.73075402e-01]	[4.44380219e+02 7.93242126e+02 7.38635659e-01]	[4.08444855e+02 8.00947937e+02 7.72674799e-01]	[3.95598022e+02 7.93226257e+02 7.86368966e-01]	[4.18656311e+02 7.72737061e+02 6.93164885e-01]
[403.38574219 231.33955383 0.87290716]	[403.36154175 277.58267212 0.92334408]	[344.32519531 275.12167358 0.85713005]	[321.28894043 377.63916016 0.8873601 ]	[313.53625488 472.52593994 0.84914899]	[464.92572021 277.65258789 0.87561971]	[482.78713989 380.15890503 0.92831939]	[500.75106812 477.65100098 0.88889188]	[405.9041748 459.75811768 0.7435329 ]	[367.41113281 462.32192993 0.73280883]	[398.07113647 626.53643799 0.89563906]	[413.57421875 765.02459717 0.82211381]	[444.42327881 459.64968872 0.74098885]	[449.5045166 621.34832764 0.81613493]	[4.49491516e+02 7.90761963e+02 7.68627107e-01]	[398.02532959 216.02865601 0.93187255]	[418.65737915 215.92886353 0.95304769]	[377.66171265 213.33247375 0.82922947]	[436.61941528 208.25193787 0.81170583]	[4.41755585e+02 8.21528503e+02 7.31294155e-01]	[4.59822601e+02 8.21522461e+02 7.46688426e-01]	[4.41891205e+02 8.00972229e+02 6.99383676e-01]	[4.11001617e+02 8.00993286e+02 7.72494316e-01]	[3.98044983e+02 7.93243164e+02 7.85450459e-01]	[4.18610474e+02 7.70260803e+02 6.91827357e-01]
[403.37872314 233.8319397 0.88737774]	[405.82211304 277.71914673 0.90202534]	[344.34484863 277.58520508 0.85402215]	[321.30187988 377.75109863 0.88994551]	[313.47290039 475.07202148 0.84494311]	[467.39004517 280.19799805 0.84482521]	[482.78991699 380.28411865 0.91537499]	[500.76315308 480.23522949 0.9192847 ]	[408.38583374 462.26657104 0.73711872]	[369.9118042 464.82736206 0.72002655]	[398.08078003 629.08947754 0.86938554]	[413.5793457 764.96099854 0.81004077]	[444.44540405 459.77362061 0.74418867]	[449.47409058 623.92919922 0.82138032]	[4.46930695e+02 7.93285889e+02 7.65395463e-01]	[395.64935303 216.14776611 0.9047088 ]	[418.64645386 216.04582214 0.94476092]	[377.67147827 213.44033813 0.84185004]	[436.56942749 210.79174805 0.8189584 ]	[4.41873169e+02 8.26615356e+02 7.54066586e-01]	[4.62213440e+02 8.26584167e+02 7.85834372e-01]	[4.41771088e+02 8.06022827e+02 7.31756508e-01]	[4.10983551e+02 8.00988647e+02 7.83893228e-01]	[398.04898071 793.21429443 0.80279529]	[4.18604889e+02 7.70196228e+02 6.82492793e-01]
[403.36599731 233.93824768 0.89931917]	[405.84796143 280.24240112 0.87841475]	[346.81787109 277.72467041 0.83778375]	[321.24963379 380.23626709 0.88896966]	[313.42718506 477.6131897 0.85505992]	[467.39282227 285.27124023 0.82495874]	[482.80752563 382.80148315 0.89151311]	[500.77838135 482.74993896 0.9239943 ]	[405.91836548 462.40609741 0.72666591]	[367.4052124 467.40792847 0.70233184]	[398.06777954 634.21472168 0.84870648]	[413.57373047 764.99023438 0.81918299]	[446.88726807 462.29199219 0.73762167]	[446.97653198 623.97027588 0.83004254]	[4.46908203e+02 7.93297913e+02 7.71057546e-01]	[395.64663696 218.60317993 0.89129168]	[418.65863037 216.16326904 0.93468702]	[377.66485596 213.55607605 0.82611954]	[436.6257019 213.31617737 0.84822381]	[4.41871643e+02 8.29212708e+02 8.25680494e-01]	[459.83969116 829.13928223 0.83604646]	[4.41791626e+02 8.03564514e+02 7.34240592e-01]	[4.10977966e+02 8.03476868e+02 7.77055144e-01]	[395.64587402 793.24127197 0.79746509]	[4.18611450e+02 7.70190979e+02 6.94313586e-01]
[403.35839844 236.4210968 0.90692341]	[405.86334229 285.23544312 0.85806692]	[346.81195068 280.20410156 0.82192463]	[321.21374512 382.7583313 0.87547809]	[310.98095703 480.18069458 0.87296462]	[467.4118042 287.87112427 0.81975031]	[482.80853271 385.35269165 0.87117785]	[500.77966309 482.85910034 0.92062277]	[405.91583252 464.93429565 0.72027051]	[367.39205933 470.00039673 0.6945585 ]	[395.63330078 639.34069824 0.84391046]	[413.58413696 765.00421143 0.8221879 ]	[446.91455078 462.4055481 0.72544557]	[446.89147949 626.49267578 0.82677245]	[4.46882996e+02 7.98388794e+02 7.44959116e-01]	[395.62014771 221.18838501 0.8727318 ]	[418.6774292 221.11885071 0.91533738]	[377.60147095 215.97624207 0.81543428]	[436.6730957 213.45048523 0.86348951]	[4.41891388e+02 8.31757629e+02 8.02552819e-01]	[4.62231842e+02 8.31680725e+02 8.18737924e-01]	[4.41790802e+02 8.08583740e+02 7.05234468e-01]	[4.10953583e+02 8.03533142e+02 7.80656815e-01]	[398.05136108 793.28936768 0.79647934]	[4.18626678e+02 7.70160095e+02 7.12882459e-01]
[405.8303833 236.56222534 0.89737117]	[405.87969971 287.89102173 0.85583597]	[346.87686157 282.77655029 0.80572081]	[321.24316406 382.84451294 0.86686975]	[310.93280029 480.3503418 0.88058698]	[467.41174316 292.89053345 0.82529211]	[482.80886841 387.93829346 0.85797316]	[500.79449463 482.92001343 0.91136605]	[405.91137695 467.48498535 0.71038455]	[367.40481567 472.58746338 0.69367534]	[395.56759644 641.8571167 0.84994268]	[416.01147461 762.48907471 0.8179003 ]	[446.90274048 464.94012451 0.71708769]	[446.89794922 629.07330322 0.81167108]	[4.44394623e+02 8.08612305e+02 7.85732388e-01]	[398.04528809 228.76597595 0.8859998 ]	[418.69140625 226.27055359 0.90000957]	[377.68453979 218.52482605 0.79610634]	[436.69055176 215.99563599 0.86501497]	[4.44408752e+02 8.36856262e+02 7.41803408e-01]	[4.62319336e+02 8.34283386e+02 7.93936014e-01]	[4.41728271e+02 8.11294983e+02 7.29525626e-01]	[4.11006683e+02 8.00957153e+02 7.87652373e-01]	[398.09841919 793.21264648 0.81726682]	[4.18665649e+02 7.67704346e+02 7.25822330e-01]
[405.87780762 239.10758972 0.87224174]	[405.86264038 292.97775269 0.88853902]	[346.87197876 290.40200806 0.81457251]	[321.18606567 387.90170288 0.86149728]	[310.86410522 482.89004517 0.86776185]	[467.42700195 295.39752197 0.84450138]	[482.82214355 392.97268677 0.86139804]	[500.77929688 485.44073486 0.89260972]	[405.88851929 475.15667725 0.72499222]	[367.38894653 477.71792603 0.72040868]	[395.58087158 644.31817627 0.86162078]	[416.01867676 762.43292236 0.81779891]	[444.42877197 475.07574463 0.71989036]	[446.88699341 634.19482422 0.78746593]	[4.44416199e+02 8.08668945e+02 7.91455507e-01]	[398.07946777 231.39823914 0.91554892]	[418.71920776 231.34793091 0.92232955]	[377.71212769 221.09881592 0.80993092]	[436.69668579 216.11961365 0.85699862]	[4.44326599e+02 8.39430481e+02 7.19130814e-01]	[4.62265259e+02 8.34400635e+02 7.65392184e-01]	[4.41768066e+02 8.13746155e+02 7.36470878e-01]	[4.08447784e+02 8.00960327e+02 7.81295419e-01]	[395.63537598 793.21057129 0.81245118]	[4.18679108e+02 7.67658386e+02 7.35725105e-01]
[405.86181641 241.63496399 0.85721248]	[405.85754395 295.47576904 0.90995836]	[346.86517334 293.01922607 0.83342755]	[321.15454102 392.99102783 0.86548913]	[308.37863159 485.34469604 0.85028273]	[467.40963745 295.52133179 0.86716878]	[482.82553101 395.60733032 0.87912822]	[500.79943848 490.52523804 0.87292367]	[405.88659668 477.65859985 0.73279035]	[367.36862183 480.18731689 0.72848213]	[395.63360596 644.387146 0.87745166]	[416.01477051 762.47253418 0.81912088]	[444.42407227 475.1473999 0.7270416 ]	[446.87051392 639.28436279 0.80610287]	[4.44354004e+02 8.11192566e+02 8.00559938e-01]	[398.07601929 233.91394043 0.94142991]	[418.68667603 233.82881165 0.94399321]	[377.7348938 228.84248352 0.80875516]	[436.64398193 221.13502502 0.82667738]	[4.44334167e+02 8.47111145e+02 7.60754943e-01]	[4.62243134e+02 8.42018799e+02 7.72273839e-01]	[4.41692871e+02 8.13862976e+02 7.23062217e-01]	[4.08420563e+02 8.00972473e+02 7.71053612e-01]	[395.61932373 793.21862793 0.80201232]	[4.18681366e+02 7.67705750e+02 7.30878532e-01]
[405.8510437 249.30233765 0.84926248]	[405.85870361 295.61294556 0.91367567]	[346.89819336 295.48712158 0.84461594]	[318.76049805 395.58401489 0.88861179]	[305.8550415 485.46066284 0.8309899 ]	[467.39276123 297.99359131 0.87437367]	[482.83892822 398.13339233 0.8987298 ]	[500.81756592 495.68832397 0.8767035 ]	[405.82516479 477.72070312 0.74162227]	[364.81918335 480.23010254 0.73748237]	[398.04452515 646.98217773 0.89188933]	[416.02871704 762.42614746 0.82136941]	[444.3855896 477.67294312 0.73671389]	[444.34420776 639.29418945 0.82881737]	[4.44341888e+02 8.11178772e+02 8.01398635e-01]	[398.07415771 236.43374634 0.95223236]	[418.70193481 234.03634644 0.96198499]	[377.74697876 231.42892456 0.82132775]	[436.69094849 226.2353363 0.82299697]	[4.44374146e+02 8.49707397e+02 8.01176250e-01]	[4.62249268e+02 8.47111816e+02 8.00279379e-01]	[4.39292786e+02 8.13840271e+02 7.25956440e-01]	[408.40396118 803.4666748 0.80414492]	[395.59747314 793.237854 0.82034481]	[4.18708221e+02 7.67632568e+02 7.48504996e-01]
[405.8913269 251.91564941 0.87170714]	[405.91467285 298.11260986 0.9053219 ]	[349.36935425 295.62454224 0.85129666]	[318.74169922 398.10922241 0.90358269]	[305.77651978 490.51296997 0.82026511]	[467.46289062 298.20526123 0.85533702]	[482.85269165 400.7437439 0.9037593 ]	[500.79244995 500.72537231 0.9149633 ]	[408.38552856 480.32159424 0.73682117]	[367.41732788 482.78552246 0.72984904]	[398.0965271 647.05584717 0.89941633]	[416.0211792 759.8961792 0.81582993]	[446.86923218 480.28839111 0.73663056]	[444.34924316 644.36395264 0.86113262]	[4.41909943e+02 8.13828796e+02 7.98582792e-01]	[398.10183716 236.58752441 0.93937624]	[418.7277832 236.50242615 0.96082765]	[380.11227417 233.86697388 0.8322407 ]	[439.06484985 228.85649109 0.82783216]	[4.46881500e+02 8.52238037e+02 7.66708374e-01]	[4.62261871e+02 8.49667786e+02 8.11861038e-01]	[4.39263092e+02 8.24025024e+02 6.97418511e-01]	[408.46957397 801.00134277 0.80128562]	[395.63867188 793.23577881 0.81889737]	[4.18721008e+02 7.67558838e+02 7.33434200e-01]
[405.89871216 254.41670227 0.88181603]	[408.43310547 300.63388062 0.88621175]	[349.39859009 298.12774658 0.85073727]	[321.16384888 398.25125122 0.90008664]	[303.296875 493.12158203 0.82307029]	[469.95504761 300.76504517 0.832003 ]	[482.86755371 403.30895996 0.88245124]	[500.80111694 500.89068604 0.92634094]	[408.38699341 482.88369751 0.73225957]	[367.40087891 482.94015503 0.71736819]	[398.13140869 649.54327393 0.88565099]	[416.03317261 757.324646 0.81670755]	[446.90316772 482.83435059 0.73346597]	[444.30279541 644.47662354 0.87643558]	[4.41871338e+02 8.24020020e+02 7.99918175e-01]	[398.10449219 239.08247375 0.90998185]	[418.73736572 236.63978577 0.94887853]	[380.13806152 234.04733276 0.83050394]	[436.69311523 231.42272949 0.8505162 ]	[4.46912567e+02 8.54870667e+02 7.30417311e-01]	[4.62318176e+02 8.52246887e+02 7.84555733e-01]	[4.39230896e+02 8.29225769e+02 7.08267689e-01]	[413.59103394 800.94537354 0.81826741]	[398.2097168 790.83929443 0.83507347]	[4.18729614e+02 7.65056946e+02 7.33479679e-01]
[405.887146 254.52206421 0.88841045]	[410.96255493 303.21929932 0.85919821]	[349.39810181 300.64031982 0.83169311]	[321.1652832 400.78152466 0.89532423]	[303.26016235 498.13253784 0.84400177]	[470.01199341 305.84475708 0.81002504]	[482.89816284 408.38830566 0.85924953]	[500.81225586 503.34088135 0.92506629]	[408.41235352 485.39059448 0.72519654]	[369.89730835 485.46075439 0.70648539]	[398.14483643 649.67480469 0.87232703]	[416.01986694 757.33508301 0.81546617]	[446.91604614 482.9225769 0.72486418]	[444.30355835 644.54315186 0.87524688]	[4.41846985e+02 8.26634033e+02 8.17588985e-01]	[398.08465576 239.20909119 0.88901025]	[418.73760986 239.11326599 0.93099648]	[380.10974121 236.58308411 0.81212938]	[439.08007812 233.96777344 0.87465215]	[4.46885925e+02 8.57414978e+02 7.13775158e-01]	[4.62292328e+02 8.52374817e+02 7.75486231e-01]	[4.39201508e+02 8.31783264e+02 6.94312572e-01]	[411.0012207 800.96148682 0.81964982]	[398.11212158 793.21502686 0.84751529]	[4.18739319e+02 7.65085632e+02 7.30807960e-01]
[405.88748169 254.52255249 0.8883881 ]	[410.96264648 303.21881104 0.85930306]	[349.39596558 300.63964844 0.83195311]	[321.16110229 400.78012085 0.89578182]	[303.2565918 498.13394165 0.84450853]	[470.01434326 305.8465271 0.80960888]	[482.89572144 405.92602539 0.8595857 ]	[500.81329346 503.33853149 0.92524451]	[408.41107178 485.39260864 0.72501218]	[369.89358521 485.46334839 0.70592612]	[398.1473999 649.68554688 0.8717683 ]	[413.58566284 754.82635498 0.81670803]	[446.91519165 482.9234314 0.7246635 ]	[444.30752563 644.54571533 0.87469983]	[4.41847565e+02 8.26603943e+02 8.14815521e-01]	[398.08511353 239.20979309 0.88901335]	[418.73760986 239.11437988 0.93104064]	[380.109375 236.58280945 0.81355333]	[439.08010864 233.96730042 0.87500083]	[4.46872864e+02 8.57393677e+02 7.17816353e-01]	[4.62288513e+02 8.52358093e+02 7.81137407e-01]	[4.39204285e+02 8.31756592e+02 6.97670579e-01]	[411.03152466 800.91894531 0.81866866]	[398.13009644 790.81195068 0.85014826]	[4.18722168e+02 7.65034851e+02 7.24364936e-01]
[408.40985107 257.07284546 0.88487959]	[411.01480103 305.83599854 0.84816927]	[351.95010376 303.20239258 0.82110232]	[321.1980896 403.3079834 0.87549663]	[303.27493286 498.26412964 0.85915267]	[469.99014282 310.8890686 0.80964887]	[482.90029907 410.98364258 0.8570922 ]	[500.79589844 503.40097046 0.91311854]	[408.4234314 487.98336792 0.71531898]	[369.89450073 490.49850464 0.69825995]	[398.14736938 649.65106201 0.87540144]	[416.04736328 757.3704834 0.82209659]	[446.95257568 487.95959473 0.70613569]	[444.32620239 647.08575439 0.85593951]	[4.41813202e+02 8.26537537e+02 8.02923918e-01]	[398.12365723 246.8170166 0.89406252]	[418.79052734 244.28349304 0.89836866]	[380.13058472 239.08578491 0.78013456]	[439.1758728 236.48442078 0.89257747]	[4.44311920e+02 8.62553528e+02 7.23211586e-01]	[4.62226562e+02 8.54904358e+02 7.47284055e-01]	[4.39190979e+02 8.31656067e+02 6.89953566e-01]	[4.11015076e+02 8.00945618e+02 7.91062891e-01]	[398.12597656 790.82800293 0.82693779]	[4.18748962e+02 7.67471680e+02 7.26933360e-01]
[408.40542603 259.6109314 0.86800236]	[413.48721313 313.42196655 0.86499715]	[351.99813843 308.33187866 0.81370395]	[321.17858887 405.88781738 0.86548275]	[303.28430176 500.83966064 0.88455498]	[470.01174927 313.48968506 0.82579565]	[482.91220093 413.55227661 0.86105394]	[500.79452515 505.90396118 0.89871776]	[408.39129639 493.11413574 0.71436453]	[369.89465332 495.64175415 0.70586365]	[398.19433594 654.71588135 0.866741 ]	[416.06518555 757.3815918 0.82197237]	[446.90209961 493.08599854 0.70759887]	[444.34246826 649.63574219 0.83166528]	[4.41799103e+02 8.26658386e+02 8.05142879e-01]	[398.14822388 251.91300964 0.92188227]	[418.78683472 251.85301208 0.91965181]	[380.19177246 241.67303467 0.76118094]	[439.12908936 236.64173889 0.87465024]	[4.41845337e+02 8.67656555e+02 7.46490777e-01]	[4.62214935e+02 8.60000549e+02 7.23528862e-01]	[4.39122711e+02 8.31781494e+02 6.76534712e-01]	[4.11027924e+02 8.00957642e+02 7.53605485e-01]	[398.12854004 790.82592773 0.79997838]	[4.18746155e+02 7.65063354e+02 6.92027688e-01]
[408.42892456 267.27603149 0.8412531 ]	[410.95169067 316.08267212 0.90555024]	[351.97650146 315.95748901 0.84891915]	[321.14736938 416.07873535 0.87891793]	[303.26623535 505.89959717 0.85247451]	[467.48718262 316.15194702 0.86882585]	[482.95907593 418.67367554 0.89948106]	[500.83532715 518.64294434 0.88228613]	[408.39099121 500.72930908 0.74756688]	[367.38729858 500.79071045 0.74838817]	[398.20379639 659.86065674 0.87548459]	[416.07788086 759.87127686 0.81778705]	[446.88787842 500.72628784 0.73613566]	[444.29837036 659.81933594 0.84263551]	[4.41761322e+02 8.31685059e+02 8.20808530e-01]	[398.13729858 254.58903503 0.9642871 ]	[418.78649902 254.50282288 0.96956843]	[380.14840698 251.87905884 0.80308664]	[439.14035034 244.20635986 0.84432858]	[4.41861694e+02 8.70258606e+02 7.90444970e-01]	[4.59820984e+02 8.67625916e+02 7.84247518e-01]	[4.36659607e+02 8.39407104e+02 6.61678135e-01]	[4.10978027e+02 8.00973694e+02 7.31993318e-01]	[3.98107819e+02 7.90834473e+02 7.78685987e-01]	[4.18738892e+02 7.65048157e+02 6.57131016e-01]
[408.4760437 272.38427734 0.85933238]	[411.01409912 318.57427979 0.90968645]	[352.01431274 316.07562256 0.8635174 ]	[321.15936279 416.17318726 0.88553107]	[305.79071045 508.46554565 0.83096319]	[469.98522949 318.69396973 0.85605615]	[482.97158813 421.18518066 0.89926016]	[500.84085083 521.21594238 0.90931857]	[405.88961792 500.83990479 0.75207883]	[364.86203003 500.8678894 0.74930888]	[398.2237854 662.33190918 0.88201779]	[416.06283569 759.94885254 0.82709056]	[444.45349121 500.85150146 0.74734312]	[441.9208374 662.38330078 0.86587197]	[4.41764923e+02 8.31718750e+02 8.30772400e-01]	[398.16723633 257.05203247 0.96142733]	[421.14212036 256.97143555 0.96616954]	[380.19348145 254.42146301 0.83068013]	[439.15615845 249.38066101 0.84093249]	[4.44328949e+02 8.70302002e+02 7.64475822e-01]	[4.62243073e+02 8.67648621e+02 7.70077467e-01]	[4.36658630e+02 8.39424133e+02 6.64417207e-01]	[4.13513092e+02 8.00975403e+02 7.25410998e-01]	[3.98147034e+02 7.93231812e+02 7.86765933e-01]	[4.18698578e+02 7.65082031e+02 6.62084758e-01]
[410.94332886 274.89984131 0.87488759]	[413.48492432 318.74090576 0.89941436]	[352.00878906 318.57644653 0.86523569]	[321.17498779 418.74139404 0.90322739]	[305.80123901 513.63378906 0.82263041]	[470.02200317 321.22921753 0.84018445]	[482.96600342 423.81491089 0.87587875]	[500.83157349 521.37078857 0.93002069]	[405.90002441 503.42379761 0.74464744]	[367.35290527 503.4312439 0.73370087]	[398.21444702 662.41442871 0.89180857]	[416.07583618 759.93273926 0.82667941]	[444.44491577 503.43887329 0.73708844]	[444.31115723 664.95587158 0.88197291]	[4.41751617e+02 8.34364319e+02 8.13720226e-01]	[398.18911743 257.21505737 0.92882049]	[421.14251709 257.13336182 0.9564932 ]	[380.2359314 254.52915955 0.84668159]	[439.13134766 251.92286682 0.85395223]	[4.44373627e+02 8.72726562e+02 7.16905057e-01]	[4.62231293e+02 8.70158325e+02 7.49410212e-01]	[4.36642303e+02 8.47114319e+02 6.48955643e-01]	[4.13528595e+02 8.03473816e+02 7.35309124e-01]	[398.15768433 793.26873779 0.79801118]	[4.18727295e+02 7.65055176e+02 6.73897266e-01]
[408.42706299 274.98733521 0.88101977]	[413.52389526 321.24786377 0.88315678]	[352.01800537 318.71887207 0.85494775]	[321.2333374 421.22122192 0.89906126]	[305.79196167 516.16400146 0.83445108]	[472.53326416 326.28347778 0.81317246]	[482.96957397 426.38644409 0.85707885]	[500.81524658 523.86450195 0.92906225]	[408.39343262 505.99533081 0.73048717]	[367.39996338 505.97833252 0.71737611]	[398.21340942 664.85620117 0.89768517]	[416.08914185 759.93005371 0.82647991]	[446.88500977 508.46487427 0.72238362]	[444.33761597 667.48529053 0.87048405]	[4.41821289e+02 8.49716736e+02 8.25193942e-01]	[398.15182495 259.66381836 0.91093677]	[418.78329468 259.57519531 0.93948722]	[380.2015686 257.04052734 0.81600761]	[439.13421631 254.44264221 0.87833679]	[4.46940308e+02 8.77907349e+02 6.66929185e-01]	[4.62337311e+02 8.72876770e+02 7.33601451e-01]	[4.39092194e+02 8.54903381e+02 6.62206411e-01]	[4.13541473e+02 8.03521606e+02 7.35789239e-01]	[3.98188934e+02 7.93319214e+02 7.74600208e-01]	[4.18729523e+02 7.65049500e+02 6.74056888e-01]
[410.9520874 277.49694824 0.88490254]	[413.53668213 323.80566406 0.8602463 ]	[354.44329834 321.22555542 0.83838689]	[321.22610474 421.3432312 0.88787991]	[305.78457642 518.68743896 0.8459698 ]	[470.04980469 328.91506958 0.80722052]	[482.98260498 431.47793579 0.84237462]	[500.79486084 523.95330811 0.91922879]	[405.92514038 511.0211792 0.72448158]	[369.90005493 511.02688599 0.7051459 ]	[398.21817017 664.89587402 0.90134317]	[416.07592773 759.88006592 0.81862956]	[444.42578125 511.04803467 0.72226429]	[444.32925415 667.59228516 0.86814559]	[4.41827026e+02 8.52231018e+02 8.21594954e-01]	[398.17132568 264.75598145 0.89335454]	[421.15612793 262.20092773 0.90984088]	[380.19812012 257.20150757 0.78314537]	[439.20791626 254.60180664 0.89838523]	[4.46953674e+02 8.85660950e+02 6.66833818e-01]	[4.62341736e+02 8.77943115e+02 7.09612548e-01]	[4.39083557e+02 8.59970093e+02 6.53926253e-01]	[4.16035980e+02 8.03484131e+02 7.36348033e-01]	[3.98215912e+02 7.93294495e+02 7.75053263e-01]	[4.18701294e+02 7.64999084e+02 6.61566138e-01]
[410.97875977 277.65353394 0.88179255]	[413.56619263 328.912323 0.85990649]	[354.49285889 323.75701904 0.83491164]	[321.25970459 423.86242676 0.86647046]	[305.83065796 518.79589844 0.8654623 ]	[470.02185059 333.94610596 0.81806612]	[482.96749878 434.01199341 0.84587491]	[500.7791748 526.39794922 0.90734667]	[405.90396118 516.15118408 0.73080927]	[369.88580322 516.16558838 0.71388435]	[398.23605347 665.00805664 0.91295272]	[416.04138184 759.89282227 0.81676263]	[444.41854858 516.17407227 0.7283743 ]	[441.89978027 670.18292236 0.84733301]	[4.41825287e+02 8.52294678e+02 8.25511873e-01]	[398.21142578 269.86572266 0.90569103]	[421.19473267 267.36248779 0.89970398]	[380.2734375 259.69171143 0.74695408]	[439.22363281 257.08413696 0.88759297]	[4.49492920e+02 8.88165161e+02 6.73400521e-01]	[4.62372772e+02 8.80464600e+02 7.08540261e-01]	[4.36675232e+02 8.62513550e+02 6.60980523e-01]	[4.16081635e+02 8.03473267e+02 7.46921539e-01]	[3.98250122e+02 7.93308044e+02 7.77986407e-01]	[4.18670685e+02 7.64981689e+02 6.66195095e-01]
[408.4805603 280.14343262 0.86587679]	[413.56546021 333.98153687 0.88253844]	[354.49588013 328.86898804 0.82853991]	[321.21563721 428.90985107 0.85814077]	[305.80838013 521.3314209 0.89432275]	[470.03414917 336.4491272 0.83446336]	[482.98355103 436.55453491 0.85143542]	[500.76675415 528.97650146 0.88254583]	[405.84796143 518.70837402 0.75210136]	[367.37030029 518.70782471 0.7303412 ]	[398.21966553 667.44494629 0.90907955]	[413.60253906 757.38085938 0.80985498]	[444.35903931 518.73913574 0.75355446]	[444.29934692 672.71484375 0.83477682]	[4.41811371e+02 8.54891479e+02 8.01666439e-01]	[398.20095825 272.45907593 0.92718428]	[421.16293335 272.39382935 0.92285967]	[380.25720215 262.23117065 0.75567287]	[439.17687988 259.58004761 0.87016362]	[4.52000519e+02 8.90816223e+02 6.48739994e-01]	[4.62379791e+02 8.85658203e+02 6.86894059e-01]	[4.36667633e+02 8.67674561e+02 6.62332773e-01]	[4.16052399e+02 8.00987122e+02 7.46339202e-01]	[3.98225586e+02 7.93289917e+02 7.84713864e-01]	[4.18667206e+02 7.62492615e+02 6.73542559e-01]
[410.93960571 280.21166992 0.85970747]	[413.52600098 336.44290161 0.89564043]	[354.46801758 331.49584961 0.83513206]	[321.19070435 431.49880981 0.86635762]	[305.83737183 523.80230713 0.89532393]	[470.00808716 336.51889038 0.8503443 ]	[485.37478638 439.12521362 0.8808499 ]	[500.76730347 531.54064941 0.87158501]	[405.85195923 518.76983643 0.75756192]	[367.38308716 518.76763916 0.73707032]	[398.11642456 667.49859619 0.90941292]	[416.0491333 757.34649658 0.81668365]	[444.34344482 521.21673584 0.76258683]	[441.91140747 675.28656006 0.83723724]	[4.41840210e+02 8.59968384e+02 7.60919631e-01]	[398.20135498 274.88726807 0.94346869]	[421.16442871 272.46011353 0.93719858]	[380.23571777 264.80697632 0.77895689]	[439.17355347 259.67675781 0.85187364]	[4.54590393e+02 8.93400024e+02 5.71239710e-01]	[4.64875793e+02 8.90685608e+02 6.33976340e-01]	[4.39083679e+02 8.70286255e+02 6.42068863e-01]	[4.16070007e+02 8.03468994e+02 7.34941781e-01]	[3.98235413e+02 7.93297546e+02 7.69572377e-01]	[4.18691254e+02 7.62438599e+02 6.77015781e-01]
[408.47360229 282.66864014 0.85218006]	[413.54788208 336.51489258 0.90885425]	[354.47998047 333.99267578 0.84936631]	[321.18338013 434.08782959 0.87300014]	[308.32580566 523.87231445 0.8836785 ]	[472.51806641 336.61138916 0.8614893 ]	[485.37228394 439.15856934 0.8857305 ]	[500.78192139 534.17364502 0.87047923]	[405.87097168 521.222229 0.76313889]	[367.41043091 521.21356201 0.74247295]	[398.09326172 667.57873535 0.89963794]	[416.06005859 757.36090088 0.81852853]	[444.36499023 521.28204346 0.76470172]	[441.87597656 680.37652588 0.85917169]	[4.41816864e+02 8.54924927e+02 7.88390040e-01]	[398.20401001 274.94293213 0.95297509]	[421.15097046 274.88262939 0.94808143]	[380.24032593 269.86566162 0.78310215]	[439.15328979 262.25814819 0.84138948]	[4.46931335e+02 8.90838684e+02 6.36659622e-01]	[4.62303894e+02 8.88164429e+02 6.78537309e-01]	[4.39086914e+02 8.70131897e+02 6.65188134e-01]	[4.16039581e+02 8.03478394e+02 7.26663589e-01]	[3.98219116e+02 7.93289795e+02 7.61837006e-01]	[4.18709534e+02 7.62432617e+02 6.76851571e-01]
[408.47592163 282.75482178 0.84526455]	[413.53234863 336.5894165 0.91200441]	[354.49005127 336.46264648 0.86076641]	[321.20370483 436.55621338 0.8768959 ]	[308.32452393 523.94287109 0.87439775]	[470.02557373 336.66784668 0.8636657 ]	[485.38369751 439.21047974 0.88261861]	[500.77810669 536.73040771 0.87749219]	[405.83123779 521.32061768 0.77328533]	[367.32727051 521.32556152 0.75592315]	[398.07836914 667.62817383 0.89105225]	[416.06408691 759.89831543 0.81604159]	[444.34432983 521.36083984 0.77133894]	[441.87210083 682.94140625 0.87244177]	[4.41788300e+02 8.57417358e+02 7.81074107e-01]	[398.20083618 275.00036621 0.96204543]	[421.14990234 274.95037842 0.95856744]	[380.2276001 272.35552979 0.80578125]	[439.16091919 267.26861572 0.84043419]	[4.46875244e+02 8.93263184e+02 6.41899645e-01]	[4.62278046e+02 8.88203918e+02 6.83748662e-01]	[4.36651703e+02 8.70163391e+02 6.53275371e-01]	[4.16028992e+02 8.03519775e+02 7.24944472e-01]	[3.98222321e+02 7.93328186e+02 7.41847754e-01]	[4.18710022e+02 7.62470886e+02 6.79720402e-01]
[410.97091675 285.29760742 0.84191608]	[413.56744385 336.63641357 0.91714114]	[354.52462769 336.5065918 0.87129086]	[321.23162842 434.11831665 0.87167001]	[308.40155029 524.00134277 0.86115783]	[472.53408813 339.05148315 0.86184931]	[485.4045105 439.26809692 0.88534886]	[500.80380249 539.25152588 0.89295995]	[405.84790039 521.38287354 0.76761436]	[364.86233521 521.36456299 0.75263107]	[398.1010437 667.59716797 0.89650857]	[416.06713867 759.87072754 0.81839013]	[444.37078857 523.81060791 0.76334471]	[441.89266968 682.94909668 0.8707037 ]	[4.41732330e+02 8.62493225e+02 7.85108507e-01]	[398.20733643 275.07888794 0.96912456]	[421.16641235 275.0133667 0.9657073 ]	[380.2328186 272.43328857 0.82064927]	[439.17669678 267.30099487 0.84429169]	[4.46944183e+02 8.93269043e+02 6.44283295e-01]	[4.62288330e+02 8.88229126e+02 6.89940393e-01]	[4.34111145e+02 8.70324036e+02 6.54231071e-01]	[4.16046173e+02 8.03523926e+02 7.41245568e-01]	[3.98255096e+02 7.93330139e+02 7.62519538e-01]	[4.18706482e+02 7.62440308e+02 6.98322237e-01]
[411.02655029 287.82220459 0.84362191]	[413.58764648 339.03945923 0.91768134]	[354.5369873 336.55282593 0.87550557]	[321.28286743 436.56576538 0.86830986]	[308.39074707 526.42358398 0.8530677 ]	[472.55249023 339.15490723 0.85624743]	[485.42697144 441.69998169 0.88566673]	[500.81262207 541.70831299 0.90542191]	[405.82525635 523.79370117 0.76981074]	[364.83395386 521.37249756 0.75406194]	[398.18649292 667.61859131 0.89515907]	[416.09368896 757.36114502 0.81491816]	[444.34994507 523.84075928 0.76479739]	[441.86605835 682.9609375 0.88237029]	[4.41679901e+02 8.62489685e+02 7.74901509e-01]	[398.22918701 275.14260864 0.97025543]	[421.19125366 275.04910278 0.96696258]	[380.256073 272.49414062 0.8246057 ]	[439.20288086 267.31921387 0.84316999]	[4.44398621e+02 8.93266235e+02 6.15883410e-01]	[4.59816498e+02 8.88230164e+02 6.60381675e-01]	[4.34060974e+02 8.70309265e+02 6.20163620e-01]	[4.16051849e+02 8.03514282e+02 7.35857189e-01]	[4.00642242e+02 7.93322021e+02 7.54239619e-01]	[4.18734314e+02 7.62425598e+02 6.81685269e-01]
[413.50991821 290.34249878 0.84851509]	[416.01821899 339.09024048 0.92265069]	[354.54541016 336.5692749 0.87670493]	[323.72952271 436.5680542 0.86295485]	[308.40374756 526.42675781 0.85423237]	[475.06433105 339.23852539 0.85270238]	[485.42831421 441.79064941 0.88089907]	[500.8237915 541.80059814 0.91578031]	[405.8324585 523.85003662 0.7671538 ]	[364.83740234 523.793396 0.75522572]	[400.61376953 667.69036865 0.88427162]	[416.05038452 757.38458252 0.80491883]	[444.36791992 523.90228271 0.75816715]	[441.86517334 685.47729492 0.8837105 ]	[4.39304108e+02 8.65088074e+02 7.89003015e-01]	[398.24407959 277.48751831 0.96669042]	[421.22543335 275.08630371 0.96367335]	[380.27120972 274.91091919 0.82777953]	[439.23800659 269.8760376 0.8454802 ]	[4.46874573e+02 8.93368469e+02 6.50229275e-01]	[4.62220978e+02 8.90713440e+02 7.00811744e-01]	[4.31518219e+02 8.72785400e+02 6.34367585e-01]	[4.16038086e+02 8.03528564e+02 7.35655904e-01]	[3.98255585e+02 7.93324036e+02 7.52102852e-01]	[4.18677460e+02 7.62415649e+02 6.72917843e-01]
[413.54650879 290.38247681 0.85722232]	[416.03869629 339.12695312 0.92592973]	[354.56643677 336.59115601 0.87924325]	[323.75881958 436.61251831 0.86681652]	[310.87286377 526.44891357 0.85076886]	[475.09411621 339.28695679 0.84942335]	[485.43518066 441.82678223 0.87816411]	[500.81832886 541.86395264 0.92140186]	[405.82598877 523.87219238 0.76622087]	[364.83309937 523.82373047 0.75676388]	[400.66815186 670.10119629 0.87983394]	[416.05548096 759.87042236 0.80538541]	[444.36862183 523.9239502 0.7546733 ]	[441.86294556 685.49041748 0.88343799]	[4.39295044e+02 8.62571411e+02 7.81247318e-01]	[398.2696228 277.51040649 0.96347392]	[421.25030518 275.10671997 0.95862937]	[380.29290771 274.92074585 0.82953835]	[439.24755859 269.90808105 0.84457552]	[4.46880890e+02 8.93328491e+02 6.41101122e-01]	[4.62219788e+02 8.90673584e+02 6.88241482e-01]	[4.31507965e+02 8.72731323e+02 6.24553204e-01]	[4.16068176e+02 8.03562439e+02 7.38201559e-01]	[4.00653076e+02 7.93365356e+02 7.43201613e-01]	[4.18663300e+02 7.62435669e+02 6.80394769e-01]
[413.55706787 290.4480896 0.86397791]	[416.06613159 339.20050049 0.92744601]	[354.57571411 336.65139771 0.88330001]	[323.78408813 436.6300354 0.87005949]	[308.3946228 526.44781494 0.85218018]	[475.13375854 341.73666382 0.84476256]	[485.43774414 441.90237427 0.86845076]	[500.84085083 541.88092041 0.92694414]	[405.84475708 523.92095947 0.76279151]	[364.85296631 523.87084961 0.75107729]	[400.69308472 670.13690186 0.86898476]	[416.06292725 759.92358398 0.80620396]	[444.37609863 523.97357178 0.7477625 ]	[441.884552 685.60076904 0.8765288 ]	[4.39303162e+02 8.62521423e+02 7.87223339e-01]	[398.27685547 277.53616333 0.95971102]	[421.27203369 275.13946533 0.95520133]	[380.30554199 274.93466187 0.8269099 ]	[439.28234863 272.37496948 0.85160017]	[4.44313599e+02 8.93301697e+02 6.63425028e-01]	[4.59754791e+02 8.90676697e+02 6.99225605e-01]	[4.34016998e+02 8.70329590e+02 6.25980735e-01]	[4.16062866e+02 8.03563782e+02 7.31293440e-01]	[4.00662384e+02 7.95795898e+02 7.38926947e-01]	[4.18675201e+02 7.62485657e+02 6.78426504e-01]
[413.55297852 292.89282227 0.867149 ]	[416.0859375 339.25085449 0.92713422]	[354.56546021 336.69851685 0.88280916]	[323.77120972 439.07348633 0.8823278 ]	[308.36117554 526.42266846 0.85462481]	[475.16644287 341.79125977 0.8394857 ]	[485.45996094 444.33648682 0.85444337]	[500.84616089 541.91925049 0.92975879]	[405.87515259 523.96630859 0.75836259]	[364.86004639 523.90899658 0.74872148]	[400.68618774 670.14855957 0.87330747]	[416.07641602 762.41845703 0.81067163]	[444.42108154 526.44360352 0.73700666]	[441.87417603 687.98962402 0.8784169 ]	[4.39296783e+02 8.65069336e+02 7.86339164e-01]	[400.61428833 277.56112671 0.95744079]	[421.27130127 277.48690796 0.9560464 ]	[380.32888794 274.96429443 0.83465695]	[439.3074646 272.42626953 0.86595386]	[4.41882568e+02 8.93360535e+02 6.56888187e-01]	[4.59738220e+02 8.90746948e+02 6.98719501e-01]	[4.34015625e+02 8.72754028e+02 6.26814783e-01]	[4.16076843e+02 8.06022034e+02 7.30822086e-01]	[4.00687805e+02 7.95817871e+02 7.32422888e-01]	[4.18663361e+02 7.64956543e+02 6.82770133e-01]
[413.55953979 292.91415405 0.86889452]	[416.12081909 339.29489136 0.927921 ]	[356.97125244 339.07550049 0.88846427]	[323.76922607 439.20413208 0.90059692]	[305.83306885 526.51428223 0.8411755 ]	[477.61956787 344.27957153 0.83447075]	[485.47131348 444.40719604 0.84208912]	[500.85910034 544.30371094 0.92993796]	[405.85461426 526.40917969 0.75343603]	[364.84613037 523.93865967 0.74509656]	[400.68725586 670.15600586 0.87503189]	[416.08120728 762.43237305 0.8128289 ]	[444.39941406 526.4887085 0.73726296]	[441.87081909 688.10296631 0.87538332]	[4.39315277e+02 8.62544128e+02 7.83916056e-01]	[400.6234436 277.57931519 0.95564389]	[421.27914429 277.50750732 0.9533661 ]	[380.34051514 274.99035645 0.83160329]	[439.32800293 272.45648193 0.87166631]	[4.41781128e+02 8.93375305e+02 6.65374517e-01]	[4.59679993e+02 8.90776245e+02 6.98363125e-01]	[4.34088867e+02 8.70313171e+02 6.23591423e-01]	[4.16067657e+02 8.06019348e+02 7.25127697e-01]	[4.00684143e+02 7.95811646e+02 7.26940334e-01]	[4.18659546e+02 7.64956848e+02 6.83198810e-01]
[413.58065796 292.92098999 0.87202215]	[416.14971924 341.69787598 0.92704535]	[356.99838257 339.11407471 0.89420033]	[323.79696655 439.20114136 0.89816433]	[305.82901001 528.96417236 0.83670008]	[477.64505005 344.32293701 0.83294243]	[485.48110962 446.92590332 0.83211392]	[500.87765503 544.33215332 0.9334743 ]	[405.85641479 526.42834473 0.75567496]	[364.83837891 523.95361328 0.74629009]	[400.68600464 670.18255615 0.87103111]	[416.07159424 762.41595459 0.80878139]	[444.39224243 526.51379395 0.73868382]	[441.87316895 688.1829834 0.86702937]	[4.41665466e+02 8.62572998e+02 7.82759964e-01]	[400.63885498 277.58935547 0.95624161]	[421.29495239 277.51193237 0.95244378]	[382.72052002 275.01934814 0.82763481]	[441.671875 272.48034668 0.87424564]	[4.41796570e+02 8.95873474e+02 6.77365661e-01]	[4.59709656e+02 8.90850586e+02 7.15201259e-01]	[4.36554413e+02 8.72693726e+02 6.29338682e-01]	[4.16084991e+02 8.06018311e+02 7.29532599e-01]	[4.00695618e+02 7.95814087e+02 7.30252147e-01]	[4.18659607e+02 7.62512817e+02 6.77338421e-01]
[416.02514648 292.92364502 0.87820852]	[416.16748047 341.74880981 0.92394775]	[357.02175903 339.16271973 0.89639175]	[323.79458618 439.30462646 0.89685822]	[305.78610229 529.00909424 0.83450025]	[477.64297485 346.84472656 0.8271566 ]	[485.50146484 446.95202637 0.82285303]	[500.88723755 544.33068848 0.93244004]	[405.89370728 526.51513672 0.74670905]	[364.87796021 526.40911865 0.73716062]	[400.70556641 670.20727539 0.86595702]	[416.04492188 762.47332764 0.80688 ]	[444.41833496 531.55102539 0.72802621]	[441.88052368 690.65124512 0.85914552]	[4.39304901e+02 8.67614502e+02 7.91723728e-01]	[400.66137695 277.60202026 0.95615232]	[421.32641602 277.51480103 0.95037311]	[382.75967407 275.06741333 0.82602036]	[441.71328735 274.8807373 0.88562435]	[4.41771942e+02 8.95965454e+02 6.79821074e-01]	[4.59697235e+02 8.93287170e+02 7.26814985e-01]	[4.34106049e+02 8.72802856e+02 6.14701211e-01]	[4.16067383e+02 8.06049500e+02 7.33094513e-01]	[4.00679138e+02 7.95841980e+02 7.26994157e-01]	[4.18631195e+02 7.64974060e+02 6.80105388e-01]
[416.06445312 292.92999268 0.88824201]	[418.53411865 341.77981567 0.92602193]	[357.04406738 339.18930054 0.90026736]	[323.80654907 439.28619385 0.89757323]	[303.28643799 531.53094482 0.83021498]	[477.67877197 346.88040161 0.83163148]	[487.92959595 449.46270752 0.81792045]	[503.23361206 544.33856201 0.9294396 ]	[405.87219238 526.52886963 0.74739307]	[364.84875488 526.41217041 0.73883474]	[400.71899414 672.65899658 0.86121023]	[416.05230713 762.47058105 0.81062114]	[444.40664673 531.57043457 0.73225176]	[441.86776733 690.61358643 0.86892343]	[4.39318604e+02 8.67649780e+02 7.93403149e-01]	[400.68728638 277.61599731 0.95331115]	[421.37454224 277.51568604 0.94597995]	[382.80426025 275.10687256 0.81092316]	[441.75415039 274.90563965 0.88553166]	[4.39287354e+02 8.95931091e+02 7.10106850e-01]	[4.57202026e+02 8.93298279e+02 7.47083127e-01]	[4.36629944e+02 8.72830261e+02 6.29032016e-01]	[4.16066559e+02 8.06084106e+02 7.44202733e-01]	[4.00692413e+02 7.95863647e+02 7.31102705e-01]	[4.18632477e+02 7.64952698e+02 6.82757735e-01]
[416.10418701 292.95349121 0.89926803]	[418.53933716 341.81619263 0.92050713]	[357.04873657 339.21542358 0.89949244]	[323.83071899 439.28790283 0.89601082]	[303.27127075 531.54064941 0.83024454]	[477.68405151 349.39608765 0.83050597]	[487.95272827 449.50119019 0.81477028]	[500.90054321 544.37506104 0.9306739 ]	[405.87738037 528.99182129 0.74636066]	[364.86334229 526.43847656 0.73476595]	[400.72427368 672.6517334 0.86182606]	[416.05700684 762.44647217 0.80892539]	[444.40704346 531.59051514 0.73165286]	[441.87332153 690.64221191 0.86120093]	[4.39312653e+02 8.70120544e+02 8.11885357e-01]	[400.71359253 277.64431763 0.95030975]	[421.40393066 277.5355835 0.93764836]	[382.82229614 275.13577271 0.81273729]	[441.77157593 274.91690063 0.88466454]	[4.39155640e+02 9.01013000e+02 7.11722255e-01]	[4.57102570e+02 8.95837585e+02 7.38033175e-01]	[4.39109741e+02 8.72881775e+02 6.42203391e-01]	[4.16054199e+02 8.06060120e+02 7.51895845e-01]	[4.00681763e+02 7.95845154e+02 7.46995807e-01]	[4.18638672e+02 7.62514282e+02 6.79101229e-01]
[416.12301636 292.96105957 0.90311456]	[418.54837036 344.24990845 0.91982859]	[357.05584717 339.22756958 0.89879668]	[326.29678345 439.2805481 0.89412439]	[303.26443481 531.55291748 0.8302471 ]	[477.69174194 349.42608643 0.83170587]	[487.98831177 452.00332642 0.81263149]	[500.89807129 544.39855957 0.93110824]	[405.85806274 528.9864502 0.74661958]	[364.83013916 526.4185791 0.73912561]	[400.73599243 672.67944336 0.86020488]	[416.05456543 762.45831299 0.80915815]	[444.4039917 531.59259033 0.73045808]	[441.86917114 690.63897705 0.86239845]	[4.39319580e+02 8.67685181e+02 8.08498561e-01]	[400.73696899 277.65393066 0.94637054]	[423.77587891 277.55377197 0.93372852]	[382.85510254 277.47796631 0.81419218]	[441.77774048 274.93386841 0.88723981]	[4.39131348e+02 9.03546753e+02 7.15039551e-01]	[4.57096588e+02 8.95882996e+02 7.35229135e-01]	[4.3910849e+02 8.7286200e+02 6.4136672e-01]	[4.16068787e+02 8.06052002e+02 7.53415287e-01]	[4.00695312e+02 7.95845154e+02 7.52339184e-01]	[4.18639374e+02 7.62518494e+02 6.74521267e-01]
[416.14544678 292.95648193 0.90569866]	[418.5479126 344.25378418 0.91938376]	[357.05734253 339.23016357 0.89894223]	[326.29824829 439.28634644 0.89427829]	[303.25979614 531.53283691 0.8315897 ]	[477.68786621 349.42739868 0.83064616]	[487.96536255 452.00534058 0.81533182]	[500.90054321 544.43182373 0.92790693]	[405.83374023 528.97698975 0.74755841]	[364.80718994 526.41278076 0.74225849]	[400.72177124 675.2265625 0.85532844]	[416.04510498 762.42034912 0.80154735]	[444.381073 531.57733154 0.73348927]	[441.85293579 688.18518066 0.86831975]	[4.39309204e+02 8.70130615e+02 8.08526337e-01]	[400.76028442 277.65618896 0.94489217]	[423.7852478 277.55810547 0.931256 ]	[382.85253906 277.48178101 0.83256638]	[441.77386475 274.92910767 0.88836849]	[4.39119171e+02 9.03623901e+02 7.34037817e-01]	[4.54645569e+02 8.95933289e+02 7.39136696e-01]	[4.39109436e+02 8.72889954e+02 6.33475900e-01]	[4.16074615e+02 8.06043091e+02 7.53233075e-01]	[4.00695618e+02 7.95824402e+02 7.49970078e-01]	[4.18634369e+02 7.62462646e+02 6.69476926e-01]
[416.16656494 292.96121216 0.9078933 ]	[418.54934692 344.25518799 0.91930276]	[357.06448364 339.22677612 0.900047 ]	[326.28942871 439.27865601 0.89551967]	[303.25750732 531.53015137 0.83139062]	[477.68475342 349.43759155 0.8311345 ]	[487.97207642 452.00137329 0.8140083 ]	[500.90390015 544.43041992 0.92779183]	[405.82629395 526.52526855 0.74889737]	[364.79156494 526.40270996 0.74408489]	[400.69320679 672.72564697 0.85698712]	[416.02270508 759.94244385 0.79484397]	[444.37658691 531.56213379 0.73460281]	[441.83694458 688.15765381 0.86625201]	[4.39305206e+02 8.70118591e+02 8.01347613e-01]	[400.78668213 277.65917969 0.94092143]	[423.80654907 277.57015991 0.92665726]	[382.88220215 277.47244263 0.82756752]	[441.78890991 274.9375 0.88994205]	[4.39132874e+02 9.03617188e+02 7.25477517e-01]	[4.57101807e+02 8.95920044e+02 7.35060632e-01]	[4.39086761e+02 8.72866760e+02 6.24665499e-01]	[4.16069733e+02 8.06037598e+02 7.51223981e-01]	[4.00676788e+02 7.95819153e+02 7.46391773e-01]	[4.18624420e+02 7.62435364e+02 6.63103521e-01]
[418.54727173 292.92788696 0.90710568]	[418.55178833 341.82913208 0.92053336]	[357.06152344 339.22531128 0.89814365]	[326.29354858 439.28106689 0.89525294]	[303.26467896 529.05285645 0.83319139]	[477.68731689 349.40621948 0.8308953 ]	[487.97955322 452.00393677 0.81379902]	[500.89916992 544.4163208 0.92853999]	[405.84164429 528.96850586 0.74928737]	[364.81759644 526.40582275 0.74270666]	[400.64285278 672.71356201 0.86142612]	[416.04940796 762.41992188 0.79933578]	[444.38119507 531.57574463 0.73435163]	[441.84573364 690.59259033 0.85673267]	[4.39320831e+02 8.70134216e+02 7.99808919e-01]	[400.80981445 277.64199829 0.93971741]	[423.82543945 277.54434204 0.92665243]	[385.30715942 275.12817383 0.82725143]	[441.79858398 274.9041748 0.88534391]	[4.39124542e+02 9.03583008e+02 7.28024840e-01]	[4.57109039e+02 8.95908752e+02 7.41719484e-01]	[4.39123596e+02 8.72889526e+02 6.26706898e-01]	[4.16059937e+02 8.06060303e+02 7.54445314e-01]	[4.00677124e+02 7.95839478e+02 7.46672034e-01]	[4.18644501e+02 7.62455872e+02 6.65260792e-01]
[418.55673218 292.88607788 0.90035194]	[418.56228638 341.81967163 0.92370057]	[357.07397461 339.21447754 0.90116167]	[326.2878418 439.25604248 0.89395416]	[303.28479004 529.00134277 0.83670461]	[477.7116394 349.40951538 0.83329904]	[488.00091553 452.01516724 0.81090713]	[500.89703369 544.40362549 0.92639136]	[405.82794189 526.51031494 0.7572298 ]	[364.81521606 523.98364258 0.74884504]	[400.63912964 670.20617676 0.86825925]	[416.05578613 759.91662598 0.80092585]	[444.35961914 531.55908203 0.73903197]	[441.83081055 688.17468262 0.86160189]	[4.39323364e+02 8.70135437e+02 7.94026375e-01]	[400.82434082 277.60494995 0.94072074]	[423.84436035 277.51138306 0.92679626]	[385.31723022 275.06311035 0.82290888]	[441.81317139 274.87268066 0.88022721]	[4.39111664e+02 9.01029907e+02 7.12697387e-01]	[4.54643311e+02 8.95864441e+02 7.34757185e-01]	[4.39132538e+02 8.72902161e+02 6.21389270e-01]	[4.16071594e+02 8.06044250e+02 7.51415908e-01]	[4.00689911e+02 7.95823059e+02 7.48189211e-01]	[4.18655273e+02 7.62419189e+02 6.62699580e-01]
[418.53955078 290.39559937 0.88829768]	[418.56466675 341.75616455 0.93335092]	[357.07354736 339.14883423 0.90402085]	[326.28988647 439.21743774 0.8929438 ]	[303.26708984 526.49786377 0.84752482]	[477.70700073 346.87335205 0.83493578]	[488.02182007 449.4942627 0.80645269]	[500.90887451 544.34405518 0.92795205]	[405.83068848 526.45513916 0.76456487]	[364.80541992 523.93041992 0.75540608]	[400.63769531 670.1463623 0.87282968]	[416.03656006 762.41625977 0.79985845]	[444.37680054 529.03820801 0.74082065]	[441.82357788 688.07067871 0.87476665]	[4.39307587e+02 8.65108643e+02 7.73177147e-01]	[400.81329346 277.54299927 0.94614744]	[423.83618164 277.46060181 0.92793995]	[385.3381958 274.99545288 0.81155342]	[441.82937622 272.4982605 0.88032424]	[4.39131714e+02 8.98486145e+02 7.11942136e-01]	[4.57098755e+02 8.93397705e+02 7.37795889e-01]	[4.36669495e+02 8.72747192e+02 6.09367013e-01]	[4.16086823e+02 8.06057556e+02 7.52533615e-01]	[4.00688354e+02 7.95838074e+02 7.41636634e-01]	[4.18629456e+02 7.62462280e+02 6.60998702e-01]
[418.54855347 287.80899048 0.87829095]	[418.55764771 341.68264771 0.93741459]	[357.07965088 339.09503174 0.90509605]	[326.34710693 439.10464478 0.87346315]	[303.25592041 526.47088623 0.85020739]	[477.69696045 344.30957031 0.84307611]	[488.02185059 446.93807983 0.8095665 ]	[503.24731445 541.94763184 0.92836195]	[403.40008545 526.41400146 0.767519 ]	[364.77896118 523.8973999 0.76055712]	[400.62197876 670.07989502 0.880404 ]	[416.02008057 762.47137451 0.80003893]	[444.38095093 528.99047852 0.74207705]	[441.82800293 688.07867432 0.88027078]	[4.39267548e+02 8.59992249e+02 7.75565028e-01]	[400.81100464 277.46844482 0.95623654]	[423.84146118 275.04580688 0.92300415]	[385.31448364 274.95257568 0.81564021]	[441.837677 272.41821289 0.86914682]	[4.39166077e+02 8.98415222e+02 7.13982463e-01]	[4.57108368e+02 8.93322327e+02 7.44514108e-01]	[4.36579956e+02 8.70245911e+02 6.14672601e-01]	[4.16091309e+02 8.06047607e+02 7.49422312e-01]	[4.00694214e+02 7.95842102e+02 7.44332492e-01]	[4.18614044e+02 7.64943970e+02 6.56674981e-01]
[418.53994751 282.74478149 0.88118935]	[418.55218506 339.20285034 0.94572026]	[357.07070923 336.61547852 0.8962568 ]	[326.35235596 436.60336304 0.85049665]	[303.19522095 523.97613525 0.87323171]	[477.70330811 341.77368164 0.86032134]	[490.49172974 444.3508606 0.82639581]	[503.31539917 541.88452148 0.92572606]	[405.83648682 523.94598389 0.77140808]	[364.8444519 523.82073975 0.75982368]	[400.64279175 667.64257812 0.88395023]	[416.02874756 762.49212646 0.80394554]	[444.38317871 526.49273682 0.74842221]	[441.81488037 685.54217529 0.89021844]	[4.39204285e+02 8.65105347e+02 7.67344117e-01]	[400.79925537 275.04608154 0.95855308]	[423.83029175 274.94888306 0.91673845]	[385.3086853 274.93994141 0.82247794]	[441.82351685 272.36151123 0.85906869]	[4.39238068e+02 9.01015808e+02 7.21815765e-01]	[4.57156830e+02 8.93396667e+02 7.50248790e-01]	[4.34068451e+02 8.72784424e+02 5.94122887e-01]	[4.16059052e+02 8.06041931e+02 7.52754807e-01]	[4.00692993e+02 7.95826660e+02 7.53697097e-01]	[4.18620117e+02 7.64992859e+02 6.63097382e-01]
[416.16799927 280.20941162 0.89573103]	[418.52996826 339.04852295 0.94264168]	[357.06356812 336.47235107 0.88427794]	[323.81643677 434.07455444 0.84081233]	[300.71246338 523.89013672 0.90001142]	[477.68334961 339.28189087 0.86989129]	[490.52911377 441.87243652 0.84790927]	[503.36520386 541.81835938 0.91527855]	[405.84628296 523.83898926 0.77924341]	[364.85617065 521.35473633 0.75959957]	[400.62683105 667.53417969 0.89554727]	[416.02972412 762.43054199 0.79987752]	[444.37121582 523.96020508 0.7638402 ]	[441.81091309 685.41729736 0.88446629]	[4.39157959e+02 8.60005676e+02 7.58164287e-01]	[400.79916382 274.95101929 0.94493258]	[423.81091309 272.4972229 0.90735424]	[385.32351685 272.503479 0.80517083]	[441.81915283 267.31231689 0.84279132]	[4.39195374e+02 9.00975891e+02 7.20528305e-01]	[4.54641724e+02 8.93350342e+02 7.44094253e-01]	[4.31524170e+02 8.70257751e+02 6.10791087e-01]	[4.16081635e+02 8.06030945e+02 7.64312565e-01]	[4.00702209e+02 7.95810364e+02 7.60565639e-01]	[4.18623627e+02 7.64967041e+02 6.59462571e-01]
[416.17288208 277.72009277 0.92386359]	[416.15432739 336.57510376 0.93851876]	[357.04678345 333.98010254 0.87247139]	[323.79248047 434.03503418 0.83898604]	[300.68118286 521.3237915 0.90431768]	[477.66256714 339.09085083 0.88375634]	[490.56192017 441.76089478 0.86700237]	[503.40609741 539.26141357 0.90063274]	[405.8427124 521.3414917 0.77949059]	[367.34371948 521.25714111 0.75082678]	[398.27877808 665.00958252 0.90709889]	[416.06402588 762.45281982 0.81053233]	[444.36801147 523.84692383 0.7740972 ]	[441.79443359 680.40356445 0.87371755]	[4.39140839e+02 8.54885071e+02 7.67495155e-01]	[400.77944946 272.44198608 0.9231286 ]	[423.83566284 269.93206787 0.88649809]	[385.30078125 269.91653442 0.78683114]	[441.8338623 262.19772339 0.85105765]	[4.39226135e+02 8.95942200e+02 7.36768425e-01]	[4.57105988e+02 8.93205811e+02 7.51355708e-01]	[4.28921875e+02 8.67673950e+02 6.00370109e-01]	[4.16039154e+02 8.06041199e+02 7.70431757e-01]	[4.00665771e+02 7.95812439e+02 7.62470543e-01]	[4.18650269e+02 7.65030457e+02 6.64475560e-01]
[416.15628052 277.56323242 0.94189793]	[416.1640625 336.45556641 0.9245379 ]	[357.02835083 331.4831543 0.85764742]	[326.28253174 426.39550781 0.83204019]	[300.68911743 521.24511719 0.89340377]	[477.67977905 336.59408569 0.88479304]	[490.55639648 439.20727539 0.87845314]	[503.4239502 534.09521484 0.86875266]	[405.88601685 521.20050049 0.77057385]	[367.40829468 518.70355225 0.73400801]	[398.25939941 664.8963623 0.9050222 ]	[416.06680298 762.46270752 0.81784874]	[444.40093994 521.34020996 0.77122557]	[441.78417969 677.76629639 0.86247301]	[4.39195953e+02 8.52338562e+02 7.67439544e-01]	[400.77548218 267.3621521 0.88963866]	[423.82015991 267.2845459 0.86901551]	[385.30581665 262.24026489 0.76877004]	[441.8258667 259.62033081 0.86873335]	[4.39186859e+02 8.95834412e+02 7.12931454e-01]	[4.57116669e+02 8.90771240e+02 7.23909259e-01]	[4.31531525e+02 8.65099792e+02 5.77697158e-01]	[4.16045197e+02 8.06052063e+02 7.90748954e-01]	[4.00662811e+02 7.95825439e+02 7.77671874e-01]	[4.18660156e+02 7.65062866e+02 6.65241957e-01]
[416.1569519 275.04727173 0.92941213]	[416.17459106 333.96389771 0.91159254]	[357.02011108 328.86911011 0.84658939]	[323.81549072 423.82058716 0.85087496]	[300.71972656 518.71630859 0.86259121]	[477.66952515 336.44354248 0.85556066]	[490.51385498 436.66137695 0.84756583]	[503.42651367 526.53552246 0.88218945]	[405.90905762 518.69366455 0.75656718]	[369.90036011 516.15844727 0.72013372]	[398.21362305 662.3536377 0.88490927]	[416.01657104 762.51513672 0.81367445]	[444.41534424 521.23114014 0.75787413]	[441.77069092 672.70001221 0.86410558]	[4.39213257e+02 8.52310730e+02 7.73100674e-01]	[400.79226685 262.1678772 0.89756727]	[423.80587769 259.6751709 0.87804443]	[382.84536743 259.61767578 0.83485532]	[441.78375244 257.06948853 0.90914035]	[4.39291779e+02 8.90813354e+02 6.79851055e-01]	[4.59631683e+02 8.88149353e+02 6.96416855e-01]	[4.31490570e+02 8.65054138e+02 5.75752914e-01]	[4.13550812e+02 8.06006653e+02 7.72670925e-01]	[3.98248291e+02 7.95800110e+02 7.83562958e-01]	[4.18623871e+02 7.67545166e+02 6.78298175e-01]
[416.15542603 272.50180054 0.90669644]	[418.52548218 326.37838745 0.89829081]	[357.02770996 321.28808594 0.86350197]	[323.79647827 421.31549072 0.87302995]	[300.73141479 516.11187744 0.83867049]	[477.66268921 331.47946167 0.83114529]	[490.54174805 434.03744507 0.8137812 ]	[503.45953369 523.98406982 0.90342313]	[405.92965698 513.6114502 0.72961044]	[369.89968872 508.51965332 0.70935327]	[398.19430542 659.86816406 0.88025647]	[416.0239563 762.51092529 0.81493258]	[444.43789673 518.67388916 0.73155475]	[441.76547241 667.58911133 0.89162123]	[4.39208160e+02 8.47102722e+02 7.61756718e-01]	[400.78158569 257.1842041 0.93165797]	[423.79312134 257.10964966 0.91662991]	[382.84387207 257.05163574 0.85513335]	[441.77890015 254.53079224 0.90890646]	[4.39279358e+02 8.88171326e+02 6.42750859e-01]	[4.57188171e+02 8.80491821e+02 6.45942092e-01]	[4.31482941e+02 8.52277344e+02 5.66988230e-01]	[4.13529419e+02 8.03522766e+02 7.67158389e-01]	[398.2024231 793.34448242 0.79354596]	[4.18650726e+02 7.67546814e+02 6.76731825e-01]
[416.10894775 269.89703369 0.88205093]	[416.17715454 323.7170105 0.91192931]	[356.99917603 318.76013184 0.88237417]	[323.78277588 421.16555786 0.88917488]	[300.73403931 508.54644775 0.83735955]	[477.64486694 326.35598755 0.82883728]	[493.0383606 428.92068481 0.8094998 ]	[503.48468018 523.82824707 0.91495246]	[408.37710571 505.99645996 0.74042159]	[367.40093994 505.87411499 0.73132646]	[398.1463623 657.27905273 0.87252009]	[416.04885864 762.50335693 0.82342559]	[444.4458313 511.07931519 0.7227186 ]	[441.80752563 665.01818848 0.90356046]	[4.39242340e+02 8.47150879e+02 7.76695311e-01]	[400.73284912 257.02719116 0.95868886]	[421.40570068 254.60629272 0.93335247]	[382.78640747 254.50856018 0.8456707 ]	[441.78924561 251.96798706 0.88222086]	[4.39254303e+02 8.80536804e+02 6.55408919e-01]	[4.57177826e+02 8.75387939e+02 6.73602164e-01]	[4.34052887e+02 8.52343567e+02 5.73853135e-01]	[4.13531494e+02 8.03501526e+02 7.59816349e-01]	[3.98224487e+02 7.93322632e+02 7.84675181e-01]	[4.18682404e+02 7.67582520e+02 7.01153398e-01]
[416.04284668 262.15948486 0.86879623]	[416.12625122 318.72290039 0.9317621 ]	[356.97872925 318.53317261 0.88919163]	[323.80267334 418.54882812 0.86834532]	[300.73458862 505.89871216 0.86168319]	[475.17144775 321.23388672 0.85176051]	[493.07754517 423.82196045 0.83507758]	[505.89611816 521.29779053 0.91190469]	[408.44522095 503.44689941 0.75726473]	[369.91918945 503.3588562 0.75385219]	[398.10336304 657.2744751 0.86444217]	[416.06521606 762.46905518 0.82512313]	[446.93685913 508.4536438 0.72882575]	[441.83450317 662.44091797 0.88674968]	[4.39311127e+02 8.34295227e+02 7.88898170e-01]	[400.68130493 254.47825623 0.96354991]	[421.3364563 254.35774231 0.92062157]	[382.75805664 254.44114685 0.85756451]	[441.71005249 249.39190674 0.8709504 ]	[4.39259491e+02 8.72881714e+02 7.04149246e-01]	[4.59650787e+02 8.70308105e+02 7.18487620e-01]	[4.36558075e+02 8.44574036e+02 5.61385930e-01]	[4.11029877e+02 8.03493713e+02 7.46652186e-01]	[3.98179352e+02 7.93306091e+02 7.81213403e-01]	[4.18710663e+02 7.67550049e+02 7.07888424e-01]
[416.04150391 257.19122314 0.90506607]	[416.11428833 316.08950806 0.93688875]	[357.01361084 315.92221069 0.8766247 ]	[323.77322388 416.05322266 0.85765207]	[300.72744751 503.28488159 0.89826018]	[475.17208862 318.55163574 0.87549937]	[493.11755371 421.1867981 0.87556827]	[505.91482544 518.68377686 0.87925911]	[408.46865845 500.83694458 0.77389264]	[369.98022461 500.78829956 0.7638371 ]	[398.10577393 652.20227051 0.86417496]	[416.04159546 762.42260742 0.81509125]	[446.94384766 503.33093262 0.75633979]	[441.83227539 659.83758545 0.86445403]	[4.41682373e+02 8.29170715e+02 8.08244526e-01]	[400.65527344 251.9254303 0.932688 ]	[421.34243774 249.38356018 0.89967042]	[382.75808716 251.89233398 0.82846773]	[441.70654297 241.72390747 0.86365104]	[4.41696411e+02 8.70236938e+02 7.53675699e-01]	[4.59697876e+02 8.67608337e+02 7.23195255e-01]	[4.36642365e+02 8.31835266e+02 6.10411584e-01]	[4.13505768e+02 8.00972229e+02 7.53181577e-01]	[3.98158600e+02 7.93249817e+02 7.89984107e-01]	[4.18705505e+02 7.67518860e+02 6.90442204e-01]
[413.59674072 256.97610474 0.91389948]	[416.11749268 315.91394043 0.91866148]	[356.9760437 313.40264893 0.8546021 ]	[323.77093506 410.94140625 0.83786362]	[300.76376343 500.68023682 0.88210869]	[477.60897827 315.98843384 0.86410183]	[490.56414795 416.08953857 0.83277166]	[505.91293335 508.4553833 0.8551749 ]	[408.44158936 500.68225098 0.75698614]	[369.94085693 498.23568726 0.73751223]	[398.0814209 649.6439209 0.87250781]	[416.02615356 759.90161133 0.81132257]	[446.94485474 500.79776001 0.75122172]	[441.88858032 654.69165039 0.83979034]	[4.41789368e+02 8.29169556e+02 8.24895263e-01]	[400.63522339 244.2743988 0.89314157]	[421.31112671 244.19178772 0.88701129]	[382.72735596 244.19111633 0.79397404]	[441.68310547 239.05418396 0.8887313 ]	[4.41781372e+02 8.70233643e+02 8.05712461e-01]	[4.59736389e+02 8.67616394e+02 7.62266099e-01]	[4.39199707e+02 8.34275635e+02 6.80370092e-01]	[4.13596832e+02 8.00918335e+02 7.80445158e-01]	[398.21017456 793.21502686 0.80404997]	[4.18663910e+02 7.67480774e+02 6.68979049e-01]
[413.60211182 254.4042511 0.88981986]	[416.13690186 310.92831421 0.8959409 ]	[356.96514893 305.78845215 0.84030777]	[326.31524658 403.25570679 0.85884547]	[303.21755981 498.12930298 0.84773165]	[477.61260986 313.41812134 0.82990849]	[493.09188843 413.49127197 0.81069797]	[505.92123413 503.42849731 0.88650161]	[410.96536255 498.15109253 0.74123812]	[372.47399902 498.13879395 0.7271719 ]	[398.09014893 647.13885498 0.89309323]	[416.0710144 757.37939453 0.82433927]	[449.4442749 498.23382568 0.72397417]	[441.88052368 649.6338501 0.85223812]	[441.80004883 831.7668457 0.83914709]	[400.66439819 239.09347534 0.92127264]	[421.29135132 236.6289978 0.92510587]	[382.76303101 239.08151245 0.84517246]	[441.6628418 236.45884705 0.90887892]	[4.41851868e+02 8.70144653e+02 7.40810812e-01]	[4.59774994e+02 8.65106018e+02 7.41598070e-01]	[4.39222321e+02 8.39451111e+02 6.70936048e-01]	[4.16066589e+02 8.00968994e+02 7.97663093e-01]	[400.6550293 793.25537109 0.81629616]	[4.18752045e+02 7.67466064e+02 7.32492566e-01]
[416.04446411 251.83123779 0.87362731]	[416.13827515 303.27911377 0.89352989]	[356.96899414 300.69857788 0.86563265]	[323.81756592 400.64709473 0.8888858 ]	[303.26660156 493.09469604 0.82071048]	[475.16867065 308.31674194 0.81937927]	[493.11923218 405.91995239 0.81202126]	[505.95123291 503.25015259 0.89879537]	[413.50259399 490.51574707 0.72710729]	[372.52923584 488.00744629 0.72188294]	[398.12402344 647.03674316 0.90581882]	[416.06781006 757.34307861 0.82005656]	[451.99746704 493.08087158 0.7094906 ]	[444.35037231 646.99957275 0.85746002]	[441.84155273 831.66326904 0.83902436]	[400.66537476 236.55062866 0.95637918]	[421.30725098 236.42306519 0.94277358]	[382.72351074 236.47659302 0.87051219]	[441.68792725 233.83695984 0.89122999]	[4.46899902e+02 8.62516479e+02 6.76844895e-01]	[4.62242828e+02 8.54924194e+02 7.45041966e-01]	[4.39287872e+02 8.36901306e+02 6.63830101e-01]	[416.03842163 803.4798584 0.82270348]	[398.24609375 793.28656006 0.82957119]	[4.18744202e+02 7.65065063e+02 7.24026263e-01]
[413.56863403 241.71392822 0.85357463]	[416.07888794 300.62194824 0.91286957]	[354.55664062 298.13000488 0.88108611]	[323.79797363 398.20666504 0.89930242]	[305.75543213 487.91479492 0.82909787]	[475.08023071 300.71624756 0.84661984]	[495.59393311 403.2862854 0.84498757]	[505.97961426 500.75820923 0.89925927]	[413.55691528 485.35018921 0.75499386]	[374.98422241 482.94036865 0.75245035]	[398.14077759 644.44573975 0.90952045]	[416.09442139 757.37139893 0.82652855]	[452.04840088 485.40838623 0.72860122]	[446.89971924 644.32678223 0.84281349]	[4.41925537e+02 8.24091125e+02 7.84324110e-01]	[400.63302612 233.9979248 0.97137487]	[421.2663269 233.88838196 0.93707216]	[380.3142395 233.93859863 0.88281447]	[439.27926636 231.32749939 0.87351763]	[4.49488159e+02 8.54878601e+02 6.53590202e-01]	[4.62334625e+02 8.52274353e+02 7.23735332e-01]	[4.41720306e+02 8.29255432e+02 6.75239563e-01]	[416.04830933 803.47711182 0.83083564]	[398.24304199 793.27252197 0.8344748 ]	[4.18769409e+02 7.67490356e+02 7.50889778e-01]
[413.55969238 239.15814209 0.87136006]	[416.08261108 295.62689209 0.93230158]	[356.99301147 295.49679565 0.88405097]	[326.29943848 395.58197021 0.86230034]	[303.28671265 482.90307617 0.86658531]	[475.0743103 298.07147217 0.86755013]	[495.59902954 400.68356323 0.87261611]	[506.01733398 498.16653442 0.861292 ]	[413.59387207 480.34161377 0.77365434]	[375.02081299 482.75134277 0.77423686]	[398.17410278 641.90356445 0.89071715]	[416.02764893 754.79882812 0.81707394]	[454.55630493 482.77651978 0.75155324]	[449.48974609 639.27020264 0.81048203]	[4.44364532e+02 8.11252747e+02 7.91009247e-01]	[400.61538696 233.86634827 0.95179474]	[421.27734375 231.39328003 0.92372525]	[380.33297729 231.43907166 0.86131132]	[439.28414917 226.23294067 0.85723633]	[4.49475616e+02 8.49747559e+02 7.47286797e-01]	[4.62365509e+02 8.47135681e+02 7.57565558e-01]	[4.41683655e+02 8.16380676e+02 6.92663312e-01]	[413.54125977 798.44195557 0.80098122]	[398.1411438 790.79925537 0.8231079 ]	[4.18750946e+02 7.65011841e+02 7.24948525e-01]
[413.57974243 236.61805725 0.89809018]	[416.09976196 295.43429565 0.92362446]	[354.59152222 292.97399902 0.86370528]	[323.81311035 392.96832275 0.83902031]	[303.30654907 482.75228882 0.87960994]	[475.15371704 295.48556519 0.86811489]	[495.61495972 398.02822876 0.86451274]	[508.46087646 487.99621582 0.82682675]	[416.05822754 480.18218994 0.77036506]	[375.0831604 480.21755981 0.77377343]	[398.20321655 641.7989502 0.86868906]	[416.03088379 754.82055664 0.81238937]	[454.59713745 480.22625732 0.74782866]	[452.0229187 634.15734863 0.79282993]	[4.44443573e+02 8.11158386e+02 7.60171115e-01]	[400.6206665 231.31640625 0.91743082]	[421.29675293 228.78631592 0.89599729]	[380.35827637 228.786026 0.80594122]	[441.66525269 218.62202454 0.87827337]	[4.46959290e+02 8.44613220e+02 6.84300184e-01]	[4.62324524e+02 8.39465698e+02 7.26427913e-01]	[4.41765503e+02 8.13782227e+02 6.81399345e-01]	[413.58053589 798.39801025 0.8041507 ]	[398.18954468 790.78863525 0.82045871]	[4.18755554e+02 7.65071350e+02 7.37490773e-01]
[413.57717896 234.04455566 0.90728766]	[416.1390686 292.90548706 0.90744281]	[356.97052002 287.88644409 0.84196967]	[326.31268311 385.36587524 0.84275663]	[305.83288574 480.24627686 0.87329137]	[477.60494995 292.93988037 0.83523345]	[495.6545105 395.50057983 0.83781612]	[506.00363159 485.40029907 0.85092747]	[416.09466553 477.65252686 0.7611208 ]	[375.0786438 477.70147705 0.75760239]	[398.24963379 636.71636963 0.85740256]	[416.01303101 757.37591553 0.80028629]	[457.07589722 477.67160034 0.73927128]	[454.56860352 626.55438232 0.83924031]	[4.46973755e+02 8.06068115e+02 7.27302909e-01]	[400.62875366 221.18273926 0.90106779]	[421.27001953 218.67337036 0.90324295]	[380.32714844 218.67533875 0.8353157 ]	[439.30786133 216.05908203 0.90032363]	[4.46974731e+02 8.36836304e+02 6.90845013e-01]	[4.62384247e+02 8.31879578e+02 7.45186627e-01]	[4.41772888e+02 8.11144775e+02 6.78165615e-01]	[4.13528473e+02 7.98390137e+02 7.91551471e-01]	[398.14254761 790.7947998 0.80878079]	[4.18710419e+02 7.67571167e+02 7.29365468e-01]
[416.03613281 233.84957886 0.88957894]	[416.15020752 285.28866577 0.89234203]	[356.993927 282.68188477 0.85841441]	[326.37011719 380.29788208 0.86982989]	[308.35580444 475.15203857 0.83017462]	[477.61480713 287.84121704 0.82011354]	[495.66018677 390.42208862 0.82200384]	[506.01358032 482.80944824 0.87257075]	[416.13980103 472.56332397 0.74584597]	[377.49765015 475.07855225 0.73859096]	[398.22781372 631.59606934 0.87428093]	[413.58401489 757.38781738 0.79648066]	[457.13461304 472.54708862 0.73244762]	[454.59313965 624.01513672 0.86048645]	[4.46951080e+02 8.08620422e+02 7.59481847e-01]	[400.66470337 218.52600098 0.9279992 ]	[421.30892944 216.05673218 0.93286335]	[380.35992432 216.10951233 0.86063349]	[441.66409302 213.47073364 0.89816242]	[4.52013275e+02 8.34377625e+02 6.88658416e-01]	[4.62384125e+02 8.31841064e+02 7.56773710e-01]	[4.41773956e+02 8.11267334e+02 6.77788138e-01]	[4.13567413e+02 7.98406860e+02 7.76409030e-01]	[398.17480469 790.81280518 0.79176754]	[4.18672546e+02 7.67583740e+02 7.10577011e-01]
[416.10183716 228.88157654 0.88197589]	[416.16030884 280.20239258 0.91978383]	[357.00680542 277.69927979 0.88781273]	[326.36099243 380.12402344 0.88679302]	[308.39065552 470.04922485 0.81643593]	[477.6149292 282.71899414 0.83790731]	[495.69216919 382.85324097 0.84438848]	[506.0085144 480.27087402 0.88751376]	[416.13781738 464.90405273 0.75788057]	[377.50991821 464.94592285 0.74524432]	[398.19873047 626.55426025 0.90097666]	[413.590271 759.95025635 0.80189306]	[457.14089966 464.8963623 0.74585056]	[454.61853027 623.89837646 0.85322666]	[4.52027252e+02 7.90727783e+02 7.35295653e-01]	[400.6958313 216.0193634 0.96000296]	[421.35488892 213.56195068 0.94113946]	[382.73535156 215.90223694 0.87245029]	[441.68096924 210.89588928 0.87435108]	[4.49505341e+02 8.29217163e+02 7.57830262e-01]	[4.64874146e+02 8.29064941e+02 7.66040087e-01]	[4.41790009e+02 7.98395935e+02 6.74255669e-01]	[4.13541656e+02 8.00915833e+02 7.83844590e-01]	[398.11254883 790.8314209 0.8055141 ]	[4.18662079e+02 7.70094177e+02 7.10200965e-01]
[416.10256958 228.88165283 0.88205934]	[416.15789795 280.20263672 0.91921335]	[357.00537109 277.70080566 0.88727975]	[326.36392212 380.13180542 0.88586622]	[308.38867188 470.04309082 0.81698185]	[477.61190796 282.71829224 0.83733582]	[495.68911743 382.85095215 0.84433931]	[506.0045166 480.27206421 0.88824642]	[416.13122559 464.90884399 0.7564761 ]	[377.50836182 467.39846802 0.74321258]	[398.20391846 626.55792236 0.90031844]	[413.58529663 759.92944336 0.80163926]	[457.13449097 464.89456177 0.74466199]	[454.61785889 623.89215088 0.85280013]	[4.52025146e+02 7.90730774e+02 7.35677779e-01]	[400.69555664 216.01950073 0.96028328]	[421.3538208 213.56135559 0.94120735]	[382.73092651 215.9052887 0.87406695]	[441.6786499 210.89480591 0.87417191]	[4.49507294e+02 8.29229004e+02 7.56681740e-01]	[4.64874084e+02 8.29072083e+02 7.65465021e-01]	[4.41789429e+02 7.98394104e+02 6.73034608e-01]	[4.13553375e+02 8.00912842e+02 7.83416569e-01]	[398.12472534 790.82995605 0.80295354]	[4.18654694e+02 7.70069458e+02 7.10246205e-01]
[416.07748413 221.19873047 0.86377382]	[416.15872192 277.53903198 0.94588411]	[357.05715942 275.06646729 0.89643198]	[328.89608765 377.54452515 0.87304723]	[310.91110229 464.87771606 0.84367102]	[475.16467285 277.65054321 0.86931866]	[495.66897583 380.25094604 0.8767134 ]	[506.02044678 477.73217773 0.87178463]	[416.16598511 462.27682495 0.77680457]	[377.53042603 462.32861328 0.76419806]	[398.20336914 624.04278564 0.91222811]	[416.02462769 762.46252441 0.81824523]	[457.13577271 462.3008728 0.76633525]	[454.62686157 621.40643311 0.8456322 ]	[4.51996674e+02 7.90632507e+02 7.55612552e-01]	[400.68179321 213.47633362 0.97168469]	[421.36322021 213.35914612 0.92708969]	[382.72885132 213.37263489 0.86158907]	[441.70721436 208.32476807 0.86232853]	[4.49459930e+02 8.26546143e+02 7.29673743e-01]	[4.64911652e+02 8.21507629e+02 7.31476068e-01]	[4.41788910e+02 7.95847473e+02 7.20332563e-01]	[4.13510193e+02 8.00931885e+02 7.86711097e-01]	[398.09713745 790.82971191 0.80666435]	[4.18653748e+02 7.70128662e+02 7.36436188e-01]
[416.09802246 218.62147522 0.89104348]	[418.52651978 274.99072266 0.94318342]	[357.05447388 272.50021362 0.87821472]	[328.87866211 372.5541687 0.83888608]	[310.9119873 462.35726929 0.87186795]	[477.64730835 275.09301758 0.8868292 ]	[495.67556763 377.65432739 0.88575399]	[506.02276611 475.13504028 0.84186256]	[418.57400513 459.70111084 0.78570503]	[377.56561279 459.77600098 0.77625525]	[398.13592529 621.40936279 0.89136469]	[416.05175781 762.41876221 0.81943935]	[457.21136475 459.69723511 0.76441622]	[457.11291504 618.8170166 0.83414376]	[4.54536682e+02 7.88166443e+02 7.62714863e-01]	[400.68850708 213.35342407 0.95829278]	[421.3866272 210.84846497 0.90786767]	[382.74533081 210.91273499 0.85425496]	[441.73419189 203.19859314 0.85701752]	[4.49461792e+02 8.23997681e+02 7.14859605e-01]	[4.67432678e+02 8.18900452e+02 7.20983267e-01]	[4.41851807e+02 7.93343323e+02 7.12444067e-01]	[4.13542603e+02 8.00944031e+02 7.83017576e-01]	[398.12072754 790.83209229 0.80201256]	[4.18681976e+02 7.70077698e+02 7.42720962e-01]
[416.16171265 215.98739624 0.9392482 ]	[418.54998779 272.46194458 0.92753685]	[357.06188965 269.88876343 0.85912949]	[328.93002319 364.77301025 0.84245676]	[308.35464478 459.7144165 0.86989152]	[477.71832275 274.88555908 0.87286985]	[498.14074707 375.00177002 0.85132039]	[506.01095581 464.94876099 0.83697349]	[418.60314941 457.15945435 0.774885 ]	[377.63467407 459.63919067 0.7749114 ]	[398.08441162 621.33251953 0.87901318]	[416.09091187 764.9675293 0.83175492]	[457.22103882 457.1166687 0.74296737]	[457.16589355 608.58557129 0.85588241]	[4.54564331e+02 7.75321045e+02 7.57069886e-01]	[400.74316406 205.76127625 0.89093161]	[423.81521606 203.19769287 0.87095219]	[382.77905273 200.62197876 0.80872536]	[441.81207275 195.55523682 0.88618481]	[4.41846985e+02 8.11324890e+02 7.88647413e-01]	[4.62342102e+02 8.11232300e+02 7.90314615e-01]	[4.44369843e+02 7.88100342e+02 7.07833171e-01]	[4.11004883e+02 8.00981201e+02 7.94141889e-01]	[395.6385498 793.230896 0.81046706]	[4.18795227e+02 7.70180725e+02 7.63148665e-01]
[418.55090332 215.91577148 0.94086289]	[418.565979 272.40475464 0.92680913]	[357.06604004 267.35321045 0.85387158]	[331.38763428 362.26190186 0.85656881]	[305.84429932 457.21484375 0.84905821]	[477.72821045 272.48687744 0.86541617]	[498.15582275 372.52069092 0.84272689]	[506.01434326 464.89892578 0.84331703]	[418.59963989 454.64584351 0.7663008 ]	[377.64547729 457.16616821 0.7710939 ]	[398.07391357 618.81451416 0.86581552]	[416.12139893 764.953125 0.82834041]	[457.21038818 454.57113647 0.73669708]	[459.57913208 606.01745605 0.89246511]	[4.54572754e+02 7.75283936e+02 7.68293262e-01]	[400.78335571 203.19186401 0.89193362]	[423.84671021 200.63613892 0.86732966]	[382.79971313 198.06954956 0.82916957]	[441.8392334 195.46139526 0.90177017]	[4.44323883e+02 8.11302063e+02 7.97137678e-01]	[4.62394745e+02 8.11172424e+02 8.03216279e-01]	[4.44368896e+02 7.88049683e+02 7.16581821e-01]	[4.13494415e+02 8.00987671e+02 7.93307781e-01]	[398.05053711 793.23242188 0.81703693]	[4.21161072e+02 7.70165710e+02 7.59965360e-01]
[418.59716797 213.53779602 0.94253612]	[418.58605957 269.9173584 0.92126507]	[357.09680176 264.75457764 0.8556866 ]	[331.41976929 359.75186157 0.87679064]	[303.30984497 454.60427856 0.82825893]	[477.73233032 272.43844604 0.85787416]	[498.18322754 372.48202515 0.84125233]	[508.44659424 464.8480835 0.84400111]	[418.61849976 454.55615234 0.75758189]	[377.66070557 454.63815308 0.76016331]	[398.04180908 618.7512207 0.85704809]	[416.09503174 762.5045166 0.81752634]	[459.59487915 452.00991821 0.73366261]	[459.61447144 605.92376709 0.90572208]	[4.54595978e+02 7.75283813e+02 7.66478717e-01]	[400.84597778 200.67311096 0.88563049]	[423.90811157 200.57415771 0.86030221]	[382.81921387 198.00402832 0.83534706]	[441.87042236 195.41079712 0.89674681]	[4.44388153e+02 8.11266785e+02 7.73116767e-01]	[4.64858704e+02 8.11143677e+02 7.74299681e-01]	[4.44374146e+02 7.88061523e+02 7.21274078e-01]	[4.13498688e+02 8.00957031e+02 7.89569318e-01]	[398.04690552 793.21850586 0.81312239]	[4.21148407e+02 7.70167114e+02 7.47065902e-01]
[418.61691284 213.51860046 0.9440096 ]	[418.60449219 269.8321228 0.91932207]	[357.11972046 262.17941284 0.86694783]	[331.41326904 359.73449707 0.87398857]	[303.27627563 454.59329224 0.82817578]	[480.13446045 272.42422485 0.86152256]	[498.17831421 372.44192505 0.82897097]	[506.02001953 462.44857788 0.84931779]	[418.63339233 452.07250977 0.75634712]	[377.67202759 454.6288147 0.75586152]	[395.64733887 616.26782227 0.85252589]	[416.09124756 762.41564941 0.80545294]	[459.6116333 449.50973511 0.73543918]	[459.62469482 605.86968994 0.90885907]	[454.60906982 772.71661377 0.78048819]	[400.87887573 200.63461304 0.88328147]	[426.34494019 198.14515686 0.85677314]	[382.87054443 195.59126282 0.83547407]	[441.88381958 195.40838623 0.89931339]	[4.44410126e+02 8.11237793e+02 7.99481034e-01]	[4.64838104e+02 8.08740112e+02 7.99704492e-01]	[4.44395996e+02 7.85487732e+02 6.90519750e-01]	[4.13505341e+02 8.00969849e+02 7.91696191e-01]	[398.03945923 793.22381592 0.81745905]	[4.21163910e+02 7.70083130e+02 7.48135746e-01]
[418.63900757 213.50849915 0.94475174]	[418.63510132 267.31854248 0.92475879]	[357.15081787 259.70465088 0.87736708]	[331.39181519 359.72113037 0.87561011]	[303.23794556 454.57156372 0.82788426]	[480.15567017 272.36517334 0.85754824]	[498.17004395 369.92480469 0.82234222]	[506.02053833 464.84960938 0.84798121]	[418.64904785 452.0557251 0.75644779]	[377.68954468 454.61038208 0.75406343]	[398.01062012 616.19958496 0.84936851]	[416.11160278 762.47161865 0.81954336]	[459.62054443 449.48471069 0.73792571]	[459.61056519 605.86547852 0.90338111]	[454.65286255 770.23327637 0.79604614]	[403.27670288 200.61990356 0.87812239]	[426.37594604 198.14216614 0.85412228]	[385.37710571 195.556427 0.8243888 ]	[441.91900635 195.37501526 0.90031463]	[4.44427887e+02 8.11220154e+02 7.98584402e-01]	[4.64859253e+02 8.08696594e+02 7.87007213e-01]	[4.46880676e+02 7.80477905e+02 6.90120280e-01]	[4.13528107e+02 8.00974792e+02 7.89712667e-01]	[398.04568481 793.22027588 0.81879997]	[4.21181976e+02 7.70108521e+02 7.67511010e-01]
[418.68243408 213.49281311 0.94859695]	[418.66525269 267.28384399 0.92584801]	[357.17739868 259.66464233 0.88216639]	[331.41351318 359.63369751 0.88586903]	[303.22814941 451.99105835 0.819112 ]	[480.18487549 272.36175537 0.86116701]	[498.16421509 367.42440796 0.81943125]	[505.99633789 464.81930542 0.85648274]	[418.64569092 449.49865723 0.75155914]	[377.69140625 452.05688477 0.74784219]	[395.6131897 613.71569824 0.84456801]	[416.09753418 762.472229 0.81649446]	[459.61682129 446.93560791 0.74074024]	[459.6003418 603.50024414 0.90442634]	[454.63375854 770.13482666 0.80115426]	[403.33303833 200.60150146 0.87275285]	[426.43383789 198.11691284 0.85285425]	[387.91989136 195.57263184 0.80320853]	[444.3263855 193.02320862 0.8856886 ]	[4.44400696e+02 8.11181580e+02 8.08919370e-01]	[4.62425201e+02 8.08650940e+02 7.89447129e-01]	[4.44443237e+02 7.77868652e+02 6.85740829e-01]	[4.13514221e+02 8.00981445e+02 7.91434765e-01]	[395.63220215 793.2166748 0.81739962]	[421.17181396 770.09918213 0.77183092]
[418.6987915 213.51087952 0.95093054]	[418.69085693 267.27719116 0.92669785]	[357.19091797 259.65167236 0.88213855]	[331.40148926 359.66622925 0.88120383]	[300.77178955 449.48330688 0.82768762]	[480.21966553 272.36795044 0.86339653]	[498.18527222 369.90008545 0.82446176]	[505.98190308 464.83102417 0.85869277]	[418.67138672 449.48959351 0.75500464]	[377.70489502 452.04812622 0.75056517]	[395.56893921 613.71655273 0.83828443]	[416.09213257 759.9487915 0.80607879]	[459.64263916 446.92315674 0.74481481]	[459.59741211 603.47454834 0.90325785]	[454.64312744 767.68145752 0.80676651]	[403.3578186 200.61566162 0.86904395]	[428.92089844 198.14511108 0.84882557]	[390.43936157 195.53433228 0.78479934]	[444.3616333 193.00665283 0.87579858]	[4.46900177e+02 8.11154175e+02 7.98692167e-01]	[4.64874786e+02 8.08617798e+02 7.69522369e-01]	[4.44428802e+02 7.75305847e+02 7.01934457e-01]	[4.13575653e+02 8.00940186e+02 7.82643557e-01]	[398.04553223 790.83654785 0.8153441 ]	[4.21163483e+02 7.67691406e+02 7.66507685e-01]
[418.73474121 213.51971436 0.94976091]	[418.70266724 264.80480957 0.92474431]	[357.19372559 259.6348877 0.88510603]	[331.4208374 359.60162354 0.88936371]	[300.75701904 449.45111084 0.83201104]	[480.24661255 272.36294556 0.86517596]	[498.18023682 367.36404419 0.82514775]	[505.97177124 462.43588257 0.8645975 ]	[418.68408203 449.44564819 0.75442946]	[377.70956421 452.00280762 0.74888426]	[395.5824585 613.69354248 0.84024894]	[416.09588623 759.9128418 0.80107176]	[459.65762329 446.88354492 0.74648142]	[459.59362793 603.46075439 0.89955205]	[454.62921143 767.6217041 0.8097381 ]	[403.39816284 200.61282349 0.86258203]	[428.98153687 198.14959717 0.84609151]	[390.4303894 195.50306702 0.79675996]	[444.38381958 192.96507263 0.86692989]	[4.49468231e+02 8.11101868e+02 7.98857331e-01]	[4.64910828e+02 8.08551514e+02 7.59649098e-01]	[4.44388763e+02 7.72809326e+02 7.10835040e-01]	[4.16043427e+02 7.98439758e+02 7.77318656e-01]	[398.08901978 790.81036377 0.82165402]	[4.21155182e+02 7.67684021e+02 7.62410402e-01]
[418.73693848 213.52023315 0.95017588]	[418.70388794 264.80114746 0.92450452]	[357.19540405 259.63232422 0.88551694]	[331.4303894 359.59622192 0.89156306]	[300.75106812 449.43185425 0.83450758]	[480.24752808 272.36090088 0.86480379]	[498.18911743 369.88790894 0.83033633]	[505.96728516 462.44137573 0.86507767]	[418.68655396 449.43682861 0.75589615]	[377.71209717 449.52035522 0.75025409]	[395.57943726 613.68157959 0.83964109]	[416.11856079 759.8817749 0.80264199]	[459.65737915 446.87210083 0.74829084]	[459.59127808 603.42687988 0.89921641]	[454.63491821 767.62683105 0.80801964]	[403.40002441 200.61187744 0.86251032]	[428.98587036 198.1493988 0.84582102]	[390.43118286 195.50543213 0.79689246]	[444.38562012 192.96910095 0.86664701]	[4.49458527e+02 8.11101929e+02 7.95805752e-01]	[4.64904419e+02 8.08554321e+02 7.57907510e-01]	[4.44390991e+02 7.72810547e+02 7.01140046e-01]	[4.16055176e+02 7.98432800e+02 7.78429866e-01]	[398.10421753 790.80053711 0.82512814]	[4.21170135e+02 7.67655212e+02 7.65043378e-01]
[418.77713013 213.52888489 0.94683814]	[418.72073364 264.8039856 0.92449641]	[357.2203064 259.63043213 0.88551217]	[331.43362427 359.61349487 0.89008439]	[300.74664307 446.93572998 0.8420831 ]	[480.25933838 272.37115479 0.86665457]	[498.19537354 367.36489868 0.8257668 ]	[505.94815063 462.42453003 0.87167251]	[418.67855835 446.93707275 0.75983202]	[377.71438599 449.49261475 0.75462049]	[395.60708618 613.6741333 0.84396839]	[416.13476562 759.8840332 0.80665016]	[459.646698 444.3944397 0.75283718]	[459.59384155 603.41906738 0.90579438]	[457.08609009 767.64306641 0.81259793]	[405.86834717 200.62208557 0.85487741]	[431.50897217 200.59655762 0.84562522]	[390.46038818 195.49694824 0.80044472]	[444.42773438 192.99511719 0.86553949]	[4.52033691e+02 8.08704773e+02 8.04283023e-01]	[4.67451538e+02 8.06092529e+02 7.39705861e-01]	[4.44401703e+02 7.75278992e+02 6.96049392e-01]	[4.16041199e+02 7.98372498e+02 7.73694575e-01]	[398.10656738 790.7723999 0.83045906]	[421.18948364 767.66009521 0.76804107]
[421.16101074 213.54144287 0.94763863]	[418.75067139 264.79269409 0.92310083]	[359.60009766 259.6116333 0.88782722]	[331.46365356 359.5821228 0.89002287]	[300.73849487 446.95617676 0.84009123]	[480.28051758 272.38049316 0.87059832]	[498.19400024 367.3885498 0.83182216]	[505.94781494 462.41567993 0.8743481 ]	[418.70632935 446.94805908 0.76292974]	[377.73690796 449.50134277 0.75414991]	[395.58789062 613.69616699 0.83937323]	[416.10806274 759.87670898 0.80325294]	[459.66564941 444.40350342 0.75396794]	[459.61911011 603.50762939 0.90755391]	[454.64724731 767.70806885 0.811288 ]	[408.38748169 200.62799072 0.84871596]	[434.05020142 200.60958862 0.85506433]	[390.50646973 195.4984436 0.79697502]	[446.91717529 193.00915527 0.84914124]	[4.52063599e+02 8.08677185e+02 7.94436216e-01]	[4.67427734e+02 8.06065369e+02 7.40938485e-01]	[4.44388062e+02 7.75357422e+02 6.99618876e-01]	[4.13596771e+02 7.95888184e+02 7.82963336e-01]	[398.09579468 790.76568604 0.83973783]	[4.21158234e+02 7.67684448e+02 7.58738339e-01]
[421.22738647 215.89727783 0.94192809]	[418.80880737 264.75814819 0.91994607]	[359.68258667 259.57992554 0.88559365]	[333.95999146 357.17016602 0.89464235]	[303.20794678 446.89575195 0.82997847]	[480.34515381 272.36950684 0.86429369]	[500.6321106 369.94384766 0.85006762]	[505.96380615 462.39556885 0.87680858]	[418.74859619 444.40649414 0.76487237]	[380.08544922 446.95397949 0.75140852]	[395.57720947 613.67175293 0.83800077]	[416.08926392 759.90234375 0.80330831]	[459.71685791 444.30892944 0.76559788]	[459.66873169 605.90325928 0.90510666]	[457.16491699 767.49627686 0.81544447]	[408.47955322 200.60418701 0.8515504 ]	[436.58358765 200.62860107 0.87279791]	[393.03500366 195.44212341 0.79494822]	[449.51531982 193.01283264 0.83083248]	[4.54613861e+02 8.08558716e+02 7.84930587e-01]	[4.70028229e+02 8.01001099e+02 7.17303216e-01]	[4.46882751e+02 7.70284058e+02 7.07026124e-01]	[4.16098267e+02 7.98364075e+02 7.69177377e-01]	[398.1272583 790.79943848 0.8268885 ]	[421.15768433 767.68334961 0.780141 ]
[421.30105591 215.90971375 0.93418795]	[421.15988159 264.72607422 0.92035872]	[359.72277832 257.19277954 0.88352805]	[333.98464966 357.18899536 0.89376569]	[303.22305298 446.91967773 0.82878864]	[480.36715698 272.36297607 0.86163777]	[500.65591431 369.96484375 0.85100943]	[505.97509766 462.39590454 0.87530237]	[418.76211548 444.34283447 0.77342403]	[380.10147095 446.88977051 0.75766557]	[395.59051514 611.17041016 0.83734298]	[416.07485962 759.92547607 0.80654883]	[459.72802734 441.82861328 0.77393836]	[459.73568726 605.94104004 0.90897453]	[459.58587646 765.0057373 0.81954849]	[413.50302124 200.62860107 0.85546315]	[436.65795898 200.63697815 0.88182694]	[395.54190063 195.45848083 0.80363017]	[452.08175659 193.0189209 0.83457637]	[4.57110779e+02 8.06043213e+02 7.76131928e-01]	[4.75079407e+02 7.95878357e+02 7.30602205e-01]	[4.46947876e+02 7.70201233e+02 7.09649861e-01]	[4.16090149e+02 7.95888306e+02 7.72748828e-01]	[398.13195801 790.80334473 0.83543599]	[421.15338135 767.71514893 0.79889542]
[421.36071777 215.92329407 0.92730898]	[421.18557739 264.73193359 0.91942638]	[359.74389648 257.19085693 0.87959218]	[334.02319336 357.17324829 0.89364457]	[303.28274536 446.94421387 0.81605214]	[482.7237854 272.37982178 0.86459011]	[500.67431641 369.91906738 0.84979665]	[505.99398804 462.38989258 0.87135249]	[418.78570557 444.34329224 0.77293259]	[380.12020874 446.88922119 0.75508523]	[395.64303589 611.144104 0.84519279]	[416.06225586 759.86761475 0.80952585]	[459.74569702 441.83023071 0.77452981]	[459.79907227 606.02416992 0.91820043]	[459.63522339 764.99914551 0.83270466]	[413.56832886 200.65455627 0.85880661]	[439.07058716 200.65327454 0.89047909]	[395.60147095 195.44538879 0.80952424]	[454.58831787 192.99085999 0.83675259]	[4.57213226e+02 8.06011108e+02 7.92006135e-01]	[4.77602661e+02 7.95821289e+02 7.57495761e-01]	[4.49452759e+02 7.70202271e+02 7.08306551e-01]	[4.16127045e+02 7.95870667e+02 7.85305381e-01]	[398.1496582 790.8026123 0.85046875]	[418.76269531 767.67999268 0.80723751]
[423.78231812 215.89656067 0.9183898 ]	[421.22631836 264.71563721 0.9171297 ]	[359.78509521 257.19580078 0.8735348 ]	[336.43969727 357.14691162 0.9020955 ]	[305.85287476 446.94665527 0.81094754]	[482.75671387 272.35971069 0.86438197]	[500.73028564 369.97744751 0.87101954]	[508.44897461 462.35968018 0.86866206]	[421.1685791 444.34255981 0.77653188]	[380.18200684 446.8821106 0.75229317]	[398.02285767 611.14575195 0.84898406]	[416.0798645 762.43664551 0.81710941]	[459.79803467 441.8208313 0.78402764]	[462.21090698 608.50958252 0.89684093]	[459.7121582 764.95172119 0.83928657]	[416.03186035 200.65415955 0.86491114]	[439.09643555 200.61346436 0.89976645]	[395.60772705 195.49267578 0.82518315]	[454.59310913 192.97491455 0.83384621]	[459.80447388 803.55932617 0.83201647]	[480.15750122 793.3013916 0.82616711]	[4.49480835e+02 7.70191284e+02 7.11515307e-01]	[4.18589294e+02 7.95877502e+02 7.84710467e-01]	[398.20657349 790.824646 0.84283018]	[418.76358032 770.11120605 0.80728632]
[423.85794067 213.55508423 0.91342133]	[421.27893066 262.2520752 0.91609943]	[359.81741333 257.19116211 0.87042701]	[336.4682312 357.17434692 0.91205502]	[308.41137695 449.43157959 0.81408435]	[482.80603027 269.90432739 0.86410934]	[500.75195312 367.41323853 0.8751061 ]	[511.00820923 462.3828125 0.85378653]	[421.19668579 444.31442261 0.77953535]	[380.20281982 444.40661621 0.75400275]	[398.01287842 613.67016602 0.84159023]	[416.07449341 762.41204834 0.81072104]	[459.83093262 441.78930664 0.79330587]	[462.32208252 608.50671387 0.8938418 ]	[459.82263184 759.93243408 0.85068035]	[416.09671021 200.6554718 0.87436199]	[439.162323 200.59902954 0.91264087]	[395.64447021 195.4669342 0.82753009]	[457.07293701 192.94612122 0.82590157]	[462.28146362 803.51538086 0.84983301]	[480.25588989 793.28613281 0.84709972]	[4.54546875e+02 7.70068848e+02 7.21680343e-01]	[4.16165649e+02 7.95837708e+02 7.92614162e-01]	[398.18719482 790.79754639 0.84455937]	[418.78335571 770.07061768 0.81956315]
[423.89309692 213.55892944 0.90918303]	[421.3303833 262.23968506 0.91051489]	[362.23532104 257.18099976 0.86931342]	[336.49087524 357.13903809 0.9211576 ]	[310.95523071 449.43493652 0.81867439]	[482.85540771 269.90759277 0.86186671]	[500.78884888 367.41781616 0.87387109]	[511.08605957 462.37478638 0.85096884]	[421.20544434 444.31097412 0.77572238]	[380.1918335 444.38751221 0.75046778]	[398.01171875 613.67089844 0.84219366]	[416.07196045 759.9307251 0.80486625]	[462.18511963 441.78939819 0.7920478 ]	[462.41439819 608.51611328 0.88338685]	[462.31356812 757.31689453 0.84576255]	[416.13497925 200.66964722 0.87808841]	[439.19671631 200.59158325 0.91591203]	[398.04174805 195.45936584 0.82318366]	[457.13482666 192.90409851 0.83126283]	[462.31399536 798.42401123 0.83222371]	[482.7399292 790.78503418 0.83805174]	[4.59663727e+02 7.67700195e+02 7.63749719e-01]	[4.18590332e+02 7.95822998e+02 7.90903151e-01]	[398.19171143 790.81121826 0.83285099]	[421.1940918 770.08465576 0.8137337 ]
[423.91412354 213.54824829 0.90421689]	[421.36102295 262.23599243 0.90559369]	[362.25167847 257.18881226 0.86718518]	[336.54367065 357.12918091 0.93041539]	[313.44519043 449.44552612 0.83018267]	[482.90771484 269.91159058 0.85678381]	[500.83920288 369.89953613 0.87135643]	[513.64172363 462.32049561 0.86042458]	[421.24310303 444.34231567 0.77184248]	[380.21487427 444.4041748 0.74687755]	[398.04257202 613.68896484 0.85026121]	[416.04776001 759.91003418 0.79893464]	[462.23876953 441.83175659 0.78537905]	[464.82052612 608.59020996 0.86562109]	[462.44793701 757.34320068 0.8211382 ]	[416.15991211 200.66836548 0.87771606]	[439.20852661 200.59178162 0.91314983]	[398.06787109 195.47619629 0.84138548]	[457.16223145 192.91296387 0.84534156]	[462.35629272 798.4397583 0.8419804 ]	[482.83224487 790.77160645 0.83466393]	[462.24569702 767.68255615 0.77507049]	[4.18574219e+02 7.95875427e+02 7.80221224e-01]	[398.18359375 793.21679688 0.81385851]	[421.17388916 767.71673584 0.81035012]
[426.37390137 213.55047607 0.89912736]	[421.39889526 262.22244263 0.90037775]	[362.28643799 257.18841553 0.86324751]	[336.55447388 357.19259644 0.93015516]	[313.48999023 449.50769043 0.8336761 ]	[482.94274902 269.86843872 0.84986621]	[500.8699646 369.91049194 0.87104154]	[518.65686035 462.37854004 0.87695932]	[421.27194214 444.37332153 0.77326566]	[380.26126099 446.87939453 0.74140298]	[398.05227661 613.65252686 0.85078287]	[416.05227661 759.93792725 0.80134803]	[462.25204468 441.86849976 0.78711796]	[467.42190552 608.63983154 0.83120388]	[467.44897461 752.18267822 0.8262279 ]	[418.56326294 200.66522217 0.87831473]	[439.25192261 200.58383179 0.91530454]	[398.14700317 195.48095703 0.82696307]	[459.61453247 192.92857361 0.86605346]	[464.94207764 795.89550781 0.83503503]	[485.44747925 790.69549561 0.82829505]	[4.62350891e+02 7.65014404e+02 7.10419357e-01]	[4.18578003e+02 7.95866272e+02 7.66753376e-01]	[398.18893433 790.84466553 0.80287713]	[421.18545532 770.07836914 0.81619561]
[428.92880249 215.92678833 0.88844728]	[423.82070923 262.2303772 0.88984454]	[362.34002686 257.19869995 0.85340577]	[336.63546753 357.16687012 0.93020153]	[315.98388672 446.96383667 0.86305094]	[485.36950684 269.88314819 0.84121883]	[503.25106812 369.95339966 0.86817729]	[518.75878906 462.43222046 0.88790435]	[421.31509399 444.40997314 0.76993269]	[380.30245972 446.92080688 0.73563439]	[398.04870605 611.16119385 0.85155302]	[416.06286621 759.9407959 0.8027491 ]	[462.29940796 444.32775879 0.78171974]	[472.5249939 608.60772705 0.82916915]	[475.15432739 752.17462158 0.82444227]	[418.6373291 203.16300964 0.88804978]	[439.31622314 200.65214539 0.9088701 ]	[398.24972534 195.49919128 0.83327234]	[459.66885376 192.93373108 0.87443513]	[475.17059326 795.79724121 0.82622707]	[495.61026001 790.64263916 0.81138939]	[4.64895142e+02 7.64981201e+02 6.99873924e-01]	[4.18655060e+02 7.95864685e+02 7.63200939e-01]	[398.23840332 793.23626709 0.79774475]	[421.18933105 770.08129883 0.81023639]
[428.93011475 215.92723083 0.88839489]	[423.81951904 262.2328186 0.88977528]	[362.33761597 257.20056152 0.85331517]	[336.63766479 357.16973877 0.93051672]	[315.98632812 446.96133423 0.86263037]	[485.36883545 269.88372803 0.8412655 ]	[503.25170898 369.95257568 0.86848634]	[518.75854492 462.43267822 0.8876828 ]	[421.32128906 444.41201782 0.76949459]	[380.30993652 446.92855835 0.73418313]	[398.04348755 611.16168213 0.85051358]	[416.06365967 759.94732666 0.80290246]	[462.30404663 444.32650757 0.78172535]	[472.51986694 608.60333252 0.82995832]	[475.15063477 752.18395996 0.8235659 ]	[418.63830566 203.16467285 0.88798606]	[439.31637573 200.65214539 0.90887177]	[398.25332642 195.50367737 0.83241057]	[459.66656494 192.93199158 0.87327814]	[475.15771484 795.80426025 0.82549584]	[495.603302 790.64825439 0.81040615]	[4.64895752e+02 7.64995850e+02 7.04184413e-01]	[4.18645569e+02 7.95856262e+02 7.64255285e-01]	[398.23129272 793.22583008 0.80000281]	[421.19436646 770.08673096 0.80947542]
[431.4848938 215.94750977 0.88719094]	[423.8850708 262.21292114 0.88194954]	[364.7951355 257.18099976 0.8510288 ]	[336.69882202 357.16958618 0.92960125]	[316.0090332 446.9006958 0.87081993]	[485.44500732 269.89498901 0.82986253]	[503.29452515 367.42895508 0.86304295]	[521.16650391 464.87948608 0.88066375]	[421.35409546 444.40255737 0.77139807]	[382.7199707 446.90185547 0.73352629]	[398.0652771 611.10876465 0.85325295]	[416.04934692 759.87628174 0.80138826]	[462.33358765 444.33700562 0.77939045]	[475.06674194 606.11437988 0.84813476]	[477.72888184 754.79211426 0.80934799]	[418.69470215 203.18873596 0.89393765]	[441.70620728 200.68624878 0.90385598]	[400.65240479 195.52957153 0.82717657]	[459.71542358 192.96134949 0.88376415]	[477.70776367 795.85009766 0.80926549]	[498.13293457 790.68994141 0.79156113]	[4.69985504e+02 7.67558594e+02 6.79006100e-01]	[4.18569580e+02 7.95853149e+02 7.67940342e-01]	[398.18109131 790.82336426 0.806099 ]	[421.18435669 767.66955566 0.80466223]
[431.54977417 215.95188904 0.88979733]	[426.43869019 262.2210083 0.86211145]	[367.39306641 257.18087769 0.84111398]	[339.10964966 357.16812134 0.92832148]	[316.07824707 446.94320679 0.8726204 ]	[487.94595337 269.8873291 0.82201982]	[503.33557129 367.38482666 0.86094743]	[521.18902588 462.4246521 0.89781594]	[423.79260254 446.88040161 0.75968122]	[382.84396362 446.94830322 0.71937662]	[398.08648682 611.10723877 0.85501266]	[416.04483032 759.87017822 0.80208778]	[462.38739014 444.36975098 0.77070713]	[477.58932495 606.0413208 0.86458904]	[480.18719482 754.83282471 0.81053424]	[418.74578857 203.19274902 0.89421242]	[441.75479126 203.15504456 0.90071744]	[400.73239136 195.56738281 0.83114636]	[459.771698 193.01960754 0.89281404]	[480.13818359 793.34924316 0.81457347]	[498.18719482 790.6449585 0.79533529]	[4.75076447e+02 7.67604431e+02 6.59174681e-01]	[4.16168304e+02 7.95857971e+02 7.66262054e-01]	[398.175354 790.82781982 0.80707246]	[421.175354 767.67236328 0.79966211]
[436.59106445 216.02798462 0.91285628]	[434.0942688 262.21820068 0.86378479]	[372.54718018 257.19070435 0.85074294]	[341.69671631 357.1605835 0.90333903]	[318.58990479 449.47167969 0.86699635]	[493.1100769 269.8477478 0.81080866]	[503.493927 369.92236328 0.83935338]	[521.31756592 464.87179565 0.89932448]	[423.9173584 446.90597534 0.73511159]	[387.86782837 446.95663452 0.70301551]	[398.16891479 611.11865234 0.86019957]	[416.06088257 757.35455322 0.80581552]	[464.85906982 444.41687012 0.74034339]	[480.14138794 606.0390625 0.89683682]	[480.2880249 749.74176025 0.86122727]	[421.19595337 205.72923279 0.89142942]	[441.92926025 205.7028656 0.87934983]	[400.83731079 195.50068665 0.81375146]	[462.31814575 195.43089294 0.88695991]	[480.19784546 793.27862549 0.83851296]	[498.25952148 788.22857666 0.80890626]	[4.77633423e+02 7.59933716e+02 6.46950305e-01]	[4.18570312e+02 7.95883240e+02 7.69691467e-01]	[398.18518066 790.82275391 0.81580198]	[421.18704224 767.60998535 0.81155086]
[436.69586182 215.99649048 0.93498904]	[436.63119507 262.25256348 0.88529277]	[375.06286621 259.59307861 0.86522979]	[341.79714966 357.17572021 0.89555353]	[318.73336792 452.08035278 0.85509115]	[498.13500977 269.84448242 0.82216918]	[505.90740967 369.91809082 0.83552116]	[521.40026855 462.42147827 0.91153872]	[426.44311523 446.91497803 0.7195406 ]	[390.43606567 446.95648193 0.69768417]	[398.25689697 611.11065674 0.86202067]	[416.06356812 757.31549072 0.81194913]	[464.97393799 446.89276123 0.72028744]	[480.19680786 605.9967041 0.90582341]	[480.31072998 749.71142578 0.87605298]	[421.29052734 205.70849609 0.88634288]	[444.36917114 203.22712708 0.86894816]	[400.87179565 195.45884705 0.84411192]	[462.37194824 195.37205505 0.87507135]	[480.28866577 793.33154297 0.82287985]	[500.70986938 790.59637451 0.80020672]	[4.77632538e+02 7.59913269e+02 6.63588941e-01]	[4.16162445e+02 7.95858704e+02 7.70812750e-01]	[398.19195557 790.80761719 0.81469709]	[421.1854248 767.57824707 0.8210299 ]
[439.15359497 216.00352478 0.94682437]	[439.06903076 264.73681641 0.90648264]	[377.54013062 259.62249756 0.87848014]	[346.89245605 359.5854187 0.87232959]	[321.23257446 446.97268677 0.83926392]	[498.21472168 269.83615112 0.83457249]	[508.48303223 369.90362549 0.8134855 ]	[523.85266113 462.40307617 0.91692901]	[431.53543091 446.91247559 0.71350658]	[395.49316406 446.95703125 0.71200126]	[400.66677856 611.07519531 0.86669767]	[416.06890869 757.32977295 0.80850679]	[470.02130127 446.88815308 0.70445859]	[480.23931885 606.03411865 0.90835363]	[480.37677002 749.66424561 0.88119489]	[421.39923096 205.7250824 0.87328118]	[446.87539673 205.70063782 0.85431641]	[403.2744751 195.50036621 0.84995997]	[462.43267822 193.01757812 0.87619841]	[482.76889038 793.25213623 0.81630391]	[500.74533081 788.18786621 0.80439466]	[4.77676575e+02 7.57385193e+02 6.92672491e-01]	[4.18578308e+02 7.95852905e+02 7.60289371e-01]	[398.19418335 790.8114624 0.80698633]	[421.1854248 767.6005249 0.82120478]
[439.21731567 216.01364136 0.94680768]	[439.14608765 264.73699951 0.92529655]	[377.63967896 259.60266113 0.88954413]	[351.95074463 357.22293091 0.87690669]	[323.72323608 446.97097778 0.82926184]	[500.69458008 269.84390259 0.84892392]	[516.14160156 369.94839478 0.81150645]	[524.003479 464.8475647 0.88219029]	[434.10961914 449.46746826 0.72210503]	[395.60696411 449.51312256 0.73032844]	[400.7069397 608.57116699 0.87749356]	[416.07519531 757.30273438 0.80514795]	[472.61175537 449.4486084 0.70803678]	[480.29187012 606.04449463 0.91237605]	[482.73727417 752.17474365 0.85995084]	[423.86776733 205.75341797 0.86200851]	[446.95907593 205.74890137 0.84981829]	[405.84924316 195.52528381 0.81272477]	[464.84069824 195.39981079 0.8801176 ]	[482.74368286 793.24798584 0.82555228]	[500.7822876 788.21356201 0.82147491]	[4.77740021e+02 7.62508057e+02 6.94797754e-01]	[4.18589722e+02 7.95837830e+02 7.61833012e-01]	[398.19558716 790.80126953 0.80901575]	[421.190979 767.58740234 0.8115626 ]
[441.66333008 216.00770569 0.94724262]	[439.246521 264.73880005 0.92668587]	[377.74960327 259.58334351 0.89187491]	[354.55203247 357.22659302 0.9033978 ]	[326.33804321 452.05978394 0.81557566]	[500.80276489 269.87454224 0.8589465 ]	[518.66430664 367.33963013 0.81653345]	[526.43933105 462.41122437 0.87800443]	[436.6546936 446.94528198 0.7369107 ]	[398.03430176 449.47079468 0.74063236]	[400.82815552 608.51721191 0.8744024 ]	[416.08511353 757.32434082 0.80540603]	[477.70178223 446.94094849 0.73250812]	[482.74816895 606.08673096 0.90065181]	[482.82104492 754.79931641 0.83916599]	[426.45611572 205.72399902 0.84188533]	[452.05007935 205.73927307 0.84999192]	[411.00149536 195.4990387 0.7860232 ]	[464.92779541 195.39512634 0.85383075]	[482.78186035 793.30371094 0.83945334]	[500.85360718 790.63293457 0.85247427]	[4.80218689e+02 7.67530029e+02 7.34300554e-01]	[4.18599182e+02 7.95826477e+02 7.68415391e-01]	[398.19155884 790.79730225 0.81255484]	[421.19625854 767.60015869 0.80193043]
[441.79858398 216.00914001 0.93414992]	[441.72668457 264.7543335 0.91765326]	[380.25024414 259.58602905 0.87993979]	[357.0211792 359.59552002 0.91269934]	[331.46484375 454.54104614 0.82469374]	[503.29064941 269.91015625 0.85784298]	[521.24664307 369.94400024 0.86469257]	[528.97918701 462.44918823 0.85124218]	[439.15774536 444.37939453 0.76231825]	[398.18377686 446.87963867 0.75943756]	[403.24407959 608.57562256 0.86058182]	[416.07678223 757.33947754 0.8053813 ]	[480.16439819 444.3538208 0.75734562]	[482.81106567 606.04333496 0.90751886]	[482.91143799 757.3157959 0.83141845]	[434.01889038 205.72315979 0.83838302]	[457.11065674 205.72869873 0.86457372]	[416.07073975 195.53138733 0.78758937]	[470.00067139 195.42781067 0.83229601]	[482.78839111 793.26177979 0.84095865]	[500.86135864 790.63336182 0.84930778]	[4.80334930e+02 7.67603333e+02 7.59945989e-01]	[4.18584839e+02 7.95817505e+02 7.70099521e-01]	[398.18395996 790.78863525 0.81531674]	[421.18255615 767.60412598 0.80247951]
[444.38198853 215.97271729 0.91281444]	[441.92449951 262.23034668 0.89856744]	[382.80108643 257.20547485 0.86150116]	[357.11419678 359.60687256 0.91908646]	[336.46920776 449.52407837 0.84957039]	[503.47607422 269.86151123 0.84637666]	[521.37524414 369.89962769 0.8673445 ]	[534.1541748 462.39028931 0.85438269]	[441.69302368 444.41229248 0.767079 ]	[400.6630249 446.89407349 0.75551927]	[403.25744629 611.06365967 0.85000616]	[416.05755615 757.37011719 0.80571145]	[480.34906006 444.35491943 0.77141148]	[482.90466309 606.10089111 0.88361692]	[482.95471191 754.84082031 0.82134086]	[436.65054321 205.71000671 0.86978942]	[459.66665649 203.19302368 0.89379895]	[418.60501099 195.5328064 0.79622841]	[475.16204834 192.98152161 0.81433386]	[482.76483154 793.33416748 0.82318741]	[500.84973145 790.71276855 0.8275252 ]	[4.82735504e+02 7.67605225e+02 7.50663519e-01]	[4.18598480e+02 7.95858215e+02 7.65261948e-01]	[398.1803894 790.81011963 0.81070048]	[418.77600098 767.61383057 0.80302656]
[449.43243408 216.03916931 0.88617373]	[446.87161255 262.20339966 0.8724767 ]	[385.32489014 259.57614136 0.84882843]	[359.58242798 357.20007324 0.93007827]	[336.59164429 449.50091553 0.85927439]	[506.02084351 269.81436157 0.82069898]	[523.84161377 367.40240479 0.86800957]	[539.29699707 464.85305786 0.88694417]	[441.8291626 444.37664795 0.76860404]	[400.79248047 444.40563965 0.74617863]	[403.28515625 611.16363525 0.83835906]	[416.06665039 757.33599854 0.80816293]	[482.81744385 444.32931519 0.77531135]	[485.37438965 608.51715088 0.85564119]	[485.38873291 757.37664795 0.80514741]	[439.1479187 205.78051758 0.88923037]	[459.82336426 205.73387146 0.89611536]	[418.76391602 195.58992004 0.82389045]	[480.15536499 195.38243103 0.86284691]	[482.7555542 793.31994629 0.80895555]	[500.87023926 790.72619629 0.80806637]	[4.82789948e+02 7.67683228e+02 7.50043392e-01]	[4.18615601e+02 7.95828674e+02 7.72610903e-01]	[398.1852417 790.79187012 0.81213826]	[421.15945435 767.58752441 0.78863513]
[454.56988525 216.09857178 0.88561648]	[452.0663147 262.19140625 0.86121517]	[390.50308228 257.18945312 0.84310293]	[359.77151489 357.21139526 0.91404247]	[339.07302856 452.06063843 0.86517125]	[511.07962036 267.35015869 0.81098282]	[523.94061279 367.39144897 0.8507849 ]	[541.71130371 464.88729858 0.88914847]	[444.33468628 444.4145813 0.75158387]	[403.36291504 444.42608643 0.72323823]	[403.33392334 611.15771484 0.8273623 ]	[416.10073853 759.86376953 0.81254697]	[482.94387817 444.39657593 0.75838906]	[487.99810791 608.55541992 0.82418358]	[485.42904663 759.87408447 0.79771501]	[439.29922485 208.30178833 0.90282106]	[462.30712891 205.79512024 0.90245557]	[421.2928772 198.02075195 0.80949968]	[480.32098389 195.43508911 0.88558495]	[482.77508545 793.2791748 0.82531035]	[500.88235474 790.69714355 0.81159157]	[4.82800690e+02 7.67689819e+02 7.43611455e-01]	[4.18603760e+02 7.95842224e+02 7.76079953e-01]	[398.18435669 790.79205322 0.81688976]	[421.16625977 767.6395874 0.79900968]
[457.09429932 216.06587219 0.90605986]	[457.10726929 262.22299194 0.87998068]	[395.51101685 259.59301758 0.851174 ]	[362.26867676 357.18188477 0.89840996]	[339.29064941 452.0345459 0.84036541]	[516.21343994 267.331604 0.81547463]	[526.40808105 369.93994141 0.84428191]	[541.86102295 464.96588135 0.88812768]	[446.90509033 446.91055298 0.72022963]	[408.39785767 446.9105835 0.70147252]	[408.38711548 611.13433838 0.80542582]	[416.105896 759.90979004 0.81182379]	[485.47650146 446.91885376 0.71775091]	[495.69052124 608.56463623 0.8260389 ]	[485.4274292 759.93890381 0.79718471]	[441.7137146 208.26307678 0.89348614]	[462.42108154 205.77192688 0.88670325]	[421.34817505 195.61352539 0.81550491]	[482.79943848 195.47973633 0.88001317]	[482.76651001 793.2890625 0.8097049 ]	[500.87631226 790.71429443 0.8084389 ]	[4.82784821e+02 7.70077881e+02 7.40804791e-01]	[4.18613159e+02 7.95834412e+02 7.82873213e-01]	[398.19216919 790.79168701 0.8244592 ]	[418.78399658 767.67681885 0.79282403]
[459.62664795 216.09378052 0.92763978]	[457.22622681 262.25402832 0.90178496]	[398.01882935 259.62667847 0.87203217]	[369.88943481 357.19006348 0.88503039]	[344.27340698 449.50253296 0.82061541]	[518.72607422 267.32867432 0.83143747]	[529.02526855 369.92590332 0.81181437]	[544.39776611 462.39871216 0.91421932]	[449.47277832 446.91860962 0.70949292]	[411.01934814 446.89666748 0.70350635]	[410.96105957 611.13989258 0.81030458]	[416.11251831 759.93493652 0.81579137]	[488.01803589 446.94665527 0.70325369]	[498.18789673 608.63922119 0.83687824]	[485.43463135 762.45953369 0.80120349]	[441.87402344 208.30027771 0.8835212 ]	[464.90951538 208.26571655 0.87514162]	[421.41607666 195.5456543 0.83612186]	[482.88104248 195.42402649 0.87557977]	[482.78567505 793.27398682 0.81280661]	[500.88430786 790.71130371 0.81252909]	[4.82790070e+02 7.70119385e+02 7.41563141e-01]	[4.18597321e+02 7.95840454e+02 7.87137151e-01]	[398.18670654 790.79486084 0.82886857]	[418.77493286 767.68914795 0.79192579]
[459.69662476 216.07176208 0.94569778]	[459.66470337 264.74612427 0.92476636]	[398.13415527 259.63415527 0.88362193]	[374.97149658 359.59359741 0.89609969]	[349.39691162 454.59228516 0.82399803]	[521.2119751 267.34994507 0.84818947]	[536.68450928 367.4078064 0.81017202]	[546.94604492 464.82626343 0.876028 ]	[452.06088257 446.88580322 0.70672029]	[413.57897949 446.88116455 0.71281326]	[413.57116699 608.63928223 0.82385045]	[416.15597534 759.91436768 0.81961167]	[493.09280396 446.89755249 0.7038036 ]	[498.26312256 608.57794189 0.85619146]	[485.44799805 759.90112305 0.79137576]	[444.34619141 208.29353333 0.87101197]	[467.40368652 208.28421021 0.86257261]	[426.37658691 195.57670593 0.79622447]	[482.9513855 195.47773743 0.88595349]	[482.79550171 793.26196289 0.81436986]	[500.8873291 790.68511963 0.81383479]	[4.82800507e+02 7.67672058e+02 7.34236717e-01]	[4.18600494e+02 7.95844910e+02 7.88587868e-01]	[398.20281982 790.78509521 0.83476734]	[421.16693115 767.67474365 0.78957689]
[459.79257202 216.08988953 0.94551229]	[459.74353027 264.77270508 0.92859644]	[398.23791504 259.61776733 0.89036286]	[377.48907471 359.57910156 0.91028827]	[354.48544312 454.64071655 0.84114712]	[521.28845215 269.86053467 0.85936517]	[539.27069092 369.89614868 0.82685584]	[547.02539062 462.37374878 0.87526643]	[457.06628418 444.38632202 0.72214043]	[416.10058594 444.38824463 0.73472071]	[416.1187439 611.08349609 0.84470713]	[416.16812134 759.86572266 0.81806242]	[498.1421814 444.41867065 0.7195766 ]	[500.64971924 608.61901855 0.85343385]	[485.46313477 757.35455322 0.79076511]	[446.90151978 208.32086182 0.85802197]	[469.9887085 208.31109619 0.85894936]	[431.53890991 198.01687622 0.7664358 ]	[485.4041748 195.48721313 0.87100929]	[482.79302979 793.27386475 0.8126002 ]	[503.25546265 790.69512939 0.81050485]	[4.82810608e+02 7.67590027e+02 7.37015843e-01]	[4.18588562e+02 7.95833313e+02 7.91088462e-01]	[398.1965332 790.76904297 0.84216303]	[421.16732788 767.63995361 0.78777492]
[462.19406128 216.14624023 0.92939651]	[462.18103027 264.77285767 0.92079222]	[400.70620728 259.61026001 0.89009726]	[377.56213379 359.59100342 0.91547459]	[357.02783203 452.04498291 0.85917455]	[521.40063477 269.87097168 0.85862648]	[541.78967285 367.3687439 0.87150711]	[549.5748291 462.39865112 0.84930748]	[457.16784668 444.31497192 0.73995274]	[418.53869629 444.33554077 0.74716836]	[416.17108154 611.1272583 0.84169626]	[416.15542603 759.86730957 0.81424224]	[498.23287964 444.33178711 0.73771828]	[500.67034912 608.55212402 0.86178559]	[485.44854736 762.42443848 0.79375315]	[449.48129272 210.77601624 0.85234576]	[472.59991455 210.79284668 0.86748224]	[434.10449219 195.62036133 0.74318278]	[487.94589233 195.48799133 0.84920228]	[482.82565308 793.28753662 0.79838419]	[503.27722168 790.71179199 0.80750918]	[4.82796387e+02 7.67708862e+02 7.36765087e-01]	[4.18576294e+02 7.95822754e+02 7.92622089e-01]	[398.18719482 790.75927734 0.84231311]	[418.7784729 767.63549805 0.77991384]
[462.2628479 216.12741089 0.92904007]	[462.28341675 264.73858643 0.91882825]	[400.78430176 259.62207031 0.8783645 ]	[377.62948608 359.66931152 0.9134236 ]	[357.20309448 457.13739014 0.87847972]	[523.86444092 269.81967163 0.85103399]	[541.84130859 364.79431152 0.87948215]	[557.19000244 462.39276123 0.85389447]	[459.67391968 444.32543945 0.7575928 ]	[418.6701355 444.33425903 0.76017076]	[418.55599976 611.12298584 0.84767795]	[416.15499878 759.88848877 0.81580371]	[500.71887207 444.34048462 0.74915558]	[500.68792725 608.5166626 0.86874479]	[485.45178223 762.4710083 0.7965318 ]	[452.05923462 208.33259583 0.84794426]	[475.14331055 208.35639954 0.8718611 ]	[436.60290527 195.59495544 0.77172339]	[488.01318359 195.50128174 0.84196454]	[4.82827148e+02 7.93311462e+02 7.89236844e-01]	[503.29290771 790.73468018 0.79910308]	[4.82796326e+02 7.70098206e+02 7.38388419e-01]	[4.16148834e+02 7.95820862e+02 7.91211963e-01]	[398.16427612 790.75958252 0.84607649]	[418.77148438 767.66351318 0.78123581]
[462.40628052 216.15185547 0.9074409 ]	[462.38769531 264.71981812 0.90654159]	[400.84140015 259.62414551 0.86799318]	[377.73947144 359.64028931 0.92408651]	[359.70263672 457.18933105 0.89466 ]	[523.96429443 269.83151245 0.84794509]	[541.9375 364.85968018 0.86763167]	[559.76635742 462.42282104 0.87985593]	[459.79312134 444.35183716 0.76217145]	[418.7605896 444.34088135 0.76322734]	[418.60488892 608.6137085 0.85969114]	[416.15948486 759.88452148 0.81675059]	[500.80044556 444.35119629 0.75364745]	[500.70379639 606.01867676 0.88880438]	[485.46255493 762.4364624 0.78908402]	[457.08734131 210.77981567 0.87051582]	[477.71127319 208.34814453 0.89474863]	[439.06573486 198.01403809 0.79496884]	[493.06195068 195.45799255 0.82022768]	[4.82838013e+02 7.93321838e+02 7.91926146e-01]	[503.30657959 790.73657227 0.79915047]	[4.82798950e+02 7.70070068e+02 7.32286632e-01]	[416.13998413 795.81866455 0.79645598]	[398.15808105 790.75073242 0.84926301]	[418.77340698 767.65222168 0.78543973]
[464.91427612 218.55308533 0.88547677]	[464.83108521 262.24810791 0.89166135]	[403.29534912 259.634552 0.85927391]	[380.20608521 359.64953613 0.92264289]	[362.32904053 454.61334229 0.84589714]	[526.39929199 267.32543945 0.83851516]	[544.3125 367.33682251 0.86371702]	[559.82775879 462.42282104 0.89002961]	[462.23623657 444.36502075 0.76270872]	[421.20230103 444.33441162 0.76427519]	[418.62481689 608.62493896 0.86194897]	[416.15548706 759.88446045 0.81753504]	[500.88446045 444.36843872 0.75672936]	[500.730896 605.92486572 0.90127516]	[485.45617676 759.90478516 0.78587216]	[457.20748901 210.80786133 0.88655269]	[480.19345093 210.77880859 0.91198224]	[439.15087891 195.60992432 0.81010312]	[495.68942261 195.43267822 0.82865018]	[4.82840607e+02 7.93322693e+02 7.92954087e-01]	[503.30911255 790.72180176 0.79780102]	[4.82794128e+02 7.67655151e+02 7.32333302e-01]	[416.13070679 795.82250977 0.79658365]	[398.1517334 790.75048828 0.84826595]	[418.76950073 767.65466309 0.79226094]
[464.96405029 218.55625916 0.88052326]	[464.89981079 264.70907593 0.87878776]	[403.32858276 259.65710449 0.8519879 ]	[380.31036377 359.7677002 0.90494758]	[372.45529175 457.10021973 0.8358146 ]	[526.47271729 267.33010864 0.83053499]	[544.34906006 367.40261841 0.86110985]	[562.23162842 462.44418335 0.89406747]	[462.31335449 444.37423706 0.75816512]	[421.28262329 444.38482666 0.75117862]	[418.66888428 608.57904053 0.87354445]	[416.16564941 759.87646484 0.81641597]	[503.28051758 444.3576355 0.75243169]	[500.79577637 605.94995117 0.90227073]	[485.48193359 759.86956787 0.78049672]	[459.60739136 210.80836487 0.89195693]	[480.23828125 210.78662109 0.91519237]	[439.19213867 195.6015625 0.82691658]	[498.16653442 195.42933655 0.84525168]	[482.82885742 793.30682373 0.7968232 ]	[503.30712891 790.71533203 0.79885226]	[4.82808167e+02 7.67622742e+02 7.39406228e-01]	[416.12863159 795.81469727 0.80113214]	[398.15142822 790.7434082 0.85505873]	[418.78289795 767.64556885 0.78801858]
[467.4493103 218.59355164 0.86805147]	[467.402771 264.73345947 0.86126983]	[403.38565063 259.66793823 0.84298617]	[380.35797119 362.21725464 0.88920701]	[375.08679199 457.13339233 0.87348807]	[526.53649902 267.35174561 0.82269824]	[544.35760498 364.86993408 0.86272144]	[562.22528076 464.84249878 0.88838279]	[462.35379028 444.40310669 0.75300688]	[421.34518433 444.41244507 0.74424285]	[418.66317749 608.61181641 0.8713975 ]	[416.1618042 759.90759277 0.81642079]	[503.3142395 444.38909912 0.74860775]	[500.82858276 608.56781006 0.87577271]	[485.47207642 759.86297607 0.78613454]	[459.66043091 210.83505249 0.90378678]	[480.30743408 210.81265259 0.92216033]	[439.28411865 195.60063171 0.82645839]	[498.25073242 195.43489075 0.86034983]	[482.81549072 793.30493164 0.8018645 ]	[503.29055786 790.71923828 0.79981852]	[4.82802490e+02 7.67622681e+02 7.47114778e-01]	[416.12332153 795.81689453 0.80103821]	[398.14898682 790.7479248 0.85460865]	[418.7822876 767.67840576 0.78763545]
[467.48529053 218.60868835 0.86373043]	[467.43249512 264.72091675 0.85906684]	[405.82952881 259.67044067 0.83857775]	[385.28912354 362.21166992 0.86886388]	[377.61087036 454.64642334 0.88292843]	[528.98455811 267.30984497 0.81947744]	[544.38336182 364.85925293 0.86380041]	[562.20507812 464.90689087 0.87899256]	[462.37924194 446.89059448 0.74704093]	[421.39022827 446.91085815 0.73048645]	[418.67507935 608.6161499 0.87232327]	[416.16677856 762.41558838 0.81720173]	[503.33312988 444.41607666 0.74168289]	[500.83059692 611.10980225 0.87131083]	[485.47348022 759.88879395 0.78670102]	[459.69680786 210.86206055 0.91362512]	[480.32998657 210.83451843 0.92743397]	[439.33837891 195.6285553 0.81128192]	[500.64825439 195.47697449 0.86907214]	[482.82070923 793.30993652 0.80106896]	[503.29541016 790.72375488 0.79974711]	[4.82810577e+02 7.67644165e+02 7.47271180e-01]	[416.1229248 795.81079102 0.80178744]	[398.15237427 790.74554443 0.85589719]	[418.78378296 770.10375977 0.78583658]
[467.49209595 218.6257019 0.86056393]	[467.46517944 264.7510376 0.85435832]	[405.8621521 259.6857605 0.83370066]	[387.91049194 362.22286987 0.85573804]	[380.19613647 457.15164185 0.91438246]	[529.01489258 267.33389282 0.81834006]	[544.38574219 364.87680054 0.86582941]	[559.81677246 464.9041748 0.87903506]	[462.38793945 446.92446899 0.74482173]	[423.78677368 446.95428467 0.72302556]	[418.69171143 608.63000488 0.87363017]	[416.16275024 762.46099854 0.82194585]	[503.3347168 446.89492798 0.73817545]	[500.83657837 611.11212158 0.86975735]	[485.47766113 757.38916016 0.78532857]	[459.70980835 210.89440918 0.91726637]	[480.33227539 210.8631897 0.93141413]	[441.67599487 195.62669373 0.82114464]	[500.64993286 195.50042725 0.87556648]	[482.8097229 793.30279541 0.80112481]	[503.28366089 790.71722412 0.79970908]	[4.82820160e+02 7.67623901e+02 7.40866482e-01]	[416.13412476 795.81506348 0.79841149]	[398.16033936 790.75610352 0.85419619]	[418.77529907 770.14245605 0.78155988]
[469.9654541 218.64665222 0.85620672]	[467.49649048 264.74191284 0.85259795]	[405.86242676 259.66479492 0.83706313]	[393.06289673 362.23800659 0.85610551]	[380.3274231 457.20388794 0.90885669]	[529.04364014 267.34326172 0.81545663]	[544.38183594 367.36141968 0.86856169]	[559.73571777 464.91345215 0.86072958]	[462.37811279 446.87686157 0.75378484]	[423.78347778 446.93008423 0.72676867]	[418.71398926 608.62005615 0.87816727]	[416.17288208 762.48535156 0.82505637]	[503.33776855 444.38308716 0.74941325]	[500.83340454 608.63586426 0.87399971]	[485.47332764 759.92712402 0.78641528]	[459.72653198 210.91506958 0.92143303]	[480.35281372 210.88322449 0.93603015]	[441.6869812 195.62666321 0.82245076]	[500.66452026 195.51211548 0.87111717]	[4.82828278e+02 7.93337585e+02 7.91927516e-01]	[503.3036499 790.74700928 0.7941283 ]	[4.82807465e+02 7.67679504e+02 7.37730622e-01]	[416.13104248 795.82995605 0.79663199]	[398.15951538 790.76489258 0.84899455]	[418.77862549 770.16729736 0.78304619]
[469.96630859 218.64779663 0.85481513]	[469.98358154 264.72451782 0.85160661]	[405.90353394 259.65545654 0.83513528]	[395.56652832 362.2762146 0.86653829]	[385.34689331 457.18685913 0.86080575]	[529.0512085 267.32025146 0.81498373]	[544.35498047 364.87359619 0.8702085 ]	[554.71185303 464.93807983 0.82822722]	[462.38049316 446.89248657 0.7548902 ]	[423.78775024 446.93170166 0.72951859]	[418.72183228 608.61938477 0.87820512]	[416.16891479 762.50476074 0.8255403 ]	[503.34143066 444.4041748 0.75021815]	[500.83755493 608.59661865 0.87773448]	[485.46939087 759.93139648 0.78927565]	[459.73495483 210.91744995 0.91979432]	[480.35473633 210.89498901 0.93804741]	[441.72003174 198.00907898 0.80308843]	[500.66394043 195.54142761 0.86132711]	[4.82821808e+02 7.93334229e+02 7.92942822e-01]	[503.29629517 790.74713135 0.79383242]	[4.82806030e+02 7.67688477e+02 7.40067363e-01]	[4.16139771e+02 7.95838074e+02 7.95446694e-01]	[398.16253662 790.77264404 0.84663463]	[418.76733398 770.18768311 0.78114063]
[469.98947144 218.66101074 0.85179138]	[470.01956177 264.74041748 0.84900534]	[408.43536377 259.68322754 0.82651907]	[398.04055786 362.24154663 0.88192797]	[390.41525269 457.19528198 0.84771156]	[529.04974365 267.31793213 0.81624252]	[544.29577637 369.91378784 0.86921322]	[549.57965088 464.89685059 0.8321541 ]	[462.38549805 444.40679932 0.75748235]	[423.80480957 446.88781738 0.72975844]	[418.77319336 608.57037354 0.8844682 ]	[416.14639282 764.98937988 0.82691449]	[503.34030151 444.3760376 0.75251299]	[500.84503174 608.54748535 0.88033664]	[485.48190308 759.93688965 0.78383178]	[459.74645996 213.29034424 0.92397469]	[480.36541748 210.90582275 0.93936795]	[441.71676636 198.01586914 0.81471074]	[500.66751099 195.55233765 0.86154568]	[4.82845154e+02 7.93334229e+02 7.90037990e-01]	[5.03317993e+02 7.90747131e+02 7.90526807e-01]	[4.82819611e+02 7.67701599e+02 7.25870490e-01]	[4.16101837e+02 7.95836853e+02 7.90049016e-01]	[398.11642456 790.76898193 0.84608155]	[4.18747650e+02 7.70256104e+02 7.69293666e-01]
[469.99188232 218.66619873 0.85072345]	[470.00723267 264.73171997 0.85001135]	[408.42703247 259.67236328 0.82889628]	[398.07751465 362.23532104 0.88841373]	[392.97125244 457.19384766 0.85157228]	[529.05163574 267.31311035 0.81572807]	[541.95611572 367.41705322 0.86485159]	[546.99621582 464.83685303 0.85971659]	[462.39724731 444.38781738 0.75454658]	[423.79147339 444.42086792 0.72855872]	[418.77380371 608.55889893 0.8869037 ]	[416.14352417 765.0145874 0.82689553]	[503.3678894 444.3638916 0.74890047]	[500.85067749 608.5255127 0.88140112]	[485.47732544 762.41821289 0.78420281]	[459.74978638 213.29576111 0.92538702]	[480.36923218 210.91523743 0.9400782 ]	[441.72079468 198.01931763 0.81809187]	[500.66870117 195.56156921 0.86285973]	[4.82842499e+02 7.93350098e+02 7.88976431e-01]	[5.03317474e+02 7.90756042e+02 7.90116727e-01]	[4.82817505e+02 7.67710327e+02 7.21848905e-01]	[4.16090088e+02 7.95843079e+02 7.87961125e-01]	[398.1022644 790.77435303 0.84256727]	[4.18752777e+02 7.70287903e+02 7.67710745e-01]
[469.96612549 218.65602112 0.85254991]	[470.00424194 264.74456787 0.85023278]	[408.42608643 259.67471313 0.82884967]	[398.06427002 362.21154785 0.88850558]	[392.9786377 457.17297363 0.8490662 ]	[529.04534912 267.34329224 0.81661791]	[541.89770508 372.46121216 0.86606503]	[544.53448486 464.89608765 0.86922443]	[462.41671753 446.87692261 0.74640977]	[423.82693481 446.91851807 0.72220409]	[418.76281738 608.5814209 0.88359421]	[416.14385986 765.01068115 0.82597041]	[503.36871338 444.39788818 0.74306762]	[500.84164429 608.50805664 0.88065094]	[485.46047974 759.93103027 0.78715432]	[459.73928833 213.28652954 0.92141265]	[480.34963989 210.90823364 0.93846726]	[441.71383667 198.02156067 0.81273615]	[500.66751099 195.54631042 0.86472833]	[4.82830994e+02 7.93348022e+02 7.88231254e-01]	[5.03299988e+02 7.90752991e+02 7.88672566e-01]	[4.82804199e+02 7.67693115e+02 7.24367797e-01]	[4.16082672e+02 7.95831604e+02 7.84718454e-01]	[398.09762573 790.76702881 0.83921021]	[4.18756226e+02 7.70287842e+02 7.68128335e-01]
[469.95388794 218.64712524 0.8547653 ]	[469.98361206 264.73727417 0.85100842]	[408.41296387 259.66949463 0.829804 ]	[395.64654541 362.22866821 0.88219166]	[392.97613525 457.18008423 0.84994847]	[529.02807617 267.34057617 0.81772655]	[541.81469727 369.94680786 0.86880976]	[544.4105835 462.40582275 0.90830803]	[462.44265747 446.89602661 0.73767978]	[423.82809448 446.93228149 0.72008848]	[418.73776245 608.58026123 0.88258332]	[416.14431763 765.00335693 0.82615989]	[503.40643311 446.87445068 0.73110276]	[500.84213257 606.10070801 0.88797367]	[485.45977783 762.44659424 0.79093659]	[459.72833252 210.92022705 0.91909093]	[480.33709717 210.8939209 0.93738806]	[441.70465088 198.03440857 0.80754948]	[500.65222168 195.52804565 0.86065555]	[4.82836273e+02 7.93363342e+02 7.87858307e-01]	[5.03302917e+02 7.90769287e+02 7.90641248e-01]	[4.82797974e+02 7.70092896e+02 7.26512909e-01]	[4.16078888e+02 7.95825317e+02 7.83253670e-01]	[398.09619141 790.76403809 0.83911425]	[418.75784302 770.27819824 0.77157688]
[467.48291016 218.64068604 0.85800987]	[467.49893188 264.74957275 0.85163629]	[405.91018677 259.66998291 0.83089572]	[395.59725952 362.22106934 0.87826127]	[390.44833374 457.19772339 0.85374808]	[529.02166748 267.35174561 0.81743217]	[541.76544189 372.44973755 0.86188376]	[541.94891357 462.38653564 0.91298163]	[464.82955933 444.40246582 0.73566937]	[423.87902832 446.90454102 0.71517617]	[418.73568726 611.06616211 0.87880981]	[416.13818359 764.9710083 0.82287908]	[503.41812134 444.38018799 0.73868096]	[500.85638428 606.02392578 0.89898151]	[485.46200562 762.44769287 0.79237854]	[459.70983887 210.9094696 0.91700959]	[480.32092285 210.88554382 0.93720585]	[441.68103027 198.0198822 0.80752289]	[500.63745117 195.52536011 0.85180259]	[4.82837402e+02 7.95800842e+02 7.88445950e-01]	[5.03301788e+02 7.90783997e+02 7.89110601e-01]	[4.82797180e+02 7.70089722e+02 7.30621696e-01]	[4.16082184e+02 7.95808655e+02 7.87452996e-01]	[398.09588623 790.75421143 0.84332329]	[418.75686646 770.2467041 0.77363878]
[467.46600342 218.63301086 0.8603977 ]	[467.45175171 264.76049805 0.85588866]	[405.88256836 259.68395996 0.83048981]	[395.53912354 362.23449707 0.86443621]	[387.93789673 457.22003174 0.85791183]	[528.99560547 267.35705566 0.82065374]	[541.7277832 372.49945068 0.85655504]	[541.90142822 462.31427002 0.91849017]	[462.44277954 446.88174438 0.73759645]	[423.83538818 446.93014526 0.7184332 ]	[418.75259399 611.09942627 0.88105023]	[416.14108276 764.95550537 0.82218134]	[503.40576172 444.41537476 0.73551512]	[500.88046265 606.03607178 0.89066678]	[485.45080566 762.42102051 0.79492331]	[459.69177246 210.90061951 0.91473198]	[480.30514526 210.87193298 0.934439 ]	[441.65911865 198.00990295 0.80203617]	[498.25161743 195.49765015 0.84570366]	[4.82821594e+02 7.95797546e+02 7.86506772e-01]	[5.0329364e+02 7.9078186e+02 7.8714174e-01]	[4.82781891e+02 7.70066467e+02 7.32836366e-01]	[4.16078430e+02 7.95804138e+02 7.89446831e-01]	[398.09066772 790.74719238 0.84723568]	[418.76205444 770.23632812 0.77302134]
[467.4425354 218.62950134 0.86285686]	[467.41769409 264.75982666 0.85927981]	[405.84783936 259.68600464 0.83398199]	[395.51062012 362.21966553 0.86136502]	[387.86517334 457.21228027 0.85823536]	[528.98236084 267.35861206 0.82154155]	[541.71606445 372.43865967 0.84609014]	[541.8614502 462.34863281 0.91290015]	[462.42086792 444.40957642 0.73824871]	[423.80349731 446.91555786 0.72011364]	[418.72869873 611.10223389 0.87954843]	[416.14447021 762.51672363 0.82226151]	[503.38067627 444.39584351 0.73677689]	[500.84780884 606.00512695 0.89739186]	[485.45544434 759.92272949 0.79213119]	[459.67367554 210.88954163 0.91137236]	[480.29434204 210.865448 0.93241233]	[439.32296753 195.62898254 0.79827136]	[498.25805664 195.47735596 0.84824014]	[4.82828400e+02 7.95793701e+02 7.91831732e-01]	[5.03294525e+02 7.90773499e+02 7.88638353e-01]	[4.82788147e+02 7.67685303e+02 7.31426120e-01]	[4.16074829e+02 7.95805359e+02 7.90344656e-01]	[398.09109497 790.74725342 0.84747297]	[418.76837158 770.21868896 0.77831846]
[467.41052246 218.6184845 0.86675394]	[467.3927002 264.76034546 0.86216903]	[405.83789062 259.68002319 0.83593965]	[393.06396484 359.78869629 0.86073935]	[385.32147217 457.19528198 0.86612499]	[526.53607178 269.82192993 0.82523692]	[541.71496582 369.98654175 0.8465423 ]	[541.88439941 462.32235718 0.91617817]	[462.41366577 446.87698364 0.73508239]	[423.78015137 446.92657471 0.71564221]	[418.72244263 611.13287354 0.87601542]	[416.14639282 762.51593018 0.82227564]	[503.38656616 444.4050293 0.73488683]	[500.82772827 605.9753418 0.90367323]	[485.4465332 759.95159912 0.79444879]	[459.65097046 210.8704071 0.90423608]	[480.27224731 210.85943604 0.93113208]	[439.29574585 195.62631226 0.80215681]	[498.22387695 195.4601593 0.83794934]	[4.82823578e+02 7.95798340e+02 7.87321568e-01]	[5.03293945e+02 7.90777893e+02 7.86840618e-01]	[4.82781372e+02 7.67707764e+02 7.31631517e-01]	[4.16073334e+02 7.95803406e+02 7.88317144e-01]	[398.08709717 790.74633789 0.84631348]	[418.77679443 770.22375488 0.77780926]
[464.97116089 218.6290741 0.86722803]	[464.94580078 264.78308105 0.86606562]	[403.38446045 259.66931152 0.84132415]	[393.04910278 359.77148438 0.86595327]	[385.32861328 457.17202759 0.86003536]	[526.53076172 269.87649536 0.82693893]	[541.71954346 372.53948975 0.85490125]	[541.88616943 462.3034668 0.91606206]	[462.39004517 444.39920044 0.73997873]	[421.37210083 446.91305542 0.72406161]	[418.71084595 613.63702393 0.87053961]	[416.14767456 762.45849609 0.8214258 ]	[503.36904907 444.3822937 0.74146318]	[500.84075928 605.9175415 0.90715718]	[485.46337891 759.89654541 0.79106784]	[459.63018799 210.88920593 0.90300763]	[480.25241089 210.87257385 0.93161476]	[439.28060913 195.63442993 0.80158609]	[498.20889282 195.49549866 0.84219766]	[4.82824036e+02 7.95804688e+02 7.83395290e-01]	[5.03282867e+02 7.90776367e+02 7.85002887e-01]	[4.82784973e+02 7.67646057e+02 7.35764980e-01]	[416.14709473 793.36749268 0.80708051]	[398.14620972 790.73193359 0.86492914]	[418.75717163 770.15948486 0.79173523]
[464.95440674 218.61076355 0.87405711]	[464.91372681 264.79400635 0.86966294]	[403.37304688 259.68121338 0.84210348]	[393.01153564 359.79528809 0.85495389]	[382.86929321 457.19940186 0.87157977]	[526.49700928 269.87689209 0.83215123]	[541.71862793 375.00454712 0.86685359]	[541.94818115 462.30722046 0.91756433]	[462.36541748 444.35299683 0.74673754]	[421.34283447 444.41717529 0.73017734]	[418.69158936 613.70098877 0.86645859]	[416.14205933 762.45684814 0.81971669]	[503.34954834 444.32452393 0.75069338]	[500.81539917 605.94006348 0.91207546]	[485.45129395 762.41723633 0.79585969]	[459.61798096 210.87145996 0.90079075]	[480.2321167 210.85473633 0.92911249]	[439.25161743 198.0279541 0.80762124]	[498.18789673 195.50808716 0.83696628]	[4.82812225e+02 7.95825623e+02 7.79205143e-01]	[5.03272095e+02 7.90795349e+02 7.83286154e-01]	[4.82797424e+02 7.67684265e+02 7.41445184e-01]	[416.14196777 795.78369141 0.80414557]	[398.14047241 790.73773193 0.86289632]	[418.75549316 770.15618896 0.79039341]
[464.9513855 218.58354187 0.8785733 ]	[464.88391113 264.78790283 0.87718451]	[403.3631897 259.67837524 0.84424657]	[390.49560547 359.81033325 0.84778154]	[382.81643677 457.21853638 0.88486636]	[526.45025635 269.88955688 0.83852714]	[541.7053833 375.0546875 0.87581158]	[544.29541016 462.37554932 0.91866469]	[462.34680176 444.35598755 0.75226367]	[421.32559204 446.86993408 0.73181999]	[418.662323 613.70336914 0.86449957]	[416.14550781 762.4543457 0.8195824 ]	[503.32315063 444.32470703 0.75881058]	[500.79351807 605.91375732 0.90821803]	[485.45120239 762.49200439 0.80034876]	[459.61038208 210.84094238 0.89843315]	[480.22229004 210.81515503 0.92262977]	[439.21762085 198.01989746 0.80591291]	[498.13543701 195.47781372 0.82433444]	[4.82834473e+02 7.95845154e+02 7.79272020e-01]	[5.03292023e+02 7.90806213e+02 7.86681712e-01]	[4.82797699e+02 7.70099548e+02 7.42092192e-01]	[416.1401062 793.36578369 0.80583608]	[398.14129639 790.73162842 0.86273241]	[418.7588501 770.15643311 0.79199654]
[464.84439087 218.54110718 0.89490056]	[462.40875244 264.79931641 0.89877695]	[403.27606201 259.70452881 0.85068178]	[385.39718628 362.28848267 0.83969253]	[380.29629517 459.64074707 0.91950756]	[523.987854 269.87683105 0.8499074 ]	[541.68463135 375.0227356 0.86954552]	[544.42156982 462.34869385 0.91372931]	[462.2618103 444.38449097 0.7573899 ]	[421.21548462 446.87219238 0.7496075 ]	[418.62478638 616.22747803 0.86323631]	[416.14556885 762.44335938 0.81620723]	[503.25170898 444.3503418 0.7544055 ]	[500.76333618 605.93969727 0.89893889]	[485.44882202 762.50488281 0.80034029]	[457.14724731 210.79763794 0.87997544]	[480.13885498 208.349823 0.9055528 ]	[439.14035034 198.03453064 0.78052455]	[495.6227417 195.4536438 0.81269079]	[4.82825195e+02 7.95840393e+02 7.80290186e-01]	[5.03289551e+02 7.90805359e+02 7.86541879e-01]	[4.82798492e+02 7.70106873e+02 7.39613116e-01]	[416.13739014 793.36608887 0.80423045]	[398.13970947 790.7331543 0.85956562]	[418.76599121 770.15008545 0.78843051]
[464.84460449 218.54084778 0.89499044]	[462.40930176 264.80258179 0.8983888 ]	[403.277771 259.70889282 0.84974033]	[385.39593506 362.28866577 0.83985847]	[380.29653931 459.64141846 0.91970372]	[523.98596191 269.87600708 0.85001558]	[541.68115234 374.99060059 0.8639766 ]	[544.42053223 462.3508606 0.9131698 ]	[462.26196289 444.38479614 0.75716722]	[421.21511841 446.87347412 0.74968225]	[418.62454224 616.22540283 0.8632943 ]	[416.14874268 762.44116211 0.81632382]	[503.25222778 444.34994507 0.75436658]	[500.76187134 605.94262695 0.89929396]	[485.44094849 764.95245361 0.80272406]	[457.14672852 210.79753113 0.87994486]	[480.13903809 208.34918213 0.90547037]	[439.13919067 198.03469849 0.7801553 ]	[495.62365723 195.45278931 0.81216592]	[4.82832428e+02 7.95838745e+02 7.80868709e-01]	[5.03293213e+02 7.90803223e+02 7.88145781e-01]	[4.82789764e+02 7.70121460e+02 7.40756214e-01]	[416.13491821 793.36279297 0.80370337]	[398.13690186 790.73022461 0.85959816]	[418.76913452 770.15447998 0.788607 ]
[462.37042236 218.53453064 0.90874559]	[462.36499023 264.80587769 0.90556693]	[400.86602783 259.69622803 0.8537237 ]	[385.28991699 364.79962158 0.84053856]	[380.27905273 459.65481567 0.9237625 ]	[523.93334961 269.86486816 0.85450631]	[539.3203125 372.54946899 0.85687733]	[544.43695068 462.4269104 0.89717382]	[462.18649292 444.34286499 0.76045412]	[421.15103149 444.36715698 0.7580207 ]	[418.59075928 616.20861816 0.85645676]	[416.15185547 762.4229126 0.81713152]	[500.86166382 444.31985474 0.7539115 ]	[500.7336731 605.90588379 0.89633906]	[485.44418335 762.48425293 0.80003035]	[454.63018799 210.77046204 0.86046731]	[477.68902588 208.34635925 0.89109355]	[439.08670044 198.0476532 0.75149131]	[493.09963989 195.47801208 0.81892437]	[4.82830902e+02 7.95829956e+02 7.82537937e-01]	[5.03297485e+02 7.90796692e+02 7.85997987e-01]	[4.82779999e+02 7.70097656e+02 7.40877867e-01]	[416.12619019 795.78106689 0.80561513]	[398.1265564 790.73413086 0.86451191]	[418.78179932 770.12780762 0.79266441]
[462.33291626 216.14929199 0.91355813]	[462.328125 267.27206421 0.90998363]	[400.82971191 259.68136597 0.86153603]	[382.83532715 364.78799438 0.84860265]	[380.20684814 459.62771606 0.92886913]	[523.8850708 269.91522217 0.86289126]	[539.29406738 372.54818726 0.85847932]	[544.46398926 464.83398438 0.88940465]	[459.82571411 444.40734863 0.75343096]	[418.80587769 444.42254639 0.74491417]	[418.56835938 616.23522949 0.85179359]	[416.15637207 762.42370605 0.81745142]	[500.82925415 444.38476562 0.74767143]	[500.71810913 605.91101074 0.88938576]	[485.44787598 762.45172119 0.79773426]	[454.57830811 208.35020447 0.85481209]	[477.64389038 208.34141541 0.88257015]	[436.68615723 198.0461731 0.74349505]	[493.05892944 195.49615479 0.82527733]	[4.82825409e+02 7.95828674e+02 7.82032251e-01]	[5.03291473e+02 7.90796570e+02 7.83478558e-01]	[4.82781525e+02 7.70074158e+02 7.41580725e-01]	[416.12817383 795.78521729 0.80546063]	[398.125 790.73748779 0.86395347]	[421.16635132 770.12597656 0.79495245]
[462.24371338 216.11474609 0.93075907]	[462.20025635 267.31552124 0.92017084]	[400.70379639 259.70462036 0.87701607]	[380.32421875 362.3223877 0.88695198]	[377.70101929 459.62496948 0.91942936]	[523.76367188 269.92221069 0.86293787]	[536.74597168 372.54470825 0.83768141]	[544.43499756 464.8253479 0.89284205]	[459.64395142 444.36764526 0.74205744]	[418.67886353 444.39321899 0.75240248]	[418.53085327 616.26251221 0.84302217]	[416.1350708 762.46154785 0.81452596]	[500.66918945 444.36914062 0.73385143]	[500.69009399 605.98162842 0.88005453]	[485.43362427 762.44689941 0.80084372]	[451.9992981 208.32069397 0.84828341]	[475.11746216 208.32330322 0.86656576]	[436.55606079 198.00860596 0.76900148]	[487.97460938 195.5430603 0.83438909]	[4.82799103e+02 7.95811218e+02 7.85188735e-01]	[5.03272003e+02 7.90785645e+02 7.85349965e-01]	[4.82779877e+02 7.70075073e+02 7.42175519e-01]	[416.13287354 793.35577393 0.80810547]	[398.12432861 790.73718262 0.86165088]	[418.7833252 770.17028809 0.78375322]
[462.19128418 216.08673096 0.94093788]	[459.81661987 267.30340576 0.92486489]	[400.64935303 259.70309448 0.88132721]	[380.26651001 362.25942993 0.90262324]	[377.56121826 457.2116394 0.9072386 ]	[521.36914062 269.90905762 0.86701483]	[536.67779541 369.95819092 0.81381506]	[544.41119385 464.84146118 0.89197141]	[457.19274902 444.33346558 0.73655832]	[418.61282349 444.3711853 0.75240737]	[416.13470459 616.21881104 0.83953375]	[416.13537598 759.90026855 0.80920273]	[498.22061157 444.33514404 0.73024845]	[500.67510986 605.98687744 0.87147093]	[485.42749023 759.93151855 0.79488742]	[449.45321655 208.2901001 0.84967715]	[472.5897522 208.29672241 0.85966492]	[434.08847046 195.62153625 0.76950508]	[485.50283813 195.50344849 0.85311723]	[4.82784027e+02 7.95796814e+02 7.85940170e-01]	[5.03261536e+02 7.90773804e+02 7.85055578e-01]	[4.82777985e+02 7.67675598e+02 7.36195564e-01]	[416.13961792 793.34802246 0.80946255]	[398.13162231 790.7277832 0.86283731]	[421.1605835 770.0880127 0.78789359]
[462.19046021 216.08096313 0.94196451]	[459.81704712 267.3031311 0.92485523]	[400.64877319 259.70071411 0.88087523]	[380.26367188 362.25869751 0.90305436]	[377.56039429 457.21231079 0.9082799 ]	[521.36737061 269.91156006 0.86697042]	[536.69110107 369.97897339 0.81625366]	[544.41467285 464.8500061 0.88966322]	[457.18447876 444.35748291 0.73366618]	[418.6020813 444.3817749 0.74901336]	[416.13934326 616.21612549 0.84101576]	[416.14044189 759.95318604 0.81190825]	[498.21942139 444.36795044 0.72638661]	[500.67727661 606.01165771 0.872343 ]	[485.42379761 759.94732666 0.79745722]	[449.45639038 208.28140259 0.84850156]	[472.58657837 208.29469299 0.85946733]	[434.09780884 195.60771179 0.77027202]	[485.50064087 195.49674988 0.85292077]	[4.82778839e+02 7.95800171e+02 7.87110925e-01]	[5.00885010e+02 7.90775208e+02 7.85815477e-01]	[4.82777618e+02 7.67688843e+02 7.40226030e-01]	[416.13656616 793.36138916 0.80660856]	[398.13037109 790.73999023 0.86014807]	[421.16778564 770.12615967 0.78940505]
[459.8274231 216.0536499 0.94730341]	[459.75253296 267.29870605 0.92853522]	[398.24975586 259.68148804 0.88686836]	[380.19976807 362.2427063 0.90329015]	[375.11782837 459.61590576 0.89882064]	[521.31323242 269.91220093 0.86738795]	[534.09362793 372.43811035 0.80989873]	[544.29663086 464.83175659 0.89874279]	[457.08526611 444.3991394 0.71599519]	[416.15975952 446.88574219 0.72812325]	[416.0914917 616.22625732 0.8378576 ]	[416.14892578 759.94152832 0.81402636]	[498.12814331 444.39147949 0.71293575]	[500.62838745 605.99719238 0.87286085]	[485.40704346 762.4798584 0.80538857]	[446.93222046 208.26185608 0.85280901]	[470.04229736 205.79112244 0.84988195]	[431.56466675 198.01989746 0.78045559]	[485.41793823 195.48817444 0.87207437]	[4.82795624e+02 7.95817993e+02 7.81822145e-01]	[5.03265656e+02 7.90795959e+02 7.87359476e-01]	[4.82752563e+02 7.70109619e+02 7.41276920e-01]	[416.13098145 793.35644531 0.80714166]	[398.13299561 790.73730469 0.85952246]	[421.1781311 770.11456299 0.79133677]
[459.7605896 216.04284668 0.95020008]	[459.69909668 267.30126953 0.93040353]	[398.19430542 259.69439697 0.88157785]	[380.15545654 359.80789185 0.90486664]	[375.07583618 459.65313721 0.89873672]	[521.26202393 269.89318848 0.86398232]	[531.57788086 372.52770996 0.8210718 ]	[541.89300537 464.87771606 0.90148389]	[454.61669922 446.91497803 0.71138698]	[416.12414551 446.94781494 0.72554839]	[413.57537842 616.26501465 0.82631063]	[416.15081787 759.92883301 0.8173486 ]	[495.65359497 446.90319824 0.70776516]	[498.22802734 605.96240234 0.87325406]	[485.39996338 764.96063232 0.81062579]	[444.43115234 208.24279785 0.85976243]	[469.95776367 208.24092102 0.8514955 ]	[431.48226929 198.03892517 0.77598625]	[485.36593628 195.51808167 0.87729543]	[4.82797943e+02 7.95826660e+02 7.82447457e-01]	[5.03262451e+02 7.90805359e+02 7.89782643e-01]	[4.82744019e+02 7.70145142e+02 7.41693795e-01]	[416.14199829 793.35290527 0.81130558]	[398.1401062 790.73583984 0.86130989]	[421.1824646 770.10217285 0.79819191]
[459.64849854 216.05145264 0.93759382]	[459.60284424 267.30331421 0.90979445]	[398.07269287 262.1499939 0.86088431]	[377.59039307 362.3026123 0.89905572]	[369.88955688 459.67288208 0.86425102]	[518.76324463 269.86138916 0.84044343]	[526.47601318 372.50552368 0.85087854]	[541.75762939 464.88287354 0.88519126]	[452.01119995 446.92294312 0.69846803]	[413.57962036 446.95346069 0.70349211]	[410.98471069 616.21295166 0.81018549]	[416.14172363 759.92419434 0.81588775]	[493.04962158 446.89834595 0.69556558]	[498.2286377 606.03173828 0.867773 ]	[485.37966919 762.50891113 0.81247592]	[441.90859985 205.78720093 0.87528998]	[464.94793701 205.78393555 0.86431646]	[423.88143921 195.53971863 0.81308359]	[482.92669678 195.470047 0.88869679]	[4.82791962e+02 7.95837769e+02 7.88062394e-01]	[500.8862915 790.80541992 0.79308259]	[4.82730682e+02 7.70131775e+02 7.42136776e-01]	[416.13565063 795.78881836 0.80019623]	[398.13500977 790.75512695 0.85156906]	[421.18673706 770.08581543 0.7971437 ]
[457.19281006 216.04119873 0.92308766]	[457.21673584 267.29544067 0.89649904]	[398.02355957 259.72149658 0.85882211]	[377.55859375 362.24078369 0.90503919]	[362.34500122 459.66015625 0.88825059]	[518.69903564 269.89700317 0.83019334]	[526.40527344 375.02337646 0.87478679]	[541.68652344 464.85794067 0.88653916]	[449.49917603 446.90649414 0.70013261]	[413.51797485 446.93405151 0.6954236 ]	[408.40124512 616.2456665 0.80893719]	[416.12609863 762.43151855 0.814372 ]	[490.5244751 446.89724731 0.69676924]	[498.14801025 606.01177979 0.8625387 ]	[485.38458252 765.0255127 0.82065988]	[441.81500244 205.76228333 0.88501906]	[464.87332153 205.75852966 0.87391025]	[423.80493164 195.5032196 0.80384356]	[482.89456177 195.47566223 0.8877784 ]	[4.82816895e+02 7.95854065e+02 7.91195869e-01]	[503.2762146 790.81896973 0.7955786 ]	[4.82742706e+02 7.70217651e+02 7.37231433e-01]	[416.11233521 795.78796387 0.79770929]	[398.10571289 790.75830078 0.84523976]	[421.18945312 770.13293457 0.79380047]
[457.19332886 216.04222107 0.92300719]	[457.21780396 267.29501343 0.89660937]	[398.02368164 259.71932983 0.85924774]	[377.55847168 362.23922729 0.90536869]	[362.34341431 459.66244507 0.88912129]	[518.69873047 269.89819336 0.83016783]	[526.40081787 375.03112793 0.87581736]	[541.68695068 464.85430908 0.88808501]	[449.49972534 446.90661621 0.69995189]	[413.52078247 446.93328857 0.69563818]	[408.39587402 616.24945068 0.80923837]	[416.12835693 762.41851807 0.81351727]	[490.52322388 446.89779663 0.69662076]	[498.14590454 606.00915527 0.86217415]	[485.38363647 765.0213623 0.82080328]	[441.81500244 205.76426697 0.88510036]	[464.8722229 205.75990295 0.87408823]	[423.80426025 195.50775146 0.80379432]	[482.89169312 195.4768219 0.88760489]	[4.82815521e+02 7.95851562e+02 7.91602671e-01]	[503.2767334 790.81750488 0.79589909]	[4.82742065e+02 7.70214478e+02 7.38110185e-01]	[416.11630249 795.7878418 0.79788882]	[398.11056519 790.75793457 0.84600228]	[421.19073486 770.12225342 0.79379004]
[457.08828735 216.0504303 0.90578437]	[457.16494751 267.29794312 0.88439721]	[395.61825562 262.14727783 0.84985864]	[375.09259033 362.21691895 0.89142263]	[359.82260132 459.67047119 0.91452092]	[516.21057129 269.90536499 0.82114351]	[523.95874023 372.52316284 0.87170541]	[539.27056885 464.89587402 0.8720243 ]	[446.95043945 444.41290283 0.70925522]	[410.96008301 446.9085083 0.69018734]	[405.82196045 618.77349854 0.82486689]	[416.13607788 762.41131592 0.81617695]	[487.92770386 444.3991394 0.71091485]	[495.63452148 606.02703857 0.84198773]	[485.37423706 762.49993896 0.81105787]	[441.72531128 205.77264404 0.88937086]	[462.42974854 205.75840759 0.88529348]	[421.40548706 195.61825562 0.78129792]	[482.85046387 195.5308075 0.89308351]	[4.82806091e+02 7.95837158e+02 7.94969916e-01]	[503.27163696 790.79754639 0.79750133]	[4.82735657e+02 7.70145081e+02 7.37057030e-01]	[416.11212158 795.79321289 0.79818004]	[398.1126709 790.76177979 0.84820086]	[421.20883179 770.11761475 0.79971409]
[454.58718872 216.0329895 0.8951689 ]	[457.08331299 264.80465698 0.86839563]	[395.54501343 259.70510864 0.84623253]	[374.99032593 362.20437622 0.87650615]	[359.71600342 459.59985352 0.91683125]	[516.11706543 269.87158203 0.81200457]	[523.90246582 372.48794556 0.87276465]	[536.7086792 462.44204712 0.85703784]	[446.87789917 446.90182495 0.71826661]	[408.45083618 446.95941162 0.69386393]	[403.38394165 618.7557373 0.83076763]	[416.13510132 759.921875 0.81529063]	[485.42657471 446.89254761 0.72261411]	[487.96951294 606.08306885 0.83986992]	[485.35855103 762.47900391 0.81435531]	[441.67565918 205.75715637 0.89068359]	[462.34243774 205.7663269 0.89639342]	[421.36099243 195.6346283 0.79181606]	[482.73828125 195.5428009 0.88381809]	[482.8006897 795.83056641 0.79878438]	[503.2640686 790.78924561 0.80067283]	[4.82729279e+02 7.70135986e+02 7.41149962e-01]	[4.16118866e+02 7.95796936e+02 7.95718014e-01]	[398.1244812 790.76489258 0.84672451]	[421.21566772 770.08972168 0.79828149]
[454.58642578 216.03271484 0.89495486]	[457.09170532 267.26538086 0.86950243]	[395.5463562 259.70639038 0.84610009]	[374.99057007 362.20629883 0.87605286]	[359.71118164 459.61108398 0.91945195]	[516.12768555 269.87741089 0.81307429]	[523.90466309 372.48883057 0.87292749]	[536.70703125 462.44360352 0.85647923]	[446.87869263 446.8916626 0.71906269]	[408.4486084 446.95123291 0.694821 ]	[403.36535645 618.73864746 0.83171552]	[416.13616943 759.92773438 0.81592023]	[485.42462158 446.88116455 0.72386777]	[487.96862793 606.07531738 0.84080493]	[485.3515625 762.4979248 0.81800759]	[441.67523193 205.75657654 0.89063549]	[462.34265137 205.76550293 0.8962813 ]	[421.36071777 195.63476562 0.79039562]	[482.73706055 195.54333496 0.88315052]	[482.80929565 795.82666016 0.79891539]	[503.26733398 790.78930664 0.80272996]	[4.80347992e+02 7.70155945e+02 7.43218124e-01]	[416.10916138 795.79418945 0.79630256]	[398.11657715 790.76104736 0.84830815]	[421.21813965 770.09558105 0.79959983]
[449.52639771 216.00946045 0.88556135]	[449.52456665 264.77423096 0.85125971]	[392.96459961 259.64807129 0.83332074]	[367.34277344 362.22930908 0.85903597]	[357.15991211 457.22027588 0.9082455 ]	[508.50997925 272.35360718 0.82229227]	[523.7510376 372.52807617 0.87426412]	[528.9977417 464.88735962 0.84271598]	[444.30459595 446.89657593 0.74101639]	[405.82284546 446.94320679 0.70368862]	[403.27862549 616.22088623 0.84614068]	[416.12692261 759.90087891 0.81593275]	[482.85406494 446.87301636 0.75284642]	[485.44897461 608.54412842 0.84449852]	[482.98123169 764.99066162 0.82684857]	[439.23449707 205.72929382 0.89419848]	[462.22058105 205.71206665 0.89683622]	[421.24917603 198.00543213 0.78985572]	[480.25811768 195.47428894 0.88651472]	[482.82949829 795.84436035 0.80006355]	[503.29098511 790.79101562 0.80384612]	[4.80344025e+02 7.70208374e+02 7.45536447e-01]	[416.11334229 795.79943848 0.79873419]	[398.11907959 790.76324463 0.85057259]	[421.21609497 767.69470215 0.79857635]
[446.96151733 216.01420593 0.89014137]	[446.87664795 264.78878784 0.86296958]	[385.38482666 259.64682007 0.83352506]	[362.29864502 362.20941162 0.87533969]	[357.02960205 457.16790771 0.89022785]	[505.99551392 272.39013672 0.8380037 ]	[521.36016846 372.48202515 0.87649977]	[526.49487305 464.87438965 0.86047983]	[441.87911987 446.8951416 0.74664432]	[403.30007935 446.940979 0.71499985]	[403.27624512 616.22637939 0.8458125 ]	[416.12191772 759.89172363 0.81712294]	[482.79116821 444.39382935 0.76265693]	[485.38894653 606.09393311 0.85980046]	[482.97906494 764.96807861 0.82413554]	[439.152771 205.75241089 0.88725877]	[459.8107605 205.71939087 0.89769965]	[421.13671875 198.01850891 0.79307562]	[480.21160889 195.46009827 0.88568497]	[482.82385254 795.83557129 0.79944289]	[503.28009033 790.78356934 0.80277181]	[4.80346252e+02 7.70191467e+02 7.48427272e-01]	[416.11434937 795.79125977 0.8025986 ]	[398.12136841 790.75653076 0.85421944]	[421.21282959 767.69226074 0.80127239]
[444.36538696 215.96885681 0.91359621]	[441.87884521 267.28570557 0.90021402]	[382.765625 259.65377808 0.85569412]	[359.77496338 362.19378662 0.89413917]	[351.97494507 457.20358276 0.85489583]	[503.41271973 272.42059326 0.8708443 ]	[518.79174805 375.04364014 0.8735069 ]	[523.94628906 464.85253906 0.88756508]	[441.72512817 446.89334106 0.75060624]	[400.71484375 446.8968811 0.74572003]	[403.24441528 613.69714355 0.84319276]	[416.09588623 759.88989258 0.8084839 ]	[480.34997559 444.41348267 0.75096095]	[482.95864868 606.05493164 0.86979061]	[482.97091675 764.96887207 0.83077693]	[436.64126587 205.69029236 0.86860448]	[459.66650391 203.1905365 0.89519066]	[418.59661865 195.53910828 0.81880862]	[477.64157104 195.38734436 0.83745807]	[482.82287598 795.83300781 0.80458641]	[503.28399658 790.78399658 0.80744237]	[4.80339111e+02 7.70191833e+02 7.55926251e-01]	[416.11322021 793.36065674 0.80138361]	[398.11071777 790.75244141 0.85089463]	[421.20751953 767.69622803 0.79410684]
[441.88879395 215.96760559 0.92269611]	[441.78167725 267.30966187 0.91511869]	[380.32296753 259.65084839 0.86460304]	[359.64581299 359.6663208 0.92629021]	[344.32122803 457.11941528 0.84454751]	[503.31625366 272.45895386 0.87779373]	[518.6640625 375.09750366 0.86366272]	[523.83996582 464.84832764 0.89727157]	[439.26251221 446.86987305 0.74834114]	[398.26617432 446.89120483 0.74905294]	[400.83343506 613.64306641 0.84893996]	[416.0786438 759.9019165 0.80376118]	[480.23599243 444.39559937 0.74456072]	[482.93637085 606.05175781 0.87070251]	[482.96896362 762.50256348 0.82202756]	[434.12512207 203.20552063 0.85030323]	[457.22140503 203.19961548 0.87813616]	[418.55645752 195.55152893 0.79817629]	[475.11575317 195.40960693 0.82788122]	[482.82107544 795.82617188 0.80554312]	[503.2789917 790.77581787 0.80789644]	[4.80340973e+02 7.70158447e+02 7.47491658e-01]	[416.11502075 793.35540771 0.79604137]	[398.1104126 790.75708008 0.84402591]	[421.20059204 767.70233154 0.79361272]
[441.77386475 216.00111389 0.93887377]	[441.68865967 267.3196106 0.91973472]	[380.22686768 259.65707397 0.87948865]	[357.15924072 359.69580078 0.92271191]	[341.74136353 457.15475464 0.8687855 ]	[503.24981689 272.46020508 0.87362731]	[513.62121582 375.02783203 0.84033948]	[521.39678955 464.88250732 0.90018988]	[439.09924316 444.3213501 0.74603969]	[398.13961792 444.34649658 0.75401866]	[400.8012085 613.67138672 0.85738444]	[416.07110596 759.85876465 0.80298114]	[477.74804688 444.31234741 0.73849493]	[482.88595581 606.01220703 0.88289744]	[482.9670105 757.37280273 0.81002581]	[431.54458618 205.69567871 0.83713204]	[457.09985352 205.70703125 0.86409038]	[416.08691406 195.59896851 0.76181906]	[470.05239868 195.47840881 0.82086277]	[482.78442383 793.3605957 0.81444055]	[500.88088989 790.73382568 0.81445646]	[4.80358765e+02 7.67629517e+02 7.39211023e-01]	[416.11303711 793.36517334 0.79775047]	[398.11212158 790.76153564 0.84760475]	[421.21179199 767.65533447 0.79569614]
[441.68817139 215.98416138 0.94879198]	[439.27737427 267.32064819 0.92512929]	[380.12997437 259.66296387 0.88581067]	[357.06164551 359.79101562 0.91611642]	[339.2147522 459.60098267 0.89993274]	[500.8293457 272.43182373 0.87959802]	[511.01205444 374.96844482 0.82364202]	[521.31890869 464.9039917 0.89090538]	[436.6194458 444.37832642 0.73221081]	[398.0177002 444.4118042 0.73525274]	[400.74694824 611.16339111 0.86181098]	[416.05438232 759.86340332 0.8005724 ]	[477.66323853 444.37704468 0.72900707]	[482.8454895 605.97967529 0.89089072]	[482.96453857 757.36578369 0.81085896]	[428.93597412 205.70951843 0.83968288]	[454.54165649 203.22750854 0.84657753]	[413.54934692 195.60813904 0.76481402]	[467.43945312 195.44137573 0.84141707]	[482.78839111 793.35650635 0.81668478]	[500.88638306 790.72894287 0.81678206]	[4.80360382e+02 7.67618896e+02 7.39420533e-01]	[416.10998535 793.36230469 0.79574966]	[398.10745239 790.76159668 0.84594023]	[421.20263672 767.65490723 0.79757261]
[439.2980957 215.97003174 0.95364803]	[439.181427 267.3348999 0.92944354]	[377.69107056 259.66125488 0.88764638]	[356.99475098 359.77227783 0.90941352]	[339.04623413 459.60662842 0.90198642]	[500.7387085 272.44152832 0.87975061]	[505.96914673 375.02420044 0.86293489]	[521.23016357 464.92938232 0.88145274]	[434.0904541 444.37783813 0.71661884]	[395.56674194 444.42080688 0.72270435]	[400.70901489 616.22454834 0.86280644]	[416.04922485 757.36108398 0.80174917]	[475.11526489 444.36444092 0.71474266]	[482.79464722 605.99182129 0.88935769]	[482.96612549 757.39160156 0.80802011]	[426.38769531 205.71029663 0.84802282]	[449.50192261 203.21560669 0.84230667]	[411.00036621 198.01480103 0.78014785]	[464.88088989 195.43321228 0.86584848]	[482.80239868 795.78411865 0.81328368]	[503.26013184 790.73883057 0.81378096]	[4.82740112e+02 7.67631531e+02 7.38238275e-01]	[4.16096008e+02 7.95781494e+02 7.92902529e-01]	[398.10348511 790.76165771 0.84353709]	[421.21343994 767.62908936 0.7972185 ]
[439.19580078 215.97424316 0.94762152]	[439.11300659 267.31866455 0.91744661]	[377.61471558 259.67877197 0.87983531]	[354.56619263 359.79406738 0.89925361]	[336.66177368 457.11694336 0.88708055]	[498.26220703 272.39657593 0.85564935]	[505.91915894 375.07754517 0.88001573]	[521.18774414 464.94403076 0.87630147]	[431.51864624 444.37591553 0.71076357]	[393.06558228 444.41122437 0.70819461]	[400.61087036 616.25305176 0.86039907]	[416.03826904 757.37280273 0.80020958]	[470.04022217 444.36221313 0.70511556]	[482.72625732 606.03942871 0.89404684]	[482.96810913 757.35333252 0.80748427]	[423.85256958 205.71195984 0.86320186]	[446.92770386 205.69351196 0.84881639]	[408.40505981 195.63146973 0.78515971]	[464.81808472 195.46334839 0.8816812 ]	[482.79891968 793.36047363 0.81432825]	[503.25582886 790.73217773 0.81351507]	[4.82744568e+02 7.67594788e+02 7.29495704e-01]	[4.16075439e+02 7.95788086e+02 7.86800742e-01]	[398.08792114 790.76379395 0.83739495]	[421.21237183 767.62921143 0.80016404]
[439.13275146 215.96983337 0.94344795]	[439.04623413 267.33584595 0.89857471]	[377.53479004 259.70339966 0.868011 ]	[354.49057007 359.72091675 0.89773113]	[336.52679443 454.60836792 0.8745122 ]	[498.16925049 272.42074585 0.84416908]	[503.50140381 375.00805664 0.87203223]	[521.1552124 464.89767456 0.88382894]	[428.97744751 446.87878418 0.70843738]	[393.01187134 446.89752197 0.70353824]	[398.21258545 616.25787354 0.85922736]	[416.027771 757.36810303 0.79905212]	[467.47491455 446.88632202 0.70496923]	[480.37884521 608.55767822 0.87731439]	[482.94854736 757.3425293 0.81142235]	[421.40185547 205.69477844 0.87506711]	[444.45321655 203.21157837 0.85405004]	[403.37252808 195.57644653 0.82125324]	[462.43063354 195.44555664 0.87348109]	[482.80322266 795.78955078 0.81226695]	[503.26321411 790.73809814 0.80904251]	[4.80335632e+02 7.67591431e+02 7.30912328e-01]	[4.16088898e+02 7.95784546e+02 7.86607563e-01]	[398.09283447 790.76605225 0.83721066]	[421.21618652 767.61151123 0.80125725]
[436.64022827 216.00471497 0.92441082]	[436.61413574 269.81698608 0.87804258]	[375.08343506 262.15576172 0.84782535]	[349.42581177 359.79214478 0.86776131]	[336.44741821 457.07211304 0.87400544]	[495.60821533 272.44213867 0.83082867]	[503.39556885 375.11956787 0.89639211]	[518.76434326 464.93603516 0.8767181 ]	[426.40866089 446.90753174 0.71244055]	[390.45669556 446.93560791 0.69210714]	[398.16165161 618.78540039 0.85734677]	[416.01455688 757.36090088 0.79605561]	[464.92272949 446.90444946 0.72002751]	[480.35739136 611.16162109 0.86062986]	[482.9581604 757.36450195 0.81016815]	[421.25256348 205.72190857 0.88754988]	[444.32614136 205.69941711 0.87057555]	[403.25402832 195.56738281 0.79781735]	[462.36410522 195.48065186 0.88812971]	[482.80792236 795.79779053 0.8133806 ]	[503.27127075 790.74353027 0.80901867]	[4.80349884e+02 7.67606140e+02 7.39510536e-01]	[4.16087372e+02 7.95782532e+02 7.85094202e-01]	[398.09130859 790.76873779 0.8350535 ]	[421.21636963 767.60510254 0.79699075]
[434.12875366 216.05528259 0.89944923]	[434.08996582 267.32723999 0.85511035]	[374.98571777 259.71481323 0.83781576]	[344.28631592 359.81677246 0.87570792]	[333.98178101 457.10498047 0.86330128]	[490.55651855 272.4196167 0.82440341]	[503.33886719 375.04940796 0.89024961]	[518.71105957 464.94979858 0.8632791 ]	[423.86303711 446.87759399 0.72834736]	[387.85903931 446.91662598 0.69414151]	[398.0909729 618.83581543 0.85430408]	[413.57653809 757.35803223 0.79120547]	[462.41595459 444.39614868 0.75051588]	[480.2946167 613.65557861 0.85971439]	[482.97171021 757.36816406 0.80893475]	[421.17510986 205.78996277 0.89237672]	[441.86749268 205.76332092 0.88952535]	[400.86599731 198.02687073 0.78415322]	[462.25549316 195.54533386 0.88766557]	[482.80145264 795.79486084 0.81633031]	[503.26885986 790.7489624 0.80945849]	[4.82744537e+02 7.67599487e+02 7.47219682e-01]	[4.16080505e+02 7.93352478e+02 7.87193298e-01]	[398.07922363 790.76446533 0.83458745]	[421.21218872 767.60925293 0.78947979]
[434.01977539 216.03327942 0.89028847]	[431.47698975 267.33267212 0.85010618]	[369.9772644 259.6796875 0.82979447]	[341.72488403 359.8013916 0.88340646]	[331.45724487 457.08517456 0.84186798]	[488.01879883 272.45477295 0.82876468]	[503.25933838 375.01663208 0.89433461]	[516.20172119 464.93762207 0.84529412]	[423.7835083 446.87408447 0.73601949]	[382.85342407 446.90927124 0.70260185]	[398.05828857 618.84069824 0.85721576]	[416.01986694 759.89093018 0.79154819]	[462.36120605 444.39071655 0.75572771]	[480.26861572 616.24078369 0.86661035]	[482.98468018 759.9140625 0.80903769]	[418.78237915 205.76359558 0.89663047]	[441.77462769 205.74328613 0.89939475]	[400.81253052 198.07183838 0.78508323]	[459.8303833 195.51773071 0.89459354]	[482.81655884 795.79516602 0.82090914]	[503.28567505 790.75305176 0.81635189]	[4.82756195e+02 7.67662964e+02 7.46187210e-01]	[4.16091705e+02 7.93359924e+02 7.84241438e-01]	[398.10049438 790.7746582 0.82784635]	[421.23022461 767.65380859 0.79583728]
[428.99078369 216.02095032 0.88580912]	[423.92218018 267.33496094 0.86536402]	[364.86242676 259.68939209 0.8301543 ]	[339.28619385 362.21356201 0.88557953]	[328.88220215 454.63052368 0.82830197]	[485.43432617 272.48043823 0.85437036]	[500.89294434 372.55368042 0.887182 ]	[513.65930176 464.93075562 0.83653843]	[421.35437012 446.92407227 0.74536574]	[382.74432373 446.95788574 0.71070319]	[395.63119507 621.30651855 0.85344917]	[416.01620483 759.90472412 0.79148293]	[462.30422974 446.87359619 0.75727671]	[480.21920776 616.22729492 0.86414701]	[482.97567749 759.87365723 0.80656135]	[418.68338013 205.73968506 0.89593828]	[441.69903564 205.7019043 0.89739037]	[400.64752197 198.07446289 0.8246116 ]	[459.74676514 195.49578857 0.8891893 ]	[482.81942749 795.78533936 0.81539696]	[503.28848267 790.74145508 0.81387907]	[4.82745209e+02 7.67638855e+02 7.35479057e-01]	[4.16107849e+02 7.93356995e+02 7.87600994e-01]	[398.11257935 790.77819824 0.83070642]	[421.22879028 767.66571045 0.79493463]
[426.36468506 215.9960022 0.89554185]	[423.78060913 269.8366394 0.89071298]	[362.30169678 259.7260437 0.83918387]	[339.22702026 362.25689697 0.89190793]	[323.76242065 457.08325195 0.84794295]	[482.96813965 272.490448 0.86834097]	[500.82522583 372.50125122 0.88405943]	[511.09191895 464.90441895 0.83584124]	[421.29064941 446.89505005 0.75245571]	[380.29269409 446.92437744 0.72274989]	[395.59860229 621.28106689 0.84509736]	[416.05093384 762.41723633 0.79890716]	[462.24588013 444.38800049 0.76474285]	[480.15097046 616.23773193 0.85947156]	[482.96984863 759.87384033 0.81187791]	[418.56311035 205.71081543 0.88111246]	[439.24414062 203.21908569 0.89942306]	[398.12597656 195.62072754 0.83519387]	[459.66229248 195.45095825 0.88452816]	[482.80926514 795.78643799 0.82275742]	[503.2855835 790.73583984 0.81917179]	[4.82751556e+02 7.67647156e+02 7.44376659e-01]	[4.16131256e+02 7.93364685e+02 7.83520341e-01]	[398.13873291 790.78790283 0.82692593]	[421.2449646 770.08215332 0.79408282]
[423.85452271 215.97888184 0.91346937]	[421.33813477 269.83007812 0.904127 ]	[362.23452759 259.72451782 0.84626758]	[339.0788269 359.73675537 0.91082913]	[321.20904541 457.20126343 0.88179505]	[482.84567261 272.48538208 0.87784779]	[500.76263428 375.02655029 0.89889634]	[511.02386475 467.40917969 0.82665914]	[421.24499512 446.92367554 0.75430524]	[380.22622681 446.95083618 0.72828984]	[395.54873657 621.28625488 0.83667308]	[416.04800415 762.41156006 0.79930395]	[462.21142578 444.41137695 0.76165962]	[480.15118408 618.78082275 0.8643167 ]	[482.96530151 759.94714355 0.81674486]	[416.11856079 203.23384094 0.87201065]	[439.16207886 203.18460083 0.90053207]	[398.05422974 195.58760071 0.80835927]	[457.18212891 195.41522217 0.84805655]	[482.80487061 795.79876709 0.83278823]	[503.27767944 790.74591064 0.83096319]	[4.82745239e+02 7.67697266e+02 7.45802999e-01]	[4.16152527e+02 7.93361145e+02 7.86279798e-01]	[398.15472412 790.79211426 0.83192617]	[421.24081421 767.69732666 0.79654634]
[423.76782227 215.99827576 0.91899586]	[421.25796509 269.82910156 0.91514134]	[359.80410767 259.7225647 0.85544044]	[336.64126587 359.80181885 0.91018975]	[318.71780396 459.63320923 0.90479678]	[482.76913452 272.47009277 0.87894201]	[500.67764282 375.08554077 0.89233488]	[508.48519897 467.43612671 0.83066928]	[421.17303467 449.43875122 0.75314605]	[380.12463379 449.46240234 0.73592687]	[395.49887085 618.76885986 0.82352889]	[416.04754639 762.41040039 0.79806942]	[459.85275269 446.90939331 0.75607204]	[477.70562744 616.25531006 0.84655893]	[482.95962524 759.93988037 0.82009488]	[416.02645874 203.23040771 0.85830361]	[439.09088135 203.2063446 0.88895702]	[395.62481689 195.57685852 0.78675628]	[457.07003784 195.41963196 0.83142674]	[482.78430176 793.36352539 0.82476598]	[503.27398682 790.74176025 0.82035339]	[4.80353058e+02 7.67701660e+02 7.53700733e-01]	[4.16147736e+02 7.93336121e+02 7.89176166e-01]	[398.15100098 790.77655029 0.8327744 ]	[421.24249268 767.70166016 0.7955662 ]
[421.26226807 216.04797363 0.93343002]	[421.14550781 269.85653687 0.92404699]	[359.68481445 262.15518188 0.86661518]	[336.54782104 362.21652222 0.90536988]	[318.63983154 459.70773315 0.92230558]	[480.35281372 272.47305298 0.8800112 ]	[498.25811768 375.05801392 0.87053525]	[505.99642944 464.96783447 0.84249836]	[418.73629761 449.45339966 0.75077456]	[377.70046997 449.48495483 0.73749197]	[393.06546021 618.77648926 0.82406366]	[416.0524292 762.44873047 0.80417585]	[459.75839233 446.93725586 0.75189096]	[477.67904663 618.75683594 0.84687394]	[482.95880127 759.90716553 0.8193199 ]	[411.00280762 205.73097229 0.83917969]	[436.60617065 205.74649048 0.87584078]	[395.50430298 197.99746704 0.75701624]	[452.0586853 195.49137878 0.81710976]	[482.78442383 793.34735107 0.83239216]	[503.28659058 790.71899414 0.82390159]	[4.80341339e+02 7.67677917e+02 7.45975137e-01]	[4.16153076e+02 7.93350159e+02 7.89766431e-01]	[398.15872192 790.78790283 0.83600456]	[421.24716187 770.09375 0.79627192]
[421.1741333 215.98976135 0.94808042]	[418.75485229 269.8505249 0.92720819]	[359.61129761 262.15179443 0.86911166]	[336.49945068 362.20141602 0.89647979]	[318.57171631 459.69952393 0.91641939]	[480.2824707 272.46832275 0.88116294]	[498.16772461 374.99362183 0.85342801]	[505.9559021 464.95715332 0.85174084]	[418.62036133 449.44070435 0.7430191 ]	[377.615448 449.48178101 0.73180795]	[393.00701904 618.79241943 0.81859225]	[416.03622437 762.44604492 0.80150372]	[459.67077637 446.93255615 0.74260485]	[477.62283325 618.80725098 0.84076297]	[482.91567993 759.89294434 0.82324183]	[408.42300415 205.706604 0.83971274]	[434.05932617 205.7026825 0.8540557 ]	[393.01010132 198.01287842 0.76584691]	[446.96102905 195.49162292 0.83300418]	[482.85598755 793.32012939 0.82950175]	[503.33529663 790.67333984 0.83008522]	[4.80248810e+02 7.67677124e+02 7.43613899e-01]	[416.16833496 793.33239746 0.8037411 ]	[398.17120361 790.78436279 0.84639239]	[421.22247314 770.10186768 0.79443359]
[421.14254761 215.97155762 0.94734633]	[418.70498657 269.86807251 0.93057793]	[357.2255249 262.15338135 0.87116927]	[336.44744873 359.81097412 0.89203656]	[318.5144043 459.60818481 0.89932531]	[480.23959351 272.49017334 0.88106406]	[495.675354 375.01083374 0.84879935]	[503.50405884 464.88516235 0.87532395]	[418.58154297 449.47570801 0.74016613]	[377.5904541 452.02206421 0.73717588]	[392.96633911 621.28137207 0.82327813]	[416.04675293 762.50213623 0.80746293]	[459.62936401 446.95962524 0.73308867]	[475.11526489 618.79888916 0.82818568]	[482.87506104 757.33673096 0.83321106]	[405.89712524 205.70535278 0.84355086]	[431.52185059 203.19152832 0.84438169]	[390.472229 198.04806519 0.78047431]	[444.4357605 195.4465332 0.85526991]	[482.84725952 795.80828857 0.83134872]	[503.32907104 790.69604492 0.83612424]	[4.80203918e+02 7.67591492e+02 7.43064523e-01]	[418.57891846 793.33850098 0.79730827]	[398.17520142 790.79815674 0.83701575]	[421.23486328 770.15429688 0.7964893 ]
[418.74884033 215.94692993 0.94393963]	[418.64712524 269.87625122 0.93024957]	[357.15847778 262.18582153 0.8714636 ]	[334.019104 362.21731567 0.88137889]	[316.09747314 457.20202637 0.89939928]	[480.19525146 272.48648071 0.87894428]	[495.58444214 375.04730225 0.84869325]	[503.47583008 464.90756226 0.87554997]	[418.56906128 449.49871826 0.7384544 ]	[377.56414795 452.05749512 0.73667729]	[390.50787354 621.32897949 0.83073807]	[416.04443359 762.50805664 0.81101847]	[459.62588501 449.45928955 0.73298812]	[472.59460449 618.76000977 0.81846666]	[482.81842041 752.24359131 0.86703688]	[403.39544678 203.21560669 0.85016936]	[428.96203613 203.16526794 0.84101945]	[385.40783691 198.02827454 0.80646932]	[444.33181763 195.44720459 0.87550193]	[482.81564331 795.81732178 0.83794498]	[503.28036499 790.66491699 0.83672982]	[4.80162842e+02 7.64997009e+02 7.15556145e-01]	[4.18584656e+02 7.95785217e+02 7.95760870e-01]	[398.17034912 790.81774902 0.83747745]	[421.22064209 770.14227295 0.80520612]
[418.6829834 215.91958618 0.9438709 ]	[418.57543945 269.87957764 0.92076892]	[357.09017944 262.22146606 0.86384833]	[333.9758606 362.20999146 0.87988532]	[316.05667114 457.10717773 0.88890779]	[477.74450684 272.45727539 0.86664039]	[490.56466675 375.01034546 0.83344555]	[503.42590332 464.934021 0.87758565]	[416.11810303 449.47232056 0.7283498 ]	[377.52487183 452.05493164 0.73430717]	[390.49029541 621.35540771 0.83316427]	[416.02059937 762.51275635 0.80684239]	[457.10772705 446.94171143 0.72114927]	[469.99902344 618.78717041 0.81895137]	[482.78555298 752.20465088 0.86396211]	[403.31777954 203.16487122 0.86761886]	[426.43267822 200.67518616 0.8442049 ]	[385.31930542 195.62362671 0.82391119]	[444.29187012 195.44325256 0.88355851]	[482.8527832 793.33184814 0.85209364]	[503.30084229 788.22106934 0.84256089]	[4.80146118e+02 7.62489319e+02 6.89752638e-01]	[418.59649658 793.34954834 0.80713975]	[398.18457031 790.81420898 0.84031194]	[421.19104004 770.14605713 0.80253637]
[418.57168579 215.91670227 0.94226289]	[416.17126465 269.84024048 0.90271884]	[357.03033447 262.19229126 0.86363012]	[333.92990112 359.74963379 0.87973839]	[315.96084595 457.14257812 0.88301957]	[477.63873291 272.41577148 0.84291613]	[485.46951294 372.50524902 0.84106535]	[503.31686401 464.84689331 0.90185976]	[416.01699829 446.94128418 0.71828759]	[375.09292603 452.00613403 0.72258866]	[390.43789673 621.36889648 0.83550048]	[416.02069092 764.95965576 0.80950755]	[454.56365967 444.40124512 0.71613705]	[464.92074585 616.26580811 0.83027303]	[480.31082153 752.30236816 0.85378271]	[400.81851196 203.16520691 0.89111525]	[423.87731934 200.65222168 0.86378074]	[382.79348755 195.59492493 0.84028977]	[441.84005737 195.45030212 0.89314812]	[482.84173584 795.84124756 0.8375932 ]	[500.85458374 790.61254883 0.83452517]	[4.75149902e+02 7.65067749e+02 6.71531737e-01]	[418.58496094 793.31323242 0.81945461]	[398.19378662 790.79986572 0.84368408]	[421.1661377 770.17858887 0.80002046]
[418.57165527 215.91612244 0.94219249]	[416.17111206 269.84246826 0.90274209]	[357.03131104 262.19226074 0.86393058]	[333.9284668 359.75045776 0.87953466]	[315.96002197 457.14169312 0.88302743]	[477.63867188 272.42227173 0.84344965]	[485.4697876 372.50415039 0.84061825]	[503.31555176 464.84628296 0.90182012]	[416.01626587 446.94262695 0.71809971]	[375.09320068 452.00784302 0.72275245]	[390.43692017 621.37634277 0.83657116]	[416.02319336 764.96252441 0.81041968]	[454.56115723 444.40240479 0.7157355 ]	[464.92120361 616.26501465 0.82956982]	[480.3092041 752.30517578 0.85298651]	[400.81842041 203.16479492 0.8911202 ]	[423.87683105 200.65122986 0.86385065]	[382.79290771 195.59631348 0.84039664]	[441.83990479 195.45088196 0.89317316]	[482.8420105 795.84399414 0.83726424]	[500.85253906 790.61419678 0.83451432]	[4.75144501e+02 7.65068176e+02 6.71008110e-01]	[418.58605957 793.31488037 0.81871277]	[398.19589233 790.80126953 0.84337157]	[421.16912842 770.17901611 0.80093718]
[416.16662598 215.92321777 0.93525898]	[416.14425659 267.36358643 0.89404553]	[357.00048828 262.1776123 0.86080301]	[331.45007324 359.75875854 0.87087065]	[313.54296875 457.16201782 0.8798511 ]	[477.60565186 272.37353516 0.83262646]	[485.44287109 372.48709106 0.84508216]	[503.25802612 462.43167114 0.91307056]	[416.02072144 446.93637085 0.72076076]	[375.09133911 451.99679565 0.72181088]	[387.93188477 621.30065918 0.82594949]	[413.58703613 762.50592041 0.798738 ]	[454.56994629 444.39941406 0.71721756]	[464.84329224 616.24383545 0.84193301]	[480.21090698 762.46832275 0.8287223 ]	[400.75970459 203.17630005 0.89162946]	[423.81588745 200.65658569 0.87170768]	[382.76260376 195.59631348 0.83073097]	[441.7852478 195.43585205 0.90046114]	[482.87405396 798.387146 0.80323321]	[500.77633667 790.68231201 0.81016058]	[4.72525299e+02 7.70193787e+02 6.76252961e-01]	[416.15377808 793.32159424 0.81592244]	[398.16503906 790.80523682 0.84092718]	[421.15823364 770.19219971 0.78245085]
[416.11004639 215.91203308 0.92866629]	[416.12295532 267.31802368 0.88813436]	[356.97283936 259.73294067 0.85826856]	[328.91583252 359.78363037 0.86216456]	[313.50021362 457.14825439 0.87359339]	[475.14639282 272.34677124 0.82463062]	[485.41867065 372.51480103 0.84998775]	[503.22848511 462.41610718 0.92165899]	[413.59246826 444.41589355 0.72152257]	[375.06973267 449.46289062 0.72147274]	[387.88082886 621.29150391 0.82640976]	[413.57000732 764.97808838 0.80350268]	[454.54760742 444.3180542 0.72191596]	[462.39645386 611.11541748 0.86193281]	[480.14041138 767.48486328 0.83598316]	[400.70376587 203.1348877 0.89135051]	[423.77972412 200.62832642 0.87745327]	[380.36798096 195.61808777 0.82891017]	[441.77709961 195.44483948 0.89714718]	[4.82755371e+02 7.98431213e+02 7.92078316e-01]	[500.677948 790.75848389 0.79207617]	[4.69974030e+02 7.72806152e+02 6.73490345e-01]	[416.14398193 793.32489014 0.80608416]	[398.15267944 790.81219482 0.8318404 ]	[4.18776733e+02 7.70239929e+02 7.69811213e-01]
[416.05203247 215.90739441 0.91545057]	[416.07339478 267.29074097 0.87586766]	[354.55636597 262.14807129 0.84879231]	[328.83978271 359.78158569 0.86202389]	[313.45501709 457.13479614 0.86519921]	[475.09790039 269.89956665 0.81636047]	[485.39144897 372.51428223 0.8501482 ]	[500.8888855 462.40908813 0.92343193]	[413.55606079 444.41778564 0.72036952]	[375.03143311 449.47174072 0.71857578]	[385.39743042 618.84759521 0.82278645]	[413.54992676 765.00128174 0.80313253]	[452.07119751 444.31658936 0.72134441]	[462.35751343 611.07043457 0.8696034 ]	[477.68615723 767.60040283 0.83542049]	[400.65835571 200.66687012 0.89359248]	[421.36593628 200.62701416 0.8864423 ]	[380.33483887 195.60710144 0.82597256]	[441.72293091 195.44088745 0.89451826]	[4.80229034e+02 8.03488770e+02 7.60066628e-01]	[4.98133087e+02 7.93301331e+02 7.31520236e-01]	[4.64902191e+02 7.80387939e+02 6.95149302e-01]	[4.16112976e+02 7.93339600e+02 7.89696693e-01]	[398.13879395 790.82861328 0.81843859]	[4.18761017e+02 7.70273315e+02 7.59755373e-01]
[413.5880127 213.54611206 0.90403152]	[416.03060913 267.2722168 0.86514002]	[354.53384399 262.14868164 0.84510231]	[326.2947998 359.81924438 0.86016774]	[313.46612549 457.1862793 0.87148213]	[472.59619141 269.88668823 0.81176746]	[485.37600708 372.48348999 0.84656906]	[500.85766602 462.37982178 0.92748255]	[413.5223999 444.4078064 0.71917915]	[375.01123047 449.47692871 0.715545 ]	[387.86444092 621.27618408 0.82381606]	[413.54333496 764.97320557 0.80079252]	[452.02398682 441.87915039 0.72142029]	[462.29260254 608.52429199 0.89917922]	[475.14224243 767.49102783 0.82042086]	[400.62539673 200.62397766 0.89823651]	[421.31036377 200.58166504 0.89676911]	[380.30969238 195.58998108 0.82659477]	[441.6635437 195.42463684 0.88997972]	[4.77671326e+02 8.03513306e+02 7.76065350e-01]	[4.93096863e+02 7.93331543e+02 7.33801067e-01]	[4.62411407e+02 7.72795837e+02 7.41820097e-01]	[4.16097900e+02 7.93354675e+02 7.81121552e-01]	[398.13565063 790.82806396 0.81160367]	[418.76574707 770.22949219 0.78242564]
[413.56130981 213.52720642 0.89895469]	[413.59213257 264.7734375 0.86037004]	[354.5149231 259.7298584 0.84405488]	[323.78149414 362.23919678 0.86381775]	[313.44403076 457.1829834 0.86754632]	[472.55044556 269.84860229 0.8097989 ]	[485.36361694 372.47662354 0.846008 ]	[500.85244751 462.36621094 0.92741561]	[413.5088501 444.39880371 0.72023165]	[374.99822998 449.46398926 0.71543491]	[387.88970947 618.83666992 0.82124269]	[413.55380249 765.00140381 0.80348629]	[452.00961304 441.87942505 0.72109258]	[462.22146606 608.5368042 0.89529276]	[469.98678589 767.55541992 0.8089608 ]	[398.28417969 200.59869385 0.89761072]	[421.28518677 198.14402771 0.90464401]	[380.27932739 195.58953857 0.83385319]	[439.31213379 195.43458557 0.89118379]	[464.90335083 806.08880615 0.80672717]	[4.85381165e+02 7.98423767e+02 7.49640822e-01]	[4.62345215e+02 7.72795471e+02 7.19315648e-01]	[4.16096466e+02 7.95857361e+02 7.63664484e-01]	[3.98121674e+02 7.93243958e+02 7.91077733e-01]	[421.15921021 770.25616455 0.78543717]
[413.50805664 213.50991821 0.89119256]	[413.56176758 264.75671387 0.85830635]	[354.4753418 259.70751953 0.84216267]	[323.76123047 362.2359314 0.86850756]	[313.43118286 457.18341064 0.86557144]	[472.51678467 269.85766602 0.81001318]	[482.97525024 369.92553711 0.84441161]	[500.84048462 462.35015869 0.92589372]	[413.4894104 444.37908936 0.71900159]	[374.98840332 449.44503784 0.71359146]	[387.91830444 618.83642578 0.82177699]	[413.58773804 764.94512939 0.80028749]	[449.5234375 441.85534668 0.72003651]	[459.81970215 606.04693604 0.90816045]	[464.94140625 770.08312988 0.83308893]	[398.23950195 200.59176636 0.90248138]	[421.23626709 198.10824585 0.9187001 ]	[380.25033569 195.62265015 0.82831645]	[439.26522827 195.38302612 0.88771677]	[462.4005127 808.63378906 0.83999944]	[4.82848633e+02 8.03571350e+02 7.82642245e-01]	[4.59823578e+02 7.77836243e+02 7.19494224e-01]	[4.16077881e+02 7.95860901e+02 7.63790846e-01]	[3.98103790e+02 7.93221497e+02 7.90975809e-01]	[421.16665649 770.18707275 0.81031066]
[411.03695679 213.49943542 0.88668263]	[413.54348755 264.76364136 0.85663164]	[354.45578003 259.71954346 0.83766955]	[323.73629761 362.25296021 0.87025714]	[313.425354 459.6022644 0.86917335]	[470.03942871 269.85794067 0.81048858]	[482.96749878 369.93563843 0.84726894]	[500.84228516 462.3553772 0.92464632]	[413.51626587 444.37850952 0.71883637]	[375.02349854 449.44726562 0.71732211]	[387.92956543 618.83630371 0.81923723]	[416.02609253 762.49810791 0.80449772]	[451.99487305 441.85409546 0.71996576]	[459.76074219 605.97302246 0.90388328]	[462.43945312 770.20068359 0.84844339]	[398.21783447 200.58653259 0.90262443]	[421.21273804 198.08708191 0.92164123]	[380.21774292 198.01205444 0.84318757]	[439.23297119 193.0229187 0.89196801]	[4.62262085e+02 8.08714722e+02 8.02863359e-01]	[4.80322327e+02 8.06099060e+02 7.68225431e-01]	[4.59716187e+02 7.82980774e+02 7.36582041e-01]	[4.16141205e+02 7.98358704e+02 7.80250371e-01]	[398.15927124 793.24060059 0.80496323]	[421.16397095 770.16571045 0.79805189]
[411.00027466 213.50415039 0.88313746]	[413.52270508 264.76556396 0.85424721]	[354.44268799 259.72375488 0.8345086 ]	[323.74343872 362.25888062 0.86888301]	[313.4152832 459.60501099 0.86844289]	[470.02905273 269.86489868 0.81074828]	[482.96173096 369.92489624 0.84731907]	[500.84683228 462.3543396 0.9255451 ]	[413.52252197 444.40179443 0.71815532]	[375.02450562 449.48007202 0.71761638]	[390.4213562 618.81408691 0.81419778]	[416.0295105 764.95843506 0.81464112]	[452.00994873 441.87286377 0.71928847]	[459.74536133 605.96643066 0.90350389]	[462.2925415 770.14318848 0.86441177]	[398.19009399 200.59526062 0.90139508]	[421.18960571 198.07725525 0.92254931]	[380.18374634 198.05058289 0.83898604]	[439.19024658 193.02694702 0.88729411]	[4.62327301e+02 8.08663208e+02 7.46509552e-01]	[4.80323456e+02 8.06017944e+02 7.18783259e-01]	[4.57122345e+02 7.82953125e+02 7.28925526e-01]	[416.15142822 795.85687256 0.81110108]	[398.19146729 790.8427124 0.82953805]	[418.75012207 770.1885376 0.79170358]
[410.98410034 213.51737976 0.88347256]	[413.51052856 264.78475952 0.85194492]	[352.01745605 262.15982056 0.83093435]	[323.74594116 362.27081299 0.86694765]	[313.41976929 459.60284424 0.86866051]	[470.02706909 269.87506104 0.81086487]	[482.96884155 369.92474365 0.84671307]	[500.86416626 462.33627319 0.92717421]	[413.55050659 444.4201355 0.71944553]	[375.0456543 449.48883057 0.72233886]	[390.43756104 618.80078125 0.81434613]	[416.03527832 764.96252441 0.81622446]	[452.04467773 444.31515503 0.71958733]	[459.67938232 605.93127441 0.90491283]	[459.73510742 770.2565918 0.83870339]	[398.18258667 200.61880493 0.90266252]	[421.17285156 198.09111023 0.92301357]	[380.16873169 198.0403595 0.84442204]	[439.16674805 192.99546814 0.88707572]	[4.59730042e+02 8.08574524e+02 7.10108757e-01]	[4.77694611e+02 8.03508057e+02 6.98900342e-01]	[4.49504944e+02 7.85565308e+02 6.92756057e-01]	[416.15975952 795.82739258 0.80152327]	[398.17529297 790.81915283 0.83397901]	[4.18739136e+02 7.70202881e+02 7.65282452e-01]
[410.96609497 213.53393555 0.88356036]	[413.51019287 264.80230713 0.85111731]	[352.01608276 262.17364502 0.82989579]	[323.74121094 362.28713989 0.86472678]	[313.42849731 459.60568237 0.87064683]	[470.02615356 269.88815308 0.81118762]	[482.96731567 369.91864014 0.84848434]	[500.88131714 462.31948853 0.92848408]	[413.55615234 444.39950562 0.72195941]	[375.05303955 449.45996094 0.72390759]	[390.41723633 618.78063965 0.81366557]	[416.02728271 762.50402832 0.80877113]	[452.04452515 441.8800354 0.71987575]	[459.62286377 605.90588379 0.90329748]	[457.18228149 770.14361572 0.82254714]	[398.17025757 200.64994812 0.89971489]	[421.15802002 198.10655212 0.92116886]	[380.1590271 198.05697632 0.83503979]	[439.15444946 192.99906921 0.88070714]	[4.52018555e+02 8.06092041e+02 6.88874483e-01]	[4.70018127e+02 8.00990295e+02 6.85437918e-01]	[4.46905121e+02 7.82946106e+02 6.62330747e-01]	[416.11987305 795.84790039 0.81613016]	[398.13879395 790.82104492 0.84084439]	[418.76504517 770.16589355 0.77250767]
[408.44692993 213.54866028 0.88350844]	[413.50463867 267.2638855 0.84882212]	[352.00430298 262.1791687 0.82843244]	[323.75430298 362.28347778 0.86667103]	[313.44338989 459.62780762 0.87570465]	[470.01626587 269.89404297 0.81117362]	[482.96990967 369.92831421 0.847781 ]	[500.88659668 462.32839966 0.9282012 ]	[413.57421875 444.39520264 0.72340697]	[375.0617981 449.44973755 0.72583413]	[390.4385376 618.75653076 0.80918151]	[413.56591797 762.42919922 0.79199874]	[452.07446289 441.88357544 0.71950567]	[457.18737793 605.91333008 0.88760227]	[457.07543945 767.66357422 0.82309985]	[398.13650513 200.67753601 0.89182359]	[418.80166626 198.1346283 0.91390985]	[380.12490845 198.05256653 0.82577056]	[439.14431763 193.00390625 0.88346982]	[4.44295807e+02 8.03491760e+02 7.27456570e-01]	[4.62403595e+02 7.98437012e+02 7.16408312e-01]	[4.46916168e+02 7.75296021e+02 6.65641665e-01]	[416.09246826 795.82507324 0.82332706]	[398.12890625 790.83032227 0.83583796]	[4.18724091e+02 7.70121216e+02 7.57187843e-01]
[408.44769287 215.91062927 0.88461876]	[413.50054932 267.32574463 0.84923369]	[352.00366211 262.22335815 0.82383436]	[323.74020386 362.33282471 0.85574269]	[313.50189209 459.76806641 0.89863092]	[470.00067139 269.92578125 0.81433487]	[485.34310913 369.96273804 0.84937006]	[503.28573608 462.36715698 0.92488199]	[413.57766724 444.40612793 0.72502422]	[375.09484863 449.46994019 0.72928411]	[393.03152466 618.76580811 0.81313407]	[413.53048706 757.36401367 0.79036111]	[452.05184937 444.30236816 0.71891981]	[457.06103516 605.99694824 0.84018433]	[446.92428589 770.2598877 0.81761211]	[398.12484741 203.18707275 0.89032048]	[418.79150391 200.59111023 0.9062919 ]	[380.09173584 198.08851624 0.81937748]	[439.14581299 193.00596619 0.88225371]	[4.41802887e+02 8.06110046e+02 7.41804719e-01]	[4.62280579e+02 8.06005432e+02 7.37690091e-01]	[4.41786621e+02 7.85526367e+02 7.42325366e-01]	[416.04000854 795.78814697 0.810449 ]	[398.11224365 790.76605225 0.82919049]	[4.18644073e+02 7.67691956e+02 7.38052368e-01]
[408.44512939 215.91708374 0.88531333]	[413.51171875 267.33773804 0.85028738]	[352.01455688 262.22784424 0.82463968]	[323.75231934 362.32727051 0.85482633]	[313.49700928 459.77374268 0.89801699]	[470.00244141 272.34844971 0.81528908]	[482.98654175 369.97964478 0.84943867]	[503.2869873 462.36120605 0.92572486]	[413.5776062 444.39889526 0.72589695]	[375.09329224 449.45584106 0.72914648]	[393.03063965 618.765625 0.81295896]	[413.52886963 757.38195801 0.78937632]	[452.05142212 441.88259888 0.71947783]	[457.06292725 605.9954834 0.83980244]	[446.92697144 770.26641846 0.81748927]	[398.12240601 203.19503784 0.88951319]	[418.7935791 200.59799194 0.90487283]	[380.09320068 198.09158325 0.81790185]	[439.16094971 193.01647949 0.88810289]	[4.41804688e+02 8.06117615e+02 7.43730128e-01]	[4.62280396e+02 8.06013855e+02 7.38920212e-01]	[4.41786957e+02 7.85537598e+02 7.45094419e-01]	[416.04412842 795.79260254 0.81170744]	[398.11419678 790.77075195 0.82997245]	[4.18640167e+02 7.67708496e+02 7.36276150e-01]
[408.45358276 215.93457031 0.88631719]	[413.51095581 267.36380005 0.85054016]	[352.02368164 262.24758911 0.82322764]	[323.76919556 362.31948853 0.85492569]	[313.5199585 459.77893066 0.90249157]	[469.9956665 272.36599731 0.81783903]	[485.35668945 372.43994141 0.84930837]	[503.31500244 462.36968994 0.92595786]	[413.58401489 444.42385864 0.72248358]	[375.09832764 449.48956299 0.72849494]	[395.50082397 616.26275635 0.82166409]	[413.50363159 757.35803223 0.79306787]	[452.05722046 444.32278442 0.71701187]	[452.05957031 605.94500732 0.83321524]	[444.38412476 770.23565674 0.84037012]	[398.12426758 203.21656799 0.89065439]	[418.80160522 200.61752319 0.903512 ]	[380.09783936 198.10162354 0.81206959]	[439.17205811 193.02874756 0.89241284]	[4.41746948e+02 8.08549561e+02 7.43337750e-01]	[4.59791473e+02 8.06074951e+02 7.36997962e-01]	[4.41701691e+02 7.85486084e+02 7.38350749e-01]	[416.06723022 795.79516602 0.80753028]	[398.11837769 790.76824951 0.82264447]	[4.18595917e+02 7.67680176e+02 7.25153923e-01]
[408.45407104 215.93893433 0.88657159]	[413.51531982 269.82858276 0.85214531]	[352.0227356 264.71157837 0.82204819]	[323.7807312 362.33889771 0.85046381]	[313.51870728 459.78659058 0.90284032]	[469.99838257 272.37756348 0.81911975]	[485.37783813 372.49002075 0.85469317]	[503.36047363 462.41082764 0.91903377]	[413.59042358 444.41619873 0.72315425]	[375.11978149 449.48110962 0.72838432]	[395.54595947 616.21234131 0.82680053]	[413.54568481 757.31085205 0.80455756]	[452.05532837 444.3085022 0.71728945]	[449.45077515 606.0012207 0.83062476]	[441.87374878 770.0982666 0.88102794]	[398.12426758 203.22366333 0.8911913 ]	[418.80166626 200.62036133 0.9035598 ]	[380.09942627 198.09906006 0.80922222]	[439.17526245 193.02519226 0.89255768]	[4.36649597e+02 8.06008301e+02 7.02387094e-01]	[4.54607758e+02 8.03509888e+02 7.02790856e-01]	[4.41677734e+02 7.77890930e+02 7.07637727e-01]	[4.13581848e+02 7.93361023e+02 7.84017801e-01]	[398.0609436 790.75164795 0.80045801]	[4.18622070e+02 7.67634460e+02 7.24328876e-01]
[408.45010376 215.95747375 0.8878392 ]	[413.52362061 269.85635376 0.85600281]	[354.45559692 264.72424316 0.8254087 ]	[323.77355957 362.34051514 0.85076916]	[313.51651001 459.79116821 0.90162361]	[470.00302124 272.40194702 0.82242268]	[485.38568115 372.46725464 0.85303473]	[503.38586426 462.43099976 0.91407096]	[413.60437012 446.92755127 0.71859205]	[377.48721313 452.03274536 0.72724164]	[395.58425903 618.80480957 0.84252036]	[413.59191895 757.35784912 0.80655587]	[452.0682373 444.36358643 0.71402603]	[444.43762207 605.99993896 0.84386587]	[441.82650757 770.10931396 0.88419342]	[398.1227417 205.69555664 0.89198762]	[418.80679321 200.63525391 0.90350747]	[380.10925293 198.11239624 0.79789531]	[439.18798828 195.383255 0.89273506]	[4.36639496e+02 8.06021362e+02 7.03366280e-01]	[4.54566833e+02 8.03520630e+02 7.02609122e-01]	[4.39259003e+02 7.80405945e+02 6.89135849e-01]	[4.16026428e+02 7.95842896e+02 7.89024591e-01]	[398.07138062 790.79870605 0.80270785]	[4.18642822e+02 7.67669739e+02 7.29609013e-01]
[408.46191406 215.97390747 0.88740951]	[413.51730347 269.89620972 0.85864836]	[352.02770996 264.76599121 0.8210361 ]	[323.7623291 364.7878418 0.84898341]	[313.50521851 459.81375122 0.90168524]	[470.00796509 272.41918945 0.82344449]	[485.40301514 372.48480225 0.85285974]	[503.41299438 464.85333252 0.89930499]	[416.01040649 449.46176147 0.71663803]	[375.121521 454.55654907 0.72918582]	[395.59216309 621.27435303 0.85048234]	[416.01620483 757.36578369 0.80994159]	[452.07330322 444.42108154 0.70721459]	[444.35876465 605.95874023 0.86154616]	[441.79730225 770.06286621 0.88895112]	[398.12765503 205.71656799 0.89347428]	[421.14074707 200.66334534 0.90057313]	[380.10751343 198.12609863 0.80602252]	[439.20108032 195.42243958 0.89970422]	[4.34103638e+02 8.06099365e+02 7.09345460e-01]	[4.52011414e+02 8.06002747e+02 7.10410953e-01]	[4.39288300e+02 7.77846497e+02 6.93025947e-01]	[4.13579987e+02 7.95887390e+02 7.72828937e-01]	[3.98068390e+02 7.90822815e+02 7.79397190e-01]	[4.18666687e+02 7.67648621e+02 7.15253353e-01]
[410.9564209 216.00665283 0.88667703]	[413.51589966 272.34213257 0.86131084]	[352.0118103 264.80184937 0.81843013]	[323.73553467 364.82278442 0.84777904]	[313.48840332 459.83029175 0.89782012]	[470.02688599 272.43389893 0.82423592]	[485.4543457 375.01565552 0.86416847]	[503.43563843 464.8760376 0.89151472]	[413.5916748 449.45639038 0.7179721 ]	[375.10925293 454.55706787 0.72991055]	[395.59222412 621.29431152 0.85285258]	[416.00878906 759.86877441 0.80572778]	[452.05465698 444.42272949 0.7082566 ]	[444.34341431 605.91821289 0.86828238]	[441.81045532 770.07501221 0.88893795]	[398.1477356 205.76190186 0.89822602]	[421.1685791 203.15148926 0.89975053]	[380.13800049 200.60145569 0.79448915]	[439.23074341 195.44754028 0.89624631]	[4.36618195e+02 8.08524658e+02 7.23099053e-01]	[4.52069977e+02 8.06044800e+02 7.08942890e-01]	[4.39290802e+02 7.77869141e+02 7.02357709e-01]	[4.16025299e+02 7.98369080e+02 7.71393239e-01]	[3.98081757e+02 7.93220276e+02 7.75139570e-01]	[4.18637695e+02 7.67684326e+02 7.05633283e-01]
[410.96105957 216.02583313 0.88611424]	[413.51385498 272.3611145 0.86479187]	[352.01092529 267.28381348 0.81927073]	[323.71615601 364.82147217 0.85130751]	[313.42346191 459.78579712 0.88258159]	[470.03131104 272.44598389 0.8262096 ]	[485.4666748 375.03942871 0.8659097 ]	[503.44873047 464.86935425 0.88841307]	[413.56408691 449.45220947 0.71693116]	[375.08432007 454.55700684 0.7290976 ]	[395.63150024 621.3651123 0.86636722]	[416.0112915 759.9430542 0.80962008]	[452.02893066 446.87246704 0.70815545]	[444.32641602 605.9510498 0.86953568]	[441.81848145 770.08666992 0.88667637]	[398.15151978 205.78121948 0.89954609]	[421.18133545 203.18859863 0.89920783]	[380.13742065 200.62341309 0.79326761]	[439.24359131 195.47625732 0.89118922]	[4.36617584e+02 8.08588135e+02 7.36707866e-01]	[4.54564819e+02 8.06109863e+02 7.14556277e-01]	[4.39297729e+02 7.77885986e+02 6.91016912e-01]	[4.16036011e+02 7.98429260e+02 7.79312372e-01]	[3.98086090e+02 7.93263855e+02 7.76584685e-01]	[4.18640076e+02 7.70098450e+02 7.06128657e-01]
[410.96929932 216.0597229 0.8832553 ]	[413.51507568 272.3822937 0.86905241]	[352.01550293 267.29568481 0.82083237]	[321.2852478 364.82806396 0.8545239 ]	[310.97946167 459.7543335 0.87765783]	[470.0329895 272.46960449 0.82947689]	[485.47372437 375.03259277 0.86379135]	[503.45883179 464.89263916 0.88278669]	[413.53671265 449.48059082 0.71664804]	[375.06091309 454.57025146 0.72964531]	[395.64627075 621.40588379 0.87315929]	[413.59954834 762.4251709 0.80921859]	[451.99661255 446.91781616 0.70356297]	[444.32489014 606.00738525 0.86233473]	[441.84274292 770.14508057 0.87741399]	[398.16183472 208.27053833 0.90482181]	[421.19250488 205.69511414 0.89808547]	[380.14782715 200.65727234 0.78885227]	[439.25012207 195.50395203 0.88749802]	[4.36677979e+02 8.08610352e+02 7.47550249e-01]	[4.54623138e+02 8.06135010e+02 7.20029771e-01]	[4.39300354e+02 7.80455933e+02 6.98477507e-01]	[4.13589447e+02 7.98395630e+02 7.85009146e-01]	[3.98058411e+02 7.93235718e+02 7.93175995e-01]	[4.18637543e+02 7.70139832e+02 7.12771177e-01]
[410.93768311 216.09461975 0.87668383]	[413.51019287 272.40509033 0.87113845]	[352.02264404 267.33001709 0.82294136]	[321.24816895 364.8666687 0.85604489]	[310.9309082 459.83853149 0.877639 ]	[470.03118896 272.47976685 0.83092809]	[485.48373413 375.07775879 0.86932892]	[503.47177124 464.92938232 0.87449908]	[413.51849365 452.03292847 0.71614891]	[375.04873657 454.62185669 0.73289752]	[395.63467407 623.84399414 0.88302952]	[413.59423828 762.47399902 0.81407475]	[449.50393677 449.4800415 0.70023674]	[444.34164429 606.10400391 0.85071844]	[441.84671021 770.20349121 0.87504584]	[398.14672852 208.30912781 0.90407658]	[421.17636108 205.76502991 0.9003762 ]	[380.14691162 200.67033386 0.77179104]	[439.23348999 195.55033875 0.88387001]	[4.39120819e+02 8.08693359e+02 7.71704197e-01]	[4.57114166e+02 8.08590149e+02 7.47474015e-01]	[4.39281647e+02 7.82996216e+02 7.01701581e-01]	[4.16056305e+02 8.00920227e+02 7.96054125e-01]	[3.98094299e+02 7.93280090e+02 7.92237520e-01]	[4.18619019e+02 7.70169739e+02 7.13736176e-01]
[410.95037842 216.13578796 0.87298518]	[413.51095581 272.42703247 0.87668633]	[352.02606201 267.35412598 0.82461828]	[321.18930054 367.4161377 0.85839462]	[308.412323 462.21643066 0.87532431]	[470.0289917 272.50012207 0.83469832]	[485.49075317 375.10800171 0.87389064]	[503.47680664 464.93600464 0.87350363]	[413.54162598 454.55255127 0.71998817]	[375.07006836 457.10519409 0.74057215]	[395.60876465 623.94219971 0.89074063]	[416.01327515 764.96209717 0.81549871]	[449.51486206 452.02200317 0.70065492]	[444.34960938 608.57714844 0.8399666 ]	[441.87368774 772.70202637 0.84732431]	[398.15823364 210.78952026 0.91335899]	[421.17407227 208.26716614 0.90272969]	[380.17025757 203.19667053 0.77774179]	[439.21313477 195.5864563 0.88287228]	[4.39121185e+02 8.11105103e+02 7.86958814e-01]	[4.57123322e+02 8.08669556e+02 7.83352137e-01]	[4.41687561e+02 7.85603516e+02 7.29184747e-01]	[4.13576721e+02 8.00988586e+02 7.88838923e-01]	[3.98046539e+02 7.93311462e+02 7.78753340e-01]	[4.18642731e+02 7.70226501e+02 7.04324841e-01]
[410.95605469 218.55281067 0.86818254]	[413.49899292 272.47259521 0.88141567]	[352.00048828 269.87954712 0.82885659]	[321.17825317 369.9256897 0.86145264]	[305.84616089 462.19418335 0.87937343]	[470.03091431 274.89157104 0.84083295]	[485.49990845 377.50378418 0.87833923]	[503.48043823 467.40286255 0.86526811]	[413.50222778 454.63247681 0.72335076]	[375.0340271 457.17269897 0.74589241]	[395.61373901 624.01184082 0.89483869]	[413.58273315 762.51220703 0.81037736]	[449.49307251 454.57168579 0.70319504]	[444.34640503 611.13891602 0.82108724]	[441.871521 772.71185303 0.84415573]	[398.15951538 210.85400391 0.92471743]	[421.17883301 208.32476807 0.90773052]	[380.1703186 205.70721436 0.7856524 ]	[439.21173096 195.61366272 0.87790918]	[4.39098114e+02 8.11145020e+02 7.99757004e-01]	[4.57111755e+02 8.08709900e+02 7.93248415e-01]	[4.41689911e+02 7.85591064e+02 7.27244258e-01]	[4.13546997e+02 8.00974243e+02 7.83934772e-01]	[3.95622375e+02 7.93286133e+02 7.74485409e-01]	[4.18645355e+02 7.70210388e+02 6.98593080e-01]
[410.95861816 218.57995605 0.8667922 ]	[413.50131226 274.85748291 0.88619286]	[352.00790405 272.35122681 0.83373696]	[321.16799927 369.97418213 0.86308348]	[303.30453491 462.21051025 0.88682586]	[470.02706909 274.9203186 0.84859931]	[487.9128418 377.52783203 0.88460416]	[503.49545288 467.50009155 0.85595018]	[413.50540161 457.13806152 0.73020005]	[375.03118896 459.65057373 0.75452518]	[395.63247681 626.42681885 0.8961376 ]	[413.57635498 762.50701904 0.80561328]	[449.49429321 457.08828735 0.7076546 ]	[444.38314819 613.66229248 0.81313837]	[441.87664795 772.73345947 0.84065962]	[398.17095947 210.89208984 0.93227255]	[421.17605591 210.78216553 0.91421545]	[380.18423462 205.76786804 0.78790802]	[439.21481323 198.03691101 0.87373006]	[4.39110260e+02 8.11177185e+02 7.97036648e-01]	[4.57122223e+02 8.08731201e+02 7.83835649e-01]	[4.41684296e+02 7.85587219e+02 7.32616425e-01]	[4.13548065e+02 8.00978882e+02 7.78281569e-01]	[3.95614807e+02 7.93278320e+02 7.70177126e-01]	[4.18647980e+02 7.70194275e+02 6.93289280e-01]
[410.9574585 218.58047485 0.86689806]	[413.49905396 274.85919189 0.8862558 ]	[352.00622559 272.35437012 0.83409303]	[321.17346191 369.947052 0.86251289]	[303.30203247 462.20370483 0.8870557 ]	[470.02709961 274.92388916 0.84930062]	[487.91351318 377.52890015 0.88466752]	[503.49572754 467.49859619 0.85599935]	[413.50372314 457.13827515 0.73056096]	[375.03085327 459.65078735 0.75524688]	[395.62896729 626.42352295 0.89551866]	[413.57449341 762.50738525 0.80547553]	[449.49362183 457.0894165 0.70801812]	[444.38446045 613.66479492 0.81247103]	[441.87304688 772.73181152 0.84195697]	[398.16967773 210.89363098 0.93240404]	[421.17510986 210.78317261 0.91378802]	[380.18359375 205.77278137 0.788867 ]	[439.21185303 198.0397644 0.87278974]	[4.39113220e+02 8.11168213e+02 7.97612190e-01]	[4.57121307e+02 8.08724243e+02 7.82203972e-01]	[4.41679626e+02 7.85586548e+02 7.31490672e-01]	[4.13563904e+02 8.00960144e+02 7.76853144e-01]	[3.95627747e+02 7.93270508e+02 7.69197822e-01]	[4.18641693e+02 7.70195251e+02 6.92965209e-01]
[410.95654297 218.58091736 0.86680335]	[413.50094604 274.86016846 0.88673353]	[352.00796509 272.35510254 0.83438247]	[321.17825317 369.94308472 0.86193836]	[303.30340576 462.20330811 0.88682061]	[470.02752686 274.92562866 0.84958375]	[487.91253662 377.52810669 0.88440627]	[503.49536133 467.49435425 0.85671544]	[413.50320435 457.13793945 0.7303896 ]	[375.03076172 459.65057373 0.75514615]	[395.62973022 626.4229126 0.89542657]	[413.57626343 762.50952148 0.80545747]	[449.49249268 457.08868408 0.70800167]	[444.38619995 613.6607666 0.81225467]	[441.87390137 772.73883057 0.84047097]	[398.16897583 210.89324951 0.9321568 ]	[421.17483521 210.78315735 0.91386175]	[380.18319702 205.76835632 0.78741264]	[439.21231079 198.04058838 0.87231505]	[4.39116119e+02 8.11167908e+02 7.96722353e-01]	[4.57124115e+02 8.08725464e+02 7.83394337e-01]	[4.41680756e+02 7.85597168e+02 7.31786549e-01]	[4.13562714e+02 8.00954895e+02 7.75572777e-01]	[3.95626678e+02 7.93267761e+02 7.69265175e-01]	[4.18643524e+02 7.70198853e+02 6.91594005e-01]
[410.95101929 218.63269043 0.85974962]	[411.03610229 274.90921021 0.89333522]	[352.01617432 272.41470337 0.84384543]	[318.78515625 372.43994141 0.86702871]	[303.2479248 462.23052979 0.89113712]	[469.9776001 274.97909546 0.86029053]	[487.93084717 377.60543823 0.89735758]	[503.50640869 470.01464844 0.85377491]	[411.03460693 457.20675659 0.73567307]	[374.97702026 459.71450806 0.75488991]	[398.02661133 626.4921875 0.8935219 ]	[416.02825928 764.9730835 0.81604892]	[449.49917603 457.16177368 0.71685183]	[444.36749268 618.80761719 0.82397413]	[441.87164307 775.33258057 0.81438011]	[398.17941284 213.32731628 0.9477011 ]	[421.15713501 210.85865784 0.92541635]	[380.19100952 208.29760742 0.8203944 ]	[439.15527344 198.11395264 0.86759651]	[4.36669525e+02 8.11233704e+02 7.75197983e-01]	[4.54645538e+02 8.11148315e+02 7.75540888e-01]	[4.39310913e+02 7.88164612e+02 7.42472768e-01]	[4.13532410e+02 8.00977539e+02 7.60767639e-01]	[3.95615021e+02 7.93262878e+02 7.61497974e-01]	[4.18658997e+02 7.70223877e+02 6.79973781e-01]
[408.46307373 218.68222046 0.851794 ]	[410.9821167 274.99038696 0.90141737]	[351.9647522 274.87249756 0.84585518]	[318.75906372 372.53460693 0.87601805]	[300.74002075 462.30154419 0.89859658]	[467.50436401 275.06118774 0.86868095]	[487.92880249 377.67956543 0.90199578]	[505.88995361 472.59506226 0.85815668]	[411.01620483 459.66583252 0.73815453]	[372.53741455 459.76611328 0.75359726]	[398.06936646 626.57342529 0.88366586]	[416.03677368 762.43774414 0.80870062]	[449.48721313 459.62457275 0.72112578]	[444.39300537 623.80633545 0.8429395 ]	[441.88131714 780.41186523 0.81084144]	[398.17037964 213.37379456 0.95232201]	[421.13656616 210.91375732 0.94038993]	[380.18838501 210.80259705 0.81957734]	[439.14477539 200.6020813 0.85480732]	[4.39124908e+02 8.13746399e+02 7.81974256e-01]	[4.57156525e+02 8.11275513e+02 7.92849779e-01]	[4.39309174e+02 7.90609924e+02 7.63013005e-01]	[4.13500275e+02 8.00949646e+02 7.56830215e-01]	[3.95597839e+02 7.90827148e+02 7.73150086e-01]	[4.18660431e+02 7.70135376e+02 6.72285140e-01]
[410.9697876 231.38275146 0.86239785]	[410.99902344 277.68249512 0.89555532]	[351.97363281 277.54110718 0.86332703]	[318.71304321 377.52542114 0.90266013]	[298.22753906 469.9649353 0.8544991 ]	[469.98632812 280.15310669 0.84360904]	[487.98098755 380.32754517 0.8649497 ]	[505.92712402 480.17294312 0.90600979]	[411.00872803 462.35021973 0.73772764]	[372.5111084 464.82833862 0.73643917]	[398.14254761 631.58966064 0.86113673]	[416.02618408 759.94244385 0.81041825]	[449.4838562 462.30776978 0.73051375]	[444.43264771 623.93328857 0.84777194]	[441.91799927 788.2130127 0.81080198]	[398.18087769 216.05467224 0.95385098]	[421.15997314 215.95022583 0.95957214]	[380.16555786 213.51351929 0.86095446]	[439.17095947 210.87355042 0.85935163]	[4.39239868e+02 8.26572388e+02 7.85496891e-01]	[4.57209778e+02 8.24071777e+02 7.44144797e-01]	[4.39280029e+02 7.95874756e+02 7.15787411e-01]	[4.13489471e+02 8.03483948e+02 7.69502461e-01]	[395.63284302 790.83105469 0.79371035]	[4.18614563e+02 7.67689514e+02 6.72645211e-01]
[408.43136597 233.8838501 0.87628293]	[411.00769043 280.2097168 0.87288392]	[351.93658447 277.69699097 0.84539139]	[318.69351196 377.73019409 0.91796565]	[298.17175293 475.10794067 0.86809093]	[470.02087402 282.7562561 0.82058501]	[487.97705078 385.39120483 0.83132607]	[505.94177246 480.3059082 0.90246594]	[413.49581909 464.9475708 0.71840316]	[372.50662231 467.45422363 0.71565813]	[398.17373657 634.19573975 0.86009872]	[416.03060913 762.41711426 0.81041253]	[452.02468872 464.89941406 0.71453077]	[444.37796021 626.43786621 0.85609227]	[4.44295105e+02 7.93273438e+02 7.90462554e-01]	[398.15057373 218.55760193 0.92044532]	[418.79272461 216.10038757 0.95008224]	[380.17092896 215.96699524 0.85393447]	[439.10791016 213.3523407 0.87460649]	[4.39244843e+02 8.29261475e+02 7.88374543e-01]	[4.57181427e+02 8.29202820e+02 7.65604138e-01]	[4.39281921e+02 8.06033386e+02 7.23713338e-01]	[4.13545227e+02 8.03461548e+02 7.58978426e-01]	[3.98087067e+02 7.90832703e+02 7.85333455e-01]	[4.18625916e+02 7.67680969e+02 6.90789640e-01]
[408.40750122 233.99353027 0.88302642]	[410.99337769 282.75836182 0.85286897]	[351.96533203 280.21875 0.83026868]	[318.69680786 380.23483276 0.91398972]	[298.11245728 477.69418335 0.89279163]	[469.97042847 287.8414917 0.81197459]	[487.94680786 390.47097778 0.8364315 ]	[505.9319458 482.81771851 0.89814711]	[410.99417114 467.48199463 0.71271813]	[372.50427246 470.03216553 0.7103942 ]	[398.23846436 639.29321289 0.86526352]	[416.01184082 759.91638184 0.80495638]	[449.49105835 467.43319702 0.70703208]	[444.41500854 629.10284424 0.82832664]	[4.44295502e+02 7.98381348e+02 7.89986372e-01]	[398.12817383 221.11091614 0.89601403]	[418.77264404 218.58210754 0.92814654]	[380.1378479 216.11834717 0.83279788]	[439.10064697 213.46488953 0.88051265]	[4.39217590e+02 8.31827148e+02 8.01222622e-01]	[4.57196533e+02 8.31729248e+02 7.84201980e-01]	[4.41716003e+02 8.08600403e+02 7.57033229e-01]	[4.13498596e+02 8.00938782e+02 7.48161256e-01]	[3.98098999e+02 7.90800293e+02 7.84918308e-01]	[4.18622986e+02 7.67626160e+02 6.88557148e-01]
[408.40783691 236.59336853 0.88311523]	[411.03045654 290.41479492 0.85497534]	[351.98492432 285.27432251 0.81692427]	[318.65823364 382.83938599 0.89137316]	[298.04238892 480.26586914 0.92741191]	[469.9928894 292.9453125 0.82401359]	[487.95172119 393.06106567 0.84439492]	[505.92105103 485.3527832 0.87542409]	[411.02542114 475.13342285 0.72066462]	[374.9644165 477.65631104 0.73407739]	[400.63375854 641.8951416 0.88487232]	[413.59506226 754.83892822 0.80480987]	[449.48260498 475.08877563 0.70601642]	[444.42382812 629.16418457 0.82010394]	[4.44350861e+02 8.03519958e+02 7.90403545e-01]	[398.12924194 228.80612183 0.9014737 ]	[418.79330444 226.28936768 0.89563769]	[380.15258789 221.11625671 0.77398229]	[439.18240356 216.05883789 0.90079522]	[4.39112183e+02 8.36861877e+02 7.66481578e-01]	[4.57153625e+02 8.34344971e+02 7.45244503e-01]	[4.41826385e+02 8.08740906e+02 7.53102660e-01]	[4.13579071e+02 7.98346619e+02 7.76272595e-01]	[398.1946106 790.73760986 0.81171215]	[4.18635376e+02 7.65090759e+02 6.68475986e-01]
[408.44387817 239.13682556 0.86377203]	[410.97885132 295.39425659 0.88577628]	[351.94104004 292.89987183 0.82738364]	[318.66690063 387.88885498 0.87612861]	[298.04019165 480.37399292 0.93318421]	[469.9786377 295.45837402 0.84940475]	[488.00064087 398.04650879 0.87618673]	[505.9352417 487.98275757 0.85159636]	[411.00952148 480.14587402 0.73732734]	[372.51980591 480.20046997 0.74974167]	[400.72772217 644.36096191 0.89330375]	[413.59371948 754.74835205 0.81913769]	[449.46643066 477.71865845 0.72340536]	[446.88473511 636.74133301 0.78429687]	[4.44371948e+02 8.08539917e+02 7.86285698e-01]	[398.16293335 233.83517456 0.94131911]	[418.79748535 231.38287354 0.9273895 ]	[380.18118286 226.28683472 0.79980552]	[439.12631226 218.6174469 0.86389565]	[4.39148224e+02 8.44514526e+02 7.57795691e-01]	[4.57177734e+02 8.39444153e+02 7.10529506e-01]	[4.41788147e+02 8.11210571e+02 7.22585440e-01]	[4.13593231e+02 7.95852356e+02 7.80547261e-01]	[398.20474243 790.69842529 0.81907517]	[4.18642944e+02 7.64977051e+02 6.93425536e-01]
[408.4024353 241.68496704 0.84834129]	[408.43640137 295.56170654 0.90683687]	[351.91522217 295.44903564 0.84631979]	[318.64370728 393.02108765 0.88681501]	[298.0534668 482.90057373 0.92036623]	[467.44622803 295.62475586 0.87336433]	[488.01806641 400.63439941 0.88893527]	[505.95690918 495.60360718 0.85734868]	[410.94271851 480.28216553 0.74218464]	[369.98449707 482.74761963 0.74741316]	[400.74578857 644.51257324 0.90565062]	[416.019104 752.30987549 0.82431161]	[449.44973755 480.23883057 0.73258013]	[446.88412476 641.9163208 0.81240529]	[4.44418121e+02 8.08704468e+02 7.98081875e-01]	[398.14245605 233.9519043 0.95921504]	[418.76522827 233.8629303 0.95365763]	[380.14923096 231.37033081 0.82953382]	[439.09338379 223.72253418 0.84101951]	[4.36678558e+02 8.47145996e+02 7.95799851e-01]	[4.54628693e+02 8.47041992e+02 7.13732421e-01]	[4.41816101e+02 8.13744751e+02 7.07147539e-01]	[4.13572479e+02 7.95790344e+02 7.87602186e-01]	[398.20333862 790.66357422 0.82753247]	[4.18677765e+02 7.64957947e+02 6.90084755e-01]
[408.41586304 251.84591675 0.85674787]	[408.46865845 298.04653931 0.90522784]	[351.9380188 295.58807373 0.8580777 ]	[318.60739136 395.59576416 0.90162039]	[298.07192993 485.41107178 0.88674051]	[467.47317505 298.13439941 0.8636629 ]	[488.01220703 400.75003052 0.87617588]	[505.94180298 498.22567749 0.89666486]	[408.47155762 482.74212646 0.74003035]	[369.96261597 482.81634521 0.74586785]	[400.74139404 646.99346924 0.90127695]	[416.02679443 757.34307861 0.81352168]	[446.98205566 480.3119812 0.73611391]	[449.43383789 644.51190186 0.81377769]	[4.44368347e+02 8.11329468e+02 7.98993468e-01]	[398.13494873 236.51774597 0.95770627]	[418.78317261 236.43789673 0.96600485]	[380.13192749 233.91860962 0.84577692]	[439.13912964 231.32963562 0.85350174]	[4.39223511e+02 8.49714966e+02 8.12892377e-01]	[4.57217163e+02 8.49601746e+02 7.49335825e-01]	[4.41753326e+02 8.21465942e+02 7.08584189e-01]	[4.13592957e+02 7.98380249e+02 7.88982928e-01]	[398.20980835 790.77349854 0.81956565]	[4.18681061e+02 7.65080200e+02 7.13170171e-01]
[405.9180603 254.38873291 0.87664127]	[408.46133423 298.21655273 0.89288056]	[349.45211792 298.10470581 0.85311443]	[318.5821228 398.13787842 0.92707604]	[298.04782104 490.57397461 0.86676246]	[467.50439453 300.66906738 0.84345937]	[488.012146 403.24832153 0.85321283]	[505.96258545 500.67657471 0.9013862 ]	[410.96569824 482.88476562 0.73431379]	[369.96694946 482.92755127 0.73020256]	[400.67553711 647.1239624 0.89142984]	[416.02355957 754.82092285 0.82033831]	[449.49035645 482.85351562 0.72809869]	[446.90762329 646.98120117 0.83214933]	[4.44318207e+02 8.16362000e+02 7.91131794e-01]	[398.11422729 239.05097961 0.91430521]	[418.75454712 236.6222229 0.95305043]	[380.12191772 234.00773621 0.84868479]	[439.08163452 231.4387207 0.85842878]	[4.39279968e+02 8.52292847e+02 7.84335017e-01]	[4.59670502e+02 8.52164185e+02 7.53452301e-01]	[4.41745850e+02 8.26573059e+02 7.17824876e-01]	[4.13553253e+02 8.00923035e+02 7.86709666e-01]	[398.15725708 790.83026123 0.81778347]	[4.18702179e+02 7.64994934e+02 7.13465214e-01]
[408.39306641 257.05337524 0.88594723]	[410.97570801 305.80383301 0.84689879]	[351.93673706 303.21575928 0.82058322]	[318.65029907 400.84387207 0.91128969]	[298.04968262 500.65194702 0.90286255]	[467.48526001 308.38458252 0.81494194]	[488.01248169 410.95272827 0.81793821]	[505.97827148 503.27050781 0.89477515]	[408.42855835 490.51834106 0.7151835 ]	[369.89727783 490.56591797 0.700369 ]	[400.62722778 649.63720703 0.87669724]	[416.02615356 757.33087158 0.81614679]	[446.94903564 490.49893188 0.70848227]	[444.42245483 649.58325195 0.81816626]	[4.41918579e+02 8.29123718e+02 8.16361725e-01]	[398.1076355 246.83024597 0.89055151]	[418.7565918 244.26727295 0.89722657]	[380.09317017 239.15557861 0.80516011]	[439.13272095 236.50668335 0.88703024]	[4.41744293e+02 8.62486633e+02 7.31357813e-01]	[4.59729370e+02 8.57378906e+02 7.43755937e-01]	[4.41750641e+02 8.31816101e+02 7.12302208e-01]	[413.58444214 800.98803711 0.81197387]	[398.1734314 793.2645874 0.83001435]	[4.18702087e+02 7.65037109e+02 7.14332581e-01]
[408.39196777 257.05151367 0.88623667]	[410.9828186 305.80059814 0.84731716]	[351.94784546 303.21154785 0.82204521]	[318.65106201 400.84411621 0.91103035]	[298.04989624 500.6545105 0.90343064]	[467.48608398 308.3840332 0.81483227]	[488.00805664 410.95080566 0.81821114]	[505.97821045 503.26992798 0.89475405]	[408.42758179 490.52008057 0.71496403]	[369.89416504 490.56710815 0.69987786]	[400.62762451 649.64349365 0.87647003]	[416.01937866 757.33898926 0.81436968]	[446.94970703 490.50085449 0.70843029]	[444.42025757 649.58563232 0.81770641]	[4.41918823e+02 8.29120728e+02 8.16110611e-01]	[398.10751343 246.82719421 0.89032894]	[418.75646973 244.26612854 0.89744735]	[380.09732056 239.15570068 0.80040288]	[439.1322937 236.50720215 0.88675368]	[4.41739349e+02 8.60019775e+02 7.30410457e-01]	[4.59731018e+02 8.57376099e+02 7.44103730e-01]	[4.41752563e+02 8.31814209e+02 7.12748647e-01]	[413.57925415 800.9876709 0.81109959]	[398.16760254 793.26495361 0.82954633]	[4.18697266e+02 7.65047119e+02 7.15671062e-01]
[408.38494873 259.60824585 0.86852717]	[410.97460938 313.41461182 0.85924053]	[351.96322632 308.4112854 0.81514823]	[318.65814209 405.84298706 0.88934374]	[298.06756592 500.83908081 0.9298234 ]	[467.47888184 313.42044067 0.82212096]	[488.00033569 410.99533081 0.81435108]	[506.00311279 503.40341187 0.87548357]	[408.4699707 495.60488892 0.71933037]	[372.43798828 495.63632202 0.71377736]	[400.68557739 652.16711426 0.86264342]	[416.0524292 759.86578369 0.8146292 ]	[446.95327759 495.61993408 0.70852286]	[444.38299561 649.67718506 0.80978721]	[4.41850006e+02 8.31714417e+02 8.22446167e-01]	[398.11254883 251.92855835 0.91884035]	[418.75097656 251.8414917 0.91655421]	[380.08184814 244.19206238 0.80008543]	[439.08895874 236.66259766 0.86591446]	[4.39252441e+02 8.67578979e+02 7.28668630e-01]	[4.57205109e+02 8.62548645e+02 7.07155704e-01]	[4.39306488e+02 8.36927979e+02 6.67019308e-01]	[413.59490967 800.96728516 0.80338728]	[398.21182251 793.25463867 0.82973731]	[4.18701355e+02 7.65088684e+02 7.33028412e-01]
[405.92883301 259.72375488 0.85410607]	[408.47497559 315.92071533 0.88292331]	[351.9263916 313.46810913 0.83215547]	[318.67376709 410.98236084 0.87480462]	[298.11560059 503.28631592 0.92261708]	[467.49777222 315.94070435 0.84244901]	[488.02032471 416.02252197 0.82868236]	[506.00888062 505.96228027 0.84984028]	[408.42608643 498.23623657 0.74206477]	[369.94732666 500.67434692 0.73913914]	[400.76205444 654.73779297 0.85509598]	[413.55020142 754.83081055 0.80768001]	[446.91152954 498.25900269 0.72760201]	[444.37124634 659.80865479 0.81089079]	[4.41837280e+02 8.29265503e+02 8.23769808e-01]	[398.11700439 254.42500305 0.94575763]	[418.73077393 251.97276306 0.9431138 ]	[377.74777222 249.36610413 0.81860995]	[436.68127441 241.64526367 0.82812738]	[4.39206635e+02 8.67646057e+02 7.56721199e-01]	[4.57194611e+02 8.65042480e+02 7.22227633e-01]	[4.39310455e+02 8.34324890e+02 6.87653601e-01]	[416.03668213 800.9276123 0.8117094 ]	[398.19030762 793.22399902 0.83815777]	[4.18685516e+02 7.64950378e+02 7.22628832e-01]
[405.90988159 269.82797241 0.84361792]	[408.41818237 316.07562256 0.90563989]	[349.45983887 315.98776245 0.84755087]	[318.6585083 413.57608032 0.88444507]	[298.14086914 503.42471313 0.90810573]	[467.4552002 316.10525513 0.86932838]	[490.49240112 418.58792114 0.86673558]	[508.49588013 508.54598999 0.82539546]	[408.43774414 500.69512939 0.74617553]	[369.9262085 500.74203491 0.74856865]	[400.82858276 654.76818848 0.84630007]	[413.58248901 757.39019775 0.80162024]	[446.93521118 500.71630859 0.73351526]	[444.36965942 664.89904785 0.8459205 ]	[4.41744598e+02 8.34314392e+02 8.22788656e-01]	[398.08743286 256.96429443 0.95418644]	[418.73416138 254.54689026 0.96577597]	[377.7215271 251.94406128 0.83733237]	[439.07641602 246.74623108 0.82836545]	[4.39200989e+02 8.70199341e+02 7.52089202e-01]	[4.57172180e+02 8.67687256e+02 7.36320019e-01]	[4.39168579e+02 8.44596313e+02 6.64407134e-01]	[4.13598999e+02 8.00909485e+02 7.91153908e-01]	[398.24136353 793.22009277 0.8292982 ]	[4.18675903e+02 7.65042908e+02 7.15780616e-01]
[405.91564941 272.43865967 0.87061822]	[408.41195679 316.1697998 0.90950823]	[351.93328857 316.07162476 0.85808611]	[318.69082642 416.04956055 0.88840091]	[298.19509888 503.43127441 0.89992058]	[467.41567993 318.53851318 0.87402332]	[490.54974365 418.75204468 0.88335431]	[508.52154541 516.13336182 0.82976139]	[408.39950562 500.77124023 0.75451356]	[367.39785767 500.80352783 0.75401062]	[400.82885742 657.33154297 0.8571375 ]	[413.56112671 759.88427734 0.79594558]	[446.89776611 500.79196167 0.74464989]	[444.34191895 664.92401123 0.84927928]	[4.41723907e+02 8.36852600e+02 8.10424745e-01]	[398.10095215 257.11190796 0.93736291]	[418.74185181 257.02774048 0.96664047]	[380.09921265 254.43359375 0.84987736]	[439.06893921 251.84762573 0.84243691]	[4.39198090e+02 8.72759338e+02 7.70641983e-01]	[4.57161407e+02 8.70269958e+02 7.64805317e-01]	[4.39111908e+02 8.47170654e+02 6.69914842e-01]	[4.13595612e+02 8.00932068e+02 7.86226511e-01]	[398.2565918 793.25195312 0.81671965]	[4.18624664e+02 7.65054749e+02 6.72694743e-01]
[405.90795898 274.92703247 0.87803578]	[408.4569397 318.66125488 0.90479696]	[351.91928101 318.55648804 0.8565408 ]	[318.6600647 418.56286621 0.90795773]	[298.19766235 508.52883911 0.85509866]	[467.46862793 318.7416687 0.8566879 ]	[493.04528809 421.24490356 0.87363148]	[508.52575684 521.19598389 0.86315548]	[408.40444946 503.27908325 0.75372189]	[367.40136719 503.28927612 0.75267154]	[400.79614258 659.88830566 0.86886287]	[413.55990601 759.95153809 0.79815143]	[446.89239502 503.30929565 0.74496096]	[444.31658936 665.04156494 0.8627094 ]	[4.41666473e+02 8.39493958e+02 7.91489422e-01]	[398.09396362 259.61239624 0.90513974]	[418.7288208 257.16098022 0.95009816]	[380.09677124 254.55603027 0.84217 ]	[436.66708374 251.94078064 0.8541643 ]	[4.39176086e+02 8.72870239e+02 7.08744228e-01]	[4.57147888e+02 8.72747314e+02 7.23804951e-01]	[4.36674774e+02 8.49745422e+02 6.37804031e-01]	[4.13582611e+02 8.00962097e+02 7.72476792e-01]	[398.23614502 793.27172852 0.80774361]	[4.18627655e+02 7.67504089e+02 6.79073870e-01]
[405.86618042 275.01403809 0.88920796]	[408.474823 321.15298462 0.88452381]	[351.93319702 318.67926025 0.85244888]	[318.6882019 418.70623779 0.91934264]	[298.22912598 511.03717041 0.84805447]	[467.47732544 321.23999023 0.84314865]	[493.06008911 421.37857056 0.85313946]	[508.5425415 521.25042725 0.8693127 ]	[405.92694092 503.44659424 0.74300492]	[367.34466553 503.44256592 0.7358467 ]	[400.7401123 662.44769287 0.89096165]	[413.59762573 762.41925049 0.80035233]	[446.87771606 505.89346313 0.73176414]	[441.88702393 665.04174805 0.88039052]	[4.39325378e+02 8.42025085e+02 7.64551222e-01]	[398.06896973 259.71032715 0.8888104 ]	[418.71313477 259.61099243 0.93575847]	[380.08432007 257.05322266 0.81271797]	[436.68603516 254.46853638 0.86410171]	[4.36631500e+02 8.72926208e+02 6.40691698e-01]	[4.54617462e+02 8.72837158e+02 6.68980539e-01]	[4.36660950e+02 8.49761169e+02 5.83532691e-01]	[4.10995270e+02 8.00964050e+02 7.44198143e-01]	[3.98149658e+02 7.93248413e+02 7.88910270e-01]	[4.18671326e+02 7.67513062e+02 6.86896980e-01]
[408.38006592 277.51809692 0.88499337]	[410.95010376 323.72665405 0.8582074 ]	[349.43676758 321.1852417 0.83586168]	[318.69064331 421.16577148 0.92064923]	[298.2119751 516.16827393 0.86233276]	[469.95526123 326.31521606 0.81711811]	[493.05996704 423.90374756 0.82352757]	[508.52630615 521.35406494 0.87615383]	[405.89004517 505.99356079 0.73567057]	[364.8503418 505.95413208 0.72422922]	[400.68478394 662.43914795 0.89344579]	[413.58908081 762.42401123 0.80303729]	[444.44335938 508.48764038 0.72703439]	[441.87594604 667.60546875 0.8723675 ]	[4.41674347e+02 8.52211914e+02 8.08029056e-01]	[398.0899353 267.26507568 0.88429379]	[418.75762939 262.22790527 0.90886116]	[377.72775269 257.18258667 0.81263763]	[439.09317017 254.56253052 0.88158011]	[4.39210083e+02 8.77966370e+02 6.26947045e-01]	[4.57165283e+02 8.75396240e+02 6.66346431e-01]	[4.36650757e+02 8.62494019e+02 5.98829031e-01]	[4.13510345e+02 8.00951599e+02 7.46927381e-01]	[3.98189972e+02 7.93251160e+02 7.89791286e-01]	[4.1866571e+02 7.6752063e+02 6.8343401e-01]
[405.90737915 277.61627197 0.88698751]	[410.94256592 326.33016968 0.84598953]	[351.91589355 323.7532959 0.81735766]	[318.72164917 421.29159546 0.91149145]	[298.20196533 518.66540527 0.87083173]	[467.4730835 328.90008545 0.81637126]	[493.04550171 426.4303894 0.80652654]	[508.5406189 521.41461182 0.86900312]	[405.91473389 508.53427124 0.72785658]	[367.36633301 508.49468994 0.70952541]	[398.26821899 664.85534668 0.89822978]	[416.02529907 759.87402344 0.80612695]	[444.44885254 511.07366943 0.71960884]	[441.82125854 667.62890625 0.87950754]	[4.41663116e+02 8.52222595e+02 8.16092134e-01]	[398.07391357 269.83575439 0.89019728]	[418.73638916 267.29342651 0.89780706]	[377.73147583 259.72793579 0.78333539]	[439.08200073 257.05136108 0.87097865]	[4.36673401e+02 8.80536560e+02 6.43332899e-01]	[4.54600952e+02 8.77941467e+02 6.60407424e-01]	[4.39099854e+02 8.59955200e+02 6.13536596e-01]	[4.13526825e+02 8.00963501e+02 7.41926253e-01]	[3.98211761e+02 7.93249451e+02 7.87637830e-01]	[4.18675659e+02 7.65011047e+02 6.69095397e-01]
[405.90106201 280.11990356 0.8704282 ]	[408.43411255 328.92892456 0.84468257]	[349.43881226 326.33969116 0.8064791 ]	[318.70864868 423.79803467 0.89991719]	[298.20278931 521.24328613 0.90258312]	[467.44204712 331.42834473 0.81905526]	[493.0562439 428.99829102 0.80465418]	[508.51669312 523.80895996 0.87373483]	[405.85336304 511.08493042 0.72954941]	[364.86437988 511.02520752 0.70627356]	[398.2583313 665.02130127 0.90854454]	[416.02313232 757.35650635 0.80399173]	[444.40869141 513.61578369 0.72616565]	[441.80541992 672.68371582 0.85412306]	[4.39323700e+02 8.52279297e+02 8.15164983e-01]	[398.0887146 272.42233276 0.90935546]	[418.71841431 272.35153198 0.91290158]	[377.72546387 262.18240356 0.79601616]	[436.65206909 257.13195801 0.85806102]	[4.34099670e+02 8.85651855e+02 6.58854187e-01]	[4.52060333e+02 8.83069153e+02 6.73767805e-01]	[4.39138672e+02 8.59999573e+02 6.21439755e-01]	[4.16035736e+02 8.03482910e+02 7.53958225e-01]	[4.00649994e+02 7.93299316e+02 7.82872498e-01]	[4.18691833e+02 7.62481323e+02 6.53324664e-01]
[405.88342285 280.18981934 0.86561739]	[408.40875244 333.95343018 0.86308903]	[349.39068604 331.4201355 0.8101666 ]	[318.70419312 423.91494751 0.88976604]	[298.21453857 521.35742188 0.91235018]	[467.4425354 333.96090698 0.82786816]	[493.06280518 434.04397583 0.81519967]	[508.50228882 523.92132568 0.86787051]	[405.84130859 516.16333008 0.73626649]	[364.8560791 513.65808105 0.70945436]	[398.25100708 665.07855225 0.90699995]	[413.56835938 757.33538818 0.79923177]	[444.40731812 516.21411133 0.73252547]	[441.81268311 675.27349854 0.84600449]	[4.39314362e+02 8.52300049e+02 7.84378171e-01]	[398.08355713 274.86682129 0.92336094]	[418.70205688 272.43032837 0.93061644]	[377.72445679 264.79180908 0.79598004]	[436.62255859 259.59832764 0.83250886]	[4.36592316e+02 8.88190308e+02 6.42421842e-01]	[4.54570923e+02 8.85637268e+02 6.57536983e-01]	[4.39093079e+02 8.62511597e+02 5.97279549e-01]	[4.13594543e+02 8.03512085e+02 7.55766332e-01]	[3.98257996e+02 7.93322632e+02 7.73315251e-01]	[4.18667358e+02 7.62431458e+02 6.52861893e-01]
[405.83944702 280.24536133 0.85878891]	[405.86898804 334.03427124 0.888098 ]	[346.85012817 333.95257568 0.82460171]	[318.71740723 426.36987305 0.8848961 ]	[298.23455811 521.35412598 0.91480362]	[467.40927124 334.02258301 0.83793432]	[490.52557373 431.54122925 0.80901778]	[508.45980835 523.96148682 0.86940151]	[405.8248291 518.67254639 0.74733204]	[364.85879517 518.66760254 0.72290945]	[398.2232666 665.0847168 0.90860468]	[413.53933716 757.30517578 0.80160582]	[444.38272095 518.71228027 0.7455914 ]	[441.80645752 677.80096436 0.84608293]	[4.39279297e+02 8.54801453e+02 7.91321337e-01]	[398.04858398 274.91970825 0.92642719]	[418.66812134 272.48538208 0.93468142]	[377.68499756 269.85095215 0.80584478]	[436.60403442 259.72991943 0.81049615]	[4.36637604e+02 8.90703064e+02 6.37837648e-01]	[4.54590179e+02 8.88155762e+02 6.67825699e-01]	[4.36594971e+02 8.65084595e+02 6.02491498e-01]	[4.16051575e+02 8.03499573e+02 7.57162571e-01]	[4.00647797e+02 7.93327698e+02 7.79106021e-01]	[4.18644226e+02 7.59936401e+02 6.70355439e-01]
[403.37261963 287.84008789 0.85107762]	[405.83978271 336.50216675 0.90780967]	[346.83047485 336.4680481 0.83893389]	[318.66680908 428.97952271 0.87764996]	[298.21643066 523.84625244 0.92159069]	[467.39703369 336.49697876 0.85506475]	[487.99386597 434.02804565 0.81358105]	[508.43936157 526.41912842 0.85924417]	[405.83834839 518.78649902 0.76205885]	[367.33712769 518.76550293 0.737553 ]	[398.08248901 667.54852295 0.89799494]	[413.57858276 754.73699951 0.81207973]	[444.38037109 521.25842285 0.7618885 ]	[441.77200317 680.36480713 0.87059927]	[4.39267975e+02 8.52332520e+02 8.00108314e-01]	[395.64862061 275.11468506 0.93867117]	[418.65512085 275.03768921 0.96055466]	[377.63562012 272.39044189 0.81909823]	[436.60125732 264.71948242 0.79768741]	[4.36645264e+02 8.90639526e+02 6.58093333e-01]	[4.54584778e+02 8.85654236e+02 6.75796509e-01]	[4.36566132e+02 8.62531006e+02 6.00474656e-01]	[4.16090363e+02 8.00996460e+02 7.46212065e-01]	[4.00692139e+02 7.93286865e+02 7.72010803e-01]	[4.18660156e+02 7.57310120e+02 6.52218401e-01]
[403.37261963 287.84039307 0.85102141]	[405.84207153 336.50192261 0.90751684]	[346.83361816 336.46820068 0.83878863]	[318.66845703 428.97616577 0.87806016]	[298.22595215 523.80450439 0.92079461]	[467.40036011 336.49615479 0.85453439]	[487.98181152 434.01959229 0.81278992]	[508.43984985 526.41650391 0.85907739]	[405.8420105 518.78570557 0.76201957]	[367.3453064 518.76367188 0.73798788]	[398.08953857 667.55187988 0.89905739]	[413.56838989 754.75006104 0.80925006]	[444.38150024 521.25811768 0.76146877]	[441.76937866 680.37249756 0.87054574]	[4.39265930e+02 8.52307739e+02 7.95756936e-01]	[395.64892578 275.11477661 0.9385736 ]	[418.65600586 275.03771973 0.96066821]	[377.63592529 272.39071655 0.81905198]	[436.6038208 264.71868896 0.79850578]	[4.36640228e+02 8.88228027e+02 6.54720366e-01]	[4.54598969e+02 8.85645874e+02 6.73847854e-01]	[4.34118835e+02 8.62502625e+02 5.94597936e-01]	[4.16100342e+02 8.03469849e+02 7.49532223e-01]	[4.00686615e+02 7.93299988e+02 7.71995068e-01]	[4.18653442e+02 7.57320068e+02 6.50254428e-01]
[403.37466431 290.40426636 0.86134934]	[405.84457397 336.56271362 0.91346931]	[346.83447266 336.52758789 0.84522283]	[318.65319824 431.55114746 0.87598431]	[298.22311401 523.87945557 0.91563904]	[467.3973999 336.56039429 0.86386877]	[487.98806763 436.5473938 0.82590127]	[508.44659424 526.46759033 0.85196042]	[405.82769775 521.23999023 0.76910782]	[367.33932495 521.21539307 0.7433117 ]	[398.07699585 667.59521484 0.89594221]	[413.57339478 754.78533936 0.8051039 ]	[444.36987305 521.30792236 0.76631558]	[441.76016235 680.41290283 0.8757869 ]	[4.39262604e+02 8.57409180e+02 7.80422032e-01]	[395.64352417 277.51507568 0.93636477]	[418.64944458 275.10906982 0.95825046]	[377.63049316 272.44299316 0.82495582]	[436.60656738 264.74057007 0.799577 ]	[4.39102386e+02 8.90791016e+02 6.51637971e-01]	[4.54619019e+02 8.88222290e+02 6.80990815e-01]	[4.36560455e+02 8.70108459e+02 6.14894331e-01]	[4.16045807e+02 8.03483032e+02 7.45261490e-01]	[4.00664703e+02 7.93297791e+02 7.72866070e-01]	[4.18658173e+02 7.57352234e+02 6.50507271e-01]
[403.37374878 290.40356445 0.86138344]	[405.84475708 336.56384277 0.91348881]	[346.83029175 336.53164673 0.84550244]	[318.66067505 431.55825806 0.87607479]	[298.22601318 523.8838501 0.91493994]	[467.40197754 336.55856323 0.86329693]	[487.98272705 434.12258911 0.82470953]	[508.44732666 526.47338867 0.85096967]	[405.82504272 521.23590088 0.7689023 ]	[367.33654785 521.20715332 0.74209785]	[398.07891846 667.58898926 0.8961218 ]	[413.55673218 754.7947998 0.80278885]	[444.3678894 521.30780029 0.76664978]	[441.76950073 682.84307861 0.87620699]	[4.39267517e+02 8.57368225e+02 7.83237815e-01]	[395.6434021 277.5135498 0.93616873]	[418.64974976 275.10940552 0.95820558]	[377.63134766 272.44067383 0.82420921]	[436.60656738 264.74313354 0.79964846]	[4.36673523e+02 8.90761841e+02 6.57491148e-01]	[4.54612122e+02 8.88211670e+02 6.83477640e-01]	[4.36566498e+02 8.67675659e+02 6.17176831e-01]	[4.16060303e+02 8.03486633e+02 7.56342113e-01]	[4.00666473e+02 7.93309937e+02 7.80114591e-01]	[4.18644592e+02 7.57362732e+02 6.51822805e-01]
[403.34277344 292.87945557 0.87635601]	[405.83389282 336.60717773 0.91590965]	[346.83554077 336.56497192 0.84804422]	[318.66104126 434.07650757 0.8827889 ]	[298.22412109 523.94641113 0.90384018]	[464.953125 336.60888672 0.87322366]	[488.00698853 436.64031982 0.84331447]	[508.46585083 528.98925781 0.83602256]	[403.38589478 521.32672119 0.77492571]	[364.79830933 521.28869629 0.75881481]	[398.06896973 667.59527588 0.89463121]	[413.55267334 757.3001709 0.79375929]	[444.37625122 523.79449463 0.76278001]	[441.76071167 682.89685059 0.88769072]	[4.39239166e+02 8.54871094e+02 8.03035855e-01]	[395.61529541 277.5715332 0.92714262]	[418.62081909 277.48773193 0.95745158]	[377.62457275 272.4647522 0.82159376]	[436.57452393 264.80435181 0.79720008]	[4.36647064e+02 8.90799622e+02 6.71177566e-01]	[4.54604065e+02 8.90626770e+02 6.95138872e-01]	[4.36555298e+02 8.67621765e+02 6.22494221e-01]	[4.16049835e+02 8.03507385e+02 7.49305248e-01]	[4.00653625e+02 7.93327942e+02 7.70031214e-01]	[4.18620026e+02 7.59859070e+02 6.43818796e-01]
[403.34744263 292.89257812 0.8797791 ]	[405.85980225 336.64764404 0.91355908]	[346.87960815 336.60147095 0.84891576]	[318.65408325 436.54595947 0.88679016]	[298.23712158 526.45556641 0.8734445 ]	[464.95297241 336.65249634 0.875705 ]	[488.02636719 439.06930542 0.85053724]	[508.47061157 529.03442383 0.83316237]	[405.8326416 523.79260254 0.77122742]	[364.81729126 521.34118652 0.76058543]	[398.08987427 667.64605713 0.89054251]	[416.02203369 757.30773926 0.79851288]	[444.40484619 523.87237549 0.75990552]	[441.75512695 682.97717285 0.89557523]	[4.39229492e+02 8.57380554e+02 7.87469983e-01]	[395.61499023 277.5743103 0.92798907]	[418.62478638 277.487854 0.95640242]	[377.62734985 274.89974976 0.8245396 ]	[436.55743408 267.3326416 0.78683507]	[4.36630768e+02 8.90840942e+02 6.53184652e-01]	[4.54583130e+02 8.90667297e+02 6.85597599e-01]	[4.34114532e+02 8.67708740e+02 6.22543275e-01]	[4.13586761e+02 8.03512756e+02 7.45021522e-01]	[4.00654388e+02 7.93318726e+02 7.69992292e-01]	[4.18670227e+02 7.59875916e+02 6.51065230e-01]
[403.37979126 292.99380493 0.88583428]	[405.86608887 339.05358887 0.91258889]	[346.88305664 339.04614258 0.85058117]	[318.65982056 436.66915894 0.90719354]	[300.63485718 529.00878906 0.85815227]	[464.95935059 339.04220581 0.87835807]	[490.4810791 439.10043335 0.8594867 ]	[508.50518799 531.56304932 0.82813191]	[405.87371826 523.87036133 0.76777279]	[364.87182617 523.79760742 0.76033896]	[398.24887085 670.10925293 0.87084478]	[413.57888794 757.33660889 0.78536856]	[444.43066406 523.96221924 0.75033784]	[441.77914429 685.45617676 0.89806789]	[4.39137238e+02 8.57398926e+02 7.70653546e-01]	[395.62680054 277.66485596 0.91606319]	[418.6383667 277.5597229 0.95863914]	[377.62194824 274.96627808 0.83654225]	[436.5546875 269.86685181 0.7918731 ]	[4.34054352e+02 8.93297058e+02 6.50317490e-01]	[4.49482880e+02 8.90752136e+02 6.88416362e-01]	[4.34022125e+02 8.67689636e+02 6.11988842e-01]	[4.13588684e+02 8.03499634e+02 7.29917884e-01]	[4.00668365e+02 7.93317688e+02 7.56410301e-01]	[4.18637115e+02 7.59909546e+02 6.16759837e-01]
[403.39117432 293.00979614 0.88500607]	[405.89675903 339.08319092 0.90941668]	[349.36602783 339.07119751 0.84951001]	[318.68310547 439.0994873 0.91381645]	[300.63265991 531.53778076 0.85072309]	[464.97271729 339.07821655 0.87536693]	[490.50976562 439.1390686 0.86730671]	[508.54901123 531.62414551 0.81946295]	[405.8699646 523.87609863 0.76678896]	[364.86965942 523.81140137 0.75871217]	[400.62902832 670.14855957 0.86836284]	[416.04776001 759.86773682 0.78827351]	[444.42550659 523.95733643 0.75152427]	[441.78234863 685.47967529 0.8955583 ]	[4.39133362e+02 8.59940796e+02 7.66318023e-01]	[395.63186646 277.68878174 0.91171414]	[418.64379883 277.57086182 0.95707285]	[377.63903809 275.00854492 0.83307648]	[436.56304932 269.88833618 0.79658806]	[4.31532959e+02 8.93387390e+02 6.57519519e-01]	[4.46966705e+02 8.93216858e+02 6.99027181e-01]	[4.34025055e+02 8.70154236e+02 6.15909934e-01]	[4.13571381e+02 8.03542114e+02 7.29681671e-01]	[4.00666931e+02 7.93338440e+02 7.53905356e-01]	[4.18654297e+02 7.62420471e+02 6.15560174e-01]
[405.8230896 295.38720703 0.88150716]	[405.92443848 339.12200928 0.90617645]	[349.40753174 339.09689331 0.85182351]	[318.68133545 439.16122437 0.92000884]	[300.64324951 531.54650879 0.84903473]	[467.40151978 339.12643433 0.87270921]	[490.57089233 439.20202637 0.88099229]	[511.03546143 534.10095215 0.81775957]	[405.8477478 523.8605957 0.77146405]	[364.85107422 523.79937744 0.762079 ]	[400.67376709 670.19256592 0.86469293]	[416.04699707 759.93762207 0.793688 ]	[444.39569092 523.93127441 0.75860804]	[441.77908325 685.56335449 0.89136207]	[4.39135193e+02 8.59954407e+02 7.65597761e-01]	[395.64199829 277.71438599 0.9049086 ]	[418.65390015 277.59066772 0.9543696 ]	[377.67092896 275.0536499 0.82417452]	[436.58651733 269.90838623 0.80895054]	[4.34030121e+02 8.93405823e+02 6.61576211e-01]	[4.49447601e+02 8.93225891e+02 7.03903019e-01]	[4.34020477e+02 8.70164307e+02 6.15950823e-01]	[4.13551178e+02 8.03567139e+02 7.22835183e-01]	[4.00657898e+02 7.93358398e+02 7.47033596e-01]	[4.18654419e+02 7.62495911e+02 6.24448121e-01]
[405.89285278 295.42593384 0.87712747]	[408.46633911 339.20309448 0.89966035]	[351.92456055 339.15286255 0.85391599]	[318.71429443 439.22659302 0.92246634]	[300.67294312 534.09246826 0.84511256]	[467.4725647 339.21963501 0.85931337]	[493.10180664 439.30963135 0.87007827]	[513.6461792 539.1774292 0.82951963]	[405.91125488 523.98175049 0.75531906]	[367.33740234 523.92950439 0.75106478]	[400.68692017 672.72039795 0.85935169]	[416.0345459 759.93463135 0.79415923]	[446.89382935 526.4765625 0.7343927 ]	[441.77255249 688.04553223 0.87823141]	[4.39164551e+02 8.62530579e+02 7.82423973e-01]	[398.05258179 280.11444092 0.90151447]	[418.70608521 277.63330078 0.95316333]	[377.71337891 277.48275757 0.83732283]	[436.6418457 272.42434692 0.8391915 ]	[4.31510223e+02 8.93433105e+02 6.63778424e-01]	[4.46895325e+02 8.93261597e+02 7.11470127e-01]	[4.36571136e+02 8.70240295e+02 6.33167386e-01]	[4.13498779e+02 8.06002197e+02 7.10866988e-01]	[3.98236572e+02 7.93337769e+02 7.37480998e-01]	[4.18661194e+02 7.62453125e+02 6.38620675e-01]
[405.91333008 295.43685913 0.87581742]	[410.95758057 339.25421143 0.89343357]	[351.95458984 339.19055176 0.85483289]	[318.70910645 439.24530029 0.92525566]	[300.67816162 534.11450195 0.8463977 ]	[467.49591064 339.27508545 0.85145229]	[493.13931274 441.70803833 0.87083715]	[516.13452148 539.2142334 0.83829296]	[405.90667725 523.97338867 0.75714719]	[364.86972046 523.91448975 0.75425655]	[400.68994141 672.70654297 0.85940129]	[416.04260254 759.90197754 0.79460132]	[446.88867188 526.4609375 0.7359634 ]	[441.77502441 688.15252686 0.87311256]	[4.39251251e+02 8.60006653e+02 7.91963458e-01]	[398.06951904 280.12435913 0.90326619]	[418.72436523 277.64334106 0.9512499 ]	[377.72518921 277.49160767 0.84150833]	[436.65029907 272.4375 0.83960819]	[4.31518829e+02 8.93408203e+02 6.69957578e-01]	[4.46913269e+02 8.93250244e+02 7.10937977e-01]	[4.36663696e+02 8.70181763e+02 6.41297758e-01]	[4.13546234e+02 8.03497314e+02 7.12733269e-01]	[3.98240967e+02 7.93289429e+02 7.48190463e-01]	[4.18686462e+02 7.62422852e+02 6.50386631e-01]
[405.92678833 295.453125 0.87693942]	[410.96459961 339.27285767 0.89097679]	[351.97232056 339.2098999 0.85486174]	[318.7074585 439.27774048 0.92581868]	[300.68185425 534.11444092 0.84677517]	[469.96353149 341.67379761 0.84680396]	[495.6394043 441.7772522 0.8752147]	[516.13409424 539.234375 0.84479499]	[405.92190552 526.40838623 0.75662476]	[367.35900879 523.9465332 0.7525776 ]	[400.69381714 675.2479248 0.85198408]	[416.02545166 757.34973145 0.79164124]	[446.87576294 526.49804688 0.73707783]	[441.79711914 690.59448242 0.87139988]	[4.39262848e+02 8.59984192e+02 8.02577078e-01]	[398.0793457 280.13674927 0.90450907]	[418.74234009 277.66085815 0.95176083]	[377.74047852 277.49462891 0.8373335 ]	[436.67645264 272.46682739 0.84297699]	[4.31547089e+02 8.95844177e+02 6.87329412e-01]	[4.46929749e+02 8.93284668e+02 7.28682160e-01]	[4.36685303e+02 8.70189514e+02 6.56283438e-01]	[4.13568085e+02 8.01004578e+02 7.21825600e-01]	[3.98258301e+02 7.93257324e+02 7.58165717e-01]	[4.18665863e+02 7.57388062e+02 6.53479874e-01]
[408.39376831 295.46755981 0.87709188]	[410.98614502 339.3081665 0.88574892]	[351.99084473 339.23361206 0.85334712]	[318.71185303 439.30404663 0.92496359]	[300.68432617 534.14953613 0.84913611]	[469.96600342 341.72058105 0.84423751]	[495.70285034 441.83731079 0.87341076]	[516.16375732 539.22674561 0.84766316]	[408.39129639 526.44415283 0.7496379 ]	[367.37353516 523.97143555 0.74594712]	[400.71112061 675.28948975 0.85133755]	[413.58880615 757.36480713 0.78814179]	[446.88247681 528.98712158 0.73020023]	[441.81201172 690.637146 0.86840004]	[4.39257355e+02 8.60000916e+02 8.01020324e-01]	[398.09008789 280.15029907 0.90596336]	[418.75 277.67440796 0.95068973]	[377.75262451 277.52331543 0.84510332]	[436.67642212 272.48696899 0.84311342]	[4.28966187e+02 8.95844666e+02 6.92463279e-01]	[4.44408997e+02 8.93304749e+02 7.39165485e-01]	[4.39102234e+02 8.70203796e+02 6.54118598e-01]	[4.13585358e+02 8.03488159e+02 7.24849224e-01]	[4.00644073e+02 7.93289490e+02 7.57344246e-01]	[4.18648926e+02 7.59873291e+02 6.51255608e-01]
[408.42456055 295.47354126 0.87593079]	[411.00167847 341.68313599 0.88499713]	[351.98947144 339.25915527 0.84876484]	[318.70843506 441.66485596 0.92655891]	[300.68667603 534.18395996 0.85074461]	[469.98568726 341.7310791 0.84376854]	[498.13284302 441.8286438 0.88149714]	[516.16967773 539.23175049 0.85058284]	[408.39309692 526.45788574 0.74855202]	[367.37857056 523.980896 0.74417382]	[400.69293213 677.7958374 0.85544515]	[416.05102539 757.37310791 0.79165733]	[446.88162231 529.00482178 0.72799563]	[441.81503296 690.62640381 0.86820376]	[4.39225494e+02 8.62518982e+02 7.83988833e-01]	[398.11499023 280.15820312 0.90888906]	[418.76589966 277.67971802 0.95077193]	[380.10394287 277.56219482 0.84807909]	[436.69525146 274.88098145 0.84595025]	[4.28947052e+02 8.95862366e+02 6.71762645e-01]	[4.44404633e+02 8.93328491e+02 7.22409368e-01]	[4.36670197e+02 8.70230286e+02 6.25861585e-01]	[4.13536530e+02 8.03487061e+02 7.16307819e-01]	[3.98261627e+02 7.93268311e+02 7.54319549e-01]	[4.18691101e+02 7.59882080e+02 6.42382801e-01]
[408.42367554 295.47268677 0.87592405]	[411.00119019 341.68399048 0.8850677 ]	[351.98925781 339.25820923 0.84907508]	[318.70935059 439.32785034 0.9267391 ]	[300.68295288 536.63519287 0.85136694]	[469.98535156 341.7315979 0.84386438]	[498.13076782 441.81530762 0.88319725]	[516.1697998 539.22833252 0.85043824]	[408.38519287 526.46020508 0.74789023]	[367.37197876 523.98449707 0.74316663]	[400.70028687 677.83282471 0.85737485]	[416.05386353 759.8581543 0.78986871]	[446.87539673 529.00561523 0.72862393]	[441.81283569 690.64276123 0.86742711]	[4.39220886e+02 8.62534546e+02 7.82160759e-01]	[398.11520386 280.15744019 0.90894407]	[418.76599121 277.67932129 0.95075917]	[380.10491943 277.56253052 0.84759003]	[439.06289673 274.88317871 0.84555042]	[4.28941040e+02 8.95866516e+02 6.72598839e-01]	[4.44400757e+02 8.93332031e+02 7.23593414e-01]	[4.36670135e+02 8.70240967e+02 6.25082910e-01]	[4.13529999e+02 8.03477417e+02 7.15130508e-01]	[3.98253357e+02 7.93263916e+02 7.55649447e-01]	[4.18687866e+02 7.59899170e+02 6.41684175e-01]
[408.45471191 295.46908569 0.87402034]	[411.01922607 341.69732666 0.88481718]	[351.99588013 339.27868652 0.84726226]	[318.70858765 439.32809448 0.92752731]	[300.69091797 534.18060303 0.85088485]	[470.00772095 341.73498535 0.84345555]	[498.12966919 441.80578613 0.88335973]	[516.17956543 539.22918701 0.85177636]	[408.39962769 526.46478271 0.74913877]	[367.39871216 523.98693848 0.74343735]	[400.72351074 677.8067627 0.85717732]	[416.03274536 759.90429688 0.7898007 ]	[446.88311768 529.00744629 0.72876734]	[441.81576538 690.67938232 0.86409277]	[4.39241333e+02 8.62543396e+02 7.90197611e-01]	[398.13562012 280.15838623 0.9114188 ]	[418.78076172 277.67541504 0.95314091]	[380.11700439 277.5958252 0.8574 ]	[439.08029175 274.89996338 0.85405993]	[4.28945618e+02 8.95885620e+02 6.88067138e-01]	[4.44395874e+02 8.93352417e+02 7.38216758e-01]	[4.39092957e+02 8.70253357e+02 6.35510683e-01]	[4.13540680e+02 8.03495178e+02 7.15064943e-01]	[3.98255219e+02 7.93284424e+02 7.53304601e-01]	[4.18666870e+02 7.59949280e+02 6.43622041e-01]
[408.46777344 295.46536255 0.87310708]	[411.03335571 341.71057129 0.88377798]	[352.01251221 339.2918396 0.8464191 ]	[318.71157837 439.32821655 0.9270013 ]	[300.69271851 534.18084717 0.85081553]	[470.00949097 341.74655151 0.84197265]	[498.14044189 441.82608032 0.88164794]	[516.16851807 539.24053955 0.85258299]	[408.40570068 526.47479248 0.74707985]	[367.40313721 523.99200439 0.74166924]	[400.73135376 677.80743408 0.85513508]	[416.04769897 759.9095459 0.79058206]	[446.89083862 529.01953125 0.72671205]	[441.81237793 690.70709229 0.86008966]	[4.39241699e+02 8.62541687e+02 7.89581478e-01]	[398.15280151 280.15563965 0.91383857]	[418.78845215 277.67800903 0.95274073]	[380.14117432 277.59603882 0.85255563]	[439.09237671 274.90930176 0.85523129]	[4.28911407e+02 8.95897339e+02 6.88723981e-01]	[4.44367584e+02 8.93362915e+02 7.40100741e-01]	[4.39114044e+02 8.70248474e+02 6.35696888e-01]	[4.13525543e+02 8.03507080e+02 7.04824507e-01]	[3.98249756e+02 7.93286316e+02 7.43921459e-01]	[4.18672913e+02 7.62414917e+02 6.42043650e-01]
[408.47052002 295.45782471 0.87316883]	[413.48498535 341.70883179 0.88447744]	[352.00866699 339.28744507 0.8469224 ]	[318.7109375 441.67736816 0.92809778]	[300.68161011 534.17773438 0.85162956]	[470.01638794 341.74258423 0.84219724]	[498.14633179 441.84393311 0.88087636]	[516.1831665 539.24957275 0.85599363]	[408.40432739 526.49377441 0.74504268]	[367.40698242 526.4140625 0.73856097]	[400.73348999 677.81677246 0.85427475]	[416.04788208 759.87658691 0.78798306]	[446.88964844 529.0335083 0.72598076]	[441.81445312 690.71362305 0.85796946]	[4.39241119e+02 8.62552551e+02 7.90984631e-01]	[398.14993286 280.14178467 0.91571718]	[418.79647827 277.66610718 0.95399916]	[380.13357544 277.58840942 0.85174024]	[439.10751343 274.90853882 0.85624349]	[4.28913544e+02 8.95904175e+02 6.88830912e-01]	[4.44370483e+02 8.93367065e+02 7.40896940e-01]	[4.39110565e+02 8.70258301e+02 6.37016833e-01]	[4.13536621e+02 8.03490356e+02 7.08778560e-01]	[3.98256378e+02 7.93271912e+02 7.47358978e-01]	[4.18676361e+02 7.59925842e+02 6.43233597e-01]
[410.94442749 295.43981934 0.87217164]	[413.49441528 341.69900513 0.88674641]	[352.01483154 339.2668457 0.85088235]	[318.71237183 441.67105103 0.92992359]	[300.67544556 534.17327881 0.85251677]	[470.02987671 341.74395752 0.84184611]	[498.12579346 441.79754639 0.88354796]	[516.18865967 539.23571777 0.85373449]	[408.39666748 526.47930908 0.74505305]	[367.38729858 523.99627686 0.74017406]	[400.72592163 677.78613281 0.85288566]	[416.0486145 759.88793945 0.789042 ]	[446.88439941 529.02557373 0.72641647]	[441.81082153 690.70733643 0.86053622]	[4.39228607e+02 8.62535034e+02 7.89901257e-01]	[398.16622925 280.12734985 0.91966635]	[418.80581665 277.6572876 0.9548074 ]	[380.15634155 277.56463623 0.85545349]	[439.11206055 274.89361572 0.8548032 ]	[4.26420746e+02 8.95877747e+02 6.79781258e-01]	[4.44358185e+02 8.93356384e+02 7.34031796e-01]	[4.39105560e+02 8.70245667e+02 6.36762381e-01]	[4.13532227e+02 8.03530090e+02 7.06306696e-01]	[4.00644928e+02 7.93307678e+02 7.41939068e-01]	[4.18675598e+02 7.59936768e+02 6.35763168e-01]
[410.94949341 295.41308594 0.87055415]	[413.50686646 339.293396 0.89466059]	[354.44311523 339.22012329 0.85746759]	[318.71450806 439.31665039 0.92546773]	[300.68234253 534.1473999 0.84902543]	[470.03274536 341.68347168 0.84714526]	[498.13989258 441.79553223 0.88814849]	[516.18615723 539.1965332 0.84414339]	[408.40298462 526.41638184 0.751086 ]	[367.38262939 523.95880127 0.74722356]	[400.72988892 675.28845215 0.8528657 ]	[416.03710938 759.88897705 0.78845453]	[446.90753174 526.50372314 0.73107672]	[441.80108643 690.63232422 0.87427217]	[4.39231384e+02 8.62501526e+02 7.79451251e-01]	[398.16793823 280.09362793 0.92435098]	[421.13623047 277.62182617 0.95974374]	[380.16891479 277.52160645 0.85379475]	[439.12518311 272.47665405 0.854357 ]	[4.28923950e+02 8.95890991e+02 6.71547651e-01]	[4.44410583e+02 8.93340881e+02 7.20080316e-01]	[4.36688629e+02 8.70212952e+02 6.30672038e-01]	[4.13547791e+02 8.03494873e+02 7.10205555e-01]	[3.98265625e+02 7.93280212e+02 7.45038152e-01]	[4.18670624e+02 7.62421692e+02 6.36692405e-01]
[410.97924805 292.99383545 0.86779207]	[413.51037598 339.23110962 0.90383887]	[354.44433594 339.15631104 0.8650797 ]	[318.71713257 439.23678589 0.92016208]	[300.6803894 531.61169434 0.84528357]	[470.02310181 339.2590332 0.852795 ]	[498.17327881 441.78927612 0.89278561]	[516.1472168 536.74420166 0.83584428]	[408.38650513 523.99456787 0.7544719 ]	[367.36383057 523.93463135 0.75297385]	[400.75097656 675.21722412 0.8520636 ]	[416.08862305 762.45007324 0.79693162]	[446.91552734 526.4977417 0.73402005]	[441.80493164 688.19055176 0.88019145]	[4.39199341e+02 8.59979919e+02 7.85281956e-01]	[398.190979 277.66851807 0.9465093 ]	[421.1569519 277.56719971 0.96476161]	[380.18255615 275.11068726 0.86565417]	[439.14569092 272.45639038 0.85413533]	[4.26415405e+02 8.95857666e+02 6.80246472e-01]	[4.44353394e+02 8.93317261e+02 7.29926050e-01]	[4.36664246e+02 8.70182312e+02 6.35471582e-01]	[4.11017242e+02 8.03484924e+02 7.06771374e-01]	[3.98247955e+02 7.93254639e+02 7.48409688e-01]	[4.18704987e+02 7.64981201e+02 6.23321295e-01]
[413.50469971 290.43688965 0.85542178]	[413.50473022 336.68710327 0.90750837]	[352.01730347 336.64501953 0.86216605]	[318.7388916 436.64990234 0.89935237]	[300.70877075 526.40997314 0.87711728]	[470.04342651 336.68896484 0.86117578]	[498.14074707 439.21276855 0.8872028 ]	[513.66082764 531.55133057 0.8160376 ]	[408.39135742 523.8447876 0.76510584]	[367.39953613 523.78857422 0.75891864]	[400.81219482 667.65765381 0.87511694]	[416.10812378 762.46240234 0.80205464]	[446.91662598 523.91467285 0.74448717]	[441.83639526 685.57189941 0.89222556]	[4.39149292e+02 8.59989075e+02 7.64903128e-01]	[398.21624756 277.55126953 0.96402735]	[421.20166016 275.13537598 0.96660292]	[380.16943359 274.99661255 0.87026978]	[439.17037964 269.89996338 0.82849556]	[4.36626343e+02 8.98405090e+02 6.27772033e-01]	[4.52058228e+02 8.93326233e+02 6.78187132e-01]	[4.34041595e+02 8.70207642e+02 6.20050192e-01]	[4.13522675e+02 8.03536560e+02 7.26442993e-01]	[3.98263123e+02 7.93298279e+02 7.52412856e-01]	[4.18698608e+02 7.65037842e+02 6.25512481e-01]
[410.98629761 285.28735352 0.84123015]	[413.52307129 336.56704712 0.90905714]	[352.02206421 336.52270508 0.8556726 ]	[318.76400757 436.54705811 0.88368338]	[300.70349121 523.92150879 0.89673012]	[470.04931641 336.56799316 0.85756898]	[495.65567017 436.63964844 0.8492943 ]	[513.61425781 528.98822021 0.82217091]	[408.43640137 521.28485107 0.76401484]	[369.88278198 521.25842285 0.75267851]	[400.81176758 667.60131836 0.88248461]	[416.10848999 762.48138428 0.80776489]	[446.95672607 521.35791016 0.74252486]	[441.8338623 685.37866211 0.88737112]	[4.39230133e+02 8.52191772e+02 7.67883182e-01]	[398.18774414 275.08209229 0.96780026]	[421.16488647 274.98654175 0.96216244]	[380.14526367 274.90054321 0.86771029]	[439.15859985 267.29541016 0.84002036]	[4.34062500e+02 8.90725342e+02 6.32278919e-01]	[4.52041718e+02 8.88191162e+02 6.52130723e-01]	[4.36601257e+02 8.57372009e+02 5.90397835e-01]	[4.13545074e+02 8.01000183e+02 7.21927941e-01]	[3.98233795e+02 7.93257751e+02 7.61344016e-01]	[4.18730438e+02 7.67492371e+02 6.28185749e-01]
[410.9680481 280.25448608 0.85287213]	[413.52905273 336.45089722 0.89686555]	[351.99908447 334.0553894 0.8418175 ]	[318.78515625 434.01449585 0.87078536]	[300.69421387 521.42028809 0.91157568]	[470.04544067 334.06744385 0.8353731 ]	[495.6555481 434.08468628 0.8239274 ]	[513.59436035 526.43188477 0.83844501]	[408.42120361 518.78631592 0.7536397 ]	[369.88803101 518.77093506 0.74101108]	[400.75881958 667.47180176 0.89759779]	[416.07827759 765.02722168 0.81894904]	[446.94647217 521.26422119 0.73688847]	[441.81948853 682.86181641 0.87211502]	[4.39204041e+02 8.52191223e+02 7.64300287e-01]	[398.19378662 274.94891357 0.95468992]	[421.1461792 272.4901123 0.94166023]	[380.15203857 272.40496826 0.83678031]	[439.11697388 262.19055176 0.8346076 ]	[4.36578583e+02 8.88180420e+02 5.97018361e-01]	[4.54567657e+02 8.85597168e+02 6.26285553e-01]	[4.34098083e+02 8.57399963e+02 5.64961255e-01]	[4.13506073e+02 8.00998474e+02 7.15564370e-01]	[3.98202118e+02 7.93263733e+02 7.59191751e-01]	[4.18706268e+02 7.67633850e+02 6.26770616e-01]
[410.9854126 280.15029907 0.8690837 ]	[413.53598022 333.97003174 0.87498641]	[352.02511597 331.4519043 0.8239398 ]	[318.78573608 428.94360352 0.86771631]	[300.68344116 521.33862305 0.90933383]	[470.02639771 333.93136597 0.81862897]	[495.67694092 431.53237915 0.81738293]	[513.59881592 523.878479 0.86081886]	[408.45114136 518.69628906 0.74161744]	[369.92956543 518.68115234 0.73036969]	[400.7354126 665.08612061 0.90292895]	[416.05987549 764.99859619 0.81891406]	[446.97091675 518.77862549 0.72444254]	[441.79217529 677.78912354 0.84738147]	[4.39248962e+02 8.52223267e+02 7.99225867e-01]	[398.19412231 272.47729492 0.93380487]	[421.16876221 272.3722229 0.91718948]	[380.18441772 269.822052 0.81749642]	[439.15249634 259.62258911 0.86421591]	[4.34079315e+02 8.85630798e+02 6.40349686e-01]	[4.52039032e+02 8.83039734e+02 6.58655107e-01]	[4.36661926e+02 8.57431763e+02 6.00423217e-01]	[4.13533234e+02 8.03500366e+02 7.32241809e-01]	[3.98221191e+02 7.93298767e+02 7.65766978e-01]	[4.18678558e+02 7.67593933e+02 6.23224139e-01]
[411.02481079 277.63369751 0.88576114]	[413.54315186 328.93249512 0.85316902]	[352.01785278 326.34677124 0.81590539]	[321.14746094 423.89215088 0.88311988]	[300.72622681 521.18658447 0.88551408]	[470.04373169 331.39028931 0.80734628]	[495.65533447 426.43487549 0.81554335]	[513.62731934 521.37316895 0.85999668]	[408.43301392 513.65240479 0.72992694]	[369.93783569 513.60040283 0.7128374 ]	[400.65725708 664.89801025 0.90349132]	[416.05560303 764.9586792 0.82246435]	[446.94195557 516.19512939 0.71772802]	[441.8196106 667.65405273 0.87420839]	[4.39314484e+02 8.49717285e+02 7.95620680e-01]	[398.20016479 269.87823486 0.90968472]	[421.19113159 267.29626465 0.89852589]	[380.17611694 264.72122192 0.80701393]	[439.19241333 257.08346558 0.88080645]	[4.36625061e+02 8.77893127e+02 6.45418763e-01]	[4.54591492e+02 8.75364136e+02 6.67447627e-01]	[4.39095062e+02 8.57389648e+02 5.91157794e-01]	[4.13536835e+02 8.03464294e+02 7.29249120e-01]	[3.98213715e+02 7.93291016e+02 7.73143470e-01]	[4.18674927e+02 7.67565796e+02 6.54368758e-01]
[410.97894287 275.03616333 0.88418007]	[413.52853394 323.73800659 0.86832255]	[352.01693726 321.26858521 0.83375418]	[318.76730347 421.34310913 0.91133749]	[300.73486328 518.69317627 0.86361289]	[472.51483154 323.77639771 0.82186037]	[495.65176392 423.86657715 0.8373996 ]	[513.61584473 521.24346924 0.85691774]	[408.44973755 508.50479126 0.72902268]	[367.41055298 506.00198364 0.71478307]	[400.63302612 662.43939209 0.89238995]	[416.03536987 764.93963623 0.81546724]	[446.97354126 511.06286621 0.71234238]	[441.85723877 667.48547363 0.88537741]	[4.39324463e+02 8.42035461e+02 7.86286473e-01]	[398.18164062 262.17657471 0.9007259 ]	[418.80496216 259.62838745 0.92833817]	[380.15475464 259.62155151 0.84376103]	[439.10491943 254.55554199 0.87097877]	[4.36636444e+02 8.72748474e+02 6.98983669e-01]	[4.54564575e+02 8.70320984e+02 6.94541752e-01]	[4.39079102e+02 8.49780212e+02 6.12938404e-01]	[4.13522675e+02 8.00963684e+02 7.38934994e-01]	[3.98198273e+02 7.93253784e+02 7.84676075e-01]	[4.18649017e+02 7.67565552e+02 6.67393804e-01]
[410.97875977 275.03625488 0.88422215]	[413.52932739 323.73825073 0.86826372]	[352.01599121 321.26843262 0.83361793]	[318.76785278 421.34344482 0.91143399]	[300.73849487 518.68218994 0.86084861]	[472.51602173 323.77728271 0.82171273]	[495.65463257 423.86941528 0.83750272]	[513.6194458 521.24505615 0.85749543]	[408.45013428 508.50463867 0.72898996]	[367.41113281 506.00201416 0.71471429]	[400.63256836 662.43768311 0.89224863]	[416.04354858 764.95245361 0.8187983 ]	[446.97381592 511.06314087 0.71224803]	[441.85922241 667.48236084 0.88544607]	[4.39325134e+02 8.42012451e+02 7.85010934e-01]	[398.18228149 262.17675781 0.90085346]	[418.80499268 259.62890625 0.92840523]	[380.15765381 259.62301636 0.84275401]	[439.10580444 254.55645752 0.87159979]	[4.36627563e+02 8.72726746e+02 7.01222181e-01]	[4.54558380e+02 8.70299255e+02 6.94862604e-01]	[4.39082703e+02 8.49754578e+02 6.09869719e-01]	[4.11033936e+02 8.00939941e+02 7.34029472e-01]	[3.98185577e+02 7.93246033e+02 7.83506393e-01]	[4.18660797e+02 7.67586426e+02 6.65501952e-01]
[410.99377441 274.9105835 0.87382662]	[411.03353882 321.14685059 0.88777947]	[351.98178101 318.73825073 0.84806675]	[318.75411987 421.16763306 0.91886055]	[300.71273804 516.12023926 0.84403938]	[470.01211548 321.17114258 0.84773278]	[495.64501953 421.26895142 0.87765068]	[516.10998535 518.68475342 0.83600712]	[410.94528198 505.95578003 0.73459762]	[369.92565918 505.92562866 0.72746557]	[400.62762451 662.37219238 0.88929975]	[416.02761841 759.93621826 0.80742663]	[449.45819092 508.47024536 0.71585405]	[441.87927246 664.94433594 0.88670003]	[4.41662476e+02 8.36921204e+02 8.03689957e-01]	[398.19570923 259.60852051 0.92421705]	[421.15185547 257.12194824 0.95478809]	[380.19116211 257.08319092 0.86226022]	[439.10629272 254.37117004 0.84967196]	[4.36675873e+02 8.70284729e+02 6.99118316e-01]	[4.54598694e+02 8.70190491e+02 6.83454990e-01]	[4.39083557e+02 8.49636780e+02 6.21730030e-01]	[4.13537964e+02 7.98422119e+02 7.66132176e-01]	[398.21234131 790.82897949 0.81444669]	[4.18662109e+02 7.65087769e+02 6.71841979e-01]
[410.99609375 272.39898682 0.86191946]	[413.48739624 318.54299927 0.9070043 ]	[351.99087524 318.53414917 0.86250991]	[318.73721313 418.59725952 0.90891492]	[300.70181274 508.47988892 0.84944302]	[470.01016235 318.5352478 0.86457992]	[495.62780762 418.54611206 0.85940731]	[513.63647461 511.02804565 0.81527561]	[410.94900513 503.28771973 0.76016021]	[369.96960449 503.29949951 0.75865829]	[400.61593628 657.24121094 0.86329937]	[413.60144043 759.9263916 0.80114323]	[449.44186401 503.34179688 0.73856544]	[441.90386963 662.37390137 0.86728323]	[4.41715759e+02 8.34312378e+02 8.26450586e-01]	[398.18637085 257.08700562 0.95688039]	[421.1645813 256.97668457 0.9639523 ]	[380.14642334 254.52302551 0.87170845]	[439.15066528 251.86486816 0.84479803]	[4.39167297e+02 8.70099365e+02 7.11454213e-01]	[4.57120911e+02 8.67602356e+02 6.83808804e-01]	[4.39155457e+02 8.44595581e+02 6.62359953e-01]	[4.13584015e+02 7.98394287e+02 7.85648167e-01]	[398.24484253 790.81854248 0.82166302]	[4.18678040e+02 7.67508362e+02 6.70601606e-01]
[410.95343018 264.70828247 0.84180492]	[411.03167725 316.0255127 0.90325254]	[351.96875 316.01776123 0.85474169]	[318.75720215 413.55682373 0.8772552 ]	[300.67370605 503.45129395 0.88640428]	[470.04473877 316.00875854 0.8543824 ]	[495.64678955 413.57199097 0.82473314]	[513.60870361 505.96075439 0.83267075]	[411.01895142 500.76345825 0.76313776]	[372.4604187 500.787323 0.76056409]	[400.68313599 652.22338867 0.86645621]	[416.072052 764.94317627 0.8222965 ]	[449.52474976 500.82305908 0.73789328]	[444.30749512 659.84179688 0.83597636]	[441.74368286 831.67321777 0.85804325]	[398.17306519 254.5115509 0.96771574]	[421.14187622 254.40686035 0.95493817]	[380.10931396 251.97576904 0.85304046]	[439.11431885 244.22724915 0.82581419]	[4.39147522e+02 8.65052734e+02 7.35524952e-01]	[4.57166077e+02 8.59973572e+02 7.09905446e-01]	[4.39219421e+02 8.36851807e+02 7.06400990e-01]	[4.13577637e+02 7.98421814e+02 7.74700165e-01]	[398.230896 790.82006836 0.81602806]	[4.18697205e+02 7.67618835e+02 6.84010386e-01]
[410.97698975 259.63812256 0.86737037]	[413.49359131 313.49163818 0.87518334]	[351.97940063 313.43435669 0.83178133]	[318.78326416 408.44021606 0.86746484]	[300.66372681 500.84860229 0.90849137]	[470.02148438 313.43588257 0.82274204]	[495.66934204 410.9664917 0.81416023]	[513.59069824 503.35870361 0.8578096 ]	[411.01504517 498.23953247 0.74852484]	[372.51431274 500.66854858 0.74901032]	[400.6696167 649.61035156 0.88489604]	[416.06658936 762.41040039 0.81427693]	[449.49493408 500.68502808 0.72610837]	[444.31829834 652.14990234 0.83135283]	[441.73690796 829.27868652 0.86537242]	[398.18395996 254.34082031 0.93960154]	[421.15426636 251.86430359 0.92121267]	[380.15792847 249.33032227 0.81399584]	[439.12948608 239.11801147 0.85266173]	[4.39118011e+02 8.57425903e+02 7.09975064e-01]	[4.57125244e+02 8.54889404e+02 7.02758670e-01]	[4.39206268e+02 8.36888428e+02 7.06587017e-01]	[4.16085632e+02 7.98368286e+02 7.89567232e-01]	[400.66412354 790.80401611 0.83360821]	[4.18682434e+02 7.67552979e+02 6.71126842e-01]
[411.01480103 257.03295898 0.88884979]	[413.49197388 308.34829712 0.84441531]	[351.98544312 305.80303955 0.81324923]	[318.77749634 403.33123779 0.89148098]	[300.68600464 500.64428711 0.87822855]	[470.02011108 308.3805542 0.80838227]	[495.65182495 405.8576355 0.82263494]	[513.61279297 500.86679077 0.8617698 ]	[411.03671265 493.09893799 0.7279616 ]	[372.54898071 493.10830688 0.72265637]	[400.67498779 647.05950928 0.91058111]	[416.03677368 757.32818604 0.81849331]	[449.49093628 493.12799072 0.70826411]	[444.30938721 647.06878662 0.87104946]	[4.41793274e+02 8.26569092e+02 8.16857636e-01]	[398.19488525 246.83946228 0.90192091]	[421.15667725 244.20610046 0.89811087]	[380.14834595 241.6962738 0.8274774 ]	[439.13757324 236.47434998 0.87344909]	[4.39258820e+02 8.52329651e+02 7.56193221e-01]	[4.59668640e+02 8.52244995e+02 7.38162458e-01]	[4.39180603e+02 8.31731567e+02 6.93528533e-01]	[416.08926392 795.87463379 0.81056488]	[400.65368652 790.75415039 0.84172803]	[4.18697968e+02 7.65068726e+02 7.09906995e-01]
[408.4758606 254.4606781 0.87617803]	[411.03265381 300.72634888 0.87479669]	[351.98068237 300.68408203 0.83767658]	[318.74398804 400.70046997 0.9216609 ]	[300.6882019 495.63513184 0.84882385]	[470.0302124 300.74118042 0.83628857]	[495.63186646 400.84561157 0.86084121]	[516.1348877 498.26907349 0.8533141 ]	[413.53607178 487.94067383 0.73226351]	[374.99154663 487.962677 0.72927809]	[400.68386841 644.51959229 0.9128229 ]	[416.05386353 757.3807373 0.81924909]	[452.01574707 487.9743042 0.70962095]	[444.33178711 644.44543457 0.87181485]	[4.41810181e+02 8.16323486e+02 7.94493496e-01]	[398.15597534 239.17590332 0.90442139]	[418.7822876 236.67938232 0.93776321]	[380.14318848 236.64219666 0.85123241]	[439.06323242 233.90884399 0.85531044]	[4.41813782e+02 8.49708313e+02 7.71293461e-01]	[4.59742889e+02 8.49567810e+02 7.58088887e-01]	[4.39135712e+02 8.26606018e+02 6.71936452e-01]	[4.13566315e+02 7.98435608e+02 7.87658632e-01]	[398.21469116 790.81243896 0.8170675 ]	[4.18724121e+02 7.67514709e+02 7.13524103e-01]
[410.98223877 246.77772522 0.84193778]	[411.00985718 295.61077881 0.90395987]	[351.96157837 295.5821228 0.8586998 ]	[318.73773193 395.55187988 0.89311266]	[300.6300354 485.35217285 0.87862128]	[469.99304199 295.59112549 0.86537445]	[495.59802246 395.62612915 0.84924591]	[513.60021973 485.48223877 0.82684559]	[413.56951904 480.30969238 0.76830566]	[374.99130249 482.76449585 0.76643944]	[400.69125366 641.79650879 0.87647814]	[416.105896 754.8180542 0.83370501]	[454.55618286 480.32699585 0.7429471 ]	[444.39987183 639.28253174 0.82137322]	[4.41910004e+02 8.06052185e+02 8.02346289e-01]	[398.18170166 236.40582275 0.97042364]	[421.15527344 233.97969055 0.96685731]	[380.1317749 233.89997864 0.86882102]	[439.13421631 228.76855469 0.83742213]	[4.39273895e+02 8.36934937e+02 7.71224201e-01]	[4.59674652e+02 8.34359375e+02 7.74967134e-01]	[4.39295074e+02 8.11121399e+02 7.50091136e-01]	[4.13511169e+02 7.98354492e+02 7.89545000e-01]	[398.16107178 790.70477295 0.827775 ]	[4.18763153e+02 7.65058167e+02 7.01132357e-01]
[410.98266602 239.1856842 0.85676807]	[411.00134277 295.42831421 0.89116454]	[351.93777466 295.4312439 0.84260631]	[318.73703003 392.99914551 0.87570542]	[298.2406311 482.74301147 0.90953678]	[470.0022583 295.39212036 0.83929884]	[495.58889771 393.02008057 0.81372929]	[511.09844971 482.88500977 0.85086876]	[413.58328247 477.72698975 0.7571407 ]	[375.05426025 480.18502808 0.76456809]	[400.72946167 636.77032471 0.86273915]	[416.05114746 752.29772949 0.83207613]	[452.06195068 480.15188599 0.72983325]	[444.38925171 631.63592529 0.8264057 ]	[4.44313812e+02 7.98357788e+02 7.68339336e-01]	[398.1802063 233.88613892 0.95819926]	[421.14794922 231.39215088 0.9330008 ]	[380.10400391 228.87939453 0.83565545]	[439.1055603 218.5834198 0.84412926]	[4.41737335e+02 8.31724365e+02 8.17799926e-01]	[4.59720825e+02 8.31634583e+02 7.99939573e-01]	[4.39243988e+02 8.08568481e+02 7.10165560e-01]	[413.57650757 798.34533691 0.81033504]	[398.15957642 790.68817139 0.84491152]	[4.18730072e+02 7.65009155e+02 6.82320774e-01]
[410.97879028 236.64042664 0.87771165]	[413.48907471 292.86297607 0.85745418]	[351.9826355 290.3951416 0.82057542]	[318.73742676 385.35317993 0.88306606]	[298.22415161 480.27456665 0.90959787]	[470.01077271 290.36700439 0.81040418]	[495.58685303 387.87405396 0.80697811]	[513.56842041 482.71914673 0.86292762]	[416.05239868 475.1552124 0.74575573]	[375.07754517 477.65386963 0.74694455]	[400.6862793 631.69140625 0.86106116]	[416.01742554 752.30957031 0.82826239]	[454.60568237 475.1472168 0.7226699 ]	[444.44277954 629.11712646 0.82828194]	[4.44332825e+02 7.95805054e+02 7.82020390e-01]	[398.16915894 231.31515503 0.92030662]	[421.15615845 228.77249146 0.89776337]	[380.09454346 223.69715881 0.82220238]	[439.12014771 216.06729126 0.86837041]	[4.41857788e+02 8.29178101e+02 7.99451172e-01]	[4.62220184e+02 8.29117676e+02 7.83167005e-01]	[4.39218170e+02 8.08547485e+02 7.17965484e-01]	[416.03292847 798.40753174 0.81788349]	[398.17202759 790.72735596 0.83977449]	[4.18652435e+02 7.65023804e+02 6.79546237e-01]
[411.01318359 234.04255676 0.88490605]	[413.49456787 282.76391602 0.85246217]	[351.99737549 282.70779419 0.82426375]	[318.73452759 380.26705933 0.91428429]	[298.2170105 477.69036865 0.88017684]	[470.04110718 285.25799561 0.81163162]	[493.11190796 382.80108643 0.83030421]	[511.10192871 480.27511597 0.86434942]	[416.06411743 472.55734253 0.7393052 ]	[375.10797119 475.08773804 0.73427713]	[400.63717651 629.08001709 0.88377845]	[413.58538818 754.81536865 0.82120991]	[454.61010742 472.54696655 0.71826005]	[446.94888306 626.44750977 0.85132647]	[4.44356171e+02 7.90662476e+02 7.88640082e-01]	[398.17147827 223.6567688 0.89378113]	[421.14447021 218.60975647 0.92246264]	[377.75402832 218.59924316 0.85344982]	[439.09680176 213.47354126 0.86366165]	[4.41766937e+02 8.24056580e+02 7.63953686e-01]	[4.59794128e+02 8.23986023e+02 7.55183458e-01]	[4.39232117e+02 7.98442200e+02 6.90194964e-01]	[413.57696533 800.95172119 0.8278749 ]	[398.10101318 790.79669189 0.84602821]	[4.18608826e+02 7.67520874e+02 6.82656050e-01]
[411.00064087 233.89956665 0.87831831]	[410.99038696 280.14147949 0.88073093]	[351.96295166 280.11737061 0.83758134]	[318.69293213 380.14193726 0.92545325]	[298.23101807 472.5836792 0.85164279]	[469.97930908 280.14807129 0.84503311]	[493.10733032 380.26083374 0.86226553]	[513.60327148 477.68045044 0.84288234]	[416.05194092 464.88943481 0.74442977]	[375.09014893 467.39575195 0.73110908]	[400.61483765 626.60827637 0.89074463]	[413.60241699 757.34649658 0.81400925]	[454.61260986 464.85357666 0.7314415 ]	[446.91229248 623.97735596 0.84942919]	[444.34341431 788.19329834 0.79839289]	[398.18234253 218.60797119 0.91522908]	[421.14682007 216.09663391 0.94800496]	[380.13742065 216.06117249 0.87011725]	[439.06610107 210.91392517 0.83012152]	[4.41758972e+02 8.18886108e+02 7.36870527e-01]	[4.59809387e+02 8.16352478e+02 7.54892290e-01]	[4.39232483e+02 7.95870056e+02 7.11009026e-01]	[413.55661011 800.93701172 0.81763101]	[398.08178711 790.80334473 0.83898634]	[4.18602081e+02 7.67629211e+02 6.77121341e-01]
[411.01644897 231.42147827 0.8695094 ]	[411.00482178 277.57611084 0.90348452]	[351.96624756 277.55551147 0.86021072]	[318.68139648 377.58416748 0.91564822]	[298.22479248 467.47116089 0.85403699]	[469.97598267 277.56976318 0.8622936 ]	[490.56512451 377.61813354 0.87289202]	[513.56152344 472.54772949 0.81423616]	[416.05773926 462.29769897 0.75834131]	[375.11212158 462.36038208 0.75487477]	[398.26208496 626.52416992 0.90021729]	[416.03491211 759.88720703 0.82352585]	[454.60058594 462.29272461 0.74258268]	[446.9526062 623.8081665 0.83622646]	[444.33856201 788.13787842 0.80718756]	[398.1869812 216.10119629 0.94722807]	[421.17810059 215.96824646 0.96116179]	[380.11791992 213.52484131 0.88323927]	[439.11904907 210.78538513 0.82050967]	[4.41747772e+02 8.13889709e+02 7.64754176e-01]	[4.59822540e+02 8.13829163e+02 7.81942725e-01]	[4.39228607e+02 7.95802612e+02 7.34944999e-01]	[413.56640625 800.90252686 0.82829541]	[398.09954834 790.79736328 0.86135864]	[4.18605133e+02 7.67693542e+02 7.02673674e-01]
[411.01022339 231.42687988 0.86980903]	[411.00750732 277.5763855 0.90367037]	[351.96633911 277.55499268 0.8603121 ]	[318.68048096 377.58303833 0.91572404]	[298.22610474 467.46990967 0.85401464]	[469.98031616 277.57012939 0.86180604]	[490.56280518 377.61962891 0.87296009]	[513.56616211 472.56573486 0.81568056]	[416.05529785 462.29656982 0.75825429]	[375.10910034 462.35870361 0.75466543]	[398.25704956 626.52154541 0.90081602]	[416.02557373 757.37286377 0.82505292]	[454.59851074 462.29244995 0.7426495 ]	[446.953125 623.81378174 0.83701003]	[444.33694458 788.13568115 0.80684912]	[398.18728638 216.10688782 0.94572842]	[421.17483521 215.97618103 0.96147496]	[380.11947632 213.51531982 0.88388592]	[439.11856079 210.78355408 0.8220892 ]	[4.41765656e+02 8.16309753e+02 7.66294420e-01]	[4.59832306e+02 8.13829346e+02 7.82835484e-01]	[4.39222168e+02 7.95795959e+02 7.34851956e-01]	[413.56707764 800.90142822 0.83229369]	[398.10073853 790.79309082 0.864371 ]	[4.18612488e+02 7.67640564e+02 7.05539763e-01]
[413.52542114 228.80401611 0.85048145]	[411.02481079 275.09680176 0.90478092]	[351.95962524 275.0586853 0.8589896 ]	[318.6993103 375.02661133 0.89224178]	[298.212677 462.39654541 0.89328969]	[470.03244019 275.08496094 0.86224157]	[493.03634644 377.53189087 0.86561018]	[511.04293823 467.43490601 0.82310885]	[416.04312134 459.74206543 0.75794083]	[375.1022644 459.81039429 0.76085955]	[398.24209595 623.96630859 0.908306 ]	[416.02380371 757.34350586 0.8207773 ]	[454.58129883 459.74230957 0.73657179]	[449.4354248 618.79840088 0.82509756]	[444.33370972 777.87738037 0.79461426]	[398.21603394 215.96269226 0.96759933]	[421.20291138 213.49708557 0.96151096]	[380.14730835 213.3921051 0.87804484]	[439.14584351 203.21290588 0.81896096]	[4.41769806e+02 8.11225342e+02 7.69690454e-01]	[4.59819275e+02 8.11138855e+02 7.84578562e-01]	[4.39305237e+02 7.88238586e+02 7.58393884e-01]	[413.59735107 798.39324951 0.82511503]	[398.12225342 790.79559326 0.85101122]	[4.18634644e+02 7.67638794e+02 7.17483282e-01]
[411.00473022 221.20889282 0.84340215]	[413.4822998 274.95339966 0.90118456]	[351.97750854 274.93652344 0.85206944]	[318.70678711 372.49337769 0.88024819]	[298.2192688 462.25863647 0.9116779 ]	[470.04537964 274.92947388 0.84801525]	[490.55838013 374.99710083 0.82909632]	[511.03158569 464.90460205 0.83238244]	[416.02963257 459.63485718 0.74871528]	[375.11410522 459.71295166 0.76264012]	[398.19024658 621.41174316 0.88453692]	[416.01519775 757.33453369 0.81564045]	[454.5435791 457.21368408 0.72238696]	[449.47134399 616.20654297 0.80464637]	[444.38232422 775.29003906 0.80203617]	[398.18945312 213.46777344 0.97147387]	[421.16470337 213.34669495 0.9517231 ]	[380.10961914 210.88276672 0.86009133]	[439.09988403 200.61828613 0.82113272]	[4.41765717e+02 8.11151855e+02 7.91055083e-01]	[4.59797180e+02 8.08725464e+02 7.97144890e-01]	[4.41719482e+02 7.88154602e+02 7.68180192e-01]	[413.57693481 798.35998535 0.82833117]	[398.09814453 790.77825928 0.84999806]	[4.18654999e+02 7.67650085e+02 7.22635150e-01]
[413.48471069 218.66668701 0.85678619]	[411.02502441 272.48580933 0.87973028]	[351.97094727 272.43304443 0.83907592]	[318.6958313 369.9178772 0.87331915]	[298.18606567 462.20126343 0.9149133 ]	[470.0168457 272.45294189 0.8302784 ]	[493.07110596 372.44488525 0.80488658]	[511.03649902 462.42565918 0.84212196]	[416.05142212 457.13021851 0.73780107]	[377.50161743 457.20831299 0.75178254]	[398.10641479 621.36169434 0.87879002]	[413.58825684 757.33843994 0.81009173]	[454.5484314 457.11239624 0.71203089]	[449.44708252 608.58123779 0.81530714]	[444.3704834 775.29376221 0.79684448]	[398.19848633 213.36325073 0.95518845]	[421.18002319 210.86314392 0.93301916]	[380.11849976 208.33491516 0.8347705 ]	[439.14376831 198.04438782 0.84021783]	[4.41735016e+02 8.08767273e+02 7.79050469e-01]	[4.59756012e+02 8.08685120e+02 7.91630864e-01]	[4.41705017e+02 7.88163391e+02 7.55346179e-01]	[413.57302856 798.37115479 0.81899858]	[398.09396362 790.79144287 0.83504069]	[4.18627228e+02 7.67669373e+02 7.20850646e-01]
[411.02810669 218.6136322 0.86437422]	[411.02597046 272.43722534 0.87233794]	[351.94799805 272.36782837 0.82804459]	[318.70349121 364.87332153 0.87870902]	[298.15942383 459.84591675 0.92152202]	[470.02212524 272.39855957 0.82292718]	[493.10968018 369.96609497 0.80109859]	[511.01361084 462.32702637 0.85411513]	[416.08755493 457.14984131 0.74594671]	[377.5227356 459.65057373 0.75920206]	[398.07791138 621.2857666 0.8699947 ]	[413.546875 757.38171387 0.80177122]	[454.59866333 457.11520386 0.72038376]	[452.01312256 608.49468994 0.81996435]	[444.40704346 775.30096436 0.79760712]	[398.20422363 213.30805969 0.94417715]	[421.1864624 210.81658936 0.9220525 ]	[380.15490723 205.74780273 0.82398486]	[439.13809204 195.63137817 0.85268682]	[4.41804077e+02 8.11111755e+02 7.82082915e-01]	[4.59820831e+02 8.08696289e+02 7.93975353e-01]	[4.41712433e+02 7.88155762e+02 7.82480359e-01]	[413.5871582 798.36065674 0.81465858]	[398.08816528 790.80554199 0.82932782]	[4.18606201e+02 7.70088562e+02 7.10295260e-01]
[411.01318359 218.59846497 0.86562651]	[411.02786255 272.37313843 0.86296117]	[351.97149658 269.85073853 0.82083786]	[318.68847656 364.77075195 0.89104581]	[298.13870239 459.7817688 0.92840552]	[470.00158691 269.92196655 0.81608599]	[493.07546997 369.95230103 0.80560035]	[508.53033447 462.24108887 0.86523795]	[416.1289978 454.60192871 0.7349143 ]	[377.56295776 457.1499939 0.7536068 ]	[398.04495239 621.31005859 0.87130255]	[413.58444214 759.8972168 0.80646229]	[457.07025146 452.06375122 0.71084583]	[454.57806396 606.04016113 0.83819008]	[446.86709595 772.82958984 0.79299778]	[398.19265747 210.91513062 0.93480921]	[421.1892395 210.78675842 0.91608042]	[380.15402222 203.1940918 0.81300765]	[439.15386963 195.58547974 0.86282843]	[4.41817230e+02 8.08696106e+02 7.89764524e-01]	[4.62224518e+02 8.08631775e+02 7.95827389e-01]	[4.41756744e+02 7.88118774e+02 7.73771584e-01]	[416.06332397 798.36425781 0.82239568]	[398.13265991 790.82324219 0.83305728]	[4.18647827e+02 7.70102234e+02 7.38594174e-01]
[413.49642944 218.5521698 0.87133145]	[411.01074219 269.84286499 0.84837818]	[351.96432495 267.2769165 0.81287181]	[318.6741333 362.25512695 0.89905435]	[298.07998657 459.68157959 0.92112333]	[470.00979614 269.84265137 0.81041646]	[493.04364014 369.90087891 0.80567211]	[508.51620483 462.21243286 0.86516052]	[416.14437866 449.51364136 0.72928101]	[377.58874512 454.56552124 0.74399471]	[395.56793213 618.80847168 0.84301025]	[413.54382324 757.34765625 0.78415996]	[457.07293701 446.96005249 0.71125513]	[457.11099243 606.01245117 0.86861539]	[452.05474854 770.27490234 0.79045063]	[398.20706177 210.85443115 0.92990482]	[421.2197876 208.31645203 0.90566874]	[380.13885498 200.66098022 0.82968277]	[439.16680908 195.53572083 0.86894834]	[4.44308044e+02 8.08635986e+02 7.77399182e-01]	[4.62356720e+02 8.08514709e+02 7.78642535e-01]	[4.44334442e+02 7.85498962e+02 6.91310346e-01]	[413.57608032 795.87451172 0.80142277]	[398.07351685 790.79730225 0.81677151]	[4.18674164e+02 7.67690308e+02 7.28105068e-01]
[413.49557495 218.54969788 0.8716265 ]	[411.01580811 269.84024048 0.84892547]	[351.97442627 264.80599976 0.81435549]	[318.67749023 362.24688721 0.8993904 ]	[298.07382202 459.68252563 0.92086971]	[470.01464844 269.84790039 0.81004685]	[493.03549194 369.90460205 0.80497843]	[508.5234375 462.21136475 0.86446303]	[416.13201904 449.50314331 0.72760797]	[377.58206177 454.55825806 0.74154598]	[395.5670166 618.80773926 0.84361285]	[413.54867554 757.37219238 0.78395176]	[454.6383667 446.94338989 0.71101809]	[457.11068726 606.01190186 0.8688426 ]	[452.04867554 770.26794434 0.79155117]	[398.20681763 210.85313416 0.92979503]	[421.22052002 208.31611633 0.90561509]	[380.13619995 200.66244507 0.82917076]	[439.16729736 195.53646851 0.86807466]	[4.44298950e+02 8.08623474e+02 7.76299119e-01]	[4.62343781e+02 8.06133850e+02 7.76976526e-01]	[4.44330200e+02 7.85487732e+02 6.93491161e-01]	[413.57995605 795.87982178 0.79835641]	[398.07962036 790.8046875 0.81377512]	[4.18678833e+02 7.67706116e+02 7.30489254e-01]
[413.49554443 216.15779114 0.87323475]	[411.00708008 267.31732178 0.84444869]	[351.97128296 264.7442627 0.81596351]	[318.67803955 359.79110718 0.90957433]	[298.07849121 459.6171875 0.90753472]	[469.99493408 267.34829712 0.81062299]	[490.53222656 367.400177 0.80549568]	[508.48223877 462.1946106 0.87116843]	[416.12789917 449.45819092 0.72904736]	[377.57562256 452.0473938 0.73987544]	[395.51177979 616.24822998 0.82811981]	[413.58154297 757.34503174 0.79040772]	[454.63534546 446.88467407 0.71519911]	[457.21517944 605.9552002 0.89115024]	[454.63699341 770.22857666 0.80412269]	[398.20513916 210.81486511 0.92356038]	[421.22271729 208.2762146 0.90157205]	[380.13058472 200.63720703 0.82756853]	[439.18768311 195.50802612 0.86801887]	[4.44364716e+02 8.08679016e+02 7.74527967e-01]	[4.64825531e+02 8.08554077e+02 7.62659490e-01]	[4.44441284e+02 7.80460693e+02 6.71261370e-01]	[416.02832031 798.39074707 0.79965723]	[398.0824585 790.82159424 0.82157147]	[4.18726501e+02 7.67662964e+02 7.42365956e-01]
[413.48822021 216.15162659 0.87234324]	[411.01235962 264.7828064 0.84640741]	[351.99057007 262.2244873 0.82296348]	[318.6673584 359.75613403 0.91439909]	[298.07797241 457.171875 0.89776433]	[469.98306274 267.29858398 0.81192166]	[490.52056885 367.40771484 0.80833429]	[508.45632935 462.20739746 0.87759268]	[416.1333313 446.94967651 0.73365021]	[377.5947876 452.00741577 0.74507964]	[393.03887939 613.62860107 0.81840152]	[413.59841919 759.92266846 0.79241824]	[454.6317749 444.40097046 0.72102487]	[459.60443115 603.50054932 0.90619397]	[457.19891357 770.14221191 0.82380819]	[398.20449829 210.80371094 0.92097723]	[421.21636963 208.26716614 0.90193063]	[380.14550781 200.5983429 0.82627803]	[439.18002319 195.49143982 0.87258333]	[4.49451233e+02 8.08617798e+02 7.36459374e-01]	[4.67481689e+02 8.06047852e+02 7.17850566e-01]	[4.49446808e+02 7.77888611e+02 6.43908143e-01]	[4.16085846e+02 7.98405334e+02 7.77969837e-01]	[398.11105347 790.84295654 0.80520821]	[4.18734985e+02 7.67716858e+02 7.57856905e-01]
[411.0199585 216.14294434 0.87094617]	[411.0184021 264.7250061 0.8480168]	[351.9855957 262.16113281 0.82716024]	[318.6651001 359.69839478 0.9157393 ]	[298.07348633 457.13619995 0.89007545]	[469.9949646 267.27627563 0.80994594]	[490.48358154 367.3777771 0.81179672]	[506.02105713 459.85336304 0.8826282 ]	[416.15649414 446.90219116 0.74037433]	[377.5894165 449.50115967 0.74771935]	[393.03396606 611.15496826 0.82113743]	[416.050354 762.46630859 0.80252814]	[457.10083008 444.34805298 0.73363864]	[459.68539429 603.42889404 0.90822375]	[459.76931763 770.17626953 0.85121113]	[398.19448853 210.77915955 0.9127723 ]	[421.20669556 208.25361633 0.90038663]	[380.1343689 198.13233948 0.82245612]	[439.16152954 195.44639587 0.86191869]	[4.59780212e+02 8.08692566e+02 7.26156354e-01]	[4.80166779e+02 8.06031799e+02 7.21295714e-01]	[4.49510162e+02 7.83019714e+02 6.68999314e-01]	[4.16124451e+02 7.98370483e+02 7.73202240e-01]	[398.12857056 790.84179688 0.81015205]	[418.75134277 770.14831543 0.77025712]
[411.01702881 216.14146423 0.87118602]	[411.02792358 264.72518921 0.84812522]	[351.98382568 262.16217041 0.82690871]	[318.66390991 359.70071411 0.91647041]	[298.07266235 457.1348877 0.8910408 ]	[470.01040649 267.27474976 0.80901152]	[490.48239136 367.36682129 0.81267542]	[506.01849365 459.84768677 0.88359642]	[416.17306519 446.8999939 0.74108827]	[377.61099243 449.49142456 0.74989164]	[393.03616333 611.12902832 0.82211119]	[416.05355835 762.46514893 0.80431938]	[457.1088562 444.34973145 0.73410571]	[459.6847229 603.41937256 0.90831053]	[459.769104 770.16864014 0.85161698]	[398.19265747 210.77865601 0.91244859]	[421.20452881 208.25094604 0.90001673]	[380.13494873 198.12994385 0.81946725]	[439.16381836 195.4471283 0.86466372]	[4.59785065e+02 8.08695190e+02 7.24585295e-01]	[4.80171265e+02 8.06030151e+02 7.18943000e-01]	[4.49509613e+02 7.83008484e+02 6.70395017e-01]	[4.16126892e+02 7.98375183e+02 7.73885131e-01]	[398.13244629 790.84429932 0.81051809]	[418.75473022 770.14349365 0.77286857]
[410.99624634 218.52229309 0.86594778]	[411.0239563 264.71154785 0.84852004]	[351.97964478 259.72592163 0.82898515]	[318.67565918 359.66738892 0.9192239 ]	[298.07843018 457.08096313 0.87968528]	[470.01528931 267.27371216 0.80831587]	[487.97546387 362.32394409 0.83233976]	[506.01727295 459.83297729 0.88372064]	[418.53747559 444.39727783 0.74417651]	[377.61209106 449.44528198 0.74632311]	[393.02600098 613.70770264 0.81759667]	[416.03198242 764.94519043 0.80656964]	[457.16384888 441.87063599 0.74527174]	[459.80117798 605.89227295 0.92007643]	[462.3008728 767.67230225 0.85001916]	[398.18630981 210.78826904 0.91257161]	[421.20010376 208.2716217 0.9012152 ]	[380.14663696 198.13075256 0.80347407]	[439.17828369 195.45774841 0.86850905]	[4.59776093e+02 8.08681946e+02 8.05176556e-01]	[4.80232788e+02 8.06038940e+02 7.56287694e-01]	[4.57157806e+02 7.75367126e+02 6.85697794e-01]	[4.16104645e+02 7.95888672e+02 7.88707256e-01]	[398.11782837 790.83837891 0.81556267]	[421.15567017 770.19067383 0.79794031]
[410.99606323 216.15794373 0.86592489]	[411.02493286 264.71160889 0.84850669]	[351.98010254 259.72335815 0.82939297]	[318.67514038 359.66650391 0.91940027]	[298.07778931 457.08270264 0.88020909]	[470.01574707 267.2772522 0.80826581]	[487.97723389 362.32727051 0.83121783]	[506.01904297 459.82910156 0.8840692 ]	[418.53735352 444.40664673 0.7436626 ]	[377.61117554 449.45574951 0.74617255]	[393.03057861 613.70568848 0.81767917]	[416.04348755 764.96472168 0.81345296]	[457.16415405 441.88040161 0.74392515]	[459.80072021 605.91619873 0.91995162]	[462.30014038 767.67956543 0.84753084]	[398.18798828 210.7855835 0.91217339]	[421.2008667 208.27194214 0.90170324]	[380.14935303 198.12528992 0.80209327]	[439.17974854 195.45715332 0.86890829]	[4.59793884e+02 8.08696838e+02 8.00094187e-01]	[4.80254364e+02 8.06045837e+02 7.55951226e-01]	[4.57149323e+02 7.77840271e+02 6.84492052e-01]	[4.16088348e+02 7.95895874e+02 7.84092724e-01]	[398.10696411 790.84014893 0.8121168 ]	[421.17178345 770.20715332 0.80168134]
[truncated: 269 more rows]
