# Supplementary material for: Evaluation of functional tests performance using a camera-based and machine learning approach
Source: PLoS One. 2023 Nov 3;18(11):e0288279. doi: 10.1371/journal.pone.0288279 (PMC10624324; doi:10.1371/journal.pone.0288279)
Supplement: S1 Data — This dataset includes all the extracted keypoints of movements and the associated features and statistics, which were used for the analyses presented in the main manuscript. (ZIP) [file pone.0288279.s001.zip › PLOS_data_28032023/original_movement_data/CSV/000022_PNJN_P_crop.csv]

[521.31982422 216.00540161 0.92368883]	[523.79589844 269.84475708 0.89120692]	[446.92050171 267.36114502 0.777336 ]	[418.73300171 380.28738403 0.87688774]	[408.47366333 482.78991699 0.86958516]	[600.80480957 269.91448975 0.78622055]	[626.38897705 380.12524414 0.89343596]	[634.17163086 482.74926758 0.85583091]	[523.78979492 503.41427612 0.69678152]	[477.7177124 503.39489746 0.65761405]	[462.40203857 685.53039551 0.81515205]	[459.78921509 849.65704346 0.86658871]	[567.534729 503.42401123 0.6592477 ]	[580.21929932 685.49371338 0.77639949]	[5.85442566e+02 8.52293579e+02 8.25149894e-01]	[505.89871216 198.13679504 0.87781972]	[536.74255371 200.57897949 0.85084748]	[485.47973633 187.81140137 0.81416285]	[559.7230835 190.27050781 0.8661778 ]	[6.21275513e+02 9.01058350e+02 7.24165797e-01]	[6.26574219e+02 8.90820068e+02 8.04769158e-01]	[5.72641296e+02 8.67650024e+02 7.80362725e-01]	[4.54594727e+02 8.98506714e+02 7.66014397e-01]	[4.36687103e+02 8.93277283e+02 7.55193591e-01]	[4.64907349e+02 8.54920776e+02 6.90776706e-01]
[521.31994629 216.00552368 0.92368454]	[523.79589844 269.84500122 0.89120662]	[446.91943359 267.36053467 0.77737612]	[418.7322998 380.28872681 0.87696201]	[408.47366333 482.79022217 0.8695296 ]	[600.80474854 269.91558838 0.78621924]	[626.38885498 380.12496948 0.89339578]	[634.171875 482.74935913 0.85588622]	[523.79040527 503.41482544 0.69673884]	[477.71838379 503.39523315 0.65771902]	[462.40316772 685.53009033 0.81527555]	[459.78701782 849.66223145 0.86740923]	[567.53491211 503.42449951 0.65920252]	[580.21832275 685.49371338 0.77627474]	[5.85440552e+02 8.52308716e+02 8.25377405e-01]	[505.89904785 198.1365509 0.87780607]	[536.74279785 200.57891846 0.85093623]	[485.47946167 187.81085205 0.81458032]	[559.72283936 190.27070618 0.8663193 ]	[6.21281860e+02 9.01054810e+02 7.26015806e-01]	[6.26575378e+02 8.90816833e+02 8.05560052e-01]	[5.72637573e+02 8.67664856e+02 7.81619668e-01]	[4.54598969e+02 8.98509644e+02 7.65620768e-01]	[4.39092682e+02 8.93280396e+02 7.55146861e-01]	[4.64901123e+02 8.54928345e+02 6.91419244e-01]
[521.28771973 216.00215149 0.92360687]	[521.41192627 269.85998535 0.893942 ]	[444.41723633 269.82995605 0.78579819]	[418.65704346 382.73486328 0.86970234]	[408.39562988 482.84365845 0.86511999]	[600.75549316 269.91598511 0.78002435]	[626.39117432 380.18774414 0.88962799]	[631.66430664 482.77166748 0.85760552]	[521.41973877 503.394104 0.69985461]	[477.66894531 503.375 0.65247995]	[462.37924194 685.51757812 0.81969517]	[459.78482056 849.69909668 0.86911166]	[567.50616455 503.41003418 0.66611588]	[577.71362305 685.47949219 0.77175879]	[5.85443665e+02 8.52303650e+02 8.25870156e-01]	[503.50021362 198.13320923 0.88364238]	[536.69580078 200.58761597 0.84167081]	[485.40289307 187.76713562 0.81848723]	[557.24786377 190.31236267 0.86688453]	[6.21272705e+02 9.01056519e+02 7.24181354e-01]	[6.26568970e+02 8.90818420e+02 8.06212187e-01]	[5.72649048e+02 8.67661011e+02 7.83711135e-01]	[4.54585815e+02 8.98516602e+02 7.64931083e-01]	[4.36683258e+02 8.93288086e+02 7.56865382e-01]	[4.64918945e+02 8.57397095e+02 6.90075994e-01]
[521.23016357 216.03361511 0.91535884]	[521.35198975 269.88171387 0.89406687]	[444.34881592 269.86776733 0.79639024]	[418.55233765 382.74310303 0.86191916]	[403.3894043 482.90280151 0.87790251]	[598.29644775 269.9005127 0.77414227]	[624.01086426 380.1449585 0.89961183]	[631.65325928 482.79708862 0.85848892]	[521.34906006 503.36416626 0.70208478]	[475.14984131 503.34420776 0.6452902 ]	[462.35745239 685.48522949 0.82153833]	[459.78369141 849.71112061 0.87138063]	[567.4654541 503.37600708 0.67352849]	[575.14373779 685.43591309 0.7682116 ]	[5.85439819e+02 8.52319946e+02 8.26157868e-01]	[503.42752075 200.61178589 0.88620585]	[534.14013672 200.61979675 0.83130032]	[482.95812988 190.34593201 0.81709242]	[554.70544434 190.35481262 0.85762382]	[6.21283752e+02 9.01069702e+02 7.26831317e-01]	[6.26570312e+02 8.90827209e+02 8.07444692e-01]	[5.72652222e+02 8.67679932e+02 7.88108766e-01]	[4.54577515e+02 9.00980408e+02 7.64914095e-01]	[4.36678925e+02 8.93296204e+02 7.57770717e-01]	[4.64924133e+02 8.57402466e+02 6.94961011e-01]
[521.17297363 216.05986023 0.90539372]	[521.27984619 269.87844849 0.88450778]	[441.8918457 269.85131836 0.80132449]	[418.54208374 382.72689819 0.85802859]	[403.26165771 482.87438965 0.89819551]	[595.7479248 269.89520264 0.76583898]	[623.9956665 380.12689209 0.90395284]	[631.63201904 482.78503418 0.86340231]	[521.29937744 503.38552856 0.70005029]	[475.08422852 503.37002563 0.64044452]	[462.35223389 685.49945068 0.8254357 ]	[459.78216553 849.71160889 0.86983705]	[567.44372559 503.38824463 0.6749537 ]	[572.59448242 685.43823242 0.77519852]	[5.85430115e+02 8.52280396e+02 8.26468766e-01]	[503.35488892 200.68112183 0.88191003]	[531.5668335 200.66278076 0.83063209]	[482.8614502 190.3140564 0.82567441]	[554.6217041 190.37792969 0.85130733]	[6.21278259e+02 9.01069824e+02 7.22371578e-01]	[6.26567017e+02 8.90824768e+02 8.05410147e-01]	[5.72651306e+02 8.67650757e+02 7.84768105e-01]	[4.54570801e+02 8.98516235e+02 7.70238101e-01]	[4.36668945e+02 8.93291687e+02 7.62109220e-01]	[4.64919128e+02 8.57417236e+02 6.91772401e-01]
[518.78112793 216.08555603 0.89679736]	[521.21936035 269.91607666 0.87644434]	[441.82199097 269.91189575 0.81343615]	[418.53762817 380.31219482 0.860174 ]	[400.8236084 482.83459473 0.91536242]	[595.69812012 269.9140625 0.76165128]	[623.97607422 380.10391235 0.90269166]	[631.58764648 482.81634521 0.86238223]	[521.27960205 503.41299438 0.69693315]	[475.06524658 503.42102051 0.63917255]	[462.34606934 685.55065918 0.82834566]	[459.77389526 849.7097168 0.86912757]	[565.03759766 503.39596558 0.67672032]	[570.11456299 685.402771 0.7704109 ]	[5.85424500e+02 8.52276306e+02 8.25582981e-01]	[503.30404663 203.16644287 0.87760985]	[529.06738281 200.67338562 0.83249265]	[482.79794312 190.35572815 0.84960186]	[552.07489014 190.36244202 0.84585851]	[6.21291077e+02 9.01067932e+02 7.24578500e-01]	[6.26565002e+02 8.90820007e+02 8.06467831e-01]	[5.72652039e+02 8.67653381e+02 7.87592709e-01]	[4.54586426e+02 8.98506531e+02 7.70496547e-01]	[4.36677063e+02 8.93287720e+02 7.62571096e-01]	[4.64901001e+02 8.57421387e+02 6.98206425e-01]
[518.71923828 216.11476135 0.88562334]	[521.17974854 269.92199707 0.86997229]	[441.76727295 269.92373657 0.81428987]	[416.15264893 380.25430298 0.86107081]	[400.74639893 482.7746582 0.92575842]	[593.184021 269.92800903 0.76141745]	[623.89569092 380.12509155 0.90037477]	[629.13806152 482.86938477 0.86596119]	[521.24511719 503.41784668 0.69079751]	[472.57763672 503.42935181 0.63803118]	[462.3274231 685.5758667 0.83204257]	[459.77166748 849.73156738 0.87009662]	[565.01269531 503.39544678 0.67563081]	[570.08795166 685.41345215 0.77350801]	[5.85429626e+02 8.52279175e+02 8.25211883e-01]	[503.24633789 203.19561768 0.87569147]	[529.01757812 203.16734314 0.83751935]	[482.77023315 190.2747345 0.83678305]	[549.60308838 190.3972168 0.84538221]	[6.21285583e+02 9.01062561e+02 7.23867536e-01]	[6.26571350e+02 8.90819031e+02 8.05577874e-01]	[5.75131042e+02 8.67667175e+02 7.87727058e-01]	[4.54596527e+02 8.98509277e+02 7.71432281e-01]	[4.39091644e+02 8.93291748e+02 7.65077770e-01]	[4.64890350e+02 8.57442017e+02 6.96590841e-01]
[516.1986084 216.11856079 0.87543041]	[518.76867676 269.91436768 0.85672343]	[441.71801758 269.91082764 0.81721634]	[416.08944702 380.33575439 0.84345424]	[400.63116455 482.73718262 0.93016219]	[593.11950684 272.35333252 0.76248443]	[623.79675293 380.12585449 0.87637991]	[629.11157227 482.90328979 0.86535007]	[521.23236084 503.43869019 0.68953824]	[472.59280396 505.88046265 0.63773197]	[462.28494263 685.56799316 0.83389056]	[459.7706604 849.75469971 0.86950177]	[564.98596191 503.41995239 0.68026298]	[570.05181885 685.46453857 0.78164935]	[5.85426941e+02 8.52280457e+02 8.25819969e-01]	[500.82366943 203.16720581 0.87823462]	[526.53582764 203.17678833 0.84771305]	[480.37979126 187.75010681 0.83855379]	[549.56640625 190.39894104 0.84561729]	[6.21289917e+02 9.01070618e+02 7.23414123e-01]	[6.26569519e+02 8.90823120e+02 8.04230630e-01]	[5.75131042e+02 8.67668762e+02 7.87048280e-01]	[4.54598267e+02 8.98515442e+02 7.72853374e-01]	[4.39102264e+02 8.93300171e+02 7.68619239e-01]	[4.64889648e+02 8.57463074e+02 7.01258540e-01]
[516.11352539 216.12672424 0.8678121 ]	[518.74291992 269.89190674 0.85250652]	[441.69818115 269.87283325 0.81258452]	[413.53665161 380.33325195 0.82625991]	[398.23181152 482.78482056 0.92385322]	[590.61968994 269.91967773 0.76648331]	[621.37237549 380.12194824 0.85141367]	[629.07531738 482.92382812 0.86490655]	[521.20562744 505.89306641 0.68254554]	[472.56677246 505.89855957 0.63269937]	[462.25811768 685.55883789 0.8343519 ]	[459.78424072 849.77941895 0.86645222]	[564.94464111 505.87808228 0.67692208]	[567.56890869 685.49603271 0.79123104]	[5.85429749e+02 8.52284241e+02 8.24923873e-01]	[500.76196289 203.16003418 0.8795042 ]	[526.45928955 203.18577576 0.85890281]	[482.70684814 190.27375793 0.80957681]	[547.05761719 192.80978394 0.84950793]	[6.21281067e+02 9.01058960e+02 7.23922014e-01]	[6.26560303e+02 8.90819458e+02 8.08478594e-01]	[5.75148987e+02 8.67678162e+02 7.88891435e-01]	[4.54581604e+02 9.00981262e+02 7.65357256e-01]	[4.39099579e+02 8.93315674e+02 7.65465498e-01]	[4.64913696e+02 8.59943787e+02 6.98001504e-01]
[513.58355713 216.12251282 0.86969417]	[518.64282227 269.88946533 0.83077729]	[439.29315186 269.85586548 0.81368464]	[410.98577881 380.31991577 0.82213873]	[398.14923096 482.81329346 0.91433364]	[588.09112549 272.35714722 0.7767694 ]	[621.33703613 380.17312622 0.84481817]	[629.02709961 482.87008667 0.8805148 ]	[521.17614746 505.89859009 0.67545003]	[472.51364136 505.91394043 0.62888354]	[462.24789429 685.54589844 0.8320393 ]	[459.77883911 849.79431152 0.86442524]	[564.93829346 505.88150024 0.6732738 ]	[567.52581787 685.49676514 0.79954422]	[5.85426575e+02 8.52298279e+02 8.24580729e-01]	[500.72549438 203.13208008 0.88075542]	[526.41925049 203.21987915 0.86148036]	[480.33856201 187.82237244 0.81929475]	[547.02252197 192.82249451 0.85160232]	[6.21283081e+02 9.01064575e+02 7.22717226e-01]	[6.26566406e+02 8.90822266e+02 8.06275845e-01]	[5.75152405e+02 8.67694519e+02 7.92218328e-01]	[4.54588684e+02 9.00983765e+02 7.61473715e-01]	[4.39106415e+02 8.93321289e+02 7.59541810e-01]	[4.64898102e+02 8.59976562e+02 6.96444392e-01]
[511.07479858 216.11628723 0.87150931]	[516.16723633 269.88369751 0.82403111]	[439.25372314 269.8583374 0.81334049]	[408.45620728 380.29150391 0.81720638]	[398.06604004 482.90722656 0.88323927]	[588.04632568 269.9203186 0.7804997 ]	[621.27581787 380.22122192 0.841304 ]	[629.015625 482.92855835 0.87261349]	[521.1630249 505.94174194 0.67087644]	[470.0322876 505.95715332 0.62915713]	[462.22525024 685.55065918 0.83238208]	[459.77212524 849.77850342 0.86434245]	[564.92376709 505.9291687 0.67394757]	[567.49169922 685.51281738 0.80432391]	[5.85433899e+02 8.52327515e+02 8.24316561e-01]	[500.68029785 200.66412354 0.87671959]	[524.02557373 203.23480225 0.86442953]	[480.234375 187.79295349 0.8407104 ]	[546.972229 192.81278992 0.85614049]	[6.21276306e+02 9.01063904e+02 7.25095212e-01]	[6.26568848e+02 8.90825623e+02 8.07377219e-01]	[5.75174194e+02 8.70092468e+02 7.92315125e-01]	[4.54585754e+02 9.00989746e+02 7.61052072e-01]	[4.39103210e+02 8.93324280e+02 7.58319438e-01]	[4.64892792e+02 8.59955383e+02 6.97437167e-01]
[511.0489502 216.1348877 0.86661565]	[516.1494751 269.89727783 0.82254124]	[439.24386597 269.88406372 0.81504369]	[408.4022522 380.29708862 0.82113671]	[398.02554321 482.93884277 0.87570488]	[588.03704834 269.92068481 0.78244495]	[618.8190918 380.2684021 0.83005095]	[626.62658691 482.96948242 0.87575597]	[521.17419434 505.96615601 0.67133653]	[472.51296997 505.97137451 0.62899816]	[462.23544312 685.55548096 0.8332836 ]	[459.77206421 849.76953125 0.86621177]	[564.93664551 505.96374512 0.67407554]	[567.48248291 685.53594971 0.80752552]	[5.85438477e+02 8.52332336e+02 8.24114084e-01]	[500.65066528 200.67546082 0.87120962]	[523.99432373 205.70169067 0.86767977]	[480.20553589 187.7822113 0.83427107]	[546.92919922 192.77871704 0.86067033]	[6.21274048e+02 9.01065308e+02 7.24306464e-01]	[6.26568665e+02 8.90826538e+02 8.06711078e-01]	[5.75176392e+02 8.70098389e+02 7.94329643e-01]	[4.54594452e+02 9.00988159e+02 7.61054456e-01]	[4.39109344e+02 8.93322510e+02 7.58977532e-01]	[4.64890625e+02 8.59938416e+02 6.99228048e-01]
[511.01501465 216.12800598 0.86978614]	[516.15307617 269.89700317 0.82188463]	[439.25106812 269.87954712 0.81631434]	[405.89431763 380.32730103 0.82695973]	[398.01815796 482.90713501 0.88713002]	[588.04241943 272.35324097 0.78386152]	[618.78570557 380.22845459 0.82742077]	[626.58935547 485.36993408 0.87787646]	[521.18280029 505.9463501 0.67217338]	[472.54064941 505.95285034 0.63098335]	[462.23947144 685.54998779 0.83238184]	[459.77581787 849.76629639 0.86611354]	[564.93927002 505.95031738 0.67188764]	[567.47662354 685.53833008 0.81165487]	[5.85439941e+02 8.52339905e+02 8.24216187e-01]	[498.26422119 200.66801453 0.87156224]	[523.97808838 203.23594666 0.87115324]	[480.19488525 187.7794342 0.82965875]	[546.92077637 192.77824402 0.86350018]	[6.21273682e+02 9.03540222e+02 7.25240469e-01]	[6.26571594e+02 8.90838928e+02 8.07085335e-01]	[5.75173584e+02 8.70104126e+02 7.97105193e-01]	[4.54590302e+02 9.00976135e+02 7.59569883e-01]	[4.39106445e+02 8.93315857e+02 7.58276403e-01]	[4.64899445e+02 8.59934692e+02 6.94520235e-01]
[508.53909302 216.11065674 0.87594455]	[516.13720703 269.90344238 0.8221575 ]	[439.2401123 269.87457275 0.81726897]	[405.86257935 382.72384644 0.82963955]	[395.61248779 482.95028687 0.88098526]	[588.04077148 272.35769653 0.78535175]	[618.74493408 380.23532104 0.81866723]	[626.56469727 485.40216064 0.88020116]	[521.17718506 505.92184448 0.67210251]	[472.53491211 505.93206787 0.63068962]	[462.24487305 685.53869629 0.83142275]	[459.77813721 849.76123047 0.86680764]	[564.94049072 505.92636108 0.6706531 ]	[567.49835205 685.54278564 0.80623788]	[5.85430237e+02 8.52329407e+02 8.25433075e-01]	[498.25167847 200.64002991 0.87342799]	[523.96502686 203.20739746 0.87301087]	[480.18157959 187.75619507 0.8324641 ]	[544.55737305 190.39266968 0.86765164]	[6.21278198e+02 9.03535339e+02 7.23229647e-01]	[6.26567383e+02 8.90831116e+02 8.06917131e-01]	[5.75158752e+02 8.70096924e+02 7.97916055e-01]	[4.54602234e+02 9.00978088e+02 7.58272171e-01]	[4.39114624e+02 8.93319092e+02 7.56422400e-01]	[4.64895264e+02 8.57469543e+02 6.95711017e-01]
[511.01196289 216.05467224 0.88506198]	[516.11859131 269.90548706 0.81990868]	[439.22113037 269.88995361 0.81895 ]	[405.86444092 382.74420166 0.82911164]	[395.58084106 482.9526062 0.88205445]	[588.04272461 272.36184692 0.7889961 ]	[616.27990723 380.23880005 0.81743741]	[626.55578613 485.43103027 0.87533814]	[521.17114258 505.91140747 0.67224634]	[472.52578735 505.92672729 0.63198674]	[462.24118042 685.52783203 0.83161318]	[459.77694702 849.769104 0.86599624]	[564.92462158 505.91122437 0.67287582]	[567.49682617 685.53277588 0.80434823]	[5.85427673e+02 8.52329468e+02 8.27461362e-01]	[498.24411011 200.59786987 0.87533915]	[523.95910645 200.65548706 0.87814885]	[480.16357422 187.80209351 0.83371723]	[544.54248047 190.32846069 0.86498427]	[6.21281189e+02 9.03538147e+02 7.26234078e-01]	[6.26564026e+02 8.90832336e+02 8.09853315e-01]	[5.75152344e+02 8.70092834e+02 7.98104823e-01]	[4.54593292e+02 9.00973999e+02 7.59252310e-01]	[4.39110107e+02 8.93314575e+02 7.58029282e-01]	[4.64899017e+02 8.59932495e+02 6.93919599e-01]
[511.090271 215.9725647 0.88490403]	[513.65917969 269.91625977 0.81924188]	[439.22143555 269.90371704 0.8188386 ]	[405.88235474 382.74899292 0.8286618 ]	[395.58636475 485.36154175 0.87588459]	[588.03344727 272.35879517 0.79052424]	[616.25726318 380.24090576 0.81379634]	[626.54266357 487.98995972 0.86188745]	[521.17523193 505.89758301 0.67223448]	[472.53359985 505.91119385 0.63092548]	[462.24761963 685.50494385 0.8287189 ]	[459.78015137 849.7600708 0.86610448]	[564.93292236 505.8999939 0.67093456]	[567.51300049 685.51373291 0.79777801]	[5.85422485e+02 8.52328308e+02 8.28156352e-01]	[500.66604614 198.13261414 0.88569558]	[523.97363281 198.12275696 0.88882029]	[480.171875 190.32400513 0.86528558]	[544.54260254 187.82164001 0.86245251]	[6.21293457e+02 9.01067017e+02 7.28701830e-01]	[6.26568848e+02 8.90824463e+02 8.11275423e-01]	[5.75141541e+02 8.70091980e+02 7.97631800e-01]	[4.54599091e+02 9.00976746e+02 7.58372426e-01]	[4.39114746e+02 8.93317139e+02 7.56207705e-01]	[4.64898224e+02 8.57457581e+02 6.94060624e-01]
[516.14129639 213.4251709 0.89008188]	[513.64953613 269.91369629 0.81539476]	[439.22122192 269.89599609 0.81482744]	[408.38491821 382.73461914 0.82067108]	[395.61682129 485.35317993 0.8760401 ]	[588.02166748 269.92025757 0.79052031]	[616.24328613 380.21481323 0.82153255]	[626.50732422 487.96765137 0.86708385]	[518.79150391 505.89556885 0.67073125]	[470.04205322 505.91461182 0.63026571]	[462.23840332 685.51489258 0.82899892]	[459.77526855 849.74029541 0.86686468]	[564.91894531 505.88995361 0.67267245]	[567.5256958 685.48449707 0.79653323]	[5.85427734e+02 8.52327393e+02 8.27109337e-01]	[500.76345825 195.58216858 0.92375642]	[524.02404785 195.48535156 0.92141479]	[480.17144775 190.26438904 0.87953359]	[546.9296875 182.63691711 0.8550204 ]	[6.21282410e+02 9.01070679e+02 7.27170348e-01]	[6.26567078e+02 8.90829468e+02 8.11832905e-01]	[5.75148315e+02 8.70095276e+02 7.99473882e-01]	[4.54621643e+02 8.98514832e+02 7.60095417e-01]	[4.39118134e+02 8.93307556e+02 7.58479893e-01]	[4.64880615e+02 8.57437805e+02 6.95422888e-01]
[518.69488525 210.82281494 0.88078141]	[516.14672852 272.35635376 0.82541245]	[439.24194336 269.89331055 0.81414485]	[408.41027832 382.75378418 0.81916827]	[395.64483643 485.39385986 0.87063229]	[588.04431152 272.35852051 0.78943199]	[616.24639893 380.22241211 0.82603979]	[626.48101807 487.93457031 0.8747077 ]	[518.78515625 505.90783691 0.67104506]	[470.02108765 505.91925049 0.63470787]	[462.24563599 685.51507568 0.82745218]	[459.77371216 849.74865723 0.86612064]	[564.91870117 505.90704346 0.67427176]	[567.53570557 685.4876709 0.79639405]	[5.85437195e+02 8.52316895e+02 8.26362014e-01]	[500.82785034 193.00682068 0.94409704]	[528.96966553 192.88912964 0.91381001]	[480.21481323 185.22047424 0.88105994]	[547.03369141 177.62924194 0.83976716]	[6.21277588e+02 9.01059204e+02 7.28116989e-01]	[6.26570862e+02 8.90825378e+02 8.13311100e-01]	[5.75164246e+02 8.70092285e+02 7.99772382e-01]	[4.54615631e+02 8.98510681e+02 7.60278344e-01]	[4.39113708e+02 8.93305176e+02 7.58735657e-01]	[4.64876495e+02 8.57451172e+02 6.95002437e-01]
[518.76312256 205.74850464 0.86241901]	[516.20428467 272.35574341 0.82929176]	[439.26895142 269.88919067 0.81378841]	[408.46963501 382.73162842 0.81544292]	[398.03625488 485.35134888 0.87627774]	[588.06500244 269.91976929 0.78786701]	[616.23675537 380.21905518 0.82546127]	[626.45977783 487.9382019 0.87641501]	[521.16955566 505.91397095 0.67098075]	[470.03118896 505.92932129 0.63529783]	[462.24536133 685.53790283 0.8278169 ]	[459.77539062 849.76757812 0.86456722]	[564.93450928 505.91195679 0.67084569]	[567.55999756 685.49047852 0.79095733]	[5.85438354e+02 8.52320984e+02 8.25943053e-01]	[500.87176514 192.83334351 0.93652397]	[529.0244751 190.38450623 0.88603103]	[480.25134277 185.23591614 0.88776588]	[547.05322266 177.54751587 0.84732473]	[6.21278076e+02 9.01063599e+02 7.28214264e-01]	[6.26571472e+02 8.90828125e+02 8.12878907e-01]	[5.75165100e+02 8.70093567e+02 7.99953640e-01]	[4.54610229e+02 8.98511047e+02 7.59566307e-01]	[4.39111267e+02 8.93306458e+02 7.59093463e-01]	[4.64882172e+02 8.57476379e+02 6.94989145e-01]
[521.1640625 203.1348877 0.87032771]	[516.20159912 272.34030151 0.82325089]	[439.27835083 269.88632202 0.81379968]	[410.97073364 382.7677002 0.81114984]	[398.06842041 485.37869263 0.87706721]	[588.06329346 269.90594482 0.78662443]	[616.22149658 380.23406982 0.82670206]	[626.46594238 487.95904541 0.87400377]	[521.16967773 505.95428467 0.6708504 ]	[472.51306152 505.95852661 0.63410717]	[462.24734497 685.52990723 0.8263796 ]	[459.77792358 849.75994873 0.8649168 ]	[564.91033936 505.9487915 0.67576373]	[567.57318115 685.48504639 0.78816038]	[5.85436584e+02 8.52317261e+02 8.26969564e-01]	[503.24295044 190.35787964 0.91638803]	[529.03979492 190.25201416 0.86752707]	[480.28259277 185.19589233 0.89221734]	[549.50177002 175.05958557 0.86625916]	[6.21280273e+02 9.03535278e+02 7.27996528e-01]	[6.26571899e+02 8.90832825e+02 8.11345994e-01]	[5.75151245e+02 8.67710388e+02 7.99225450e-01]	[4.54603943e+02 8.98513428e+02 7.58504450e-01]	[4.39108459e+02 8.93304932e+02 7.58263528e-01]	[4.64887726e+02 8.57469727e+02 6.96823835e-01]
[521.22406006 200.59107971 0.89386708]	[516.21356201 269.91595459 0.82152855]	[439.29077148 269.87347412 0.81449902]	[411.01843262 382.73898315 0.81550783]	[398.12689209 482.93707275 0.89274657]	[588.08074951 269.9079895 0.78653723]	[616.27825928 380.29074097 0.82003403]	[626.48162842 487.98596191 0.87434149]	[521.19207764 505.94290161 0.67571491]	[472.53933716 505.94381714 0.63539189]	[462.25323486 685.543396 0.82872915]	[459.78381348 849.76135254 0.86490095]	[564.9307251 505.93551636 0.67806137]	[567.58648682 685.48358154 0.78595209]	[5.85435974e+02 8.52328064e+02 8.27950656e-01]	[503.29284668 190.27970886 0.91631836]	[531.54620361 187.74198914 0.84714597]	[480.34729004 182.6971283 0.89972776]	[547.07495117 175.03961182 0.87377262]	[6.21298706e+02 9.01068115e+02 7.29568005e-01]	[6.26577026e+02 8.90824585e+02 8.09349298e-01]	[5.75156372e+02 8.70090942e+02 8.00675035e-01]	[4.54600159e+02 8.98521240e+02 7.56331086e-01]	[4.39109039e+02 8.93309692e+02 7.57695138e-01]	[4.64899200e+02 8.57454590e+02 6.97849214e-01]
[521.24841309 198.10250854 0.90700418]	[518.64923096 269.9258728 0.82512873]	[439.30328369 269.86877441 0.81549627]	[413.58288574 380.29336548 0.83436006]	[398.19522095 482.92755127 0.90928936]	[588.10516357 272.35574341 0.7863307 ]	[616.27563477 380.27563477 0.82157886]	[626.5012207 487.98165894 0.87385994]	[521.19262695 505.92254639 0.6782918 ]	[472.54025269 505.92321777 0.63578218]	[462.25302124 685.55273438 0.82941842]	[459.78701782 849.76745605 0.86808574]	[564.93780518 505.92562866 0.67986977]	[567.58465576 685.49291992 0.78647995]	[5.85435303e+02 8.52321533e+02 8.27849865e-01]	[503.32617188 187.77772522 0.90745687]	[531.59753418 185.23233032 0.8399294 ]	[482.7182312 182.64303589 0.90712178]	[549.50909424 175.0682373 0.86148053]	[6.21286743e+02 9.01059814e+02 7.29193091e-01]	[6.26567749e+02 8.90822266e+02 8.10849667e-01]	[5.75147888e+02 8.67709473e+02 8.00677717e-01]	[4.54595490e+02 9.00979431e+02 7.61032701e-01]	[4.39112640e+02 8.93313354e+02 7.60937393e-01]	[4.64907440e+02 8.57467468e+02 7.00922430e-01]
[521.26202393 198.05010986 0.91709894]	[518.66723633 269.92193604 0.8276397 ]	[439.31375122 269.85894775 0.81331271]	[416.05615234 380.30883789 0.84349567]	[398.25747681 482.91412354 0.91413963]	[590.5557251 272.35913086 0.78406489]	[618.73919678 380.25765991 0.82613122]	[626.54455566 487.93225098 0.8681578 ]	[521.20678711 505.92321777 0.6789121 ]	[472.55239868 505.92907715 0.63407618]	[462.26824951 685.54760742 0.8279224 ]	[459.78927612 849.75512695 0.86926568]	[564.96118164 505.92007446 0.67464942]	[570.01708984 685.49078369 0.78230828]	[5.85436157e+02 8.52329041e+02 8.27598751e-01]	[503.35687256 185.26197815 0.89994711]	[531.62139893 185.17941284 0.83766991]	[482.75271606 180.14833069 0.916529 ]	[549.52624512 175.09550476 0.84477919]	[6.21288452e+02 9.01060120e+02 7.30560899e-01]	[6.26568665e+02 8.90822021e+02 8.11495304e-01]	[5.75147827e+02 8.67712036e+02 8.02588403e-01]	[4.54599030e+02 8.98520325e+02 7.61892617e-01]	[4.39108215e+02 8.93306946e+02 7.61989594e-01]	[4.64910645e+02 8.57453918e+02 7.01042295e-01]
[521.26660156 195.62368774 0.92244852]	[518.67822266 269.92208862 0.83015716]	[441.67636108 269.86801147 0.81429136]	[416.0880127 380.32763672 0.84634066]	[400.63088989 482.94662476 0.91505289]	[590.55615234 269.92681885 0.78355831]	[618.76373291 380.26928711 0.8340382 ]	[626.57452393 485.48147583 0.86829174]	[521.21246338 505.92276001 0.67627257]	[472.55236816 505.92825317 0.63247657]	[462.26889038 685.55895996 0.82773077]	[459.78948975 849.77819824 0.86327207]	[564.98223877 505.91418457 0.67156011]	[570.06542969 685.49157715 0.77624059]	[5.85433167e+02 8.52307739e+02 8.28132033e-01]	[503.37045288 185.18182373 0.89317924]	[531.628479 182.65330505 0.83866727]	[482.76907349 180.10314941 0.92456514]	[549.58355713 175.07553101 0.84982687]	[6.21292725e+02 9.01053955e+02 7.29823172e-01]	[6.26570862e+02 8.90814087e+02 8.10528874e-01]	[5.75138794e+02 8.67692627e+02 8.00421715e-01]	[4.52085114e+02 8.98507446e+02 7.60797024e-01]	[4.36671844e+02 8.93294739e+02 7.60202885e-01]	[4.64921967e+02 8.59950562e+02 6.88768744e-01]
[521.29162598 195.59700012 0.92511708]	[518.73431396 269.91522217 0.8418287 ]	[441.71105957 269.84210205 0.81040621]	[416.12451172 380.34371948 0.84819305]	[400.6869812 482.89401245 0.9183045 ]	[590.60144043 269.93005371 0.78055412]	[618.81341553 380.29754639 0.83447224]	[626.621521 485.46713257 0.86187667]	[521.24639893 505.92285156 0.6800102 ]	[472.60513306 505.91629028 0.63145804]	[462.29418945 685.55206299 0.82804102]	[459.79641724 849.73010254 0.86839294]	[564.99951172 505.92202759 0.67080969]	[570.07775879 685.49328613 0.77747071]	[5.85432617e+02 8.52313416e+02 8.27855289e-01]	[503.40692139 182.67608643 0.88732177]	[534.13323975 182.61962891 0.83862865]	[482.81060791 180.07133484 0.92711967]	[552.12005615 175.09077454 0.84557605]	[6.21309265e+02 9.01053955e+02 7.28868663e-01]	[6.26581299e+02 8.90811768e+02 8.08579981e-01]	[5.75131531e+02 8.67700867e+02 8.01800728e-01]	[4.54577362e+02 8.98483887e+02 7.63778210e-01]	[4.36684875e+02 8.93278320e+02 7.60857821e-01]	[4.64931244e+02 8.57430786e+02 6.85445428e-01]
[521.31536865 195.58032227 0.92758906]	[518.75469971 269.91677856 0.84722102]	[441.71627808 269.84008789 0.80970502]	[416.13562012 382.77215576 0.84338379]	[400.76608276 482.94650269 0.90658987]	[590.62408447 269.92828369 0.77945399]	[621.26702881 380.28765869 0.83727527]	[629.01452637 485.38763428 0.86512548]	[521.26519775 505.93692017 0.68164545]	[475.07962036 505.92324829 0.63188416]	[462.30795288 685.57293701 0.8304919 ]	[459.80465698 849.69689941 0.86874503]	[565.01812744 505.92849731 0.6727379 ]	[570.09899902 685.5043335 0.77720606]	[5.85431396e+02 8.52306152e+02 8.28406036e-01]	[503.43927002 182.6525116 0.88510275]	[534.17053223 180.15942383 0.83809108]	[482.84338379 180.06552124 0.9236393 ]	[552.14727783 175.08114624 0.84841579]	[6.21320312e+02 9.01065430e+02 7.28948534e-01]	[6.26582275e+02 8.90816956e+02 8.07784200e-01]	[5.72663391e+02 8.67682129e+02 8.02638412e-01]	[4.54591278e+02 8.98474060e+02 7.63601601e-01]	[4.39096527e+02 8.93267029e+02 7.59079218e-01]	[4.64939606e+02 8.57384521e+02 6.86539292e-01]
[521.32720947 195.57377625 0.92922735]	[518.78271484 269.92874146 0.85386407]	[441.73046875 269.86190796 0.81201673]	[416.14025879 382.76449585 0.8470999 ]	[400.79733276 482.95788574 0.90167654]	[593.11950684 272.35006714 0.77816314]	[621.31286621 380.30554199 0.84766829]	[629.04833984 485.42489624 0.85803896]	[521.29003906 505.9203186 0.6854679 ]	[475.11306763 505.90536499 0.63407296]	[462.32391357 685.59094238 0.83441079]	[459.80352783 849.67895508 0.86924756]	[565.0435791 505.90606689 0.6715064 ]	[570.11126709 685.48492432 0.77616668]	[5.85434509e+02 8.52300964e+02 8.28553379e-01]	[503.44985962 182.62750244 0.88436496]	[536.66571045 180.13534546 0.84275341]	[482.85321045 180.05734253 0.92527038]	[554.63299561 175.08779907 0.8453812 ]	[6.21319214e+02 9.01053772e+02 7.30942130e-01]	[6.26582825e+02 8.90810303e+02 8.08420777e-01]	[5.75133301e+02 8.67689514e+02 8.03291082e-01]	[4.54585785e+02 8.98469910e+02 7.64471710e-01]	[4.36681763e+02 8.93262695e+02 7.60054171e-01]	[4.64937653e+02 8.57366699e+02 6.86935961e-01]
[521.32928467 195.57565308 0.92944777]	[518.79241943 272.34182739 0.85614991]	[441.73956299 269.86187744 0.81310689]	[416.14126587 382.73391724 0.84908795]	[400.81295776 485.36978149 0.89351624]	[593.13446045 272.355896 0.77901328]	[621.32861328 380.27853394 0.85537666]	[629.04803467 485.40209961 0.85931921]	[521.2901001 505.89031982 0.6878677 ]	[475.12496948 505.87988281 0.6362623 ]	[462.32156372 685.5703125 0.83105344]	[459.80328369 849.68859863 0.86865652]	[565.03717041 503.44366455 0.67581397]	[570.11102295 685.49133301 0.77832174]	[5.85431091e+02 8.52301331e+02 8.29658449e-01]	[503.45422363 182.61625671 0.88487571]	[536.68139648 180.13635254 0.84487438]	[482.86343384 180.06550598 0.92391914]	[554.63562012 175.09941101 0.84799248]	[6.21324524e+02 9.01042664e+02 7.33352423e-01]	[6.26578613e+02 8.90800964e+02 8.09465885e-01]	[5.75137207e+02 8.67687683e+02 8.05210114e-01]	[4.54569733e+02 8.98484619e+02 7.61900544e-01]	[4.36674530e+02 8.93276367e+02 7.58430243e-01]	[4.64935211e+02 8.57375366e+02 6.89711571e-01]
[521.3447876 195.57066345 0.92912799]	[521.16125488 269.92617798 0.85951382]	[441.75827026 269.85046387 0.81137007]	[416.15197754 380.31314087 0.85573566]	[400.80749512 482.97351074 0.8953231 ]	[593.14324951 272.35632324 0.77962792]	[621.33898926 380.25497437 0.85559499]	[629.06274414 485.42010498 0.85282737]	[521.29492188 505.88900757 0.6862663 ]	[475.11428833 503.44256592 0.63402969]	[462.32949829 685.58520508 0.83146989]	[459.7984314 849.70349121 0.86965537]	[565.043396 505.88061523 0.6700983 ]	[570.10986328 685.472229 0.77511311]	[5.85424377e+02 8.52301514e+02 8.31366956e-01]	[503.46838379 180.15261841 0.88217413]	[536.70751953 180.12947083 0.8482976 ]	[482.86541748 180.05900574 0.9215675 ]	[554.66802979 175.10005188 0.84828663]	[6.21321045e+02 9.01042297e+02 7.33505189e-01]	[6.26570740e+02 8.90800964e+02 8.11013579e-01]	[5.75132019e+02 8.67688110e+02 8.05201948e-01]	[4.54555359e+02 8.98507080e+02 7.61592329e-01]	[4.36673706e+02 8.93293579e+02 7.58153915e-01]	[4.64935272e+02 8.57376221e+02 6.90639615e-01]
[521.35968018 195.5644989 0.9292931 ]	[521.17071533 269.92456055 0.86172915]	[441.75769043 269.8447876 0.81051421]	[416.15185547 380.31442261 0.85895342]	[400.80374146 482.95379639 0.89926559]	[593.16186523 272.36520386 0.77926213]	[621.34985352 380.28405762 0.85384202]	[629.08831787 485.41577148 0.84906584]	[521.30328369 503.42507935 0.68772852]	[475.11984253 503.41311646 0.63240653]	[462.33273315 685.57696533 0.83060324]	[459.80172729 849.70111084 0.8698113 ]	[565.04699707 503.42755127 0.67250693]	[570.09436035 685.46069336 0.77726203]	[5.85425842e+02 8.52302551e+02 8.30560863e-01]	[503.48928833 180.13555908 0.87878978]	[536.73040771 180.12750244 0.84957534]	[482.87207031 177.63502502 0.91825551]	[554.68377686 175.09741211 0.84494627]	[6.21319946e+02 9.01046997e+02 7.33347654e-01]	[6.26569885e+02 8.90806030e+02 8.10765743e-01]	[5.75138794e+02 8.67690369e+02 8.05455029e-01]	[4.54564636e+02 8.98507568e+02 7.60703027e-01]	[4.36682648e+02 8.93293457e+02 7.56960630e-01]	[4.64938354e+02 8.57375793e+02 6.92159772e-01]
[521.36853027 195.56375122 0.92815727]	[521.18377686 272.34121704 0.86557913]	[441.77526855 269.84112549 0.80819064]	[416.14904785 380.30847168 0.858311 ]	[400.806427 482.95480347 0.89904642]	[593.17681885 272.38110352 0.78078413]	[621.3581543 380.26278687 0.85835725]	[629.09484863 485.40875244 0.84907818]	[521.30615234 503.4307251 0.68682635]	[475.11550903 503.42382812 0.6307894 ]	[462.34729004 685.58636475 0.82946026]	[459.80377197 849.67437744 0.86961138]	[565.05041504 503.43322754 0.67055649]	[572.57733154 685.46868896 0.7750845 ]	[5.85435669e+02 8.52274109e+02 8.28543901e-01]	[503.50009155 180.13200378 0.87700474]	[536.73547363 180.1217804 0.84951544]	[482.88320923 177.62687683 0.91564012]	[557.16040039 175.08232117 0.85170263]	[6.21293518e+02 9.01041626e+02 7.26836920e-01]	[6.26567444e+02 8.90805420e+02 8.09308648e-01]	[5.75147217e+02 8.67665771e+02 8.01318884e-01]	[4.54597931e+02 9.00980713e+02 7.56854475e-01]	[4.39110443e+02 8.93306885e+02 7.53778458e-01]	[4.64924316e+02 8.54918213e+02 6.92474544e-01]
[521.38665771 195.56951904 0.92606491]	[521.18719482 272.34014893 0.86663568]	[441.78051758 269.84341431 0.80911487]	[416.15182495 380.30029297 0.86118877]	[400.78631592 482.96612549 0.90052372]	[593.15588379 272.34899902 0.77907336]	[621.34924316 380.22186279 0.85638946]	[629.09814453 485.42059326 0.84523094]	[521.30395508 505.8807373 0.68225205]	[475.11340332 505.88058472 0.62830591]	[462.37719727 687.98284912 0.83005762]	[459.79968262 849.70141602 0.87086046]	[565.04986572 503.43731689 0.66757566]	[572.63171387 685.44702148 0.7670148 ]	[5.85448120e+02 8.52283203e+02 8.27354729e-01]	[505.87771606 180.13894653 0.87212026]	[539.16906738 180.13764954 0.85046697]	[482.9034729 177.62675476 0.91309392]	[557.17785645 175.07527161 0.85603583]	[6.21306580e+02 9.01052551e+02 7.26844490e-01]	[6.26588745e+02 8.90811829e+02 8.04793954e-01]	[5.75155945e+02 8.67674072e+02 7.94578075e-01]	[4.54598541e+02 8.98518921e+02 7.62938678e-01]	[4.39113495e+02 8.93303528e+02 7.62554586e-01]	[4.64938477e+02 8.57380249e+02 6.89643741e-01]
[521.39611816 195.57756042 0.92575431]	[521.20245361 272.34176636 0.87020564]	[441.78817749 269.85089111 0.80798686]	[416.16427612 380.27752686 0.86288118]	[400.78637695 485.35137939 0.89727938]	[593.17755127 272.34902954 0.77757919]	[621.35107422 380.2388916 0.85410857]	[629.11151123 485.46380615 0.83624482]	[521.32104492 505.8848877 0.68439549]	[475.12689209 505.88098145 0.62943596]	[462.37826538 687.980896 0.82896608]	[459.80163574 849.68560791 0.87092072]	[567.45483398 503.44491577 0.66356581]	[572.63653564 685.45111084 0.76618981]	[5.85445923e+02 8.52292786e+02 8.27463388e-01]	[505.89364624 180.14683533 0.86810774]	[539.18029785 180.14759827 0.85207671]	[482.90957642 177.61643982 0.91494286]	[557.1998291 175.07601929 0.85594893]	[6.21306335e+02 9.01064148e+02 7.24292934e-01]	[6.26581665e+02 8.90822388e+02 8.04304063e-01]	[5.75152405e+02 8.67676636e+02 7.97655523e-01]	[4.54605804e+02 8.98517517e+02 7.67634630e-01]	[4.39117706e+02 8.93297974e+02 7.64892578e-01]	[4.64935028e+02 8.54939453e+02 6.91874802e-01]
[521.39953613 195.57711792 0.92509502]	[521.2064209 269.92733765 0.87055194]	[441.79562378 269.83959961 0.80598485]	[416.16647339 380.25305176 0.86409003]	[400.78829956 485.35787964 0.89677018]	[593.19683838 272.35665894 0.77731383]	[621.35284424 380.22909546 0.85351253]	[629.109375 485.4619751 0.8369903]	[521.31243896 505.88751221 0.68437386]	[475.10568237 505.89169312 0.62860727]	[462.37521362 685.60736084 0.82893634]	[459.79742432 849.67333984 0.87095356]	[567.45489502 503.44244385 0.66191494]	[572.6362915 685.45617676 0.76719284]	[5.85445496e+02 8.52293640e+02 8.27958941e-01]	[505.90014648 180.14743042 0.86730266]	[539.18389893 180.14787292 0.85170442]	[482.91894531 177.61195374 0.91404855]	[557.20690918 175.07423401 0.85481328]	[6.21301941e+02 9.01066528e+02 7.25674570e-01]	[6.26576294e+02 8.90826111e+02 8.06662798e-01]	[5.75155396e+02 8.67675232e+02 7.98913360e-01]	[4.54609985e+02 8.98515015e+02 7.68774688e-01]	[4.39117615e+02 8.93294983e+02 7.65753329e-01]	[4.64928284e+02 8.54923462e+02 6.93566322e-01]
[521.40942383 195.58009338 0.92422193]	[521.22009277 269.92962646 0.87479162]	[441.80627441 269.83981323 0.80589926]	[416.15249634 380.26083374 0.86078405]	[400.79763794 485.37072754 0.89475507]	[595.69110107 272.36169434 0.77791464]	[621.35766602 380.22360229 0.8530193 ]	[629.10180664 485.46563721 0.83789998]	[521.30517578 505.89086914 0.68506455]	[475.09692383 505.89361572 0.62891334]	[462.37860107 685.60559082 0.82800806]	[459.80117798 849.67779541 0.86986852]	[567.44390869 505.87780762 0.66321939]	[572.65783691 685.46356201 0.76626068]	[5.85444336e+02 8.52295654e+02 8.27567935e-01]	[505.91229248 180.14639282 0.86544144]	[539.19848633 180.15072632 0.85480946]	[482.925354 177.60816956 0.91429371]	[557.22436523 175.07089233 0.85719478]	[6.21305969e+02 9.01063660e+02 7.27145433e-01]	[6.26575500e+02 8.90823059e+02 8.08605969e-01]	[5.75153625e+02 8.67677429e+02 7.99140453e-01]	[4.54596527e+02 8.98514587e+02 7.66613603e-01]	[4.39107330e+02 8.93292297e+02 7.63050318e-01]	[4.64935822e+02 8.54929138e+02 6.88546181e-01]
[521.409729 195.58122253 0.92530197]	[521.22387695 269.92398071 0.87520325]	[441.80938721 269.83401489 0.80515009]	[416.15487671 380.24822998 0.86109859]	[400.78912354 485.38943481 0.89252651]	[595.69824219 272.36566162 0.77862501]	[621.37158203 380.23855591 0.85503173]	[629.10229492 485.48571777 0.83599228]	[521.30285645 505.8956604 0.68583477]	[475.09115601 505.90048218 0.63038123]	[462.36968994 685.59967041 0.82815593]	[459.80258179 849.66003418 0.86956453]	[567.44207764 505.87887573 0.66425091]	[572.66064453 685.47021484 0.76610661]	[5.85442627e+02 8.52290894e+02 8.27931225e-01]	[505.91864014 180.15229797 0.86325848]	[539.20593262 180.1592865 0.85595429]	[482.94042969 177.60089111 0.91235185]	[557.24499512 175.06941223 0.86366868]	[6.21304443e+02 9.01065430e+02 7.27171123e-01]	[6.26571899e+02 8.90824707e+02 8.09015989e-01]	[5.75151245e+02 8.67671265e+02 7.97568202e-01]	[4.54602905e+02 8.98515991e+02 7.64959455e-01]	[4.39111664e+02 8.93289490e+02 7.60168731e-01]	[4.64930542e+02 8.54902039e+02 6.89763546e-01]
[521.41333008 195.57537842 0.92561734]	[521.22009277 269.91796875 0.87479103]	[441.80380249 269.82617188 0.80495918]	[416.15585327 380.26635742 0.85984564]	[400.78109741 485.36621094 0.89621156]	[595.68621826 272.35702515 0.77728844]	[621.37365723 380.22689819 0.85922676]	[629.09967041 485.48330688 0.83933806]	[521.29644775 505.89401245 0.6858474 ]	[475.08682251 505.90042114 0.631212 ]	[462.37130737 685.59100342 0.82742685]	[459.80209351 849.69726562 0.86890936]	[565.05560303 505.8805542 0.66528744]	[572.62780762 685.47698975 0.7698763 ]	[5.85444702e+02 8.52305664e+02 8.28210473e-01]	[505.92330933 180.14137268 0.86312193]	[539.2154541 180.15097046 0.85808122]	[482.94046021 177.58944702 0.91504008]	[557.2623291 175.07189941 0.86484838]	[6.21298096e+02 9.01063416e+02 7.29472160e-01]	[6.26571106e+02 8.90829041e+02 8.10374916e-01]	[5.75158875e+02 8.67688416e+02 7.99838901e-01]	[4.54585327e+02 8.98521667e+02 7.65797198e-01]	[4.39104919e+02 8.93299927e+02 7.63405025e-01]	[4.64940887e+02 8.57367249e+02 6.92480981e-01]
[521.41339111 195.57121277 0.92631197]	[521.21936035 269.92523193 0.87466991]	[441.80419922 269.83865356 0.80666566]	[416.13946533 380.31338501 0.8512907 ]	[400.78347778 485.35955811 0.89668316]	[595.68359375 272.36688232 0.77864897]	[621.35498047 380.28378296 0.85114485]	[629.09393311 485.49353027 0.83813 ]	[521.30004883 505.88067627 0.68806744]	[475.0977478 505.88586426 0.63443154]	[462.38092041 685.58215332 0.8247835 ]	[459.80154419 849.68560791 0.86869961]	[565.05627441 503.43869019 0.66765124]	[572.6204834 685.47906494 0.76964533]	[5.85444824e+02 8.52314331e+02 8.28116000e-01]	[505.92694092 180.12767029 0.86352944]	[539.21972656 180.13783264 0.85927916]	[482.94247437 177.57258606 0.91684502]	[557.26379395 175.05900574 0.86507285]	[6.21307739e+02 9.01064575e+02 7.30491161e-01]	[6.26578430e+02 8.90827515e+02 8.09539080e-01]	[5.75159302e+02 8.67693054e+02 8.00495625e-01]	[4.54589630e+02 9.00979553e+02 7.65423357e-01]	[4.39107788e+02 8.93304626e+02 7.62224019e-01]	[4.64933960e+02 8.54934143e+02 6.95955753e-01]
[523.75939941 195.52514648 0.92860812]	[521.22705078 269.92678833 0.87519276]	[441.8008728 269.8326416 0.80541682]	[416.14465332 380.2973938 0.85352784]	[400.75427246 482.97311401 0.8995856 ]	[595.69775391 272.36795044 0.77872789]	[621.34674072 380.30523682 0.84636694]	[629.09063721 485.49539185 0.83759826]	[521.30627441 505.9152832 0.68697488]	[475.09103394 505.9119873 0.63296181]	[462.39901733 687.9831543 0.82744479]	[459.80133057 849.6829834 0.86819446]	[567.44622803 505.91149902 0.66656506]	[572.62347412 685.49487305 0.77177691]	[5.85445496e+02 8.52310181e+02 8.28353047e-01]	[505.95797729 180.07620239 0.85955918]	[539.24285889 180.08157349 0.86573178]	[482.95092773 177.55705261 0.91902828]	[557.27069092 175.06428528 0.86444825]	[6.21312012e+02 9.01059814e+02 7.30814874e-01]	[6.26584595e+02 8.90823059e+02 8.08453679e-01]	[5.75158997e+02 8.67689270e+02 8.00706744e-01]	[4.54600983e+02 8.98521118e+02 7.63623357e-01]	[4.39113007e+02 8.93299988e+02 7.63533831e-01]	[4.64930359e+02 8.54936157e+02 6.92821324e-01]
[523.78100586 195.45648193 0.92957968]	[521.21801758 269.91320801 0.87262255]	[441.79510498 267.35876465 0.80251509]	[416.14910889 380.28363037 0.85540903]	[400.69207764 482.9213562 0.91320401]	[595.69354248 272.35018921 0.77622151]	[621.31835938 380.27801514 0.8463133 ]	[629.1083374 485.43527222 0.84651923]	[521.31048584 505.94952393 0.68546087]	[475.0814209 505.94812012 0.6319074 ]	[462.40222168 687.9934082 0.82871568]	[459.7984314 849.72039795 0.868909 ]	[567.44445801 505.92849731 0.6660822 ]	[572.61810303 685.52648926 0.77649719]	[5.85450745e+02 8.52308105e+02 8.26729178e-01]	[505.97842407 177.58535767 0.866377 ]	[539.24902344 177.56156921 0.877729 ]	[482.95812988 177.52748108 0.92724842]	[557.25030518 175.02246094 0.87399065]	[6.21308411e+02 9.01055481e+02 7.31615067e-01]	[6.26586304e+02 8.90822266e+02 8.09159517e-01]	[5.75160034e+02 8.67692566e+02 7.99321771e-01]	[4.54589691e+02 9.00986267e+02 7.66465783e-01]	[4.39106384e+02 8.93312256e+02 7.67802715e-01]	[4.64927460e+02 8.57409668e+02 6.95222259e-01]
[523.76696777 195.4094696 0.92825758]	[521.19372559 269.8729248 0.86313593]	[441.78015137 267.29504395 0.8008076 ]	[416.13760376 380.25820923 0.86147398]	[400.62738037 482.902771 0.92086482]	[595.67132568 269.88708496 0.77230775]	[621.30029297 380.20367432 0.8489989 ]	[629.07861328 482.94802856 0.86573672]	[521.28137207 505.92321777 0.68665469]	[475.08398438 505.91882324 0.63580942]	[462.38586426 688.00024414 0.83326882]	[459.80239868 849.78222656 0.87431443]	[565.0065918 505.89819336 0.67567921]	[572.59545898 685.49804688 0.77708101]	[5.85452026e+02 8.52317993e+02 8.28308761e-01]	[505.95440674 177.50666809 0.88226461]	[539.26104736 175.11505127 0.8893832 ]	[482.92269897 177.51719666 0.93168437]	[557.26391602 175.01341248 0.86312765]	[6.21305603e+02 9.03534973e+02 7.30383992e-01]	[6.26591248e+02 8.90836731e+02 8.05411100e-01]	[5.75162659e+02 8.67700073e+02 7.99993992e-01]	[4.54613312e+02 9.00992798e+02 7.71503329e-01]	[4.39127899e+02 8.93328979e+02 7.76526451e-01]	[4.64916931e+02 8.59947632e+02 7.08807766e-01]
[523.77734375 195.50297546 0.93468785]	[521.15356445 269.85159302 0.85225248]	[441.75845337 267.28439331 0.80170512]	[416.02600098 380.24777222 0.84991455]	[398.1835022 482.87976074 0.90987515]	[593.15576172 267.36392212 0.76895207]	[621.30706787 380.17263794 0.8527233 ]	[629.06268311 482.89599609 0.879686 ]	[521.27276611 505.92871094 0.68083125]	[475.0864563 505.91351318 0.6350984 ]	[462.3961792 687.99645996 0.82965577]	[459.80130005 849.76245117 0.87192845]	[564.98742676 505.90325928 0.6704815 ]	[570.12268066 685.49456787 0.77863997]	[5.85449707e+02 8.52324402e+02 8.28883350e-01]	[505.9463501 177.62463379 0.86967838]	[539.2442627 177.60255432 0.87503344]	[482.90274048 177.54682922 0.93640399]	[557.18487549 174.98957825 0.84463453]	[6.21307739e+02 9.03536438e+02 7.31841028e-01]	[6.26591614e+02 8.90838013e+02 8.06323588e-01]	[5.75162476e+02 8.67705078e+02 8.00464809e-01]	[4.54604767e+02 9.00976440e+02 7.74925828e-01]	[4.39118469e+02 8.93314941e+02 7.79921532e-01]	[4.64913422e+02 8.59936340e+02 6.99954212e-01]
[521.40496826 195.60217285 0.92484915]	[518.76959229 269.85162354 0.84605116]	[441.73095703 267.3001709 0.80077374]	[410.98590088 380.29498291 0.8321678 ]	[398.05795288 485.35678101 0.89082867]	[593.13775635 269.81863403 0.77143097]	[621.31427002 380.14047241 0.85234952]	[629.14025879 482.88058472 0.86467993]	[521.22363281 505.92950439 0.67773139]	[472.60375977 505.92358398 0.62692487]	[462.37762451 688.00500488 0.83450401]	[459.80258179 849.72644043 0.87351716]	[564.93981934 505.91293335 0.66737366]	[570.09405518 685.51434326 0.78138638]	[5.85447693e+02 8.52336548e+02 8.30417693e-01]	[505.90567017 182.62434387 0.86685598]	[539.17712402 180.16030884 0.85289013]	[482.89944458 180.07624817 0.91497678]	[554.65930176 175.07707214 0.83306235]	[6.21306580e+02 9.03541626e+02 7.33780205e-01]	[6.26585754e+02 8.90841370e+02 8.08839083e-01]	[5.75165344e+02 8.67711426e+02 8.01689327e-01]	[4.54607422e+02 9.00978149e+02 7.73659706e-01]	[4.39116150e+02 8.93313293e+02 7.78064728e-01]	[4.64921326e+02 8.57429138e+02 6.99736714e-01]
[521.35021973 198.12080383 0.90437627]	[518.70068359 269.88537598 0.83438534]	[439.31195068 267.35403442 0.80198777]	[405.90402222 382.75653076 0.8245706 ]	[395.54681396 485.34500122 0.87275952]	[593.10479736 269.86108398 0.77007747]	[621.31750488 377.7288208 0.84451413]	[629.16766357 482.837677 0.86361909]	[521.18261719 505.91503906 0.67565775]	[472.57373047 505.90740967 0.62750524]	[462.36291504 688.00921631 0.83854717]	[459.79727173 849.75134277 0.87119436]	[564.90515137 505.90066528 0.66875738]	[570.1116333 685.52313232 0.77937281]	[5.85467590e+02 8.52339905e+02 8.26856077e-01]	[503.49215698 187.72546387 0.88428968]	[536.69281006 187.72177124 0.85014653]	[482.84390259 180.11221313 0.91821951]	[552.12481689 177.50500488 0.81620842]	[6.21278931e+02 9.03543091e+02 7.30169475e-01]	[6.26575317e+02 8.90852417e+02 8.10683012e-01]	[5.75197449e+02 8.70092041e+02 8.01298916e-01]	[4.54586151e+02 9.00978333e+02 7.75324821e-01]	[4.39101105e+02 8.93312439e+02 7.78927386e-01]	[4.64910828e+02 8.57475891e+02 6.95401788e-01]
[521.21569824 203.22888184 0.87090147]	[516.17779541 269.86373901 0.81331438]	[439.26119995 267.3475647 0.80610573]	[405.84213257 382.73071289 0.83557421]	[392.97573853 482.96868896 0.8574211 ]	[588.10083008 269.88076782 0.77796698]	[621.32183838 377.69433594 0.84771472]	[631.60192871 482.7538147 0.8664608 ]	[518.71453857 505.90386963 0.67255241]	[469.98031616 505.89428711 0.63131166]	[462.37808228 688.0291748 0.84008688]	[459.80154419 849.75598145 0.87541032]	[564.81719971 505.89126587 0.67799729]	[570.09716797 685.52923584 0.78447819]	[5.85468506e+02 8.52337158e+02 8.25494051e-01]	[503.33825684 192.802948 0.92721015]	[531.57867432 190.37199402 0.87100482]	[480.37164307 180.13967896 0.91200852]	[549.57440186 175.08926392 0.83836126]	[6.21273315e+02 9.03546753e+02 7.29893684e-01]	[6.26575012e+02 8.90852661e+02 8.10633421e-01]	[5.75191528e+02 8.67712891e+02 8.00983369e-01]	[4.54606903e+02 8.98521790e+02 7.75681794e-01]	[4.39116638e+02 8.93310181e+02 7.82877982e-01]	[4.64908478e+02 8.57474792e+02 6.99252248e-01]
[518.66717529 210.83151245 0.87742639]	[513.56903076 269.85983276 0.8078993 ]	[439.20901489 269.83816528 0.81179929]	[403.26025391 382.77700806 0.85058409]	[385.31072998 485.38708496 0.85860145]	[587.97192383 269.86398315 0.79186094]	[621.355896 377.65939331 0.85414428]	[631.60284424 482.73632812 0.86774349]	[518.66009521 505.93914795 0.66707999]	[467.49093628 505.92449951 0.63822114]	[462.3765564 688.0189209 0.83893716]	[459.79989624 849.74810791 0.87698728]	[562.39459229 505.91119385 0.68904752]	[570.02020264 685.54425049 0.79301894]	[5.85469116e+02 8.52338318e+02 8.24543059e-01]	[500.83496094 192.9947052 0.94603217]	[528.99108887 192.91033936 0.90516555]	[480.21655273 182.68482971 0.88296831]	[549.5302124 177.62231445 0.82453042]	[6.18843628e+02 9.03552734e+02 7.30206907e-01]	[6.26574768e+02 8.90856873e+02 8.10561895e-01]	[5.75208679e+02 8.70095276e+02 8.02910566e-01]	[4.54618835e+02 9.01002686e+02 7.73207784e-01]	[4.39126862e+02 8.93332397e+02 7.77319193e-01]	[4.64912323e+02 8.57461243e+02 7.02011287e-01]
[511.00601196 213.46060181 0.89350963]	[508.48962402 269.83221436 0.82148987]	[439.11254883 269.82559204 0.80403399]	[400.78753662 382.74740601 0.87903094]	[382.7225647 485.4793396 0.86533713]	[585.51550293 269.84942627 0.79915631]	[621.32073975 377.63897705 0.8383916 ]	[631.59716797 480.32687378 0.86849809]	[516.11328125 505.94677734 0.6543988 ]	[464.93432617 505.93774414 0.652179 ]	[462.3522644 688.03631592 0.84397805]	[459.79953003 849.74627686 0.87860948]	[562.29571533 505.90023804 0.68681777]	[567.50085449 685.59533691 0.80761093]	[5.85479736e+02 8.52357422e+02 8.21600437e-01]	[500.65301514 195.55836487 0.92041451]	[523.93615723 195.54722595 0.9320845 ]	[477.73956299 187.78808594 0.86139184]	[544.51513672 187.77540588 0.83745092]	[6.18821777e+02 9.03550476e+02 7.28641987e-01]	[6.26577454e+02 8.93214417e+02 8.10788691e-01]	[5.77688477e+02 8.70122314e+02 8.07257712e-01]	[4.54623840e+02 9.00996887e+02 7.74965048e-01]	[4.39135620e+02 8.93330200e+02 7.80900359e-01]	[4.64914764e+02 8.57451660e+02 7.09155321e-01]
[511.00650024 213.46054077 0.89337063]	[508.48937988 269.83364868 0.82146025]	[439.11279297 269.82406616 0.80378133]	[400.78765869 382.75500488 0.87823629]	[382.72076416 485.48135376 0.86572808]	[585.51660156 269.85601807 0.79931909]	[621.3190918 377.62802124 0.83704174]	[631.5993042 480.32458496 0.86786824]	[516.11773682 505.97164917 0.65133613]	[464.9380188 505.9624939 0.64907235]	[462.34811401 688.04119873 0.84477764]	[459.79830933 849.74505615 0.8782233 ]	[562.29541016 505.92431641 0.68475807]	[567.48980713 685.60272217 0.80997455]	[5.85476929e+02 8.52365845e+02 8.23142052e-01]	[500.65316772 195.55856323 0.92024642]	[523.93707275 195.54776001 0.93178284]	[477.74029541 187.78921509 0.86120236]	[544.51464844 187.77680969 0.83739579]	[6.18817261e+02 9.03556030e+02 7.29480326e-01]	[6.26571045e+02 8.93219421e+02 8.12386274e-01]	[5.77687622e+02 8.70127747e+02 8.08171272e-01]	[4.54609741e+02 9.01002014e+02 7.75856137e-01]	[4.39124969e+02 8.93331909e+02 7.81113923e-01]	[4.64913422e+02 8.57453308e+02 7.08039165e-01]
[511.00576782 213.46083069 0.89348966]	[508.48895264 269.83139038 0.82135665]	[439.1138916 269.82171631 0.80382329]	[400.78845215 382.75439453 0.87809455]	[382.7208252 485.48162842 0.86538136]	[585.51635742 269.85565186 0.79922134]	[621.32061768 377.63098145 0.83704752]	[631.59979248 480.32595825 0.86799747]	[513.65997314 505.9647522 0.6508283 ]	[464.93237305 505.95880127 0.64946973]	[462.34832764 688.04412842 0.84475607]	[459.79632568 849.76416016 0.87745923]	[562.28735352 505.91363525 0.68458003]	[567.48809814 685.60510254 0.80977929]	[5.85480713e+02 8.52373596e+02 8.21460843e-01]	[500.65289307 195.55760193 0.92039227]	[523.93615723 195.54673767 0.93214417]	[477.73971558 187.78695679 0.86156088]	[544.51379395 187.77380371 0.83780819]	[6.18823975e+02 9.03561096e+02 7.30359554e-01]	[6.26574402e+02 8.93223389e+02 8.12314928e-01]	[5.77692444e+02 8.70136841e+02 8.10680926e-01]	[4.54608765e+02 9.01008667e+02 7.74075389e-01]	[4.39124695e+02 8.93339783e+02 7.78239846e-01]	[4.64904541e+02 8.57474792e+02 7.09447026e-01]
[505.94192505 215.95901489 0.91969866]	[505.95376587 269.86740112 0.8474471 ]	[436.61138916 269.84744263 0.79207367]	[400.67837524 385.38882446 0.87340122]	[380.22763062 485.45275879 0.88322663]	[585.42602539 269.85699463 0.80270386]	[621.25872803 377.61956787 0.82865542]	[631.60064697 480.28997803 0.8634429 ]	[511.06039429 508.47161865 0.64715111]	[462.39639282 508.45135498 0.66231722]	[462.3117981 688.09973145 0.84964716]	[459.78509521 849.76629639 0.87674582]	[562.23272705 505.96258545 0.67819816]	[565.04064941 688.00201416 0.82744563]	[5.85486938e+02 8.52383972e+02 8.18019092e-01]	[495.68109131 198.08630371 0.87521374]	[523.75952148 198.09191895 0.91744131]	[475.12295532 190.27401733 0.8199811 ]	[544.31170654 187.83056641 0.86445987]	[6.18804138e+02 9.03555176e+02 7.27359116e-01]	[6.26576660e+02 8.93221313e+02 8.09969366e-01]	[5.77710327e+02 8.70150085e+02 8.09043646e-01]	[4.54603058e+02 9.01019775e+02 7.72447228e-01]	[4.39119934e+02 8.93348816e+02 7.74314344e-01]	[4.64889221e+02 8.57472839e+02 7.13295817e-01]
[500.66714478 218.59936523 0.88447714]	[500.73495483 272.34115601 0.88758624]	[421.26980591 272.48040771 0.83305925]	[393.0710144 385.37973022 0.80335063]	[377.51028442 490.48620605 0.85770255]	[575.20495605 267.2895813 0.76020473]	[608.58874512 377.62371826 0.84037542]	[629.0760498 480.27987671 0.88384283]	[503.37893677 505.97106934 0.68805331]	[459.68292236 508.48117065 0.64054888]	[459.82894897 690.61981201 0.82627273]	[459.76651001 849.71801758 0.86946332]	[549.57049561 503.42977905 0.64672291]	[564.89788818 688.01794434 0.83941865]	[5.85495850e+02 8.52358154e+02 8.18509877e-01]	[482.8034668 208.2489624 0.87928396]	[511.01791382 205.77116394 0.82990378]	[462.21630859 190.36264038 0.87610763]	[531.53436279 192.81326294 0.8478483 ]	[6.18797058e+02 9.03537720e+02 7.24754930e-01]	[6.26578674e+02 8.90856323e+02 8.09828281e-01]	[5.77719055e+02 8.70145630e+02 8.05444479e-01]	[4.54615387e+02 9.01014404e+02 7.70187140e-01]	[4.39125519e+02 8.93345764e+02 7.66511917e-01]	[4.64881409e+02 8.57376221e+02 7.05155730e-01]
[493.07867432 221.14494324 0.83569068]	[498.13644409 272.38604736 0.85005069]	[418.71020508 272.49459839 0.83284146]	[390.44561768 382.771698 0.79826337]	[375.02890015 490.50521851 0.84234035]	[570.01470947 267.35437012 0.77049541]	[606.00628662 377.5453186 0.84468937]	[626.53765869 480.20062256 0.90460688]	[500.86230469 511.04470825 0.67613733]	[457.11135864 511.08407593 0.62201154]	[459.74191284 690.60394287 0.8258332 ]	[459.75048828 849.70623779 0.86401868]	[546.95855713 508.47042847 0.65394473]	[564.83166504 688.07489014 0.84353632]	[5.85490356e+02 8.52320557e+02 8.19281340e-01]	[480.162323 210.79853821 0.89419705]	[503.49987793 210.76939392 0.88363105]	[459.59146118 192.79238892 0.85836613]	[526.47979736 192.86637878 0.87521106]	[6.18779175e+02 9.03541077e+02 7.23626435e-01]	[6.26576538e+02 8.93214539e+02 8.10395956e-01]	[5.77727539e+02 8.70115845e+02 7.96628833e-01]	[4.54614288e+02 9.01021667e+02 7.68056452e-01]	[4.39120514e+02 8.93351440e+02 7.64576137e-01]	[4.64854919e+02 8.54933838e+02 7.13286042e-01]
[485.46057129 221.17007446 0.85260731]	[487.91625977 272.36175537 0.84027946]	[418.55273438 272.49578857 0.8205685 ]	[382.84204102 387.91210938 0.81080371]	[369.9866333 490.51153564 0.82311547]	[564.86883545 264.80502319 0.8024078 ]	[603.50354004 377.50384521 0.86407137]	[624.00671387 477.68289185 0.88325918]	[500.64157104 505.98605347 0.66313529]	[451.99118042 508.45977783 0.61820292]	[459.68518066 690.63677979 0.82243228]	[459.74749756 849.7088623 0.85867149]	[544.42382812 505.92614746 0.67212677]	[562.45263672 688.06463623 0.84416956]	[5.85476624e+02 8.52302734e+02 8.24912429e-01]	[477.62524414 210.81359863 0.86880451]	[503.28094482 210.83900452 0.91319346]	[454.58978271 192.80662537 0.817855 ]	[523.81115723 192.89309692 0.91025472]	[6.18783813e+02 9.01057800e+02 7.25906014e-01]	[6.26562439e+02 8.90837830e+02 8.12462866e-01]	[5.77731812e+02 8.70099609e+02 7.93417335e-01]	[4.54638489e+02 9.00987915e+02 7.68366635e-01]	[4.39134399e+02 8.93326233e+02 7.62488544e-01]	[4.64855438e+02 8.54931946e+02 7.00187564e-01]
[482.8109436 223.67654419 0.88441288]	[482.91122437 272.35797119 0.88000631]	[410.97229004 274.96231079 0.79639733]	[380.25854492 390.48947144 0.85110748]	[364.82324219 493.06994629 0.82354361]	[562.36236572 264.73904419 0.8014859 ]	[603.32672119 377.52578735 0.8538723 ]	[623.83337402 480.14550781 0.88207179]	[498.14321899 508.51055908 0.65122122]	[446.88018799 511.02105713 0.62534708]	[457.20275879 690.66693115 0.80936575]	[459.73135376 849.67230225 0.85749662]	[544.32452393 505.97625732 0.68156868]	[562.41156006 688.07012939 0.84053081]	[5.85468323e+02 8.52315002e+02 8.24720860e-01]	[467.46270752 210.87075806 0.8592909 ]	[500.64761353 210.87924194 0.89345896]	[444.41717529 192.84346008 0.84013724]	[521.16845703 192.85797119 0.88841814]	[6.18776978e+02 9.01031311e+02 7.25866497e-01]	[6.26560364e+02 8.90812500e+02 8.13209534e-01]	[5.77717102e+02 8.70115784e+02 7.93712556e-01]	[4.54635864e+02 8.98516296e+02 7.69930601e-01]	[4.39125946e+02 8.93306091e+02 7.64194012e-01]	[4.64857361e+02 8.54877380e+02 7.10373700e-01]
[480.29086304 223.66755676 0.8776238 ]	[482.71115112 269.91949463 0.8954547 ]	[403.35003662 274.9708252 0.81472164]	[377.72372437 387.86810303 0.84280264]	[362.20077515 495.66455078 0.85340548]	[559.69854736 264.72167969 0.77571148]	[600.78796387 377.5592041 0.84907436]	[621.27575684 477.66784668 0.84599793]	[493.05502319 511.02416992 0.63635737]	[441.89434814 511.04180908 0.64568144]	[454.64639282 690.6595459 0.79023236]	[459.7376709 849.64154053 0.85977602]	[541.81402588 508.48550415 0.68053383]	[562.35443115 688.07318115 0.83910614]	[5.85486877e+02 8.52275696e+02 8.25357497e-01]	[462.42590332 210.89581299 0.88147968]	[495.60668945 210.83535767 0.85697806]	[441.76986694 192.88153076 0.89445329]	[516.19116211 190.39257812 0.85712194]	[6.18744019e+02 9.01017212e+02 7.25194573e-01]	[6.26536560e+02 8.90810608e+02 8.17298293e-01]	[5.77763550e+02 8.70090332e+02 7.95757830e-01]	[4.57105835e+02 8.98488525e+02 7.74873853e-01]	[4.39148682e+02 8.93289673e+02 7.65870929e-01]	[4.64855682e+02 8.54835327e+02 7.08811462e-01]
[477.67199707 223.68878174 0.85122269]	[480.20132446 272.41534424 0.90329331]	[400.7104187 275.03039551 0.85288745]	[377.55578613 390.45556641 0.83091933]	[359.67910767 498.16320801 0.88837284]	[554.65466309 264.78430176 0.76536822]	[590.64666748 377.52474976 0.81911594]	[613.65118408 477.63790894 0.82465267]	[487.99615479 508.53244019 0.64217734]	[441.77420044 511.0630188 0.64445364]	[454.60562134 690.65045166 0.78712285]	[459.74273682 849.67889404 0.86031199]	[541.7421875 505.98242188 0.67195183]	[562.29156494 688.06018066 0.83641422]	[5.85477356e+02 8.52242188e+02 8.30126166e-01]	[459.8059082 213.32417297 0.91603839]	[485.48797607 210.8556366 0.8822723 ]	[439.23638916 192.97625732 0.89599937]	[508.51760864 192.84173584 0.85290527]	[6.18764587e+02 9.01073059e+02 7.23725319e-01]	[6.26531189e+02 8.90841125e+02 8.12702298e-01]	[5.77759033e+02 8.67673706e+02 7.92089045e-01]	[4.54645569e+02 8.98491821e+02 7.76767671e-01]	[4.39135101e+02 8.93286133e+02 7.70291567e-01]	[4.64870819e+02 8.54883484e+02 7.08919942e-01]
[472.51754761 223.68873596 0.82906514]	[475.1730957 272.44683838 0.86080801]	[398.20626831 275.02996826 0.84869534]	[374.99795532 390.5 0.80573887]	[359.57452393 498.23861694 0.90044314]	[547.03564453 264.78070068 0.78172487]	[585.54797363 375.12374878 0.84720969]	[608.57519531 477.64447021 0.85472512]	[485.47262573 513.58929443 0.64877337]	[441.70272827 516.17333984 0.65216351]	[454.57818604 690.6373291 0.78526342]	[459.73596191 849.70831299 0.86092454]	[539.25421143 508.48797607 0.6598798 ]	[562.27856445 688.05847168 0.83449906]	[5.85465149e+02 8.52182434e+02 8.31991374e-01]	[459.61050415 210.8901062 0.90046716]	[482.93087769 210.84806824 0.90805602]	[436.59738159 192.81991577 0.84707856]	[503.50811768 192.87651062 0.87839687]	[6.18763611e+02 9.01039246e+02 7.23927677e-01]	[6.26529785e+02 8.90807251e+02 8.08419347e-01]	[5.77755066e+02 8.67597595e+02 7.87505865e-01]	[4.54645294e+02 8.98473206e+02 7.79105067e-01]	[4.39141449e+02 8.93281250e+02 7.74049222e-01]	[4.64850952e+02 8.54927307e+02 7.06678450e-01]
[467.40716553 223.67919922 0.83814621]	[467.43322754 272.43515015 0.8507331 ]	[395.64157104 275.04083252 0.8315087 ]	[364.85748291 390.48562622 0.79293805]	[357.06436157 498.2713623 0.89255774]	[544.39923096 264.73651123 0.80705935]	[585.38012695 377.53518677 0.85172701]	[605.90112305 477.69787598 0.89302289]	[482.93893433 513.60595703 0.66943794]	[439.28900146 516.20043945 0.64947659]	[452.04989624 690.68841553 0.77344716]	[459.73526001 849.72290039 0.86420035]	[531.59661865 508.46914673 0.63016856]	[559.78881836 687.98846436 0.81911916]	[5.85448975e+02 8.49779053e+02 8.34199905e-01]	[457.11276245 210.86065674 0.87842607]	[482.78890991 210.84535217 0.91200137]	[434.04394531 192.84934998 0.8222416 ]	[503.27819824 192.90257263 0.89836502]	[6.18778564e+02 9.01044128e+02 7.29569197e-01]	[6.26534363e+02 8.90802979e+02 8.15994680e-01]	[5.77721497e+02 8.65138794e+02 7.79981256e-01]	[4.57104553e+02 8.98474915e+02 7.83854604e-01]	[4.39161896e+02 8.93290283e+02 7.77545571e-01]	[4.64855316e+02 8.54942688e+02 7.13888347e-01]
[462.40393066 221.15696716 0.87696999]	[464.85717773 272.35699463 0.85950381]	[393.03613281 275.02429199 0.80279899]	[362.24102783 395.54025269 0.83686119]	[354.52078247 500.7310791 0.88839531]	[541.94165039 262.21435547 0.80931884]	[582.85540771 375.09951782 0.84337354]	[603.40118408 475.12329102 0.85675526]	[482.79867554 511.05001831 0.67737818]	[439.18325806 513.64758301 0.63853067]	[449.48724365 690.66888428 0.77587003]	[459.73483276 849.7401123 0.86563373]	[526.50897217 505.91320801 0.64940453]	[557.21697998 687.97229004 0.80000651]	[5.85412292e+02 8.49692810e+02 8.38922739e-01]	[449.52456665 210.77822876 0.83460999]	[480.26156616 210.7895813 0.90100658]	[426.45565796 192.85195923 0.80667317]	[500.73132324 192.84303284 0.87193739]	[6.16259277e+02 9.01046631e+02 7.28819251e-01]	[6.26493408e+02 8.90798462e+02 8.22187066e-01]	[5.75210999e+02 8.62540710e+02 7.59254813e-01]	[4.57094940e+02 8.98482117e+02 7.79352009e-01]	[4.39156250e+02 8.93297180e+02 7.76209712e-01]	[4.64874359e+02 8.57372375e+02 7.10815728e-01]
[462.19973755 221.12347412 0.89536452]	[462.34274292 272.36392212 0.8881489 ]	[387.89315796 275.05831909 0.79801017]	[359.72201538 393.01980591 0.84150159]	[351.9291687 500.65606689 0.85368133]	[541.81542969 262.20755005 0.8081876 ]	[580.35894775 377.50845337 0.8202948 ]	[600.83184814 477.59902954 0.83494878]	[482.73016357 513.64929199 0.68060333]	[439.10971069 518.72747803 0.64884305]	[446.9395752 690.68572998 0.78373528]	[459.73440552 849.71069336 0.86816293]	[526.43774414 508.44998169 0.65301192]	[557.21618652 687.97283936 0.80265236]	[5.85402649e+02 8.49635437e+02 8.35511923e-01]	[444.38589478 208.32702637 0.86043054]	[477.67834473 208.31245422 0.87055802]	[421.39935303 190.36553955 0.86456048]	[498.13546753 190.36103821 0.85414273]	[6.13691284e+02 8.98485718e+02 7.38311052e-01]	[6.26417664e+02 8.90731201e+02 8.30759645e-01]	[5.75205688e+02 8.59968384e+02 7.64864266e-01]	[4.57101562e+02 8.98483582e+02 7.82600105e-01]	[4.39164734e+02 8.93299377e+02 7.73653209e-01]	[4.64878235e+02 8.54918335e+02 7.16228724e-01]
[459.75335693 218.62236023 0.90262061]	[462.23928833 272.3671875 0.89694262]	[382.82943726 275.08483887 0.8113246 ]	[357.22842407 393.04510498 0.83917886]	[344.32608032 500.69540405 0.85747135]	[539.29534912 264.71170044 0.78744596]	[577.79302979 377.54428101 0.83400291]	[595.66210938 475.11105347 0.81296289]	[480.32470703 513.59979248 0.67649049]	[436.62319946 518.6953125 0.64047408]	[446.88327026 690.66418457 0.78838944]	[459.73251343 849.69140625 0.86764777]	[523.99981689 505.93222046 0.65926439]	[554.62738037 685.54229736 0.80240673]	[5.85334900e+02 8.44603027e+02 8.14422905e-01]	[441.89099121 208.30558777 0.87434983]	[475.06842041 205.78013611 0.83876926]	[421.25396729 192.91833496 0.89851695]	[493.10958862 192.79098511 0.84508169]	[6.08589600e+02 8.95838989e+02 7.75984049e-01]	[6.23925415e+02 8.88166016e+02 8.18078876e-01]	[5.72641418e+02 8.54832214e+02 7.72177994e-01]	[4.54648438e+02 8.98505798e+02 7.77523160e-01]	[4.39164642e+02 8.93309448e+02 7.65507162e-01]	[4.64889709e+02 8.54889893e+02 7.22548604e-01]
[459.62738037 218.59432983 0.89659023]	[459.74935913 272.40557861 0.90337551]	[380.24127197 277.47247314 0.84408033]	[357.05276489 395.60708618 0.86323923]	[341.67935181 500.78131104 0.90495211]	[536.71282959 262.21340942 0.77451372]	[572.59375 375.09512329 0.80034113]	[590.59710693 472.60025024 0.81611025]	[480.21932983 511.06085205 0.67183697]	[434.05883789 516.17138672 0.62540984]	[446.89422607 693.1776123 0.78006262]	[459.73297119 849.67956543 0.86369193]	[523.9342041 505.90136719 0.67327428]	[549.55645752 685.45568848 0.80616057]	[5.82953735e+02 8.36917053e+02 8.17822099e-01]	[441.72045898 208.24873352 0.88538492]	[469.99383545 205.72302246 0.83831507]	[421.14697266 192.84880066 0.90286946]	[488.02664185 192.79266357 0.83516783]	[6.08591919e+02 8.90646667e+02 7.61664212e-01]	[6.23864685e+02 8.75411499e+02 7.81879723e-01]	[5.70115967e+02 8.52205383e+02 7.66364634e-01]	[4.54640137e+02 8.98487488e+02 7.69098043e-01]	[4.39145325e+02 8.93296570e+02 7.57403016e-01]	[4.64889709e+02 8.54855347e+02 7.11637318e-01]
[457.11914062 218.54948425 0.88298523]	[459.59683228 272.44586182 0.88901097]	[380.1114502 277.48751831 0.84596789]	[354.52954102 395.57553101 0.82433605]	[339.20559692 500.80227661 0.92038155]	[531.61206055 262.19509888 0.77240318]	[567.53082275 377.54275513 0.83944023]	[587.99523926 475.08358765 0.84417641]	[480.13549805 516.13006592 0.66916496]	[431.51226807 518.72167969 0.63652366]	[444.36828613 693.21191406 0.79238832]	[459.73501587 849.62097168 0.86705744]	[523.83483887 508.4586792 0.68324643]	[546.92358398 685.40710449 0.83071685]	[582.81811523 831.68688965 0.8531096 ]	[439.2414856 205.75593567 0.8866291 ]	[467.3946228 203.23344421 0.85518664]	[418.64672852 190.37687683 0.87027442]	[485.4984436 192.8061676 0.84033751]	[6.08605347e+02 8.80493408e+02 7.30592906e-01]	[6.23830017e+02 8.70268311e+02 8.07561159e-01]	[5.67500671e+02 8.47041199e+02 7.61192560e-01]	[4.54625458e+02 8.98493042e+02 7.70587862e-01]	[4.39137970e+02 8.93290588e+02 7.53767312e-01]	[4.64902649e+02 8.52398560e+02 7.21325517e-01]
[454.54315186 218.55758667 0.86525249]	[457.11999512 272.44155884 0.8700633 ]	[377.69979858 277.47515869 0.84397227]	[354.46884155 395.53918457 0.81218326]	[339.06991577 500.77050781 0.93062156]	[528.9833374 262.17025757 0.79069853]	[564.97662354 375.03921509 0.82963961]	[585.50543213 475.07244873 0.86707312]	[477.7130127 516.16967773 0.66483605]	[428.94735718 518.78100586 0.63917381]	[444.31948853 693.20263672 0.7977345 ]	[459.73846436 849.61883545 0.86601096]	[523.79553223 508.48925781 0.69101316]	[544.44659424 685.39001465 0.8364839 ]	[5.80318115e+02 8.26540527e+02 8.01529229e-01]	[439.12030029 205.70471191 0.87832022]	[464.85842896 203.22473145 0.86722893]	[416.10836792 190.3392334 0.847179 ]	[485.34844971 192.81045532 0.85825437]	[6.08565186e+02 8.72723877e+02 8.01292002e-01]	[6.21297424e+02 8.62514343e+02 7.74121165e-01]	[5.64974182e+02 8.31872253e+02 7.68484414e-01]	[4.54624237e+02 9.00978394e+02 7.65729427e-01]	[4.39153717e+02 8.93321838e+02 7.47822285e-01]	[4.64922852e+02 8.52401306e+02 7.20362842e-01]
[449.44274902 216.13726807 0.87240094]	[449.50738525 272.44320679 0.84417838]	[377.55300903 277.4932251 0.82778579]	[349.38806152 395.5710144 0.79601043]	[336.63925171 500.89361572 0.92945182]	[523.98651123 262.15670776 0.81570196]	[564.8482666 372.49908447 0.82398039]	[585.39337158 475.12585449 0.87323534]	[477.59280396 516.17578125 0.6578688 ]	[426.40206909 521.23364258 0.65302503]	[444.29498291 693.16314697 0.79688609]	[459.72320557 849.60369873 0.86073041]	[521.34838867 508.46835327 0.70246685]	[544.44537354 685.42260742 0.8366555 ]	[5.72593201e+02 8.11243835e+02 8.07302475e-01]	[436.64437866 203.17054749 0.86927152]	[462.34985352 203.1809082 0.87818676]	[413.53500366 190.37413025 0.82519275]	[482.83065796 192.78945923 0.87435806]	[6.05880310e+02 8.65107544e+02 7.73750365e-01]	[6.13640991e+02 8.52227295e+02 7.70198584e-01]	[5.62393677e+02 8.24057983e+02 7.57490456e-01]	[4.54611633e+02 8.98502747e+02 7.60825634e-01]	[4.39152466e+02 8.93305054e+02 7.43009210e-01]	[4.64903961e+02 8.52372559e+02 7.25275278e-01]
[444.4432373 216.0790863 0.89251173]	[446.87759399 272.39556885 0.85272586]	[375.07202148 277.47961426 0.82120961]	[344.26806641 395.61154175 0.81866419]	[336.48635864 503.25402832 0.91493994]	[523.86273193 259.6836853 0.83696127]	[562.434021 372.44256592 0.81311727]	[582.96697998 472.53375244 0.85960793]	[475.08203125 516.20904541 0.65696448]	[423.84539795 521.2598877 0.66470551]	[441.88101196 693.20025635 0.80122226]	[459.72659302 849.62493896 0.86460984]	[521.32720947 508.50241089 0.70490444]	[544.33862305 685.3739624 0.84703803]	[565.0657959 798.44659424 0.80619538]	[436.55020142 200.65234375 0.85785818]	[462.20895386 200.62693787 0.90334284]	[410.96643066 190.38711548 0.82038462]	[480.29769897 190.33499146 0.86261755]	[5.98293884e+02 8.52332520e+02 7.95180857e-01]	[6.06052979e+02 8.44575195e+02 7.99203932e-01]	[5.62264221e+02 8.08674561e+02 6.91631913e-01]	[4.54641602e+02 9.00973816e+02 7.64560819e-01]	[4.39177795e+02 8.93321899e+02 7.50627220e-01]	[4.64884644e+02 8.52406982e+02 7.25448072e-01]
[441.8951416 216.06921387 0.91829824]	[444.36288452 272.37664795 0.86827874]	[372.55038452 275.1242981 0.80903912]	[341.72479248 395.55300903 0.83940411]	[334.00018311 503.27124023 0.89552295]	[523.79675293 259.67007446 0.83661258]	[562.37756348 375.00466919 0.84566653]	[582.8840332 475.06488037 0.86366034]	[472.55963135 516.17315674 0.65522665]	[423.7923584 521.25518799 0.67574733]	[441.83789062 693.18438721 0.80881935]	[459.71453857 849.62896729 0.86274928]	[521.28216553 508.46295166 0.69970906]	[544.30291748 685.38330078 0.83882362]	[564.87451172 790.67669678 0.866642 ]	[429.00192261 200.60542297 0.84647334]	[459.75674438 200.59335327 0.91222513]	[408.38189697 192.78215027 0.83381462]	[480.21951294 190.34333801 0.87073815]	[5.90546509e+02 8.47142273e+02 7.48885632e-01]	[6.03411743e+02 8.31837524e+02 7.74359763e-01]	[5.57164001e+02 7.95863403e+02 6.29476905e-01]	[4.54643402e+02 9.00978394e+02 7.70723104e-01]	[4.39178986e+02 8.93324280e+02 7.58469760e-01]	[4.64889313e+02 8.54790283e+02 7.24856853e-01]
[441.78024292 216.03398132 0.932289 ]	[441.91369629 272.42300415 0.88181984]	[369.95184326 277.51028442 0.80348516]	[341.67773438 393.04025269 0.82707798]	[331.45358276 503.25311279 0.87685651]	[521.41546631 259.70144653 0.8295539 ]	[562.33605957 375.10110474 0.858648 ]	[582.82641602 475.14331055 0.8648684 ]	[469.97860718 516.18328857 0.65932971]	[421.33996582 521.28015137 0.6852662 ]	[441.76959229 693.24371338 0.81136119]	[459.70800781 849.7008667 0.86913121]	[521.18554688 508.47137451 0.68821603]	[544.31781006 688.0769043 0.83833361]	[562.40887451 780.43572998 0.8152588 ]	[426.40859985 200.5881958 0.85076958]	[459.64178467 198.14852905 0.89442837]	[403.3885498 190.34249878 0.84565437]	[477.72528076 190.25085449 0.85702205]	[5.85513733e+02 8.34372437e+02 7.49717295e-01]	[6.00885254e+02 8.29058960e+02 7.49766290e-01]	[5.52130920e+02 7.85525208e+02 5.88346779e-01]	[4.54621643e+02 9.00999451e+02 7.71275520e-01]	[4.39182281e+02 8.93357300e+02 7.58427501e-01]	[4.64888824e+02 8.54881653e+02 7.28564441e-01]
[441.6723938 215.9962616 0.93742275]	[441.79898071 272.40585327 0.89206243]	[364.80307007 277.59500122 0.81133711]	[339.17184448 395.58218384 0.86136866]	[328.84262085 503.31149292 0.86994451]	[521.31219482 259.66366577 0.83020115]	[562.27661133 375.07943726 0.86030734]	[582.8192749 475.12454224 0.86056793]	[467.44598389 518.69683838 0.67444372]	[421.27044678 521.32775879 0.68981588]	[441.68078613 700.83984375 0.8088426 ]	[459.69015503 849.73547363 0.86737823]	[518.76287842 511.01239014 0.68538648]	[544.28613281 693.17999268 0.80746573]	[559.8168335 770.09197998 0.83613253]	[423.83966064 198.15278625 0.87278736]	[457.1505127 198.09960938 0.87886167]	[400.82473755 190.35412598 0.88369733]	[475.11761475 187.82878113 0.83378029]	[5.82956177e+02 8.29171814e+02 8.02485585e-01]	[5.95734985e+02 8.16340393e+02 7.05944717e-01]	[5.46988037e+02 7.70173340e+02 6.62820280e-01]	[4.54603455e+02 9.01003662e+02 7.66653836e-01]	[4.39157532e+02 8.93365540e+02 7.52526402e-01]	[4.64886017e+02 8.54921814e+02 7.22848475e-01]
[439.24121094 215.92785645 0.93239325]	[441.71627808 272.39120483 0.89260483]	[362.27648926 277.64431763 0.81658161]	[339.10403442 395.62115479 0.86233479]	[326.28671265 503.34234619 0.86967665]	[521.2076416 259.58969116 0.82409847]	[562.22363281 374.98144531 0.83749837]	[582.83087158 472.51644897 0.85006684]	[467.39846802 518.69250488 0.67652631]	[421.23501587 521.32849121 0.69204456]	[439.26708984 700.90307617 0.81287485]	[459.65756226 849.74157715 0.86179709]	[518.71795654 511.01345825 0.67729247]	[544.28887939 695.79779053 0.78986067]	[557.25152588 762.49206543 0.79461884]	[421.37094116 198.09918213 0.89200103]	[454.60928345 198.00202942 0.87346596]	[400.67208862 190.34919739 0.90004987]	[470.03857422 187.78152466 0.81143606]	[5.80269592e+02 8.18903076e+02 7.83556759e-01]	[5.88033325e+02 8.08637329e+02 7.76237130e-01]	[5.44500610e+02 7.59948669e+02 6.63401604e-01]	[4.52053436e+02 9.01026245e+02 7.71511316e-01]	[4.39114838e+02 8.93386902e+02 7.43003964e-01]	[4.64891602e+02 8.57362000e+02 7.19958365e-01]
[439.10348511 215.91722107 0.92996883]	[439.26980591 272.44226074 0.90442932]	[359.72521973 277.71063232 0.83092284]	[336.70599365 398.23458862 0.90037453]	[323.73049927 503.43490601 0.86902648]	[518.73321533 259.59078979 0.81467175]	[562.2220459 374.97161865 0.83453465]	[582.85705566 467.44992065 0.86820257]	[464.93075562 518.74078369 0.69105959]	[421.20742798 523.8092041 0.69125652]	[439.25863647 700.90167236 0.81321812]	[459.6350708 849.70056152 0.85864151]	[518.67034912 511.06304932 0.6707269 ]	[544.31066895 698.31890869 0.78669238]	[557.16748047 752.25872803 0.79560602]	[421.20330811 198.11354065 0.89997196]	[449.52597046 198.00219727 0.87143421]	[398.20504761 192.7797699 0.9139123 ]	[467.45767212 187.79322815 0.8039037 ]	[5.72649048e+02 8.13831665e+02 7.70834923e-01]	[5.85516968e+02 8.08541931e+02 7.81506538e-01]	[5.44500366e+02 7.49726135e+02 7.05451548e-01]	[4.52009644e+02 9.01013794e+02 7.76572883e-01]	[4.36667297e+02 8.93377014e+02 7.42015600e-01]	[4.64873535e+02 8.54874817e+02 7.28431880e-01]
[436.5614624 215.93557739 0.90909117]	[439.20623779 272.48669434 0.90965718]	[359.6701355 280.10388184 0.83730918]	[336.68237305 400.68258667 0.90187222]	[321.24969482 505.8772583 0.86662549]	[516.21746826 259.64038086 0.8015942 ]	[559.83111572 372.51223755 0.81078327]	[582.902771 464.93719482 0.88515943]	[464.89584351 518.74554443 0.69695729]	[421.18008423 523.82086182 0.69661832]	[439.2684021 700.85906982 0.81007224]	[459.62402344 849.67980957 0.85223722]	[516.21582031 511.04541016 0.66461289]	[544.3447876 695.81219482 0.79228914]	[549.52770996 749.57244873 0.83660465]	[418.68011475 198.11372375 0.90241575]	[444.44296265 198.01017761 0.88027614]	[395.62237549 190.37501526 0.87917835]	[464.87548828 190.27256775 0.83198518]	[567.51916504 811.18774414 0.81412572]	[5.82940002e+02 8.03488403e+02 7.58594036e-01]	[5.41927246e+02 7.47061096e+02 7.38597393e-01]	[4.52000519e+02 9.01013123e+02 7.77335882e-01]	[4.36661255e+02 8.93376404e+02 7.36303926e-01]	[4.64867279e+02 8.54861084e+02 7.18903542e-01]
[428.99386597 215.94207764 0.88572854]	[436.68515015 274.94094849 0.89528501]	[357.19552612 282.68371582 0.8184455 ]	[336.65374756 400.80218506 0.8818537 ]	[321.25714111 506.012146 0.84697974]	[513.57476807 259.66882324 0.78702277]	[559.77111816 369.94812012 0.78795099]	[582.92700195 464.86526489 0.8935104 ]	[464.86331177 518.78723145 0.69929767]	[418.79486084 523.86096191 0.69317067]	[439.27844238 703.38952637 0.8215009 ]	[459.62591553 849.76757812 0.85047603]	[516.20263672 511.07339478 0.66016608]	[544.34436035 700.93676758 0.80536753]	[546.99755859 747.04217529 0.84615886]	[416.15270996 198.14071655 0.88138461]	[441.82373047 195.63638306 0.92318887]	[393.06201172 192.83992004 0.8634305 ]	[462.28936768 187.78855896 0.84494883]	[565.01098633 808.66033936 0.81435937]	[5.82769043e+02 7.95866760e+02 7.17930257e-01]	[5.41805298e+02 7.44429993e+02 7.22929120e-01]	[4.49506470e+02 9.01018372e+02 7.79228687e-01]	[4.36652496e+02 8.93393127e+02 7.39307582e-01]	[4.64879669e+02 8.57414734e+02 7.13361502e-01]
[426.39929199 215.91548157 0.89900041]	[434.11636353 274.99594116 0.88023937]	[357.10144043 282.72848511 0.80988443]	[336.6307373 403.35784912 0.85649961]	[321.19177246 508.44174194 0.85208988]	[508.50271606 259.71322632 0.78296882]	[559.82275391 375.00683594 0.80618954]	[582.99694824 467.41607666 0.87686259]	[464.84494019 521.26068115 0.70450872]	[418.75970459 523.90252686 0.690319 ]	[439.23928833 703.42926025 0.82775259]	[459.64511108 849.7489624 0.85797232]	[516.19567871 513.59197998 0.65549117]	[544.32940674 698.36517334 0.78164315]	[544.50158691 742.00018311 0.84505522]	[416.04644775 198.12556458 0.87292445]	[441.68392944 195.60144043 0.93764967]	[390.46954346 192.88354492 0.85583961]	[459.75753784 185.24169922 0.83145386]	[5.62374084e+02 8.00996277e+02 7.85541475e-01]	[5.77709595e+02 7.90636780e+02 7.21199453e-01]	[5.39283752e+02 7.34293518e+02 6.91593528e-01]	[4.49491608e+02 9.01003967e+02 7.82647789e-01]	[4.36650757e+02 8.93378357e+02 7.43791699e-01]	[4.64894409e+02 8.57377502e+02 7.17470527e-01]
[423.8331604 215.95695496 0.91959155]	[431.5305481 275.04022217 0.87502515]	[357.01779175 285.24075317 0.80177969]	[336.618927 403.33001709 0.85693997]	[321.19338989 508.50228882 0.85047323]	[505.99078369 259.72348022 0.79012567]	[559.80438232 372.53475952 0.81014806]	[583.00213623 467.39367676 0.88030457]	[464.84637451 521.27966309 0.7123009 ]	[418.75927734 523.93835449 0.69497097]	[439.262146 705.92242432 0.839948 ]	[459.65008545 852.17608643 0.85465074]	[516.21234131 513.60339355 0.66224259]	[544.32897949 698.32312012 0.78215247]	[544.42266846 739.38043213 0.84916133]	[411.0144043 198.14199829 0.85986674]	[439.24676514 195.63217163 0.9360382 ]	[385.37240601 192.85083008 0.86900604]	[459.64782715 185.22155762 0.83910292]	[5.59782349e+02 7.95840454e+02 7.86597490e-01]	[5.70108582e+02 7.88110229e+02 7.30639219e-01]	[5.39297302e+02 7.31693848e+02 7.19436526e-01]	[4.49488892e+02 9.01018066e+02 7.83114731e-01]	[4.36650604e+02 8.93391907e+02 7.48891532e-01]	[4.64899536e+02 8.57460388e+02 7.11505592e-01]
[421.31390381 215.9868927 0.92735434]	[426.43652344 275.0604248 0.88518703]	[354.55300903 285.30264282 0.7894004 ]	[336.58929443 405.88232422 0.84577864]	[321.19186401 511.06735229 0.84770757]	[505.88214111 259.71490479 0.80530864]	[559.73718262 372.5043335 0.79711396]	[583.00390625 467.40304565 0.8794831 ]	[464.82583618 521.28826904 0.71518588]	[418.73623657 523.9552002 0.68877578]	[439.24032593 705.95922852 0.84072506]	[459.68261719 849.77947998 0.86551917]	[516.19519043 513.60778809 0.66205466]	[544.30175781 690.70001221 0.79282838]	[544.2824707 731.73931885 0.86334819]	[405.90795898 198.14115906 0.85282028]	[439.13668823 198.01980591 0.91392279]	[382.82022095 192.80964661 0.88080496]	[457.20480347 185.23143005 0.85269409]	[5.57233093e+02 7.93225708e+02 7.79868603e-01]	[5.67515259e+02 7.85549011e+02 7.20259786e-01]	[5.36659302e+02 7.29039917e+02 6.86724424e-01]	[4.52014099e+02 9.01030396e+02 7.82052934e-01]	[4.39098541e+02 8.93390991e+02 7.56353319e-01]	[4.64917053e+02 8.57420166e+02 7.17368603e-01]
[421.22439575 216.01286316 0.92917508]	[423.90496826 275.09155273 0.90169013]	[352.02163696 287.84197998 0.77721959]	[336.56256104 408.39855957 0.83922422]	[321.21975708 513.62084961 0.84701014]	[503.43005371 262.14718628 0.81058508]	[559.68426514 372.54592896 0.79539722]	[582.97619629 467.44494629 0.87299865]	[462.41796875 521.32043457 0.72087538]	[418.72607422 526.40570068 0.67954582]	[439.26034546 705.97210693 0.83611846]	[459.68389893 849.75372314 0.86163807]	[513.65112305 516.14001465 0.64959729]	[541.93389893 690.66815186 0.80460781]	[541.83538818 729.05755615 0.88738912]	[403.36361694 200.5904541 0.85896176]	[436.66149902 198.07693481 0.88269007]	[380.34667969 192.87384033 0.90172261]	[457.06765747 187.79246521 0.83944774]	[549.59619141 788.21734619 0.80258846]	[5.64883545e+02 7.77899963e+02 7.25040436e-01]	[5.29039734e+02 7.24011902e+02 6.96774065e-01]	[4.52032715e+02 9.00981506e+02 7.77676880e-01]	[4.39115112e+02 8.93366394e+02 7.56465018e-01]	[4.64923248e+02 8.57380615e+02 7.09778428e-01]
[421.1529541 216.00457764 0.93106061]	[423.85754395 275.12515259 0.90470874]	[351.99002075 287.87295532 0.77612072]	[336.52166748 410.94366455 0.83435917]	[321.2130127 516.20227051 0.85665059]	[503.37600708 262.19488525 0.81092381]	[557.2109375 374.99890137 0.80715024]	[582.93463135 467.49331665 0.86593682]	[462.38168335 521.3626709 0.72421259]	[418.71679688 526.44366455 0.67682868]	[441.67974854 705.92425537 0.8270669 ]	[459.69943237 849.74591064 0.86493081]	[511.05145264 516.20037842 0.65433162]	[541.84875488 690.62976074 0.82002574]	[541.75854492 726.50299072 0.86390948]	[403.26696777 198.15032959 0.87956178]	[436.60931396 198.05053711 0.87911338]	[380.23077393 192.91989136 0.93028629]	[454.64306641 187.80879211 0.83772016]	[544.47583008 782.98675537 0.80231321]	[5.62289673e+02 7.70172485e+02 7.59363472e-01]	[5.29002563e+02 7.18849487e+02 6.52045608e-01]	[4.52060699e+02 8.98510193e+02 7.76895165e-01]	[4.39134888e+02 8.93346680e+02 7.59441257e-01]	[4.64917175e+02 8.57380127e+02 7.14286149e-01]
[418.76870728 215.95687866 0.93146753]	[423.80340576 277.49655151 0.91298133]	[351.92208862 290.39144897 0.77422613]	[336.5 408.47091675 0.83105296]	[321.19519043 518.66204834 0.86516035]	[503.3237915 262.23013306 0.81259865]	[554.67547607 375.05245972 0.80328405]	[582.85919189 470.02807617 0.85811007]	[462.38095093 523.82556152 0.7224611 ]	[418.69213867 528.97698975 0.66630721]	[441.6829834 706.01507568 0.82897747]	[459.7069397 849.79272461 0.86248249]	[511.0536499 518.69134521 0.65707016]	[541.74371338 688.14190674 0.83289504]	[539.2947998 726.42724609 0.80591685]	[400.86825562 198.11277771 0.8870309 ]	[436.54171753 198.00263977 0.87515664]	[380.18484497 192.97450256 0.94299674]	[454.57058716 190.27160645 0.84094763]	[544.32757568 775.30847168 0.7941106 ]	[5.59796692e+02 7.67615479e+02 7.60656238e-01]	[5.26502625e+02 7.13753662e+02 6.24898434e-01]	[4.52080627e+02 8.98510376e+02 7.70151258e-01]	[4.39153656e+02 8.93348206e+02 7.62689173e-01]	[4.64927399e+02 8.57437134e+02 7.12034225e-01]
[418.73928833 215.95085144 0.93223733]	[423.77859497 277.55166626 0.91757381]	[349.41131592 292.90582275 0.77753609]	[336.44448853 411.01599121 0.82788187]	[321.16876221 518.78222656 0.88143855]	[503.30212402 264.75344849 0.80703294]	[554.68756104 377.59228516 0.8388074 ]	[582.79278564 475.12850952 0.86589575]	[462.36883545 523.89605713 0.72647351]	[418.68600464 531.58288574 0.66197824]	[441.67709351 706.08056641 0.83507997]	[459.72280884 849.78387451 0.86233902]	[508.54672241 518.73590088 0.66666043]	[539.30004883 685.44866943 0.75646043]	[536.70965576 713.73303223 0.76267457]	[400.84442139 198.11032104 0.89136726]	[434.10202026 195.63362122 0.87707555]	[380.15328979 195.37112427 0.94711214]	[452.07232666 190.32177734 0.83758175]	[541.89263916 770.25518799 0.80820107]	[5.57206604e+02 7.65001160e+02 6.90786481e-01]	[5.26401001e+02 7.08523621e+02 6.40827656e-01]	[4.52071259e+02 8.98514343e+02 7.69368589e-01]	[4.39147980e+02 8.93342529e+02 7.61511147e-01]	[4.64946808e+02 8.57415161e+02 7.13076353e-01]
[418.71643066 215.95487976 0.92877412]	[423.77130127 277.61398315 0.91395241]	[349.3944397 292.95776367 0.7794565 ]	[334.06011963 413.57739258 0.83279455]	[318.77856445 521.23498535 0.89974284]	[503.29089355 267.31338501 0.80685377]	[552.09368896 377.57409668 0.83634716]	[580.33825684 477.6138916 0.85757399]	[462.31484985 523.83728027 0.73071599]	[418.66140747 531.53411865 0.66167682]	[439.3132019 706.081604 0.82527405]	[459.71578979 849.77160645 0.85816836]	[508.44464111 516.21398926 0.66027939]	[539.17675781 672.65637207 0.70269948]	[534.10876465 708.60748291 0.81843662]	[400.82159424 198.10646057 0.89439589]	[434.05883789 195.63217163 0.87341863]	[380.13772583 195.45246887 0.96149045]	[452.027771 192.80987549 0.85623991]	[541.72229004 765.08221436 0.8167938 ]	[5.52104065e+02 7.52217529e+02 7.03555882e-01]	[5.23925232e+02 7.05961853e+02 6.73577249e-01]	[4.54554779e+02 8.98483215e+02 7.65148103e-01]	[4.39162018e+02 8.93331238e+02 7.55001903e-01]	[4.64944824e+02 8.57423706e+02 7.00669587e-01]
[418.70016479 215.95805359 0.9283365 ]	[423.7769165 277.69143677 0.90079677]	[346.87585449 295.42391968 0.78534079]	[334.03674316 411.02325439 0.81087154]	[318.75640869 521.30297852 0.90994227]	[503.29748535 269.88912964 0.80928946]	[547.0045166 377.52740479 0.83567548]	[580.25280762 477.73953247 0.86293244]	[462.24353027 523.86828613 0.72642076]	[418.62164307 531.54797363 0.65553254]	[439.28564453 708.52264404 0.8214342 ]	[459.71325684 849.76220703 0.85856652]	[505.90341187 518.70330811 0.67311704]	[534.12060547 672.68499756 0.68995416]	[528.96533203 706.01812744 0.8026247 ]	[400.80014038 198.07850647 0.90273511]	[434.06256104 195.61288452 0.87620479]	[380.12606812 195.46981812 0.9670561 ]	[452.06100464 192.84367371 0.8644101 ]	[5.36638916e+02 7.59895935e+02 7.45900691e-01]	[5.46958984e+02 7.49604736e+02 7.22975910e-01]	[5.23846619e+02 7.00888611e+02 5.79261005e-01]	[4.54555054e+02 8.98485962e+02 7.65344024e-01]	[4.39158051e+02 8.93331787e+02 7.56705284e-01]	[4.64939636e+02 8.57415100e+02 6.94918334e-01]
[418.68218994 215.94689941 0.92489004]	[421.38513184 280.14920044 0.88641924]	[346.83251953 295.52496338 0.79396451]	[333.98406982 416.08456421 0.82068992]	[318.71658325 521.34216309 0.91758329]	[503.26461792 272.44442749 0.82005996]	[546.98065186 377.70184326 0.8483932 ]	[577.74816895 480.24005127 0.85945415]	[459.8291626 523.95196533 0.70269036]	[416.15090942 534.13549805 0.63551873]	[439.28665161 708.63513184 0.81492746]	[459.70980835 849.72601318 0.85619569]	[503.4727478 518.78265381 0.66670603]	[534.1072998 672.67919922 0.6896019 ]	[523.98242188 703.38214111 0.7513395 ]	[400.76940918 198.04577637 0.91583687]	[434.05328369 195.58824158 0.88342243]	[380.13009644 195.5544281 0.96489304]	[452.07922363 192.93843079 0.87632465]	[5.29052856e+02 7.52257690e+02 7.16998875e-01]	[5.44312927e+02 7.47028992e+02 6.94717646e-01]	[5.21254089e+02 6.90662109e+02 5.10890961e-01]	[4.54557251e+02 8.98477905e+02 7.69089341e-01]	[4.39151367e+02 8.93327026e+02 7.57103145e-01]	[4.64936096e+02 8.54934509e+02 6.89450979e-01]
[418.668396 215.9723053 0.92825419]	[421.36404419 282.68365479 0.87055749]	[344.34832764 295.62356567 0.798913 ]	[333.96133423 416.1697998 0.82875085]	[318.68911743 523.77606201 0.92433798]	[500.87316895 274.94229126 0.83292508]	[546.93145752 377.71594238 0.86152124]	[575.21313477 482.72113037 0.85272884]	[459.77679443 526.44769287 0.69558907]	[416.09616089 536.70861816 0.64261943]	[439.30072021 708.69494629 0.81030846]	[459.70175171 849.70916748 0.85476917]	[503.42266846 521.26226807 0.67520463]	[5.31539307e+02 6.72650757e+02 6.60955906e-01]	[523.97070312 700.85638428 0.72377431]	[400.74850464 198.07499695 0.91015387]	[434.02822876 195.60322571 0.87731951]	[380.10317993 195.63247681 0.94786638]	[452.056427 192.99478149 0.86937892]	[524.00201416 749.55767822 0.78279197]	[5.41739868e+02 7.41981689e+02 6.76373661e-01]	[5.21279968e+02 6.90607361e+02 4.83657807e-01]	[4.52073975e+02 8.98497742e+02 7.66956449e-01]	[4.39146454e+02 8.93343018e+02 7.53582656e-01]	[4.64928131e+02 8.54921753e+02 6.86229646e-01]
[418.62194824 216.00186157 0.92775893]	[421.30877686 285.30273438 0.8607226 ]	[344.28076172 298.10766602 0.80355215]	[333.93890381 418.76040649 0.84566641]	[318.64807129 523.88256836 0.92454749]	[500.81265259 275.04226685 0.84328836]	[546.95831299 380.19143677 0.84942114]	[575.19458008 482.86230469 0.8512916 ]	[459.76751709 526.48504639 0.68736637]	[416.07510376 536.72906494 0.63592786]	[439.31228638 711.1550293 0.81299168]	[459.68829346 849.7197876 0.84992248]	[503.42874146 521.29162598 0.67008507]	[5.31568237e+02 6.70076965e+02 6.50418103e-01]	[526.49719238 690.72406006 0.69729578]	[400.68145752 198.11935425 0.9054392 ]	[431.50650024 198.01170349 0.86910313]	[377.7409668 198.10198975 0.92296964]	[449.51586914 195.44602966 0.85503727]	[523.83416748 741.89685059 0.7713455 ]	[5.39255615e+02 7.31669312e+02 7.15787232e-01]	[5.23912476e+02 6.88022522e+02 4.94329005e-01]	[4.52066833e+02 8.98512451e+02 7.64371991e-01]	[4.39143616e+02 8.93350342e+02 7.50846565e-01]	[4.64917877e+02 8.57377075e+02 6.82727575e-01]
[418.62219238 216.00091553 0.92779577]	[421.31021118 285.3031311 0.86054605]	[344.28329468 298.10827637 0.80324513]	[333.93930054 418.76226807 0.84676868]	[318.64807129 523.88397217 0.92432982]	[500.8145752 275.04232788 0.843463 ]	[546.95385742 380.18191528 0.85173088]	[575.19525146 482.85876465 0.85187483]	[459.76599121 526.49304199 0.68735343]	[416.08633423 539.19732666 0.63786715]	[439.31622314 711.15380859 0.81314868]	[4.59686646e+02 8.49717773e+02 8.49219561e-01]	[503.4286499 521.30133057 0.67159611]	[5.31565430e+02 6.70076782e+02 6.49274647e-01]	[526.4942627 690.72283936 0.69714773]	[400.68380737 198.12008667 0.90437937]	[431.50796509 198.01115417 0.86920083]	[377.73907471 198.10603333 0.9204005 ]	[449.51644897 195.44573975 0.85371077]	[523.83660889 741.89593506 0.770688 ]	[5.39257385e+02 7.31667664e+02 7.15680361e-01]	[5.23907959e+02 6.88023010e+02 4.93730307e-01]	[4.52060852e+02 8.98515991e+02 7.62906134e-01]	[4.39141144e+02 8.93352051e+02 7.49412954e-01]	[4.64917450e+02 8.57372925e+02 6.83494806e-01]
[418.56375122 216.0586853 0.91553068]	[421.30148315 287.8868103 0.86609226]	[344.28076172 298.20120239 0.80596679]	[333.92367554 418.78067017 0.84562659]	[318.5930481 524.01727295 0.91302216]	[500.77456665 275.08700562 0.8508541 ]	[546.95361328 380.28198242 0.85749823]	[575.1953125 482.90237427 0.84270132]	[459.70401001 531.53369141 0.6769765 ]	[413.54095459 539.27282715 0.63298124]	[439.24371338 708.70849609 0.80644971]	[4.59690399e+02 8.49685547e+02 8.49460125e-01]	[503.41275024 523.82641602 0.67674649]	[534.10668945 677.78881836 0.692312 ]	[5.23856567e+02 6.90660828e+02 6.55471385e-01]	[400.61074829 200.61605835 0.89652145]	[428.96185303 198.08488464 0.86158901]	[377.65292358 198.14517212 0.90937448]	[449.47735596 195.53138733 0.84018153]	[5.21364197e+02 7.36781616e+02 7.21997917e-01]	[5.31601868e+02 7.29136597e+02 6.68255925e-01]	[5.16206787e+02 6.85471680e+02 4.48548555e-01]	[4.52048523e+02 8.98522095e+02 7.62558758e-01]	[4.39137512e+02 8.93349365e+02 7.43723035e-01]	[4.64916290e+02 8.54901306e+02 6.77356005e-01]
[413.53726196 221.12158203 0.85102433]	[421.1656189 295.40124512 0.91608089]	[339.25930786 305.82571411 0.80470878]	[333.93453979 421.1758728 0.86536753]	[316.0534668 531.5333252 0.88026428]	[500.70535278 277.60098267 0.84334815]	[546.94458008 380.31954956 0.87175179]	[580.2454834 482.96118164 0.85214597]	[459.68997192 539.21142578 0.69417512]	[413.50234985 544.3380127 0.6503787 ]	[439.29437256 713.6953125 0.79394197]	[4.59678009e+02 8.49688538e+02 8.42420399e-01]	[503.3861084 526.50616455 0.6622079 ]	[531.58551025 685.48577881 0.70237958]	[5.21199463e+02 6.85513550e+02 3.57186675e-01]	[398.07614136 208.27337646 0.89324003]	[423.83053589 203.19850159 0.86960846]	[375.0798645 208.30451965 0.87289864]	[444.40509033 198.08644104 0.84361273]	[5.16134644e+02 7.26628540e+02 4.83136475e-01]	[5.23800049e+02 7.23923401e+02 4.27719146e-01]	[5.11047058e+02 6.77807312e+02 2.10889041e-01]	[4.52025024e+02 9.00981201e+02 7.60490179e-01]	[4.39114319e+02 8.93347107e+02 7.41529107e-01]	[4.64911102e+02 8.57371704e+02 6.59373701e-01]
[408.42498779 221.15316772 0.83875805]	[418.76101685 295.50698853 0.9244374 ]	[339.13586426 313.39260864 0.82066727]	[333.95129395 421.36306763 0.8551783 ]	[315.95336914 539.21240234 0.88801563]	[498.22512817 277.64498901 0.82514882]	[547.00732422 380.22247314 0.85900474]	[582.74890137 482.86315918 0.88630503]	[459.69558716 541.80999756 0.72148645]	[413.51367188 544.47387695 0.65559113]	[439.31396484 716.28564453 0.78995866]	[4.59676453e+02 8.49702759e+02 8.45922589e-01]	[503.384552 534.12792969 0.6696043 ]	[534.10900879 687.98779297 0.7278375 ]	[5.00808502e+02 6.72707886e+02 1.65688306e-01]	[395.58111572 208.32443237 0.87714779]	[421.33261108 208.25022888 0.89132988]	[374.97052002 210.89228821 0.88060671]	[441.82595825 205.77944946 0.8665145 ]	[5.08488159e+02 7.23911621e+02 3.41052830e-01]	[5.21273071e+02 7.11253113e+02 2.74322748e-01]	[0. 0. 0.]	[4.52044128e+02 9.00981384e+02 7.64379084e-01]	[4.39131165e+02 8.93345459e+02 7.46642292e-01]	[4.64905792e+02 8.57379517e+02 6.72550142e-01]
[403.40158081 223.67588806 0.83440566]	[418.70791626 295.61450195 0.92972201]	[339.07107544 313.50463867 0.83364594]	[333.98358154 428.91860962 0.82557452]	[313.48376465 541.80737305 0.89534926]	[498.14886475 280.13290405 0.80041236]	[549.59423828 380.34674072 0.83094394]	[582.90887451 482.74761963 0.91731232]	[459.71508789 544.36407471 0.73513502]	[413.51260376 549.50091553 0.65162253]	[441.66082764 718.89318848 0.7968834 ]	[459.68188477 849.71765137 0.85075855]	[503.41616821 539.21636963 0.68046969]	[534.18322754 688.01641846 0.73163044]	[5.03317444e+02 6.80331543e+02 1.45092905e-01]	[393.03991699 210.82746887 0.87042797]	[421.19732666 208.34667969 0.91575634]	[369.91723633 213.39125061 0.89079964]	[441.68585205 210.77685547 0.89384186]	[5.05872467e+02 7.24019958e+02 3.66936266e-01]	[5.16202332e+02 7.16309631e+02 2.61997133e-01]	[0. 0. 0.]	[4.52077881e+02 9.00977356e+02 7.64445901e-01]	[4.39144012e+02 8.93339111e+02 7.49425590e-01]	[4.64900604e+02 8.57392761e+02 6.72844231e-01]
[400.83847046 226.25616455 0.85014099]	[418.63821411 298.02349854 0.91426158]	[336.68096924 315.9972229 0.84436083]	[333.94732666 428.99835205 0.81479949]	[310.97573853 541.92285156 0.88297927]	[495.62130737 280.16055298 0.78810477]	[549.57214355 380.18869019 0.83874124]	[585.33343506 482.74951172 0.91278273]	[459.73834229 544.47784424 0.7313388 ]	[413.52612305 552.12353516 0.65136898]	[441.69152832 718.87988281 0.79255956]	[459.68133545 849.7432251 0.8509506 ]	[503.46252441 541.7557373 0.6832214 ]	[534.15563965 688.03668213 0.74012923]	[4.82809052e+02 6.67540771e+02 1.61290035e-01]	[387.87554932 210.90428162 0.86786115]	[418.68710327 210.84346008 0.9197998 ]	[364.77758789 213.42066956 0.90357405]	[439.19586182 210.79510498 0.89979404]	[5.03448334e+02 7.23964600e+02 3.12214464e-01]	[5.13618896e+02 7.13752563e+02 2.05116376e-01]	[0. 0. 0.]	[4.52074799e+02 9.00978882e+02 7.65176296e-01]	[4.39142700e+02 8.93341248e+02 7.50067592e-01]	[4.64905762e+02 8.57427673e+02 6.73768103e-01]
[400.73278809 228.85272217 0.87751192]	[418.5401001 298.17648315 0.89746034]	[336.63613892 318.55435181 0.84900188]	[331.44296265 436.59655762 0.81922185]	[310.87252808 544.30963135 0.87213117]	[493.1076355 280.22869873 0.77213669]	[552.15148926 380.25296021 0.84113085]	[585.4239502 482.78262329 0.91861933]	[459.75933838 546.94384766 0.72795415]	[416.02276611 554.67816162 0.65741378]	[441.740448 718.84991455 0.79286963]	[459.69088745 852.18518066 0.85595751]	[503.47262573 541.77722168 0.69223785]	[536.72753906 687.98223877 0.72828215]	[4.98239563e+02 6.75213928e+02 2.52980322e-01]	[382.82226562 213.40103149 0.9203856 ]	[418.53140259 210.90560913 0.90237463]	[359.77258301 215.90280151 0.95750141]	[436.65768433 210.90193176 0.90035105]	[5.03381744e+02 7.26502930e+02 5.36035955e-01]	[5.11048401e+02 7.21396240e+02 3.68353695e-01]	[4.85374054e+02 6.67521423e+02 1.11684084e-01]	[4.54591675e+02 9.01016052e+02 7.74206877e-01]	[4.39174194e+02 8.93373352e+02 7.65763700e-01]	[4.64886200e+02 8.59990967e+02 6.86423838e-01]
[398.23403931 231.31414795 0.8947041 ]	[413.59796143 300.66918945 0.85050762]	[336.58990479 318.72650146 0.83980227]	[331.44577026 439.29318237 0.87175512]	[305.81851196 544.3024292 0.88010406]	[487.95092773 282.70898438 0.7717346 ]	[552.1328125 380.25476074 0.8393802 ]	[585.52374268 482.79824829 0.90881324]	[459.80453491 546.94732666 0.73412955]	[416.09274292 557.18292236 0.66778469]	[441.74655151 716.31170654 0.79589719]	[459.6869812 852.19152832 0.85711461]	[505.88415527 541.78509521 0.68716252]	[539.19793701 688.06958008 0.71380252]	[4.93087128e+02 6.70104248e+02 2.49138281e-01]	[380.27038574 213.45959473 0.95638436]	[413.56253052 213.30792236 0.89145607]	[359.62127686 216.08522034 0.96473271]	[434.05657959 213.44642639 0.90613675]	[5.03312531e+02 7.26511414e+02 5.02402127e-01]	[5.08487427e+02 7.21373413e+02 3.35950196e-01]	[4.80260956e+02 6.64999390e+02 1.09372787e-01]	[4.54564819e+02 9.01062378e+02 7.71526694e-01]	[4.39162994e+02 8.93406799e+02 7.63114333e-01]	[4.64877136e+02 8.59998047e+02 6.91850424e-01]
[398.06661987 231.39942932 0.89681125]	[411.00134277 303.26956177 0.81612235]	[336.49752808 321.29782104 0.80934763]	[331.50494385 441.78134155 0.85062486]	[303.22036743 544.37536621 0.88634354]	[485.40759277 287.80944824 0.77469474]	[554.66064453 380.2199707 0.83497554]	[585.58410645 480.32681274 0.90312564]	[459.81109619 544.47894287 0.73540676]	[416.09402466 554.66174316 0.66828686]	[441.76379395 713.7567749 0.795277 ]	[459.69308472 852.21356201 0.86059821]	[505.89355469 541.73706055 0.68518329]	[539.17346191 685.56811523 0.72557235]	[5.00789917e+02 6.82877930e+02 4.03264523e-01]	[380.10150146 213.519104 0.95857334]	[408.46783447 213.38362122 0.89522374]	[357.10498047 218.52226257 0.93138379]	[428.9262085 213.49810791 0.88385606]	[5.00859589e+02 7.26568787e+02 7.00040936e-01]	[5.05884216e+02 7.23936340e+02 5.01843393e-01]	[4.82888672e+02 6.65041199e+02 2.09726453e-01]	[4.54566895e+02 9.03534302e+02 7.71281004e-01]	[4.39167206e+02 8.93421021e+02 7.67184079e-01]	[4.64869629e+02 8.60004944e+02 6.97059274e-01]
[393.07324219 233.89547729 0.88631701]	[408.43811035 305.80804443 0.8113277 ]	[336.48522949 323.80255127 0.80234092]	[333.96652222 441.77429199 0.8624236 ]	[300.72879028 544.4041748 0.89434671]	[482.91479492 287.81710815 0.78722298]	[554.67468262 380.22967529 0.83935946]	[588.09698486 480.13858032 0.86851442]	[459.81661987 544.42816162 0.74372268]	[416.08084106 552.12542725 0.6673739 ]	[441.75024414 713.70043945 0.79505295]	[459.68917847 852.21472168 0.85668784]	[505.89389038 539.24346924 0.6740883 ]	[541.70007324 687.98864746 0.72317845]	[4.95648346e+02 6.72684631e+02 2.96947628e-01]	[377.58953857 215.9884491 0.94605112]	[403.35092163 213.52566528 0.9192214 ]	[354.58792114 221.11018372 0.88192487]	[423.90484619 216.00239563 0.90034306]	[5.00864655e+02 7.24040100e+02 6.10565186e-01]	[5.03451141e+02 7.16334778e+02 4.23153698e-01]	[4.80244080e+02 6.62387146e+02 1.42265975e-01]	[4.54561005e+02 9.03542603e+02 7.70664275e-01]	[4.39165253e+02 8.93424255e+02 7.62690127e-01]	[4.64870697e+02 8.60010803e+02 6.96604908e-01]
[387.91070557 234.03471375 0.8842324 ]	[403.37695312 308.38494873 0.83693403]	[334.00762939 331.42224121 0.79253125]	[333.99053955 444.36212158 0.83110893]	[300.64743042 546.91815186 0.87674475]	[482.73709106 287.80517578 0.79953229]	[557.20245361 380.22387695 0.84681147]	[595.67498779 477.69509888 0.83626723]	[462.20068359 544.44219971 0.7436825 ]	[418.55935669 554.66143799 0.67601234]	[441.7961731 713.76934814 0.7987352 ]	[459.68338013 852.26568604 0.85812879]	[505.92681885 539.25482178 0.67655456]	[539.31195068 685.4888916 0.70035392]	[5.00815948e+02 6.80399109e+02 3.76214713e-01]	[374.99130249 216.12315369 0.90027851]	[400.77731323 215.97079468 0.9561528 ]	[351.96289062 226.27789307 0.84604388]	[421.3576355 216.13497925 0.90542507]	[5.00855560e+02 7.26469666e+02 6.63346052e-01]	[5.03459473e+02 7.21377502e+02 4.75323588e-01]	[4.85411591e+02 6.67486206e+02 1.96728274e-01]	[4.54576782e+02 9.03568726e+02 7.68878639e-01]	[4.39175171e+02 8.93450562e+02 7.61832356e-01]	[4.64850037e+02 8.62559448e+02 7.01562703e-01]
[382.73059082 236.49430847 0.9157545 ]	[400.87194824 310.95785522 0.87400156]	[331.43234253 334.01983643 0.78735125]	[334.06222534 444.38870239 0.82875907]	[300.65863037 549.50732422 0.85028225]	[480.21560669 287.87713623 0.79790038]	[559.79217529 380.21923828 0.87485182]	[603.33215332 477.69070435 0.86797571]	[462.23614502 544.46582031 0.74605215]	[418.61056519 557.17767334 0.68160272]	[441.8182373 713.76086426 0.79740691]	[459.67669678 852.23626709 0.85281932]	[505.9515686 539.27142334 0.67753589]	[541.71008301 685.47058105 0.70346737]	[5.03436096e+02 6.85421753e+02 4.06230658e-01]	[367.33352661 218.67921448 0.85956454]	[398.2121582 216.10542297 0.94675547]	[344.31665039 231.36538696 0.86227024]	[418.80743408 218.62008667 0.92047578]	[5.00850800e+02 7.26534119e+02 6.62056267e-01]	[5.05896942e+02 7.23927551e+02 4.87879604e-01]	[4.90558044e+02 6.70080383e+02 2.32571021e-01]	[4.52067871e+02 9.01066772e+02 7.66688526e-01]	[4.39155029e+02 8.93421021e+02 7.59328425e-01]	[4.64860016e+02 8.62525635e+02 6.94722116e-01]
[380.13223267 236.66864014 0.91783863]	[400.8442688 313.51300049 0.89469117]	[328.93475342 336.61090088 0.78946543]	[334.02301025 452.02960205 0.81060636]	[298.18734741 554.63739014 0.84154952]	[477.73025513 290.40411377 0.78978038]	[562.2456665 377.60443115 0.89145011]	[606.08618164 470.0319519 0.83659691]	[462.27502441 544.43774414 0.74919772]	[418.61242676 554.64471436 0.67854232]	[441.76907349 713.69335938 0.80515039]	[4.59642975e+02 8.52287476e+02 8.39689970e-01]	[508.44741821 539.25628662 0.66220731]	[5.41698914e+02 6.85457458e+02 6.79527164e-01]	[5.16127869e+02 6.82919983e+02 3.27405870e-01]	[359.80551147 226.26473999 0.89354569]	[395.55194092 218.63256836 0.88484579]	[339.29769897 233.90260315 0.92068124]	[418.60516357 221.11882019 0.90160513]	[5.03244659e+02 7.26573730e+02 5.70684016e-01]	[5.08447205e+02 7.24025146e+02 4.20881540e-01]	[5.00766357e+02 6.67605225e+02 1.94506958e-01]	[4.52047272e+02 9.01043579e+02 7.65889645e-01]	[4.39147614e+02 8.93416626e+02 7.56193101e-01]	[4.64839325e+02 8.65087341e+02 6.97833776e-01]
[377.64733887 241.64579773 0.8847841 ]	[400.80593872 316.05029297 0.92408895]	[331.41088867 339.18417358 0.79869348]	[334.00009155 457.13439941 0.84773833]	[298.13641357 559.75274658 0.8731637 ]	[477.63632202 292.97067261 0.80150479]	[564.81555176 377.50183105 0.89606953]	[621.36895752 464.89266968 0.84526122]	[462.33554077 544.44067383 0.75089121]	[418.67346191 554.65155029 0.68900573]	[441.7789917 711.15136719 0.81246126]	[4.59644348e+02 8.52341309e+02 8.32310855e-01]	[508.53405762 539.25317383 0.65752774]	[5.39239746e+02 6.85405151e+02 6.81765676e-01]	[5.18680786e+02 6.88045349e+02 2.71949887e-01]	[359.65032959 231.35704041 0.93085343]	[390.43392944 223.71870422 0.83890182]	[339.12014771 236.55513 0.94931251]	[416.01715088 228.77764893 0.85436523]	[5.03239349e+02 7.26629089e+02 4.02236760e-01]	[5.08452332e+02 7.26519836e+02 3.11116010e-01]	[5.05943848e+02 6.82931030e+02 1.54504403e-01]	[4.52020020e+02 9.01046448e+02 7.61082411e-01]	[4.39130127e+02 8.93417358e+02 7.48889446e-01]	[4.64847015e+02 8.67608948e+02 6.91842794e-01]
[375.11782837 249.2973175 0.86528623]	[400.71893311 318.59698486 0.92740816]	[326.30596924 344.25198364 0.77931982]	[333.93008423 459.8125 0.85987604]	[298.12731934 562.40161133 0.90353096]	[475.16757202 295.43966675 0.79668403]	[564.97125244 372.44241333 0.86007822]	[626.62365723 459.82510376 0.89458883]	[462.38323975 544.4677124 0.7511692 ]	[418.71221924 554.69506836 0.70081437]	[441.7729187 708.69500732 0.829027 ]	[4.59655945e+02 8.52292358e+02 8.43971014e-01]	[511.07077026 539.29577637 0.65980041]	[541.75561523 685.37762451 0.7153945 ]	[5.21258606e+02 6.85506287e+02 3.76825094e-01]	[357.15435791 233.89898682 0.94409263]	[385.35995483 231.32884216 0.87877268]	[336.57107544 239.1053772 0.90939921]	[405.90408325 233.88233948 0.87186408]	[5.03344360e+02 7.29144531e+02 5.20336747e-01]	[5.13584900e+02 7.26651428e+02 4.06974524e-01]	[5.11034882e+02 6.72713684e+02 1.91898465e-01]	[4.52034607e+02 9.01035217e+02 7.71662295e-01]	[4.39126038e+02 8.93409668e+02 7.61757016e-01]	[4.64859314e+02 8.65080505e+02 6.95245624e-01]
[372.46911621 254.36282349 0.86519843]	[398.23287964 321.18185425 0.90065575]	[321.29626465 354.4730835 0.78613162]	[333.94464111 464.834198 0.83159149]	[298.07675171 564.87799072 0.90192568]	[472.57861328 295.55593872 0.79834044]	[567.47796631 362.33291626 0.85039437]	[639.28552246 452.02804565 0.79188824]	[462.35488892 544.46759033 0.75922227]	[418.70791626 557.19134521 0.70799768]	[441.77001953 708.59838867 0.83707994]	[4.59676575e+02 8.52286438e+02 8.51490915e-01]	[511.01272583 539.27270508 0.65883088]	[541.89831543 685.37921143 0.70394993]	[5.23796753e+02 6.85485413e+02 4.26044345e-01]	[354.5526123 236.4868927 0.92276484]	[380.32904053 233.93292236 0.93346131]	[334.00802612 246.76029968 0.85845506]	[403.28085327 234.05003357 0.91953325]	[5.05916687e+02 7.29160400e+02 5.41444302e-01]	[5.18697571e+02 7.29022217e+02 4.58160907e-01]	[5.16157898e+02 6.72729858e+02 2.09292904e-01]	[4.52070374e+02 9.01034424e+02 7.68720508e-01]	[4.39148499e+02 8.93406921e+02 7.66146004e-01]	[4.64872498e+02 8.65059875e+02 7.02056229e-01]
[364.81854248 254.57728577 0.89096546]	[398.1199646 323.77514648 0.87516487]	[321.17410278 357.04953003 0.81821322]	[333.97012329 464.84667969 0.83629721]	[298.03491211 565.05151367 0.88833326]	[469.98327637 295.64318848 0.79515451]	[567.54144287 359.65075684 0.85022187]	[644.55456543 441.73400879 0.90608943]	[462.40789795 544.46679688 0.75611603]	[418.76242065 557.22265625 0.71305144]	[441.76971436 708.60058594 0.84048003]	[4.59671539e+02 8.52232300e+02 8.47066939e-01]	[511.09887695 539.2510376 0.65940779]	[5.41901917e+02 6.80415649e+02 6.69754446e-01]	[5.23921387e+02 6.88059875e+02 5.21284401e-01]	[349.44973755 239.08753967 0.87785208]	[380.12634277 236.45690918 0.94610715]	[331.41744995 251.93908691 0.86928457]	[400.75460815 236.5846405 0.95519316]	[5.11013855e+02 7.31760681e+02 5.62886953e-01]	[5.21313660e+02 7.29178040e+02 5.44723272e-01]	[5.18778137e+02 6.80375854e+02 2.91492790e-01]	[4.52048676e+02 9.01005554e+02 7.68485308e-01]	[4.39137939e+02 8.93388367e+02 7.60412991e-01]	[4.64863556e+02 8.62524658e+02 6.83710635e-01]
[362.21374512 257.03689575 0.91987813]	[398.04342651 326.33587646 0.85185385]	[318.75686646 357.19100952 0.82061672]	[333.97192383 470.03161621 0.81468058]	[298.03713989 567.51031494 0.88045698]	[464.9347229 298.04711914 0.79890609]	[572.62078857 357.15704346 0.84419769]	[649.54260254 434.06677246 0.834288 ]	[462.42578125 544.42181396 0.76278114]	[418.76782227 554.70300293 0.71714842]	[441.78189087 708.60217285 0.83732224]	[4.59677704e+02 8.52215942e+02 8.46060932e-01]	[513.60076904 539.19366455 0.65625399]	[5.44426025e+02 6.77784302e+02 6.58150077e-01]	[5.31616821e+02 6.88063354e+02 5.69508016e-01]	[344.31594849 244.19358826 0.85982192]	[377.65466309 236.61175537 0.94053108]	[326.30419922 254.44772339 0.88657749]	[400.63583374 239.12760925 0.93577009]	[5.18677429e+02 7.34311218e+02 6.28279090e-01]	[5.23977844e+02 7.31645264e+02 5.84803998e-01]	[5.26424927e+02 6.82892700e+02 3.66454542e-01]	[4.52031952e+02 9.00993896e+02 7.62678802e-01]	[4.39151550e+02 8.93383301e+02 7.51368284e-01]	[4.64865295e+02 8.62523071e+02 6.71242774e-01]
[359.73492432 259.58862305 0.8980515 ]	[395.63085938 328.92663574 0.84407377]	[318.75332642 359.65725708 0.82118356]	[333.98666382 475.15444946 0.83187026]	[298.04537964 572.5960083 0.86204952]	[464.83795166 298.09799194 0.80038351]	[577.7388916 357.03656006 0.84507853]	[652.11480713 421.32818604 0.8423239 ]	[462.43310547 544.40509033 0.76149017]	[418.79025269 557.18621826 0.71822155]	[441.78067017 708.61242676 0.83052146]	[4.59671844e+02 8.49790161e+02 8.42327297e-01]	[513.5904541 536.7130127 0.65394497]	[5.44361755e+02 6.72686035e+02 6.64760530e-01]	[5.39273987e+02 6.88116882e+02 6.02575779e-01]	[341.70452881 249.32063293 0.88547528]	[377.51715088 239.09236145 0.90273541]	[321.24243164 254.53909302 0.90669119]	[398.22000122 239.15585327 0.91924459]	[5.21397949e+02 7.31782166e+02 6.66720033e-01]	[5.34114563e+02 7.29158447e+02 5.80472410e-01]	[5.31572327e+02 6.82907776e+02 3.88915658e-01]	[4.52026489e+02 9.00998169e+02 7.51812577e-01]	[4.39177673e+02 8.93390625e+02 7.36276209e-01]	[4.64840302e+02 8.59973145e+02 6.55346811e-01]
[359.64190674 259.67007446 0.89477611]	[395.55081177 331.43203735 0.83861822]	[318.76351929 359.73895264 0.81281072]	[333.94839478 477.64047241 0.84565324]	[298.04296875 575.21984863 0.86121708]	[462.34030151 298.06314087 0.80934292]	[577.73687744 354.46255493 0.81309938]	[652.21246338 418.57150269 0.8460418 ]	[462.44171143 544.38842773 0.75747412]	[421.16091919 557.19775391 0.71404803]	[441.78341675 708.62268066 0.83510059]	[4.59672791e+02 8.52219910e+02 8.36782455e-01]	[513.6083374 536.67547607 0.6494267 ]	[5.46964050e+02 6.80362549e+02 6.78483725e-01]	[5.41811218e+02 6.88057373e+02 5.36440969e-01]	[339.28613281 251.86805725 0.911623 ]	[375.01773071 241.66307068 0.86025494]	[321.16662598 256.96472168 0.91853333]	[398.11047363 241.69329834 0.90067047]	[5.24003418e+02 7.31694702e+02 5.86625814e-01]	[5.39285950e+02 7.29076599e+02 5.43137074e-01]	[5.39283081e+02 6.82906494e+02 3.39784622e-01]	[4.52032776e+02 9.00984253e+02 7.52878606e-01]	[4.39160004e+02 8.93378418e+02 7.37659514e-01]	[4.64855682e+02 8.62535950e+02 6.53344274e-01]
[359.57025146 262.14706421 0.88448036]	[395.52764893 333.95394897 0.84831929]	[318.74966431 362.23641968 0.8062886 ]	[333.92068481 480.16259766 0.85590589]	[298.0994873 580.30145264 0.87344229]	[462.3366394 298.10028076 0.80399895]	[577.70611572 344.29998779 0.8111937 ]	[649.66070557 403.27526855 0.84043533]	[464.8331604 544.35699463 0.75893414]	[421.15402222 554.68804932 0.71272802]	[441.80285645 708.66052246 0.83402038]	[4.59670044e+02 8.52207581e+02 8.39046299e-01]	[513.64355469 534.14916992 0.64732748]	[5.46978333e+02 6.75211670e+02 6.69111550e-01]	[5.41871338e+02 6.88075256e+02 5.85263610e-01]	[339.19769287 251.96452332 0.93885815]	[372.4800415 244.19606018 0.83695316]	[318.74261475 257.12857056 0.9309262 ]	[398.03662109 244.18431091 0.88191766]	[5.26487366e+02 7.29167542e+02 6.16040945e-01]	[5.41816650e+02 7.26600891e+02 5.96601009e-01]	[5.39288391e+02 6.82884521e+02 3.70039076e-01]	[4.52022278e+02 9.00996216e+02 7.56750762e-01]	[4.39165649e+02 8.93386963e+02 7.37927437e-01]	[4.64856384e+02 8.62525208e+02 6.58347607e-01]
[357.1708374 262.21270752 0.88196403]	[395.51339722 333.96707153 0.84735233]	[318.75759888 362.28265381 0.8008284 ]	[333.9901123 480.22225952 0.885759 ]	[298.23690796 580.36169434 0.86305285]	[462.32653809 298.09069824 0.80420262]	[577.74981689 339.26168823 0.86073238]	[647.15118408 398.08331299 0.89998412]	[464.8420105 544.35516357 0.75814277]	[421.16247559 554.67132568 0.71407735]	[441.79177856 708.58123779 0.84625953]	[4.59669128e+02 8.52256226e+02 8.35484803e-01]	[516.13220215 536.65338135 0.64816356]	[5.49522949e+02 6.77843140e+02 6.56063318e-01]	[5.41930420e+02 6.85562012e+02 5.21102786e-01]	[339.13406372 254.36027527 0.94768059]	[369.90576172 244.26255798 0.8346982 ]	[318.66940308 257.17095947 0.92691934]	[395.53405762 241.71058655 0.85527223]	[5.34119751e+02 7.29079834e+02 5.65146387e-01]	[5.44395386e+02 7.26455627e+02 5.30982256e-01]	[5.41803223e+02 6.75268982e+02 3.37605029e-01]	[4.52009674e+02 9.01005920e+02 7.53353179e-01]	[4.39173950e+02 8.93392822e+02 7.32385576e-01]	[4.64867340e+02 8.65060486e+02 6.61896050e-01]
[357.09854126 262.22875977 0.879444 ]	[395.49707031 333.94110107 0.8404724 ]	[318.75662231 362.30914307 0.79917073]	[334.03018188 480.22561646 0.88775903]	[300.73406982 582.74212646 0.85297006]	[462.30273438 298.02304077 0.81211388]	[575.21575928 339.04562378 0.86301678]	[644.53515625 380.29803467 0.90439481]	[464.85723877 544.31964111 0.75989383]	[421.16442871 554.63452148 0.7137289 ]	[441.76119995 708.63653564 0.84961373]	[4.59650452e+02 8.52238464e+02 8.30176890e-01]	[516.18121338 534.12365723 0.65572125]	[5.49587463e+02 6.77821411e+02 6.68886244e-01]	[5.44440308e+02 6.85515137e+02 4.80553627e-01]	[339.06671143 254.37147522 0.94367272]	[364.87469482 244.25346375 0.83646262]	[318.60247803 257.20285034 0.92501915]	[392.97857666 241.71224976 0.83600658]	[5.39224731e+02 7.26502075e+02 6.03471398e-01]	[5.46989624e+02 7.21425476e+02 5.28114557e-01]	[5.44373596e+02 6.75206177e+02 3.41531724e-01]	[4.49493195e+02 9.01016907e+02 7.55452752e-01]	[4.39162476e+02 8.93398743e+02 7.32022405e-01]	[4.64862091e+02 8.65052002e+02 6.59351170e-01]
[357.034729 264.76428223 0.86536598]	[393.0531311 331.38967896 0.81505579]	[318.76657104 362.28161621 0.7969237 ]	[334.05377197 480.17849731 0.87640691]	[303.22857666 582.82727051 0.85758632]	[462.24841309 295.50216675 0.80236763]	[577.7131958 334.06869507 0.83350682]	[641.80749512 364.87033081 0.8183642 ]	[464.90350342 541.87261963 0.75408 ]	[421.19754028 552.11810303 0.716667 ]	[441.77560425 708.6151123 0.84888983]	[4.59636810e+02 8.52279236e+02 8.15452695e-01]	[516.20501709 531.57592773 0.6563701 ]	[554.65594482 680.39916992 0.69152826]	[5.44421265e+02 6.85425049e+02 3.87068480e-01]	[336.65808105 254.4302063 0.9434942 ]	[364.78451538 244.27461243 0.84095287]	[318.52368164 259.64361572 0.90387028]	[387.87600708 239.19758606 0.82938761]	[5.41774414e+02 7.16324951e+02 5.38705289e-01]	[5.52121033e+02 7.11144714e+02 4.83657837e-01]	[5.44370483e+02 6.75254700e+02 2.82040328e-01]	[4.46920502e+02 9.01028870e+02 7.54285097e-01]	[4.39159607e+02 8.93402405e+02 7.23143101e-01]	[4.64862915e+02 8.67595459e+02 6.54213667e-01]
[357.01672363 267.30154419 0.86433417]	[393.02731323 331.38931274 0.81501234]	[318.74615479 364.79345703 0.7957322 ]	[334.04043579 480.23446655 0.88759792]	[303.23727417 582.90600586 0.86813319]	[462.24014282 295.43136597 0.78068411]	[570.0413208 321.23132324 0.80800003]	[629.090271 354.55065918 0.84327662]	[464.95617676 541.85980225 0.74244803]	[421.25384521 552.10418701 0.71965945]	[441.83071899 708.55432129 0.84614933]	[4.59646698e+02 8.52335754e+02 8.20481539e-01]	[518.69116211 531.5647583 0.65965289]	[554.67181396 682.92950439 0.69164264]	[5.44409668e+02 6.82926453e+02 3.41901630e-01]	[336.59725952 254.50059509 0.94802594]	[362.32977295 246.75881958 0.84952646]	[316.11465454 259.68527222 0.89675027]	[385.35214233 239.18249512 0.83065885]	[5.41889221e+02 7.13736450e+02 5.03086865e-01]	[5.57243958e+02 7.08624146e+02 4.66434509e-01]	[5.44399658e+02 6.75249573e+02 2.26767898e-01]	[4.49448700e+02 9.00998413e+02 7.57514656e-01]	[4.39116425e+02 8.93383911e+02 7.37126291e-01]	[4.64862671e+02 8.67658813e+02 6.72870338e-01]
[356.97634888 267.33627319 0.86369824]	[393.0151062 331.45477295 0.82248861]	[318.75091553 367.36987305 0.78507489]	[336.45666504 480.25778198 0.89862645]	[305.76644897 582.91467285 0.85385811]	[462.22000122 293.01831055 0.77045107]	[567.45440674 316.08969116 0.81402326]	[623.88446045 339.12402344 0.82795352]	[467.48791504 541.82012939 0.72738612]	[421.33660889 549.56958008 0.71594536]	[441.83706665 708.56500244 0.85632753]	[4.59655426e+02 8.52347961e+02 8.22273374e-01]	[518.75708008 529.03814697 0.67503703]	[5.54685730e+02 6.75237915e+02 6.54752433e-01]	[5.46959229e+02 6.82924805e+02 4.20228839e-01]	[336.552948 254.52130127 0.94475532]	[362.29568481 246.83210754 0.85890216]	[316.05270386 259.71990967 0.88940346]	[385.31204224 241.63191223 0.83109903]	[5.41867920e+02 7.16340637e+02 5.99123776e-01]	[5.57243042e+02 7.08730164e+02 5.47864497e-01]	[5.44416443e+02 6.70137146e+02 3.04792702e-01]	[4.49452057e+02 9.00994568e+02 7.59948134e-01]	[4.39109589e+02 8.93382568e+02 7.41007924e-01]	[4.64867798e+02 8.67658875e+02 6.77862644e-01]
[356.96954346 269.88238525 0.87553287]	[390.48864746 333.94610596 0.83377099]	[318.71057129 372.53527832 0.79773796]	[336.53579712 482.77716064 0.92295021]	[305.77496338 585.44659424 0.85580063]	[459.78375244 292.97549438 0.76686203]	[577.70495605 313.44818115 0.72122163]	[623.95758057 333.98233032 0.71953881]	[470.0413208 541.84655762 0.72833085]	[423.7963562 552.06524658 0.71056002]	[441.86099243 708.51019287 0.85373265]	[4.59654236e+02 8.52314758e+02 8.27098846e-01]	[521.22247314 531.54217529 0.68909395]	[5.57241089e+02 6.77830078e+02 6.46881819e-01]	[5.47017456e+02 6.82882385e+02 3.69277000e-01]	[336.5241394 254.60475159 0.94131005]	[362.27102661 249.3737793 0.87433058]	[315.984375 264.76895142 0.89104247]	[382.82305908 246.74967957 0.83077681]	[5.44301270e+02 7.16307007e+02 5.73199451e-01]	[5.59777588e+02 7.08702637e+02 5.36186457e-01]	[5.44424500e+02 6.70077698e+02 2.71572828e-01]	[4.49477386e+02 9.00986694e+02 7.61097074e-01]	[4.39134521e+02 8.93382507e+02 7.42103338e-01]	[4.64862305e+02 8.67614441e+02 6.70671821e-01]
[354.54379272 272.45791626 0.89514899]	[390.45913696 336.46432495 0.85489613]	[318.74185181 377.57836914 0.81033677]	[336.59515381 482.94009399 0.89478773]	[308.39398193 590.57611084 0.8087042 ]	[459.7565918 295.41073608 0.76650327]	[580.2779541 298.10754395 0.78615332]	[618.81188965 316.00961304 0.63475478]	[475.07131958 544.33691406 0.73969293]	[423.88562012 552.10540771 0.70453238]	[444.30599976 706.09790039 0.84627748]	[4.59677643e+02 8.52265930e+02 8.42033327e-01]	[521.31079102 534.12884521 0.70439821]	[559.8425293 682.8550415 0.71498156]	[5.46983948e+02 6.82897949e+02 2.81459719e-01]	[336.4559021 257.12347412 0.92828923]	[359.78738403 251.94673157 0.91408736]	[313.53186035 272.41497803 0.91163617]	[380.34072876 249.39642334 0.85984176]	[5.44500610e+02 7.16329529e+02 4.97889608e-01]	[5.62287537e+02 7.08723389e+02 4.90871280e-01]	[5.44420959e+02 6.70128601e+02 1.97299257e-01]	[4.49499115e+02 8.98514465e+02 7.72100806e-01]	[4.39099609e+02 8.93347961e+02 7.60982633e-01]	[4.64876068e+02 8.65071838e+02 6.82483554e-01]
[352.02337646 274.94378662 0.89138973]	[385.40032959 336.59381104 0.87174553]	[318.75311279 377.7220459 0.81450486]	[339.07165527 482.88751221 0.89197803]	[316.00271606 598.23156738 0.84726202]	[459.68087769 295.50741577 0.75961089]	[570.05187988 282.76889038 0.57674354]	[6.00791199e+02 2.92931519e+02 5.63965797e-01]	[475.1651001 544.35003662 0.74738026]	[428.91912842 554.68249512 0.69172251]	[444.36581421 706.07678223 0.85055244]	[459.70928955 852.1784668 0.85703593]	[521.34613037 534.10876465 0.70713741]	[562.21948242 677.80871582 0.70350695]	[5.49562805e+02 6.82974060e+02 3.38021904e-01]	[333.95474243 259.6182251 0.88914114]	[359.65524292 254.44561768 0.96085095]	[313.47622681 274.95922852 0.94493949]	[380.1796875 251.94261169 0.91372526]	[5.46977295e+02 7.18871643e+02 5.02990007e-01]	[5.62374878e+02 7.11159546e+02 5.11131704e-01]	[5.44456238e+02 6.70169006e+02 2.55926728e-01]	[4.52025574e+02 9.00976807e+02 7.76276529e-01]	[4.39113037e+02 8.93339050e+02 7.67146289e-01]	[4.64870239e+02 8.59978943e+02 6.86901391e-01]
[349.42456055 275.03118896 0.88596797]	[385.31558228 339.07073975 0.87744319]	[321.16409302 380.25390625 0.80646157]	[341.66943359 490.49822998 0.81679201]	[318.67471313 603.31134033 0.8784517 ]	[457.14709473 295.57888794 0.74870515]	[582.85174561 272.37478638 0.79759192]	[544.42272949 277.67749023 0.6404143 ]	[477.63903809 544.31781006 0.75465369]	[431.49331665 554.62347412 0.69038743]	[444.38104248 706.06549072 0.84787887]	[459.70288086 849.79315186 0.85288382]	[521.34661865 531.59277344 0.70522654]	[562.32177734 677.83001709 0.69620335]	[5.57200989e+02 6.85426025e+02 4.33890760e-01]	[331.39651489 262.15811157 0.85945529]	[357.2366333 254.55656433 0.96948361]	[310.94506836 275.06680298 0.92646825]	[377.75338745 254.49839783 0.95749056]	[5.52058350e+02 7.18867859e+02 5.22314072e-01]	[5.64897644e+02 7.11168213e+02 5.34972131e-01]	[5.47020081e+02 6.70157227e+02 3.17743033e-01]	[4.52013977e+02 8.98503235e+02 7.79112756e-01]	[4.39105682e+02 8.93324463e+02 7.67647386e-01]	[4.64845001e+02 8.59958801e+02 6.78417742e-01]
[346.83392334 277.49069214 0.88888061]	[382.72216797 339.1857605 0.90502763]	[321.19470215 382.7583313 0.79382962]	[346.84863281 490.5692749 0.78660792]	[331.40359497 603.44067383 0.84151959]	[446.94348145 295.64254761 0.73370504]	[582.90405273 269.83297729 0.71187866]	[559.80181885 262.22244263 0.64178735]	[477.63696289 541.89056396 0.747908 ]	[431.4833374 552.11767578 0.68722719]	[444.39770508 706.05389404 0.85017383]	[459.70404053 849.80053711 0.85679662]	[521.35351562 529.05200195 0.70184749]	[562.41748047 680.35437012 0.70724237]	[5.59823303e+02 6.85571106e+02 4.89972919e-01]	[326.35717773 267.33444214 0.84776068]	[357.1361084 256.99847412 0.97049981]	[310.86907959 277.56427002 0.89479792]	[377.68066406 256.94451904 0.96387452]	[5.57185120e+02 7.24031128e+02 5.41684568e-01]	[5.65014709e+02 7.16303223e+02 5.19771099e-01]	[5.59734009e+02 6.80351868e+02 3.41283232e-01]	[4.52020050e+02 8.98514282e+02 7.81996191e-01]	[4.39104523e+02 8.93329102e+02 7.73545027e-01]	[4.64839905e+02 8.59956543e+02 6.84280634e-01]
[341.82629395 277.6222229 0.88602239]	[382.74740601 339.20281982 0.89097857]	[321.27487183 382.78027344 0.78112471]	[351.99655151 495.60791016 0.78134203]	[336.68673706 603.3873291 0.89939421]	[446.93902588 298.00259399 0.73529845]	[585.41546631 272.37298584 0.78633261]	[557.18225098 257.06604004 0.81294489]	[477.73138428 541.81610107 0.75349772]	[434.08334351 552.06427002 0.7006802 ]	[444.33105469 706.07574463 0.86708295]	[459.71240234 849.77325439 0.86314648]	[521.37414551 526.48345947 0.69608855]	[562.40344238 670.17926025 0.71654791]	[5.62387512e+02 6.88015198e+02 6.07136667e-01]	[323.77322388 272.35317993 0.86657667]	[357.0201416 257.12194824 0.93845618]	[305.7928772 277.6673584 0.8780725]	[377.61639404 257.01330566 0.95092189]	[5.57256897e+02 7.26619934e+02 6.65646195e-01]	[5.67511169e+02 7.23917480e+02 6.12110138e-01]	[5.62302795e+02 6.80378296e+02 4.22178388e-01]	[4.49519562e+02 8.98502686e+02 7.83643603e-01]	[4.36682465e+02 8.93318542e+02 7.68574715e-01]	[4.64865631e+02 8.57444641e+02 6.90115333e-01]
[339.29351807 280.17330933 0.86953783]	[380.31066895 339.25265503 0.90098286]	[321.27029419 385.30755615 0.7768541 ]	[354.54318237 498.23294067 0.81841886]	[341.68832397 605.95202637 0.87746191]	[441.88165283 298.04248047 0.75020045]	[585.36242676 274.88595581 0.86110497]	[541.7043457 259.61795044 0.87693596]	[480.19851685 541.83898926 0.77030963]	[436.63034058 552.12426758 0.71562964]	[444.30032349 706.08978271 0.86995077]	[459.72653198 849.77172852 0.86932385]	[523.81048584 528.97058105 0.69941783]	[562.39819336 670.07995605 0.73453176]	[564.86669922 688.13635254 0.70418972]	[321.19491577 272.50384521 0.91281724]	[354.52545166 259.63442993 0.88175344]	[303.20111084 280.12918091 0.87656146]	[377.55465698 257.08486938 0.94959152]	[559.81707764 729.17663574 0.77137923]	[5.72583008e+02 7.26527588e+02 7.23528683e-01]	[5.64870789e+02 6.85429382e+02 4.95255232e-01]	[4.52015900e+02 8.98506470e+02 7.85148442e-01]	[4.39102661e+02 8.93321106e+02 7.71869063e-01]	[4.64880890e+02 8.57434509e+02 6.93639874e-01]
[339.22238159 282.68881226 0.86472219]	[382.75128174 339.29226685 0.87977552]	[323.72183228 385.34881592 0.774194 ]	[357.02578735 498.19454956 0.82827169]	[346.87789917 605.91668701 0.85031193]	[446.86636353 298.10299683 0.73555082]	[585.50994873 275.09286499 0.85145003]	[531.6229248 267.33346558 0.79718667]	[480.21127319 541.86450195 0.77239889]	[436.63372803 552.12884521 0.71307969]	[441.91790771 706.10186768 0.87621462]	[459.72195435 849.78234863 0.86526507]	[523.83337402 529.01306152 0.70027518]	[562.41571045 670.14312744 0.70109248]	[564.92822266 688.19329834 0.69597703]	[318.77285767 274.93981934 0.93788171]	[354.44439697 262.14562988 0.85334843]	[300.73849487 280.19363403 0.87400103]	[377.54873657 257.11669922 0.93953395]	[562.26831055 731.72460938 0.75919271]	[5.75177063e+02 7.29034912e+02 7.19814599e-01]	[5.64929077e+02 6.85502625e+02 4.98686492e-01]	[4.52006042e+02 8.98500183e+02 7.85147071e-01]	[4.39100708e+02 8.93321899e+02 7.70169973e-01]	[4.64884521e+02 8.57448425e+02 6.90723419e-01]
[339.19595337 282.78042603 0.85623962]	[382.77133179 341.67614746 0.87897897]	[323.72674561 385.37664795 0.77637792]	[357.05114746 498.21383667 0.83637822]	[351.97814941 605.98577881 0.8506763 ]	[444.39779663 298.12255859 0.75772256]	[587.99243164 280.13122559 0.83399796]	[528.97381592 277.47872925 0.85805333]	[480.13961792 541.8069458 0.75625843]	[436.54650879 549.56347656 0.70383281]	[441.87161255 706.10961914 0.88059866]	[459.73937988 849.77575684 0.86912078]	[521.3939209 526.48657227 0.69643658]	[564.85546875 675.2144165 0.70404917]	[567.44793701 690.65020752 0.69511402]	[318.75250244 275.01455688 0.9482249 ]	[351.99121094 262.23660278 0.84276748]	[300.73846436 282.71118164 0.86074269]	[377.5241394 257.20092773 0.92003495]	[562.34173584 731.74688721 0.7793774 ]	[577.78009033 729.0869751 0.72945845]	[5.67502319e+02 6.85566162e+02 5.26456714e-01]	[4.52005402e+02 8.98513916e+02 7.83693433e-01]	[4.39105865e+02 8.93325134e+02 7.69558728e-01]	[4.64906952e+02 8.57430969e+02 7.00070560e-01]
[339.16821289 287.82788086 0.86303985]	[382.73944092 344.28134155 0.8590703 ]	[323.74633789 387.87185669 0.77598298]	[357.04995728 498.23260498 0.83824915]	[354.47763062 605.99737549 0.85943282]	[444.3609314 300.69216919 0.73102736]	[585.42547607 295.40951538 0.83633029]	[529.03173828 290.4246521 0.78989208]	[480.18585205 541.88928223 0.77159095]	[436.62097168 552.12304688 0.70768648]	[441.88143921 706.1328125 0.87722224]	[459.75405884 852.19946289 0.87363619]	[523.79034424 531.5612793 0.69816971]	[564.84796143 677.7913208 0.7055881 ]	[5.67518738e+02 6.90664429e+02 6.74024522e-01]	[318.75231934 275.09494019 0.94976497]	[351.9815979 267.33395386 0.83774215]	[300.76629639 282.75323486 0.84565574]	[377.51055908 259.61621094 0.91357374]	[562.47723389 734.26580811 0.75629586]	[580.34991455 729.14111328 0.73355317]	[5.67551453e+02 6.85539856e+02 5.08456647e-01]	[4.52014435e+02 9.00989136e+02 7.85386860e-01]	[4.39115662e+02 8.93334412e+02 7.77327359e-01]	[4.64932068e+02 8.59947693e+02 7.07441688e-01]
[339.18792725 287.88577271 0.86190665]	[385.33609009 344.28604126 0.83257687]	[323.73614502 390.42315674 0.77523893]	[357.03619385 500.67248535 0.86696827]	[354.57330322 606.02368164 0.87083113]	[452.027771 300.63104248 0.7270748 ]	[590.5980835 298.16165161 0.84032053]	[523.940979 300.62258911 0.81944102]	[480.24124146 544.38964844 0.77363324]	[436.67156982 557.22338867 0.7113511 ]	[444.31750488 708.58312988 0.85873312]	[459.7477417 852.24511719 0.86000597]	[523.86096191 534.14355469 0.6961751 ]	[564.85168457 682.86553955 0.72311014]	[5.70022400e+02 6.95734375e+02 6.57654703e-01]	[318.78024292 275.12374878 0.94415009]	[354.46524048 269.87792969 0.86006713]	[303.2539978 285.25454712 0.82822162]	[377.59246826 262.22982788 0.90824962]	[564.86206055 736.80328369 0.77887487]	[582.80969238 729.21325684 0.77036083]	[5.72608276e+02 6.88069580e+02 5.33511579e-01]	[4.49519592e+02 8.98476990e+02 7.85215437e-01]	[4.36678986e+02 8.93294128e+02 7.75729597e-01]	[4.64931702e+02 8.62514893e+02 6.81652665e-01]
[341.81271362 285.28515625 0.82141995]	[390.44058228 346.84902954 0.81503582]	[323.78192139 387.89276123 0.77659076]	[354.59619141 498.16018677 0.82639182]	[354.56893921 603.42132568 0.88108313]	[457.17245483 305.81689453 0.73827416]	[585.53515625 321.28063965 0.85466212]	[521.33483887 354.55151367 0.825495 ]	[480.16213989 546.94403076 0.73954493]	[436.59545898 559.79278564 0.69993514]	[449.45397949 716.2791748 0.77617556]	[4.59775391e+02 8.52236389e+02 8.32622707e-01]	[523.82269287 536.73266602 0.68919194]	[564.87817383 690.71716309 0.69789487]	[5.64845398e+02 7.00888672e+02 4.39003348e-01]	[326.2805481 275.00219727 0.89668876]	[357.08981323 267.3493042 0.89284736]	[313.46194458 285.2310791 0.85725236]	[380.14935303 264.72302246 0.90535593]	[5.64937744e+02 7.29136536e+02 6.19913459e-01]	[5.82773315e+02 7.26468506e+02 5.93649805e-01]	[5.59831604e+02 6.88135254e+02 3.17658216e-01]	[4.49499969e+02 8.98474609e+02 7.56152272e-01]	[4.36669800e+02 8.93287537e+02 7.62094259e-01]	[4.67410095e+02 8.65083557e+02 6.29268587e-01]
[341.81414795 285.28567505 0.82117772]	[390.44171143 346.85220337 0.81481826]	[323.78094482 387.89447021 0.77674019]	[354.59692383 498.16400146 0.82566363]	[354.57330322 603.4006958 0.87868744]	[457.17385864 305.82333374 0.7392115 ]	[585.53594971 321.27709961 0.85478836]	[521.33435059 354.54766846 0.82301545]	[480.15893555 546.94671631 0.73902243]	[436.59143066 559.79467773 0.69962943]	[449.45095825 716.26586914 0.77753371]	[4.59778137e+02 8.52229797e+02 8.34877670e-01]	[523.81835938 536.73736572 0.68926263]	[564.87414551 690.6942749 0.70593941]	[5.64874695e+02 7.00923401e+02 4.46472287e-01]	[326.28314209 275.00183105 0.89631635]	[357.09127808 267.34893799 0.89283085]	[313.46704102 285.23175049 0.85789025]	[380.14923096 264.71762085 0.90571254]	[5.64940186e+02 7.29157166e+02 6.25605643e-01]	[5.82776428e+02 7.26492310e+02 6.01189256e-01]	[5.62351440e+02 6.90618774e+02 3.25085968e-01]	[4.49502960e+02 8.98473755e+02 7.56844282e-01]	[4.36670929e+02 8.93285522e+02 7.61841834e-01]	[4.67416626e+02 8.65068115e+02 6.30764782e-01]
[349.43405151 282.70831299 0.82943994]	[395.52639771 346.81234741 0.82979554]	[326.3170166 385.3230896 0.77636957]	[352.00726318 487.97183228 0.80950189]	[354.58804321 600.7434082 0.84195864]	[459.77932739 308.32937622 0.7732026 ]	[582.98236084 336.59957886 0.88214076]	[524.00604248 380.2232666 0.84853023]	[477.73776245 549.50933838 0.71487808]	[436.5668335 562.35266113 0.70315033]	[449.44598389 716.31207275 0.75818133]	[4.59788940e+02 8.52211243e+02 8.36452305e-01]	[523.7779541 539.25518799 0.68736589]	[564.85125732 703.49597168 0.77598786]	[5.44440735e+02 6.90619202e+02 1.92007750e-01]	[333.93307495 274.86660767 0.88995922]	[359.68914795 262.22991943 0.89081275]	[316.02618408 280.12261963 0.89671856]	[382.78756714 262.1781311 0.86528307]	[5.64854797e+02 7.23921936e+02 3.15063447e-01]	[5.80332886e+02 7.13723267e+02 3.05032521e-01]	[0. 0. 0.]	[4.49501343e+02 8.98511047e+02 7.60426998e-01]	[4.36648193e+02 8.93291748e+02 7.58039892e-01]	[4.67458160e+02 8.62548706e+02 6.31731153e-01]
[354.55429077 280.10617065 0.87375718]	[398.05825806 344.25668335 0.86912942]	[328.88473511 382.77011108 0.77894443]	[351.91436768 482.92050171 0.8391397 ]	[356.96743774 593.14428711 0.83011651]	[462.28594971 308.35760498 0.77612722]	[582.80053711 346.88674927 0.83265251]	[541.9118042 408.38699341 0.8368324 ]	[477.66201782 552.05847168 0.69670236]	[434.01992798 562.37799072 0.69166994]	[449.46517944 718.9006958 0.76012671]	[4.59805695e+02 8.52220825e+02 8.36386681e-01]	[521.38647461 541.7612915 0.67982221]	[562.3449707 706.01599121 0.82729733]	[4.90532043e+02 6.59833923e+02 2.34730765e-01]	[336.56817627 272.34646606 0.90989131]	[362.28256226 259.60946655 0.88648444]	[318.55654907 277.67514038 0.92343938]	[390.47149658 257.19332886 0.86685729]	[0. 0. 0.]	[0. 0. 0.]	[0. 0. 0.]	[4.49518127e+02 9.00977417e+02 7.53107667e-01]	[4.36667603e+02 8.93299683e+02 7.52796590e-01]	[4.67475677e+02 8.62545837e+02 6.29277885e-01]
[357.16741943 277.55758667 0.93905079]	[398.20068359 341.79278564 0.89908588]	[331.45025635 380.18978882 0.80692399]	[349.37033081 482.82992554 0.84833032]	[354.59140015 588.07855225 0.83482265]	[464.88626099 313.42971802 0.76387089]	[577.73901367 359.57424927 0.86695129]	[557.25463867 434.12701416 0.81984079]	[475.1734314 554.66259766 0.68734342]	[431.47158813 564.86798096 0.68873203]	[451.99145508 721.43566895 0.77218658]	[4.59816101e+02 8.52253052e+02 8.38081300e-01]	[521.32220459 544.32983398 0.68240297]	[559.84313965 706.08233643 0.82552218]	[4.77687531e+02 6.49597900e+02 3.74754280e-01]	[339.17959595 264.79833984 0.90910017]	[369.96707153 257.14151001 0.87602574]	[321.15133667 275.07687378 0.91248119]	[398.10919189 257.1053772 0.94123363]	[0. 0. 0.]	[0. 0. 0.]	[0. 0. 0.]	[4.52016754e+02 9.00992371e+02 7.56968141e-01]	[4.36683624e+02 8.93316956e+02 7.59806216e-01]	[4.67471588e+02 8.62569031e+02 6.28075242e-01]
[359.77175903 275.07653809 0.92500877]	[400.72021484 341.74780273 0.89976197]	[334.04629517 377.66223145 0.83778965]	[346.87225342 482.75942993 0.85094494]	[354.55267334 585.53894043 0.8594681 ]	[469.99951172 313.48083496 0.77310568]	[572.59326172 367.34280396 0.79477185]	[570.02636719 459.72265625 0.83646464]	[475.1138916 557.21142578 0.68627703]	[428.94885254 564.89758301 0.69408244]	[452.06060791 723.89929199 0.7770167 ]	[4.59798767e+02 8.52263428e+02 8.32958758e-01]	[521.23968506 544.38684082 0.68098092]	[557.18408203 708.51574707 0.8008045 ]	[4.77657623e+02 6.54771179e+02 3.56107384e-01]	[341.79977417 259.68591309 0.89139837]	[377.53768921 254.61291504 0.93601847]	[326.37994385 274.95635986 0.84232175]	[400.64453125 256.96511841 0.97606075]	[0. 0. 0.]	[0. 0. 0.]	[0. 0. 0.]	[4.52023773e+02 9.00976990e+02 7.54610360e-01]	[4.36679657e+02 8.93309204e+02 7.61636615e-01]	[4.67446899e+02 8.65070374e+02 6.28595948e-01]
[367.39950562 272.47695923 0.83910918]	[403.26571655 339.27957153 0.88316101]	[336.57171631 375.05886841 0.83355552]	[346.84841919 480.17782593 0.83497775]	[354.52703857 582.88336182 0.86964643]	[475.1552124 313.5128479 0.79269564]	[570.05682373 377.74716187 0.86048472]	[585.39379883 480.17410278 0.85817266]	[475.07644653 557.19329834 0.69347525]	[426.41903687 564.86993408 0.70431381]	[454.5375061 721.4564209 0.77264541]	[4.59796753e+02 8.52258484e+02 8.28513443e-01]	[521.22924805 544.38397217 0.68815839]	[552.12890625 708.65045166 0.77399015]	[4.82800720e+02 6.57265808e+02 3.11528742e-01]	[354.46234131 257.0491333 0.90207618]	[380.17749023 254.44741821 0.93966794]	[336.51113892 272.39755249 0.88144886]	[403.28829956 254.52764893 0.91953754]	[0. 0. 0.]	[0. 0. 0.]	[0. 0. 0.]	[4.52069397e+02 8.98523743e+02 7.50241876e-01]	[4.39121582e+02 8.93308960e+02 7.54940212e-01]	[4.67438507e+02 8.65057434e+02 6.28685951e-01]
[377.49279785 267.29837036 0.85418802]	[405.92709351 339.15148926 0.86202204]	[339.08560181 369.91894531 0.80058348]	[346.87283325 475.16894531 0.81111938]	[354.56112671 577.72155762 0.83568752]	[480.19549561 313.51348877 0.81896329]	[572.62127686 390.46148682 0.79867965]	[598.22332764 487.97824097 0.78988898]	[470.03997803 554.65783691 0.69997811]	[423.88345337 562.44824219 0.71432471]	[457.09429932 721.37915039 0.78625059]	[4.59790375e+02 8.52230469e+02 8.23612809e-01]	[518.76324463 544.37408447 0.68857521]	[552.11865234 708.62854004 0.78203022]	[4.82813507e+02 6.62423035e+02 2.64871448e-01]	[357.22225952 254.47976685 0.96106666]	[385.37915039 251.84506226 0.86176038]	[339.15133667 262.20431519 0.8548035 ]	[413.59829712 254.36642456 0.90534401]	[0. 0. 0.]	[0. 0. 0.]	[0. 0. 0.]	[4.54604279e+02 8.98502747e+02 7.39549220e-01]	[4.39156921e+02 8.93299438e+02 7.44162083e-01]	[4.67412292e+02 8.62558777e+02 6.19342625e-01]
[380.16345215 262.15490723 0.87790573]	[413.55395508 339.09280396 0.87530583]	[339.17642212 364.83740234 0.8018676 ]	[346.85748291 467.41305542 0.8047418 ]	[354.55337524 572.63897705 0.8246302 ]	[482.79846191 315.93197632 0.82441097]	[572.60980225 398.08081055 0.8418622 ]	[603.50335693 500.81402588 0.88502264]	[470.03463745 557.19244385 0.69424778]	[423.85620117 564.86419678 0.71825182]	[457.10455322 718.89648438 0.78218853]	[4.59782471e+02 8.52261780e+02 8.30685556e-01]	[518.78369141 544.45098877 0.68990767]	[549.53643799 708.71148682 0.7756626 ]	[4.80287415e+02 6.62359680e+02 3.63137573e-01]	[362.19107056 251.89958191 0.90626729]	[395.60037231 246.76879883 0.8667146 ]	[341.80334473 257.15530396 0.88769925]	[418.734375 251.86872864 0.92882633]	[0. 0. 0.]	[0. 0. 0.]	[0. 0. 0.]	[4.54596893e+02 8.98488525e+02 7.54768908e-01]	[4.39141022e+02 8.93299683e+02 7.66076922e-01]	[4.64956116e+02 8.65055481e+02 6.29162729e-01]
[380.16372681 262.15460205 0.87728786]	[413.55535889 339.09301758 0.87543708]	[339.17593384 364.83987427 0.80122286]	[346.85617065 467.41738892 0.80281931]	[354.55557251 572.64074707 0.82423234]	[482.79986572 313.55142212 0.82420683]	[572.60955811 398.09048462 0.84419858]	[603.5043335 500.8132019 0.88683194]	[470.03619385 557.18200684 0.69427466]	[423.86029053 564.85516357 0.71803904]	[457.10348511 718.89544678 0.7820164 ]	[4.59783447e+02 8.52251892e+02 8.26763809e-01]	[518.78430176 544.44390869 0.69166195]	[549.53857422 708.7130127 0.77470398]	[4.80294464e+02 6.62368774e+02 3.60415965e-01]	[362.19186401 251.89903259 0.90586621]	[395.59963989 246.77101135 0.86644733]	[341.80459595 257.15655518 0.88672268]	[418.7333374 251.86929321 0.92887127]	[0. 0. 0.]	[0. 0. 0.]	[0. 0. 0.]	[4.52079132e+02 8.98502197e+02 7.50281453e-01]	[4.39113312e+02 8.93306641e+02 7.59791195e-01]	[4.64962555e+02 8.65060364e+02 6.19310081e-01]
[385.35494995 259.58538818 0.85894513]	[418.63897705 336.68136597 0.90716875]	[341.67788696 362.21759033 0.79630411]	[346.89715576 462.42080688 0.81665713]	[352.01721191 567.46575928 0.84708893]	[487.95932007 315.96853638 0.80584258]	[575.22058105 400.8442688 0.83300406]	[608.65008545 505.89190674 0.82854915]	[469.95648193 559.79211426 0.71254408]	[421.38977051 564.925354 0.73200393]	[457.08834839 721.45733643 0.78757441]	[4.59778656e+02 8.52300354e+02 8.24850738e-01]	[518.74768066 549.53747559 0.68169099]	[546.98486328 711.22625732 0.77921915]	[4.80221466e+02 6.62441711e+02 3.58723968e-01]	[372.46057129 249.33456421 0.85424733]	[400.6690979 241.6370697 0.90771043]	[354.49804688 257.01382446 0.88622999]	[421.40054321 244.26028442 0.87902176]	[0. 0. 0.]	[0. 0. 0.]	[0. 0. 0.]	[4.54582458e+02 9.00974304e+02 7.47795165e-01]	[4.39138672e+02 8.93325745e+02 7.58390546e-01]	[4.64956085e+02 8.65090393e+02 6.39701247e-01]
[398.22317505 256.97036743 0.92875302]	[423.77554321 336.56539917 0.89126635]	[351.94650269 357.09057617 0.77903259]	[344.29470825 462.23626709 0.86114985]	[339.3034668 562.44873047 0.9246074 ]	[500.75723267 316.01858521 0.83752733]	[580.34014893 411.01940918 0.83678985]	[621.41723633 513.57891846 0.82517272]	[467.49334717 562.36437988 0.72383893]	[421.32879639 567.46594238 0.72027379]	[454.56484985 724.03900146 0.79460818]	[4.59732880e+02 8.52277100e+02 8.27731431e-01]	[518.7791748 557.20959473 0.68551546]	[546.93237305 713.77575684 0.77195221]	[4.69976227e+02 6.67483704e+02 3.85545790e-01]	[380.28747559 239.17193604 0.91570646]	[416.04025269 236.60534668 0.89780933]	[359.80831909 251.95303345 0.88048941]	[439.1897583 239.14224243 0.92597514]	[0. 0. 0.]	[0. 0. 0.]	[0. 0. 0.]	[4.54639740e+02 8.98459961e+02 7.64810622e-01]	[4.39165070e+02 8.93306030e+02 7.73056805e-01]	[4.64877563e+02 8.65049255e+02 6.34400725e-01]
[400.83041382 254.53916931 0.92593241]	[426.35006714 336.57019043 0.87706935]	[354.53515625 357.06661987 0.80323732]	[341.77603149 462.28817749 0.87258679]	[339.14538574 562.33880615 0.94521326]	[503.28369141 316.04846191 0.84408224]	[582.89776611 413.55865479 0.86603147]	[623.94299316 516.17962646 0.85448205]	[467.41186523 562.44445801 0.72866118]	[421.2326355 567.53088379 0.71438915]	[452.07382202 726.46862793 0.79573125]	[4.59739746e+02 8.52271606e+02 8.38311791e-01]	[518.75189209 559.75311279 0.68846017]	[544.52001953 716.32409668 0.77690399]	[4.69993561e+02 6.67582886e+02 3.64101350e-01]	[385.34619141 236.68438721 0.89314485]	[418.70932007 236.48190308 0.95559502]	[367.36776733 251.89405823 0.83689332]	[441.75067139 239.11849976 0.9417221 ]	[0. 0. 0.]	[0. 0. 0.]	[0. 0. 0.]	[4.57116516e+02 8.98459412e+02 7.70765424e-01]	[4.39182098e+02 8.93306091e+02 7.79457450e-01]	[4.64881226e+02 8.62553040e+02 6.45873308e-01]
[418.55792236 251.92784119 0.88462955]	[436.65390015 334.05789185 0.87223816]	[357.12982178 354.48272705 0.81158066]	[341.71221924 457.21795654 0.86409688]	[336.44119263 562.28149414 0.89143598]	[511.04595947 316.06634521 0.81629318]	[585.5269165 413.55883789 0.85933775]	[624.04180908 516.13275146 0.85964656]	[467.42764282 564.89306641 0.73153365]	[421.22311401 570.03729248 0.71396542]	[457.11929321 726.48272705 0.80133659]	[4.59750763e+02 8.52239380e+02 8.36965442e-01]	[518.78253174 559.81109619 0.69424987]	[544.45581055 721.44311523 0.80437481]	[4.72588379e+02 6.70081116e+02 3.34486693e-01]	[400.62924194 236.46643066 0.96414739]	[428.97686768 233.97355652 0.88810796]	[377.71606445 246.74568176 0.87203461]	[454.56021118 236.62174988 0.89013898]	[0. 0. 0.]	[0. 0. 0.]	[0. 0. 0.]	[4.57125275e+02 8.98487610e+02 7.62988985e-01]	[4.39186523e+02 8.93316284e+02 7.70847261e-01]	[4.64882019e+02 8.60006409e+02 6.39284611e-01]
[418.55770874 251.92860413 0.88426828]	[436.65643311 334.05834961 0.87112153]	[357.1338501 354.48233032 0.81122172]	[341.71008301 457.21673584 0.86286759]	[336.44180298 562.28125 0.89140475]	[511.04669189 316.06378174 0.81616259]	[585.52661133 413.55032349 0.85844576]	[624.0456543 516.17205811 0.86454427]	[467.42507935 564.88806152 0.73347133]	[421.22338867 570.03149414 0.7143991 ]	[457.11950684 726.47967529 0.80007398]	[4.59752289e+02 8.52259888e+02 8.32943559e-01]	[518.7802124 559.80883789 0.69531643]	[544.46868896 721.44787598 0.80291837]	[4.75142883e+02 6.70085144e+02 3.21926832e-01]	[400.62960815 236.46612549 0.96309292]	[428.97506714 233.97375488 0.88800198]	[377.71499634 246.74406433 0.8720389 ]	[454.55908203 236.62016296 0.89044648]	[0. 0. 0.]	[0. 0. 0.]	[0. 0. 0.]	[4.57108917e+02 8.98488831e+02 7.65479505e-01]	[4.39170227e+02 8.93319092e+02 7.77107596e-01]	[4.64888550e+02 8.62516296e+02 6.33130550e-01]
[421.23587036 251.82055664 0.87970376]	[439.25961304 333.96118164 0.87831163]	[359.65365601 349.45016479 0.79118806]	[341.68359375 454.57925415 0.83580089]	[328.88409424 559.77172852 0.83469963]	[518.68353271 316.05200195 0.8267045 ]	[587.99920654 413.54302979 0.84596312]	[624.03369141 513.59393311 0.85718739]	[467.43890381 564.92529297 0.72555262]	[421.24151611 570.06072998 0.70938385]	[457.18737793 726.48156738 0.81159264]	[4.59764252e+02 8.52274109e+02 8.27722490e-01]	[518.79382324 562.28857422 0.6943413 ]	[544.4329834 721.41094971 0.80050087]	[4.77681641e+02 6.70147766e+02 2.97512829e-01]	[403.32138062 234.01153564 0.9275732 ]	[439.08804321 233.86914062 0.924119 ]	[382.72589111 239.14123535 0.8962996 ]	[459.7414856 236.46162415 0.96830469]	[0. 0. 0.]	[0. 0. 0.]	[0. 0. 0.]	[4.54628326e+02 8.98500427e+02 7.64479220e-01]	[4.39160095e+02 8.93315796e+02 7.67446041e-01]	[4.64914276e+02 8.65051453e+02 6.30155802e-01]
[426.37640381 246.76438904 0.82374495]	[441.72845459 331.39678955 0.85964215]	[362.22747803 344.2755127 0.77932692]	[341.68917847 449.43838501 0.83566236]	[321.25674438 554.68475342 0.83477038]	[521.2399292 315.97225952 0.83523059]	[585.58300781 410.94561768 0.83818197]	[624.02728271 511.09225464 0.85610759]	[467.48126221 564.87103271 0.71577257]	[421.27865601 567.53234863 0.70882833]	[457.19763184 726.44567871 0.79984862]	[4.59770264e+02 8.52336304e+02 8.27195287e-01]	[521.17858887 559.8125 0.6903494 ]	[544.45587158 721.409729 0.80694264]	[4.82855927e+02 6.72671631e+02 1.69283226e-01]	[413.57876587 233.87098694 0.88836086]	[441.71157837 231.45181274 0.94556046]	[390.48196411 236.68258667 0.88278002]	[462.29040527 234.06651306 0.96491826]	[0. 0. 0.]	[0. 0. 0.]	[0. 0. 0.]	[4.54623413e+02 9.00982483e+02 7.61580229e-01]	[4.39158722e+02 8.93330627e+02 7.68863738e-01]	[4.64921021e+02 8.65123901e+02 6.42486393e-01]
[436.54174805 241.72612 0.83600241]	[441.92147827 323.80932617 0.84166771]	[367.3765564 339.20828247 0.77601182]	[341.74487305 441.87826538 0.85763687]	[321.14822388 552.0524292 0.85296398]	[523.78894043 313.52874756 0.83309114]	[587.987854 405.91183472 0.83122367]	[623.98400879 508.4932251 0.86446857]	[469.9677124 559.80316162 0.69587368]	[421.30340576 562.43621826 0.71135831]	[459.64187622 723.99273682 0.81623924]	[4.59762085e+02 8.52282776e+02 8.24408948e-01]	[521.20385742 554.65472412 0.67562157]	[544.49401855 713.70452881 0.75809669]	[5.39245178e+02 7.18835266e+02 8.49745497e-02]	[418.6713562 231.30458069 0.90198678]	[446.8835144 231.30401611 0.86795855]	[398.0423584 234.04551697 0.93048131]	[467.43234253 233.9090271 0.87843752]	[5.41724548e+02 7.34286499e+02 2.22472727e-01]	[5.57230164e+02 7.31651123e+02 1.89528316e-01]	[0. 0. 0.]	[4.54623322e+02 9.01006836e+02 7.53798962e-01]	[4.39156219e+02 8.93336487e+02 7.56052911e-01]	[4.64898071e+02 8.65060669e+02 6.19267404e-01]
[439.27554321 239.06004333 0.92100912]	[446.89001465 318.70352173 0.87456226]	[372.48077393 336.49771118 0.7813834 ]	[341.81112671 441.7010498 0.86601657]	[318.72842407 546.95556641 0.89836788]	[523.9765625 308.34298706 0.78525102]	[587.98077393 400.81192017 0.88557535]	[623.8961792 506.00057983 0.86994696]	[475.07962036 557.2265625 0.67404127]	[423.82220459 562.31665039 0.6890738 ]	[459.64837646 718.8168335 0.79064733]	[4.59760712e+02 8.52302002e+02 8.28756690e-01]	[521.35876465 549.52947998 0.69992608]	[546.94433594 708.50421143 0.74336523]	[5.44334839e+02 7.23925354e+02 5.15821099e-01]	[421.34439087 226.22387695 0.895711 ]	[454.64422607 223.67321777 0.85013056]	[400.73486328 231.38679504 0.91892666]	[477.65090942 228.81323242 0.85028464]	[5.39319580e+02 7.57315002e+02 4.76923585e-01]	[5.44524048e+02 7.49717896e+02 4.90254819e-01]	[5.41760071e+02 7.18828308e+02 4.34930116e-01]	[4.54646790e+02 8.98518250e+02 7.66392171e-01]	[4.39167847e+02 8.93327576e+02 7.73592949e-01]	[4.64905396e+02 8.65060730e+02 6.36246383e-01]
[444.37512207 236.54554749 0.90393782]	[454.55938721 316.11795044 0.87373173]	[375.07595825 328.90109253 0.77732921]	[344.26086426 439.09246826 0.82189131]	[318.75772095 544.35058594 0.90226233]	[529.0592041 300.67965698 0.79278201]	[588.09234619 400.68572998 0.86637783]	[623.79870605 503.45092773 0.89100581]	[477.59335327 552.07714844 0.6696341 ]	[423.91156006 557.24353027 0.65679204]	[459.60266113 716.2769165 0.78755122]	[4.59745636e+02 8.52280029e+02 8.27554464e-01]	[521.40826416 544.44390869 0.71027142]	[544.50378418 703.49450684 0.72790486]	[544.43060303 723.92022705 0.72978216]	[434.02047729 221.12548828 0.84575903]	[459.84832764 221.10983276 0.90753955]	[405.82223511 221.14674377 0.86021817]	[480.34024048 221.15367126 0.87941486]	[541.85632324 765.081604 0.77435201]	[5.54646240e+02 7.57386719e+02 6.64095163e-01]	[5.41827026e+02 7.18793213e+02 5.51755369e-01]	[4.57104370e+02 8.98487915e+02 7.62382805e-01]	[4.39187897e+02 8.93326050e+02 7.65269816e-01]	[4.64882874e+02 8.62554504e+02 6.42380357e-01]
[457.10809326 236.42663574 0.91050732]	[457.16976929 310.93075562 0.84057099]	[377.65930176 318.73867798 0.82344663]	[349.44284058 426.36483765 0.79635656]	[321.22705078 536.71276855 0.84429199]	[534.13909912 295.64306641 0.8211478 ]	[588.10003662 398.10375977 0.85802627]	[621.34112549 503.27487183 0.87911582]	[477.69873047 547.00909424 0.69122368]	[428.94226074 554.64208984 0.64392507]	[457.22140503 713.68713379 0.78397912]	[4.59724854e+02 8.52235596e+02 8.27861369e-01]	[523.82263184 544.33221436 0.71224391]	[546.95098877 705.93756104 0.77407134]	[544.53234863 726.5713501 0.78314084]	[439.2088623 218.58096313 0.90270352]	[464.95523071 218.5249939 0.87638736]	[413.60064697 216.0737915 0.89297426]	[485.44595337 215.99237061 0.8580842 ]	[544.42315674 772.69116211 0.77954364]	[5.62284729e+02 7.67605652e+02 7.52622545e-01]	[5.44328125e+02 7.23875916e+02 5.98647356e-01]	[4.57123413e+02 8.98435730e+02 7.67119944e-01]	[4.39192322e+02 8.93289734e+02 7.66945899e-01]	[4.64870209e+02 8.60008728e+02 6.49934769e-01]
[459.85409546 234.01681519 0.93386984]	[462.21356201 300.71746826 0.89299697]	[380.23773193 316.02285767 0.82468104]	[351.99673462 421.3006897 0.83485961]	[326.36569214 526.52081299 0.83440745]	[541.78918457 295.46636963 0.83343828]	[590.64605713 393.0284729 0.79510659]	[618.81622314 498.14291382 0.82810348]	[480.19464111 544.39422607 0.72939044]	[431.53872681 547.0111084 0.65359694]	[457.12347412 708.62213135 0.79953122]	[4.59715363e+02 8.52228333e+02 8.35947871e-01]	[523.90081787 541.73736572 0.7151944 ]	[547.0614624 703.46813965 0.7646122 ]	[544.52416992 729.2020874 0.78036135]	[444.38580322 216.05322266 0.89782012]	[477.68734741 216.04747009 0.90566814]	[421.1701355 210.90513611 0.93575376]	[495.67202759 213.37763977 0.81677437]	[5.49536194e+02 7.88012939e+02 7.75014877e-01]	[5.64910767e+02 7.75289307e+02 7.14399755e-01]	[5.41901794e+02 7.26565552e+02 6.41867578e-01]	[4.57130890e+02 8.98413879e+02 7.69881964e-01]	[4.39196930e+02 8.93279419e+02 7.65805721e-01]	[4.64847137e+02 8.59996704e+02 6.59731567e-01]
[464.95196533 233.86799622 0.89342487]	[462.34790039 298.0559082 0.9186725 ]	[382.74819946 308.39730835 0.78348547]	[354.53356934 421.16046143 0.85544807]	[333.93319702 521.39477539 0.87584591]	[544.33258057 287.84771729 0.79977679]	[593.16650391 385.39492798 0.77851564]	[618.74212646 490.5664978 0.80166459]	[480.2862854 541.74395752 0.73967063]	[436.63461304 544.37371826 0.687922 ]	[457.15432739 706.10290527 0.82679927]	[4.59721191e+02 8.49768555e+02 8.35929394e-01]	[523.92138672 534.11572266 0.70123577]	[557.1831665 705.97442627 0.79409438]	[549.52166748 739.36322021 0.78490561]	[454.60348511 215.90782166 0.89369965]	[482.74996948 213.54324341 0.95924366]	[423.84475708 205.76834106 0.87854213]	[500.72689819 200.67835999 0.6909852 ]	[5.62278870e+02 8.00966003e+02 7.74334490e-01]	[5.75213013e+02 7.90676697e+02 7.02181578e-01]	[544.36315918 731.66607666 0.73188937]	[4.57138214e+02 8.95973816e+02 7.69335866e-01]	[4.39196930e+02 8.93259338e+02 7.55363762e-01]	[4.64831665e+02 8.57419128e+02 6.56741679e-01]
[477.68731689 228.87916565 0.87182856]	[464.90771484 295.5196228 0.88082141]	[390.44030762 300.65625 0.77978492]	[357.10577393 416.10061646 0.85438108]	[336.59094238 516.11907959 0.87094247]	[544.49920654 282.71722412 0.80019391]	[595.74133301 380.31787109 0.82152957]	[613.71960449 485.42471313 0.81780016]	[482.77001953 536.69403076 0.70721203]	[439.13549805 541.82183838 0.67421091]	[457.14932251 706.00634766 0.82284534]	[4.59736145e+02 8.49751648e+02 8.41909766e-01]	[526.47198486 526.49603271 0.67437559]	[562.22131348 706.07849121 0.83691514]	[557.25262451 754.76690674 0.80150843]	[459.77975464 213.41085815 0.9302429 ]	[488.02542114 213.38214111 0.89294422]	[434.09283447 198.07876587 0.88840032]	[5.05948029e+02 2.00624954e+02 4.64640945e-01]	[5.67522278e+02 8.18884644e+02 7.43579328e-01]	[5.85370422e+02 8.08742798e+02 7.44903505e-01]	[5.44433533e+02 7.49737549e+02 7.26992726e-01]	[4.57152344e+02 8.98418396e+02 7.67517686e-01]	[4.39200653e+02 8.93269592e+02 7.56872356e-01]	[4.64850952e+02 8.57369263e+02 6.61975801e-01]
[487.98834229 221.18452454 0.84236497]	[477.71530151 280.19845581 0.86017853]	[398.19226074 292.90719604 0.80150217]	[359.72903442 400.83425903 0.87404841]	[344.34545898 503.36746216 0.87926179]	[557.2477417 275.08642578 0.82736653]	[600.78283691 377.56726074 0.85184836]	[613.69256592 480.32095337 0.85626578]	[482.94058228 526.46929932 0.70892835]	[439.27801514 534.16998291 0.6678074 ]	[459.62963867 703.3762207 0.80789876]	[4.59772095e+02 8.49732422e+02 8.48240256e-01]	[531.57330322 521.37475586 0.66627765]	[565.0355835 688.10076904 0.86939251]	[565.00561523 793.26641846 0.84668022]	[477.60983276 208.35418701 0.85435015]	[503.36669922 208.28753662 0.89806336]	[441.909729 192.95683289 0.92383772]	[5.18721069e+02 1.95435104e+02 3.10067266e-01]	[5.88078857e+02 8.52362671e+02 7.71927416e-01]	[6.03465942e+02 8.47061829e+02 7.78174698e-01]	[5.57213257e+02 8.00919312e+02 6.71225667e-01]	[4.57152344e+02 8.98474915e+02 7.52521098e-01]	[4.39201874e+02 8.93289124e+02 7.48059332e-01]	[4.64900879e+02 8.54906677e+02 6.67894721e-01]
[498.20605469 218.63265991 0.87181932]	[480.37573242 277.60626221 0.92477423]	[400.80108643 282.77331543 0.79744232]	[362.29376221 400.69393921 0.87788248]	[356.96969604 500.68231201 0.898709 ]	[562.27111816 274.87911987 0.81947839]	[600.87884521 375.02905273 0.83154446]	[613.69342041 480.19592285 0.84505415]	[487.9513855 523.87530518 0.69339019]	[441.81451416 528.97991943 0.66842788]	[459.6656189 700.85949707 0.80152392]	[459.77532959 849.73156738 0.85438704]	[539.1965332 518.77978516 0.67582166]	[565.04949951 685.54272461 0.87108004]	[5.75226196e+02 8.11221741e+02 8.02877069e-01]	[480.30947876 205.72154236 0.87956583]	[508.53878784 203.22348022 0.83542186]	[452.05029297 190.33215332 0.84372652]	[5.23892212e+02 1.95476318e+02 3.06474566e-01]	[5.95677368e+02 8.67625549e+02 7.79133439e-01]	[6.06013184e+02 8.52384827e+02 8.03335547e-01]	[5.62444031e+02 8.18905396e+02 7.48078763e-01]	[4.57128510e+02 8.98498535e+02 7.53322959e-01]	[4.39174774e+02 8.93295471e+02 7.50456214e-01]	[4.64912964e+02 8.54910400e+02 6.82698488e-01]
[500.90093994 216.12258911 0.9370572 ]	[482.89572144 275.12619019 0.92008299]	[405.84869385 280.13690186 0.78834671]	[369.93832397 398.24209595 0.85066897]	[357.20297241 498.15505981 0.89207649]	[564.88360596 269.91577148 0.80246842]	[603.42895508 372.52450562 0.84473538]	[616.20849609 480.17498779 0.84139049]	[493.13116455 521.37579346 0.67610842]	[444.38192749 523.94641113 0.65556556]	[459.66110229 698.36206055 0.79090291]	[459.78387451 849.69799805 0.8508389 ]	[541.78082275 518.70928955 0.69960231]	[567.49932861 685.46807861 0.85773206]	[5.82756531e+02 8.26557495e+02 8.13841581e-01]	[485.34680176 200.61006165 0.87125915]	[518.74511719 200.64395142 0.8799811 ]	[459.62338257 187.79277039 0.89014649]	[5.28970825e+02 1.92890564e+02 3.02198887e-01]	[6.03318542e+02 8.72928467e+02 8.04291070e-01]	[6.11119812e+02 8.67651917e+02 7.92091012e-01]	[5.64988098e+02 8.31808167e+02 7.99997628e-01]	[4.57132111e+02 8.98502319e+02 7.50017345e-01]	[4.39172729e+02 8.93292175e+02 7.43197858e-01]	[4.64943604e+02 8.54879578e+02 6.68891191e-01]
[500.90176392 216.12245178 0.93721068]	[482.89892578 275.12301636 0.91957164]	[405.86071777 280.12564087 0.78726196]	[369.93759155 398.24081421 0.85086918]	[357.20263672 498.15341187 0.89172077]	[564.88537598 269.91949463 0.80297107]	[603.43273926 372.52325439 0.84529781]	[616.21044922 480.18112183 0.84236312]	[493.12542725 521.37927246 0.67653906]	[444.37478638 523.94921875 0.65650606]	[459.66186523 698.36169434 0.79073113]	[459.78067017 849.69641113 0.85084343]	[541.77807617 518.71331787 0.69969499]	[567.50244141 685.47631836 0.85718453]	[5.82759766e+02 8.26561707e+02 8.15056443e-01]	[485.34713745 200.60900879 0.87138987]	[518.74597168 200.64598083 0.88032979]	[459.62435913 187.79107666 0.89031172]	[5.28973083e+02 1.92895706e+02 3.04663479e-01]	[6.03331543e+02 8.75309753e+02 8.02149415e-01]	[6.11131226e+02 8.67659424e+02 7.90984035e-01]	[5.64987793e+02 8.31812195e+02 8.00410867e-01]	[4.57123871e+02 8.98497925e+02 7.49729216e-01]	[4.39164398e+02 8.93285889e+02 7.45136321e-01]	[4.64939026e+02 8.54882935e+02 6.71353221e-01]
[505.92645264 216.11723328 0.90617162]	[485.47692871 275.01599121 0.87129819]	[413.5295105 277.59646606 0.79865962]	[377.52426147 395.58377075 0.8570385 ]	[362.34237671 495.60317993 0.83644992]	[565.03936768 269.86584473 0.78402615]	[605.88653564 372.53762817 0.85364926]	[618.80212402 480.22705078 0.85645175]	[498.24053955 521.37432861 0.70321381]	[449.50497437 523.94091797 0.64712185]	[459.69665527 698.31506348 0.79502767]	[459.78396606 849.72796631 0.85104758]	[541.94445801 518.69818115 0.70403159]	[567.57897949 685.515625 0.83730644]	[582.96466064 831.86785889 0.85031247]	[493.08731079 198.14143372 0.84086865]	[523.77496338 200.63566589 0.91763377]	[462.28097534 180.15864563 0.91191578]	[5.34172852e+02 1.92884750e+02 1.72701955e-01]	[6.06001404e+02 8.80535950e+02 7.55268633e-01]	[6.21362122e+02 8.72717529e+02 8.14847231e-01]	[5.70027710e+02 8.47120911e+02 7.83909798e-01]	[4.57114441e+02 8.98501343e+02 7.47598350e-01]	[4.39162933e+02 8.93292603e+02 7.45953023e-01]	[4.64934723e+02 8.54924683e+02 6.70307517e-01]
[516.13781738 216.09480286 0.87538099]	[498.14202881 274.8968811 0.85575247]	[418.65460205 275.10809326 0.81912977]	[377.73626709 398.03768921 0.88876373]	[375.02096558 490.57214355 0.8250429 ]	[575.22613525 267.29547119 0.74447733]	[606.0211792 369.97540283 0.82263392]	[621.31854248 480.16421509 0.86300576]	[500.81222534 523.80743408 0.72280157]	[457.12954712 526.40606689 0.65035433]	[459.77752686 693.17584229 0.81217533]	[4.59768066e+02 8.49770752e+02 8.45611215e-01]	[544.43438721 518.71514893 0.69630951]	[567.49743652 685.45257568 0.83298641]	[5.85473267e+02 8.42041260e+02 7.96420813e-01]	[500.73062134 198.11288452 0.87914884]	[526.54345703 200.6035614 0.86270463]	[467.4513855 182.66836548 0.84497696]	[5.41870972e+02 1.93000549e+02 1.42297477e-01]	[6.05984375e+02 8.88198181e+02 7.82021880e-01]	[6.21400024e+02 8.77893250e+02 7.86741257e-01]	[5.77732056e+02 8.52377869e+02 7.89503276e-01]	[4.54592377e+02 8.98513916e+02 7.48276412e-01]	[4.39100769e+02 8.93306335e+02 7.41981506e-01]	[4.64927734e+02 8.57459473e+02 6.56389177e-01]
[521.371521 216.10527039 0.93310678]	[500.81570435 272.45251465 0.90341938]	[421.35714722 275.05041504 0.81254578]	[382.73648071 393.00830078 0.84341484]	[377.75045776 490.52655029 0.87440014]	[582.76086426 262.23846436 0.78311992]	[608.58325195 369.93566895 0.80302972]	[623.78723145 480.19039917 0.88100767]	[503.3163147 521.26153564 0.71580106]	[459.684021 523.85821533 0.66879427]	[462.19250488 688.19604492 0.82428181]	[4.59772003e+02 8.52194214e+02 8.38037550e-01]	[546.95544434 513.64373779 0.66713834]	[567.44104004 685.46697998 0.83929634]	[5.85535278e+02 8.49633789e+02 8.09091687e-01]	[505.87783813 200.57795715 0.88174945]	[539.20904541 200.63960266 0.87332422]	[480.12606812 180.14793396 0.8896125 ]	[5.46967651e+02 1.92855896e+02 2.05019936e-01]	[6.03493408e+02 8.93285950e+02 8.20895731e-01]	[6.21301025e+02 8.88129150e+02 8.02457869e-01]	[5.80246033e+02 8.57434814e+02 7.84551978e-01]	[4.54567261e+02 8.98507568e+02 7.43238330e-01]	[4.36665802e+02 8.93296448e+02 7.40111589e-01]	[4.64930267e+02 8.60008972e+02 6.43588722e-01]
[524.0135498 218.56816101 0.90264904]	[503.42678833 272.45306396 0.89025581]	[426.37481689 275.01913452 0.78579277]	[390.46060181 392.97341919 0.79883027]	[382.78765869 490.5479126 0.85063004]	[585.39453125 264.76596069 0.79788643]	[616.27880859 375.04449463 0.80270314]	[623.84509277 480.18441772 0.88711095]	[505.92562866 518.7555542 0.69088334]	[462.21542358 521.28570557 0.68392444]	[462.26931763 688.07928467 0.83344138]	[4.59795502e+02 8.52220398e+02 8.41313183e-01]	[554.68823242 516.14385986 0.65588874]	[567.47894287 685.53710938 0.83161366]	[5.85508972e+02 8.49680847e+02 8.23254645e-01]	[513.5927124 200.64312744 0.82826096]	[541.92272949 205.73739624 0.91001117]	[482.78878784 180.09069824 0.92703956]	[5.54618591e+02 1.92970062e+02 1.06535539e-01]	[6.03483582e+02 8.93439453e+02 8.12676072e-01]	[6.21333862e+02 8.90619385e+02 8.18457067e-01]	[5.77769653e+02 8.57449036e+02 7.85494208e-01]	[4.52070160e+02 8.98505493e+02 7.45542705e-01]	[4.36652924e+02 8.93294006e+02 7.40634263e-01]	[4.64957428e+02 8.62534485e+02 6.50595844e-01]
[531.60302734 221.09732056 0.84382117]	[513.60046387 272.47045898 0.82771671]	[439.0975647 274.93539429 0.80287814]	[398.0458374 393.01947021 0.84244967]	[393.03649902 490.52581787 0.8172875 ]	[588.09851074 269.82556152 0.77003634]	[623.80151367 375.10858154 0.83663201]	[624.03710938 480.31515503 0.91365051]	[508.48062134 518.76422119 0.66667902]	[462.28616333 521.26031494 0.67713422]	[462.32733154 688.05126953 0.83775038]	[4.59809509e+02 8.49772583e+02 8.45542550e-01]	[559.75695801 516.16461182 0.66548449]	[567.49102783 685.58416748 0.83555567]	[5.85437805e+02 8.49769897e+02 8.39423597e-01]	[521.18084717 205.7288208 0.85390139]	[546.95147705 208.30383301 0.87202501]	[487.99798584 182.64016724 0.84042358]	[5.62393494e+02 1.95486801e+02 2.24819109e-01]	[6.03483887e+02 8.95836365e+02 8.28297734e-01]	[6.21334534e+02 8.90625183e+02 8.43530178e-01]	[5.77714905e+02 8.60003174e+02 7.75341332e-01]	[4.52080414e+02 8.98474609e+02 7.44454145e-01]	[4.36663361e+02 8.93271667e+02 7.40606487e-01]	[4.67394989e+02 8.60006714e+02 6.49962723e-01]
[541.85290527 223.74128723 0.88156247]	[521.2678833 272.45498657 0.90008771]	[441.81030273 274.93954468 0.80907977]	[400.77627563 387.9425354 0.8353126 ]	[398.10653687 487.92340088 0.86997384]	[600.80871582 267.32592773 0.77179259]	[626.40710449 375.07922363 0.86823702]	[626.52172852 482.7437439 0.9127757 ]	[513.61816406 518.70593262 0.65398383]	[462.43283081 516.20605469 0.63810998]	[462.40274048 688.0244751 0.83163244]	[4.59810577e+02 8.49785522e+02 8.49737048e-01]	[562.2901001 516.15228271 0.68572783]	[567.52056885 687.98181152 0.82351291]	[5.85348511e+02 8.52247498e+02 8.47783148e-01]	[524.01580811 210.81520081 0.88189811]	[557.25299072 210.93025208 0.88337368]	[500.66589355 182.6890564 0.88541079]	[5.67487671e+02 1.93002243e+02 1.84307903e-01]	[6.05902283e+02 8.95928955e+02 8.07724476e-01]	[6.21315613e+02 8.90672302e+02 8.34709167e-01]	[5.72627197e+02 8.65088318e+02 7.69459903e-01]	[4.52066498e+02 8.98520630e+02 7.41897404e-01]	[4.36656525e+02 8.93304932e+02 7.36760199e-01]	[4.64936005e+02 8.62519104e+02 6.55718267e-01]
[546.92407227 231.33726501 0.87348855]	[523.90869141 272.45092773 0.89641947]	[446.90292358 274.92102051 0.78170073]	[405.85864258 387.93914795 0.80861479]	[400.76452637 493.07217407 0.87481171]	[603.47235107 267.29943848 0.79042488]	[626.60412598 377.61309814 0.87051916]	[629.03521729 482.82553101 0.88804579]	[518.78668213 518.72174072 0.6840623 ]	[470.01867676 516.21063232 0.62499774]	[464.91387939 688.01300049 0.8121984 ]	[459.80337524 849.74334717 0.85862291]	[564.84436035 518.68066406 0.6906752 ]	[567.50457764 687.99145508 0.8288011 ]	[5.82987793e+02 8.52225830e+02 8.50446820e-01]	[536.68426514 213.32821655 0.86776972]	[562.4710083 213.43321228 0.9679395 ]	[503.35980225 185.20864868 0.9122293 ]	[5.75232971e+02 1.95535049e+02 7.58641064e-02]	[6.05952515e+02 8.95970154e+02 7.96728611e-01]	[6.21334778e+02 8.90707458e+02 8.41428816e-01]	[5.70058472e+02 8.65119202e+02 7.78931260e-01]	[4.52083252e+02 9.00996094e+02 7.52270997e-01]	[4.36658142e+02 8.93313904e+02 7.44641781e-01]	[4.64919983e+02 8.59966858e+02 6.65231109e-01]
[552.0993042 231.3591156 0.84867615]	[531.5894165 274.89074707 0.83923423]	[457.17199707 274.88598633 0.79291487]	[418.54776001 385.31314087 0.82581496]	[405.82034302 490.51870728 0.82781494]	[608.56896973 272.41329956 0.79370654]	[631.63513184 380.10958862 0.81852287]	[629.10974121 482.91540527 0.86919129]	[521.3939209 518.73083496 0.70116562]	[477.61260986 516.203125 0.6243211 ]	[464.96963501 688.10272217 0.80712754]	[459.82400513 849.66845703 0.8609283 ]	[567.46209717 518.72753906 0.6783179 ]	[570.05053711 688.08013916 0.80146414]	[5.82967651e+02 8.52273193e+02 8.46449256e-01]	[541.73083496 213.35826111 0.89869225]	[567.49700928 213.46520996 0.92701328]	[511.07525635 185.25938416 0.83920896]	[5.85353088e+02 1.98034622e+02 1.30402088e-01]	[6.05976990e+02 8.98414612e+02 7.83041179e-01]	[6.21339478e+02 8.90723694e+02 8.30964983e-01]	[5.7004187e+02 8.6760675e+02 7.8806895e-01]	[4.54583099e+02 8.98515381e+02 7.54443645e-01]	[4.36679749e+02 8.93276672e+02 7.44413435e-01]	[4.64950623e+02 8.57376892e+02 6.63548350e-01]
[564.85540771 233.90065002 0.93674099]	[544.30487061 274.87866211 0.91944718]	[464.83773804 272.4102478 0.78100127]	[423.83810425 387.8704834 0.82245094]	[418.63311768 488.02410889 0.86926025]	[623.89862061 272.47546387 0.82094824]	[644.46893311 380.28887939 0.87189764]	[641.8572998 485.46502686 0.84421021]	[526.47991943 521.24053955 0.68346202]	[480.3548584 518.71691895 0.66274261]	[472.59817505 688.13830566 0.78510475]	[459.85351562 849.66772461 0.85556573]	[577.6942749 521.2689209 0.66214091]	[577.753479 688.15869141 0.78085572]	[5.82945251e+02 8.52263184e+02 8.39693666e-01]	[549.56970215 213.49053955 0.89857692]	[582.84002686 216.0153656 0.93935102]	[523.78625488 187.74822998 0.92058849]	[5.90619934e+02 1.95639771e+02 8.95404369e-02]	[6.06005005e+02 8.98417725e+02 7.71209717e-01]	[6.21348145e+02 8.90722351e+02 8.28096271e-01]	[5.67561523e+02 8.67589844e+02 7.92532623e-01]	[4.54562469e+02 8.98515625e+02 7.47804403e-01]	[4.36672974e+02 8.93270630e+02 7.44388402e-01]	[4.67427521e+02 8.57377258e+02 6.51497602e-01]
[567.44732666 233.91423035 0.91614008]	[546.93988037 272.4654541 0.87743914]	[472.53314209 269.88745117 0.75881654]	[431.55172729 382.76043701 0.80821824]	[418.79141235 487.93490601 0.88031691]	[626.42388916 272.45950317 0.82200539]	[646.99102783 382.83706665 0.85172606]	[644.44970703 488.01239014 0.86189491]	[531.57879639 521.262146 0.67043352]	[482.86465454 518.7232666 0.66652668]	[475.16604614 688.14324951 0.78811842]	[462.20126343 849.65783691 0.8538835 ]	[580.3371582 521.29956055 0.68979263]	[580.2878418 690.60076904 0.78072947]	[5.82929993e+02 8.52237427e+02 8.41358721e-01]	[557.20483398 213.50547791 0.89576972]	[585.4019165 215.9788208 0.96853817]	[526.43963623 187.7664032 0.87603104]	[6.00761597e+02 1.98132614e+02 1.42507344e-01]	[6.06040710e+02 8.98427002e+02 7.64536738e-01]	[6.21363403e+02 8.90722351e+02 8.29944134e-01]	[5.67520691e+02 8.65141724e+02 7.93196201e-01]	[4.52068451e+02 8.98482788e+02 7.55589187e-01]	[4.36671844e+02 8.93245728e+02 7.46854961e-01]	[4.67471985e+02 8.57367920e+02 6.44530654e-01]
[570.11358643 233.90093994 0.87016904]	[549.53375244 272.45535278 0.84378523]	[477.67672729 269.85144043 0.77070928]	[439.07641602 382.74179077 0.8449825 ]	[421.27075195 485.40872192 0.88833308]	[626.54907227 272.46859741 0.8239646 ]	[647.10186768 382.77316284 0.84728396]	[646.96643066 490.53594971 0.85616803]	[536.65740967 521.2880249 0.67459035]	[485.35089111 518.74780273 0.6614995 ]	[477.67218018 688.11456299 0.80108374]	[462.19143677 849.68243408 0.85828602]	[582.8260498 521.34753418 0.70568311]	[582.73522949 688.17492676 0.80295116]	[5.82932922e+02 8.52260254e+02 8.45630586e-01]	[559.84155273 213.47598267 0.8986876 ]	[588.01550293 215.97424316 0.92869061]	[534.10388184 187.74517822 0.83607429]	[6.03466492e+02 1.98153168e+02 1.10383719e-01]	[6.06046875e+02 8.98419067e+02 7.64268100e-01]	[6.21360474e+02 8.90719055e+02 8.29938293e-01]	[5.67518738e+02 8.67579651e+02 7.97018528e-01]	[4.52068665e+02 8.98505432e+02 7.55434215e-01]	[4.36674255e+02 8.93260681e+02 7.48902559e-01]	[4.67436768e+02 8.57396179e+02 6.46667480e-01]
[575.22271729 233.91352844 0.86595988]	[554.65167236 272.46899414 0.83328724]	[480.2046814 267.31079102 0.7829634 ]	[439.25753784 377.72647095 0.90033758]	[423.79193115 485.44955444 0.86617368]	[629.08416748 274.94558716 0.82034218]	[649.59387207 387.88473511 0.8171311 ]	[647.11242676 493.03955078 0.86100298]	[539.19812012 518.70776367 0.67302585]	[485.47198486 513.65002441 0.63832372]	[480.11154175 688.08966064 0.81385005]	[462.20504761 849.65948486 0.86254156]	[582.91290283 521.22644043 0.70356268]	[582.77276611 688.13848877 0.81433129]	[5.82949280e+02 8.52283081e+02 8.45768332e-01]	[562.3951416 213.52252197 0.92964691]	[590.61633301 216.05467224 0.89342272]	[536.746521 187.73735046 0.85666883]	[6.06056641e+02 2.00683426e+02 1.16250396e-01]	[6.06041260e+02 8.98444824e+02 7.60925055e-01]	[6.21360596e+02 8.90739502e+02 8.26474190e-01]	[5.67546875e+02 8.67589844e+02 7.94258237e-01]	[4.52079834e+02 8.98508667e+02 7.62710333e-01]	[4.39102203e+02 8.93269531e+02 7.51997054e-01]	[4.67439697e+02 8.54932983e+02 6.60239339e-01]
[575.22692871 233.91145325 0.86569321]	[554.65637207 272.46456909 0.83255082]	[480.20547485 267.30853271 0.78323722]	[439.25622559 377.72845459 0.90060544]	[423.79092407 485.4447937 0.86732966]	[629.08331299 274.94326782 0.81976527]	[649.59051514 387.87890625 0.81780297]	[647.11071777 493.04019165 0.8610912 ]	[539.20184326 518.70709229 0.6735754 ]	[485.4727478 516.1361084 0.63913584]	[480.1116333 688.090271 0.81390953]	[462.2071228 849.65045166 0.86322701]	[582.91656494 521.22399902 0.7039479 ]	[582.77734375 688.13043213 0.81468219]	[5.82948120e+02 8.52278381e+02 8.45820785e-01]	[562.39489746 213.52203369 0.9289254 ]	[590.61730957 216.05143738 0.89401364]	[536.74304199 187.73899841 0.85712093]	[6.06057983e+02 2.00671936e+02 1.15967534e-01]	[6.06056824e+02 8.98442200e+02 7.58673668e-01]	[6.21373596e+02 8.90735596e+02 8.26823652e-01]	[5.67541077e+02 8.67588318e+02 7.94699848e-01]	[4.54564087e+02 8.98501099e+02 7.65068471e-01]	[4.39117889e+02 8.93262634e+02 7.54091203e-01]	[4.67440460e+02 8.54920654e+02 6.60234153e-01]
[577.79284668 233.87315369 0.8737002 ]	[557.24450684 272.38461304 0.82870519]	[480.28518677 262.25482178 0.79596424]	[439.31985474 377.6852417 0.90737909]	[426.37661743 485.39096069 0.85164201]	[629.16125488 274.95700073 0.81046879]	[649.63085938 387.88760376 0.79778975]	[649.60162354 493.12902832 0.84273654]	[541.71917725 511.07406616 0.67349952]	[490.50561523 505.98095703 0.62429929]	[480.1920166 685.5791626 0.82149696]	[462.22058105 849.66137695 0.85791099]	[585.39306641 516.16815186 0.69677722]	[582.88757324 688.11871338 0.82918745]	[5.82977173e+02 8.52264771e+02 8.43602300e-01]	[564.82800293 213.49543762 0.93461627]	[593.18908691 216.03765869 0.89061248]	[539.2779541 187.75334167 0.87872916]	[6.08510620e+02 2.00677246e+02 1.12538509e-01]	[6.06018738e+02 8.98416443e+02 7.66199648e-01]	[6.21371033e+02 8.90730835e+02 8.30598235e-01]	[5.67568176e+02 8.67574707e+02 7.94132113e-01]	[4.54610046e+02 8.98489319e+02 7.56441355e-01]	[4.39155670e+02 8.93262146e+02 7.42351234e-01]	[4.67450226e+02 8.54916809e+02 6.61134720e-01]
[580.35858154 233.83052063 0.88118297]	[559.722229 272.36734009 0.83888876]	[480.33383179 262.25262451 0.79458636]	[439.32369995 377.73483276 0.90179098]	[426.42984009 485.3918457 0.84980041]	[631.59210205 274.93463135 0.8077994 ]	[649.67944336 387.94918823 0.79535687]	[649.67266846 493.07955933 0.82919669]	[541.83087158 516.13317871 0.68205208]	[493.09472656 511.02688599 0.61946052]	[480.25009155 685.54827881 0.83258206]	[462.23361206 849.67816162 0.85685706]	[585.53991699 518.70684814 0.68244672]	[582.93737793 688.04638672 0.84464955]	[5.82978577e+02 8.52242798e+02 8.43096435e-01]	[564.9251709 213.4800415 0.93777883]	[598.21960449 215.98075867 0.88702524]	[541.70410156 187.73640442 0.88981235]	[6.08573059e+02 1.98093338e+02 9.58980471e-02]	[6.06010254e+02 8.98414062e+02 7.64949381e-01]	[6.21378418e+02 8.90728882e+02 8.29306483e-01]	[5.67552124e+02 8.65127930e+02 7.93985724e-01]	[4.54609467e+02 8.98500488e+02 7.51487911e-01]	[4.39148773e+02 8.93276367e+02 7.47639418e-01]	[4.67456726e+02 8.54935913e+02 6.54522240e-01]
[582.77368164 231.41604614 0.88874108]	[559.80310059 269.91009521 0.85022688]	[482.75756836 262.18423462 0.80307043]	[439.31817627 380.10565186 0.90113956]	[428.93334961 482.91558838 0.85860723]	[631.63165283 274.9175415 0.80316401]	[652.12011719 390.50460815 0.80205995]	[652.17016602 493.04519653 0.82079297]	[541.90612793 513.57922363 0.69402826]	[495.64483643 508.49377441 0.63051015]	[480.31781006 685.57885742 0.83929294]	[462.22872925 849.659729 0.85132736]	[587.99829102 516.20526123 0.68152052]	[582.96612549 685.59954834 0.84845483]	[5.82973450e+02 8.52242371e+02 8.51147592e-01]	[564.96185303 213.44471741 0.93765521]	[598.253479 215.93170166 0.89331627]	[541.73291016 185.22775269 0.89492172]	[6.08600647e+02 1.95632217e+02 9.58418697e-02]	[6.06047119e+02 8.98423279e+02 7.63354659e-01]	[6.21392883e+02 8.90730591e+02 8.36477757e-01]	[5.67538635e+02 8.65121948e+02 7.93069065e-01]	[4.54601379e+02 8.98491638e+02 7.55294502e-01]	[4.39137512e+02 8.93268066e+02 7.46497869e-01]	[4.67448761e+02 8.54933533e+02 6.40843093e-01]
[582.74267578 231.39207458 0.88011062]	[559.81066895 269.89141846 0.84909791]	[482.76806641 262.16030884 0.8065595 ]	[439.30603027 380.11196899 0.90173709]	[428.95217896 482.85250854 0.86304992]	[631.6394043 274.9175415 0.80295104]	[652.1661377 395.49526978 0.8076961 ]	[652.19226074 493.0897522 0.82170349]	[541.95025635 511.07717896 0.69787502]	[498.13543701 508.49273682 0.6350947 ]	[480.31863403 685.6038208 0.84131455]	[4.62241516e+02 8.49621277e+02 8.47560108e-01]	[588.03997803 516.19561768 0.68087858]	[582.92651367 685.54418945 0.84656799]	[5.82978821e+02 8.52235901e+02 8.49967778e-01]	[564.94342041 213.41827393 0.93700147]	[598.21551514 215.9175415 0.89116603]	[541.73480225 185.19985962 0.89442468]	[6.08582703e+02 1.98012558e+02 1.07491449e-01]	[6.06046448e+02 8.98413330e+02 7.61079013e-01]	[6.21393372e+02 8.90725464e+02 8.32766354e-01]	[5.67553955e+02 8.65112915e+02 7.94372499e-01]	[4.54622620e+02 8.98482361e+02 7.51451373e-01]	[4.39152649e+02 8.93250366e+02 7.36746132e-01]	[4.67463654e+02 8.54891907e+02 6.39572978e-01]
[580.2791748 231.33911133 0.86010015]	[559.77984619 269.86364746 0.83679104]	[482.75244141 262.15682983 0.80557299]	[439.27490234 380.13256836 0.90282899]	[428.95123291 482.84655762 0.86494714]	[631.59991455 274.90246582 0.80241108]	[652.18634033 393.04495239 0.7992 ]	[652.19335938 493.10385132 0.82305622]	[544.31445312 511.04281616 0.70128012]	[498.1739502 508.47055054 0.64382279]	[480.34906006 685.59124756 0.84302342]	[4.62234833e+02 8.49642700e+02 8.47636342e-01]	[588.08703613 516.16796875 0.67547858]	[582.96337891 685.50189209 0.85212314]	[5.82980957e+02 8.52251831e+02 8.51233244e-01]	[564.88134766 213.35290527 0.92580438]	[593.19244385 215.88705444 0.88710254]	[541.71057129 185.1783905 0.88744724]	[6.08509338e+02 1.98083694e+02 1.33074567e-01]	[6.06055115e+02 8.98410828e+02 7.62788773e-01]	[6.21394653e+02 8.90729492e+02 8.34344983e-01]	[5.67552856e+02 8.65136475e+02 7.99798965e-01]	[4.57127197e+02 8.98512939e+02 7.50625134e-01]	[4.39185028e+02 8.93274048e+02 7.41012752e-01]	[4.67440521e+02 8.54920288e+02 6.34550571e-01]
[577.74383545 231.31442261 0.84327984]	[559.73773193 269.92123413 0.83064961]	[480.3581543 262.21670532 0.79898703]	[439.26287842 380.16125488 0.90090114]	[428.90567017 482.93118286 0.85255563]	[629.14758301 274.92575073 0.80776888]	[652.14770508 392.98669434 0.79413438]	[652.17651367 493.09970093 0.82416922]	[544.31182861 511.06915283 0.69728434]	[498.15634155 508.48901367 0.63698828]	[480.33911133 685.57104492 0.83719957]	[4.62244110e+02 8.49633484e+02 8.47198069e-01]	[588.10430908 516.18878174 0.67181003]	[582.96954346 685.4262085 0.84534466]	[5.82982239e+02 8.52228638e+02 8.46940637e-01]	[562.45159912 213.31260681 0.90629101]	[590.63879395 213.5144043 0.89427543]	[539.25512695 182.70803833 0.86905396]	[6.06107727e+02 1.98033356e+02 1.42290354e-01]	[6.06039795e+02 8.98405212e+02 7.62578487e-01]	[6.21389221e+02 8.90725891e+02 8.30032349e-01]	[5.67556824e+02 8.65106689e+02 7.98117876e-01]	[4.57134308e+02 8.98512634e+02 7.48495698e-01]	[4.39188324e+02 8.93272278e+02 7.38339484e-01]	[4.67452484e+02 8.54896301e+02 6.37613833e-01]
[575.16864014 231.29623413 0.8376509 ]	[559.68890381 269.88510132 0.81594181]	[480.33096313 262.17156982 0.80770695]	[439.26998901 380.10021973 0.8965826 ]	[423.92935181 482.91299438 0.87032491]	[629.13433838 274.92965698 0.8107484 ]	[649.63037109 387.87115479 0.79895133]	[652.11364746 490.51461792 0.8256557 ]	[544.29205322 511.0479126 0.69424266]	[498.12295532 508.48660278 0.6305638 ]	[480.34240723 685.54290771 0.83664823]	[4.62236420e+02 8.49617798e+02 8.47462058e-01]	[588.09246826 516.14593506 0.6736176 ]	[582.93939209 685.43615723 0.84561265]	[5.82966309e+02 8.52238281e+02 8.44551802e-01]	[562.34838867 210.91828918 0.88890851]	[588.10217285 213.47392273 0.90916765]	[539.19287109 182.67262268 0.86208451]	[6.06005493e+02 1.95627808e+02 1.77672818e-01]	[6.06014832e+02 8.95977600e+02 7.60185540e-01]	[6.21385559e+02 8.90714661e+02 8.27358007e-01]	[5.67547485e+02 8.65131042e+02 8.01499665e-01]	[4.57151215e+02 8.98505188e+02 7.47256398e-01]	[4.39202057e+02 8.93270386e+02 7.38172829e-01]	[4.67439026e+02 8.54875183e+02 6.45489037e-01]
[570.0211792 228.8263092 0.84537256]	[552.1272583 269.83218384 0.79878414]	[480.22476196 262.15463257 0.80911154]	[439.16494751 380.18161011 0.89160454]	[421.38034058 482.88723755 0.90187216]	[629.01605225 272.46115112 0.81233007]	[647.16131592 387.8659668 0.82795411]	[649.54168701 495.62689209 0.86265719]	[541.83099365 511.08853149 0.68706739]	[493.11227417 511.05636597 0.63119012]	[480.25961304 685.53283691 0.82691848]	[462.21200562 849.61486816 0.8570978 ]	[585.5569458 513.6463623 0.68277693]	[582.8895874 685.39886475 0.82615876]	[5.82932129e+02 8.52202942e+02 8.37615788e-01]	[559.76989746 210.85270691 0.86646456]	[585.54412842 213.41740417 0.94472814]	[531.60900879 182.64964294 0.83599275]	[6.03387207e+02 1.95538040e+02 2.05388874e-01]	[6.06067017e+02 8.98403870e+02 7.43188798e-01]	[6.21386047e+02 8.90707886e+02 8.19270194e-01]	[5.67495239e+02 8.65102783e+02 7.94287741e-01]	[4.57160278e+02 8.98492310e+02 7.47691154e-01]	[4.39209503e+02 8.93265747e+02 7.41404414e-01]	[4.67408051e+02 8.54867371e+02 6.66363060e-01]
[567.45770264 226.30715942 0.85744965]	[549.55810547 267.3487854 0.81177968]	[480.1635437 259.72415161 0.80328214]	[439.10943604 380.23034668 0.86935043]	[421.29721069 482.89434814 0.91182548]	[626.55029297 272.41305542 0.8179602 ]	[647.1338501 385.3291626 0.84449178]	[647.12890625 493.06539917 0.86409235]	[541.81378174 511.01751709 0.68746907]	[493.05767822 508.50311279 0.63364637]	[480.21520996 685.55200195 0.82834864]	[462.18774414 849.65545654 0.8642925 ]	[585.58135986 513.59057617 0.67960602]	[582.90313721 685.45062256 0.83355439]	[5.82919434e+02 8.52237427e+02 8.35924864e-01]	[557.234375 210.82614136 0.85645711]	[585.38323975 213.37521362 0.94457829]	[528.98504639 182.63037109 0.84648615]	[5.98284363e+02 1.95488449e+02 2.31819093e-01]	[6.06078369e+02 8.98420654e+02 7.40970254e-01]	[6.21391052e+02 8.90717407e+02 8.17309976e-01]	[5.67483582e+02 8.67569458e+02 7.99951553e-01]	[4.57165955e+02 8.98480469e+02 7.54248440e-01]	[4.39207550e+02 8.93266235e+02 7.49604046e-01]	[4.64922119e+02 8.54911682e+02 6.67890012e-01]
[564.93487549 226.2922821 0.87428135]	[547.00958252 267.33242798 0.83562297]	[477.62420654 262.18438721 0.78388077]	[439.12591553 380.12692261 0.87612206]	[421.22961426 482.79879761 0.92586476]	[626.45031738 272.37130737 0.80926919]	[647.08569336 382.85324097 0.85510814]	[647.03918457 490.493927 0.86837637]	[541.70043945 511.07373047 0.67335021]	[488.01089478 511.03613281 0.63590443]	[477.72070312 687.98486328 0.81188744]	[459.8576355 849.65264893 0.86918342]	[585.44104004 513.63928223 0.69507688]	[582.84338379 685.50610352 0.82088065]	[5.82910095e+02 8.52235840e+02 8.30745101e-01]	[552.12634277 210.78071594 0.83658046]	[582.92034912 213.3835907 0.9449122 ]	[526.41937256 180.12101746 0.88337374]	[5.93149658e+02 1.95538651e+02 1.78882018e-01]	[6.06046631e+02 8.95980591e+02 7.48951256e-01]	[6.21367798e+02 8.90699097e+02 8.18198442e-01]	[5.67475708e+02 8.67568115e+02 7.97284901e-01]	[4.57172119e+02 8.98477356e+02 7.55837798e-01]	[4.39205963e+02 8.93262329e+02 7.50656128e-01]	[4.64911652e+02 8.54899353e+02 6.78653955e-01]
[564.86126709 226.26931763 0.88124645]	[544.54541016 267.32778931 0.85547358]	[472.58505249 262.21160889 0.77174366]	[439.09185791 377.72219849 0.86821663]	[421.14987183 482.78503418 0.9312588 ]	[624.03179932 272.35766602 0.80835819]	[646.93383789 385.30245972 0.86113513]	[646.9319458 493.03771973 0.86389941]	[539.21868896 513.59356689 0.66456068]	[487.95516968 511.06991577 0.63978112]	[477.65188599 687.98406982 0.80447787]	[459.84048462 849.70690918 0.87060964]	[582.9598999 516.1307373 0.70454586]	[582.77319336 685.53039551 0.80281854]	[5.82909668e+02 8.52259705e+02 8.33201826e-01]	[549.58007812 210.81341553 0.84956056]	[582.81500244 213.36721802 0.93004209]	[523.95495605 182.65742493 0.89709914]	[5.88118164e+02 1.95532639e+02 2.19691530e-01]	[6.06041504e+02 8.98407471e+02 7.45984137e-01]	[6.21369873e+02 8.90708435e+02 8.17241549e-01]	[5.67488403e+02 8.67606689e+02 7.99069643e-01]	[4.57149414e+02 8.98483765e+02 7.57518411e-01]	[4.39188110e+02 8.93272522e+02 7.55987406e-01]	[4.64908539e+02 8.57387695e+02 6.75059080e-01]
[562.45581055 226.26481628 0.87956935]	[544.3526001 267.30627441 0.88572043]	[467.46463013 262.18914795 0.77422369]	[434.01879883 380.28833008 0.83478689]	[418.7326355 482.8972168 0.92289853]	[623.85388184 269.90390015 0.80139375]	[644.51702881 385.33956909 0.8516506 ]	[644.44952393 490.5213623 0.85061616]	[536.65563965 513.60955811 0.64357549]	[485.4178772 511.07641602 0.637272 ]	[475.16152954 688.05047607 0.79968166]	[459.83190918 849.69763184 0.87156355]	[582.84289551 513.64892578 0.68962359]	[580.34771729 685.51977539 0.79150879]	[5.82912903e+02 8.52289612e+02 8.35912108e-01]	[547.04345703 210.85453796 0.87233329]	[580.33947754 213.36785889 0.90412241]	[523.78259277 180.1171875 0.92065191]	[5.88062378e+02 1.95440765e+02 2.67804414e-01]	[6.06034790e+02 8.98412476e+02 7.46546984e-01]	[6.21374451e+02 8.90714355e+02 8.17498684e-01]	[5.67497314e+02 8.67640747e+02 8.04840863e-01]	[4.57140015e+02 8.98491028e+02 7.62232244e-01]	[4.39175873e+02 8.93273865e+02 7.58516312e-01]	[4.64906647e+02 8.57370117e+02 6.78899825e-01]
[562.4541626 226.26515198 0.87993795]	[544.35467529 267.29968262 0.8855238 ]	[467.4704895 262.17660522 0.77497548]	[434.02200317 380.28271484 0.83580667]	[418.73171997 482.89248657 0.92212522]	[623.85351562 269.90567017 0.80180478]	[644.51867676 385.33282471 0.85248053]	[644.44921875 490.51348877 0.85121518]	[536.65527344 513.60394287 0.64293146]	[485.41744995 511.0657959 0.63736844]	[475.16143799 688.04522705 0.79995579]	[459.83209229 849.71325684 0.87375784]	[582.84283447 513.64691162 0.68921077]	[580.35009766 685.51654053 0.79201448]	[5.82917419e+02 8.52296936e+02 8.35474908e-01]	[547.04217529 210.85580444 0.87292457]	[580.33544922 213.36964417 0.90413821]	[523.78106689 180.11636353 0.92065001]	[5.88061829e+02 1.95438705e+02 2.71006346e-01]	[6.06023682e+02 8.98416077e+02 7.47182548e-01]	[6.21372803e+02 8.90719055e+02 8.17332864e-01]	[5.67505615e+02 8.67653076e+02 8.05918753e-01]	[4.57141174e+02 8.98517578e+02 7.60470748e-01]	[4.39178131e+02 8.93291748e+02 7.60282755e-01]	[4.64898773e+02 8.57390625e+02 6.82097256e-01]
[562.30297852 226.24281311 0.86364269]	[541.91687012 267.35055542 0.89257216]	[464.92614746 262.20092773 0.78509212]	[428.92074585 382.73071289 0.83097672]	[418.63577271 482.88311768 0.92190409]	[621.36425781 269.92077637 0.78699875]	[644.39715576 382.75564575 0.86185849]	[644.33258057 490.48059082 0.84080791]	[531.52972412 513.57769775 0.63278562]	[482.85528564 511.0383606 0.64581722]	[472.58007812 688.05450439 0.7948752 ]	[459.81893921 849.73809814 0.8713938 ]	[580.34356689 513.597229 0.66852033]	[580.22900391 685.4876709 0.77397364]	[5.82903809e+02 8.52329590e+02 8.33800435e-01]	[544.48693848 210.85467529 0.89370239]	[575.24047852 213.34468079 0.87600672]	[521.31048584 182.61303711 0.90579551]	[5.87975891e+02 1.95435654e+02 2.80044258e-01]	[6.06035767e+02 8.98417297e+02 7.49911904e-01]	[6.21363831e+02 8.90718689e+02 8.18166792e-01]	[5.67497009e+02 8.67688232e+02 8.09538007e-01]	[4.57139709e+02 8.98507996e+02 7.56881058e-01]	[4.39167969e+02 8.93292969e+02 7.58588552e-01]	[4.64882507e+02 8.57442505e+02 6.78256750e-01]
[554.7010498 226.29838562 0.82883549]	[541.81323242 269.84008789 0.88245523]	[462.41305542 262.20410156 0.79837954]	[426.36083984 382.72412109 0.8439697 ]	[418.56811523 482.89028931 0.90510505]	[618.8145752 272.37338257 0.77699339]	[641.93804932 380.33068848 0.85083497]	[641.83227539 487.94940186 0.83279133]	[529.01977539 508.50866699 0.63565904]	[482.79922485 508.4631958 0.64985108]	[472.52264404 688.06738281 0.79798651]	[459.80923462 849.73156738 0.87232137]	[580.27215576 508.51815796 0.65811175]	[577.72088623 685.48699951 0.77294683]	[5.82896484e+02 8.52327271e+02 8.35577071e-01]	[541.81152344 210.83747864 0.88361859]	[567.59185791 213.37234497 0.8944872 ]	[518.75140381 182.64649963 0.86345214]	[5.85516968e+02 1.95494247e+02 3.58752072e-01]	[6.06047119e+02 8.98417419e+02 7.50678718e-01]	[6.21369080e+02 8.90715332e+02 8.19792271e-01]	[5.67487610e+02 8.67685181e+02 8.12836528e-01]	[4.57143066e+02 8.98474792e+02 7.62437761e-01]	[4.39170044e+02 8.93270264e+02 7.59542882e-01]	[4.64876587e+02 8.57435425e+02 6.80765569e-01]
[549.52545166 226.31159973 0.83843988]	[541.72619629 269.85089111 0.86117303]	[462.30203247 262.22583008 0.80436331]	[423.83682251 380.32321167 0.86075723]	[416.13412476 482.84710693 0.89928603]	[616.25927734 272.37606812 0.76780981]	[639.30743408 380.3059082 0.82064599]	[636.79833984 485.42959595 0.81660253]	[526.50396729 505.93743896 0.64950258]	[482.7454834 503.42962646 0.65735948]	[467.49856567 688.05657959 0.79970008]	[459.80651855 849.71881104 0.87132365]	[577.7456665 505.96917725 0.647641 ]	[575.18457031 685.53643799 0.77239609]	[5.82890869e+02 8.52308350e+02 8.38425577e-01]	[539.28143311 210.83401489 0.87078047]	[565.00646973 213.3460083 0.92571986]	[516.16265869 182.65139771 0.83718222]	[585.37768555 192.96899414 0.65770161]	[6.06038818e+02 8.98410828e+02 7.55310297e-01]	[6.21358337e+02 8.90711304e+02 8.23390663e-01]	[5.67483826e+02 8.67669373e+02 8.13507020e-01]	[4.57128937e+02 8.98466614e+02 7.63618767e-01]	[4.39156433e+02 8.93258484e+02 7.56600380e-01]	[4.64888824e+02 8.57426331e+02 6.83506072e-01]
[544.36712646 226.30342102 0.87201935]	[539.22937012 269.86349487 0.83474612]	[459.828125 264.73208618 0.80730617]	[421.40002441 380.21447754 0.86978644]	[416.03427124 482.78024292 0.88881689]	[611.16192627 272.41244507 0.78075159]	[634.23065186 382.78433228 0.80826312]	[631.69470215 485.48040771 0.82198566]	[523.9765625 505.9659729 0.67088908]	[480.27420044 505.89801025 0.65839618]	[464.9621582 688.04760742 0.80520415]	[459.80444336 849.72924805 0.87358594]	[572.62371826 508.4803772 0.64238507]	[572.65637207 685.52807617 0.78167731]	[5.82894714e+02 8.52319397e+02 8.37932289e-01]	[529.06402588 210.80116272 0.8319838 ]	[562.3815918 213.3605957 0.93180215]	[508.50296021 180.09742737 0.84866989]	[582.91558838 192.95185852 0.85483456]	[6.06033508e+02 8.98416565e+02 7.54237294e-01]	[6.21368408e+02 8.90712952e+02 8.20362926e-01]	[5.67488403e+02 8.67684875e+02 8.13865244e-01]	[4.57135376e+02 8.98470642e+02 7.67330348e-01]	[4.39163818e+02 8.93265381e+02 7.61145175e-01]	[4.64887024e+02 8.57426880e+02 6.89259946e-01]
[541.76464844 223.72135925 0.86183983]	[536.66986084 269.84509277 0.81085956]	[459.73266602 262.23568726 0.81304944]	[421.32849121 380.11425781 0.87359118]	[411.00942993 480.35430908 0.87294102]	[608.60992432 272.43487549 0.79451036]	[631.66680908 382.85522461 0.80464089]	[629.14056396 485.46838379 0.84256369]	[523.89819336 505.91506958 0.68965536]	[480.1902771 503.41204834 0.66348517]	[464.88745117 688.02752686 0.81825423]	[459.79800415 849.71276855 0.87413585]	[570.08227539 505.97854614 0.65125376]	[570.1138916 685.503479 0.78686297]	[5.82890686e+02 8.52308044e+02 8.37225080e-01]	[526.39691162 208.26319885 0.85475761]	[559.72851562 213.38169861 0.89338613]	[505.88540649 177.60411072 0.88274312]	[580.37268066 195.40882874 0.85937512]	[6.06032593e+02 8.98414612e+02 7.53868759e-01]	[6.21368591e+02 8.90711609e+02 8.19808602e-01]	[5.67487183e+02 8.67686218e+02 8.10708165e-01]	[4.57131958e+02 8.98468628e+02 7.71727920e-01]	[4.39161652e+02 8.93263428e+02 7.63658762e-01]	[4.64878143e+02 8.57409912e+02 6.91676378e-01]
[536.73614502 223.67910767 0.8299256 ]	[531.60131836 269.87283325 0.81592607]	[459.64532471 264.75109863 0.79906458]	[421.19445801 382.76104736 0.88681352]	[408.39520264 482.78457642 0.873932 ]	[608.50976562 272.39602661 0.80287516]	[629.12792969 382.72799683 0.83863968]	[629.10852051 485.49020386 0.84614789]	[523.87347412 503.36651611 0.70445353]	[480.13186646 503.3041687 0.65604472]	[464.85183716 688.04785156 0.82573563]	[459.78536987 852.18792725 0.87138671]	[570.09185791 503.44204712 0.66124648]	[570.0447998 685.51409912 0.79233915]	[5.82881470e+02 8.52288452e+02 8.36737633e-01]	[523.81335449 205.75210571 0.87096775]	[552.1204834 213.36685181 0.88552785]	[503.36990356 177.58786011 0.90166062]	[580.23699951 192.9342041 0.84760582]	[6.06043335e+02 8.98427429e+02 7.51435399e-01]	[6.21358521e+02 8.90720703e+02 8.21750104e-01]	[5.67466858e+02 8.67669434e+02 8.04743528e-01]	[4.54596466e+02 8.98496521e+02 7.68688262e-01]	[4.39096954e+02 8.93286926e+02 7.67213881e-01]	[4.64882538e+02 8.60017151e+02 6.95754707e-01]
[531.5592041 223.72668457 0.82505077]	[526.50689697 267.34274292 0.83548695]	[457.09265137 264.77130127 0.78471589]	[418.74743652 385.31411743 0.8760218 ]	[403.32913208 482.77835083 0.89929044]	[605.96405029 267.3152771 0.80684811]	[626.6461792 380.33111572 0.86587763]	[626.62341309 488.00958252 0.85888183]	[523.76837158 503.34432983 0.70655447]	[477.66525269 500.8460083 0.64369547]	[462.41021729 687.9821167 0.83276528]	[459.78112793 849.79663086 0.87086356]	[567.54144287 503.43869019 0.67809552]	[567.54724121 685.51257324 0.80070806]	[5.82880920e+02 8.52288147e+02 8.35912704e-01]	[521.21069336 208.3006897 0.86313581]	[546.99401855 213.3394165 0.89791191]	[500.79104614 180.07402039 0.88611752]	[572.58111572 192.91717529 0.82540572]	[6.06071228e+02 8.98433777e+02 7.49639928e-01]	[6.21375366e+02 8.90721436e+02 8.24646592e-01]	[5.67464539e+02 8.67677979e+02 8.05498958e-01]	[4.54595642e+02 8.98496216e+02 7.68358946e-01]	[4.36689453e+02 8.93287781e+02 7.67209470e-01]	[4.64881134e+02 8.59990295e+02 6.95245922e-01]
[531.55743408 223.72444153 0.82529098]	[526.50567627 267.34481812 0.8354423 ]	[457.09078979 264.77383423 0.78429234]	[418.74649048 385.30865479 0.87595695]	[403.32931519 482.77600098 0.89933068]	[605.96386719 267.31341553 0.80690986]	[626.64727783 380.32693481 0.86667699]	[626.62231445 488.00717163 0.85921556]	[523.77166748 503.33779907 0.70543712]	[477.66574097 500.83856201 0.6425153 ]	[462.40951538 687.97546387 0.83248591]	[459.78036499 849.79858398 0.87040174]	[567.5479126 503.43347168 0.67723292]	[567.54315186 685.51654053 0.80129659]	[5.82881226e+02 8.52297729e+02 8.35319996e-01]	[521.21166992 208.30158997 0.86325318]	[546.98999023 213.34100342 0.8991425 ]	[500.79501343 180.08088684 0.8859846 ]	[570.12878418 192.92810059 0.8250193 ]	[6.06081848e+02 8.98425598e+02 7.50245571e-01]	[6.21380554e+02 8.90715942e+02 8.25218260e-01]	[5.67459900e+02 8.67688354e+02 8.05841029e-01]	[4.54592468e+02 8.98501343e+02 7.69738138e-01]	[4.36687439e+02 8.93291992e+02 7.68021464e-01]	[4.64881195e+02 8.59991272e+02 6.95968449e-01]
[529.03900146 223.75546265 0.82971585]	[526.44030762 267.36682129 0.84717137]	[454.61346436 264.79846191 0.77688843]	[418.70251465 385.32931519 0.86680067]	[400.87734985 482.87475586 0.89782029]	[605.8840332 267.29656982 0.80663365]	[626.5904541 380.3263855 0.87522233]	[626.5848999 485.48184204 0.87492633]	[521.39379883 503.35791016 0.70298791]	[477.62576294 503.28994751 0.6337328 ]	[462.38641357 685.57293701 0.8314774 ]	[459.78347778 849.79656982 0.87077403]	[567.5043335 503.43502808 0.67953861]	[567.50195312 685.48931885 0.8084892 ]	[5.82884460e+02 8.52307190e+02 8.33977163e-01]	[518.75396729 208.33415222 0.85316664]	[546.93603516 213.32106018 0.90378118]	[500.66690063 182.66178894 0.84859776]	[567.59814453 192.89794922 0.8322776 ]	[6.06060608e+02 8.98425903e+02 7.52620280e-01]	[6.21369385e+02 8.90720398e+02 8.22818220e-01]	[5.67477722e+02 8.67703186e+02 8.06055367e-01]	[4.54605011e+02 8.98496887e+02 7.70572007e-01]	[4.39105865e+02 8.93288940e+02 7.69936800e-01]	[4.64882019e+02 8.59987549e+02 6.93809509e-01]
[526.48388672 226.25073242 0.84383798]	[523.91540527 269.84124756 0.87550545]	[449.43927002 267.36114502 0.76783895]	[418.60388184 382.85546875 0.86392975]	[400.81158447 482.89611816 0.90426302]	[603.36486816 267.27319336 0.79933244]	[626.52191162 380.27331543 0.89252388]	[626.51470947 485.43609619 0.88835251]	[521.29730225 503.43609619 0.68631065]	[472.60040283 503.38092041 0.62059027]	[462.31317139 685.56628418 0.84188747]	[459.7906189 849.76953125 0.87224925]	[565.03564453 505.94552612 0.67141277]	[565.05755615 685.48797607 0.82620442]	[5.82878235e+02 8.52327148e+02 8.35912764e-01]	[518.63964844 210.80915833 0.8508144 ]	[544.38739014 213.30847168 0.92131567]	[495.6835022 185.18260193 0.81406236]	[564.95605469 192.82614136 0.87715721]	[6.06053894e+02 8.98402954e+02 7.59332120e-01]	[6.21363403e+02 8.90702393e+02 8.25993419e-01]	[5.67475525e+02 8.70096985e+02 8.07242811e-01]	[4.54625336e+02 9.00983948e+02 7.66934991e-01]	[4.39126312e+02 8.93315552e+02 7.67462075e-01]	[4.64895813e+02 8.59930176e+02 6.95825160e-01]
[523.97265625 223.75531006 0.85678387]	[523.82037354 269.82287598 0.88103926]	[446.89685059 267.3493042 0.77196783]	[418.59033203 382.8092041 0.86298007]	[400.77474976 482.89926147 0.90825278]	[600.89019775 267.28155518 0.78369546]	[626.49127197 380.3001709 0.89257687]	[626.49975586 485.41830444 0.8915745 ]	[521.24591064 503.42306519 0.68126732]	[472.55700684 503.37597656 0.62063891]	[462.31100464 685.55474854 0.84234834]	[459.79537964 849.76159668 0.87684071]	[564.972229 505.91656494 0.67559451]	[565.02990723 685.47119141 0.83141005]	[5.82878540e+02 8.52314392e+02 8.34903955e-01]	[513.60144043 210.80267334 0.82836229]	[541.92755127 213.30763245 0.92051083]	[493.12518311 182.62689209 0.80903125]	[564.83880615 192.88551331 0.89522958]	[6.06033325e+02 8.95962036e+02 7.62774229e-01]	[6.21356628e+02 8.90681580e+02 8.23827744e-01]	[5.67479370e+02 8.67705261e+02 8.03079844e-01]	[4.54627197e+02 9.01007812e+02 7.71340251e-01]	[4.39128296e+02 8.93328552e+02 7.68453956e-01]	[4.64900787e+02 8.57455017e+02 6.99641287e-01]
[523.97015381 223.75540161 0.85726184]	[523.81628418 269.81494141 0.88013691]	[446.87652588 267.33569336 0.77345252]	[418.58926392 382.81414795 0.86197251]	[400.77212524 482.89816284 0.90874869]	[600.89099121 267.2722168 0.78375405]	[626.48754883 380.29931641 0.89286691]	[626.50189209 485.41934204 0.89077073]	[521.24786377 503.42584229 0.6806525 ]	[472.55764771 503.37860107 0.61997497]	[462.30477905 685.55529785 0.84222448]	[459.79217529 849.77062988 0.87494767]	[564.97637939 505.91842651 0.67421424]	[565.03106689 685.47528076 0.83239722]	[5.82882385e+02 8.52322449e+02 8.35215151e-01]	[513.60058594 210.80285645 0.82859147]	[541.92565918 213.30880737 0.92062616]	[493.12908936 182.63201904 0.80865836]	[564.8427124 192.87521362 0.89624262]	[6.06033997e+02 8.95969238e+02 7.61539817e-01]	[6.21361877e+02 8.90687744e+02 8.24035406e-01]	[5.67484985e+02 8.67713379e+02 8.03034544e-01]	[4.54628510e+02 9.00996887e+02 7.70913064e-01]	[4.39129822e+02 8.93323853e+02 7.68944919e-01]	[4.64897736e+02 8.57466797e+02 6.96180522e-01]
[523.84326172 223.74862671 0.86562032]	[521.38598633 269.84423828 0.88848382]	[444.35116577 269.84109497 0.78878915]	[418.56326294 382.82159424 0.8533504 ]	[400.71914673 482.8949585 0.91650164]	[600.77130127 267.275177 0.77209103]	[626.44140625 380.31890869 0.90118039]	[626.45941162 485.36160278 0.90155715]	[521.17877197 505.89129639 0.67260236]	[470.021698 503.40826416 0.62253934]	[462.30267334 685.55249023 0.84029007]	[459.79104614 849.74285889 0.87444991]	[564.91400146 505.94940186 0.6776678 ]	[565.00769043 685.4944458 0.83645767]	[5.82882385e+02 8.52305786e+02 8.36964309e-01]	[508.54974365 210.7950592 0.82796025]	[541.81304932 213.33312988 0.92087597]	[490.53909302 182.64639282 0.81931549]	[562.38592529 192.91435242 0.88196415]	[6.06033142e+02 8.95977661e+02 7.58890033e-01]	[6.21362305e+02 8.90692749e+02 8.21721852e-01]	[5.67483521e+02 8.67697937e+02 8.01606119e-01]	[4.54632263e+02 9.00978638e+02 7.67413497e-01]	[4.39129578e+02 8.93309631e+02 7.66901433e-01]	[4.64902924e+02 8.57431335e+02 6.95380092e-01]
[521.41015625 226.24371338 0.87058467]	[521.31860352 269.87680054 0.88915431]	[441.87112427 269.8951416 0.80226886]	[418.5592041 382.86679077 0.83928704]	[400.66845703 482.91830444 0.91588521]	[598.27874756 267.2980957 0.76652664]	[626.38269043 380.25289917 0.90117669]	[626.44439697 485.34713745 0.89725447]	[518.71716309 505.93466187 0.66221619]	[467.46218872 503.43960571 0.62316084]	[462.28439331 685.57806396 0.83967865]	[459.79006958 849.72631836 0.87411177]	[564.82879639 508.44656372 0.6787349 ]	[564.99969482 685.53894043 0.83673489]	[5.82883118e+02 8.52326843e+02 8.36161852e-01]	[505.99032593 210.78759766 0.85088325]	[541.70117188 213.35092163 0.90582514]	[487.98428345 182.66358948 0.8224194 ]	[562.30487061 192.9556427 0.88353145]	[6.06035583e+02 8.95974365e+02 7.59474933e-01]	[6.21370178e+02 8.90691895e+02 8.20480347e-01]	[5.67489441e+02 8.70107666e+02 8.04854095e-01]	[4.57094666e+02 9.00983215e+02 7.67925560e-01]	[4.39137299e+02 8.93310425e+02 7.65290141e-01]	[4.64904480e+02 8.57415283e+02 6.93391979e-01]
[521.35668945 226.23291016 0.866126 ]	[521.25634766 269.89047241 0.88485003]	[441.80728149 269.89602661 0.80975413]	[418.55587769 382.8598938 0.83366281]	[398.27700806 482.92382812 0.91329187]	[598.21838379 267.32150269 0.76305223]	[624.02087402 380.22753906 0.90392876]	[626.43444824 482.95288086 0.89914447]	[518.64752197 508.46905518 0.65280265]	[464.95007324 505.93563843 0.63306552]	[462.28570557 685.58459473 0.84103346]	[459.79443359 849.72821045 0.87581193]	[562.4354248 508.52639771 0.68618935]	[565.00567627 685.54449463 0.83575749]	[5.82884399e+02 8.52336609e+02 8.35889697e-01]	[505.93411255 210.80299377 0.85937583]	[539.24951172 213.33934021 0.88750207]	[487.91598511 185.17941284 0.82883632]	[559.82061768 192.92701721 0.88042849]	[6.06039551e+02 8.95985168e+02 7.55900681e-01]	[6.21371033e+02 8.90698425e+02 8.20187390e-01]	[5.67491089e+02 8.70109375e+02 8.04827929e-01]	[4.57102783e+02 9.00996216e+02 7.71327674e-01]	[4.39142853e+02 8.93318787e+02 7.67714202e-01]	[4.64901337e+02 8.57419312e+02 6.94140077e-01]
[521.27545166 226.23179626 0.85710055]	[521.19958496 269.89056396 0.87156212]	[441.75396729 269.89279175 0.81195676]	[416.14251709 385.39187622 0.81599611]	[398.24349976 482.96966553 0.9040404 ]	[595.70758057 267.32849121 0.76220572]	[623.96081543 380.19598389 0.899001 ]	[626.42108154 482.93911743 0.90211779]	[518.63641357 508.46353149 0.65242207]	[464.93005371 505.93917847 0.63628566]	[462.27749634 685.56103516 0.8365221 ]	[459.79324341 849.72265625 0.87576556]	[562.43572998 508.51565552 0.68984294]	[564.98608398 685.56689453 0.83972389]	[5.82879578e+02 8.52344116e+02 8.35404038e-01]	[503.49993896 210.79582214 0.86530781]	[536.7388916 213.33207703 0.87262297]	[485.40063477 185.19007874 0.84771651]	[559.75305176 192.86018372 0.87333089]	[6.06036011e+02 8.98402771e+02 7.56812692e-01]	[6.21366760e+02 8.90700256e+02 8.21433187e-01]	[5.67485291e+02 8.70117188e+02 8.07758808e-01]	[4.57101410e+02 9.00995850e+02 7.71333933e-01]	[4.39145874e+02 8.93318909e+02 7.66433537e-01]	[4.64902191e+02 8.57414612e+02 6.98219776e-01]
[521.22998047 223.75712585 0.85621804]	[518.78887939 269.89105225 0.85817271]	[441.7116394 272.35247803 0.81425399]	[416.0612793 385.38485718 0.80589712]	[398.21502686 485.35043335 0.90266764]	[593.1192627 267.28689575 0.76212591]	[623.89715576 380.16705322 0.89156646]	[624.04858398 482.96075439 0.89836556]	[516.16479492 508.53063965 0.64508444]	[464.89624023 508.4515686 0.63743424]	[462.25787354 685.57250977 0.83611083]	[459.79397583 849.7376709 0.87661707]	[562.37121582 511.04241943 0.69104922]	[564.96002197 685.59484863 0.84429079]	[5.82879883e+02 8.52350342e+02 8.36303532e-01]	[503.43115234 210.80018616 0.87812024]	[534.18572998 213.30641174 0.86510545]	[482.85873413 182.71052551 0.86271977]	[559.69763184 192.8235321 0.85898733]	[6.06027039e+02 8.98403015e+02 7.57365286e-01]	[6.21362183e+02 8.90699951e+02 8.21282625e-01]	[5.67489441e+02 8.70123718e+02 8.09933901e-01]	[4.57113586e+02 9.01000305e+02 7.73734689e-01]	[4.39154480e+02 8.93324951e+02 7.67975390e-01]	[4.64896729e+02 8.57432922e+02 7.02603221e-01]
[518.77886963 223.71463013 0.84451902]	[518.70074463 269.89389038 0.84260535]	[439.28305054 269.92697144 0.8157022 ]	[413.56616211 385.3237915 0.80212897]	[398.16537476 485.36825562 0.89812517]	[590.56500244 267.34204102 0.77056718]	[623.82635498 380.19891357 0.88393182]	[624.02386475 482.93041992 0.90072381]	[513.65045166 511.04803467 0.63710302]	[464.84674072 508.50796509 0.63679892]	[462.2428894 685.58349609 0.83930087]	[459.78723145 849.69970703 0.87126058]	[562.32196045 511.0567627 0.6844936 ]	[564.94317627 685.59661865 0.84535408]	[5.82880920e+02 8.52354919e+02 8.36791873e-01]	[503.32543945 210.80053711 0.88497663]	[531.59490967 210.91976929 0.86055797]	[482.76879883 185.18009949 0.86962873]	[557.20568848 192.8535614 0.8630563 ]	[6.06041321e+02 8.95972168e+02 7.60625541e-01]	[6.21371948e+02 8.90685425e+02 8.23149085e-01]	[5.67485657e+02 8.70125183e+02 8.10410619e-01]	[4.57120941e+02 9.00991455e+02 7.72141397e-01]	[4.39159607e+02 8.93320129e+02 7.66223669e-01]	[4.64895996e+02 8.57367798e+02 6.93304181e-01]
[516.14605713 223.74008179 0.82380188]	[513.65692139 269.87854004 0.81304413]	[439.17489624 269.92037964 0.81427789]	[405.88665771 387.87677002 0.80335337]	[398.02578735 487.95718384 0.85787785]	[588.01312256 267.29727173 0.78986037]	[621.359375 380.25634766 0.86018425]	[623.87384033 482.91275024 0.90092528]	[511.08093262 511.05685425 0.63144445]	[462.37966919 511.01370239 0.64599234]	[462.25891113 687.99468994 0.84444386]	[459.78121948 849.68426514 0.868168 ]	[562.24328613 511.04571533 0.67386824]	[564.92730713 685.60394287 0.84467936]	[5.82881348e+02 8.52347046e+02 8.36730778e-01]	[500.77938843 210.81608582 0.88480318]	[526.53363037 213.3053894 0.8839668 ]	[480.30209351 182.66671753 0.87847751]	[552.078125 192.83753967 0.83438969]	[6.06028748e+02 8.95965454e+02 7.63199627e-01]	[6.21362854e+02 8.90682556e+02 8.23661208e-01]	[5.67492798e+02 8.70125549e+02 8.07492375e-01]	[4.57099213e+02 9.00981995e+02 7.70189762e-01]	[4.39141571e+02 8.93310425e+02 7.66205490e-01]	[4.64877533e+02 8.54934387e+02 6.81694210e-01]
[511.08425903 223.74745178 0.81994498]	[511.01821899 272.35165405 0.82207572]	[439.10305786 272.39920044 0.81225741]	[403.38522339 387.85913086 0.81477654]	[395.63949585 487.99633789 0.85563678]	[585.5390625 267.31887817 0.79697722]	[621.31427002 380.28393555 0.85407317]	[623.81207275 482.91854858 0.89038765]	[508.54840088 508.51062012 0.63635838]	[462.31860352 508.47583008 0.65743518]	[462.22946167 687.980896 0.84037089]	[459.79562378 849.66912842 0.87134272]	[559.81536865 508.49136353 0.66762018]	[564.89489746 685.60974121 0.84693694]	[5.82882141e+02 8.52355591e+02 8.36882651e-01]	[500.67001343 210.80281067 0.87281466]	[526.4276123 213.28901672 0.8959567 ]	[480.19302368 185.24485779 0.86204743]	[549.49060059 192.79481506 0.83010715]	[6.06020813e+02 8.95957947e+02 7.67025590e-01]	[6.21356873e+02 8.90678833e+02 8.23787332e-01]	[5.67494568e+02 8.70135681e+02 8.09091032e-01]	[4.57104584e+02 9.00986816e+02 7.72503555e-01]	[4.39149200e+02 8.93310852e+02 7.70846605e-01]	[4.64895599e+02 8.54908386e+02 6.89615905e-01]
[508.49703979 223.75221252 0.82962149]	[508.47610474 272.35427856 0.83177131]	[436.65405273 272.42276001 0.80657518]	[403.29016113 385.39642334 0.83108717]	[395.59680176 487.99255371 0.85286182]	[585.44995117 267.29055786 0.80360478]	[618.82580566 380.31365967 0.84535015]	[623.78308105 482.91955566 0.88594043]	[508.49438477 508.45571899 0.64361221]	[462.28457642 505.96875 0.66427022]	[462.19515991 687.98675537 0.83811331]	[459.79589844 849.66809082 0.87341034]	[559.76940918 505.99093628 0.66198957]	[564.862854 685.57818604 0.8524369 ]	[5.82881836e+02 8.52349915e+02 8.34766150e-01]	[498.18731689 210.7802887 0.85455078]	[523.98760986 210.90945435 0.90491211]	[477.69082642 187.75750732 0.83963889]	[546.93560791 192.80439758 0.85132277]	[6.06008240e+02 8.95956238e+02 7.64885545e-01]	[6.21355408e+02 8.90680237e+02 8.21848631e-01]	[5.67504211e+02 8.70132019e+02 8.11891317e-01]	[4.57103516e+02 9.00987732e+02 7.76263833e-01]	[4.39148651e+02 8.93312500e+02 7.73748696e-01]	[4.64917603e+02 8.54886230e+02 6.93510115e-01]
[505.96447754 226.24160767 0.8417865 ]	[505.93438721 272.34460449 0.84971648]	[434.10894775 272.43075562 0.7923032 ]	[400.84689331 387.86737061 0.83942878]	[395.52627563 487.95166016 0.84925127]	[585.36157227 264.7930603 0.80656534]	[616.25183105 380.31051636 0.83829641]	[621.39697266 482.93084717 0.88789284]	[505.96350098 508.51010132 0.65226912]	[462.1947937 508.49273682 0.65366983]	[462.20797729 688.01055908 0.84199655]	[459.79644775 849.69549561 0.87480789]	[557.24261475 508.47427368 0.64941555]	[564.83709717 685.60186768 0.84789157]	[5.82878784e+02 8.52346619e+02 8.34578156e-01]	[498.11520386 210.83416748 0.85347229]	[523.82745361 213.29933167 0.92564201]	[475.13314819 185.26876831 0.81377089]	[544.41296387 192.8427124 0.89431608]	[6.06025391e+02 8.95971802e+02 7.59305775e-01]	[6.21367432e+02 8.90688782e+02 8.20593536e-01]	[5.67505127e+02 8.70128540e+02 8.10573578e-01]	[4.57093262e+02 9.01000122e+02 7.73301542e-01]	[4.39143463e+02 8.93324707e+02 7.73255825e-01]	[4.64923065e+02 8.54919678e+02 6.93215907e-01]
[503.3862915 223.73135376 0.86227179]	[503.41827393 272.36761475 0.87985814]	[428.94320679 274.87954712 0.78434145]	[400.77322388 385.32043457 0.85034579]	[390.50082397 487.98104858 0.82758802]	[582.84509277 264.80273438 0.7982471 ]	[613.65386963 380.21542358 0.84534222]	[621.30883789 482.89974976 0.87577343]	[505.9190979 513.5949707 0.65469086]	[459.81796265 513.58581543 0.6546765 ]	[459.84329224 688.07000732 0.84157592]	[459.78591919 849.69360352 0.87056005]	[557.17999268 511.0489502 0.63968354]	[564.8135376 688.01434326 0.84887254]	[5.82880371e+02 8.52334167e+02 8.36481094e-01]	[490.55419922 210.80580139 0.82897723]	[521.32629395 213.3062439 0.92369151]	[472.56219482 185.22621155 0.81118846]	[541.88665771 192.86956787 0.89604306]	[6.06005737e+02 8.95954102e+02 7.64157414e-01]	[6.21350098e+02 8.90675903e+02 8.18376422e-01]	[5.67511108e+02 8.70112793e+02 8.07999372e-01]	[4.54638062e+02 9.00978516e+02 7.71737933e-01]	[4.39131866e+02 8.93311707e+02 7.70286262e-01]	[4.64921356e+02 8.54908203e+02 6.91744924e-01]
[503.23590088 223.69052124 0.87184441]	[503.26516724 272.36486816 0.89704669]	[423.89169312 274.90579224 0.79991162]	[400.62973022 390.43496704 0.84114742]	[387.88079834 490.53549194 0.81852126]	[580.30859375 264.76147461 0.78740561]	[608.59069824 377.74264526 0.87207812]	[616.22509766 482.86621094 0.84737873]	[503.42547607 511.04269409 0.6665433 ]	[459.69369507 511.03689575 0.64615047]	[459.8288269 688.13580322 0.84052777]	[459.78607178 849.72155762 0.87268484]	[552.09838867 508.50201416 0.63123411]	[562.44482422 687.9753418 0.8518762 ]	[5.82879333e+02 8.52320312e+02 8.36401463e-01]	[485.47885132 210.80522156 0.85513276]	[518.77172852 210.91955566 0.88875353]	[464.97381592 187.77090454 0.82861894]	[541.69250488 192.87695312 0.89031899]	[6.06000061e+02 8.95953247e+02 7.64436722e-01]	[6.21350525e+02 8.90675903e+02 8.17196071e-01]	[5.67515930e+02 8.70110779e+02 8.05365801e-01]	[4.54624420e+02 9.00985535e+02 7.73648024e-01]	[4.39129852e+02 8.93317383e+02 7.73791432e-01]	[4.64921844e+02 8.54934204e+02 6.96983337e-01]
[503.23522949 223.6894989 0.87211359]	[503.26678467 272.36087036 0.8966136 ]	[423.89782715 274.89447021 0.79868269]	[400.63201904 390.43011475 0.84180915]	[387.87268066 490.53900146 0.8188771 ]	[580.30993652 264.76498413 0.78732824]	[608.58892822 377.74133301 0.8722173 ]	[616.22320557 482.86471558 0.84728646]	[503.42462158 511.04595947 0.66610169]	[459.69052124 511.04003906 0.64539683]	[459.82659912 688.13787842 0.83994085]	[459.7845459 849.73059082 0.87224263]	[552.10009766 508.50747681 0.63086385]	[562.4463501 687.97412109 0.85189015]	[5.82877930e+02 8.52313904e+02 8.37521136e-01]	[485.47872925 210.80528259 0.85546029]	[518.77160645 210.91983032 0.88896579]	[464.97381592 187.77131653 0.82830429]	[541.69396973 192.87770081 0.89108926]	[6.05995361e+02 8.95958679e+02 7.63393223e-01]	[6.21345703e+02 8.90680725e+02 8.17721009e-01]	[5.67513611e+02 8.70104614e+02 8.05168748e-01]	[4.54625244e+02 9.00987549e+02 7.74390101e-01]	[4.39131073e+02 8.93318359e+02 7.73876607e-01]	[4.64927124e+02 8.57363708e+02 6.95901275e-01]
[500.75405884 223.7134552 0.86291516]	[500.78808594 272.39797974 0.89845634]	[421.36053467 274.93963623 0.81804216]	[398.15231323 392.99075317 0.84763837]	[382.83267212 493.10153198 0.83919525]	[575.2019043 264.78488159 0.76688969]	[606.07897949 380.16241455 0.89007741]	[613.66259766 482.88146973 0.84974384]	[503.25476074 505.94473267 0.67840648]	[457.12649536 505.94216919 0.63268733]	[459.79931641 688.17053223 0.8338294 ]	[459.7800293 849.79315186 0.8714267 ]	[547.03857422 505.88540649 0.65179485]	[562.41619873 687.99200439 0.84970665]	[5.82877991e+02 8.52276794e+02 8.38472784e-01]	[482.93154907 210.85003662 0.87955511]	[516.125 210.90042114 0.86007476]	[462.31295776 187.78594971 0.86887312]	[539.16992188 192.79125977 0.86740535]	[6.06023987e+02 8.95960388e+02 7.65681326e-01]	[6.21370117e+02 8.90673584e+02 8.24319720e-01]	[5.67499268e+02 8.67699707e+02 8.03661764e-01]	[4.54638885e+02 9.01006287e+02 7.74512410e-01]	[4.39139862e+02 8.93333740e+02 7.74632454e-01]	[4.64907318e+02 8.57439758e+02 7.12740421e-01]
[498.19009399 223.67807007 0.84160143]	[498.20581055 272.41537476 0.86473012]	[421.15130615 274.97058105 0.84348089]	[398.06958008 390.49740601 0.82426327]	[380.33984375 493.13253784 0.85956991]	[570.04394531 264.80587769 0.77150035]	[605.96600342 380.24227905 0.90134633]	[611.07354736 482.83462524 0.86559713]	[500.83209229 508.51956177 0.67083395]	[454.56378174 508.51486206 0.6172623 ]	[459.77627563 690.62036133 0.82543623]	[459.77865601 849.7611084 0.86981511]	[546.98907471 505.9854126 0.65227026]	[562.40649414 687.99182129 0.84896541]	[5.82865784e+02 8.52246399e+02 8.37315440e-01]	[482.734375 210.8460083 0.88869238]	[508.51461792 213.28321838 0.86916697]	[459.82217407 187.74806213 0.88270938]	[534.09155273 192.86325073 0.84169906]	[6.06023987e+02 8.95961548e+02 7.65620947e-01]	[6.21369385e+02 8.90670837e+02 8.22846353e-01]	[5.67481262e+02 8.67667480e+02 8.00840855e-01]	[4.54638367e+02 9.00998535e+02 7.73769796e-01]	[4.39137604e+02 8.93322144e+02 7.72062480e-01]	[4.64912476e+02 8.57392578e+02 7.07778156e-01]
[493.06286621 223.71931458 0.82239377]	[493.03674316 272.43994141 0.83713746]	[418.61297607 274.99740601 0.83555496]	[395.58926392 398.02978516 0.85245621]	[380.17211914 495.60980225 0.87945694]	[565.04418945 264.80743408 0.79141521]	[605.86328125 380.25219727 0.90552348]	[608.55987549 482.96170044 0.86369306]	[500.64221191 511.04238892 0.66125095]	[449.45065308 511.04852295 0.62216198]	[459.69552612 690.62115479 0.81965053]	[459.77828979 849.75982666 0.86524177]	[544.44421387 508.51318359 0.67472285]	[562.30645752 688.00567627 0.84134024]	[5.82859375e+02 8.52255005e+02 8.34588528e-01]	[480.1244812 210.8444519 0.87893379]	[505.90576172 210.86752319 0.89288914]	[457.20846558 190.32527161 0.84524369]	[526.55584717 190.39421082 0.82880598]	[6.06034546e+02 8.95955444e+02 7.63698995e-01]	[6.21367798e+02 8.90664368e+02 8.20872426e-01]	[5.67476074e+02 8.67683777e+02 7.91176558e-01]	[4.54640411e+02 9.01013855e+02 7.70662308e-01]	[4.39142120e+02 8.93333862e+02 7.66757309e-01]	[4.64918030e+02 8.57388611e+02 7.03216732e-01]
[485.46810913 223.75027466 0.83771557]	[485.43225098 272.44515991 0.86278343]	[416.09368896 275.00384521 0.82198966]	[393.0244751 385.37875366 0.77918035]	[377.68161011 493.09463501 0.86699623]	[564.86206055 264.78363037 0.80636197]	[603.33862305 377.72528076 0.89661431]	[606.10247803 482.80700684 0.90008461]	[498.18322754 513.62756348 0.65742725]	[446.89825439 516.15557861 0.63619596]	[459.64971924 690.67987061 0.8178224 ]	[459.78057861 849.77386475 0.86549413]	[544.36181641 511.07092285 0.69134712]	[562.24200439 688.03845215 0.83299661]	[5.82854187e+02 8.52252502e+02 8.37570965e-01]	[477.60958862 210.84854126 0.86176944]	[503.33215332 210.92163086 0.91794205]	[454.59558105 187.8099823 0.81744397]	[523.89263916 192.8626709 0.88949203]	[6.06028687e+02 8.95966064e+02 7.63038993e-01]	[6.21354614e+02 8.90668945e+02 8.23994160e-01]	[5.67468628e+02 8.67666199e+02 7.91400433e-01]	[4.57104095e+02 9.01006836e+02 7.77058005e-01]	[4.39154419e+02 8.93333313e+02 7.71505058e-01]	[4.64932251e+02 8.57412048e+02 7.04869092e-01]
[482.81692505 223.74624634 0.86888433]	[482.91577148 272.46255493 0.89074492]	[410.97994995 275.05377197 0.8001672 ]	[382.84307861 395.51687622 0.81749439]	[377.51922607 495.68643188 0.86680347]	[562.36804199 264.79986572 0.80189055]	[600.77703857 380.1578064 0.87232292]	[605.95269775 482.96099854 0.89285648]	[495.64413452 513.6050415 0.64860064]	[444.40304565 516.15155029 0.64634848]	[459.61334229 693.2600708 0.80345726]	[459.77404785 849.75646973 0.85980833]	[541.87548828 511.04907227 0.70264953]	[559.76715088 688.0958252 0.82096934]	[5.82829834e+02 8.52221436e+02 8.30115497e-01]	[467.49255371 210.84570312 0.84509075]	[500.73529053 213.3001709 0.91098177]	[446.97601318 190.27996826 0.8066588 ]	[521.30834961 192.86402893 0.89550996]	[6.06012268e+02 8.95947327e+02 7.72890270e-01]	[6.21329895e+02 8.90658386e+02 8.27069700e-01]	[5.65058105e+02 8.67633118e+02 7.84569263e-01]	[4.57114471e+02 9.00979004e+02 7.67878950e-01]	[4.39157745e+02 8.93320557e+02 7.65406370e-01]	[4.64938171e+02 8.57398254e+02 6.91320837e-01]
[480.13806152 223.69816589 0.85459846]	[480.24285889 274.87213135 0.9131425 ]	[400.79910278 277.50509644 0.84112334]	[380.1651001 393.00259399 0.81072319]	[367.33511353 498.21243286 0.83753771]	[554.66656494 267.27990723 0.76572073]	[590.61193848 377.71572876 0.84926534]	[603.30932617 482.94882202 0.89667761]	[487.91836548 518.71704102 0.66114736]	[441.78289795 518.7477417 0.67565346]	[457.12796021 693.25262451 0.78896356]	[459.76974487 849.75952148 0.86090124]	[539.19000244 516.18182373 0.65804869]	[554.66864014 688.11639404 0.79320288]	[5.82773621e+02 8.49792664e+02 8.25028539e-01]	[462.27664185 210.87860107 0.89147115]	[490.56707764 210.8964386 0.85883081]	[441.66577148 190.33106995 0.88389063]	[513.64599609 192.83273315 0.8301326 ]	[6.05972534e+02 8.95962463e+02 7.75082648e-01]	[6.21288391e+02 8.90672546e+02 8.23328912e-01]	[5.65025024e+02 8.65134583e+02 7.83317149e-01]	[4.57121490e+02 8.98506531e+02 7.71285117e-01]	[4.39164398e+02 8.93308777e+02 7.69400299e-01]	[4.64929474e+02 8.57399658e+02 6.99523568e-01]
[475.06304932 223.74983215 0.82365596]	[477.64431763 274.95553589 0.89167619]	[398.2555542 277.5788269 0.85095584]	[377.65100098 398.09619141 0.87470895]	[359.82489014 500.75311279 0.89881527]	[549.50830078 267.34713745 0.77458417]	[587.97955322 377.69482422 0.86791754]	[600.87518311 482.84005737 0.8961066 ]	[485.37530518 518.75775146 0.68109328]	[441.69570923 521.26141357 0.68221581]	[457.08578491 693.21154785 0.78533947]	[459.76513672 849.79107666 0.86106849]	[534.15350342 516.19775391 0.64396423]	[554.63812256 688.11236572 0.79313415]	[5.82800903e+02 8.49761658e+02 8.27863514e-01]	[459.65054321 210.8911438 0.89314288]	[485.41192627 210.87536621 0.89187008]	[439.08285522 192.77825928 0.86696851]	[508.53146362 192.78764343 0.83808541]	[6.05944702e+02 8.95974548e+02 7.75533259e-01]	[6.18850830e+02 8.90671387e+02 8.22088301e-01]	[5.65060547e+02 8.65098328e+02 7.67222822e-01]	[4.57135162e+02 8.98497437e+02 7.73000300e-01]	[4.39175537e+02 8.93307800e+02 7.70940721e-01]	[4.64915924e+02 8.57434265e+02 7.02495754e-01]
[467.46749878 226.2993927 0.83127958]	[469.98086548 274.98626709 0.86376202]	[398.07141113 277.63452148 0.83640963]	[377.50073242 400.6340332 0.87552267]	[359.62387085 500.76309204 0.92854911]	[544.44793701 264.80148315 0.80045217]	[585.44995117 377.74154663 0.90214336]	[598.27301025 482.82232666 0.86888605]	[485.36947632 521.25 0.69001919]	[441.67321777 521.32977295 0.68601978]	[457.07183838 693.21075439 0.78110027]	[459.75891113 849.78710938 0.86079526]	[534.16766357 518.68945312 0.65307295]	[552.1194458 688.14099121 0.78909266]	[5.82820679e+02 8.49693848e+02 8.25556397e-01]	[457.15136719 213.28729248 0.88920534]	[482.87051392 213.29829407 0.9146055 ]	[434.06054688 190.3951416 0.82852852]	[503.44009399 192.88398743 0.88018537]	[6.05912659e+02 8.95958496e+02 7.78349102e-01]	[6.18841370e+02 8.90664490e+02 8.21710348e-01]	[5.67471802e+02 8.62547485e+02 7.53689528e-01]	[4.57129669e+02 8.98502563e+02 7.73890495e-01]	[4.39174286e+02 8.93312988e+02 7.69063592e-01]	[4.64909241e+02 8.57430420e+02 7.00581968e-01]
[464.85238647 226.30883789 0.84622246]	[464.90475464 274.96780396 0.88682187]	[395.50982666 277.6463623 0.82093537]	[375.05685425 398.13580322 0.84622288]	[357.1762085 500.74578857 0.92695451]	[544.33410645 264.73117065 0.81032872]	[585.37939453 377.74765015 0.90202582]	[593.18322754 482.74673462 0.85623306]	[482.92340088 521.25402832 0.69899553]	[439.26132202 521.35626221 0.68223614]	[454.64202881 693.20843506 0.7779718 ]	[459.76208496 849.8024292 0.85978234]	[531.57208252 518.67120361 0.64608771]	[552.12548828 688.09503174 0.7929033 ]	[5.82896301e+02 8.49717041e+02 8.31597030e-01]	[454.55236816 213.29180908 0.85947448]	[480.34664917 213.30700684 0.92011344]	[428.97473145 190.39558411 0.81960034]	[500.85565186 192.84799194 0.89156401]	[6.05946045e+02 8.98400208e+02 7.66417265e-01]	[6.21348755e+02 8.90683472e+02 8.20878267e-01]	[5.67569946e+02 8.62557495e+02 7.31422305e-01]	[4.57117462e+02 8.98510620e+02 7.69500732e-01]	[4.39166870e+02 8.93319702e+02 7.69338310e-01]	[4.64914001e+02 8.57449890e+02 7.01197982e-01]
[462.27139282 226.25671387 0.8679201 ]	[462.39596558 274.9758606 0.90875506]	[390.47296143 277.70178223 0.80173773]	[369.93041992 398.22198486 0.82158357]	[357.02496338 503.2996521 0.9175933 ]	[541.86859131 264.77685547 0.80622959]	[582.92327881 377.63873291 0.90148693]	[588.11206055 480.23730469 0.87927198]	[482.80566406 521.25250244 0.71179652]	[439.20437622 521.35583496 0.68077725]	[454.578125 690.72369385 0.77512538]	[459.76065063 849.78851318 0.85842633]	[526.48455811 516.18304443 0.67413878]	[552.05688477 688.04412842 0.79626 ]	[5.82940674e+02 8.49705505e+02 8.38405967e-01]	[446.89874268 210.91798401 0.86629117]	[480.12808228 210.89942932 0.88996065]	[423.88394165 192.83818054 0.85032284]	[500.66558838 192.82170105 0.88573968]	[6.05903625e+02 8.95980713e+02 7.66717732e-01]	[6.21343201e+02 8.90701355e+02 8.17105889e-01]	[5.70095276e+02 8.62544189e+02 7.16829956e-01]	[4.57139893e+02 8.98498718e+02 7.70579159e-01]	[4.39186035e+02 8.93312561e+02 7.70397544e-01]	[4.64913940e+02 8.57432617e+02 7.01960802e-01]
[459.79202271 226.29721069 0.87547445]	[462.31069946 274.98318481 0.92269659]	[385.36196899 280.15136719 0.79748905]	[364.78085327 398.10745239 0.8282932 ]	[354.54376221 503.29708862 0.89782345]	[541.74908447 262.25888062 0.79954296]	[582.79571533 377.53240967 0.8869375 ]	[588.09216309 480.20980835 0.88007998]	[480.36065674 518.77294922 0.70832622]	[436.65612793 521.3449707 0.66433227]	[449.50622559 693.21374512 0.76588929]	[459.75814819 852.17822266 0.86055666]	[526.41326904 513.63275146 0.67716861]	[552.14172363 688.04516602 0.79421669]	[5.82971680e+02 8.49626404e+02 8.21165681e-01]	[444.30126953 213.33085632 0.89709568]	[475.16296387 210.92121887 0.87001783]	[421.28033447 192.94656372 0.90133893]	[495.68566895 192.84367371 0.86229777]	[6.03462097e+02 8.98420715e+02 7.71448612e-01]	[6.18846375e+02 8.90713135e+02 8.07340741e-01]	[5.72636353e+02 8.59931335e+02 6.98763013e-01]	[4.57125244e+02 8.98451416e+02 7.81343579e-01]	[4.39182434e+02 8.93279236e+02 7.81333148e-01]	[4.64907501e+02 8.57462158e+02 7.09883809e-01]
[459.6590271 226.25628662 0.86378312]	[462.1963501 274.97457886 0.92511582]	[382.79217529 280.1852417 0.81019133]	[362.20071411 398.14163208 0.8394959 ]	[351.94711304 503.31881714 0.87525743]	[539.18811035 262.22821045 0.7821936 ]	[580.34082031 375.10394287 0.86027521]	[588.0213623 480.12771606 0.88203347]	[480.34347534 521.22698975 0.71052593]	[436.62643433 523.81640625 0.66574329]	[449.46612549 695.76654053 0.76461661]	[459.75350952 852.19226074 0.86584008]	[524.01184082 513.63604736 0.67702281]	[552.10003662 687.97930908 0.7997337 ]	[5.82988770e+02 8.47071838e+02 8.13538790e-01]	[441.75579834 213.36933899 0.91228747]	[470.01794434 210.91564941 0.86681354]	[418.75549316 192.87312317 0.91512012]	[493.03851318 192.80578613 0.83608133]	[6.03338013e+02 8.95908081e+02 8.03790331e-01]	[6.16246399e+02 8.90629883e+02 7.96577334e-01]	[5.75155579e+02 8.54828918e+02 6.96817935e-01]	[4.57137085e+02 8.98457886e+02 7.86548316e-01]	[4.39194580e+02 8.93286987e+02 7.86701024e-01]	[4.64901978e+02 8.57469116e+02 7.18993127e-01]
[459.65853882 226.25630188 0.86379611]	[462.19424438 274.97296143 0.92518121]	[382.78881836 280.19018555 0.81084108]	[362.19604492 398.13522339 0.83946717]	[351.95062256 503.31887817 0.8757742 ]	[539.18945312 262.22216797 0.78315514]	[580.34313965 375.09902954 0.85912263]	[588.01965332 480.12741089 0.88214302]	[480.34078979 521.21783447 0.71003741]	[436.62686157 523.81079102 0.6665076 ]	[449.48083496 695.76928711 0.76502174]	[459.75021362 852.18951416 0.86501497]	[524.00750732 513.6229248 0.67723507]	[552.09765625 685.60406494 0.80024147]	[5.82991455e+02 8.47075989e+02 8.13312232e-01]	[441.75372314 213.36932373 0.91239178]	[470.01693726 210.91453552 0.86693144]	[418.75762939 192.87576294 0.91567087]	[490.57818604 192.81529236 0.83603311]	[6.03348633e+02 8.95911377e+02 8.05615842e-01]	[6.16263855e+02 8.90634338e+02 7.97652543e-01]	[5.75148071e+02 8.54836914e+02 6.99264884e-01]	[4.57122345e+02 8.98457581e+02 7.86323071e-01]	[4.39177673e+02 8.93283203e+02 7.87133634e-01]	[4.64896667e+02 8.57469360e+02 7.16863990e-01]
[457.10055542 226.22341919 0.83793503]	[459.75769043 274.98141479 0.9315961 ]	[380.31201172 280.17001343 0.82307625]	[359.66598511 398.22717285 0.8835305 ]	[344.35513306 503.31271362 0.87573862]	[534.16577148 262.23361206 0.77235204]	[580.2645874 375.04208374 0.84550595]	[587.99188232 477.69561768 0.87654316]	[480.32937622 521.23162842 0.71396279]	[436.57110596 523.81762695 0.66610384]	[446.95623779 695.77001953 0.77004898]	[459.74798584 849.79718018 0.86740029]	[524.0135498 513.63543701 0.68066305]	[549.53692627 685.52813721 0.80592871]	[5.82980591e+02 8.39445557e+02 8.06482852e-01]	[439.20211792 213.34266663 0.91421413]	[464.94140625 210.86103821 0.8883701 ]	[418.55548096 192.93994141 0.89263773]	[487.96408081 192.79774475 0.84450513]	[6.00834656e+02 8.93310059e+02 7.97601104e-01]	[6.13703674e+02 8.85606689e+02 7.44834960e-01]	[5.75217285e+02 8.52208740e+02 6.75465822e-01]	[4.57133423e+02 8.98505188e+02 7.86502540e-01]	[4.39198425e+02 8.93320679e+02 7.85644412e-01]	[4.64900299e+02 8.57434082e+02 7.16235042e-01]
[452.04064941 226.25979614 0.83014596]	[457.22286987 275.02572632 0.91423559]	[380.13497925 280.23519897 0.82721049]	[359.56573486 398.24615479 0.88657761]	[341.75424194 503.32351685 0.90018147]	[529.06317139 262.19598389 0.78118658]	[580.24981689 374.99807739 0.83299375]	[587.98571777 477.59429932 0.85954958]	[480.24343872 518.77130127 0.70837224]	[434.04071045 521.37731934 0.6603753 ]	[446.93917847 693.24285889 0.77233833]	[459.75811768 849.7869873 0.86916184]	[523.96551514 513.58666992 0.68830317]	[547.01373291 685.46026611 0.82191968]	[5.82936279e+02 8.31701538e+02 8.21820796e-01]	[439.09231567 213.33399963 0.911376 ]	[462.42102051 210.8881073 0.90885806]	[416.02478027 192.96006775 0.85789871]	[482.96310425 192.85571289 0.87940902]	[6.00823853e+02 8.88121765e+02 7.76655674e-01]	[6.11136841e+02 8.72883606e+02 7.64692307e-01]	[5.75189270e+02 8.44520020e+02 6.16121352e-01]	[4.57126770e+02 8.98502991e+02 7.87127078e-01]	[4.39198151e+02 8.93313904e+02 7.87498653e-01]	[4.64908203e+02 8.57419006e+02 7.13417888e-01]
[446.9347229 228.79942322 0.83615065]	[454.62564087 275.05075073 0.8900758 ]	[377.6946106 280.24862671 0.82583266]	[357.14297485 400.66876221 0.88054073]	[341.68743896 503.40841675 0.89837861]	[526.48950195 262.175354 0.80043966]	[580.26525879 374.97375488 0.83254057]	[585.60028076 475.13796997 0.86162257]	[480.20690918 518.75067139 0.70507705]	[431.53842163 521.36358643 0.65796721]	[446.94833374 693.19134521 0.77640623]	[459.75827026 849.74285889 0.86875618]	[523.93878174 511.056427 0.6914525 ]	[546.95727539 685.38244629 0.81790847]	[5.82826416e+02 8.24032532e+02 7.93755174e-01]	[436.57901001 213.37963867 0.90538579]	[462.287323 213.31338501 0.92973626]	[411.03781128 192.95710754 0.83282316]	[482.83273315 192.85029602 0.90632057]	[6.00837524e+02 8.72867920e+02 8.21334958e-01]	[6.11163452e+02 8.67595093e+02 7.83433497e-01]	[5.67584656e+02 8.31761902e+02 6.49527311e-01]	[4.57135864e+02 8.98490723e+02 7.87086725e-01]	[4.39201630e+02 8.93302429e+02 7.84866571e-01]	[4.64898438e+02 8.54936096e+02 7.12691545e-01]
[444.34579468 228.84211731 0.8595292 ]	[449.48751831 275.07284546 0.87814081]	[377.57650757 282.70623779 0.81405443]	[357.03338623 403.24835205 0.86355627]	[339.27328491 503.42874146 0.90204829]	[524.00054932 262.16677856 0.80913544]	[580.21185303 375.01290894 0.83253515]	[587.96807861 475.17163086 0.8629148 ]	[480.193573 521.21496582 0.70900643]	[431.55880737 523.815979 0.66293454]	[449.43112183 690.72564697 0.77676255]	[459.77005005 849.74621582 0.86942959]	[523.88452148 511.08099365 0.69719428]	[544.39672852 682.92523193 0.83819842]	[5.80253418e+02 8.11140564e+02 7.88995147e-01]	[434.01727295 213.38439941 0.88635898]	[459.81768799 213.35139465 0.9408198 ]	[410.94677734 193.00119019 0.82499254]	[480.36917114 192.92355347 0.90589571]	[5.98312683e+02 8.67661377e+02 7.77389944e-01]	[6.08564575e+02 8.52373474e+02 7.63821602e-01]	[5.67446655e+02 8.16376099e+02 6.08997226e-01]	[4.57159515e+02 8.98491333e+02 7.91824996e-01]	[4.39232910e+02 8.93299683e+02 7.85820961e-01]	[4.64919556e+02 8.57373657e+02 7.15315580e-01]
[441.92300415 231.35664368 0.88652086]	[446.90249634 275.08935547 0.89283407]	[377.51531982 282.73483276 0.80619717]	[352.02877808 400.7416687 0.84406763]	[339.177948 503.36968994 0.92476904]	[523.87188721 262.1472168 0.82662845]	[575.20776367 377.50238037 0.83881313]	[588.04364014 480.1569519 0.88286787]	[480.11624146 523.80706787 0.71493381]	[431.55340576 526.41149902 0.65933913]	[452.03994751 690.6862793 0.77481413]	[459.78713989 849.68133545 0.86162972]	[521.41973877 518.6784668 0.72135758]	[541.93463135 685.4465332 0.84176725]	[5.72634766e+02 7.93256287e+02 7.35642493e-01]	[431.47836304 213.49058533 0.8887828 ]	[459.75006104 213.39146423 0.94174647]	[405.91259766 195.54615784 0.82941031]	[480.28189087 192.89825439 0.89608145]	[5.82799194e+02 8.52284424e+02 8.40728879e-01]	[5.98289612e+02 8.47099304e+02 7.67840207e-01]	[5.67507874e+02 8.00956482e+02 5.23249745e-01]	[4.57137787e+02 8.98490417e+02 7.71354318e-01]	[4.39213409e+02 8.93294373e+02 7.75016785e-01]	[4.64946106e+02 8.54863342e+02 6.93929732e-01]
[441.91390991 231.42472839 0.90337133]	[444.4262085 275.10464478 0.90351915]	[375.11767578 282.75567627 0.80289328]	[351.96615601 398.15487671 0.82322359]	[339.11520386 503.33840942 0.9326843 ]	[523.81622314 262.18429565 0.82797426]	[572.6605835 377.59176636 0.84674788]	[588.08282471 480.27050781 0.88308465]	[477.64767456 521.34008789 0.695032 ]	[428.93643188 523.92803955 0.6622467 ]	[449.50338745 690.6987915 0.77318519]	[459.79849243 849.65679932 0.86333752]	[521.36303711 516.17156982 0.70966184]	[541.90814209 687.99420166 0.83960032]	[565.0043335 775.33404541 0.79631627]	[431.47061157 213.54879761 0.88967907]	[459.75534058 213.43582153 0.9446578 ]	[405.87329102 195.58314514 0.8457492 ]	[480.28500366 192.88987732 0.89641094]	[5.70030762e+02 8.39486450e+02 7.75650203e-01]	[5.85571838e+02 8.31708496e+02 7.52083898e-01]	[5.64876282e+02 7.72808167e+02 5.85204780e-01]	[4.57149872e+02 8.98496765e+02 7.70858109e-01]	[4.39231842e+02 8.93299438e+02 7.66661525e-01]	[4.67412140e+02 8.54813538e+02 6.98178351e-01]
[441.89196777 233.82131958 0.91807628]	[446.86322021 277.46917725 0.89883941]	[377.49880981 282.74588013 0.80078948]	[349.41061401 393.0553894 0.7825352 ]	[336.63226318 503.2593689 0.93355614]	[523.81854248 264.71871948 0.813793 ]	[570.08117676 377.67462158 0.84736264]	[588.1237793 482.74331665 0.87090683]	[477.60598755 521.28118896 0.68763828]	[426.44146729 523.85681152 0.66325033]	[449.49404907 690.6697998 0.77691799]	[459.79656982 849.65045166 0.86369252]	[521.31762695 513.63659668 0.70603794]	[541.86431885 685.59106445 0.82357508]	[564.92279053 772.78424072 0.803541 ]	[428.9883728 215.90763855 0.88833261]	[459.73654175 213.47662354 0.94936615]	[405.86062622 195.60591125 0.85141623]	[480.27389526 192.96490479 0.89733553]	[565.04296875 829.24755859 0.86245251]	[5.85459900e+02 8.23996094e+02 7.74667084e-01]	[5.62397156e+02 7.77861877e+02 5.22143960e-01]	[4.57147888e+02 8.98493225e+02 7.68422127e-01]	[4.39232239e+02 8.93295105e+02 7.63897717e-01]	[4.67415405e+02 8.54807312e+02 6.96090341e-01]
[441.92355347 233.86166382 0.91684222]	[444.42077637 277.47457886 0.90343863]	[375.04510498 282.71780396 0.79998606]	[344.27429199 395.58605957 0.81808579]	[336.46801758 503.309021 0.91855943]	[523.80718994 264.78909302 0.8059572 ]	[570.02722168 380.11032104 0.85165203]	[590.55535889 482.88934326 0.8576681 ]	[475.11154175 521.24224854 0.67077434]	[423.90490723 523.81201172 0.6639061 ]	[449.45843506 690.73754883 0.76763088]	[459.7779541 849.66955566 0.86574632]	[521.28485107 513.61749268 0.69796848]	[541.85638428 695.76873779 0.78184187]	[562.36425781 762.44476318 0.77005339]	[431.46429443 215.95301819 0.88947511]	[459.75854492 213.4954834 0.94909966]	[405.86984253 195.605896 0.85044587]	[480.28204346 192.96414185 0.89087713]	[5.64975952e+02 8.16410339e+02 7.76714444e-01]	[5.85351074e+02 8.08735901e+02 7.61531830e-01]	[5.59724060e+02 7.57344482e+02 5.08090615e-01]	[4.57180908e+02 8.98475159e+02 7.80303061e-01]	[4.39257690e+02 8.93296753e+02 7.69218206e-01]	[4.64936951e+02 8.54819824e+02 7.07029581e-01]
[444.29766846 233.88294983 0.92155755]	[444.39782715 275.13183594 0.90552258]	[375.00308228 282.69702148 0.79678512]	[341.73937988 395.50790405 0.82158363]	[331.41659546 503.26434326 0.86932814]	[523.80377197 264.75463867 0.81051493]	[567.55712891 380.15756226 0.8637746 ]	[590.55004883 485.37442017 0.84539932]	[472.59844971 521.25616455 0.67133319]	[423.8611145 523.84625244 0.67024803]	[446.93969727 693.18145752 0.76887691]	[459.7807312 849.65905762 0.87096137]	[521.23449707 516.14355469 0.69862235]	[541.75744629 698.36547852 0.7936945 ]	[559.79962158 752.17034912 0.75708663]	[431.4855957 215.97755432 0.89081722]	[459.77032471 213.52282715 0.95164877]	[405.8817749 195.60888672 0.84858727]	[480.2880249 192.95819092 0.88522172]	[565.00701904 808.7064209 0.83154547]	[5.82926270e+02 8.00916565e+02 7.57063270e-01]	[5.54685059e+02 7.49588623e+02 5.41157126e-01]	[4.57186584e+02 8.98493591e+02 7.84837604e-01]	[4.39260071e+02 8.93311890e+02 7.75164723e-01]	[4.64919281e+02 8.54823608e+02 7.09329903e-01]
[441.92056274 233.89855957 0.92729592]	[444.34295654 277.47439575 0.9129284 ]	[372.4822998 282.67791748 0.78696823]	[339.24658203 393.0423584 0.82075357]	[321.253479 500.85830688 0.88882971]	[523.79803467 267.2800293 0.80606896]	[567.55993652 380.22131348 0.85812026]	[588.06390381 485.40591431 0.85695165]	[475.07971191 521.29284668 0.67956626]	[423.88815308 523.86401367 0.67468566]	[446.94152832 693.16223145 0.76905876]	[459.78222656 849.68334961 0.87065601]	[521.25476074 516.18457031 0.70943242]	[539.1973877 695.72167969 0.73932832]	[5.57200562e+02 7.46982422e+02 7.31346846e-01]	[431.47085571 215.99916077 0.88864684]	[459.75415039 213.54521179 0.95110917]	[405.86151123 195.61643982 0.85619956]	[480.2746582 192.97779846 0.88737357]	[5.64929199e+02 7.95827820e+02 7.80346394e-01]	[5.82805298e+02 7.88145081e+02 7.78312981e-01]	[0. 0. 0.]	[4.57182770e+02 8.98486328e+02 7.83186316e-01]	[4.39274475e+02 8.93316956e+02 7.74548709e-01]	[4.64941803e+02 8.54860291e+02 7.06664026e-01]
[441.88586426 233.91319275 0.93745899]	[444.32141113 277.48123169 0.91569704]	[372.43954468 280.24526978 0.78410983]	[339.09194946 398.12280273 0.862598 ]	[318.67660522 503.24740601 0.90449601]	[523.79455566 267.30780029 0.80415082]	[567.55438232 380.21817017 0.85541779]	[587.98712158 485.36077881 0.87117904]	[472.57098389 521.35998535 0.68113458]	[423.8331604 523.93322754 0.67943633]	[446.93902588 690.72387695 0.76807475]	[459.78063965 849.66552734 0.86577374]	[521.22607422 518.71746826 0.70791692]	[536.7121582 690.64941406 0.75038421]	[546.96057129 726.53527832 0.76983571]	[428.98696899 216.01696777 0.88918257]	[459.72665405 215.90168762 0.95173454]	[405.84732056 195.60791016 0.8628459 ]	[480.26916504 193.01049805 0.89470994]	[5.62312378e+02 7.80431946e+02 7.53445506e-01]	[5.72655457e+02 7.70098450e+02 7.02489674e-01]	[5.44526245e+02 7.23896973e+02 6.08779013e-01]	[4.57167969e+02 8.98487793e+02 7.82165885e-01]	[4.39277832e+02 8.93313904e+02 7.69232035e-01]	[4.64938721e+02 8.54860229e+02 7.01257050e-01]
[441.87277222 233.91850281 0.9387877 ]	[444.32086182 277.48501587 0.91597974]	[369.96212769 282.67337036 0.78181005]	[336.70327759 398.1187439 0.87097508]	[318.55090332 500.76483154 0.91025263]	[523.77697754 267.31665039 0.8055644 ]	[567.5682373 380.20977783 0.85573465]	[585.57965088 485.35321045 0.88105494]	[469.97186279 521.31890869 0.67974913]	[421.37597656 523.89654541 0.68628156]	[446.96087646 690.6270752 0.77080917]	[459.77902222 849.64343262 0.86149502]	[518.74822998 518.67230225 0.69423562]	[531.60076904 682.93255615 0.72528929]	[544.359375 711.12402344 0.79013288]	[428.97198486 216.03479004 0.88821077]	[459.71368408 215.91726685 0.95172721]	[405.83465576 195.61381531 0.86044019]	[480.26751709 192.98799133 0.89385998]	[549.53179932 767.50213623 0.7743358 ]	[5.64876953e+02 7.52299988e+02 7.33644724e-01]	[5.41932922e+02 7.06063843e+02 6.13801837e-01]	[4.57137543e+02 8.98502930e+02 7.76300013e-01]	[4.39258240e+02 8.93317383e+02 7.62341797e-01]	[4.64942810e+02 8.54837280e+02 6.96545064e-01]
[441.87188721 233.91870117 0.93932176]	[444.32565308 277.48010254 0.91545498]	[369.97665405 280.24389648 0.78397661]	[336.70562744 398.11959839 0.87049782]	[318.55166626 500.76486206 0.90989113]	[523.78155518 267.32073975 0.80501407]	[567.55889893 380.21151733 0.8559745 ]	[585.57287598 482.96920776 0.88407624]	[469.98266602 521.32556152 0.67943978]	[421.38223267 523.89959717 0.685588 ]	[446.92767334 690.63702393 0.77426404]	[459.77926636 849.64044189 0.86147791]	[518.75067139 518.6807251 0.69446522]	[531.59960938 682.91107178 0.72564584]	[544.35681152 711.12078857 0.78968704]	[428.97067261 216.03363037 0.88908201]	[459.71340942 215.91651917 0.9522028 ]	[405.83285522 195.61729431 0.86113691]	[480.26950073 192.98594666 0.89226127]	[549.52911377 767.5045166 0.77330047]	[5.64874390e+02 7.52302490e+02 7.32850909e-01]	[5.41930115e+02 7.06061279e+02 6.14874363e-01]	[4.57137543e+02 8.98507324e+02 7.74788737e-01]	[4.39258698e+02 8.93321106e+02 7.60507464e-01]	[4.64945984e+02 8.54835510e+02 6.95663750e-01]
[441.84307861 233.92663574 0.94036525]	[444.31048584 277.47787476 0.91783154]	[369.97473145 280.23352051 0.78503239]	[336.7053833 395.60293579 0.85619009]	[316.07168579 500.74591064 0.90439606]	[521.4118042 267.33087158 0.80503047]	[567.53851318 380.20089722 0.85684949]	[585.48614502 482.92868042 0.90016711]	[467.43041992 521.24743652 0.68257761]	[421.3508606 523.831604 0.69318974]	[444.42599487 690.61505127 0.7813006 ]	[459.77926636 849.63592529 0.85967684]	[516.2230835 516.15234375 0.67246926]	[529.0456543 672.70013428 0.68721563]	[541.7543335 700.91992188 0.71657431]	[428.94949341 216.04891968 0.88773888]	[459.68792725 215.94699097 0.95253456]	[405.81991577 195.61700439 0.85315686]	[480.25570679 193.01072693 0.89635038]	[541.91687012 749.56719971 0.79623806]	[5.59701843e+02 7.41925476e+02 6.89397097e-01]	[5.41752197e+02 6.90688538e+02 5.40393353e-01]	[4.57131958e+02 8.98514526e+02 7.74932444e-01]	[4.39259674e+02 8.93324585e+02 7.60317564e-01]	[4.64940399e+02 8.54825012e+02 6.94585800e-01]
[441.81781006 233.93159485 0.94395626]	[444.31033325 277.48086548 0.91750181]	[369.96179199 280.21688843 0.78601134]	[336.62908936 395.6317749 0.85631222]	[315.96691895 500.84054565 0.89913285]	[521.41638184 269.82183838 0.80147147]	[567.50463867 380.20803833 0.86047781]	[585.42907715 482.9352417 0.89771491]	[467.38461304 521.29345703 0.69099367]	[421.31893921 523.87341309 0.6968506 ]	[444.37164307 690.59893799 0.78765762]	[459.78665161 849.61999512 0.85733831]	[516.17932129 516.19128418 0.66761929]	[531.53955078 667.51092529 0.71161669]	[539.2668457 688.1227417 0.75882041]	[428.91696167 216.05412292 0.88740379]	[459.67074585 215.96374512 0.95167744]	[403.39770508 195.59318542 0.85361582]	[480.25244141 193.01448059 0.89672774]	[529.04498291 734.22943115 0.74451762]	[544.42736816 729.09100342 0.78513795]	[5.39264526e+02 6.85427734e+02 5.69583654e-01]	[4.57138275e+02 9.00981812e+02 7.73364246e-01]	[4.39275208e+02 8.93336304e+02 7.54639924e-01]	[4.64945862e+02 8.54815674e+02 6.92031562e-01]
[441.82287598 233.9289856 0.94295382]	[441.92391968 277.47769165 0.91961312]	[369.90325928 280.21536255 0.78545362]	[336.57800293 395.54321289 0.85851419]	[315.93286133 500.80834961 0.89603162]	[521.40582275 267.36071777 0.8026796 ]	[567.45806885 380.17959595 0.88657516]	[585.3795166 482.90524292 0.89542967]	[464.93283081 521.29650879 0.68953419]	[421.28179932 523.87219238 0.69639575]	[441.91928101 690.59631348 0.78107464]	[459.76272583 849.62854004 0.84995931]	[516.16918945 516.20446777 0.65501809]	[5.26535583e+02 6.67635803e+02 6.55198872e-01]	[5.31596985e+02 6.82920959e+02 5.26517868e-01]	[428.90582275 216.05503845 0.88473451]	[459.6746521 215.94158936 0.95108277]	[403.3899231 195.59513855 0.85611057]	[480.25756836 193.00688171 0.89982498]	[5.23963684e+02 7.23953979e+02 6.77816391e-01]	[5.41754089e+02 7.13759338e+02 6.23692095e-01]	[5.36665894e+02 6.70162170e+02 3.70657653e-01]	[4.57131317e+02 8.98499695e+02 7.71523178e-01]	[4.39274780e+02 8.93317932e+02 7.53644645e-01]	[4.64925873e+02 8.54850220e+02 6.93604171e-01]
[441.80395508 233.9375 0.9360109 ]	[441.92077637 277.47000122 0.92519069]	[367.394104 280.22058105 0.78679299]	[336.54528809 395.63632202 0.89322031]	[313.54379272 500.86361694 0.90558362]	[523.78417969 269.88092041 0.82427549]	[565.05767822 380.125 0.89632052]	[582.96142578 482.79800415 0.90320796]	[464.87976074 523.81671143 0.70633113]	[421.21359253 523.96783447 0.68877947]	[444.30603027 690.63000488 0.77988404]	[459.75372314 849.67279053 0.85685992]	[513.65594482 521.23925781 0.66470671]	[526.47821045 682.90692139 0.73999935]	[4.57197083e+02 6.52131348e+02 2.57460505e-01]	[428.91259766 216.0735321 0.87477839]	[459.65307617 215.95329285 0.94773841]	[403.37557983 195.61897278 0.85621166]	[480.23724365 192.97628784 0.90622449]	[0. 0. 0.]	[0. 0. 0.]	[0. 0. 0.]	[4.57136292e+02 8.98501038e+02 7.75641501e-01]	[4.39284821e+02 8.93331604e+02 7.55456448e-01]	[4.64914825e+02 8.54907776e+02 6.94888413e-01]
[441.79064941 233.95375061 0.93519926]	[441.90594482 275.13265991 0.92105603]	[367.37335205 280.22573853 0.78406608]	[336.56991577 395.63702393 0.89639676]	[315.96096802 503.25692749 0.91543239]	[523.77893066 269.85501099 0.81938046]	[565.05059814 380.09695435 0.89305681]	[582.93432617 482.77523804 0.90598792]	[464.85876465 523.80853271 0.70835221]	[421.2086792 523.96539307 0.68649679]	[444.31021118 690.59875488 0.78021866]	[459.75247192 849.6517334 0.85761106]	[513.60491943 521.23400879 0.66053152]	[526.50427246 680.40960693 0.72567111]	[4.59727509e+02 6.49581421e+02 1.92007154e-01]	[426.42657471 216.10133362 0.87150025]	[459.63989258 215.95941162 0.94230473]	[403.29428101 195.59358215 0.86900985]	[480.19287109 192.95544434 0.89676535]	[0. 0. 0.]	[0. 0. 0.]	[0. 0. 0.]	[4.57141296e+02 8.98485107e+02 7.78876185e-01]	[4.39281403e+02 8.93313538e+02 7.55173564e-01]	[4.64909729e+02 8.54877136e+02 6.98497057e-01]
[441.77490234 233.95567322 0.93446326]	[441.9046936 275.1338501 0.91738307]	[367.37353516 280.23474121 0.78173518]	[336.5793457 398.06716919 0.89437914]	[316.03851318 503.2611084 0.92668337]	[523.77746582 269.86157227 0.81537902]	[565.06201172 380.0942688 0.89012867]	[582.94268799 482.80395508 0.90930015]	[464.86166382 523.82739258 0.71485448]	[421.2171936 526.42327881 0.68898672]	[444.29885864 690.63269043 0.78136599]	[459.76589966 849.67132568 0.85817909]	[513.60345459 521.26165771 0.6666013 ]	[528.98187256 682.92938232 0.72283006]	[4.64873688e+02 6.52173889e+02 1.05455980e-01]	[426.41125488 216.10609436 0.87326467]	[459.62841797 215.96453857 0.93767059]	[403.25848389 195.57905579 0.87998652]	[480.16659546 192.96815491 0.89849013]	[0. 0. 0.]	[0. 0. 0.]	[0. 0. 0.]	[4.57169250e+02 8.98489624e+02 7.78195024e-01]	[4.41699951e+02 8.93322327e+02 7.57502198e-01]	[4.64916229e+02 8.54896851e+02 6.97694123e-01]
[441.77407837 233.96255493 0.93568778]	[441.8866272 275.13201904 0.91995138]	[364.86920166 282.68783569 0.77845401]	[336.59414673 398.19750977 0.90625811]	[316.09942627 500.84295654 0.92845595]	[521.409729 269.83596802 0.8149668 ]	[565.06866455 377.71005249 0.89231813]	[582.97485352 482.76766968 0.91294616]	[464.84823608 523.83306885 0.71531111]	[421.20272827 526.43310547 0.68701649]	[444.29785156 690.63146973 0.78021473]	[4.59759216e+02 8.49623718e+02 8.49551260e-01]	[513.58618164 521.2701416 0.66810507]	[528.98742676 682.93688965 0.71887475]	[4.70019897e+02 6.49657715e+02 7.33632967e-02]	[426.39465332 216.11351013 0.87657082]	[459.62469482 215.97042847 0.9365989 ]	[400.85910034 195.58627319 0.88803017]	[480.16879272 192.97221375 0.90167767]	[0. 0. 0.]	[0. 0. 0.]	[0. 0. 0.]	[4.57143616e+02 8.98478088e+02 7.72668540e-01]	[4.39282349e+02 8.93308044e+02 7.45385766e-01]	[4.64925659e+02 8.54853149e+02 6.90353572e-01]
[441.77600098 233.97583008 0.9380312 ]	[441.87417603 275.13226318 0.92047882]	[364.84231567 282.69439697 0.77950543]	[336.62768555 398.13632202 0.90429151]	[316.17697144 503.30010986 0.93239897]	[521.40100098 269.83612061 0.81548101]	[565.05200195 377.6723938 0.89832962]	[585.34063721 482.76281738 0.91213846]	[464.84231567 523.81030273 0.71718049]	[421.20040894 526.40905762 0.68714249]	[444.30422974 690.63000488 0.78170216]	[459.76513672 849.62927246 0.85014677]	[513.56713867 521.246521 0.66615564]	[529.0098877 682.918396 0.71718055]	[0. 0. 0.]	[426.37591553 216.12805176 0.87841123]	[459.62249756 215.98222351 0.93626332]	[400.84353638 195.60246277 0.88606447]	[480.14904785 192.96989441 0.89279562]	[0. 0. 0.]	[0. 0. 0.]	[0. 0. 0.]	[4.57147095e+02 8.98475037e+02 7.74596334e-01]	[4.39284058e+02 8.93301392e+02 7.46612608e-01]	[4.64927582e+02 8.54849182e+02 6.90775871e-01]
[441.77194214 233.98976135 0.93709904]	[441.87188721 277.46713257 0.92379361]	[364.8302002 282.69711304 0.78032243]	[336.6131897 398.18145752 0.90983045]	[318.55960083 500.86602783 0.93380535]	[521.40075684 269.84222412 0.81656444]	[565.04992676 377.72753906 0.89280117]	[585.37408447 482.78735352 0.91040581]	[464.83047485 521.37316895 0.71652681]	[421.1882019 523.96185303 0.68362486]	[444.3079834 690.62731934 0.77926117]	[459.76126099 849.62139893 0.84972739]	[511.09075928 521.21563721 0.66297042]	[529.00970459 680.39147949 0.71365714]	[0. 0. 0.]	[426.35974121 216.14389038 0.87732214]	[459.61624146 215.99847412 0.93701845]	[400.83239746 195.61044312 0.89179653]	[480.1388855 192.99159241 0.89640564]	[0. 0. 0.]	[0. 0. 0.]	[0. 0. 0.]	[4.57143402e+02 8.98470032e+02 7.73023307e-01]	[4.39284973e+02 8.93297485e+02 7.42993593e-01]	[4.64927551e+02 8.54846069e+02 6.87638998e-01]
[441.77352905 234.00434875 0.93584311]	[441.88128662 277.49182129 0.92304468]	[364.81704712 282.72402954 0.77866822]	[336.60021973 398.25958252 0.91686702]	[318.62362671 503.25891113 0.926911 ]	[521.40490723 269.86605835 0.81864429]	[565.03863525 380.1317749 0.89930576]	[585.39141846 482.8890686 0.8992123 ]	[464.83953857 521.36456299 0.71701658]	[421.1902771 523.95349121 0.6881026 ]	[444.31298828 690.61083984 0.77763754]	[459.76101685 849.63330078 0.85244632]	[513.57611084 518.7769165 0.66344261]	[529.0401001 680.34039307 0.71456116]	[0. 0. 0.]	[426.36444092 216.15707397 0.87273115]	[459.62124634 216.02822876 0.93830669]	[400.83868408 195.62980652 0.88155681]	[480.14929199 193.02279663 0.89147782]	[0. 0. 0.]	[0. 0. 0.]	[0. 0. 0.]	[4.57151428e+02 8.98465637e+02 7.74379909e-01]	[4.39289795e+02 8.93292175e+02 7.44570255e-01]	[4.64920044e+02 8.54856689e+02 6.90277696e-01]
[441.80917358 234.03361511 0.92864835]	[441.88491821 277.50878906 0.92231852]	[364.83291626 282.73550415 0.77785075]	[336.6133728 398.19052124 0.92289048]	[318.67782593 503.29678345 0.92023492]	[521.38549805 269.89324951 0.82255071]	[565.04022217 380.15103149 0.89743835]	[585.39556885 485.39428711 0.88060665]	[464.84365845 523.81890869 0.71984065]	[421.19015503 526.4286499 0.68865216]	[444.30032349 690.68096924 0.77752101]	[459.76016235 849.59527588 0.84960002]	[513.5880127 521.23797607 0.66889524]	[529.01947021 680.35266113 0.71433175]	[0. 0. 0.]	[426.39352417 218.54005432 0.86648202]	[459.64144897 216.04919434 0.94117945]	[400.86743164 198.03933716 0.87183839]	[480.15258789 195.4122467 0.89265943]	[0. 0. 0.]	[0. 0. 0.]	[0. 0. 0.]	[4.57166016e+02 8.98461609e+02 7.75520980e-01]	[4.41710876e+02 8.93292603e+02 7.37158597e-01]	[4.64925629e+02 8.54803284e+02 6.87068462e-01]
[441.81280518 234.036026 0.92843664]	[441.88641357 277.50469971 0.92279369]	[364.83340454 282.72720337 0.7785576 ]	[336.61843872 398.18865967 0.92426205]	[318.67651367 503.29360962 0.9205901 ]	[521.38647461 269.89401245 0.82281345]	[565.03955078 380.15298462 0.89733762]	[585.39459229 485.40704346 0.87925214]	[464.84310913 523.82507324 0.71993989]	[421.18447876 526.4364624 0.68892574]	[444.29922485 690.66357422 0.7773658 ]	[459.76333618 849.61352539 0.85146028]	[513.59619141 521.24237061 0.66992575]	[529.02380371 680.3614502 0.71274382]	[4.80171295e+02 6.49625793e+02 5.22566400e-02]	[426.39682007 218.5443573 0.8657124 ]	[459.64361572 216.05108643 0.94167781]	[400.87149048 198.03614807 0.87219381]	[480.14993286 195.40939331 0.8917923 ]	[0. 0. 0.]	[0. 0. 0.]	[0. 0. 0.]	[4.57174408e+02 8.98457275e+02 7.76932359e-01]	[4.41714294e+02 8.93289551e+02 7.39016831e-01]	[4.64927948e+02 8.54825928e+02 6.89319551e-01]
[441.82128906 236.43313599 0.92283142]	[441.88632202 277.54452515 0.9217211 ]	[364.82980347 282.74926758 0.77684098]	[336.61331177 398.16702271 0.92324108]	[318.72747803 503.34118652 0.912938 ]	[521.371521 272.37878418 0.8319611 ]	[565.01959229 380.18292236 0.89743376]	[585.38085938 485.45504761 0.87185299]	[462.4281311 523.8369751 0.72493583]	[421.16070557 526.44140625 0.68391204]	[444.32550049 690.72418213 0.77071005]	[459.76644897 849.62371826 0.85334754]	[511.03027344 521.24822998 0.6679939 ]	[528.97290039 680.33850098 0.71328992]	[4.62377167e+02 6.49635864e+02 1.37956291e-01]	[426.40820312 218.57522583 0.86111701]	[459.65460205 216.11462402 0.93467051]	[400.87130737 198.02436829 0.88231975]	[480.1151123 195.49577332 0.86952949]	[0. 0. 0.]	[0. 0. 0.]	[0. 0. 0.]	[4.57150940e+02 8.98467529e+02 7.74074495e-01]	[4.41702301e+02 8.93298340e+02 7.37859786e-01]	[4.64933746e+02 8.54836670e+02 6.82301939e-01]
[441.84036255 236.51062012 0.9126063 ]	[441.89279175 277.5925293 0.9181366 ]	[364.81573486 285.25158691 0.77307808]	[336.61730957 398.11859131 0.92075664]	[318.78091431 503.43527222 0.89917654]	[521.39855957 272.44515991 0.83918917]	[564.98809814 380.24072266 0.89698404]	[585.394104 487.92987061 0.86285394]	[462.3711853 523.86877441 0.74230093]	[418.78277588 526.45349121 0.689188 ]	[444.32897949 693.22644043 0.77203947]	[459.77114868 849.67852783 0.85792166]	[508.47375488 521.28540039 0.6785422 ]	[526.47705078 682.92492676 0.71897173]	[4.62385071e+02 6.52143860e+02 1.35341421e-01]	[426.43267822 218.63446045 0.84797561]	[459.69137573 218.55523682 0.92645693]	[403.27536011 198.05781555 0.8734957 ]	[480.14086914 195.58944702 0.86429912]	[0. 0. 0.]	[0. 0. 0.]	[0. 0. 0.]	[4.57166992e+02 8.98475769e+02 7.82736838e-01]	[4.41702606e+02 8.93298828e+02 7.52710044e-01]	[4.64931885e+02 8.54900391e+02 6.95517421e-01]
[441.89120483 236.59500122 0.90083116]	[441.89602661 277.62020874 0.91370559]	[364.81442261 285.27053833 0.7714082 ]	[336.61309814 398.14004517 0.92338204]	[321.15182495 503.49398804 0.89076221]	[521.40698242 274.88839722 0.85120618]	[564.97198486 382.74020386 0.87792146]	[585.37554932 490.50076294 0.85510135]	[462.34030151 523.9263916 0.73552853]	[418.74682617 528.98364258 0.6769554 ]	[444.33050537 693.25469971 0.76968032]	[459.77670288 849.67840576 0.85687828]	[506.01449585 521.32678223 0.67715073]	[524.01092529 682.91174316 0.74177587]	[4.62325958e+02 6.54686707e+02 1.50067151e-01]	[428.91778564 221.1290741 0.83722079]	[459.74331665 218.64756775 0.92423773]	[403.34216309 198.1315918 0.85476273]	[480.15127563 198.08056641 0.84920812]	[0. 0. 0.]	[0. 0. 0.]	[0. 0. 0.]	[4.57195374e+02 8.98465881e+02 7.82267690e-01]	[4.41723511e+02 8.93297424e+02 7.54215539e-01]	[4.64927094e+02 8.54902954e+02 6.83698237e-01]
[444.30004883 241.63996887 0.85291845]	[441.89239502 277.72616577 0.89855433]	[364.83596802 287.85263062 0.77115113]	[336.59432983 398.18792725 0.91542351]	[318.70358276 508.4458313 0.88079637]	[521.38775635 275.0050354 0.85725343]	[564.98187256 387.87420654 0.84741807]	[585.38848877 495.62750244 0.86424059]	[462.32376099 526.49078369 0.72255802]	[418.73101807 531.60229492 0.66709608]	[441.89364624 698.3168335 0.7889629 ]	[459.74090576 849.74169922 0.85749501]	[505.99865723 523.87579346 0.67332935]	[523.98748779 685.52404785 0.77181649]	[4.62262543e+02 6.54716187e+02 1.68206766e-01]	[428.96365356 228.79492188 0.8175779 ]	[459.78533936 226.30319214 0.90214193]	[405.8442688 203.23114014 0.82264054]	[480.17935181 205.77110291 0.82694012]	[0. 0. 0.]	[0. 0. 0.]	[0. 0. 0.]	[4.57200226e+02 8.98430603e+02 7.83008158e-01]	[4.41709290e+02 8.93281372e+02 7.60610580e-01]	[4.64891937e+02 8.57410950e+02 6.86753154e-01]
[444.35379028 244.24200439 0.83087367]	[441.8795166 280.18057251 0.88634515]	[364.81359863 292.87191772 0.78076667]	[336.59762573 400.62295532 0.91955549]	[318.66546631 508.44088745 0.88304013]	[521.36584473 275.0859375 0.8725518 ]	[564.98937988 390.4263916 0.84512943]	[585.36010742 498.12701416 0.8742134 ]	[462.2956543 526.49884033 0.72390097]	[418.70211792 531.60479736 0.66720521]	[441.86898804 700.86016846 0.79978263]	[459.72677612 849.78887939 0.854065 ]	[505.96209717 523.8928833 0.6774739 ]	[523.96496582 685.55712891 0.78089321]	[0. 0. 0.]	[431.4815979 231.42680359 0.84252322]	[459.78161621 231.29519653 0.90351069]	[403.39477539 208.27624512 0.82117736]	[480.17687988 208.30905151 0.83855623]	[0. 0. 0.]	[0. 0. 0.]	[0. 0. 0.]	[4.57203064e+02 8.98418762e+02 7.90504634e-01]	[4.41704987e+02 8.93277649e+02 7.68905461e-01]	[4.64875641e+02 8.59934692e+02 6.88252211e-01]
[444.32305908 249.30587769 0.83954036]	[441.88601685 282.76327515 0.85675085]	[364.77548218 295.42623901 0.80101907]	[336.59301758 400.71557617 0.90910286]	[318.63430786 511.01208496 0.88130438]	[521.3972168 277.52490234 0.86569303]	[564.99249268 395.50854492 0.86114115]	[585.33215332 500.65673828 0.89530468]	[462.28979492 531.59020996 0.71375918]	[418.69158936 539.21240234 0.67082226]	[441.89004517 703.41442871 0.81080258]	[459.74066162 849.78741455 0.8540687 ]	[505.9699707 526.44732666 0.66189349]	[523.93676758 688.02252197 0.78467435]	[4.77723114e+02 6.57267883e+02 5.91174103e-02]	[428.99081421 233.88900757 0.86085832]	[459.77316284 231.40138245 0.91789782]	[403.34133911 210.80218506 0.83356166]	[480.19815063 208.31488037 0.85079944]	[0. 0. 0.]	[0. 0. 0.]	[0. 0. 0.]	[4.57200073e+02 8.95981567e+02 7.88148344e-01]	[4.39292633e+02 8.93254761e+02 7.67851949e-01]	[4.64881134e+02 8.59937012e+02 6.82439685e-01]
[444.30059814 251.87384033 0.8820489 ]	[441.85379028 287.84640503 0.85804307]	[362.31442261 295.52267456 0.80832362]	[336.57092285 403.25802612 0.88890958]	[318.56921387 513.565979 0.87580037]	[521.39367676 277.63198853 0.85254037]	[564.97424316 395.62127686 0.88403261]	[582.99151611 500.84805298 0.90787458]	[462.2946167 534.1583252 0.71110648]	[418.69503784 539.27142334 0.67986757]	[444.30130005 703.41827393 0.80185664]	[459.74731445 852.18341064 0.85272294]	[505.99407959 528.98431396 0.6584124 ]	[523.91772461 688.0022583 0.8168959 ]	[4.59775818e+02 6.62350464e+02 1.83692142e-01]	[428.95452881 234.01763916 0.88202202]	[459.78237915 233.87841797 0.94072056]	[403.30841064 213.37002563 0.84616828]	[480.23025513 210.84823608 0.85370123]	[0. 0. 0.]	[0. 0. 0.]	[0. 0. 0.]	[4.57189819e+02 8.98431946e+02 7.81677663e-01]	[4.41698456e+02 8.93288025e+02 7.67209351e-01]	[4.64892792e+02 8.59966370e+02 6.81463063e-01]
[441.88739014 254.4334259 0.93294734]	[441.84094238 292.92572021 0.88770521]	[362.29837036 297.99554443 0.80764472]	[336.56491089 403.31698608 0.87559378]	[318.52047729 513.60638428 0.87626618]	[521.41278076 280.14163208 0.8382985 ]	[564.97625732 398.09661865 0.90509927]	[583.00146484 503.32421875 0.90838981]	[462.27426147 539.23284912 0.72622967]	[418.68267822 541.83691406 0.69093764]	[444.32745361 705.95178223 0.81255114]	[459.7649231 852.23492432 0.8572036 ]	[505.96032715 534.11029053 0.65680701]	[523.88922119 688.04138184 0.82547367]	[4.62288849e+02 6.62410950e+02 1.59204513e-01]	[428.93255615 236.5743866 0.8730188 ]	[459.7489624 236.43748474 0.95255524]	[403.26675415 215.94039917 0.87997556]	[480.20245361 213.332901 0.86106187]	[0. 0. 0.]	[0. 0. 0.]	[0. 0. 0.]	[4.57189972e+02 8.98470337e+02 7.83446372e-01]	[4.39293243e+02 8.93307251e+02 7.76637495e-01]	[4.64905212e+02 8.62498352e+02 6.87844098e-01]
[441.89935303 254.55497742 0.93320882]	[441.83273315 295.46112061 0.91098559]	[362.26745605 298.15881348 0.81086731]	[336.51831055 410.96707153 0.84267229]	[316.17300415 516.2019043 0.88843381]	[521.40722656 282.75717163 0.81385332]	[564.97137451 398.1706543 0.9050346 ]	[585.35455322 503.42984009 0.89389217]	[462.24386597 541.7565918 0.74669123]	[418.66439819 541.90692139 0.69657111]	[444.37002563 705.97662354 0.81443644]	[459.76321411 852.20623779 0.85463083]	[505.91403198 536.71136475 0.67220592]	[523.90649414 688.128479 0.81053096]	[4.64893250e+02 6.62453003e+02 1.25556111e-01]	[426.45233154 239.08325195 0.85849297]	[459.73406982 236.56637573 0.96066314]	[400.86352539 216.08824158 0.88026607]	[480.1862793 213.460495 0.87821686]	[0. 0. 0.]	[0. 0. 0.]	[0. 0. 0.]	[4.57133087e+02 8.98472229e+02 7.76769280e-01]	[4.39244476e+02 8.93298523e+02 7.71766603e-01]	[4.64907898e+02 8.60007324e+02 6.75137341e-01]
[441.86196899 256.98852539 0.92726994]	[441.85006714 295.5798645 0.91598898]	[362.27105713 300.63726807 0.8019253 ]	[336.49191284 413.54611206 0.85188925]	[316.16412354 518.7779541 0.91864514]	[521.38824463 285.32821655 0.80237907]	[564.96948242 400.65435791 0.90726876]	[585.33325195 505.97622681 0.87257445]	[462.26382446 541.90942383 0.76024711]	[418.65515137 546.9331665 0.69959259]	[444.35076904 706.12402344 0.80944908]	[459.76074219 852.23046875 0.86014158]	[505.94619751 539.30450439 0.68115747]	[523.85864258 688.20678711 0.7992273 ]	[4.64844177e+02 6.65023804e+02 1.34598106e-01]	[426.42782593 239.14242554 0.85548645]	[459.70758057 239.05065918 0.9453994 ]	[400.8605957 216.15315247 0.88616389]	[480.15649414 216.01019287 0.86551249]	[0. 0. 0.]	[0. 0. 0.]	[0. 0. 0.]	[4.57142548e+02 8.98488037e+02 7.82798171e-01]	[4.39255524e+02 8.93310303e+02 7.81234682e-01]	[4.64893646e+02 8.62502075e+02 6.81047559e-01]
[441.88519287 257.19802856 0.89666927]	[441.85488892 298.05160522 0.92961359]	[362.29406738 300.730896 0.79310763]	[336.4899292 416.09368896 0.87012923]	[316.16851807 521.27996826 0.93871391]	[521.35449219 290.4241333 0.81118524]	[564.95361328 398.2507019 0.91181028]	[585.33557129 511.03768921 0.86207312]	[462.22988892 544.39959717 0.76280868]	[418.59384155 546.99603271 0.69122517]	[441.90905762 708.6451416 0.80847561]	[459.75448608 852.25012207 0.86246848]	[505.91949463 541.79522705 0.7009877 ]	[523.90490723 693.23931885 0.77180451]	[4.59800323e+02 6.67518860e+02 2.20433503e-01]	[426.42214966 244.22380066 0.83020622]	[459.74154663 241.72769165 0.90443665]	[400.87350464 218.59771729 0.87720865]	[480.1114502 218.63995361 0.8230803 ]	[0. 0. 0.]	[0. 0. 0.]	[0. 0. 0.]	[4.57136963e+02 9.01001343e+02 7.72204280e-01]	[4.39261444e+02 8.93360352e+02 7.68497229e-01]	[4.64908295e+02 8.62511353e+02 6.85423911e-01]
[441.8536377 262.24716187 0.87077439]	[441.86178589 298.1769104 0.92224181]	[362.24050903 303.29660034 0.7931391 ]	[336.48452759 418.60922241 0.89467615]	[316.17556763 521.41009521 0.938748 ]	[521.38208008 293.00512695 0.83352888]	[564.98413086 400.72692871 0.90980417]	[582.99645996 513.62390137 0.85921514]	[462.24380493 546.94335938 0.74948668]	[418.60528564 552.07415771 0.68160784]	[441.90835571 711.21447754 0.79882663]	[459.74484253 852.21594238 0.86287796]	[505.93817139 541.89666748 0.69352818]	[523.83612061 695.82055664 0.77816671]	[4.59753723e+02 6.67494629e+02 2.71667838e-01]	[426.36904907 251.88977051 0.84464741]	[459.67614746 249.3581543 0.89888144]	[400.85119629 223.71226501 0.85230005]	[477.7350769 223.67321777 0.84209603]	[0. 0. 0.]	[0. 0. 0.]	[4.57144745e+02 6.67542480e+02 5.44488728e-02]	[4.57124664e+02 9.00996460e+02 7.74601221e-01]	[4.39248810e+02 8.93355591e+02 7.72614360e-01]	[4.64899200e+02 8.59982605e+02 6.83580756e-01]
[441.83068848 267.35339355 0.86496019]	[441.82855225 298.2505188 0.91619998]	[362.20782471 310.88479614 0.79449326]	[336.44345093 421.23309326 0.89905632]	[318.5168457 523.86566162 0.93702185]	[521.32678223 295.50814819 0.87131774]	[565.00634766 403.25570679 0.87560093]	[582.96887207 516.21295166 0.87016213]	[462.22018433 546.96514893 0.7483055 ]	[418.56396484 552.11499023 0.6774677 ]	[441.86486816 711.23553467 0.80169207]	[459.73651123 852.20654297 0.86284465]	[505.93209839 541.91070557 0.69103068]	[523.7935791 700.85473633 0.7847572 ]	[4.62299377e+02 6.67613403e+02 2.08377376e-01]	[426.39160156 254.38998413 0.85917318]	[459.65701294 251.92778015 0.91398615]	[400.80133057 228.79779053 0.85265666]	[477.74691772 226.23661804 0.83902431]	[0. 0. 0.]	[0. 0. 0.]	[0. 0. 0.]	[4.57123718e+02 8.98520752e+02 7.72140205e-01]	[4.39242920e+02 8.93338928e+02 7.65968442e-01]	[4.64896515e+02 8.59974243e+02 6.83516860e-01]
[441.83251953 267.34933472 0.86274242]	[441.8288269 298.24505615 0.91617054]	[362.20645142 310.86831665 0.79378849]	[336.44769287 421.21386719 0.90039062]	[318.51544189 523.86651611 0.93791139]	[521.3302002 295.50973511 0.87303913]	[565.00964355 403.27258301 0.8731541 ]	[582.97155762 516.21881104 0.87050539]	[462.22225952 546.95855713 0.74927092]	[418.56774902 552.11480713 0.67668831]	[441.86709595 711.23162842 0.80188775]	[459.73522949 852.21789551 0.86250126]	[505.92764282 541.90777588 0.69112134]	[523.79742432 700.86419678 0.78606135]	[4.62346893e+02 6.67635254e+02 1.91397503e-01]	[426.39724731 254.38699341 0.85709298]	[459.65841675 251.92585754 0.91384035]	[400.79995728 228.78665161 0.85079986]	[477.74908447 226.23692322 0.8386066 ]	[0. 0. 0.]	[0. 0. 0.]	[0. 0. 0.]	[4.57116241e+02 9.00979248e+02 7.72161484e-01]	[4.39233337e+02 8.93342285e+02 7.67686427e-01]	[4.64893188e+02 8.59987549e+02 6.83849037e-01]
[441.81045532 272.4593811 0.9216907 ]	[441.78887939 303.20153809 0.88839895]	[359.79782104 313.5300293 0.81583828]	[336.45700073 421.30325317 0.89821458]	[318.54006958 523.94445801 0.93365115]	[521.33581543 295.62081909 0.87779593]	[565.04516602 405.8890686 0.84526658]	[582.93658447 521.19995117 0.89847398]	[462.20028687 549.56323242 0.74027473]	[418.58285522 557.2210083 0.68643379]	[441.86184692 713.70147705 0.79539579]	[459.73724365 852.22216797 0.86403018]	[505.90649414 544.45361328 0.69274724]	[523.81970215 703.40887451 0.79687691]	[4.62341705e+02 6.67628052e+02 2.09420800e-01]	[426.34857178 256.94781494 0.88853168]	[459.67202759 254.45536804 0.93536782]	[400.75094604 233.84938049 0.87008107]	[480.14648438 228.82739258 0.84399712]	[0. 0. 0.]	[0. 0. 0.]	[4.62245422e+02 6.67605042e+02 5.02654389e-02]	[4.57094666e+02 9.00994263e+02 7.67906845e-01]	[4.39225769e+02 8.93346863e+02 7.65841842e-01]	[4.64903748e+02 8.60007812e+02 6.82307303e-01]
[441.77822876 275.01119995 0.94871092]	[441.78341675 305.82373047 0.8740198 ]	[362.23574829 316.01409912 0.81667 ]	[336.50280762 421.34594727 0.90549517]	[318.54022217 526.49041748 0.90517384]	[521.34094238 298.06793213 0.88208455]	[565.03851318 408.45068359 0.84118682]	[582.88916016 521.27709961 0.90773821]	[462.20901489 552.10699463 0.73975533]	[418.5949707 559.7442627 0.69663662]	[441.89868164 713.76281738 0.79689586]	[459.73953247 852.23046875 0.86228055]	[505.91436768 546.94317627 0.68880492]	[523.7791748 703.45526123 0.80953187]	[4.62320007e+02 6.70082153e+02 2.29996994e-01]	[423.89404297 257.16204834 0.88644105]	[459.63366699 257.00927734 0.94056714]	[400.72460938 234.04827881 0.88530344]	[480.12521362 231.41522217 0.8662883 ]	[0. 0. 0.]	[0. 0. 0.]	[4.59803558e+02 6.67633728e+02 5.30156828e-02]	[4.57110687e+02 9.00984741e+02 7.72583127e-01]	[4.39254303e+02 8.93347595e+02 7.70857930e-01]	[4.64906525e+02 8.60018311e+02 6.83496058e-01]
[441.82452393 275.12173462 0.94348842]	[441.80780029 310.92514038 0.87292266]	[362.28530884 316.12634277 0.81512237]	[336.50506592 423.82788086 0.89172739]	[318.58615112 529.06530762 0.88704622]	[521.37921143 298.18069458 0.87042588]	[565.0289917 413.58483887 0.85377157]	[582.87298584 523.80993652 0.90931606]	[459.83129883 554.62664795 0.7297228 ]	[416.13879395 559.75274658 0.68587637]	[444.3243103 713.6987915 0.79635459]	[459.74658203 852.19213867 0.85720336]	[503.46832275 547.02514648 0.6887598 ]	[523.79699707 705.97686768 0.82049841]	[4.59807587e+02 6.67585510e+02 3.01585972e-01]	[426.34442139 259.64450073 0.87255949]	[459.6663208 257.13946533 0.94857371]	[400.74615479 236.57502747 0.88760585]	[480.13156128 233.97346497 0.86607671]	[0. 0. 0.]	[0. 0. 0.]	[4.54648621e+02 6.65067505e+02 7.14522526e-02]	[4.57126892e+02 8.98516235e+02 7.77514160e-01]	[4.39261719e+02 8.93335144e+02 7.72048414e-01]	[4.64898987e+02 8.59956238e+02 6.75431728e-01]
[444.33590698 280.10140991 0.88986295]	[441.87023926 316.03723145 0.90923536]	[362.32455444 318.69161987 0.80871552]	[336.50585938 426.4364624 0.86582112]	[318.69467163 536.72668457 0.88437051]	[521.41107178 303.27038574 0.82331747]	[565.02105713 418.62728882 0.88712978]	[582.8963623 526.53643799 0.87170351]	[459.83407593 554.68365479 0.73470688]	[416.12667847 559.77484131 0.68588746]	[449.46896362 713.71881104 0.76080704]	[459.78259277 852.26104736 0.85649937]	[503.49194336 549.55517578 0.68954057]	[523.76757812 705.94812012 0.84372932]	[4.59744507e+02 6.67501099e+02 2.57955194e-01]	[426.44543457 267.27911377 0.82859629]	[459.79623413 262.24066162 0.9067567 ]	[400.86230469 239.13079834 0.85227615]	[477.73846436 239.1252594 0.78951621]	[0. 0. 0.]	[0. 0. 0.]	[0. 0. 0.]	[4.57156555e+02 9.01012817e+02 7.84886658e-01]	[4.39271118e+02 8.93356995e+02 7.83909380e-01]	[4.64907898e+02 8.60020752e+02 6.81931913e-01]
[444.42547607 282.73745728 0.84006798]	[441.87341309 316.17337036 0.91000891]	[364.77313232 321.16156006 0.79543453]	[336.5440979 431.49719238 0.86909789]	[318.72207642 539.21856689 0.89275795]	[521.41546631 308.36361694 0.80534399]	[565.01776123 418.69271851 0.89665234]	[582.88439941 529.01239014 0.86051399]	[459.79336548 557.23474121 0.74184328]	[416.10827637 562.26019287 0.68869948]	[449.48544312 713.69219971 0.76403326]	[459.77703857 852.2711792 0.85490412]	[503.43774414 554.61999512 0.70151651]	[521.40844727 706.03338623 0.85258466]	[4.62314575e+02 6.67540222e+02 2.21708313e-01]	[431.46850586 272.42041016 0.84168673]	[459.81802368 267.36291504 0.89688432]	[403.25466919 241.64878845 0.82473749]	[480.15588379 241.63943481 0.8027907 ]	[0. 0. 0.]	[0. 0. 0.]	[0. 0. 0.]	[4.57170654e+02 9.00994202e+02 7.88620472e-01]	[4.39288574e+02 8.93348938e+02 7.85089374e-01]	[4.64907104e+02 8.62501099e+02 6.85899854e-01]
[446.92434692 287.81970215 0.82501614]	[441.88394165 318.60690308 0.91120261]	[364.81008911 321.27072144 0.78414404]	[336.59228516 434.09075928 0.876284 ]	[318.76242065 539.27319336 0.89051741]	[523.77813721 310.96615601 0.80671561]	[565.00891113 418.72946167 0.88639855]	[582.87371826 531.57611084 0.85332394]	[459.77261353 559.72644043 0.74163377]	[416.09329224 562.32092285 0.68961 ]	[449.47695923 716.28198242 0.75565743]	[459.76522827 852.24627686 0.85322434]	[503.39047241 554.6494751 0.70694906]	[521.36627197 706.13995361 0.85953534]	[4.62275360e+02 6.70104614e+02 2.37446010e-01]	[434.01901245 274.93395996 0.86484689]	[462.22488403 272.3510437 0.91156328]	[403.33718872 244.26034546 0.8083297 ]	[480.26858521 244.22325134 0.79299253]	[0. 0. 0.]	[0. 0. 0.]	[4.57120697e+02 6.67562317e+02 5.21564335e-02]	[4.57159302e+02 9.00977783e+02 7.90157020e-01]	[4.39267242e+02 8.93339966e+02 7.89894342e-01]	[4.64891296e+02 8.60007202e+02 6.78157985e-01]
[446.88821411 290.35250854 0.83463562]	[441.91320801 318.67828369 0.903736 ]	[364.84701538 323.76382446 0.77303636]	[336.61395264 434.118927 0.88198495]	[321.16253662 539.30310059 0.88893265]	[523.82128906 313.48922729 0.81834197]	[567.45178223 421.32943726 0.87192845]	[582.86950684 539.17993164 0.8705197 ]	[459.77380371 559.73303223 0.73942542]	[416.1076355 562.31219482 0.68441349]	[449.49542236 718.83880615 0.75821471]	[4.59762848e+02 8.52226624e+02 8.51755500e-01]	[503.37475586 554.67626953 0.70224047]	[521.33001709 708.51141357 0.85294259]	[4.62249146e+02 6.70097107e+02 2.48554930e-01]	[434.01986694 274.96923828 0.86854792]	[462.24386597 272.44470215 0.92241907]	[405.83233643 246.81767273 0.80455488]	[480.34375 246.80197144 0.80599111]	[0. 0. 0.]	[0. 0. 0.]	[0. 0. 0.]	[4.57189270e+02 8.98514221e+02 7.94411123e-01]	[4.39282501e+02 8.93335693e+02 7.90311635e-01]	[4.64888885e+02 8.59978210e+02 6.76362693e-01]
[446.91299438 292.91055298 0.84586465]	[444.29711914 318.69995117 0.89766544]	[367.33215332 323.78543091 0.76808012]	[336.61422729 436.6413269 0.90276408]	[321.1661377 541.75177002 0.90345883]	[523.87207031 315.96279907 0.83436686]	[567.4777832 421.38977051 0.85742182]	[582.86462402 539.25537109 0.88114613]	[459.73522949 559.73083496 0.73680401]	[416.05908203 562.30596924 0.67777061]	[449.44876099 718.84631348 0.75879234]	[4.59744720e+02 8.49779785e+02 8.40066135e-01]	[503.34857178 554.68859863 0.7055378 ]	[521.33355713 708.5557251 0.85288471]	[4.64842377e+02 6.70171570e+02 1.89314619e-01]	[434.02099609 275.04040527 0.87013626]	[462.31018066 274.89492798 0.92944872]	[408.38037109 249.3572998 0.7939477 ]	[482.80172729 249.3092804 0.82119977]	[0. 0. 0.]	[0. 0. 0.]	[0. 0. 0.]	[4.57187195e+02 8.98458923e+02 7.86867499e-01]	[4.39264740e+02 8.93307434e+02 7.74516344e-01]	[4.64875885e+02 8.57446655e+02 6.49127245e-01]
[449.43243408 293.02099609 0.84472531]	[444.32772827 318.75888062 0.88537169]	[367.3430481 326.33126831 0.76229924]	[336.62460327 439.10748291 0.9192034 ]	[321.16995239 541.83660889 0.91807818]	[523.90405273 316.08441162 0.85007524]	[567.50897217 423.85681152 0.84890097]	[582.86328125 541.74951172 0.90082276]	[459.71893311 559.80493164 0.75523067]	[416.04013062 562.38531494 0.68763196]	[449.4453125 721.37231445 0.76506507]	[4.59740570e+02 8.49799377e+02 8.39624405e-01]	[503.3326416 557.22161865 0.71674436]	[521.35174561 708.67950439 0.82571208]	[4.64891388e+02 6.70143799e+02 1.70241207e-01]	[434.0567627 277.46731567 0.86992586]	[462.3772583 274.98443604 0.92591667]	[408.44036865 251.85218811 0.79787445]	[482.90679932 244.27394104 0.82571584]	[0. 0. 0.]	[0. 0. 0.]	[0. 0. 0.]	[4.57153442e+02 8.98486267e+02 7.85099566e-01]	[4.39244293e+02 8.93316345e+02 7.78436720e-01]	[4.64892975e+02 8.59940979e+02 6.59273803e-01]
[449.44689941 295.44598389 0.86292166]	[444.32928467 321.17230225 0.87807024]	[367.34579468 328.8895874 0.76267445]	[336.61520386 439.16854858 0.92545748]	[321.15176392 541.94451904 0.92418158]	[523.90942383 316.14932251 0.8586117 ]	[567.52124023 423.90777588 0.83704972]	[582.86981201 541.75299072 0.89945638]	[459.67633057 562.2689209 0.7572937 ]	[413.5803833 562.42718506 0.68832225]	[446.97583008 718.89868164 0.76517725]	[4.59739014e+02 8.52179321e+02 8.40257227e-01]	[503.28717041 559.72003174 0.72263128]	[521.32495117 711.12023926 0.81323189]	[4.67454987e+02 6.70143433e+02 1.61519900e-01]	[434.10021973 277.54476929 0.87910295]	[462.37948608 275.07232666 0.93350852]	[408.46820068 251.9329834 0.79427874]	[482.92935181 246.75524902 0.82743037]	[0. 0. 0.]	[0. 0. 0.]	[0. 0. 0.]	[4.57160675e+02 8.98492126e+02 7.81231105e-01]	[4.39251495e+02 8.93326355e+02 7.70702958e-01]	[4.64870209e+02 8.59946655e+02 6.54263496e-01]
[449.5088501 295.5458374 0.87553763]	[444.35421753 321.26968384 0.86441392]	[367.39477539 331.42297363 0.76071972]	[336.60824585 439.28509521 0.93272436]	[318.76470947 544.35003662 0.92761707]	[523.95166016 318.54086304 0.85510808]	[567.53631592 426.37423706 0.82642728]	[582.88098145 541.76147461 0.89857399]	[459.72650146 562.36413574 0.77471989]	[416.07269287 564.94085693 0.69305575]	[449.48971558 723.90197754 0.77788877]	[4.59747467e+02 8.52181152e+02 8.44958425e-01]	[503.33291626 559.78466797 0.7304818 ]	[521.37091064 711.2210083 0.80997717]	[4.64862061e+02 6.72690063e+02 2.00782299e-01]	[436.58688354 277.67532349 0.88468069]	[462.40499878 277.5395813 0.92859882]	[410.98712158 254.42063904 0.81753218]	[482.9463501 251.88615417 0.82829219]	[0. 0. 0.]	[0. 0. 0.]	[0. 0. 0.]	[4.57165894e+02 8.98502686e+02 7.83211887e-01]	[4.39252747e+02 8.93328430e+02 7.75350153e-01]	[4.64888550e+02 8.59933777e+02 6.59225821e-01]
[452.01101685 295.6449585 0.88331801]	[444.35736084 323.79223633 0.84773821]	[367.40362549 334.00598145 0.77365226]	[336.62106323 441.7520752 0.93632972]	[318.74575806 544.40997314 0.9269352 ]	[523.98352051 318.57611084 0.86304218]	[567.56054688 428.96282959 0.81499547]	[582.90698242 541.85919189 0.90521121]	[459.71560669 562.41369629 0.77415335]	[416.03814697 564.98028564 0.68698442]	[449.47064209 723.97338867 0.78519171]	[4.59740845e+02 8.52265198e+02 8.42811704e-01]	[503.34069824 559.82244873 0.73205781]	[521.38500977 713.74993896 0.8126936 ]	[4.62332062e+02 6.75243469e+02 2.40471154e-01]	[436.62374878 280.09902954 0.87273866]	[464.85684204 277.69174194 0.90299404]	[410.98629761 254.48272705 0.83382797]	[482.9553833 254.44856262 0.79292667]	[0. 0. 0.]	[0. 0. 0.]	[0. 0. 0.]	[4.57161743e+02 8.98495117e+02 7.80272126e-01]	[4.39250977e+02 8.93333008e+02 7.75939465e-01]	[4.64879517e+02 8.62536926e+02 6.60115778e-01]
[452.02890015 298.05783081 0.88185185]	[444.35501099 326.37167358 0.83653325]	[367.40005493 336.4927063 0.77792311]	[336.6257019 441.83532715 0.92178822]	[318.75524902 544.53656006 0.90573442]	[523.98571777 318.63244629 0.85109568]	[567.57434082 431.46975708 0.81220865]	[582.9342041 544.29382324 0.90787798]	[459.73046875 564.84655762 0.77394342]	[416.04104614 565.00494385 0.68267858]	[449.49887085 723.95275879 0.77660906]	[4.59746307e+02 8.52238281e+02 8.43516707e-01]	[503.34594727 562.28027344 0.73694503]	[521.41308594 716.25317383 0.81072557]	[4.62265808e+02 6.75249634e+02 2.52814114e-01]	[436.6399231 280.20831299 0.85955542]	[464.88198853 280.13220215 0.89634764]	[410.97412109 256.97149658 0.83358252]	[482.98153687 254.58525085 0.7402662 ]	[0. 0. 0.]	[0. 0. 0.]	[0. 0. 0.]	[4.57167297e+02 8.98481323e+02 7.82437027e-01]	[4.39255371e+02 8.93322144e+02 7.72992730e-01]	[4.64887146e+02 8.62500366e+02 6.53539538e-01]
[452.03320312 298.16766357 0.872881 ]	[444.38183594 331.4395752 0.83791566]	[369.91131592 336.55343628 0.78701198]	[336.64276123 441.90472412 0.9075194 ]	[318.78442383 547.0489502 0.88323027]	[523.99108887 318.70288086 0.84089619]	[570.03137207 434.04873657 0.81250852]	[582.96655273 544.30297852 0.90998524]	[459.75350952 564.87731934 0.77483797]	[416.07595825 567.4510498 0.68409717]	[451.99728394 726.4420166 0.78739703]	[4.59755249e+02 8.52239502e+02 8.48512352e-01]	[503.36499023 562.30511475 0.73610824]	[523.78845215 718.85406494 0.81534892]	[4.59801056e+02 6.77840637e+02 2.61908412e-01]	[436.63284302 282.73443604 0.84877634]	[464.87103271 282.68051147 0.87917662]	[410.96139526 257.03851318 0.82949013]	[482.90405273 257.13027954 0.6777935 ]	[0. 0. 0.]	[0. 0. 0.]	[0. 0. 0.]	[4.57169159e+02 8.98519775e+02 7.85531759e-01]	[4.39262939e+02 8.93343140e+02 7.82729030e-01]	[4.64891052e+02 8.60015808e+02 6.61113918e-01]
[452.07992554 300.64666748 0.85536647]	[444.41290283 334.04516602 0.86062539]	[369.9465332 336.69464111 0.80131447]	[336.65167236 444.31140137 0.91178888]	[321.15588379 549.57824707 0.86890036]	[524.00579834 321.19360352 0.82213831]	[570.10778809 436.64071655 0.83021915]	[582.99298096 541.92230225 0.91565341]	[459.75509644 564.95324707 0.77391624]	[416.08526611 567.53826904 0.68631685]	[452.06271362 726.59820557 0.80239832]	[459.78833008 852.25592041 0.85510719]	[503.36367798 562.38336182 0.74064064]	[523.85467529 723.89569092 0.83581567]	[4.59788116e+02 6.80417969e+02 2.83190280e-01]	[436.65667725 287.83312988 0.84389544]	[464.86581421 285.28659058 0.8724699 ]	[408.4680481 257.18347168 0.81917632]	[482.93682861 259.66589355 0.7272647 ]	[0. 0. 0.]	[0. 0. 0.]	[0. 0. 0.]	[4.57147797e+02 9.00986450e+02 7.86349177e-01]	[4.39256470e+02 8.93339294e+02 7.86694407e-01]	[4.64932251e+02 8.62495850e+02 6.56989396e-01]
[454.57247925 303.19854736 0.83581346]	[446.87414551 336.48306274 0.86473954]	[372.44116211 339.08145142 0.80834609]	[336.68045044 444.33624268 0.8987391 ]	[321.1701355 552.10705566 0.86554253]	[526.41265869 323.75146484 0.79421538]	[572.62927246 439.11538696 0.84978926]	[585.36590576 544.40142822 0.91300058]	[459.73324585 565.0057373 0.76799095]	[416.07891846 570.03625488 0.68336344]	[454.58392334 726.51379395 0.81485438]	[459.79159546 852.28637695 0.85375297]	[503.35687256 562.43719482 0.73702657]	[523.90576172 723.90722656 0.83521014]	[4.62252747e+02 6.80367371e+02 2.81787634e-01]	[436.66348267 292.91311646 0.86473858]	[464.88171387 287.87680054 0.87043333]	[410.95474243 259.66348267 0.79894608]	[482.93927002 264.72555542 0.7411437 ]	[0. 0. 0.]	[0. 0. 0.]	[0. 0. 0.]	[4.57155975e+02 9.00996887e+02 7.84991324e-01]	[4.39261047e+02 8.93346313e+02 7.87966132e-01]	[4.64921783e+02 8.62543091e+02 6.61594272e-01]
[454.59906006 305.76370239 0.82808226]	[446.89248657 336.57440186 0.87130666]	[372.47415161 339.15359497 0.80576408]	[336.67098999 446.93850708 0.87237489]	[321.18191528 554.63128662 0.86406147]	[526.41296387 326.35595703 0.78272235]	[572.65496826 439.0920105 0.8372463 ]	[585.37463379 544.50366211 0.89663297]	[459.75723267 567.5213623 0.75746733]	[416.09564209 572.58935547 0.67851114]	[454.60824585 726.48651123 0.81207865]	[459.79656982 852.27490234 0.8556242 ]	[503.38015747 564.94494629 0.72930712]	[523.94830322 723.97229004 0.83812654]	[4.59767090e+02 6.80377014e+02 2.84158438e-01]	[436.67684937 295.38812256 0.87899065]	[464.90292358 290.45028687 0.87570423]	[410.99710083 259.71844482 0.79832149]	[485.34631348 267.28723145 0.74448407]	[0. 0. 0.]	[0. 0. 0.]	[0. 0. 0.]	[4.57164825e+02 9.01008362e+02 7.84183502e-01]	[4.39267914e+02 8.93352234e+02 7.83313036e-01]	[4.64917023e+02 8.62520203e+02 6.58179879e-01]
[457.1293335 308.40496826 0.83710873]	[446.9223938 336.66378784 0.87672365]	[372.47979736 339.23773193 0.80010647]	[336.70239258 449.50613403 0.86409593]	[321.2147522 554.68145752 0.85898978]	[526.43603516 331.42935181 0.7820974 ]	[575.13739014 439.1126709 0.84465754]	[585.39611816 547.01641846 0.88303715]	[459.74121094 567.5604248 0.7532196 ]	[416.06851196 572.62854004 0.67666614]	[454.61459351 726.51184082 0.81161404]	[459.81518555 852.27093506 0.85618287]	[503.37710571 564.98846436 0.73022491]	[524.02764893 726.44458008 0.83332455]	[4.62273285e+02 6.77829468e+02 3.04537028e-01]	[439.072052 295.49609375 0.89875185]	[464.96728516 292.91650391 0.87496364]	[413.54345703 262.24700928 0.78582871]	[485.47833252 264.77194214 0.75740641]	[0. 0. 0.]	[0. 0. 0.]	[0. 0. 0.]	[4.54631866e+02 9.01026672e+02 7.78084457e-01]	[4.39207855e+02 8.93346802e+02 7.84789503e-01]	[4.64959930e+02 8.62508423e+02 6.47204459e-01]
[457.1522522 313.50845337 0.87461543]	[449.45367432 339.09692383 0.87160325]	[372.48718262 341.72323608 0.7917462 ]	[339.06164551 449.51907349 0.8605336 ]	[321.22763062 557.24993896 0.86131895]	[528.96875 334.0050354 0.78779471]	[575.20281982 439.22042847 0.86001492]	[585.43572998 547.06256104 0.87428206]	[459.72058105 570.06799316 0.74218631]	[416.04968262 572.64666748 0.67397344]	[454.63113403 726.51098633 0.8128804 ]	[459.8210144 852.20257568 0.85769308]	[503.35623169 567.49664307 0.71954042]	[526.40985107 726.53918457 0.84196234]	[4.62281403e+02 6.80373169e+02 2.90625483e-01]	[436.69192505 298.01028442 0.91547477]	[467.42700195 295.46716309 0.89736855]	[413.58898926 264.77288818 0.79044533]	[487.9800415 264.71029663 0.73465401]	[0. 0. 0.]	[0. 0. 0.]	[0. 0. 0.]	[4.57127686e+02 9.00982056e+02 7.81144381e-01]	[4.39239960e+02 8.93333191e+02 7.75874436e-01]	[4.67394501e+02 8.59933044e+02 6.26716018e-01]
[459.61785889 316.03601074 0.91211009]	[449.49591064 339.17236328 0.86006165]	[375.01080322 341.73956299 0.79981405]	[339.06317139 454.56402588 0.87048954]	[321.23748779 559.81994629 0.87685549]	[529.03240967 336.50714111 0.80100548]	[575.19000244 439.30212402 0.85676324]	[585.44390869 549.52111816 0.87009001]	[459.65936279 570.0369873 0.73163563]	[413.5718689 572.59594727 0.66299093]	[457.0920105 726.60430908 0.816329 ]	[459.82537842 852.27612305 0.85610652]	[503.2986145 567.47845459 0.72001398]	[526.52111816 726.64025879 0.82962918]	[4.62299957e+02 6.85398682e+02 2.97000766e-01]	[439.21386719 298.17202759 0.92881775]	[470.00460815 297.98669434 0.8851608 ]	[416.10324097 269.86419678 0.80706918]	[487.96447754 264.74743652 0.69323677]	[0. 0. 0.]	[0. 0. 0.]	[0. 0. 0.]	[4.54641235e+02 9.01025208e+02 7.78747380e-01]	[4.39212006e+02 8.93349915e+02 7.82398343e-01]	[4.67414246e+02 8.60014099e+02 6.37538135e-01]
[459.72680664 318.52914429 0.94188964]	[451.99966431 339.23413086 0.8550235 ]	[375.05325317 344.27310181 0.79331744]	[339.06161499 457.09741211 0.8898685 ]	[321.27966309 562.27362061 0.88649666]	[531.54150391 336.58306885 0.80841529]	[575.22619629 441.69052124 0.85420394]	[585.49462891 552.05303955 0.84963793]	[459.66790771 572.62164307 0.72822285]	[416.02227783 575.19525146 0.66549909]	[457.13619995 726.63830566 0.8080622 ]	[462.1854248 852.29943848 0.85876089]	[503.28668213 570.06256104 0.71356243]	[526.48474121 729.10577393 0.81583941]	[4.64840332e+02 6.88029846e+02 2.86765784e-01]	[441.71392822 300.71731567 0.90412068]	[475.0802002 298.23233032 0.86568832]	[418.54962158 274.97271729 0.86136067]	[487.97915649 275.00378418 0.6090585 ]	[0. 0. 0.]	[0. 0. 0.]	[0. 0. 0.]	[4.54643127e+02 9.03564880e+02 7.77893424e-01]	[4.39219696e+02 8.93393127e+02 7.80255854e-01]	[4.67484711e+02 8.62490723e+02 6.32274806e-01]
[459.72406006 318.67095947 0.92783618]	[452.06469727 341.7003479 0.83494765]	[375.09985352 346.82537842 0.78932077]	[336.69244385 459.63769531 0.91219997]	[321.27963257 562.36743164 0.89984435]	[531.61486816 336.69744873 0.80782306]	[577.74359131 444.35345459 0.8220073 ]	[585.5269165 557.20166016 0.860295 ]	[459.6739502 575.16235352 0.72622007]	[416.04385376 577.72235107 0.66743135]	[457.18295288 726.60583496 0.8102681 ]	[462.22570801 852.25701904 0.8667984 ]	[503.2789917 572.60461426 0.71172386]	[526.47875977 729.14648438 0.81370419]	[4.64841827e+02 6.88077087e+02 2.94389486e-01]	[441.73959351 303.24050903 0.89033842]	[475.12399292 303.19592285 0.85558498]	[418.63415527 275.10693359 0.88013089]	[490.56231689 277.5453186 0.68411636]	[0. 0. 0.]	[0. 0. 0.]	[0. 0. 0.]	[4.54623932e+02 9.03594849e+02 7.83055544e-01]	[4.39200226e+02 8.93400330e+02 7.80184150e-01]	[4.69994690e+02 8.57458679e+02 6.32900000e-01]
[459.83691406 321.18353271 0.89931977]	[454.64956665 344.28543091 0.81608444]	[377.57125854 349.45062256 0.79022074]	[336.70645142 459.837677 0.92948556]	[321.30123901 562.44189453 0.89810592]	[534.18261719 339.16168213 0.80181748]	[577.71429443 444.34835815 0.82553428]	[585.52508545 559.69500732 0.86385459]	[459.6975708 577.77435303 0.74394131]	[416.04776001 580.30267334 0.67949885]	[459.63018799 726.64447021 0.82542497]	[462.21984863 852.26519775 0.8642785 ]	[503.306427 577.69555664 0.72164989]	[528.9743042 731.6585083 0.78316361]	[4.69992157e+02 6.88112793e+02 2.61765361e-01]	[441.8324585 308.3815918 0.87054169]	[477.66616821 305.81668091 0.86308014]	[418.66479492 277.51824951 0.89286113]	[493.04827881 277.69503784 0.65918732]	[0. 0. 0.]	[0. 0. 0.]	[0. 0. 0.]	[4.54621674e+02 9.03575500e+02 7.83447146e-01]	[4.39187256e+02 8.93383118e+02 7.82219768e-01]	[4.69993103e+02 8.59930847e+02 6.34383202e-01]
[462.28387451 323.73153687 0.88033015]	[457.14224243 346.84390259 0.82398063]	[377.64138794 351.98110962 0.80269849]	[339.11230469 459.7098999 0.91969657]	[323.78396606 564.8515625 0.88907862]	[536.67993164 339.26620483 0.79726201]	[577.74737549 446.90338135 0.81324673]	[585.4934082 562.22546387 0.89386058]	[459.67599487 580.25408936 0.74180591]	[416.02444458 580.3303833 0.6748172 ]	[459.65444946 729.06555176 0.83383566]	[462.22680664 852.24517822 0.87197274]	[503.28424072 577.71270752 0.72086453]	[528.96881104 731.70477295 0.77768135]	[4.67429871e+02 6.88146790e+02 2.73771882e-01]	[444.29690552 313.48013306 0.87850261]	[477.74645996 310.8895874 0.86469853]	[418.75778198 277.62338257 0.88395977]	[495.60943604 277.70684814 0.70210749]	[0. 0. 0.]	[0. 0. 0.]	[0. 0. 0.]	[4.57091431e+02 9.03570557e+02 7.87999213e-01]	[4.39206543e+02 8.93384338e+02 7.88029373e-01]	[4.69993195e+02 8.57432312e+02 6.39440119e-01]
[462.37966919 323.79974365 0.86378628]	[457.20327759 351.91253662 0.83698452]	[377.69842529 352.00567627 0.80617338]	[339.14907837 459.69696045 0.90580595]	[323.80496216 564.82415771 0.88740897]	[539.20288086 341.78631592 0.78756654]	[577.77844238 452.06668091 0.80810618]	[585.47473145 562.31713867 0.90613055]	[459.6289978 580.25061035 0.73060691]	[413.5552063 580.3081665 0.66958725]	[459.66043091 729.03106689 0.83612788]	[462.24053955 852.20898438 0.87527585]	[500.89559937 577.70904541 0.71668887]	[526.5177002 731.78149414 0.77805626]	[4.69995636e+02 6.88134644e+02 2.47771531e-01]	[444.42382812 313.52099609 0.86588937]	[480.20913696 313.40081787 0.88242829]	[421.21078491 280.12167358 0.86344975]	[495.68414307 280.10540771 0.69851422]	[0. 0. 0.]	[0. 0. 0.]	[0. 0. 0.]	[4.57108368e+02 9.03559509e+02 7.92879939e-01]	[4.39211914e+02 8.93375916e+02 7.87824750e-01]	[4.69983887e+02 8.57371765e+02 6.37235761e-01]
[464.95523071 326.33596802 0.83010995]	[459.59820557 351.93902588 0.84213829]	[377.72439575 354.46127319 0.8058337 ]	[339.24588013 457.20864868 0.87586188]	[326.30133057 562.45953369 0.88076758]	[539.27679443 341.80926514 0.79167384]	[580.23699951 457.07595825 0.82486057]	[585.45898438 562.34344482 0.90748942]	[459.6293335 577.75653076 0.71832317]	[413.54382324 580.25061035 0.65416694]	[459.72146606 729.03240967 0.84037387]	[462.22940063 852.21112061 0.87567419]	[500.89822388 575.20007324 0.70908362]	[526.51306152 731.77178955 0.77712297]	[4.70051270e+02 6.90662476e+02 2.58355856e-01]	[449.45840454 315.9430542 0.86251771]	[480.36764526 313.40905762 0.89168131]	[421.30090332 280.1237793 0.86418813]	[498.2623291 277.61938477 0.66405624]	[0. 0. 0.]	[0. 0. 0.]	[0. 0. 0.]	[4.57127563e+02 9.03546021e+02 7.97735751e-01]	[4.39228912e+02 8.93371948e+02 7.91632295e-01]	[4.69963623e+02 8.57369202e+02 6.28735244e-01]
[469.9987793 326.28829956 0.82530046]	[459.66012573 349.45257568 0.85257208]	[380.17797852 351.98794556 0.80103004]	[339.29129028 457.17404175 0.86398536]	[326.35058594 562.42810059 0.87876302]	[541.7298584 344.25485229 0.79113054]	[580.23980713 457.10531616 0.83306092]	[585.43218994 562.40472412 0.9086355 ]	[459.62454224 577.73150635 0.71295291]	[413.50030518 577.76751709 0.64731568]	[459.81582642 729.0256958 0.84579641]	[462.22824097 852.24737549 0.87080693]	[503.24627686 575.19677734 0.7068674 ]	[528.97229004 731.75891113 0.76818192]	[4.67477356e+02 6.90601807e+02 2.87922949e-01]	[454.55090332 315.91427612 0.865839 ]	[482.85583496 313.39343262 0.88247764]	[423.82043457 277.70666504 0.84669042]	[500.73678589 280.11474609 0.50206804]	[0. 0. 0.]	[0. 0. 0.]	[0. 0. 0.]	[4.57135468e+02 9.03547546e+02 7.91799366e-01]	[4.39232422e+02 8.93379150e+02 7.85865784e-01]	[4.67485016e+02 8.57437622e+02 6.14530861e-01]
[472.54516602 323.74130249 0.83685917]	[459.70440674 349.36898804 0.8535918 ]	[380.22915649 349.45645142 0.78622508]	[341.68487549 457.10031128 0.85023451]	[326.36849976 562.37884521 0.87449956]	[541.7947998 341.78353882 0.80025315]	[580.23620605 457.12466431 0.83567476]	[585.41687012 562.39715576 0.91192245]	[459.61343384 575.16033936 0.70264179]	[413.49945068 575.18255615 0.63564074]	[459.84417725 726.57983398 0.84118837]	[462.22390747 852.29840088 0.86306262]	[500.87380981 572.63317871 0.69632816]	[526.5368042 731.73651123 0.78070432]	[4.75119659e+02 6.88162598e+02 2.56373584e-01]	[454.64376831 313.44650269 0.8562218 ]	[482.96459961 308.39990234 0.86508751]	[426.34951782 277.66687012 0.8200478 ]	[5.00819427e+02 2.85269989e+02 3.63971651e-01]	[0. 0. 0.]	[0. 0. 0.]	[0. 0. 0.]	[4.57145721e+02 9.03562622e+02 7.86731720e-01]	[4.39241364e+02 8.93387573e+02 7.81860471e-01]	[4.67465454e+02 8.59985718e+02 6.15729213e-01]
[472.56182861 321.25680542 0.84121758]	[459.78363037 344.30563354 0.87409925]	[380.26617432 346.86911011 0.78275806]	[341.71511841 454.56695557 0.83700621]	[328.85513306 562.25604248 0.86007011]	[541.86914062 339.28164673 0.8296752 ]	[577.75158691 452.00726318 0.8049078 ]	[585.39483643 562.29925537 0.90484095]	[459.67260742 572.6463623 0.71887356]	[416.04446411 575.16778564 0.64918715]	[459.84173584 726.56323242 0.8354643 ]	[462.21408081 852.27453613 0.8702082 ]	[503.24728394 572.61138916 0.70256811]	[526.534729 731.66351318 0.78676146]	[4.75151337e+02 6.88146179e+02 2.50876874e-01]	[457.09976196 310.89102173 0.8423304 ]	[485.40036011 308.34173584 0.85637355]	[428.97698975 277.52478027 0.81706351]	[5.03382477e+02 2.80242981e+02 4.79559809e-01]	[0. 0. 0.]	[0. 0. 0.]	[0. 0. 0.]	[4.57166321e+02 9.03576904e+02 7.94724047e-01]	[4.39264923e+02 8.93404968e+02 7.83082664e-01]	[4.67437347e+02 8.59960083e+02 6.27595961e-01]
[475.11166382 318.77029419 0.86635262]	[459.82498169 341.73718262 0.89830667]	[380.28051758 344.29046631 0.79024398]	[339.29724121 457.21252441 0.85821044]	[328.87106323 559.77496338 0.84428 ]	[541.84558105 339.12875366 0.84365827]	[577.73376465 444.39175415 0.8144753 ]	[582.99578857 559.79919434 0.87837338]	[459.69052124 570.02972412 0.72252136]	[416.09494019 570.0836792 0.65694183]	[459.8036499 726.48687744 0.84424657]	[462.20672607 852.29833984 0.86820841]	[500.8782959 567.52563477 0.70542723]	[526.48748779 729.10223389 0.8188706 ]	[4.70006866e+02 6.88050232e+02 3.30855727e-01]	[459.612854 305.78689575 0.87131721]	[485.48175049 303.30111694 0.85411847]	[431.51144409 275.06072998 0.83587271]	[5.03356262e+02 2.82689636e+02 4.07548279e-01]	[0. 0. 0.]	[0. 0. 0.]	[0. 0. 0.]	[4.57168152e+02 9.03540100e+02 7.92151570e-01]	[4.39262299e+02 8.93388245e+02 7.93322563e-01]	[4.67434570e+02 8.60014221e+02 6.34814382e-01]
[477.64306641 318.53564453 0.90403146]	[462.21542358 339.19754028 0.9185853 ]	[380.3109436 341.709198 0.7908802]	[341.71063232 452.08282471 0.82966155]	[331.40686035 557.18939209 0.82941389]	[541.87841797 336.63269043 0.8437103 ]	[577.71917725 441.90029907 0.83197391]	[582.94146729 554.62518311 0.85976219]	[459.69525146 567.4899292 0.74292904]	[416.07821655 567.559021 0.66677272]	[459.76116943 723.96228027 0.82275391]	[462.18930054 852.32104492 0.86108887]	[500.88586426 564.99719238 0.72273177]	[526.53747559 729.02825928 0.8233574 ]	[4.70025848e+02 6.85465210e+02 3.12148064e-01]	[459.72015381 300.61773682 0.91431975]	[487.99075317 300.61929321 0.85253865]	[434.09689331 272.40542603 0.81760275]	[5.05865173e+02 2.77615906e+02 3.25058579e-01]	[0. 0. 0.]	[0. 0. 0.]	[0. 0. 0.]	[4.57177856e+02 9.01066528e+02 7.88639426e-01]	[4.39265839e+02 8.93391174e+02 7.91891575e-01]	[4.67427673e+02 8.62528076e+02 6.41239047e-01]
[477.67779541 315.93746948 0.88748264]	[462.23098755 336.66052246 0.92169607]	[382.77709961 339.08483887 0.79918593]	[341.80249023 446.97253418 0.82381105]	[331.50112915 549.58331299 0.83782905]	[541.88336182 336.45907593 0.82070386]	[577.72906494 439.3104248 0.85928124]	[582.88336182 547.02423096 0.88274705]	[459.73318481 564.93774414 0.75782615]	[416.09646606 565.01965332 0.67049235]	[459.71893311 723.92858887 0.81208283]	[459.8548584 852.32824707 0.86000645]	[503.27581787 562.43737793 0.72739387]	[526.5355835 726.48297119 0.78541756]	[4.69981201e+02 6.80359741e+02 3.09814215e-01]	[459.72698975 298.03488159 0.94127721]	[488.01019287 295.61633301 0.87886417]	[436.59725952 267.29516602 0.8256911 ]	[5.05869354e+02 2.74956848e+02 2.98669815e-01]	[0. 0. 0.]	[0. 0. 0.]	[0. 0. 0.]	[4.57187195e+02 9.01048218e+02 7.90009439e-01]	[4.39274048e+02 8.93386414e+02 7.93324351e-01]	[4.67408051e+02 8.62549500e+02 6.49465263e-01]
[477.74230957 308.32089233 0.84631401]	[462.2578125 336.4788208 0.89849854]	[382.76495361 336.58105469 0.79455721]	[341.76751709 446.88769531 0.84155375]	[333.98416138 547.02709961 0.86521995]	[544.29766846 328.92199707 0.79793799]	[577.70355225 436.67132568 0.83528638]	[582.82940674 544.41119385 0.90412974]	[459.79367065 564.85119629 0.76000702]	[418.55862427 564.93511963 0.67004204]	[459.73364258 724.01165771 0.8278119 ]	[459.85958862 852.26422119 0.86684424]	[503.31991577 562.35797119 0.72753489]	[526.49609375 723.99304199 0.78774118]	[4.70021576e+02 6.80371826e+02 2.70442814e-01]	[459.76919556 295.39474487 0.89264971]	[490.55255127 293.00231934 0.8542577 ]	[436.61807251 259.6963501 0.85665071]	[5.05953522e+02 2.69856445e+02 4.12407219e-01]	[0. 0. 0.]	[0. 0. 0.]	[0. 0. 0.]	[4.57151337e+02 9.01070435e+02 7.85250962e-01]	[4.39246185e+02 8.93389221e+02 7.81801999e-01]	[4.67422821e+02 8.60007629e+02 6.43067777e-01]
[480.19598389 300.65505981 0.90556049]	[462.2857666 328.90234375 0.87333709]	[382.78518677 331.47766113 0.77236795]	[341.8067627 441.769104 0.87624598]	[334.06204224 544.51226807 0.89906198]	[544.3782959 321.26193237 0.82747138]	[575.23321533 431.50134277 0.79416513]	[582.79919434 541.78918457 0.89315605]	[459.84509277 562.38409424 0.75783497]	[418.58566284 564.90008545 0.67833698]	[459.69085693 721.375 0.79843092]	[462.18692017 852.23382568 0.86662668]	[503.39251709 559.83746338 0.7200464 ]	[526.49304199 721.43585205 0.77262658]	[4.70032043e+02 6.77788574e+02 2.60044247e-01]	[462.24499512 287.81286621 0.8719511 ]	[493.10552979 287.85351562 0.82838601]	[436.67996216 254.59675598 0.89449352]	[5.05894287e+02 2.67277466e+02 4.07644302e-01]	[0. 0. 0.]	[0. 0. 0.]	[0. 0. 0.]	[4.57199188e+02 9.01067566e+02 7.89845943e-01]	[4.39282318e+02 8.93396362e+02 7.84688115e-01]	[4.67424896e+02 8.59951355e+02 6.42249942e-01]
[480.30871582 297.98574829 0.95026559]	[462.32577515 318.76394653 0.90643293]	[385.29443359 321.24282837 0.77676052]	[341.81439209 439.18560791 0.8661679 ]	[336.48303223 544.37310791 0.92320836]	[544.42779541 318.59469604 0.85530972]	[575.20397949 421.36761475 0.83840215]	[582.80151367 531.61486816 0.84730595]	[462.31536865 559.82525635 0.75498104]	[418.70889282 562.35192871 0.69293666]	[459.66897583 713.77362061 0.78475547]	[462.18981934 852.21911621 0.85874933]	[505.94177246 559.71459961 0.69742692]	[526.44055176 708.72631836 0.79407245]	[4.67489716e+02 6.72671326e+02 2.67811686e-01]	[462.35415649 280.15936279 0.90781039]	[495.69363403 280.11312866 0.86445099]	[439.10253906 254.43518066 0.90422654]	[5.05990906e+02 2.57195374e+02 2.28107780e-01]	[0. 0. 0.]	[0. 0. 0.]	[0. 0. 0.]	[4.57206573e+02 9.01064880e+02 7.85397828e-01]	[4.39283875e+02 8.93390747e+02 7.79812217e-01]	[4.67439819e+02 8.59953552e+02 6.43768549e-01]
[480.33978271 292.99725342 0.90968841]	[462.33636475 318.52688599 0.91256958]	[382.85540771 318.64529419 0.78184873]	[344.24572754 436.54870605 0.82580268]	[336.4770813 539.27929688 0.89860654]	[544.38214111 315.99847412 0.83396399]	[577.71350098 421.17001343 0.85969186]	[582.80609131 526.50299072 0.87066716]	[462.37145996 557.2008667 0.73287189]	[418.77059937 559.77984619 0.68458456]	[459.69314575 708.67510986 0.80860466]	[462.1937561 852.20788574 0.85534847]	[505.98617554 552.11517334 0.67722082]	[526.46429443 708.58758545 0.79977864]	[4.75158813e+02 6.67600037e+02 2.37676889e-01]	[462.34765625 275.12893677 0.92637563]	[498.14544678 275.03012085 0.87533855]	[439.15454102 246.76223755 0.86959666]	[5.05968658e+02 2.54510132e+02 1.33536994e-01]	[0. 0. 0.]	[0. 0. 0.]	[0. 0. 0.]	[4.57205231e+02 9.01029663e+02 7.95923591e-01]	[4.39288574e+02 8.93368896e+02 7.88720012e-01]	[4.67441254e+02 8.59950500e+02 6.44680560e-01]
[482.80072021 285.25073242 0.87086445]	[462.39282227 315.99124146 0.90112996]	[385.34466553 316.0814209 0.78278947]	[344.31082153 426.39108276 0.81907231]	[336.53656006 534.17456055 0.88337809]	[544.41101074 310.90942383 0.80156255]	[577.79449463 418.61114502 0.85204792]	[582.77825928 523.94750977 0.89232039]	[464.83203125 552.13171387 0.70377374]	[421.17797852 557.25891113 0.67342764]	[459.71054077 708.5345459 0.81615204]	[462.19613647 852.17730713 0.85476601]	[508.5480957 547.02636719 0.67250329]	[529.00952148 708.51385498 0.78986937]	[4.77704559e+02 6.65030334e+02 2.63081908e-01]	[464.87634277 272.44296265 0.86867666]	[500.65878296 272.34979248 0.87205678]	[439.17868042 239.10775757 0.90910047]	[5.06006958e+02 2.54334351e+02 1.79059088e-01]	[0. 0. 0.]	[0. 0. 0.]	[0. 0. 0.]	[4.57212280e+02 9.01029663e+02 7.99776077e-01]	[4.41690704e+02 8.93372559e+02 7.87952662e-01]	[4.67434357e+02 8.57445862e+02 6.42125785e-01]
[482.80395508 285.25198364 0.87012184]	[462.39434814 315.99484253 0.90107644]	[385.34881592 316.08468628 0.78133261]	[344.31619263 426.3835144 0.81889004]	[336.53713989 534.17687988 0.88294536]	[544.41192627 310.90844727 0.80203307]	[577.79370117 418.61172485 0.85266066]	[582.77496338 523.9375 0.89181995]	[464.83206177 552.13604736 0.70413184]	[421.17977905 557.26000977 0.67403734]	[459.71337891 708.55273438 0.81575549]	[462.19943237 849.79138184 0.85419875]	[508.54754639 547.03094482 0.67219061]	[529.02929688 708.52825928 0.79053605]	[4.80211060e+02 6.65031799e+02 2.47476608e-01]	[464.8795166 272.44274902 0.86773366]	[500.66018677 272.3477478 0.87075919]	[439.1781311 239.11064148 0.90812325]	[5.06000092e+02 2.54326523e+02 1.76409110e-01]	[0. 0. 0.]	[0. 0. 0.]	[0. 0. 0.]	[4.59634674e+02 9.01019043e+02 7.98832297e-01]	[4.41696960e+02 8.93366516e+02 7.85369337e-01]	[4.67444000e+02 8.57425232e+02 6.39361441e-01]
[482.75079346 277.61834717 0.94903052]	[462.40496826 310.97497559 0.86614919]	[385.34423828 313.48602295 0.76522875]	[344.32501221 423.90441895 0.82103556]	[336.61532593 526.50982666 0.90272921]	[544.43487549 303.21826172 0.81817436]	[580.26037598 416.11459351 0.83993226]	[582.81951904 521.37957764 0.89761865]	[464.87905884 547.03997803 0.70351893]	[421.22351074 552.13800049 0.66843498]	[459.70370483 708.51794434 0.82333499]	[462.1925354 849.76757812 0.85318995]	[511.06152344 544.4564209 0.68145269]	[534.1630249 705.92614746 0.77152711]	[4.75141510e+02 6.59876282e+02 2.66928256e-01]	[464.89697266 259.72457886 0.87672347]	[500.67211914 262.17684937 0.88660955]	[439.25424194 236.50248718 0.94104141]	[5.06006958e+02 2.49284637e+02 2.08695143e-01]	[0. 0. 0.]	[0. 0. 0.]	[0. 0. 0.]	[4.57214081e+02 9.01034851e+02 7.95934200e-01]	[4.39292023e+02 8.93373718e+02 7.83278108e-01]	[4.67453796e+02 8.57404419e+02 6.36651695e-01]
[482.93582153 272.45559692 0.89274138]	[462.4397583 298.16796875 0.90058053]	[387.92218018 300.62704468 0.76628125]	[351.93395996 416.05996704 0.81952429]	[336.66159058 521.37664795 0.94342524]	[544.52294922 295.63928223 0.84018552]	[580.24047852 403.34436035 0.82582688]	[582.89898682 513.5668335 0.85600328]	[472.56967163 546.93371582 0.67402756]	[421.37304688 546.98760986 0.66186351]	[459.75396729 703.50701904 0.82219088]	[4.62216156e+02 8.52213745e+02 8.50983858e-01]	[518.78930664 544.37811279 0.6925028 ]	[536.72045898 705.94396973 0.8002528 ]	[4.80238861e+02 6.52210022e+02 2.31430069e-01]	[467.46356201 254.53749084 0.87917006]	[500.87091064 254.46257019 0.93233794]	[441.7046814 226.26634216 0.89641219]	[5.11112122e+02 2.33984390e+02 1.53384879e-01]	[0. 0. 0.]	[0. 0. 0.]	[0. 0. 0.]	[4.57180756e+02 9.01039124e+02 7.89100468e-01]	[4.39284882e+02 8.93361389e+02 7.82384574e-01]	[4.67481720e+02 8.59977539e+02 6.46946549e-01]
[487.91757202 264.74707031 0.83993787]	[464.87277222 298.03085327 0.89356077]	[390.42984009 298.09506226 0.78014106]	[351.92614746 408.46395874 0.8016088 ]	[336.68716431 521.20080566 0.92616248]	[546.95019531 295.47357178 0.8154887 ]	[580.25964355 400.7734375 0.85532433]	[582.92016602 506.01455688 0.87307984]	[475.10140991 544.39093018 0.68152785]	[423.86401367 544.43444824 0.65518898]	[459.72088623 706.00775146 0.8166815 ]	[4.62208679e+02 8.52239075e+02 8.51866364e-01]	[521.22045898 541.83007812 0.70465255]	[541.74591064 703.41827393 0.81617993]	[4.77704376e+02 6.62397583e+02 2.34602824e-01]	[475.08239746 251.8921814 0.84436548]	[503.29534912 249.39526367 0.91077346]	[441.8104248 218.62983704 0.91074145]	[5.13623413e+02 2.33812073e+02 1.21153258e-01]	[0. 0. 0.]	[0. 0. 0.]	[0. 0. 0.]	[4.57172882e+02 9.01034973e+02 7.86612570e-01]	[4.39274628e+02 8.93357849e+02 7.83589900e-01]	[4.67494568e+02 8.60018616e+02 6.53101504e-01]
[488.0090332 259.62139893 0.87541187]	[464.91998291 295.50238037 0.87902761]	[390.43463135 295.56942749 0.7786352 ]	[352.00598145 405.88549805 0.80386919]	[339.04046631 513.61102295 0.8805362 ]	[546.95483398 292.88720703 0.78539103]	[580.27716064 398.26629639 0.86787951]	[582.89208984 503.46768188 0.89561242]	[477.60293579 539.24688721 0.67089748]	[426.39822388 541.77355957 0.63272345]	[459.77490234 703.44268799 0.80262893]	[4.62210815e+02 8.52226990e+02 8.50905776e-01]	[521.29620361 534.15264893 0.69989252]	[541.86114502 700.85620117 0.80829519]	[4.82890717e+02 6.67562561e+02 3.23399365e-01]	[477.60595703 244.27166748 0.83672166]	[503.38842773 244.18927002 0.90135658]	[441.85369873 216.12989807 0.91993099]	[5.16174011e+02 2.31319702e+02 1.06476754e-01]	[5.05952576e+02 7.18805725e+02 2.01609775e-01]	[5.13625793e+02 7.08643127e+02 1.35233253e-01]	[4.80281464e+02 6.62426086e+02 1.30204231e-01]	[4.57165924e+02 9.01055115e+02 7.82633185e-01]	[4.39270966e+02 8.93371094e+02 7.76294589e-01]	[4.69961212e+02 8.60012817e+02 6.57180190e-01]
[490.54412842 257.06002808 0.89459753]	[467.42892456 292.97949219 0.8368839 ]	[390.50372314 295.42175293 0.77024335]	[354.47845459 408.42132568 0.79476023]	[339.09411621 513.57348633 0.86750847]	[547.0269165 290.36010742 0.7704131 ]	[580.28955078 398.15783691 0.86487263]	[582.88104248 503.31509399 0.90554017]	[477.73193359 541.75476074 0.69536018]	[428.96566772 541.80969238 0.64432311]	[459.80517578 703.5067749 0.80320972]	[462.22491455 852.23059082 0.85503268]	[521.39532471 536.7298584 0.70484972]	[544.28125 693.21551514 0.80321521]	[5.03300049e+02 6.88037354e+02 5.16171932e-01]	[477.7427063 239.12496948 0.88281947]	[503.46893311 239.14285278 0.91547924]	[444.34182739 215.95541382 0.90658581]	[5.16203674e+02 2.23704315e+02 9.44470540e-02]	[5.03376678e+02 7.46953796e+02 6.14154577e-01]	[5.08526123e+02 7.41955627e+02 4.50076997e-01]	[4.95624878e+02 6.80340515e+02 2.75623381e-01]	[4.57141785e+02 9.01059570e+02 7.79370546e-01]	[4.39269806e+02 8.93370972e+02 7.71222591e-01]	[4.69967499e+02 8.60011658e+02 6.61808848e-01]
[495.65563965 254.59762573 0.89727885]	[469.95947266 287.82369995 0.79808879]	[395.51879883 290.40383911 0.75864524]	[354.53100586 400.86422729 0.82851636]	[339.22711182 511.06668091 0.86337328]	[549.51269531 282.73974609 0.77062666]	[580.2645874 398.05426025 0.83978242]	[582.88098145 500.84735107 0.91279733]	[480.20727539 536.66644287 0.68193704]	[434.07815552 539.21051025 0.62623894]	[459.74343872 700.89849854 0.78732985]	[462.20809937 852.22253418 0.86086816]	[523.83813477 531.54449463 0.6837666 ]	[544.33276367 688.06182861 0.83669329]	[5.03333984e+02 6.90659363e+02 6.30276918e-01]	[480.22976685 236.62475586 0.92624849]	[506.01724243 236.60864258 0.89013308]	[446.90075684 213.35430908 0.86879301]	[5.21180176e+02 2.16143295e+02 7.21798837e-02]	[5.16119446e+02 7.57317322e+02 6.75746083e-01]	[5.21243286e+02 7.49669678e+02 6.37952030e-01]	[5.00739716e+02 6.85455627e+02 4.03608322e-01]	[4.57145416e+02 9.01054077e+02 7.86959708e-01]	[4.39272552e+02 8.93370239e+02 7.79641390e-01]	[4.69964630e+02 8.59956665e+02 6.71249390e-01]
[498.17532349 251.96810913 0.87706906]	[472.51861572 280.16519165 0.83725959]	[395.62417603 282.73529053 0.77288622]	[354.58694458 400.75195312 0.85749376]	[339.29949951 505.94338989 0.870745 ]	[549.55664062 277.68814087 0.79983658]	[580.25268555 387.89346313 0.79447061]	[582.94696045 500.67745972 0.89990133]	[480.30157471 523.95263672 0.70162022]	[436.63009644 528.97387695 0.63103557]	[459.69363403 693.21160889 0.76296461]	[462.20111084 852.21789551 0.8645826 ]	[523.89459229 521.36193848 0.69190317]	[544.4418335 685.58404541 0.83084023]	[508.51861572 706.0423584 0.7580955 ]	[480.29034424 236.41389465 0.92862129]	[508.52658081 234.00033569 0.8789984 ]	[449.5005188 210.77804565 0.84254956]	[5.23970642e+02 2.13520264e+02 8.90415758e-02]	[5.23949524e+02 7.70233582e+02 7.49960721e-01]	[5.29059387e+02 7.65026001e+02 6.41899228e-01]	[5.00827972e+02 6.95815186e+02 6.24138832e-01]	[4.57175781e+02 9.01045776e+02 7.83175290e-01]	[4.39285156e+02 8.93370850e+02 7.76450157e-01]	[4.67486664e+02 8.59951782e+02 6.81283355e-01]
[500.76477051 246.81335449 0.87765157]	[475.09197998 277.6703186 0.86389959]	[398.13314819 280.14624023 0.79574519]	[357.07223511 398.12466431 0.87684703]	[341.69549561 505.89318848 0.87070143]	[552.06652832 277.50811768 0.81301397]	[580.32739258 385.32595825 0.8200832 ]	[582.99133301 495.5916748 0.86381507]	[482.73706055 523.91333008 0.70881706]	[439.10498047 526.46820068 0.64366722]	[459.64025879 693.24176025 0.77291703]	[459.85775757 849.79083252 0.86120963]	[523.96868896 521.33062744 0.69238198]	[546.99432373 688.08978271 0.84852117]	[521.23815918 726.45806885 0.87774587]	[482.81646729 233.88134766 0.92012143]	[513.63092041 231.41481018 0.85006577]	[454.60803223 203.13815308 0.85059309]	[5.24017151e+02 2.13475662e+02 8.66260231e-02]	[5.41713867e+02 7.90693420e+02 7.85685778e-01]	[5.44447083e+02 7.80474243e+02 6.73175514e-01]	[503.43203735 716.28594971 0.72775424]	[4.57131134e+02 9.01006409e+02 7.82813489e-01]	[4.39246277e+02 8.93339050e+02 7.72599876e-01]	[4.67477112e+02 8.57427551e+02 6.90163612e-01]
[500.80447388 244.1986084 0.88765037]	[477.59158325 277.55148315 0.87827188]	[398.15185547 277.65661621 0.80532771]	[357.08224487 398.03948975 0.88013047]	[341.76095581 503.34091187 0.89059728]	[554.65820312 275.04321289 0.80727798]	[582.75567627 380.31713867 0.85781199]	[585.39776611 490.49102783 0.85570967]	[482.85552979 523.8817749 0.71169597]	[439.2237854 526.44781494 0.66772598]	[457.16223145 693.24182129 0.77170628]	[459.82717896 849.73284912 0.86430538]	[526.49273682 521.30865479 0.67714208]	[549.49481201 688.13018799 0.83714211]	[523.96697998 741.93066406 0.87222397]	[482.86798096 231.38301086 0.90360963]	[516.15753174 228.88175964 0.8388772 ]	[457.0769043 200.57992554 0.86720318]	[5.24020203e+02 2.13441727e+02 1.30563170e-01]	[5.46939514e+02 8.08603271e+02 7.72896290e-01]	[5.59782349e+02 7.93339355e+02 6.63899064e-01]	[513.6071167 734.22021484 0.75031435]	[4.57128357e+02 9.00984985e+02 7.90181041e-01]	[4.39235992e+02 8.93321289e+02 7.76575983e-01]	[4.67450378e+02 8.54934204e+02 6.99085832e-01]
[503.2461853 239.06739807 0.9337095 ]	[477.73568726 275.06149292 0.8922624 ]	[400.63504028 275.10098267 0.80732346]	[357.16522217 393.03848267 0.85864097]	[341.80480957 500.81378174 0.88870436]	[557.23919678 272.5022583 0.79159665]	[582.85266113 380.13156128 0.88888305]	[585.45819092 485.4737854 0.87524581]	[482.9083252 521.28326416 0.71102309]	[439.2376709 523.84240723 0.68479836]	[457.10083008 690.6998291 0.78628373]	[459.81488037 849.70953369 0.86295682]	[529.07305908 518.69360352 0.65791297]	[557.16925049 687.99523926 0.83435094]	[536.66296387 757.37005615 0.81518185]	[485.39074707 223.73973083 0.8703106 ]	[518.72180176 223.70652771 0.8548128 ]	[457.19445801 198.0085144 0.90459222]	[5.26395447e+02 2.10917725e+02 1.17226779e-01]	[5.62374695e+02 8.23999817e+02 7.84406483e-01]	[5.70021484e+02 8.08731628e+02 7.21359968e-01]	[5.21255371e+02 7.57354126e+02 7.43970335e-01]	[4.57129364e+02 9.00994141e+02 7.78056741e-01]	[4.39232849e+02 8.93319031e+02 7.64174998e-01]	[4.67442932e+02 8.54916748e+02 6.94169402e-01]
[503.29949951 236.58906555 0.9566201 ]	[480.165802 274.92584229 0.89056444]	[400.70404053 275.00701904 0.80320287]	[359.60244751 387.88208008 0.85114348]	[344.32507324 500.65512085 0.85407287]	[559.70062256 269.89782715 0.76829457]	[582.94775391 377.52709961 0.86978865]	[585.53741455 482.91629028 0.88922161]	[482.92147827 521.29919434 0.71246523]	[439.24279785 523.8661499 0.68740344]	[454.55499268 688.17449951 0.78179622]	[459.81222534 849.6786499 0.86497784]	[531.54925537 518.70635986 0.65487361]	[562.24993896 685.43457031 0.83769488]	[541.92962646 772.68994141 0.88542235]	[487.91650391 218.67250061 0.87425315]	[521.19781494 221.10775757 0.88932455]	[459.64526367 195.50289917 0.93541729]	[5.26503235e+02 2.10810028e+02 8.35888162e-02]	[5.80305542e+02 8.36873108e+02 7.50192404e-01]	[5.85391968e+02 8.29120239e+02 7.56554008e-01]	[5.26416321e+02 7.77844177e+02 7.29775012e-01]	[4.57137970e+02 8.98509766e+02 7.66387105e-01]	[4.39230316e+02 8.93297180e+02 7.57392108e-01]	[4.67426483e+02 8.54870117e+02 6.80566132e-01]
[503.44674683 236.50990295 0.95615536]	[480.29196167 272.46990967 0.89654934]	[400.81515503 274.9460144 0.79167199]	[359.72564697 382.81137085 0.85850269]	[349.43334961 495.63076782 0.82420957]	[559.77606201 267.31838989 0.77804565]	[585.3572998 377.52053833 0.8727873 ]	[585.55633545 482.86566162 0.89380139]	[485.40505981 521.26403809 0.70106852]	[441.67910767 521.36071777 0.68804526]	[454.55950928 688.00775146 0.79575282]	[459.80810547 849.64538574 0.86855274]	[534.16845703 518.71136475 0.66047072]	[562.38879395 680.39141846 0.84707582]	[554.63031006 790.68743896 0.81065118]	[490.53079224 218.60832214 0.87370169]	[521.35046387 218.59362793 0.91542149]	[459.78942871 193.03468323 0.96603304]	[5.26566895e+02 2.05785187e+02 8.62021521e-02]	[5.85495605e+02 8.49707642e+02 7.73301721e-01]	[5.93167114e+02 8.36841003e+02 7.15072930e-01]	[5.41748596e+02 7.95838501e+02 7.66859412e-01]	[4.57157806e+02 9.00981689e+02 7.76622176e-01]	[4.39241669e+02 8.93299744e+02 7.68116832e-01]	[4.67415222e+02 8.54807983e+02 6.93787873e-01]
[505.95806885 236.4329834 0.93207663]	[482.78152466 272.40911865 0.89878726]	[403.30029297 274.91046143 0.77860558]	[359.81616211 385.34191895 0.84106684]	[354.51535034 498.12283325 0.85860312]	[562.28594971 264.80508423 0.79781127]	[585.44726562 377.59744263 0.88080353]	[588.02648926 482.81088257 0.88596141]	[487.95080566 521.2668457 0.68560916]	[441.7756958 521.3168335 0.68526304]	[452.06790161 688.03717041 0.78991216]	[459.81201172 849.63702393 0.87371463]	[539.2333374 518.73974609 0.67692554]	[564.81158447 680.38562012 0.84545618]	[562.44354248 806.05169678 0.85579002]	[495.60955811 216.1522522 0.8809424 ]	[523.815979 216.1105957 0.94880807]	[462.2355957 192.96783447 0.96351314]	[5.34073608e+02 1.98109375e+02 6.60853162e-02]	[5.98294067e+02 8.62560364e+02 7.10568428e-01]	[6.03501953e+02 8.52190674e+02 7.80722558e-01]	[5.46941956e+02 8.11261047e+02 8.06483507e-01]	[4.57201691e+02 8.98503845e+02 7.78221369e-01]	[4.39259674e+02 8.93283325e+02 7.66872406e-01]	[4.67399536e+02 8.54789185e+02 7.19975054e-01]
[505.95855713 236.43275452 0.93196476]	[482.77774048 272.41748047 0.89961195]	[403.29577637 274.91906738 0.77964306]	[359.81652832 385.34616089 0.84053886]	[354.51376343 498.12423706 0.85841918]	[562.28631592 264.80801392 0.79763764]	[585.44702148 377.6000061 0.88103229]	[588.02716064 482.81207275 0.88626772]	[487.9519043 521.26550293 0.68599343]	[441.78094482 521.3147583 0.68532455]	[452.07562256 688.04437256 0.78870732]	[459.80853271 849.61419678 0.87185532]	[539.23095703 518.73968506 0.67739868]	[564.80773926 680.36895752 0.84344506]	[562.44195557 806.04888916 0.85557532]	[495.60916138 216.1522522 0.88091439]	[523.81671143 216.10964966 0.94876021]	[462.23498535 192.96688843 0.963543 ]	[5.34073059e+02 1.98104813e+02 6.65225610e-02]	[5.98290039e+02 8.62557434e+02 7.11032748e-01]	[6.03502197e+02 8.52188965e+02 7.81486094e-01]	[5.46940735e+02 8.11257141e+02 8.07705224e-01]	[4.57210938e+02 8.98502014e+02 7.77685642e-01]	[4.39265472e+02 8.93280945e+02 7.63937891e-01]	[4.64959381e+02 8.52387695e+02 7.18480706e-01]
[508.53039551 234.05003357 0.89992964]	[482.91143799 272.3475647 0.87777466]	[405.84564209 272.44381714 0.76055312]	[362.30459595 382.85870361 0.82686317]	[357.00183105 495.64666748 0.87029529]	[564.82293701 264.76556396 0.80760658]	[585.5401001 377.60827637 0.87601924]	[590.60137939 482.78479004 0.86357111]	[493.05709839 518.7434082 0.65269858]	[444.34625244 521.24829102 0.63956338]	[451.99072266 688.04327393 0.78110552]	[459.81277466 849.66143799 0.87394404]	[541.70983887 516.14624023 0.68151265]	[564.92279053 677.81225586 0.84317231]	[5.72605408e+02 8.21451294e+02 7.74545372e-01]	[498.19036865 216.06483459 0.9095794 ]	[523.96118164 216.04203796 0.94625127]	[462.37796021 192.93930054 0.93286633]	[5.34136414e+02 1.95511688e+02 6.06179684e-02]	[6.03449158e+02 8.72690735e+02 7.89479673e-01]	[6.11087402e+02 8.62507019e+02 7.63845086e-01]	[562.28009033 831.66223145 0.85884589]	[4.57156738e+02 8.98509888e+02 7.73736000e-01]	[4.39230164e+02 8.93285339e+02 7.66679466e-01]	[4.67428253e+02 8.54835266e+02 7.29703069e-01]
[518.72003174 233.92982483 0.90634692]	[485.4921875 267.36135864 0.81763178]	[413.52526855 269.92324829 0.75228286]	[369.94760132 385.31842041 0.78553957]	[359.70098877 495.612854 0.87023926]	[565.05224609 262.25650024 0.80280864]	[593.14331055 377.56607056 0.83237654]	[600.7644043 482.796875 0.8642593]	[498.2310791 518.72808838 0.67143518]	[449.4526062 518.77044678 0.62773746]	[452.0531311 688.04064941 0.7846784 ]	[459.82192993 849.69073486 0.8717196 ]	[544.31945801 516.14978027 0.69250637]	[565.00177002 685.40179443 0.847179 ]	[5.85520630e+02 8.34402588e+02 8.06851506e-01]	[500.87731934 216.00138855 0.94722074]	[529.03765869 215.9385376 0.89683014]	[469.99563599 192.84552002 0.88174856]	[5.41794495e+02 1.95545563e+02 5.32613993e-02]	[6.18759888e+02 8.85647644e+02 7.47370839e-01]	[6.26473450e+02 8.72897705e+02 8.16320598e-01]	[5.80240601e+02 8.49792053e+02 8.24500620e-01]	[4.57142792e+02 8.98477722e+02 7.69298732e-01]	[4.39218109e+02 8.93268982e+02 7.63768673e-01]	[4.67409454e+02 8.54901184e+02 7.18263626e-01]
[521.27429199 233.92546082 0.93434775]	[495.62182617 267.33010864 0.80527008]	[418.60324097 269.84042358 0.76760662]	[375.01159668 382.79440308 0.81810254]	[362.25109863 495.66516113 0.85810119]	[570.07342529 264.73608398 0.76750213]	[600.75030518 377.55081177 0.83341825]	[603.3369751 482.80130005 0.89578676]	[500.75875854 518.75048828 0.69029874]	[454.57940674 521.23461914 0.62827021]	[454.64685059 688.00201416 0.79309154]	[459.80783081 849.70465088 0.86686981]	[544.46081543 516.18334961 0.67744386]	[567.44281006 682.95605469 0.82966876]	[5.98244690e+02 8.47061829e+02 7.77168274e-01]	[503.39709473 216.04804993 0.93844759]	[534.10070801 215.98135376 0.88877171]	[475.11062622 192.78335571 0.87322319]	[0. 0. 0.]	[6.23866821e+02 8.88178711e+02 7.80549645e-01]	[6.31607849e+02 8.75376526e+02 7.78600395e-01]	[5.85366089e+02 8.54889343e+02 8.41130674e-01]	[4.57124786e+02 8.98470276e+02 7.71040022e-01]	[4.39195679e+02 8.93262390e+02 7.65588284e-01]	[4.64946228e+02 8.54932251e+02 7.11805463e-01]
[523.81109619 233.93457031 0.95387435]	[500.64541626 267.33383179 0.85187489]	[418.77761841 269.82730103 0.78460586]	[377.61795044 382.77105713 0.84134406]	[364.85620117 490.53683472 0.80998689]	[577.70135498 262.22561646 0.77134079]	[603.3616333 375.11837769 0.86008227]	[605.93280029 482.7741394 0.90590811]	[503.2598877 518.70117188 0.69440359]	[457.14755249 521.22570801 0.63615638]	[459.58163452 688.00836182 0.80634511]	[459.80102539 849.68603516 0.85697335]	[547.02563477 513.63861084 0.65326512]	[567.57397461 682.94519043 0.80133873]	[6.00832275e+02 8.49617371e+02 8.12339127e-01]	[505.9335022 216.06666565 0.91400915]	[539.23547363 215.97840881 0.90614736]	[477.74078369 192.89576721 0.92245412]	[0. 0. 0.]	[6.26511536e+02 8.90726257e+02 7.96512425e-01]	[6.39303589e+02 8.80465637e+02 7.71895766e-01]	[5.85472656e+02 8.59986572e+02 8.19959641e-01]	[4.57137390e+02 8.98461487e+02 7.63000846e-01]	[4.39186279e+02 8.93254333e+02 7.57718742e-01]	[4.64930359e+02 8.54931946e+02 6.87920630e-01]
[523.99920654 233.98258972 0.94823533]	[500.8946228 267.32537842 0.88129485]	[421.34442139 269.82012939 0.77715778]	[380.1706543 382.78237915 0.85872489]	[375.05923462 490.48565674 0.83669692]	[582.78863525 262.23953247 0.80057007]	[605.92999268 377.5368042 0.87511224]	[606.06079102 482.82089233 0.89582378]	[503.48187256 518.70819092 0.68383402]	[459.76901245 518.77435303 0.65592134]	[459.66314697 688.00695801 0.81454563]	[459.79699707 849.75872803 0.86089098]	[554.66064453 516.19494629 0.64232939]	[572.63446045 685.47253418 0.80724722]	[6.00885132e+02 8.49753723e+02 8.26135397e-01]	[511.01651001 216.05986023 0.87985742]	[541.86224365 215.96310425 0.94828457]	[480.31149292 192.90434265 0.97203553]	[5.49492737e+02 1.95600525e+02 6.96706846e-02]	[6.26576172e+02 8.93308899e+02 8.02888215e-01]	[6.39360779e+02 8.85641846e+02 8.01152766e-01]	[5.85495667e+02 8.65071533e+02 8.04421484e-01]	[4.57112091e+02 8.98477356e+02 7.66942203e-01]	[4.39161926e+02 8.93266479e+02 7.61689246e-01]	[4.6493631e+02 8.5742981e+02 6.8817091e-01]
[529.03887939 233.96574402 0.90161198]	[503.46286011 267.35180664 0.86023283]	[426.38616943 269.83340454 0.7555663 ]	[382.79125977 382.80477905 0.8371253 ]	[377.65597534 487.96237183 0.8748855 ]	[585.39569092 264.77511597 0.80720538]	[606.12438965 377.67248535 0.86522692]	[608.64886475 482.78302002 0.86864918]	[508.45578003 516.16271973 0.6397652 ]	[462.25604248 516.20184326 0.6393531 ]	[459.73690796 687.98504639 0.82115132]	[459.79595947 849.79486084 0.85467064]	[559.72265625 513.64624023 0.63868922]	[577.69354248 685.47973633 0.8067044 ]	[6.03335938e+02 8.52270874e+02 8.24025810e-01]	[518.6897583 215.98800659 0.909123 ]	[544.44006348 215.94309998 0.96236223]	[482.85144043 192.86857605 0.93191081]	[5.54706055e+02 1.95513077e+02 5.28319702e-02]	[6.26481018e+02 8.98492615e+02 7.39077926e-01]	[6.41845642e+02 8.90768127e+02 7.99118936e-01]	[5.85562195e+02 8.67675232e+02 7.72773087e-01]	[4.54620056e+02 8.98475464e+02 7.63962984e-01]	[4.39122864e+02 8.93263184e+02 7.55620301e-01]	[4.64961151e+02 8.59957947e+02 6.74206436e-01]
[536.74285889 233.96704102 0.89444423]	[508.46221924 267.34182739 0.81586409]	[434.02780151 269.83651733 0.75324357]	[390.44784546 380.27560425 0.82012588]	[380.30300903 490.5274353 0.86382782]	[587.99829102 264.80541992 0.78736323]	[616.23205566 380.11602783 0.83485818]	[618.75775146 482.94940186 0.83664072]	[513.57519531 516.16729736 0.63749933]	[462.38702393 516.18408203 0.64628392]	[459.82751465 687.99597168 0.83570659]	[459.800354 849.77532959 0.85936379]	[562.2800293 513.63378906 0.6768474 ]	[580.21380615 685.45397949 0.80195904]	[6.03377502e+02 8.52373657e+02 8.20890546e-01]	[521.3338623 216.00865173 0.9393754 ]	[549.49713135 215.98025513 0.90012306]	[488.01519775 192.8419342 0.87208742]	[5.59783447e+02 1.95561005e+02 5.73826395e-02]	[6.26555847e+02 9.01066223e+02 7.16226637e-01]	[6.41917725e+02 8.90856873e+02 7.84551978e-01]	[5.88006592e+02 8.70183228e+02 7.73551583e-01]	[4.54606354e+02 8.98480164e+02 7.68043041e-01]	[4.39116760e+02 8.93261719e+02 7.59070158e-01]	[4.64955627e+02 8.59949951e+02 6.75014794e-01]
[541.86346436 234.01049805 0.94946241]	[518.70153809 269.81500244 0.83040327]	[439.22903442 267.35699463 0.7814706 ]	[398.07876587 380.23147583 0.86580777]	[385.31738281 488.02355957 0.81928629]	[595.68084717 267.27096558 0.75995004]	[623.80633545 380.14834595 0.87084031]	[623.78967285 485.46099854 0.85453939]	[518.73468018 513.59436035 0.66252363]	[467.45687866 513.58300781 0.62825483]	[462.24078369 687.98242188 0.83828026]	[459.81710815 849.74664307 0.86093378]	[564.87719727 513.58410645 0.68228507]	[580.35595703 685.52545166 0.82437789]	[6.03402832e+02 8.54874268e+02 8.09105158e-01]	[523.96954346 216.10798645 0.93420565]	[557.17926025 216.07453918 0.88026989]	[498.14813232 192.86132812 0.90152925]	[5.64875061e+02 2.00624817e+02 5.40439971e-02]	[6.29046631e+02 9.03599243e+02 6.96933806e-01]	[6.44403381e+02 8.93265137e+02 7.74822831e-01]	[5.88038940e+02 8.70276245e+02 7.71693289e-01]	[4.54588715e+02 8.98478333e+02 7.60662615e-01]	[4.39116150e+02 8.93258362e+02 7.53367484e-01]	[4.67401978e+02 8.59937988e+02 6.70245767e-01]
[544.46411133 234.03840637 0.95555913]	[523.78723145 267.34771729 0.88320208]	[444.32440186 267.33972168 0.7739383 ]	[400.78900146 380.18093872 0.87984431]	[395.53546143 485.41781616 0.84898442]	[603.36608887 264.7713623 0.79449356]	[626.47113037 380.26263428 0.87983 ]	[626.47076416 487.92285156 0.8727752 ]	[521.421875 516.16351318 0.69679362]	[477.63845825 516.13574219 0.62791592]	[462.36694336 688.01635742 0.82965273]	[459.83428955 849.71350098 0.85859889]	[567.57312012 516.19293213 0.66641533]	[582.91717529 685.59759521 0.83586121]	[6.03374451e+02 8.54825989e+02 8.09878111e-01]	[529.0491333 216.12225342 0.87573564]	[562.3482666 216.05966187 0.9428196 ]	[500.8416748 192.90817261 0.96767086]	[5.70011658e+02 1.98034714e+02 8.96689892e-02]	[6.29106934e+02 9.06096069e+02 6.94801092e-01]	[6.44431274e+02 8.93281921e+02 7.79422820e-01]	[5.87985657e+02 8.70268921e+02 7.80125737e-01]	[4.52072205e+02 8.98477722e+02 7.56929219e-01]	[4.36682648e+02 8.93248169e+02 7.45997548e-01]	[4.67418243e+02 8.57473328e+02 6.60052836e-01]
[549.56500244 234.02841187 0.89865625]	[526.4487915 269.82150269 0.84247684]	[449.51611328 267.33816528 0.75178224]	[405.87185669 382.72302246 0.82311887]	[398.18206787 485.42572021 0.89077747]	[606.03186035 267.35150146 0.79822457]	[629.10803223 380.22457886 0.85078603]	[629.07751465 485.46893311 0.84953123]	[526.40423584 513.63800049 0.66637927]	[480.28622437 513.60668945 0.64778537]	[464.92834473 688.02294922 0.80916625]	[462.20315552 849.62402344 0.85194838]	[577.69152832 516.16522217 0.64338714]	[582.98358154 688.06762695 0.84651428]	[6.03394836e+02 8.54864136e+02 8.12347054e-01]	[539.24639893 216.05143738 0.90818077]	[564.97052002 216.061203 0.95691311]	[503.48770142 192.94506836 0.91938162]	[5.75175171e+02 1.95628113e+02 8.15656260e-02]	[6.29078613e+02 9.06091919e+02 7.02916801e-01]	[6.44419922e+02 8.93281677e+02 7.84957230e-01]	[5.88025696e+02 8.70284424e+02 7.84323335e-01]	[4.52068848e+02 8.98472107e+02 7.53207982e-01]	[4.36670135e+02 8.93229858e+02 7.39515483e-01]	[4.69969360e+02 8.54935913e+02 6.48649335e-01]
[559.71502686 233.98857117 0.90289307]	[536.70275879 267.35583496 0.81061918]	[459.69992065 267.29675293 0.78062278]	[418.62374878 377.74069214 0.87209511]	[400.81134033 485.47821045 0.86371428]	[611.16021729 269.82653809 0.75887513]	[641.79046631 380.30551147 0.82971317]	[636.71734619 487.97821045 0.80014759]	[529.07415771 518.74072266 0.64598709]	[482.81155396 518.69720459 0.65746802]	[469.97817993 688.09509277 0.79572964]	[462.25146484 849.58343506 0.85625416]	[580.36871338 518.76330566 0.67850828]	[585.4239502 688.14678955 0.83664203]	[6.03421997e+02 8.54880188e+02 8.18864286e-01]	[541.90893555 216.04394531 0.93729556]	[570.03692627 216.05134583 0.89225429]	[513.60021973 192.82197571 0.86927116]	[5.82787048e+02 1.98045959e+02 7.76944607e-02]	[6.29069275e+02 9.06090576e+02 7.03195333e-01]	[6.44414917e+02 8.93288147e+02 7.85785794e-01]	[5.88051697e+02 8.70280212e+02 7.95670390e-01]	[4.52084808e+02 8.98520569e+02 7.48462081e-01]	[4.39099640e+02 8.93258118e+02 7.39136815e-01]	[4.70013458e+02 8.54845581e+02 6.65530086e-01]
[562.42132568 233.9466095 0.94835663]	[541.80700684 267.3203125 0.88526285]	[462.29937744 264.71011353 0.79231799]	[421.18661499 380.31304932 0.87178379]	[408.40527344 485.4715271 0.82376873]	[621.33587646 267.28411865 0.77921999]	[644.49255371 380.16030884 0.89083481]	[644.31555176 485.48861694 0.85262954]	[536.69805908 518.72839355 0.6473999 ]	[482.95388794 516.21466064 0.63675416]	[475.16137695 688.12823486 0.79501176]	[462.25338745 849.60473633 0.85176373]	[582.98040771 518.73736572 0.7023465 ]	[587.9876709 688.09997559 0.82310635]	[6.03414246e+02 8.54856140e+02 8.20391417e-01]	[544.53588867 216.04547119 0.9306863 ]	[580.21765137 216.02574158 0.89191616]	[521.18902588 192.87426758 0.93534374]	[0. 0. 0.]	[6.29042236e+02 9.06084534e+02 7.05403209e-01]	[6.44383606e+02 8.93285095e+02 7.91808665e-01]	[5.88031311e+02 8.70245544e+02 7.96117902e-01]	[4.52055847e+02 8.98518738e+02 7.44709790e-01]	[4.36681000e+02 8.93255371e+02 7.31925488e-01]	[4.69999573e+02 8.54877930e+02 6.50695205e-01]
[564.98925781 233.97450256 0.94891465]	[544.39343262 267.31933594 0.88183534]	[464.93182373 264.7755127 0.77096933]	[423.90081787 380.26858521 0.84942883]	[418.55371094 485.37869263 0.87615764]	[623.9564209 267.27374268 0.79375345]	[647.12310791 380.2666626 0.86097175]	[646.97106934 487.9647522 0.87291515]	[541.75628662 516.14624023 0.67919928]	[490.55673218 511.08416748 0.61417347]	[477.69793701 687.97613525 0.81341201]	[462.26290894 849.61779785 0.85684645]	[585.5512085 518.66900635 0.6858983 ]	[588.06121826 685.57910156 0.81318533]	[6.03432190e+02 8.54854919e+02 8.19719195e-01]	[549.5904541 216.051651 0.8820523]	[582.8894043 216.00486755 0.94895285]	[521.42486572 192.83349609 0.95981586]	[5.90577881e+02 1.95631516e+02 9.51934904e-02]	[6.29029602e+02 9.06081787e+02 7.03510880e-01]	[6.44380615e+02 8.93286682e+02 7.87209630e-01]	[5.88047302e+02 8.70232117e+02 7.92985141e-01]	[4.54559601e+02 8.98493896e+02 7.54651546e-01]	[4.39110107e+02 8.93238281e+02 7.42933869e-01]	[4.70001648e+02 8.54883850e+02 6.61515832e-01]
[567.59655762 233.91685486 0.89924043]	[546.97375488 267.30935669 0.84067351]	[472.55715942 262.24084473 0.76042807]	[434.07733154 380.24465942 0.82699889]	[418.76644897 482.95291138 0.91440707]	[626.53674316 267.33688354 0.79986912]	[649.65789795 380.30685425 0.83645248]	[647.14703369 488.00985718 0.85306835]	[541.94995117 508.4786377 0.68818718]	[498.11898804 505.97955322 0.62070429]	[480.25009155 685.57403564 0.83298945]	[462.24700928 849.63208008 0.85475993]	[588.11187744 511.01968384 0.65492773]	[588.10968018 685.56048584 0.7972734 ]	[6.03446472e+02 8.54841370e+02 8.18118989e-01]	[557.265625 215.93208313 0.89140725]	[585.42895508 215.92877197 0.97396535]	[523.96960449 190.40222168 0.91014802]	[5.98229736e+02 1.95627640e+02 9.36301649e-02]	[6.29052979e+02 9.06085754e+02 7.01157987e-01]	[6.44401550e+02 8.93287048e+02 7.87921548e-01]	[5.88043396e+02 8.70212769e+02 7.88789392e-01]	[4.52077850e+02 8.98470825e+02 7.55350292e-01]	[4.39098816e+02 8.93225830e+02 7.47131407e-01]	[4.67485962e+02 8.54899536e+02 6.47000372e-01]
[572.66400146 233.86842346 0.86764145]	[552.0625 267.28616333 0.80535746]	[477.70523071 262.21325684 0.78659403]	[439.13806152 380.18960571 0.87319696]	[421.32159424 485.42007446 0.8813417 ]	[629.0368042 269.84667969 0.79091895]	[657.31451416 380.3182373 0.82490426]	[652.14141846 490.5385437 0.81228191]	[544.39373779 508.51095581 0.69147605]	[500.64733887 505.97790527 0.6323427 ]	[480.31524658 685.57891846 0.83702314]	[462.2326355 849.67108154 0.85672379]	[590.62475586 513.5769043 0.64951169]	[593.12695312 685.55535889 0.78270257]	[6.03439148e+02 8.54789856e+02 8.21791410e-01]	[562.21838379 215.88523865 0.90592319]	[587.97912598 215.89494324 0.93001848]	[526.53192139 190.39260864 0.87520522]	[6.00884033e+02 1.95592117e+02 9.26379710e-02]	[6.29073181e+02 9.06086914e+02 6.98091567e-01]	[6.44407654e+02 8.93282532e+02 7.86310256e-01]	[5.88021545e+02 8.70171387e+02 7.91646838e-01]	[4.54576324e+02 8.98449707e+02 7.59271801e-01]	[4.39119598e+02 8.93217224e+02 7.50903249e-01]	[4.67459229e+02 8.57368164e+02 6.43828571e-01]
[577.71496582 233.86991882 0.8768326 ]	[557.20703125 267.33712769 0.81028974]	[480.21932983 264.72384644 0.79454726]	[439.2489624 380.33306885 0.88197309]	[423.91732788 485.4730835 0.84723991]	[631.60070801 269.88095093 0.77339476]	[662.33447266 382.72885132 0.82516539]	[657.29541016 490.52661133 0.79811466]	[544.45550537 508.50402832 0.68505037]	[500.69122314 505.97235107 0.63737798]	[480.3737793 685.56939697 0.83432847]	[4.62251587e+02 8.49646790e+02 8.48639905e-01]	[593.13903809 511.08111572 0.64198279]	[595.72930908 685.55444336 0.7732898 ]	[6.03429749e+02 8.52367798e+02 8.22523117e-01]	[562.34161377 215.92727661 0.93041599]	[588.07659912 215.93832397 0.91175121]	[534.10461426 190.38240051 0.85585916]	[6.03438477e+02 1.95605804e+02 1.30103752e-01]	[6.29066040e+02 9.03624084e+02 6.95927262e-01]	[6.44390320e+02 8.93269531e+02 7.86184251e-01]	[5.88006226e+02 8.70140747e+02 7.86327600e-01]	[4.54580811e+02 8.98423218e+02 7.61508882e-01]	[4.39130402e+02 8.90830811e+02 7.47359097e-01]	[4.67455750e+02 8.54943787e+02 6.27950907e-01]
[577.78222656 233.86169434 0.88000131]	[559.7244873 269.83032227 0.82881391]	[480.28604126 264.79266357 0.78955692]	[441.70730591 380.25445557 0.88690352]	[431.47772217 485.38790894 0.83728951]	[634.17852783 269.87069702 0.76486117]	[664.83953857 385.29638672 0.83779436]	[659.86907959 493.10153198 0.80987775]	[544.52154541 508.49023438 0.67257053]	[500.73815918 505.96005249 0.63941962]	[482.72454834 685.59204102 0.83461106]	[4.62261688e+02 8.49653748e+02 8.45550537e-01]	[595.71020508 511.06036377 0.64031529]	[600.78869629 685.49914551 0.7734949 ]	[6.03416870e+02 8.52338196e+02 8.23981941e-01]	[562.41772461 215.92048645 0.93666339]	[590.57855225 215.96592712 0.90443307]	[536.66790771 190.31842041 0.86262417]	[6.05951660e+02 1.98042770e+02 1.34703621e-01]	[6.29080750e+02 9.06080200e+02 6.96185529e-01]	[6.44392090e+02 8.93269348e+02 7.89212227e-01]	[5.85581238e+02 8.70096680e+02 7.85990119e-01]	[4.54626740e+02 8.98409546e+02 7.61337221e-01]	[4.39148956e+02 8.90825073e+02 7.45593548e-01]	[4.67466827e+02 8.57369873e+02 6.32920146e-01]
[577.76086426 233.82748413 0.87156534]	[559.82751465 269.86834717 0.85089046]	[480.36138916 264.79489136 0.79126596]	[441.84399414 380.22808838 0.86416209]	[436.58587646 485.36160278 0.86494887]	[636.76525879 269.89263916 0.76508594]	[664.87860107 385.29675293 0.84613883]	[662.38616943 495.61331177 0.83006293]	[546.97845459 508.51165771 0.65575957]	[500.82705688 505.96826172 0.64548427]	[482.71051025 685.6026001 0.83418727]	[4.62272827e+02 8.49657349e+02 8.48350048e-01]	[598.28259277 511.07241821 0.64367145]	[603.25732422 685.56036377 0.78101581]	[6.03417969e+02 8.52354126e+02 8.22178006e-01]	[562.40087891 213.53877258 0.93022174]	[590.60766602 215.93457031 0.894831 ]	[539.1652832 190.31170654 0.87578654]	[6.06029114e+02 1.98063248e+02 1.68506667e-01]	[6.29092651e+02 9.03625000e+02 6.96298122e-01]	[6.44394653e+02 8.93270874e+02 7.91320086e-01]	[5.85565674e+02 8.70111328e+02 7.88495660e-01]	[4.54627808e+02 8.98455566e+02 7.60071754e-01]	[4.39153778e+02 8.93220276e+02 7.43615150e-01]	[4.67469055e+02 8.54944397e+02 6.40347838e-01]
[577.75042725 231.42793274 0.86588091]	[562.25878906 269.9006958 0.8730433 ]	[482.78295898 264.76300049 0.79702675]	[441.91552734 380.10092163 0.87325221]	[439.1055603 485.36801147 0.89313722]	[639.31158447 272.36016846 0.77338809]	[664.88531494 385.31396484 0.8496924 ]	[662.39660645 498.12905884 0.84067088]	[547.01934814 511.03231812 0.65006304]	[500.84298706 508.45870972 0.65212005]	[480.37911987 685.54864502 0.83224249]	[462.25354004 849.65759277 0.85104883]	[600.78118896 513.61859131 0.65522599]	[603.27307129 687.98034668 0.78630471]	[6.03414978e+02 8.52356873e+02 8.23253512e-01]	[562.3861084 213.50292969 0.9278878 ]	[590.6026001 215.89471436 0.89445531]	[539.20050049 190.34234619 0.88829678]	[6.06034241e+02 1.98038193e+02 2.04442367e-01]	[6.29089294e+02 9.06087952e+02 6.97233915e-01]	[6.44397766e+02 8.93272339e+02 7.89131165e-01]	[5.85559692e+02 8.70104370e+02 7.89478540e-01]	[4.54630463e+02 8.98474243e+02 7.57842779e-01]	[4.39147278e+02 8.93236511e+02 7.47887909e-01]	[4.67451782e+02 8.57373413e+02 6.35069907e-01]
[577.71478271 231.37028503 0.85831809]	[562.26434326 269.92428589 0.87463272]	[482.78375244 264.79525757 0.79205638]	[444.33282471 377.7388916 0.85774207]	[439.16897583 485.36776733 0.90201586]	[639.31494141 272.40093994 0.77706885]	[664.87219238 385.36904907 0.84666383]	[662.35864258 498.14291382 0.83905035]	[547.02172852 511.08145142 0.653979 ]	[500.84692383 508.48278809 0.65546411]	[482.71154785 685.52862549 0.83279586]	[4.62255615e+02 8.49652954e+02 8.46794426e-01]	[600.79187012 516.14898682 0.66214246]	[603.28833008 685.57098389 0.78739041]	[6.03417786e+02 8.52352173e+02 8.20658028e-01]	[562.37078857 213.44421387 0.91914058]	[590.56732178 213.53088379 0.89931571]	[539.1986084 190.28439331 0.87123144]	[6.06001831e+02 1.98037048e+02 2.01693371e-01]	[6.29106689e+02 9.06089783e+02 6.92286193e-01]	[6.44412231e+02 8.93274231e+02 7.88080513e-01]	[5.85565979e+02 8.70116821e+02 7.87558496e-01]	[4.54607544e+02 8.98465454e+02 7.56708860e-01]	[4.39138947e+02 8.93227722e+02 7.46814847e-01]	[4.67451447e+02 8.57381409e+02 6.22400284e-01]
[577.70629883 231.34667969 0.85366422]	[562.27514648 269.91964722 0.87603104]	[482.79302979 264.74853516 0.79776895]	[444.44320679 377.53649902 0.82586837]	[439.269104 482.96853638 0.90366632]	[639.33190918 272.40072632 0.77936697]	[664.83081055 385.34246826 0.83590031]	[659.84106445 498.17724609 0.83359826]	[547.03924561 513.637146 0.6488536 ]	[500.86264038 511.06750488 0.65075278]	[482.7394104 685.57373047 0.8398118 ]	[462.2538147 849.64758301 0.84999478]	[600.82232666 516.17895508 0.66811371]	[603.29443359 685.55993652 0.7894817 ]	[6.03412170e+02 8.52387451e+02 8.15896571e-01]	[562.35498047 213.42268372 0.91400051]	[590.54437256 213.51023865 0.90253854]	[539.20001221 190.26417542 0.8716045 ]	[6.06011047e+02 1.95605316e+02 2.56455004e-01]	[6.29127686e+02 9.06099426e+02 6.93042397e-01]	[6.44417114e+02 8.93278687e+02 7.88459480e-01]	[5.85564087e+02 8.70148926e+02 7.86777198e-01]	[4.54598785e+02 8.98468262e+02 7.56037533e-01]	[4.39127869e+02 8.93221863e+02 7.47684360e-01]	[4.67428101e+02 8.57375916e+02 6.26231849e-01]
[575.17773438 231.33744812 0.84463274]	[562.2845459 269.90634155 0.87555099]	[482.8053894 264.74050903 0.79778993]	[444.45004272 377.65509033 0.84215689]	[439.32772827 485.37252808 0.90063775]	[639.3394165 272.38833618 0.7814045 ]	[662.40344238 387.93109131 0.81256473]	[654.7199707 498.18792725 0.81949413]	[547.06097412 508.52728271 0.6381923 ]	[500.85205078 505.98413086 0.65097153]	[482.76306152 687.98748779 0.84280998]	[462.21530151 849.70910645 0.85647118]	[600.85571289 511.08807373 0.66052812]	[603.29937744 685.55895996 0.78683782]	[6.03413452e+02 8.54820129e+02 8.13693464e-01]	[562.30389404 213.38539124 0.89861357]	[588.07983398 213.4960022 0.91375077]	[539.19433594 190.27207947 0.87505305]	[6.05958557e+02 1.95588409e+02 2.72592425e-01]	[6.29143005e+02 9.06104980e+02 6.91966176e-01]	[6.44427429e+02 8.93282288e+02 7.87399411e-01]	[5.85564880e+02 8.70186096e+02 7.88976073e-01]	[4.54599457e+02 8.98467590e+02 7.56863058e-01]	[4.39127197e+02 8.93232666e+02 7.51012981e-01]	[4.64927673e+02 8.57451172e+02 6.23177767e-01]
[572.65081787 231.29975891 0.84197909]	[562.26385498 269.88885498 0.86656988]	[482.78323364 264.73754883 0.79775131]	[444.39764404 380.21688843 0.85182124]	[441.70056152 485.40438843 0.89848053]	[639.31890869 272.38601685 0.77883607]	[659.85015869 387.9359436 0.79636073]	[649.67248535 498.12625122 0.83868891]	[547.0456543 508.45233154 0.64545166]	[500.83575439 505.9196167 0.65758109]	[482.74041748 687.98760986 0.84377211]	[462.2074585 849.67028809 0.85527819]	[600.84136963 508.52194214 0.66143215]	[603.27893066 685.53430176 0.78314722]	[6.03397705e+02 8.52381104e+02 8.14029157e-01]	[562.24285889 213.30656433 0.88273001]	[588.02111816 213.44490051 0.9222616 ]	[536.7331543 187.74497986 0.84999752]	[6.05899109e+02 1.95532608e+02 2.78766394e-01]	[6.31594421e+02 9.06108887e+02 6.93479061e-01]	[6.44423584e+02 8.93281616e+02 7.89214790e-01]	[5.85545898e+02 8.70149292e+02 7.88694024e-01]	[4.54585785e+02 8.98476318e+02 7.56268203e-01]	[4.39119049e+02 8.93236084e+02 7.43967354e-01]	[4.64938599e+02 8.57392578e+02 6.27881825e-01]
[572.58618164 228.88072205 0.84264696]	[562.25585938 269.87597656 0.86257631]	[482.78921509 264.71899414 0.79709071]	[444.40551758 380.23654175 0.85254824]	[441.74630737 485.39331055 0.89850384]	[639.27789307 272.38775635 0.77391607]	[654.72161865 387.89526367 0.79209071]	[649.54815674 498.18157959 0.87343061]	[547.02331543 505.95132446 0.64914203]	[500.82595825 503.43154907 0.6568017 ]	[480.37173462 688.00646973 0.83716911]	[462.20388794 849.68774414 0.85105705]	[600.81280518 508.47433472 0.66002107]	[603.25793457 685.55664062 0.78163671]	[6.03392883e+02 8.52376953e+02 8.12117815e-01]	[559.80548096 213.3135376 0.87784493]	[585.59326172 213.40301514 0.9258976 ]	[536.65411377 187.74778748 0.83477682]	[6.05900635e+02 1.93032288e+02 4.32269990e-01]	[6.31597595e+02 9.06098022e+02 6.95937395e-01]	[6.44415405e+02 8.93281067e+02 7.94699430e-01]	[5.85539429e+02 8.70153870e+02 7.91307807e-01]	[4.54580383e+02 8.98446655e+02 7.52365708e-01]	[4.39113739e+02 8.90854309e+02 7.41056204e-01]	[4.64937195e+02 8.57421814e+02 6.14656925e-01]
[570.07318115 228.82115173 0.84365267]	[562.21234131 269.83456421 0.84622765]	[482.75439453 262.24945068 0.79973716]	[444.44113159 380.21511841 0.84460342]	[441.76922607 482.97091675 0.90291137]	[636.78131104 272.39727783 0.77112406]	[652.19366455 393.05221558 0.81031245]	[647. 498.14212036 0.87973779]	[546.97174072 508.47155762 0.64739692]	[500.7746582 505.92047119 0.65269685]	[480.34088135 688.02960205 0.83857787]	[462.18811035 849.71636963 0.85196126]	[600.79766846 508.51803589 0.65701234]	[600.86853027 685.45440674 0.77199233]	[6.03390991e+02 8.52386963e+02 8.10718179e-01]	[559.75701904 210.91238403 0.86969221]	[585.52819824 213.34793091 0.93067169]	[534.11206055 187.72262573 0.82364082]	[6.03481445e+02 1.92974640e+02 4.97937471e-01]	[6.31621643e+02 9.06095520e+02 6.99825287e-01]	[6.44420654e+02 8.93281738e+02 8.00715506e-01]	[5.85541626e+02 8.70170227e+02 7.91982293e-01]	[4.54577087e+02 8.98418457e+02 7.50136256e-01]	[4.39115845e+02 8.90839966e+02 7.40297496e-01]	[4.64923706e+02 8.57460938e+02 6.18758023e-01]
[567.59979248 226.27357483 0.84368014]	[559.81787109 269.82281494 0.83692312]	[482.72845459 262.25186157 0.79949802]	[444.40960693 380.17474365 0.85079068]	[441.75656128 482.9395752 0.90907222]	[636.74053955 272.4095459 0.76892328]	[652.12567139 393.07559204 0.82108527]	[644.50775146 498.18569946 0.88776457]	[546.95861816 505.97143555 0.65218616]	[500.7901001 505.88320923 0.65361291]	[480.30950928 687.98925781 0.834723 ]	[462.18954468 849.70281982 0.86071062]	[600.74353027 508.48242188 0.65080464]	[600.85620117 685.39367676 0.76445675]	[6.03396240e+02 8.54828308e+02 8.08644176e-01]	[559.73406982 210.8560791 0.86398023]	[585.45129395 213.29974365 0.92485183]	[531.57147217 185.2134552 0.82403427]	[6.03417480e+02 1.92903244e+02 5.53757429e-01]	[6.31603088e+02 9.06092834e+02 6.99006796e-01]	[6.44414429e+02 8.93285645e+02 7.98723817e-01]	[5.85550659e+02 8.70212158e+02 7.92536736e-01]	[4.54607361e+02 8.98434753e+02 7.55127072e-01]	[4.39126221e+02 8.90852661e+02 7.47038126e-01]	[4.64924347e+02 8.57421753e+02 6.37343466e-01]
[567.49346924 226.2355957 0.85254252]	[559.76239014 269.83865356 0.82771504]	[480.32034302 264.71185303 0.79721826]	[444.39224243 380.1496582 0.85313898]	[441.6963501 482.91552734 0.91699082]	[634.21685791 272.45925903 0.77518874]	[649.63568115 393.0335083 0.82622379]	[644.45819092 498.12127686 0.87333566]	[546.92590332 508.48651123 0.65014476]	[500.76675415 505.92098999 0.65102285]	[480.27539062 687.98480225 0.83470392]	[459.84671021 849.79327393 0.86272323]	[598.29211426 508.52728271 0.64670193]	[600.8236084 685.3918457 0.76392084]	[6.03418701e+02 8.54915039e+02 8.05835843e-01]	[557.19873047 210.85585022 0.84988385]	[585.34741211 210.90820312 0.91761225]	[529.0211792 182.67127991 0.84016037]	[603.34417725 192.86949158 0.6965971 ]	[6.29148743e+02 9.06103516e+02 6.99268997e-01]	[6.44414185e+02 8.93293274e+02 7.94978619e-01]	[5.87978882e+02 8.70271423e+02 7.85913110e-01]	[4.54588379e+02 8.98433472e+02 7.65304208e-01]	[4.39109406e+02 8.93216980e+02 7.60618985e-01]	[4.64894165e+02 8.62493469e+02 6.47619963e-01]
[564.953125 223.71743774 0.87510091]	[559.73553467 269.84423828 0.8318302 ]	[480.30395508 262.23635864 0.80319828]	[444.34881592 380.22772217 0.85431623]	[441.6725769 485.35650635 0.90557253]	[634.1708374 272.46408081 0.77869499]	[649.55731201 390.45834351 0.82489789]	[644.41461182 498.19839478 0.88779104]	[544.52819824 508.4480896 0.66441411]	[500.75769043 505.89898682 0.65927553]	[480.2755127 685.60809326 0.83439732]	[459.84225464 849.7779541 0.85858977]	[595.74853516 508.50241089 0.64835012]	[600.75744629 685.41601562 0.75955588]	[6.03421143e+02 8.54920654e+02 8.04282188e-01]	[552.10791016 210.79141235 0.82879579]	[582.87878418 213.29312134 0.9131937 ]	[528.96765137 182.66110229 0.84688872]	[600.89300537 192.88980103 0.7490651 ]	[6.31594666e+02 9.06103088e+02 6.97192073e-01]	[6.44416687e+02 8.93293945e+02 7.93789804e-01]	[5.87989197e+02 8.70283569e+02 7.84198761e-01]	[4.52063873e+02 8.98425598e+02 7.63415933e-01]	[4.36656525e+02 8.90851929e+02 7.60086715e-01]	[4.64904846e+02 8.60021851e+02 6.46580815e-01]
[564.88043213 221.20399475 0.88165188]	[557.23937988 267.32763672 0.81703866]	[480.25735474 262.22052002 0.80793548]	[444.31393433 380.21655273 0.86292928]	[439.30883789 482.96368408 0.90529728]	[631.62554932 272.4211731 0.78308189]	[647.16339111 390.44186401 0.83328342]	[644.42218018 498.23327637 0.89427924]	[544.4932251 508.47467041 0.67344451]	[500.74377441 505.95059204 0.65811247]	[480.26934814 685.57061768 0.83324188]	[459.85116577 849.76824951 0.86130667]	[595.68060303 508.50848389 0.64786422]	[598.28338623 685.41925049 0.75412565]	[6.03420959e+02 8.54922363e+02 8.03972363e-01]	[549.56530762 208.30093384 0.82920355]	[582.80505371 210.88519287 0.90292269]	[526.48486328 182.63577271 0.86792123]	[600.77056885 192.86195374 0.75050378]	[6.29150085e+02 9.06104187e+02 6.97101653e-01]	[6.44413635e+02 8.93294373e+02 7.92315543e-01]	[5.87995300e+02 8.70288147e+02 7.86495090e-01]	[4.52063080e+02 8.98433960e+02 7.64728665e-01]	[4.36658783e+02 8.93215088e+02 7.62469769e-01]	[4.64917114e+02 8.59997253e+02 6.49481535e-01]
[564.81829834 221.162323 0.88650113]	[557.18280029 267.30285645 0.81291521]	[480.22949219 262.19989014 0.81308579]	[441.92150879 380.21499634 0.87465256]	[439.19586182 482.94973755 0.91157866]	[629.12420654 272.39382935 0.79110157]	[647.17486572 390.44750977 0.83177334]	[644.43737793 500.65063477 0.89918828]	[544.465271 508.50540161 0.67790121]	[500.71664429 505.98016357 0.65320021]	[480.27444458 685.55010986 0.83556509]	[459.85321045 849.7520752 0.86049509]	[593.16766357 511.03100586 0.64632827]	[598.2958374 685.40106201 0.74898374]	[6.03418823e+02 8.54907837e+02 8.02897930e-01]	[547.07495117 208.27645874 0.83634549]	[582.74047852 210.86204529 0.89352864]	[526.4541626 182.65353394 0.86943853]	[600.74255371 192.79408264 0.77629352]	[6.31598450e+02 9.06108032e+02 6.96924090e-01]	[6.44423279e+02 8.93296082e+02 7.91643858e-01]	[5.87989624e+02 8.70279602e+02 7.83704519e-01]	[4.52053497e+02 8.98443909e+02 7.62542903e-01]	[4.36654083e+02 8.93220459e+02 7.59382963e-01]	[4.64919098e+02 8.59976318e+02 6.46577597e-01]
[562.44573975 218.67430115 0.90064198]	[554.66693115 267.33804321 0.8112027 ]	[480.19030762 262.22424316 0.80418783]	[441.88876343 380.27096558 0.87156111]	[439.16247559 482.9491272 0.90744591]	[629.07531738 272.39614868 0.79646391]	[647.16265869 390.41610718 0.83023906]	[644.43591309 498.24655151 0.89372718]	[544.44293213 511.01635742 0.68302661]	[500.70495605 508.46749878 0.65021014]	[480.28567505 685.55108643 0.83776915]	[459.85665894 849.78112793 0.86497891]	[593.12628174 511.05975342 0.64805281]	[598.25543213 685.41040039 0.7493816 ]	[6.03417419e+02 8.54913635e+02 8.02984774e-01]	[547.02264404 205.78039551 0.84600455]	[580.29846191 210.80328369 0.87536633]	[524.00439453 182.61880493 0.88704038]	[598.27282715 190.34069824 0.79320014]	[6.31595764e+02 9.06106689e+02 6.97198391e-01]	[6.44419861e+02 8.93296143e+02 7.92639911e-01]	[5.87993103e+02 8.70288818e+02 7.86987543e-01]	[4.52069336e+02 8.98463562e+02 7.66130805e-01]	[4.36667999e+02 8.93235657e+02 7.68186748e-01]	[4.64916077e+02 8.60002808e+02 6.53339744e-01]
[562.38684082 218.66920471 0.89477205]	[554.64019775 267.2807312 0.81240004]	[480.16687012 262.19717407 0.80524272]	[441.8248291 380.30990601 0.8801102 ]	[439.12039185 482.96862793 0.89348662]	[629.04394531 272.35470581 0.79366362]	[647.15905762 387.90368652 0.82734317]	[644.44909668 498.20608521 0.8902601 ]	[544.42321777 508.47930908 0.68800986]	[500.68536377 505.9604187 0.65271473]	[480.27508545 685.55865479 0.83517408]	[459.85946655 849.70550537 0.85812008]	[593.10998535 508.51846313 0.64610761]	[598.23492432 685.44122314 0.75173831]	[6.03412048e+02 8.57361511e+02 8.01645637e-01]	[546.92468262 205.74511719 0.86401081]	[580.2298584 208.34886169 0.85679471]	[523.8963623 180.14860535 0.88952279]	[595.71502686 190.34240723 0.77628624]	[6.29150208e+02 9.06102783e+02 6.96476340e-01]	[6.44411804e+02 8.93292786e+02 7.92872429e-01]	[5.87981995e+02 8.70294067e+02 7.87061810e-01]	[4.52058502e+02 8.98451477e+02 7.59003162e-01]	[4.36655090e+02 8.93226074e+02 7.55164981e-01]	[4.64929993e+02 8.57450256e+02 6.41985893e-01]
[562.31884766 218.565979 0.90767574]	[552.07434082 264.79718018 0.81621754]	[477.74234009 262.19818115 0.80101651]	[441.77835083 382.76428223 0.8776055 ]	[439.08035278 485.35314941 0.88293582]	[626.61785889 269.90185547 0.79590899]	[647.14703369 385.40341187 0.83220285]	[644.45977783 498.19049072 0.89275646]	[544.39703369 508.48080444 0.69017267]	[500.65478516 505.95834351 0.6474449 ]	[480.26071167 685.5770874 0.83319223]	[459.85595703 849.70361328 0.85368681]	[593.10516357 508.52728271 0.64602256]	[595.74157715 685.42523193 0.74894625]	[6.03410400e+02 8.54920776e+02 8.01964402e-01]	[544.50158691 200.68536377 0.88189149]	[577.75115967 205.79319763 0.84215218]	[523.84136963 180.08737183 0.90711045]	[593.16931152 190.36842346 0.78180343]	[6.29142761e+02 9.06104187e+02 6.96740389e-01]	[6.44410034e+02 8.93292236e+02 7.91466415e-01]	[5.87980469e+02 8.70295532e+02 7.89136887e-01]	[4.52041321e+02 8.98436218e+02 7.56020784e-01]	[4.36646942e+02 8.90853760e+02 7.50091672e-01]	[4.64930328e+02 8.57459473e+02 6.36188328e-01]
[562.25878906 216.07299805 0.91902292]	[549.56170654 264.78634644 0.82385367]	[477.70797729 262.17449951 0.8023873 ]	[441.75540161 382.75396729 0.87697291]	[436.69363403 482.96463013 0.87814307]	[626.57415771 269.90701294 0.80149186]	[647.13568115 385.37390137 0.83666211]	[644.45513916 498.16940308 0.88906586]	[544.38031006 508.45681763 0.69306815]	[500.64682007 505.94372559 0.64764583]	[480.24807739 685.55151367 0.83077729]	[462.18832397 849.66101074 0.85802287]	[590.61932373 508.49966431 0.64826041]	[595.68994141 685.39709473 0.74606621]	[6.03406189e+02 8.54912109e+02 8.02034676e-01]	[544.45965576 200.57925415 0.90029025]	[575.21258545 203.18299866 0.82732749]	[523.80224609 180.04972839 0.90647513]	[593.10852051 190.34255981 0.79343659]	[6.29143433e+02 9.06099609e+02 6.96195126e-01]	[6.44408386e+02 8.93287903e+02 7.92750239e-01]	[5.87978149e+02 8.70291870e+02 7.91455626e-01]	[4.52049774e+02 8.98476868e+02 7.54680514e-01]	[4.36655457e+02 8.93233032e+02 7.49278903e-01]	[4.67397278e+02 8.57378296e+02 6.43931687e-01]
[562.21844482 215.96987915 0.92807025]	[547.06323242 264.80569458 0.83308095]	[477.65667725 262.19497681 0.79580551]	[441.72833252 382.77801514 0.87913555]	[436.64379883 485.39697266 0.8676886 ]	[626.52484131 269.8772583 0.80396402]	[647.12963867 385.30883789 0.84395754]	[644.4473877 498.14608765 0.88475764]	[544.36895752 508.47073364 0.69395089]	[498.26248169 505.95996094 0.64873433]	[480.23596191 685.53900146 0.83202922]	[462.18704224 849.67578125 0.85364377]	[590.59515381 508.51855469 0.65049094]	[593.1807251 685.39697266 0.75041401]	[6.03402527e+02 8.54899292e+02 8.03575456e-01]	[544.4230957 198.05488586 0.9195798 ]	[575.15301514 200.58660889 0.84451759]	[521.42785645 180.13137817 0.89603311]	[590.61694336 190.31460571 0.79467535]	[6.29138611e+02 9.06103516e+02 7.00601041e-01]	[6.44404785e+02 8.93286255e+02 7.95802891e-01]	[5.87975159e+02 8.70284912e+02 7.91083038e-01]	[4.52039246e+02 8.98462219e+02 7.48196721e-01]	[4.36653229e+02 8.93228210e+02 7.43205011e-01]	[4.67402924e+02 8.57404724e+02 6.39706433e-01]
[559.83331299 213.49356079 0.9285177 ]	[546.98242188 264.78204346 0.84689635]	[475.1583252 262.21640015 0.78455293]	[441.71676636 380.33364868 0.88464141]	[436.6083374 485.39627075 0.86077338]	[626.45562744 267.33401489 0.80625921]	[647.09033203 385.30825806 0.85244429]	[644.43255615 498.17678833 0.88685787]	[544.37365723 505.96664429 0.69396371]	[498.26712036 505.92416382 0.65000731]	[480.23001099 685.53619385 0.8274827 ]	[462.19558716 849.65155029 0.85837293]	[590.58807373 508.47155762 0.65018475]	[593.19512939 685.39379883 0.74877656]	[6.03401062e+02 8.54903442e+02 8.02973330e-01]	[544.39544678 195.57170105 0.94202483]	[572.66351318 195.64350891 0.87394899]	[521.3505249 180.05288696 0.90822911]	[590.64874268 182.7040863 0.75913227]	[6.29152100e+02 9.06103027e+02 7.00978160e-01]	[6.44408813e+02 8.93284790e+02 7.97776639e-01]	[5.87975647e+02 8.70289551e+02 7.90875435e-01]	[4.52061859e+02 8.98477417e+02 7.51575828e-01]	[4.36660126e+02 8.93235413e+02 7.46471763e-01]	[4.67414429e+02 8.54940063e+02 6.49375200e-01]
[559.72766113 210.81147766 0.87728363]	[546.94537354 264.80245972 0.84991008]	[475.09506226 264.71691895 0.77628338]	[441.67849731 382.76040649 0.88803238]	[436.56292725 485.45367432 0.84532356]	[626.42834473 267.30926514 0.80926871]	[647.04968262 382.87332153 0.86161155]	[644.43786621 498.1272583 0.87877238]	[544.36395264 505.96569824 0.69805932]	[498.24047852 505.91723633 0.65015286]	[480.23165894 685.54260254 0.82410455]	[462.20477295 849.63323975 0.86057603]	[590.60479736 508.48217773 0.64992183]	[593.18701172 685.41967773 0.75221801]	[6.03402039e+02 8.54894104e+02 8.03796530e-01]	[541.92150879 192.97158813 0.95275617]	[570.06719971 192.97254944 0.90977597]	[521.21960449 177.51956177 0.92165512]	[588.12646484 177.5128479 0.82369274]	[6.29143982e+02 9.06098511e+02 6.99260950e-01]	[6.44403625e+02 8.93282776e+02 7.95951068e-01]	[5.87978149e+02 8.70282776e+02 7.92269468e-01]	[4.54560272e+02 8.98486023e+02 7.48984158e-01]	[4.36677795e+02 8.93243225e+02 7.42953718e-01]	[4.67423492e+02 8.54899536e+02 6.55319989e-01]
[557.19464111 200.62347412 0.85116506]	[544.52850342 267.29095459 0.86066157]	[472.56814575 264.75430298 0.7742964 ]	[441.67636108 382.82019043 0.88108903]	[436.53860474 485.47442627 0.83700061]	[624.02661133 267.3241272 0.8099224 ]	[646.99945068 385.29904175 0.86513364]	[644.42053223 495.60693359 0.86623424]	[544.33178711 505.95718384 0.69900006]	[498.20248413 505.89663696 0.64664787]	[480.224823 685.56744385 0.82410383]	[462.20718384 849.67004395 0.86755586]	[590.56134033 508.47579956 0.6546008 ]	[593.14123535 685.43267822 0.76111037]	[6.03402039e+02 8.54901428e+02 8.04737210e-01]	[541.83856201 190.27175903 0.90793836]	[567.50134277 190.29722595 0.88448012]	[518.78027344 175.0362854 0.92951345]	[587.99316406 175.09857178 0.86878812]	[6.29131409e+02 9.06098328e+02 7.01602638e-01]	[6.44402588e+02 8.93283020e+02 7.96454430e-01]	[5.87980957e+02 8.70287048e+02 7.92868853e-01]	[4.54567749e+02 8.98515198e+02 7.51222372e-01]	[4.39096313e+02 8.93265442e+02 7.50349998e-01]	[4.67420227e+02 8.54935242e+02 6.61373019e-01]
[554.6987915 195.48078918 0.891873 ]	[544.52734375 267.26882935 0.86141574]	[472.56491089 264.74285889 0.77414387]	[441.67221069 382.75915527 0.88555324]	[436.54562378 487.92886353 0.83503377]	[623.9854126 267.33395386 0.80663115]	[646.91882324 387.89077759 0.86089683]	[644.35919189 493.11083984 0.85481215]	[544.30126953 508.45358276 0.69553256]	[498.16644287 505.93771362 0.64359027]	[480.21444702 685.59649658 0.82744545]	[462.20205688 849.66448975 0.86595225]	[588.09362793 508.50521851 0.65985847]	[593.11358643 685.45941162 0.76815975]	[6.03406433e+02 8.57363159e+02 8.03974748e-01]	[541.80474854 177.58334351 0.89800251]	[567.4576416 180.06721497 0.86600327]	[518.77294922 174.96162415 0.93483585]	[585.57012939 175.05407715 0.88748324]	[6.29150757e+02 9.06099609e+02 6.99870944e-01]	[6.44408813e+02 8.93285583e+02 7.97350705e-01]	[5.87992981e+02 8.70306824e+02 7.91834116e-01]	[4.54579376e+02 8.98491211e+02 7.50644326e-01]	[4.39101868e+02 8.93250916e+02 7.49842286e-01]	[4.67412170e+02 8.54932251e+02 6.56248808e-01]
[552.11431885 192.82394409 0.88091648]	[544.48626709 264.79138184 0.86809278]	[470.0149231 264.76278687 0.77219558]	[441.66241455 380.32800293 0.88713491]	[436.54562378 487.92880249 0.83694345]	[623.95922852 267.29095459 0.80623627]	[644.54724121 387.90032959 0.86213022]	[641.94537354 493.1293335 0.84621918]	[541.92236328 505.97058105 0.69388723]	[495.69659424 505.92706299 0.64104861]	[480.17462158 687.98602295 0.82195455]	[462.2048645 849.64245605 0.86339116]	[588.02770996 508.4776001 0.66447109]	[590.628479 685.47296143 0.77105808]	[6.03400940e+02 8.57365845e+02 8.00063491e-01]	[541.71496582 174.89372253 0.93123502]	[565.02410889 174.92100525 0.94708002]	[518.64892578 174.98240662 0.92297077]	[585.47595215 175.05407715 0.90463424]	[6.31600342e+02 9.06096985e+02 6.92219973e-01]	[6.44410706e+02 8.93288269e+02 7.91246653e-01]	[5.87980225e+02 8.70315063e+02 7.94428587e-01]	[4.54567230e+02 8.98479126e+02 7.53706038e-01]	[4.36686798e+02 8.93239075e+02 7.51786768e-01]	[4.67437622e+02 8.54914856e+02 6.57065094e-01]
[549.59851074 187.77488708 0.84296501]	[544.42437744 264.79312134 0.87772769]	[467.46008301 264.77468872 0.7753008 ]	[439.28305054 382.82376099 0.8794921 ]	[436.54449463 487.94491577 0.8350845 ]	[623.90496826 267.27249146 0.80439234]	[644.49658203 387.86428833 0.86072004]	[641.90637207 495.63366699 0.84281218]	[541.88305664 505.95114136 0.68746394]	[495.6612854 505.90884399 0.63272268]	[480.14276123 688.00549316 0.81417388]	[462.21087646 849.625 0.86129367]	[587.98394775 508.45999146 0.6620391 ]	[590.62677002 685.48016357 0.76933557]	[6.03397705e+02 8.54917297e+02 8.01031172e-01]	[539.30950928 172.32070923 0.92171347]	[564.95928955 172.39039612 0.95664179]	[516.19354248 174.90283203 0.9336313 ]	[585.35089111 174.91316223 0.93044597]	[6.31594177e+02 9.06101990e+02 6.92827582e-01]	[6.44409180e+02 8.93290222e+02 7.90223837e-01]	[5.87980835e+02 8.70312134e+02 7.95410514e-01]	[4.54563202e+02 8.98478882e+02 7.52917409e-01]	[4.36681000e+02 8.93235718e+02 7.50712454e-01]	[4.67457825e+02 8.54891785e+02 6.55923307e-01]
[549.49816895 182.64884949 0.83983421]	[544.37823486 264.78482056 0.8832736 ]	[467.39331055 264.74755859 0.77818698]	[439.22583008 382.76150513 0.88165587]	[434.12289429 487.97290039 0.83437252]	[623.87866211 267.27362061 0.80248678]	[644.47265625 387.90914917 0.85769701]	[641.8894043 495.5944519 0.8352797]	[541.81097412 505.95321655 0.67851543]	[493.09686279 505.92318726 0.62570047]	[480.1111145 688.04388428 0.80792427]	[462.21450806 849.61859131 0.86305833]	[585.55334473 508.45864868 0.6666165 ]	[590.56207275 685.48132324 0.7785641 ]	[6.03399902e+02 8.57365845e+02 8.00944626e-01]	[539.22058105 169.81089783 0.89205098]	[564.89477539 172.23901367 0.94308627]	[513.61456299 174.85548401 0.93269771]	[582.96435547 174.88742065 0.94626218]	[6.31594727e+02 9.06104492e+02 6.93138242e-01]	[6.44409302e+02 8.93291687e+02 7.89613426e-01]	[5.87980347e+02 8.70322083e+02 7.95334816e-01]	[4.54564056e+02 8.98476624e+02 7.56624401e-01]	[4.36682983e+02 8.93232910e+02 7.53383040e-01]	[4.67467682e+02 8.54884705e+02 6.59994900e-01]
[546.98168945 180.06871033 0.86452001]	[544.31756592 264.80419922 0.88443941]	[464.90414429 264.76062012 0.78880274]	[439.20202637 380.31088257 0.88029075]	[434.09829712 487.95700073 0.83381242]	[623.80401611 267.27597046 0.79550946]	[644.45959473 387.92648315 0.85753155]	[641.87103271 493.12350464 0.83345741]	[541.77770996 505.97180176 0.67354769]	[493.06738281 505.93972778 0.62496597]	[477.74157715 688.04675293 0.80801129]	[462.21447754 849.6161499 0.86201257]	[585.52056885 508.48425293 0.67006892]	[590.54248047 685.46618652 0.77660531]	[6.03400635e+02 8.57361389e+02 8.01261067e-01]	[536.65673828 167.30984497 0.85655308]	[564.81298828 169.74865723 0.92293686]	[511.03552246 174.86895752 0.92599684]	[582.88806152 174.85520935 0.96578777]	[6.29149414e+02 9.06104309e+02 6.92794859e-01]	[6.44416565e+02 8.93290039e+02 7.89322197e-01]	[5.87985657e+02 8.70321655e+02 7.97106028e-01]	[4.54573975e+02 8.98456604e+02 7.57686079e-01]	[4.36683624e+02 8.90851562e+02 7.55422950e-01]	[4.67479187e+02 8.54882080e+02 6.62130475e-01]
[544.5067749 177.54258728 0.89375615]	[541.92687988 264.78955078 0.88647932]	[464.85775757 264.74319458 0.7936334 ]	[439.16455078 382.7276001 0.87123394]	[434.05822754 487.98001099 0.82536685]	[621.33184814 264.78533936 0.7889744 ]	[644.38702393 387.86364746 0.84687728]	[641.82263184 493.12957764 0.82266593]	[541.69537354 505.93017578 0.66310108]	[490.52676392 505.90039062 0.62306368]	[477.69540405 688.06292725 0.80396116]	[462.21875 849.59991455 0.86352581]	[585.43347168 505.98382568 0.66985214]	[588.03845215 685.47973633 0.79459643]	[6.03397766e+02 8.57369690e+02 8.01814675e-01]	[531.58728027 167.18865967 0.83798879]	[562.40814209 164.72288513 0.89339525]	[508.50244141 174.85902405 0.93083608]	[582.78521729 174.85255432 0.94774854]	[6.29140808e+02 9.06088928e+02 6.93972290e-01]	[6.44404419e+02 8.93281189e+02 7.90975749e-01]	[5.87987366e+02 8.70333435e+02 7.97681689e-01]	[4.54583313e+02 8.98470886e+02 7.60207772e-01]	[4.39100220e+02 8.93229126e+02 7.56646931e-01]	[4.67489044e+02 8.54851379e+02 6.62043273e-01]
[544.42907715 175.07266235 0.91611278]	[541.84619141 267.290802 0.88199764]	[462.36672974 264.79980469 0.80115312]	[439.09002686 387.86569214 0.83631623]	[431.54333496 487.98077393 0.82112086]	[621.27111816 264.79956055 0.7791546 ]	[644.37194824 385.32061768 0.85498017]	[639.37188721 490.57510376 0.81366575]	[539.20953369 505.96575928 0.65071136]	[487.91650391 505.92437744 0.63062668]	[477.66482544 688.08966064 0.80022317]	[462.21847534 849.59503174 0.86293662]	[585.35266113 508.4859314 0.67601413]	[588.02789307 685.49023438 0.79915011]	[6.03394531e+02 8.54911987e+02 8.02912951e-01]	[529.02947998 164.66069031 0.8431375 ]	[562.30627441 162.173172 0.88669598]	[505.97634888 174.83911133 0.95433855]	[580.35699463 172.49203491 0.93730813]	[6.29125732e+02 9.03623596e+02 6.94222033e-01]	[6.44400024e+02 8.93275696e+02 7.92089343e-01]	[5.87988464e+02 8.70323486e+02 8.00107121e-01]	[4.54589813e+02 8.98460022e+02 7.60393679e-01]	[4.39102905e+02 8.93224182e+02 7.56899416e-01]	[4.67491943e+02 8.54847961e+02 6.61461055e-01]
[544.33862305 175.03671265 0.93077189]	[541.75854492 267.31604004 0.86986428]	[462.28012085 267.27960205 0.80753392]	[439.07778931 385.3374939 0.83936173]	[428.96105957 488.01608276 0.81947094]	[618.7401123 267.26925659 0.77389753]	[644.31231689 382.83901978 0.85045195]	[639.36328125 490.5632019 0.81365567]	[536.68322754 508.4574585 0.63736004]	[482.9503479 505.95510864 0.64458054]	[477.59014893 688.10906982 0.79030567]	[462.21783447 849.59399414 0.86044103]	[582.94622803 508.52139282 0.67855221]	[587.99572754 685.53442383 0.80895025]	[6.03396301e+02 8.57360168e+02 8.02935839e-01]	[526.52392578 162.16743469 0.86060917]	[562.22686768 162.16932678 0.87835687]	[505.87103271 172.50172424 0.97631454]	[580.25976562 174.87004089 0.92729187]	[6.29117981e+02 9.03626404e+02 6.95924759e-01]	[6.44398132e+02 8.93278076e+02 7.92619705e-01]	[5.87992615e+02 8.70334167e+02 7.99667597e-01]	[4.54579681e+02 8.98456726e+02 7.57058978e-01]	[4.36684998e+02 8.93220459e+02 7.53876448e-01]	[4.67492615e+02 8.54846680e+02 6.57954097e-01]
[541.93212891 175.00198364 0.93902731]	[539.26599121 267.36291504 0.83824903]	[459.81484985 267.33706665 0.80756831]	[436.67745972 385.31643677 0.83246195]	[426.34490967 488.02716064 0.83063281]	[613.71124268 267.27941895 0.76727802]	[641.83459473 382.80172729 0.83079958]	[639.2824707 490.53686523 0.80473375]	[534.175354 508.47259521 0.63025838]	[482.90649414 505.95394897 0.65120429]	[475.10635376 688.12030029 0.78460157]	[462.21228027 847.18212891 0.85825306]	[582.88873291 508.52758789 0.67900932]	[585.58605957 685.54284668 0.81704438]	[6.03389954e+02 8.54913452e+02 8.03685308e-01]	[524.02709961 162.11103821 0.88470137]	[559.77429199 162.09048462 0.86355299]	[503.37188721 174.84187317 0.99831039]	[577.74041748 174.83944702 0.90345842]	[6.29112305e+02 9.03625244e+02 6.95538044e-01]	[6.44397766e+02 8.93277954e+02 7.91201234e-01]	[5.87991821e+02 8.70331238e+02 7.99755633e-01]	[4.54585876e+02 8.98449768e+02 7.55896926e-01]	[4.36688354e+02 8.90851624e+02 7.50917375e-01]	[4.67478882e+02 8.54827942e+02 6.57086849e-01]
[541.78417969 174.94450378 0.93819153]	[539.16333008 267.33474731 0.82005572]	[459.75369263 267.33493042 0.80755907]	[436.65805054 385.29910278 0.83143789]	[423.86224365 490.53451538 0.83979756]	[611.12158203 264.79736328 0.7786209 ]	[639.35076904 382.78973389 0.82339865]	[636.78253174 490.54620361 0.80130631]	[531.60821533 505.95828247 0.63184291]	[482.8057251 505.91809082 0.65683246]	[475.09292603 688.14654541 0.78525287]	[462.20690918 847.18218994 0.85901856]	[582.81561279 508.46099854 0.67092568]	[585.53460693 685.55950928 0.83070964]	[6.03390442e+02 8.54911377e+02 8.05069685e-01]	[523.89501953 159.57704163 0.90519595]	[557.18365479 159.59858704 0.83584362]	[503.28302002 172.4291687 1.00151753]	[572.61437988 174.84191895 0.90050983]	[6.29099792e+02 9.03604980e+02 6.96052432e-01]	[6.44390381e+02 8.93268677e+02 7.90506542e-01]	[5.87999695e+02 8.70335571e+02 7.97460675e-01]	[4.54569733e+02 8.98461914e+02 7.59353042e-01]	[4.36676910e+02 8.93226807e+02 7.53669500e-01]	[4.67481018e+02 8.54836975e+02 6.58541560e-01]
[539.28497314 174.88285828 0.92182761]	[534.13409424 267.30987549 0.80416226]	[459.64413452 267.35543823 0.7994045 ]	[434.11972046 385.33856201 0.80762267]	[421.40090942 490.5244751 0.85398567]	[608.58398438 264.76791382 0.79384094]	[639.25830078 382.80786133 0.81996787]	[636.74487305 490.50848389 0.80010873]	[529.04882812 505.90383911 0.63996834]	[482.74649048 503.41662598 0.66595393]	[475.08251953 688.13006592 0.78876734]	[462.20367432 847.18145752 0.85815203]	[580.35333252 505.9581604 0.66209966]	[585.50646973 685.55218506 0.83589053]	[6.03384949e+02 8.54902283e+02 8.05127263e-01]	[523.75292969 157.10151672 0.90752476]	[552.10845947 159.52835083 0.83721519]	[500.79257202 172.43821716 0.99348223]	[567.56707764 174.87483215 0.91526681]	[6.29103394e+02 9.03598938e+02 6.96131647e-01]	[6.44390259e+02 8.93264221e+02 7.89437413e-01]	[5.87995789e+02 8.70331726e+02 7.97803998e-01]	[4.54565552e+02 8.98466980e+02 7.58109868e-01]	[4.36673920e+02 8.93229980e+02 7.52098203e-01]	[4.67473389e+02 8.54838074e+02 6.56271994e-01]
[539.28369141 174.88221741 0.92214978]	[534.13580322 267.30993652 0.80400908]	[459.6439209 267.3531189 0.79940748]	[434.11679077 385.33859253 0.80750054]	[421.39953613 490.51940918 0.85413706]	[608.58752441 264.77102661 0.79320401]	[639.25958252 382.81149292 0.81927943]	[636.74304199 490.51184082 0.79970396]	[529.04266357 505.91781616 0.64019811]	[482.73565674 503.43218994 0.6650272 ]	[475.08105469 688.14074707 0.78800309]	[462.20022583 849.58636475 0.85693914]	[580.35205078 505.97210693 0.66131216]	[585.50061035 685.55023193 0.83700562]	[6.03384583e+02 8.54907959e+02 8.03434730e-01]	[523.75183105 157.10038757 0.90801036]	[552.10943604 159.52714539 0.83745325]	[500.79238892 172.43772888 0.99338627]	[567.57531738 174.8717041 0.91396832]	[6.29102722e+02 9.03598145e+02 6.95216000e-01]	[6.44390320e+02 8.93263550e+02 7.88566887e-01]	[5.87997253e+02 8.70337769e+02 7.94667244e-01]	[4.54559357e+02 8.98466675e+02 7.59621382e-01]	[4.36665955e+02 8.93228577e+02 7.53210545e-01]	[4.67473480e+02 8.54858765e+02 6.52115405e-01]
[536.71337891 172.50254822 0.90580457]	[531.55792236 264.79733276 0.80765039]	[457.21151733 267.34747314 0.79504395]	[426.4397583 385.31674194 0.80709112]	[421.34268188 490.49282837 0.86334819]	[606.09472656 264.71191406 0.80574304]	[634.24554443 382.87207031 0.81193173]	[634.20599365 493.0536499 0.80500633]	[529.05554199 505.96807861 0.63415188]	[482.72640991 505.91751099 0.66264993]	[475.06845093 688.1730957 0.78813785]	[462.2046814 847.16387939 0.85749745]	[580.3682251 508.47189331 0.66081434]	[585.45385742 685.57745361 0.84109759]	[6.03378540e+02 8.54895630e+02 8.00588489e-01]	[521.31726074 157.08804321 0.90893781]	[547.05004883 157.09516907 0.85737181]	[500.71078491 172.46951294 0.98830247]	[565.05731201 174.8730011 0.94017309]	[6.29114319e+02 9.03600098e+02 6.93751991e-01]	[6.44394104e+02 8.93266174e+02 7.88664579e-01]	[5.87989746e+02 8.70336914e+02 7.92996168e-01]	[4.54572388e+02 8.98460266e+02 7.59926200e-01]	[4.36670654e+02 8.93225342e+02 7.53174365e-01]	[4.67490204e+02 8.54828613e+02 6.60336852e-01]
[529.03234863 172.49354553 0.8939448 ]	[524.02160645 267.30682373 0.85348481]	[452.01470947 269.86102295 0.77541548]	[421.37597656 390.47937012 0.844823 ]	[418.71307373 488.00814819 0.87592793]	[605.87561035 264.712677 0.81383866]	[629.13793945 380.33779907 0.84414208]	[629.15631104 490.50457764 0.82507694]	[526.45336914 505.95800781 0.66256815]	[480.25146484 505.94415283 0.66556466]	[469.96853638 690.60180664 0.78752387]	[462.17938232 849.6071167 0.86199009]	[580.23272705 505.96499634 0.64958811]	[585.37890625 687.99957275 0.84658784]	[6.03365234e+02 8.54859680e+02 8.01810682e-01]	[518.7164917 157.040802 0.87577057]	[544.3862915 157.05461121 0.92046797]	[495.65783691 172.42851257 0.93629694]	[562.43499756 172.49504089 0.94832641]	[6.29076294e+02 9.03590149e+02 6.98518157e-01]	[6.44371155e+02 8.93260498e+02 7.87879944e-01]	[5.87980042e+02 8.70309509e+02 7.91567147e-01]	[4.52083984e+02 8.98468689e+02 7.64124095e-01]	[4.36652679e+02 8.93235779e+02 7.61482835e-01]	[4.67447998e+02 8.54888306e+02 6.60281301e-01]
[523.99499512 172.45481873 0.92310601]	[523.91265869 267.27340698 0.87167472]	[446.93048096 269.89682007 0.78198647]	[421.29824829 387.925354 0.8500765 ]	[418.57498169 493.05047607 0.85489613]	[603.36169434 262.21157837 0.81698751]	[629.0512085 380.269104 0.87419182]	[629.12390137 487.97711182 0.83564562]	[523.95928955 505.96643066 0.68336606]	[480.13705444 505.93026733 0.65412498]	[469.95523071 688.20776367 0.79104185]	[459.84814453 849.65698242 0.86673075]	[575.22033691 505.97247314 0.64034295]	[585.34960938 688.01861572 0.83941579]	[6.03361572e+02 8.54869019e+02 7.99186885e-01]	[511.08670044 157.03288269 0.85305828]	[541.86138916 157.01043701 0.92539746]	[488.02468872 172.44812012 0.91827834]	[562.27178955 172.47807312 0.96041012]	[6.29049316e+02 9.03580750e+02 6.96730196e-01]	[6.44357666e+02 8.93255371e+02 7.79724240e-01]	[5.87984802e+02 8.70311157e+02 7.81080246e-01]	[4.52082214e+02 8.98485779e+02 7.64894664e-01]	[4.36659210e+02 8.93254517e+02 7.66199291e-01]	[4.67430206e+02 8.54944641e+02 6.58883095e-01]
[523.7713623 172.47807312 0.92485696]	[521.36932373 264.7817688 0.88235843]	[441.8991394 269.86663818 0.79909235]	[421.140625 392.96652222 0.85732168]	[416.05917358 493.08764648 0.83219713]	[600.78063965 262.16021729 0.80228573]	[626.51409912 380.23330688 0.89897829]	[629.02746582 485.46875 0.85540473]	[523.82427979 505.9604187 0.68725955]	[477.66769409 505.9331665 0.63588339]	[464.91134644 688.19561768 0.8133896 ]	[459.84463501 849.65167236 0.86369967]	[570.11047363 505.94857788 0.63781774]	[582.96270752 688.06207275 0.84016234]	[6.03357178e+02 8.54879883e+02 7.96880841e-01]	[505.93881226 157.04554749 0.87778783]	[539.30114746 157.03201294 0.88553679]	[485.36911011 172.44551086 0.95770466]	[559.74725342 172.4818573 0.93567824]	[6.29052734e+02 9.03585510e+02 6.95467770e-01]	[6.44354919e+02 8.93255493e+02 7.79124260e-01]	[5.87977905e+02 8.70315735e+02 7.76386499e-01]	[4.52083710e+02 8.98479126e+02 7.63319433e-01]	[4.36653992e+02 8.93247986e+02 7.65147626e-01]	[4.67438232e+02 8.54937866e+02 6.56653941e-01]
[521.2300415 172.45088196 0.91828531]	[521.2020874 267.29632568 0.85940754]	[441.73696899 269.85968018 0.80991459]	[418.60287476 387.91641235 0.83006263]	[410.95330811 493.0932312 0.81624967]	[595.68634033 262.17684937 0.7827242 ]	[626.42596436 382.79959106 0.89144361]	[626.5723877 488.00460815 0.85908091]	[521.33361816 505.90869141 0.68820018]	[472.58877563 505.88809204 0.62787974]	[464.8581543 688.16149902 0.82465577]	[459.84945679 849.66070557 0.87120557]	[567.53497314 505.89569092 0.65154451]	[582.93988037 687.99810791 0.83882147]	[6.03361511e+02 8.54886475e+02 7.96432376e-01]	[503.35397339 156.97770691 0.92110777]	[536.63989258 157.00814819 0.85548711]	[482.78140259 172.41436768 0.98712003]	[552.12091064 172.46115112 0.89994442]	[6.29059204e+02 9.03583557e+02 6.95096612e-01]	[6.44365479e+02 8.93253296e+02 7.82445073e-01]	[5.87980408e+02 8.70319580e+02 7.77506888e-01]	[4.54580688e+02 8.98483337e+02 7.68736899e-01]	[4.36675262e+02 8.93254333e+02 7.72265971e-01]	[4.67429321e+02 8.54917542e+02 6.70497239e-01]
[516.18145752 172.39227295 0.89042878]	[516.14019775 267.31912231 0.81077754]	[439.1385498 272.37304688 0.81549376]	[416.16964722 393.00689697 0.83551079]	[403.36294556 498.13949585 0.85905266]	[588.11553955 262.15124512 0.79691881]	[623.92352295 380.21261597 0.88930398]	[626.46112061 487.91525269 0.88052303]	[521.18292236 505.9475708 0.66905862]	[467.49206543 505.93978882 0.6277566 ]	[462.42285156 688.15093994 0.83259624]	[459.8392334 849.70220947 0.8728652 ]	[564.99633789 505.96112061 0.66530973]	[582.92419434 687.98980713 0.831689 ]	[6.03354675e+02 8.54884277e+02 7.96722949e-01]	[500.80883789 154.59379578 0.92778337]	[526.55053711 156.95678711 0.87751639]	[480.23266602 172.43844604 0.98702312]	[546.93377686 174.85974121 0.93753666]	[6.29054810e+02 9.03586853e+02 6.92698896e-01]	[6.44363403e+02 8.93250610e+02 7.79929519e-01]	[5.87966980e+02 8.70318420e+02 7.77805924e-01]	[4.54588989e+02 8.98491638e+02 7.67566323e-01]	[4.36680847e+02 8.93263367e+02 7.73569643e-01]	[4.67423553e+02 8.57388062e+02 6.73372567e-01]
[511.01071167 172.44056702 0.89361829]	[506.02429199 267.2845459 0.82098424]	[436.59695435 272.37643433 0.79921573]	[416.03787231 390.44985962 0.80036569]	[400.77670288 495.64291382 0.87390637]	[585.48248291 259.70837402 0.8297956 ]	[621.38641357 380.28512573 0.86308563]	[624.01098633 487.96813965 0.87527221]	[518.66168213 508.53115845 0.65267068]	[464.95996094 508.51074219 0.63799286]	[462.32037354 690.61016846 0.8355791 ]	[459.82333374 849.7052002 0.86760724]	[564.82525635 508.52984619 0.68344378]	[582.87420654 687.98907471 0.82566828]	[6.03346619e+02 8.57358948e+02 7.97031641e-01]	[498.23251343 157.00483704 0.88529938]	[523.91845703 156.97109985 0.92699122]	[477.66317749 172.42388916 0.95328331]	[544.32647705 172.44595337 0.96781963]	[6.29051819e+02 9.03603455e+02 6.97890997e-01]	[6.44342590e+02 8.93261047e+02 7.80323625e-01]	[5.85566467e+02 8.70323608e+02 7.77425885e-01]	[4.54577881e+02 8.98479980e+02 7.64641762e-01]	[4.36672119e+02 8.93252380e+02 7.65083611e-01]	[4.67425598e+02 8.57398499e+02 6.74537003e-01]
[505.88317871 172.40853882 0.91917741]	[503.49337769 267.34460449 0.85358936]	[431.48400879 272.3961792 0.7802223 ]	[403.40258789 390.43798828 0.80354929]	[398.23571777 495.62557983 0.87203681]	[585.34570312 262.18725586 0.82668978]	[618.76037598 380.21420288 0.85850227]	[623.84002686 485.46569824 0.87059265]	[513.63812256 508.50738525 0.63719219]	[462.37594604 508.5 0.65235478]	[462.24746704 688.18756104 0.83400446]	[459.80728149 849.75177002 0.86449778]	[562.40710449 508.48052979 0.68255472]	[582.79528809 688.01947021 0.81796455]	[6.03341553e+02 8.57395203e+02 7.96186745e-01]	[493.07449341 156.98260498 0.86165285]	[521.3583374 154.58921814 0.93416286]	[470.015625 172.42097473 0.9182393 ]	[541.78051758 172.41711426 0.96110082]	[6.29087646e+02 9.03621521e+02 6.97326899e-01]	[6.44359009e+02 8.93268738e+02 7.85564959e-01]	[5.85561707e+02 8.72691406e+02 7.76641488e-01]	[4.54608337e+02 8.98503784e+02 7.57569790e-01]	[4.39105408e+02 8.93283752e+02 7.59421110e-01]	[4.64958710e+02 8.57442871e+02 6.74666166e-01]
[503.24411011 172.45315552 0.92819804]	[503.32122803 267.28009033 0.87727344]	[423.87225342 272.4354248 0.79932988]	[400.8374939 390.50924683 0.84376675]	[398.03094482 498.12713623 0.87137461]	[582.80657959 259.66540527 0.83188993]	[613.65966797 380.22372437 0.86041349]	[621.2678833 485.45913696 0.84683746]	[508.45175171 508.52581787 0.6391927 ]	[459.8493042 511.04470825 0.65679955]	[459.8527832 690.62481689 0.8236829 ]	[459.80175781 849.7744751 0.86648697]	[559.82940674 508.46505737 0.66678321]	[580.28820801 688.01837158 0.80120218]	[6.03326294e+02 8.54912842e+02 7.95453727e-01]	[485.38916016 157.03495789 0.8810094 ]	[518.7588501 156.99223328 0.88805246]	[462.44750977 172.4981842 0.96824628]	[539.17803955 172.46508789 0.92849302]	[6.29096375e+02 9.03615601e+02 6.98524475e-01]	[6.44366943e+02 8.93263550e+02 7.90123761e-01]	[5.85551392e+02 8.70317932e+02 7.78317809e-01]	[4.54641937e+02 9.00974792e+02 7.62121916e-01]	[4.39136169e+02 8.93302734e+02 7.64102638e-01]	[4.64946381e+02 8.57448608e+02 6.83316708e-01]
[498.2303772 172.37908936 0.90553379]	[500.68460083 269.81478882 0.86055708]	[421.21490479 272.47964478 0.83677256]	[398.27050781 395.57919312 0.87663394]	[390.48922729 498.18222046 0.83853364]	[575.15563965 259.68814087 0.79729772]	[608.49200439 380.17086792 0.89136678]	[613.69940186 485.45516968 0.82285422]	[505.89956665 511.02236938 0.65718919]	[459.76849365 511.05834961 0.6572032 ]	[459.83840942 690.6729126 0.82241482]	[459.80477905 849.76391602 0.86449337]	[557.25152588 508.46401978 0.64504713]	[577.74621582 687.99475098 0.78340584]	[6.03295654e+02 8.54850647e+02 7.90061712e-01]	[482.72766113 156.9594574 0.91859996]	[511.06118774 154.5773468 0.86885589]	[459.85888672 172.45553589 0.98888147]	[528.99829102 172.46524048 0.91420245]	[6.29118286e+02 9.06086304e+02 6.93937242e-01]	[6.44365906e+02 8.93273926e+02 7.86779344e-01]	[5.85523987e+02 8.70287354e+02 7.78977752e-01]	[4.54643524e+02 9.00976196e+02 7.56575823e-01]	[4.39131165e+02 8.93301636e+02 7.57831812e-01]	[4.64951752e+02 8.57424255e+02 6.78149223e-01]
[493.07632446 172.3850708 0.8854776 ]	[495.61019897 269.8527832 0.81415534]	[418.59490967 274.89080811 0.82878166]	[398.02700806 395.61529541 0.86426115]	[382.86087036 498.2409668 0.86168712]	[570.01708984 259.6882019 0.80945981]	[605.89862061 380.17092896 0.92071879]	[608.61090088 487.96557617 0.8319962 ]	[503.39553833 508.52972412 0.66603428]	[459.60205078 511.05960083 0.62802392]	[459.78106689 693.21954346 0.81447095]	[459.80224609 849.76312256 0.86539274]	[554.65905762 505.9552002 0.64051414]	[570.11846924 688.01037598 0.78370023]	[6.03293762e+02 8.54875244e+02 7.90145338e-01]	[480.19262695 156.96676636 0.91462517]	[503.48202515 154.58171082 0.91152459]	[459.65267944 172.45132446 0.98694241]	[523.87677002 172.46914673 0.97255945]	[6.29096863e+02 9.06098755e+02 7.00878143e-01]	[6.44358459e+02 8.93278748e+02 7.88662732e-01]	[5.85536987e+02 8.70308167e+02 7.76054561e-01]	[4.57096527e+02 9.00974792e+02 7.61486053e-01]	[4.39141998e+02 8.93303528e+02 7.61812389e-01]	[4.64939972e+02 8.57407715e+02 6.84833288e-01]
[487.93435669 172.36837769 0.89346892]	[487.92196655 267.32479858 0.82206964]	[416.06048584 272.49215698 0.80166286]	[395.55526733 395.60256958 0.84470141]	[380.22851562 500.67608643 0.90695912]	[564.93780518 259.65115356 0.83951294]	[603.40863037 377.71343994 0.90343547]	[606.08129883 485.35385132 0.87892067]	[500.82546997 508.50180054 0.67536139]	[454.5848999 511.01818848 0.62003672]	[459.72628784 693.20703125 0.8090629 ]	[459.80340576 849.77770996 0.86720103]	[546.97381592 505.93484497 0.65777731]	[567.50933838 688.05895996 0.81172431]	[6.0327771e+02 8.5735907e+02 7.8649056e-01]	[477.6300354 156.95716858 0.88171244]	[503.27746582 154.56201172 0.94369781]	[454.63134766 172.44488525 0.93766022]	[521.37011719 172.39004517 0.96253705]	[6.29089783e+02 9.06118164e+02 7.08496153e-01]	[6.41944763e+02 8.93281128e+02 7.90203273e-01]	[5.85535461e+02 8.70335022e+02 7.75750756e-01]	[4.57110321e+02 8.98512634e+02 7.65858531e-01]	[4.39146698e+02 8.93294250e+02 7.64216423e-01]	[4.64940308e+02 8.57412903e+02 6.87245011e-01]
[482.85412598 172.42190552 0.93593353]	[482.96530151 269.83724976 0.85755342]	[408.47338867 274.93978882 0.79365617]	[385.38720703 395.60440063 0.81297112]	[377.72436523 500.66970825 0.90107924]	[562.46453857 259.69656372 0.83899987]	[600.80871582 380.13305664 0.88093126]	[605.8838501 485.39056396 0.89164054]	[500.69799805 508.52719116 0.67240292]	[452.01251221 511.03311157 0.62345821]	[459.6678772 693.26196289 0.7937609 ]	[459.79290771 849.76977539 0.86669594]	[544.46337891 508.46505737 0.67313504]	[565.0413208 688.07836914 0.82330698]	[6.00894592e+02 8.54840210e+02 7.89462209e-01]	[467.45748901 157.03030396 0.86505318]	[500.70507812 156.96818542 0.9180637 ]	[446.91082764 172.49125671 0.9254424 ]	[521.16430664 172.46238708 0.96081281]	[6.29073792e+02 9.06092468e+02 7.05996573e-01]	[6.41927917e+02 8.93261780e+02 7.89053738e-01]	[5.85513794e+02 8.70270752e+02 7.79632628e-01]	[4.57114105e+02 9.00989868e+02 7.64241695e-01]	[4.39150177e+02 8.93315125e+02 7.61148393e-01]	[4.64934937e+02 8.57391846e+02 6.93879604e-01]
[480.32540894 172.46508789 0.93305242]	[482.75799561 267.35928345 0.87710953]	[403.28219604 274.95291138 0.8176229 ]	[380.34881592 395.57894897 0.8433249 ]	[377.52340698 500.81015015 0.89570022]	[562.27081299 259.61419678 0.83563143]	[595.74200439 380.12374878 0.86829722]	[603.32910156 485.41387939 0.88848424]	[498.12994385 511.05181885 0.65492833]	[444.43258667 511.06494141 0.63672769]	[459.62710571 695.79486084 0.79307443]	[459.78866577 849.73797607 0.86188561]	[544.32403564 511.01272583 0.68367052]	[564.95690918 688.11047363 0.83045959]	[6.00896057e+02 8.54846191e+02 7.90844142e-01]	[462.44488525 157.08279419 0.8872726 ]	[498.11425781 157.01660156 0.86051583]	[441.86611938 174.85307312 0.98368549]	[513.63983154 172.41459656 0.90857804]	[6.29037354e+02 9.06103516e+02 7.11596429e-01]	[6.41905945e+02 8.93268738e+02 7.87669659e-01]	[5.85522339e+02 8.70255493e+02 7.77801394e-01]	[4.57131958e+02 8.98506592e+02 7.64803231e-01]	[4.39158356e+02 8.93294739e+02 7.58384824e-01]	[4.64941772e+02 8.57362671e+02 6.85871303e-01]
[477.64532471 172.32637024 0.89782363]	[480.21728516 269.84417725 0.87257969]	[400.71896362 274.97213745 0.84830964]	[380.13513184 395.64315796 0.87880617]	[369.98492432 500.6902771 0.84864664]	[557.22363281 259.6088562 0.81448358]	[590.57684326 377.68011475 0.86919177]	[600.75402832 482.92739868 0.86964589]	[490.56970215 508.52664185 0.64094836]	[441.83578491 511.05557251 0.6553182 ]	[457.17199707 693.26422119 0.78228694]	[459.78164673 849.74707031 0.86003983]	[541.8359375 508.45794678 0.68776548]	[564.89971924 688.17944336 0.83245242]	[6.00895386e+02 8.54828674e+02 7.96667933e-01]	[459.85769653 154.57562256 0.93733281]	[488.0072937 154.54724121 0.8830291 ]	[439.29885864 172.48632812 0.98695469]	[506.02377319 172.44299316 0.91325569]	[6.26565918e+02 9.06086975e+02 7.21869051e-01]	[6.41858643e+02 8.93262024e+02 7.88090765e-01]	[5.85533691e+02 8.70227417e+02 7.79617608e-01]	[4.57104553e+02 8.98507935e+02 7.67976284e-01]	[4.39142242e+02 8.93291992e+02 7.60368407e-01]	[4.64943634e+02 8.57378601e+02 6.86809540e-01]
[472.57015991 172.33329773 0.88439602]	[477.62133789 269.86514282 0.83336234]	[398.20669556 274.99057007 0.85366762]	[377.62765503 398.03872681 0.87116349]	[362.29248047 500.75698853 0.88827312]	[549.53479004 259.61566162 0.81854486]	[585.5199585 377.61901855 0.89925075]	[593.12091064 482.91369629 0.84962809]	[487.99700928 511.03045654 0.63991982]	[441.75415039 513.59747314 0.65865332]	[457.0774231 693.24609375 0.77193636]	[459.7769165 849.77099609 0.85811138]	[541.74584961 508.44656372 0.67815942]	[564.82617188 688.17913818 0.83607137]	[6.00833923e+02 8.52373352e+02 7.96099544e-01]	[459.68017578 156.96174622 0.9220612 ]	[482.94451904 154.55595398 0.92601281]	[439.15219116 172.50164795 0.98668951]	[503.3812561 172.45162964 0.97435904]	[6.26538391e+02 9.06083008e+02 7.28739440e-01]	[6.41830994e+02 8.93254333e+02 7.86017656e-01]	[5.85492065e+02 8.70163391e+02 7.75556564e-01]	[4.57098694e+02 8.98502991e+02 7.65829563e-01]	[4.39136200e+02 8.93287903e+02 7.60502875e-01]	[4.64939850e+02 8.57420288e+02 6.92294717e-01]
[467.44799805 172.31535339 0.88811004]	[470.02087402 267.35098267 0.80942917]	[395.63998413 274.98199463 0.83103025]	[377.49462891 398.05105591 0.86322665]	[359.71194458 500.76724243 0.91860557]	[546.95709229 259.57351685 0.83480889]	[585.38702393 377.59692383 0.90866786]	[588.09753418 482.84243774 0.87513006]	[485.47833252 511.03793335 0.64310294]	[439.31060791 513.64007568 0.65135968]	[454.56018066 693.25109863 0.75872362]	[459.77224731 849.769104 0.85696155]	[539.30914307 505.94293213 0.676907 ]	[562.4586792 688.16265869 0.83363235]	[6.00835571e+02 8.54799805e+02 7.94003308e-01]	[457.16467285 154.58760071 0.89636564]	[482.77935791 154.532547 0.95604801]	[436.59399414 172.47015381 0.9529916 ]	[500.88696289 172.38909912 0.96400809]	[6.26537415e+02 9.06105286e+02 7.30356872e-01]	[6.41827515e+02 8.93265442e+02 7.81483114e-01]	[5.85498596e+02 8.70172241e+02 7.72596955e-01]	[4.57097931e+02 8.98496216e+02 7.68790483e-01]	[4.39134338e+02 8.93282837e+02 7.62690723e-01]	[4.64933624e+02 8.57418213e+02 6.95094109e-01]
[464.84689331 172.33680725 0.91063446]	[464.94943237 267.35812378 0.83434612]	[393.0177002 275.02441406 0.80820763]	[374.9659729 398.09854126 0.84470356]	[359.57495117 500.79266357 0.92964727]	[544.4319458 257.19143677 0.85254675]	[582.9519043 377.62872314 0.91388625]	[585.59619141 482.78775024 0.90234971]	[485.44049072 511.07022095 0.65060234]	[439.31060791 516.15185547 0.66289061]	[452.02871704 693.21185303 0.76027793]	[459.77087402 849.75140381 0.85917449]	[539.26434326 505.97442627 0.66356575]	[562.44262695 688.15307617 0.82891542]	[6.00789612e+02 8.52292053e+02 7.91676342e-01]	[452.05517578 154.56962585 0.87750983]	[480.31512451 154.51757812 0.95423263]	[428.98623657 172.43757629 0.91690803]	[500.74325562 172.3339386 0.9638561 ]	[6.26489624e+02 9.03606750e+02 7.32746184e-01]	[6.39345032e+02 8.93221191e+02 7.81658590e-01]	[5.85463928e+02 8.67709717e+02 7.66346276e-01]	[4.54649170e+02 8.98463074e+02 7.69798517e-01]	[4.39128296e+02 8.93254761e+02 7.65127242e-01]	[4.64931000e+02 8.57415283e+02 6.97032332e-01]
[462.309021 172.34146118 0.92863941]	[462.39767456 264.80148315 0.8627407 ]	[387.91586304 275.01184082 0.79926819]	[367.35394287 398.08383179 0.822851 ]	[357.10223389 500.86895752 0.92358905]	[541.89044189 257.11721802 0.8653 ]	[582.79443359 377.56414795 0.88476741]	[585.45855713 482.84893799 0.91756308]	[482.96160889 513.60467529 0.66718316]	[439.24349976 518.67675781 0.66193366]	[449.48394775 693.23352051 0.75854528]	[459.76971436 849.75231934 0.86386603]	[536.66815186 508.47607422 0.64515549]	[562.40795898 688.08447266 0.841869 ]	[5.98295471e+02 8.52202515e+02 7.80357838e-01]	[446.86669922 156.95811462 0.88287604]	[480.1388855 154.55574036 0.91998661]	[423.87957764 172.46502686 0.94321179]	[498.1847229 172.39445496 0.94564807]	[6.26480896e+02 9.03585632e+02 7.28913248e-01]	[6.39294128e+02 8.90854736e+02 7.73625374e-01]	[5.85412537e+02 8.67615906e+02 7.64269948e-01]	[4.57108917e+02 8.98474915e+02 7.75200844e-01]	[4.39148346e+02 8.93268066e+02 7.69635916e-01]	[4.64923248e+02 8.57400757e+02 7.03683376e-01]
[459.74389648 172.31977844 0.91917992]	[462.26000977 267.28152466 0.87728608]	[382.83584595 275.04312134 0.81982172]	[362.22375488 395.61270142 0.85156494]	[354.60150146 500.88580322 0.90081775]	[541.79467773 257.11221313 0.85988939]	[580.25683594 377.55450439 0.86749083]	[582.99151611 482.822052 0.91908377]	[482.76434326 513.60699463 0.68109983]	[436.68887329 516.20861816 0.64724743]	[449.44348145 693.24084473 0.7610327 ]	[459.77142334 849.71185303 0.86359465]	[528.97241211 508.46655273 0.64243186]	[562.39331055 688.10424805 0.84006363]	[5.98243713e+02 8.49793701e+02 7.82107055e-01]	[441.85162354 154.58039856 0.92070299]	[475.10778809 154.53347778 0.88269252]	[421.29800415 172.49060059 0.99105126]	[493.08364868 172.35655212 0.90401185]	[6.26465149e+02 9.03560242e+02 7.40132451e-01]	[6.36792297e+02 8.90820068e+02 7.80595779e-01]	[5.85395569e+02 8.67570129e+02 7.66431808e-01]	[4.57126343e+02 8.98449402e+02 7.74715364e-01]	[4.39156799e+02 8.93252136e+02 7.67831743e-01]	[4.64920715e+02 8.54920898e+02 7.00946748e-01]
[457.16125488 172.31254578 0.8999939 ]	[459.77288818 267.33810425 0.88117087]	[380.20309448 275.10830688 0.85612285]	[359.74072266 398.12762451 0.88365877]	[352.00762939 500.88851929 0.87519205]	[539.28027344 257.09506226 0.84870696]	[575.19818115 377.57388306 0.85630214]	[582.83532715 482.84292603 0.91337794]	[480.32577515 516.21343994 0.68445641]	[436.54995728 521.22729492 0.6432879 ]	[444.40057373 693.23931885 0.78265345]	[459.76062012 849.75 0.86573803]	[526.44946289 511.04837036 0.65492129]	[562.35235596 688.13348389 0.83784455]	[5.98258484e+02 8.52207214e+02 7.86545217e-01]	[439.33966064 154.552948 0.95020872]	[469.96615601 154.50920105 0.88890648]	[418.76974487 172.45932007 0.99010432]	[487.96047974 172.36950684 0.89974296]	[6.26408875e+02 9.03553589e+02 7.45025575e-01]	[6.36735901e+02 8.90814636e+02 7.77696371e-01]	[5.85409241e+02 8.67586243e+02 7.67104566e-01]	[4.57146271e+02 8.98465881e+02 7.80709386e-01]	[4.39181274e+02 8.93274902e+02 7.73719072e-01]	[4.64915741e+02 8.57396118e+02 7.10608304e-01]
[454.53991699 172.28794861 0.87902164]	[459.64837646 267.35583496 0.86557114]	[380.12335205 275.06362915 0.8575533 ]	[359.57992554 398.21606445 0.90458143]	[346.84356689 500.8409729 0.8616612 ]	[536.68078613 257.10971069 0.83571899]	[570.12536621 377.49945068 0.8367911 ]	[582.74804688 482.7605896 0.89474487]	[480.19232178 513.62243652 0.66792828]	[431.53640747 518.6932373 0.6258285 ]	[444.33218384 693.21295166 0.79280913]	[459.76235962 849.75531006 0.87035561]	[523.94476318 505.98403931 0.66285729]	[562.25939941 688.04138184 0.8417362 ]	[5.98222656e+02 8.49748108e+02 7.75319815e-01]	[439.18228149 154.54801941 0.94529563]	[464.84893799 154.49934387 0.92564893]	[418.66687012 172.4617157 0.99254501]	[482.9538269 172.40159607 0.94523442]	[6.23860352e+02 9.01055115e+02 7.45260596e-01]	[6.31686096e+02 8.90808167e+02 7.75447845e-01]	[5.85428894e+02 8.65049561e+02 7.35742629e-01]	[4.57152466e+02 8.98445679e+02 7.79856145e-01]	[4.39194458e+02 8.93263428e+02 7.72948861e-01]	[4.64920105e+02 8.57383850e+02 7.22143292e-01]
[449.46005249 172.30807495 0.88450861]	[457.08026123 269.84710693 0.83056247]	[377.65118408 275.10635376 0.84751987]	[357.1428833 400.7281189 0.90947598]	[341.82046509 503.28744507 0.8847208 ]	[529.0703125 257.11740112 0.83479887]	[567.56573486 375.0690918 0.83437717]	[580.2689209 482.75808716 0.88047266]	[480.12759399 513.6071167 0.66285652]	[428.99002075 518.70043945 0.630539 ]	[444.36605835 693.17590332 0.79264379]	[459.76119995 849.75726318 0.86916453]	[523.88659668 505.96429443 0.67602921]	[562.22070312 688.04388428 0.83908862]	[5.98220703e+02 8.49715393e+02 7.81152248e-01]	[436.69497681 154.56658936 0.91162503]	[462.33877563 154.49981689 0.95488578]	[416.16137695 172.46977234 0.96501601]	[482.77258301 172.35745239 0.96576786]	[6.18788818e+02 8.98460388e+02 7.63569653e-01]	[6.29106995e+02 8.90746216e+02 8.12834203e-01]	[5.85461548e+02 8.62487915e+02 7.26556897e-01]	[4.57120117e+02 8.98451721e+02 7.75427759e-01]	[4.39172882e+02 8.93264465e+02 7.72352040e-01]	[4.64920197e+02 8.57395325e+02 7.26860046e-01]
[446.88217163 172.30184937 0.88898873]	[452.04879761 267.36407471 0.81276637]	[377.55368042 275.09936523 0.83911067]	[357.02920532 398.23449707 0.90715545]	[341.69018555 503.31674194 0.90543288]	[526.51025391 257.10861206 0.84894365]	[565.03759766 375.04919434 0.85110968]	[577.71289062 482.75588989 0.86038798]	[477.68209839 511.04730225 0.65250337]	[428.93893433 516.18658447 0.62892467]	[444.38470459 690.71331787 0.79523498]	[459.76550293 849.74389648 0.86918694]	[523.81188965 505.90786743 0.68334609]	[559.78778076 688.03833008 0.83205724]	[5.95661011e+02 8.47122925e+02 7.66234040e-01]	[436.58920288 154.574646 0.89060557]	[462.22103882 154.50491333 0.95978838]	[416.04092407 172.44482422 0.94390154]	[480.3147583 172.31977844 0.95315397]	[6.13664917e+02 8.93225708e+02 8.14241946e-01]	[6.26560242e+02 8.85575317e+02 8.17309499e-01]	[5.85393982e+02 8.54906189e+02 7.55954266e-01]	[4.57114868e+02 8.98450562e+02 7.75240839e-01]	[4.39168274e+02 8.93259338e+02 7.68853247e-01]	[4.64930023e+02 8.57382874e+02 7.24279284e-01]
[444.34564209 172.34144592 0.91063488]	[446.91912842 269.82119751 0.82575929]	[375.0284729 277.49978638 0.82298654]	[354.57556152 398.18383789 0.87816775]	[339.2350769 503.35247803 0.91745818]	[523.9911499 257.0904541 0.8610642]	[564.925354 374.99008179 0.86083835]	[572.66290283 480.35726929 0.86010814]	[477.66177368 513.58703613 0.65072656]	[428.91662598 518.72406006 0.63890421]	[444.39105225 690.71685791 0.79124784]	[459.76196289 849.69836426 0.86835682]	[523.77392578 505.91473389 0.68386912]	[559.68792725 685.55053711 0.81264985]	[5.88098328e+02 8.36903381e+02 7.70137608e-01]	[431.53445435 154.58410645 0.87520134]	[459.80291748 154.52961731 0.95154774]	[408.48074341 172.45921326 0.91804111]	[480.22213745 172.35496521 0.96293116]	[6.13646118e+02 8.88133911e+02 7.78401554e-01]	[6.26492004e+02 8.75319763e+02 8.17769468e-01]	[5.82909119e+02 8.49798584e+02 7.61353016e-01]	[4.57106354e+02 8.98438232e+02 7.76404262e-01]	[4.39163025e+02 8.93246765e+02 7.67018676e-01]	[4.64926971e+02 8.54910034e+02 7.19722211e-01]
[441.85421753 172.38075256 0.93116462]	[444.3727417 267.33197021 0.84721583]	[372.46331787 277.53921509 0.81233811]	[354.51156616 398.10128784 0.85006142]	[339.18060303 503.37298584 0.92061067]	[523.85742188 257.03219604 0.87369114]	[564.84716797 372.53851318 0.86162341]	[572.58813477 480.34155273 0.8680622 ]	[477.66662598 513.61102295 0.65123582]	[428.95022583 518.74163818 0.6423279 ]	[444.40386963 693.16418457 0.79057384]	[459.75744629 849.69042969 0.87101525]	[521.41149902 505.9223938 0.68324071]	[554.61029053 685.55566406 0.80438936]	[585.52813721 829.2666626 0.84737778]	[426.41012573 156.99382019 0.87398124]	[459.68313599 154.58039856 0.92845905]	[405.84594727 174.84129333 0.92357033]	[477.74768066 172.42015076 0.95188439]	[6.16242310e+02 8.75395325e+02 7.81952202e-01]	[6.26491821e+02 8.67712280e+02 8.33887041e-01]	[5.80312927e+02 8.44514099e+02 7.50724852e-01]	[4.57104553e+02 8.98445618e+02 7.79030561e-01]	[4.39171722e+02 8.93247681e+02 7.73008585e-01]	[4.64926453e+02 8.54898193e+02 7.30131567e-01]
[441.77206421 172.44474792 0.9325217 ]	[441.9085083 269.82485962 0.86252475]	[367.40863037 277.62216187 0.80370337]	[351.96487427 398.19338989 0.83509368]	[339.12338257 503.43060303 0.9159084 ]	[521.41381836 257.00759888 0.86696786]	[564.85009766 375.00717163 0.8635394 ]	[570.08361816 480.30187988 0.87270689]	[477.66397095 513.62481689 0.65359741]	[428.94891357 518.7600708 0.64823687]	[444.41247559 690.66577148 0.79420739]	[459.75808716 849.64953613 0.86968362]	[523.77282715 505.92932129 0.68122345]	[549.53564453 685.60809326 0.8174001 ]	[5.85356628e+02 8.24005981e+02 8.16011071e-01]	[423.87426758 157.04489136 0.88553625]	[459.59176636 156.97016907 0.90657526]	[403.25717163 174.84584045 0.95701307]	[477.63919067 172.40270996 0.92930096]	[6.13704346e+02 8.72766052e+02 7.86933780e-01]	[6.23999268e+02 8.65051880e+02 7.96972871e-01]	[5.77688049e+02 8.31789001e+02 6.96650267e-01]	[4.57113464e+02 8.98446350e+02 7.79778659e-01]	[4.39182312e+02 8.93243896e+02 7.73499906e-01]	[4.64918091e+02 8.54847473e+02 7.29766428e-01]
[439.3117981 172.43997192 0.92806375]	[441.86096191 269.85797119 0.87248993]	[367.35046387 277.64437866 0.80198103]	[349.41418457 398.14920044 0.82462364]	[339.08215332 503.41201782 0.92153388]	[521.36938477 257.02423096 0.8711465 ]	[562.46295166 375.0418396 0.86707753]	[570.05310059 480.29544067 0.87495446]	[477.64974976 516.1338501 0.65374178]	[428.9392395 521.22949219 0.65515798]	[444.40014648 690.67437744 0.79550946]	[459.7578125 849.6348877 0.8660441]	[521.39379883 505.94219971 0.68618804]	[546.95715332 685.50665283 0.82818639]	[582.81164551 811.2532959 0.84266299]	[421.40270996 157.03083801 0.89539987]	[457.09628296 156.97250366 0.87835354]	[400.81246948 174.85829163 0.97123694]	[475.08309937 172.37062073 0.9079206 ]	[6.08498962e+02 8.70106812e+02 7.58923531e-01]	[6.21384583e+02 8.54820374e+02 7.60191858e-01]	[5.67555603e+02 8.21515930e+02 6.56157911e-01]	[4.57133270e+02 8.98431030e+02 7.78157592e-01]	[4.39196564e+02 8.93236511e+02 7.65810072e-01]	[4.64912140e+02 8.54815063e+02 7.29283810e-01]
[439.23306274 172.42700195 0.93154109]	[441.80575562 269.84701538 0.87878984]	[364.80111694 277.64877319 0.81146562]	[346.90505981 398.23254395 0.82783282]	[339.05444336 503.43093872 0.92203671]	[521.31414795 257.00906372 0.87000334]	[562.40014648 375.0145874 0.85823923]	[570.04016113 480.28317261 0.87403572]	[477.6199646 513.60595703 0.65459764]	[426.42935181 518.74938965 0.65920573]	[444.3807373 690.66577148 0.79820436]	[459.75384521 849.60559082 0.86401588]	[521.39581299 505.90097046 0.6966309 ]	[544.52380371 685.41381836 0.81862342]	[5.77740601e+02 8.06007446e+02 7.86515892e-01]	[421.33087158 157.04260254 0.90739816]	[454.59335327 156.97615051 0.86990827]	[400.74298096 174.9017334 0.98716742]	[472.53540039 172.42153931 0.89545375]	[6.03419800e+02 8.57437927e+02 7.90441394e-01]	[6.13684814e+02 8.49656494e+02 7.80358434e-01]	[5.64921143e+02 8.11126404e+02 7.08312154e-01]	[4.57170471e+02 8.98444153e+02 7.76794612e-01]	[4.39227264e+02 8.93254822e+02 7.58969605e-01]	[4.64898773e+02 8.52391052e+02 7.36005247e-01]
[439.15136719 172.44825745 0.93465346]	[441.75622559 269.88293457 0.88364047]	[362.30429077 280.10995483 0.81044078]	[344.33868408 398.23681641 0.83899987]	[336.6661377 503.42752075 0.92561007]	[521.28417969 256.98724365 0.86511254]	[562.37750244 375.0050354 0.85967165]	[570.01269531 480.26498413 0.87470984]	[475.12960815 511.07531738 0.64818728]	[426.3739624 518.72930908 0.65896797]	[444.33444214 690.73248291 0.79327589]	[459.75180054 849.6496582 0.86696875]	[521.34130859 503.42962646 0.70080268]	[544.50164795 685.54589844 0.83515632]	[567.48999023 790.60803223 0.82844526]	[421.22064209 157.07987976 0.91938734]	[452.01797485 156.95687866 0.87273884]	[400.65188599 174.92263794 0.99354196]	[470.00256348 172.36282349 0.88729948]	[5.93138916e+02 8.52263672e+02 7.85895348e-01]	[6.05944153e+02 8.44527832e+02 7.79171765e-01]	[5.62343994e+02 7.90820007e+02 6.71394646e-01]	[4.57164856e+02 8.98457031e+02 7.74251699e-01]	[4.39232208e+02 8.93267944e+02 7.61946321e-01]	[4.64915344e+02 8.54813721e+02 7.32132912e-01]
[439.07775879 172.44972229 0.92197728]	[441.71966553 269.87347412 0.8836264 ]	[362.27276611 280.11480713 0.81085378]	[344.26495361 400.70080566 0.85390455]	[336.6451416 503.49246216 0.91167831]	[521.25238037 256.97625732 0.86146224]	[562.35913086 372.52990723 0.85306036]	[567.58355713 480.2350769 0.87599689]	[472.59893799 513.59881592 0.64387214]	[423.83694458 518.76300049 0.66785562]	[444.31542969 693.1965332 0.79231012]	[459.74194336 849.6595459 0.86839718]	[521.30419922 505.91384888 0.69956356]	[544.48382568 688.00549316 0.84335697]	[564.96356201 785.49627686 0.81342447]	[421.14297485 157.07696533 0.92263234]	[449.48971558 156.95153809 0.87444425]	[400.61636353 174.92720032 0.99115855]	[467.47393799 172.40194702 0.89338923]	[5.85383911e+02 8.47076294e+02 7.81240344e-01]	[5.98308289e+02 8.31820862e+02 7.36119509e-01]	[5.62245789e+02 7.88040466e+02 6.22044325e-01]	[4.57141266e+02 8.98464539e+02 7.75897026e-01]	[4.39212280e+02 8.93277893e+02 7.66055584e-01]	[4.64903503e+02 8.54833679e+02 7.29662657e-01]
[436.63592529 172.48931885 0.91390777]	[441.68002319 269.88269043 0.8827188 ]	[362.20333862 280.10949707 0.81641835]	[341.81832886 400.71026611 0.85786647]	[336.63775635 505.91149902 0.90579176]	[521.23577881 256.99581909 0.85835731]	[562.35131836 372.51644897 0.8523674 ]	[570.0189209 480.1854248 0.8673327]	[472.5223999 511.07009888 0.64493626]	[423.78338623 518.73565674 0.67114961]	[444.3442688 693.20440674 0.79154658]	[459.7484436 849.640625 0.86801016]	[521.26281738 503.4369812 0.69416374]	[544.42437744 690.71557617 0.82157946]	[564.8324585 770.22668457 0.84858096]	[418.74316406 157.10169983 0.91954285]	[446.95620728 156.95869446 0.88107985]	[398.21362305 174.9334259 0.98253661]	[467.39776611 172.39877319 0.89449692]	[5.77721802e+02 8.34357544e+02 7.75698781e-01]	[5.90556396e+02 8.29112671e+02 7.36615539e-01]	[5.59756714e+02 7.70173828e+02 6.18099511e-01]	[4.57155487e+02 8.98457764e+02 7.83228040e-01]	[4.39229919e+02 8.93274231e+02 7.69278407e-01]	[4.64905548e+02 8.54802124e+02 7.30831981e-01]
[436.60519409 174.85269165 0.91255516]	[439.30911255 269.9156189 0.88456517]	[359.77630615 280.13668823 0.81944609]	[341.80316162 400.67053223 0.86552352]	[336.62716675 505.90081787 0.90576994]	[521.19238281 257.01303101 0.85525453]	[562.34490967 372.53353882 0.85688847]	[570.06097412 480.12380981 0.85399842]	[470.00491333 508.51983643 0.64901078]	[421.37756348 518.67938232 0.66571891]	[444.36404419 693.17474365 0.79253513]	[459.7477417 849.65734863 0.87231874]	[521.23504639 503.38513184 0.69185871]	[544.29431152 698.29260254 0.82068956]	[562.30804443 767.62109375 0.81135178]	[418.71304321 159.56752014 0.91788858]	[446.88601685 156.99629211 0.88207769]	[398.18450928 174.96112061 0.97876662]	[464.91577148 172.42880249 0.90741539]	[5.64946228e+02 8.26563599e+02 8.22167993e-01]	[5.82906372e+02 8.13776123e+02 7.55708396e-01]	[5.57208130e+02 7.67580994e+02 5.48456728e-01]	[4.57154175e+02 8.98463806e+02 7.83913255e-01]	[4.39231781e+02 8.93279724e+02 7.71415532e-01]	[4.64903839e+02 8.54817871e+02 7.32602596e-01]
[436.59127808 172.50300598 0.91355062]	[439.28829956 272.34585571 0.8868264 ]	[359.76309204 280.14541626 0.82060248]	[341.76882935 400.65686035 0.86630416]	[336.63754272 505.8684082 0.90999275]	[518.79260254 257.02481079 0.85290271]	[562.33581543 372.496521 0.85423285]	[570.08074951 480.14144897 0.85257775]	[470.03305054 511.03137207 0.64612436]	[423.77252197 518.72052002 0.66481388]	[444.31796265 690.69281006 0.79770976]	[459.75161743 849.6550293 0.86881995]	[521.24188232 503.40481567 0.69549 ]	[541.90594482 700.87634277 0.78154266]	[5.59711731e+02 7.54829712e+02 7.53329515e-01]	[418.71313477 159.57907104 0.91759193]	[446.88241577 157.02345276 0.87770343]	[398.1824646 174.98184204 0.97518432]	[464.89373779 172.51133728 0.91293752]	[562.37908936 813.8067627 0.81602156]	[5.80282837e+02 8.08609070e+02 7.34582126e-01]	[0. 0. 0.]	[4.57157379e+02 8.98456238e+02 7.82158196e-01]	[4.39247986e+02 8.93277771e+02 7.64126241e-01]	[4.64906067e+02 8.54826660e+02 7.24769294e-01]
[436.59213257 174.89234924 0.91689312]	[439.2628479 272.39190674 0.89609122]	[359.71640015 280.17355347 0.82728976]	[341.7114563 400.64547729 0.88407463]	[336.64678955 505.87390137 0.91363639]	[518.75823975 257.05081177 0.84919101]	[562.331604 372.51907349 0.85686523]	[570.08050537 480.20840454 0.86434501]	[472.51086426 513.61199951 0.64651233]	[423.796875 521.22161865 0.67207962]	[444.32247925 690.6986084 0.78665978]	[459.76806641 849.69030762 0.87085384]	[521.22875977 505.90255737 0.69314235]	[541.8548584 700.88806152 0.78326964]	[547.02337646 744.47546387 0.78881556]	[418.71353149 162.10011292 0.91671377]	[446.88150024 157.09716797 0.86397409]	[398.18041992 175.01333618 0.97491109]	[464.89346313 174.86988831 0.9142015 ]	[5.57266846e+02 8.03518311e+02 7.80192673e-01]	[5.70069336e+02 7.90727295e+02 7.21972525e-01]	[5.44402222e+02 7.36780090e+02 6.37709379e-01]	[4.57148071e+02 8.98457581e+02 7.83082128e-01]	[4.39258911e+02 8.93290894e+02 7.65268862e-01]	[4.64932617e+02 8.54880676e+02 7.15473533e-01]
[436.57443237 174.97843933 0.90731102]	[439.25524902 272.42730713 0.90088183]	[359.71859741 280.18453979 0.82492298]	[339.3019104 400.65985107 0.88449168]	[336.64025879 505.90621948 0.90736836]	[518.72930908 257.08255005 0.84086812]	[562.28759766 375.00286865 0.85169709]	[570.12286377 480.28015137 0.8617208 ]	[470.00354004 513.60534668 0.64829272]	[421.35839844 518.78192139 0.67172283]	[444.35263062 690.73266602 0.7869246 ]	[459.7734375 849.70220947 0.87174189]	[521.20306396 505.91772461 0.68967772]	[539.25549316 693.17303467 0.77333874]	[544.48571777 739.37329102 0.80097079]	[418.7104187 162.17970276 0.9109692 ]	[446.87054443 159.58714294 0.85867083]	[398.17416382 175.0509491 0.96364391]	[464.89263916 174.90574646 0.92048401]	[552.05889893 793.23510742 0.79901618]	[5.67457886e+02 7.88027893e+02 7.67934084e-01]	[5.44329285e+02 7.31706604e+02 6.74911320e-01]	[4.57149902e+02 8.98474609e+02 7.79575408e-01]	[4.39256836e+02 8.93304810e+02 7.66071856e-01]	[4.64927582e+02 8.54905457e+02 7.10620821e-01]
[436.58718872 175.00500488 0.90815032]	[439.29782104 272.46484375 0.90545332]	[359.76348877 280.16268921 0.81863683]	[339.27203369 400.85876465 0.87294739]	[336.63067627 505.92623901 0.90490758]	[518.7456665 257.15270996 0.83202457]	[562.26025391 375.08349609 0.86142647]	[572.60083008 480.37457275 0.86348873]	[469.99526978 516.15985107 0.65292227]	[421.34939575 521.28302002 0.68088222]	[444.38577271 690.73242188 0.78510529]	[459.77835083 849.68701172 0.87117994]	[521.19567871 505.96725464 0.68981493]	[539.19696045 695.74304199 0.77015299]	[544.31152344 729.12542725 0.85610062]	[418.71795654 164.66557312 0.91005409]	[446.87234497 159.62443542 0.85812217]	[398.16296387 175.08058167 0.95195234]	[464.88357544 174.94551086 0.91452891]	[546.96136475 788.07946777 0.80842137]	[5.62411438e+02 7.75326599e+02 7.20879972e-01]	[5.41783142e+02 7.26496643e+02 6.59368396e-01]	[4.57182404e+02 8.98490234e+02 7.71604955e-01]	[4.39271973e+02 8.93313782e+02 7.59361744e-01]	[4.64933746e+02 8.54870728e+02 7.13945270e-01]
[436.58776855 175.00682068 0.90836281]	[439.29943848 272.46548462 0.90545976]	[359.76785278 280.16937256 0.81744975]	[339.2727356 400.86474609 0.87209266]	[336.62841797 505.92471313 0.90436405]	[518.74462891 257.15026855 0.83245975]	[562.26080322 375.08956909 0.86276376]	[572.5994873 480.37124634 0.86384916]	[469.99145508 516.15447998 0.65173817]	[421.34490967 521.27667236 0.68012571]	[444.39028931 690.73016357 0.78455245]	[459.78030396 849.69116211 0.87122393]	[521.19830322 505.96478271 0.68994707]	[539.19689941 695.73492432 0.77173197]	[544.31170654 729.12219238 0.85676241]	[418.71850586 164.66702271 0.91031134]	[446.87304688 159.62628174 0.85804331]	[398.16546631 175.08009338 0.95259649]	[464.88269043 174.94573975 0.915649 ]	[546.96398926 788.07519531 0.8081907 ]	[5.62414124e+02 7.75321350e+02 7.20675051e-01]	[5.41780579e+02 7.26494141e+02 6.59757197e-01]	[4.57188904e+02 8.98492981e+02 7.69910038e-01]	[4.39279480e+02 8.93317444e+02 7.56351352e-01]	[4.64933350e+02 8.54874451e+02 7.15317011e-01]
[truncated: 118 more rows]
