# Supplementary material for: Evaluation of functional tests performance using a camera-based and machine learning approach
Source: PLoS One. 2023 Nov 3;18(11):e0288279. doi: 10.1371/journal.pone.0288279 (PMC10624324; doi:10.1371/journal.pone.0288279)
Supplement: S1 Data — This dataset includes all the extracted keypoints of movements and the associated features and statistics, which were used for the analyses presented in the main manuscript. (ZIP) [file pone.0288279.s001.zip › PLOS_data_28032023/original_movement_data/CSV/000022_SDT_P_crop.csv]

[459.65457153 174.86677551 0.92875957]	[449.50579834 198.00656128 0.85052031]	[380.1887207 195.46870422 0.87642705]	[346.81704712 303.29141235 0.80913705]	[333.93475342 400.76828003 0.88143712]	[523.8270874 198.14894104 0.83983511]	[544.5098877 313.41012573 0.84387028]	[544.49951172 410.9677124 0.83555847]	[441.67636108 431.48934937 0.70534706]	[398.13632202 428.92077637 0.6815151 ]	[382.81253052 593.11682129 0.79146445]	[377.58303833 747.10626221 0.83853614]	[482.83584595 431.53219604 0.70301348]	[482.78775024 593.12463379 0.83438957]	[485.49264526 752.18286133 0.77920747]	[441.82565308 157.01373291 0.89901149]	[472.57702637 159.53086853 0.84890997]	[421.21630859 131.40457153 0.89420706]	[487.97109985 139.00180054 0.69394338]	[4.95628906e+02 7.90836365e+02 7.80120075e-01]	[5.13579895e+02 7.88228455e+02 7.72616982e-01]	[4.82732941e+02 7.67564087e+02 7.56602764e-01]	[3.64807434e+02 7.95808044e+02 7.21058547e-01]	[3.49450226e+02 7.88235657e+02 7.18423963e-01]	[3.80230072e+02 7.54821960e+02 6.91034377e-01]
[459.65423584 174.8669281 0.92872167]	[449.49899292 198.00366211 0.85154396]	[380.18380737 195.46607971 0.87717205]	[346.82052612 303.28723145 0.80945498]	[333.93014526 400.76522827 0.88125008]	[523.82391357 198.1436615 0.84110057]	[544.50769043 313.4105835 0.84391916]	[544.49951172 410.9680481 0.8358357 ]	[441.67752075 431.49261475 0.70565224]	[398.13519287 428.92758179 0.68147159]	[382.8112793 593.11456299 0.79179448]	[377.58459473 747.10302734 0.83933383]	[482.83853149 431.53344727 0.70286757]	[482.7833252 593.12304688 0.83531827]	[485.48275757 749.7489624 0.78510368]	[441.82479858 157.01348877 0.89923513]	[472.57757568 159.53025818 0.84909874]	[421.21609497 131.40362549 0.89451307]	[487.97268677 139.00149536 0.69373477]	[4.95603149e+02 7.90828979e+02 7.82611847e-01]	[5.11086700e+02 7.88211365e+02 7.75232077e-01]	[4.82736664e+02 7.67526794e+02 7.52137303e-01]	[3.64814148e+02 7.95799011e+02 7.22626746e-01]	[3.51920380e+02 7.88221924e+02 7.19056368e-01]	[3.80232880e+02 7.54817749e+02 6.91856742e-01]
[457.1932373 174.85067749 0.91448736]	[449.48901367 195.63092041 0.85517585]	[380.16629028 195.45925903 0.87868953]	[344.3470459 305.75878906 0.81026572]	[333.91973877 400.76144409 0.87868547]	[523.82696533 198.12049866 0.84621394]	[544.49957275 313.40026855 0.84302342]	[544.50842285 410.97158813 0.83546543]	[441.66464233 431.50289917 0.70758903]	[398.12567139 428.94274902 0.68163723]	[382.81359863 593.13299561 0.7902711 ]	[377.58786011 747.03179932 0.83826536]	[482.8168335 431.54037476 0.70872009]	[482.77197266 593.15447998 0.83361149]	[485.47219849 749.68707275 0.79649144]	[441.75430298 156.98887634 0.89872378]	[470.0295105 157.10284424 0.85014951]	[421.18157959 131.40290833 0.89935446]	[487.94152832 139.00234985 0.71469146]	[493.10638428 790.80255127 0.79602033]	[5.11060516e+02 7.88188416e+02 7.83257723e-01]	[4.82741608e+02 7.65019653e+02 7.48037636e-01]	[3.64828125e+02 7.95789917e+02 7.13268995e-01]	[3.51930298e+02 7.88209167e+02 7.09596515e-01]	[3.80222931e+02 7.52297546e+02 6.86101615e-01]
[457.09960938 174.85157776 0.90526485]	[449.47540283 198.00112915 0.85649824]	[380.15298462 195.46600342 0.88378626]	[344.31726074 305.80444336 0.81442457]	[333.91931152 400.76144409 0.87979871]	[523.81414795 198.1104126 0.8493247 ]	[544.50616455 313.41061401 0.84330684]	[544.51641846 410.97723389 0.83438903]	[439.29891968 431.50708008 0.70767123]	[398.07763672 428.93930054 0.67843413]	[382.77999878 590.64508057 0.79656756]	[377.58621216 746.97766113 0.8364262 ]	[482.79504395 431.54885864 0.71184939]	[482.76184082 593.14862061 0.83645087]	[485.47540283 749.67089844 0.79805428]	[441.68377686 156.96568298 0.90122813]	[467.48748779 157.10856628 0.85680068]	[421.14489746 131.39805603 0.89454275]	[487.93927002 139.02426147 0.73589057]	[493.1043396 790.80456543 0.79858321]	[5.11052246e+02 7.88187988e+02 7.85406947e-01]	[4.82745453e+02 7.64984497e+02 7.51101434e-01]	[3.64832764e+02 7.93360291e+02 7.13927567e-01]	[3.51933167e+02 7.88190247e+02 7.08896458e-01]	[3.80218201e+02 7.52231323e+02 6.92410231e-01]
[454.56820679 174.85897827 0.89457446]	[449.45922852 198.01313782 0.85712647]	[380.12942505 195.48577881 0.88437921]	[344.32437134 305.83343506 0.81232637]	[331.48660278 400.77084351 0.87592822]	[523.79754639 198.10620117 0.8493247 ]	[544.52319336 313.44915771 0.84274542]	[544.52264404 410.9753418 0.83480626]	[439.30462646 431.49212646 0.70558411]	[398.08486938 428.92572021 0.67774194]	[382.73904419 590.61645508 0.80156505]	[377.55368042 744.53259277 0.82939917]	[482.79711914 431.53015137 0.7095561 ]	[482.75674438 595.66003418 0.83471292]	[485.47698975 749.68310547 0.79536229]	[439.24914551 156.96856689 0.90293759]	[464.94958496 159.55183411 0.86720306]	[418.75161743 131.38996887 0.90230179]	[485.48553467 139.08685303 0.75736409]	[493.10205078 790.79638672 0.79937857]	[5.11047668e+02 7.88181824e+02 7.82329440e-01]	[4.82741943e+02 7.65008545e+02 7.50289023e-01]	[3.62310760e+02 7.95800964e+02 6.97735727e-01]	[3.49389038e+02 7.88186157e+02 6.90078378e-01]	[3.80191864e+02 7.52177795e+02 6.98027849e-01]
[452.0100708 174.85925293 0.8885982 ]	[446.97537231 198.00344849 0.8635025 ]	[380.09677124 195.48014832 0.88520002]	[344.35571289 305.78134155 0.80951452]	[331.47286987 400.76596069 0.87648815]	[523.78295898 198.09353638 0.8504793 ]	[544.54370117 313.48699951 0.84404349]	[544.53070068 410.96578979 0.83430827]	[439.30386353 431.52996826 0.70682222]	[398.08148193 428.97259521 0.67896032]	[380.34332275 590.56500244 0.80895585]	[377.4927063 746.98132324 0.80834442]	[482.79293823 434.03424072 0.70977873]	[482.7428894 593.14813232 0.83247334]	[485.46200562 749.64727783 0.80009311]	[439.16119385 156.98014832 0.89424968]	[464.86868286 159.54637146 0.87401164]	[418.69354248 131.39807129 0.8873781 ]	[485.45324707 136.55828857 0.76975667]	[493.09289551 790.79730225 0.79947132]	[5.11040588e+02 7.88173645e+02 7.81715274e-01]	[4.80350616e+02 7.62508179e+02 7.46662736e-01]	[3.64787018e+02 7.93354553e+02 7.03468025e-01]	[3.49397919e+02 7.88198975e+02 6.88282669e-01]	[3.80130432e+02 7.52268372e+02 6.80153310e-01]
[446.97570801 174.86524963 0.89342386]	[446.92327881 198.00944519 0.872495 ]	[377.72662354 195.51454163 0.88350141]	[344.34527588 305.79702759 0.80866772]	[331.4883728 400.77575684 0.87750274]	[521.37353516 198.08169556 0.84833324]	[546.91833496 313.40313721 0.83494532]	[546.91687012 408.43032837 0.83251697]	[439.28967285 431.52087402 0.70989633]	[398.07907104 428.95489502 0.68283296]	[380.29525757 590.54693604 0.81654793]	[375.09011841 747.04199219 0.79121614]	[482.76593018 431.53985596 0.71368539]	[482.73815918 590.64343262 0.82830906]	[485.46099854 749.63812256 0.7960754 ]	[436.68777466 157.004776 0.87718213]	[462.41299438 159.56535339 0.88459766]	[418.61529541 131.42276001 0.88908851]	[485.37036133 136.55485535 0.78381711]	[493.10345459 790.79315186 0.7962085 ]	[5.11060516e+02 7.88163818e+02 7.76363969e-01]	[4.80333649e+02 7.62506531e+02 7.38634765e-01]	[3.62291718e+02 7.95817200e+02 6.90418661e-01]	[3.46862213e+02 7.90601929e+02 6.74251318e-01]	[3.77707550e+02 7.54776489e+02 6.70062244e-01]
[444.43041992 174.85874939 0.90404385]	[446.88607788 195.6197052 0.87742382]	[377.69891357 195.50889587 0.88189226]	[344.33959961 305.78512573 0.80852371]	[333.92654419 400.79766846 0.87514889]	[521.31237793 198.02540588 0.84909755]	[546.91436768 310.95706177 0.83266848]	[546.94580078 408.41073608 0.83320808]	[439.26144409 431.52554321 0.71397686]	[398.05731201 428.95550537 0.68630546]	[380.30090332 588.09698486 0.81849808]	[375.07519531 747.05743408 0.78714073]	[482.73608398 431.54016113 0.71918917]	[482.73162842 590.62176514 0.8293516 ]	[485.45562744 749.60852051 0.79724377]	[436.60604858 157.00996399 0.86942559]	[462.28277588 159.59432983 0.89562988]	[418.5508728 131.36813354 0.88636386]	[482.83340454 136.46951294 0.84061027]	[493.08935547 790.78381348 0.79716986]	[5.11049835e+02 7.88152100e+02 7.75308251e-01]	[4.80328003e+02 7.62461670e+02 7.41510630e-01]	[3.62279144e+02 7.95844360e+02 6.85206950e-01]	[3.46844269e+02 7.90619507e+02 6.70522690e-01]	[3.77703461e+02 7.54802307e+02 6.64838374e-01]
[444.38656616 174.87355042 0.90820158]	[444.42276001 195.62583923 0.88585585]	[377.67022705 195.55979919 0.87176991]	[344.32589722 305.76275635 0.80879134]	[333.92514038 400.82736206 0.86886477]	[521.27404785 198.02314758 0.84363306]	[544.54840088 310.896698 0.82539916]	[546.97216797 408.41134644 0.83194947]	[439.24578857 431.48483276 0.71217537]	[398.02624512 428.92907715 0.68455243]	[380.31878662 588.07659912 0.81424934]	[377.48736572 746.98529053 0.80952835]	[482.72583008 431.49246216 0.71873111]	[482.72570801 590.62005615 0.83068913]	[485.4362793 749.61047363 0.79949224]	[434.10806274 157.06820679 0.85200417]	[459.85095215 159.58628845 0.90370607]	[416.03781128 131.44177246 0.80426908]	[480.29647827 138.99598694 0.7934016 ]	[4.93098206e+02 7.90801819e+02 7.86967337e-01]	[5.11057587e+02 7.88165588e+02 7.67281532e-01]	[4.80308533e+02 7.62468323e+02 7.40855634e-01]	[3.62305084e+02 7.93346375e+02 7.09222615e-01]	[3.49371674e+02 7.88177063e+02 6.88255310e-01]	[3.80136627e+02 7.52268738e+02 6.86903596e-01]
[444.31665039 174.89511108 0.91607201]	[444.39822388 198.05833435 0.88495046]	[377.61407471 198.01376343 0.85980898]	[344.31576538 303.25149536 0.81533855]	[333.93841553 400.85256958 0.86350673]	[521.25689697 198.07081604 0.83953685]	[544.53503418 310.9045105 0.82957274]	[546.99731445 408.46453857 0.82936269]	[439.26123047 431.47628784 0.71001047]	[398.05892944 428.95095825 0.68282503]	[382.73150635 590.56787109 0.80222571]	[377.51971436 744.53027344 0.81258875]	[482.73880005 428.99023438 0.71498644]	[482.74453735 590.58026123 0.83504921]	[485.4196167 749.58972168 0.80213088]	[434.03967285 157.07141113 0.84572893]	[459.8008728 159.61999512 0.90556413]	[413.55545044 133.8289032 0.81823236]	[480.19949341 139.05688477 0.78614587]	[4.93111450e+02 7.90793701e+02 7.86955297e-01]	[5.11052246e+02 7.88156189e+02 7.67575383e-01]	[4.80286346e+02 7.62442993e+02 7.50153601e-01]	[3.64818146e+02 7.93330750e+02 6.97731733e-01]	[3.49437317e+02 7.88159058e+02 6.81457043e-01]	[3.80149200e+02 7.52195862e+02 6.88431382e-01]
[441.90301514 174.89199829 0.92782944]	[444.31491089 198.06568909 0.89533627]	[377.55831909 198.04135132 0.85352641]	[344.31402588 303.28283691 0.81087422]	[333.96020508 400.84414673 0.86898464]	[521.18347168 198.07363892 0.82894862]	[544.51568604 310.94146729 0.8324036 ]	[546.98614502 408.41918945 0.82658017]	[439.1809082 431.5151062 0.70588553]	[395.56433105 428.98626709 0.67396569]	[380.3119812 590.60107422 0.80600727]	[377.49414062 746.99163818 0.8053115 ]	[480.34796143 431.51504517 0.72137636]	[482.73236084 590.60198975 0.82666332]	[485.4034729 749.5892334 0.80174416]	[431.4937439 159.52197266 0.8364079 ]	[459.74334717 159.59255981 0.89990056]	[413.50003052 133.88838196 0.80572939]	[477.70132446 139.0275116 0.78552306]	[4.93114960e+02 7.90790466e+02 7.86537468e-01]	[5.11055389e+02 7.88152283e+02 7.66490102e-01]	[4.80261810e+02 7.62440674e+02 7.54161656e-01]	[3.64803345e+02 7.93329590e+02 6.99166179e-01]	[3.49408478e+02 7.88170410e+02 6.83482170e-01]	[3.80146332e+02 7.52273865e+02 6.82053983e-01]
[441.81216431 174.89503479 0.94371176]	[441.90325928 198.08247375 0.89960629]	[377.51477051 198.05754089 0.84701294]	[344.26113892 305.80725098 0.80689853]	[333.91934204 400.86880493 0.85662651]	[518.74951172 198.06480408 0.82180274]	[544.47338867 310.9107666 0.83501786]	[546.99078369 405.92666626 0.82407522]	[439.18914795 428.97949219 0.70177674]	[395.57852173 428.92077637 0.67254305]	[380.27426147 590.58843994 0.80743176]	[377.47967529 747.01446533 0.80241662]	[480.34945679 428.98492432 0.71737802]	[482.72402954 590.58752441 0.82208246]	[485.40335083 749.6272583 0.80368501]	[426.45303345 159.56002808 0.84581351]	[459.63778687 159.5868988 0.89216399]	[408.42825317 133.99819946 0.78996086]	[477.67050171 139.01242065 0.8012327 ]	[4.93131012e+02 7.90802368e+02 7.80932248e-01]	[5.11071442e+02 7.88164734e+02 7.62377262e-01]	[4.80269135e+02 7.62499207e+02 7.59847999e-01]	[3.64798218e+02 7.93357239e+02 6.88523889e-01]	[3.49392883e+02 7.88196899e+02 6.80022061e-01]	[3.80141449e+02 7.52307739e+02 6.84926331e-01]
[441.6932373 174.88624573 0.93930691]	[441.84225464 198.10357666 0.90419662]	[375.07601929 198.08302307 0.83620501]	[344.27069092 305.7963562 0.80138749]	[331.49935913 403.26913452 0.85622019]	[518.69268799 198.05696106 0.81628829]	[544.44366455 310.95053101 0.84421068]	[546.98156738 403.39089966 0.83580405]	[439.19018555 428.9418335 0.70042485]	[395.58410645 426.41204834 0.67334843]	[380.28613281 593.10760498 0.80459136]	[377.480896 747.0201416 0.80653924]	[480.35653687 428.93914795 0.71531105]	[482.72628784 590.59637451 0.82164598]	[485.39331055 749.59417725 0.80461693]	[423.90524292 159.5786438 0.85502517]	[457.12826538 159.60090637 0.86585057]	[403.38009644 133.9352417 0.83752441]	[475.15536499 136.54780579 0.80314201]	[4.95601807e+02 7.90803650e+02 7.86179125e-01]	[5.11076324e+02 7.88149109e+02 7.64514148e-01]	[4.80250183e+02 7.62458313e+02 7.56660521e-01]	[3.62317047e+02 7.93349792e+02 7.05396056e-01]	[3.49375977e+02 7.88189270e+02 6.92173362e-01]	[3.80146973e+02 7.52313782e+02 6.91367030e-01]
[439.27700806 174.90023804 0.94068319]	[441.74639893 198.11758423 0.90769291]	[374.97467041 198.11514282 0.81728417]	[344.24728394 305.83450317 0.8007192 ]	[331.47393799 403.2640686 0.85542899]	[516.1774292 198.02197266 0.81288034]	[544.40057373 310.93014526 0.8505789 ]	[546.94683838 403.38452148 0.83932918]	[439.13192749 428.98974609 0.69425213]	[395.53155518 428.93347168 0.66646689]	[380.26052856 590.64141846 0.80975056]	[375.12240601 747.02148438 0.80509257]	[480.31085205 428.98471069 0.7129463 ]	[482.71377563 590.61010742 0.81771272]	[485.39587402 749.60626221 0.80455613]	[423.81307983 159.55453491 0.87221801]	[454.64755249 159.58354187 0.85932314]	[403.26895142 133.92489624 0.84124333]	[475.12588501 136.51463318 0.80971485]	[4.95596100e+02 7.90812439e+02 7.83380210e-01]	[5.11071350e+02 7.88160400e+02 7.63138533e-01]	[4.80260071e+02 7.62473328e+02 7.57482588e-01]	[3.62315216e+02 7.93348083e+02 7.07989693e-01]	[3.49368286e+02 7.88187195e+02 6.96954966e-01]	[3.80145874e+02 7.52303955e+02 6.92345977e-01]
[439.15124512 174.91986084 0.93284345]	[441.66854858 198.12483215 0.90729678]	[372.45977783 198.13206482 0.80452156]	[341.78109741 308.34915161 0.80966157]	[331.40939331 403.27191162 0.84564281]	[513.6194458 198.01539612 0.8086291 ]	[544.39019775 310.89572144 0.84964114]	[546.91772461 403.33349609 0.84749579]	[439.09680176 428.98596191 0.68996435]	[393.06756592 428.93777466 0.6606347 ]	[380.24560547 593.12017822 0.80887026]	[375.11099243 747.02868652 0.80198133]	[480.29754639 428.98376465 0.71063286]	[480.36410522 590.59100342 0.8141256 ]	[485.38864136 749.62347412 0.80286992]	[421.33139038 159.54847717 0.88248992]	[452.0385437 159.58973694 0.84870887]	[400.78445435 133.94612122 0.82825655]	[472.53067017 136.557724 0.78107178]	[4.95602356e+02 7.90809814e+02 7.79522359e-01]	[5.11081177e+02 7.88156433e+02 7.58875012e-01]	[4.80238251e+02 7.62497253e+02 7.55981624e-01]	[3.62313660e+02 7.93343445e+02 7.08988905e-01]	[3.46880890e+02 7.88187500e+02 6.97676659e-01]	[3.80146484e+02 7.54744385e+02 6.89750016e-01]
[439.0796814 174.91798401 0.91941619]	[439.28234863 198.12278748 0.91091353]	[369.93936157 198.11650085 0.80488533]	[341.69580078 308.38027954 0.82583261]	[328.89239502 403.27365112 0.84022063]	[511.03961182 198.02787781 0.8101235 ]	[544.35620117 308.38720703 0.85292417]	[544.55096436 403.34994507 0.84730875]	[436.67578125 428.95523071 0.68013018]	[393.02035522 426.42733765 0.65926838]	[380.22714233 590.59204102 0.81425166]	[375.0927124 747.02923584 0.79400641]	[480.24337769 428.95758057 0.70588565]	[480.29946899 590.56976318 0.81256992]	[485.3732605 749.63793945 0.80230999]	[421.25933838 159.54171753 0.88796705]	[449.48266602 159.60046387 0.8478235 ]	[400.70059204 133.88317871 0.86357015]	[469.96466064 136.51597595 0.78793001]	[4.95618591e+02 7.90823975e+02 7.74959326e-01]	[5.11089935e+02 7.88166870e+02 7.54870653e-01]	[4.80232178e+02 7.64959595e+02 7.52576888e-01]	[3.62313416e+02 7.93308838e+02 7.11051345e-01]	[3.46869659e+02 7.88165222e+02 6.95383191e-01]	[3.80143646e+02 7.54752808e+02 6.85470223e-01]
[436.58935547 174.9276123 0.9055177 ]	[439.24890137 198.12203979 0.91088098]	[369.90356445 198.12541199 0.80078888]	[339.2767334 310.87182617 0.84059626]	[326.35128784 403.28112793 0.83846277]	[508.52688599 198.02941895 0.81491601]	[541.95178223 308.36727905 0.85183209]	[544.53411865 403.34317017 0.8524825 ]	[436.60873413 428.94345093 0.67425275]	[392.9828186 426.41870117 0.65431666]	[380.19021606 590.61175537 0.81530952]	[375.09249878 747.04608154 0.79521489]	[480.18261719 428.94436646 0.70362633]	[480.28146362 590.5604248 0.81112158]	[485.37738037 749.65637207 0.80140328]	[421.16467285 159.52992249 0.88157934]	[446.90457153 159.62843323 0.85286075]	[400.66708374 133.89279175 0.84200847]	[467.496521 136.5344696 0.78756595]	[4.95626831e+02 7.90817078e+02 7.77994514e-01]	[5.13570984e+02 7.88168335e+02 7.55524278e-01]	[4.80238892e+02 7.64979675e+02 7.54484951e-01]	[3.62330048e+02 7.93309631e+02 7.11819947e-01]	[3.49368561e+02 7.88165405e+02 6.94600105e-01]	[3.80146362e+02 7.54764038e+02 6.87457085e-01]
[436.57849121 174.92712402 0.90369231]	[439.24606323 198.12211609 0.91110128]	[369.9005127 198.12513733 0.8006385 ]	[339.28335571 308.41098022 0.83841842]	[326.35189819 403.28164673 0.83887494]	[508.52487183 198.03111267 0.81469387]	[541.95129395 308.36883545 0.8516022 ]	[544.53234863 403.34979248 0.85153383]	[436.60083008 428.94857788 0.67365593]	[392.97802734 426.42434692 0.65407038]	[380.1932373 590.60882568 0.81544721]	[375.08856201 747.03369141 0.79117084]	[480.17364502 428.94683838 0.70271909]	[480.28552246 590.56451416 0.81054586]	[485.37689209 749.64819336 0.80215657]	[421.15539551 159.52685547 0.88125044]	[446.89862061 159.62606812 0.85319853]	[400.66552734 133.9022522 0.83621651]	[467.50033569 136.53367615 0.78717709]	[4.95625854e+02 7.90818542e+02 7.79004514e-01]	[5.13574280e+02 7.88169556e+02 7.56787241e-01]	[4.80237061e+02 7.64969788e+02 7.54712522e-01]	[3.64793335e+02 7.93302917e+02 7.08346248e-01]	[3.49380341e+02 7.88166016e+02 6.91860437e-01]	[3.80137573e+02 7.54751587e+02 6.80259585e-01]
[434.07681274 174.9291687 0.88383055]	[439.2008667 198.06056213 0.91592139]	[367.35406494 198.07545471 0.80900341]	[339.21807861 308.40682983 0.83939552]	[323.78939819 403.33306885 0.84206915]	[508.49981689 195.61782837 0.81966454]	[541.88531494 308.38320923 0.84646618]	[544.50878906 403.3961792 0.84891999]	[434.10479736 431.49084473 0.6623857 ]	[390.42468262 428.93078613 0.64811236]	[380.17538452 590.61444092 0.81430042]	[375.09896851 747.05249023 0.79542482]	[480.12301636 431.49938965 0.69286621]	[480.29266357 590.5824585 0.81100702]	[485.38223267 749.64038086 0.80174118]	[418.73269653 159.53370667 0.87047517]	[444.42523193 159.60470581 0.8596195 ]	[400.6499939 133.93933105 0.79508233]	[467.46575928 134.03904724 0.80983919]	[4.95609741e+02 7.90813049e+02 7.79345870e-01]	[5.11085052e+02 7.88156250e+02 7.59028435e-01]	[4.80236938e+02 7.62515015e+02 7.53235579e-01]	[3.64794495e+02 7.93317993e+02 7.10895181e-01]	[3.49394653e+02 7.88180237e+02 6.94995463e-01]	[3.80143188e+02 7.54755249e+02 6.84288919e-01]
[428.93713379 174.88815308 0.88345319]	[439.09017944 198.05987549 0.90317464]	[362.33718872 198.05802917 0.82296854]	[336.69342041 313.41329956 0.85481131]	[321.16641235 405.86239624 0.85416108]	[505.93722534 195.61270142 0.83397424]	[541.75476074 305.82040405 0.83425164]	[544.34179688 405.81820679 0.86232913]	[434.05645752 431.51882935 0.65148169]	[387.91363525 428.96450806 0.64334428]	[380.08996582 590.6083374 0.81204093]	[375.06607056 747.15490723 0.78681254]	[477.71740723 431.52624512 0.68256557]	[480.20159912 590.60351562 0.79819769]	[485.37945557 749.63446045 0.80024511]	[418.56063843 157.05439758 0.8669827 ]	[441.87817383 159.55940247 0.88664287]	[398.20028687 133.8515625 0.80895329]	[464.87670898 136.43592834 0.83239001]	[4.95632721e+02 7.90834045e+02 7.76454449e-01]	[5.13574829e+02 7.88173950e+02 7.58843780e-01]	[4.80243958e+02 7.62501770e+02 7.40046799e-01]	[3.64793396e+02 7.93324585e+02 6.92178011e-01]	[3.49378326e+02 7.88191772e+02 6.84327543e-01]	[3.80125549e+02 7.57359253e+02 6.85687363e-01]
[426.33929443 174.87663269 0.89900213]	[436.6378479 198.06486511 0.88645452]	[362.25137329 198.07498169 0.8329801 ]	[336.61520386 310.96615601 0.84385908]	[318.74243164 408.39233398 0.85458291]	[503.46725464 195.58833313 0.84465039]	[541.73278809 308.32156372 0.82822442]	[541.95269775 405.82574463 0.85756052]	[431.53295898 434.04153442 0.65127629]	[385.32226562 431.52581787 0.65685934]	[377.69961548 593.19360352 0.81295198]	[375.0411377 747.16467285 0.77776301]	[477.69308472 434.05825806 0.67850131]	[480.15353394 590.62158203 0.79030955]	[485.39663696 749.65899658 0.79484642]	[416.0932312 157.03106689 0.86928439]	[441.76528931 159.54020691 0.89906549]	[398.07388306 133.81872559 0.81334823]	[462.41741943 133.99665833 0.86923343]	[4.95619080e+02 7.90828003e+02 7.73945391e-01]	[5.11095398e+02 7.88161316e+02 7.55582929e-01]	[4.80283051e+02 7.64982361e+02 7.34609306e-01]	[3.64783844e+02 7.93308044e+02 6.98165178e-01]	[3.49378723e+02 7.88187439e+02 6.93217993e-01]	[3.77719543e+02 7.57388062e+02 6.84538960e-01]
[423.85861206 172.49754333 0.91758561]	[434.0524292 198.04901123 0.86307323]	[359.71920776 198.08291626 0.85514325]	[336.61077881 308.35400391 0.83466202]	[318.69473267 405.83346558 0.87368113]	[503.38391113 195.57151794 0.85249764]	[539.26245117 305.8420105 0.80937278]	[541.82641602 403.34277344 0.87114674]	[426.39157104 434.1178894 0.664478 ]	[380.31567383 434.06268311 0.68137264]	[377.63897705 595.74542236 0.82038504]	[374.99890137 749.6317749 0.77808881]	[472.59796143 436.59143066 0.65668464]	[480.13677979 590.62792969 0.78624672]	[485.41186523 749.68267822 0.79040593]	[416.03820801 157.02558899 0.86175323]	[439.33190918 157.04154968 0.91936499]	[398.01101685 133.90208435 0.79097021]	[462.26431274 133.90921021 0.90296519]	[4.95622986e+02 7.90839966e+02 7.72300363e-01]	[5.11092224e+02 7.88178711e+02 7.56118000e-01]	[4.80305298e+02 7.65021484e+02 7.30834961e-01]	[3.62282715e+02 7.95818054e+02 6.87862575e-01]	[3.46859802e+02 7.90621765e+02 6.88372076e-01]	[3.77696533e+02 7.59928772e+02 7.02011704e-01]
[423.78045654 172.49253845 0.93158257]	[428.97088623 198.03315735 0.85844839]	[359.6088562 198.05497742 0.86635315]	[336.56243896 303.28439331 0.84142268]	[318.60025024 403.3237915 0.89431244]	[503.24917603 195.60203552 0.85049778]	[536.69006348 310.90811157 0.80014992]	[541.68505859 403.26913452 0.86243284]	[421.38897705 434.03189087 0.68436092]	[380.12081909 431.49673462 0.6857084 ]	[377.58981323 598.25543213 0.82089317]	[372.48065186 749.64752197 0.76797122]	[467.40029907 434.0741272 0.65862405]	[477.70730591 593.12591553 0.77809376]	[485.4161377 749.71643066 0.78996491]	[413.51315308 157.02207947 0.85648739]	[439.26611328 157.05723572 0.92466229]	[393.07806396 131.44288635 0.79113877]	[459.77398682 134.01780701 0.85637879]	[4.95631012e+02 7.90839294e+02 7.68141568e-01]	[5.13573730e+02 7.88194519e+02 7.50219703e-01]	[4.80310425e+02 7.65066101e+02 7.40444243e-01]	[3.62229706e+02 7.95831116e+02 6.95020199e-01]	[3.44325592e+02 7.90641113e+02 6.88527644e-01]	[3.77639374e+02 7.59938782e+02 7.02001035e-01]
[421.33322144 172.47140503 0.93577993]	[423.89337158 198.04269409 0.88126576]	[357.12918091 198.11585999 0.85297364]	[336.48135376 308.40255737 0.834463 ]	[318.57946777 403.30160522 0.89871907]	[500.76651001 195.56300354 0.8533935 ]	[531.56774902 310.93011475 0.79360372]	[539.26257324 403.27087402 0.8550182 ]	[421.26745605 431.50842285 0.69708073]	[377.66741943 428.95953369 0.67671061]	[377.48959351 595.7210083 0.7993108 ]	[369.94317627 749.6506958 0.75612706]	[464.83462524 431.53607178 0.66509777]	[477.64004517 590.56262207 0.77556282]	[485.40866089 749.70849609 0.7880038 ]	[410.956604 157.02297974 0.8552494 ]	[439.15988159 157.02241516 0.91785222]	[393.0144043 133.89898682 0.77777433]	[459.65835571 133.97465515 0.86364532]	[4.95655273e+02 7.93215576e+02 7.64876842e-01]	[5.11096527e+02 7.88187744e+02 7.49161124e-01]	[4.80301941e+02 7.65046875e+02 7.36039281e-01]	[3.62253113e+02 7.95869873e+02 6.84941828e-01]	[3.44335602e+02 7.90679749e+02 6.76604450e-01]	[3.77609894e+02 7.59915222e+02 6.87317729e-01]
[421.14364624 172.44845581 0.93084264]	[423.76834106 198.06687927 0.89664024]	[357.019104 198.09703064 0.84642041]	[333.98660278 305.85015869 0.80633658]	[316.09069824 403.39700317 0.89421165]	[498.22567749 195.62094116 0.82690954]	[526.53460693 305.83563232 0.78901362]	[539.16137695 403.27786255 0.84040666]	[421.14324951 431.52944946 0.69738626]	[377.49783325 428.97750854 0.66277909]	[375.0425415 598.24328613 0.79642856]	[367.40881348 749.70489502 0.7527492 ]	[462.38867188 434.04415894 0.67675811]	[472.57159424 588.09997559 0.7581355 ]	[485.37768555 749.6506958 0.78689432]	[403.39935303 156.99838257 0.86937213]	[436.61392212 157.0443573 0.88216388]	[382.86578369 133.84724426 0.82830793]	[457.08969116 136.42893982 0.82413369]	[4.95623566e+02 7.90821228e+02 7.64362633e-01]	[5.11085632e+02 7.88154297e+02 7.43595362e-01]	[4.80277924e+02 7.64982910e+02 7.23737836e-01]	[3.59727478e+02 7.98375427e+02 6.87772870e-01]	[3.41789581e+02 7.90715393e+02 6.71522260e-01]	[3.77604279e+02 7.62480835e+02 6.84034109e-01]
[418.5925293 172.44761658 0.92434633]	[418.80474854 198.08036804 0.91668081]	[351.95458984 198.11408997 0.80974865]	[326.30718994 305.77905273 0.78863311]	[315.99230957 405.84664917 0.87714905]	[490.55053711 195.58561707 0.81925267]	[523.97271729 305.80444336 0.82761264]	[534.12969971 403.2824707 0.82271165]	[418.54980469 431.52584839 0.67579788]	[372.45947266 428.94168091 0.64134628]	[372.51150513 600.78161621 0.79747784]	[364.86489868 749.7399292 0.75501716]	[459.80807495 434.03363037 0.70025641]	[467.41262817 588.07879639 0.77664852]	[485.36569214 749.62988281 0.78809798]	[400.7975769 156.95709229 0.90068656]	[429.00442505 157.0307312 0.85441506]	[380.22097778 133.81716919 0.87379688]	[449.4942627 136.46235657 0.78570664]	[4.95627258e+02 7.90792297e+02 7.72072673e-01]	[5.11092682e+02 7.88121277e+02 7.47019529e-01]	[4.80262207e+02 7.62509583e+02 7.31686115e-01]	[3.59747589e+02 7.95880127e+02 6.99384809e-01]	[3.41781616e+02 7.90699341e+02 6.91656649e-01]	[3.77548157e+02 7.64991394e+02 6.94890618e-01]
[411.03018188 172.47441101 0.88791996]	[418.63186646 198.06156921 0.91673499]	[344.31924438 198.10035706 0.8091619 ]	[321.19784546 310.88528442 0.81572676]	[313.51068115 405.83578491 0.85435188]	[485.46707153 195.57136536 0.83592904]	[523.80389404 308.33078003 0.84547091]	[529.04394531 400.83065796 0.83868343]	[416.02035522 436.61764526 0.66753685]	[367.3605957 434.08261108 0.64745265]	[367.36090088 600.8447876 0.7946229 ]	[364.83459473 749.70214844 0.77001703]	[459.67062378 436.62759399 0.70408988]	[464.92626953 590.54644775 0.78757459]	[485.35723877 749.59381104 0.79381478]	[398.16790771 154.56732178 0.90222031]	[423.83966064 157.0269165 0.8864668 ]	[377.72879028 133.86451721 0.85613245]	[446.86636353 134.03843689 0.81269753]	[4.95631378e+02 7.90790710e+02 7.79354393e-01]	[5.11085632e+02 7.88109192e+02 7.53531277e-01]	[4.80241028e+02 7.62431519e+02 7.27722287e-01]	[3.62231110e+02 7.95866150e+02 7.03526616e-01]	[3.44280884e+02 7.90710449e+02 7.01331377e-01]	[3.77521637e+02 7.62471924e+02 6.74916625e-01]
[403.36914062 172.4773407 0.90552443]	[413.56280518 198.05757141 0.86643833]	[339.25018311 198.13632202 0.83955306]	[318.54693604 315.98147583 0.87916648]	[305.80075073 405.87176514 0.81652081]	[482.83642578 195.54544067 0.85536516]	[521.26434326 303.25363159 0.84215021]	[526.49639893 400.79031372 0.85795283]	[408.4276123 436.65414429 0.66514879]	[362.21829224 436.60317993 0.6721552 ]	[362.21182251 600.79180908 0.81532222]	[362.33932495 752.22497559 0.75738937]	[457.11465454 436.63769531 0.68008792]	[464.83520508 588.02374268 0.81825578]	[485.34539795 749.65625 0.79557216]	[395.54953003 156.95526123 0.87220895]	[421.19113159 157.03018188 0.91396576]	[375.08779907 131.41647339 0.84280705]	[441.74569702 133.86602783 0.88380945]	[4.95677612e+02 7.90792236e+02 7.77867854e-01]	[5.13595337e+02 7.88118408e+02 7.48807430e-01]	[4.80247131e+02 7.64987549e+02 7.36585557e-01]	[3.59718994e+02 7.95867432e+02 7.14629948e-01]	[3.41745239e+02 7.90721741e+02 7.17562914e-01]	[3.77521362e+02 7.67543335e+02 6.86034083e-01]
[400.85620117 172.46043396 0.92983776]	[405.83895874 198.0708313 0.8695671 ]	[336.64154053 200.67539978 0.83961993]	[316.04382324 313.53125 0.86880016]	[300.67840576 410.94714355 0.84216452]	[480.27682495 195.50898743 0.86072761]	[518.73577881 303.26968384 0.81039792]	[523.8838501 403.25442505 0.87170804]	[403.28039551 436.57919312 0.68879873]	[359.62075806 434.09289551 0.68841475]	[359.6946106 600.77941895 0.83723801]	[362.3241272 752.19818115 0.75837535]	[446.97784424 434.11245728 0.66159385]	[462.38919067 588.08825684 0.82459688]	[485.36523438 749.74804688 0.77980769]	[390.4637146 157.02642822 0.8549704 ]	[418.67910767 156.98846436 0.92511249]	[372.48654175 133.91500854 0.78477365]	[439.14450073 133.9269104 0.87358433]	[4.98153137e+02 7.90818359e+02 7.67588019e-01]	[5.13629639e+02 7.88136963e+02 7.44658768e-01]	[4.80295197e+02 7.67533630e+02 7.36983538e-01]	[3.59673798e+02 7.95836060e+02 7.27748513e-01]	[3.41732147e+02 7.90701416e+02 7.26041138e-01]	[3.77530579e+02 7.65073608e+02 6.72393501e-01]
[398.2718811 172.40708923 0.92892814]	[400.86090088 198.10757446 0.89279217]	[336.4798584 200.64556885 0.82860267]	[313.53744507 313.49768066 0.83651865]	[298.10287476 408.46194458 0.86899883]	[477.72354126 195.53921509 0.83906198]	[511.09765625 305.81747437 0.7763924 ]	[521.30645752 400.753479 0.89825261]	[400.75360107 434.11886597 0.71165395]	[357.16101074 434.10244751 0.68866134]	[359.63345337 598.22906494 0.81970686]	[362.34646606 749.72814941 0.76746792]	[444.3347168 436.57208252 0.67852521]	[462.31878662 588.05096436 0.83203316]	[485.38644409 752.19799805 0.76769298]	[382.83560181 156.97337341 0.87466973]	[416.05593872 156.97175598 0.88062447]	[362.28894043 133.87374878 0.82572609]	[436.57043457 133.86741638 0.86291724]	[4.98177948e+02 7.90832703e+02 7.66888559e-01]	[5.13643372e+02 7.88153442e+02 7.48597860e-01]	[4.80318207e+02 7.67594788e+02 7.26859570e-01]	[3.59743103e+02 7.95866272e+02 7.23118544e-01]	[3.41788544e+02 7.90724121e+02 7.26652920e-01]	[3.77530609e+02 7.62504761e+02 6.56003475e-01]
[395.62265015 172.42022705 0.90573275]	[400.62979126 198.07485962 0.92330188]	[331.48205566 200.63523865 0.80337757]	[308.3314209 310.87573242 0.78001243]	[295.49523926 408.44631958 0.86734885]	[472.5322876 195.50057983 0.82857186]	[505.96737671 303.2354126 0.7929998 ]	[518.73345947 400.75030518 0.87396955]	[400.65560913 434.08081055 0.70780367]	[357.05371094 434.07955933 0.67510754]	[359.59979248 598.26824951 0.82252729]	[362.33694458 752.1887207 0.7600863 ]	[441.88018799 434.05435181 0.67817247]	[462.26037598 588.07873535 0.83193928]	[485.4017334 752.23400879 0.76032209]	[380.1965332 154.5712738 0.8990342]	[408.3894043 156.97593689 0.86475915]	[359.65908813 133.87068176 0.84964836]	[428.99890137 133.92706299 0.81895906]	[4.98212128e+02 7.93207214e+02 7.62749851e-01]	[5.16131897e+02 7.88173767e+02 7.47715116e-01]	[4.80327423e+02 7.67643738e+02 7.27931559e-01]	[3.59708649e+02 7.95885376e+02 7.18832254e-01]	[3.41767731e+02 7.90743408e+02 7.25889206e-01]	[3.77536560e+02 7.65048523e+02 6.61204934e-01]
[387.9520874 172.45603943 0.8831017 ]	[398.1418457 198.08093262 0.92468858]	[323.76074219 203.17596436 0.79164571]	[300.75717163 310.94927979 0.80510056]	[292.99569702 410.9624939 0.83681113]	[467.42697144 195.47109985 0.83574498]	[503.40011597 300.76449585 0.84503716]	[513.60284424 400.75030518 0.84189105]	[398.21151733 436.59906006 0.71517909]	[356.9815979 436.59503174 0.67821687]	[357.22003174 595.6887207 0.81465292]	[362.30197144 749.67144775 0.78297991]	[441.75247192 434.10583496 0.69538069]	[459.84881592 588.05126953 0.83165663]	[4.85446320e+02 7.57365906e+02 7.39860475e-01]	[377.55029297 154.56066895 0.89393353]	[400.85754395 157.00035095 0.89242965]	[357.12200928 131.44378662 0.8576982 ]	[423.82919312 133.8878479 0.86254537]	[5.00707855e+02 7.93264465e+02 7.30982065e-01]	[5.16199829e+02 7.90601501e+02 7.38077462e-01]	[4.80343842e+02 7.70255798e+02 7.32630968e-01]	[3.59780914e+02 7.98396912e+02 7.05168366e-01]	[3.44270508e+02 7.90761597e+02 7.17579246e-01]	[3.75048004e+02 7.59888977e+02 6.35602355e-01]
[382.83322144 172.44694519 0.90364277]	[395.59802246 198.11512756 0.8842746 ]	[318.75946045 205.71960449 0.81049478]	[298.10824585 313.52258301 0.84568703]	[282.77215576 410.96389771 0.80557126]	[462.43435669 195.46124268 0.85071892]	[500.90539551 300.75268555 0.85727906]	[506.01568604 400.63146973 0.86514246]	[398.12484741 434.05532837 0.70189267]	[354.46939087 431.54348755 0.65312535]	[357.17669678 598.26385498 0.82616168]	[362.30612183 752.20465088 0.769503 ]	[441.70037842 434.03253174 0.70022869]	[459.8079834 588.03735352 0.83427531]	[4.85468323e+02 7.59910095e+02 7.40448892e-01]	[374.99804688 156.95788574 0.86949569]	[398.28430176 156.9881897 0.92098337]	[354.55377197 133.83509827 0.81397021]	[421.19247437 133.85209656 0.89256942]	[5.00717194e+02 7.93308350e+02 7.19705403e-01]	[5.16216675e+02 7.90645325e+02 7.35556722e-01]	[4.80353638e+02 7.72702026e+02 7.26810396e-01]	[3.59727295e+02 7.98395813e+02 7.16475606e-01]	[3.41787933e+02 7.90775635e+02 7.21947014e-01]	[3.75114166e+02 7.65044739e+02 6.59298599e-01]
[380.35012817 172.43026733 0.91738403]	[387.94848633 198.0632782 0.8500759 ]	[318.5506897 205.7240448 0.83129638]	[295.5710144 316.06161499 0.89282465]	[277.66085815 416.07043457 0.86956388]	[462.21640015 195.40142822 0.85885268]	[500.73773193 300.74349976 0.84998018]	[505.91104126 400.68392944 0.87656254]	[395.50137329 428.98974609 0.66512549]	[346.82376099 428.98568726 0.64658821]	[357.15383911 598.25762939 0.82514882]	[362.30856323 749.74743652 0.77814233]	[439.19042969 428.94625854 0.70389569]	[459.78100586 585.54779053 0.84093034]	[4.85464233e+02 7.59923828e+02 7.43247688e-01]	[372.44500732 157.00508118 0.85167861]	[398.15515137 156.97544861 0.92050582]	[351.99935913 133.90388489 0.78162974]	[418.66537476 133.84794617 0.87937808]	[5.00725159e+02 7.93308899e+02 7.23429441e-01]	[5.16223755e+02 7.90644775e+02 7.37713873e-01]	[4.80346710e+02 7.72704956e+02 7.34468579e-01]	[3.59782043e+02 7.98385132e+02 7.01252878e-01]	[3.44270782e+02 7.90766113e+02 7.14298844e-01]	[3.75094177e+02 7.62510376e+02 6.50849044e-01]
[380.20117188 172.42324829 0.93448591]	[382.83529663 198.04508972 0.88216603]	[316.09677124 205.71980286 0.83337235]	[295.50750732 316.12619019 0.89363432]	[277.48681641 413.51696777 0.86641741]	[459.67834473 193.01454163 0.8517862 ]	[498.2371521 300.62158203 0.84570438]	[503.25723267 400.73043823 0.89829922]	[390.46026611 428.98797607 0.65208191]	[341.78283691 428.99655151 0.65564156]	[357.13040161 598.26141357 0.82898855]	[362.30050659 752.19458008 0.77039158]	[436.68508911 428.91485596 0.68166387]	[459.75686646 587.99688721 0.8345325 ]	[4.87915985e+02 7.62458130e+02 7.35463381e-01]	[364.86508179 157.01655579 0.85860437]	[395.64645386 156.98048401 0.89957857]	[344.30300903 133.93917847 0.7980684 ]	[416.11074829 133.89367676 0.85246086]	[5.00713531e+02 7.93303284e+02 7.19115436e-01]	[5.16214294e+02 7.90650635e+02 7.32831061e-01]	[4.82734253e+02 7.72777039e+02 7.11177409e-01]	[3.59754761e+02 7.98384460e+02 7.04146028e-01]	[3.41791809e+02 7.90767639e+02 7.14926660e-01]	[3.75110718e+02 7.65032166e+02 6.64797783e-01]
[377.70996094 172.40103149 0.93404001]	[380.32736206 198.07537842 0.89788944]	[315.97109985 205.76473999 0.82337004]	[295.40829468 316.07400513 0.87793106]	[274.99221802 413.55340576 0.86589128]	[457.17559814 193.02664185 0.84377742]	[495.67892456 300.71798706 0.8104893 ]	[500.73675537 400.71362305 0.89208204]	[390.42703247 434.07073975 0.64717299]	[341.76828003 434.08166504 0.65281773]	[357.09503174 598.3145752 0.83150947]	[362.30053711 749.73675537 0.77343726]	[436.64074707 431.50811768 0.67030466]	[459.74563599 588.02911377 0.83150774]	[4.87928650e+02 7.59939453e+02 7.31044114e-01]	[362.26724243 156.97981262 0.88469434]	[393.04483032 156.95697021 0.87449127]	[339.3130188 133.93865967 0.84609604]	[413.49975586 133.84465027 0.82304466]	[5.00687500e+02 7.93293579e+02 7.32028902e-01]	[5.16200012e+02 7.90635559e+02 7.43159652e-01]	[4.82772186e+02 7.72721802e+02 7.09581912e-01]	[3.59775879e+02 7.95873962e+02 7.07995594e-01]	[3.44255157e+02 7.90727356e+02 7.16412425e-01]	[3.75105316e+02 7.62497986e+02 6.47648931e-01]
[377.56280518 172.40063477 0.92555082]	[380.2444458 198.128479 0.9064042]	[313.50674438 208.2456665 0.81168199]	[292.91418457 316.03143311 0.8579824 ]	[274.90969849 413.51092529 0.85348821]	[454.61972046 195.42922974 0.8379336 ]	[493.06237793 303.24926758 0.78451836]	[500.63427734 400.69226074 0.88634783]	[387.89227295 436.57983398 0.6498462 ]	[341.70465088 436.58587646 0.66060209]	[357.05221558 600.77838135 0.83173048]	[362.31167603 749.70849609 0.77246267]	[436.57928467 434.05252075 0.66032779]	[459.73336792 590.53985596 0.8274135 ]	[4.87955475e+02 7.57332031e+02 7.23148763e-01]	[359.73312378 154.57846069 0.91110909]	[387.93649292 154.57200623 0.87250769]	[339.14797974 133.90341187 0.86744767]	[408.44546509 133.87879944 0.80708998]	[4.98253326e+02 7.93270630e+02 7.38090336e-01]	[5.16190552e+02 7.90612915e+02 7.39291489e-01]	[4.82811493e+02 7.70235229e+02 6.94175661e-01]	[3.59766113e+02 7.98355103e+02 6.92703009e-01]	[3.41794861e+02 7.90745605e+02 7.10969031e-01]	[3.75116455e+02 7.62460571e+02 6.45694315e-01]
[374.99304199 172.39245605 0.89412034]	[380.11654663 198.11714172 0.92093378]	[310.92523193 205.78344727 0.79100448]	[287.82583618 315.95956421 0.8159368 ]	[272.49780273 416.08447266 0.86209941]	[451.99716187 195.42634583 0.8292039 ]	[487.96115112 300.76431274 0.78914976]	[498.15304565 400.64990234 0.86056423]	[385.30062866 434.10314941 0.65848768]	[339.22991943 434.11599731 0.66900063]	[357.02786255 598.32049561 0.82496321]	[362.3258667 749.71673584 0.77111667]	[431.54153442 434.03109741 0.64310104]	[459.71627808 588.03869629 0.834975 ]	[4.87928864e+02 7.54839478e+02 7.24811018e-01]	[357.16867065 154.53843689 0.91661596]	[382.87268066 154.4985199 0.89333546]	[339.04058838 133.94006348 0.82567322]	[405.88146973 131.40478516 0.83579016]	[4.98261536e+02 7.93278992e+02 7.34410286e-01]	[5.16191406e+02 7.90607056e+02 7.40180731e-01]	[4.82821686e+02 7.70205200e+02 7.00726271e-01]	[3.59774933e+02 7.98370911e+02 6.89979076e-01]	[3.41794525e+02 7.90752258e+02 7.11940467e-01]	[3.77525482e+02 7.62483582e+02 6.53579772e-01]
[374.99377441 172.39234924 0.89420456]	[380.11535645 198.1162262 0.92086887]	[310.9180603 205.77908325 0.7904619 ]	[287.8253479 315.95443726 0.81418622]	[272.48953247 416.08526611 0.86199814]	[452.00271606 195.42684937 0.82864612]	[487.96078491 300.76651001 0.78896254]	[498.15261841 400.65420532 0.86063242]	[385.29983521 434.09884644 0.6601826 ]	[339.23513794 434.11889648 0.67062277]	[357.02813721 600.7444458 0.82488704]	[362.32141113 749.72930908 0.77046949]	[431.53039551 431.54498291 0.6437884 ]	[459.71768188 588.05834961 0.83419669]	[4.87925598e+02 7.54818848e+02 7.27885544e-01]	[357.16812134 154.53930664 0.91612566]	[382.87167358 154.49729919 0.89314258]	[339.03860474 133.93606567 0.82461405]	[405.88076782 131.40075684 0.83676571]	[4.98257507e+02 7.93278137e+02 7.36212492e-01]	[5.16187256e+02 7.90603027e+02 7.39896894e-01]	[4.82820251e+02 7.70183044e+02 7.00217664e-01]	[3.59758331e+02 7.98353455e+02 6.95038676e-01]	[3.41786682e+02 7.90742004e+02 7.15664625e-01]	[3.77526672e+02 7.62503967e+02 6.57296181e-01]
[367.41723633 172.39820862 0.8850987 ]	[377.63247681 198.05136108 0.92380989]	[305.76159668 205.71240234 0.78539151]	[280.24740601 316.07815552 0.84876937]	[272.49145508 416.11917114 0.86844385]	[446.8782959 195.37498474 0.84110522]	[482.97470093 298.17520142 0.85688853]	[495.6210022 398.17404175 0.85177684]	[382.76580811 434.03442383 0.6721133 ]	[339.15789795 434.08547974 0.67518675]	[357.01754761 600.76586914 0.82671261]	[362.30535889 749.75134277 0.7752887 ]	[426.42745972 428.96759033 0.64725441]	[459.71835327 587.98919678 0.83965677]	[4.87972534e+02 7.54801453e+02 7.28251576e-01]	[356.99810791 154.54922485 0.9008075 ]	[380.27822876 154.50743103 0.92785525]	[336.49783325 133.86489868 0.84382504]	[400.86776733 131.40486145 0.85747999]	[4.98259796e+02 7.93290283e+02 7.27741063e-01]	[5.16183899e+02 7.90614624e+02 7.37568259e-01]	[4.82847626e+02 7.70163025e+02 6.97140932e-01]	[3.59747772e+02 7.98352051e+02 7.03058183e-01]	[3.41780121e+02 7.90739929e+02 7.21931577e-01]	[3.75115051e+02 7.62506165e+02 6.63504839e-01]
[362.24246216 172.36297607 0.90996289]	[372.49221802 198.06896973 0.85884511]	[298.12213135 210.79202271 0.83397716]	[277.70394897 316.1590271 0.87795252]	[272.43112183 418.58859253 0.87717563]	[441.75823975 192.91700745 0.85086906]	[482.77938843 298.09515381 0.90318102]	[490.49630737 398.12515259 0.86052096]	[382.73852539 436.62387085 0.68878615]	[339.11477661 436.6817627 0.69739127]	[354.56698608 600.83270264 0.82380098]	[362.30072021 752.19177246 0.77907234]	[428.92605591 434.08236694 0.65024889]	[459.67129517 590.54327393 0.8249045 ]	[4.85505798e+02 7.52274597e+02 7.38107622e-01]	[351.9659729 154.57492065 0.86695862]	[377.66040039 154.49639893 0.94082886]	[331.43914795 133.9425354 0.81767523]	[398.16531372 131.44519043 0.87870049]	[4.98251068e+02 7.93240784e+02 7.68091917e-01]	[5.16174500e+02 7.88204956e+02 7.68042803e-01]	[4.82838013e+02 7.70112854e+02 7.06879258e-01]	[3.59784058e+02 7.98403992e+02 6.91361904e-01]	[3.41789734e+02 7.90774658e+02 7.12433696e-01]	[3.75117493e+02 7.64992188e+02 6.72750711e-01]
[359.76959229 172.33624268 0.92753911]	[367.39181519 198.06619263 0.84855026]	[298.01516724 210.85597229 0.85148239]	[277.60159302 318.56045532 0.88990659]	[272.44342041 418.69445801 0.88379812]	[439.27658081 192.87303162 0.84455019]	[482.73217773 298.05096436 0.90178823]	[488.02108765 395.6255188 0.84860575]	[380.34057617 434.07919312 0.68876225]	[339.08380127 436.62423706 0.69804364]	[354.52023315 600.7678833 0.81033719]	[362.2902832 752.22851562 0.78499711]	[428.91876221 431.49209595 0.64525104]	[459.66720581 588.08074951 0.82308459]	[4.87922791e+02 7.54817078e+02 7.28911579e-01]	[346.89208984 154.57113647 0.86105484]	[377.55172729 154.40603638 0.93314421]	[323.79495239 134.02906799 0.78969282]	[398.02349854 131.359375 0.86159372]	[4.98243256e+02 7.93241821e+02 7.53975391e-01]	[5.16158203e+02 7.88229858e+02 7.63056099e-01]	[4.82830322e+02 7.70184631e+02 6.99295521e-01]	[3.62204498e+02 7.98418884e+02 7.00696707e-01]	[3.41794373e+02 7.90796265e+02 7.20026791e-01]	[3.75093262e+02 7.65015259e+02 6.94279730e-01]
[359.65579224 172.2618866 0.94042605]	[362.30245972 198.09938049 0.86744118]	[295.53561401 210.92207336 0.85268247]	[277.54696655 321.18560791 0.86544448]	[272.41830444 418.79385376 0.88957858]	[439.12982178 192.87002563 0.83923757]	[480.33877563 298.04309082 0.90326387]	[488.02868652 392.99234009 0.814403 ]	[380.31106567 434.04464722 0.69235212]	[339.08035278 436.59185791 0.69059479]	[354.5357666 600.75177002 0.80803108]	[362.30938721 752.26696777 0.78001076]	[426.39175415 428.96670532 0.6471436 ]	[457.22409058 588.06616211 0.81884301]	[4.85487183e+02 7.54802307e+02 7.34415174e-01]	[344.25073242 154.48425293 0.8869887 ]	[375.07601929 151.98652649 0.91637307]	[318.75653076 133.98948669 0.86238003]	[392.98495483 131.27784729 0.8100915 ]	[4.98221649e+02 7.93238647e+02 7.55154431e-01]	[5.16148926e+02 7.88216309e+02 7.53604889e-01]	[4.82830658e+02 7.70179749e+02 6.95268929e-01]	[3.59766266e+02 7.98406799e+02 7.01413989e-01]	[3.41781738e+02 7.90783264e+02 7.19974399e-01]	[3.77523010e+02 7.67516357e+02 7.04308748e-01]
[359.58013916 169.81663513 0.92754757]	[362.20339966 198.12443542 0.87560004]	[295.47735596 213.3454895 0.85428494]	[277.51010132 321.2272644 0.85770953]	[272.40078735 418.69940186 0.87830353]	[436.64651489 192.86380005 0.83236116]	[480.26184082 295.57162476 0.89615989]	[490.52667236 390.45547485 0.79798132]	[380.30078125 434.04882812 0.69905859]	[339.07702637 436.59060669 0.69343168]	[354.53948975 600.75817871 0.80634385]	[362.31567383 752.25708008 0.77618361]	[423.90090942 428.96511841 0.6624735 ]	[457.17819214 588.10119629 0.80697733]	[485.41116333 752.26629639 0.76055557]	[341.74923706 154.41838074 0.91356069]	[372.52011108 151.91209412 0.89399868]	[318.64181519 134.01359558 0.89031279]	[387.93286133 131.28129578 0.78313082]	[4.98180328e+02 7.93210510e+02 7.63952971e-01]	[5.13626770e+02 7.88176086e+02 7.48668194e-01]	[4.82786224e+02 7.67691467e+02 7.05783367e-01]	[3.59756500e+02 7.98380188e+02 6.94317698e-01]	[3.41763458e+02 7.90764648e+02 7.19768286e-01]	[3.77535034e+02 7.65081055e+02 7.05020189e-01]
[357.13650513 167.2281189 0.88757133]	[359.75808716 198.1065979 0.89684892]	[295.43539429 213.38018799 0.85475361]	[277.47369385 323.7583313 0.84219688]	[269.93276978 418.77185059 0.85978621]	[434.06970215 192.83163452 0.81748134]	[480.21322632 295.5451355 0.89457142]	[493.12823486 390.49221802 0.80045354]	[380.33422852 434.0519104 0.69541228]	[339.12417603 436.61972046 0.6973682 ]	[354.56216431 600.77923584 0.81286943]	[362.33035278 752.2479248 0.77643609]	[426.34344482 428.95968628 0.66028643]	[457.12857056 588.04779053 0.80533308]	[485.38742065 752.28222656 0.75858504]	[339.22888184 151.98152161 0.92741907]	[367.39242554 151.75772095 0.87788612]	[318.55319214 134.01333618 0.8984558 ]	[385.39324951 128.78840637 0.81149697]	[4.98184814e+02 7.93214050e+02 7.49779403e-01]	[5.13635498e+02 7.88183716e+02 7.36891448e-01]	[4.82756134e+02 7.70113403e+02 7.10787237e-01]	[3.59768707e+02 7.98375977e+02 6.95770681e-01]	[3.41772552e+02 7.90757629e+02 7.18927026e-01]	[3.77558838e+02 7.65067322e+02 7.04737365e-01]
[357.04266357 167.24035645 0.86993712]	[359.71987915 198.10183716 0.90659714]	[293.00912476 213.4012146 0.85190934]	[275.11923218 321.29006958 0.84595317]	[272.35702515 418.63372803 0.85902548]	[434.01959229 192.82675171 0.81585556]	[480.20794678 295.49237061 0.88642514]	[495.61804199 390.48931885 0.79980755]	[382.72137451 434.03863525 0.68708134]	[339.14428711 436.60171509 0.69316185]	[354.57113647 600.80377197 0.81445855]	[362.31539917 752.25018311 0.77727622]	[426.39382935 428.94265747 0.65616584]	[457.09655762 588.04412842 0.79962116]	[485.35598755 752.20245361 0.77318883]	[339.11505127 154.32058716 0.92929816]	[364.80923462 151.75527954 0.88236326]	[316.11193848 133.96261597 0.90414542]	[382.8347168 128.76493835 0.82487249]	[4.98166260e+02 7.90836914e+02 7.53360748e-01]	[5.13639648e+02 7.88147583e+02 7.38667488e-01]	[4.80342560e+02 7.67622742e+02 7.12175667e-01]	[3.59755157e+02 7.98364929e+02 6.99248910e-01]	[3.41762817e+02 7.90752563e+02 7.21479297e-01]	[3.77540314e+02 7.65073059e+02 7.02511430e-01]
[357.04418945 169.74298096 0.88173401]	[359.6796875 198.09083557 0.9117111 ]	[292.94750977 213.41218567 0.84723747]	[275.11560059 321.22344971 0.85199463]	[269.91622925 416.06008911 0.83569109]	[431.50076294 192.81155396 0.81232786]	[480.16052246 295.40301514 0.86721188]	[498.13760376 387.90307617 0.80659455]	[382.72415161 434.06167603 0.68710077]	[339.15600586 436.62976074 0.69704133]	[354.57406616 600.79064941 0.81234694]	[362.31655884 752.28942871 0.7690044 ]	[426.40875244 428.94638062 0.65411645]	[457.10803223 588.05194092 0.80140036]	[485.35748291 752.19622803 0.77336657]	[339.08853149 154.39707947 0.93570817]	[364.77191162 151.81550598 0.89076281]	[316.03353882 133.96516418 0.88899493]	[382.73269653 131.20669556 0.834369 ]	[4.98162018e+02 7.93205750e+02 7.56153405e-01]	[5.13632385e+02 7.88156250e+02 7.40122437e-01]	[4.80335052e+02 7.67621704e+02 7.11764932e-01]	[3.59769440e+02 7.98397034e+02 6.96151495e-01]	[3.41763031e+02 7.90779297e+02 7.15162277e-01]	[3.77549835e+02 7.67552917e+02 7.06938803e-01]
[357.05169678 169.85020447 0.89940095]	[359.66195679 198.12120056 0.90746707]	[292.93582153 213.42164612 0.84583247]	[275.11849976 321.21557617 0.84663516]	[269.868927 413.55358887 0.82326263]	[431.48794556 192.83883667 0.81715095]	[480.14910889 293.00930786 0.8652494 ]	[500.65447998 382.82876587 0.85824662]	[382.72134399 434.06637573 0.68659967]	[339.15621948 436.62542725 0.69596088]	[354.56491089 600.82611084 0.81640017]	[362.34481812 754.74694824 0.76291472]	[426.40420532 428.94445801 0.65283352]	[457.12475586 588.06152344 0.80430174]	[485.37426758 752.22717285 0.76662999]	[339.09088135 154.49433899 0.93823963]	[364.81130981 151.92442322 0.90006673]	[316.01477051 136.46672058 0.8747828 ]	[380.32846069 131.25852966 0.82469207]	[4.98162811e+02 7.93212646e+02 7.53416300e-01]	[5.13625793e+02 7.88172241e+02 7.37225652e-01]	[4.80349976e+02 7.67660645e+02 7.09296167e-01]	[3.59764893e+02 7.98433472e+02 6.92266285e-01]	[3.41761261e+02 7.90802063e+02 7.10242629e-01]	[3.77559387e+02 7.67572693e+02 7.06635356e-01]
[357.04458618 172.27445984 0.90038079]	[359.63079834 198.15408325 0.90164787]	[292.90194702 213.45440674 0.84148782]	[275.08804321 323.78671265 0.84267122]	[272.35079956 413.59347534 0.83480567]	[428.98446655 192.85610962 0.82080889]	[480.15969849 292.98953247 0.87207133]	[500.75158691 382.75836182 0.89139825]	[380.32342529 434.05731201 0.69179982]	[339.10513306 436.61096191 0.69378424]	[356.96002197 600.78533936 0.81199443]	[362.3387146 752.26531982 0.76176155]	[426.37915039 428.94018555 0.65942895]	[457.17102051 588.0579834 0.81298012]	[4.85396423e+02 7.52266785e+02 7.51027346e-01]	[339.09124756 154.55249023 0.93368524]	[364.79669189 154.31826782 0.89253306]	[316.01815796 136.45985413 0.86582744]	[380.3366394 131.29550171 0.82565784]	[4.98188904e+02 7.90836731e+02 7.50837326e-01]	[5.13653625e+02 7.88173157e+02 7.40843058e-01]	[4.82747955e+02 7.70134583e+02 6.98004484e-01]	[3.59756622e+02 8.00912476e+02 6.87327981e-01]	[3.41756653e+02 7.90803467e+02 7.08265007e-01]	[3.77557434e+02 7.67536316e+02 6.90460920e-01]
[357.03500366 172.2808075 0.90322399]	[359.60879517 200.59605408 0.89803785]	[292.87606812 213.47912598 0.83578479]	[275.0635376 323.79394531 0.84419602]	[272.37835693 416.04327393 0.83068615]	[428.95703125 192.8712616 0.82432771]	[480.18704224 295.39715576 0.87670791]	[503.23562622 382.74838257 0.89670134]	[380.31359863 434.07055664 0.6977706 ]	[339.07800293 436.64624023 0.70076776]	[356.96115112 600.78613281 0.81144488]	[362.35366821 752.25396729 0.77094167]	[426.3732605 428.94699097 0.66058058]	[457.16671753 588.10717773 0.80591458]	[4.85482300e+02 7.57321533e+02 7.27867961e-01]	[339.08694458 154.55734253 0.93403649]	[364.77947998 154.3334198 0.89497846]	[316.00595093 136.48475647 0.86581761]	[380.30963135 131.34037781 0.82175648]	[4.98238678e+02 7.93216064e+02 7.34667957e-01]	[5.16142517e+02 7.88206360e+02 7.39593267e-01]	[4.82789673e+02 7.70264282e+02 6.87023103e-01]	[3.59763702e+02 8.00967468e+02 6.90868974e-01]	[3.41746948e+02 7.93221863e+02 7.07263768e-01]	[3.77564117e+02 7.67515381e+02 7.08665371e-01]
[357.03479004 169.88085938 0.89781362]	[359.61782837 200.62557983 0.89527422]	[292.90820312 213.49195862 0.84309816]	[275.05511475 323.8102417 0.84947872]	[269.92745972 413.59118652 0.81927466]	[428.94638062 192.90048218 0.83076036]	[480.20913696 295.40722656 0.87077177]	[503.36206055 382.77645874 0.89448059]	[380.32855225 436.59518433 0.70115507]	[339.10153198 439.14498901 0.70748842]	[354.59780884 600.80377197 0.81442213]	[364.79095459 752.22045898 0.77517682]	[426.40625 431.50228882 0.65949434]	[457.15945435 590.56134033 0.80423355]	[4.85439056e+02 7.52270325e+02 7.48015523e-01]	[339.08004761 154.52880859 0.93609595]	[362.34970093 151.95832825 0.89633673]	[316.006073 136.51283264 0.86027145]	[380.31549072 131.31898499 0.84396434]	[4.98197144e+02 7.93226074e+02 7.57279038e-01]	[5.13637817e+02 7.88182800e+02 7.51844883e-01]	[4.82801514e+02 7.70103333e+02 6.95792258e-01]	[3.62236176e+02 8.00918518e+02 6.85339391e-01]	[3.41795319e+02 7.90810669e+02 7.02285171e-01]	[3.77573547e+02 7.65042847e+02 7.12970614e-01]
[357.03701782 169.81080627 0.89452785]	[359.62991333 200.59880066 0.899436 ]	[292.91537476 213.45014954 0.84509075]	[275.05010986 323.74627686 0.85439861]	[267.33648682 411.00930786 0.80391419]	[428.97357178 192.9105835 0.83115417]	[480.27175903 295.47967529 0.8873812 ]	[503.42416382 385.30053711 0.86864007]	[380.33612061 436.62576294 0.69898301]	[339.10540771 439.16146851 0.70293832]	[356.97769165 600.81677246 0.82312226]	[364.8265686 752.1920166 0.77475899]	[426.42062378 431.55047607 0.65393829]	[457.18670654 593.11761475 0.80104071]	[4.85428345e+02 7.52299683e+02 7.51180172e-01]	[339.07092285 154.46762085 0.93961966]	[362.34484863 151.87161255 0.89699841]	[316.02902222 136.46043396 0.86783534]	[380.31573486 131.25898743 0.83544606]	[4.98196472e+02 7.93257080e+02 7.60880232e-01]	[5.13637878e+02 7.88201111e+02 7.51248360e-01]	[4.82797852e+02 7.70104431e+02 7.02116966e-01]	[3.62256683e+02 7.98431335e+02 6.88110173e-01]	[3.44248901e+02 7.90797058e+02 7.05307245e-01]	[3.77603424e+02 7.65019165e+02 7.05051601e-01]
[357.03515625 169.78541565 0.89220345]	[359.65206909 200.6280365 0.89589602]	[292.93533325 213.46318054 0.84771901]	[275.02462769 323.76089478 0.8597129 ]	[264.76373291 413.56784058 0.81684166]	[431.480896 192.92884827 0.83215785]	[480.31384277 295.52529907 0.88503236]	[503.44125366 387.91046143 0.85618448]	[380.34829712 436.58602905 0.69243431]	[339.08535767 439.13864136 0.69731766]	[354.59780884 600.80969238 0.81740147]	[364.83123779 749.73016357 0.77952808]	[428.91162109 431.49502563 0.64761847]	[457.14105225 593.10266113 0.79351449]	[4.85446777e+02 7.54782715e+02 7.49649704e-01]	[339.06576538 154.4291687 0.93966216]	[364.77774048 151.84539795 0.8958652 ]	[316.04266357 136.43429565 0.87640184]	[382.72036743 131.25250244 0.83628833]	[4.98244904e+02 7.93262573e+02 7.53099144e-01]	[5.16157471e+02 7.88227173e+02 7.43739247e-01]	[4.82798828e+02 7.70165894e+02 7.17988133e-01]	[3.62290833e+02 7.98368408e+02 6.90446138e-01]	[3.44278381e+02 7.90756165e+02 7.09590912e-01]	[3.77598267e+02 7.62472473e+02 6.93475604e-01]
[357.10476685 169.74116516 0.90074056]	[359.70724487 200.65075684 0.88770729]	[292.97949219 213.49397278 0.85185862]	[275.00253296 323.72689819 0.86424148]	[262.21542358 410.98886108 0.81284535]	[434.02215576 192.93383789 0.83197403]	[480.35287476 298.02081299 0.8975836 ]	[503.38165283 390.43881226 0.86257756]	[380.32147217 434.11453247 0.69582605]	[339.08761597 436.681427 0.69049287]	[357.01293945 600.76153564 0.81974721]	[364.83493042 749.68762207 0.7820552 ]	[426.37179565 431.49084473 0.65647107]	[457.09286499 590.6328125 0.79034758]	[485.44662476 754.75195312 0.7567246 ]	[339.13986206 154.40133667 0.93923086]	[364.86477661 151.79867554 0.88742077]	[316.12698364 136.43061829 0.88605618]	[382.81283569 131.22598267 0.82570815]	[4.98256317e+02 7.93259521e+02 7.57880449e-01]	[5.16158752e+02 7.88221558e+02 7.47131586e-01]	[4.82790253e+02 7.70122070e+02 7.37187862e-01]	[3.62309174e+02 7.98373901e+02 6.84219122e-01]	[3.44284882e+02 7.90759399e+02 7.03297675e-01]	[3.77591003e+02 7.59951782e+02 6.90434337e-01]
[357.15231323 167.25108337 0.89620155]	[359.74462891 200.63214111 0.88458622]	[293.00909424 213.46153259 0.85264033]	[275.00598145 323.74664307 0.86241466]	[259.72543335 411.0302124 0.82968879]	[434.08206177 192.9524231 0.83707452]	[480.29949951 298.01455688 0.89509773]	[503.24465942 390.42834473 0.86064351]	[380.35427856 434.1105957 0.69125974]	[339.09988403 436.66220093 0.69458753]	[357.02618408 598.28302002 0.81637347]	[364.85513306 749.65447998 0.78860164]	[428.91708374 431.49633789 0.64836174]	[457.15072632 593.09918213 0.79443479]	[485.45785522 754.77276611 0.75604796]	[339.21533203 154.35418701 0.93261838]	[367.37457275 151.76193237 0.876706 ]	[318.53204346 134.04393005 0.88989329]	[385.31246948 128.82771301 0.80707639]	[4.98257721e+02 7.93272461e+02 7.57194817e-01]	[5.16165771e+02 7.90598206e+02 7.46975005e-01]	[4.82791412e+02 7.70133972e+02 7.45227993e-01]	[3.62320160e+02 7.95871460e+02 6.90500975e-01]	[3.44298157e+02 7.90728882e+02 7.09022760e-01]	[3.77600769e+02 7.59911377e+02 6.97935104e-01]
[357.14685059 164.72879028 0.88366646]	[359.77511597 200.64416504 0.87591577]	[293.01382446 213.47253418 0.85237634]	[274.99121094 323.80041504 0.8607654 ]	[259.67416382 416.05661011 0.86090994]	[436.57733154 192.95622253 0.83996439]	[480.29107666 298.11746216 0.89462447]	[500.82388306 395.56838989 0.88179743]	[382.72470093 434.11065674 0.69043559]	[339.11575317 436.6635437 0.69261539]	[357.03213501 598.24102783 0.81210434]	[364.83679199 749.64086914 0.78949291]	[426.45300293 431.47796631 0.65206605]	[457.15350342 593.10540771 0.79274678]	[4.85497192e+02 7.57371887e+02 7.42761791e-01]	[339.24606323 151.93345642 0.92332882]	[367.39135742 151.72688293 0.87177563]	[318.57815552 133.97439575 0.90263832]	[385.36740112 128.81495667 0.81569493]	[5.00691254e+02 7.93320251e+02 7.36291051e-01]	[5.16197937e+02 7.90636780e+02 7.40571916e-01]	[4.82802490e+02 7.70235291e+02 7.40681946e-01]	[3.62288208e+02 7.95855225e+02 6.96603835e-01]	[3.44278595e+02 7.90714294e+02 7.11974978e-01]	[3.77588226e+02 7.59893921e+02 6.92470551e-01]
[357.19387817 167.20152283 0.88973999]	[359.78701782 200.66230774 0.8700763 ]	[295.415802 213.4765625 0.85582584]	[274.98709106 326.30267334 0.85734326]	[259.64602661 418.54260254 0.87926328]	[436.59188843 192.96975708 0.84059876]	[480.21960449 298.07055664 0.88760519]	[500.66876221 398.10031128 0.89004415]	[382.73348999 434.11737061 0.69078803]	[339.10681152 436.67480469 0.69607246]	[357.0128479 598.24383545 0.81063509]	[364.84295654 749.61291504 0.79016078]	[428.94354248 431.49398804 0.65423459]	[457.12841797 593.13018799 0.79120773]	[4.85484131e+02 7.57345886e+02 7.45586216e-01]	[339.29763794 151.93362427 0.91667175]	[369.92675781 151.746521 0.87234396]	[318.61077881 133.97555542 0.90101469]	[385.38162231 128.80607605 0.79570973]	[5.00685455e+02 7.93296631e+02 7.43589461e-01]	[5.16190613e+02 7.90616150e+02 7.43084908e-01]	[4.82793518e+02 7.70217834e+02 7.41722405e-01]	[3.62280426e+02 7.95852112e+02 6.97925925e-01]	[3.44283508e+02 7.90711243e+02 7.14532554e-01]	[3.77594116e+02 7.57369202e+02 6.94632590e-01]
[357.22174072 164.7237854 0.88939095]	[359.8117981 200.64807129 0.86622518]	[295.44046021 213.44589233 0.85900009]	[274.98764038 328.87936401 0.85661066]	[259.61447144 418.64501953 0.8956542 ]	[436.61181641 192.97329712 0.84229958]	[480.18405151 298.16589355 0.87990224]	[495.69955444 398.17355347 0.87177014]	[382.73867798 436.58511353 0.68969941]	[339.10775757 436.67669678 0.69510865]	[357.01000977 598.30206299 0.81461179]	[364.84176636 749.63897705 0.78797495]	[428.94802856 431.50302124 0.65321422]	[457.13272095 593.13793945 0.78989208]	[4.85458496e+02 7.54814270e+02 7.54768133e-01]	[341.69360352 151.91261292 0.91493082]	[369.97671509 151.73146057 0.86923426]	[318.62579346 133.96304321 0.89968967]	[387.87225342 128.80465698 0.78589475]	[5.00685150e+02 7.93271057e+02 7.59091020e-01]	[5.16189514e+02 7.90591675e+02 7.52862215e-01]	[4.82783417e+02 7.70165039e+02 7.58195698e-01]	[3.62277252e+02 7.95854980e+02 6.98448479e-01]	[3.44279480e+02 7.90712891e+02 7.16186404e-01]	[3.77592621e+02 7.59884094e+02 6.90065742e-01]
[357.21459961 164.70852661 0.88877249]	[359.79949951 200.65794373 0.86824763]	[295.43264771 213.44709778 0.8585149 ]	[274.98690796 328.92767334 0.85988295]	[259.60720825 418.68371582 0.90005189]	[436.59783936 192.98989868 0.84261394]	[480.1703186 298.18811035 0.87415516]	[490.57684326 398.22842407 0.85764247]	[382.74118042 436.58706665 0.69057888]	[339.11813354 436.68643188 0.69542861]	[357.03411865 600.7689209 0.82584316]	[364.85925293 749.69018555 0.78713095]	[428.95776367 431.49887085 0.65450162]	[457.11566162 593.14434814 0.78984547]	[4.85457184e+02 7.57327576e+02 7.52241910e-01]	[341.6887207 151.88938904 0.91350991]	[369.9836731 151.72070312 0.86712605]	[318.6350708 133.9539032 0.89678609]	[387.90887451 128.82723999 0.79149842]	[5.00698883e+02 7.93278015e+02 7.53416777e-01]	[5.16195435e+02 7.90599060e+02 7.48872101e-01]	[4.82765015e+02 7.70202881e+02 7.53432691e-01]	[3.62254272e+02 7.95875671e+02 7.01395214e-01]	[3.44270386e+02 7.90725098e+02 7.17487633e-01]	[3.77610779e+02 7.62439453e+02 7.01509178e-01]
[357.20489502 164.67529297 0.8877061 ]	[359.78768921 200.65415955 0.87184799]	[295.42163086 213.44458008 0.85696632]	[274.98684692 331.40490723 0.86372191]	[259.60430908 418.77334595 0.90608656]	[436.57806396 192.99691772 0.84247738]	[480.14691162 298.1854248 0.87123644]	[488.02163696 398.23901367 0.86492187]	[382.73226929 436.59063721 0.69796854]	[339.10394287 436.67883301 0.70400798]	[357.06616211 600.75128174 0.82833076]	[364.86557007 749.67163086 0.78969377]	[428.95855713 431.52816772 0.65926379]	[457.0743103 593.13238525 0.7813977 ]	[4.85456177e+02 7.57392456e+02 7.47597098e-01]	[341.68719482 151.87554932 0.9127562 ]	[369.96102905 151.71549988 0.8654682 ]	[318.63088989 133.94155884 0.8939203 ]	[387.86611938 131.20651245 0.78437901]	[5.00721100e+02 7.93293091e+02 7.37510860e-01]	[5.16207825e+02 7.90608765e+02 7.40137517e-01]	[4.82762634e+02 7.70250366e+02 7.38150716e-01]	[3.62288971e+02 7.95872803e+02 7.04165637e-01]	[3.44309418e+02 7.90726929e+02 7.22250044e-01]	[3.77600647e+02 7.59925415e+02 7.03503132e-01]
[357.16891479 164.66944885 0.88579899]	[359.75704956 203.13523865 0.87396699]	[293.02459717 213.45249939 0.85262418]	[274.97558594 331.39590454 0.86008656]	[259.6076355 421.24304199 0.90405834]	[434.09854126 195.38259888 0.838817 ]	[477.71875 298.15640259 0.86306453]	[487.96716309 400.67178345 0.86784768]	[380.34936523 436.60089111 0.70473689]	[339.09082031 436.67880249 0.70909894]	[357.06665039 598.30926514 0.82856166]	[364.83926392 749.62487793 0.79103041]	[428.92041016 434.0385437 0.66199213]	[457.08932495 595.69555664 0.77956718]	[4.85475159e+02 7.59937622e+02 7.48012185e-01]	[339.29006958 151.86869812 0.91418248]	[369.90209961 149.35522461 0.86656296]	[318.62075806 133.929245 0.89637023]	[385.40563965 128.82427979 0.79400682]	[5.00742706e+02 7.93284607e+02 7.39482045e-01]	[5.16219788e+02 7.90605530e+02 7.47734129e-01]	[4.82771423e+02 7.72704651e+02 7.29428411e-01]	[3.62273376e+02 7.95825012e+02 7.07668066e-01]	[3.44291840e+02 7.90690369e+02 7.21171856e-01]	[3.77580475e+02 7.57384705e+02 6.92529917e-01]
[357.13845825 164.66075134 0.88434494]	[359.74005127 203.13404846 0.87917244]	[295.4079895 213.41897583 0.85199797]	[274.97631836 326.35272217 0.84490609]	[259.62554932 421.30038452 0.89161623]	[431.5475769 195.41116333 0.83582991]	[477.68261719 300.64144897 0.8481034 ]	[485.44641113 400.65817261 0.88557291]	[380.28323364 434.10656738 0.70751166]	[339.06524658 436.64373779 0.7044512 ]	[357.04257202 600.77203369 0.82874203]	[364.84246826 749.69903564 0.77102911]	[426.35626221 431.51025391 0.66976607]	[454.62533569 595.72235107 0.77619737]	[4.85463013e+02 7.59872070e+02 7.57905245e-01]	[339.24923706 151.89756775 0.92356217]	[367.36532593 149.34762573 0.86879718]	[318.61434937 133.98646545 0.88527662]	[385.33840942 131.21948242 0.81907666]	[5.00735931e+02 7.93246277e+02 7.66597986e-01]	[5.18660278e+02 7.88210144e+02 7.61383653e-01]	[4.82750519e+02 7.70254150e+02 7.49553859e-01]	[3.62216949e+02 7.95841797e+02 6.95883155e-01]	[3.41789185e+02 7.90707581e+02 7.09361792e-01]	[3.77615967e+02 7.62479004e+02 6.77887678e-01]
[357.07446289 164.65866089 0.87684172]	[359.70858765 203.19573975 0.88185996]	[293.00268555 213.4755249 0.85224295]	[274.97540283 326.35739136 0.8427555 ]	[259.63189697 421.32321167 0.88571411]	[431.52017212 195.44734192 0.83601534]	[477.63955688 300.68649292 0.83580434]	[482.93927002 400.76696777 0.9022072 ]	[380.23217773 436.58996582 0.71854204]	[339.04241943 436.65762329 0.70678115]	[357.01654053 600.8348999 0.83171666]	[364.84448242 749.70959473 0.77186143]	[423.84387207 431.55355835 0.6839354 ]	[454.568573 598.21081543 0.77009809]	[4.85460449e+02 7.59929382e+02 7.56665707e-01]	[339.16488647 151.90122986 0.93350959]	[364.84695435 149.33354187 0.87280953]	[318.56869507 133.93141174 0.88935304]	[385.33877563 128.82284546 0.82352805]	[5.00734161e+02 7.93246887e+02 7.57679403e-01]	[5.16216064e+02 7.88211670e+02 7.53623962e-01]	[4.82746826e+02 7.72695496e+02 7.38526106e-01]	[3.62211121e+02 7.95843323e+02 6.97452188e-01]	[3.41788635e+02 7.90709290e+02 7.10692286e-01]	[3.77620605e+02 7.62485901e+02 6.77537203e-01]
[357.01211548 164.69874573 0.86857533]	[359.70230103 205.71206665 0.88201243]	[292.99673462 213.50692749 0.85536134]	[274.97097778 326.34420776 0.84528512]	[259.64981079 421.39321899 0.87166226]	[431.49847412 195.4853363 0.83380222]	[477.59625244 300.75543213 0.81793541]	[482.85357666 400.85089111 0.901968 ]	[380.19424438 436.67507935 0.7276752 ]	[336.69036865 439.14944458 0.71128285]	[357.00204468 600.86315918 0.83141726]	[364.83926392 749.71569824 0.77345943]	[423.7772522 436.56872559 0.69408631]	[454.5423584 598.25366211 0.77485549]	[485.42434692 757.39746094 0.76026547]	[339.0949707 151.92576599 0.93894708]	[364.77105713 151.71591187 0.88063633]	[316.15515137 133.9377594 0.8939001 ]	[382.81130981 131.24113464 0.83948368]	[5.00713531e+02 7.93217163e+02 7.72954345e-01]	[5.16201904e+02 7.88177856e+02 7.62375712e-01]	[4.82736115e+02 7.70247803e+02 7.36864209e-01]	[3.62238342e+02 7.95853821e+02 6.97642803e-01]	[3.44246124e+02 7.90715698e+02 7.13325560e-01]	[3.77612000e+02 7.62477783e+02 6.76309168e-01]
[354.49530029 164.67204285 0.84375304]	[359.64389038 205.71710205 0.88775915]	[292.9524231 213.49501038 0.85080409]	[274.95944214 326.35067749 0.83799893]	[259.62445068 423.84988403 0.86401695]	[428.95333862 195.47850037 0.83420378]	[475.15811157 300.74154663 0.81343985]	[482.78857422 400.80883789 0.90825111]	[380.17868042 439.15316772 0.73240745]	[336.67575073 439.20431519 0.71862423]	[357.00186157 603.29034424 0.83545023]	[364.85742188 749.74279785 0.77265823]	[421.37231445 436.61502075 0.69995236]	[452.06015015 598.2746582 0.77752036]	[482.95877075 752.24456787 0.78882784]	[336.63220215 151.90164185 0.93596429]	[362.19891357 149.34613037 0.89973694]	[316.05249023 133.92523193 0.87405509]	[380.33511353 131.32594299 0.86407983]	[4.98256104e+02 7.90798096e+02 7.88356721e-01]	[5.16144897e+02 7.88092285e+02 7.57673621e-01]	[4.80310547e+02 7.67654968e+02 7.34704137e-01]	[3.62247223e+02 7.95866516e+02 6.99643672e-01]	[3.44253204e+02 7.90727844e+02 7.14178741e-01]	[3.77641754e+02 7.64988159e+02 6.86275065e-01]
[351.94442749 164.68972778 0.83332491]	[359.6088562 205.7646637 0.88948655]	[292.91094971 213.52307129 0.84502077]	[274.9538269 328.85830688 0.83790016]	[259.58413696 423.85430908 0.86889607]	[426.42199707 195.47279358 0.84300971]	[475.1081543 303.19442749 0.8002435 ]	[482.75238037 403.24468994 0.89936733]	[380.18273926 439.1578064 0.73764253]	[336.66882324 439.21295166 0.71804667]	[357.01687622 603.27050781 0.83823758]	[364.85198975 749.6942749 0.77850741]	[421.37042236 436.60583496 0.70463395]	[446.94061279 593.19372559 0.77561843]	[482.91079712 749.77081299 0.80196977]	[336.55075073 151.92181396 0.93772632]	[359.70959473 151.72129822 0.91944098]	[315.95321655 133.98530579 0.85266525]	[380.18685913 131.35864258 0.9126572 ]	[4.98262054e+02 7.90805359e+02 7.85256445e-01]	[5.16140442e+02 7.88067322e+02 7.53089428e-01]	[4.80303406e+02 7.67579895e+02 7.11924732e-01]	[3.62302521e+02 7.95862732e+02 6.96680844e-01]	[3.44287964e+02 7.90727600e+02 7.14411020e-01]	[3.77625031e+02 7.62441406e+02 6.81679726e-01]
[346.83932495 164.73374939 0.83053756]	[357.23208618 205.7795105 0.88855243]	[290.43405151 213.5112915 0.83251023]	[274.93347168 326.33978271 0.83496928]	[257.17886353 423.92330933 0.86423528]	[426.35058594 195.48823547 0.84729797]	[475.07998657 303.26937866 0.7877087 ]	[482.72476196 403.24581909 0.89931166]	[380.16610718 439.17367554 0.74175972]	[336.65270996 439.2383728 0.71569175]	[357.00045776 603.28527832 0.83700579]	[364.84844971 749.6854248 0.78033811]	[421.3409729 436.62567139 0.71312457]	[444.39535522 593.13873291 0.78612238]	[482.87460327 749.58575439 0.81674361]	[336.46206665 151.92567444 0.92971122]	[359.62142944 151.75808716 0.93129003]	[313.50216675 133.96340942 0.8215664 ]	[380.13995361 131.36920166 0.91365659]	[4.98213470e+02 7.90772644e+02 7.88859725e-01]	[5.13619568e+02 7.85611084e+02 7.45029211e-01]	[4.80258606e+02 7.62453430e+02 6.69251800e-01]	[3.62299561e+02 7.95850830e+02 6.98008180e-01]	[3.44290344e+02 7.90718750e+02 7.16189742e-01]	[3.77618500e+02 7.59945679e+02 6.87102079e-01]
[344.28591919 167.21672058 0.84126526]	[357.18865967 208.28489685 0.89406878]	[290.34927368 213.54222107 0.8225109 ]	[274.89129639 328.91018677 0.8340435 ]	[257.13739014 426.39974976 0.86417621]	[423.89324951 195.52119446 0.84746164]	[475.0869751 303.29779053 0.7898193 ]	[480.36566162 400.83294678 0.90687746]	[380.13626099 439.17538452 0.74927557]	[336.61990356 439.26690674 0.72179085]	[357.01055908 600.84979248 0.83292514]	[364.85742188 749.75537109 0.76431066]	[421.31616211 436.60229492 0.7236461 ]	[441.89950562 588.04333496 0.82849711]	[482.85083008 747.12243652 0.81515849]	[334.01635742 151.92555237 0.92047423]	[359.57403564 151.78219604 0.93316841]	[310.98150635 133.92878723 0.81143367]	[380.08627319 131.38230896 0.90238559]	[4.98186798e+02 7.90790894e+02 7.74194002e-01]	[5.13600342e+02 7.88021729e+02 7.37114847e-01]	[4.80235382e+02 7.59870911e+02 6.54514074e-01]	[3.62277130e+02 7.95843201e+02 6.92775130e-01]	[3.44268555e+02 7.90720703e+02 7.07122028e-01]	[3.77655914e+02 7.64999939e+02 6.97393000e-01]
[341.74945068 167.24665833 0.8582468 ]	[357.13113403 208.29016113 0.89706832]	[287.79669189 215.90254211 0.8184424 ]	[274.88183594 328.85101318 0.82568848]	[257.06622314 423.86694336 0.88393933]	[423.80905151 195.51896667 0.86191183]	[472.58233643 305.76608276 0.78335667]	[480.33908081 400.84768677 0.90373844]	[380.09289551 436.67538452 0.74487478]	[336.60778809 439.21173096 0.720994 ]	[356.96365356 600.86761475 0.82533932]	[364.84210205 749.63952637 0.78219211]	[421.2583313 434.05053711 0.72190815]	[441.76422119 585.55560303 0.85572344]	[482.86553955 747.0625 0.80878842]	[331.49810791 151.94396973 0.90393424]	[357.15298462 151.80589294 0.93336558]	[313.39431763 134.02758789 0.78612137]	[377.69314575 131.34896851 0.91468406]	[4.98151520e+02 7.90827454e+02 7.63093412e-01]	[5.11093384e+02 7.88034058e+02 7.33892858e-01]	[4.80248383e+02 7.54783875e+02 6.26765668e-01]	[3.64777466e+02 7.95860229e+02 6.90089583e-01]	[3.44304626e+02 7.90734009e+02 7.10136652e-01]	[3.77624298e+02 7.59875671e+02 6.73613250e-01]
[339.30282593 167.28500366 0.87355733]	[357.0770874 208.33772278 0.90019834]	[285.24258423 215.95318604 0.82366025]	[272.45901489 334.05322266 0.84327781]	[257.00427246 426.36102295 0.8792038 ]	[421.37701416 195.52734375 0.86485428]	[470.040802 305.78015137 0.77925092]	[480.31018066 400.81890869 0.90706372]	[377.74008179 439.13504028 0.75847363]	[336.59539795 439.25402832 0.72820115]	[354.56509399 603.27893066 0.82510811]	[364.849823 749.66656494 0.78057158]	[421.20501709 434.08938599 0.73615009]	[441.67840576 588.04937744 0.85611725]	[482.85821533 747.14331055 0.81517696]	[331.39053345 151.95445251 0.89353722]	[357.0760498 151.81307983 0.9254185 ]	[310.90719604 136.4524231 0.76540256]	[377.57971191 131.33724976 0.90304673]	[4.98145935e+02 7.93263489e+02 7.43612885e-01]	[5.11056824e+02 7.88088623e+02 7.30216146e-01]	[4.80290405e+02 7.57347107e+02 6.37508690e-01]	[3.64790710e+02 7.95883606e+02 6.92238033e-01]	[3.44328369e+02 7.90751282e+02 7.12969959e-01]	[3.77625336e+02 7.59909912e+02 6.72837138e-01]
[339.2281189 169.76727295 0.90599483]	[356.98815918 208.35153198 0.89061201]	[282.7046814 215.97886658 0.83102101]	[272.46463013 333.94754028 0.82305455]	[256.99688721 423.86911011 0.88834327]	[421.30737305 195.51115417 0.87102628]	[469.9621582 303.30380249 0.78193104]	[480.28790283 400.79147339 0.91149104]	[377.68237305 439.20388794 0.75615448]	[336.54144287 441.73165894 0.71831369]	[354.54916382 603.29656982 0.82629758]	[364.84460449 749.64044189 0.78396416]	[421.15115356 436.59423828 0.73800617]	[439.29812622 587.99865723 0.86005843]	[482.80209351 747.08520508 0.82475853]	[328.8678894 154.36392212 0.88626862]	[356.99020386 151.87756348 0.91671997]	[305.80776978 136.50531006 0.77918226]	[377.4871521 131.36528015 0.88879275]	[4.95687225e+02 7.93209717e+02 7.44263351e-01]	[5.11015503e+02 7.88043823e+02 7.21695364e-01]	[4.80228210e+02 7.54788391e+02 6.42536879e-01]	[3.64796295e+02 7.95880554e+02 6.93022668e-01]	[3.44331390e+02 7.90750793e+02 7.11241722e-01]	[3.77607300e+02 7.57388184e+02 6.71196103e-01]
[339.22735596 169.76721191 0.9062258 ]	[356.987854 208.35142517 0.89051539]	[282.70611572 215.97671509 0.83071512]	[272.46710205 333.95385742 0.82480365]	[256.9942627 423.86779785 0.8884598 ]	[421.30316162 195.51269531 0.87155288]	[469.95748901 303.29696655 0.7820496 ]	[480.28961182 400.79168701 0.91130781]	[377.67584229 439.20593262 0.75577533]	[336.53286743 441.73461914 0.71772188]	[354.54580688 603.32006836 0.82962507]	[364.8482666 749.65936279 0.78432101]	[421.14794922 436.5954895 0.73824978]	[439.29989624 587.9979248 0.86082137]	[482.8036499 747.0947876 0.82483315]	[328.86782837 154.3629303 0.88628668]	[356.98980713 151.87866211 0.91661394]	[305.8034668 136.50202942 0.77957726]	[377.48544312 131.37057495 0.88816905]	[4.95680298e+02 7.93213257e+02 7.42695332e-01]	[5.11015686e+02 7.88052673e+02 7.22293615e-01]	[4.80234528e+02 7.54807007e+02 6.41726911e-01]	[3.64781494e+02 7.98352295e+02 6.95855916e-01]	[3.44326721e+02 7.90765015e+02 7.13197231e-01]	[3.77615326e+02 7.59888916e+02 6.74699485e-01]
[339.15081787 169.78782654 0.9183054 ]	[354.59277344 210.80682373 0.88714218]	[282.68283081 216.05737305 0.82918751]	[272.41281128 336.5350647 0.85132474]	[256.94918823 426.3921814 0.87782139]	[421.23825073 195.51208496 0.87199008]	[467.46252441 303.2862854 0.78939748]	[480.25634766 400.7409668 0.91681993]	[377.66693115 439.24569702 0.7542913 ]	[336.51480103 441.81558228 0.71593088]	[354.51342773 603.32012939 0.82471591]	[364.83877563 749.71789551 0.77242726]	[421.15496826 436.60931396 0.74019539]	[439.24807739 585.55175781 0.86127204]	[482.75790405 746.98065186 0.81116277]	[326.30361938 154.40034485 0.88428086]	[354.5451355 151.88920593 0.9064362 ]	[303.25784302 136.53201294 0.77735686]	[375.03683472 131.27615356 0.87299788]	[4.95612152e+02 7.93254272e+02 7.14765668e-01]	[5.08471558e+02 7.88043884e+02 7.11210787e-01]	[4.80155273e+02 7.52224365e+02 6.16174579e-01]	[3.62314697e+02 7.98386963e+02 6.87227070e-01]	[3.44309113e+02 7.90787048e+02 7.00037718e-01]	[3.77623352e+02 7.62464600e+02 6.73653781e-01]
[339.07241821 169.84506226 0.92944515]	[351.99258423 210.87506104 0.87067688]	[280.13870239 216.14173889 0.83977443]	[272.36300659 333.9954834 0.80318129]	[254.4573822 426.38897705 0.87480915]	[418.75619507 195.53108215 0.86650717]	[464.90856934 300.71774292 0.82052284]	[480.21536255 400.67852783 0.91466868]	[377.59771729 439.17605591 0.73971575]	[336.48892212 441.77279663 0.70611322]	[354.49768066 603.29907227 0.82504684]	[364.86206055 749.72418213 0.78049713]	[418.69622803 431.53662109 0.71723485]	[439.10131836 585.40734863 0.87496835]	[482.70892334 744.54486084 0.80010188]	[321.29122925 154.47598267 0.89821464]	[352.01025391 151.94265747 0.89836067]	[300.63323975 141.63661194 0.79780167]	[372.47616577 131.29624939 0.84999847]	[4.93073975e+02 7.90789551e+02 7.47674644e-01]	[5.05972687e+02 7.85571472e+02 7.31770873e-01]	[4.77724091e+02 7.49762085e+02 6.16807938e-01]	[3.64778168e+02 8.00916626e+02 6.83203578e-01]	[3.44307434e+02 7.90831909e+02 7.00521410e-01]	[3.77638824e+02 7.62451782e+02 6.89315200e-01]
[336.6736145 172.24072266 0.93281019]	[349.36712646 213.29728699 0.86716592]	[277.62472534 218.61503601 0.84773356]	[267.36724854 334.04544067 0.79186857]	[254.40617371 428.94137573 0.86073828]	[418.71630859 195.55841064 0.85935813]	[464.87384033 300.69680786 0.82847726]	[480.19537354 400.63339233 0.9103561 ]	[377.55279541 439.19747925 0.73568189]	[334.05380249 441.82919312 0.69869578]	[354.51141357 603.33642578 0.83614165]	[364.82931519 749.67633057 0.79565638]	[418.67562866 431.51754761 0.71619278]	[436.66622925 582.98077393 0.8635124 ]	[480.22976685 744.47186279 0.79158187]	[321.18286133 154.47962952 0.92239666]	[351.9147644 151.97099304 0.89154768]	[298.13970947 139.11071777 0.8319177 ]	[369.93338013 131.38388062 0.84230071]	[4.93060516e+02 7.90604126e+02 7.75748372e-01]	[5.05891418e+02 7.80468750e+02 7.41138458e-01]	[4.72575500e+02 7.49700073e+02 6.39929056e-01]	[3.62312561e+02 8.00932922e+02 6.85050070e-01]	[3.44297424e+02 7.93217102e+02 7.04548061e-01]	[3.77615295e+02 7.59900330e+02 6.99888468e-01]
[336.60565186 172.27528381 0.93266571]	[346.84310913 213.35603333 0.8822732 ]	[277.59963989 218.66990662 0.8430202 ]	[262.25485229 334.03793335 0.78877616]	[254.38241577 428.96801758 0.85134631]	[418.6807251 195.59049988 0.85232961]	[462.45812988 298.24133301 0.85341477]	[480.16741943 400.63186646 0.90753591]	[377.56808472 439.15615845 0.7411409 ]	[336.45999146 441.82177734 0.70292729]	[354.46011353 603.31207275 0.82654059]	[364.79800415 749.69219971 0.79859936]	[418.66952515 428.96865845 0.71900612]	[436.60473633 580.36065674 0.83876443]	[477.59738159 741.88598633 0.75481868]	[318.73361206 154.52450562 0.93130177]	[346.90228271 154.31289673 0.88940328]	[298.12722778 144.17498779 0.82746255]	[367.37838745 131.39364624 0.85486448]	[490.54507446 788.19921875 0.79904628]	[5.03383942e+02 7.80383972e+02 7.72355974e-01]	[4.64870270e+02 7.49569824e+02 7.12607205e-01]	[3.64809662e+02 8.01000183e+02 6.82727754e-01]	[3.44324341e+02 7.93276855e+02 6.95924401e-01]	[3.77580139e+02 7.59917480e+02 7.00901270e-01]
[336.50976562 172.31468201 0.92527616]	[344.32467651 213.40487671 0.89411062]	[277.56021118 221.17152405 0.83560073]	[262.14562988 336.49810791 0.81910682]	[254.34957886 434.03140259 0.85179609]	[418.61761475 195.6111145 0.83894312]	[462.44000244 300.69223022 0.84697801]	[480.15356445 400.68841553 0.90182543]	[377.58996582 439.1288147 0.74783623]	[336.47994995 441.79437256 0.71401888]	[354.46829224 603.32214355 0.83386368]	[364.8157959 749.62011719 0.80584913]	[418.71508789 428.94943237 0.7222302 ]	[436.6355896 582.79516602 0.84612715]	[472.56137085 744.48217773 0.77349162]	[318.63796997 154.55966187 0.94068176]	[344.31985474 154.35647583 0.90065014]	[298.11730957 146.74430847 0.82402557]	[364.7963562 133.8586731 0.87644881]	[485.48239136 790.64508057 0.80373812]	[500.8883667 782.98571777 0.78853875]	[4.62368347e+02 7.49682129e+02 7.43451834e-01]	[3.64845398e+02 8.00968018e+02 6.79400563e-01]	[3.46840149e+02 7.93241028e+02 6.97145164e-01]	[3.77554810e+02 7.57339172e+02 7.04826593e-01]
[334.06951904 172.42233276 0.92855567]	[341.79431152 213.4723053 0.9101029 ]	[277.4725647 223.71128845 0.83077812]	[259.67990112 336.54241943 0.83387357]	[251.9029541 436.57223511 0.85098398]	[418.56848145 198.08139038 0.81899321]	[462.41000366 300.74908447 0.85217786]	[480.12338257 400.75375366 0.8974787 ]	[377.56161499 439.20361328 0.75282979]	[336.47155762 444.31793213 0.70514375]	[354.51635742 603.29925537 0.84105259]	[364.82052612 749.66436768 0.80055159]	[418.68936157 431.50189209 0.72109306]	[436.61502075 582.84307861 0.85661924]	[472.5453186 749.62115479 0.79280037]	[318.54675293 156.99641418 0.9266125 ]	[341.82806396 154.48812866 0.90269387]	[298.05181885 146.68081665 0.82049549]	[362.29653931 133.98898315 0.88733059]	[4.85426300e+02 7.93273254e+02 7.61533439e-01]	[500.85467529 788.08728027 0.79104447]	[4.62387512e+02 7.62442566e+02 7.60552347e-01]	[3.64821411e+02 8.00972290e+02 6.74706340e-01]	[3.44333557e+02 7.93248962e+02 6.97643220e-01]	[3.77568573e+02 7.57394592e+02 7.01593637e-01]
[333.96847534 172.510849 0.91498077]	[341.71350098 213.53756714 0.92182058]	[275.06207275 226.29464722 0.83355463]	[259.59857178 336.60900879 0.85340458]	[249.39884949 439.07751465 0.84873366]	[416.14175415 198.13296509 0.80856413]	[462.37634277 303.24517822 0.85148335]	[480.11645508 400.8291626 0.89150971]	[377.5284729 439.26519775 0.73981142]	[334.03704834 444.39147949 0.69166446]	[354.54040527 603.29229736 0.83713067]	[364.840271 749.72418213 0.79305601]	[418.67871094 431.54251099 0.71430928]	[436.57543945 582.91149902 0.85279119]	[4.69993988e+02 7.54788818e+02 7.50252843e-01]	[316.1171875 157.07723999 0.90809232]	[341.7359314 154.59457397 0.89819771]	[295.64651489 146.70191956 0.81499195]	[362.19958496 136.56802368 0.86560261]	[4.82938019e+02 7.95840820e+02 6.82121456e-01]	[5.00795471e+02 7.90607483e+02 7.48058498e-01]	[462.32232666 767.64715576 0.78297341]	[3.64805542e+02 8.00992432e+02 6.77932739e-01]	[3.44296265e+02 7.93260437e+02 7.01178730e-01]	[3.77602570e+02 7.62449097e+02 6.98177278e-01]
[331.49478149 174.90103149 0.90263975]	[341.71603394 215.9185791 0.92283833]	[275.05142212 228.82107544 0.83703798]	[257.17593384 339.09384155 0.86191273]	[249.30091858 439.22555542 0.85715425]	[416.10879517 200.61955261 0.79977262]	[462.34616089 305.79064941 0.85597712]	[480.11810303 403.27197266 0.88262945]	[377.53234863 439.18457031 0.73777699]	[334.0062561 441.8447876 0.69314766]	[354.56661987 603.3104248 0.84275591]	[364.85919189 752.24298096 0.77597481]	[418.67886353 431.47064209 0.71392858]	[434.10324097 582.96392822 0.83888698]	[472.52719116 767.58862305 0.77723062]	[316.05386353 159.585495 0.88848025]	[339.29278564 157.019104 0.89990407]	[295.56817627 146.7794342 0.814533 ]	[359.81079102 136.56648254 0.86654156]	[4.90483490e+02 8.11263733e+02 6.15676224e-01]	[5.03285034e+02 8.03562012e+02 6.87646508e-01]	[4.62376495e+02 7.72777588e+02 7.27075219e-01]	[3.64794861e+02 8.03493530e+02 6.66544199e-01]	[3.44278046e+02 7.93293030e+02 6.83244824e-01]	[3.77599487e+02 7.65070129e+02 7.13662803e-01]
[331.44052124 174.98446655 0.8932485 ]	[341.70254517 215.97024536 0.92828041]	[275.05108643 231.30236816 0.84625655]	[257.11627197 336.66241455 0.86078626]	[246.7878418 439.27612305 0.85536617]	[416.07095337 203.16766357 0.78999567]	[462.30651855 308.3225708 0.84714103]	[480.10812378 403.34616089 0.87299401]	[377.55651855 439.18600464 0.74660349]	[334.027771 441.84329224 0.6939562 ]	[354.59365845 603.35253906 0.85354853]	[364.82479858 752.2019043 0.78087509]	[418.70687866 431.48532104 0.71984053]	[434.03112793 585.39868164 0.83323419]	[467.41851807 767.70129395 0.783867 ]	[316.00830078 162.17134094 0.87890255]	[339.22567749 157.10954285 0.89990169]	[295.52496338 149.3394165 0.79756498]	[359.72631836 139.04637146 0.87662381]	[4.87962158e+02 8.08632080e+02 6.19098425e-01]	[5.03275848e+02 7.98421509e+02 6.69907212e-01]	[4.62251434e+02 7.82953552e+02 7.27284789e-01]	[3.64809845e+02 7.98442322e+02 6.76554263e-01]	[3.44280518e+02 7.90828430e+02 7.06038952e-01]	[3.77594330e+02 7.65016296e+02 6.91770077e-01]
[331.46084595 177.5025177 0.87386805]	[339.30709839 216.09364319 0.92028397]	[274.99121094 231.44999695 0.86007029]	[257.07421875 339.11242676 0.8714503 ]	[244.22935486 441.69137573 0.85596853]	[413.59857178 208.30200195 0.78555965]	[462.29598999 308.38943481 0.8540554 ]	[480.1295166 405.8550415 0.85737556]	[377.52087402 441.77072144 0.74020898]	[334.02044678 446.91369629 0.6842128 ]	[354.5642395 603.49902344 0.85925305]	[364.81103516 749.76055908 0.78949839]	[418.6836853 436.59197998 0.72491437]	[434.01327515 585.54785156 0.81992942]	[464.83609009 770.10925293 0.78449017]	[316.01858521 167.27952576 0.89947963]	[339.22369385 162.12388611 0.89821619]	[295.51046753 151.94869995 0.82049692]	[359.66113281 141.64556885 0.87593991]	[4.80187378e+02 8.06101746e+02 7.04482675e-01]	[4.93080505e+02 7.98351685e+02 6.92746162e-01]	[4.59778198e+02 7.82993958e+02 7.29674757e-01]	[3.64815796e+02 7.98385864e+02 6.89871252e-01]	[3.44288422e+02 7.90786194e+02 7.22069085e-01]	[3.77570282e+02 7.62481506e+02 6.81971848e-01]
[328.92709351 177.63044739 0.84516662]	[339.28326416 218.55400085 0.90366435]	[274.9776001 233.91435242 0.87018418]	[257.04656982 339.14492798 0.86446601]	[241.66978455 441.74078369 0.86742085]	[413.5725708 210.83557129 0.79650825]	[462.3175354 313.42739868 0.86194277]	[480.15234375 408.42788696 0.85412943]	[377.51855469 444.32461548 0.72621131]	[333.9992981 449.50198364 0.68006355]	[354.56564331 603.49493408 0.85562074]	[364.85394287 752.21240234 0.78630006]	[418.70578003 439.19888306 0.7326842 ]	[431.46670532 588.03118896 0.80617195]	[462.30218506 772.70281982 0.81799507]	[315.98583984 169.83631897 0.91292894]	[339.1539917 167.21510315 0.90298939]	[295.48287964 154.35917664 0.80996412]	[359.59417725 146.74481201 0.88145983]	[4.80289825e+02 8.08748779e+02 6.81671977e-01]	[4.95693573e+02 8.03520630e+02 6.64090276e-01]	[4.59606018e+02 7.88180969e+02 7.40928888e-01]	[3.64809296e+02 7.98421692e+02 6.95237875e-01]	[3.44298401e+02 7.90802490e+02 7.22754240e-01]	[3.77611694e+02 7.64988892e+02 6.90871000e-01]
[326.34921265 180.15480042 0.83476883]	[339.27926636 221.11375427 0.8801775 ]	[274.97796631 234.04234314 0.87599325]	[257.02493286 341.70626831 0.83734918]	[239.1672821 441.91717529 0.86120862]	[413.5322876 213.33590698 0.81490052]	[462.33392334 315.92242432 0.87315553]	[480.14804077 413.54968262 0.85458088]	[375.11340332 444.41345215 0.71331328]	[333.94387817 452.04620361 0.67572993]	[356.97735596 603.4954834 0.85779142]	[364.85726929 752.24591064 0.77558249]	[418.68850708 441.75234985 0.73613387]	[429.00396729 593.12310791 0.79221976]	[4.62273315e+02 7.80476257e+02 7.75282860e-01]	[315.93469238 172.27955627 0.9111253 ]	[339.09469604 169.74143982 0.91734254]	[292.99221802 154.35295105 0.81668842]	[359.59289551 151.74549866 0.92086053]	[4.77653046e+02 8.13775757e+02 6.21389866e-01]	[4.90520294e+02 8.08687195e+02 6.58258677e-01]	[4.57157349e+02 7.93246704e+02 6.60222650e-01]	[3.62315125e+02 7.98441406e+02 6.81769133e-01]	[3.44278839e+02 7.90811218e+02 7.12122142e-01]	[3.77639832e+02 7.65021484e+02 6.91417217e-01]
[323.82815552 185.26295471 0.83210003]	[339.25793457 223.66479492 0.87151146]	[274.9697876 236.46177673 0.87319613]	[256.97897339 346.84130859 0.81946635]	[239.1071167 444.32199097 0.86454493]	[413.49761963 213.40933228 0.82675213]	[462.33886719 316.06222534 0.89310884]	[480.1265564 418.6164856 0.89117396]	[375.04342651 446.9203186 0.69944233]	[331.43362427 452.05957031 0.66561031]	[356.99023438 605.87475586 0.85681182]	[364.83322144 752.25079346 0.77706665]	[418.6343689 441.81143188 0.72948915]	[426.44207764 598.23425293 0.80397654]	[459.59933472 772.80041504 0.78852552]	[313.53970337 172.46942139 0.92676324]	[339.04043579 172.26754761 0.923563 ]	[293.01757812 156.97323608 0.81502777]	[359.57070923 151.83843994 0.93449128]	[4.69958801e+02 8.11174744e+02 7.05164850e-01]	[4.82832703e+02 8.06086243e+02 7.39344776e-01]	[4.46927032e+02 7.88195618e+02 6.93602800e-01]	[3.62281158e+02 7.98427246e+02 6.93008840e-01]	[3.44268585e+02 7.90804871e+02 7.22575545e-01]	[3.77623352e+02 7.65020142e+02 6.86062813e-01]
[326.3258667 190.38540649 0.85514081]	[339.25622559 228.77445984 0.87533325]	[274.97729492 236.61741638 0.86588454]	[254.60554504 354.52813721 0.83959806]	[239.05474854 446.90075684 0.85103017]	[413.50009155 213.48590088 0.83338749]	[462.32733154 316.13320923 0.89436352]	[480.13189697 418.73379517 0.8977921 ]	[374.99279785 446.93212891 0.69031608]	[328.88220215 452.04263306 0.65828174]	[357.08004761 603.50653076 0.86555779]	[364.84011841 752.25823975 0.77499008]	[418.61962891 441.81835938 0.72400707]	[426.37844849 600.75665283 0.82400584]	[4.57086761e+02 7.83031372e+02 7.50172555e-01]	[313.51907349 174.98669434 0.91700232]	[339.05718994 172.45939636 0.93791783]	[295.39144897 159.52430725 0.80318129]	[357.22827148 151.85267639 0.92229676]	[4.67433197e+02 8.13845886e+02 6.21415436e-01]	[4.82758698e+02 8.11143433e+02 7.11398184e-01]	[4.41875122e+02 7.93229309e+02 6.89672649e-01]	[3.59776245e+02 7.98365784e+02 6.98880553e-01]	[3.41773407e+02 7.90736572e+02 7.27302849e-01]	[3.77661255e+02 7.65049438e+02 7.04389751e-01]
[326.33618164 192.89579773 0.88279265]	[339.21972656 231.33580017 0.90095204]	[274.94003296 239.13725281 0.8495965 ]	[254.58470154 357.09680176 0.87978613]	[236.63652039 449.4395752 0.85279596]	[411.02526855 215.93876648 0.83188236]	[462.3140564 318.65393066 0.9018712 ]	[480.13754272 421.18862915 0.90093964]	[372.53295898 449.47589111 0.68596667]	[328.89041138 454.61123657 0.67091513]	[357.08889771 605.92327881 0.85057449]	[367.33639526 752.19976807 0.77367985]	[418.5617981 444.31542969 0.71532553]	[423.91485596 600.82611084 0.83769524]	[4.52025116e+02 7.77852844e+02 7.36724317e-01]	[313.51760864 177.5017395 0.89094734]	[339.05749512 174.94563293 0.94997752]	[295.40167236 162.1706543 0.76887047]	[357.22991943 151.97872925 0.92591691]	[4.64917419e+02 8.16380432e+02 6.50157392e-01]	[4.80326019e+02 8.11225098e+02 7.39989638e-01]	[4.41739136e+02 7.90753540e+02 7.64103055e-01]	[3.62211304e+02 7.98366577e+02 6.93874717e-01]	[3.41782410e+02 7.90742554e+02 7.20638454e-01]	[3.77701111e+02 7.64994263e+02 7.02386558e-01]
[326.34524536 193.01647949 0.88708776]	[339.23388672 233.88526917 0.92505389]	[274.94515991 241.66989136 0.83824122]	[254.56149292 357.1267395 0.89263135]	[236.54541016 449.5173645 0.86195016]	[413.54763794 216.11909485 0.81550354]	[462.32672119 321.22763062 0.87494242]	[480.13973999 421.36080933 0.89502323]	[375.01589966 454.55706787 0.69929868]	[331.40771484 457.19482422 0.68847799]	[357.15988159 605.94750977 0.85380274]	[367.36294556 752.2479248 0.76357114]	[418.61376953 446.89663696 0.72079217]	[423.91122437 603.34173584 0.84950399]	[4.49468079e+02 7.82998169e+02 7.37116694e-01]	[313.51617432 180.04312134 0.87342721]	[339.06417847 175.07017517 0.94319344]	[295.40106201 167.27157593 0.73498136]	[359.56033325 154.49369812 0.9158597 ]	[4.62305908e+02 8.21437195e+02 6.57728910e-01]	[4.80175140e+02 8.13735962e+02 7.18186796e-01]	[4.39283295e+02 7.93294983e+02 7.38233089e-01]	[3.62235809e+02 7.95838928e+02 6.86813951e-01]	[3.41798920e+02 7.90692627e+02 7.18159080e-01]	[3.77708191e+02 7.65064941e+02 6.96092606e-01]
[328.87606812 195.5352478 0.88114339]	[339.259552 234.04418945 0.93778813]	[274.98156738 244.26699829 0.8311379 ]	[254.58149719 351.92572021 0.83571756]	[236.48371887 452.08508301 0.86434281]	[413.57666016 221.11608887 0.78746361]	[462.28356934 323.79260254 0.86280078]	[480.1506958 423.86795044 0.87556541]	[374.9708252 454.5864563 0.69788092]	[328.90112305 459.63937378 0.69376433]	[357.20083618 605.94421387 0.84926164]	[367.36557007 752.20898438 0.7655645 ]	[418.59338379 446.91705322 0.71429533]	[423.78594971 603.38696289 0.86779445]	[4.44426575e+02 7.75326843e+02 7.53724039e-01]	[313.53738403 185.21395874 0.86963457]	[339.1086731 177.62741089 0.91864544]	[295.3972168 169.87875366 0.74558282]	[359.57751465 157.04928589 0.89859998]	[4.59747589e+02 8.24041504e+02 7.06807315e-01]	[4.77647064e+02 8.13805908e+02 7.22054243e-01]	[4.39202728e+02 7.90698242e+02 7.31699407e-01]	[3.62294220e+02 7.95852051e+02 6.86158478e-01]	[3.44295868e+02 7.90703430e+02 7.18976915e-01]	[3.77692535e+02 7.64989197e+02 6.73890233e-01]
[328.90374756 198.09089661 0.84865844]	[339.28814697 236.49339294 0.9356879 ]	[275.01742554 249.38366699 0.84392941]	[254.54051208 356.99505615 0.87348753]	[236.45085144 454.650177 0.87483019]	[413.54699707 223.7210083 0.77883422]	[462.26367188 328.90054321 0.85437065]	[480.19177246 428.98822021 0.85467035]	[374.96813965 457.10803223 0.70359015]	[328.89562988 459.67205811 0.69102818]	[357.18206787 608.49316406 0.84002823]	[367.3571167 752.27929688 0.76234418]	[418.57522583 449.4737854 0.70328367]	[421.39630127 603.46075439 0.86866236]	[4.44293396e+02 7.77911316e+02 7.59858370e-01]	[315.9420166 190.27996826 0.88869643]	[339.13439941 185.17977905 0.90434921]	[293.01956177 172.43318176 0.78902966]	[359.59759521 159.625 0.88811278]	[4.52012451e+02 8.21526001e+02 6.92101419e-01]	[4.67472534e+02 8.13799561e+02 7.11702824e-01]	[4.39182495e+02 7.90715149e+02 7.22478151e-01]	[3.62309509e+02 7.95870361e+02 6.83667302e-01]	[3.44306702e+02 7.90731079e+02 7.23588884e-01]	[3.77678436e+02 7.65066467e+02 6.80941463e-01]
[326.34085083 200.63041687 0.83818477]	[339.2883606 236.62704468 0.9201262 ]	[274.97912598 251.95475769 0.86099946]	[254.53556824 357.0786438 0.89492345]	[234.08332825 457.14614868 0.8849653 ]	[413.53924561 228.85290527 0.78582096]	[462.26165771 333.96725464 0.86825824]	[480.14620972 436.55020142 0.85078806]	[372.49264526 457.13131714 0.70036894]	[326.37063599 459.69189453 0.69369042]	[357.15975952 608.51544189 0.83254778]	[367.36895752 752.27593994 0.76403147]	[416.16473389 452.00149536 0.69660342]	[421.33789062 605.94946289 0.87071228]	[4.41867126e+02 7.77911194e+02 7.72667944e-01]	[315.93634033 192.76911926 0.90001762]	[339.07522583 187.83349609 0.9166131 ]	[295.40570068 172.49794006 0.77983129]	[359.56674194 167.30609131 0.90425229]	[4.52004883e+02 8.26527039e+02 6.95649505e-01]	[4.67433533e+02 8.16321411e+02 6.93732440e-01]	[4.39110596e+02 7.90706238e+02 7.17553854e-01]	[3.62303741e+02 7.98412659e+02 6.66243792e-01]	[3.44298218e+02 7.90789612e+02 7.13317573e-01]	[3.77687866e+02 7.65056519e+02 6.75939202e-01]
[326.33258057 205.71028137 0.82989246]	[339.28909302 239.1158905 0.89848572]	[274.96847534 254.44541931 0.8705231 ]	[254.51049805 357.15206909 0.90228236]	[234.05386353 459.62426758 0.90624428]	[413.52392578 231.43408203 0.8039608 ]	[462.30050659 336.54434204 0.89308995]	[480.11721802 439.15167236 0.88556451]	[372.54891968 459.73248291 0.72400701]	[328.93814087 462.27758789 0.69984549]	[357.17996216 608.62072754 0.82635474]	[367.37368774 752.24237061 0.76595378]	[416.16983032 457.11968994 0.71044368]	[421.3092041 608.58544922 0.84176934]	[441.84579468 788.03448486 0.79128981]	[315.92950439 192.91230774 0.91509277]	[339.07980347 190.35246277 0.9241634 ]	[295.40484619 174.95918274 0.79821455]	[359.59313965 169.86367798 0.91789204]	[4.49513397e+02 8.29101196e+02 7.02613592e-01]	[4.67418640e+02 8.21456543e+02 6.92086577e-01]	[4.36682648e+02 7.95801697e+02 7.05340147e-01]	[3.62304871e+02 8.00920959e+02 6.57593071e-01]	[3.44281464e+02 7.90816895e+02 6.97819471e-01]	[3.77682159e+02 7.65022644e+02 6.53182983e-01]
[328.87792969 210.88317871 0.84823215]	[339.25628662 241.68803406 0.88408786]	[274.95837402 254.56317139 0.87218583]	[254.49551392 359.62408447 0.88642728]	[233.98526001 459.67828369 0.91280484]	[413.52804565 233.95761108 0.83015174]	[462.28778076 339.04956055 0.90483588]	[477.73260498 441.68572998 0.89269519]	[372.48483276 462.25183105 0.72116387]	[328.87542725 462.36138916 0.70119548]	[357.21099854 608.57739258 0.82799798]	[367.36044312 752.2243042 0.76868337]	[416.1065979 459.67971802 0.71077329]	[421.31335449 613.70019531 0.82887518]	[441.79431152 788.078125 0.80596691]	[315.94354248 195.47134399 0.92367524]	[339.13607788 192.92410278 0.93536067]	[295.45706177 177.59706116 0.79595053]	[359.62792969 172.32839966 0.94079578]	[4.46964935e+02 8.29222168e+02 7.41349399e-01]	[4.64921051e+02 8.24057068e+02 7.28788733e-01]	[4.36655121e+02 7.95799255e+02 7.04632640e-01]	[3.62264282e+02 8.00928772e+02 6.67923808e-01]	[3.44273254e+02 7.90803406e+02 7.03507006e-01]	[3.77685272e+02 7.65005188e+02 6.55825198e-01]
[326.37905884 213.40104675 0.87909144]	[339.25656128 249.29281616 0.88125771]	[274.96490479 257.0279541 0.87689525]	[254.45744324 359.72119141 0.87738389]	[233.97755432 459.78369141 0.91788101]	[413.56588745 236.43780518 0.83646441]	[462.25357056 339.25100708 0.89218962]	[477.72171021 441.89611816 0.88191676]	[369.97692871 459.81359863 0.71554238]	[326.32662964 462.31323242 0.70638478]	[357.21170044 611.08746338 0.81484044]	[364.88031006 752.22485352 0.77389044]	[416.11288452 459.66241455 0.7077027 ]	[421.30755615 616.21728516 0.82912731]	[441.7868042 788.1161499 0.80683851]	[315.95001221 195.62016296 0.90852255]	[339.10961914 195.45635986 0.94873935]	[295.49206543 180.14434814 0.78461164]	[359.64801025 172.46582031 0.938703 ]	[4.49437195e+02 8.31747253e+02 7.40774155e-01]	[4.64924652e+02 8.26663391e+02 7.54296660e-01]	[4.36645081e+02 7.95878418e+02 6.99205995e-01]	[3.62248352e+02 8.00977234e+02 6.77035630e-01]	[3.41795471e+02 7.90831055e+02 7.03461409e-01]	[3.77659302e+02 7.64995544e+02 6.48147643e-01]
[328.92153931 215.9004364 0.88904107]	[339.29104614 251.9516449 0.90208089]	[274.9961853 257.20510864 0.86079121]	[254.40312195 362.29525757 0.85148227]	[233.91366577 459.78387451 0.9158833 ]	[413.59646606 236.63328552 0.81773722]	[462.27209473 341.80554199 0.86782736]	[477.73294067 444.42303467 0.85500634]	[369.90722656 462.31362915 0.71895635]	[323.81707764 462.41369629 0.70947361]	[359.57644653 611.09185791 0.8119272 ]	[367.36685181 752.27618408 0.76826978]	[413.59381104 459.7522583 0.70529944]	[421.27224731 616.20202637 0.83768547]	[441.77520752 788.20892334 0.80706245]	[315.97012329 200.59118652 0.87809122]	[339.18203735 198.00708008 0.92805731]	[295.54544067 185.22705078 0.73991674]	[359.71496582 174.97938538 0.92341065]	[4.49461456e+02 8.34348389e+02 7.21380591e-01]	[4.64939178e+02 8.29235901e+02 7.57515252e-01]	[4.36630646e+02 7.98430542e+02 6.62873030e-01]	[3.62217438e+02 8.00947632e+02 6.78722501e-01]	[3.41782043e+02 7.90813660e+02 7.06776857e-01]	[3.77718475e+02 7.65051208e+02 6.64789438e-01]
[331.42266846 216.0887146 0.87866062]	[341.66714478 254.52467346 0.92810315]	[274.98925781 262.1567688 0.84279859]	[254.39421082 362.30426025 0.84926742]	[233.88919067 462.28756714 0.91113949]	[416.06115723 241.66891479 0.78896183]	[462.26617432 346.828125 0.85616732]	[477.67596436 449.49594116 0.83129555]	[369.95300293 464.92349243 0.69953156]	[326.35943604 467.44598389 0.68433601]	[359.62393188 611.16625977 0.82155401]	[367.36087036 752.24261475 0.771079 ]	[413.60021973 462.36605835 0.70211184]	[421.29550171 621.29827881 0.8538813 ]	[441.77737427 790.6920166 0.80098933]	[315.98217773 205.74589539 0.87720716]	[339.21917725 200.62454224 0.90401804]	[295.56469727 190.33329773 0.68708712]	[359.73510742 177.56887817 0.89847785]	[4.52003693e+02 8.36884705e+02 7.03563571e-01]	[4.67409943e+02 8.31688538e+02 7.38469422e-01]	[4.36631714e+02 8.03498535e+02 6.61142945e-01]	[3.62220581e+02 7.98425720e+02 6.85871243e-01]	[3.41783661e+02 7.90780762e+02 7.21907973e-01]	[3.77714203e+02 7.65023560e+02 6.61834896e-01]
[328.92074585 218.66264343 0.84561074]	[341.72329712 256.97320557 0.92388904]	[275.02999878 264.72528076 0.83692092]	[254.41986084 364.78991699 0.83960652]	[233.86531067 462.34432983 0.896824 ]	[416.11288452 246.81924438 0.78512889]	[462.28543091 352.00558472 0.85609597]	[477.68765259 457.17449951 0.85364431]	[369.92965698 464.93215942 0.69020712]	[326.34780884 467.43844604 0.67711204]	[359.65008545 611.16125488 0.81934315]	[367.35656738 752.26617432 0.76815015]	[413.54882812 462.38189697 0.68955618]	[421.30004883 623.85961914 0.87265992]	[441.76046753 790.76806641 0.79806858]	[315.97625732 210.83222961 0.89602864]	[339.20278931 208.25302124 0.90035909]	[295.57159424 192.94981384 0.68090618]	[359.74725342 180.15411377 0.87605923]	[4.54575806e+02 8.39496521e+02 7.15518355e-01]	[4.67487671e+02 8.31774231e+02 7.39379048e-01]	[4.34117859e+02 8.06025513e+02 6.40648425e-01]	[3.62212097e+02 8.00911987e+02 6.79806530e-01]	[3.41776215e+02 7.90792542e+02 7.19127536e-01]	[3.77699860e+02 7.65035095e+02 6.74936712e-01]
[331.39263916 223.67417908 0.83650351]	[341.70730591 257.09295654 0.92184955]	[275.01330566 269.85549927 0.84371012]	[254.36979675 364.86260986 0.82292008]	[231.42848206 462.42080688 0.87658286]	[416.06970215 251.88438416 0.79709774]	[462.30795288 356.9803772 0.87946272]	[477.67480469 459.79827881 0.88027763]	[369.96759033 467.48638916 0.68115419]	[326.36227417 470.02572632 0.67101234]	[359.67163086 611.16986084 0.81857389]	[367.39370728 752.17077637 0.77254969]	[416.04568481 464.91998291 0.68256074]	[421.34091187 623.99475098 0.87413275]	[4.41742462e+02 7.95803711e+02 7.89610803e-01]	[316.00927734 213.33700562 0.92640877]	[339.20135498 210.79672241 0.91696692]	[295.50622559 193.03053284 0.7574389 ]	[359.7543335 185.2179718 0.87053418]	[4.54607208e+02 8.44516113e+02 7.20699251e-01]	[4.67449432e+02 8.31855347e+02 7.41512775e-01]	[4.34088440e+02 8.08630737e+02 6.51067078e-01]	[3.59772064e+02 8.00954224e+02 6.78644121e-01]	[3.41767242e+02 7.90783508e+02 7.17900455e-01]	[3.77725800e+02 7.62440125e+02 6.50180697e-01]
[333.92651367 228.81292725 0.84316498]	[341.71353149 257.1807251 0.90697765]	[275.01251221 272.39324951 0.8541491 ]	[251.92565918 369.89962769 0.81880426]	[231.36271667 464.86419678 0.8631078 ]	[416.03302002 254.39697266 0.81475818]	[462.31268311 357.05612183 0.8895942 ]	[477.64996338 462.24703979 0.87775052]	[369.93484497 467.48361206 0.68717372]	[326.33798218 470.00701904 0.67865628]	[359.75720215 613.64276123 0.81254828]	[369.93688965 749.7366333 0.77318907]	[413.59109497 464.93014526 0.6780166 ]	[421.33816528 624.01831055 0.87061703]	[4.41738617e+02 7.98390503e+02 7.75640428e-01]	[316.02676392 213.55747986 0.93575025]	[339.26235962 213.29985046 0.92131686]	[295.512146 195.55995178 0.76186919]	[359.78729248 187.82728577 0.87850738]	[4.44375244e+02 8.47063599e+02 6.80010915e-01]	[4.64840881e+02 8.34403137e+02 7.10198820e-01]	[4.36604462e+02 8.11179443e+02 6.73893332e-01]	[3.62237030e+02 8.00923584e+02 6.69235647e-01]	[3.44251099e+02 7.90780334e+02 7.05779493e-01]	[3.80160187e+02 7.59934448e+02 6.34694159e-01]
[331.47067261 233.82707214 0.87250674]	[341.73550415 259.65365601 0.89338964]	[275.03121948 272.44613647 0.8590849 ]	[251.88014221 372.52355957 0.82753146]	[231.31100464 464.88104248 0.85514504]	[416.03411865 254.54743958 0.8351115 ]	[462.32119751 359.59411621 0.89956027]	[477.62759399 462.35900879 0.86992902]	[369.94421387 469.97131348 0.68162662]	[326.3265686 470.02334595 0.6709252 ]	[359.79959106 613.65148926 0.80868012]	[369.94937134 749.75689697 0.76874959]	[416.02947998 467.41311646 0.67156231]	[421.33578491 624.02770996 0.86318958]	[4.41699524e+02 7.95854614e+02 7.77751267e-01]	[316.02587891 216.05702209 0.9292345 ]	[339.2598877 213.53330994 0.93318129]	[295.56234741 198.07255554 0.74607033]	[359.77886963 190.37121582 0.88005632]	[4.41842041e+02 8.47140381e+02 6.91810608e-01]	[4.62333923e+02 8.36920288e+02 6.98708653e-01]	[4.36575806e+02 8.11134827e+02 6.48005724e-01]	[3.62252289e+02 8.00969727e+02 6.73031211e-01]	[3.44273285e+02 7.90811218e+02 7.05654144e-01]	[3.80154114e+02 7.59956482e+02 6.34469867e-01]
[331.45547485 233.95907593 0.89163536]	[341.70489502 264.71865845 0.86884379]	[275.01498413 274.91259766 0.86316079]	[251.86499023 372.506073 0.82661384]	[231.30786133 464.94198608 0.84493184]	[416.06277466 257.06985474 0.82653463]	[462.3352356 362.21801758 0.8814941 ]	[477.61270142 464.94836426 0.84365773]	[369.88772583 475.08560181 0.6896385 ]	[326.28646851 475.14306641 0.68227994]	[362.20065308 616.20880127 0.79972953]	[369.9848938 749.70959473 0.77181238]	[413.54492188 472.53186035 0.66940093]	[421.34075928 626.62670898 0.8402462 ]	[4.41664703e+02 8.00983643e+02 7.74359226e-01]	[316.03012085 218.54379272 0.90730363]	[339.25289917 216.03074646 0.93548971]	[295.60021973 200.59983826 0.75683385]	[359.78793335 192.91447449 0.90267915]	[4.41820251e+02 8.47180115e+02 6.82774305e-01]	[4.62295929e+02 8.39452759e+02 6.88700855e-01]	[4.34078308e+02 8.11284790e+02 6.50499940e-01]	[3.62223419e+02 8.00956970e+02 6.78737998e-01]	[3.44272552e+02 7.90797485e+02 7.00321972e-01]	[3.80186737e+02 7.59931519e+02 6.34796262e-01]
[333.92901611 236.43334961 0.90711641]	[341.70657349 269.84237671 0.8691625 ]	[275.01266479 275.01342773 0.86996853]	[251.84573364 375.01916504 0.83177012]	[231.2983551 467.4367981 0.83360839]	[416.07235718 259.59436035 0.80332494]	[462.29019165 364.84603882 0.86369359]	[475.14074707 470.01806641 0.81589556]	[364.87640381 475.1104126 0.69839144]	[323.75241089 475.16720581 0.69197685]	[362.19668579 616.23950195 0.79691255]	[372.45153809 749.69238281 0.76904768]	[410.94723511 472.57546997 0.66315681]	[421.34124756 629.09716797 0.8346678 ]	[4.41677185e+02 8.06013184e+02 7.78951645e-01]	[316.05914307 221.13023376 0.88423276]	[339.3057251 218.55873108 0.91027546]	[295.63595581 203.19815063 0.72297454]	[362.22442627 195.40464783 0.89225596]	[4.41840485e+02 8.49682556e+02 7.23772883e-01]	[4.62306152e+02 8.44544739e+02 7.16116250e-01]	[4.34084320e+02 8.13742676e+02 6.43675148e-01]	[3.62245270e+02 8.00973083e+02 6.69788718e-01]	[3.44283508e+02 7.90800598e+02 6.91274345e-01]	[3.80179443e+02 7.59926819e+02 6.26444519e-01]
[334.06759644 236.59317017 0.90606397]	[341.77954102 272.49813843 0.88911068]	[275.03985596 277.5111084 0.87716717]	[249.40162659 375.0993042 0.83519769]	[228.87307739 467.49438477 0.82868195]	[416.15405273 262.21896362 0.79015249]	[462.26699829 372.46676636 0.866822 ]	[475.09991455 477.6512146 0.8389501 ]	[367.36819458 475.14169312 0.70389593]	[323.76861572 475.16452026 0.69723356]	[362.23770142 616.24786377 0.7929343 ]	[372.43734741 749.71270752 0.76753199]	[411.03005981 475.10806274 0.67187399]	[421.31640625 631.68591309 0.82449996]	[4.41682434e+02 8.08579651e+02 7.99785972e-01]	[316.13247681 226.30223083 0.87976855]	[341.81173706 221.10037231 0.87753171]	[298.05609131 210.8085022 0.65900266]	[362.30664062 195.5335083 0.87901765]	[4.49461365e+02 8.52261597e+02 7.28367925e-01]	[4.64854065e+02 8.47154724e+02 7.39221275e-01]	[4.34069214e+02 8.13867188e+02 6.25564396e-01]	[3.62247131e+02 8.03473206e+02 6.68952405e-01]	[3.44282013e+02 7.90822266e+02 6.84289396e-01]	[3.80166382e+02 7.59923828e+02 6.23822749e-01]
[334.0562439 239.09355164 0.88221484]	[341.78408813 274.97460938 0.90549684]	[275.02590942 277.6378479 0.87234473]	[249.35865784 377.5640564 0.84607363]	[228.86308289 469.98648071 0.82982343]	[416.11517334 264.79864502 0.78099877]	[462.22271729 375.11468506 0.89130777]	[472.59512329 480.37026978 0.85705578]	[367.37188721 477.65390015 0.71378767]	[323.80648804 477.67391968 0.70857453]	[362.22763062 616.27148438 0.79383719]	[372.45898438 749.7310791 0.76889378]	[410.9704895 477.62567139 0.67414653]	[421.30383301 634.19311523 0.82598323]	[4.41773315e+02 8.08736145e+02 7.96385050e-01]	[316.1706543 231.31550598 0.88810802]	[341.80331421 223.72784424 0.86906022]	[298.13665771 213.45983887 0.66519225]	[362.32781982 198.09346008 0.84423119]	[4.52005646e+02 8.52403259e+02 7.27323532e-01]	[4.64940033e+02 8.49671631e+02 7.64991820e-01]	[4.36644348e+02 8.18921143e+02 6.20691419e-01]	[3.62282288e+02 8.03465393e+02 6.63545251e-01]	[3.44307037e+02 7.90818542e+02 6.83614612e-01]	[3.80191589e+02 7.59917725e+02 6.18943930e-01]
[334.05609131 241.65327454 0.85970515]	[341.74978638 275.12374878 0.91784477]	[274.98455811 280.15176392 0.8579303 ]	[249.31646729 380.0994873 0.85394371]	[228.83894348 472.56265259 0.82842952]	[416.11990356 272.35925293 0.78788 ]	[462.20422363 377.65087891 0.90904903]	[472.53027344 482.84527588 0.84707355]	[367.39105225 480.21615601 0.72457159]	[323.802948 480.18264771 0.71675485]	[362.19958496 618.77166748 0.79587376]	[372.48684692 749.63647461 0.78650135]	[410.97848511 480.22949219 0.6920774 ]	[421.31307983 639.27868652 0.83484149]	[4.41781830e+02 8.08722412e+02 7.97967672e-01]	[318.51776123 231.44030762 0.89830673]	[341.79199219 228.80801392 0.8769635 ]	[298.14102173 215.9515686 0.70190114]	[364.77200317 200.68157959 0.82049298]	[4.49468109e+02 8.54842896e+02 7.22777843e-01]	[4.64921844e+02 8.49748718e+02 7.62459517e-01]	[4.36649841e+02 8.18938965e+02 6.28292143e-01]	[3.62236420e+02 8.00963379e+02 6.63790703e-01]	[3.44267487e+02 7.90779053e+02 6.89008594e-01]	[3.80222839e+02 7.57309692e+02 6.29584551e-01]
[336.49224854 244.26351929 0.858248 ]	[341.7699585 277.53762817 0.91551948]	[275.01306152 282.68167114 0.84406078]	[249.34796143 380.16650391 0.86009306]	[228.83360291 475.08837891 0.83149397]	[416.10501099 272.45346069 0.80086952]	[459.84521484 380.18310547 0.91221309]	[469.95608521 485.35848999 0.83443052]	[364.87402344 480.28137207 0.72170198]	[323.71838379 480.27655029 0.72529471]	[362.24990845 621.39190674 0.81267792]	[372.49362183 749.6854248 0.78452766]	[408.46063232 480.27749634 0.6868493 ]	[421.27975464 639.31109619 0.83605868]	[4.41801086e+02 8.08719971e+02 8.05612445e-01]	[318.60455322 233.94120789 0.90958893]	[344.28805542 231.36122131 0.87629247]	[298.16207886 216.13575745 0.7349003 ]	[364.85873413 205.69491577 0.80784458]	[4.46896576e+02 8.54830566e+02 7.36061215e-01]	[4.64857513e+02 8.49779175e+02 7.66698003e-01]	[4.39097687e+02 8.18921997e+02 6.36242568e-01]	[3.62212830e+02 8.00929443e+02 6.69722974e-01]	[3.44249756e+02 7.90768433e+02 6.90791130e-01]	[3.80244324e+02 7.57387756e+02 6.42388165e-01]
[336.50604248 249.38853455 0.87610638]	[341.75003052 277.63360596 0.91268259]	[275.01730347 285.23971558 0.83662635]	[249.36824036 380.21002197 0.86033696]	[228.86087036 475.14239502 0.83944815]	[416.08453369 274.96682739 0.82285547]	[459.79464722 380.26879883 0.90534806]	[467.42364502 488.01123047 0.81875581]	[367.33648682 482.77005005 0.72771853]	[323.72952271 482.75823975 0.73148102]	[362.29754639 623.8057251 0.80657911]	[374.97201538 749.6807251 0.79232621]	[410.96496582 482.76400757 0.69090617]	[421.25772095 641.82794189 0.84920013]	[4.41793671e+02 8.11209534e+02 8.06188166e-01]	[318.59957886 236.4356842 0.91798544]	[344.32214355 233.86839294 0.89729929]	[298.12371826 216.12217712 0.78500086]	[367.33404541 208.25622559 0.81141162]	[4.44401855e+02 8.54875793e+02 7.17432201e-01]	[4.64836090e+02 8.52188721e+02 7.57786453e-01]	[4.39147675e+02 8.24008301e+02 6.44758224e-01]	[3.59770569e+02 8.00940247e+02 6.68727756e-01]	[3.44253632e+02 7.90767517e+02 6.86295867e-01]	[3.80292145e+02 7.57384644e+02 6.38721764e-01]
[336.55307007 254.35006714 0.91294825]	[341.77203369 280.10891724 0.89455068]	[275.02713013 285.30133057 0.8357721 ]	[249.35517883 380.25195312 0.85377854]	[228.86958313 477.61132812 0.84372813]	[416.08441162 277.49472046 0.83274704]	[459.78744507 385.30761719 0.87882864]	[464.9732666 493.10305786 0.82849115]	[367.33517456 482.849823 0.72056007]	[323.74151611 482.84643555 0.72569013]	[364.86962891 623.91143799 0.81590915]	[374.96682739 749.58343506 0.80406785]	[408.47912598 482.82080078 0.6858542 ]	[421.26742554 641.93664551 0.8535918 ]	[4.41810577e+02 8.11274536e+02 7.99383581e-01]	[318.65835571 236.59901428 0.92652762]	[346.847229 234.04827881 0.89982206]	[298.12731934 218.57673645 0.80726022]	[367.41931152 210.84793091 0.82700437]	[4.46904755e+02 8.57392822e+02 7.02473402e-01]	[4.64875122e+02 8.52245178e+02 7.45635748e-01]	[4.39163727e+02 8.26541504e+02 6.35339797e-01]	[3.62236572e+02 8.00918091e+02 6.72068894e-01]	[3.44284607e+02 7.90751404e+02 6.93325222e-01]	[3.80265106e+02 7.54781494e+02 6.49392605e-01]
[336.53497314 254.4466095 0.92217803]	[341.75082397 280.24603271 0.87577939]	[274.99856567 287.84002686 0.83419073]	[249.39179993 380.27575684 0.85776681]	[228.86564636 477.66732788 0.85323781]	[416.15505981 277.66342163 0.81805193]	[459.77261353 390.415802 0.86594021]	[464.93719482 498.18182373 0.86316121]	[364.82919312 482.91220093 0.7216562 ]	[321.26315308 482.93185425 0.72165591]	[367.39855957 623.98400879 0.81665224]	[372.5145874 749.5592041 0.79016048]	[408.43502808 482.86798096 0.68971133]	[421.3145752 644.54443359 0.84866631]	[4.41831635e+02 8.16356323e+02 7.73405433e-01]	[318.69070435 236.67300415 0.91201371]	[346.86602783 236.54229736 0.89091265]	[298.15231323 218.60539246 0.80621815]	[367.40853882 213.418396 0.83398288]	[4.52049835e+02 8.57470337e+02 7.02647626e-01]	[4.67420197e+02 8.52304688e+02 7.37828732e-01]	[4.39155945e+02 8.29207458e+02 6.56823397e-01]	[3.62252808e+02 8.00996277e+02 6.69613779e-01]	[3.44289795e+02 7.90797913e+02 6.92551851e-01]	[3.80232727e+02 7.52254028e+02 6.45964205e-01]
[336.50506592 254.5713501 0.93396413]	[341.72137451 285.25869751 0.86598217]	[274.99313354 290.38845825 0.84070981]	[249.38769531 380.29489136 0.85030317]	[228.84495544 477.73141479 0.85821533]	[416.12149048 280.1812439 0.80127656]	[459.76721191 390.51132202 0.86619592]	[464.88790894 500.71252441 0.88668245]	[364.82009888 482.92489624 0.72286832]	[321.27664185 485.37460327 0.71790123]	[367.41986084 624.01049805 0.82382721]	[372.49230957 749.59161377 0.78407085]	[408.41760254 482.84893799 0.69170958]	[421.28442383 644.50665283 0.85912097]	[4.41874969e+02 8.18886475e+02 7.66794384e-01]	[318.67514038 239.16708374 0.89970732]	[346.83258057 239.06544495 0.87734705]	[298.14364624 218.67575073 0.78088266]	[369.91442871 213.54148865 0.84195256]	[4.52077332e+02 8.62507690e+02 7.07320929e-01]	[4.67475739e+02 8.52370117e+02 7.16843247e-01]	[4.39205139e+02 8.29254150e+02 6.68058276e-01]	[3.62233246e+02 8.00960938e+02 6.72618747e-01]	[3.44282745e+02 7.90791565e+02 6.98919117e-01]	[3.80226624e+02 7.54741455e+02 6.38475835e-01]
[336.50836182 257.05862427 0.9248668 ]	[341.78436279 287.88632202 0.85461867]	[275.01846313 292.89135742 0.84736526]	[249.36238098 380.3215332 0.84105015]	[228.824646 480.28814697 0.87132514]	[418.58651733 282.74353027 0.7973057 ]	[459.80752563 395.54562378 0.88512683]	[464.890625 500.86398315 0.8892746 ]	[364.83901978 485.44802856 0.72137266]	[321.27810669 485.45898438 0.71080673]	[367.38842773 626.39941406 0.82791036]	[372.43991089 749.63739014 0.77139163]	[408.42953491 485.38104248 0.68986243]	[421.25964355 646.94238281 0.85979587]	[4.41864868e+02 8.16372864e+02 7.71932304e-01]	[318.63076782 244.2510376 0.87304807]	[346.8555603 241.62580872 0.86577159]	[298.17825317 228.82704163 0.72030413]	[369.92385864 216.02722168 0.83513027]	[4.54561951e+02 8.62547302e+02 6.89993203e-01]	[4.70003021e+02 8.52391296e+02 6.97323680e-01]	[4.39199585e+02 8.29248962e+02 6.60727322e-01]	[3.62208649e+02 8.00957275e+02 6.65174544e-01]	[3.44251190e+02 7.90800720e+02 6.96214616e-01]	[3.80187805e+02 7.54796448e+02 6.27430677e-01]
[336.46109009 257.19787598 0.90293533]	[341.70715332 292.87753296 0.87756687]	[274.94937134 295.40820312 0.85952604]	[249.34501648 382.83447266 0.82223874]	[228.77287292 482.73764038 0.86718225]	[416.12597656 285.24267578 0.78592873]	[459.84240723 395.57312012 0.88121718]	[464.92288208 500.89697266 0.88471282]	[364.82479858 487.99517822 0.71887314]	[321.262146 487.99603271 0.70619786]	[362.33407593 626.42645264 0.83019763]	[3.67356750e+02 7.52212463e+02 7.51514196e-01]	[408.42843628 487.93148804 0.68256545]	[421.22842407 646.97955322 0.87120783]	[4.41890320e+02 8.16405029e+02 7.60390937e-01]	[318.57693481 249.35324097 0.88064837]	[344.32009888 244.28430176 0.86143953]	[298.11526489 228.86195374 0.73191035]	[367.34896851 218.55665588 0.82266182]	[4.54580200e+02 8.65079773e+02 6.89902306e-01]	[4.70035400e+02 8.54830017e+02 6.97458446e-01]	[4.39246460e+02 8.29268311e+02 6.53864086e-01]	[3.62218231e+02 7.98426636e+02 6.75539136e-01]	[3.41794617e+02 7.90795044e+02 7.05378652e-01]	[3.77693237e+02 7.62441711e+02 6.31304145e-01]
[334.0385437 259.70080566 0.8685931 ]	[341.71960449 292.97283936 0.88911676]	[274.9475708 295.49508667 0.86395955]	[249.37200928 385.36257935 0.8132984 ]	[226.26098633 482.84057617 0.86313719]	[416.10073853 287.84326172 0.78024375]	[462.23193359 395.62481689 0.88353717]	[464.97595215 503.26239014 0.87664175]	[364.7727356 490.52655029 0.71646059]	[321.21878052 490.52734375 0.70595062]	[359.79669189 626.4229126 0.83709049]	[367.36776733 752.18505859 0.7526601 ]	[408.39910889 487.98318481 0.68347216]	[421.2204895 646.98370361 0.87479603]	[4.41898682e+02 8.18922180e+02 7.58778751e-01]	[318.54272461 251.92416382 0.89719313]	[341.8163147 249.35198975 0.88017964]	[298.13244629 233.88153076 0.69312882]	[364.81219482 221.15280151 0.8141709 ]	[4.54596619e+02 8.65069641e+02 7.07926154e-01]	[4.72547791e+02 8.54845032e+02 7.10496783e-01]	[4.39235291e+02 8.31742432e+02 6.65743709e-01]	[3.62259705e+02 7.98418884e+02 6.71657383e-01]	[3.44256165e+02 7.90797058e+02 6.97553575e-01]	[3.77724243e+02 7.59893677e+02 6.34838521e-01]
[331.49465942 262.24435425 0.83368665]	[341.6975708 295.40447998 0.89946318]	[274.88232422 295.57266235 0.86206663]	[249.37640381 390.50372314 0.81255096]	[223.72244263 482.96972656 0.84903347]	[416.07699585 290.39654541 0.77935952]	[462.27224731 395.61682129 0.88199168]	[467.49633789 503.29141235 0.86715168]	[364.77841187 493.0802002 0.71080577]	[321.23068237 493.08505249 0.70169926]	[359.75213623 626.51300049 0.85527068]	[3.67386261e+02 7.52206909e+02 7.48185039e-01]	[405.92492676 490.53970337 0.67865598]	[421.19256592 647.02862549 0.86954689]	[4.44341766e+02 8.24052429e+02 7.43353248e-01]	[316.0585022 254.35449219 0.9023878 ]	[341.72402954 251.85028076 0.89616674]	[295.61904907 233.87159729 0.70663071]	[364.77841187 223.70059204 0.81127739]	[4.52071411e+02 8.67601501e+02 6.96339130e-01]	[4.70023651e+02 8.57420166e+02 6.81273639e-01]	[4.39293274e+02 8.34329590e+02 6.40704215e-01]	[3.62257507e+02 7.98394531e+02 6.80817902e-01]	[3.44270264e+02 7.90787415e+02 7.03998506e-01]	[3.77737701e+02 7.59913147e+02 6.20879710e-01]
[331.43734741 269.9289856 0.83587515]	[341.68563843 295.53594971 0.90732938]	[272.46359253 298.05291748 0.86042053]	[249.38798523 398.03427124 0.84298319]	[221.16197205 485.4463501 0.84194446]	[416.02999878 292.9755249 0.7900182 ]	[462.3298645 395.64007568 0.87775397]	[472.58621216 503.30767822 0.86123133]	[364.8213501 495.61108398 0.71784234]	[323.71676636 495.63131714 0.70670587]	[359.74505615 624.03411865 0.8516711 ]	[3.67397430e+02 7.54791321e+02 7.31986821e-01]	[408.39971924 493.11297607 0.68664509]	[421.18493652 647.02215576 0.87388772]	[4.44343292e+02 8.24023865e+02 7.36268520e-01]	[315.97775269 254.58123779 0.91892433]	[341.68441772 254.41654968 0.92831665]	[295.40350342 233.88409424 0.77755797]	[362.29455566 228.79670715 0.81307799]	[4.54575897e+02 8.67605469e+02 7.00272799e-01]	[4.69965179e+02 8.57427612e+02 6.87433004e-01]	[4.39292480e+02 8.34318542e+02 6.23607039e-01]	[3.62235718e+02 7.98373779e+02 6.81159794e-01]	[3.44262329e+02 7.90777283e+02 7.06123471e-01]	[3.77725647e+02 7.65061096e+02 6.37435317e-01]
[326.33529663 274.90093994 0.86742949]	[341.67712402 298.02236938 0.91733116]	[272.41497803 298.18856812 0.85160899]	[251.90786743 398.07019043 0.87305081]	[218.65519714 487.97070312 0.84244484]	[416.04425049 295.50537109 0.81704295]	[462.34906006 395.63256836 0.87608796]	[475.1343689 503.25534058 0.86399853]	[364.80319214 495.63931274 0.7236191 ]	[323.72781372 498.14111328 0.71491086]	[359.70452881 626.40881348 0.85512346]	[3.67367981e+02 7.54743103e+02 7.39456594e-01]	[405.91888428 493.11450195 0.69203138]	[421.15667725 647.04144287 0.87544936]	[4.44320038e+02 8.29148987e+02 7.38243818e-01]	[313.5173645 257.10348511 0.90586179]	[339.14797974 256.95196533 0.94518447]	[293.012146 236.46191406 0.76746827]	[359.76803589 231.34861755 0.86202323]	[4.52063721e+02 8.67649353e+02 6.50918126e-01]	[4.67413452e+02 8.59989624e+02 6.46483004e-01]	[4.39267029e+02 8.42006348e+02 5.95433474e-01]	[3.62260040e+02 7.98385803e+02 6.71612918e-01]	[3.44275085e+02 7.90785156e+02 7.02332139e-01]	[3.77701477e+02 7.65015808e+02 6.56112909e-01]
[321.25793457 275.06137085 0.91374373]	[339.26568604 298.12252808 0.92747289]	[272.38061523 298.24182129 0.84023833]	[254.39891052 398.18603516 0.90786713]	[218.61932373 487.98138428 0.84405494]	[413.52853394 295.6257019 0.82047713]	[462.41174316 398.03796387 0.8715868 ]	[477.71673584 503.31381226 0.88613051]	[364.83990479 498.21099854 0.73492455]	[323.79916382 498.24523926 0.72847879]	[359.67294312 624.01733398 0.85476625]	[3.67374634e+02 7.52250427e+02 7.46861100e-01]	[405.88851929 498.17419434 0.7034933 ]	[421.18533325 649.5635376 0.85948426]	[4.41911804e+02 8.29109802e+02 7.53050029e-01]	[313.40335083 259.63192749 0.86247641]	[336.67538452 257.1595459 0.93761539]	[292.97177124 236.59806824 0.71263927]	[359.58224487 233.9427948 0.90578735]	[4.49483063e+02 8.70141418e+02 6.70181632e-01]	[4.64854919e+02 8.65044312e+02 6.66785240e-01]	[4.39262177e+02 8.36926636e+02 6.14123583e-01]	[3.62221954e+02 7.98435120e+02 6.73934817e-01]	[3.44246185e+02 7.90804565e+02 7.05209434e-01]	[3.77731995e+02 7.62471436e+02 6.42179668e-01]
[321.2583313 275.0617981 0.91366136]	[339.26513672 298.12051392 0.92756778]	[272.38037109 298.23895264 0.84047782]	[254.40020752 398.18609619 0.90805358]	[218.62002563 487.98464966 0.84379047]	[413.52493286 295.62411499 0.82018638]	[462.41412354 398.04211426 0.87275982]	[477.71618652 503.31768799 0.88685864]	[364.84414673 498.20870972 0.73375678]	[323.79995728 498.24179077 0.72749054]	[359.67315674 624.02331543 0.85547256]	[3.67376801e+02 7.52248230e+02 7.47862935e-01]	[405.89562988 498.17514038 0.70272529]	[421.18572998 649.56439209 0.85930449]	[4.41912567e+02 8.29091125e+02 7.53680527e-01]	[313.40316772 259.63317871 0.86221546]	[336.67501831 257.16003418 0.93756092]	[292.9699707 236.60050964 0.71065861]	[359.5821228 233.94468689 0.90548348]	[4.49474213e+02 8.70134399e+02 6.75676703e-01]	[4.64856506e+02 8.62572205e+02 6.69386327e-01]	[4.39261902e+02 8.36900208e+02 6.18991733e-01]	[3.62220245e+02 7.98430664e+02 6.73576534e-01]	[3.44247162e+02 7.90803040e+02 7.06462204e-01]	[3.77735107e+02 7.62467163e+02 6.41204774e-01]
[321.15472412 277.58956909 0.91177398]	[339.19216919 298.23660278 0.91522658]	[269.89001465 300.71890259 0.82122415]	[254.48474121 400.69049072 0.92233807]	[218.58229065 490.5647583 0.839782 ]	[413.50372314 298.05804443 0.81811672]	[464.82913208 398.07803345 0.87678248]	[480.2038269 503.24517822 0.90223491]	[367.32632446 500.69338989 0.73408365]	[326.30953979 500.70584106 0.73272705]	[359.63504028 624.03204346 0.85975671]	[3.67356873e+02 7.52217773e+02 7.51864493e-01]	[405.89855957 498.25808716 0.70329756]	[421.17007446 649.59405518 0.86074299]	[4.41905151e+02 8.31726379e+02 7.24408150e-01]	[308.38931274 264.75939941 0.82343107]	[336.59899902 262.18527222 0.90195751]	[290.39086914 241.63528442 0.49481258]	[357.21118164 236.4666748 0.89766091]	[4.52058655e+02 8.72813477e+02 5.58394313e-01]	[4.64857086e+02 8.70223572e+02 6.09021425e-01]	[4.39269440e+02 8.47137878e+02 5.99785030e-01]	[3.62265533e+02 7.98407288e+02 6.80207133e-01]	[3.44267212e+02 7.90786621e+02 7.16776490e-01]	[3.77717438e+02 7.59935181e+02 6.45735025e-01]
[318.67449951 280.18267822 0.90130341]	[339.06616211 303.22836304 0.89113277]	[269.82000732 310.88165283 0.79114932]	[256.97613525 403.29827881 0.89170998]	[218.66757202 493.12606812 0.82394171]	[408.38729858 298.13146973 0.81120723]	[467.42489624 398.10516357 0.8643083 ]	[482.79397583 500.87188721 0.91123557]	[367.35784912 500.77182007 0.74181199]	[326.34802246 500.81472778 0.74633372]	[359.5715332 626.40338135 0.86052895]	[367.41113281 749.73974609 0.76404059]	[408.38720703 500.72537231 0.70600355]	[421.19781494 649.68170166 0.85616499]	[4.41932526e+02 8.31774597e+02 7.07750916e-01]	[305.77163696 272.42041016 0.84046566]	[334.0718689 269.84350586 0.87609541]	[285.27633667 251.96101379 0.50753266]	[354.58380127 239.19932556 0.8420831 ]	[4.54562958e+02 8.72818481e+02 5.31982541e-01]	[4.64918945e+02 8.70216003e+02 5.83672404e-01]	[4.39281403e+02 8.49649597e+02 5.78465641e-01]	[3.62267242e+02 7.98415283e+02 6.71840549e-01]	[3.44272217e+02 7.90791748e+02 7.03752935e-01]	[3.80137848e+02 7.57341248e+02 6.43801689e-01]
[318.54220581 282.70132446 0.88303566]	[339.07531738 305.76095581 0.87876505]	[267.34057617 310.95684814 0.79174286]	[256.9901123 403.38851929 0.87873864]	[221.15086365 498.15966797 0.83528614]	[408.43325806 298.2210083 0.79522812]	[469.96099854 398.14855957 0.86656559]	[482.91549683 500.85586548 0.9003619 ]	[367.37866211 500.78643799 0.74482697]	[326.37280273 500.82174683 0.74601996]	[357.20993042 626.42962646 0.86021268]	[367.42211914 749.70288086 0.76015985]	[408.41564941 500.74615479 0.71034962]	[421.18502808 649.67205811 0.85898489]	[4.44309113e+02 8.31795105e+02 7.05932498e-01]	[300.73477173 272.48422241 0.85719049]	[333.94476318 272.35687256 0.8686192 ]	[280.22763062 254.38285828 0.48511195]	[354.53048706 241.71766663 0.82049531]	[4.52064850e+02 8.72859802e+02 4.87867892e-01]	[4.64916870e+02 8.70281921e+02 5.49892426e-01]	[4.39292084e+02 8.49672791e+02 5.70307493e-01]	[3.62273407e+02 7.95894409e+02 6.80866301e-01]	[3.44282928e+02 7.90738281e+02 7.14550853e-01]	[3.80141602e+02 7.57312683e+02 6.27268612e-01]
[318.51986694 287.79562378 0.86845994]	[339.08328247 305.85046387 0.87209803]	[267.29238892 313.47439575 0.80003703]	[256.98034668 405.81976318 0.87394589]	[223.68414307 498.20993042 0.83949667]	[408.43051147 298.23855591 0.79365307]	[469.97317505 398.11972046 0.86802435]	[485.3500061 500.80145264 0.89020008]	[367.38128662 500.77450562 0.74265057]	[328.85571289 500.81848145 0.74565434]	[359.56658936 624.01312256 0.85484749]	[369.91769409 749.71105957 0.7552641 ]	[408.4022522 500.73275757 0.7075389 ]	[421.1942749 649.62957764 0.85998571]	[4.44305054e+02 8.31838867e+02 6.97664559e-01]	[300.73468018 274.97854614 0.86902714]	[331.49639893 272.4914856 0.8780781 ]	[280.21487427 254.49186707 0.4637211 ]	[354.49349976 244.19619751 0.81278729]	[4.52035553e+02 8.72877441e+02 4.84359175e-01]	[4.64898987e+02 8.70311584e+02 5.59685051e-01]	[4.41704559e+02 8.49713562e+02 5.54955602e-01]	[3.62274811e+02 7.98352173e+02 6.76101208e-01]	[3.44290710e+02 7.90736755e+02 7.10782766e-01]	[3.80181183e+02 7.57362183e+02 6.26786888e-01]
[318.55032349 290.38198853 0.88711536]	[339.06277466 308.36581421 0.86758661]	[264.78985596 313.49859619 0.80284917]	[256.96096802 405.87609863 0.87364733]	[226.2673645 498.15991211 0.83815116]	[408.42373657 300.63076782 0.78794897]	[469.9630127 398.15985107 0.8702668 ]	[485.36810303 500.75408936 0.88596225]	[367.36035156 500.77825928 0.7458514 ]	[326.36157227 500.80435181 0.7472837 ]	[359.63973999 624.02160645 0.86083454]	[369.93814087 752.17675781 0.75271308]	[408.39846802 500.73962402 0.70993233]	[421.1991272 649.66717529 0.85763258]	[4.44362762e+02 8.34324768e+02 6.69610560e-01]	[300.77246094 275.08401489 0.87462306]	[333.93551636 274.90863037 0.88879186]	[280.2281189 254.56149292 0.52218777]	[354.48602295 244.23895264 0.8095873 ]	[4.52008240e+02 8.72883667e+02 3.75323892e-01]	[4.64879486e+02 8.72718445e+02 4.58970040e-01]	[4.41796997e+02 8.52239319e+02 5.00581324e-01]	[3.62257050e+02 8.00917542e+02 6.60260081e-01]	[3.44268616e+02 7.90794250e+02 6.89723849e-01]	[3.80179291e+02 7.59933594e+02 6.45857930e-01]
[318.55062866 290.38586426 0.88788974]	[339.05926514 308.35037231 0.8667466 ]	[264.7923584 313.49353027 0.80212569]	[256.96682739 405.8427124 0.87566352]	[226.27201843 498.15368652 0.83767068]	[408.40386963 298.24777222 0.79029942]	[467.50109863 398.13293457 0.86936665]	[485.37371826 500.7611084 0.88622129]	[367.36660767 500.78027344 0.74648625]	[326.36849976 500.8067627 0.7473951 ]	[359.64297485 624.02276611 0.86177188]	[369.95172119 749.73217773 0.75763661]	[408.41046143 500.74258423 0.71061343]	[421.20004272 649.65942383 0.85839641]	[4.44358063e+02 8.34352966e+02 6.68371320e-01]	[300.76953125 275.08792114 0.87506008]	[333.9336853 274.9072876 0.88877094]	[280.23678589 254.57066345 0.51108229]	[354.48178101 244.23365784 0.80938274]	[4.52014771e+02 8.72875854e+02 3.61536264e-01]	[4.64876923e+02 8.72716309e+02 4.46259081e-01]	[4.41789520e+02 8.52270996e+02 4.99500573e-01]	[3.62272064e+02 7.98408752e+02 6.63515747e-01]	[3.44287964e+02 7.90765381e+02 6.96363509e-01]	[3.80184235e+02 7.59879272e+02 6.45409286e-01]
[318.57339478 290.35467529 0.87983274]	[339.07553101 308.32342529 0.8676728 ]	[267.28955078 313.47219849 0.80073667]	[256.95654297 403.37863159 0.87868476]	[228.84681702 498.18109131 0.85034859]	[408.43798828 298.24816895 0.79102618]	[467.47750854 398.14065552 0.86929202]	[485.36178589 500.68664551 0.87655795]	[367.35443115 500.7507019 0.74415064]	[326.34194946 500.78601074 0.74510819]	[359.62478638 626.40698242 0.85351968]	[369.94085693 749.68652344 0.76643479]	[408.4130249 500.70593262 0.70759231]	[421.18185425 649.62213135 0.86530018]	[4.44382965e+02 8.34344116e+02 6.62576795e-01]	[303.22332764 275.05554199 0.8679682 ]	[333.97357178 274.88882446 0.88920259]	[282.70175171 254.56889343 0.49121886]	[354.52642822 244.21060181 0.81621355]	[4.52028564e+02 8.72835266e+02 3.85829717e-01]	[4.64914856e+02 8.70303467e+02 4.60018933e-01]	[4.41771881e+02 8.52304077e+02 5.01161635e-01]	[3.62283691e+02 8.00922363e+02 6.59850001e-01]	[3.44288483e+02 7.90790405e+02 6.89622521e-01]	[3.80184540e+02 7.57311340e+02 6.40795052e-01]
[318.67791748 282.68991089 0.87238175]	[339.07675171 303.23608398 0.89107043]	[267.35317993 310.92581177 0.79154414]	[256.98635864 403.26339722 0.88847083]	[231.385849 498.21133423 0.86357242]	[408.43814087 298.13806152 0.81524402]	[464.91812134 395.64755249 0.85410845]	[482.84570312 500.65692139 0.90316284]	[364.86813354 500.71636963 0.74684298]	[326.32263184 500.76416016 0.74687779]	[359.66027832 626.40710449 0.85284048]	[369.92483521 749.69293213 0.76580763]	[405.88201904 500.67889404 0.71688998]	[421.22503662 649.54620361 0.87089705]	[4.46873322e+02 8.31745422e+02 6.98357999e-01]	[305.76165771 272.49514771 0.84464622]	[336.43899536 269.9135437 0.8771897 ]	[285.33343506 254.43907166 0.45550841]	[356.99008179 239.18125916 0.86629766]	[4.59657654e+02 8.70237610e+02 6.20647788e-01]	[4.75073608e+02 8.67584595e+02 6.19660735e-01]	[4.41714966e+02 8.49650574e+02 6.14413142e-01]	[3.62279114e+02 8.00926514e+02 6.63301110e-01]	[3.44300293e+02 7.90803162e+02 6.92153096e-01]	[3.80174530e+02 7.54822754e+02 6.37503803e-01]
[318.76422119 280.1545105 0.89149702]	[339.15963745 300.7215271 0.90425211]	[269.86676025 305.81747437 0.79317355]	[257.00949097 400.74801636 0.89764768]	[233.89393616 495.67575073 0.86742222]	[411.0112915 298.10253906 0.81828856]	[464.91671753 395.59899902 0.84541261]	[482.75616455 498.25543213 0.90123475]	[364.85247803 500.71459961 0.7439518 ]	[326.29928589 500.76116943 0.74380469]	[359.64382935 626.44714355 0.8570869 ]	[3.67423523e+02 7.52184204e+02 7.50852168e-01]	[405.8795166 500.68475342 0.71309507]	[421.20651245 647.10229492 0.87554711]	[4.44391418e+02 8.24082764e+02 7.03655839e-01]	[308.32415771 272.41217041 0.83906418]	[336.51428223 267.34805298 0.88223249]	[290.39865112 254.46513367 0.41817123]	[357.03918457 239.10545349 0.87647372]	[4.57172150e+02 8.67633972e+02 6.08316779e-01]	[4.72523895e+02 8.59972412e+02 6.15955532e-01]	[4.41684509e+02 8.39431458e+02 5.72304606e-01]	[3.62321167e+02 8.00923767e+02 6.63563490e-01]	[3.44320343e+02 7.90813721e+02 6.94252431e-01]	[3.80125305e+02 7.59899292e+02 6.33158863e-01]
[321.23382568 277.72335815 0.88254923]	[339.2171936 300.65472412 0.9068563 ]	[269.89419556 303.26312256 0.80500537]	[256.99377441 400.7562561 0.88968688]	[233.98773193 495.65615845 0.8737365 ]	[413.5703125 298.05938721 0.82214922]	[464.90966797 395.53353882 0.83651781]	[480.35110474 495.63748169 0.86783946]	[364.81222534 498.23999023 0.74229062]	[323.78198242 500.70574951 0.74233437]	[359.63296509 626.44702148 0.85775888]	[369.91390991 749.73071289 0.76369888]	[405.89355469 498.18249512 0.70588279]	[421.21578979 647.02618408 0.88330752]	[4.44332428e+02 8.18934265e+02 7.34197021e-01]	[310.89126587 269.91812134 0.83128917]	[336.61904907 267.3196106 0.89219373]	[292.93539429 251.9155426 0.42491665]	[357.20108032 236.61367798 0.88263822]	[4.54626495e+02 8.65134644e+02 6.61219060e-01]	[4.70033295e+02 8.57384827e+02 6.57841921e-01]	[4.39275665e+02 8.31806519e+02 6.28006220e-01]	[3.64807343e+02 7.98435547e+02 6.66793525e-01]	[3.46818451e+02 7.90787109e+02 6.94853008e-01]	[3.80153778e+02 7.57324829e+02 6.34951115e-01]
[323.74490356 277.62387085 0.89464784]	[339.2428894 298.14535522 0.91739953]	[269.87503052 300.71777344 0.81823045]	[257.04104614 398.24304199 0.88536739]	[236.42050171 495.63171387 0.87286937]	[413.57540894 295.56201172 0.81506419]	[464.91601562 393.00454712 0.81919843]	[480.1869812 490.50588989 0.85716826]	[364.81600952 498.15493774 0.73380041]	[323.7612915 498.23126221 0.73023665]	[359.60449219 626.41436768 0.84917849]	[369.9118042 749.75268555 0.76346868]	[405.90567017 495.65078735 0.70080668]	[421.21328735 646.9473877 0.89107138]	[4.44332977e+02 8.16375122e+02 7.48251677e-01]	[313.41943359 267.30316162 0.84247673]	[339.04098511 262.21594238 0.90642703]	[295.40484619 246.81539917 0.4606427 ]	[359.62832642 236.4848175 0.89976156]	[4.57194824e+02 8.67586609e+02 7.21996427e-01]	[4.75099274e+02 8.54921631e+02 6.95460737e-01]	[4.39274323e+02 8.31693726e+02 6.68801486e-01]	[3.62321503e+02 7.98444946e+02 6.68014467e-01]	[3.44330322e+02 7.90788940e+02 6.97965801e-01]	[3.80168884e+02 7.57351990e+02 6.42376959e-01]
[323.76626587 275.07949829 0.89824796]	[339.28738403 298.00067139 0.91997743]	[269.92889404 298.20355225 0.83684987]	[257.07357788 398.17980957 0.88734186]	[236.55783081 493.11260986 0.86370564]	[416.04098511 295.45913696 0.80570018]	[464.86993408 387.89004517 0.8185845 ]	[477.67770386 487.95367432 0.85303384]	[364.77316284 495.62301636 0.72704858]	[321.26705933 495.66018677 0.71915305]	[359.61404419 626.43170166 0.8426671 ]	[369.89382935 749.7598877 0.76353592]	[405.89447021 493.07608032 0.69573212]	[421.21395874 644.5043335 0.89329642]	[4.44366241e+02 8.16327637e+02 7.48412490e-01]	[313.45391846 259.64846802 0.86463749]	[339.07815552 257.18295288 0.93271238]	[292.99697876 236.54176331 0.71378314]	[359.68395996 233.90841675 0.89008486]	[4.57162750e+02 8.62480530e+02 7.08307505e-01]	[4.77616669e+02 8.52372253e+02 7.37544239e-01]	[4.39277466e+02 8.31659424e+02 6.69919252e-01]	[3.64789307e+02 7.98430969e+02 6.78564847e-01]	[3.46818817e+02 7.90779297e+02 7.05465019e-01]	[3.80156982e+02 7.57364014e+02 6.43825650e-01]
[328.86190796 274.89630127 0.86085439]	[341.67681885 295.47198486 0.89940369]	[272.36834717 295.65655518 0.85053539]	[257.07440186 395.54153442 0.86814743]	[236.68487549 490.49697876 0.84834433]	[416.12335205 292.88983154 0.78455287]	[462.44650269 382.79385376 0.86768419]	[475.10760498 485.38577271 0.85328442]	[362.35055542 490.54772949 0.72751236]	[321.25292969 493.06799316 0.71104681]	[359.63711548 624.02233887 0.84671199]	[369.9230957 752.28338623 0.75392985]	[405.8861084 487.99987793 0.7052415 ]	[421.246521 644.31970215 0.88134032]	[4.44373962e+02 8.11330505e+02 7.50522137e-01]	[315.93048096 257.09143066 0.90846056]	[339.20385742 256.9559021 0.93914527]	[295.40426636 234.01585388 0.74104804]	[359.79705811 228.82800293 0.84522051]	[4.62237610e+02 8.59966797e+02 7.20180988e-01]	[4.80192169e+02 8.52283752e+02 7.62909174e-01]	[4.39247314e+02 8.29194519e+02 6.84446275e-01]	[3.62322998e+02 8.00993958e+02 6.68107152e-01]	[3.44334900e+02 7.93216797e+02 6.90677047e-01]	[3.80153839e+02 7.62473511e+02 6.46995723e-01]
[331.44662476 264.75241089 0.82535839]	[341.68469238 292.88265991 0.87478918]	[272.48406982 295.42010498 0.84863603]	[257.0866394 387.92318726 0.85199153]	[239.15545654 482.9675293 0.86582726]	[416.1260376 282.72866821 0.79170555]	[462.44348145 380.15487671 0.90411264]	[470.03512573 482.78274536 0.86765718]	[364.80618286 485.4196167 0.73827726]	[321.25805664 485.47680664 0.72355413]	[359.5874939 623.90917969 0.84331936]	[3.69895172e+02 7.52280579e+02 7.51772225e-01]	[405.91384888 482.902771 0.71168363]	[421.26364136 639.35076904 0.86036593]	[4.44397003e+02 8.08695740e+02 7.73110032e-01]	[315.98831177 254.3927002 0.89474857]	[341.69692993 251.89428711 0.90047002]	[295.48834229 231.39080811 0.7127887 ]	[362.27429199 221.19070435 0.8209694 ]	[4.59735657e+02 8.54924988e+02 7.71518230e-01]	[4.77701904e+02 8.49795105e+02 7.78779030e-01]	[4.39244995e+02 8.21502197e+02 6.78250790e-01]	[3.62271027e+02 8.00920410e+02 6.72211289e-01]	[3.44274170e+02 7.90789490e+02 7.02804685e-01]	[3.80137177e+02 7.62512024e+02 6.42776012e-01]
[333.99420166 259.60766602 0.88019854]	[341.72427368 282.72421265 0.87454575]	[272.4848938 290.41012573 0.82386053]	[257.12704468 382.72961426 0.86876696]	[244.20892334 482.7767334 0.86274153]	[418.5696106 277.65136719 0.83782589]	[462.39639282 377.56106567 0.89791578]	[469.9526062 480.28851318 0.8732903 ]	[364.79486084 482.86868286 0.75274444]	[321.27236938 482.9175415 0.7454955 ]	[357.2147522 621.41223145 0.82539701]	[3.67411896e+02 7.57353699e+02 7.34365046e-01]	[405.86224365 482.78396606 0.71877682]	[421.22964478 631.68817139 0.8523103 ]	[4.44395020e+02 8.03559387e+02 7.49800146e-01]	[316.1050415 249.37939453 0.88201797]	[341.81838989 246.80052185 0.87258101]	[295.62268066 221.19236755 0.68081081]	[362.34875488 216.11882019 0.83410233]	[4.59699707e+02 8.52181824e+02 7.88197100e-01]	[4.77672821e+02 8.47065735e+02 7.60282397e-01]	[4.39258270e+02 8.13804810e+02 6.97131991e-01]	[3.62227692e+02 7.98370728e+02 6.84562385e-01]	[3.44257782e+02 7.90745605e+02 7.15235114e-01]	[3.80120850e+02 7.67614258e+02 6.84747219e-01]
[334.02767944 254.54902649 0.91231477]	[341.76101685 277.60458374 0.91089797]	[274.87347412 280.24520874 0.83932877]	[257.13088989 380.16061401 0.88514423]	[246.78614807 480.2333374 0.8568278 ]	[418.58709717 274.97979736 0.83043754]	[462.39901733 372.47036743 0.84895158]	[467.40567017 475.14974976 0.85192394]	[364.80395508 480.27041626 0.74706006]	[321.24835205 480.35336304 0.76054072]	[357.20449829 618.83514404 0.81829697]	[3.69908752e+02 7.57309937e+02 7.36178756e-01]	[405.93051147 480.16949463 0.70540595]	[421.27392578 626.62133789 0.87337863]	[4.44354767e+02 7.93323975e+02 7.66972661e-01]	[318.5657959 239.08511353 0.90525424]	[344.30599976 239.05111694 0.88672024]	[298.03115845 216.07531738 0.83095855]	[364.8661499 213.47073364 0.8182357 ]	[4.59660217e+02 8.47108765e+02 7.85545826e-01]	[4.75123047e+02 8.34402710e+02 7.56813169e-01]	[4.39250763e+02 8.08658997e+02 7.13322043e-01]	[3.62243683e+02 7.98357422e+02 6.88232780e-01]	[3.44262360e+02 7.90738098e+02 7.25368977e-01]	[3.80173157e+02 7.67594299e+02 6.83956981e-01]
[336.62252808 251.84649658 0.8923192 ]	[341.75750732 274.94558716 0.8921392 ]	[274.88244629 277.48538208 0.86459094]	[257.14382935 377.5897522 0.88046926]	[251.82167053 475.09729004 0.82987785]	[418.65817261 269.85031128 0.7986834 ]	[462.38565063 362.28823853 0.87838417]	[464.93585205 464.95666504 0.84770322]	[364.81854248 477.628479 0.72720784]	[321.24884033 477.72229004 0.73711252]	[357.19940186 613.66082764 0.81757176]	[3.69948944e+02 7.54778503e+02 7.53101230e-01]	[408.4329834 475.08224487 0.68649352]	[421.33007812 623.97637939 0.88790059]	[4.44397644e+02 7.90733276e+02 7.82277763e-01]	[318.72067261 236.51304626 0.90919578]	[349.40466309 233.98771667 0.89023721]	[298.08325195 213.46838379 0.83265787]	[367.41262817 205.76589966 0.77023053]	[4.59705139e+02 8.47053894e+02 7.73268342e-01]	[4.75166351e+02 8.34330811e+02 7.72316098e-01]	[4.39245514e+02 8.06062500e+02 7.14179158e-01]	[3.62255035e+02 7.98376526e+02 6.84761703e-01]	[3.44272217e+02 7.90736450e+02 7.23950148e-01]	[3.80201935e+02 7.67555542e+02 7.05490708e-01]
[339.05709839 239.11819458 0.90247691]	[341.81173706 267.27853394 0.84231871]	[274.95956421 272.42468262 0.85281926]	[257.15396118 369.91159058 0.83444983]	[251.92422485 464.96109009 0.85016561]	[418.70040894 259.58297729 0.83646536]	[462.42752075 357.22113037 0.90477139]	[464.92959595 462.275177 0.89131963]	[364.82125854 467.48910522 0.7078197 ]	[321.25244141 470.0512085 0.69627005]	[357.16473389 613.64038086 0.81515211]	[3.69898926e+02 7.54834229e+02 7.46018410e-01]	[408.43908691 464.88839722 0.68909806]	[421.37112427 621.35955811 0.8635866 ]	[4.46920624e+02 7.90647888e+02 7.59645700e-01]	[321.17141724 231.39671326 0.87345421]	[352.02401733 228.7845459 0.84942502]	[298.13012695 208.28050232 0.78327131]	[367.39746094 200.62322998 0.78653979]	[4.62229706e+02 8.47110413e+02 7.64962316e-01]	[4.77741608e+02 8.34337341e+02 7.64511406e-01]	[4.39247070e+02 8.00980347e+02 6.69106364e-01]	[3.62225952e+02 7.95868835e+02 7.03911722e-01]	[3.44259827e+02 7.90707947e+02 7.35885859e-01]	[3.80165558e+02 7.67615295e+02 7.21195638e-01]
[339.1819458 234.02760315 0.9388274 ]	[341.82824707 257.16931152 0.88932008]	[274.97042847 262.25131226 0.83697343]	[257.13006592 359.80474854 0.85932791]	[251.96496582 462.28912354 0.89590329]	[418.7192688 254.53393555 0.84654504]	[462.40377808 354.54733276 0.86714172]	[467.39837646 459.59124756 0.87560773]	[364.87063599 464.92364502 0.70455015]	[321.26708984 467.47525024 0.69624323]	[357.15359497 611.11584473 0.82036471]	[367.40805054 752.24682617 0.76260012]	[410.97659302 462.34326172 0.69816476]	[421.38317871 616.2220459 0.8309567 ]	[4.46894653e+02 7.85555847e+02 7.51049280e-01]	[323.74304199 218.66300964 0.8641454 ]	[354.58929443 218.52275085 0.90837389]	[298.15530396 195.54244995 0.85725987]	[372.47085571 195.38261414 0.80508894]	[4.57157776e+02 8.42041931e+02 7.27829695e-01]	[4.75119354e+02 8.31864319e+02 7.54415452e-01]	[4.39264130e+02 7.93294922e+02 6.38462901e-01]	[3.62257477e+02 7.95859375e+02 7.06675172e-01]	[3.44265289e+02 7.90711731e+02 7.39540994e-01]	[3.80133148e+02 7.65060669e+02 6.98510170e-01]
[339.27359009 231.41183472 0.89428139]	[344.33572388 254.5322876 0.88005692]	[275.02911377 257.09420776 0.86882573]	[257.13983154 357.1713562 0.87856716]	[251.93714905 459.6730957 0.88217831]	[421.15966797 249.39091492 0.80818528]	[462.44818115 344.30264282 0.84542525]	[467.4161377 449.46765137 0.82919294]	[369.91708374 462.29177856 0.72300059]	[326.30697632 462.38327026 0.71582103]	[357.20562744 606.10375977 0.84414339]	[367.38735962 752.19561768 0.76540047]	[413.5222168 459.74591064 0.7077657 ]	[423.86187744 606.1105957 0.84161693]	[4.46974609e+02 7.75354248e+02 7.46111989e-01]	[326.33666992 216.03507996 0.86966217]	[357.06039429 213.50454712 0.92507738]	[300.62936401 192.91471863 0.81023383]	[374.9760437 187.76220703 0.78834271]	[4.57128937e+02 8.36889099e+02 7.30953336e-01]	[4.75103424e+02 8.31688660e+02 7.45589554e-01]	[4.39253845e+02 7.88192993e+02 6.25296056e-01]	[3.62307587e+02 7.95806213e+02 7.18338192e-01]	[3.44311066e+02 7.90693665e+02 7.51205564e-01]	[3.80115204e+02 7.64995056e+02 6.93139672e-01]
[341.74633789 218.5980835 0.87271154]	[344.31079102 249.3772583 0.83377868]	[275.0362854 254.42373657 0.86897779]	[257.1739502 354.46640015 0.83867657]	[251.97697449 452.0272522 0.84922832]	[418.77728271 239.09509277 0.83506155]	[464.82003784 339.20730591 0.88267982]	[467.49923706 441.80258179 0.86072505]	[367.40536499 459.71386719 0.72059655]	[323.81277466 462.22491455 0.72062957]	[357.2322998 605.97064209 0.85356003]	[367.40917969 752.24346924 0.76784623]	[410.99850464 457.14892578 0.69101197]	[423.87039185 605.9208374 0.85721982]	[4.52053894e+02 7.72795227e+02 7.44068086e-01]	[326.3536377 210.88059998 0.8424921 ]	[357.09008789 208.2479248 0.88374722]	[303.2755127 187.77145386 0.73830748]	[372.54141235 182.66592407 0.76331919]	[4.57157745e+02 8.31856873e+02 7.61037052e-01]	[4.72594879e+02 8.29104675e+02 7.20672727e-01]	[4.41774597e+02 7.88065369e+02 5.99424541e-01]	[3.62277435e+02 7.95825745e+02 7.23988771e-01]	[3.44302185e+02 7.90685242e+02 7.42384136e-01]	[3.80113373e+02 7.65055847e+02 7.28797197e-01]
[341.82647705 213.54806519 0.9068163 ]	[346.89431763 239.11273193 0.85514373]	[275.09249878 246.8127594 0.83462 ]	[257.15304565 341.80065918 0.84331453]	[254.35267639 444.39590454 0.86478025]	[421.18832397 236.45007324 0.85566175]	[464.82357788 336.55178833 0.87057859]	[470.04614258 436.69454956 0.84587735]	[367.39923096 449.51571655 0.69250202]	[326.2829895 454.64361572 0.69039315]	[357.18585205 603.49902344 0.86244172]	[367.40008545 752.27661133 0.76483405]	[413.50341797 444.40597534 0.68652165]	[423.82702637 600.80084229 0.83527237]	[4.54577637e+02 7.72750977e+02 7.66548038e-01]	[331.4074707 200.59146118 0.84355259]	[357.20309448 198.02459717 0.92969412]	[303.31109619 177.57307434 0.78871769]	[375.10498047 174.98846436 0.81041723]	[4.57085388e+02 8.29226868e+02 7.82700896e-01]	[4.72554901e+02 8.24053284e+02 7.26174951e-01]	[4.44367218e+02 7.88075134e+02 5.82088232e-01]	[3.62241455e+02 7.95800720e+02 7.31570423e-01]	[3.44293762e+02 7.90685364e+02 7.44830549e-01]	[3.77732758e+02 7.65076050e+02 7.29325354e-01]
[344.31079102 213.30592346 0.87139606]	[349.44995117 236.5305481 0.8815217 ]	[275.1178894 239.15940857 0.84988528]	[257.17559814 339.10922241 0.85992622]	[251.96463013 441.73693848 0.89686078]	[421.27282715 233.87886047 0.83833992]	[464.91207886 331.48556519 0.82303309]	[472.58477783 431.54476929 0.81869805]	[369.89776611 446.91262817 0.69080734]	[326.30838013 452.04870605 0.67664373]	[357.19857788 603.4105835 0.85964155]	[367.39923096 754.78619385 0.75809371]	[413.53356934 441.82925415 0.70861691]	[423.89389038 595.74951172 0.80765772]	[457.11383057 772.74572754 0.78724706]	[333.95074463 195.55354309 0.88501692]	[359.61047363 195.42070007 0.93317586]	[308.41400146 172.47393799 0.80733752]	[377.62796021 169.84875488 0.79965949]	[4.57171295e+02 8.29050964e+02 7.55677640e-01]	[4.75127686e+02 8.18908997e+02 7.17961311e-01]	[4.46875763e+02 7.88064636e+02 5.94137847e-01]	[3.59778534e+02 7.95829407e+02 7.23137200e-01]	[3.44246735e+02 7.90694824e+02 7.39672244e-01]	[3.77733551e+02 7.67599426e+02 7.47786641e-01]
[346.87002563 200.62385559 0.8402186 ]	[354.44055176 233.96958923 0.88832438]	[277.59576416 236.48728943 0.86175668]	[257.13552856 336.56542969 0.87505794]	[251.93087769 439.22314453 0.88631445]	[421.24798584 226.32002258 0.80926114]	[467.40164185 328.88601685 0.80029041]	[477.58508301 423.9125061 0.84577602]	[372.45001221 444.37652588 0.70614135]	[328.85620117 449.48608398 0.68018931]	[359.58914185 603.27734375 0.84642869]	[3.67396240e+02 7.54829956e+02 7.49145389e-01]	[416.06271362 441.73886108 0.73006797]	[426.39144897 595.69500732 0.79529601]	[459.67074585 770.17907715 0.82751811]	[334.03796387 190.40109253 0.8788569 ]	[359.67596436 190.30744934 0.9082588 ]	[310.91638184 169.77075195 0.78264523]	[377.71481323 169.77426147 0.78795648]	[4.59668304e+02 8.24065247e+02 7.30411708e-01]	[4.77701660e+02 8.13818665e+02 7.28306353e-01]	[4.54644836e+02 7.83017639e+02 5.69102824e-01]	[3.59719330e+02 7.95877380e+02 7.17623889e-01]	[3.41766602e+02 7.90715149e+02 7.38755167e-01]	[3.77737152e+02 7.67645813e+02 7.36495197e-01]
[351.99569702 195.5796814 0.8916685 ]	[354.46359253 231.40074158 0.86901939]	[277.54550171 233.93263245 0.86412835]	[257.17828369 333.96969604 0.84186602]	[251.94580078 436.57263184 0.85269773]	[421.3237915 221.13116455 0.81426728]	[467.43621826 323.72271729 0.80509728]	[477.62731934 421.3548584 0.87253213]	[372.49865723 441.7744751 0.72342622]	[328.86123657 444.36148071 0.69422346]	[359.57025146 600.80987549 0.8421216 ]	[369.91140747 754.74310303 0.75974357]	[416.12347412 439.13522339 0.71528149]	[426.36062622 588.05718994 0.81619442]	[459.82049561 767.637146 0.82468867]	[336.52026367 187.73121643 0.87482888]	[359.8041687 182.68307495 0.87537038]	[313.44387817 164.66400146 0.78250301]	[380.11230469 164.68580627 0.76467347]	[4.59830933e+02 8.21463623e+02 7.61785626e-01]	[4.80274994e+02 8.11299500e+02 7.60137379e-01]	[4.59740967e+02 7.75363159e+02 5.90783477e-01]	[3.59714722e+02 7.95872620e+02 7.23769665e-01]	[3.41787445e+02 7.90705078e+02 7.36608565e-01]	[3.80152100e+02 7.67584534e+02 7.37120390e-01]
[354.46939087 193.02438354 0.91405308]	[354.49356079 223.69311523 0.8421883 ]	[277.59295654 231.37643433 0.84179288]	[257.19244385 328.88754272 0.81570083]	[251.96522522 428.93951416 0.8386848 ]	[421.35073853 216.06988525 0.85233068]	[467.44854736 318.65875244 0.85357535]	[477.66656494 421.21264648 0.88226759]	[375.00100708 441.72988892 0.73029423]	[331.47335815 444.35934448 0.69049853]	[359.572052 598.29046631 0.83435774]	[367.42749023 752.18664551 0.76754946]	[416.16442871 436.64733887 0.70782465]	[426.39727783 585.56719971 0.82752591]	[462.37796021 767.55529785 0.79939246]	[336.61608887 177.60716248 0.89721131]	[362.25082397 177.54316711 0.88522553]	[313.50827026 157.01272583 0.84413093]	[380.22970581 157.0131073 0.75123245]	[4.64895203e+02 8.13741821e+02 7.89287448e-01]	[4.85352081e+02 8.08671448e+02 7.68866658e-01]	[4.62213684e+02 7.75281067e+02 6.72971010e-01]	[3.59742584e+02 7.95813843e+02 7.22324491e-01]	[3.44251831e+02 7.90668396e+02 7.36874759e-01]	[3.80126282e+02 7.65038574e+02 7.09509611e-01]
[356.98434448 192.80870056 0.89964795]	[354.53494263 216.15496826 0.8889702 ]	[277.65969849 223.75430298 0.81488639]	[257.21026611 326.37002563 0.80866379]	[251.97575378 423.90686035 0.8541317 ]	[423.80059814 213.49894714 0.85455734]	[467.48403931 316.17904663 0.86012548]	[477.72763062 418.67770386 0.89116174]	[377.50891113 439.23345947 0.75059563]	[334.04727173 441.87963867 0.70904696]	[357.21365356 598.25073242 0.82760125]	[367.39373779 752.18231201 0.77086443]	[418.62179565 434.06185913 0.71807867]	[428.91638184 585.49835205 0.82845294]	[4.64945312e+02 7.62444275e+02 7.44703650e-01]	[339.04611206 175.02029419 0.93259507]	[364.8527832 174.87794495 0.89904559]	[313.54736328 154.36672974 0.87389594]	[382.74575806 149.35119629 0.73203403]	[4.67434723e+02 8.08636963e+02 7.84891129e-01]	[4.85469238e+02 8.03521240e+02 7.27032065e-01]	[4.62363770e+02 7.70169678e+02 6.69592500e-01]	[3.59749329e+02 7.95800110e+02 7.21563876e-01]	[3.41797241e+02 7.90655518e+02 7.32676387e-01]	[3.77715576e+02 7.65039612e+02 7.13645041e-01]
[357.03244019 187.73742676 0.86642563]	[357.01376343 215.94160461 0.92585886]	[280.13293457 218.61213684 0.82272136]	[259.62588501 321.25582886 0.81849211]	[254.3503418 421.38220215 0.87942481]	[423.8243103 213.31729126 0.83120918]	[470.05047607 316.04232788 0.86225939]	[477.74713135 413.58911133 0.84959334]	[377.62597656 439.17373657 0.76947165]	[336.52108765 441.82876587 0.72917968]	[359.57711792 595.68896484 0.82109904]	[367.38510132 749.66186523 0.78083974]	[418.73110962 431.53985596 0.72877103]	[428.95150757 585.36566162 0.83871025]	[4.72552521e+02 7.54815430e+02 7.20631182e-01]	[339.05429077 172.47897339 0.92913622]	[364.87463379 172.28129578 0.87995756]	[315.93737793 151.81532288 0.8583644 ]	[382.77539062 141.64881897 0.75244278]	[4.77625916e+02 8.03537231e+02 7.59588718e-01]	[4.93120819e+02 7.93322632e+02 7.29330838e-01]	[4.67410278e+02 7.67633301e+02 6.08571827e-01]	[3.62262634e+02 7.93314270e+02 7.26923168e-01]	[3.44310425e+02 7.90614563e+02 7.32131004e-01]	[3.77682739e+02 7.59938477e+02 6.93011045e-01]
[357.11807251 180.09725952 0.88434726]	[357.06994629 213.45243835 0.93678099]	[280.14935303 216.04298401 0.83860838]	[259.71078491 318.72512817 0.82744259]	[254.362854 421.24447632 0.90135849]	[423.88568115 210.80099487 0.80263555]	[472.57330322 313.46112061 0.8200292 ]	[480.15621948 408.46841431 0.85266316]	[377.67404175 439.1257019 0.75976533]	[336.57479858 441.75097656 0.73325735]	[359.5715332 593.13165283 0.81598318]	[367.36181641 749.66723633 0.7788642 ]	[418.77508545 431.48419189 0.72401935]	[434.04089355 582.94036865 0.84114981]	[4.77612915e+02 7.52239258e+02 7.50193477e-01]	[339.14260864 172.27845764 0.90714073]	[367.40231323 169.72817993 0.85027146]	[316.07891846 151.76016235 0.87951756]	[382.80099487 146.73698425 0.71478194]	[4.80238525e+02 7.95887817e+02 7.46334612e-01]	[4.98237976e+02 7.90683594e+02 7.53357887e-01]	[4.70031738e+02 7.67529358e+02 5.91302574e-01]	[3.62275787e+02 7.93276855e+02 7.39287019e-01]	[3.44318970e+02 7.90597778e+02 7.32359588e-01]	[3.77650726e+02 7.59943298e+02 7.04701006e-01]
[357.19869995 175.07836914 0.92330748]	[357.09829712 213.30723572 0.92619789]	[280.16448975 215.90484619 0.83914095]	[262.24182129 318.65698242 0.82734185]	[254.36308289 418.77532959 0.90608364]	[426.37231445 203.16256714 0.78465271]	[472.60696411 310.92321777 0.80309635]	[480.15631104 405.85501099 0.85821712]	[377.73245239 436.63623047 0.74947786]	[336.62628174 441.7013855 0.73480582]	[357.2043457 593.10388184 0.8139568 ]	[367.37484741 749.62036133 0.78059083]	[421.19586182 426.43099976 0.71857232]	[436.54586792 582.92956543 0.85793263]	[480.18856812 749.58581543 0.80467367]	[339.23458862 167.28485107 0.87512368]	[372.44500732 162.14692688 0.8403399 ]	[316.14297485 144.14207458 0.84778851]	[382.81088257 139.09153748 0.7011497 ]	[482.78607178 793.29302979 0.80935282]	[500.76763916 788.16625977 0.8075006 ]	[4.77643646e+02 7.57334229e+02 5.56393385e-01]	[3.62305084e+02 7.90825745e+02 7.45047688e-01]	[3.46818054e+02 7.88193909e+02 7.31075644e-01]	[3.77669067e+02 7.57398438e+02 7.10282505e-01]
[359.61715698 174.92796326 0.94126868]	[357.11328125 210.8453064 0.90635616]	[280.21350098 213.47598267 0.83098739]	[264.70785522 318.65646362 0.82898915]	[254.38182068 418.668396 0.90585297]	[426.38095093 198.12860107 0.79909271]	[472.57873535 303.29403687 0.78585362]	[480.18670654 403.36834717 0.87022853]	[380.08609009 436.62823486 0.76003057]	[336.65744019 439.27059937 0.75163335]	[357.20748901 588.05352783 0.82486165]	[364.87918091 749.56201172 0.77686149]	[421.2414856 426.41583252 0.72616565]	[436.5401001 580.33056641 0.82877636]	[480.36813354 746.97692871 0.80208856]	[341.69271851 162.08273315 0.86992633]	[375.00744629 157.08381653 0.87402189]	[316.14093018 136.51121521 0.87908161]	[382.85946655 136.4756012 0.63906384]	[482.89129639 790.58544922 0.85018796]	[503.28179932 785.48657227 0.79595083]	[4.80218872e+02 7.52234558e+02 6.26947761e-01]	[3.62298767e+02 7.90799561e+02 7.44963050e-01]	[3.46812286e+02 7.88174255e+02 7.27933288e-01]	[3.77635651e+02 7.57336182e+02 6.99379802e-01]
[359.62652588 172.49243164 0.94697243]	[357.14428711 208.2808075 0.8863042 ]	[280.2381897 213.41148376 0.82278073]	[267.29077148 318.54370117 0.82843876]	[254.4440918 418.54727173 0.8980189 ]	[426.4251709 195.60977173 0.81930143]	[475.09429932 300.76089478 0.8047449 ]	[480.19873047 403.30758667 0.88216215]	[380.17053223 436.59365845 0.75285858]	[339.06185913 439.23031616 0.74705029]	[357.1973877 588.05682373 0.82482779]	[364.87084961 747.14416504 0.77413368]	[421.32318115 426.39172363 0.71662712]	[439.11218262 582.74755859 0.86695737]	[482.85760498 741.9777832 0.77419364]	[341.75463867 157.08308411 0.88106668]	[375.02450562 156.96398926 0.88639098]	[316.18338013 136.4262085 0.89979601]	[385.29806519 134.03036499 0.62572211]	[4.87923492e+02 7.88106628e+02 7.72721410e-01]	[5.03462402e+02 7.80465942e+02 7.58251607e-01]	[4.82794647e+02 7.49716553e+02 6.09323561e-01]	[3.62286560e+02 7.90782715e+02 7.47304082e-01]	[3.46815826e+02 7.88156860e+02 7.29356170e-01]	[3.77624176e+02 7.54842957e+02 6.87101662e-01]
[359.62698364 172.49304199 0.94684911]	[357.1395874 208.28425598 0.88627535]	[280.23587036 213.4155426 0.82299346]	[267.28622437 318.54660034 0.82791692]	[254.44384766 416.17095947 0.89773655]	[426.42263794 195.60987854 0.81922561]	[475.08856201 300.75689697 0.80481255]	[480.20315552 403.30358887 0.88392758]	[380.17388916 436.60076904 0.7538228 ]	[339.06802368 439.23760986 0.74771869]	[357.20654297 588.05358887 0.82614779]	[364.86965942 747.14379883 0.77233052]	[421.32476807 426.39700317 0.71685076]	[439.11282349 582.75524902 0.86923909]	[482.86105347 741.97662354 0.77294469]	[341.75445557 157.08364868 0.88076645]	[375.0246582 156.96484375 0.88578969]	[316.17874146 134.05500793 0.89976329]	[385.29840088 134.03088379 0.62474447]	[4.87934174e+02 7.88103577e+02 7.68660247e-01]	[5.03467621e+02 7.80463806e+02 7.55054712e-01]	[4.82797699e+02 7.49719360e+02 6.10034406e-01]	[3.62297607e+02 7.90776917e+02 7.42997289e-01]	[3.46822479e+02 7.88153259e+02 7.25266039e-01]	[3.77621704e+02 7.54846436e+02 6.84765577e-01]
[359.67596436 172.41775513 0.95152521]	[357.20285034 205.74224854 0.88439524]	[282.75933838 213.37872314 0.80844516]	[269.83737183 318.58688354 0.82846916]	[254.50534058 418.56451416 0.90376335]	[428.9682312 195.54101562 0.82223666]	[475.1456604 298.23217773 0.83767551]	[480.2460022 403.26675415 0.88509899]	[380.23947144 436.62030029 0.75966424]	[339.13015747 439.25561523 0.75996435]	[357.18084717 590.54034424 0.82323891]	[367.34829712 749.56835938 0.77312571]	[421.38070679 428.915802 0.71326548]	[441.71450806 582.78302002 0.88083786]	[487.92556763 747.14666748 0.75922507]	[341.79534912 157.04501343 0.880683 ]	[375.05731201 154.5098877 0.90604889]	[318.55807495 134.00611877 0.9087401 ]	[387.86166382 133.81512451 0.68814433]	[4.90501556e+02 7.88209656e+02 7.68683016e-01]	[5.05956879e+02 7.85498535e+02 7.54532933e-01]	[4.85467712e+02 7.57359558e+02 6.15200639e-01]	[3.62291382e+02 7.90773560e+02 7.49263346e-01]	[3.46822937e+02 7.88161621e+02 7.22955585e-01]	[3.77650879e+02 7.57341858e+02 6.88322842e-01]
[362.21154785 172.31112671 0.92095661]	[359.66900635 200.63145447 0.8859247 ]	[290.40426636 210.86753845 0.7983321 ]	[272.39263916 318.58175659 0.84398103]	[254.595047 416.05532837 0.89116198]	[434.0708313 195.44625854 0.83650035]	[477.66671753 298.03109741 0.8749513 ]	[480.37158203 400.82183838 0.89915907]	[382.81201172 434.08602905 0.71852231]	[339.29458618 439.15536499 0.72413707]	[357.21194458 588.10144043 0.82378155]	[367.35574341 747.16156006 0.77166826]	[426.43200684 426.40371704 0.68912989]	[446.93295288 582.80432129 0.83175457]	[4.93074341e+02 7.44473145e+02 7.36326158e-01]	[346.8527832 156.95384216 0.86364448]	[377.60400391 154.36253357 0.93434691]	[318.73309326 134.03086853 0.88387895]	[390.4692688 131.35639954 0.64338464]	[4.93074066e+02 7.90645020e+02 7.69141018e-01]	[5.08487732e+02 7.85606934e+02 7.28704333e-01]	[4.87995544e+02 7.49747437e+02 5.97128153e-01]	[3.62277008e+02 7.90777893e+02 7.46828496e-01]	[3.44334473e+02 7.88154114e+02 7.17797399e-01]	[3.77672180e+02 7.57330505e+02 6.86034560e-01]
[362.28640747 172.2883606 0.90780842]	[359.71069336 198.15470886 0.89129621]	[292.88061523 210.83746338 0.80112773]	[272.44406128 318.54095459 0.85731792]	[257.00720215 416.11184692 0.89531559]	[434.12176514 195.40014648 0.83885044]	[477.71224976 298.01385498 0.87805402]	[482.74865723 400.79052734 0.90235043]	[385.29943848 434.09075928 0.70410615]	[341.70645142 439.18389893 0.7220763 ]	[357.1953125 590.59338379 0.81210798]	[367.37393188 747.15606689 0.76133716]	[431.49627686 426.36462402 0.68510127]	[454.60198975 582.90289307 0.83204663]	[4.95671478e+02 7.44451050e+02 7.29834020e-01]	[349.45370483 154.55221558 0.86254066]	[377.65908813 154.36476135 0.93792939]	[321.22897339 133.99501038 0.8656655 ]	[392.96429443 131.42141724 0.61334366]	[4.90556641e+02 7.90773315e+02 7.45419621e-01]	[5.08488922e+02 7.88130432e+02 7.13124633e-01]	[4.95616302e+02 7.49758301e+02 5.48068941e-01]	[3.62278839e+02 7.90808289e+02 7.34451592e-01]	[3.44336853e+02 7.88178589e+02 7.07640648e-01]	[3.77676514e+02 7.57342224e+02 6.70485437e-01]
[362.35470581 172.25828552 0.88528442]	[359.79904175 198.08834839 0.89113379]	[292.96548462 208.34342957 0.8074882 ]	[274.88217163 318.54052734 0.86752963]	[257.12734985 416.15072632 0.88730788]	[436.68545532 192.99731445 0.85029608]	[480.19677734 298.08041382 0.89362901]	[482.80679321 400.76712036 0.90892351]	[387.91073608 434.09960938 0.6797024 ]	[341.79794312 439.15527344 0.69564688]	[357.18814087 590.60638428 0.80938298]	[367.42834473 747.14044189 0.75975555]	[436.60073853 426.39404297 0.69389683]	[457.21066284 582.97509766 0.86276597]	[498.177948 744.53155518 0.75869584]	[351.98544312 154.4881134 0.87378037]	[377.73727417 151.98025513 0.94042635]	[323.79327393 133.91917419 0.84840459]	[395.54092407 131.27796936 0.70116335]	[4.88007996e+02 7.90830261e+02 7.39974082e-01]	[5.08507080e+02 7.88210022e+02 7.14338541e-01]	[4.98146606e+02 7.52229065e+02 5.48290491e-01]	[3.62287842e+02 7.93247131e+02 7.26807773e-01]	[3.46813599e+02 7.88221863e+02 7.07486451e-01]	[3.77714966e+02 7.57313293e+02 6.70650959e-01]
[364.79003906 169.85690308 0.87293494]	[362.28079224 198.02850342 0.8851468 ]	[295.47158813 208.29504395 0.82382971]	[274.99993896 316.10626221 0.89270985]	[259.59738159 416.04187012 0.86225903]	[439.15899658 192.93101501 0.8571943 ]	[480.31488037 298.16049194 0.90793824]	[482.88296509 400.75714111 0.907377 ]	[390.49560547 434.07775879 0.67703009]	[344.30813599 439.15158081 0.68563306]	[359.56201172 593.13262939 0.8046965 ]	[369.88967896 749.60925293 0.75673342]	[436.69442749 426.37304688 0.70230395]	[459.65939331 585.3480835 0.8785091 ]	[498.20227051 747.03234863 0.77878433]	[354.49172974 154.41900635 0.88639241]	[380.10842896 151.98277283 0.94703102]	[328.89846802 133.86566162 0.85514021]	[395.57183838 131.32804871 0.68563008]	[4.88015808e+02 7.93221619e+02 7.47874022e-01]	[5.08466919e+02 7.90618469e+02 7.36880481e-01]	[4.98186707e+02 7.54743652e+02 5.52882671e-01]	[3.62282562e+02 7.93268982e+02 7.31159866e-01]	[3.46811523e+02 7.90593506e+02 7.10056782e-01]	[3.77725983e+02 7.59894531e+02 6.69439197e-01]
[369.89547729 169.82763672 0.85167187]	[364.83331299 198.04283142 0.86738151]	[295.54592896 208.31587219 0.83423078]	[275.05987549 316.1242981 0.90737045]	[259.73309326 413.55661011 0.83859134]	[439.27999878 192.93156433 0.86575007]	[482.7416687 298.0932312 0.91733295]	[485.38534546 400.69696045 0.89601988]	[395.48822021 434.08148193 0.68137175]	[349.36560059 439.16751099 0.67981195]	[359.56481934 593.12811279 0.80549854]	[369.91452026 749.6048584 0.75856882]	[439.14056396 426.37023926 0.71022159]	[459.75073242 585.43695068 0.87991208]	[498.14926147 747.08624268 0.7671591 ]	[356.97900391 154.40341187 0.90053344]	[380.23843384 151.96522522 0.93592602]	[331.4475708 131.43052673 0.85437727]	[398.16000366 131.25413513 0.73195392]	[4.88001282e+02 7.93212524e+02 7.60499954e-01]	[5.08466583e+02 7.88229065e+02 7.47972608e-01]	[4.95670868e+02 7.54808167e+02 5.43883502e-01]	[3.62285004e+02 7.93275208e+02 7.24188209e-01]	[3.46827545e+02 7.90598816e+02 7.02234447e-01]	[3.80112915e+02 7.59893982e+02 6.78283274e-01]
[369.89614868 169.8276062 0.85176474]	[364.83627319 198.03962708 0.86754489]	[295.54718018 208.31469727 0.83363146]	[275.0592041 316.12585449 0.90760159]	[262.14352417 413.55435181 0.83816808]	[439.27963257 192.93023682 0.86536092]	[482.74108887 298.10238647 0.91585678]	[485.38342285 400.69128418 0.89628226]	[395.49386597 434.07595825 0.68192899]	[349.37411499 439.16055298 0.67921549]	[359.56454468 593.12921143 0.8051697 ]	[369.91278076 749.61486816 0.7592296 ]	[439.14294434 426.36956787 0.71161586]	[459.74810791 585.42657471 0.88037103]	[498.14453125 747.05773926 0.76698709]	[356.97909546 154.40351868 0.90039259]	[380.23861694 151.96504211 0.93603051]	[331.44519043 131.43025208 0.85348749]	[398.16253662 131.2510376 0.73380524]	[4.87990814e+02 7.90840820e+02 7.69215405e-01]	[5.08462219e+02 7.88217712e+02 7.51531065e-01]	[4.95666962e+02 7.54766113e+02 5.46639144e-01]	[3.62278961e+02 7.93298096e+02 7.20543146e-01]	[3.46817139e+02 7.90615417e+02 7.01876402e-01]	[3.80113831e+02 7.59904846e+02 6.78761244e-01]
[374.98010254 169.83055115 0.86718172]	[369.96392822 198.05995178 0.8538323 ]	[298.02148438 210.7947998 0.83562386]	[277.48171997 316.17184448 0.90412498]	[264.77386475 413.5461731 0.82357657]	[441.75775146 192.96147156 0.8705889 ]	[482.87261963 297.99707031 0.903072 ]	[487.9442749 400.72839355 0.86644232]	[395.62945557 434.09234619 0.69103879]	[352.01123047 439.16030884 0.67768115]	[359.6211853 593.10955811 0.81135106]	[369.90380859 749.58825684 0.76232344]	[439.19067383 426.4046936 0.70664948]	[462.19189453 585.48956299 0.86092031]	[495.64398193 749.64074707 0.76125735]	[357.13323975 154.40338135 0.92604262]	[382.77023315 151.97465515 0.91949892]	[333.99639893 133.84265137 0.88552773]	[400.71084595 131.21539307 0.66549206]	[4.87940216e+02 7.93255005e+02 7.40831971e-01]	[5.05953217e+02 7.90632812e+02 7.56592512e-01]	[4.93121735e+02 7.62489014e+02 5.75532913e-01]	[3.62274475e+02 7.93273987e+02 7.34310627e-01]	[3.46827881e+02 7.88234436e+02 7.09661126e-01]	[3.77725006e+02 7.57374756e+02 6.74114823e-01]
[377.75109863 169.87695312 0.92300582]	[377.66665649 198.06367493 0.91524506]	[303.23519897 208.25732422 0.78900099]	[280.23657227 316.00897217 0.84757006]	[272.49771118 411.02984619 0.85601217]	[449.44070435 192.99633789 0.83809268]	[488.03012085 298.2104187 0.83148098]	[493.10812378 400.75387573 0.85008812]	[398.23269653 436.63238525 0.72756219]	[357.07272339 439.22113037 0.71598679]	[359.74072266 593.11798096 0.80462879]	[369.9559021 749.64373779 0.7638616 ]	[441.71206665 431.51379395 0.70710748]	[462.3427124 585.57714844 0.83473533]	[4.93090759e+02 7.49712708e+02 7.39860296e-01]	[362.21072388 154.49195862 0.91275555]	[393.01748657 154.31573486 0.89224124]	[336.69223022 131.45217896 0.91935802]	[405.86141968 128.75753784 0.67501521]	[4.90498810e+02 7.93229309e+02 7.30196178e-01]	[5.05995483e+02 7.90611633e+02 7.56401360e-01]	[4.90501495e+02 7.67508972e+02 6.04315042e-01]	[3.62268951e+02 7.95831970e+02 7.05707371e-01]	[3.44339233e+02 7.90679688e+02 6.97933078e-01]	[3.80121521e+02 7.59914490e+02 6.84121013e-01]
[380.27478027 172.2552948 0.92895317]	[380.15957642 198.09346008 0.91051066]	[308.39205933 208.24684143 0.77884686]	[292.8822937 315.98800659 0.84236026]	[274.97344971 410.96478271 0.87697339]	[454.56726074 193.02003479 0.83271766]	[495.61425781 298.10540771 0.85905212]	[498.23339844 400.75415039 0.8835783 ]	[400.71194458 434.08618164 0.71503448]	[359.57797241 436.68572998 0.70869148]	[359.81082153 593.15490723 0.79630911]	[369.96331787 749.73400879 0.75734866]	[441.85668945 428.94723511 0.68390924]	[462.43490601 585.5668335 0.81998479]	[4.95603607e+02 7.54750366e+02 6.99980021e-01]	[364.86584473 154.5218811 0.87364894]	[398.06158447 154.33688354 0.92002076]	[339.21987915 133.93870544 0.90082598]	[410.95489502 131.25094604 0.63462162]	[4.93104431e+02 7.93329224e+02 6.78146482e-01]	[5.08470184e+02 7.90699036e+02 7.17239976e-01]	[4.90483887e+02 7.70155273e+02 5.95354319e-01]	[3.62229919e+02 7.95867554e+02 7.02775419e-01]	[3.44317322e+02 7.90699890e+02 6.97860837e-01]	[3.80134003e+02 7.65002136e+02 6.84131444e-01]
[380.27560425 172.25520325 0.92857373]	[380.16265869 198.09233093 0.91072887]	[308.40060425 205.78823853 0.77885252]	[292.88238525 315.9861145 0.84214282]	[274.97299194 410.96374512 0.87673539]	[454.57318115 193.02374268 0.83276713]	[495.61102295 298.10897827 0.85835648]	[498.22592163 400.75018311 0.88278705]	[400.71331787 434.08706665 0.71540183]	[359.58334351 439.11749268 0.70953697]	[359.81277466 593.15966797 0.79569387]	[369.96234131 749.72753906 0.75684375]	[441.85824585 428.94680786 0.68412703]	[462.43591309 585.5536499 0.82185745]	[4.95612427e+02 7.54770020e+02 6.97524965e-01]	[364.86721802 154.52116394 0.87346107]	[398.06259155 154.33584595 0.91932148]	[339.21893311 133.94084167 0.90083003]	[410.95108032 131.25430298 0.624843 ]	[4.93117493e+02 7.93325439e+02 6.76374674e-01]	[5.08498810e+02 7.90697693e+02 7.16692984e-01]	[4.90486816e+02 7.70185669e+02 5.94564855e-01]	[3.62238007e+02 7.95827271e+02 7.07049251e-01]	[3.44325317e+02 7.90675415e+02 7.02121735e-01]	[3.80132507e+02 7.64998108e+02 6.78369462e-01]
[382.85723877 172.27212524 0.89455521]	[380.31326294 198.07579041 0.89503556]	[313.50613403 208.27937317 0.80286151]	[293.02566528 318.60107422 0.86996782]	[275.09939575 410.99804688 0.87501848]	[457.19567871 193.01538086 0.84667432]	[498.20492554 298.13986206 0.86877733]	[500.73138428 403.26739502 0.8811304 ]	[400.83792114 436.62902832 0.71772832]	[359.67288208 439.21414185 0.72099906]	[362.25302124 595.71569824 0.78778446]	[372.45089722 752.17791748 0.76466554]	[444.39700317 431.53204346 0.67981923]	[464.90826416 585.52288818 0.808092 ]	[4.93093933e+02 7.52205078e+02 7.13270307e-01]	[372.48739624 154.50219727 0.87162066]	[398.24871826 154.3240509 0.93602562]	[344.28326416 133.93128967 0.83706689]	[416.02972412 131.24108887 0.67199063]	[4.93073120e+02 7.93271423e+02 7.01301098e-01]	[5.08519745e+02 7.90630676e+02 7.34249353e-01]	[4.87935516e+02 7.67632202e+02 6.13710284e-01]	[3.62212921e+02 7.95893433e+02 7.00865686e-01]	[3.44293213e+02 7.90707642e+02 6.98428273e-01]	[3.80160004e+02 7.65063721e+02 7.07133472e-01]
[395.55560303 169.87619019 0.87754047]	[390.51367188 198.09103394 0.84645408]	[318.56466675 208.2456665 0.82320774]	[295.62380981 316.17227173 0.90515822]	[280.22952271 413.53027344 0.84571654]	[462.33718872 195.42324829 0.87038499]	[503.28359985 300.71368408 0.88600385]	[503.37084961 403.32012939 0.88491386]	[405.88040161 434.11865234 0.68728012]	[359.81124878 436.68869019 0.7042464 ]	[367.34509277 590.6383667 0.75493169]	[372.50140381 749.58062744 0.76575577]	[457.0866394 431.48995972 0.67782331]	[467.47839355 587.99279785 0.78155255]	[4.93091278e+02 7.52271423e+02 7.17710555e-01]	[377.69369507 154.42585754 0.92851859]	[403.36862183 154.34173584 0.90543926]	[354.55776978 133.83416748 0.8964839 ]	[421.30892944 131.28077698 0.66337025]	[4.95637543e+02 7.93316589e+02 6.87721729e-01]	[5.11014191e+02 7.90662476e+02 7.18629420e-01]	[4.85460022e+02 7.70092407e+02 6.50081873e-01]	[3.62229675e+02 7.95797302e+02 6.86258197e-01]	[3.44298248e+02 7.90623535e+02 6.76626682e-01]	[3.80167603e+02 7.59901062e+02 6.72687709e-01]
[398.25024414 172.29998779 0.93113065]	[398.03265381 198.13700867 0.88473117]	[321.15350342 208.25097656 0.80449092]	[298.19702148 316.08010864 0.88121772]	[290.35006714 410.96920776 0.82232869]	[464.92675781 195.47814941 0.84941107]	[503.46292114 300.73178101 0.860726 ]	[503.45843506 403.34063721 0.87357128]	[408.45153809 436.61917114 0.68333465]	[362.29168701 436.6690979 0.69062316]	[367.36846924 595.6998291 0.75126553]	[372.50848389 749.58093262 0.76685596]	[457.15847778 434.05770874 0.69333965]	[472.51989746 588.1026001 0.77095944]	[4.95615784e+02 7.57320740e+02 7.07490385e-01]	[380.33187866 154.52581787 0.91346705]	[413.52401733 154.36329651 0.88578528]	[357.15759277 133.8266449 0.91847748]	[423.89425659 131.22502136 0.60700667]	[4.95687897e+02 7.95826965e+02 6.54206812e-01]	[5.11059296e+02 7.90746338e+02 6.97068334e-01]	[4.87913818e+02 7.70223999e+02 6.40638649e-01]	[3.62220917e+02 7.93322388e+02 6.97784781e-01]	[3.44316040e+02 7.88205627e+02 6.79650068e-01]	[3.80164276e+02 7.59901367e+02 6.75050735e-01]
[400.75964355 172.29164124 0.93430984]	[398.21694946 198.10055542 0.91220313]	[323.79962158 205.73565674 0.78140819]	[300.72094727 313.53790283 0.83924574]	[292.96282959 410.95471191 0.84245157]	[469.97753906 195.45864868 0.83096874]	[505.89916992 303.2074585 0.83297998]	[505.89315796 403.38983154 0.85930061]	[413.4928894 436.57427979 0.67222124]	[364.86090088 436.621521 0.6702382 ]	[369.97311401 595.67681885 0.75404185]	[374.96417236 747.1673584 0.76797354]	[459.6098938 431.53881836 0.69881922]	[472.60131836 587.99676514 0.78106856]	[4.95606140e+02 7.54811951e+02 7.07965851e-01]	[385.30651855 154.56361389 0.87748808]	[418.54977417 154.3782959 0.90412956]	[359.65908813 133.88957214 0.90724522]	[428.98614502 131.23922729 0.61065525]	[4.98135315e+02 7.95826355e+02 6.53954387e-01]	[5.13574890e+02 7.90741394e+02 6.95050895e-01]	[4.85455475e+02 7.70193970e+02 6.40141487e-01]	[3.62245056e+02 7.93352356e+02 6.86027706e-01]	[3.44336823e+02 7.88223755e+02 6.72047496e-01]	[3.80170563e+02 7.57393616e+02 6.76552176e-01]
[403.2663269 172.29762268 0.91243792]	[400.73071289 198.07131958 0.91409445]	[331.44042969 203.14987183 0.78623909]	[308.31985474 315.96469116 0.83302903]	[295.42730713 408.47012329 0.8613826 ]	[475.14941406 195.4699707 0.83297467]	[508.52664185 308.39297485 0.79586238]	[508.45266724 405.91088867 0.82443208]	[416.03335571 436.6257019 0.67973894]	[367.41531372 436.64355469 0.66646576]	[372.52258301 595.69036865 0.76797754]	[374.98477173 747.12445068 0.77238339]	[459.69598389 434.08303833 0.70834035]	[477.62966919 588.03082275 0.79140574]	[4.93122711e+02 7.52282776e+02 7.14086235e-01]	[390.45126343 154.53971863 0.86399311]	[418.69573975 154.41390991 0.9332301 ]	[362.30166626 133.89749146 0.85531008]	[434.03225708 131.41653442 0.61802626]	[4.95696747e+02 7.93324768e+02 6.78669989e-01]	[5.13580200e+02 7.90678711e+02 7.15446115e-01]	[4.85409241e+02 7.70104858e+02 6.53589189e-01]	[3.62255585e+02 7.95795288e+02 6.82565570e-01]	[3.46819977e+02 7.90604858e+02 6.68229640e-01]	[3.80162201e+02 7.57330200e+02 6.81814611e-01]
[405.8840332 172.29859924 0.88317525]	[400.86712646 198.02644348 0.90031081]	[336.44540405 200.6544342 0.81429851]	[313.54898071 315.93972778 0.85324347]	[295.57022095 408.38482666 0.8749634 ]	[480.14678955 195.42715454 0.85376388]	[513.62451172 305.77404785 0.79089302]	[508.54998779 405.88262939 0.81354606]	[416.09387207 436.63314819 0.68886328]	[369.96463013 436.65319824 0.66596061]	[372.54501343 590.63848877 0.77452374]	[374.98629761 747.08587646 0.77451724]	[459.73190308 434.11514282 0.71140927]	[477.65411377 588.04296875 0.79840589]	[4.93091553e+02 7.52272827e+02 7.15489149e-01]	[395.52786255 154.50759888 0.87391698]	[421.18191528 154.37387085 0.94215941]	[369.9284668 133.80433655 0.83425087]	[436.60604858 131.37451172 0.59115672]	[4.98189514e+02 7.95790466e+02 6.80737913e-01]	[5.13641602e+02 7.90683533e+02 7.21202970e-01]	[4.85349854e+02 7.67680542e+02 6.71552420e-01]	[3.62259033e+02 7.95786682e+02 6.80914938e-01]	[3.46820862e+02 7.88226929e+02 6.64449275e-01]	[3.80147583e+02 7.54817810e+02 6.85415685e-01]
[408.46984863 172.27911377 0.86484981]	[403.30551147 198.0241394 0.88940191]	[336.5234375 203.17422485 0.82023281]	[315.97836304 315.93371582 0.86950105]	[298.00231934 408.42236328 0.87165356]	[480.24871826 195.4085083 0.86484134]	[516.20446777 303.28909302 0.80390722]	[511.02279663 405.87606812 0.80849558]	[418.54977417 439.12188721 0.70866632]	[372.50875854 439.13809204 0.67550743]	[374.98605347 593.10437012 0.77781582]	[374.978302 747.08679199 0.76801652]	[459.8052063 436.62930298 0.72758162]	[480.12802124 588.08215332 0.80815017]	[4.95587769e+02 7.54778992e+02 7.20195830e-01]	[398.04605103 154.47436523 0.89468175]	[421.30392456 154.42462158 0.92442465]	[374.98757935 131.43617249 0.86671197]	[439.21365356 131.37863159 0.64378887]	[4.98196716e+02 7.93360046e+02 7.03940511e-01]	[5.16143982e+02 7.90688232e+02 7.36308992e-01]	[4.85361450e+02 7.70113586e+02 6.77162945e-01]	[3.62260803e+02 7.93334351e+02 6.94595158e-01]	[3.46823242e+02 7.88208496e+02 6.70904279e-01]	[3.80149963e+02 7.54818665e+02 6.72879696e-01]
[413.55184937 172.29039001 0.87037283]	[405.88961792 198.00241089 0.86746937]	[336.66238403 200.68202209 0.82972121]	[316.00152588 313.47479248 0.86578941]	[298.14569092 408.44009399 0.86545426]	[480.33328247 195.40379333 0.86321884]	[518.70587158 303.22418213 0.82475626]	[513.56536865 405.92123413 0.80231327]	[418.61831665 436.67077637 0.71917784]	[375.01449585 439.11453247 0.68036699]	[375.06643677 590.63354492 0.78868657]	[374.98770142 747.05523682 0.7716648 ]	[462.18960571 436.6098938 0.73120624]	[480.20578003 588.06030273 0.82428253]	[4.95596863e+02 7.54823059e+02 7.21528053e-01]	[398.18075562 154.44500732 0.91716158]	[423.84295654 154.43469238 0.90526617]	[375.11856079 133.79890442 0.90120524]	[441.77572632 131.41130066 0.55767846]	[4.98223633e+02 7.93350830e+02 7.03731060e-01]	[5.16150818e+02 7.90682678e+02 7.33367562e-01]	[4.85345459e+02 7.70134888e+02 6.98283792e-01]	[3.62329437e+02 7.93289612e+02 6.94317698e-01]	[3.46865631e+02 7.88163269e+02 6.76254988e-01]	[3.80120697e+02 7.54767761e+02 6.81436062e-01]
[418.73327637 172.29016113 0.92823678]	[416.07748413 195.59588623 0.88626623]	[339.25628662 200.58056641 0.82156253]	[316.16497803 313.45678711 0.86472452]	[300.71258545 405.92562866 0.84083045]	[485.37335205 195.4150238 0.85174429]	[521.21105957 303.2605896 0.84432232]	[516.18457031 403.38858032 0.82544327]	[418.75180054 434.11901855 0.70903695]	[377.52862549 436.60644531 0.68476415]	[377.50692749 593.13696289 0.79945874]	[374.984375 747.12811279 0.76958114]	[462.31469727 434.04940796 0.7017892 ]	[480.23168945 588.04406738 0.83163714]	[4.95662140e+02 7.54817078e+02 7.18977869e-01]	[400.85864258 154.5050354 0.91500652]	[431.56060791 154.3835144 0.88443011]	[377.72235107 131.38130188 0.91935349]	[444.39968872 131.24472046 0.65438569]	[4.98253326e+02 7.93315613e+02 7.04799533e-01]	[5.16221985e+02 7.90650330e+02 7.45338142e-01]	[4.85348755e+02 7.70169983e+02 6.81851268e-01]	[3.64788910e+02 7.93298889e+02 6.90705419e-01]	[3.46882416e+02 7.88180115e+02 6.82442546e-01]	[3.77721252e+02 7.57317200e+02 6.78342521e-01]
[418.73242188 172.29147339 0.92830712]	[416.07885742 195.59461975 0.88645411]	[339.25234985 200.57920837 0.82223463]	[316.16696167 313.47259521 0.86827552]	[300.71203613 405.92178345 0.84095788]	[485.37716675 195.41287231 0.85202867]	[521.2109375 303.25393677 0.8440451 ]	[516.18414307 403.38293457 0.82638419]	[418.75411987 434.11016846 0.70682907]	[377.52868652 436.59866333 0.68233144]	[377.50759888 593.11651611 0.80061102]	[374.98907471 747.14746094 0.76907492]	[462.31677246 434.04119873 0.69939816]	[480.23977661 588.05126953 0.8307392 ]	[4.95661896e+02 7.54787842e+02 7.23299801e-01]	[400.85797119 154.50521851 0.91493398]	[431.55938721 154.38417053 0.88400275]	[377.72186279 131.37878418 0.92005777]	[444.39627075 131.24714661 0.65332431]	[4.98237061e+02 7.93295166e+02 7.20263243e-01]	[5.16209290e+02 7.90634888e+02 7.53798902e-01]	[4.85354401e+02 7.70137878e+02 6.85531318e-01]	[3.64798096e+02 7.93332336e+02 6.80110335e-01]	[3.46880890e+02 7.88208557e+02 6.78357959e-01]	[3.77725647e+02 7.57339844e+02 6.76499724e-01]
[421.15081787 172.26757812 0.92869091]	[418.61959839 195.61628723 0.91606152]	[341.7918396 198.14413452 0.80726993]	[318.56951904 313.47677612 0.87277842]	[303.25534058 405.85131836 0.82934844]	[487.92474365 195.45120239 0.84529263]	[521.30932617 308.40792847 0.8550182 ]	[518.6572876 405.82312012 0.83440602]	[421.14984131 434.06530762 0.69943058]	[377.59872437 434.1010437 0.67950797]	[377.54858398 593.11450195 0.80542731]	[374.99014282 749.58056641 0.76221454]	[462.37774658 431.50942993 0.68499982]	[480.26824951 588.06469727 0.82882982]	[4.95661560e+02 7.54793945e+02 7.22687125e-01]	[403.32302856 154.51263428 0.89922476]	[434.11172485 154.35554504 0.89606345]	[380.14746094 131.41163635 0.91342276]	[449.50317383 128.69747925 0.75392103]	[4.98221100e+02 7.93292725e+02 7.20598519e-01]	[5.16203369e+02 7.90641968e+02 7.54979312e-01]	[4.85368958e+02 7.70145020e+02 6.79531753e-01]	[3.64785553e+02 7.95825439e+02 6.67645812e-01]	[3.46858032e+02 7.90622681e+02 6.69785500e-01]	[3.80111816e+02 7.57396790e+02 6.60873353e-01]
[421.23016357 172.23823547 0.92445552]	[418.69354248 195.63247681 0.91899478]	[344.34030151 198.13346863 0.79426128]	[318.65957642 313.42880249 0.86108023]	[305.80841064 403.34603882 0.83108664]	[487.99707031 195.4699707 0.8315832 ]	[521.36779785 308.36242676 0.86073065]	[518.76159668 405.92840576 0.838597 ]	[421.18814087 434.08828735 0.70770741]	[377.65103149 436.57876587 0.6860525 ]	[377.58670044 593.10687256 0.8069514 ]	[375.01077271 747.15789795 0.77048767]	[462.42422485 431.52587891 0.68172747]	[480.29953003 588.02807617 0.83564752]	[4.95688904e+02 7.57311340e+02 7.22519398e-01]	[405.86303711 154.46812439 0.88041025]	[436.6713562 154.37232971 0.91006422]	[380.28881836 131.3868103 0.89764225]	[452.02514648 131.27706909 0.71196723]	[4.98247009e+02 7.93288391e+02 7.22118795e-01]	[5.16205566e+02 7.90638489e+02 7.57211268e-01]	[4.85366730e+02 7.70169312e+02 6.90881670e-01]	[3.64811951e+02 7.95816223e+02 6.65357947e-01]	[3.46877716e+02 7.90613220e+02 6.73420668e-01]	[3.80119415e+02 7.57346985e+02 6.69471562e-01]
[421.29428101 169.85681152 0.91829121]	[418.78887939 198.00375366 0.91959184]	[349.39624023 198.10748291 0.79355681]	[318.76541138 310.92355347 0.84876353]	[308.35580444 403.36175537 0.83112156]	[490.55484009 195.49519348 0.82647884]	[523.7734375 308.35766602 0.86219174]	[521.20953369 408.4262085 0.8507328 ]	[421.24331665 436.59280396 0.71261996]	[377.69268799 436.63870239 0.69508702]	[377.59640503 593.15313721 0.80831122]	[375.03890991 747.09649658 0.78164011]	[464.862854 434.04125977 0.68175137]	[480.32501221 588.07824707 0.83112222]	[4.95659271e+02 7.57316772e+02 7.26016223e-01]	[408.43981934 154.4122467 0.87274224]	[439.1137085 154.35415649 0.92408961]	[382.83334351 131.4183197 0.86346167]	[454.54550171 131.33210754 0.72155917]	[5.00667847e+02 7.93305847e+02 7.27029681e-01]	[5.1622406e+02 7.9063739e+02 7.5920850e-01]	[4.82935852e+02 7.70165771e+02 7.08645463e-01]	[3.64806366e+02 7.95805908e+02 6.65329695e-01]	[3.46881073e+02 7.88228027e+02 6.68285847e-01]	[3.80134949e+02 7.54809570e+02 6.79381669e-01]
[421.3012085 169.86830139 0.9184227 ]	[421.19580078 198.00299072 0.91856146]	[349.45819092 198.07028198 0.80255812]	[321.15982056 310.96487427 0.85257864]	[310.90179443 403.33163452 0.84226751]	[493.11410522 195.48266602 0.82751149]	[523.86450195 305.83828735 0.85573971]	[521.28594971 408.41467285 0.85727358]	[421.3248291 434.11364746 0.70628101]	[380.1282959 436.62799072 0.69865978]	[377.65341187 590.64031982 0.81576443]	[375.05764771 747.09729004 0.78123426]	[464.93811035 431.54745483 0.67321867]	[480.30880737 588.10467529 0.82379913]	[4.95622528e+02 7.54761841e+02 7.29173839e-01]	[408.44628906 154.38305664 0.87447721]	[439.16079712 154.34631348 0.93344063]	[385.35952759 131.33876038 0.83006203]	[457.16998291 131.23291016 0.81018317]	[4.98210999e+02 7.93306763e+02 7.40708590e-01]	[5.16179199e+02 7.90641785e+02 7.64198720e-01]	[4.82942749e+02 7.67676819e+02 6.99719191e-01]	[3.64806396e+02 7.95806396e+02 6.64021850e-01]	[3.46880615e+02 7.90600525e+02 6.66233301e-01]	[3.80151978e+02 7.54819702e+02 6.76909328e-01]
[421.40054321 169.85096741 0.89419067]	[421.25805664 195.62863159 0.9205547 ]	[351.99377441 198.06300354 0.81342596]	[321.19824219 313.43130493 0.85941815]	[310.95779419 403.3147583 0.85138857]	[495.64855957 195.47563171 0.83384377]	[523.96697998 305.79019165 0.84416145]	[521.39306641 405.8767395 0.86687142]	[421.36560059 434.09506226 0.70117956]	[380.14456177 436.61920166 0.70066166]	[377.65991211 590.63378906 0.81683534]	[375.08071899 747.105896 0.78506863]	[467.45574951 431.51641846 0.66661257]	[480.24905396 588.06237793 0.82353961]	[4.95593384e+02 7.54804077e+02 7.24822819e-01]	[413.48922729 154.36326599 0.87721086]	[439.2355957 154.34692383 0.94164258]	[387.95306396 131.29252625 0.83367503]	[457.12414551 131.36837769 0.75422084]	[4.98233978e+02 7.95786987e+02 7.23083854e-01]	[5.16181580e+02 7.90684387e+02 7.48693228e-01]	[4.82935455e+02 7.70101074e+02 7.03946948e-01]	[3.64820618e+02 7.95821106e+02 6.72644794e-01]	[3.49380707e+02 7.90610413e+02 6.71087682e-01]	[3.80170013e+02 7.54826111e+02 6.72908664e-01]
[423.81222534 169.86520386 0.88884836]	[421.33502197 198.00213623 0.91253972]	[354.53646851 198.05377197 0.83416545]	[321.20385742 313.43228149 0.85808718]	[313.44824219 403.3163147 0.86134374]	[498.15960693 195.51997375 0.83955145]	[523.99523926 305.84851074 0.83680582]	[521.42272949 408.38452148 0.86183721]	[421.3621521 434.10977173 0.7049942 ]	[380.16409302 436.63644409 0.70385045]	[377.67462158 593.13262939 0.81309825]	[375.07354736 747.07287598 0.78483939]	[467.42492676 431.54000854 0.66885293]	[480.2364502 588.02368164 0.82493752]	[4.93088257e+02 7.52243286e+02 7.35599518e-01]	[413.52474976 154.34997559 0.87757593]	[439.2956543 154.34402466 0.94479108]	[390.46936035 131.21096802 0.82167655]	[459.58987427 131.30726624 0.77159417]	[4.98192596e+02 7.93329590e+02 7.39556789e-01]	[5.16151672e+02 7.90655762e+02 7.51899779e-01]	[4.82907898e+02 7.67603394e+02 7.05468357e-01]	[3.64820770e+02 7.93354004e+02 6.75182462e-01]	[3.49370178e+02 7.88206604e+02 6.74698830e-01]	[3.80165802e+02 7.54791809e+02 6.71948016e-01]
[423.86691284 169.85406494 0.88343734]	[421.37109375 197.99943542 0.90917075]	[356.97964478 198.03466797 0.84561235]	[321.22000122 313.4331665 0.85725284]	[313.52441406 403.31005859 0.87095881]	[498.19064331 195.52394104 0.84085822]	[524.01501465 308.35467529 0.8374455 ]	[523.80438232 405.81848145 0.87566888]	[421.37591553 434.09973145 0.69998837]	[380.19647217 436.62008667 0.699862 ]	[377.68795776 593.11151123 0.814834 ]	[375.07058716 747.10534668 0.78735727]	[467.43292236 431.52593994 0.66722649]	[480.24761963 588.05273438 0.819022 ]	[4.93069153e+02 7.52253113e+02 7.33808160e-01]	[413.55303955 154.33503723 0.8806991 ]	[441.67950439 154.31941223 0.94408196]	[392.98022461 131.21362305 0.81762457]	[459.65289307 131.3560791 0.74701321]	[4.98211670e+02 7.93346741e+02 7.32287824e-01]	[5.16159424e+02 7.90664490e+02 7.48082638e-01]	[4.82896362e+02 7.67609497e+02 7.08509505e-01]	[3.64819122e+02 7.95798035e+02 6.75816178e-01]	[3.49379547e+02 7.88219666e+02 6.77489638e-01]	[3.80154755e+02 7.54832153e+02 6.77913845e-01]
[423.85452271 169.82673645 0.87797016]	[421.39501953 198.00016785 0.90380251]	[357.0166626 198.04156494 0.84993023]	[321.25680542 313.40811157 0.84618759]	[315.92514038 403.30233765 0.8774066 ]	[498.2131958 195.53416443 0.84180087]	[524.03015137 308.38851929 0.83097738]	[523.83618164 405.90429688 0.86710238]	[421.39337158 434.10241699 0.69793004]	[380.20144653 436.61071777 0.69972861]	[377.67193604 590.63031006 0.81342864]	[375.06918335 747.09906006 0.78607458]	[467.46081543 431.54116821 0.66575181]	[480.23153687 588.07855225 0.81714213]	[4.93066833e+02 7.52248718e+02 7.36785710e-01]	[413.56671143 151.98280334 0.88266897]	[441.68978882 154.32240295 0.93819654]	[393.03366089 128.78684998 0.81913102]	[459.78845215 131.27880859 0.82426763]	[4.98206299e+02 7.93332336e+02 7.37448573e-01]	[5.16161194e+02 7.90655212e+02 7.49236226e-01]	[4.82899017e+02 7.67606506e+02 7.07393885e-01]	[3.64819061e+02 7.95802368e+02 6.67772949e-01]	[3.49373688e+02 7.88222229e+02 6.70189977e-01]	[3.80157379e+02 7.54831909e+02 6.75945520e-01]
[423.87805176 169.77175903 0.86582327]	[423.77062988 195.63012695 0.90161812]	[357.02914429 198.03256226 0.85288358]	[323.73175049 310.96057129 0.82792318]	[315.94381714 403.28155518 0.88598955]	[498.25735474 195.53787231 0.84402144]	[526.43005371 310.87014771 0.82838553]	[523.85113525 408.39007568 0.86381102]	[421.39611816 434.07531738 0.69551224]	[380.20263672 434.11309814 0.69361693]	[377.66088867 590.59320068 0.81636292]	[375.08154297 747.09533691 0.78773904]	[467.46615601 431.52816772 0.66544253]	[480.18344116 588.08807373 0.81095523]	[4.93062653e+02 7.52199219e+02 7.41956711e-01]	[416.02319336 151.93655396 0.88501382]	[441.72045898 151.95832825 0.93737745]	[393.05670166 128.78025818 0.8154062 ]	[459.8331604 131.24421692 0.80889028]	[4.98184570e+02 7.93349976e+02 7.32534707e-01]	[5.16153748e+02 7.90664124e+02 7.46116400e-01]	[4.82917145e+02 7.67554993e+02 6.92292333e-01]	[3.64814697e+02 7.95804016e+02 6.63363636e-01]	[3.49373535e+02 7.88220276e+02 6.67118371e-01]	[3.80166229e+02 7.54826355e+02 6.81672573e-01]
[426.40332031 164.72581482 0.8381846 ]	[423.80169678 195.60728455 0.89818496]	[357.0519104 195.61309814 0.85627425]	[326.34957886 303.29626465 0.79752088]	[315.95932007 403.30575562 0.88318467]	[500.6758728 195.53413391 0.84207147]	[526.42120361 308.34451294 0.82493782]	[523.82641602 408.43557739 0.85979789]	[423.78536987 428.98013306 0.68149161]	[380.21109009 431.48962402 0.67827296]	[377.65563965 590.63824463 0.81357706]	[375.06591797 747.10998535 0.78519428]	[467.48947144 426.42974854 0.65380865]	[480.20092773 590.53961182 0.81036675]	[4.93068146e+02 7.54781189e+02 7.29428291e-01]	[416.09921265 151.82467651 0.89120829]	[441.77362061 151.8019104 0.93226194]	[393.0736084 128.80413818 0.8088364 ]	[462.19378662 131.28451538 0.82115883]	[4.98221375e+02 7.95842468e+02 6.94882810e-01]	[5.16154846e+02 7.90743591e+02 7.26876736e-01]	[4.82886719e+02 7.67680908e+02 7.07315087e-01]	[3.64850372e+02 7.95817871e+02 6.66766167e-01]	[3.49398712e+02 7.90610107e+02 6.72165692e-01]	[3.80149048e+02 7.54833008e+02 6.73402846e-01]
[426.39422607 164.70974731 0.83522958]	[423.80841064 195.57337952 0.9005788 ]	[357.07382202 195.59085083 0.85950786]	[326.29852295 305.81509399 0.80208123]	[315.95495605 403.28543091 0.88286459]	[500.66177368 195.49325562 0.84294599]	[526.42010498 308.35449219 0.8247748 ]	[523.81958008 408.4041748 0.86138612]	[423.78817749 428.98095703 0.68110126]	[380.20947266 428.99102783 0.67578846]	[377.6541748 590.60614014 0.81357217]	[375.04751587 747.13049316 0.78207767]	[467.46435547 428.91867065 0.6565209 ]	[480.20758057 590.54846191 0.8118102 ]	[4.93067902e+02 7.54755737e+02 7.30991125e-01]	[416.08776855 151.79145813 0.88013828]	[441.77774048 151.78671265 0.93241233]	[393.07885742 128.77713013 0.81249791]	[462.18725586 131.29078674 0.80785239]	[4.98230133e+02 7.95869507e+02 6.90904081e-01]	[5.16172485e+02 7.90752502e+02 7.26252615e-01]	[4.82877289e+02 7.67657349e+02 7.09447861e-01]	[3.64837402e+02 7.95845459e+02 6.67166948e-01]	[3.49379883e+02 7.90631165e+02 6.74208283e-01]	[3.80123657e+02 7.57323181e+02 6.74053371e-01]
[426.39227295 164.7119751 0.83551282]	[423.80661011 195.57551575 0.90071088]	[357.06604004 195.59443665 0.85825759]	[326.28509521 305.82843018 0.80303741]	[315.95379639 403.28543091 0.88242918]	[500.66571045 195.49226379 0.84350276]	[526.42053223 308.35131836 0.82448673]	[523.82128906 408.40081787 0.86105829]	[423.78640747 428.98654175 0.68175322]	[380.20697021 431.484375 0.67797387]	[377.65325928 590.61901855 0.81218916]	[375.04190063 747.1541748 0.77859843]	[467.46716309 428.92327881 0.65610826]	[480.20837402 590.55303955 0.81131673]	[4.93068176e+02 7.54761963e+02 7.30782688e-01]	[416.08786011 151.78941345 0.8798824 ]	[441.77886963 151.78692627 0.93270516]	[395.4928894 128.77697754 0.81317765]	[462.1857605 131.28585815 0.80131447]	[4.98237061e+02 7.95877014e+02 6.89599693e-01]	[5.16181213e+02 7.90757141e+02 7.27043986e-01]	[4.82876190e+02 7.67664062e+02 7.09939957e-01]	[3.64840393e+02 7.95834595e+02 6.66605949e-01]	[3.49375122e+02 7.90624329e+02 6.73489213e-01]	[3.80118958e+02 7.57351562e+02 6.71373665e-01]
[426.37469482 164.67507935 0.83596224]	[423.81591797 195.58078003 0.8997333 ]	[357.05178833 195.57728577 0.86158049]	[326.2911377 305.76849365 0.80424291]	[315.95428467 403.25292969 0.88619363]	[500.68426514 195.50186157 0.84783357]	[524.0123291 305.85238647 0.83363211]	[523.82348633 408.41220093 0.8576535 ]	[423.77157593 428.92993164 0.67883539]	[380.18618774 428.93814087 0.6749559 ]	[377.62988281 590.60723877 0.81066298]	[375.0395813 747.13311768 0.77605498]	[467.45071411 426.39245605 0.65373361]	[480.20703125 588.09533691 0.8115204 ]	[4.9307077e+02 7.5479834e+02 7.2874099e-01]	[416.08413696 151.75645447 0.87423623]	[441.7723999 151.77137756 0.930323 ]	[395.52377319 128.74360657 0.81649756]	[462.20581055 131.28062439 0.82484019]	[4.98240265e+02 7.95891541e+02 6.77880049e-01]	[5.16172119e+02 7.90771362e+02 7.18680859e-01]	[4.82884338e+02 7.67690125e+02 7.12232113e-01]	[3.64840881e+02 7.95836121e+02 6.65404260e-01]	[3.49380676e+02 7.90627625e+02 6.68157816e-01]	[3.80126801e+02 7.57317688e+02 6.65899158e-01]
[426.3449707 162.1622467 0.83802474]	[423.83694458 195.57028198 0.89925575]	[357.06768799 195.54975891 0.86562651]	[323.80734253 305.80102539 0.80854172]	[315.93408203 403.24761963 0.88201356]	[500.68017578 195.49537659 0.84848768]	[523.9833374 308.3236084 0.84185302]	[523.80200195 405.90045166 0.86367911]	[421.39532471 426.36624146 0.68091631]	[380.17562866 426.35064697 0.67865795]	[377.63897705 590.5760498 0.81176913]	[375.04882812 747.1137085 0.78179586]	[467.43157959 423.84851074 0.65885437]	[480.20910645 588.0368042 0.81752765]	[4.93052368e+02 7.54785706e+02 7.28806913e-01]	[416.06863403 149.34208679 0.86416054]	[441.75814819 151.74368286 0.93056166]	[395.53143311 128.72897339 0.81434029]	[462.20352173 131.2984314 0.8266381 ]	[4.98248566e+02 7.95859314e+02 6.89441085e-01]	[5.16199768e+02 7.90750549e+02 7.30709851e-01]	[4.82867432e+02 7.67681946e+02 7.17614532e-01]	[3.64844879e+02 7.95811096e+02 6.68574333e-01]	[3.49389465e+02 7.90606445e+02 6.69064462e-01]	[3.80134125e+02 7.54835571e+02 6.77190363e-01]
[423.92550659 162.08766174 0.84209633]	[423.8347168 195.5604248 0.90100038]	[357.06533813 195.52571106 0.86762744]	[323.73748779 308.36495972 0.82237756]	[315.91992188 400.85220337 0.8832826 ]	[500.66879272 195.49205017 0.84737587]	[523.93634033 305.84008789 0.85255587]	[521.4276123 408.44641113 0.85532326]	[421.37973022 426.39044189 0.68435645]	[380.15591431 426.37911987 0.67891502]	[377.62997437 590.56097412 0.8119399 ]	[375.05957031 747.09820557 0.78553236]	[467.41137695 423.87359619 0.65958571]	[480.22671509 588.03088379 0.82241416]	[4.90578705e+02 7.52287537e+02 7.30060279e-01]	[416.0743103 149.30491638 0.86594778]	[441.73266602 149.33747864 0.92478514]	[395.54263306 128.75544739 0.8158347 ]	[462.20037842 131.2923584 0.842659 ]	[4.98247681e+02 7.95837524e+02 6.96381688e-01]	[5.16197021e+02 7.90729431e+02 7.35689342e-01]	[4.82866089e+02 7.67646790e+02 7.15264559e-01]	[3.64834442e+02 7.93351501e+02 6.80132031e-01]	[3.49392761e+02 7.88208252e+02 6.77410424e-01]	[3.80147156e+02 7.54812256e+02 6.84551358e-01]
[423.9234314 159.60261536 0.84652406]	[423.82015991 195.54501343 0.90476149]	[357.06005859 195.50195312 0.86953425]	[321.29168701 310.8706665 0.83143437]	[313.54675293 400.81988525 0.88899279]	[498.25881958 195.48962402 0.84246325]	[523.88079834 308.35897827 0.85429776]	[521.34814453 411.01022339 0.85683948]	[421.38146973 426.40600586 0.68480593]	[380.15795898 426.39181519 0.68042529]	[377.64407349 590.56640625 0.81311256]	[375.06793213 747.10498047 0.78759843]	[467.41329956 423.88858032 0.66186571]	[480.26504517 587.97875977 0.82815176]	[4.93076874e+02 7.54783386e+02 7.26674020e-01]	[416.07199097 149.26570129 0.85995573]	[441.73443604 149.30783081 0.92153329]	[395.53598022 128.70890808 0.80856413]	[459.84921265 131.27952576 0.83445847]	[4.98261871e+02 7.95844666e+02 6.97792768e-01]	[5.16215088e+02 7.90735535e+02 7.38300383e-01]	[4.82877319e+02 7.67680420e+02 7.11117387e-01]	[3.64848694e+02 7.95799561e+02 6.77039623e-01]	[3.49405243e+02 7.88221802e+02 6.79541707e-01]	[3.80153778e+02 7.54815002e+02 6.86077416e-01]
[423.8883667 159.59257507 0.85049009]	[423.79772949 195.54862976 0.90747327]	[357.02893066 195.5025177 0.86721236]	[321.27667236 310.86557007 0.83316171]	[313.5123291 400.80770874 0.88663203]	[498.25564575 195.49980164 0.84026825]	[523.8180542 310.86645508 0.85829383]	[521.25299072 413.4921875 0.85417783]	[421.32928467 426.43060303 0.69349188]	[380.12316895 426.41992188 0.68208724]	[377.64242554 590.612854 0.81150758]	[375.07196045 747.10888672 0.79050034]	[464.90985107 426.37277222 0.6732797 ]	[480.27508545 585.57354736 0.82945758]	[4.93070343e+02 7.52293335e+02 7.27977455e-01]	[416.04699707 149.24224854 0.84951133]	[441.70263672 149.30976868 0.91963118]	[395.53713989 126.21289825 0.80489773]	[459.84399414 131.27412415 0.85004616]	[4.98239380e+02 7.95796814e+02 7.07548857e-01]	[5.16205933e+02 7.90703735e+02 7.43800104e-01]	[4.82886993e+02 7.67644958e+02 7.10164368e-01]	[3.64867218e+02 7.95791504e+02 6.82625413e-01]	[3.49426270e+02 7.88223572e+02 6.88458443e-01]	[3.80147583e+02 7.54810425e+02 6.86829567e-01]
[423.88244629 159.58647156 0.85194129]	[423.80419922 195.55010986 0.9065221 ]	[357.02285767 195.50411987 0.86450124]	[321.26083374 308.4024353 0.83257127]	[313.52050781 400.81079102 0.88856101]	[498.26828003 195.50480652 0.84049469]	[523.76177979 310.95877075 0.86094427]	[518.78137207 411.03857422 0.83457071]	[421.29824829 428.93493652 0.69579095]	[380.09811401 428.91900635 0.67967081]	[377.64904785 593.12524414 0.80973887]	[375.07571411 747.07843018 0.79147983]	[464.86831665 426.40115356 0.6752013 ]	[480.33807373 587.9979248 0.82989597]	[4.93093628e+02 7.54765442e+02 7.30161011e-01]	[416.03988647 149.22828674 0.84603906]	[441.69528198 149.29553223 0.91678691]	[395.51052856 123.66363525 0.8014878 ]	[459.8331604 131.23402405 0.84543067]	[4.98251190e+02 7.95832642e+02 6.97881937e-01]	[5.16210815e+02 7.90728271e+02 7.37032294e-01]	[4.82888519e+02 7.67663391e+02 7.15225875e-01]	[3.67343048e+02 7.93355042e+02 6.81778729e-01]	[3.49433167e+02 7.88207520e+02 6.86446369e-01]	[3.80156189e+02 7.54772522e+02 6.92263722e-01]
[423.89453125 159.5798645 0.85128647]	[423.80877686 195.55380249 0.90649724]	[357.01745605 195.49351501 0.86450511]	[321.24465942 308.34915161 0.83185512]	[313.51580811 400.8041687 0.88792139]	[500.65713501 195.51345825 0.8425011 ]	[521.42633057 313.41482544 0.86632895]	[518.75958252 413.50506592 0.83169901]	[421.296875 428.94311523 0.69532806]	[380.10211182 428.9276123 0.67973387]	[377.64163208 593.13415527 0.8108691 ]	[375.07528687 747.09381104 0.79084671]	[464.86480713 426.41360474 0.67491829]	[480.32788086 588.00500488 0.83022273]	[4.93120209e+02 7.54807312e+02 7.28041768e-01]	[416.04852295 149.24118042 0.85126597]	[441.69094849 149.29107666 0.91612053]	[395.49371338 123.61838531 0.79993433]	[459.82757568 128.82556152 0.84679359]	[4.98266846e+02 7.95841125e+02 6.97275877e-01]	[5.18664673e+02 7.90750488e+02 7.39045024e-01]	[4.82892487e+02 7.70105713e+02 7.17502773e-01]	[3.67348328e+02 7.93350159e+02 6.76246107e-01]	[3.49430389e+02 7.88204407e+02 6.78632140e-01]	[3.80154541e+02 7.54797363e+02 6.92391694e-01]
[423.8611145 159.55792236 0.85641366]	[423.79425049 195.54675293 0.9074896 ]	[357.00775146 195.49023438 0.8630237 ]	[321.23370361 308.32110596 0.83055609]	[313.50991821 400.80697632 0.88832074]	[498.25396729 195.50914001 0.84087831]	[521.39459229 313.44256592 0.8658728 ]	[518.69683838 411.0305481 0.81731594]	[421.26989746 426.40893555 0.69466728]	[377.73754883 426.38684082 0.67948556]	[377.60562134 593.12249756 0.80788857]	[375.07479858 747.05419922 0.78932261]	[464.82745361 426.36358643 0.67460024]	[480.31558228 585.56970215 0.83297861]	[4.93122314e+02 7.54790588e+02 7.29028940e-01]	[413.58956909 149.21334839 0.8401792 ]	[439.32177734 149.27001953 0.91130221]	[393.05874634 123.61911011 0.79924756]	[459.82485962 128.82533264 0.86389029]	[4.98264709e+02 7.95809509e+02 7.07345486e-01]	[5.16224609e+02 7.90713989e+02 7.45741010e-01]	[4.82896301e+02 7.70097534e+02 7.17253268e-01]	[3.67342529e+02 7.93341553e+02 6.75338268e-01]	[3.49427307e+02 7.88192993e+02 6.73595786e-01]	[3.80159790e+02 7.54756592e+02 6.97284997e-01]
[423.85736084 159.54994202 0.85804814]	[423.78930664 195.54147339 0.90981269]	[357.00274658 195.48480225 0.86357629]	[321.27038574 303.29095459 0.82412469]	[313.51904297 400.81155396 0.88882637]	[498.26086426 195.50389099 0.84181666]	[521.36108398 313.44036865 0.8694824 ]	[518.66998291 410.987854 0.81267262]	[421.26589966 428.91705322 0.69487214]	[377.72869873 426.41415405 0.67683518]	[377.58096313 593.14550781 0.80569416]	[375.08108521 747.06207275 0.79310006]	[464.83007812 426.39242554 0.67508256]	[480.32409668 585.55328369 0.83570743]	[4.95590973e+02 7.57325500e+02 7.26386607e-01]	[413.59561157 149.2150116 0.84418428]	[439.30117798 149.25921631 0.9117893 ]	[393.04043579 123.6452713 0.80094403]	[459.77478027 131.21432495 0.86536765]	[5.00668213e+02 7.95838013e+02 7.01197088e-01]	[5.18662170e+02 7.90745911e+02 7.41934240e-01]	[4.82897675e+02 7.70152832e+02 7.21057832e-01]	[3.64875183e+02 7.93311279e+02 6.79175019e-01]	[3.49425964e+02 7.88170837e+02 6.74705625e-01]	[3.80164001e+02 7.54778320e+02 7.02573121e-01]
[423.85351562 159.54940796 0.85895002]	[421.39700317 195.53083801 0.91539991]	[354.58462524 195.48269653 0.85783672]	[321.24713135 305.78088379 0.81860924]	[313.51980591 400.84179688 0.88232726]	[498.22781372 195.49937439 0.83888519]	[521.35473633 313.40429688 0.86479169]	[518.70819092 408.45684814 0.81854832]	[421.23556519 426.40988159 0.69150794]	[377.69308472 426.40515137 0.67555749]	[377.56695557 593.11407471 0.80268806]	[375.09072876 747.11419678 0.79549479]	[462.43917847 426.35922241 0.67282271]	[480.32827759 585.53436279 0.8400048 ]	[4.95594452e+02 7.57309937e+02 7.24730968e-01]	[413.59204102 149.23751831 0.85259825]	[439.26889038 149.23208618 0.90501451]	[392.99154663 123.68875122 0.78395009]	[459.69485474 128.79174805 0.86282361]	[5.00670898e+02 7.95857300e+02 6.97883010e-01]	[5.18672729e+02 7.90751526e+02 7.41395950e-01]	[4.82903168e+02 7.70138062e+02 7.11065233e-01]	[3.67345276e+02 7.93281860e+02 6.78935766e-01]	[3.49444244e+02 7.88151306e+02 6.76097810e-01]	[3.80183258e+02 7.54839417e+02 7.10910559e-01]
[423.79705811 157.10185242 0.86764812]	[421.38537598 195.52565002 0.91750747]	[354.57144165 195.47613525 0.85740387]	[321.23806763 305.77252197 0.81653404]	[313.52505493 400.85864258 0.87847418]	[498.2114563 195.49966431 0.83854347]	[521.33209229 313.43460083 0.86866248]	[518.7230835 408.44271851 0.82039154]	[421.22131348 426.40667725 0.69346261]	[377.68383789 426.40014648 0.67793125]	[377.5423584 593.11975098 0.79936504]	[375.08456421 747.12426758 0.79468709]	[462.42904663 426.36953735 0.67594939]	[480.33700562 585.52539062 0.84274554]	[4.95595245e+02 7.57319702e+02 7.25304127e-01]	[413.51037598 149.19987488 0.8346402 ]	[439.22964478 146.78468323 0.90116209]	[390.49099731 123.6167984 0.78521651]	[459.67327881 128.70349121 0.86543745]	[5.00674164e+02 7.95867065e+02 6.96718812e-01]	[5.18671448e+02 7.90757141e+02 7.39763439e-01]	[4.82904236e+02 7.70141235e+02 7.11572945e-01]	[3.64869629e+02 7.93276672e+02 6.87981188e-01]	[3.49445190e+02 7.88151245e+02 6.82422400e-01]	[3.80188538e+02 7.57314697e+02 7.06229091e-01]
[421.3949585 157.07211304 0.87644386]	[421.36126709 195.51553345 0.92145127]	[354.54049683 195.47640991 0.85467297]	[321.25598145 305.76400757 0.80953801]	[313.51022339 403.24899292 0.87462699]	[498.17755127 195.48214722 0.83697683]	[521.31420898 313.40518188 0.86150956]	[518.75463867 408.42532349 0.82324475]	[421.1953125 426.42483521 0.69098568]	[377.65658569 426.42147827 0.67682219]	[377.53820801 593.13861084 0.79909247]	[375.08157349 747.13995361 0.79482937]	[462.4135437 426.39157104 0.67665243]	[480.33309937 585.5513916 0.83980662]	[4.93133545e+02 7.54821716e+02 7.26570785e-01]	[411.00759888 146.74020386 0.8263073 ]	[439.197052 146.76055908 0.8986845 ]	[390.44741821 121.10902405 0.79983038]	[459.61557007 128.69871521 0.85899699]	[4.98264740e+02 7.95829651e+02 7.02715814e-01]	[5.16223816e+02 7.90728943e+02 7.43453801e-01]	[4.82912903e+02 7.70118164e+02 7.07292914e-01]	[3.64863068e+02 7.93292236e+02 6.84326768e-01]	[3.49437378e+02 7.88166138e+02 6.83265209e-01]	[3.80185089e+02 7.57328552e+02 7.05749035e-01]
[421.39175415 157.06945801 0.87741596]	[421.3572998 195.51560974 0.92210913]	[354.53671265 195.47631836 0.85417014]	[321.27380371 303.26873779 0.81012106]	[313.51171875 403.24703979 0.87564164]	[498.16964722 195.48144531 0.83669943]	[521.31054688 313.40783691 0.8617239 ]	[518.75354004 408.40603638 0.82385021]	[421.19610596 428.91687012 0.69162464]	[377.65591431 426.42623901 0.67673391]	[377.54150391 593.1595459 0.79888135]	[375.08111572 747.13049316 0.79518414]	[462.41949463 426.40429688 0.67571229]	[480.33505249 585.55407715 0.83882272]	[4.93135529e+02 7.54824768e+02 7.26376534e-01]	[411.00473022 146.74061584 0.82635826]	[439.1918335 146.75967407 0.89794683]	[390.45806885 121.11645508 0.8004241 ]	[459.60772705 128.69781494 0.85915524]	[4.98268463e+02 7.95830261e+02 7.02696741e-01]	[5.18659607e+02 7.90739685e+02 7.43717492e-01]	[4.82911896e+02 7.70120972e+02 7.08518267e-01]	[3.67344818e+02 7.93281616e+02 6.84684396e-01]	[3.49452179e+02 7.88157898e+02 6.85309350e-01]	[3.80174866e+02 7.57310852e+02 7.05067754e-01]
[421.32434082 157.05073547 0.88982713]	[421.34094238 195.50965881 0.92557764]	[354.51803589 195.47193909 0.85255337]	[321.24752808 305.77655029 0.8080914 ]	[313.51235962 403.26177979 0.87116581]	[498.12915039 195.47987366 0.83236331]	[521.30938721 310.93814087 0.85893345]	[518.78167725 405.91348267 0.83071458]	[421.18551636 426.42242432 0.69263542]	[377.65093994 426.42495728 0.6781593 ]	[377.53649902 593.15441895 0.79858392]	[375.07476807 747.11175537 0.79433262]	[462.4019165 426.38891602 0.68062752]	[480.33792114 585.53637695 0.84145844]	[4.93127533e+02 7.54831177e+02 7.25538015e-01]	[410.9453125 146.72116089 0.82261658]	[439.1362915 146.77949524 0.89470053]	[390.44564819 121.10440063 0.80150247]	[457.19528198 128.71566772 0.85700834]	[5.00672668e+02 7.95854797e+02 7.01341093e-01]	[5.16223450e+02 7.90731689e+02 7.41632998e-01]	[4.82899567e+02 7.70126709e+02 7.09003389e-01]	[3.67346924e+02 7.93291382e+02 6.76275373e-01]	[3.49445648e+02 7.88159790e+02 6.79455161e-01]	[3.80165833e+02 7.54830078e+02 7.05462694e-01]
[421.28735352 157.03256226 0.89701897]	[421.32220459 195.49842834 0.92951143]	[354.50561523 195.47920227 0.85065216]	[321.23394775 305.78106689 0.81000257]	[313.50653076 403.2677002 0.87069154]	[495.66134644 195.45724487 0.83103037]	[521.29998779 310.89758301 0.85383749]	[521.16723633 405.88665771 0.83922732]	[421.17010498 426.40304565 0.69152421]	[377.63336182 426.40567017 0.67707825]	[377.54620361 593.16217041 0.7997638 ]	[375.06298828 747.10650635 0.79195821]	[462.3934021 426.36807251 0.67923617]	[480.33297729 585.55621338 0.83715343]	[4.93138367e+02 7.54812256e+02 7.25441456e-01]	[408.44180298 146.69038391 0.82273608]	[439.10540771 146.76800537 0.89015025]	[390.4541626 123.60560608 0.79548699]	[457.16009521 128.72387695 0.85599941]	[4.98267883e+02 7.95826599e+02 7.00765073e-01]	[5.16221069e+02 7.90723694e+02 7.40223885e-01]	[4.82903870e+02 7.70123718e+02 7.04513848e-01]	[3.67348663e+02 7.93302490e+02 6.76925182e-01]	[3.49433319e+02 7.88173462e+02 6.78264558e-01]	[3.80154266e+02 7.54829773e+02 7.03892529e-01]
[421.26898193 157.00689697 0.90410566]	[421.31924438 195.49516296 0.93137097]	[354.51083374 195.48068237 0.85106653]	[321.21188354 305.79660034 0.81509334]	[313.51358032 403.28704834 0.869946 ]	[495.65817261 195.45573425 0.83115536]	[521.28039551 310.89068604 0.85015178]	[521.16223145 405.86099243 0.84162617]	[421.15539551 426.39212036 0.693443 ]	[377.60562134 426.39575195 0.67795515]	[377.54650879 593.11645508 0.80109221]	[375.04931641 747.11193848 0.78960639]	[462.39004517 426.36468506 0.68048722]	[480.32772827 585.55584717 0.83671188]	[4.93131561e+02 7.54791321e+02 7.25293875e-01]	[408.40325928 144.21955872 0.82379568]	[439.09164429 146.73501587 0.88689661]	[390.43536377 123.65727997 0.78955269]	[457.14752197 128.68521118 0.85011196]	[5.00666718e+02 7.95831543e+02 7.05746591e-01]	[5.16223816e+02 7.90712402e+02 7.42893815e-01]	[4.82900848e+02 7.70113586e+02 6.96401238e-01]	[3.64870575e+02 7.93314636e+02 6.72524571e-01]	[3.49416016e+02 7.88177551e+02 6.73756957e-01]	[3.80138885e+02 7.54837524e+02 7.07676947e-01]
[421.27334595 156.98864746 0.90747398]	[421.30664062 195.48854065 0.93301427]	[354.48605347 195.49267578 0.84648645]	[321.21069336 305.82339478 0.8152591 ]	[313.51132202 403.29849243 0.86836195]	[495.66357422 195.44708252 0.83026993]	[521.27648926 308.37966919 0.84887367]	[521.17785645 405.86340332 0.84543765]	[421.15097046 426.40863037 0.69186556]	[377.59487915 426.41085815 0.67583007]	[377.54415894 593.12213135 0.80207217]	[375.04678345 747.07507324 0.78686887]	[462.39279175 426.38076782 0.6796453 ]	[480.32562256 585.56561279 0.83597118]	[4.93127228e+02 7.54767395e+02 7.28091598e-01]	[408.39480591 144.21083069 0.82749683]	[439.08047485 146.68348694 0.88133454]	[387.93231201 126.18701935 0.78590536]	[457.12509155 126.24215698 0.84086454]	[5.00667236e+02 7.95827942e+02 7.10266948e-01]	[5.18662415e+02 7.90715454e+02 7.43474305e-01]	[4.82896362e+02 7.70089722e+02 6.97183967e-01]	[3.67358276e+02 7.93288757e+02 6.79267764e-01]	[3.49431549e+02 7.88163208e+02 6.77044630e-01]	[3.80136597e+02 7.54792603e+02 6.99239552e-01]
[421.25997925 156.97419739 0.91164482]	[421.31106567 195.48139954 0.93344253]	[354.49209595 195.48449707 0.84720385]	[321.21139526 305.81762695 0.81003594]	[313.52511597 403.30996704 0.86710918]	[495.66522217 195.44067383 0.83163524]	[521.28009033 308.39282227 0.84774804]	[521.20526123 405.87295532 0.84694016]	[421.14376831 426.39160156 0.69284195]	[377.58322144 426.39361572 0.67619413]	[377.51480103 590.63824463 0.7960903 ]	[375.04986572 747.06072998 0.79085928]	[462.37872314 426.36474609 0.68076658]	[480.3117981 585.56091309 0.83646643]	[4.93128113e+02 7.54800293e+02 7.26534247e-01]	[405.92962646 144.20857239 0.83090574]	[436.69610596 146.66610718 0.8782047 ]	[387.92715454 126.23995972 0.78313369]	[457.10635376 126.21417999 0.83907127]	[4.98268585e+02 7.95830322e+02 7.05005586e-01]	[5.16222717e+02 7.90720886e+02 7.41315722e-01]	[4.82902893e+02 7.70112122e+02 6.95369601e-01]	[3.67359772e+02 7.93272522e+02 6.85125768e-01]	[3.49445312e+02 7.88150269e+02 6.81250453e-01]	[3.80137360e+02 7.54765564e+02 7.01319575e-01]
[421.23687744 154.57055664 0.9149003 ]	[421.28536987 195.47459412 0.93576759]	[354.47091675 195.48127747 0.8440516 ]	[321.19186401 308.36480713 0.81617993]	[313.53274536 403.31243896 0.86754972]	[495.60916138 195.42950439 0.82761675]	[521.28717041 308.38009644 0.84971714]	[521.21783447 405.89172363 0.84883946]	[418.8034668 426.40197754 0.69275928]	[377.57104492 426.39501953 0.6744023 ]	[377.50897217 590.6362915 0.79594034]	[375.05160522 747.07678223 0.79211938]	[462.38223267 426.37854004 0.68012637]	[480.30963135 585.56317139 0.83632523]	[4.93125305e+02 7.54792358e+02 7.26583183e-01]	[405.90283203 144.1806488 0.83798474]	[436.6729126 144.18255615 0.87596953]	[387.92211914 126.24169922 0.78460038]	[457.08230591 126.24888611 0.83940595]	[4.98259155e+02 7.95821838e+02 7.06678867e-01]	[5.16213013e+02 7.90716248e+02 7.40159810e-01]	[4.82900848e+02 7.70106812e+02 6.94739342e-01]	[3.67351715e+02 7.93306274e+02 6.75374448e-01]	[3.49432251e+02 7.88174561e+02 6.74609244e-01]	[3.80138000e+02 7.54779724e+02 7.02707291e-01]
[421.21603394 154.54039001 0.92072773]	[421.26132202 195.47175598 0.93672287]	[354.46014404 195.48097229 0.84178686]	[321.18322754 308.35827637 0.81331503]	[313.51724243 403.34069824 0.86115706]	[493.13143921 195.42437744 0.82580674]	[521.27435303 308.38827515 0.84815294]	[521.22686768 405.89959717 0.8509078 ]	[418.79156494 426.4067688 0.69317645]	[377.5531311 426.39932251 0.6728006 ]	[377.50073242 590.6027832 0.7976321 ]	[375.05062866 747.05413818 0.78949964]	[462.37664795 426.38433838 0.6805988 ]	[480.30584717 585.57324219 0.83571953]	[4.93120514e+02 7.54778687e+02 7.27867782e-01]	[405.87573242 144.14834595 0.84084284]	[436.64724731 144.15365601 0.87334633]	[387.88699341 126.22229004 0.78944093]	[454.62762451 128.69406128 0.83803678]	[4.98260162e+02 7.95825562e+02 7.07949042e-01]	[5.16211365e+02 7.90715698e+02 7.39630282e-01]	[4.82899963e+02 7.70097900e+02 6.91668808e-01]	[3.67349670e+02 7.93281311e+02 6.82292104e-01]	[3.49439270e+02 7.88157837e+02 6.76001251e-01]	[3.80139862e+02 7.54760559e+02 7.01664805e-01]
[421.2171936 154.52352905 0.9243291 ]	[421.2298584 195.48051453 0.93782133]	[352.01498413 195.48748779 0.83855504]	[321.18896484 308.3359375 0.81042337]	[313.51205444 403.35272217 0.85934776]	[493.07839966 195.43202209 0.82411367]	[521.26245117 308.35830688 0.84240115]	[521.25561523 405.92260742 0.85154873]	[418.78076172 426.39831543 0.69496733]	[377.54208374 426.39031982 0.67323202]	[377.49337769 590.61480713 0.79494202]	[375.05099487 747.06030273 0.78997755]	[462.37249756 426.37954712 0.68071169]	[480.30422974 585.57714844 0.83485395]	[4.93108398e+02 7.54786072e+02 7.26149321e-01]	[405.86248779 144.12399292 0.84151542]	[436.64712524 144.12171936 0.87206161]	[385.37335205 126.1975708 0.8013407 ]	[454.58230591 128.67803955 0.82405508]	[4.98259979e+02 7.95803467e+02 7.12243676e-01]	[5.16211243e+02 7.90698792e+02 7.42467225e-01]	[4.82901245e+02 7.70102478e+02 6.90317929e-01]	[3.67365051e+02 7.93288025e+02 6.82612360e-01]	[3.49452545e+02 7.88165710e+02 6.77699089e-01]	[3.80138947e+02 7.54764160e+02 7.02411413e-01]
[421.17758179 154.50442505 0.92653501]	[421.21615601 195.4758606 0.93849891]	[352.02319336 195.48602295 0.83723611]	[321.19400024 305.84603882 0.80858052]	[313.51019287 403.35131836 0.85913837]	[493.0447998 195.4365387 0.82461697]	[521.24847412 308.31570435 0.83796394]	[521.27325439 403.38568115 0.86823398]	[418.77282715 426.3788147 0.69612128]	[377.54296875 426.3678894 0.67379576]	[377.49386597 590.60571289 0.79653913]	[375.06124878 747.04766846 0.79401267]	[462.35803223 426.35449219 0.67926848]	[480.32315063 585.56549072 0.83657259]	[4.93110474e+02 7.54757751e+02 7.29042888e-01]	[405.82778931 141.64315796 0.84267575]	[436.61221313 144.11473083 0.86727983]	[385.33288574 126.18999481 0.80104023]	[454.54537964 126.24111176 0.81323874]	[4.98253235e+02 7.95789307e+02 7.15048313e-01]	[5.16197388e+02 7.90687866e+02 7.43034244e-01]	[4.82897644e+02 7.67684448e+02 6.91711187e-01]	[3.67353577e+02 7.93293030e+02 6.86357141e-01]	[3.51921356e+02 7.88165710e+02 6.84391975e-01]	[3.80144836e+02 7.52310791e+02 7.06566453e-01]
[418.76828003 154.49636841 0.92199266]	[421.16427612 195.46725464 0.93674231]	[351.92623901 195.49511719 0.82248157]	[321.18869019 305.83224487 0.80441654]	[313.47198486 403.38394165 0.84895426]	[493.04098511 195.4331665 0.82333934]	[521.24530029 308.31674194 0.83490777]	[521.29925537 403.35687256 0.87541312]	[418.75598145 426.38748169 0.69433981]	[377.51260376 426.37243652 0.66978884]	[377.49655151 590.62243652 0.79569447]	[375.05175781 747.06610107 0.79396492]	[462.35717773 426.36627197 0.67686307]	[480.29977417 585.5770874 0.83458602]	[4.93120758e+02 7.54770996e+02 7.25687623e-01]	[403.33114624 141.60580444 0.8530224 ]	[434.11898804 141.64811707 0.85123044]	[382.790802 123.6230545 0.80893183]	[452.02069092 126.18479919 0.80297554]	[4.98257019e+02 7.95785339e+02 7.13795483e-01]	[5.16201538e+02 7.90687134e+02 7.42821813e-01]	[4.82903625e+02 7.70096680e+02 6.90655410e-01]	[3.67349640e+02 7.93302246e+02 6.84667349e-01]	[3.49452576e+02 7.88177002e+02 6.83765292e-01]	[3.80137238e+02 7.54760010e+02 7.06876695e-01]
[418.71826172 154.51332092 0.91823477]	[421.14035034 195.46582031 0.93761903]	[349.4105835 195.49763489 0.81721908]	[321.19677734 303.25067139 0.80540657]	[313.46243286 403.37350464 0.85052794]	[490.56121826 195.42860413 0.82500631]	[521.23907471 308.34194946 0.83749384]	[521.29473877 403.34521484 0.87964958]	[418.76535034 426.41189575 0.69535905]	[377.51925659 426.39700317 0.66877842]	[377.48394775 590.64459229 0.79246688]	[375.05596924 747.05499268 0.79391485]	[462.36218262 426.39825439 0.67769247]	[480.31069946 587.97943115 0.83213168]	[4.93130615e+02 7.54755615e+02 7.27046728e-01]	[403.27749634 141.62438965 0.85800219]	[434.05905151 144.1222229 0.84652025]	[382.76519775 126.1676712 0.80137348]	[449.51834106 126.15586853 0.79773885]	[4.98265259e+02 7.95803589e+02 7.13113129e-01]	[5.16201904e+02 7.90696167e+02 7.41014481e-01]	[4.82905823e+02 7.67685120e+02 6.89924121e-01]	[3.64874634e+02 7.93297791e+02 6.89459145e-01]	[3.49447327e+02 7.88166870e+02 6.84744596e-01]	[3.80145599e+02 7.54747253e+02 7.08418608e-01]
[418.65261841 154.52844238 0.91165227]	[418.74380493 195.47979736 0.9387325 ]	[346.87936401 195.52200317 0.81363392]	[321.152771 305.76705933 0.80353338]	[313.44610596 403.35897827 0.85073328]	[490.49090576 195.4221344 0.82688594]	[521.22149658 305.84976196 0.83572519]	[521.26422119 403.32061768 0.87922639]	[418.74310303 428.91430664 0.69706941]	[375.11260986 426.40457153 0.6660673 ]	[377.48117065 590.64428711 0.79035509]	[375.05065918 747.0635376 0.7935133 ]	[462.34851074 426.42092896 0.6828469 ]	[480.29019165 587.98162842 0.83385646]	[4.93129761e+02 7.54769409e+02 7.24114835e-01]	[400.83206177 141.6439209 0.86860168]	[431.51095581 141.6547699 0.8391282 ]	[380.31072998 126.1730423 0.79261208]	[449.4888916 126.16623688 0.79959214]	[4.98239441e+02 7.93362000e+02 7.17676282e-01]	[5.16197632e+02 7.90688171e+02 7.45118380e-01]	[4.82913269e+02 7.70096924e+02 6.97124362e-01]	[3.67341003e+02 7.93286926e+02 6.93516791e-01]	[3.49446747e+02 7.88166321e+02 6.86909556e-01]	[3.80137787e+02 7.54755737e+02 7.09515631e-01]
[418.65194702 154.52792358 0.911834 ]	[418.74337769 195.47904968 0.93855399]	[346.878479 195.52146912 0.81369078]	[321.15710449 305.76617432 0.80246961]	[313.44314575 403.35827637 0.85056353]	[490.49151611 195.42225647 0.82691729]	[521.22723389 308.31634521 0.83635098]	[521.26318359 403.32073975 0.87920463]	[418.74212646 426.42236328 0.69678277]	[375.10784912 426.38937378 0.66594982]	[375.12310791 593.10522461 0.78895116]	[375.04721069 747.0569458 0.79111719]	[462.34533691 426.41055298 0.68222719]	[480.29119873 587.97601318 0.83464444]	[4.93112000e+02 7.52288147e+02 7.25344002e-01]	[400.83181763 141.64379883 0.86878812]	[431.51062012 141.65452576 0.83917898]	[380.30963135 126.17414856 0.79435259]	[449.48873901 126.16620636 0.79972929]	[4.98227234e+02 7.93360657e+02 7.21454620e-01]	[5.16186768e+02 7.90683044e+02 7.47318208e-01]	[4.82908691e+02 7.67662598e+02 6.93583846e-01]	[3.67341919e+02 7.93289734e+02 6.93487287e-01]	[3.49433350e+02 7.88164856e+02 6.86228633e-01]	[3.80141632e+02 7.54760315e+02 7.11387277e-01]
[418.56112671 154.54411316 0.89847636]	[418.6897583 195.48873901 0.9373678 ]	[346.82473755 195.54714966 0.81183916]	[318.71920776 308.36663818 0.8220138 ]	[313.41049194 405.82720947 0.83677536]	[487.96142578 195.40988159 0.83418572]	[521.19854736 305.80825806 0.83070904]	[521.22949219 403.37454224 0.861498 ]	[418.71707153 428.93411255 0.69313574]	[375.08856201 426.40899658 0.66340452]	[375.11572266 593.1428833 0.78978163]	[375.04196167 747.0546875 0.78969574]	[462.32382202 428.92727661 0.68549389]	[480.29067993 587.98748779 0.83118844]	[4.93131958e+02 7.54746887e+02 7.26893365e-01]	[400.74450684 144.11798096 0.87159085]	[428.91204834 141.66021729 0.84207553]	[380.2194519 123.66365051 0.81792676]	[449.44033813 128.67657471 0.80569923]	[4.98232208e+02 7.93358337e+02 7.18685746e-01]	[5.16185242e+02 7.90683716e+02 7.44289815e-01]	[4.82912415e+02 7.67671204e+02 6.96544886e-01]	[3.64864410e+02 7.93294678e+02 6.97498262e-01]	[3.49428711e+02 7.88169617e+02 6.85397148e-01]	[3.80135986e+02 7.54770996e+02 7.09171057e-01]
[416.12908936 154.52445984 0.89936185]	[418.57766724 195.5255127 0.92525184]	[344.27981567 195.5942688 0.8147049 ]	[318.64556885 310.96389771 0.8423602 ]	[308.39587402 405.86990356 0.81667477]	[485.41711426 195.42483521 0.84847534]	[518.79449463 303.2043457 0.83385205]	[521.18395996 403.36816406 0.8564347 ]	[418.66970825 431.49502563 0.69359899]	[375.03729248 428.96151733 0.65911174]	[375.10134888 595.70251465 0.79203933]	[375.05001831 747.03411865 0.79104841]	[462.28057861 431.48806763 0.69510674]	[480.28250122 587.99194336 0.82968581]	[4.95602173e+02 7.54789856e+02 7.20778704e-01]	[400.67648315 144.13018799 0.87328416]	[426.36819458 141.64805603 0.85344768]	[380.13626099 121.13387299 0.82772315]	[446.90661621 128.692276 0.81400043]	[4.98249756e+02 7.95834473e+02 7.04449534e-01]	[5.16197571e+02 7.90725586e+02 7.35969603e-01]	[4.82940430e+02 7.70115479e+02 6.79867864e-01]	[3.67350922e+02 7.93266968e+02 6.93734586e-01]	[3.49451355e+02 7.88148499e+02 6.86969161e-01]	[3.80150574e+02 7.52308533e+02 7.13268757e-01]
[413.6038208 154.55422974 0.88039786]	[416.11502075 195.53575134 0.90934944]	[341.71682739 197.99967957 0.82536131]	[318.56628418 313.42224121 0.84032321]	[305.8414917 405.88693237 0.81220007]	[482.93777466 195.40600586 0.85804492]	[518.72949219 303.22650146 0.82150888]	[518.78094482 403.36196899 0.84989661]	[418.59655762 434.03274536 0.69542694]	[374.97610474 431.50894165 0.65770459]	[375.0617981 595.72900391 0.78787935]	[375.04708862 747.01391602 0.79664111]	[462.20462036 431.53808594 0.7053628 ]	[480.24581909 587.98571777 0.82545877]	[4.95603577e+02 7.54761108e+02 7.22067118e-01]	[398.20980835 144.14703369 0.87729126]	[423.85061646 144.12030029 0.8709476 ]	[377.74945068 123.65544891 0.8255924 ]	[444.40219116 126.19082642 0.82385457]	[4.98247406e+02 7.95834167e+02 7.01021075e-01]	[5.16194763e+02 7.90726379e+02 7.33164549e-01]	[4.85342896e+02 7.70107666e+02 6.75412953e-01]	[3.64868500e+02 7.93281067e+02 7.03069031e-01]	[3.49454590e+02 7.88162537e+02 6.94798350e-01]	[3.80144623e+02 7.52273621e+02 7.17033565e-01]
[410.95703125 154.57011414 0.86569738]	[413.50079346 195.54190063 0.88244915]	[339.16308594 198.03291321 0.84529907]	[316.14855957 313.46520996 0.85214257]	[303.30444336 408.39395142 0.81236088]	[482.80267334 195.40609741 0.86739552]	[518.66442871 305.78289795 0.80459303]	[518.71826172 403.31500244 0.84846735]	[416.16500854 431.48388672 0.68230504]	[372.50305176 428.92346191 0.65416014]	[375.02191162 595.71429443 0.78051472]	[375.00357056 747.05517578 0.78861129]	[459.79995728 431.49014282 0.70387644]	[480.20303345 587.99157715 0.81852108]	[4.93106201e+02 7.52270569e+02 7.24104643e-01]	[398.08099365 144.13357544 0.87699568]	[421.34255981 144.1436615 0.88321567]	[377.59020996 123.68771362 0.82649392]	[441.88623047 126.24536133 0.85713804]	[4.98228271e+02 7.95797485e+02 7.10604846e-01]	[5.16173828e+02 7.90702026e+02 7.36227274e-01]	[4.82929657e+02 7.67669739e+02 6.80075228e-01]	[3.64851166e+02 7.93294678e+02 7.04373240e-01]	[3.49438202e+02 7.88190308e+02 6.95838928e-01]	[3.80117340e+02 7.54778015e+02 7.11975873e-01]
[403.40008545 154.57844543 0.87383264]	[405.91156006 195.55218506 0.88586611]	[336.66375732 198.08522034 0.85163289]	[316.06765747 313.43994141 0.8549763 ]	[300.76272583 408.42163086 0.82638609]	[480.30484009 195.38545227 0.86348826]	[516.16162109 308.39431763 0.80211735]	[518.64941406 403.2671814 0.84950733]	[416.09896851 434.05862427 0.68158013]	[369.95901489 431.53512573 0.65199876]	[374.97277832 598.2477417 0.7756725 ]	[374.98809814 747.11346436 0.79132366]	[459.74819946 431.546875 0.71223307]	[480.14578247 588.01281738 0.81419891]	[4.93091278e+02 7.52234375e+02 7.25428283e-01]	[395.55636597 144.15611267 0.8532626 ]	[421.14910889 144.17172241 0.89205939]	[375.03887939 126.20366669 0.79690182]	[439.26611328 128.70831299 0.87474483]	[4.98213745e+02 7.95781799e+02 7.18513489e-01]	[5.16155212e+02 7.90682495e+02 7.41163552e-01]	[4.82927490e+02 7.67634155e+02 6.73528731e-01]	[3.64829376e+02 7.93309021e+02 7.00362682e-01]	[3.49417969e+02 7.88205200e+02 6.94363952e-01]	[3.80120972e+02 7.54835632e+02 7.17388511e-01]
[400.81036377 156.98594666 0.90275419]	[403.30386353 195.58695984 0.90407139]	[336.51544189 198.09794617 0.84908646]	[315.99737549 310.96264648 0.84244269]	[300.64440918 410.97271729 0.84313405]	[480.19372559 195.41929626 0.85713118]	[508.54983521 308.4045105 0.79638815]	[513.60754395 403.32824707 0.82714808]	[413.54446411 436.59313965 0.67179513]	[364.87088013 434.09649658 0.65952557]	[372.50177002 600.78393555 0.78289628]	[374.99026489 747.07403564 0.79540336]	[459.65258789 434.11364746 0.70779729]	[477.72503662 588.05224609 0.80060536]	[4.93088196e+02 7.52192505e+02 7.28554308e-01]	[390.44009399 146.68537903 0.82620019]	[418.60171509 146.68217468 0.88987142]	[372.459198 126.19303894 0.78112906]	[439.06195068 126.24869537 0.85736901]	[4.98184601e+02 7.93348755e+02 7.22843528e-01]	[5.16143677e+02 7.90664062e+02 7.44555414e-01]	[4.82917938e+02 7.67592651e+02 6.70756459e-01]	[3.64851776e+02 7.93325317e+02 6.94474757e-01]	[3.49433014e+02 7.88211121e+02 6.92448735e-01]	[3.80131195e+02 7.54769348e+02 7.24750459e-01]
[400.67422485 157.00592041 0.90956843]	[400.8392334 195.58714294 0.923783 ]	[334.06359863 198.07220459 0.84186959]	[313.49209595 316.01602173 0.87134385]	[298.07519531 411.01080322 0.86775708]	[477.62545776 195.45387268 0.84018379]	[503.50845337 303.30050659 0.82838327]	[511.03414917 403.29995728 0.83273208]	[410.98138428 436.60955811 0.67195374]	[364.78875732 436.57791138 0.67009884]	[369.9654541 598.28442383 0.76193583]	[374.96191406 747.13580322 0.79257941]	[457.18325806 436.59060669 0.69130903]	[477.61026001 588.09613037 0.78084397]	[4.90552612e+02 7.49703186e+02 7.33592927e-01]	[385.31469727 146.74472046 0.84408498]	[416.06890869 146.67950439 0.86586857]	[362.33499146 128.79176331 0.81119549]	[434.06005859 128.68659973 0.82935882]	[4.98157074e+02 7.93327942e+02 7.30502367e-01]	[5.13648865e+02 7.90626953e+02 7.45251000e-01]	[4.82915222e+02 7.67520264e+02 6.59055471e-01]	[3.64851440e+02 7.93313049e+02 7.06868351e-01]	[3.49432159e+02 7.88224121e+02 7.06694245e-01]	[3.80126526e+02 7.57313354e+02 7.19169557e-01]
[398.08221436 157.0428009 0.89092815]	[400.68060303 195.61315918 0.93477881]	[328.91384888 200.58737183 0.79291373]	[310.921875 313.4302063 0.80529058]	[295.60684204 408.46261597 0.86988121]	[472.55078125 195.42585754 0.83082402]	[503.38742065 300.77282715 0.86201316]	[508.43884277 403.25054932 0.84874636]	[408.39089966 436.63381958 0.67458135]	[362.26596069 436.62234497 0.68062854]	[367.42687988 600.77124023 0.76873642]	[372.47219849 747.14282227 0.77990115]	[457.07894897 436.58609009 0.67803264]	[472.60253906 588.07183838 0.76846665]	[4.88031250e+02 7.49629883e+02 7.45032668e-01]	[380.25405884 146.77464294 0.87322593]	[408.39126587 146.72050476 0.84868926]	[359.69470215 128.73977661 0.84121436]	[428.94055176 128.74707031 0.82334578]	[4.95688904e+02 7.93324829e+02 7.39947081e-01]	[5.13614990e+02 7.90626038e+02 7.53109932e-01]	[4.82897125e+02 7.64995911e+02 6.58497751e-01]	[3.64871521e+02 7.93355225e+02 6.92781210e-01]	[3.49404694e+02 7.90614075e+02 7.00068057e-01]	[3.77709747e+02 7.57311768e+02 6.97786391e-01]
[387.92987061 157.08731079 0.84198964]	[395.53738403 198.05769348 0.87758678]	[318.73312378 205.69572449 0.80757445]	[298.22668457 315.96279907 0.84669644]	[292.97488403 413.58691406 0.84986538]	[462.33905029 195.43922424 0.86586034]	[500.74935913 305.78231812 0.85151416]	[503.35861206 403.29776001 0.8831526 ]	[400.85586548 439.13806152 0.71278262]	[359.63223267 439.16976929 0.71858007]	[362.34460449 600.76086426 0.78935665]	[369.93469238 749.61462402 0.77178365]	[446.93328857 436.63238525 0.67402041]	[467.48944092 588.05151367 0.77178997]	[4.88022675e+02 7.49679749e+02 7.47024775e-01]	[377.53387451 149.24763489 0.89156258]	[400.73126221 146.7646637 0.89679503]	[354.53286743 128.79063416 0.81550366]	[421.18325806 128.74356079 0.86800653]	[4.95695343e+02 7.93300415e+02 7.42249012e-01]	[5.13612488e+02 7.90615112e+02 7.50866830e-01]	[4.82892914e+02 7.65077515e+02 6.74033821e-01]	[3.64834442e+02 7.95821106e+02 7.01952219e-01]	[3.46871277e+02 7.90664795e+02 7.14672565e-01]	[3.77673920e+02 7.57390503e+02 6.80183649e-01]
[380.31951904 159.52824402 0.87861568]	[387.89260864 198.00556946 0.86702222]	[318.54208374 203.14056396 0.83571309]	[298.02786255 315.95159912 0.86968589]	[287.84957886 413.59384155 0.81671214]	[459.76971436 195.3948822 0.86527902]	[498.21585083 300.74282837 0.83170849]	[500.88363647 403.35934448 0.87913615]	[400.67050171 436.66928101 0.72601712]	[357.14028931 439.11843872 0.70783371]	[362.24105835 600.85534668 0.81907743]	[369.92175293 749.63842773 0.77563971]	[441.91363525 436.59365845 0.69422132]	[464.89434814 588.02038574 0.8020708 ]	[4.88019836e+02 7.49703857e+02 7.43958712e-01]	[372.45043945 149.26582336 0.8462261 ]	[398.07879639 149.22053528 0.8951695 ]	[351.95755005 131.26472473 0.78871185]	[418.59207153 128.74960327 0.88285697]	[4.98150116e+02 7.93350403e+02 7.31284678e-01]	[5.13624695e+02 7.90633362e+02 7.46998191e-01]	[4.82898560e+02 7.67534546e+02 6.79589033e-01]	[3.64843445e+02 7.95840820e+02 7.05092251e-01]	[3.46869965e+02 7.90679932e+02 7.20175445e-01]	[3.77675934e+02 7.57394348e+02 6.87091410e-01]
[380.12719727 159.57211304 0.89281166]	[382.77178955 198.04182434 0.89257908]	[315.98745728 205.70970154 0.82440615]	[295.60406494 313.5171814 0.87663925]	[280.24606323 416.05685425 0.8417266 ]	[459.61010742 195.43774414 0.85493428]	[495.66546631 305.79278564 0.79404604]	[500.6640625 403.38885498 0.85561526]	[398.2147522 436.64962769 0.71561271]	[357.01403809 436.66152954 0.68814409]	[359.76647949 600.88232422 0.83610475]	[369.909729 749.66131592 0.77943271]	[441.7557373 436.59048462 0.70406842]	[462.37319946 593.11102295 0.81422418]	[4.90542267e+02 7.54781860e+02 7.10581243e-01]	[364.76956177 149.31309509 0.85968941]	[395.52072144 149.19729614 0.86594832]	[341.79138184 131.33195496 0.80302823]	[413.59521484 128.70094299 0.83883131]	[4.98214783e+02 7.95802612e+02 7.04569757e-01]	[5.13660461e+02 7.90685425e+02 7.29360938e-01]	[4.82933167e+02 7.70172241e+02 6.65295422e-01]	[3.64814117e+02 7.95839478e+02 7.07992494e-01]	[3.46867889e+02 7.90679077e+02 7.26199329e-01]	[3.77685913e+02 7.59877930e+02 6.94389224e-01]
[377.55813599 159.57505798 0.88127315]	[380.27133179 198.06860352 0.91143441]	[313.54730225 205.74536133 0.81078434]	[295.4833374 315.96484375 0.86403006]	[277.60348511 418.5763855 0.89624321]	[454.54684448 195.44168091 0.83346593]	[490.53027344 308.36477661 0.7910164 ]	[498.168396 403.30111694 0.85596555]	[398.0423584 436.63006592 0.70187551]	[354.48910522 436.65484619 0.68174994]	[359.67944336 600.80932617 0.83026367]	[369.90936279 749.65319824 0.77140683]	[439.25924683 434.11083984 0.70365399]	[462.2605896 588.09539795 0.82594484]	[4.90518524e+02 7.52276123e+02 7.25798309e-01]	[359.7003479 149.34855652 0.89771163]	[385.37796021 149.2429657 0.86632931]	[339.1496582 131.39471436 0.8700403 ]	[408.40890503 128.78184509 0.82739782]	[4.98147888e+02 7.95828308e+02 7.14296758e-01]	[5.13577759e+02 7.90699097e+02 7.29590297e-01]	[4.85371552e+02 7.67674561e+02 6.64635956e-01]	[3.64810272e+02 7.95817200e+02 7.07438946e-01]	[3.46861511e+02 7.90670410e+02 7.23358512e-01]	[3.77705414e+02 7.59893433e+02 6.91846728e-01]
[377.55718994 159.57574463 0.88094795]	[380.27026367 198.07220459 0.91087508]	[313.54702759 205.74842834 0.81075782]	[295.48486328 315.96734619 0.86471105]	[277.60437012 418.57675171 0.89582658]	[454.54449463 195.4450531 0.83314031]	[490.52432251 308.33624268 0.78805357]	[498.16744995 403.3085022 0.85393411]	[398.04205322 436.62921143 0.70209724]	[354.49099731 436.65457153 0.68198228]	[359.68118286 600.80914307 0.83022273]	[369.90878296 749.65057373 0.77222258]	[439.25808716 434.11013794 0.70375484]	[462.25958252 588.09375 0.82614541]	[4.90519867e+02 7.52277222e+02 7.25621521e-01]	[359.69958496 149.3487854 0.89766783]	[385.378479 149.24404907 0.86631441]	[339.15066528 131.39537048 0.86965895]	[408.41177368 128.78140259 0.82728481]	[4.98142517e+02 7.95837524e+02 7.10658967e-01]	[5.11099182e+02 7.90695251e+02 7.27178633e-01]	[4.85375244e+02 7.67675598e+02 6.64102495e-01]	[3.64802032e+02 7.95821838e+02 7.10301161e-01]	[3.46858521e+02 7.90673523e+02 7.25542963e-01]	[3.77705872e+02 7.59885620e+02 6.92821920e-01]
[372.5020752 159.62507629 0.83770913]	[380.12487793 200.56770325 0.91020125]	[310.91253662 208.34439087 0.79632598]	[292.98010254 315.99176025 0.84011817]	[275.07965088 416.13980103 0.89325714]	[446.95251465 195.44824219 0.84170705]	[485.39541626 305.80548096 0.81258464]	[493.11035156 403.33374023 0.82832414]	[395.51425171 436.64434814 0.68194437]	[349.37695312 436.6857605 0.66953856]	[359.5710144 600.80639648 0.82127869]	[369.90078735 749.64501953 0.77133119]	[439.15869141 434.09951782 0.70177174]	[459.78164673 590.61248779 0.82034487]	[4.90512512e+02 7.54778870e+02 7.18615711e-01]	[357.14242554 151.73799133 0.9129234 ]	[380.32250977 149.26141357 0.90537202]	[339.08004761 131.44119263 0.85486728]	[403.26760864 131.20239258 0.86441976]	[4.98163422e+02 7.95874817e+02 7.02268481e-01]	[5.13587891e+02 7.90726990e+02 7.21217334e-01]	[4.85393738e+02 7.70130127e+02 6.41960323e-01]	[3.64776276e+02 7.95846497e+02 6.98146164e-01]	[3.46833130e+02 7.90691223e+02 7.14078605e-01]	[3.77702820e+02 7.59876038e+02 6.93429053e-01]
[367.35021973 162.11474609 0.83229876]	[377.66192627 200.62890625 0.90408093]	[305.8147583 210.79441833 0.79606581]	[285.33309937 316.05148315 0.82150936]	[274.92636108 418.61871338 0.8900646 ]	[444.40951538 195.49926758 0.85250384]	[482.87588501 303.2052002 0.86222517]	[488.00744629 403.36068726 0.83228719]	[392.96313477 439.21783447 0.68533528]	[344.31417847 439.2336731 0.68396938]	[357.17483521 600.81359863 0.82406086]	[369.89382935 749.74414062 0.77194834]	[436.68475342 439.13769531 0.70213789]	[459.70773315 595.71557617 0.81433469]	[4.90573578e+02 7.62461182e+02 7.08972514e-01]	[356.98782349 151.77415466 0.90831441]	[380.14703369 149.30963135 0.92440498]	[334.02438354 131.36972046 0.82286328]	[400.69464111 131.23452759 0.90258008]	[4.98223480e+02 7.95884583e+02 6.59481585e-01]	[5.13610168e+02 7.90764404e+02 6.91728532e-01]	[4.85391266e+02 7.72785278e+02 6.43546879e-01]	[3.62313843e+02 7.95808289e+02 7.29800105e-01]	[3.46849823e+02 7.90681519e+02 7.38403499e-01]	[3.77719147e+02 7.62475464e+02 7.08705485e-01]
[359.79180908 162.16891479 0.86824006]	[375.1116333 203.159729 0.86460733]	[300.69424438 213.31590271 0.82843709]	[280.23916626 318.63259888 0.83818257]	[272.48330688 418.74295044 0.88673383]	[441.84646606 195.48928833 0.866198 ]	[482.73425293 303.22332764 0.87291521]	[485.38146973 403.26074219 0.86351931]	[387.87759399 439.20230103 0.6864962 ]	[341.73312378 439.22409058 0.70045269]	[357.16992188 603.29907227 0.84110904]	[369.90393066 749.72143555 0.77351785]	[436.5569458 436.67871094 0.69121552]	[459.65423584 598.28796387 0.81930435]	[4.93060974e+02 7.67525085e+02 7.29011893e-01]	[351.93478394 151.81239319 0.8791433 ]	[377.56155396 151.7409668 0.91137087]	[331.47653198 133.84687805 0.78801954]	[398.16848755 131.27738953 0.91826689]	[5.00689728e+02 7.98438965e+02 6.39198840e-01]	[5.13633057e+02 7.93226624e+02 6.72349930e-01]	[4.85416870e+02 7.77842651e+02 6.43269897e-01]	[3.62293121e+02 7.95816162e+02 7.27860689e-01]	[3.46826141e+02 7.90677063e+02 7.33574092e-01]	[3.77734924e+02 7.62454102e+02 6.96867824e-01]
[359.63189697 164.69793701 0.88768321]	[369.98492432 200.68061829 0.82936931]	[298.07907104 213.36074829 0.86848462]	[280.09432983 318.59365845 0.86199701]	[269.86972046 421.21777344 0.86085618]	[441.67709351 195.47766113 0.86333519]	[480.30807495 305.82568359 0.86527872]	[482.87863159 403.31695557 0.87464941]	[385.33184814 439.22988892 0.69530398]	[339.29110718 439.26528931 0.70922744]	[357.14984131 603.36169434 0.84570312]	[367.41830444 749.70727539 0.77448875]	[434.03356934 439.13922119 0.68482119]	[457.21661377 600.77124023 0.81324267]	[4.90543152e+02 7.65014893e+02 7.24156678e-01]	[344.31774902 151.83876038 0.88250369]	[375.02493286 151.74942017 0.89207852]	[323.78329468 133.86282349 0.79226041]	[395.56158447 131.26322937 0.88038754]	[4.98247559e+02 7.98388733e+02 6.50214314e-01]	[5.13598694e+02 7.90805359e+02 6.80761158e-01]	[4.85410889e+02 7.75288635e+02 6.42782986e-01]	[3.62314972e+02 7.95816956e+02 7.25489140e-01]	[3.46832855e+02 7.90680237e+02 7.36065805e-01]	[3.77711670e+02 7.59949951e+02 6.87292993e-01]
[357.1913147 167.20924377 0.8984744 ]	[364.78753662 203.18849182 0.83642679]	[295.61529541 213.39562988 0.87379944]	[277.62420654 316.16213989 0.87850976]	[264.79995728 421.27612305 0.85428029]	[439.15301514 195.51683044 0.85993701]	[480.18222046 303.2883606 0.84292829]	[482.75790405 405.85879517 0.86559528]	[382.80401611 439.23986816 0.71120048]	[339.22680664 439.27380371 0.72300243]	[357.12664795 603.36468506 0.85341132]	[367.40258789 749.6918335 0.78303778]	[428.92443848 439.15628052 0.68620944]	[457.12631226 600.76196289 0.79880261]	[4.90483459e+02 7.62493713e+02 7.15015292e-01]	[341.72512817 151.93727112 0.90900171]	[369.9432373 151.76852417 0.88025439]	[318.75738525 134.01818848 0.83451045]	[390.50750732 128.81794739 0.84238034]	[4.98242828e+02 7.98380005e+02 6.56642139e-01]	[5.13611084e+02 7.90791504e+02 6.84578955e-01]	[4.85370911e+02 7.72790588e+02 6.43875659e-01]	[3.64777100e+02 7.95859924e+02 7.16986179e-01]	[3.46842194e+02 7.90708679e+02 7.34806597e-01]	[3.77684387e+02 7.59919067e+02 6.97565913e-01]
[357.01306152 167.2207489 0.87396711]	[362.21664429 203.21073914 0.85407031]	[295.50723267 213.43045044 0.87382567]	[277.50650024 318.6411438 0.88466209]	[259.67648315 421.33334351 0.87641943]	[436.63079834 195.49784851 0.84367901]	[480.11022949 305.76138306 0.8194468 ]	[480.27841187 408.46395874 0.85510445]	[380.30249023 441.73095703 0.72464883]	[339.13879395 441.76541138 0.72972482]	[357.1050415 603.41253662 0.85884273]	[367.36853027 749.6854248 0.78428173]	[423.84457397 439.21627808 0.71038723]	[457.09103394 600.78027344 0.79446965]	[4.88017181e+02 7.62441895e+02 7.16935098e-01]	[339.13793945 151.95936584 0.93643308]	[364.82778931 151.77053833 0.88857418]	[318.63833618 134.05389404 0.8539803 ]	[387.93151855 128.81652832 0.83742213]	[4.98251953e+02 7.98386230e+02 6.63043976e-01]	[5.13619202e+02 7.90787537e+02 6.89376175e-01]	[4.85348022e+02 7.72760376e+02 6.54930890e-01]	[3.62322876e+02 7.95849060e+02 7.19975471e-01]	[3.46825195e+02 7.90707397e+02 7.36474156e-01]	[3.77658936e+02 7.59895569e+02 6.94573939e-01]
[352.01150513 169.71809387 0.84879333]	[359.7098999 205.72029114 0.88594121]	[293.02615356 213.45858765 0.86399233]	[275.08953857 318.72503662 0.87174839]	[259.63186646 421.39880371 0.86757725]	[434.03097534 195.50712585 0.83281386]	[477.63845825 303.28533936 0.80734473]	[477.74203491 403.38232422 0.84746486]	[380.20257568 439.28323364 0.73040533]	[339.06610107 441.74621582 0.72934943]	[357.08636475 603.36779785 0.85304743]	[367.35153198 749.75091553 0.77126837]	[421.36865234 439.16607666 0.71484375]	[457.06436157 598.29333496 0.78266835]	[4.90541077e+02 7.62461060e+02 7.18393683e-01]	[336.57522583 154.32369995 0.93597358]	[359.81658936 151.838974 0.92858362]	[316.09524536 133.96781921 0.8474167 ]	[382.77603149 131.28416443 0.86612511]	[4.98236603e+02 7.98364197e+02 6.74441159e-01]	[5.13603088e+02 7.90774353e+02 7.00973630e-01]	[4.85429047e+02 7.72753540e+02 6.49646819e-01]	[3.62296234e+02 7.98366028e+02 7.03719914e-01]	[3.44315918e+02 7.90747375e+02 7.24486530e-01]	[3.77656189e+02 7.62484375e+02 6.81634545e-01]
[341.75015259 169.75382996 0.87135398]	[357.21737671 205.7096405 0.89233553]	[290.40878296 213.49382019 0.83487153]	[275.04110718 318.68670654 0.86497313]	[257.13919067 423.77090454 0.87531894]	[423.91467285 195.43507385 0.85132927]	[472.54962158 303.26983643 0.7924912 ]	[475.09432983 403.31838989 0.83393049]	[380.09429932 439.28411865 0.72740746]	[336.65283203 441.76184082 0.71471179]	[357.03225708 603.39648438 0.84321612]	[367.34732056 749.7555542 0.77257782]	[421.22958374 439.16799927 0.7265414 ]	[454.59396362 600.79168701 0.79286075]	[4.95655121e+02 7.67556702e+02 7.49157965e-01]	[333.94259644 154.35978699 0.90592015]	[357.15258789 151.88780212 0.93494582]	[313.42474365 133.99285889 0.78822213]	[377.74880981 131.34812927 0.92185688]	[4.98231262e+02 7.95839661e+02 6.52760625e-01]	[5.11079315e+02 7.90751526e+02 6.80872142e-01]	[4.90506897e+02 7.77897949e+02 6.19409204e-01]	[3.62311462e+02 7.98387451e+02 6.99351549e-01]	[3.44327423e+02 7.90766602e+02 7.20180690e-01]	[3.77638428e+02 7.62493286e+02 6.82201266e-01]
[339.24072266 169.77908325 0.90776348]	[357.14941406 203.22068787 0.89695048]	[287.8838501 213.470047 0.82421303]	[274.99499512 321.16244507 0.84462661]	[257.14633179 423.86782837 0.8629005 ]	[423.79885864 195.43177795 0.86487091]	[467.45678711 303.19616699 0.8073405 ]	[472.52841187 403.26647949 0.83625317]	[377.74127197 441.71337891 0.73587745]	[336.60565186 441.79174805 0.71535945]	[357.0199585 603.41650391 0.83850712]	[367.34515381 749.75524902 0.77125216]	[421.20455933 439.18078613 0.73260057]	[452.01351929 598.25183105 0.77177149]	[4.93121185e+02 7.62473267e+02 7.24978030e-01]	[328.9173584 154.39772034 0.8901521 ]	[357.00170898 151.90286255 0.92132199]	[310.92901611 136.50157166 0.70928776]	[377.60702515 131.33625793 0.9315837 ]	[4.98172089e+02 7.95787109e+02 6.77393734e-01]	[5.11034821e+02 7.90697632e+02 7.05819488e-01]	[4.90484009e+02 7.72761292e+02 6.33958101e-01]	[3.64785187e+02 7.98382507e+02 6.96018994e-01]	[3.44337677e+02 7.90768982e+02 7.19844878e-01]	[3.77629211e+02 7.62498779e+02 6.82203352e-01]
[339.13220215 169.77153015 0.91980159]	[357.05175781 205.71012878 0.88762295]	[282.75769043 213.51617432 0.8275311 ]	[274.96142578 321.25466919 0.83194023]	[257.11434937 423.86322021 0.87145466]	[421.34213257 195.41003418 0.86288643]	[464.89447021 300.64733887 0.85379839]	[470.03427124 400.81625366 0.84690881]	[377.72412109 441.79785156 0.73261869]	[336.58001709 444.30307007 0.70571613]	[356.98703003 603.45367432 0.8404597 ]	[364.87554932 752.17346191 0.77257228]	[421.18963623 439.25714111 0.73371029]	[449.46578979 598.26568604 0.77643561]	[4.90496613e+02 7.54785217e+02 7.16698229e-01]	[323.83172607 154.37931824 0.88452262]	[354.53842163 151.88085938 0.90378416]	[303.21716309 134.05541992 0.78447294]	[375.08206177 131.29824829 0.89969778]	[4.95681915e+02 7.93297668e+02 7.00389624e-01]	[5.11035706e+02 7.90626831e+02 7.20177472e-01]	[4.85454376e+02 7.70158569e+02 6.22087717e-01]	[3.64808960e+02 7.98379028e+02 6.98071659e-01]	[3.46826691e+02 7.90779663e+02 7.21528172e-01]	[3.77594727e+02 7.62517578e+02 6.78150594e-01]
[339.06411743 169.73204041 0.91345918]	[354.59094238 203.22079468 0.86628276]	[280.22839355 215.89305115 0.84235561]	[274.95428467 321.224823 0.82839984]	[257.09130859 423.8682251 0.87005746]	[421.23583984 192.99468994 0.86184442]	[462.45114136 298.21426392 0.87341148]	[467.46362305 400.78942871 0.85459489]	[377.67230225 441.79519653 0.72929591]	[336.52749634 444.31350708 0.69663471]	[357.04980469 603.43762207 0.84737051]	[364.87478638 752.17895508 0.7755667 ]	[418.79742432 439.21533203 0.73380792]	[446.881073 595.72924805 0.78109658]	[485.50579834 749.73944092 0.75233954]	[321.30187988 154.38742065 0.89504308]	[351.98269653 151.82913208 0.88860965]	[300.66809082 136.51478577 0.80359602]	[372.52426147 131.22941589 0.86893499]	[4.98136932e+02 7.93353638e+02 6.99328542e-01]	[5.13581482e+02 7.90621033e+02 7.16136932e-01]	[4.85360229e+02 7.67545532e+02 6.32965207e-01]	[3.64777374e+02 7.95881653e+02 7.09301531e-01]	[3.46822815e+02 7.90758545e+02 7.33861983e-01]	[3.77617706e+02 7.64990112e+02 6.93598688e-01]
[336.62432861 169.74691772 0.91299772]	[354.45999146 203.21258545 0.8409642 ]	[280.10839844 215.89549255 0.85502619]	[274.87921143 323.76696777 0.80300069]	[257.05703735 423.9105835 0.86957186]	[418.78167725 192.98069763 0.85663021]	[462.39810181 298.2175293 0.88385546]	[467.41912842 400.78820801 0.86024523]	[377.63983154 441.77386475 0.73104376]	[336.48144531 444.31997681 0.68860471]	[357.03244019 603.44677734 0.84397095]	[367.34457397 752.17706299 0.77255708]	[418.77062988 439.17877197 0.73256099]	[441.89190674 593.15307617 0.812814 ]	[4.85501038e+02 7.52220886e+02 7.36628234e-01]	[318.74514771 154.37034607 0.93319207]	[349.38317871 151.82278442 0.88932079]	[298.07498169 136.42991638 0.86416894]	[369.95672607 131.21569824 0.84861231]	[4.98201599e+02 7.95856873e+02 6.71408176e-01]	[5.13620972e+02 7.90686523e+02 6.98699772e-01]	[4.82942780e+02 7.67649536e+02 6.18479013e-01]	[3.62311188e+02 7.98366699e+02 6.96147323e-01]	[3.44333405e+02 7.90772034e+02 7.20777929e-01]	[3.77666016e+02 7.62515442e+02 6.89877391e-01]
[336.62393188 169.74693298 0.91287959]	[354.46072388 203.22105408 0.84103537]	[280.10742188 215.9019928 0.85519606]	[274.87860107 323.77127075 0.80305362]	[257.05065918 426.34771729 0.86730939]	[418.78637695 192.98347473 0.85635185]	[462.39886475 298.21682739 0.88389331]	[467.42022705 400.7923584 0.85958833]	[377.63952637 441.77362061 0.73026401]	[336.47946167 444.32305908 0.68772763]	[357.03390503 603.45318604 0.84536028]	[367.34301758 752.17382812 0.77446866]	[418.77102661 439.17810059 0.73247266]	[441.89126587 593.14758301 0.81319797]	[4.85487854e+02 7.52178711e+02 7.46569574e-01]	[318.74508667 154.37062073 0.9334808 ]	[349.38168335 151.82424927 0.88926828]	[298.07504272 136.43022156 0.86446863]	[369.95761108 131.21765137 0.84892577]	[4.98193024e+02 7.95860107e+02 6.71066761e-01]	[5.13608887e+02 7.90681946e+02 6.97541535e-01]	[4.82933502e+02 7.67604736e+02 6.22909904e-01]	[3.62304382e+02 7.98373291e+02 7.00859368e-01]	[3.44332550e+02 7.90775208e+02 7.22608328e-01]	[3.77668457e+02 7.62507141e+02 6.91246390e-01]
[336.54956055 167.29447937 0.89511204]	[351.92251587 205.72053528 0.82375461]	[277.65386963 215.96850586 0.8670125 ]	[272.47991943 326.29278564 0.78719085]	[257.02294922 426.37713623 0.86743593]	[418.68701172 192.96888733 0.85535026]	[462.33807373 298.11019897 0.90281123]	[467.38812256 400.78100586 0.86195374]	[377.62808228 441.73373413 0.73627627]	[336.47994995 441.87277222 0.69407082]	[357.06295776 603.37731934 0.84448475]	[367.34332275 749.75689697 0.77381551]	[418.74200439 439.1295166 0.72860444]	[441.76351929 588.04138184 0.84776998]	[485.37487793 747.17321777 0.77455062]	[318.65322876 154.33932495 0.94674677]	[346.81521606 151.77253723 0.88835156]	[298.08380127 136.51808167 0.84248447]	[367.41818237 131.20635986 0.84656197]	[4.98139557e+02 7.93353577e+02 6.69536293e-01]	[5.11099854e+02 7.88175354e+02 6.85492098e-01]	[4.82845184e+02 7.59889832e+02 5.91193199e-01]	[3.62277344e+02 7.98389404e+02 6.95804715e-01]	[3.44307739e+02 7.90772888e+02 7.14654803e-01]	[3.77690247e+02 7.62489624e+02 6.90699935e-01]
[336.46887207 167.29151917 0.87964785]	[344.31399536 205.75701904 0.83448327]	[277.52883911 216.0302887 0.87751943]	[272.42059326 331.42764282 0.79059589]	[256.97299194 426.42108154 0.87114519]	[418.55932617 192.98135376 0.85075408]	[462.32348633 298.15750122 0.90501428]	[464.95727539 400.79721069 0.86349386]	[377.61141968 439.2668457 0.73224419]	[336.48245239 441.83187866 0.69387406]	[357.05465698 603.34667969 0.84273052]	[364.87927246 749.75531006 0.77389002]	[418.73059082 436.63378906 0.71661633]	[439.27587891 587.97894287 0.86586732]	[482.9302063 747.06939697 0.80364323]	[318.55615234 154.33422852 0.94959623]	[344.25872803 151.7719574 0.8918364 ]	[298.07318115 136.56188965 0.83002508]	[364.82824707 131.21591187 0.85115731]	[4.93135681e+02 7.90821411e+02 7.29926109e-01]	[5.11019135e+02 7.88073853e+02 7.23293245e-01]	[4.82782410e+02 7.54792175e+02 6.48062944e-01]	[3.62267578e+02 7.98400635e+02 6.97180450e-01]	[3.44281433e+02 7.90772217e+02 7.14588881e-01]	[3.77676331e+02 7.62495117e+02 6.98915184e-01]
[334.0067749 169.76651001 0.87758338]	[341.74298096 208.26887512 0.85780585]	[275.07675171 216.07487488 0.87549049]	[269.88201904 334.01397705 0.79145825]	[256.94082642 426.41619873 0.87278628]	[416.11557007 193.01481628 0.84968251]	[462.26373291 298.14080811 0.90964735]	[464.97235107 400.76629639 0.86305034]	[377.61798096 439.27636719 0.74372423]	[336.47473145 441.8760376 0.70296109]	[357.03015137 603.39007568 0.84404802]	[364.86572266 752.25482178 0.77236706]	[418.74707031 436.6277771 0.73205239]	[439.21392822 585.5748291 0.85960323]	[482.78372192 746.97607422 0.81815678]	[316.10046387 154.37106323 0.95132822]	[341.71917725 151.83366394 0.918854 ]	[295.60421753 136.51028442 0.86080492]	[362.2666626 131.2709198 0.88237381]	[4.90531616e+02 7.90708984e+02 7.59760678e-01]	[5.05995178e+02 7.85543091e+02 7.45097876e-01]	[4.80212555e+02 7.52237976e+02 6.43705189e-01]	[3.62279388e+02 7.98405151e+02 7.01575696e-01]	[3.44288239e+02 7.90791504e+02 7.18485296e-01]	[3.77652588e+02 7.65074707e+02 7.18417466e-01]
[331.47601318 169.80070496 0.86256963]	[339.27368164 208.33158875 0.88063294]	[275.01239014 216.14596558 0.86507422]	[264.78717041 333.94000244 0.77855951]	[256.94442749 426.43618774 0.87488848]	[416.02832031 193.02416992 0.84167904]	[462.21478271 298.11483765 0.91390038]	[467.4052124 400.72729492 0.86424494]	[377.59078979 439.24307251 0.74903834]	[336.4682312 444.31011963 0.70913833]	[357.00814819 603.38439941 0.84269595]	[364.85498047 749.75799561 0.7875461 ]	[418.70828247 434.08569336 0.72552073]	[439.13647461 585.45080566 0.87796289]	[480.34985352 747.09173584 0.82706517]	[316.02508545 154.37849426 0.94498044]	[339.26486206 151.86116028 0.93719685]	[295.4956665 136.48892212 0.83540297]	[359.8107605 131.30822754 0.89856207]	[4.88013916e+02 7.90607422e+02 7.88821161e-01]	[5.05891418e+02 7.83009705e+02 7.73059487e-01]	[4.77684204e+02 7.54812195e+02 6.33806229e-01]	[3.62322510e+02 8.00918518e+02 6.97055161e-01]	[3.44308167e+02 7.90812073e+02 7.15466738e-01]	[3.77637634e+02 7.62488464e+02 7.09176540e-01]
[328.89770508 169.829422 0.85072351]	[339.22467041 210.78866577 0.89473939]	[274.96121216 218.59950256 0.85537934]	[262.21640015 331.46542358 0.78587508]	[254.57354736 428.94918823 0.87343371]	[413.4992981 195.37509155 0.83806962]	[459.84991455 298.05609131 0.91339093]	[467.44100952 400.72103882 0.85911357]	[377.58694458 441.7019043 0.74919164]	[336.46279907 444.3762207 0.7038216 ]	[356.97814941 603.41314697 0.84427834]	[364.88122559 749.71282959 0.79150265]	[418.71258545 436.58831787 0.72582996]	[436.64779663 585.42803955 0.85810399]	[477.66421509 747.0489502 0.80059576]	[315.9699707 154.40222168 0.93727267]	[339.15774536 151.89157104 0.94779587]	[295.45928955 139.03094482 0.81986386]	[359.68731689 131.37867737 0.93718678]	[485.43600464 790.68719482 0.81051391]	[503.24545288 785.47747803 0.81442422]	[4.67429626e+02 7.52257507e+02 6.73205614e-01]	[3.62319916e+02 7.98426819e+02 7.02017248e-01]	[3.44314117e+02 7.90796814e+02 7.19666839e-01]	[3.77647339e+02 7.62447266e+02 7.17039526e-01]
[326.35855103 172.25782776 0.86288702]	[339.16296387 210.80651855 0.90376967]	[274.89587402 218.63920593 0.84298474]	[259.71600342 331.50073242 0.80347878]	[254.50521851 426.43371582 0.87691146]	[410.95904541 195.39120483 0.83318484]	[459.82583618 298.06344604 0.91189796]	[467.47888184 400.72692871 0.85311133]	[377.49502563 439.27056885 0.73168284]	[334.02050781 444.36691284 0.6957649 ]	[356.98104858 603.34515381 0.83551753]	[364.87014771 749.75311279 0.78685111]	[418.65252686 434.08303833 0.70971173]	[436.5710144 585.35528564 0.85994208]	[472.59020996 747.12426758 0.78021324]	[313.54620361 154.47976685 0.9188627 ]	[339.09024048 151.94390869 0.9459511 ]	[293.02178955 139.08769226 0.79526395]	[359.5914917 131.42068481 0.93657351]	[4.85429993e+02 7.93242859e+02 7.60282218e-01]	[500.88012695 788.04217529 0.79347551]	[4.62399994e+02 7.54815308e+02 7.05020785e-01]	[3.62318451e+02 7.98422241e+02 6.99728787e-01]	[3.44305084e+02 7.90796570e+02 7.19073176e-01]	[3.77637054e+02 7.62513916e+02 7.15598106e-01]
[323.78027344 172.33670044 0.88756627]	[339.13446045 210.85850525 0.91728181]	[272.48532104 221.09912109 0.83597296]	[259.67523193 331.50152588 0.80358505]	[254.4520874 428.9992981 0.86781663]	[408.44464111 195.43461609 0.83428675]	[459.82608032 298.07699585 0.9096632 ]	[469.96325684 400.72827148 0.8509565 ]	[375.08364868 441.72201538 0.7248013 ]	[333.96932983 446.86709595 0.68621439]	[357.00497437 603.36828613 0.838485 ]	[367.34127808 752.168396 0.77730691]	[418.62014771 434.11193848 0.70543009]	[434.09857178 585.52703857 0.83660018]	[4.77602905e+02 7.65004639e+02 7.55092621e-01]	[313.44952393 154.57478333 0.89112812]	[336.67825317 154.37376404 0.94649482]	[292.93710327 141.65081787 0.78428775]	[357.21987915 131.45556641 0.92064327]	[4.85451752e+02 8.08603333e+02 6.57246053e-01]	[5.00886139e+02 7.95859070e+02 7.04628229e-01]	[4.64941681e+02 7.70245300e+02 6.62045717e-01]	[3.62264191e+02 7.98403687e+02 7.01208055e-01]	[3.44266785e+02 7.90781738e+02 7.15769172e-01]	[3.77666718e+02 7.64999512e+02 7.15859532e-01]
[321.29086304 172.46841431 0.90858054]	[339.11654663 213.34642029 0.93657196]	[272.427948 223.71907043 0.81326956]	[257.16436768 334.05151367 0.83984679]	[254.35383606 434.11270142 0.85416955]	[408.43161011 195.52174377 0.82735705]	[459.81307983 298.23352051 0.89236903]	[470.03027344 400.8062439 0.83902055]	[377.49240112 441.71005249 0.73007476]	[333.97814941 444.41305542 0.6884672 ]	[357.02041626 603.36737061 0.85008579]	[367.35305786 752.18096924 0.77690423]	[418.64602661 434.087677 0.71441346]	[426.40606689 585.45965576 0.83247501]	[462.36676025 762.48486328 0.79706448]	[310.94345093 157.08436584 0.86429417]	[336.61148071 154.48760986 0.95408398]	[290.43203735 149.30049133 0.75835079]	[357.13220215 133.90396118 0.92236143]	[4.77665802e+02 8.00970337e+02 7.31267452e-01]	[4.87989044e+02 7.90800293e+02 7.40208209e-01]	[4.59694275e+02 7.70238464e+02 7.32232273e-01]	[3.62239502e+02 8.00956238e+02 6.94944620e-01]	[3.41794312e+02 7.90823120e+02 7.05753922e-01]	[3.77699310e+02 7.64991028e+02 7.05020308e-01]
[321.23416138 174.86260986 0.91301644]	[339.07629395 213.43058777 0.95053995]	[272.37789917 226.27255249 0.80134487]	[257.12561035 336.48641968 0.8472718 ]	[251.92831421 436.63009644 0.8619737 ]	[408.38214111 195.61933899 0.81399387]	[459.75979614 300.64862061 0.88616508]	[472.52868652 403.24435425 0.82995951]	[375.05712891 441.74307251 0.72250026]	[333.93319702 446.93612671 0.68300784]	[356.99237061 603.40136719 0.84932888]	[367.33612061 749.75946045 0.78103942]	[418.58554077 434.10617065 0.70558619]	[423.89019775 585.51654053 0.83883017]	[462.22616577 770.11462402 0.82631248]	[310.91122437 159.55805969 0.85485607]	[336.552948 154.5657959 0.94596636]	[290.35894775 149.3454895 0.74710435]	[357.11203003 134.00967407 0.91180897]	[4.72593903e+02 8.08545837e+02 6.69244170e-01]	[4.85440582e+02 7.98359497e+02 6.72414482e-01]	[4.57188477e+02 7.83016357e+02 7.11836934e-01]	[3.62253723e+02 7.98432068e+02 7.00471044e-01]	[3.44245483e+02 7.90788147e+02 7.15750933e-01]	[3.77685486e+02 7.62485779e+02 7.09055662e-01]
[321.17483521 174.95246887 0.90993959]	[336.69894409 213.48526001 0.95126128]	[269.92819214 226.30250549 0.79405057]	[257.11553955 334.07397461 0.84771377]	[251.89898682 439.08416748 0.86676884]	[403.38394165 198.07167053 0.80844361]	[459.75811768 303.23486328 0.86398178]	[472.53671265 405.85739136 0.80961847]	[375.05996704 441.80435181 0.72229904]	[333.95440674 449.47491455 0.68487883]	[357.03619385 603.40936279 0.85934365]	[364.87240601 752.17401123 0.77817774]	[418.58764648 436.63409424 0.70736182]	[423.87487793 585.5604248 0.83753186]	[459.60116577 770.24389648 0.80995268]	[308.38146973 162.09468079 0.8394953 ]	[336.51348877 157.0202179 0.9311251 ]	[285.33404541 151.75231934 0.7353459 ]	[357.0581665 136.46092224 0.8975172 ]	[4.67445007e+02 8.08640381e+02 7.14345813e-01]	[4.82780914e+02 8.00978455e+02 7.32932866e-01]	[4.46900513e+02 7.85532043e+02 7.19729245e-01]	[3.62223541e+02 7.98416016e+02 7.02048481e-01]	[3.44247772e+02 7.90786255e+02 7.17742860e-01]	[3.77667114e+02 7.62517395e+02 6.95899010e-01]
[318.75271606 175.03933716 0.9066962 ]	[339.07141113 215.89872742 0.95419884]	[269.92858887 228.85163879 0.80179352]	[257.10568237 336.57977295 0.8700878 ]	[251.8861084 439.11129761 0.87299335]	[405.86779785 200.61793518 0.78988206]	[459.75350952 305.8081665 0.86004007]	[472.53500366 408.44876099 0.80409014]	[375.02285767 441.80169678 0.71519899]	[331.46832275 449.43417358 0.6773662 ]	[357.01611328 603.44561768 0.85879934]	[364.8772583 752.20898438 0.77677792]	[418.58612061 436.65344238 0.70731366]	[423.84039307 588.10424805 0.82605016]	[452.08798218 767.67816162 0.77740109]	[305.85494995 164.68690491 0.82969606]	[336.47424316 159.58624268 0.90174788]	[285.27081299 151.79380798 0.7406894 ]	[356.98135376 138.99882507 0.87274444]	[4.62305969e+02 8.08590881e+02 7.34978318e-01]	[4.80194366e+02 8.00928589e+02 7.26416171e-01]	[4.41817261e+02 7.80410095e+02 7.24912822e-01]	[3.62270233e+02 7.98437805e+02 6.95082366e-01]	[3.44269318e+02 7.90810303e+02 7.13230610e-01]	[3.77689941e+02 7.64994385e+02 6.94935203e-01]
[318.75292969 175.03817749 0.9070102 ]	[339.07192993 215.90237427 0.95449013]	[269.93005371 228.86198425 0.80299252]	[257.10397339 336.58465576 0.87133145]	[251.88458252 439.11434937 0.87330019]	[405.86474609 200.62127686 0.78927922]	[459.75476074 305.80734253 0.8602038 ]	[472.5345459 408.4480896 0.80408216]	[375.02987671 441.80154419 0.71613216]	[331.47579956 449.43408203 0.67755979]	[357.01687622 603.44439697 0.8589083 ]	[364.87548828 752.20977783 0.77678913]	[418.59115601 436.65447998 0.708305 ]	[423.84411621 588.10229492 0.82597286]	[452.08743286 767.68109131 0.77711296]	[305.85385132 164.6872406 0.82954264]	[336.47412109 159.58509827 0.90158987]	[285.26837158 151.79252625 0.74064714]	[356.97964478 138.99761963 0.87223399]	[4.62305206e+02 8.08591370e+02 7.34716296e-01]	[4.80193604e+02 8.00930420e+02 7.25603521e-01]	[4.41816833e+02 7.80415344e+02 7.24808991e-01]	[3.62267578e+02 7.98436340e+02 6.95178807e-01]	[3.44267853e+02 7.90809998e+02 7.13797450e-01]	[3.77688782e+02 7.64995239e+02 6.94778502e-01]
[318.75256348 175.03851318 0.90675288]	[339.07189941 215.90103149 0.95437539]	[269.92837524 228.860672 0.802724 ]	[257.10385132 336.58688354 0.87185204]	[251.88520813 439.11495972 0.8733803 ]	[405.86437988 200.61959839 0.78956276]	[459.75479126 305.8074646 0.86014825]	[472.534729 408.44769287 0.80405337]	[375.02896118 441.80224609 0.71613526]	[331.47406006 449.43530273 0.6775617 ]	[357.01608276 603.44342041 0.85866612]	[364.87530518 752.20465088 0.77712041]	[418.59082031 436.65551758 0.70843393]	[423.84332275 588.10137939 0.82621813]	[454.53866577 767.68640137 0.77756017]	[305.85400391 164.68586731 0.82957208]	[336.4737854 159.58439636 0.90182197]	[285.26904297 151.79048157 0.74024546]	[356.98162842 136.58390808 0.87219971]	[4.62306000e+02 8.08590332e+02 7.34756351e-01]	[4.80194977e+02 8.00929138e+02 7.26269007e-01]	[4.41818359e+02 7.80413818e+02 7.24414349e-01]	[3.62270203e+02 7.98434998e+02 6.95053935e-01]	[3.44270538e+02 7.90808838e+02 7.13938713e-01]	[3.77688690e+02 7.64990479e+02 6.93770349e-01]
[318.69458008 177.48699951 0.91018766]	[339.03933716 216.04092407 0.95471674]	[269.86682129 231.44213867 0.81664109]	[257.06091309 336.6362915 0.87108374]	[251.8306427 439.14868164 0.87025476]	[405.86154175 205.74481201 0.78311515]	[459.77236938 308.38946533 0.86647797]	[472.57424927 410.94000244 0.80682307]	[374.98422241 444.32696533 0.70213825]	[331.45739746 452.02227783 0.67457533]	[354.55545044 605.93634033 0.83688492]	[367.33694458 752.20861816 0.78100878]	[418.56091309 439.18798828 0.70953465]	[421.30895996 590.62811279 0.84291017]	[4.49521301e+02 7.70229431e+02 7.54005313e-01]	[305.80496216 167.26574707 0.83247292]	[334.04837036 162.17951965 0.87695312]	[285.25958252 151.91851807 0.74638581]	[354.53158569 141.64649963 0.84709758]	[4.62293732e+02 8.08729309e+02 6.91910028e-01]	[4.80200073e+02 8.05989136e+02 7.03938544e-01]	[4.41764801e+02 7.88047974e+02 7.34911323e-01]	[3.62321625e+02 7.98437744e+02 6.94911182e-01]	[3.44286743e+02 7.90824402e+02 7.17444420e-01]	[3.77678345e+02 7.62506531e+02 6.91221237e-01]
[318.64352417 185.16973877 0.87994158]	[336.69674683 218.61598206 0.92024523]	[269.85430908 233.99459839 0.83232248]	[257.01428223 339.09960938 0.87535805]	[249.38650513 441.802948 0.85624975]	[405.83703613 210.8921051 0.80502057]	[459.76449585 315.92608643 0.89017147]	[472.53701782 416.17068481 0.84486341]	[372.4548645 446.87844849 0.68939793]	[328.89328003 454.59616089 0.67766482]	[354.59887695 605.92883301 0.83825368]	[367.34802246 752.22723389 0.78079909]	[416.05233765 441.72253418 0.70786637]	[421.24835205 598.24493408 0.84632945]	[4.44342133e+02 7.72812439e+02 7.57417321e-01]	[303.2640686 172.34422302 0.87602067]	[333.99649048 169.77944946 0.87933958]	[280.25512695 154.54585266 0.7458697 ]	[354.50305176 149.23002625 0.84946322]	[4.59729279e+02 8.11160461e+02 7.43112147e-01]	[4.75167725e+02 8.08519958e+02 7.36010671e-01]	[4.39161469e+02 7.90638855e+02 7.35478163e-01]	[3.64826202e+02 8.00922607e+02 6.92684352e-01]	[3.46815735e+02 7.90837097e+02 7.19663799e-01]	[3.77645233e+02 7.64973755e+02 6.81017816e-01]
[318.59237671 187.7774353 0.90091383]	[336.6449585 221.13439941 0.90247697]	[269.82128906 236.4410553 0.8324272 ]	[257.00579834 341.67501831 0.84853548]	[249.3530426 441.88366699 0.84380102]	[403.31494141 213.30870056 0.82273209]	[459.77084351 316.05587769 0.90991592]	[472.54147339 418.73535156 0.85940564]	[369.9513855 446.95178223 0.68761158]	[326.34417725 454.6378479 0.68750221]	[354.58074951 605.98254395 0.83079815]	[367.34832764 752.23248291 0.77715552]	[416.06515503 441.83105469 0.71007437]	[421.21920776 600.81347656 0.86965346]	[441.82806396 775.32476807 0.7917397 ]	[303.24023438 172.49501038 0.88165486]	[333.93688965 172.2610321 0.88203686]	[282.70477295 157.00486755 0.74251509]	[354.47396851 149.30010986 0.86630398]	[4.57154541e+02 8.11194580e+02 7.56692708e-01]	[4.70007111e+02 8.06138672e+02 7.51882792e-01]	[4.36666382e+02 7.90644836e+02 7.56962895e-01]	[3.64849945e+02 8.01005127e+02 6.94142282e-01]	[3.44339691e+02 7.93258972e+02 7.02980280e-01]	[3.77634827e+02 7.64981506e+02 6.64167583e-01]
[318.55413818 192.77775574 0.94022369]	[336.61395264 226.24804688 0.89410102]	[267.30432129 236.58444214 0.82933605]	[256.98754883 346.84295654 0.81954843]	[249.34394836 444.3531189 0.82936227]	[403.29122925 213.40904236 0.83856308]	[459.74206543 316.12863159 0.91549218]	[472.53533936 421.17852783 0.85759544]	[369.9385376 449.46621704 0.68008161]	[326.36538696 457.12701416 0.68981445]	[354.56048584 606.00518799 0.82803196]	[364.86862183 752.24255371 0.77236933]	[413.59844971 441.84674072 0.69614559]	[421.18753052 600.88525391 0.87204933]	[441.72244263 775.35992432 0.8055349 ]	[303.20391846 175.03511047 0.88761532]	[333.92596436 172.50286865 0.90155208]	[280.21395874 159.61550903 0.77170849]	[354.46844482 151.80558777 0.88627577]	[4.52032104e+02 8.13746216e+02 7.35026181e-01]	[4.67412292e+02 8.08693970e+02 7.81477690e-01]	[4.36576508e+02 7.90711975e+02 7.25308180e-01]	[3.64843994e+02 8.00987549e+02 6.92691207e-01]	[3.44335297e+02 7.93267212e+02 6.94722772e-01]	[3.77632935e+02 7.65001343e+02 6.54855847e-01]
[318.53863525 192.88124084 0.95076895]	[336.5897522 231.29312134 0.90989411]	[267.29956055 239.08380127 0.81536162]	[256.98394775 349.43978882 0.82841551]	[249.31886292 446.88058472 0.81690925]	[403.26730347 213.50291443 0.85117757]	[459.72875977 318.60513306 0.90561414]	[470.02841187 421.27230835 0.84910458]	[369.92401123 454.56759644 0.68318743]	[326.3107605 459.64694214 0.70131016]	[354.56637573 606.05969238 0.82524616]	[364.86505127 752.18865967 0.77456319]	[416.02700806 444.40014648 0.68378973]	[421.18490601 603.41687012 0.88401955]	[439.32662964 777.88555908 0.80127317]	[300.76098633 177.47640991 0.87852824]	[331.49951172 174.95065308 0.90416878]	[280.19125366 164.67321777 0.75949979]	[354.47317505 151.92755127 0.89105755]	[4.46949738e+02 8.16314392e+02 7.06355572e-01]	[4.64875549e+02 8.11167725e+02 7.65073657e-01]	[4.34054260e+02 7.90789368e+02 7.20926821e-01]	[3.64820801e+02 8.03462097e+02 6.95972681e-01]	[3.44325226e+02 7.93278564e+02 6.92881465e-01]	[3.77624847e+02 7.62460815e+02 6.47908628e-01]
[318.5418396 193.01042175 0.94797981]	[336.60675049 233.84516907 0.94663036]	[267.28747559 241.67617798 0.7914682 ]	[256.97998047 352.00167847 0.8486191 ]	[249.29864502 449.50241089 0.81177849]	[403.29071045 216.05206299 0.84381413]	[459.7194519 318.76760864 0.89129764]	[470.00039673 423.80917358 0.83043414]	[369.91958618 457.14309692 0.69587058]	[326.33599854 459.72338867 0.70792425]	[354.57589722 608.56567383 0.81161612]	[367.33737183 752.19116211 0.77221173]	[413.53393555 449.49609375 0.67287666]	[421.14419556 605.90838623 0.88143498]	[439.24536133 780.46972656 0.78726381]	[300.73724365 177.62068176 0.86448187]	[331.4803772 175.08789062 0.89148635]	[280.16247559 169.73791504 0.74427915]	[352.01260376 154.47402954 0.87498701]	[4.44373291e+02 8.16350891e+02 6.84078455e-01]	[4.62345276e+02 8.11189636e+02 7.59546220e-01]	[4.28963165e+02 7.93250183e+02 7.01297998e-01]	[3.67366211e+02 8.00947937e+02 6.90703869e-01]	[3.46855194e+02 7.93247009e+02 6.94035590e-01]	[3.77621277e+02 7.62467529e+02 6.44160807e-01]
[316.12704468 198.11460876 0.89618134]	[336.61517334 236.48019409 0.95204401]	[264.76037598 251.87898254 0.79848802]	[257.00567627 357.01098633 0.87181407]	[244.24395752 457.11730957 0.83110476]	[403.26608276 223.68692017 0.79448569]	[459.77487183 331.40951538 0.866763 ]	[469.97805786 431.53250122 0.8130495 ]	[369.95022583 459.64727783 0.69929922]	[326.36352539 459.8157959 0.70398211]	[354.56845093 616.22766113 0.79417348]	[364.86395264 749.75714111 0.77409017]	[413.54354858 454.56213379 0.67482448]	[418.76425171 608.5435791 0.85734403]	[4.39122742e+02 7.85492737e+02 7.72859573e-01]	[300.6272583 190.33001709 0.8724528 ]	[328.91635132 185.22238159 0.84258795]	[280.10253906 174.91760254 0.74814707]	[349.42736816 159.63253784 0.81013042]	[4.41854645e+02 8.21507141e+02 6.39744520e-01]	[4.62218262e+02 8.13744873e+02 7.19432235e-01]	[4.23893250e+02 7.95821350e+02 6.56301439e-01]	[3.67343079e+02 8.00923767e+02 6.98244929e-01]	[3.46824738e+02 7.93228271e+02 6.95502162e-01]	[3.77616455e+02 7.59935852e+02 6.39701962e-01]
[316.12863159 198.11428833 0.89686584]	[336.61593628 236.47636414 0.95194089]	[264.76138306 251.87774658 0.79832923]	[257.00387573 357.01004028 0.87139922]	[244.23570251 457.11663818 0.83123338]	[403.2678833 223.67652893 0.79486483]	[459.77597046 331.41375732 0.86710405]	[469.97320557 431.54107666 0.81432468]	[369.94815063 459.64294434 0.69856024]	[326.36068726 459.81195068 0.70426959]	[354.56768799 616.20794678 0.79350442]	[364.8661499 749.75750732 0.77356386]	[413.54464722 454.55654907 0.67424572]	[418.7635498 608.54382324 0.85778415]	[4.39122284e+02 7.85499939e+02 7.73973942e-01]	[300.62838745 190.33132935 0.87262881]	[328.91766357 185.22245789 0.8430171 ]	[280.10345459 174.92591858 0.7477724 ]	[349.42276001 159.63313293 0.81003988]	[4.41840607e+02 8.21508057e+02 6.41854167e-01]	[4.59826324e+02 8.13742981e+02 7.19037950e-01]	[4.23897644e+02 7.95828918e+02 6.55414581e-01]	[3.64858704e+02 8.00929077e+02 6.97533071e-01]	[3.46814392e+02 7.93228210e+02 6.94371283e-01]	[3.77622223e+02 7.59935974e+02 6.40667140e-01]
[316.12426758 203.17463684 0.88440877]	[336.6340332 236.63919067 0.93832254]	[267.3006897 254.40762329 0.8162325 ]	[256.98394775 357.10427856 0.88472199]	[241.65634155 459.62194824 0.85502416]	[403.2472229 228.79962158 0.79676676]	[459.76931763 331.47579956 0.86842549]	[467.45870972 436.55004883 0.83929163]	[369.95858765 462.22576904 0.71299171]	[326.33309937 462.38922119 0.70517009]	[354.54129028 618.79760742 0.79899323]	[364.85235596 752.18847656 0.7741034 ]	[413.58013916 457.2071228 0.69430429]	[418.75543213 613.64056396 0.83955449]	[439.11639404 785.5479126 0.78814948]	[300.62197876 192.85168457 0.89201933]	[328.87454224 190.2660675 0.85503411]	[277.73236084 175.05012512 0.75493962]	[349.40783691 167.20726013 0.81197214]	[4.41821167e+02 8.24054993e+02 6.65663779e-01]	[4.59799133e+02 8.13826477e+02 7.11953878e-01]	[4.26380890e+02 7.95875061e+02 6.59130991e-01]	[3.64792511e+02 8.03501160e+02 6.93624556e-01]	[3.44267090e+02 7.93299194e+02 6.84799194e-01]	[3.77624969e+02 7.62439941e+02 6.37054741e-01]
[316.14425659 213.31694031 0.9342438 ]	[336.6295166 244.24963379 0.89253056]	[267.33908081 257.05032349 0.83695984]	[256.98526001 359.69918823 0.86535358]	[239.16007996 462.25549316 0.88645411]	[403.29443359 233.93572998 0.83714265]	[459.8164978 336.59555054 0.91240871]	[467.4876709 439.315979 0.87035608]	[367.41485596 462.36105347 0.7128554 ]	[323.83175659 464.91690063 0.70087326]	[357.04498291 616.21331787 0.80808043]	[367.41424561 749.75323486 0.77334219]	[413.49972534 459.78024292 0.70119905]	[418.72058105 621.34832764 0.86201656]	[4.36638916e+02 7.88203796e+02 7.80579925e-01]	[300.65444946 195.58216858 0.90634513]	[328.92318726 193.01271057 0.89160585]	[277.74368286 182.65100098 0.75969911]	[351.93746948 172.30381775 0.87244511]	[4.39292694e+02 8.29069092e+02 7.52727807e-01]	[4.59642761e+02 8.21463379e+02 7.46848822e-01]	[4.23888794e+02 8.03528809e+02 6.47073150e-01]	[3.62279785e+02 8.03568542e+02 6.92433119e-01]	[3.41792023e+02 7.93310364e+02 6.71182752e-01]	[3.80111328e+02 7.62432678e+02 6.42709613e-01]
[316.15618896 213.42889404 0.94523108]	[336.60348511 249.38665771 0.90863216]	[267.34771729 257.16314697 0.8287645 ]	[256.96456909 362.26620483 0.84673721]	[239.10289001 462.39254761 0.88138288]	[403.27923584 234.06193542 0.85056198]	[459.81060791 339.17990112 0.90858203]	[467.45401001 441.75146484 0.86570311]	[367.40628052 464.87548828 0.70499402]	[326.33154297 469.97424316 0.68908268]	[357.06213379 618.80474854 0.81659472]	[369.90005493 749.7467041 0.7725414 ]	[411.01672363 462.25418091 0.70336974]	[418.76428223 621.4128418 0.86541057]	[4.34117188e+02 7.88185608e+02 7.65518904e-01]	[300.69921875 198.05122375 0.88186347]	[331.39501953 195.51609802 0.89031202]	[280.12670898 185.24253845 0.74594361]	[351.93270874 172.4899292 0.88628614]	[4.39117432e+02 8.29203918e+02 7.53107011e-01]	[4.57090332e+02 8.26531494e+02 7.41097689e-01]	[4.23845245e+02 8.03467957e+02 6.40388966e-01]	[3.62292114e+02 8.03518860e+02 6.86323941e-01]	[3.44247406e+02 7.93267578e+02 6.73997819e-01]	[3.80115204e+02 7.59954346e+02 6.49989486e-01]
[316.15734863 213.42765808 0.94499993]	[336.60336304 249.3853302 0.90838724]	[267.34667969 257.16598511 0.82788867]	[256.96087646 362.27313232 0.84641707]	[239.10388184 462.39117432 0.88174319]	[403.27984619 234.05761719 0.85000885]	[459.80569458 339.17086792 0.90906757]	[467.45794678 441.7456665 0.86550021]	[367.40631104 464.87228394 0.70543462]	[326.33154297 469.97140503 0.68943828]	[357.06115723 618.79559326 0.81567723]	[369.89678955 749.75280762 0.7714538 ]	[411.01773071 462.25073242 0.70358944]	[418.76367188 621.40905762 0.86567092]	[4.34118561e+02 7.88180237e+02 7.66674221e-01]	[300.69958496 198.05116272 0.8816272 ]	[331.3963623 195.51342773 0.89000654]	[280.12878418 185.25250244 0.74405628]	[351.93188477 172.47970581 0.88492417]	[4.39121033e+02 8.29198914e+02 7.51267552e-01]	[4.57095856e+02 8.26526611e+02 7.40027487e-01]	[4.23846039e+02 8.03463074e+02 6.40064776e-01]	[3.62295959e+02 8.03536560e+02 6.87430918e-01]	[3.44246674e+02 7.93281982e+02 6.71099961e-01]	[3.80117676e+02 7.62438477e+02 6.50901318e-01]
[318.52658081 215.94586182 0.92722273]	[336.67269897 254.40013123 0.9523412 ]	[267.35241699 259.71380615 0.80315119]	[254.60639954 367.34121704 0.83410186]	[239.06288147 464.89306641 0.86591935]	[403.37185669 239.05567932 0.81554711]	[459.80737305 341.79806519 0.87507588]	[467.43280029 444.34542847 0.84466594]	[367.41281128 467.43624878 0.70176041]	[326.355896 472.58145142 0.6908201 ]	[357.10299683 618.84307861 0.82326329]	[369.95089722 749.73181152 0.77154344]	[411.03335571 462.35510254 0.70794064]	[418.7583313 623.93841553 0.87487781]	[4.31555847e+02 7.90628601e+02 7.56305873e-01]	[300.69625854 200.63832092 0.85754299]	[331.46963501 198.03540039 0.88415557]	[280.13970947 190.28190613 0.73214829]	[352.02172852 175.03865051 0.88508165]	[4.39175659e+02 8.31759094e+02 7.78130352e-01]	[4.57107361e+02 8.29081970e+02 7.75109947e-01]	[4.21285553e+02 8.03513367e+02 6.49116158e-01]	[3.62284668e+02 8.03547180e+02 7.00678766e-01]	[3.44294495e+02 7.93282593e+02 6.73831046e-01]	[3.80155304e+02 7.59919189e+02 6.44844890e-01]
[318.5708313 216.13116455 0.91516942]	[336.66201782 254.51582336 0.95855856]	[267.33807373 264.73959351 0.78995919]	[254.582901 369.97381592 0.8371408 ]	[236.66079712 467.40881348 0.86052835]	[403.3571167 241.64775085 0.79204214]	[459.81842041 346.88305664 0.86176443]	[467.47561646 449.44387817 0.815166 ]	[367.40478516 469.96737671 0.69497681]	[326.36602783 475.09921265 0.69451463]	[357.12142944 618.79406738 0.81774706]	[369.96813965 749.72235107 0.76782864]	[411.02822876 464.84881592 0.69696307]	[418.77035522 626.43737793 0.87112433]	[4.31488525e+02 7.90715088e+02 7.59686530e-01]	[300.72421265 208.29701233 0.84836614]	[331.47576904 200.68002319 0.85961068]	[280.1701355 192.96296692 0.71555358]	[351.97747803 177.62168884 0.84466439]	[4.39141327e+02 8.34380432e+02 7.51417637e-01]	[4.54637238e+02 8.31651306e+02 7.97513783e-01]	[4.21243469e+02 8.06060852e+02 6.68319225e-01]	[3.64787811e+02 8.06060242e+02 7.00653315e-01]	[3.44315521e+02 7.93349243e+02 6.61035359e-01]	[3.80146515e+02 7.59906311e+02 6.35743260e-01]
[318.5345459 221.12905884 0.88500971]	[336.70532227 256.95504761 0.95214868]	[269.847229 267.30596924 0.78855735]	[254.58139038 369.92074585 0.83504105]	[236.62496948 467.44799805 0.86428887]	[403.37307739 246.79516602 0.78052187]	[459.80239868 352.01202393 0.87009162]	[467.44525146 452.0350647 0.82016939]	[367.38638306 470.0375061 0.6889621 ]	[326.32159424 475.17071533 0.6950354 ]	[357.10205078 618.83752441 0.82396305]	[372.44503784 749.65979004 0.77351755]	[411.03067017 464.92510986 0.67991322]	[418.74725342 626.51940918 0.87564296]	[4.31465546e+02 7.90733704e+02 7.55825460e-01]	[300.72128296 210.92150879 0.86951464]	[331.4442749 208.25090027 0.85267866]	[282.69332886 195.51069641 0.6311177 ]	[351.96911621 182.63264465 0.81822109]	[4.39257629e+02 8.39412354e+02 7.43679821e-01]	[4.57148590e+02 8.31759399e+02 8.01935256e-01]	[4.21198914e+02 8.06090393e+02 6.56314254e-01]	[3.62291046e+02 8.06113220e+02 6.85839534e-01]	[3.44289642e+02 7.95816589e+02 6.43448412e-01]	[3.80184021e+02 7.57322693e+02 6.34605229e-01]
[318.52584839 226.28617859 0.88572067]	[336.69616699 257.1321106 0.94483453]	[267.34054565 272.38583374 0.79809654]	[254.55197144 372.48495483 0.84961766]	[236.57714844 469.97058105 0.86576033]	[405.82806396 251.88499451 0.79834926]	[459.81210327 354.59716797 0.88564384]	[467.40237427 457.17077637 0.85655832]	[367.3833313 475.13955688 0.70084983]	[326.33895874 480.16482544 0.71561354]	[357.07785034 621.38238525 0.83189052]	[369.98461914 749.65039062 0.77972651]	[411.00915527 469.9937439 0.67001975]	[418.72772217 626.57849121 0.86461705]	[4.31502350e+02 7.95825562e+02 7.21282244e-01]	[300.75524902 213.46620178 0.8811149 ]	[331.43722534 210.90153503 0.87451184]	[280.24920654 195.57911682 0.66253883]	[352.01791382 187.76634216 0.82144183]	[4.39160126e+02 8.39450806e+02 7.26938903e-01]	[4.57086761e+02 8.31824097e+02 7.79641449e-01]	[4.21282135e+02 8.11137024e+02 6.62602246e-01]	[3.62306763e+02 8.06014893e+02 6.99664652e-01]	[3.44303345e+02 7.93320984e+02 6.56557143e-01]	[3.80186310e+02 7.57324585e+02 6.41601741e-01]
[318.5748291 231.4175415 0.93640661]	[339.04251099 259.60684204 0.93137515]	[269.83413696 272.44537354 0.80926406]	[254.53637695 374.98544312 0.85749841]	[236.50939941 475.08224487 0.87114602]	[405.82330322 254.40457153 0.81956756]	[459.83670044 357.08538818 0.90478659]	[464.97125244 459.73620605 0.87538725]	[367.39590454 477.65963745 0.70655972]	[326.33398438 480.1895752 0.71768969]	[357.07852173 621.29248047 0.81905848]	[372.44683838 749.63696289 0.78512609]	[410.97366333 475.09545898 0.66911221]	[418.71148682 629.04486084 0.84929013]	[4.28981384e+02 7.95800720e+02 7.30884314e-01]	[303.20303345 216.05317688 0.88653702]	[333.92996216 213.45654297 0.90223825]	[280.23602295 198.13153076 0.71875995]	[354.46621704 190.31890869 0.85617542]	[4.36663544e+02 8.42010376e+02 7.29290128e-01]	[4.54567963e+02 8.34287537e+02 7.63164759e-01]	[4.21261475e+02 8.08732483e+02 6.61662102e-01]	[3.62299591e+02 8.06025879e+02 7.02367663e-01]	[3.44315125e+02 7.93323486e+02 6.48713112e-01]	[3.80184387e+02 7.57316040e+02 6.45879626e-01]
[318.65991211 234.07495117 0.9344548 ]	[336.69525146 264.77020264 0.89849389]	[269.92315674 275.07156372 0.83784032]	[254.52888489 377.59649658 0.89302027]	[236.46435547 477.72653198 0.89881682]	[403.37988281 254.58670044 0.83815533]	[462.19351196 359.62866211 0.91253829]	[467.40826416 462.28317261 0.86696601]	[367.33584595 477.67321777 0.7069177 ]	[323.79031372 480.18475342 0.7187376 ]	[357.09732056 623.81072998 0.82952344]	[372.44503784 749.60571289 0.78626871]	[408.46792603 475.13452148 0.66780889]	[418.71691895 631.66973877 0.83386749]	[4.28955719e+02 8.06047302e+02 7.30605543e-01]	[303.29598999 221.12265015 0.84611243]	[334.03552246 216.15524292 0.91259694]	[282.74874878 208.34268188 0.67532218]	[354.55722046 193.0198822 0.89147711]	[4.31501953e+02 8.47141968e+02 7.03598142e-01]	[4.49437622e+02 8.41974792e+02 7.21989930e-01]	[4.21294189e+02 8.13780457e+02 6.37539864e-01]	[3.62286560e+02 8.03494934e+02 7.14774251e-01]	[3.44304352e+02 7.93228699e+02 6.77573085e-01]	[3.80173004e+02 7.54840881e+02 6.49145961e-01]
[318.65957642 236.55036926 0.92218864]	[339.08148193 269.92892456 0.90902817]	[272.36520386 277.51293945 0.84420353]	[254.50366211 377.67950439 0.89577895]	[236.43464661 480.16912842 0.91311407]	[408.39465332 257.1126709 0.82166594]	[462.20248413 359.80041504 0.90292847]	[464.97381592 464.84613037 0.84906328]	[367.37112427 480.22094727 0.71994424]	[326.29547119 482.74227905 0.7277478 ]	[357.15383911 623.81164551 0.83549547]	[369.98809814 749.56030273 0.78720057]	[410.96621704 477.69723511 0.68006623]	[418.70904541 636.71148682 0.8336761 ]	[4.28952209e+02 8.06112610e+02 7.41280198e-01]	[303.27487183 223.75317383 0.82929361]	[333.98880005 218.65969849 0.88935977]	[285.29898071 213.3548584 0.54681206]	[354.55517578 195.58372498 0.88058507]	[4.31476471e+02 8.49698547e+02 7.48381615e-01]	[4.46976868e+02 8.47060059e+02 7.39706516e-01]	[4.21267426e+02 8.13836487e+02 6.56834722e-01]	[3.62280212e+02 8.03477844e+02 7.12619364e-01]	[3.44334656e+02 7.93225281e+02 6.85583830e-01]	[3.80158508e+02 7.54775940e+02 6.49056256e-01]
[318.65899658 239.05699158 0.90974909]	[339.08862305 274.87957764 0.93323183]	[269.91256714 277.67446899 0.83111 ]	[254.48052979 380.12484741 0.8903501 ]	[234.07791138 480.19540405 0.91778874]	[405.90377808 259.60864258 0.79979831]	[462.21313477 362.2961731 0.8871637 ]	[467.42486572 464.96890259 0.82784182]	[367.4005127 480.23275757 0.7187041 ]	[326.30319214 482.75018311 0.72745746]	[357.15188599 621.32946777 0.82540649]	[372.44354248 749.56707764 0.78923988]	[411.02130127 477.72207642 0.6793949 ]	[418.70947266 636.7255249 0.82547915]	[4.26436768e+02 8.08586670e+02 7.52502441e-01]	[303.28872681 231.30279541 0.83569616]	[333.98910522 223.73370361 0.87181318]	[285.26583862 215.91577148 0.53553057]	[354.53570557 198.11869812 0.86090827]	[4.28991760e+02 8.49758728e+02 7.45675325e-01]	[4.49465210e+02 8.47123901e+02 7.43265033e-01]	[4.21219330e+02 8.16343201e+02 6.69210553e-01]	[3.62253174e+02 8.03528076e+02 7.09492266e-01]	[3.44307739e+02 7.93251709e+02 6.80424929e-01]	[3.80155334e+02 7.54782104e+02 6.58226311e-01]
[318.70233154 239.19961548 0.87544435]	[339.12365723 274.9848938 0.9464339 ]	[272.36889648 280.12365723 0.82884139]	[254.4593811 380.21514893 0.88702577]	[234.04122925 480.23397827 0.92444837]	[408.40396118 262.22332764 0.77252525]	[462.22775269 367.37405396 0.86477953]	[467.39593506 470.02697754 0.82082862]	[367.38009644 480.28039551 0.72385371]	[326.29995728 482.79214478 0.7325114 ]	[357.16729736 621.34436035 0.83495229]	[372.459198 749.57781982 0.79547185]	[410.99703979 480.19744873 0.68467331]	[418.6937561 636.73779297 0.83019108]	[4.26416260e+02 8.11192810e+02 7.65883505e-01]	[305.81777954 231.42366028 0.84576356]	[334.0486145 228.78826904 0.87650442]	[287.81759644 215.94882202 0.56426734]	[354.57144165 200.6711731 0.85861897]	[4.34028381e+02 8.52230286e+02 7.71350205e-01]	[4.49502411e+02 8.49620178e+02 7.71987259e-01]	[4.21215515e+02 8.24048706e+02 6.78274035e-01]	[3.62213806e+02 8.03503784e+02 7.06965327e-01]	[3.44292908e+02 7.93232117e+02 6.81814849e-01]	[3.80171783e+02 7.54808716e+02 6.80352151e-01]
[318.75286865 246.77947998 0.85942185]	[339.15997314 275.06954956 0.94519305]	[272.3616333 280.23849487 0.8124966 ]	[254.46191406 380.19592285 0.89274353]	[234.04534912 480.2633667 0.92617315]	[408.46755981 267.29644775 0.76665926]	[462.21420288 372.44177246 0.85973787]	[464.96343994 477.60171509 0.84856522]	[367.37072754 480.32180786 0.7248826 ]	[323.81182861 482.82229614 0.73522806]	[357.16430664 621.36035156 0.83492631]	[372.46002197 749.565979 0.78920257]	[411.00775146 480.23086548 0.68420941]	[418.69351196 639.26177979 0.82194233]	[4.26362885e+02 8.08742432e+02 7.57640123e-01]	[308.37640381 233.98843384 0.87487936]	[336.45175171 231.36114502 0.88958842]	[290.39712524 218.56358337 0.52781785]	[357.00732422 203.23570251 0.8738054 ]	[4.28932983e+02 8.52356506e+02 7.54786432e-01]	[4.49450012e+02 8.49745300e+02 7.75018454e-01]	[4.21199860e+02 8.21496094e+02 6.61565363e-01]	[3.59784668e+02 8.03471252e+02 7.17374504e-01]	[3.44300659e+02 7.90825195e+02 6.87049627e-01]	[3.80191010e+02 7.54780640e+02 6.77826762e-01]
[321.16751099 251.84962463 0.8797155 ]	[339.18731689 277.5241394 0.94553202]	[272.39971924 282.77331543 0.80792683]	[254.42861938 380.25979614 0.88231862]	[234.03962708 480.27731323 0.93045598]	[408.46472168 269.91928101 0.77493995]	[462.26858521 375.05215454 0.87240946]	[464.9524231 480.19540405 0.87651408]	[367.34887695 482.80236816 0.73029828]	[323.79901123 482.86868286 0.73385537]	[357.17236328 621.34082031 0.83186245]	[372.45526123 747.12133789 0.7879498 ]	[410.95352173 480.34231567 0.68965316]	[418.70761108 641.90478516 0.84738934]	[4.26351898e+02 8.16344177e+02 7.27721930e-01]	[310.87243652 236.50106812 0.88101792]	[336.51184082 233.88717651 0.91803944]	[292.87136841 221.16986084 0.57779813]	[357.05914307 210.78440857 0.89219916]	[4.31514099e+02 8.54827332e+02 7.18551099e-01]	[4.49516205e+02 8.52198975e+02 7.59636819e-01]	[4.21219482e+02 8.29239502e+02 6.71307445e-01]	[3.62265411e+02 8.03473511e+02 7.12824523e-01]	[3.46833466e+02 7.93237671e+02 6.77283227e-01]	[3.80166534e+02 7.52227051e+02 6.62990153e-01]
[321.16662598 251.84996033 0.87986702]	[339.1867981 277.52386475 0.94566017]	[272.39996338 282.77316284 0.80805141]	[254.42802429 380.26052856 0.88211167]	[234.039505 480.27682495 0.93046993]	[408.46340942 269.91815186 0.77507055]	[462.26574707 375.05081177 0.8718937 ]	[464.95233154 480.19509888 0.87629282]	[367.34951782 482.80239868 0.73012638]	[323.79821777 482.86843872 0.73401988]	[357.1723938 621.34197998 0.83204293]	[372.45404053 747.12023926 0.7878952 ]	[410.95471191 480.34280396 0.68958437]	[418.70855713 641.90618896 0.84742457]	[4.26352722e+02 8.16345764e+02 7.27774978e-01]	[310.87197876 236.50108337 0.88083398]	[336.51119995 233.88771057 0.91796649]	[292.87261963 221.17190552 0.5770815 ]	[357.05929565 210.78549194 0.89244068]	[4.31512939e+02 8.54823181e+02 7.19162583e-01]	[4.49514740e+02 8.52195740e+02 7.59536088e-01]	[4.21220337e+02 8.29240845e+02 6.71449423e-01]	[3.62262726e+02 8.03472351e+02 7.12884903e-01]	[3.46830078e+02 7.93236023e+02 6.77521527e-01]	[3.80164093e+02 7.52226135e+02 6.63345814e-01]
[321.16690063 251.84954834 0.87962711]	[339.1847229 277.52694702 0.9458347 ]	[272.40182495 282.77325439 0.80792016]	[254.4264679 380.26107788 0.88194239]	[234.03993225 480.27896118 0.93106818]	[408.4581604 269.92938232 0.77596688]	[462.2663269 375.05065918 0.87169409]	[464.95330811 480.19512939 0.87633252]	[367.34963989 482.80340576 0.73021358]	[323.79916382 482.86801147 0.73412395]	[357.17282104 621.34210205 0.83185548]	[372.45346069 747.11663818 0.78729594]	[410.95703125 482.75198364 0.69020194]	[418.70910645 641.91070557 0.84780455]	[4.26351715e+02 8.16349243e+02 7.26025701e-01]	[310.87231445 236.50117493 0.88083202]	[336.51086426 233.8868103 0.91757792]	[292.87322998 221.17430115 0.5722698 ]	[357.05944824 210.78443909 0.89231849]	[4.31517242e+02 8.54825134e+02 7.17832565e-01]	[4.49517487e+02 8.52198364e+02 7.58687794e-01]	[4.21218872e+02 8.29245544e+02 6.69505477e-01]	[3.62264252e+02 8.03469727e+02 7.12695837e-01]	[3.46831665e+02 7.93233826e+02 6.77359641e-01]	[3.80161865e+02 7.52224060e+02 6.62491858e-01]
[321.16860962 254.42720032 0.91751444]	[339.2199707 277.59289551 0.94085145]	[272.4319458 285.2388916 0.81004351]	[254.41357422 380.28863525 0.87958324]	[234.02952576 480.37063599 0.92922771]	[408.47454834 272.4921875 0.79616374]	[462.2925415 377.54440308 0.88969296]	[464.9675293 480.30984497 0.87806052]	[364.87649536 482.85238647 0.72442472]	[323.77029419 482.89303589 0.73137164]	[357.14416504 621.36938477 0.83683062]	[369.98077393 747.12530518 0.7871691 ]	[408.47802734 482.81268311 0.69100213]	[418.67883301 644.34265137 0.84839892]	[4.26347534e+02 8.13868042e+02 7.22443759e-01]	[310.89981079 236.6877594 0.86259717]	[336.54238892 236.47207642 0.93962044]	[292.88824463 221.15254211 0.53201872]	[357.10476685 213.32354736 0.89657724]	[4.31537659e+02 8.54867249e+02 7.09435284e-01]	[4.51997864e+02 8.52222412e+02 7.46698618e-01]	[4.2121463e+02 8.2923175e+02 6.6069144e-01]	[3.62245300e+02 8.00982178e+02 7.02531576e-01]	[3.46812653e+02 7.90817871e+02 6.80247903e-01]	[3.80149109e+02 7.52241821e+02 6.61527097e-01]
[323.71664429 256.99984741 0.90448761]	[339.18069458 282.67260742 0.90302765]	[272.44750977 290.44522095 0.81455123]	[254.40896606 385.32485962 0.85821968]	[233.97312927 482.83477783 0.92364556]	[410.99224854 277.53567505 0.82522076]	[462.29022217 380.19113159 0.91696942]	[464.9225769 482.88394165 0.87505168]	[364.88037109 485.42654419 0.71618623]	[323.77520752 485.44274902 0.71316886]	[357.16488647 623.84613037 0.84775811]	[372.4447937 749.55480957 0.78378886]	[410.96331787 485.39596558 0.69401181]	[418.66513062 644.46948242 0.86353379]	[4.26361389e+02 8.16346863e+02 7.12087691e-01]	[313.40325928 241.71730042 0.84404069]	[336.67816162 239.13458252 0.93254107]	[295.41931152 226.30418396 0.55716741]	[357.22332764 215.936203 0.9094727 ]	[4.28928680e+02 8.54926758e+02 7.16522157e-01]	[4.49446564e+02 8.52299255e+02 7.55594194e-01]	[4.21268677e+02 8.29250671e+02 6.40302598e-01]	[3.62232697e+02 8.01000732e+02 7.11345673e-01]	[3.44334595e+02 7.93220215e+02 6.78881288e-01]	[3.80170929e+02 7.54742798e+02 6.53971374e-01]
[326.33892822 257.14535522 0.87893468]	[339.19784546 285.32522583 0.88536441]	[272.4928894 292.99258423 0.84125173]	[254.40534973 387.87689209 0.8473416 ]	[233.95388794 482.84747314 0.92348784]	[410.96389771 277.64880371 0.81230855]	[462.29492188 380.31481934 0.90899992]	[464.87759399 485.43530273 0.85987818]	[367.3465271 487.95437622 0.71014673]	[323.80975342 487.94549561 0.70172507]	[357.18139648 623.85852051 0.85462463]	[372.44293213 747.17504883 0.78463823]	[410.95254517 485.47070312 0.6871289 ]	[418.66668701 644.4755249 0.8582871 ]	[4.23915771e+02 8.11304321e+02 7.52857089e-01]	[313.51602173 249.31535339 0.86478311]	[339.09851074 244.20939636 0.90897912]	[295.42721558 231.34233093 0.63580203]	[359.58361816 216.11878967 0.89561141]	[4.23866943e+02 8.54932495e+02 7.36534953e-01]	[4.44426300e+02 8.52299255e+02 7.60747790e-01]	[4.21257202e+02 8.26617615e+02 6.46006644e-01]	[3.62289490e+02 8.00977295e+02 7.02244997e-01]	[3.46835968e+02 7.90816101e+02 6.76966488e-01]	[3.80143707e+02 7.52301331e+02 6.54081762e-01]
[326.37072754 259.6411438 0.85281235]	[339.2432251 290.41348267 0.8848452 ]	[272.49990845 295.45855713 0.85083938]	[254.40112305 390.47595215 0.8460592 ]	[233.95324707 482.9211731 0.9131968 ]	[413.51766968 280.15216064 0.79618436]	[462.29379272 382.85992432 0.88251013]	[464.87121582 487.98416138 0.84670013]	[367.3782959 487.96084595 0.7095288 ]	[326.29138184 487.96865845 0.69835883]	[357.17407227 623.85839844 0.85396934]	[369.97103882 747.14416504 0.78323781]	[410.98965454 487.92581177 0.68974406]	[418.66357422 644.53546143 0.8629849 ]	[4.26392822e+02 8.16382629e+02 7.29688764e-01]	[313.54925537 251.89080811 0.88519335]	[339.11663818 246.84266663 0.90649962]	[295.42092896 233.88728333 0.66050494]	[359.59109497 221.11448669 0.88218397]	[4.26365021e+02 8.57403931e+02 7.30742574e-01]	[4.46936829e+02 8.52353699e+02 7.54463613e-01]	[4.21284729e+02 8.29229553e+02 6.50370896e-01]	[3.62282745e+02 8.03504150e+02 7.03437567e-01]	[3.46813843e+02 7.93253723e+02 6.68480515e-01]	[3.80145172e+02 7.52247742e+02 6.55364692e-01]
[328.87518311 269.83947754 0.82709605]	[339.28979492 295.47454834 0.90890086]	[272.48773193 298.06341553 0.86372513]	[254.41087341 395.52529907 0.86338192]	[233.97434998 485.42623901 0.89683163]	[413.5539856 287.87112427 0.76430589]	[462.33837891 392.97732544 0.85957718]	[464.84017944 498.20480347 0.87972581]	[364.87792969 487.96627808 0.70982409]	[323.74536133 487.96517944 0.70298111]	[357.15829468 621.39154053 0.83397245]	[369.96081543 747.08892822 0.77727681]	[410.96334839 487.95129395 0.67822516]	[418.67385864 646.99560547 0.85938519]	[4.29003967e+02 8.29147278e+02 7.52008438e-01]	[315.93432617 254.56452942 0.91747582]	[339.19567871 254.36727905 0.93560791]	[292.97613525 234.04551697 0.72218591]	[359.74633789 226.31512451 0.86252797]	[4.31491119e+02 8.65091125e+02 6.89469159e-01]	[4.49466187e+02 8.57395508e+02 6.96267188e-01]	[4.23808105e+02 8.36846619e+02 6.20983422e-01]	[3.62267761e+02 8.06010925e+02 6.69642806e-01]	[3.44340118e+02 7.93307312e+02 6.35450363e-01]	[3.80127594e+02 7.52190125e+02 6.42029107e-01]
[326.37191772 274.91131592 0.86454928]	[341.67544556 295.61407471 0.91321391]	[272.48275757 298.2199707 0.84949124]	[254.39035034 398.03665161 0.87936687]	[233.96800232 487.96286011 0.88250399]	[413.52203369 292.92108154 0.77679503]	[462.36050415 395.5793457 0.87232941]	[464.84228516 500.74508667 0.89434302]	[364.87252808 487.96847534 0.71349454]	[323.74752808 487.9960022 0.70370221]	[357.15933228 621.38238525 0.82293165]	[369.95391846 747.12438965 0.77609336]	[410.94793701 487.92984009 0.68117237]	[418.67205811 646.98748779 0.86129493]	[4.31524048e+02 8.26649353e+02 7.47099757e-01]	[313.52850342 257.11618042 0.90496773]	[339.17849731 256.9508667 0.94673955]	[293.02471924 236.50386047 0.736094 ]	[359.74472046 231.32727051 0.85533786]	[4.28931824e+02 8.65130493e+02 6.74091697e-01]	[4.46945038e+02 8.57443726e+02 6.70754433e-01]	[4.23870178e+02 8.34334412e+02 6.21797621e-01]	[3.59790161e+02 8.03480957e+02 6.78040564e-01]	[3.44307251e+02 7.93239685e+02 6.57292068e-01]	[3.80130554e+02 7.52255188e+02 6.40642464e-01]
[328.84420776 275.07473755 0.88632309]	[341.67810059 298.08096313 0.91770416]	[272.45645142 300.73150635 0.83371669]	[254.36410522 398.20724487 0.89606404]	[233.95097351 490.49484253 0.87508053]	[413.57525635 295.47180176 0.8109684 ]	[462.33926392 398.08337402 0.89442241]	[464.89337158 500.87380981 0.88936508]	[367.36907959 493.06066895 0.70237464]	[326.31958008 495.60379028 0.696073 ]	[357.18667603 623.95672607 0.84804261]	[372.45449829 747.16400146 0.77143741]	[410.9737854 490.53146362 0.66701585]	[418.7144165 647.1182251 0.84787661]	[4.34037323e+02 8.18958496e+02 7.39739299e-01]	[315.92996216 259.61877441 0.88233745]	[339.181427 257.13378906 0.94447041]	[295.40011597 236.66505432 0.75294584]	[359.74633789 233.86688232 0.87053931]	[4.34024445e+02 8.65044678e+02 6.98874474e-01]	[4.51995605e+02 8.54897827e+02 7.09852099e-01]	[4.26348480e+02 8.31704163e+02 6.18627131e-01]	[3.59787781e+02 8.06019958e+02 6.75459325e-01]	[3.44298248e+02 7.93303772e+02 6.45027220e-01]	[3.80199249e+02 7.52277466e+02 6.26590967e-01]
[328.85736084 277.62078857 0.88381374]	[339.29309082 300.62411499 0.90383661]	[272.48446655 305.77246094 0.81884569]	[254.37232971 400.65600586 0.89584577]	[233.92033386 493.10333252 0.8726781 ]	[413.56652832 295.64474487 0.82397687]	[462.32278442 400.61804199 0.91525143]	[464.8918457 503.33294678 0.88454789]	[369.89553833 495.60397339 0.70050049]	[328.8616333 495.68029785 0.7025966 ]	[357.21365356 623.91516113 0.84558547]	[369.98165894 747.171875 0.77345097]	[411.01895142 493.08380127 0.66742456]	[418.74304199 649.57489014 0.83632976]	[4.31548096e+02 8.24065979e+02 7.38591552e-01]	[315.92526245 264.78204346 0.85847843]	[339.22369385 262.19406128 0.90525681]	[295.48538208 244.24403381 0.6411562 ]	[359.79278564 236.50323486 0.88422948]	[4.31498352e+02 8.65040649e+02 6.83246791e-01]	[4.49461426e+02 8.54926086e+02 7.04020798e-01]	[4.23868317e+02 8.31837708e+02 6.15103960e-01]	[3.62223206e+02 8.03514282e+02 6.79752469e-01]	[3.44319366e+02 7.93270813e+02 6.55650020e-01]	[3.80167236e+02 7.52284424e+02 6.35872185e-01]
[328.93515015 280.11483765 0.86244154]	[339.26696777 303.19821167 0.88090551]	[272.47692871 310.87936401 0.81202519]	[254.36975098 400.71221924 0.89056653]	[233.9145813 495.65609741 0.87669218]	[413.55755615 298.08944702 0.82245278]	[462.31637573 400.70532227 0.91900915]	[464.91552734 503.42584229 0.8679269 ]	[369.91378784 495.63903809 0.7090897 ]	[328.91104126 498.13110352 0.70946264]	[357.21594238 623.90106201 0.8397876 ]	[369.97528076 749.55609131 0.76475215]	[411.02093506 495.61465454 0.67547941]	[418.75247192 649.6237793 0.83920658]	[4.34048553e+02 8.26582458e+02 7.41370380e-01]	[315.95141602 269.92260742 0.87497675]	[339.26235962 267.30508423 0.89329684]	[295.4828186 249.320755 0.62664747]	[359.80529785 236.66851807 0.86856622]	[4.34039368e+02 8.65078125e+02 6.55799687e-01]	[4.49506226e+02 8.57400452e+02 6.78267658e-01]	[4.23891449e+02 8.34343628e+02 5.94090879e-01]	[3.62214844e+02 8.03512207e+02 6.77116096e-01]	[3.44313141e+02 7.93274719e+02 6.54938579e-01]	[3.80168152e+02 7.54749756e+02 6.27527297e-01]
[328.92544556 280.22070312 0.84548312]	[339.26980591 305.8432312 0.86895847]	[272.48864746 313.40762329 0.83109403]	[254.38484192 400.75564575 0.88737315]	[233.92085266 498.18289185 0.88735104]	[413.57330322 300.62219238 0.80132717]	[462.32287598 400.82723999 0.91390806]	[464.94680786 505.95910645 0.84425896]	[367.41506958 495.63284302 0.71150655]	[328.86602783 495.67678833 0.70786017]	[357.22747803 623.91821289 0.84374583]	[372.45016479 747.14190674 0.77239299]	[410.96182251 495.64071655 0.67821348]	[418.75592041 649.5904541 0.84296435]	[4.34053162e+02 8.26582214e+02 7.50155687e-01]	[315.95309448 272.42218018 0.88098156]	[339.25860596 269.86541748 0.89972615]	[295.46154785 249.40045166 0.70543027]	[359.81637573 241.63896179 0.84123403]	[4.31550964e+02 8.65080139e+02 6.85368061e-01]	[4.49512543e+02 8.57411560e+02 6.99621022e-01]	[4.26342560e+02 8.34328796e+02 6.04000151e-01]	[3.62219574e+02 8.03506531e+02 6.71317220e-01]	[3.44327057e+02 7.93269409e+02 6.45849586e-01]	[3.80173187e+02 7.52266418e+02 6.34887457e-01]
[328.91546631 285.32049561 0.82422537]	[339.27828979 310.91088867 0.87151116]	[272.47955322 313.52749634 0.84189558]	[254.37994385 403.26672363 0.86765426]	[233.92674255 500.76074219 0.91802907]	[416.03240967 300.74655151 0.78700954]	[462.35873413 400.83889771 0.90500087]	[467.42367554 508.46810913 0.82743931]	[369.91098022 498.18136597 0.72409153]	[328.89022827 498.19354248 0.71981293]	[359.59884644 623.98010254 0.84523451]	[369.94061279 747.14929199 0.77025485]	[410.99224854 498.21035767 0.68710828]	[418.76428223 649.63000488 0.83530074]	[4.34039673e+02 8.29145996e+02 7.55256057e-01]	[315.94274902 274.97232056 0.90249246]	[339.26513672 272.46426392 0.92282212]	[295.39611816 254.36480713 0.68914992]	[359.83947754 244.24328613 0.82352972]	[4.31491241e+02 8.67665955e+02 6.80567563e-01]	[4.49478088e+02 8.62539856e+02 6.88927591e-01]	[4.26353424e+02 8.36913879e+02 5.90715051e-01]	[3.62215179e+02 8.00978333e+02 6.73892260e-01]	[3.44332703e+02 7.93236511e+02 6.58527255e-01]	[3.77728119e+02 7.52293030e+02 6.48581207e-01]
[328.9286499 293.0062561 0.84946346]	[341.66903687 313.46276855 0.87920058]	[272.48181152 316.01553345 0.85029167]	[254.37663269 405.87179565 0.84857279]	[233.92036438 500.82867432 0.92258304]	[413.58499146 303.25848389 0.77381641]	[462.36627197 403.29681396 0.89189857]	[467.49264526 508.5218811 0.81815743]	[369.93939209 498.22564697 0.73045504]	[328.89471436 498.22116089 0.72711051]	[359.69396973 623.93981934 0.83837914]	[369.98449707 747.15057373 0.779468 ]	[413.51034546 500.69067383 0.69565892]	[418.78311157 652.19866943 0.82685888]	[4.34019897e+02 8.29154175e+02 7.50087261e-01]	[315.9458313 277.5696106 0.9184801]	[339.26046753 275.07873535 0.94242358]	[292.99020386 254.45716858 0.72646594]	[359.81381226 246.74797058 0.83235145]	[4.34038544e+02 8.67686157e+02 7.08151340e-01]	[4.49520752e+02 8.62535278e+02 7.04642713e-01]	[4.23886993e+02 8.39411194e+02 5.90114295e-01]	[3.62226379e+02 8.00944275e+02 6.80950642e-01]	[3.46819489e+02 7.90811401e+02 6.64940059e-01]	[3.77733002e+02 7.54741882e+02 6.59680367e-01]
[328.92822266 293.00775146 0.84958756]	[341.67306519 313.46472168 0.87924778]	[272.48358154 316.01516724 0.85054773]	[254.37496948 405.87088013 0.84850097]	[233.91900635 500.82662964 0.92234564]	[413.59133911 303.26303101 0.77329969]	[462.36611938 403.30056763 0.89168656]	[467.49526978 508.52383423 0.81838018]	[369.93411255 498.22323608 0.73035198]	[328.88934326 498.21972656 0.72693813]	[359.69262695 623.93817139 0.83832347]	[372.44821167 749.56427002 0.77968812]	[413.50689697 500.68771362 0.6954897 ]	[418.78115845 652.2043457 0.82631159]	[4.34016327e+02 8.29147278e+02 7.49617279e-01]	[315.94522095 277.56976318 0.91829884]	[339.26080322 275.07885742 0.94232309]	[292.99136353 254.45301819 0.72519487]	[359.81402588 246.74639893 0.8318634 ]	[4.34033447e+02 8.67679321e+02 7.07975805e-01]	[4.49516296e+02 8.62528137e+02 7.06333399e-01]	[4.23886230e+02 8.36934631e+02 5.90103209e-01]	[3.59787506e+02 8.03485352e+02 6.76188469e-01]	[3.44324219e+02 7.93256653e+02 6.58672333e-01]	[3.80116699e+02 7.54776550e+02 6.61954880e-01]
[326.34664917 295.50952148 0.87741846]	[339.30004883 315.94448853 0.89000034]	[272.43276978 316.16668701 0.85598302]	[254.37712097 410.98727417 0.84842366]	[233.92645264 503.30462646 0.92842245]	[413.54730225 308.34649658 0.76068819]	[462.38034058 403.40197754 0.86997801]	[470.01062012 511.07870483 0.81206107]	[369.97390747 500.67529297 0.73329163]	[331.38186646 500.68933105 0.72774887]	[359.71704102 623.956604 0.84586817]	[372.48358154 747.13891602 0.78963947]	[413.54501343 500.71395874 0.69975626]	[418.76358032 657.27215576 0.83451629]	[4.34102722e+02 8.36867004e+02 7.15279520e-01]	[313.51519775 277.709198 0.88690549]	[339.16052246 277.57778931 0.94885141]	[295.39071655 256.95721436 0.74484366]	[359.73629761 251.87882996 0.85505235]	[4.34058746e+02 8.72787231e+02 5.62801898e-01]	[4.49494446e+02 8.70245605e+02 5.97319782e-01]	[4.26387604e+02 8.52205139e+02 5.44520795e-01]	[3.62240082e+02 8.01004578e+02 6.84477031e-01]	[3.46823151e+02 7.93231323e+02 6.59462929e-01]	[3.80133209e+02 7.52253418e+02 6.81698501e-01]
[326.35931396 297.98754883 0.88591677]	[341.715271 316.068573 0.89816278]	[272.43771362 318.57559204 0.85968882]	[254.36576843 411.03335571 0.84832215]	[233.92126465 503.39724731 0.91873747]	[416.05938721 313.45635986 0.78306425]	[462.42379761 408.41571045 0.84283978]	[472.54187012 513.58599854 0.80772603]	[369.93139648 500.78494263 0.73843223]	[328.8744812 500.76794434 0.73641449]	[359.76922607 623.96502686 0.83727765]	[372.49423218 749.56390381 0.78822696]	[413.50619507 500.8314209 0.70371783]	[418.78793335 659.84552002 0.83962065]	[4.36542603e+02 8.36901855e+02 7.13803947e-01]	[313.53509521 280.23852539 0.86060119]	[339.1975708 280.11587524 0.93028522]	[295.43667603 257.14916992 0.70558739]	[359.81564331 254.45048523 0.84943438]	[4.34028381e+02 8.72881592e+02 5.91411054e-01]	[4.49479736e+02 8.72721130e+02 6.39089346e-01]	[4.26395081e+02 8.52230286e+02 5.54768860e-01]	[3.62232178e+02 8.00987244e+02 6.94513023e-01]	[3.46816986e+02 7.93221680e+02 6.68562829e-01]	[3.80151733e+02 7.54754883e+02 6.83292270e-01]
[328.9380188 298.14743042 0.8860693 ]	[341.73562622 316.17678833 0.89717323]	[272.44760132 318.67962646 0.85498095]	[254.34637451 413.55059814 0.8478874 ]	[233.95556641 503.44906616 0.91351765]	[416.11373901 315.95483398 0.80342966]	[462.43835449 411.00280762 0.83791566]	[472.57098389 518.66577148 0.82521003]	[369.94564819 500.80474854 0.74460137]	[328.8737793 500.8034668 0.74616069]	[359.79589844 623.94885254 0.8286581 ]	[372.49835205 749.57415771 0.78464884]	[413.56433105 500.85125732 0.71611154]	[418.80206299 662.32891846 0.83282614]	[4.34091553e+02 8.34351624e+02 7.31288254e-01]	[315.95196533 285.32681274 0.85750663]	[339.29638672 282.69308472 0.8988837 ]	[295.47976685 259.69033813 0.66108614]	[362.24835205 256.95684814 0.85700953]	[4.34117737e+02 8.75315369e+02 6.51204407e-01]	[4.52055634e+02 8.72739197e+02 6.97395146e-01]	[4.26345215e+02 8.49757080e+02 5.93320310e-01]	[3.59794098e+02 8.00970825e+02 6.99160635e-01]	[3.46820099e+02 7.90813171e+02 6.76488757e-01]	[3.80150848e+02 7.54751953e+02 6.69693112e-01]
[331.42358398 300.74511719 0.84546494]	[341.71057129 318.74539185 0.89061064]	[272.45388794 323.77145386 0.8246057 ]	[254.3737793 418.59213257 0.88357443]	[234.00338745 505.92071533 0.90261364]	[416.10565186 316.16488647 0.82679498]	[462.44683838 416.12765503 0.85882735]	[472.60440063 521.27941895 0.85065627]	[369.93734741 503.27658081 0.74487251]	[328.86660767 503.28421021 0.74987513]	[362.24356079 623.96417236 0.82721913]	[372.50537109 747.16094971 0.7915796 ]	[413.52111816 503.31533813 0.71382213]	[418.78723145 664.87084961 0.86215508]	[4.36539032e+02 8.41999268e+02 7.09570110e-01]	[315.9960022 292.91821289 0.87908578]	[341.68438721 290.39691162 0.89630353]	[295.45510864 264.77041626 0.7092281 ]	[362.27386475 262.162323 0.81663257]	[4.39189850e+02 8.83072083e+02 6.22909904e-01]	[4.57151154e+02 8.75413391e+02 6.82937682e-01]	[4.23834656e+02 8.54832031e+02 6.23350143e-01]	[3.59752106e+02 8.03476746e+02 7.02213645e-01]	[3.44323669e+02 7.93240784e+02 6.75676644e-01]	[3.80158661e+02 7.52271118e+02 6.85188770e-01]
[331.44522095 303.29022217 0.82528782]	[341.71237183 321.21377563 0.87960452]	[272.45913696 328.85098267 0.80786318]	[254.38792419 418.67047119 0.90102839]	[234.00935364 508.45932007 0.88674915]	[416.12469482 318.54592896 0.83161187]	[464.81887817 418.56033325 0.86565208]	[475.06719971 521.35473633 0.8512224 ]	[369.93215942 503.3600769 0.74808627]	[328.86367798 503.36645508 0.74728471]	[362.24838257 623.99389648 0.8281641 ]	[372.51333618 747.15313721 0.79044533]	[413.51879883 503.38580322 0.71741372]	[418.79202271 664.89794922 0.86532199]	[4.36558350e+02 8.39410339e+02 7.12537050e-01]	[315.9994812 293.02185059 0.88506997]	[341.71789551 292.91259766 0.89912868]	[295.4928894 269.82681274 0.68160647]	[362.32489014 262.22177124 0.8014791 ]	[4.39137665e+02 8.80496521e+02 6.33967102e-01]	[4.57134308e+02 8.75348145e+02 6.90389872e-01]	[4.23891083e+02 8.52345520e+02 6.04522943e-01]	[3.59742310e+02 8.03471375e+02 6.94900990e-01]	[3.44310577e+02 7.93233704e+02 6.72769070e-01]	[3.80164276e+02 7.52255981e+02 6.74056113e-01]
[334.00668335 310.88409424 0.84126413]	[341.75189209 321.30749512 0.8618356 ]	[272.48394775 328.92007446 0.80913109]	[254.3931427 418.69317627 0.90838826]	[234.0184021 508.48370361 0.88670939]	[418.56826782 318.63928223 0.83618706]	[464.84863281 418.68322754 0.88702142]	[472.59124756 523.79229736 0.85604733]	[369.94174194 503.43557739 0.74811471]	[328.87197876 503.40536499 0.74794739]	[362.26861572 623.98742676 0.82199663]	[372.52508545 749.56274414 0.78637904]	[413.52978516 505.89801025 0.71499312]	[418.79736328 664.95349121 0.86778605]	[4.36577606e+02 8.39454651e+02 7.10069418e-01]	[316.05026245 295.58758545 0.91981769]	[341.81723022 295.41763306 0.90274966]	[295.49026489 269.92114258 0.68728876]	[364.82351685 262.21401978 0.79779536]	[4.39183685e+02 8.80492615e+02 6.40782833e-01]	[4.57167480e+02 8.75331482e+02 7.05082297e-01]	[4.23903473e+02 8.52375366e+02 5.83502769e-01]	[3.59749908e+02 8.03475403e+02 6.94609284e-01]	[3.44321930e+02 7.93238953e+02 6.73891246e-01]	[3.80171112e+02 7.52292419e+02 6.63254619e-01]
[334.05871582 313.47186279 0.87735736]	[341.78012085 323.77706909 0.84530056]	[274.89221191 331.4387207 0.82063067]	[254.3768158 418.74981689 0.9096157 ]	[234.02897644 508.52593994 0.88468182]	[418.61581421 318.69882202 0.83796847]	[464.86413574 418.74691772 0.8925029 ]	[472.59368896 523.86608887 0.85375899]	[369.95877075 503.47262573 0.74503464]	[328.91534424 503.42822266 0.74850613]	[362.31924438 623.97137451 0.81670868]	[372.5144043 749.5625 0.78032178]	[413.53067017 505.9503479 0.71132177]	[418.79608154 664.99487305 0.86877167]	[4.36640900e+02 8.42015686e+02 7.18047380e-01]	[316.1305542 298.05343628 0.9264465 ]	[344.26855469 295.59310913 0.91631019]	[295.62313843 272.47717285 0.72030103]	[367.37487793 267.31600952 0.77713299]	[4.39199677e+02 8.83023071e+02 6.47102952e-01]	[4.57178375e+02 8.75379517e+02 7.10599899e-01]	[4.26407074e+02 8.54836731e+02 5.67883968e-01]	[3.59750732e+02 8.03515869e+02 6.82399452e-01]	[3.44303864e+02 7.93266235e+02 6.56293452e-01]	[3.80160950e+02 7.52295776e+02 6.57317102e-01]
[336.5451355 313.51379395 0.90934461]	[341.77182007 323.81393433 0.84159929]	[274.91574097 331.48864746 0.82677776]	[254.37757874 418.71313477 0.9092077 ]	[234.0453949 508.49987793 0.88910562]	[418.59475708 318.70117188 0.83478993]	[464.8678894 418.74975586 0.88870716]	[472.55514526 523.87878418 0.85254115]	[369.92514038 505.87628174 0.7447719 ]	[328.86227417 503.44262695 0.74552184]	[362.33132935 624.00653076 0.81313336]	[372.47329712 749.74255371 0.75702477]	[411.03869629 505.94387817 0.70807272]	[418.79751587 664.97943115 0.867845 ]	[4.36655090e+02 8.44594177e+02 7.12248623e-01]	[318.62591553 298.13964844 0.92715788]	[346.8404541 295.63290405 0.90195 ]	[298.03225708 275.05404663 0.7783134 ]	[369.90426636 269.89584351 0.77544737]	[4.39210785e+02 8.88204041e+02 6.04382753e-01]	[4.57163879e+02 8.80527344e+02 6.51878357e-01]	[4.26416412e+02 8.57363647e+02 5.25073230e-01]	[3.59705261e+02 8.03549133e+02 6.58872843e-01]	[3.44256500e+02 7.93298645e+02 6.44528091e-01]	[3.80133362e+02 7.59936035e+02 6.62707627e-01]
[336.62658691 315.93966675 0.92775178]	[341.8107605 326.29428101 0.8277173 ]	[274.95385742 333.92462158 0.83666813]	[254.3764801 418.73324585 0.90752459]	[234.02801514 508.53912354 0.88364482]	[418.63244629 318.73080444 0.83349162]	[464.88119507 418.79846191 0.88577962]	[472.54272461 523.88690186 0.8483181 ]	[369.93554688 505.93817139 0.73647457]	[328.87527466 505.89044189 0.73589718]	[362.30429077 626.47314453 0.81057453]	[372.50109863 749.66870117 0.77231193]	[413.50894165 505.99603271 0.70093268]	[418.77947998 664.96105957 0.86679959]	[4.36674683e+02 8.49607178e+02 7.27860987e-01]	[318.72802734 298.22064209 0.91178995]	[349.42028809 298.02032471 0.89433604]	[298.11422729 277.55541992 0.77873313]	[369.96066284 272.37109375 0.78896105]	[4.39263580e+02 8.90648621e+02 6.19431436e-01]	[4.57183075e+02 8.83029602e+02 6.67036533e-01]	[4.28909760e+02 8.59933655e+02 5.32703161e-01]	[3.59699188e+02 8.03518860e+02 6.64884806e-01]	[3.44252289e+02 7.93270386e+02 6.47382796e-01]	[3.80155090e+02 7.57356628e+02 6.60709143e-01]
[336.6708374 315.92520142 0.92619836]	[341.82327271 323.82183838 0.82515973]	[274.98675537 331.50314331 0.84077644]	[254.3704071 418.73355103 0.90623182]	[234.02787781 511.0078125 0.88095582]	[418.62759399 318.71212769 0.83423603]	[464.87896729 418.79803467 0.88703597]	[470.0322876 523.85717773 0.85120291]	[369.9107666 505.93392944 0.73764032]	[328.84735107 505.90255737 0.73436421]	[362.33435059 626.44586182 0.80774111]	[372.50094604 749.67407227 0.76830447]	[413.49499512 505.97528076 0.70328581]	[418.80059814 664.98950195 0.86678517]	[4.36660034e+02 8.49657410e+02 7.30103433e-01]	[321.15161133 298.19659424 0.904935 ]	[351.95727539 298.01934814 0.89748776]	[298.12432861 275.09521484 0.79323965]	[372.47692871 272.38360596 0.80856824]	[4.39264191e+02 8.90689453e+02 6.20316982e-01]	[4.57189972e+02 8.83076477e+02 6.66351736e-01]	[4.26401398e+02 8.60000793e+02 5.36422729e-01]	[3.59720123e+02 8.01000732e+02 6.53559148e-01]	[3.44278259e+02 7.93235718e+02 6.48493171e-01]	[3.80146973e+02 7.57376465e+02 6.59651518e-01]
[336.70300293 313.52709961 0.92749274]	[344.275177 323.82028198 0.82407355]	[274.9928894 331.4715271 0.83495301]	[254.38246155 418.72045898 0.90445477]	[234.01039124 511.00857544 0.87878984]	[418.67947388 318.72631836 0.83627087]	[464.87438965 418.78442383 0.89345604]	[470.01531982 523.83135986 0.85777092]	[367.4175415 505.93804932 0.73791015]	[326.37075806 505.88586426 0.73462313]	[362.34628296 626.42980957 0.80948555]	[372.48034668 749.65863037 0.76952773]	[410.99578857 505.99349976 0.70167923]	[418.8026123 664.99517822 0.86326814]	[4.36680359e+02 8.47106323e+02 7.23683119e-01]	[321.206604 298.1730957 0.90447873]	[351.96740723 297.99206543 0.90067238]	[298.14303589 274.99099731 0.77028316]	[372.49761963 269.868927 0.80335414]	[4.39260315e+02 8.85636719e+02 5.90458393e-01]	[4.57190430e+02 8.77937988e+02 6.50335073e-01]	[4.26419922e+02 8.57435181e+02 5.29372275e-01]	[3.59727783e+02 8.00974426e+02 6.58035874e-01]	[3.44280731e+02 7.93215515e+02 6.54895723e-01]	[3.80126556e+02 7.57362000e+02 6.69610322e-01]
[339.06652832 313.46194458 0.91946888]	[344.32199097 323.75259399 0.82791907]	[275.02774048 328.93005371 0.82759297]	[254.3785553 418.71435547 0.90187562]	[234.01402283 508.53613281 0.88342732]	[418.71636963 318.70495605 0.83570582]	[464.89511108 418.75985718 0.8892374 ]	[470.01849365 523.79321289 0.86158305]	[367.42495728 505.91445923 0.74046022]	[326.35113525 503.46350098 0.73787475]	[364.80038452 623.99908447 0.80298752]	[372.45843506 749.63769531 0.7619732 ]	[411.00396729 505.97738647 0.70523399]	[418.80310059 664.96954346 0.86165762]	[4.36669861e+02 8.44562439e+02 7.13556945e-01]	[321.28451538 298.10308838 0.89479041]	[354.45651245 295.61080933 0.89956117]	[298.26416016 274.94509888 0.7167325 ]	[372.5480957 267.35574341 0.79401785]	[4.39289948e+02 8.85623474e+02 6.12281501e-01]	[4.59632385e+02 8.77907043e+02 6.76800787e-01]	[4.26397308e+02 8.54907532e+02 5.37408233e-01]	[3.59701691e+02 8.03479065e+02 6.67056680e-01]	[3.44257233e+02 7.93250916e+02 6.50634944e-01]	[3.80118622e+02 7.57336731e+02 6.45876527e-01]
[339.06680298 313.46166992 0.91973495]	[344.32705688 323.74691772 0.82782859]	[275.0305481 328.91824341 0.82785064]	[254.3815155 418.71286011 0.9023571 ]	[234.01724243 508.53271484 0.88421524]	[418.71630859 318.70458984 0.83560151]	[464.89892578 418.75494385 0.8897326 ]	[470.0178833 523.79644775 0.86222857]	[367.42333984 505.91824341 0.74001443]	[326.34988403 503.46115112 0.73791558]	[364.7935791 623.99743652 0.80459434]	[372.46514893 749.67749023 0.76143616]	[411.00119019 505.98745728 0.7025401 ]	[418.80288696 664.9720459 0.86161667]	[4.36667694e+02 8.44542114e+02 7.09675193e-01]	[321.28573608 298.10217285 0.89451891]	[354.45700073 295.61138916 0.89985627]	[298.26382446 274.94467163 0.71844912]	[372.54782104 267.35418701 0.79366589]	[4.39281158e+02 8.88106201e+02 6.16164863e-01]	[4.59623596e+02 8.77935974e+02 6.72623932e-01]	[4.26397491e+02 8.54896851e+02 5.35982788e-01]	[3.59697235e+02 8.03485352e+02 6.69267714e-01]	[3.44255890e+02 7.93252930e+02 6.54177666e-01]	[3.80121582e+02 7.57383057e+02 6.47373557e-01]
[339.11868286 310.96548462 0.89381206]	[346.82073975 321.29888916 0.82981819]	[275.04141235 328.84985352 0.83089054]	[254.39007568 418.68161011 0.89998043]	[234.04649353 508.49572754 0.8886953 ]	[418.76080322 318.67175293 0.84096569]	[464.89450073 418.69442749 0.88375962]	[469.99731445 521.39111328 0.86370528]	[367.37402344 503.4682312 0.746687 ]	[326.31817627 503.42449951 0.74309349]	[364.79388428 623.95141602 0.80129111]	[372.47647095 749.67553711 0.76102626]	[410.9593811 505.9317627 0.70928776]	[418.79760742 664.92663574 0.86305988]	[4.36654205e+02 8.44523682e+02 7.19617486e-01]	[323.74093628 295.64511108 0.88227248]	[354.55316162 295.51266479 0.90971613]	[300.69613647 274.89788818 0.71773887]	[375.00308228 267.32455444 0.78997862]	[4.39279541e+02 8.77893860e+02 6.20117009e-01]	[4.59651520e+02 8.72831238e+02 6.89326167e-01]	[4.26372437e+02 8.54876587e+02 5.63567758e-01]	[3.59679535e+02 8.03487122e+02 6.78761959e-01]	[3.44253754e+02 7.93255066e+02 6.55946910e-01]	[3.80142883e+02 7.57373291e+02 6.55076683e-01]
[339.20394897 305.8157959 0.85679418]	[346.89953613 321.14910889 0.83880949]	[275.07696533 323.77151489 0.84032762]	[254.38684082 418.62884521 0.88763857]	[234.04048157 506.00958252 0.89303422]	[418.75250244 318.52655029 0.84123427]	[464.89138794 416.08859253 0.84850645]	[469.96508789 521.2331543 0.85832554]	[367.35983276 503.36096191 0.75324208]	[326.32049561 503.34103394 0.74934107]	[364.80114746 623.94439697 0.79892099]	[372.49691772 749.60412598 0.77219963]	[408.46820068 503.39929199 0.71426398]	[418.78076172 662.46435547 0.85828215]	[4.36644379e+02 8.34303467e+02 7.45188236e-01]	[326.28796387 295.47732544 0.86211789]	[356.99285889 293.01721191 0.9013465 ]	[303.22470093 269.92028809 0.74117321]	[374.99725342 264.72317505 0.79311544]	[4.39225922e+02 8.75327576e+02 6.54541373e-01]	[4.57218658e+02 8.72707275e+02 7.10223734e-01]	[4.26402252e+02 8.49758972e+02 5.73348045e-01]	[3.59742096e+02 8.00997925e+02 6.73387229e-01]	[3.44301392e+02 7.93240601e+02 6.52420342e-01]	[3.80131073e+02 7.54804749e+02 6.51194572e-01]
[341.75680542 300.6227417 0.87504035]	[351.97970581 316.1708374 0.8533833 ]	[277.5012207 318.63595581 0.86520469]	[254.40490723 411.02365112 0.84368646]	[236.42320251 503.43377686 0.9195559 ]	[421.25720215 315.99978638 0.82606018]	[464.90301514 405.82229614 0.83299768]	[469.98098755 516.12634277 0.82188678]	[367.33337402 503.29125977 0.74875057]	[323.77496338 500.84863281 0.74730003]	[362.29455566 623.92584229 0.81671512]	[369.98455811 749.6519165 0.76836264]	[408.46325684 503.35568237 0.71570396]	[418.7796936 659.88299561 0.83138382]	[4.36666260e+02 8.34376892e+02 7.17457712e-01]	[328.92810059 290.44503784 0.83339286]	[357.16876221 287.86376953 0.90015244]	[305.83151245 259.68121338 0.7596001 ]	[377.50216675 259.65539551 0.80502784]	[4.39134125e+02 8.72725708e+02 5.81401467e-01]	[4.57108582e+02 8.70210632e+02 6.44140542e-01]	[4.28943878e+02 8.52221130e+02 5.41763008e-01]	[3.59720215e+02 8.00977478e+02 6.73780143e-01]	[3.44261963e+02 7.93227966e+02 6.56710804e-01]	[3.80115631e+02 7.57345337e+02 6.71952665e-01]
[341.82559204 297.99829102 0.89906937]	[354.46777344 315.99905396 0.85755014]	[277.53451538 316.08319092 0.85633206]	[254.43254089 405.90167236 0.8494516 ]	[234.08189392 500.88613892 0.92861861]	[421.3102417 313.47344971 0.80729693]	[464.92562866 403.26931763 0.85066563]	[469.99325562 508.4956665 0.82345903]	[364.85421753 500.81668091 0.74730408]	[323.75363159 500.75350952 0.7423684 ]	[362.22180176 623.92193604 0.82021761]	[369.93255615 749.65441895 0.76657194]	[408.4102478 503.28726196 0.71557933]	[418.80258179 659.83111572 0.83833396]	[4.39059570e+02 8.31823120e+02 7.44308412e-01]	[331.48620605 282.74105835 0.84976476]	[357.21670532 280.16375732 0.93079323]	[308.39163208 257.17224121 0.75740749]	[377.5944519 254.52815247 0.83084381]	[4.41707458e+02 8.70251404e+02 6.27151847e-01]	[4.59658691e+02 8.67625671e+02 6.65023088e-01]	[4.26431580e+02 8.49740479e+02 5.70055783e-01]	[3.59726776e+02 8.00939941e+02 6.66372299e-01]	[3.44253326e+02 7.90818115e+02 6.66052341e-01]	[3.77726349e+02 7.57330872e+02 6.54959261e-01]
[344.33642578 295.48858643 0.88169897]	[352.01593018 313.4666748 0.83671582]	[277.51211548 315.94671631 0.8508656 ]	[254.45980835 403.31707764 0.86702603]	[236.42044067 500.7928772 0.92397845]	[421.30270386 305.83340454 0.78953916]	[464.91604614 400.83013916 0.86307895]	[470.00726318 503.4468689 0.84835553]	[364.80303955 500.68234253 0.73988354]	[321.26333618 498.23138428 0.727929 ]	[359.81356812 624.02288818 0.82964373]	[369.92510986 749.70043945 0.7653169 ]	[405.91387939 500.73800659 0.71169245]	[418.78320312 654.74890137 0.8267206 ]	[4.39062439e+02 8.29186951e+02 7.59651303e-01]	[333.98025513 277.72564697 0.8845284 ]	[359.60671997 277.60351562 0.94518101]	[310.94735718 254.56819153 0.77791965]	[377.65310669 254.38160706 0.80869317]	[4.39222046e+02 8.67677551e+02 6.21272802e-01]	[4.57196106e+02 8.62525452e+02 6.57171249e-01]	[4.28941956e+02 8.44536011e+02 5.50990880e-01]	[3.59746338e+02 7.98431641e+02 6.77204251e-01]	[3.44266937e+02 7.90794495e+02 6.82492733e-01]	[3.77723877e+02 7.59874939e+02 6.64934397e-01]
[346.85894775 287.83071899 0.81824332]	[354.46292114 305.83807373 0.82109082]	[277.58468628 310.8921814 0.83135319]	[254.44148254 400.6892395 0.88688272]	[236.44882202 498.1831665 0.89724267]	[421.32492065 300.64959717 0.82651788]	[464.88494873 398.14813232 0.87805653]	[470.02334595 503.24737549 0.8652426 ]	[364.79156494 498.14620972 0.73345953]	[321.23712158 495.6479187 0.72219002]	[359.81387329 623.83947754 0.8269304 ]	[369.9407959 749.62652588 0.77914512]	[405.90945435 498.20492554 0.69897997]	[418.78823853 652.14080811 0.84176964]	[4.39080841e+02 8.26615723e+02 7.59266496e-01]	[333.98284912 275.01104736 0.8947624 ]	[359.73690796 274.92526245 0.92763114]	[310.96258545 249.39981079 0.75814116]	[380.14691162 246.7966156 0.81427932]	[4.41740814e+02 8.65042175e+02 7.11288989e-01]	[4.59761108e+02 8.54840881e+02 7.51988947e-01]	[4.26419525e+02 8.36856873e+02 5.89554548e-01]	[3.59772858e+02 7.98418884e+02 7.00158000e-01]	[3.44291443e+02 7.90785950e+02 6.98652148e-01]	[3.80113800e+02 7.57309387e+02 6.70929730e-01]
[351.92752075 280.13302612 0.85317063]	[352.02227783 300.62374878 0.84930986]	[277.56726074 303.20608521 0.84326184]	[254.44308472 398.25442505 0.88811481]	[236.52464294 495.6043396 0.87984759]	[421.34414673 298.0105896 0.84465915]	[464.90679932 395.5463562 0.84622222]	[470.01846313 498.26138306 0.85236585]	[364.78045654 490.53173828 0.72671247]	[321.22647095 487.99319458 0.71536279]	[359.77539062 621.37127686 0.82885945]	[369.9022522 749.67755127 0.77334905]	[405.89852905 493.04891968 0.69188869]	[418.76922607 647.06518555 0.86262947]	[4.39073914e+02 8.18906189e+02 7.36224592e-01]	[336.45562744 272.38162231 0.87638479]	[359.80651855 267.3522644 0.87975037]	[313.47766113 244.24971008 0.76541775]	[380.20050049 239.10220337 0.84399295]	[4.44359283e+02 8.59930237e+02 6.60094321e-01]	[4.62286865e+02 8.52287537e+02 7.52648950e-01]	[4.23866425e+02 8.31837402e+02 6.13520384e-01]	[3.62204620e+02 7.98391357e+02 7.00605512e-01]	[3.44296692e+02 7.90780884e+02 7.04889476e-01]	[3.77719940e+02 7.57362854e+02 6.62900388e-01]
[352.00762939 275.11016846 0.89719236]	[354.54998779 295.55923462 0.89008188]	[277.62265015 298.04907227 0.85414821]	[254.43437195 398.05108643 0.86970317]	[236.55369568 487.9770813 0.87536156]	[423.78933716 295.40975952 0.81399602]	[464.91342163 385.31362915 0.82556295]	[470.03909302 490.52294922 0.81710857]	[364.81530762 485.44778442 0.73798412]	[321.2649231 485.40744019 0.7295211 ]	[359.72042847 621.30010986 0.82475173]	[367.38690186 749.68475342 0.77567637]	[408.39767456 487.92172241 0.70163143]	[421.16027832 644.49255371 0.87856251]	[4.39104095e+02 8.11318787e+02 7.72161841e-01]	[336.55514526 259.69683838 0.89187229]	[362.26596069 259.57913208 0.89994651]	[313.49316406 236.53140259 0.80990231]	[380.28134155 233.86773682 0.80418092]	[4.44387024e+02 8.54852112e+02 7.15779066e-01]	[4.62341949e+02 8.49728394e+02 7.89755106e-01]	[4.26359161e+02 8.29211670e+02 6.47753596e-01]	[3.62227020e+02 7.98386108e+02 7.15305388e-01]	[3.44289062e+02 7.90783936e+02 7.11638093e-01]	[3.77699341e+02 7.57373779e+02 6.56516850e-01]
[356.98132324 269.91882324 0.85913587]	[354.54586792 292.94439697 0.86602265]	[277.58145142 295.42965698 0.85068154]	[254.46340942 390.47741699 0.84358352]	[236.57896423 482.83407593 0.91988522]	[423.84741211 285.2640686 0.78334761]	[464.9006958 380.27032471 0.86484456]	[472.58135986 482.86660767 0.85637689]	[364.79406738 482.82507324 0.7550438 ]	[321.26364136 482.82971191 0.7561962 ]	[359.71029663 618.74963379 0.82050872]	[367.38183594 749.67022705 0.76841146]	[405.90197754 482.80834961 0.71817601]	[421.16860962 641.8036499 0.84897429]	[4.39117889e+02 8.08699524e+02 7.73542166e-01]	[336.59500122 256.98046875 0.93490958]	[364.78598022 254.45115662 0.89429581]	[313.49615479 231.43933105 0.80006731]	[380.36431885 226.25897217 0.76337922]	[4.49440552e+02 8.52258240e+02 6.91977382e-01]	[4.64839233e+02 8.47128845e+02 7.58555174e-01]	[4.23833710e+02 8.24064209e+02 6.14549041e-01]	[3.62241943e+02 7.98375977e+02 7.12691426e-01]	[3.44285767e+02 7.90763611e+02 7.18896627e-01]	[3.77698212e+02 7.57348083e+02 6.42834365e-01]
[354.60113525 259.58963013 0.88948971]	[354.57394409 280.19656372 0.86759049]	[277.66610718 285.32040405 0.81857932]	[254.49583435 380.23535156 0.88684016]	[236.60678101 480.30252075 0.91250312]	[423.8600769 277.57818604 0.84269893]	[464.87747192 377.57415771 0.86858296]	[472.6111145 477.70559692 0.84033263]	[364.80859375 480.25186157 0.74632674]	[321.25567627 480.25366211 0.74659491]	[359.71606445 613.71777344 0.81570733]	[3.67362732e+02 7.52229309e+02 7.46005118e-01]	[405.92922974 480.23397827 0.70928812]	[421.14755249 631.67651367 0.83556408]	[4.39169342e+02 8.00956848e+02 7.68876314e-01]	[336.65628052 251.8180542 0.88907838]	[364.84100342 246.78611755 0.85179269]	[315.95910645 221.17692566 0.80793983]	[382.73171997 221.12533569 0.75727373]	[4.49452698e+02 8.47184875e+02 7.15697825e-01]	[4.62418640e+02 8.36886597e+02 7.57093906e-01]	[4.23880249e+02 8.11302063e+02 6.25269353e-01]	[3.62226929e+02 7.98388855e+02 7.12160707e-01]	[3.44271545e+02 7.90778259e+02 7.14085162e-01]	[3.77707642e+02 7.65007446e+02 6.25796556e-01]
[354.60159302 259.58956909 0.88957858]	[354.5725708 280.19448853 0.86752766]	[277.6663208 285.31286621 0.81949401]	[254.49888611 380.22259521 0.88916659]	[236.60580444 480.30905151 0.91320705]	[423.85742188 277.57949829 0.84276187]	[464.87811279 377.5736084 0.86860323]	[472.6055603 477.70559692 0.83987594]	[364.80819702 480.25204468 0.74663806]	[321.25842285 480.25418091 0.74697709]	[359.71801758 613.71795654 0.8154723 ]	[3.67376312e+02 7.52241760e+02 7.45900512e-01]	[405.92529297 480.23483276 0.70996928]	[421.14642334 631.6776123 0.83545309]	[4.39162231e+02 8.00950623e+02 7.67401636e-01]	[336.65603638 251.81829834 0.88912797]	[364.84112549 246.78590393 0.85162467]	[315.9569397 221.17692566 0.80758119]	[382.73031616 221.12524414 0.75629324]	[4.49456573e+02 8.47182129e+02 7.15571165e-01]	[4.62421722e+02 8.36882019e+02 7.57907569e-01]	[4.23865723e+02 8.11296753e+02 6.29540384e-01]	[3.62241943e+02 7.98401001e+02 7.14623213e-01]	[3.44290771e+02 7.90788208e+02 7.14749932e-01]	[3.77714417e+02 7.65013733e+02 6.29822254e-01]
[357.13342285 254.48182678 0.92294747]	[354.52545166 275.08618164 0.89393592]	[277.66482544 277.65011597 0.84784478]	[254.50523376 377.5647583 0.88450301]	[239.04740906 475.15261841 0.86291075]	[423.82705688 272.5007019 0.81243676]	[464.92449951 367.36923218 0.80182594]	[475.07272339 467.46353149 0.82021314]	[364.83709717 477.63241577 0.7226578 ]	[321.28076172 477.63409424 0.71740776]	[359.69760132 611.09320068 0.82395554]	[3.67372284e+02 7.52272278e+02 7.46773660e-01]	[408.42523193 477.64212036 0.68982488]	[421.16744995 626.48400879 0.86961406]	[4.39183472e+02 7.93331787e+02 7.70148814e-01]	[339.16656494 239.07582092 0.91371536]	[369.9559021 236.56575012 0.87837744]	[316.03518677 215.91072083 0.87053889]	[382.78366089 213.37638855 0.59972239]	[4.57101929e+02 8.44548767e+02 6.69377565e-01]	[4.67480835e+02 8.31830139e+02 7.31840491e-01]	[4.23866760e+02 8.11207642e+02 6.77288473e-01]	[3.59769592e+02 7.98430054e+02 7.22290993e-01]	[3.44251801e+02 7.90797058e+02 7.13099480e-01]	[3.77713287e+02 7.65066895e+02 6.48906767e-01]
[357.13330078 254.48191833 0.92297959]	[354.52368164 275.08499146 0.8936522 ]	[277.66320801 277.65115356 0.8478905 ]	[254.50601196 377.56713867 0.88519323]	[239.04945374 475.14810181 0.86204201]	[423.82415771 272.4961853 0.81224775]	[464.92660522 367.36212158 0.80103463]	[475.07165527 467.46383667 0.82014203]	[364.83792114 477.64483643 0.72570604]	[321.2862854 477.64944458 0.72012401]	[359.69903564 611.09375 0.82390785]	[3.67366852e+02 7.52290894e+02 7.42382407e-01]	[408.41830444 477.65078735 0.69212282]	[421.16778564 626.48699951 0.86947852]	[4.39174286e+02 7.93331543e+02 7.69552767e-01]	[339.1663208 239.0760498 0.91371655]	[369.95544434 236.56614685 0.87832361]	[316.03588867 215.91168213 0.87072009]	[382.78445435 213.3777771 0.6017198 ]	[4.57126434e+02 8.44537476e+02 6.64821982e-01]	[4.67487915e+02 8.31817993e+02 7.29485095e-01]	[4.23851440e+02 8.11211731e+02 6.81253731e-01]	[3.59772156e+02 7.98439392e+02 7.22441554e-01]	[3.44250854e+02 7.90805420e+02 7.11971998e-01]	[3.77706635e+02 7.67527283e+02 6.46999180e-01]
[359.62060547 236.49951172 0.9377712 ]	[356.99771118 259.61779785 0.8867203 ]	[277.70480347 264.80264282 0.80997241]	[254.51977539 359.8012085 0.86927223]	[239.07601929 462.28414917 0.9093067 ]	[426.35903931 257.00875854 0.83541292]	[464.94747925 357.16534424 0.86656398]	[475.13226318 459.59790039 0.85571051]	[364.84661865 462.35925293 0.72773623]	[321.27435303 462.41555786 0.72439635]	[359.60824585 605.92712402 0.83966613]	[367.39154053 749.71343994 0.76409775]	[408.45703125 462.28948975 0.70030236]	[421.20230103 613.71948242 0.83295149]	[439.29702759 788.05908203 0.79455143]	[339.26873779 223.66950989 0.8750726 ]	[375.04623413 218.63883972 0.88262683]	[316.10848999 195.57954407 0.87281036]	[385.31988525 195.50473022 0.63717884]	[4.52042694e+02 8.31768555e+02 7.03689396e-01]	[4.67412018e+02 8.26631104e+02 7.25956678e-01]	[4.31513550e+02 8.00927612e+02 6.36104643e-01]	[3.59765442e+02 8.00909729e+02 6.98271036e-01]	[3.41783081e+02 7.90788818e+02 6.96112633e-01]	[3.77737518e+02 7.62464905e+02 6.34420872e-01]
[359.72607422 218.55418396 0.90824741]	[357.05688477 251.85069275 0.88828456]	[280.1680603 254.39833069 0.82678962]	[254.5483551 354.55618286 0.87402308]	[239.19100952 449.45648193 0.82754862]	[426.34698486 241.6414032 0.79548824]	[464.98059082 341.78771973 0.8086307 ]	[477.58932495 441.8661499 0.86916184]	[372.43753052 459.67822266 0.72255248]	[328.85479736 459.77694702 0.72045928]	[357.22485352 603.49353027 0.85388595]	[3.67431000e+02 7.52279663e+02 7.48043835e-01]	[416.04025269 457.15979004 0.7088238 ]	[423.796875 603.41680908 0.85181499]	[441.81488037 772.76446533 0.78368241]	[341.78631592 210.86331177 0.86844808]	[375.09210205 205.72631836 0.86117768]	[318.54852295 182.64759827 0.84985197]	[385.3572998 177.62615967 0.67890638]	[4.46874969e+02 8.29047974e+02 7.04161465e-01]	[4.64896790e+02 8.18923950e+02 6.87176108e-01]	[4.36671936e+02 7.88131897e+02 6.81307197e-01]	[3.62292297e+02 7.98449158e+02 6.79675281e-01]	[3.44305267e+02 7.90807068e+02 7.00642109e-01]	[3.80126251e+02 7.67546936e+02 6.69765294e-01]
[359.77618408 213.53012085 0.94354641]	[357.07745361 239.08291626 0.90642989]	[280.16705322 246.77867126 0.79642648]	[254.56239319 349.42495728 0.84451401]	[241.64309692 444.39736938 0.84119034]	[426.40930176 236.43421936 0.837318 ]	[467.42572021 336.67391968 0.84733987]	[477.6272583 439.16397095 0.87946779]	[372.45596313 454.60580444 0.69998151]	[326.36465454 457.18991089 0.7024051 ]	[359.56866455 603.41589355 0.85059404]	[369.9432373 752.22888184 0.75947791]	[416.10977173 449.48718262 0.69939709]	[426.34506226 600.83410645 0.81397438]	[441.89086914 770.19812012 0.78041279]	[344.28314209 198.14634705 0.87056458]	[377.5402832 198.00263977 0.89437717]	[318.55889893 175.03138733 0.90504551]	[385.34063721 175.05609131 0.46714243]	[4.46885101e+02 8.21503906e+02 6.61980867e-01]	[4.64907776e+02 8.13821716e+02 6.94729865e-01]	[4.39145874e+02 7.85528259e+02 6.80319011e-01]	[3.62280457e+02 8.00929626e+02 6.68130636e-01]	[3.44306061e+02 7.90816467e+02 6.90972686e-01]	[3.80190735e+02 7.65063660e+02 6.73670292e-01]
[359.82574463 210.86550903 0.90681976]	[357.16342163 234.07855225 0.92888498]	[282.71380615 236.63096619 0.80860716]	[254.57151794 339.26196289 0.86486548]	[241.66731262 441.67477417 0.86759824]	[426.4453125 231.43141174 0.79749656]	[467.47808838 334.00521851 0.81232387]	[477.66662598 428.99206543 0.83067334]	[374.96655273 449.49609375 0.69349444]	[331.39743042 454.57388306 0.67365193]	[359.62435913 600.84790039 0.84437001]	[369.91101074 752.21240234 0.76175863]	[416.17214966 446.87744141 0.70957577]	[431.47113037 600.74804688 0.80042613]	[4.52016022e+02 7.75324524e+02 7.04734325e-01]	[346.82244873 195.49853516 0.88911343]	[377.59347534 192.91357422 0.91639924]	[318.6131897 172.45295715 0.89123183]	[3.87896484e+02 1.72309265e+02 3.54351491e-01]	[4.59757477e+02 8.21489441e+02 6.33493364e-01]	[4.77700287e+02 8.13735901e+02 7.06730962e-01]	[4.41792694e+02 7.90686035e+02 6.63297951e-01]	[3.62266083e+02 7.98399292e+02 6.78579569e-01]	[3.44299072e+02 7.90780701e+02 6.95232630e-01]	[3.80146423e+02 7.65037537e+02 6.89763367e-01]
[362.31069946 198.06761169 0.89189643]	[357.1519165 231.42581177 0.90902013]	[282.72857666 234.00924683 0.81149238]	[254.57507324 336.63168335 0.88762152]	[241.71057129 436.63552856 0.83697498]	[426.44595337 221.1925354 0.77993333]	[467.43505859 326.34765625 0.78377563]	[477.70614624 421.37481689 0.87770426]	[375.10220337 446.92218018 0.712771 ]	[334.00463867 452.01696777 0.68497896]	[359.58898926 600.79748535 0.84005302]	[369.90924072 752.24176025 0.76638633]	[418.62026978 441.84881592 0.72849977]	[431.5223999 595.68981934 0.79143518]	[457.11715698 770.25360107 0.77055544]	[346.878479 190.36056519 0.85296965]	[377.63302612 185.21362305 0.88822913]	[318.73748779 167.2341156 0.82314092]	[387.87615967 159.62174988 0.49422652]	[4.62242645e+02 8.16315308e+02 7.75596201e-01]	[480.19363403 811.17730713 0.81696218]	[4.44347260e+02 7.85574646e+02 6.69314384e-01]	[3.59738495e+02 7.98430542e+02 6.85321212e-01]	[3.44244232e+02 7.90777100e+02 7.00501025e-01]	[3.80148163e+02 7.67512085e+02 7.06474245e-01]
[362.34313965 195.44796753 0.91996342]	[357.15020752 226.23312378 0.87518817]	[282.73574829 231.43241882 0.7952289 ]	[254.58006287 336.46234131 0.87620109]	[244.21032715 431.48226929 0.80812263]	[426.43643188 216.13423157 0.80978632]	[467.46508789 321.24685669 0.79742503]	[477.73764038 421.27792358 0.88543093]	[377.50442505 444.30004883 0.734662 ]	[334.02038574 446.89117432 0.69010001]	[357.22097778 598.2946167 0.8258723 ]	[369.90090942 752.19329834 0.77127022]	[418.6534729 439.2612915 0.73828101]	[434.01876831 588.07409668 0.80521262]	[462.20788574 767.64776611 0.80120373]	[349.41699219 182.61576843 0.83126247]	[377.7409668 177.57141113 0.90842474]	[318.75140381 157.01947021 0.86357659]	[3.87907104e+02 1.57057617e+02 3.61515880e-01]	[4.67410553e+02 8.11210938e+02 7.56264627e-01]	[4.85390472e+02 8.06126099e+02 7.54494190e-01]	[4.57179077e+02 7.82965027e+02 6.55772150e-01]	[3.59761353e+02 7.98355530e+02 7.06115067e-01]	[3.44273285e+02 7.90733093e+02 7.18503654e-01]	[3.80140106e+02 7.65016235e+02 7.07341552e-01]
[364.86828613 192.86425781 0.89527667]	[357.21862793 218.56748962 0.92117894]	[285.2729187 226.2376709 0.77396566]	[256.97781372 328.9130249 0.83304256]	[244.25708008 426.42340088 0.80932289]	[428.98059082 215.91360474 0.82701993]	[469.95614624 318.61242676 0.84801346]	[480.11303711 418.72393799 0.88565719]	[377.60049438 439.29251099 0.76468194]	[336.49383545 444.32391357 0.71073186]	[357.1887207 598.28613281 0.82684773]	[369.93261719 752.17059326 0.77458477]	[418.72225952 436.6546936 0.74720776]	[436.63949585 585.5111084 0.85422307]	[4.64873413e+02 7.70109070e+02 7.67876923e-01]	[351.98010254 177.48020935 0.86913377]	[380.12417603 174.87875366 0.93449807]	[321.16433716 154.48745728 0.87723517]	[3.90447937e+02 1.51941818e+02 3.50216508e-01]	[4.77673798e+02 8.11169312e+02 7.78047502e-01]	[4.95612488e+02 8.06081909e+02 7.46012330e-01]	[4.59837311e+02 7.82975830e+02 6.94647908e-01]	[3.62222198e+02 7.98360046e+02 7.08113194e-01]	[3.44282959e+02 7.90731445e+02 7.20270276e-01]	[3.80164001e+02 7.64989685e+02 7.10757971e-01]
[364.85629272 187.77520752 0.85294789]	[359.61120605 216.03143311 0.92950648]	[285.32052612 218.65689087 0.78101802]	[257.04299927 323.80410767 0.82122672]	[246.77050781 423.771698 0.8298291 ]	[428.99502563 213.35798645 0.80883789]	[470.00338745 316.00119019 0.8468315 ]	[480.17297363 416.07971191 0.86521113]	[377.68649292 439.17993164 0.77164298]	[336.60968018 441.82983398 0.73173779]	[357.19955444 595.75531006 0.82142156]	[369.92153931 749.74853516 0.78040934]	[418.77349854 434.03570557 0.72817361]	[439.07263184 582.93170166 0.87249017]	[4.72583527e+02 7.65062500e+02 7.51886606e-01]	[351.9901123 172.46028137 0.89183033]	[380.14938354 172.26733398 0.92779303]	[321.23803711 151.82594299 0.84626198]	[3.93039185e+02 1.49319565e+02 3.65122110e-01]	[4.80306152e+02 8.08523071e+02 7.67850161e-01]	[5.00690796e+02 7.98376282e+02 7.34931171e-01]	[4.62429352e+02 7.75265015e+02 6.85339510e-01]	[3.62229645e+02 7.95847168e+02 7.18671918e-01]	[3.44299225e+02 7.90689087e+02 7.24463522e-01]	[3.80135803e+02 7.62517517e+02 7.27563143e-01]
[367.38128662 180.12161255 0.84889567]	[359.62774658 215.912323 0.9202733 ]	[285.32009888 218.54322815 0.79255044]	[257.09298706 321.28631592 0.8492077 ]	[249.31936646 421.31924438 0.85328233]	[431.51403809 210.81213379 0.78355777]	[472.52636719 315.93145752 0.83189374]	[480.21508789 413.49041748 0.85208035]	[377.68188477 439.13668823 0.77177048]	[336.60150146 441.77981567 0.74163353]	[357.19287109 595.68847656 0.81783783]	[369.92294312 749.68658447 0.78525299]	[418.7684021 431.50302124 0.72990113]	[436.68203735 582.82849121 0.86983454]	[4.77670227e+02 7.54830566e+02 7.45247841e-01]	[354.47637939 172.25717163 0.87603998]	[380.17797852 167.2651825 0.90368384]	[321.30200195 149.30703735 0.82503545]	[3.92996521e+02 1.46776260e+02 3.27475280e-01]	[4.82883881e+02 8.00965271e+02 7.10194051e-01]	[5.03270569e+02 7.90766785e+02 7.43093848e-01]	[4.67412354e+02 7.70145874e+02 6.46607876e-01]	[3.62269562e+02 7.95784668e+02 7.23957896e-01]	[3.44322388e+02 7.90653076e+02 7.28056669e-01]	[3.80128754e+02 7.62441162e+02 7.32120991e-01]
[369.94384766 177.51824951 0.86630046]	[359.6680603 213.39225769 0.91113746]	[290.37005615 215.98478699 0.81666714]	[257.13262939 318.7159729 0.87116373]	[249.32234192 421.21813965 0.861413 ]	[431.55496216 208.24465942 0.77071667]	[472.5411377 313.4206543 0.80189753]	[480.29214478 410.94488525 0.85431927]	[377.71679688 436.68170166 0.76447153]	[336.59860229 441.73495483 0.73848683]	[357.16488647 593.19604492 0.8207956 ]	[369.91415405 749.6315918 0.78541392]	[421.19110107 431.48034668 0.72700495]	[439.14282227 582.75628662 0.8680625 ]	[480.37768555 754.77679443 0.7612201 ]	[354.52774048 169.74032593 0.86053449]	[380.26187134 162.15045166 0.87828839]	[326.28561401 141.65725708 0.79193032]	[3.93007874e+02 1.44195572e+02 3.03782374e-01]	[4.87930328e+02 8.00957397e+02 6.68789685e-01]	[5.03452606e+02 7.90737732e+02 7.01633513e-01]	[4.77736420e+02 7.67627563e+02 5.84480166e-01]	[3.62293518e+02 7.93342346e+02 7.26272762e-01]	[3.46816467e+02 7.90639160e+02 7.28679776e-01]	[3.80132751e+02 7.59879089e+02 7.21200585e-01]
[369.91525269 174.94699097 0.89206427]	[359.67315674 213.29496765 0.90507746]	[290.38555908 213.52900696 0.80893421]	[259.57736206 318.74917603 0.85554707]	[249.39703369 418.79772949 0.87074435]	[434.09387207 203.17530823 0.77537268]	[472.546875 310.97442627 0.79927832]	[480.34512329 405.88644409 0.86197543]	[380.11917114 439.12884521 0.76974177]	[336.66003418 441.73565674 0.7424919 ]	[357.15350342 595.67633057 0.82368189]	[369.90939331 749.64483643 0.78758442]	[421.27838135 431.53475952 0.72245902]	[439.24743652 582.77246094 0.88495779]	[482.83837891 749.6383667 0.80354786]	[354.54748535 159.62387085 0.854554 ]	[380.24200439 157.04318237 0.91742641]	[326.28814697 139.04681396 0.80457997]	[3.92987427e+02 1.41653778e+02 2.94864625e-01]	[4.87987885e+02 7.93309143e+02 7.15246260e-01]	[5.05969757e+02 7.88170166e+02 7.35690892e-01]	[4.82763306e+02 7.62434143e+02 6.06777728e-01]	[3.62287811e+02 7.93333984e+02 7.28325665e-01]	[3.46816071e+02 7.90639526e+02 7.30844855e-01]	[3.80131409e+02 7.59892029e+02 7.26479888e-01]
[369.91223145 174.94740295 0.89200699]	[359.67404175 213.30059814 0.90602815]	[290.38778687 213.53669739 0.80933326]	[259.58047485 318.74963379 0.85565078]	[249.40284729 418.78955078 0.87176502]	[434.09603882 203.18208313 0.77532673]	[472.55264282 313.39123535 0.79994833]	[480.34500122 405.88873291 0.86150074]	[380.121521 439.12521362 0.76952678]	[336.66430664 441.73101807 0.74291158]	[357.15579224 595.67822266 0.82354963]	[369.92092896 749.65948486 0.7883845 ]	[421.28057861 431.53231812 0.72212893]	[439.25061035 582.76696777 0.88467467]	[482.83728027 749.63897705 0.80453444]	[354.54510498 159.62207031 0.85483205]	[380.24133301 157.04354858 0.91695857]	[323.83532715 139.04551697 0.80457437]	[3.92984375e+02 1.41658188e+02 2.91700661e-01]	[4.87965363e+02 7.93300964e+02 7.17670679e-01]	[5.05953857e+02 7.88167297e+02 7.35546589e-01]	[4.82760895e+02 7.62429199e+02 6.06139123e-01]	[3.62278381e+02 7.93346497e+02 7.28166521e-01]	[3.46809296e+02 7.90646790e+02 7.33134151e-01]	[3.80138733e+02 7.59915588e+02 7.27732658e-01]
[369.97958374 172.46681213 0.89684248]	[359.70437622 210.80612183 0.89409703]	[290.43661499 213.46310425 0.80959308]	[259.64932251 318.69821167 0.85780227]	[251.90623474 418.72201538 0.89116359]	[436.57177734 198.14613342 0.79870486]	[472.55435181 308.40228271 0.78361535]	[480.3480835 405.84411621 0.86757165]	[380.20159912 436.65527344 0.75637001]	[339.08078003 441.70214844 0.74523818]	[357.17959595 593.1461792 0.82431549]	[369.90670776 749.67553711 0.79012626]	[421.35015869 428.98672485 0.70834094]	[441.69015503 580.35333252 0.87747568]	[482.93475342 747.12719727 0.78557718]	[357.00662231 157.01664734 0.8843469 ]	[380.28848267 154.56323242 0.93050379]	[328.84765625 136.51191711 0.82428908]	[3.92985291e+02 1.39093872e+02 2.43718803e-01]	[4.93063293e+02 7.90678162e+02 7.81284571e-01]	[5.08530396e+02 7.85593201e+02 7.56575108e-01]	[4.82752594e+02 7.57388000e+02 6.22891247e-01]	[3.62256104e+02 7.93335083e+02 7.34445989e-01]	[3.44326538e+02 7.90633728e+02 7.38336563e-01]	[3.80123871e+02 7.59942505e+02 7.24621892e-01]
[372.53015137 172.34210205 0.89700925]	[362.209198 203.19599915 0.85141587]	[295.41751099 210.8364563 0.81620872]	[262.25814819 316.05352783 0.83944201]	[254.38363647 418.55627441 0.89627659]	[439.14816284 195.59700012 0.84660977]	[475.15151978 303.27423096 0.80274862]	[480.3621521 403.29876709 0.8909542 ]	[380.34039307 434.11431885 0.73034418]	[339.1880188 439.19296265 0.72990286]	[357.17297363 593.16351318 0.82486355]	[367.40341187 749.65576172 0.78514808]	[423.89752197 428.9241333 0.6920014 ]	[441.82870483 580.37042236 0.87069893]	[4.85502472e+02 7.44496338e+02 7.39805162e-01]	[357.08810425 154.53671265 0.90339321]	[382.72573853 154.448349 0.91562545]	[331.48345947 133.94995117 0.85489762]	[3.98063751e+02 1.33971405e+02 2.90184975e-01]	[4.98126251e+02 7.88195740e+02 7.85563052e-01]	[5.11088257e+02 7.82988403e+02 7.39514709e-01]	[4.82924591e+02 7.52224182e+02 6.27229512e-01]	[3.62269684e+02 7.93298523e+02 7.37234116e-01]	[3.44321747e+02 7.90614563e+02 7.32322633e-01]	[3.77718079e+02 7.59924194e+02 7.18166709e-01]
[375.02215576 169.8361969 0.88323474]	[362.24771118 200.62127686 0.86121196]	[295.45898438 208.3097229 0.81537026]	[264.80291748 316.06866455 0.8438102 ]	[254.42391968 416.12722778 0.89024013]	[439.18069458 195.51556396 0.8636964 ]	[477.61361694 300.76431274 0.81838167]	[482.73703003 403.3555603 0.88092852]	[382.74234009 436.61486816 0.73051417]	[339.2199707 439.24121094 0.73103416]	[357.15307617 593.18969727 0.82109755]	[367.41351318 749.63702393 0.78413683]	[426.3687439 431.47625732 0.68675476]	[444.31213379 582.79095459 0.85465288]	[4.90490631e+02 7.47081604e+02 7.28566170e-01]	[357.12158203 154.40364075 0.9223069 ]	[382.80978394 151.94522095 0.91456664]	[333.96572876 133.79734802 0.87887996]	[400.63772583 131.24443054 0.48875499]	[4.98147034e+02 7.90610413e+02 7.65248120e-01]	[5.13570679e+02 7.85530151e+02 7.40487337e-01]	[4.85464752e+02 7.57359863e+02 6.21721745e-01]	[3.62288940e+02 7.93260376e+02 7.45252073e-01]	[3.46810791e+02 7.88239380e+02 7.34784067e-01]	[3.77705872e+02 7.59890076e+02 7.13823795e-01]
[377.53820801 169.72990417 0.89104891]	[362.34341431 198.15324402 0.84970105]	[295.54681396 208.29936218 0.81654906]	[269.81802368 316.08666992 0.84677309]	[254.50184631 416.07336426 0.89483851]	[439.246521 195.49349976 0.87126505]	[477.65817261 300.66394043 0.8355 ]	[482.76077271 403.34063721 0.88003445]	[382.83670044 436.68365479 0.71778536]	[339.27386475 441.71765137 0.72496229]	[357.17001343 593.15325928 0.81752634]	[367.41159058 749.60003662 0.78517944]	[428.95193481 431.55151367 0.680121 ]	[446.95550537 582.81207275 0.82787031]	[4.90554749e+02 7.47127136e+02 7.15517819e-01]	[359.58755493 154.36242676 0.93323022]	[385.34619141 151.88404846 0.89567208]	[334.04541016 131.45419312 0.89356375]	[400.75613403 131.28381348 0.425589 ]	[4.98194977e+02 7.90648071e+02 7.35523283e-01]	[5.13587036e+02 7.85549500e+02 7.21151650e-01]	[4.85471954e+02 7.59942993e+02 6.21253669e-01]	[3.62306641e+02 7.93266357e+02 7.38793433e-01]	[3.46822876e+02 7.88239563e+02 7.30899215e-01]	[3.77692200e+02 7.57358154e+02 7.11072266e-01]
[377.64151001 167.25050354 0.8921867 ]	[364.86080933 198.12245178 0.84510326]	[295.57955933 208.30020142 0.81716573]	[269.92324829 316.1484375 0.85930169]	[254.55119324 416.05938721 0.89253485]	[439.30435181 195.47265625 0.87510401]	[477.70455933 298.22540283 0.85221344]	[482.82028198 400.81558228 0.89090782]	[385.35174561 436.66455078 0.69968987]	[341.68014526 439.27401733 0.71030772]	[357.14883423 593.14990234 0.80725318]	[367.40905762 749.62078857 0.78343171]	[434.07012939 431.50939941 0.6799565 ]	[454.5489502 582.89562988 0.83452857]	[4.93066742e+02 7.47125732e+02 7.29856670e-01]	[359.65106201 151.96546936 0.93185949]	[387.92645264 151.77667236 0.87280518]	[334.07647705 131.39199829 0.89869165]	[403.28082275 128.70698547 0.48425776]	[4.98195953e+02 7.90603821e+02 7.64471591e-01]	[5.13586975e+02 7.85501587e+02 7.28285074e-01]	[4.87920013e+02 7.59887512e+02 6.30056620e-01]	[3.62303589e+02 7.93271484e+02 7.44136095e-01]	[3.46819061e+02 7.90593201e+02 7.35784829e-01]	[3.77694672e+02 7.57384705e+02 7.13947415e-01]
[377.72058105 164.73371887 0.89067948]	[369.96255493 195.63243103 0.86145794]	[298.05050659 205.69592285 0.81361872]	[272.4039917 318.58062744 0.86819512]	[256.97253418 416.03656006 0.88173831]	[441.76031494 195.41397095 0.87869167]	[480.21768188 303.23370361 0.85173887]	[482.85757446 400.83148193 0.88741726]	[387.91876221 436.58691406 0.67234981]	[341.7640686 439.15066528 0.68685895]	[357.14608765 590.62213135 0.81012952]	[367.40835571 749.63458252 0.77936971]	[436.61624146 428.96817017 0.68539429]	[457.08706665 582.92407227 0.84638864]	[4.95591980e+02 7.49649414e+02 7.37097085e-01]	[359.77069092 151.88375854 0.91650498]	[390.50854492 149.34301758 0.86317307]	[336.59994507 131.31130981 0.92550707]	[403.32556152 128.78938293 0.50088155]	[4.95692719e+02 7.90646912e+02 7.65167415e-01]	[5.13597961e+02 7.88008057e+02 7.45782375e-01]	[4.90480713e+02 7.62483887e+02 6.01925135e-01]	[3.62304108e+02 7.93288391e+02 7.27620482e-01]	[3.46808685e+02 7.90607300e+02 7.22286105e-01]	[3.77700439e+02 7.59879761e+02 7.10326552e-01]
[377.72549438 167.19813538 0.89028358]	[369.96762085 198.01501465 0.85720795]	[298.05389404 205.72521973 0.81288517]	[272.40652466 318.62130737 0.86424863]	[256.99285889 416.02975464 0.88120306]	[441.76324463 195.43022156 0.87742764]	[480.19940186 303.19387817 0.85042739]	[482.85513306 400.8380127 0.88835174]	[387.93408203 434.10739136 0.66679895]	[341.7779541 439.12915039 0.68018359]	[357.13504028 593.1081543 0.80748701]	[367.42010498 749.67718506 0.7767213 ]	[436.64047241 428.94281006 0.68831617]	[457.09500122 582.909729 0.84970212]	[4.93121704e+02 7.49604858e+02 7.42063284e-01]	[359.77560425 151.88821411 0.91642404]	[392.97851562 149.33695984 0.86018312]	[336.60464478 131.33978271 0.92728269]	[403.31143188 131.21618652 0.43380758]	[4.95644318e+02 7.90698669e+02 7.64624000e-01]	[5.11083710e+02 7.88037292e+02 7.47600198e-01]	[4.87984985e+02 7.62435303e+02 6.13554716e-01]	[3.62272156e+02 7.93329651e+02 7.20390201e-01]	[3.44314667e+02 7.90627258e+02 7.22188473e-01]	[3.77729248e+02 7.59947571e+02 7.11900592e-01]
[380.13098145 164.66101074 0.88712442]	[372.5531311 197.99771118 0.8683089 ]	[298.12249756 203.20605469 0.81042713]	[272.47241211 318.56390381 0.88508373]	[257.06796265 416.07821655 0.88679457]	[441.86938477 195.4150238 0.87064081]	[480.30978394 303.23425293 0.8679629 ]	[482.921875 400.82040405 0.89038575]	[392.97949219 436.60018921 0.67478716]	[344.33947754 439.16513062 0.67406094]	[357.16409302 590.60449219 0.81199145]	[369.88980103 749.6628418 0.77441722]	[436.697052 428.94906616 0.6980865 ]	[459.65206909 582.94396973 0.87495065]	[4.93105591e+02 7.49567322e+02 7.46104658e-01]	[362.2527771 151.80761719 0.8939991 ]	[395.53088379 149.26902771 0.86486387]	[336.7074585 131.23246765 0.92319858]	[4.03326935e+02 1.31329575e+02 3.89181048e-01]	[4.93097565e+02 7.90836060e+02 7.28134155e-01]	[5.11022705e+02 7.88180603e+02 7.38259912e-01]	[4.87968323e+02 7.59911194e+02 6.06630147e-01]	[3.62266663e+02 7.93354431e+02 7.11311817e-01]	[3.44308136e+02 7.90647278e+02 7.13093102e-01]	[3.80116699e+02 7.59936218e+02 6.98834240e-01]
[382.80926514 162.14564514 0.85493624]	[377.64886475 198.06170654 0.91662467]	[300.73904419 203.1835022 0.78741097]	[275.08074951 316.09011841 0.90812123]	[259.67346191 413.49273682 0.83664286]	[446.96374512 195.44021606 0.83395094]	[482.83392334 300.66207886 0.88692385]	[485.41595459 400.79925537 0.87129939]	[393.04541016 436.57141113 0.67105603]	[346.88317871 436.68508911 0.65791583]	[357.1946106 593.12438965 0.80590659]	[369.90545654 749.68267822 0.76845276]	[439.07815552 428.95318604 0.68967515]	[459.79684448 585.45446777 0.87432861]	[4.95590912e+02 7.49731079e+02 7.30995834e-01]	[369.9692688 151.77467346 0.86980009]	[398.1763916 149.23587036 0.90110517]	[341.70611572 131.29719543 0.8631143 ]	[4.10942993e+02 1.28751083e+02 3.89205188e-01]	[4.95594482e+02 7.90836853e+02 7.36786425e-01]	[5.11050415e+02 7.88183899e+02 7.47482717e-01]	[4.90538971e+02 7.67498657e+02 6.00737333e-01]	[3.62238983e+02 7.95798706e+02 7.05415785e-01]	[3.44289948e+02 7.90660217e+02 7.07917333e-01]	[3.80132629e+02 7.62446350e+02 6.87417984e-01]
[385.36605835 162.14851379 0.84374607]	[380.1607666 198.04624939 0.9178251 ]	[308.32894897 200.68460083 0.77772653]	[277.53015137 318.55853271 0.90651095]	[262.2456665 410.99884033 0.81539768]	[454.56655884 195.42134094 0.8266111 ]	[482.96353149 300.70910645 0.84839976]	[487.99008179 400.80093384 0.85121936]	[395.62509155 434.11578369 0.68994272]	[351.9989624 436.67630005 0.66191065]	[359.57745361 590.64489746 0.80662775]	[369.92840576 749.63623047 0.773597 ]	[439.20361328 431.47711182 0.70540011]	[462.23803711 585.50183105 0.8546508 ]	[4.93072723e+02 7.49667480e+02 7.34823525e-01]	[374.99102783 151.75245667 0.87598819]	[400.68191528 149.24334717 0.90671289]	[344.33847046 131.28074646 0.83130056]	[4.13503632e+02 1.28691772e+02 3.20296973e-01]	[4.95627258e+02 7.93250427e+02 7.40665734e-01]	[5.11034912e+02 7.88212830e+02 7.48304307e-01]	[4.87969879e+02 7.64995239e+02 6.06446624e-01]	[3.62324188e+02 7.95827759e+02 6.90732896e-01]	[3.46826874e+02 7.90679932e+02 7.05258787e-01]	[3.80116302e+02 7.59900696e+02 6.95001364e-01]
[390.42605591 162.10346985 0.83847278]	[380.32293701 198.04969788 0.8994298 ]	[313.46166992 200.64424133 0.80476636]	[280.1272583 316.00772095 0.86125565]	[267.36276245 408.45407104 0.82226294]	[459.62063599 195.44963074 0.85041374]	[487.98846436 305.79452515 0.79043412]	[493.11138916 400.85498047 0.83040893]	[398.05978394 434.11477661 0.69673222]	[354.50442505 436.64935303 0.66909206]	[359.58123779 590.5501709 0.81356484]	[369.9543457 749.56524658 0.77170289]	[439.26821899 431.50421143 0.70169055]	[462.30761719 585.50457764 0.85145169]	[4.90582306e+02 7.49638184e+02 7.48086572e-01]	[377.51617432 151.71937561 0.89370656]	[400.80084229 149.24781799 0.90373921]	[349.42532349 128.81216431 0.82315052]	[4.18566162e+02 1.31225357e+02 4.14971828e-01]	[4.95631866e+02 7.93286560e+02 7.49443531e-01]	[5.11020386e+02 7.88228577e+02 7.56594181e-01]	[4.87951172e+02 7.64972473e+02 6.25981390e-01]	[3.64794891e+02 7.95853821e+02 6.84009492e-01]	[3.46847351e+02 7.90686279e+02 6.93753242e-01]	[3.80122070e+02 7.57340942e+02 6.89294875e-01]
[393.07733154 162.09963989 0.83958948]	[382.81262207 198.00215149 0.88272828]	[315.95452881 200.68330383 0.81217098]	[285.25613403 313.4526062 0.8053211 ]	[272.40460205 408.42855835 0.83944249]	[459.73803711 195.40008545 0.86490357]	[495.67022705 303.28097534 0.80042666]	[498.15533447 403.29299927 0.847247 ]	[398.24560547 436.61486816 0.71476036]	[357.07601929 439.13137817 0.6940946 ]	[359.62478638 593.14556885 0.80983871]	[369.93112183 747.16455078 0.77270597]	[441.76785278 431.54882812 0.69174725]	[462.3694458 585.48297119 0.84326953]	[4.90547424e+02 7.47157410e+02 7.45440125e-01]	[377.62478638 151.73364258 0.90314937]	[403.29772949 149.26776123 0.88490373]	[354.49417114 128.78651428 0.84615684]	[421.2130127 128.80633545 0.64863908]	[4.95642487e+02 7.93285339e+02 7.51201212e-01]	[5.11054443e+02 7.88222107e+02 7.54658341e-01]	[4.85455658e+02 7.59934692e+02 6.16527081e-01]	[3.62319946e+02 7.95808655e+02 6.96851254e-01]	[3.46835602e+02 7.90655029e+02 7.01873600e-01]	[3.80115540e+02 7.57311218e+02 6.88193142e-01]
[398.16546631 162.09233093 0.87857008]	[387.90167236 195.61558533 0.86563557]	[316.11962891 200.67463684 0.8202697 ]	[290.39471436 316.15158081 0.85083008]	[274.90939331 408.42617798 0.86135805]	[462.25497437 195.39460754 0.86847866]	[498.26693726 303.21414185 0.83139288]	[500.63330078 403.36978149 0.85464907]	[400.75091553 436.67352295 0.72579348]	[359.57406616 439.20828247 0.71613204]	[359.71481323 593.11938477 0.80850989]	[369.94143677 747.15991211 0.77191061]	[444.33065796 434.08908081 0.68009055]	[464.91552734 585.44580078 0.81662256]	[4.93083649e+02 7.49715393e+02 7.18097568e-01]	[380.22369385 151.74835205 0.9001348 ]	[410.94589233 149.23141479 0.84940535]	[357.07531738 131.22770691 0.9005664 ]	[423.86529541 128.75422668 0.57051206]	[4.95696533e+02 7.93298645e+02 7.18558013e-01]	[5.11101410e+02 7.90612183e+02 7.33341157e-01]	[4.87953308e+02 7.67556885e+02 6.13145590e-01]	[3.62303833e+02 7.93359802e+02 7.01421618e-01]	[3.46833466e+02 7.90632935e+02 6.98858559e-01]	[3.80109528e+02 7.57312439e+02 6.90153480e-01]
[400.69143677 162.09649658 0.88405675]	[395.56787109 198.0010376 0.88183743]	[318.67611694 200.60290527 0.82283926]	[295.4753418 313.46905518 0.84554744]	[275.12081909 403.39120483 0.87978023]	[464.89001465 195.48069763 0.85365993]	[500.7354126 305.79507446 0.83446914]	[500.87600708 405.8994751 0.85422021]	[403.2539978 436.61746216 0.71001422]	[359.68280029 439.14401245 0.70589161]	[359.8026123 593.1708374 0.7996037]	[372.4359436 749.56469727 0.77246964]	[449.4503479 434.05633545 0.662301 ]	[467.49539185 585.44665527 0.79639995]	[4.95635468e+02 7.49705200e+02 7.29783416e-01]	[382.83987427 151.75830078 0.87459308]	[416.08895874 149.24169922 0.87577856]	[359.61712646 131.21203613 0.89845407]	[426.44265747 128.71331787 0.59378117]	[4.98137787e+02 7.93306580e+02 7.33694196e-01]	[5.11095856e+02 7.90615051e+02 7.48981535e-01]	[4.90482300e+02 7.67521912e+02 6.00536466e-01]	[3.62307343e+02 7.95845947e+02 6.91292584e-01]	[3.46854797e+02 7.90671082e+02 6.94889486e-01]	[3.80122894e+02 7.57349243e+02 6.97371483e-01]
[400.68792725 162.10160828 0.88404137]	[395.5635376 198.00344849 0.88102585]	[318.6706543 200.60299683 0.82404381]	[295.47689819 313.46633911 0.8462491 ]	[275.1204834 403.39273071 0.87967747]	[464.8888855 195.48406982 0.85395688]	[500.73565674 305.79730225 0.83452284]	[500.8755188 405.9005127 0.8542307]	[403.26324463 436.6307373 0.70997202]	[359.68591309 439.1557312 0.70721841]	[359.80389404 593.18640137 0.79905909]	[369.98355103 749.57672119 0.77403748]	[449.46398926 434.06933594 0.66276598]	[467.49868774 585.449646 0.79558456]	[4.95631683e+02 7.49701782e+02 7.29878843e-01]	[382.83407593 151.76054382 0.87685764]	[416.08432007 149.2421875 0.87536162]	[359.61621094 131.21238708 0.89903194]	[426.43994141 128.71795654 0.59761262]	[4.98136444e+02 7.93305786e+02 7.35735595e-01]	[5.11098724e+02 7.90613220e+02 7.51363993e-01]	[4.88016510e+02 7.67515137e+02 6.01126254e-01]	[3.62286957e+02 7.95851624e+02 6.96079135e-01]	[3.46842499e+02 7.90672729e+02 6.99309707e-01]	[3.80122345e+02 7.57367493e+02 6.98640227e-01]
[403.3041687 162.13346863 0.85460639]	[398.18353271 198.04554749 0.91600668]	[323.72012329 200.61105347 0.79425585]	[295.56085205 310.95254517 0.84890354]	[277.54620361 408.3817749 0.86592931]	[467.50018311 195.5291748 0.82539493]	[503.32440186 305.78973389 0.86400521]	[503.36816406 403.29147339 0.88361341]	[405.82745361 436.57662964 0.68314087]	[362.19589233 436.67712402 0.6823169 ]	[362.28436279 595.71972656 0.78160548]	[369.96969604 749.66937256 0.76442945]	[454.5743103 431.49987793 0.6688931 ]	[472.52304077 585.51922607 0.79014802]	[4.95617767e+02 7.49644287e+02 7.31469631e-01]	[390.48901367 151.75064087 0.85645777]	[418.69796753 149.27268982 0.89773023]	[362.27346802 128.81932068 0.8520571 ]	[4.31515991e+02 1.28735062e+02 4.10497069e-01]	[4.98190674e+02 7.93291870e+02 7.49739408e-01]	[5.13618591e+02 7.88233215e+02 7.65385628e-01]	[4.87937439e+02 7.65010315e+02 6.13472164e-01]	[3.62295746e+02 7.95873230e+02 6.91062450e-01]	[3.46827667e+02 7.90701233e+02 6.93903089e-01]	[3.77734528e+02 7.62464478e+02 6.74476802e-01]
[416.0690918 162.17886353 0.8436597 ]	[403.25695801 198.03926086 0.89417928]	[334.03982544 198.12261963 0.82499725]	[300.63723755 308.36465454 0.82087338]	[287.84033203 403.38500977 0.82179397]	[480.21859741 195.55006409 0.8580026 ]	[505.96554565 310.94042969 0.82676989]	[508.44299316 405.92437744 0.82216316]	[413.57617188 436.66384888 0.67892432]	[367.41262817 439.13867188 0.65871036]	[367.3682251 593.13781738 0.75338179]	[369.97341919 749.66003418 0.76633662]	[459.64700317 434.10498047 0.69984889]	[475.1262207 585.56488037 0.78886479]	[4.93040863e+02 7.49637512e+02 7.39217401e-01]	[398.16931152 151.78317261 0.90353799]	[423.88565063 149.3336792 0.88220388]	[375.05636597 128.78630066 0.8638351 ]	[441.79159546 128.80082703 0.5624128 ]	[4.98184540e+02 7.93245178e+02 7.58907616e-01]	[5.13610291e+02 7.88188049e+02 7.62724876e-01]	[4.85396606e+02 7.62514893e+02 6.50070190e-01]	[3.62260162e+02 7.98359497e+02 6.83659375e-01]	[3.44328796e+02 7.90710571e+02 6.82053983e-01]	[3.77723053e+02 7.62457703e+02 6.88534081e-01]
[418.66125488 164.67506409 0.86993015]	[405.89227295 195.6361084 0.86622572]	[336.60049438 198.08876038 0.84275943]	[303.19894409 308.3614502 0.8068521 ]	[292.95053101 405.86663818 0.83756071]	[482.72167969 195.56332397 0.86740756]	[511.08044434 313.43725586 0.8219372 ]	[511.09381104 410.95254517 0.79934633]	[416.08401489 436.58374023 0.67604244]	[369.97348022 436.58901978 0.64477783]	[369.95306396 593.17205811 0.74725002]	[369.97598267 749.66809082 0.75955021]	[459.72766113 434.06985474 0.69915932]	[477.60968018 585.57507324 0.79183978]	[4.93069366e+02 7.49699585e+02 7.35496938e-01]	[400.77597046 151.78392029 0.89309978]	[431.50024414 151.75466919 0.87096804]	[377.69338989 128.75706482 0.91057193]	[444.43707275 128.79562378 0.56152117]	[4.98233459e+02 7.93246277e+02 7.49660492e-01]	[5.13654907e+02 7.88191956e+02 7.60113120e-01]	[4.85386444e+02 7.65059448e+02 6.60157561e-01]	[3.62248077e+02 7.95895142e+02 6.83155179e-01]	[3.44317688e+02 7.90700134e+02 6.80207372e-01]	[3.77729767e+02 7.62467773e+02 6.73720121e-01]
[421.29299927 167.25534058 0.88035864]	[413.50537109 195.60342407 0.86288106]	[339.12530518 198.07090759 0.83620661]	[310.90603638 310.92367554 0.80576658]	[295.46279907 405.89294434 0.86167866]	[482.91052246 195.51519775 0.86522514]	[516.18359375 310.9274292 0.80955893]	[516.19189453 408.43811035 0.80486465]	[418.58636475 436.61453247 0.69421041]	[374.97991943 436.6133728 0.6539287 ]	[369.9850769 593.1348877 0.75444496]	[369.97998047 749.64263916 0.75491959]	[462.20123291 436.58535767 0.69906747]	[477.6991272 585.56835938 0.80753446]	[4.93120087e+02 7.52186951e+02 7.28240967e-01]	[405.88479614 151.85568237 0.86468935]	[439.11300659 151.79190063 0.91669762]	[380.21841431 128.79777527 0.89803666]	[4.49508148e+02 1.28825394e+02 3.96675885e-01]	[4.98254944e+02 7.93325500e+02 7.32816160e-01]	[5.16179199e+02 7.90625122e+02 7.57997453e-01]	[4.85398193e+02 7.67560425e+02 6.72356009e-01]	[3.62229523e+02 7.95846375e+02 6.89988792e-01]	[3.44300873e+02 7.90660522e+02 6.82757616e-01]	[3.77731934e+02 7.62449768e+02 6.70933068e-01]
[421.29031372 167.25527954 0.8805685 ]	[413.50592041 195.60557556 0.86255056]	[339.12353516 198.06924438 0.83652711]	[310.90570068 310.915802 0.80484396]	[295.46350098 405.89355469 0.86178881]	[482.91094971 195.51921082 0.86465842]	[516.18652344 310.9286499 0.80992281]	[516.18902588 408.43902588 0.8052175 ]	[418.5836792 436.61322021 0.69435608]	[374.97787476 436.61349487 0.65437615]	[369.97103882 590.64123535 0.75417405]	[372.44296265 749.59790039 0.7581836 ]	[462.19839478 436.58248901 0.69952083]	[477.69854736 585.56347656 0.80764639]	[4.93119080e+02 7.52185852e+02 7.28664994e-01]	[405.88381958 151.8551178 0.86469138]	[439.10955811 151.79171753 0.91612738]	[380.21841431 128.79693604 0.89776498]	[4.49510742e+02 1.28818527e+02 4.03967708e-01]	[4.98261139e+02 7.93309082e+02 7.36775398e-01]	[5.16182068e+02 7.90610535e+02 7.60132372e-01]	[4.85392517e+02 7.67558777e+02 6.72581017e-01]	[3.62242249e+02 7.95824707e+02 6.89688981e-01]	[3.44314117e+02 7.90642578e+02 6.80241406e-01]	[3.80112457e+02 7.59919250e+02 6.74591660e-01]
[426.40475464 167.26365662 0.84716946]	[418.61758423 198.0300293 0.90325969]	[341.78494263 198.05158997 0.80822736]	[315.97991943 303.30328369 0.82575393]	[295.61633301 403.35473633 0.88051635]	[487.94775391 195.62451172 0.81162566]	[518.74676514 313.39584351 0.83233643]	[518.76739502 411.01800537 0.82543349]	[418.70611572 434.11190796 0.70372385]	[375.09884644 434.11737061 0.66670704]	[372.51702881 590.57104492 0.76944846]	[372.49020386 747.11230469 0.77100396]	[462.31137085 434.0838623 0.69076186]	[480.13577271 585.57128906 0.82372338]	[4.95624756e+02 7.52289490e+02 7.25729644e-01]	[416.01580811 151.8777771 0.88401139]	[441.72406006 151.77684021 0.92774773]	[385.32046509 131.21252441 0.83241224]	[4.54597839e+02 1.31268799e+02 2.75278836e-01]	[5.00708252e+02 7.93329346e+02 7.31813133e-01]	[5.18665344e+02 7.90625000e+02 7.60531902e-01]	[4.85398621e+02 7.67658264e+02 6.81126475e-01]	[3.62276459e+02 7.95853271e+02 6.80057526e-01]	[3.46811249e+02 7.90647278e+02 6.76961124e-01]	[3.77727966e+02 7.54827759e+02 6.84053540e-01]
[436.55981445 169.73173523 0.85820884]	[421.31103516 198.05505371 0.91469282]	[354.47860718 195.62167358 0.82636571]	[318.57318115 305.83322144 0.84777308]	[300.69857788 405.85690308 0.84301573]	[498.19451904 198.08328247 0.82406014]	[521.40002441 310.88848877 0.85898685]	[523.79187012 411.02325439 0.8479172 ]	[421.27102661 434.08071899 0.70722806]	[377.66333008 434.05245972 0.67694461]	[375.05569458 588.01593018 0.78683406]	[372.47341919 747.14990234 0.75397009]	[464.93963623 434.07888794 0.66796815]	[480.25714111 587.98925781 0.82837886]	[4.95678925e+02 7.54789368e+02 7.31257379e-01]	[418.7265625 151.92884827 0.91654086]	[444.42559814 151.93318176 0.90506077]	[395.6300354 131.23841858 0.88968837]	[4.62266846e+02 1.31435547e+02 3.69749188e-01]	[5.00716034e+02 7.93301819e+02 7.36522079e-01]	[5.18690430e+02 7.90611816e+02 7.64686823e-01]	[4.85430206e+02 7.70088257e+02 6.85055733e-01]	[3.62289032e+02 7.95820374e+02 6.89011931e-01]	[3.46819397e+02 7.90633728e+02 6.83591604e-01]	[3.77692688e+02 7.57323120e+02 6.58520758e-01]
[439.12332153 169.77529907 0.88761944]	[423.79180908 198.06355286 0.88952821]	[356.99572754 198.01123047 0.84193742]	[318.77371216 303.30047607 0.83226287]	[305.78823853 403.34954834 0.83140773]	[500.75585938 198.09474182 0.84275949]	[523.90722656 310.90722656 0.85109919]	[523.86419678 408.44784546 0.85223782]	[421.29589844 434.07003784 0.71257919]	[377.67114258 431.54812622 0.67891473]	[377.48672485 587.97576904 0.80049121]	[372.47540283 749.61260986 0.75483334]	[467.40261841 434.07897949 0.67342877]	[480.29257202 585.57067871 0.83342963]	[4.95661469e+02 7.52267517e+02 7.42896140e-01]	[421.27590942 151.98286438 0.91164672]	[449.53027344 151.98069763 0.87987715]	[398.20877075 128.81578064 0.91845751]	[4.64900543e+02 1.31389542e+02 4.42396343e-01]	[5.00687744e+02 7.93285339e+02 7.51964629e-01]	[5.18685425e+02 7.90602600e+02 7.70383358e-01]	[4.85419342e+02 7.67630432e+02 6.92978442e-01]	[3.62272186e+02 7.95863281e+02 6.91975892e-01]	[3.44335541e+02 7.90662842e+02 6.86060190e-01]	[3.77687836e+02 7.59892944e+02 6.64313972e-01]
[439.27493286 169.80429077 0.90507793]	[423.90930176 198.03120422 0.87520307]	[357.11764526 195.59919739 0.85515475]	[323.7265625 300.72851562 0.82464725]	[310.89501953 403.26095581 0.84409726]	[500.84115601 198.09707642 0.84682572]	[523.98840332 310.94842529 0.84107232]	[523.94458008 408.42852783 0.84618706]	[421.31231689 434.05801392 0.71164042]	[377.70629883 431.52642822 0.68358731]	[377.5189209 585.57458496 0.80788869]	[3.72445709e+02 7.49610962e+02 7.43398070e-01]	[467.41098022 434.06048584 0.6705848 ]	[480.29156494 587.96868896 0.83450407]	[4.95694305e+02 7.54776855e+02 7.42286921e-01]	[423.83001709 154.35549927 0.89254802]	[454.61831665 151.9836731 0.8801403 ]	[400.63638306 131.21586609 0.91982853]	[4.67427979e+02 1.31315842e+02 3.94274473e-01]	[5.00677399e+02 7.93328796e+02 7.28786647e-01]	[5.18672668e+02 7.90647583e+02 7.58333921e-01]	[4.85435120e+02 7.67682678e+02 6.87857628e-01]	[3.62244202e+02 7.95787842e+02 6.96538091e-01]	[3.44309021e+02 7.90611877e+02 6.90507770e-01]	[3.77662354e+02 7.59906677e+02 6.47502899e-01]
[441.7119751 172.26499939 0.91875541]	[426.42102051 198.07408142 0.85324609]	[357.16720581 195.62081909 0.8469457 ]	[326.30987549 300.63861084 0.81914103]	[313.43832397 403.25039673 0.85762811]	[503.28717041 198.15435791 0.83397752]	[526.47644043 313.51956177 0.85038298]	[526.40289307 411.0229187 0.84148687]	[421.35385132 434.03952026 0.70202935]	[380.09649658 431.52603149 0.68649137]	[377.57086182 587.98480225 0.81695223]	[3.69973175e+02 7.49609863e+02 7.38409281e-01]	[467.44015503 431.55020142 0.66506398]	[480.28811646 585.57769775 0.83746707]	[4.98113159e+02 7.54809509e+02 7.42695868e-01]	[426.36724854 154.43611145 0.87887681]	[457.1854248 154.40174866 0.90500051]	[400.7590332 131.2862854 0.91414845]	[4.67464691e+02 1.33951584e+02 3.37043583e-01]	[5.00674225e+02 7.93353394e+02 7.19430864e-01]	[5.18667542e+02 7.90670715e+02 7.52454579e-01]	[4.85440094e+02 7.70083679e+02 6.86560631e-01]	[3.62255127e+02 7.93334595e+02 7.02886701e-01]	[3.44311737e+02 7.88233398e+02 6.96620941e-01]	[3.77624573e+02 7.59903198e+02 6.35253608e-01]
[441.85324097 172.334198 0.92149442]	[431.49786377 198.11593628 0.83532923]	[359.62539673 198.0058136 0.84478539]	[326.33633423 303.22061157 0.804187 ]	[315.94003296 403.29336548 0.86912137]	[503.37084961 200.64286804 0.82377243]	[526.54815674 315.97045898 0.85425889]	[526.46331787 413.53717041 0.85006654]	[421.40048218 434.04611206 0.69703883]	[380.17965698 431.52471924 0.68469304]	[377.61251831 587.98699951 0.82007915]	[3.72441986e+02 7.49605408e+02 7.40767658e-01]	[467.47888184 434.04125977 0.66658574]	[480.28103638 585.58123779 0.83430505]	[4.98113525e+02 7.54801758e+02 7.39520609e-01]	[428.96359253 154.49801636 0.87477458]	[459.69259644 154.44662476 0.92929763]	[403.27462769 131.34640503 0.88525498]	[4.67454987e+02 1.34018433e+02 3.07241529e-01]	[4.98268616e+02 7.93347107e+02 7.18359172e-01]	[5.18668884e+02 7.90676514e+02 7.53415704e-01]	[4.85434448e+02 7.70085632e+02 6.81530654e-01]	[3.62301636e+02 7.93347900e+02 6.96607113e-01]	[3.46813660e+02 7.90610352e+02 6.92373037e-01]	[3.77622681e+02 7.59900574e+02 6.41662061e-01]
[441.89175415 172.38928223 0.92461866]	[434.05517578 200.56793213 0.83514446]	[359.68884277 198.01455688 0.83989644]	[328.87057495 303.28573608 0.804649 ]	[315.96600342 400.85757446 0.88821769]	[503.43499756 203.15325928 0.80906463]	[529.03881836 316.01321411 0.84913445]	[526.54553223 413.55453491 0.84031725]	[421.39205933 434.03170776 0.69900018]	[380.18408203 431.50631714 0.6845181 ]	[377.63800049 587.98596191 0.8250075 ]	[3.72456848e+02 7.49603516e+02 7.43155837e-01]	[467.4387207 434.03677368 0.6718024 ]	[480.28344727 587.98193359 0.83570653]	[4.95688721e+02 7.54804199e+02 7.40216970e-01]	[428.98324585 154.52664185 0.86923456]	[459.75256348 154.49624634 0.92682213]	[403.37127686 131.38090515 0.85663116]	[4.70029541e+02 1.34034180e+02 3.14500242e-01]	[5.00681702e+02 7.93245911e+02 7.43342578e-01]	[5.18666504e+02 7.90591125e+02 7.65986323e-01]	[4.85421478e+02 7.70096008e+02 6.93580329e-01]	[3.64790802e+02 7.93363342e+02 6.87892079e-01]	[3.46844116e+02 7.90630554e+02 6.90681458e-01]	[3.77612030e+02 7.59898010e+02 6.37189806e-01]
[444.39581299 172.39726257 0.90907431]	[436.58178711 200.58584595 0.85016626]	[359.76278687 198.01800537 0.8309477 ]	[328.89572144 305.7628479 0.80014026]	[315.98831177 400.8081665 0.90265667]	[503.49026489 203.20826721 0.7981407 ]	[531.53967285 316.08502197 0.85115439]	[528.99359131 416.06924438 0.84218764]	[423.76971436 431.52603149 0.69327253]	[380.20089722 428.97854614 0.68244833]	[377.64761353 585.57391357 0.82694882]	[3.72458710e+02 7.49586975e+02 7.39289463e-01]	[467.43502808 431.54879761 0.66696119]	[480.24511719 588.0045166 0.83599257]	[4.95686920e+02 7.57356628e+02 7.35457242e-01]	[434.0696106 154.540802 0.86998475]	[459.84240723 154.51287842 0.92356384]	[405.92147827 131.35520935 0.83624828]	[4.70034180e+02 1.34037659e+02 2.76815832e-01]	[4.98258942e+02 7.93253601e+02 7.33880460e-01]	[5.16210632e+02 7.90614258e+02 7.60647178e-01]	[4.85406738e+02 7.70165588e+02 6.82288826e-01]	[3.64800995e+02 7.95805786e+02 6.80413067e-01]	[3.46848297e+02 7.90640869e+02 6.79684281e-01]	[3.77621979e+02 7.59882141e+02 6.32572889e-01]
[446.87850952 172.38644409 0.89680654]	[436.66970825 200.60035706 0.86961961]	[362.22341919 195.61392212 0.82777983]	[331.39953613 305.79986572 0.79896665]	[316.02102661 400.80102539 0.90461111]	[505.90979004 205.72331238 0.79515582]	[531.56329346 316.13076782 0.84856069]	[529.03912354 416.1048584 0.83545709]	[423.79956055 431.53341675 0.69207066]	[380.22796631 428.97418213 0.68188947]	[377.64755249 585.57739258 0.82748228]	[3.72460052e+02 7.49608032e+02 7.41261363e-01]	[467.45767212 434.03302002 0.6676392 ]	[480.24264526 588.02313232 0.83284777]	[4.95661194e+02 7.54826477e+02 7.31494367e-01]	[436.57180786 154.53544617 0.87450242]	[462.21655273 154.52114868 0.9324497 ]	[410.94567871 131.3341217 0.83898741]	[4.72560394e+02 1.34003815e+02 2.76549757e-01]	[4.98195801e+02 7.93246216e+02 7.27481008e-01]	[5.16171021e+02 7.90611084e+02 7.45098472e-01]	[4.85405396e+02 7.70119202e+02 6.69176221e-01]	[3.64782166e+02 7.95794189e+02 6.82856441e-01]	[3.46838654e+02 7.90636536e+02 6.82677329e-01]	[3.77634338e+02 7.59907532e+02 6.37639403e-01]
[446.88143921 172.3952179 0.8992101 ]	[439.068573 200.61849976 0.87783867]	[362.27560425 195.61595154 0.82371253]	[331.39251709 308.33303833 0.79548478]	[316.05258179 400.82006836 0.90610135]	[505.94720459 205.73970032 0.79267132]	[531.55462646 316.15643311 0.85066128]	[529.01672363 416.11676025 0.84340537]	[423.82052612 434.03500366 0.69229192]	[380.2567749 428.99273682 0.68035722]	[377.64785767 585.56561279 0.82698375]	[3.72472412e+02 7.49573608e+02 7.44445741e-01]	[467.48031616 434.06860352 0.66838729]	[480.25772095 588.00665283 0.83369994]	[4.98115509e+02 7.57310120e+02 7.37761259e-01]	[436.58175659 154.54948425 0.87736291]	[462.22344971 154.55111694 0.93003231]	[411.00183105 131.37187195 0.83616805]	[4.75099365e+02 1.34040741e+02 3.25062871e-01]	[4.98222382e+02 7.93274231e+02 7.07439721e-01]	[5.16179077e+02 7.90629456e+02 7.36142457e-01]	[4.85450409e+02 7.70114075e+02 6.58748329e-01]	[3.64832794e+02 7.95786255e+02 6.78810537e-01]	[3.46875549e+02 7.90628174e+02 6.83320105e-01]	[3.77626404e+02 7.59883728e+02 6.36356175e-01]
[446.89584351 172.40216064 0.90013415]	[439.105896 200.63731384 0.88424546]	[362.31256104 195.62689209 0.81807911]	[331.40808105 308.3777771 0.79447794]	[316.0657959 400.8442688 0.90211779]	[505.99047852 205.76739502 0.78706706]	[531.55895996 318.55679321 0.85018104]	[528.99230957 416.14544678 0.84541285]	[423.8420105 434.07156372 0.69183826]	[380.27359009 431.51382446 0.68066263]	[377.63485718 588.01763916 0.82317317]	[372.54431152 747.15539551 0.7573421 ]	[469.96923828 434.10083008 0.66816801]	[480.27633667 587.98272705 0.83397812]	[4.95691193e+02 7.54834717e+02 7.39185572e-01]	[436.60345459 154.5269928 0.88206476]	[462.25228882 154.56834412 0.92539155]	[413.4989624 131.35610962 0.83943772]	[4.77668854e+02 1.36441177e+02 3.48635644e-01]	[4.98230865e+02 7.93264160e+02 7.41042197e-01]	[5.16196838e+02 7.90615112e+02 7.63503492e-01]	[4.85439575e+02 7.70122864e+02 6.79917097e-01]	[3.67357300e+02 7.93359009e+02 6.80349410e-01]	[3.49411743e+02 7.90619812e+02 6.87337220e-01]	[3.77669586e+02 7.57365845e+02 6.56395018e-01]
[446.92544556 172.39793396 0.89762366]	[439.11856079 200.6197052 0.88982534]	[362.32769775 195.61485291 0.81940013]	[331.43984985 305.77154541 0.79551601]	[316.05264282 400.83615112 0.90256596]	[505.99359131 205.75120544 0.78920412]	[529.06890869 318.54879761 0.85139012]	[526.54510498 416.16497803 0.85395718]	[423.8269043 434.09350586 0.69538623]	[380.26950073 431.53460693 0.68305421]	[377.60876465 588.02319336 0.8182658 ]	[374.98800659 747.12536621 0.76535296]	[467.49661255 436.58248901 0.6711567 ]	[480.25973511 585.57049561 0.83207387]	[4.95677673e+02 7.54744812e+02 7.44615078e-01]	[436.62554932 154.52552795 0.88457644]	[462.27572632 154.56628418 0.92673057]	[413.54943848 131.35464478 0.84504569]	[4.80144806e+02 1.34017853e+02 4.17067349e-01]	[4.98219482e+02 7.93297791e+02 7.31350362e-01]	[5.16174683e+02 7.90635071e+02 7.57761896e-01]	[4.85433258e+02 7.67658997e+02 6.87672496e-01]	[3.64831970e+02 7.95831726e+02 6.78610802e-01]	[3.49372314e+02 7.90643372e+02 6.74146950e-01]	[3.77719025e+02 7.57326721e+02 6.61685526e-01]
[446.95419312 172.41575623 0.89664388]	[439.13885498 200.62229919 0.89295018]	[364.78848267 195.61643982 0.8145684 ]	[331.41348267 305.83496094 0.79629958]	[316.0274353 400.81607056 0.90240467]	[506.00997925 205.75030518 0.78789026]	[529.02844238 318.56149292 0.85115159]	[526.5123291 416.14971924 0.86211079]	[423.88909912 436.59234619 0.6934306 ]	[380.32571411 434.06015015 0.68112278]	[377.61294556 588.0447998 0.81622839]	[374.98474121 747.10388184 0.76744145]	[470.03109741 436.61999512 0.67742449]	[480.28372192 587.99639893 0.82971066]	[4.95649323e+02 7.52243835e+02 7.48844922e-01]	[436.64544678 154.53492737 0.88564676]	[462.30993652 154.58598328 0.92167526]	[413.58279419 131.36447144 0.85148191]	[4.80178650e+02 1.36455734e+02 4.04211491e-01]	[4.98211578e+02 7.93280212e+02 7.48183489e-01]	[5.16172485e+02 7.90611511e+02 7.62661338e-01]	[4.85424347e+02 7.67597290e+02 6.87382102e-01]	[3.64829742e+02 7.93347656e+02 6.91163063e-01]	[3.49371246e+02 7.90599854e+02 6.82970285e-01]	[3.77720398e+02 7.54836304e+02 6.65798426e-01]
[446.95385742 172.40260315 0.89826 ]	[439.14956665 200.58901978 0.89839649]	[364.82260132 195.59185791 0.8134433 ]	[331.43447876 305.79928589 0.797759 ]	[316.00762939 400.8210144 0.8976981 ]	[506.01400757 205.72845459 0.78828549]	[528.99871826 316.15899658 0.85594273]	[526.48144531 416.10476685 0.8646127 ]	[423.89413452 434.10031128 0.68403125]	[380.33468628 431.55197144 0.67193919]	[377.61398315 588.07183838 0.81270248]	[374.98504639 747.14318848 0.76357138]	[470.02337646 436.57571411 0.6708498 ]	[480.277771 587.99316406 0.8323347 ]	[4.95649139e+02 7.52250427e+02 7.49266148e-01]	[436.65774536 154.51675415 0.89278388]	[462.31707764 154.57266235 0.92237997]	[413.59713745 131.37695312 0.85773563]	[4.80158051e+02 1.36476944e+02 3.77240658e-01]	[4.98200226e+02 7.93277039e+02 7.54039407e-01]	[5.16169128e+02 7.90614502e+02 7.66577065e-01]	[4.85428375e+02 7.67597656e+02 6.84663475e-01]	[3.64825470e+02 7.95806763e+02 6.88677728e-01]	[3.46885864e+02 7.90632629e+02 6.85202718e-01]	[3.77720978e+02 7.57355042e+02 6.62409663e-01]
[446.94195557 172.39787292 0.89994538]	[439.15130615 198.14079285 0.90300673]	[364.82714844 195.5773468 0.81340903]	[331.43392944 305.76644897 0.79586536]	[315.9909668 400.82345581 0.89348161]	[508.4694519 203.217453 0.78642756]	[526.54095459 315.97973633 0.85479957]	[526.44891357 416.025177 0.85196555]	[423.90527344 434.04946899 0.67710227]	[380.34558105 431.50338745 0.6675173 ]	[377.60687256 588.06311035 0.81079358]	[374.97192383 747.12219238 0.76268888]	[470.02606201 434.0809021 0.6657806 ]	[480.2817688 587.9743042 0.83243263]	[4.95667145e+02 7.52268372e+02 7.49891877e-01]	[436.64859009 154.51275635 0.892757 ]	[462.31027222 154.5604248 0.92730606]	[413.59521484 131.36329651 0.85967004]	[4.80157501e+02 1.36448441e+02 4.06104684e-01]	[4.98216187e+02 7.93285339e+02 7.48654246e-01]	[5.16188171e+02 7.90625183e+02 7.63432801e-01]	[4.85426544e+02 7.67621033e+02 6.87320411e-01]	[3.64813141e+02 7.93344788e+02 6.94210768e-01]	[3.46879303e+02 7.90598267e+02 6.87211633e-01]	[3.77714386e+02 7.57325134e+02 6.59608603e-01]
[446.94250488 172.35723877 0.89404047]	[439.15777588 198.11309814 0.90595388]	[364.84295654 195.55859375 0.81163406]	[331.44927979 303.29177856 0.79716653]	[315.96643066 400.8130188 0.89149588]	[508.48245239 203.17167664 0.78944516]	[526.53033447 315.95251465 0.85021454]	[526.41583252 416.02435303 0.85816664]	[423.88198853 434.06835938 0.68252927]	[380.32543945 431.52908325 0.67064244]	[377.60797119 590.56884766 0.80506599]	[374.97787476 747.1227417 0.76312697]	[470.00683594 434.09188843 0.66661566]	[480.30560303 587.97241211 0.83542699]	[4.95657166e+02 7.52281677e+02 7.47583687e-01]	[436.64089966 154.47406006 0.89253253]	[462.30099487 154.51094055 0.93425453]	[413.58010864 131.32162476 0.85137689]	[4.80188477e+02 1.33974487e+02 4.64941323e-01]	[4.98233185e+02 7.93295227e+02 7.48351336e-01]	[5.16197266e+02 7.90627625e+02 7.66450644e-01]	[4.85405090e+02 7.67631348e+02 6.94891691e-01]	[3.64819977e+02 7.93348328e+02 6.92475677e-01]	[3.46887390e+02 7.90602295e+02 6.88421905e-01]	[3.77715576e+02 7.57320190e+02 6.53984070e-01]
[446.8984375 172.33731079 0.89554894]	[439.16928101 198.13616943 0.90411758]	[364.85205078 195.5778656 0.80956084]	[331.4442749 303.27868652 0.79775357]	[315.95471191 400.84121704 0.88620299]	[508.4914856 203.16065979 0.79177254]	[526.53857422 315.97283936 0.85461152]	[526.39233398 416.03237915 0.85957778]	[423.85931396 434.11260986 0.68836027]	[380.29470825 434.05935669 0.67398238]	[377.6272583 590.59191895 0.8123706 ]	[374.99133301 747.12158203 0.76721013]	[469.98059082 436.57247925 0.67070991]	[480.32357788 587.98693848 0.83216834]	[4.95686920e+02 7.54771851e+02 7.44949460e-01]	[436.60098267 154.45278931 0.88987547]	[462.26266479 154.48402405 0.9429667 ]	[413.54846191 131.30212402 0.84415787]	[480.21868896 133.92814636 0.61392969]	[4.98246857e+02 7.93314880e+02 7.37373590e-01]	[5.16206116e+02 7.90654175e+02 7.59948075e-01]	[4.85420197e+02 7.67680359e+02 6.91148281e-01]	[3.64807465e+02 7.95816406e+02 6.85278773e-01]	[3.46877716e+02 7.90617004e+02 6.78315818e-01]	[3.77727692e+02 7.57311829e+02 6.64949775e-01]
[446.87054443 172.32194519 0.89434218]	[439.17483521 198.10700989 0.90936792]	[367.3326416 195.56517029 0.80805558]	[331.4654541 303.24105835 0.799546 ]	[315.95281982 400.8163147 0.88762748]	[508.49835205 200.67532349 0.79105616]	[526.53344727 315.94430542 0.8482185 ]	[524.02154541 413.59075928 0.85235327]	[423.88256836 434.08178711 0.67935383]	[380.31765747 431.54910278 0.66391593]	[377.63085938 590.55102539 0.81280094]	[374.98953247 747.12078857 0.76554668]	[470.00537109 434.09197998 0.66195178]	[480.31600952 588.02099609 0.83033752]	[4.95660248e+02 7.52285339e+02 7.44510472e-01]	[436.57357788 154.4289093 0.88758111]	[462.24673462 154.46098328 0.94409382]	[413.52914429 131.26966858 0.83618343]	[480.17782593 133.88313293 0.58671653]	[4.98242828e+02 7.93276306e+02 7.46794105e-01]	[5.16197693e+02 7.90615967e+02 7.60429084e-01]	[4.85398895e+02 7.67637085e+02 6.94307387e-01]	[3.64790009e+02 7.93332642e+02 6.98666692e-01]	[3.46868347e+02 7.88216614e+02 6.88155413e-01]	[3.80115082e+02 7.57318054e+02 6.58338368e-01]
[444.41009521 172.29328918 0.89914101]	[439.18365479 198.10011292 0.9104318 ]	[364.87521362 195.55725098 0.80887944]	[333.94259644 300.68490601 0.8162322 ]	[315.97363281 400.76983643 0.89740646]	[508.53378296 200.65679932 0.78776091]	[526.52471924 315.94482422 0.85029131]	[524.015625 416.02996826 0.85608244]	[426.34326172 434.06469727 0.66695464]	[382.75003052 431.51275635 0.65780592]	[377.64892578 590.57684326 0.81700248]	[374.99346924 747.12408447 0.76864088]	[470.05392456 434.08370972 0.65770626]	[480.32513428 588.03564453 0.83109128]	[4.95656769e+02 7.52293335e+02 7.46263385e-01]	[434.12417603 154.39457703 0.88572228]	[462.21621704 154.43405151 0.94580144]	[413.50482178 131.26573181 0.8334074 ]	[480.11398315 133.90597534 0.56312048]	[4.98228699e+02 7.93304626e+02 7.37809896e-01]	[5.16184082e+02 7.90641785e+02 7.54724145e-01]	[4.85398468e+02 7.67635681e+02 7.00804293e-01]	[3.64787628e+02 7.93349182e+02 6.99692130e-01]	[3.46871063e+02 7.88228149e+02 6.88461006e-01]	[3.80115967e+02 7.57318726e+02 6.55698478e-01]
[444.44073486 172.25474548 0.88248199]	[439.18240356 198.08351135 0.91287577]	[364.85964966 195.54833984 0.80962229]	[333.97622681 298.23287964 0.83008677]	[315.97674561 400.73464966 0.90055233]	[508.5355835 200.63490295 0.78596038]	[526.50866699 313.5489502 0.84940368]	[523.99414062 413.55981445 0.85112834]	[426.38323975 431.53808594 0.65704441]	[382.78268433 428.97006226 0.64846528]	[377.65032959 590.5869751 0.81378937]	[374.99145508 747.11083984 0.76737106]	[472.55999756 434.02774048 0.65156311]	[480.33120728 588.01251221 0.83272284]	[4.95649261e+02 7.54746216e+02 7.46072352e-01]	[434.11526489 154.35258484 0.88281423]	[462.24533081 154.36772156 0.94333959]	[410.99014282 131.21829224 0.81659079]	[4.77708557e+02 1.33864655e+02 4.67721522e-01]	[4.98235565e+02 7.93278625e+02 7.43406713e-01]	[5.16179260e+02 7.90621765e+02 7.56214738e-01]	[4.85382690e+02 7.67639832e+02 7.06858099e-01]	[3.64788971e+02 7.93360046e+02 6.97120726e-01]	[3.46871582e+02 7.90606445e+02 6.84523761e-01]	[3.80113678e+02 7.54835327e+02 6.54844999e-01]
[444.37030029 169.86627197 0.88159913]	[439.15884399 198.07827759 0.9081049 ]	[364.80484009 195.54403687 0.81674594]	[334.00256348 298.18371582 0.84106725]	[316.00201416 400.74804688 0.90263379]	[508.54452515 200.63165283 0.78532201]	[526.52258301 315.92214966 0.85117686]	[523.987854 413.51052856 0.84405267]	[426.39624023 431.5223999 0.66008949]	[382.79873657 428.97390747 0.64800835]	[377.64831543 590.6151123 0.8130061 ]	[374.99780273 747.07128906 0.77211237]	[472.58258057 431.53265381 0.65543509]	[480.32943726 588.03063965 0.83180577]	[4.95642548e+02 7.52294250e+02 7.46892631e-01]	[434.072052 154.33277893 0.87632251]	[459.85110474 154.35426331 0.94177055]	[408.48074341 128.7989502 0.81774575]	[477.71557617 131.45355225 0.58405244]	[4.98246155e+02 7.93272766e+02 7.48938620e-01]	[5.16193481e+02 7.90617126e+02 7.60760844e-01]	[4.85373016e+02 7.67641357e+02 7.12056935e-01]	[3.64795593e+02 7.93329224e+02 7.12703943e-01]	[3.49366608e+02 7.88217163e+02 6.94955468e-01]	[3.80117859e+02 7.54791321e+02 6.63494408e-01]
[441.91772461 169.82870483 0.88847762]	[439.13150024 198.04678345 0.9069736 ]	[364.80010986 195.50653076 0.8194502 ]	[334.01101685 298.23403931 0.84007847]	[316.01541138 400.71646118 0.90296113]	[508.51470947 200.57847595 0.79373533]	[526.48742676 313.4571228 0.83861279]	[523.9788208 410.95263672 0.83958715]	[426.38851929 431.52197266 0.66092551]	[382.78948975 428.98492432 0.64824271]	[377.65765381 590.60681152 0.81503308]	[375.00701904 747.12219238 0.77505577]	[472.57455444 431.52227783 0.65378338]	[480.35122681 588.01800537 0.82850713]	[4.95633759e+02 7.52290588e+02 7.48069406e-01]	[434.01257324 151.9641571 0.87597847]	[459.78359985 154.3387146 0.93600553]	[410.95578003 128.76429749 0.81792676]	[480.1114502 131.33082581 0.74723417]	[4.98216461e+02 7.93229004e+02 7.63433874e-01]	[5.16164856e+02 7.90588806e+02 7.64849782e-01]	[4.85394684e+02 7.67633667e+02 7.12175727e-01]	[3.62332489e+02 7.95807190e+02 6.99405909e-01]	[3.46862305e+02 7.90616577e+02 6.89409614e-01]	[3.80122284e+02 7.54843750e+02 6.74969614e-01]
[441.89126587 169.75645447 0.88713294]	[439.0921936 198.02886963 0.90056056]	[364.77590942 195.50105286 0.82094514]	[334.01913452 298.24111938 0.84569168]	[316.0362854 400.73242188 0.90353078]	[508.46026611 198.13139343 0.80564278]	[526.49066162 313.43743896 0.83800685]	[523.97619629 408.41992188 0.84191328]	[426.42520142 431.48773193 0.65750724]	[382.81738281 428.9486084 0.64631945]	[377.66104126 590.63781738 0.81338948]	[374.98880005 747.08050537 0.76968431]	[475.0960083 431.49060059 0.65931624]	[480.36755371 588.04980469 0.82459098]	[4.95644012e+02 7.54770203e+02 7.47446299e-01]	[431.54504395 151.88850403 0.87989026]	[459.76507568 151.95079041 0.93162441]	[408.46298218 128.75430298 0.81697649]	[477.74249268 131.2973938 0.76355803]	[4.98224884e+02 7.93292419e+02 7.48116255e-01]	[5.16178833e+02 7.90639832e+02 7.62212038e-01]	[4.85388794e+02 7.67661865e+02 7.13068843e-01]	[3.64776215e+02 7.93343872e+02 7.03076124e-01]	[3.46864838e+02 7.88219971e+02 6.91139102e-01]	[3.77725494e+02 7.54804565e+02 6.65062487e-01]
[441.82043457 169.72166443 0.88945693]	[436.67883301 195.62916565 0.89354652]	[362.29916382 195.49682617 0.83030385]	[334.01953125 300.67687988 0.83865434]	[316.06002808 400.73922729 0.90424174]	[505.98162842 198.11042786 0.81388611]	[526.44616699 310.9385376 0.83041209]	[523.9644165 405.91625977 0.84590685]	[426.42227173 428.97225952 0.65446305]	[382.80618286 426.43005371 0.64457053]	[377.64559937 590.62390137 0.81610191]	[374.99697876 747.06524658 0.77461356]	[475.08108521 428.96276855 0.65418303]	[482.72235107 588.0135498 0.82514274]	[4.95642242e+02 7.54750916e+02 7.48711288e-01]	[428.94458008 151.84077454 0.86945426]	[459.70050049 151.89764404 0.92714363]	[405.89663696 128.69924927 0.80907875]	[477.66802979 131.25994873 0.7480821 ]	[4.98232025e+02 7.93257751e+02 7.53851056e-01]	[5.16182434e+02 7.90611511e+02 7.63316572e-01]	[4.85380096e+02 7.67647034e+02 7.15826035e-01]	[3.64775299e+02 7.93340820e+02 7.09288716e-01]	[3.46872040e+02 7.88218750e+02 6.97619438e-01]	[3.80114258e+02 7.54770020e+02 6.72912538e-01]
[441.75485229 167.26783752 0.88268661]	[436.65704346 195.5965271 0.89551806]	[362.26266479 195.4805603 0.83728528]	[334.03503418 300.64920044 0.84451962]	[316.07015991 400.72821045 0.9096123 ]	[505.96139526 198.0736084 0.82399839]	[526.440979 310.89358521 0.82265842]	[523.97521973 405.83508301 0.85325277]	[426.42260742 428.94567871 0.65430778]	[382.79199219 426.40200806 0.64675885]	[377.61813354 590.64501953 0.81145525]	[374.97961426 747.03967285 0.76790947]	[475.07458496 428.92593384 0.65414524]	[480.37228394 588.05126953 0.82831228]	[4.95634705e+02 7.52289429e+02 7.49607086e-01]	[426.42218018 151.81761169 0.86305279]	[459.63241577 151.870224 0.91968197]	[405.85391235 128.74029541 0.82188797]	[477.70275879 128.80213928 0.80882478]	[4.98220734e+02 7.93249329e+02 7.63353109e-01]	[5.16191040e+02 7.90604980e+02 7.69575059e-01]	[4.85390472e+02 7.67629211e+02 7.15502977e-01]	[3.62322845e+02 7.93334900e+02 7.07430422e-01]	[3.46855560e+02 7.88208801e+02 6.92155361e-01]	[3.77715424e+02 7.54751587e+02 6.69999480e-01]
[441.74450684 164.72579956 0.87487656]	[436.58319092 195.58058167 0.88933164]	[362.23547363 195.4723053 0.83793569]	[334.0083313 300.73727417 0.82889766]	[316.08129883 400.72753906 0.91038698]	[505.87271118 198.04632568 0.83204818]	[526.43786621 310.88919067 0.82554525]	[523.95788574 405.83926392 0.85802317]	[426.41882324 426.41751099 0.65057009]	[382.78445435 426.35403442 0.6466924 ]	[377.5982666 593.14208984 0.80685955]	[374.98583984 747.06829834 0.77058715]	[472.60339355 426.39675903 0.65291399]	[482.73065186 588.04797363 0.82846838]	[4.95649139e+02 7.54738647e+02 7.50984967e-01]	[426.42825317 151.7744751 0.85907722]	[457.20843506 151.83122253 0.91025805]	[403.36419678 128.71890259 0.83650762]	[475.07104492 131.27658081 0.70576429]	[4.98217133e+02 7.93256470e+02 7.59610295e-01]	[5.16189026e+02 7.90617065e+02 7.70911515e-01]	[4.85389099e+02 7.67632080e+02 7.19360590e-01]	[3.64772980e+02 7.93332825e+02 7.03826487e-01]	[3.46861755e+02 7.88207825e+02 6.88260674e-01]	[3.80114105e+02 7.54779236e+02 6.70657814e-01]
[441.69296265 162.1566925 0.86984873]	[436.54968262 195.5657959 0.88903749]	[359.79751587 195.46220398 0.84450358]	[333.98394775 303.2427063 0.81903726]	[316.08312988 400.7194519 0.91127056]	[503.46871948 198.01641846 0.84115773]	[526.43933105 310.90783691 0.83031994]	[523.94171143 405.865448 0.85734338]	[426.37985229 426.37774658 0.65265757]	[380.33984375 423.85266113 0.65662992]	[377.56121826 593.13122559 0.80047494]	[374.98464966 747.07470703 0.77055335]	[472.58670044 426.36947632 0.65261662]	[482.73648071 588.05157471 0.82881778]	[4.95659546e+02 7.54793945e+02 7.46968448e-01]	[426.35934448 149.32536316 0.84902847]	[457.1583252 151.75495911 0.89401114]	[403.29910278 126.20296478 0.84039652]	[472.57095337 131.22058105 0.74057567]	[4.98236511e+02 7.93278564e+02 7.43817568e-01]	[5.16203735e+02 7.90642090e+02 7.65218139e-01]	[4.85387268e+02 7.67687561e+02 7.16084719e-01]	[3.62330048e+02 7.93329224e+02 7.07413018e-01]	[3.46866150e+02 7.88207153e+02 6.89757884e-01]	[3.80117615e+02 7.54780090e+02 6.69840753e-01]
[439.25872803 159.59934998 0.87632775]	[434.10214233 195.54667664 0.88846284]	[359.77093506 195.44490051 0.84941345]	[331.48052979 305.83792114 0.80338192]	[316.08486938 400.74707031 0.91086197]	[503.43310547 195.6235199 0.84773052]	[526.42388916 310.89840698 0.82563889]	[523.94073486 405.82809448 0.85915089]	[426.35958862 426.38369751 0.65339977]	[380.30761719 423.85488892 0.66255391]	[377.54898071 590.64025879 0.79959303]	[374.98223877 747.04974365 0.77375197]	[472.58267212 426.38253784 0.65018785]	[482.76242065 588.04229736 0.82874078]	[4.95657440e+02 7.54739746e+02 7.51984775e-01]	[423.85928345 149.28208923 0.84835243]	[454.60125732 149.3421936 0.86821264]	[403.24966431 128.68792725 0.85393304]	[472.51986694 128.79522705 0.78469276]	[4.98243652e+02 7.93261353e+02 7.51495779e-01]	[5.16200867e+02 7.90621216e+02 7.68197000e-01]	[4.85382141e+02 7.67648865e+02 7.25293398e-01]	[3.64788177e+02 7.93289978e+02 7.04348862e-01]	[3.46879425e+02 7.88172302e+02 6.85358286e-01]	[3.80118469e+02 7.54751404e+02 6.84714973e-01]
[439.18771362 159.6036377 0.87199736]	[434.06262207 195.51870728 0.88691837]	[359.73236084 195.41395569 0.85825002]	[331.3911438 308.32525635 0.79750854]	[316.08398438 400.75619507 0.91175991]	[503.38348389 195.59814453 0.85337377]	[524.03125 308.38174438 0.82139498]	[523.92614746 403.37716675 0.86587173]	[423.9105835 426.41778564 0.65480977]	[380.26864624 423.88980103 0.6630035 ]	[377.54693604 593.13647461 0.79789919]	[374.97827148 747.05236816 0.77541339]	[472.5506897 426.41122437 0.64893848]	[482.7605896 588.04211426 0.82805228]	[4.95665100e+02 7.54757751e+02 7.52263725e-01]	[421.37884521 149.28111267 0.86463314]	[452.04510498 149.33039856 0.86370897]	[400.72302246 126.23355865 0.85542965]	[469.96731567 128.76382446 0.75838161]	[4.98244476e+02 7.93284485e+02 7.45727897e-01]	[5.16203918e+02 7.90640320e+02 7.66612768e-01]	[4.85386383e+02 7.67663757e+02 7.23275661e-01]	[3.62334656e+02 7.93274292e+02 7.13134885e-01]	[3.46871033e+02 7.88157959e+02 6.92478776e-01]	[3.80118530e+02 7.54754700e+02 6.89661145e-01]
[439.10583496 159.53329468 0.87828839]	[431.53128052 195.50352478 0.88169342]	[359.69546509 195.40682983 0.86419398]	[331.40536499 303.21395874 0.80058789]	[316.06726074 400.71749878 0.91460449]	[503.28103638 195.56347656 0.86079466]	[524.027771 308.39599609 0.82554585]	[523.91619873 403.38189697 0.86638176]	[423.90975952 426.41516113 0.65864342]	[380.26776123 423.89016724 0.66713661]	[377.55776978 593.12792969 0.80023319]	[374.97787476 747.07952881 0.77388185]	[472.56564331 426.41555786 0.65079123]	[482.76712036 588.01739502 0.83063626]	[4.95652740e+02 7.54744141e+02 7.48913765e-01]	[421.30078125 149.21273804 0.87858331]	[449.44668579 149.28027344 0.8662492 ]	[400.66552734 123.64962769 0.85275513]	[467.4750061 131.21736145 0.77587444]	[4.98255981e+02 7.93255432e+02 7.50467718e-01]	[5.16208374e+02 7.90614014e+02 7.65334129e-01]	[4.85367981e+02 7.67654846e+02 7.27903247e-01]	[3.64774414e+02 7.93261963e+02 7.14851737e-01]	[3.46873047e+02 7.88156433e+02 6.95725083e-01]	[3.80118927e+02 7.54787415e+02 6.86904788e-01]
[436.68017578 157.0841217 0.87237334]	[428.99307251 195.51330566 0.87979227]	[359.64846802 195.39440918 0.8702504 ]	[328.87161255 305.76919556 0.79464585]	[316.02532959 400.77301025 0.90731502]	[500.87506104 195.57530212 0.85929215]	[524.01037598 308.39248657 0.83194196]	[523.8963623 405.85855103 0.86324799]	[423.8979187 426.43188477 0.66376197]	[380.26412964 426.37237549 0.66893196]	[377.57699585 593.1317749 0.80331898]	[374.97631836 747.06555176 0.76936167]	[472.56225586 426.43002319 0.65343738]	[482.76504517 588.01861572 0.83104098]	[4.95638306e+02 7.52291382e+02 7.48612463e-01]	[421.22354126 149.19647217 0.87705624]	[446.92272949 149.24313354 0.87079477]	[400.61276245 123.6301651 0.86116356]	[467.41189575 128.81207275 0.80110359]	[4.98247192e+02 7.93248352e+02 7.52836525e-01]	[5.16202759e+02 7.90609558e+02 7.65883565e-01]	[4.85364990e+02 7.67642517e+02 7.25711286e-01]	[3.62319366e+02 7.93260803e+02 7.15132415e-01]	[3.46856018e+02 7.88150513e+02 6.94413066e-01]	[3.80117676e+02 7.54772522e+02 6.80169165e-01]
[436.57052612 157.05993652 0.86092204]	[428.93835449 195.51176453 0.88026702]	[359.61157227 195.40663147 0.87204218]	[326.36630249 305.79205322 0.7980724 ]	[315.98413086 400.84899902 0.89618337]	[500.86514282 195.56616211 0.85802722]	[523.98187256 308.36044312 0.83125347]	[523.87304688 405.87139893 0.86136609]	[423.87261963 428.94586182 0.66837186]	[380.2310791 426.41238403 0.67070657]	[377.55996704 593.11016846 0.80043352]	[374.97772217 747.06018066 0.76766741]	[472.54559326 428.9465332 0.65089905]	[482.7454834 588.04943848 0.82749969]	[4.95627045e+02 7.52277283e+02 7.48927534e-01]	[418.79412842 146.75172424 0.87149799]	[444.40847778 149.22053528 0.87935221]	[398.2550354 123.61769867 0.86155397]	[464.9382019 131.21617126 0.81892467]	[4.98241241e+02 7.93249084e+02 7.52267420e-01]	[5.16194702e+02 7.90607971e+02 7.63897717e-01]	[4.85367859e+02 7.67626343e+02 7.21987844e-01]	[3.62322571e+02 7.93267517e+02 7.12692261e-01]	[3.46858398e+02 7.88154846e+02 6.91953421e-01]	[3.80119171e+02 7.54768250e+02 6.76959217e-01]
[434.01809692 157.07263184 0.84862697]	[428.91195679 195.51365662 0.88278645]	[359.5836792 195.41517639 0.87575239]	[326.34701538 303.2678833 0.80196917]	[315.95587158 400.85855103 0.8842786 ]	[500.83908081 195.55755615 0.85946393]	[523.94537354 308.38693237 0.83340919]	[523.82275391 408.46691895 0.85342312]	[423.83700562 428.9644165 0.67241383]	[380.19223022 428.92248535 0.66960436]	[377.5355835 593.11029053 0.79560125]	[374.98492432 747.0723877 0.76992893]	[470.03463745 428.96517944 0.64987659]	[482.73547363 588.05554199 0.82603323]	[495.62161255 752.2590332 0.75419676]	[418.6661377 146.73641968 0.8758415 ]	[444.32232666 149.19868469 0.8910504 ]	[398.21316528 126.23751068 0.85818887]	[464.89767456 128.78924561 0.82971668]	[4.98240906e+02 7.93264404e+02 7.55836189e-01]	[5.16195312e+02 7.90611572e+02 7.66509950e-01]	[4.85366333e+02 7.67605347e+02 7.18195319e-01]	[3.62318024e+02 7.93287537e+02 7.13526309e-01]	[3.46862000e+02 7.88173950e+02 6.92409396e-01]	[3.80124847e+02 7.54776306e+02 6.74964011e-01]
[431.50167847 157.03665161 0.85391891]	[426.41635132 195.51698303 0.88753891]	[357.20672607 195.41714478 0.87584621]	[323.79577637 305.75753784 0.80623937]	[315.95147705 403.28933716 0.87768215]	[500.79891968 195.5539093 0.85855061]	[523.90576172 308.35324097 0.83375603]	[523.79547119 410.99038696 0.85357815]	[423.79275513 428.93847656 0.67600119]	[380.13235474 426.42926025 0.6708414 ]	[377.52731323 590.61297607 0.79837269]	[374.97528076 747.04571533 0.7676456 ]	[469.99636841 428.92276001 0.64913732]	[482.71969604 588.04083252 0.8267436 ]	[4.95629364e+02 7.52285522e+02 7.49442816e-01]	[418.63342285 146.69786072 0.87518167]	[441.90228271 146.76765442 0.89437252]	[398.16098022 126.26047516 0.84617132]	[462.45245361 128.79949951 0.85000724]	[4.98248444e+02 7.93278931e+02 7.45041847e-01]	[5.16205505e+02 7.90624268e+02 7.60741711e-01]	[4.85369293e+02 7.67628601e+02 7.11726248e-01]	[3.62312195e+02 7.93266663e+02 7.13814676e-01]	[3.46856232e+02 7.88155762e+02 6.90607429e-01]	[3.80120483e+02 7.54750610e+02 6.76978469e-01]
[428.96414185 157.02281189 0.85253346]	[426.36724854 195.5317688 0.89228857]	[357.15518188 195.43074036 0.87512302]	[323.74365234 303.28726196 0.81460726]	[313.55114746 403.26879883 0.87612104]	[500.76724243 195.56088257 0.8505882 ]	[523.8571167 310.88409424 0.84615147]	[523.76855469 413.53149414 0.85986292]	[421.37744141 428.96499634 0.68336189]	[377.74951172 428.94223022 0.67233837]	[377.5144043 590.62005615 0.79365462]	[374.97775269 747.07427979 0.76983154]	[467.47161865 428.94430542 0.65170252]	[480.37176514 588.03289795 0.82614517]	[4.95634644e+02 7.52273315e+02 7.49402344e-01]	[418.56900024 144.20404053 0.86869627]	[441.84765625 146.72683716 0.89213908]	[398.09701538 126.19865417 0.82637173]	[462.3432312 128.779953 0.86957592]	[4.98250061e+02 7.93270630e+02 7.41764128e-01]	[5.16208862e+02 7.90616211e+02 7.57507563e-01]	[4.85373840e+02 7.67616577e+02 7.05808759e-01]	[3.62320770e+02 7.93280029e+02 7.13786542e-01]	[3.46864349e+02 7.88171570e+02 6.92637146e-01]	[3.80124908e+02 7.54779846e+02 6.81881607e-01]
[426.40927124 156.97695923 0.86479747]	[423.88232422 195.54885864 0.90152693]	[357.09240723 195.46499634 0.87357295]	[321.27041626 308.40133667 0.82779258]	[313.47674561 403.2779541 0.86835706]	[500.71585083 195.56697083 0.84329051]	[523.80810547 310.912323 0.85208654]	[521.39105225 413.56274414 0.86273479]	[421.3039856 431.47616577 0.69467473]	[377.69760132 428.96051025 0.67811775]	[377.4954834 590.6394043 0.79110628]	[372.5383606 747.0569458 0.76894403]	[464.95236206 431.47460938 0.66238225]	[480.36700439 588.04821777 0.82927525]	[4.95658051e+02 7.54740601e+02 7.48365223e-01]	[416.12664795 144.14215088 0.8545844 ]	[441.76446533 146.67724609 0.88954049]	[395.62072754 123.64008331 0.80614871]	[462.19692993 128.82504272 0.87833434]	[4.98237457e+02 7.93263855e+02 7.40589857e-01]	[5.16187683e+02 7.90619507e+02 7.54682004e-01]	[4.85392914e+02 7.67644409e+02 7.06036985e-01]	[3.62299438e+02 7.93231201e+02 7.27773309e-01]	[3.46851074e+02 7.88131165e+02 7.02673674e-01]	[3.77722839e+02 7.54757446e+02 6.85955763e-01]
[423.82061768 156.95713806 0.89297497]	[423.80792236 195.55509949 0.91065967]	[357.03311157 195.48554993 0.86716223]	[321.20748901 308.35070801 0.83444542]	[313.42523193 403.27490234 0.86141109]	[500.65133667 195.57594299 0.83445567]	[521.43145752 310.9597168 0.85411739]	[521.36755371 413.54092407 0.8589595 ]	[421.22756958 431.52975464 0.70270175]	[377.63375854 428.98959351 0.67553979]	[375.11575317 590.62310791 0.78961635]	[372.52911377 747.05444336 0.77054977]	[464.88150024 434.03088379 0.67484874]	[480.36209106 588.03924561 0.82874709]	[4.95642944e+02 7.52286621e+02 7.49297619e-01]	[413.54193115 141.65505981 0.82815707]	[439.30764771 144.21270752 0.89574885]	[395.50778198 123.69325256 0.7810269 ]	[459.78665161 131.21444702 0.89205682]	[4.98232727e+02 7.93245667e+02 7.42438674e-01]	[5.16185059e+02 7.90604675e+02 7.53181159e-01]	[4.85404327e+02 7.67630981e+02 7.02970743e-01]	[3.62303162e+02 7.93237732e+02 7.29581892e-01]	[3.46870789e+02 7.88136841e+02 7.01627731e-01]	[3.77717590e+02 7.54757263e+02 6.87435150e-01]
[423.82113647 156.95735168 0.8930037 ]	[423.80880737 195.55471802 0.91043454]	[357.03616333 195.48049927 0.86783761]	[321.20883179 308.34744263 0.83440447]	[313.42810059 403.26782227 0.86254013]	[500.6512146 195.5796814 0.83432418]	[521.43334961 310.9654541 0.85397643]	[521.3638916 413.54168701 0.8592993 ]	[421.230896 431.52902222 0.70255464]	[377.63845825 428.9854126 0.67591846]	[375.11465454 590.63330078 0.78807217]	[372.52575684 747.0668335 0.77123201]	[464.8815918 434.02944946 0.67485523]	[480.35693359 588.04632568 0.82811493]	[4.95645172e+02 7.52277893e+02 7.50511050e-01]	[413.54055786 141.6529541 0.82802594]	[439.30792236 144.2116394 0.8958351 ]	[395.50485229 123.68804932 0.78145623]	[459.78659058 131.21426392 0.89268953]	[4.98235107e+02 7.93243225e+02 7.41915464e-01]	[5.16186462e+02 7.90599670e+02 7.53192127e-01]	[4.85403717e+02 7.67624329e+02 7.02497125e-01]	[3.62302307e+02 7.93253967e+02 7.27973104e-01]	[3.46867126e+02 7.88151794e+02 7.01744854e-01]	[3.77717255e+02 7.54773621e+02 6.89204276e-01]
[421.3107605 156.9662323 0.90909714]	[421.38699341 195.54942322 0.92114657]	[354.57369995 195.48805237 0.85886252]	[318.78131104 308.38891602 0.84759933]	[310.89328003 403.28421021 0.84294313]	[498.17611694 195.5501709 0.83433193]	[521.36553955 313.42773438 0.86239421]	[521.3550415 413.54840088 0.85974795]	[421.17416382 431.51696777 0.69777775]	[377.56137085 428.96188354 0.66849804]	[375.06411743 593.16845703 0.78477108]	[372.5267334 747.05578613 0.77047563]	[464.84100342 431.54968262 0.6747545 ]	[480.3684082 588.01904297 0.82781047]	[4.95639038e+02 7.52253113e+02 7.51908243e-01]	[410.95162964 144.15524292 0.82154763]	[439.14971924 146.69761658 0.89452553]	[392.99783325 121.11658478 0.79438245]	[459.61459351 128.77363586 0.87804139]	[4.98241211e+02 7.93233826e+02 7.43532121e-01]	[5.16184387e+02 7.88232178e+02 7.54468739e-01]	[4.85394470e+02 7.67595642e+02 6.99910522e-01]	[3.62289612e+02 7.93240479e+02 7.26220250e-01]	[3.46853851e+02 7.88138550e+02 6.97211504e-01]	[3.77727997e+02 7.54754456e+02 6.91009521e-01]
[418.74401855 156.95715332 0.90908027]	[421.15045166 195.5994873 0.93054241]	[349.42764282 195.56295776 0.8150236 ]	[318.6270752 310.95285034 0.87199348]	[303.28833008 405.82098389 0.82589781]	[493.046875 195.58930969 0.81965786]	[521.23254395 313.45162964 0.849778 ]	[521.19360352 408.38534546 0.83416444]	[418.73736572 428.98114014 0.68919939]	[377.49401855 428.92166138 0.65684408]	[375.03778076 593.13360596 0.78500366]	[372.52645874 747.06317139 0.77486706]	[462.34243774 431.48043823 0.68114167]	[480.29489136 587.97473145 0.82708657]	[4.95641846e+02 7.52277771e+02 7.47412920e-01]	[403.2883606 144.16964722 0.8565979 ]	[434.07165527 144.19067383 0.84649402]	[382.77133179 126.25028229 0.80027193]	[452.02606201 128.70582581 0.82273716]	[4.98246918e+02 7.93236206e+02 7.40190983e-01]	[5.16181824e+02 7.90592529e+02 7.53060460e-01]	[4.85403168e+02 7.67621338e+02 6.91913128e-01]	[3.62312164e+02 7.93265320e+02 7.24915922e-01]	[3.46876831e+02 7.88160767e+02 7.03336000e-01]	[3.77725647e+02 7.54753540e+02 6.97523117e-01]
[416.1557312 156.97637939 0.88996768]	[418.63476562 195.60714722 0.92372137]	[344.28491211 195.6104126 0.81394613]	[316.15975952 313.43966675 0.87824738]	[300.77212524 405.87155151 0.83217007]	[485.44750977 195.53149414 0.84452099]	[518.78845215 310.89025879 0.81872475]	[521.203125 405.85723877 0.83658433]	[418.64709473 428.97866821 0.6814301 ]	[375.02801514 426.42373657 0.64906776]	[372.52505493 593.12176514 0.77351582]	[372.49710083 747.07879639 0.78001392]	[462.27612305 431.4777832 0.68129462]	[480.23632812 585.54473877 0.83031601]	[4.95629852e+02 7.52269897e+02 7.45339990e-01]	[400.71325684 146.68812561 0.87801957]	[426.36791992 146.67332458 0.85635364]	[380.19281006 126.2203064 0.82752395]	[446.93200684 131.20806885 0.84003198]	[4.98257141e+02 7.93250427e+02 7.40186453e-01]	[5.16187866e+02 7.90596069e+02 7.54144132e-01]	[4.85390594e+02 7.67618042e+02 6.94370151e-01]	[3.62268066e+02 7.93306396e+02 7.22472668e-01]	[3.46827881e+02 7.88193970e+02 6.98488533e-01]	[3.77727692e+02 7.54772888e+02 7.11792052e-01]
[truncated: 155 more rows]
