# Supplementary material for: Evaluation of functional tests performance using a camera-based and machine learning approach
Source: PLoS One. 2023 Nov 3;18(11):e0288279. doi: 10.1371/journal.pone.0288279 (PMC10624324; doi:10.1371/journal.pone.0288279)
Supplement: S1 Data — This dataset includes all the extracted keypoints of movements and the associated features and statistics, which were used for the analyses presented in the main manuscript. (ZIP) [file pone.0288279.s001.zip › PLOS_data_28032023/original_movement_data/CSV/000023_PNJN_P_crop.csv]

[500.87869263 277.5022583 0.92403656]	[503.3949585 356.97555542 0.91693211]	[441.72161865 357.07907104 0.87234694]	[421.2699585 462.25592041 0.86564136]	[411.03518677 565.00146484 0.83947951]	[564.99829102 354.45489502 0.84251392]	[582.9755249 459.74343872 0.89482027]	[585.57049561 564.81793213 0.88882113]	[503.29785156 544.41217041 0.72907227]	[462.20327759 544.36981201 0.72738826]	[462.20901489 708.54632568 0.87098283]	[4.57201660e+02 8.59937256e+02 7.72236824e-01]	[544.32403564 544.42706299 0.71831363]	[541.84967041 708.54632568 0.86304855]	[5.39191711e+02 8.52288757e+02 7.97746718e-01]	[485.44204712 262.21411133 0.86844826]	[516.18725586 259.67907715 0.86881757]	[467.47503662 274.92166138 0.86509097]	[536.68878174 269.81732178 0.84003657]	[5.41861267e+02 8.95907776e+02 7.74347305e-01]	[5.59754211e+02 8.90718994e+02 7.88872361e-01]	[5.23985657e+02 8.65050171e+02 6.60494089e-01]	[4.62323975e+02 8.95889221e+02 7.64807522e-01]	[4.41854462e+02 8.93344604e+02 7.47017026e-01]	[4.59763000e+02 8.70221558e+02 6.65181220e-01]
[500.87600708 277.50115967 0.92363638]	[503.39376831 356.97741699 0.91732711]	[441.72061157 357.08215332 0.87242377]	[421.2701416 462.25769043 0.86524105]	[413.48928833 564.99267578 0.84037954]	[564.99871826 354.45733643 0.8427074 ]	[582.97857666 459.76031494 0.89625573]	[585.56939697 564.81896973 0.88919044]	[503.29394531 544.41583252 0.7281394 ]	[462.20230103 544.37353516 0.72699612]	[462.20767212 708.54589844 0.8713519 ]	[4.57200287e+02 8.59936890e+02 7.71946311e-01]	[544.31890869 544.43029785 0.71785039]	[541.84954834 708.5526123 0.86288244]	[5.39189392e+02 8.52291748e+02 7.96914339e-01]	[485.43981934 262.21282959 0.86891091]	[516.18603516 259.68011475 0.86843979]	[467.47290039 274.92236328 0.86571795]	[536.68493652 269.83285522 0.84236759]	[5.41861145e+02 8.95907227e+02 7.73985505e-01]	[5.59754333e+02 8.90717896e+02 7.88783908e-01]	[5.23983887e+02 8.65054138e+02 6.59756243e-01]	[4.62321045e+02 8.95892517e+02 7.63842583e-01]	[4.41851898e+02 8.93347534e+02 7.47757614e-01]	[4.59761292e+02 8.70221497e+02 6.65538967e-01]
[500.86813354 277.50268555 0.92388797]	[503.40231323 356.97445679 0.91554046]	[441.72125244 357.07080078 0.87249279]	[421.27429199 462.25418091 0.86725187]	[410.95999146 564.95373535 0.84059542]	[565.0144043 354.46939087 0.84106946]	[582.97442627 459.75341797 0.89790958]	[585.58325195 564.83630371 0.8850795 ]	[503.287323 544.41265869 0.72997618]	[462.20327759 544.36889648 0.72900712]	[462.21951294 708.51184082 0.86907929]	[4.57196198e+02 8.59974060e+02 7.70689428e-01]	[544.30657959 544.44104004 0.71908396]	[541.85253906 708.56347656 0.86300361]	[5.39184387e+02 8.52323669e+02 7.91646302e-01]	[485.43011475 262.21102905 0.87091905]	[516.18096924 259.68041992 0.8663584 ]	[467.47213745 274.92572021 0.8647666 ]	[536.68389893 269.83825684 0.8455528 ]	[5.41857971e+02 8.95887268e+02 7.69839466e-01]	[5.59746155e+02 8.90706055e+02 7.81863272e-01]	[5.23982788e+02 8.65101379e+02 6.59104526e-01]	[4.62315247e+02 8.95905334e+02 7.59464085e-01]	[4.41847504e+02 8.93361145e+02 7.46585250e-01]	[4.59750488e+02 8.70253357e+02 6.65899396e-01]
[500.86218262 277.50750732 0.92235923]	[503.3883667 356.97845459 0.91734898]	[441.7137146 357.07254028 0.87198007]	[421.27197266 462.26116943 0.8676908 ]	[408.46728516 564.99987793 0.83331877]	[565.00518799 354.4732666 0.8422246 ]	[582.96948242 459.74777222 0.89711368]	[585.5914917 564.84710693 0.88269699]	[503.2784729 544.39892578 0.72945464]	[462.19927979 544.36328125 0.72944033]	[462.2204895 708.50592041 0.87128693]	[4.57194458e+02 8.59958313e+02 7.70638466e-01]	[544.29644775 544.41662598 0.7200253 ]	[541.8536377 708.57067871 0.86214864]	[5.39183167e+02 8.52338989e+02 7.89332867e-01]	[485.42355347 262.21511841 0.87176037]	[516.17468262 259.68441772 0.8650921 ]	[467.47088623 274.92483521 0.86379761]	[536.68334961 269.84832764 0.84793621]	[5.41865723e+02 8.95886230e+02 7.67786741e-01]	[5.59752136e+02 8.90706238e+02 7.80557632e-01]	[5.23981140e+02 8.65127136e+02 6.60960078e-01]	[4.62313568e+02 8.95902771e+02 7.60635197e-01]	[4.41847961e+02 8.93358093e+02 7.47781336e-01]	[4.59748169e+02 8.70239502e+02 6.66175365e-01]
[500.85171509 277.52392578 0.92464072]	[503.37786865 356.98095703 0.91917694]	[441.70349121 357.08477783 0.8741132 ]	[421.29138184 462.35400391 0.86379838]	[408.46347046 564.98925781 0.83776623]	[565.00305176 354.47097778 0.84176695]	[582.97357178 459.70788574 0.89539218]	[587.96307373 564.85192871 0.8814103 ]	[503.26751709 544.37573242 0.7301752 ]	[462.19259644 544.34753418 0.73235953]	[462.22766113 706.10205078 0.87076193]	[4.57197876e+02 8.59975037e+02 7.71749616e-01]	[544.28991699 544.39172363 0.71865833]	[541.85546875 708.57952881 0.86252528]	[5.39186096e+02 8.52331421e+02 7.91941643e-01]	[485.40777588 262.24258423 0.87313837]	[516.14794922 259.70376587 0.8602671 ]	[467.46148682 274.92709351 0.8654815 ]	[536.66558838 269.86157227 0.84741849]	[5.41871765e+02 8.95887329e+02 7.70881832e-01]	[5.59757263e+02 8.90705078e+02 7.83324182e-01]	[5.23983765e+02 8.65121216e+02 6.62244856e-01]	[4.62308350e+02 8.95893188e+02 7.65649319e-01]	[4.41850281e+02 8.93352295e+02 7.51706719e-01]	[4.59752808e+02 8.70258362e+02 6.67903602e-01]
[500.84542847 277.52841187 0.92479944]	[503.3815918 356.97564697 0.91795295]	[441.70648193 357.07879639 0.87484288]	[421.34909058 462.27490234 0.86490297]	[410.9704895 564.95568848 0.84172148]	[564.99615479 354.46389771 0.84200406]	[582.97540283 459.69775391 0.89363164]	[587.9730835 564.84661865 0.88044679]	[503.27099609 544.38500977 0.72974825]	[462.20159912 544.35070801 0.73268634]	[462.22479248 706.13061523 0.87026346]	[4.57200836e+02 8.59995667e+02 7.73005545e-01]	[544.28833008 544.39990234 0.71679425]	[541.85174561 708.57897949 0.86358202]	[5.39189697e+02 8.52330261e+02 7.92446315e-01]	[485.40356445 262.25146484 0.87285304]	[516.14202881 259.71685791 0.85780454]	[467.45977783 274.9241333 0.8644644 ]	[536.65167236 269.89181519 0.84711659]	[5.41876831e+02 8.95897400e+02 7.68184900e-01]	[5.59760559e+02 8.90712097e+02 7.82665610e-01]	[5.23985107e+02 8.65122620e+02 6.62718832e-01]	[4.62300873e+02 8.95901489e+02 7.66334534e-01]	[4.41843658e+02 8.93359985e+02 7.52650142e-01]	[4.59761292e+02 8.70279297e+02 6.69943452e-01]
[500.8449707 277.52999878 0.92468923]	[503.36856079 356.9781189 0.919007 ]	[441.69833374 357.0802002 0.87418187]	[421.37997437 462.24276733 0.85834205]	[411.03408813 564.92755127 0.84135842]	[564.99414062 354.47036743 0.84159291]	[582.97589111 459.69812012 0.89301711]	[585.59667969 564.83123779 0.88232112]	[500.89788818 544.36450195 0.72967458]	[459.82513428 544.33630371 0.72772235]	[462.21633911 706.13006592 0.86976469]	[4.57197388e+02 8.59983154e+02 7.72156298e-01]	[541.93255615 544.38201904 0.71710038]	[541.84405518 708.57006836 0.86389172]	[5.39184509e+02 8.52309692e+02 7.93319881e-01]	[485.40161133 262.2565918 0.87239808]	[516.14105225 259.71484375 0.85727572]	[467.45977783 274.9309082 0.86510432]	[536.64984131 269.89111328 0.84532559]	[5.41873474e+02 8.95887573e+02 7.71401286e-01]	[5.59755859e+02 8.90701538e+02 7.83047795e-01]	[5.23985962e+02 8.65093933e+02 6.60841703e-01]	[4.62317352e+02 8.95896729e+02 7.64253020e-01]	[4.41855438e+02 8.93355469e+02 7.48845816e-01]	[4.59753357e+02 8.70263611e+02 6.68597281e-01]
[500.84695435 277.53659058 0.92410046]	[503.36471558 356.97647095 0.91872787]	[441.70162964 357.06881714 0.87284839]	[421.3878479 462.24139404 0.85271627]	[416.02905273 564.92449951 0.86145335]	[564.98852539 354.47912598 0.8444249 ]	[582.97680664 459.69036865 0.88962609]	[585.5892334 564.83276367 0.88226765]	[500.89163208 544.35931396 0.72909021]	[459.81402588 544.33972168 0.72422963]	[462.2043457 708.50274658 0.87024891]	[4.57201111e+02 8.62492371e+02 7.74159849e-01]	[541.93334961 544.37512207 0.71936917]	[541.84399414 708.62249756 0.86280125]	[5.39184570e+02 8.52311279e+02 7.93791056e-01]	[485.40063477 264.71463013 0.87207884]	[516.14178467 259.71362305 0.85680306]	[467.46749878 274.93954468 0.86440724]	[536.66210938 269.88357544 0.8476401 ]	[5.41867249e+02 8.95874329e+02 7.72931576e-01]	[5.59751587e+02 8.90691101e+02 7.82692790e-01]	[5.23989075e+02 8.65095032e+02 6.60993576e-01]	[4.62320099e+02 8.95897888e+02 7.65236855e-01]	[4.41861115e+02 8.93359436e+02 7.49096930e-01]	[4.59755615e+02 8.70296204e+02 6.74202919e-01]
[500.84622192 277.52862549 0.9242574 ]	[503.37329102 356.96942139 0.9169687 ]	[441.70220947 357.05703735 0.87248528]	[423.77230835 462.24450684 0.85579771]	[416.16470337 564.88409424 0.89042157]	[564.99023438 354.472229 0.84393328]	[582.97570801 459.68267822 0.88843542]	[585.57397461 564.82019043 0.88252801]	[503.24813843 541.9039917 0.72817731]	[459.84680176 541.89959717 0.72542429]	[462.2137146 708.49597168 0.87256169]	[4.57198822e+02 8.62489441e+02 7.72396803e-01]	[541.93493652 544.35522461 0.71524024]	[541.84796143 708.61779785 0.86421627]	[5.39186707e+02 8.52326965e+02 7.94146955e-01]	[485.40606689 262.25213623 0.87201238]	[516.14837646 259.71038818 0.85801572]	[467.46838379 274.9335022 0.86409628]	[536.66149902 269.88815308 0.84754956]	[5.41878723e+02 8.95879639e+02 7.69561112e-01]	[5.59763672e+02 8.90697693e+02 7.83234954e-01]	[5.23979919e+02 8.65115967e+02 6.65690243e-01]	[4.62322845e+02 8.95906982e+02 7.63017595e-01]	[4.41860321e+02 8.93366760e+02 7.47086942e-01]	[4.59750214e+02 8.70293823e+02 6.69332922e-01]
[500.847229 277.52227783 0.92381513]	[503.37866211 356.96530151 0.91540444]	[441.70373535 357.05001831 0.87191534]	[423.79666138 459.81616211 0.85413533]	[418.6473999 564.8793335 0.90785801]	[564.99267578 354.47036743 0.84384179]	[582.97625732 459.68225098 0.8886106 ]	[585.55627441 562.46606445 0.88526314]	[503.26953125 541.90319824 0.72572803]	[462.21585083 541.90209961 0.72085214]	[462.22009277 708.49749756 0.87486035]	[4.57198273e+02 8.62499939e+02 7.72926390e-01]	[541.94683838 544.34918213 0.71206164]	[541.84936523 708.63531494 0.86396468]	[5.39186157e+02 8.52340515e+02 7.92112648e-01]	[485.41116333 262.23880005 0.87219352]	[516.15606689 259.70220947 0.85968745]	[467.46923828 274.92510986 0.86018896]	[536.67962646 269.87316895 0.84646904]	[5.41887573e+02 8.95888428e+02 7.69614816e-01]	[5.59773132e+02 8.90707642e+02 7.86501765e-01]	[5.23975891e+02 8.65137390e+02 6.68229222e-01]	[4.62308411e+02 8.95920593e+02 7.61595309e-01]	[4.41847717e+02 8.93375793e+02 7.45528817e-01]	[4.59753540e+02 8.70305359e+02 6.69745147e-01]
[500.85073853 277.52740479 0.92424732]	[503.37615967 354.60314941 0.91561317]	[441.70480347 357.03875732 0.87130606]	[423.80477905 459.80999756 0.85593235]	[418.72219849 562.44122314 0.90825105]	[564.99102783 354.47512817 0.84512329]	[582.97692871 459.70465088 0.88998556]	[585.55493164 562.45996094 0.89061695]	[503.26803589 544.37329102 0.72294235]	[462.21575928 544.35974121 0.71140635]	[462.22097778 708.50390625 0.87552452]	[4.57194824e+02 8.60012756e+02 7.72192001e-01]	[541.94042969 544.38677979 0.71149045]	[541.84313965 708.62384033 0.86533523]	[5.39187805e+02 8.52342285e+02 7.92040646e-01]	[485.41577148 262.24676514 0.87062579]	[516.15960693 259.70993042 0.8596915 ]	[467.48342896 274.92861938 0.85957086]	[536.67810059 269.88067627 0.84835184]	[5.41888000e+02 8.95892883e+02 7.66560733e-01]	[5.59770264e+02 8.90711792e+02 7.85118341e-01]	[5.23976196e+02 8.65139771e+02 6.67787790e-01]	[4.62319336e+02 8.95918091e+02 7.60425746e-01]	[4.41855133e+02 8.93376099e+02 7.46008933e-01]	[4.59746674e+02 8.70288269e+02 6.69620812e-01]
[500.85455322 277.56610107 0.92795247]	[503.37670898 354.59848022 0.91498476]	[441.69989014 357.02532959 0.87107813]	[423.81430054 459.82107544 0.86105752]	[418.7767334 562.39733887 0.91518307]	[564.99395752 354.48425293 0.84558487]	[582.95776367 459.72311401 0.89717925]	[585.53393555 564.82110596 0.89472145]	[503.26043701 544.40753174 0.72181195]	[462.20574951 544.40759277 0.71482986]	[462.21508789 708.50195312 0.87780404]	[4.57195923e+02 8.62531006e+02 7.74318337e-01]	[541.93603516 544.41003418 0.71090305]	[541.83459473 708.61529541 0.8653242 ]	[5.39185120e+02 8.52333496e+02 7.92869389e-01]	[485.42208862 264.75759888 0.86881024]	[516.14923096 262.15811157 0.85512954]	[467.49285889 274.92684937 0.85335106]	[536.68756104 269.82470703 0.83840001]	[5.41889832e+02 8.95899292e+02 7.66560376e-01]	[5.59772522e+02 8.90713684e+02 7.84959674e-01]	[5.23977173e+02 8.65125000e+02 6.68326974e-01]	[4.62310822e+02 8.95938477e+02 7.57753134e-01]	[4.41851288e+02 8.93393677e+02 7.43279815e-01]	[4.59753571e+02 8.70324829e+02 6.71325922e-01]
[500.87521362 277.59225464 0.92698491]	[503.37866211 356.96392822 0.91529876]	[441.69692993 357.03143311 0.87110299]	[423.8288269 459.80230713 0.85923672]	[421.21707153 562.46435547 0.91465861]	[564.99621582 354.4911499 0.8461982 ]	[582.93676758 459.8303833 0.90812922]	[585.50164795 562.45458984 0.89784193]	[503.23934937 544.42919922 0.71758598]	[459.83859253 544.44085693 0.70612979]	[462.21621704 708.50219727 0.8769899 ]	[4.57197052e+02 8.62551941e+02 7.75798202e-01]	[541.9375 544.42999268 0.71285677]	[541.85003662 708.61328125 0.86972517]	[5.39188110e+02 8.52345154e+02 7.92227030e-01]	[485.43502808 267.26776123 0.86674362]	[516.15252686 262.19476318 0.85371429]	[467.50271606 274.95001221 0.85870188]	[536.68444824 269.85546875 0.84288561]	[5.41884277e+02 8.95893066e+02 7.64127254e-01]	[5.59769775e+02 8.90709595e+02 7.81082511e-01]	[5.23983459e+02 8.65134644e+02 6.66085660e-01]	[4.62301697e+02 8.95934998e+02 7.62688994e-01]	[4.41848145e+02 8.93390808e+02 7.48587370e-01]	[4.59757385e+02 8.72717712e+02 6.70817435e-01]
[500.87658691 277.58111572 0.92567211]	[503.38174438 356.96350098 0.91431028]	[441.69088745 357.02603149 0.87033433]	[423.81072998 459.81442261 0.86684549]	[421.31915283 564.83575439 0.90863842]	[565.00109863 354.4934082 0.84762692]	[582.9331665 462.22714233 0.90770149]	[585.47113037 564.82055664 0.89748043]	[503.27548218 544.47198486 0.71751595]	[462.23571777 546.93231201 0.70547163]	[462.20635986 708.51049805 0.87752229]	[4.57198059e+02 8.62565430e+02 7.77675152e-01]	[541.95068359 544.44488525 0.71321112]	[541.84130859 708.60571289 0.86932361]	[5.39188721e+02 8.52346069e+02 7.94294655e-01]	[485.44287109 264.77627563 0.86596262]	[516.17120361 262.18414307 0.8560009 ]	[467.49743652 274.93692017 0.85719085]	[536.68371582 269.85443115 0.84315151]	[5.41874268e+02 8.95901917e+02 7.64037192e-01]	[5.59760864e+02 8.90719849e+02 7.81293929e-01]	[5.23989807e+02 8.65134338e+02 6.71195149e-01]	[4.62307373e+02 8.95953491e+02 7.58156002e-01]	[4.41851746e+02 8.93407898e+02 7.44246244e-01]	[4.59755463e+02 8.72726318e+02 6.74208522e-01]
[500.88912964 277.5994873 0.92400151]	[503.37219238 356.96795654 0.91603506]	[441.68920898 357.03375244 0.87009573]	[423.8503418 459.82092285 0.85953903]	[421.35046387 564.87371826 0.90262634]	[564.99133301 354.49255371 0.8481847 ]	[582.93292236 462.27047729 0.90685058]	[585.44299316 564.85864258 0.90475845]	[503.27999878 544.45733643 0.71719515]	[462.22146606 544.48321533 0.70487607]	[462.20562744 708.49816895 0.87767553]	[4.57197357e+02 8.62524902e+02 7.76423454e-01]	[544.30895996 544.43487549 0.7154547 ]	[541.84710693 708.63891602 0.86778539]	[5.39189453e+02 8.52336914e+02 7.94170618e-01]	[485.44888306 264.79873657 0.86416662]	[516.17956543 262.19400024 0.8570717 ]	[467.49926758 274.94799805 0.85859174]	[536.69207764 269.8432312 0.84275174]	[5.41874146e+02 8.95885071e+02 7.66832888e-01]	[5.59758911e+02 8.90704346e+02 7.81671941e-01]	[5.23988220e+02 8.65124268e+02 6.69810951e-01]	[4.62316376e+02 8.95942932e+02 7.58540750e-01]	[4.41856781e+02 8.93398193e+02 7.45771646e-01]	[4.59753082e+02 8.70320190e+02 6.72630012e-01]
[500.88754272 277.59814453 0.92328572]	[503.37329102 356.96954346 0.91609275]	[441.6913147 357.03347778 0.87026101]	[423.84817505 459.81768799 0.86002707]	[421.34744263 564.8717041 0.90228319]	[564.99401855 354.49795532 0.84825289]	[582.92901611 462.27151489 0.90754718]	[585.44415283 564.86279297 0.90483624]	[503.28317261 544.44525146 0.720182 ]	[462.22595215 544.47009277 0.70757324]	[462.21569824 706.10949707 0.87661785]	[4.57195587e+02 8.62516724e+02 7.75463521e-01]	[544.31140137 544.42687988 0.717475 ]	[541.84967041 708.64202881 0.86739516]	[5.39184631e+02 8.52336792e+02 7.94498503e-01]	[485.44763184 264.79611206 0.86415976]	[516.17858887 262.18838501 0.85665536]	[467.49993896 274.94940186 0.85852671]	[536.69311523 269.84127808 0.84208715]	[5.41877441e+02 8.95889221e+02 7.66078830e-01]	[5.59759644e+02 8.90705139e+02 7.81775653e-01]	[5.23981689e+02 8.65121887e+02 6.71341896e-01]	[4.62324005e+02 8.95936646e+02 7.58660495e-01]	[4.41861725e+02 8.93393677e+02 7.44156003e-01]	[4.59746948e+02 8.70315369e+02 6.73408151e-01]
[500.89321899 277.63092041 0.92279303]	[503.3815918 356.96749878 0.91472179]	[441.69296265 357.03115845 0.87059796]	[423.86169434 459.83511353 0.85499644]	[421.36044312 564.90026855 0.89801317]	[564.99884033 354.49575806 0.8482039 ]	[582.92333984 462.27264404 0.90360361]	[585.40875244 564.87976074 0.90605861]	[503.29974365 544.48156738 0.71443933]	[462.2272644 546.94061279 0.70146841]	[462.20410156 708.51550293 0.88130349]	[4.57193634e+02 8.62521606e+02 7.74758637e-01]	[544.33050537 544.45898438 0.7148428 ]	[541.85595703 708.64849854 0.86558014]	[5.39185059e+02 8.52317139e+02 7.96813965e-01]	[485.44830322 267.2956543 0.86594671]	[516.18389893 262.23269653 0.85480148]	[467.49798584 274.96044922 0.86133462]	[536.68890381 269.86209106 0.84224999]	[5.41874512e+02 8.95889771e+02 7.68144071e-01]	[5.59756104e+02 8.90703247e+02 7.83558667e-01]	[5.23984863e+02 8.65088928e+02 6.68434203e-01]	[4.62329407e+02 8.95955750e+02 7.54477203e-01]	[4.41864838e+02 8.93409912e+02 7.40843296e-01]	[4.59746735e+02 8.70312622e+02 6.72650278e-01]
[500.87893677 277.65112305 0.92212552]	[503.37744141 356.9680481 0.91548264]	[441.69073486 357.03204346 0.87115568]	[423.88137817 462.19821167 0.8489731 ]	[421.37182617 564.88287354 0.89901513]	[565.00250244 354.49487305 0.84835887]	[582.90405273 462.23226929 0.90320575]	[585.36645508 564.83258057 0.90658712]	[503.30041504 546.9776001 0.7099219 ]	[462.2258606 546.99841309 0.69495791]	[462.19830322 708.53259277 0.88147575]	[4.57193024e+02 8.62502197e+02 7.74468541e-01]	[544.33380127 546.94073486 0.70994598]	[541.85534668 708.65814209 0.86848408]	[5.39187927e+02 8.52318787e+02 7.97655582e-01]	[485.43740845 267.31906128 0.86830992]	[516.17132568 264.71313477 0.85291833]	[467.4916687 274.96157837 0.85917044]	[536.69781494 269.85864258 0.84159839]	[5.41875610e+02 8.95888489e+02 7.67478943e-01]	[5.59758911e+02 8.90703613e+02 7.83019900e-01]	[5.23986572e+02 8.65092529e+02 6.69849932e-01]	[4.62319153e+02 8.95949280e+02 7.59113193e-01]	[4.41859375e+02 8.93403564e+02 7.45992124e-01]	[4.59752686e+02 8.70295532e+02 6.74885213e-01]
[500.8710022 280.13577271 0.91056877]	[503.37808228 356.97402954 0.91781688]	[441.69473267 357.03277588 0.87138772]	[423.85961914 459.83215332 0.85492641]	[421.31036377 564.92340088 0.90104926]	[564.99584961 354.50305176 0.85174888]	[582.8939209 462.2041626 0.90108818]	[582.99487305 564.86315918 0.90316528]	[503.32061768 546.96856689 0.71359533]	[462.24673462 546.96807861 0.69611585]	[462.20388794 708.52600098 0.8809498 ]	[4.57188019e+02 8.59981750e+02 7.74365962e-01]	[544.34619141 546.94543457 0.71238911]	[541.85913086 708.68255615 0.86090231]	[5.39191040e+02 8.52315186e+02 7.97828496e-01]	[485.44747925 269.92074585 0.87330526]	[516.13946533 267.35800171 0.85288656]	[467.49368286 274.97433472 0.85589886]	[536.68707275 272.35873413 0.85329556]	[5.41880920e+02 8.95888794e+02 7.64977872e-01]	[5.59760254e+02 8.90703857e+02 7.82097697e-01]	[5.23987488e+02 8.65090210e+02 6.66882753e-01]	[4.62330750e+02 8.95938049e+02 7.62387335e-01]	[4.41869965e+02 8.93390747e+02 7.49202013e-01]	[4.59739685e+02 8.70250671e+02 6.73983037e-01]
[500.84213257 280.23602295 0.89410841]	[503.37020874 356.97805786 0.92034328]	[441.69857788 357.03198242 0.87180042]	[423.84158325 459.80154419 0.8598361 ]	[421.29418945 564.89624023 0.90706915]	[564.9887085 354.51553345 0.85279328]	[582.89691162 462.22631836 0.90360957]	[582.98327637 564.86584473 0.90494853]	[503.30166626 546.98516846 0.71329862]	[462.23086548 546.98242188 0.69576049]	[462.20513916 708.54272461 0.88054878]	[4.57189697e+02 8.59995605e+02 7.74887085e-01]	[544.32928467 546.95941162 0.71178168]	[541.85028076 708.67053223 0.86181206]	[5.39193298e+02 8.52316589e+02 7.98249841e-01]	[485.43365479 272.41381836 0.88446116]	[513.65710449 272.34646606 0.85885513]	[467.50076294 275.01443481 0.85008204]	[536.71392822 272.42266846 0.86980796]	[5.41877563e+02 8.95887695e+02 7.65510678e-01]	[5.59756958e+02 8.90702454e+02 7.81973481e-01]	[5.23992615e+02 8.65093933e+02 6.67255998e-01]	[4.62324738e+02 8.95926453e+02 7.64145911e-01]	[4.41866638e+02 8.93381409e+02 7.50720143e-01]	[4.59742493e+02 8.70263000e+02 6.76065326e-01]
[500.86621094 285.26165771 0.87511134]	[503.37988281 356.98269653 0.91977811]	[441.70675659 357.0375061 0.87150824]	[423.84332275 459.79379272 0.85705483]	[421.20571899 564.83947754 0.91194361]	[564.98364258 354.50973511 0.85365826]	[582.88909912 462.23468018 0.90739864]	[582.98693848 564.88494873 0.90569425]	[503.30075073 544.46813965 0.71869802]	[462.23068237 544.46826172 0.70210207]	[462.20928955 708.53845215 0.87915587]	[4.57186646e+02 8.62487244e+02 7.73885846e-01]	[544.31658936 544.46862793 0.71370381]	[541.8494873 708.68780518 0.8590703 ]	[5.39194946e+02 8.52329590e+02 7.96008527e-01]	[485.46224976 274.88577271 0.89045036]	[516.12719727 272.47009277 0.87539613]	[467.5022583 275.03848267 0.84616792]	[536.71270752 272.4223938 0.86695337]	[5.41878662e+02 8.95891785e+02 7.66645670e-01]	[5.59759155e+02 8.90707458e+02 7.82780170e-01]	[5.26400085e+02 8.65114685e+02 6.65167868e-01]	[4.62337463e+02 8.95943909e+02 7.60921657e-01]	[4.41874237e+02 8.93401550e+02 7.47732937e-01]	[4.59738007e+02 8.70281982e+02 6.72599912e-01]
[500.87631226 287.88064575 0.88074303]	[503.38696289 356.99517822 0.92179441]	[441.71713257 357.05526733 0.87361217]	[423.82122803 459.80764771 0.8622309 ]	[421.15597534 564.8225708 0.91500956]	[564.98834229 354.52868652 0.85785735]	[582.88800049 462.22683716 0.90569586]	[582.99151611 564.89123535 0.90499204]	[503.29391479 546.93127441 0.7192263 ]	[462.20968628 544.4743042 0.7030071 ]	[462.20980835 708.52539062 0.87850875]	[4.57189026e+02 8.62492493e+02 7.74158955e-01]	[544.31872559 546.93127441 0.71300125]	[541.85125732 708.68688965 0.85932302]	[5.39192200e+02 8.52326294e+02 7.96457171e-01]	[485.4586792 274.98730469 0.90562713]	[516.15716553 274.91110229 0.89291734]	[467.49984741 275.06704712 0.84891653]	[536.71740723 272.4432373 0.87047768]	[5.41884888e+02 8.95888428e+02 7.67869473e-01]	[5.59761047e+02 8.90704102e+02 7.83763528e-01]	[5.23994629e+02 8.65113037e+02 6.65720463e-01]	[4.62343903e+02 8.95946655e+02 7.59549558e-01]	[4.41880096e+02 8.93405457e+02 7.44686425e-01]	[4.59735504e+02 8.70289185e+02 6.73012197e-01]
[500.89428711 290.39779663 0.888309 ]	[503.38955688 357.00411987 0.92258489]	[441.71646118 357.07223511 0.87450373]	[423.82373047 459.82995605 0.85533571]	[418.76766968 562.45727539 0.91426063]	[564.99658203 354.54663086 0.8595407 ]	[582.88519287 462.23916626 0.90635347]	[582.99621582 564.88366699 0.90417606]	[503.29708862 544.48242188 0.71807051]	[462.21975708 544.47241211 0.7030946 ]	[462.2064209 708.53265381 0.87664497]	[4.57186981e+02 8.62488831e+02 7.73418188e-01]	[544.30957031 546.93048096 0.71161419]	[541.85223389 708.6875 0.85823697]	[5.39193970e+02 8.52332214e+02 7.95617998e-01]	[485.48486328 275.05096436 0.9052012 ]	[516.1796875 274.95440674 0.9012835 ]	[469.99234009 275.11392212 0.85478675]	[536.72015381 272.45028687 0.87563145]	[5.41892517e+02 8.95889343e+02 7.66598761e-01]	[5.59769043e+02 8.90703491e+02 7.83843517e-01]	[5.23993530e+02 8.65122620e+02 6.66350901e-01]	[4.62352356e+02 8.95941528e+02 7.62090981e-01]	[4.41886414e+02 8.93401794e+02 7.45498717e-01]	[4.59732391e+02 8.70286804e+02 6.72665477e-01]
[500.8956604 290.37539673 0.88440228]	[503.38864136 357.00378418 0.92130005]	[441.71618652 357.07058716 0.87397289]	[423.80862427 459.82363892 0.85281324]	[418.74273682 564.83062744 0.91185129]	[565.00323486 354.54858398 0.85805643]	[582.89788818 462.29510498 0.90712488]	[582.98730469 564.88500977 0.90623564]	[503.27124023 544.47393799 0.7189132 ]	[462.20046997 544.45599365 0.70622897]	[462.2102356 708.51367188 0.87789005]	[4.57189087e+02 8.60003357e+02 7.73151398e-01]	[544.28637695 546.9375 0.7091316 ]	[541.84423828 708.6763916 0.85863936]	[5.39191833e+02 8.52333069e+02 7.94090331e-01]	[485.48413086 275.02853394 0.9060939 ]	[516.18743896 274.93621826 0.8981396 ]	[469.97833252 275.10400391 0.85246879]	[536.73193359 272.46325684 0.87763 ]	[5.41891541e+02 8.95886841e+02 7.64549494e-01]	[5.59769043e+02 8.90700012e+02 7.81003237e-01]	[5.23993958e+02 8.65122192e+02 6.62709475e-01]	[4.62341003e+02 8.95952637e+02 7.60970354e-01]	[4.41876099e+02 8.93407410e+02 7.45790660e-01]	[4.59738403e+02 8.70279358e+02 6.70379162e-01]
[500.89102173 287.79443359 0.87534899]	[503.40203857 356.99737549 0.91901457]	[441.72644043 357.04724121 0.87273526]	[423.81210327 459.81277466 0.84980178]	[418.67712402 564.83178711 0.91128778]	[565.01330566 354.54724121 0.85718888]	[582.90478516 462.27877808 0.90881801]	[585.35217285 564.85809326 0.90351689]	[503.24298096 544.43096924 0.72354561]	[459.83258057 544.4239502 0.71270663]	[462.19869995 708.50585938 0.87641078]	[4.57190704e+02 8.62501770e+02 7.74197340e-01]	[541.92913818 544.45758057 0.71378189]	[541.84240723 708.66479492 0.86105222]	[5.39197998e+02 8.52349487e+02 7.92293787e-01]	[485.49230957 274.92990112 0.89566696]	[516.17785645 274.87490845 0.88864994]	[469.98513794 275.04611206 0.84649646]	[539.16900635 272.44760132 0.88030064]	[5.41887817e+02 8.95889771e+02 7.61956573e-01]	[5.59768982e+02 8.90706299e+02 7.80762613e-01]	[5.26403137e+02 8.67570679e+02 6.65863037e-01]	[4.62328522e+02 8.95961182e+02 7.60453761e-01]	[4.41868927e+02 8.93416931e+02 7.44020104e-01]	[4.59751495e+02 8.70300659e+02 6.70653939e-01]
[500.87631226 282.74221802 0.88243735]	[503.40982056 356.9960022 0.917858 ]	[441.72888184 357.03521729 0.87169629]	[423.80923462 462.20263672 0.85151869]	[418.64776611 564.95513916 0.9093762 ]	[565.01928711 354.55480957 0.85552716]	[582.91595459 462.28509521 0.90769154]	[585.387146 564.91131592 0.90244269]	[500.89874268 544.42120361 0.72473294]	[459.82736206 544.40350342 0.71806949]	[462.19598389 708.5065918 0.87661618]	[4.57192871e+02 8.62526672e+02 7.76548386e-01]	[541.92828369 544.44238281 0.715747 ]	[541.83569336 708.63635254 0.86525327]	[5.39197998e+02 8.52348755e+02 7.93361127e-01]	[485.4871521 272.48919678 0.8848663 ]	[516.15563965 272.43969727 0.87888575]	[469.99328613 275.01315308 0.84275007]	[539.18951416 272.434021 0.88461107]	[5.41884460e+02 8.95896179e+02 7.61345208e-01]	[5.59767151e+02 8.90712708e+02 7.81352758e-01]	[5.26403748e+02 8.65140686e+02 6.65627599e-01]	[4.62316132e+02 8.95955933e+02 7.60812163e-01]	[4.41861267e+02 8.93412964e+02 7.44433165e-01]	[4.59760559e+02 8.70322754e+02 6.75308228e-01]
[500.88250732 280.18844604 0.90205979]	[503.4079895 356.98742676 0.91596961]	[441.72412109 357.02645874 0.87039822]	[423.7930603 462.19711304 0.86140871]	[418.63439941 564.94494629 0.90957236]	[565.02008057 354.54391479 0.85398889]	[582.91650391 462.27096558 0.90884155]	[585.41491699 564.90155029 0.901811 ]	[503.2449646 544.39263916 0.72815812]	[459.84017944 544.37756348 0.72078806]	[462.19613647 708.50140381 0.87472242]	[4.57192078e+02 8.62522156e+02 7.75743723e-01]	[541.92547607 544.41882324 0.720209 ]	[541.83581543 708.63342285 0.86331898]	[5.39200623e+02 8.52329651e+02 7.94009626e-01]	[485.48635864 272.36819458 0.86971533]	[516.17156982 269.88922119 0.86526489]	[470.01489258 274.99356079 0.84918106]	[539.18084717 272.42459106 0.87879497]	[5.41883545e+02 8.95882263e+02 7.58834660e-01]	[5.59767578e+02 8.90699402e+02 7.76096880e-01]	[5.26398438e+02 8.65113770e+02 6.61518097e-01]	[4.62321533e+02 8.95960693e+02 7.57974148e-01]	[4.41862762e+02 8.93416565e+02 7.41775811e-01]	[4.59753693e+02 8.70316162e+02 6.73210859e-01]
[500.88363647 280.18624878 0.90170556]	[503.4039917 356.98605347 0.91663843]	[441.72134399 357.02520752 0.87068141]	[423.78570557 459.83129883 0.86068332]	[418.63479614 564.94482422 0.9097172 ]	[565.01879883 354.54302979 0.85413754]	[582.91589355 462.27130127 0.90888292]	[585.4173584 564.89996338 0.90195954]	[503.24627686 544.37445068 0.72809821]	[459.84075928 544.36181641 0.72124869]	[462.1986084 706.13702393 0.8737061 ]	[4.57190826e+02 8.62509705e+02 7.74503887e-01]	[541.9286499 544.40136719 0.72115362]	[541.83148193 708.6083374 0.86469346]	[5.39198669e+02 8.52314880e+02 7.95091212e-01]	[485.48925781 272.3656311 0.86842227]	[516.17254639 269.8866272 0.86490124]	[470.01794434 274.98947144 0.84920406]	[539.18200684 272.42245483 0.87856352]	[5.41885437e+02 8.95886475e+02 7.57555485e-01]	[5.59767090e+02 8.90699890e+02 7.75204659e-01]	[5.23993774e+02 8.65097595e+02 6.59813166e-01]	[4.62330383e+02 8.95959595e+02 7.54873574e-01]	[4.41865814e+02 8.93415466e+02 7.39924192e-01]	[4.59746185e+02 8.70305664e+02 6.71235204e-01]
[503.24987793 277.64709473 0.92474848]	[503.41384888 356.97247314 0.91187692]	[441.72369385 357.003479 0.86722368]	[423.78039551 459.82681274 0.8659665 ]	[418.57180786 564.93518066 0.90074158]	[565.0355835 354.53588867 0.8472451 ]	[582.91088867 462.2635498 0.91037327]	[585.45184326 564.96002197 0.88963944]	[500.87722778 544.35223389 0.73131484]	[459.82052612 544.33343506 0.72461671]	[462.19839478 706.13110352 0.8716383 ]	[4.57189484e+02 8.62495300e+02 7.73181200e-01]	[541.89416504 544.38433838 0.72443628]	[541.83459473 708.60742188 0.86635429]	[5.39200928e+02 8.52338440e+02 7.94050932e-01]	[487.91677856 267.3196106 0.85395116]	[518.66619873 264.75720215 0.86805058]	[470.03131104 274.94387817 0.84734517]	[539.21862793 272.3432312 0.85904926]	[5.41885864e+02 8.95885071e+02 7.58919716e-01]	[5.59768066e+02 8.90702087e+02 7.76810229e-01]	[5.26402405e+02 8.65128052e+02 6.61322713e-01]	[4.62319702e+02 8.95955139e+02 7.60934591e-01]	[4.41862213e+02 8.93408875e+02 7.45474994e-01]	[4.59746033e+02 8.70292969e+02 6.70434177e-01]
[503.26293945 277.64489746 0.92900175]	[503.41543579 356.9715271 0.91169453]	[441.71609497 357.00900269 0.8680976 ]	[423.78710938 459.83047485 0.86543763]	[418.56225586 564.93267822 0.89927197]	[565.04107666 354.5390625 0.84567285]	[582.90087891 462.22503662 0.90832227]	[585.47589111 564.90734863 0.89223307]	[500.86001587 544.36071777 0.73097897]	[459.81112671 544.33642578 0.72643268]	[462.19830322 706.13031006 0.87086296]	[4.57187012e+02 8.59979919e+02 7.74650872e-01]	[541.87786865 544.39556885 0.72222435]	[541.82757568 708.59979248 0.86538553]	[5.39198792e+02 8.52326660e+02 7.93701828e-01]	[487.9239502 267.31808472 0.85499883]	[518.69110107 264.7520752 0.8722204 ]	[470.03555298 274.94223022 0.84717381]	[539.25396729 269.90704346 0.86519825]	[5.41892822e+02 8.95884338e+02 7.59823024e-01]	[5.59771484e+02 8.90697632e+02 7.77928114e-01]	[5.26400085e+02 8.65110291e+02 6.59154654e-01]	[4.62331879e+02 8.95940674e+02 7.67940342e-01]	[4.41873352e+02 8.93395447e+02 7.52016246e-01]	[4.59741089e+02 8.70255005e+02 6.70222759e-01]
[503.26477051 277.65109253 0.92830521]	[503.41714478 356.97283936 0.91137719]	[441.71786499 357.01229858 0.8679086 ]	[423.78225708 459.82647705 0.86635655]	[418.56277466 564.93273926 0.89983255]	[565.0435791 354.53726196 0.84478444]	[582.90161133 462.21368408 0.90661806]	[585.47845459 564.90612793 0.8924064 ]	[500.86074829 544.3638916 0.7312941 ]	[459.81274414 544.34088135 0.72603482]	[462.19854736 706.13519287 0.87204432]	[4.57186646e+02 8.59999023e+02 7.73610294e-01]	[541.878479 544.39532471 0.72314113]	[541.83099365 708.60546875 0.86446303]	[5.39200562e+02 8.52313538e+02 7.94614196e-01]	[487.92214966 267.32626343 0.85495049]	[518.68981934 264.75454712 0.87187743]	[470.02615356 274.94470215 0.84747171]	[539.25164795 269.90512085 0.86330312]	[5.41882263e+02 8.95870972e+02 7.67464638e-01]	[5.59765625e+02 8.90687073e+02 7.80190825e-01]	[5.26410828e+02 8.65089783e+02 6.54645681e-01]	[4.62333038e+02 8.95937561e+02 7.68288672e-01]	[4.41873535e+02 8.93395325e+02 7.51640141e-01]	[4.59741058e+02 8.70273682e+02 6.72922671e-01]
[503.29641724 277.58740234 0.93367654]	[503.4256897 354.60247803 0.90889603]	[441.74401855 356.98800659 0.86321735]	[423.8135376 459.77304077 0.85751081]	[418.60595703 564.9730835 0.90035528]	[565.03735352 354.53302002 0.84532255]	[582.91729736 459.82345581 0.90066469]	[585.4831543 564.93139648 0.88663006]	[500.86505127 544.33135986 0.72701758]	[459.81295776 541.9041748 0.72321284]	[462.18945312 708.53509521 0.86940992]	[4.57190155e+02 8.59990051e+02 7.71979690e-01]	[541.88793945 544.37109375 0.71587265]	[541.82354736 708.62646484 0.86183363]	[5.39170959e+02 8.52355103e+02 7.89405107e-01]	[487.97613525 264.79226685 0.84875053]	[518.72613525 262.22637939 0.88018155]	[472.55691528 274.94244385 0.8547771 ]	[539.3001709 269.88388062 0.87088281]	[5.41879089e+02 8.95901733e+02 7.64037251e-01]	[5.59763977e+02 8.90711609e+02 7.80839384e-01]	[5.23976135e+02 8.65130188e+02 6.75318778e-01]	[4.62300201e+02 8.95925903e+02 7.67059207e-01]	[4.41846436e+02 8.93377869e+02 7.47588992e-01]	[4.59759918e+02 8.70272827e+02 6.73686504e-01]
[503.30047607 277.60577393 0.93185675]	[503.41815186 354.60140991 0.91075516]	[441.7394104 356.99673462 0.86309648]	[423.80718994 459.77911377 0.85909677]	[418.63668823 564.94818115 0.90465361]	[565.02685547 354.51745605 0.84276968]	[582.92877197 459.7387085 0.89627802]	[585.49993896 564.95343018 0.88455367]	[500.87619019 541.89154053 0.7232455 ]	[459.82107544 541.89251709 0.7199657 ]	[459.85125732 708.55596924 0.86982763]	[4.57194183e+02 8.59982300e+02 7.73399413e-01]	[541.89422607 544.34838867 0.71029049]	[541.82385254 708.61547852 0.86197883]	[5.39174622e+02 8.52361450e+02 7.88542867e-01]	[487.9803772 267.26855469 0.84673357]	[518.72790527 262.2432251 0.88118231]	[472.56488037 274.94299316 0.85481632]	[539.29821777 269.89138794 0.86990488]	[5.41875977e+02 8.95898193e+02 7.64151096e-01]	[5.59763428e+02 8.90712341e+02 7.79573977e-01]	[5.23976074e+02 8.67567200e+02 6.76228881e-01]	[4.62294098e+02 8.95928101e+02 7.67455876e-01]	[4.41844086e+02 8.93377502e+02 7.50046134e-01]	[4.59765015e+02 8.70266479e+02 6.75120533e-01]
[503.30883789 277.63848877 0.9287774 ]	[503.42047119 354.59918213 0.91037703]	[441.74163818 356.98394775 0.86172181]	[423.78842163 459.77166748 0.86756933]	[418.66259766 564.94110107 0.9097243 ]	[565.02856445 354.51705933 0.84276551]	[582.93469238 459.72332764 0.89406753]	[585.51208496 564.91308594 0.886123 ]	[500.87619019 541.87359619 0.71971834]	[459.8119812 541.87341309 0.7157144 ]	[459.85678101 708.5368042 0.86892825]	[4.57195740e+02 8.59975403e+02 7.73592532e-01]	[541.89923096 544.33428955 0.7071259 ]	[541.82507324 708.59814453 0.8660152 ]	[5.39181702e+02 8.52360474e+02 7.89006352e-01]	[487.99798584 267.32525635 0.84569097]	[518.73382568 264.73336792 0.87947029]	[472.5776062 274.96716309 0.85498172]	[539.31524658 269.90078735 0.87103903]	[5.41868347e+02 8.95888977e+02 7.68516362e-01]	[5.59761353e+02 8.90708984e+02 7.81687200e-01]	[5.23985596e+02 8.67569763e+02 6.74670875e-01]	[4.62279755e+02 8.95934631e+02 7.65876889e-01]	[4.41832275e+02 8.93377808e+02 7.50506103e-01]	[4.59772339e+02 8.70260010e+02 6.75306737e-01]
[503.30450439 277.7013855 0.92212468]	[503.42608643 356.96377563 0.90967166]	[441.74069214 356.9777832 0.86188197]	[423.79269409 459.77819824 0.86810398]	[418.67990112 564.878479 0.91284889]	[565.03369141 354.53134155 0.84583241]	[582.94580078 459.81140137 0.90522128]	[585.50842285 564.91558838 0.88742995]	[500.87875366 541.89819336 0.71950889]	[459.81539917 541.88104248 0.71556801]	[462.18228149 708.54046631 0.86885858]	[4.57191284e+02 8.59973755e+02 7.73353398e-01]	[541.90679932 544.36486816 0.70798588]	[541.83563232 708.61102295 0.86675298]	[5.39178284e+02 8.52351257e+02 7.88109183e-01]	[488.00598145 269.85519409 0.84879994]	[518.71014404 267.28875732 0.87506694]	[472.58374023 274.9944458 0.85774517]	[539.29992676 272.35974121 0.87620914]	[5.41861145e+02 8.95863708e+02 7.65533626e-01]	[5.59757324e+02 8.90691101e+02 7.75142550e-01]	[5.23987915e+02 8.65134705e+02 6.70907378e-01]	[4.62291321e+02 8.95931396e+02 7.66052127e-01]	[4.41838928e+02 8.93380493e+02 7.47700036e-01]	[4.59767761e+02 8.70262756e+02 6.73162937e-01]
[503.29653931 280.11239624 0.91563261]	[503.43307495 356.96289062 0.90815461]	[441.74276733 356.98025513 0.86245263]	[423.79888916 459.78756714 0.86949265]	[418.71353149 564.84320068 0.91345 ]	[565.04443359 354.52041626 0.84296852]	[582.95214844 459.76223755 0.90454608]	[585.51116943 564.88555908 0.8894611 ]	[500.88708496 544.33380127 0.71974975]	[459.83166504 541.88775635 0.71542072]	[462.19073486 708.53375244 0.87111455]	[4.57188019e+02 8.59968872e+02 7.73035765e-01]	[541.90997314 544.37554932 0.70958763]	[541.84143066 708.62268066 0.86617678]	[5.39180176e+02 8.52359070e+02 7.87752330e-01]	[487.99633789 269.9083252 0.85210222]	[518.69476318 267.32119751 0.87220538]	[472.57992554 274.99432373 0.8519218 ]	[539.2923584 272.34625244 0.87323046]	[5.41864746e+02 8.95869019e+02 7.64530241e-01]	[5.59759338e+02 8.90693542e+02 7.75567651e-01]	[5.23981873e+02 8.67569580e+02 6.71697199e-01]	[4.62295776e+02 8.95941162e+02 7.64881074e-01]	[4.41842194e+02 8.93389526e+02 7.45392919e-01]	[4.59763947e+02 8.70259216e+02 6.73765063e-01]
[503.3069458 280.22402954 0.89694613]	[503.43725586 356.97036743 0.90947068]	[441.74923706 356.98468018 0.86325091]	[423.80435181 459.82064819 0.8685236 ]	[418.73739624 564.82995605 0.9148587 ]	[565.0390625 354.52703857 0.84547436]	[582.94915771 459.78533936 0.90521938]	[585.49237061 564.88867188 0.89300501]	[500.89212036 541.902771 0.72265989]	[459.83840942 541.89477539 0.7186687 ]	[462.18731689 708.53656006 0.86965793]	[4.57184296e+02 8.59967163e+02 7.72821844e-01]	[541.90625 544.36688232 0.71118927]	[541.83630371 708.61871338 0.86484474]	[5.39172546e+02 8.52354492e+02 7.87836492e-01]	[488.02539062 272.42449951 0.86135888]	[518.69335938 269.91082764 0.87845838]	[472.6027832 275.02798462 0.8560549 ]	[539.28582764 272.41876221 0.88960552]	[5.41859924e+02 8.95863708e+02 7.62649715e-01]	[5.59751648e+02 8.90690186e+02 7.72214234e-01]	[5.23982849e+02 8.65134399e+02 6.72921658e-01]	[4.62293915e+02 8.95938049e+02 7.66068220e-01]	[4.41840546e+02 8.93388123e+02 7.47018933e-01]	[4.59761566e+02 8.70256958e+02 6.72628999e-01]
[503.30578613 280.22335815 0.89694512]	[503.43704224 356.97097778 0.90950197]	[441.74819946 356.98522949 0.86343127]	[423.79660034 459.82299805 0.87174726]	[418.73516846 564.82659912 0.91471404]	[565.03875732 354.52914429 0.84563786]	[582.94915771 459.78204346 0.90573502]	[585.48962402 564.88763428 0.89341545]	[500.89321899 541.90393066 0.72046781]	[459.83935547 541.89654541 0.71662498]	[462.19018555 708.53833008 0.86968452]	[4.57180420e+02 8.59966248e+02 7.71541417e-01]	[541.90826416 544.36767578 0.70918941]	[541.83599854 708.61981201 0.86498886]	[5.39181580e+02 8.52368591e+02 7.87852764e-01]	[488.02362061 272.4251709 0.86135507]	[518.69128418 269.9107666 0.87796104]	[472.60137939 275.0296936 0.85590184]	[539.28765869 272.4173584 0.88918173]	[5.41855042e+02 8.95863525e+02 7.62091875e-01]	[5.59748047e+02 8.90694702e+02 7.72420704e-01]	[5.23993225e+02 8.67578003e+02 6.69138491e-01]	[4.62291840e+02 8.95932434e+02 7.67728567e-01]	[4.41836060e+02 8.93384399e+02 7.47956216e-01]	[4.59754395e+02 8.70255920e+02 6.70142293e-01]
[503.29501343 282.77801514 0.87772739]	[503.42977905 356.97854614 0.91141391]	[441.75024414 356.99227905 0.86413538]	[423.81558228 459.78012085 0.86726999]	[418.75549316 562.41021729 0.91069424]	[565.02722168 354.53237915 0.84972358]	[582.94702148 462.20367432 0.90853858]	[585.48303223 564.87884521 0.89338851]	[503.23950195 544.33612061 0.72357875]	[462.1942749 541.90075684 0.71559626]	[462.1968689 708.54852295 0.87372226]	[4.57186584e+02 8.60005249e+02 7.71772683e-01]	[541.9107666 544.37200928 0.71257359]	[541.83691406 708.61517334 0.86276668]	[5.39179871e+02 8.52377380e+02 7.86604583e-01]	[487.99630737 274.88302612 0.87595546]	[518.68200684 272.43493652 0.88736534]	[472.56842041 275.0531311 0.84967518]	[539.29632568 272.42669678 0.89292502]	[5.41876892e+02 8.95863831e+02 7.61162579e-01]	[5.59758972e+02 8.90693359e+02 7.73326457e-01]	[5.23988342e+02 8.67590637e+02 6.69901669e-01]	[4.62308380e+02 8.95940186e+02 7.63930380e-01]	[4.41851959e+02 8.93395874e+02 7.44793594e-01]	[4.59751434e+02 8.70287476e+02 6.70843244e-01]
[503.29611206 287.80093384 0.8773694 ]	[503.41674805 356.97570801 0.91321725]	[441.7512207 356.99609375 0.86452603]	[423.81585693 459.80673218 0.86603153]	[418.78329468 562.42437744 0.91573 ]	[565.01574707 354.53405762 0.8505246 ]	[582.93664551 459.76361084 0.90217644]	[585.4743042 564.85925293 0.89443159]	[500.88415527 541.89044189 0.72583544]	[459.83660889 541.89172363 0.71722353]	[462.18582153 708.53179932 0.87300456]	[4.57193604e+02 8.59958862e+02 7.73182511e-01]	[541.89373779 544.34936523 0.71340537]	[541.82849121 708.6116333 0.86342943]	[5.39174316e+02 8.52355957e+02 7.88464427e-01]	[487.98764038 274.96560669 0.8917973 ]	[518.67510986 274.87322998 0.89521205]	[472.55761719 275.08843994 0.85061014]	[539.27258301 272.42840576 0.89226061]	[5.41867798e+02 8.95863831e+02 7.64783621e-01]	[5.59752014e+02 8.90691833e+02 7.75211692e-01]	[5.23987427e+02 8.65138794e+02 6.71713054e-01]	[4.62305725e+02 8.95920349e+02 7.66718090e-01]	[4.41851562e+02 8.93374512e+02 7.47931004e-01]	[4.59762024e+02 8.70252808e+02 6.71132982e-01]
[503.32192993 292.89700317 0.90553576]	[503.40286255 356.97714233 0.91604257]	[441.73468018 357.00946045 0.86760294]	[423.81936646 459.79129028 0.86608374]	[421.1499939 562.44085693 0.92046177]	[565.0145874 354.55230713 0.85360491]	[582.92974854 462.20065308 0.90372074]	[585.44714355 564.8873291 0.90064245]	[500.86074829 544.33654785 0.7262823 ]	[459.81268311 544.33496094 0.71837407]	[462.18704224 708.53271484 0.87502605]	[4.57189423e+02 8.57396423e+02 7.79498756e-01]	[541.88519287 544.36749268 0.71824801]	[541.8248291 708.58105469 0.86363059]	[5.39178406e+02 8.52349121e+02 7.90464342e-01]	[488.0128479 277.47271729 0.895643 ]	[518.73187256 275.01959229 0.92269003]	[472.56509399 277.48901367 0.84976852]	[539.29052734 272.4553833 0.88736159]	[5.41876221e+02 8.95865845e+02 7.65544713e-01]	[5.59757202e+02 8.90691040e+02 7.77686656e-01]	[5.23983521e+02 8.65129883e+02 6.71881199e-01]	[4.62307861e+02 8.95901978e+02 7.69283533e-01]	[4.41848358e+02 8.93350159e+02 7.54691780e-01]	[4.59757050e+02 8.70162476e+02 6.67590976e-01]
[503.30749512 292.95056152 0.90914607]	[503.39752197 356.97653198 0.91753268]	[441.73083496 356.99581909 0.86649317]	[423.81600952 459.80651855 0.86390334]	[421.16137695 562.44708252 0.92011476]	[565.01116943 354.56329346 0.85480154]	[582.90838623 462.22497559 0.90062094]	[585.41967773 564.89013672 0.90132582]	[500.87658691 541.8840332 0.72383857]	[459.82266235 541.88482666 0.71655405]	[462.18838501 708.52355957 0.87502378]	[4.57185974e+02 8.57400879e+02 7.77899921e-01]	[541.89501953 544.34515381 0.7155236 ]	[541.8270874 708.60083008 0.86113542]	[5.39182678e+02 8.52355469e+02 7.90227354e-01]	[488.00717163 277.52310181 0.89582968]	[518.71459961 275.08422852 0.92203087]	[472.55853271 277.50396729 0.85167718]	[539.25933838 272.49972534 0.89479351]	[5.41873596e+02 8.95867859e+02 7.66225636e-01]	[5.59758118e+02 8.90693604e+02 7.79087305e-01]	[5.23989502e+02 8.65137695e+02 6.70767903e-01]	[4.62309784e+02 8.95883118e+02 7.71531522e-01]	[4.41852112e+02 8.93336548e+02 7.55666971e-01]	[4.59750397e+02 8.70166687e+02 6.66577220e-01]
[503.27645874 292.9992981 0.91330826]	[503.3918457 356.98364258 0.91993463]	[441.72140503 357.01342773 0.86993009]	[423.81866455 459.79138184 0.85989606]	[421.15582275 562.44763184 0.91890812]	[565.0111084 354.56851196 0.85709316]	[582.88110352 462.22183228 0.91297644]	[585.3717041 564.88372803 0.90458852]	[500.86297607 544.34954834 0.72262132]	[459.81109619 544.34698486 0.71465546]	[462.18252563 708.52264404 0.87499446]	[4.57187469e+02 8.57391663e+02 7.78554261e-01]	[541.88781738 544.38208008 0.71479243]	[541.82873535 708.59588623 0.86293417]	[5.39180664e+02 8.52346741e+02 7.92447567e-01]	[487.96450806 277.56747437 0.89765614]	[518.67926025 275.10070801 0.91870868]	[472.51766968 277.5112915 0.84580529]	[539.22741699 272.46502686 0.88563448]	[5.41872009e+02 8.95887939e+02 7.65082300e-01]	[5.59757385e+02 8.90703857e+02 7.79294848e-01]	[5.23981689e+02 8.65119995e+02 6.74429417e-01]	[4.62300629e+02 8.95885742e+02 7.70823061e-01]	[4.41844604e+02 8.93337585e+02 7.55342424e-01]	[4.59756134e+02 8.70156921e+02 6.67731822e-01]
[500.85733032 295.44064331 0.92449355]	[503.37036133 356.99060059 0.92576468]	[441.70333862 357.02203369 0.87042046]	[423.79940796 459.78970337 0.85624444]	[418.77734375 562.45037842 0.91660774]	[564.99761963 354.59735107 0.8587727 ]	[582.83557129 459.82461548 0.90788543]	[582.92950439 564.92907715 0.89967149]	[500.85223389 541.90234375 0.72308409]	[459.80377197 541.89569092 0.71378106]	[459.84866333 708.50561523 0.87537163]	[4.57188934e+02 8.57406372e+02 7.77691364e-01]	[541.87255859 544.36480713 0.71484786]	[541.83209229 708.59118652 0.86175865]	[5.39175171e+02 8.52329956e+02 7.94219375e-01]	[485.4750061 277.64804077 0.90020442]	[516.16888428 277.48968506 0.89599895]	[470.00891113 277.53216553 0.83227849]	[536.73413086 272.44189453 0.87045825]	[5.41859192e+02 8.95882324e+02 7.65245438e-01]	[5.59743652e+02 8.90700378e+02 7.76607275e-01]	[5.23982849e+02 8.65095642e+02 6.73728764e-01]	[4.62312195e+02 8.95904175e+02 7.68429875e-01]	[4.41852722e+02 8.93354065e+02 7.52804518e-01]	[4.59755737e+02 8.70168396e+02 6.67324305e-01]
[500.85058594 295.4392395 0.92427969]	[503.36984253 356.99346924 0.92641068]	[441.7038269 357.02502441 0.87044144]	[423.79519653 459.8086853 0.85797036]	[418.77737427 562.45367432 0.91757774]	[564.99694824 354.59875488 0.85869217]	[582.83770752 459.82211304 0.90862131]	[582.92932129 564.92999268 0.89980149]	[500.85501099 544.34100342 0.72642535]	[459.80767822 541.90570068 0.71565121]	[459.8494873 708.49926758 0.87568605]	[4.57187347e+02 8.57421387e+02 7.76260436e-01]	[541.87677002 544.37731934 0.7180686 ]	[541.83074951 708.58117676 0.86290914]	[5.39174133e+02 8.52328552e+02 7.94655859e-01]	[485.46853638 277.64483643 0.90157837]	[516.16143799 277.48733521 0.89538246]	[470.00778198 277.52807617 0.83136266]	[536.73321533 272.43661499 0.87052298]	[5.41859192e+02 8.95883179e+02 7.65604675e-01]	[5.59744019e+02 8.90701355e+02 7.77297497e-01]	[5.23981201e+02 8.65093262e+02 6.74019754e-01]	[4.62315674e+02 8.95914734e+02 7.65875518e-01]	[4.41853821e+02 8.93363770e+02 7.49332011e-01]	[4.59754120e+02 8.70181641e+02 6.68747962e-01]
[500.81735229 295.44894409 0.92521328]	[503.35412598 356.99810791 0.92886317]	[441.68887329 357.02566528 0.87007618]	[423.78164673 462.23190308 0.85686332]	[418.77056885 564.85546875 0.91538823]	[564.99102783 356.97134399 0.86034858]	[582.82946777 462.19290161 0.90878403]	[582.86291504 564.96337891 0.89334482]	[500.84155273 544.36187744 0.72508836]	[459.78543091 544.34692383 0.71405607]	[459.84329224 708.50408936 0.87673843]	[4.57190857e+02 8.57419006e+02 7.76884794e-01]	[541.87023926 544.39129639 0.71548808]	[541.83111572 708.56018066 0.86192846]	[5.39177063e+02 8.52320007e+02 7.95754790e-01]	[485.43518066 277.65130615 0.90544403]	[516.11572266 277.50186157 0.88769573]	[469.97525024 277.5227356 0.82453966]	[536.69604492 272.44482422 0.86585569]	[5.41862976e+02 8.95884094e+02 7.65219629e-01]	[5.59744019e+02 8.90698730e+02 7.74895191e-01]	[5.23983765e+02 8.65074707e+02 6.68809295e-01]	[4.62316528e+02 8.95913330e+02 7.64092326e-01]	[4.41854340e+02 8.93362244e+02 7.49253154e-01]	[4.59756683e+02 8.70176880e+02 6.68634892e-01]
[500.81134033 295.47033691 0.92590392]	[503.34667969 357.00219727 0.93002158]	[441.69219971 357.04418945 0.87183249]	[423.78219604 459.82705688 0.85076475]	[418.72116089 562.44903564 0.91234237]	[564.98101807 354.59481812 0.86078149]	[582.81835938 459.83648682 0.90820384]	[582.8480835 564.92840576 0.89992923]	[500.84060669 544.34796143 0.72638667]	[459.79177856 544.33996582 0.71463108]	[459.85427856 706.13232422 0.87793505]	[4.57194031e+02 8.57417725e+02 7.76782155e-01]	[541.86621094 544.37786865 0.71243048]	[541.82879639 708.53192139 0.86377078]	[5.39188538e+02 8.52323181e+02 7.95177817e-01]	[485.42269897 277.67019653 0.90443212]	[513.65539551 277.52685547 0.88570565]	[467.49066162 277.53118896 0.82743466]	[536.67926025 272.46627808 0.86725819]	[5.41869202e+02 8.95886597e+02 7.66530335e-01]	[5.59752502e+02 8.90700195e+02 7.76869774e-01]	[5.23993591e+02 8.65080872e+02 6.64129198e-01]	[4.62300873e+02 8.95917603e+02 7.67624676e-01]	[4.41843445e+02 8.93358521e+02 7.51897156e-01]	[4.59762970e+02 8.70175598e+02 6.66811228e-01]
[500.79037476 295.4954834 0.92836249]	[503.33370972 357.00143433 0.9304496 ]	[441.68933105 357.0553894 0.87240112]	[421.3968811 459.83233643 0.85381854]	[418.69857788 564.85803223 0.91312975]	[564.96655273 354.58203125 0.85992622]	[582.81176758 462.19802856 0.90631771]	[582.80682373 564.91400146 0.89690256]	[500.81576538 544.36340332 0.72763067]	[459.7517395 544.34509277 0.71416134]	[459.85678101 706.11627197 0.87856287]	[4.5719574e+02 8.5742157e+02 7.7644676e-01]	[541.86315918 544.40081787 0.71602219]	[541.82037354 708.52270508 0.86281919]	[5.39187622e+02 8.52340759e+02 7.91736424e-01]	[485.40188599 277.69833374 0.90267825]	[513.60839844 277.57528687 0.87834626]	[467.47683716 277.53521729 0.82311958]	[536.63879395 272.48590088 0.86322427]	[5.41878418e+02 8.95882141e+02 7.63142765e-01]	[5.59760620e+02 8.90695862e+02 7.76508451e-01]	[5.23994446e+02 8.65110168e+02 6.65355325e-01]	[4.62311737e+02 8.95917175e+02 7.69299686e-01]	[4.41852234e+02 8.93361084e+02 7.51397789e-01]	[4.59760864e+02 8.70181763e+02 6.66056395e-01]
[500.78384399 295.55093384 0.93346471]	[503.3253479 357.01055908 0.93227446]	[441.68154907 357.06344604 0.87266058]	[421.36154175 462.22299194 0.85750455]	[418.64093018 564.89611816 0.91191494]	[564.95562744 354.59945679 0.86209732]	[582.80871582 462.21121216 0.9059698 ]	[582.78686523 564.90045166 0.89515489]	[500.79141235 544.38183594 0.72996587]	[459.72518921 544.35839844 0.71560425]	[462.18859863 706.08929443 0.87689614]	[4.57202057e+02 8.57424561e+02 7.77036846e-01]	[541.84179688 544.42059326 0.71737427]	[541.82000732 708.53106689 0.85934818]	[5.39177795e+02 8.52345337e+02 7.90258050e-01]	[485.38568115 280.12164307 0.89175838]	[513.59301758 277.63812256 0.87256521]	[467.44760132 277.55825806 0.81671906]	[534.17285156 272.49478149 0.86075193]	[5.41876892e+02 8.95894775e+02 7.59528935e-01]	[5.59760010e+02 8.90707153e+02 7.74937153e-01]	[5.23979492e+02 8.65122986e+02 6.71975374e-01]	[4.62314697e+02 8.95926697e+02 7.69822955e-01]	[4.41858032e+02 8.93369263e+02 7.49435186e-01]	[4.59773376e+02 8.70187927e+02 6.69334769e-01]
[500.74511719 295.62054443 0.93160373]	[503.30303955 357.01412964 0.93389475]	[441.6703186 357.05114746 0.87156612]	[421.34124756 462.23745728 0.8605063 ]	[418.62564087 564.91204834 0.91405177]	[564.92694092 356.99655151 0.8686434 ]	[582.80841064 462.26074219 0.90673941]	[582.77105713 564.88891602 0.8954857 ]	[500.77197266 544.3916626 0.73263204]	[459.71377563 544.37963867 0.7226153 ]	[462.19540405 706.09429932 0.87568706]	[4.57199127e+02 8.57398071e+02 7.78959394e-01]	[541.82312012 544.42053223 0.71619523]	[541.81286621 708.53656006 0.85927427]	[5.39182251e+02 8.52340698e+02 7.89987206e-01]	[482.96557617 280.21560669 0.88628453]	[511.06869507 280.09887695 0.85420907]	[464.97998047 277.57513428 0.80858868]	[534.1348877 274.93338013 0.86423755]	[5.41877563e+02 8.95889587e+02 7.61066496e-01]	[5.59760254e+02 8.90702332e+02 7.76359439e-01]	[5.23982605e+02 8.65119324e+02 6.70149207e-01]	[4.62318573e+02 8.95919922e+02 7.72279322e-01]	[4.41861084e+02 8.93361267e+02 7.51804173e-01]	[4.59760162e+02 8.70162231e+02 6.66354239e-01]
[500.71920776 298.03149414 0.925372 ]	[503.27749634 357.01290894 0.93317896]	[441.67266846 357.05941772 0.87088346]	[421.28781128 462.20355225 0.87000203]	[418.58895874 564.87329102 0.90549195]	[564.86749268 356.97698975 0.86546075]	[582.80499268 462.28814697 0.9021073 ]	[582.75726318 564.88964844 0.89117372]	[500.75799561 544.3651123 0.73570848]	[459.70346069 544.36047363 0.72158134]	[462.19619751 706.08099365 0.87487924]	[4.57197510e+02 8.57379944e+02 7.78395712e-01]	[541.81561279 544.39508057 0.72191417]	[541.81750488 708.55566406 0.85839301]	[5.39175598e+02 8.52337769e+02 7.90832579e-01]	[482.93075562 282.72875977 0.88116753]	[511.03079224 280.19082642 0.85387897]	[464.94000244 277.62893677 0.79733902]	[534.1227417 274.97232056 0.85675317]	[5.41874084e+02 8.95885498e+02 7.62974858e-01]	[5.59755920e+02 8.90699707e+02 7.77545691e-01]	[5.23977356e+02 8.65108643e+02 6.72429979e-01]	[4.62322998e+02 8.95914185e+02 7.72158206e-01]	[4.41862915e+02 8.93356689e+02 7.52876759e-01]	[4.59756134e+02 8.70144043e+02 6.62859619e-01]
[500.66177368 298.05737305 0.92449093]	[503.23739624 357.00265503 0.93330842]	[439.31286621 357.03921509 0.8696456 ]	[421.24456787 459.82382202 0.87363446]	[416.16925049 564.89575195 0.89231056]	[564.8203125 354.58099365 0.8586272 ]	[582.78192139 462.29354858 0.89790231]	[582.75317383 564.88818359 0.88734913]	[500.7315979 544.32592773 0.74195665]	[459.67999268 541.90875244 0.72441673]	[462.18725586 706.08190918 0.87209505]	[4.57199860e+02 8.57392212e+02 7.76617348e-01]	[541.80578613 544.36706543 0.72839934]	[541.77734375 708.49334717 0.85406399]	[5.39176819e+02 8.52356018e+02 7.84804702e-01]	[482.87286377 285.23498535 0.88100016]	[508.48013306 280.23730469 0.85493547]	[464.91690063 277.65869141 0.76751375]	[531.59118652 274.96655273 0.84739363]	[5.41866211e+02 8.95871033e+02 7.62474120e-01]	[5.59750610e+02 8.90693176e+02 7.73616016e-01]	[5.23979309e+02 8.67569031e+02 6.70661032e-01]	[4.62306458e+02 8.95923706e+02 7.69040406e-01]	[4.41848663e+02 8.93363953e+02 7.51315653e-01]	[4.59769318e+02 8.70158020e+02 6.62517309e-01]
[498.2671814 298.07644653 0.92719716]	[500.86541748 356.99694824 0.93749821]	[439.27444458 357.03833008 0.87183982]	[421.21316528 459.83572388 0.87365711]	[416.10827637 564.9072876 0.88369149]	[562.41491699 354.57202148 0.8626222 ]	[582.76721191 462.30377197 0.89191538]	[582.74420166 564.87261963 0.88488692]	[500.699646 544.37176514 0.73951036]	[459.64181519 544.3605957 0.72359383]	[462.18261719 706.06030273 0.87404096]	[4.57198486e+02 8.57400879e+02 7.74955869e-01]	[541.7935791 544.40625 0.72512466]	[541.73760986 708.51617432 0.84499437]	[5.39170166e+02 8.52373779e+02 7.80476153e-01]	[482.81704712 285.30661011 0.88169509]	[505.99261475 282.67175293 0.86041701]	[464.90475464 277.70474243 0.71287322]	[529.07897949 274.9312439 0.83703995]	[5.41859924e+02 8.95875671e+02 7.60969281e-01]	[5.59744446e+02 8.90699646e+02 7.72919893e-01]	[5.23980042e+02 8.67590759e+02 6.69761658e-01]	[4.62305908e+02 8.95921143e+02 7.70610511e-01]	[4.41851715e+02 8.93365295e+02 7.50631154e-01]	[4.59767303e+02 8.70168335e+02 6.61453962e-01]
[498.21499634 298.14154053 0.91792971]	[500.82351685 357.01370239 0.93950188]	[439.23034668 357.06588745 0.87251586]	[421.1706543 459.83798218 0.87932003]	[416.03390503 564.93823242 0.86744827]	[562.39483643 354.57717896 0.85947633]	[582.73400879 462.2749939 0.88316804]	[582.73510742 564.84460449 0.87986273]	[500.66339111 544.41723633 0.72989178]	[459.60263062 544.40350342 0.71664643]	[459.84213257 706.09100342 0.87456906]	[4.57191559e+02 8.59985291e+02 7.68737257e-01]	[541.78289795 544.44897461 0.71608102]	[541.70788574 708.5880127 0.84594262]	[5.39165649e+02 8.52386780e+02 7.76145577e-01]	[482.77319336 287.86181641 0.89015865]	[505.93112183 282.77865601 0.86601067]	[464.8581543 280.14657593 0.72639513]	[529.00592041 274.93344116 0.83763325]	[5.41835510e+02 8.95861511e+02 7.64127910e-01]	[5.59732483e+02 8.90694702e+02 7.72849381e-01]	[5.23992371e+02 8.67613098e+02 6.65512741e-01]	[4.62308807e+02 8.95936096e+02 7.63144076e-01]	[4.41852448e+02 8.93391907e+02 7.41945565e-01]	[4.59755890e+02 8.70284180e+02 6.65558696e-01]
[498.16641235 298.19671631 0.90119743]	[500.7817688 357.03903198 0.93569636]	[439.18502808 357.08706665 0.87186635]	[421.14547729 459.8187561 0.87701833]	[413.57351685 564.93170166 0.86275297]	[562.3526001 356.98175049 0.85509086]	[580.35217285 459.80682373 0.87546539]	[582.75500488 564.82592773 0.88126254]	[498.26947021 544.39971924 0.72905004]	[459.59945679 544.38470459 0.71791178]	[459.81958008 706.08404541 0.8708334 ]	[4.57187195e+02 8.57435913e+02 7.68692255e-01]	[541.74969482 544.43768311 0.71174622]	[539.32250977 708.51580811 0.8440944 ]	[5.39165100e+02 8.52387268e+02 7.75880456e-01]	[480.3789978 290.36962891 0.89395642]	[505.87893677 285.26403809 0.87781167]	[462.44345093 282.6762085 0.73130208]	[526.53460693 274.93630981 0.83402276]	[5.41834229e+02 8.95869446e+02 7.65921652e-01]	[5.59734802e+02 8.90691895e+02 7.76768506e-01]	[5.26413696e+02 8.67608154e+02 6.63754225e-01]	[4.62293121e+02 8.95920654e+02 7.68733501e-01]	[4.41838470e+02 8.93367310e+02 7.48131335e-01]	[4.59762695e+02 8.70204285e+02 6.61634862e-01]
[490.53170776 300.7677002 0.8414253 ]	[500.65481567 357.0350647 0.92428291]	[439.08850098 357.06054688 0.86129844]	[418.76455688 462.20123291 0.87760019]	[413.49273682 564.87463379 0.85447621]	[562.2366333 356.9831543 0.83907145]	[577.68536377 459.81906128 0.85949647]	[582.75976562 564.86907959 0.8880527 ]	[498.17709351 544.43383789 0.70700544]	[457.12283325 544.43444824 0.70158637]	[459.74789429 708.53509521 0.87043792]	[4.57183929e+02 8.57415405e+02 7.72210836e-01]	[541.71484375 544.45513916 0.69858313]	[539.26727295 708.54736328 0.83517188]	[5.39168274e+02 8.54818054e+02 7.74285972e-01]	[480.20504761 292.93075562 0.90501499]	[503.31494141 290.43078613 0.91297108]	[462.27526855 282.70721436 0.66521209]	[523.92315674 277.51800537 0.89615989]	[5.41841858e+02 8.95872375e+02 7.66500890e-01]	[5.59741821e+02 8.90692932e+02 7.79986262e-01]	[5.26416504e+02 8.67637329e+02 6.67227209e-01]	[4.62278229e+02 8.95927002e+02 7.72223294e-01]	[4.41829468e+02 8.93368408e+02 7.51606107e-01]	[4.59773499e+02 8.70183899e+02 6.70128167e-01]
[490.53250122 300.7678833 0.84140527]	[500.6539917 357.03521729 0.92415273]	[439.08804321 357.06246948 0.86157328]	[418.76477051 462.20233154 0.87757927]	[413.4911499 564.87445068 0.85458946]	[562.23687744 356.98114014 0.83899868]	[577.69042969 459.81567383 0.85975945]	[582.75561523 564.85913086 0.88690668]	[498.18453979 544.43469238 0.7092998 ]	[457.13076782 544.43768311 0.70245671]	[459.74938965 708.52880859 0.87049043]	[4.57183868e+02 8.57431152e+02 7.70534813e-01]	[541.71740723 544.45410156 0.70078969]	[539.25927734 708.51904297 0.83493483]	[5.39180115e+02 8.54821411e+02 7.74738967e-01]	[480.20449829 292.93130493 0.90506893]	[503.31481934 290.43054199 0.91292417]	[462.27371216 282.71026611 0.66405439]	[523.92352295 277.51834106 0.89571005]	[5.41848938e+02 8.95868530e+02 7.65892863e-01]	[5.59746643e+02 8.90691345e+02 7.80120611e-01]	[5.26433289e+02 8.67641907e+02 6.63652658e-01]	[4.62286438e+02 8.95924988e+02 7.71578848e-01]	[4.41835754e+02 8.93370850e+02 7.51125395e-01]	[4.59767700e+02 8.70200195e+02 6.67530656e-01]
[487.99603271 303.25460815 0.841263 ]	[498.24411011 357.03860474 0.91596389]	[436.6529541 357.06896973 0.85591036]	[418.75015259 459.79904175 0.88185894]	[410.978302 562.47143555 0.85488439]	[559.81195068 356.97698975 0.83168918]	[572.62878418 459.76290894 0.86259615]	[582.75372314 564.83276367 0.88869435]	[495.69363403 544.39575195 0.70344186]	[457.06072998 544.41162109 0.69392467]	[459.72659302 708.49853516 0.87422061]	[4.57180420e+02 8.59963318e+02 7.70577610e-01]	[539.27331543 544.41796875 0.69913542]	[539.21130371 708.51074219 0.83092427]	[5.39184631e+02 8.54863220e+02 7.72021949e-01]	[480.15270996 293.01071167 0.90733194]	[503.24066162 292.94271851 0.93145436]	[459.85061646 282.74755859 0.71433252]	[523.86590576 277.57571411 0.90594065]	[5.41845093e+02 8.95865845e+02 7.64737904e-01]	[5.59747131e+02 8.90694702e+02 7.79510021e-01]	[5.26441101e+02 8.67689636e+02 6.65314317e-01]	[4.62284973e+02 8.95930786e+02 7.73356855e-01]	[4.41838287e+02 8.93383850e+02 7.50954688e-01]	[4.59770752e+02 8.70261963e+02 6.77380860e-01]
[485.49221802 305.79150391 0.83925587]	[498.14251709 357.06784058 0.90400648]	[436.54766846 357.11740112 0.84384811]	[418.71478271 462.20498657 0.88456917]	[408.40390015 562.47155762 0.85626483]	[559.73608398 356.98025513 0.82663786]	[570.08123779 459.84915161 0.86580992]	[580.35980225 564.87353516 0.88504374]	[495.60165405 544.32647705 0.6992749 ]	[454.57318115 544.36187744 0.68145776]	[459.71008301 708.53985596 0.87285632]	[4.57177673e+02 8.59993042e+02 7.69278407e-01]	[539.18988037 544.3347168 0.69057775]	[539.17126465 708.49456787 0.82909048]	[5.39190491e+02 8.54875427e+02 7.72171497e-01]	[477.6965332 295.48168945 0.91278249]	[500.81350708 293.00799561 0.93810254]	[459.71115112 287.81573486 0.66117376]	[523.77459717 277.6338501 0.89188218]	[5.41848694e+02 8.95847229e+02 7.67148137e-01]	[5.59747620e+02 8.90681702e+02 7.79132485e-01]	[5.26457947e+02 8.67700989e+02 6.66170716e-01]	[4.62295502e+02 8.95927246e+02 7.72022605e-01]	[4.41848541e+02 8.93388672e+02 7.49603748e-01]	[4.59760559e+02 8.70288879e+02 6.77442312e-01]
[482.9765625 308.36547852 0.85546929]	[495.69232178 357.08657837 0.89428258]	[434.08065796 357.12905884 0.83509773]	[418.68127441 459.84094238 0.88055724]	[405.86825562 564.87121582 0.86732697]	[557.2611084 356.99969482 0.82109344]	[567.60058594 462.27972412 0.86709148]	[580.31555176 564.90563965 0.87887061]	[493.09280396 544.37866211 0.68973863]	[452.06292725 544.42980957 0.67294532]	[459.69842529 708.51861572 0.87507707]	[4.57169220e+02 8.59948853e+02 7.70356834e-01]	[536.71392822 544.35778809 0.68375021]	[536.73950195 706.09759521 0.81905174]	[5.39200378e+02 8.54872070e+02 7.75079250e-01]	[475.14053345 295.61181641 0.90624118]	[500.66992188 295.46035767 0.93484777]	[459.66748047 292.90048218 0.48887855]	[521.38024902 277.6065979 0.88971776]	[5.41859680e+02 8.95853516e+02 7.65848696e-01]	[5.59753540e+02 8.90684204e+02 7.80560851e-01]	[5.26475220e+02 8.67693665e+02 6.63325191e-01]	[4.62302094e+02 8.95931152e+02 7.71609426e-01]	[4.41851746e+02 8.93392700e+02 7.51420319e-01]	[4.59748596e+02 8.70249268e+02 6.76501274e-01]
[482.8711853 310.97982788 0.90115434]	[493.10458374 357.10913086 0.88380218]	[431.54345703 357.15441895 0.82616162]	[418.59082031 462.21759033 0.86672008]	[403.34719849 564.91369629 0.88226008]	[554.63195801 357.01397705 0.81304598]	[567.58447266 462.39645386 0.8503415 ]	[580.25073242 564.91229248 0.86639452]	[493.07797241 544.41442871 0.69108802]	[452.08096313 544.46154785 0.66871369]	[459.66372681 708.57312012 0.87346041]	[4.57165253e+02 8.59953003e+02 7.69627154e-01]	[536.65075684 544.37591553 0.67903537]	[536.71026611 706.09246826 0.81928515]	[5.39204956e+02 8.54860779e+02 7.75618970e-01]	[472.54797363 298.05682373 0.89747524]	[498.18942261 295.56784058 0.92747128]	[457.20037842 293.01504517 0.47017911]	[521.25756836 277.64111328 0.8805545 ]	[5.41863342e+02 8.95839661e+02 7.72392750e-01]	[5.59752075e+02 8.90672607e+02 7.82092988e-01]	[5.26479675e+02 8.67687256e+02 6.60519838e-01]	[4.62303131e+02 8.95937561e+02 7.74611235e-01]	[4.41854156e+02 8.93400696e+02 7.54221618e-01]	[4.59744598e+02 8.70252625e+02 6.76376700e-01]
[482.77618408 313.47753906 0.92322904]	[490.49160767 357.06854248 0.88679528]	[426.43777466 357.13458252 0.82771999]	[416.12484741 462.22628784 0.83811575]	[403.24237061 564.89837646 0.90520686]	[552.07696533 354.58956909 0.81046355]	[567.50567627 462.35366821 0.8641085 ]	[577.75689697 564.88226318 0.85556787]	[490.51358032 544.41357422 0.6963551 ]	[449.52056885 544.44818115 0.67141521]	[459.66049194 708.55755615 0.88288581]	[4.57162964e+02 8.57430115e+02 7.68910110e-01]	[531.59136963 544.37823486 0.67863065]	[536.63391113 706.05914307 0.82045007]	[5.39197083e+02 8.54845276e+02 7.78604746e-01]	[467.50299072 298.1385498 0.89491731]	[495.65948486 295.65713501 0.91604674]	[457.06988525 295.40969849 0.54565161]	[518.77050781 280.11029053 0.85792208]	[5.41856628e+02 8.95861633e+02 7.74683416e-01]	[5.59746887e+02 8.90685852e+02 7.81432748e-01]	[5.26472473e+02 8.67659546e+02 6.65800452e-01]	[4.62322510e+02 8.95951782e+02 7.67113268e-01]	[4.41860931e+02 8.93404053e+02 7.46986568e-01]	[4.59744263e+02 8.70196411e+02 6.69658124e-01]
[480.32385254 313.51644897 0.92643011]	[485.46078491 357.05728149 0.90079176]	[423.83251953 357.11157227 0.85415578]	[413.57672119 459.83029175 0.83458668]	[400.81216431 564.86651611 0.9204874 ]	[547.06066895 354.55392456 0.817384 ]	[567.45739746 462.19610596 0.87603325]	[575.20257568 564.83599854 0.84886223]	[487.98965454 544.39306641 0.70543557]	[449.4815979 544.42962646 0.6728949 ]	[459.63424683 708.54241943 0.87724173]	[4.57163269e+02 8.57445374e+02 7.66389668e-01]	[529.00146484 544.35241699 0.68824011]	[534.15551758 706.0536499 0.81802154]	[5.39193420e+02 8.54837280e+02 7.79763579e-01]	[464.93234253 298.16809082 0.90846485]	[493.04980469 298.02090454 0.90981507]	[452.06167603 293.01489258 0.57131028]	[516.21075439 280.19293213 0.83479059]	[5.41842285e+02 8.95851807e+02 7.77071416e-01]	[5.59742676e+02 8.90683533e+02 7.81767547e-01]	[5.26477844e+02 8.67660583e+02 6.68768525e-01]	[4.62313629e+02 8.95954590e+02 7.62369037e-01]	[4.41851257e+02 8.93411316e+02 7.42203116e-01]	[4.59761719e+02 8.70211365e+02 6.71674788e-01]
[480.21185303 313.55255127 0.92261064]	[485.34817505 357.06512451 0.91413593]	[421.29971313 357.1383667 0.87450463]	[413.48681641 462.30349731 0.81507367]	[400.74890137 564.86785889 0.92443478]	[546.98065186 354.54568481 0.82739162]	[565.01049805 462.24356079 0.88742274]	[570.08905029 564.8760376 0.84855884]	[485.42504883 544.4552002 0.71830845]	[444.41372681 544.47869873 0.69135839]	[459.61553955 708.52484131 0.88341135]	[4.57152679e+02 8.57405029e+02 7.70657599e-01]	[526.41265869 544.39984131 0.70755631]	[531.56573486 706.06903076 0.82176828]	[5.39196472e+02 8.54838684e+02 7.79502928e-01]	[462.43157959 298.19607544 0.92961192]	[487.97225952 298.04852295 0.92259973]	[449.46881104 295.42886353 0.55756623]	[513.64093018 280.22158813 0.81800491]	[5.41845154e+02 8.95843811e+02 7.77321577e-01]	[5.59747009e+02 8.90674133e+02 7.82036066e-01]	[5.26492493e+02 8.67672363e+02 6.64805233e-01]	[4.62319855e+02 8.95945312e+02 7.63804913e-01]	[4.41852417e+02 8.93404846e+02 7.42841780e-01]	[4.59749695e+02 8.70172241e+02 6.77132726e-01]
[480.17251587 315.95462036 0.92571247]	[482.92266846 357.04443359 0.92747092]	[421.27908325 357.12969971 0.87736011]	[408.44271851 462.24734497 0.81919169]	[400.66223145 564.87780762 0.93401194]	[544.50366211 354.49819946 0.83956689]	[564.90124512 459.69812012 0.89059699]	[567.57769775 562.40759277 0.86373764]	[485.35693359 544.42034912 0.73174864]	[444.30709839 544.42590332 0.70888674]	[459.58520508 708.53820801 0.87992036]	[4.57145935e+02 8.57417114e+02 7.69458652e-01]	[524.00158691 544.37683105 0.71791631]	[529.06048584 706.11138916 0.82302451]	[5.39200195e+02 8.54859192e+02 7.77197361e-01]	[462.38574219 298.23919678 0.92719346]	[485.49118042 298.09960938 0.92841357]	[446.87576294 295.46481323 0.65074593]	[508.54418945 282.70404053 0.80243617]	[5.41841187e+02 8.95838684e+02 7.79366195e-01]	[5.59742798e+02 8.90677429e+02 7.86209404e-01]	[5.26505432e+02 8.67700989e+02 6.61875248e-01]	[4.62308685e+02 8.95928589e+02 7.68225312e-01]	[4.41841827e+02 8.93396057e+02 7.44958818e-01]	[4.59757416e+02 8.70185486e+02 6.80357218e-01]
[477.68777466 315.98187256 0.91431779]	[482.81259155 357.03286743 0.94589663]	[421.18786621 357.1472168 0.88486123]	[403.40264893 462.20776367 0.83625066]	[398.26272583 564.8480835 0.93019766]	[544.37713623 354.47570801 0.85148543]	[562.48364258 459.65454102 0.8783052 ]	[567.47003174 562.45385742 0.87754434]	[482.93075562 544.33343506 0.7327705 ]	[441.84658813 544.33514404 0.71365494]	[457.17797852 708.53271484 0.87568176]	[4.57137360e+02 8.59929504e+02 7.67186284e-01]	[523.97210693 541.87939453 0.71534455]	[526.52624512 706.13806152 0.84098995]	[5.39210999e+02 8.54888855e+02 7.76769578e-01]	[462.25546265 298.26437378 0.92672515]	[482.98272705 298.13360596 0.94550252]	[441.93960571 292.96548462 0.68113399]	[505.92791748 282.68792725 0.83024007]	[5.41855286e+02 8.95834167e+02 7.76716411e-01]	[5.59751770e+02 8.90677002e+02 7.87363648e-01]	[5.26522644e+02 8.70131775e+02 6.65399015e-01]	[4.62332306e+02 8.95951111e+02 7.64930010e-01]	[4.41859863e+02 8.93427307e+02 7.36967802e-01]	[4.59753265e+02 8.70229858e+02 6.84213400e-01]
[475.07705688 316.00805664 0.8862291 ]	[482.71826172 357.04580688 0.95107561]	[418.79147339 357.17330933 0.8855648 ]	[403.27218628 462.30264282 0.84919322]	[398.18713379 564.87963867 0.92337334]	[541.92449951 354.48477173 0.84934533]	[562.37329102 459.81945801 0.90110379]	[565.00384521 562.35168457 0.89337921]	[482.83959961 541.90008545 0.73086274]	[441.75378418 544.33013916 0.71507299]	[457.11120605 708.53594971 0.86556083]	[4.57134338e+02 8.54923462e+02 7.76226401e-01]	[523.89764404 541.88568115 0.71189141]	[526.4241333 708.52947998 0.86352271]	[5.39196655e+02 8.54845337e+02 7.82669485e-01]	[459.76672363 300.62677002 0.92008132]	[482.81011963 298.16098022 0.96742433]	[441.85528564 293.00286865 0.59656942]	[503.45166016 282.70278931 0.84984672]	[5.41842651e+02 8.95846619e+02 7.80998170e-01]	[5.59743164e+02 8.90683044e+02 7.90701032e-01]	[5.26503357e+02 8.67683411e+02 6.72601104e-01]	[4.62324982e+02 8.95931458e+02 7.70303845e-01]	[4.41858856e+02 8.93402100e+02 7.47471273e-01]	[4.59758270e+02 8.70116821e+02 6.83236063e-01]
[467.41455078 316.04089355 0.89494801]	[480.13595581 357.12042236 0.93896914]	[418.56439209 357.21887207 0.86777437]	[400.7046814 462.21713257 0.87599301]	[395.62179565 564.91040039 0.89116871]	[541.715271 354.59539795 0.83277488]	[559.82470703 462.25918579 0.88057673]	[562.38916016 562.36914062 0.90302384]	[480.31933594 544.36468506 0.7259925 ]	[439.24984741 544.4006958 0.70880371]	[452.04180908 708.55059814 0.84099084]	[4.57090851e+02 8.57385498e+02 7.67454326e-01]	[521.38446045 541.89556885 0.71024096]	[523.92492676 708.50769043 0.88036984]	[5.39194458e+02 8.52363220e+02 7.89208710e-01]	[457.19458008 300.68606567 0.88859242]	[480.26834106 298.19055176 0.96053916]	[439.32489014 295.5199585 0.55425334]	[500.84353638 285.25479126 0.85783821]	[5.41798828e+02 8.95843018e+02 7.82288373e-01]	[5.59723633e+02 8.90672119e+02 7.85488367e-01]	[5.26527039e+02 8.67578979e+02 6.56182885e-01]	[4.62272736e+02 8.95934143e+02 7.69228518e-01]	[4.41812805e+02 8.93411072e+02 7.47044623e-01]	[4.59776245e+02 8.70143188e+02 6.82751298e-01]
[464.88061523 316.01571655 0.91075152]	[477.68829346 357.11141968 0.92236912]	[416.09344482 357.18847656 0.85470146]	[398.25799561 462.25460815 0.88467443]	[393.01574707 564.95483398 0.84894121]	[539.26239014 354.59710693 0.82578349]	[557.16107178 459.81915283 0.86252987]	[562.22558594 562.32617188 0.88185424]	[480.20248413 544.36297607 0.72813004]	[439.12649536 544.42767334 0.70343876]	[452.00579834 708.49523926 0.84118718]	[4.57082184e+02 8.57361572e+02 7.66702116e-01]	[521.30383301 541.88867188 0.71245885]	[523.91900635 708.57037354 0.87355518]	[5.39180725e+02 8.52355225e+02 7.81946123e-01]	[457.08581543 300.65371704 0.88529348]	[480.17016602 298.15509033 0.95780456]	[439.19165039 295.53051758 0.5302875 ]	[500.74786377 282.75006104 0.84613156]	[5.41786743e+02 8.93448975e+02 7.80751526e-01]	[5.59713501e+02 8.90661255e+02 7.79833376e-01]	[5.26520386e+02 8.67583008e+02 6.52638793e-01]	[4.62268036e+02 8.95949341e+02 7.64327526e-01]	[4.41801575e+02 8.93415833e+02 7.45360374e-01]	[4.59766022e+02 8.67709595e+02 6.76881433e-01]
[462.36260986 315.99807739 0.92847884]	[475.1505127 357.11795044 0.90585959]	[413.54968262 359.5703125 0.8383562 ]	[398.17077637 462.26144409 0.89416736]	[387.91986084 564.9854126 0.84033448]	[536.71038818 354.56536865 0.81219691]	[549.5670166 462.19842529 0.86944604]	[559.70166016 562.44836426 0.86109793]	[477.70782471 544.33764648 0.71622914]	[436.6769104 544.38366699 0.69385731]	[449.48736572 706.12719727 0.83600897]	[4.57074982e+02 8.57418579e+02 7.60424793e-01]	[518.78625488 541.88830566 0.69740283]	[523.87298584 708.54907227 0.87887537]	[5.39166504e+02 8.54790649e+02 7.76676357e-01]	[452.06594849 300.63272095 0.87426996]	[477.68475342 298.16018677 0.93304235]	[436.69595337 295.50341797 0.5380289 ]	[498.2585144 282.67120361 0.83459175]	[5.41787292e+02 8.95848877e+02 7.79307604e-01]	[5.59707886e+02 8.90683472e+02 7.81526744e-01]	[5.26511902e+02 8.67623047e+02 6.58177316e-01]	[4.62252411e+02 8.95960815e+02 7.61812389e-01]	[4.41789795e+02 8.93431519e+02 7.41073549e-01]	[4.59777405e+02 8.70177551e+02 6.78358793e-01]
[462.36431885 315.99905396 0.92834127]	[475.15515137 357.11987305 0.9063397 ]	[413.55136108 359.57199097 0.83884084]	[398.17132568 462.26950073 0.89238679]	[387.9274292 564.99786377 0.83879507]	[536.71466064 354.57003784 0.81274325]	[549.55517578 459.84674072 0.87068605]	[559.70123291 562.44250488 0.86108172]	[477.7119751 544.34375 0.71732432]	[436.68264771 544.39068604 0.69417268]	[449.48419189 708.49786377 0.83752215]	[4.57082977e+02 8.59929443e+02 7.57021427e-01]	[518.78497314 541.89099121 0.69775522]	[523.87139893 708.56170654 0.8784315 ]	[5.39171753e+02 8.52368774e+02 7.77237415e-01]	[452.06878662 300.63208008 0.87475848]	[477.68792725 298.16101074 0.93373942]	[436.69989014 295.49917603 0.53754568]	[498.26043701 282.67422485 0.83386093]	[5.41782959e+02 8.95840881e+02 7.82097280e-01]	[5.57274048e+02 8.90669434e+02 7.80166030e-01]	[5.26522827e+02 8.67603821e+02 6.48967981e-01]	[4.62244415e+02 8.95972168e+02 7.59146452e-01]	[4.41784393e+02 8.93442627e+02 7.38699436e-01]	[4.59785065e+02 8.70226685e+02 6.81488812e-01]
[462.20385742 315.97744751 0.93730348]	[472.54489136 357.11590576 0.89392984]	[410.98129272 357.22387695 0.82734841]	[398.06420898 462.22085571 0.86780876]	[382.82546997 565.03424072 0.86038005]	[531.60797119 354.57653809 0.80711323]	[547.03546143 462.30279541 0.87246364]	[554.69934082 562.41247559 0.85022664]	[477.67242432 544.41363525 0.71446615]	[436.64706421 544.46252441 0.68195492]	[446.93225098 708.50842285 0.84524429]	[4.57085205e+02 8.57426331e+02 7.65424252e-01]	[518.73693848 544.38232422 0.69658387]	[523.84606934 708.56097412 0.87998259]	[5.36732666e+02 8.52342712e+02 7.77187467e-01]	[446.93978882 300.62112427 0.87469983]	[475.07702637 298.1446228 0.90227342]	[436.55517578 295.53005981 0.47381106]	[498.17337036 280.24841309 0.83701563]	[5.41753113e+02 8.93452515e+02 7.80802071e-01]	[5.57240662e+02 8.90659119e+02 7.78147936e-01]	[5.26506836e+02 8.67572632e+02 6.48165882e-01]	[4.62272949e+02 8.95957703e+02 7.61102438e-01]	[4.41812164e+02 8.93432617e+02 7.39929259e-01]	[4.59797882e+02 8.70180786e+02 6.93243265e-01]
[459.77429199 315.97116089 0.93993592]	[467.4598999 357.06948853 0.89663374]	[405.87869263 357.17477417 0.83233029]	[395.58843994 462.28067017 0.85397482]	[380.34313965 565.0213623 0.88331401]	[528.99401855 354.50067139 0.80979937]	[546.98071289 462.2612915 0.88917917]	[549.55181885 562.40942383 0.86233813]	[475.11404419 544.44067383 0.69280815]	[436.54244995 546.95050049 0.66928935]	[446.88433838 708.55670166 0.84500206]	[4.57062531e+02 8.57425110e+02 7.57597208e-01]	[516.15490723 544.37249756 0.67501551]	[523.83312988 708.5501709 0.88484567]	[5.36745789e+02 8.52320801e+02 7.81140387e-01]	[444.3762207 298.25869751 0.89540464]	[470.01708984 298.12869263 0.90522563]	[431.53979492 295.53384399 0.51478463]	[495.6423645 282.73126221 0.81917828]	[5.41743042e+02 8.93437073e+02 7.82045484e-01]	[5.57228699e+02 8.90649841e+02 7.75232792e-01]	[5.26521545e+02 8.65119446e+02 6.45110965e-01]	[4.62259125e+02 8.95940186e+02 7.61902094e-01]	[4.41796783e+02 8.93420105e+02 7.41323471e-01]	[4.59774872e+02 8.70187500e+02 6.85091794e-01]
[459.7114563 315.95770264 0.93595445]	[464.87796021 357.08596802 0.91451132]	[403.24407959 357.2064209 0.85913324]	[393.05532837 462.4225769 0.81318611]	[380.23171997 564.99060059 0.90890586]	[526.49945068 354.50750732 0.81997752]	[544.55218506 462.21142578 0.89042151]	[546.99914551 562.30157471 0.87963796]	[472.52911377 544.4942627 0.68475962]	[431.52987671 547.00079346 0.66290867]	[444.42346191 708.53222656 0.85218579]	[4.54643311e+02 8.57428162e+02 7.56550610e-01]	[513.58465576 544.42370605 0.66651273]	[523.80169678 706.13934326 0.89087474]	[5.36748291e+02 8.52254395e+02 7.84065843e-01]	[441.92572021 298.2461853 0.91684103]	[467.46105957 298.105896 0.91749072]	[428.94430542 295.49932861 0.58977097]	[493.05831909 282.69348145 0.8130694 ]	[5.41724548e+02 8.93424255e+02 7.81213522e-01]	[5.57217529e+02 8.90634399e+02 7.70124316e-01]	[5.26523193e+02 8.62562988e+02 6.36805832e-01]	[4.62261169e+02 8.95936951e+02 7.61008263e-01]	[4.41796997e+02 8.93421326e+02 7.41319656e-01]	[4.59767365e+02 8.70192444e+02 6.85583353e-01]
[459.66387939 315.93701172 0.93223423]	[462.41223145 357.05160522 0.92775607]	[400.77120972 357.20758057 0.87458932]	[390.42633057 462.41482544 0.80202568]	[380.11325073 565.00244141 0.92365015]	[523.99694824 352.00927734 0.82923579]	[544.43365479 459.63952637 0.87789547]	[546.93463135 562.28985596 0.88582265]	[470.00323486 544.40002441 0.70047522]	[431.47296143 546.93041992 0.67213523]	[444.34451294 708.53161621 0.86265624]	[4.54645721e+02 8.57442566e+02 7.60408401e-01]	[511.02227783 541.8848877 0.67348868]	[523.78253174 706.0791626 0.89033711]	[5.36741211e+02 8.52270508e+02 7.88962424e-01]	[441.86096191 298.23239136 0.93345296]	[464.97613525 298.08233643 0.93164426]	[426.37619019 295.48431396 0.63348651]	[488.00823975 282.73095703 0.80283415]	[5.41730042e+02 8.93417603e+02 7.79013634e-01]	[5.57220398e+02 8.90626587e+02 7.66446769e-01]	[5.26520020e+02 8.62574402e+02 6.43158734e-01]	[4.62266113e+02 8.95935486e+02 7.57825434e-01]	[4.41803497e+02 8.93424500e+02 7.39912510e-01]	[4.59775879e+02 8.70204102e+02 6.94933712e-01]
[459.66152954 315.93878174 0.93205571]	[462.41275024 357.04998779 0.92757291]	[400.77154541 357.20404053 0.8746931 ]	[390.42825317 462.42156982 0.80095303]	[380.11264038 565.00823975 0.92261076]	[523.99719238 352.00985718 0.82905513]	[544.44012451 459.64736938 0.87943327]	[546.93365479 562.28857422 0.88662374]	[470.00857544 544.40686035 0.69980907]	[431.48324585 546.93603516 0.67197841]	[444.34439087 708.53442383 0.86263829]	[4.54647125e+02 8.57439514e+02 7.60820508e-01]	[511.02368164 541.89233398 0.67349976]	[523.78302002 706.08007812 0.88943565]	[5.36751343e+02 8.52257935e+02 7.88918972e-01]	[441.85931396 298.23196411 0.93318927]	[464.97390747 298.0847168 0.93183529]	[426.37069702 295.47631836 0.63499725]	[488.00930786 282.72952271 0.80296826]	[5.41717834e+02 8.93420105e+02 7.76202798e-01]	[5.57214417e+02 8.90632690e+02 7.65263438e-01]	[5.28970215e+02 8.62550598e+02 6.37938023e-01]	[4.62263733e+02 8.95936401e+02 7.57658362e-01]	[4.41801147e+02 8.93423523e+02 7.40473449e-01]	[4.59778625e+02 8.70200989e+02 6.94638550e-01]
[459.60516357 315.93383789 0.91933161]	[462.35900879 357.02947998 0.93704057]	[400.71316528 357.17010498 0.88273525]	[385.37905884 462.20553589 0.82405198]	[377.73770142 564.98260498 0.91941732]	[523.91912842 352.00891113 0.83908069]	[544.33752441 459.67648315 0.88130498]	[544.51879883 562.29412842 0.89589024]	[467.46850586 544.37811279 0.69849026]	[426.43612671 544.47113037 0.6715802 ]	[444.31887817 708.52880859 0.86667436]	[4.54647125e+02 8.57420837e+02 7.63929248e-01]	[508.50241089 541.87054443 0.67299354]	[521.42572021 706.03753662 0.88427949]	[5.39169434e+02 8.52248779e+02 7.86538005e-01]	[441.77828979 298.23971558 0.93721092]	[464.88821411 298.06884766 0.94958442]	[423.84469604 295.44708252 0.66102576]	[485.46560669 280.19961548 0.82602471]	[5.41717590e+02 8.93414124e+02 7.71899879e-01]	[5.57217957e+02 8.90625977e+02 7.59448111e-01]	[5.28982666e+02 8.62526489e+02 6.21177554e-01]	[4.62275116e+02 8.95940308e+02 7.56790757e-01]	[4.41809540e+02 8.93428650e+02 7.39361882e-01]	[4.59781830e+02 8.70176697e+02 6.96617603e-01]
[457.17544556 313.55047607 0.90541971]	[462.30541992 357.00698853 0.94111305]	[400.67095947 357.14581299 0.8840248 ]	[382.81243896 462.23495483 0.83427459]	[377.66668701 564.87286377 0.91845185]	[523.84173584 351.98336792 0.8470329 ]	[541.93591309 459.68359375 0.87916183]	[544.5012207 562.24902344 0.8918758 ]	[467.39019775 544.35266113 0.70451409]	[426.36523438 544.41992188 0.68237793]	[444.29837036 706.10119629 0.86554664]	[4.54625946e+02 8.57412720e+02 7.63901770e-01]	[505.98007202 541.85333252 0.68779653]	[521.39916992 705.97076416 0.87679493]	[5.39183899e+02 8.52249390e+02 7.86735773e-01]	[441.70321655 298.21212769 0.9419089 ]	[464.82290649 298.03952026 0.95531344]	[421.38790894 293.00665283 0.6900878 ]	[485.37023926 280.1109314 0.85581738]	[5.41715515e+02 8.93429810e+02 7.72817075e-01]	[5.57223633e+02 8.90643982e+02 7.65404999e-01]	[5.28995239e+02 8.62535950e+02 6.12984836e-01]	[4.62253723e+02 8.95921753e+02 7.60183275e-01]	[4.41795685e+02 8.93410522e+02 7.43209422e-01]	[4.59770142e+02 8.70172546e+02 6.94950402e-01]
[449.49465942 315.9286499 0.86599618]	[459.73059082 357.00149536 0.9395448 ]	[398.14535522 357.18118286 0.88208413]	[380.23660278 462.29464722 0.8652128 ]	[375.11004639 564.98303223 0.88287008]	[521.24267578 349.45031738 0.8275224 ]	[541.78759766 457.17810059 0.86908537]	[544.39837646 559.77111816 0.88301671]	[464.8432312 541.84423828 0.72015011]	[423.76971436 544.33453369 0.7028113 ]	[441.84576416 706.10620117 0.88281989]	[4.54627991e+02 8.54817383e+02 7.83406794e-01]	[503.48580933 541.77056885 0.70178199]	[521.32147217 705.94482422 0.86836076]	[5.39217346e+02 8.49784973e+02 7.95192599e-01]	[439.11843872 298.2130127 0.91942579]	[459.83151245 298.04788208 0.97079331]	[421.19070435 295.41601562 0.58210701]	[482.73153687 280.09783936 0.88028425]	[5.39311218e+02 8.93433716e+02 7.74801075e-01]	[5.57241333e+02 8.90653015e+02 7.64437735e-01]	[5.29030457e+02 8.59949646e+02 6.02396011e-01]	[4.62233276e+02 8.95938538e+02 7.49030232e-01]	[4.41775940e+02 8.93400269e+02 7.40904689e-01]	[4.59813110e+02 8.67582642e+02 6.82776093e-01]
[446.94345093 315.91384888 0.86976528]	[459.64691162 357.03494263 0.93299413]	[398.08331299 357.19830322 0.8721422 ]	[380.17327881 462.34384155 0.85929233]	[375.04003906 564.97558594 0.86835414]	[518.78167725 351.96496582 0.81661081]	[541.72784424 459.70996094 0.89451885]	[544.37841797 559.81115723 0.88975823]	[462.39849854 541.88476562 0.71724761]	[421.30969238 544.36474609 0.70649147]	[441.82427979 706.10406494 0.8859365 ]	[4.54635895e+02 8.54843262e+02 7.78985977e-01]	[503.41226196 541.81542969 0.70354033]	[521.30230713 705.97076416 0.874259 ]	[5.39228333e+02 8.49790771e+02 7.94136107e-01]	[436.68035889 298.1946106 0.91352755]	[459.7618103 298.02163696 0.96692407]	[418.81066895 295.40298462 0.53807414]	[480.36468506 277.69976807 0.88287163]	[5.39312988e+02 8.93442871e+02 7.72611320e-01]	[5.57249817e+02 8.90661621e+02 7.64969647e-01]	[5.31534119e+02 8.59963318e+02 5.89581132e-01]	[4.62229553e+02 8.95938477e+02 7.47551322e-01]	[4.41772217e+02 8.93403198e+02 7.36893952e-01]	[4.59820496e+02 8.67626099e+02 6.83260798e-01]
[446.94400024 315.91360474 0.86966258]	[459.64456177 357.03604126 0.93258613]	[398.08050537 357.19979858 0.87166256]	[380.1647644 462.35455322 0.85794836]	[375.04446411 564.97186279 0.8702656 ]	[518.78515625 351.96707153 0.81665814]	[541.72698975 459.70718384 0.89344239]	[544.38323975 559.79260254 0.88763916]	[462.40414429 541.90368652 0.71626401]	[421.31365967 544.38562012 0.70528764]	[441.83215332 706.11444092 0.88566387]	[4.54634491e+02 8.54862244e+02 7.77072370e-01]	[503.41906738 541.8404541 0.70417672]	[521.30731201 706.00543213 0.87963492]	[5.39230164e+02 8.49789612e+02 7.94918180e-01]	[436.68048096 298.19433594 0.91321528]	[459.76342773 298.02111816 0.96694309]	[418.80960083 295.40188599 0.5397917 ]	[480.37271118 277.68624878 0.8852123 ]	[5.41714478e+02 8.93442200e+02 7.76641607e-01]	[5.57251160e+02 8.90656799e+02 7.66697526e-01]	[5.31537537e+02 8.59962219e+02 5.91356933e-01]	[4.62220306e+02 8.95937195e+02 7.50734091e-01]	[4.41772003e+02 8.93403809e+02 7.39537656e-01]	[4.59817902e+02 8.67646973e+02 6.86566651e-01]
[446.86517334 313.54806519 0.87564147]	[459.59362793 357.05911255 0.92556423]	[395.62884521 357.21636963 0.85953283]	[380.1071167 462.3348999 0.86445683]	[372.5375061 565.00738525 0.8491258 ]	[518.76025391 352.02270508 0.8157624 ]	[539.31671143 459.728302 0.88440812]	[544.35705566 559.77734375 0.88272452]	[462.35623169 541.89489746 0.72326386]	[421.27722168 544.37768555 0.71120876]	[441.82208252 706.08782959 0.88153887]	[4.57072205e+02 8.54793701e+02 7.88709044e-01]	[503.38027954 541.81237793 0.70819211]	[521.3036499 705.99468994 0.87677526]	[5.39229492e+02 8.49785156e+02 7.97246575e-01]	[436.61831665 298.20761108 0.90666056]	[459.70272827 298.01174927 0.96100312]	[418.72076416 295.42810059 0.51338619]	[480.27816772 277.70236206 0.87986821]	[5.41720337e+02 8.95833862e+02 7.84688234e-01]	[5.57257935e+02 8.90671204e+02 7.76836038e-01]	[5.29054138e+02 8.59946899e+02 5.91667354e-01]	[4.62233459e+02 8.95935242e+02 7.48540401e-01]	[4.41783295e+02 8.93387756e+02 7.41835415e-01]	[4.62222626e+02 8.65123352e+02 6.87735915e-01]
[444.36401367 313.5480957 0.88874227]	[457.18414307 357.08224487 0.91829097]	[395.58737183 357.22930908 0.85523707]	[377.72872925 462.27310181 0.87490129]	[372.50650024 565.0345459 0.84253138]	[518.70733643 354.49255371 0.81525075]	[539.24572754 459.74319458 0.88431698]	[544.34686279 559.84741211 0.89327067]	[462.33825684 544.36755371 0.72543943]	[421.26412964 544.41607666 0.70889413]	[441.81921387 706.06817627 0.8788352 ]	[4.57086273e+02 8.52331909e+02 7.97182381e-01]	[503.36178589 541.85559082 0.70949864]	[521.29174805 705.98254395 0.86997426]	[5.39230408e+02 8.49774597e+02 7.97724247e-01]	[436.55404663 298.2043457 0.90010411]	[459.65341187 298.03344727 0.95663023]	[418.65377808 295.41415405 0.49801853]	[480.23873901 277.72433472 0.87786412]	[5.41730042e+02 8.93445374e+02 7.88684130e-01]	[5.59716492e+02 8.90662842e+02 7.76484728e-01]	[5.29029602e+02 8.59929382e+02 5.88715732e-01]	[4.62256042e+02 8.95947510e+02 7.46860147e-01]	[4.41800934e+02 8.93388855e+02 7.40643144e-01]	[4.62236816e+02 8.62572754e+02 6.89152837e-01]
[444.36636353 313.54800415 0.88822794]	[457.1836853 357.08084106 0.91771138]	[395.58886719 357.22937012 0.85507059]	[377.73144531 462.26824951 0.87531257]	[372.50845337 565.02960205 0.84330028]	[518.70898438 354.49154663 0.815099 ]	[539.24499512 459.74328613 0.88467878]	[544.3482666 562.2197876 0.89391583]	[462.3427124 544.36004639 0.72462708]	[421.26852417 544.40606689 0.70991117]	[441.81893921 706.06921387 0.87881148]	[4.57092041e+02 8.52342590e+02 7.98153341e-01]	[503.36523438 541.84710693 0.70850158]	[521.28424072 705.97271729 0.8675313 ]	[5.39234436e+02 8.49775208e+02 7.98815608e-01]	[436.55587769 298.20532227 0.89988261]	[459.65493774 298.03268433 0.95680368]	[418.65338135 295.41491699 0.4960669 ]	[480.24023438 277.72027588 0.87935334]	[5.41728455e+02 8.93452026e+02 7.87130475e-01]	[5.59717346e+02 8.90669495e+02 7.76738226e-01]	[5.29029968e+02 8.59930298e+02 5.88485599e-01]	[4.62263214e+02 8.95947144e+02 7.46930301e-01]	[4.41807556e+02 8.93391113e+02 7.41552532e-01]	[4.62238464e+02 8.65048767e+02 6.92012012e-01]
[441.85769653 313.55303955 0.91352034]	[454.60830688 357.08596802 0.90010196]	[393.02505493 359.58755493 0.83774143]	[377.65454102 459.80322266 0.89024478]	[369.96600342 564.98358154 0.83349633]	[516.15100098 354.46237183 0.79978687]	[531.57763672 459.63562012 0.85801029]	[544.33270264 559.793396 0.88466179]	[462.25064087 541.85650635 0.741606 ]	[421.2069397 544.33575439 0.72399634]	[441.74014282 706.10339355 0.87974972]	[4.57075012e+02 8.52372925e+02 7.88344562e-01]	[503.27444458 541.7611084 0.71484107]	[521.22729492 706.02062988 0.86911243]	[5.39181274e+02 8.49700134e+02 7.97413886e-01]	[431.55670166 298.21655273 0.88518357]	[457.16812134 298.07525635 0.93822086]	[416.16790771 295.42263794 0.5431655 ]	[477.7208252 280.14990234 0.85432124]	[5.39297974e+02 8.93303223e+02 8.04007709e-01]	[5.57197754e+02 8.88145325e+02 7.54767537e-01]	[5.29017517e+02 8.54928284e+02 6.18176997e-01]	[4.62249512e+02 8.95943176e+02 7.50423968e-01]	[4.41794495e+02 8.93394409e+02 7.41571486e-01]	[4.62245056e+02 8.65096924e+02 6.89202368e-01]
[441.77502441 313.54718018 0.92318034]	[454.54116821 357.06494141 0.89139992]	[392.98513794 357.203125 0.83033752]	[377.59667969 459.80447388 0.87136805]	[367.41531372 565.05029297 0.8221423 ]	[513.59832764 354.46664429 0.79652375]	[529.02075195 459.64053345 0.86471981]	[541.94921875 562.22460938 0.88877189]	[462.19433594 541.85699463 0.74410361]	[421.16412354 544.33886719 0.72509587]	[441.7182312 706.11871338 0.88432407]	[4.54645294e+02 8.54794556e+02 7.80221105e-01]	[500.88735962 541.77355957 0.7189467 ]	[521.19812012 705.99707031 0.86742878]	[5.39175354e+02 8.49656677e+02 8.05824220e-01]	[428.9982605 298.21127319 0.87971896]	[457.07376099 298.08096313 0.92065889]	[416.11358643 295.40664673 0.53348541]	[477.66912842 280.15814209 0.84914023]	[5.39315857e+02 8.90797668e+02 8.20038557e-01]	[5.54709961e+02 8.85566772e+02 7.50346482e-01]	[5.29021729e+02 8.54878723e+02 6.60511851e-01]	[4.62215851e+02 8.95924133e+02 7.59204149e-01]	[4.41780121e+02 8.93377625e+02 7.49022543e-01]	[4.62233887e+02 8.65129272e+02 6.85565352e-01]
[441.6925354 313.55389404 0.92950583]	[451.99765015 357.0881958 0.88877022]	[390.43884277 359.56655884 0.82367557]	[377.55154419 462.27667236 0.85863769]	[364.8404541 567.46606445 0.82195735]	[511.04705811 354.49224854 0.80326647]	[526.55157471 459.72061157 0.86867803]	[541.85089111 562.22637939 0.88683248]	[459.81387329 541.83996582 0.75073147]	[418.77963257 544.32574463 0.72653604]	[441.69433594 706.09741211 0.88493299]	[4.54593079e+02 8.52359802e+02 7.78743804e-01]	[500.83929443 541.76898193 0.72674441]	[518.75982666 705.98168945 0.86351436]	[5.36676331e+02 8.49624268e+02 8.02436888e-01]	[426.42303467 298.21591187 0.88572592]	[454.56359863 298.08117676 0.90870434]	[416.02087402 295.45388794 0.48555112]	[477.61276245 280.20666504 0.83934492]	[5.41755493e+02 8.90729858e+02 8.32801163e-01]	[5.57205750e+02 8.80537964e+02 7.63062656e-01]	[5.26518860e+02 8.54801758e+02 6.88025475e-01]	[4.62243622e+02 8.95920227e+02 7.60651052e-01]	[4.41782806e+02 8.93379822e+02 7.49678075e-01]	[4.59803497e+02 8.65069885e+02 6.69993579e-01]
[439.30386353 315.92907715 0.93258739]	[449.45214844 357.07855225 0.88984597]	[387.88568115 357.21212769 0.8243345 ]	[377.51000977 462.21435547 0.86198568]	[362.3336792 565.0513916 0.84237713]	[508.51309204 354.48287964 0.80674481]	[526.45935059 459.66311646 0.87054801]	[541.74926758 559.84527588 0.8750819 ]	[459.74481201 541.78466797 0.74528414]	[418.71868896 541.87414551 0.72330445]	[441.66241455 706.08746338 0.88741887]	[4.54564819e+02 8.52358276e+02 7.78119743e-01]	[500.76574707 539.28057861 0.71402079]	[518.73669434 705.98736572 0.86112547]	[5.34167847e+02 8.49600342e+02 7.99192905e-01]	[426.34783936 298.2180481 0.8923648 ]	[452.03341675 298.10220337 0.90252006]	[413.52560425 295.4246521 0.51476598]	[475.16552734 280.23413086 0.82860148]	[5.41856812e+02 8.90645630e+02 8.43985438e-01]	[5.59748535e+02 8.77938721e+02 7.93348551e-01]	[5.26442078e+02 8.52410217e+02 7.13197291e-01]	[4.59824127e+02 8.95935730e+02 7.57004857e-01]	[4.41744720e+02 8.93382141e+02 7.47192860e-01]	[4.59796204e+02 8.65055237e+02 6.69789374e-01]
[439.269104 315.9324646 0.93939126]	[446.88143921 357.04650879 0.89462769]	[382.86578369 359.56655884 0.83695817]	[375.09625244 459.81912231 0.85048211]	[362.28326416 565.0546875 0.84924382]	[506.01086426 351.94107056 0.80470502]	[524.02886963 459.59658813 0.86426204]	[541.69622803 559.8381958 0.86428493]	[459.71893311 541.76379395 0.74495113]	[418.70126343 541.86639404 0.72398221]	[439.28970337 706.10614014 0.89351928]	[4.54546906e+02 8.52294800e+02 7.85715818e-01]	[500.74911499 539.24682617 0.71021444]	[518.70843506 706.00372314 0.86238742]	[5.31551392e+02 8.44573181e+02 7.87820339e-01]	[423.85437012 298.23080444 0.90497518]	[449.51724243 298.07009888 0.90977579]	[410.96182251 295.47640991 0.56456685]	[475.09002686 280.2286377 0.82242781]	[5.44308411e+02 8.85598083e+02 8.18004966e-01]	[5.59836731e+02 8.72883362e+02 8.35549951e-01]	[5.23924377e+02 8.52233948e+02 7.62536585e-01]	[4.59814270e+02 8.95957581e+02 7.60476887e-01]	[4.41728760e+02 8.93382263e+02 7.55351424e-01]	[4.59774078e+02 8.59986755e+02 6.75579846e-01]
[439.22714233 313.54589844 0.93901753]	[444.38165283 357.01611328 0.90052831]	[382.75387573 357.19046021 0.85301107]	[375.04101562 462.24029541 0.84050804]	[362.25939941 567.46307373 0.85004997]	[505.95880127 351.91784668 0.81184816]	[523.99816895 459.60794067 0.88178134]	[539.30090332 559.71722412 0.84548676]	[459.68447876 541.77978516 0.74040812]	[418.66830444 541.89355469 0.72230566]	[439.24667358 706.13287354 0.8934592 ]	[4.52023315e+02 8.52362854e+02 7.77597010e-01]	[500.73245239 539.25592041 0.70723444]	[518.690979 706.03588867 0.85913372]	[5.26522583e+02 8.34359436e+02 8.04795086e-01]	[423.7749939 298.21273804 0.9238286 ]	[449.44515991 298.02563477 0.91931748]	[408.39437866 295.46115112 0.54097331]	[472.5836792 280.15939331 0.82273573]	[5.41881714e+02 8.77927612e+02 8.26174498e-01]	[5.59760681e+02 8.70324158e+02 8.43465447e-01]	[5.23821716e+02 8.49592041e+02 7.26284921e-01]	[4.59819305e+02 8.95956238e+02 7.60601044e-01]	[4.41728760e+02 8.93401855e+02 7.51802385e-01]	[4.59710510e+02 8.62556641e+02 6.74044073e-01]
[439.14862061 313.50372314 0.92234564]	[441.89105225 356.97799683 0.91550219]	[380.25158691 357.18762207 0.87156713]	[372.52935791 462.26364136 0.82155919]	[359.81924438 565.04089355 0.87264735]	[503.4710083 349.37185669 0.8240115 ]	[523.92437744 454.62265015 0.86805856]	[539.24609375 554.64923096 0.82812107]	[459.63293457 541.74212646 0.73036742]	[418.6413269 541.86523438 0.71873605]	[439.24197388 708.50311279 0.89293557]	[4.52034302e+02 8.52265442e+02 7.89824426e-01]	[500.67504883 539.20690918 0.68936759]	[518.66534424 705.99963379 0.85810387]	[524.00518799 826.62475586 0.83076495]	[421.30316162 298.17550659 0.94422412]	[446.86804199 295.65673828 0.9408049 ]	[403.39761353 295.44515991 0.56942016]	[469.98345947 280.1656189 0.81288469]	[5.39266296e+02 8.70269470e+02 8.29877198e-01]	[5.52126770e+02 8.62501526e+02 7.61696935e-01]	[5.21276917e+02 8.31760559e+02 6.97503030e-01]	[4.59812622e+02 8.95919250e+02 7.64385402e-01]	[4.41742798e+02 8.93354858e+02 7.58037269e-01]	[4.59740082e+02 8.57474243e+02 6.84529841e-01]
[439.09777832 313.49691772 0.90954304]	[441.84838867 356.9708252 0.92535698]	[380.20727539 357.19433594 0.88092715]	[372.46853638 462.2749939 0.82216263]	[359.79223633 567.53637695 0.8653726 ]	[503.40985107 346.89852905 0.83314824]	[523.9229126 454.63696289 0.87122214]	[539.25335693 554.65716553 0.83115804]	[459.61706543 541.7421875 0.72937125]	[418.6421814 541.85827637 0.7178396 ]	[439.24304199 708.50067139 0.89218313]	[4.52053070e+02 8.52215393e+02 7.91441321e-01]	[500.65499878 539.21118164 0.68735093]	[518.63922119 705.90515137 0.84629208]	[5.23916321e+02 8.18883240e+02 8.12992215e-01]	[421.25 298.17126465 0.94664341]	[444.38589478 295.6605835 0.95018494]	[403.28994751 292.97784424 0.64848161]	[464.96603394 277.69772339 0.83427984]	[5.39267151e+02 8.67653259e+02 8.11266422e-01]	[5.52096252e+02 8.54819031e+02 7.74256587e-01]	[5.21201904e+02 8.29133972e+02 6.51241064e-01]	[4.62237457e+02 8.95933960e+02 7.63067484e-01]	[4.41766022e+02 8.93367859e+02 7.58624554e-01]	[4.59733154e+02 8.57409912e+02 6.73330665e-01]
[436.69842529 313.47772217 0.89745557]	[441.82626343 356.97119141 0.92721391]	[380.19439697 357.18692017 0.88275862]	[369.97906494 462.29641724 0.81324399]	[359.75939941 567.49090576 0.87413663]	[503.37258911 349.3873291 0.83506697]	[523.90020752 454.63366699 0.8726263 ]	[539.27130127 552.14239502 0.83567333]	[459.63391113 541.74078369 0.73159111]	[418.66931152 541.86547852 0.72239023]	[439.24261475 708.49810791 0.89138418]	[4.52056885e+02 8.52180481e+02 7.96538830e-01]	[500.6668396 539.2088623 0.68863165]	[518.66259766 703.50750732 0.84090066]	[523.90252686 808.73413086 0.84755278]	[421.19540405 298.16192627 0.95128453]	[444.3182373 295.63064575 0.95562506]	[400.88095093 292.98291016 0.67949629]	[464.84890747 277.64331055 0.85957086]	[5.36694824e+02 8.62537598e+02 7.70953894e-01]	[5.49517822e+02 8.52223511e+02 7.75175273e-01]	[5.21191589e+02 8.13821289e+02 6.13035262e-01]	[4.62223236e+02 8.95913696e+02 7.69321442e-01]	[4.41768127e+02 8.93345764e+02 7.65345812e-01]	[4.59723907e+02 8.57377014e+02 6.75241470e-01]
[436.63766479 313.46313477 0.88774741]	[441.7963562 356.98077393 0.93460667]	[380.16192627 357.20852661 0.88607955]	[367.42831421 462.31335449 0.81335729]	[359.71212769 567.5112915 0.87863523]	[503.33963013 349.3807373 0.84116995]	[523.88446045 454.6293335 0.87373728]	[539.27355957 554.69067383 0.8365429 ]	[459.62512207 541.76312256 0.73119587]	[418.65710449 541.89691162 0.72300643]	[439.21621704 708.51403809 0.88859594]	[4.52040833e+02 8.52228516e+02 8.00938547e-01]	[500.66690063 539.21826172 0.68995368]	[518.67700195 705.95800781 0.85541207]	[523.86016846 806.13592529 0.85216957]	[421.14614868 298.13500977 0.95353001]	[441.902771 295.61437988 0.96105444]	[400.83596802 292.94058228 0.70573562]	[462.40786743 277.63296509 0.88706934]	[5.29014893e+02 8.54883301e+02 7.98050404e-01]	[5.46985657e+02 8.49647339e+02 7.97901988e-01]	[5.21179688e+02 8.11169189e+02 6.25520647e-01]	[4.59821899e+02 8.95903076e+02 7.73564398e-01]	[4.41759064e+02 8.93346802e+02 7.74064004e-01]	[4.59724701e+02 8.57450745e+02 6.82485998e-01]
[436.5899353 313.48681641 0.88136268]	[441.77709961 356.99291992 0.93847781]	[380.13867188 359.57281494 0.88696575]	[367.35925293 462.43182373 0.81285286]	[359.67788696 567.53485107 0.87893546]	[503.32507324 349.39321899 0.83986509]	[523.88171387 457.06951904 0.87353921]	[539.28552246 557.20037842 0.84099042]	[459.62863159 541.75189209 0.73055029]	[418.65939331 541.89001465 0.72268575]	[439.2175293 708.51763916 0.88863403]	[4.52043793e+02 8.52249451e+02 7.98803806e-01]	[500.67086792 539.20635986 0.6898635 ]	[518.73358154 706.00219727 0.86734736]	[523.80224609 800.98944092 0.80849987]	[418.77197266 298.15002441 0.94864351]	[441.8555603 295.62966919 0.96093541]	[400.78588867 292.909729 0.68599641]	[462.34503174 277.60415649 0.89736116]	[5.23971558e+02 8.52278931e+02 8.11209083e-01]	[5.44394470e+02 8.44593140e+02 7.59078145e-01]	[5.18735413e+02 8.08610840e+02 5.70271492e-01]	[4.59784790e+02 8.95887146e+02 7.70358801e-01]	[4.41728058e+02 8.93332764e+02 7.66267478e-01]	[4.59762268e+02 8.59930542e+02 6.76473618e-01]
[436.58685303 313.49362183 0.88233477]	[441.77926636 356.99017334 0.93816721]	[380.13708496 359.56973267 0.88598788]	[367.35952759 462.37313843 0.81736267]	[359.67980957 567.50445557 0.88241506]	[503.33105469 349.39123535 0.83941519]	[523.87945557 454.64678955 0.87312794]	[539.28417969 557.19335938 0.84030759]	[459.62203979 541.74920654 0.72962129]	[418.65567017 541.88543701 0.72242987]	[439.21936035 708.50836182 0.88764429]	[4.52034302e+02 8.52256531e+02 7.96212792e-01]	[500.66467285 539.20526123 0.68926704]	[518.71868896 705.96954346 0.86366189]	[523.80090332 803.48773193 0.81148738]	[418.76898193 298.15261841 0.94887328]	[441.85562134 295.63519287 0.96161473]	[400.78601074 292.91415405 0.68299884]	[462.34487915 277.6100769 0.89647585]	[5.23971741e+02 8.52274536e+02 8.13807964e-01]	[5.44392822e+02 8.44589294e+02 7.63535678e-01]	[5.18734680e+02 8.08653198e+02 5.79782605e-01]	[4.59779724e+02 8.95893250e+02 7.66404152e-01]	[4.41721771e+02 8.93338989e+02 7.62925982e-01]	[4.59761902e+02 8.59948914e+02 6.74578786e-01]
[434.08508301 313.51385498 0.86887443]	[441.77935791 356.99554443 0.93924725]	[380.13336182 357.22650146 0.88580251]	[364.8677063 462.27642822 0.82853818]	[359.6494751 567.45220947 0.88904905]	[503.33291626 349.39984131 0.83843905]	[523.88439941 457.131073 0.88093495]	[539.29510498 557.21905518 0.84253889]	[459.62249756 541.74908447 0.73044682]	[418.65151978 541.88372803 0.72400349]	[439.20535278 708.50616455 0.88571972]	[4.52024475e+02 8.52308594e+02 7.91380286e-01]	[500.66403198 539.21228027 0.68939054]	[518.69250488 705.94042969 0.85198122]	[521.43426514 793.29669189 0.84153265]	[418.7137146 298.15423584 0.94510949]	[441.78027344 295.65917969 0.96631622]	[400.74185181 292.89694214 0.64916772]	[462.31237793 277.61203003 0.89964843]	[5.21404236e+02 8.49618530e+02 8.14241290e-01]	[5.41819702e+02 8.36872925e+02 7.37305522e-01]	[5.18720825e+02 8.00966553e+02 5.58241308e-01]	[4.59760223e+02 8.95877319e+02 7.66975462e-01]	[4.41700989e+02 8.93330994e+02 7.58099496e-01]	[4.59744537e+02 8.62501770e+02 6.76354349e-01]
[431.55963135 313.51477051 0.85821074]	[441.75683594 357.00680542 0.94314611]	[380.12109375 359.58139038 0.88836145]	[364.83862305 462.23071289 0.83332288]	[359.64221191 565.04327393 0.89860088]	[503.30953979 349.4175415 0.83964634]	[523.8682251 457.11239624 0.88194454]	[539.31311035 559.69915771 0.85110676]	[459.6060791 541.73681641 0.72786915]	[418.64181519 541.87304688 0.72582626]	[439.20111084 708.50335693 0.88397849]	[4.52069611e+02 8.52345886e+02 7.85455644e-01]	[498.26199341 536.7321167 0.68570846]	[518.74609375 706.10906982 0.86490273]	[521.38964844 788.02191162 0.84758973]	[418.66262817 298.16513062 0.93765318]	[441.72283936 295.66146851 0.96803391]	[400.71124268 292.99255371 0.63633215]	[462.28097534 277.64007568 0.89933026]	[5.21364319e+02 8.36855225e+02 7.93130398e-01]	[5.41729126e+02 8.29272461e+02 7.63221323e-01]	[5.16187805e+02 7.88186401e+02 5.62582076e-01]	[4.59745117e+02 8.95874695e+02 7.66025960e-01]	[4.41693726e+02 8.93331604e+02 7.54824042e-01]	[4.59772919e+02 8.62570984e+02 6.91179633e-01]
[431.50888062 313.51052856 0.85564637]	[441.74917603 357.01702881 0.94568884]	[380.10760498 359.59735107 0.8904652 ]	[364.79931641 462.25326538 0.83869332]	[359.61380005 565.05358887 0.89907777]	[503.3006897 349.43829346 0.84009361]	[523.86260986 457.13156128 0.88679981]	[539.31060791 557.24871826 0.84905457]	[459.60125732 541.73675537 0.72926795]	[418.64855957 541.88018799 0.73077279]	[439.21420288 708.51501465 0.88470525]	[4.52079926e+02 8.52347656e+02 7.85973966e-01]	[498.25476074 536.72802734 0.68603438]	[518.78045654 708.49871826 0.86858201]	[521.24291992 783.00640869 0.79188108]	[418.63720703 298.16268921 0.93559939]	[441.68515015 295.65664673 0.96797514]	[400.68618774 295.40859985 0.6298275 ]	[462.24850464 277.66879272 0.89150703]	[5.21181885e+02 8.31772156e+02 8.15658450e-01]	[5.36654541e+02 8.29049316e+02 7.29947567e-01]	[5.11029633e+02 7.85565125e+02 5.35755515e-01]	[4.59757874e+02 8.95884521e+02 7.63691127e-01]	[4.41705627e+02 8.93345459e+02 7.53008246e-01]	[4.59774536e+02 8.65055786e+02 6.96914852e-01]
[431.46234131 313.52548218 0.8554126 ]	[441.7321167 357.01220703 0.94611055]	[380.0944519 359.59942627 0.89060324]	[364.80194092 462.24716187 0.83642107]	[359.59970093 565.06011963 0.89615566]	[503.28286743 349.42529297 0.84131777]	[523.84197998 457.1164856 0.88502795]	[539.28942871 557.22491455 0.84416574]	[459.60284424 541.75830078 0.73409802]	[418.64813232 541.90515137 0.73254299]	[439.22079468 708.51599121 0.88370973]	[4.52061005e+02 8.52257324e+02 7.91677475e-01]	[498.25430298 539.20776367 0.68830401]	[518.75939941 708.49121094 0.86748517]	[5.21153503e+02 7.75294861e+02 7.68780410e-01]	[418.60928345 298.18432617 0.92771512]	[439.32058716 297.99053955 0.96726662]	[400.65594482 295.41220093 0.60928547]	[462.20504761 277.67999268 0.88800168]	[5.16147095e+02 8.24082581e+02 7.46410191e-01]	[5.29060730e+02 8.13847900e+02 7.06088006e-01]	[5.08508820e+02 7.80398560e+02 5.21956801e-01]	[4.59733215e+02 8.95886841e+02 7.59093940e-01]	[4.41693085e+02 8.93339783e+02 7.47681379e-01]	[4.59757568e+02 8.60002197e+02 6.92166686e-01]
[428.9621582 313.53326416 0.85760349]	[441.73129272 357.01083374 0.94619149]	[380.09509277 359.59625244 0.89171267]	[364.76965332 462.2204895 0.83801568]	[359.58877563 567.44293213 0.89445943]	[503.27560425 349.42459106 0.84370661]	[523.8369751 457.12966919 0.88670164]	[539.26470947 557.24261475 0.84188998]	[459.61624146 541.80548096 0.74056596]	[418.65969849 544.35998535 0.72834158]	[439.22128296 708.51159668 0.88228905]	[4.54542480e+02 8.52342041e+02 7.84679830e-01]	[498.26608276 539.262146 0.69427586]	[518.74835205 708.61291504 0.85853893]	[518.72406006 767.58428955 0.80738497]	[418.58053589 298.19882202 0.91919053]	[439.28515625 297.9901123 0.96633166]	[400.63796997 295.41854858 0.56529307]	[459.84671021 277.66009521 0.89132547]	[5.08530640e+02 8.13872192e+02 7.71034777e-01]	[5.26418030e+02 8.08763733e+02 7.79104710e-01]	[5.08487000e+02 7.65078857e+02 5.85612714e-01]	[4.59769379e+02 8.95886963e+02 7.52742767e-01]	[4.41731293e+02 8.93365295e+02 7.45092809e-01]	[4.59781250e+02 8.65045410e+02 7.04094291e-01]
[428.92538452 313.54229736 0.85894036]	[441.72241211 357.02496338 0.94552511]	[380.09414673 359.61767578 0.89001232]	[362.34112549 462.19793701 0.83586198]	[359.57620239 567.44342041 0.89495039]	[503.259552 349.44055176 0.84230399]	[523.83575439 457.15957642 0.89033902]	[539.24993896 557.25036621 0.838826 ]	[459.60803223 541.85192871 0.73654103]	[418.65200806 544.40881348 0.72036988]	[439.22122192 708.55236816 0.87831497]	[4.52061584e+02 8.52300964e+02 7.89246261e-01]	[498.26034546 539.30749512 0.69346929]	[518.77313232 708.69885254 0.85401988]	[5.16143982e+02 7.62432312e+02 7.48635530e-01]	[418.55926514 298.21487427 0.91333407]	[439.25643921 297.99215698 0.96360832]	[400.62820435 295.44223022 0.51056737]	[459.82949829 277.63079834 0.89334977]	[5.05910736e+02 8.11309143e+02 7.88307846e-01]	[5.23850220e+02 8.08580750e+02 7.75085688e-01]	[5.05886932e+02 7.54792847e+02 5.98868251e-01]	[4.59734711e+02 8.95901550e+02 7.50018358e-01]	[4.41698090e+02 8.93361206e+02 7.44828284e-01]	[4.59746063e+02 8.62518921e+02 7.10227489e-01]
[426.41571045 313.53112793 0.86227655]	[441.71664429 357.05639648 0.94796944]	[377.73535156 359.66244507 0.88961112]	[362.34835815 462.24578857 0.83034611]	[357.22320557 567.48425293 0.89129323]	[503.26107788 349.44848633 0.84067529]	[523.84460449 457.16448975 0.89261723]	[539.23779297 552.10992432 0.83564502]	[459.60629272 541.84997559 0.73727989]	[418.64550781 544.4107666 0.72216249]	[439.22396851 708.60443115 0.87043679]	[4.52046204e+02 8.57400330e+02 7.56072283e-01]	[498.25588989 539.30889893 0.6910677 ]	[518.71118164 708.70581055 0.84901011]	[506.00201416 749.7600708 0.77799577]	[416.15679932 298.20925903 0.91121191]	[439.21603394 297.99111938 0.95838344]	[398.2890625 295.46722412 0.47869205]	[459.81710815 277.66497803 0.89660841]	[4.98231598e+02 8.03549072e+02 7.71329284e-01]	[5.16167297e+02 7.95794434e+02 7.24493623e-01]	[5.03278534e+02 7.46991028e+02 6.16810560e-01]	[4.59695160e+02 8.95902893e+02 7.52417207e-01]	[4.39279480e+02 8.93383667e+02 7.45168567e-01]	[4.59740906e+02 8.70163940e+02 7.11994767e-01]
[426.37484741 313.54190063 0.8685804 ]	[441.70776367 357.07232666 0.94995081]	[377.73309326 359.67724609 0.89081502]	[362.3302002 462.26657104 0.8339349 ]	[357.22787476 570.01489258 0.87193698]	[503.24145508 351.92150879 0.83878779]	[523.87261963 459.59228516 0.89810884]	[539.22357178 552.12658691 0.83303398]	[459.60775757 541.85919189 0.73946482]	[418.65655518 544.41412354 0.7235539 ]	[439.24987793 708.61828613 0.86910588]	[4.52072754e+02 8.59981873e+02 7.46921659e-01]	[498.24880981 541.74963379 0.69190347]	[518.70556641 708.61621094 0.8487677 ]	[503.48901367 749.60412598 0.77088404]	[416.12347412 298.22244263 0.90745455]	[439.1892395 297.99615479 0.95787388]	[398.25024414 295.50119019 0.43405044]	[459.79406738 277.65136719 0.89416188]	[4.90564026e+02 7.95877014e+02 7.15100884e-01]	[5.08453430e+02 7.90803223e+02 7.24521339e-01]	[5.00747589e+02 7.41925964e+02 5.41036367e-01]	[4.59701721e+02 8.95928589e+02 7.42935181e-01]	[4.39287231e+02 8.93410217e+02 7.40801811e-01]	[4.59741913e+02 8.70260193e+02 7.17578769e-01]
[423.91778564 313.54736328 0.87472552]	[441.69570923 357.06954956 0.94976121]	[377.71710205 359.69586182 0.88944161]	[362.31808472 462.30075073 0.83411247]	[357.20367432 570.0690918 0.87299079]	[503.24880981 349.44503784 0.83836341]	[523.86541748 457.15344238 0.89351201]	[539.25311279 552.11895752 0.84224069]	[459.60986328 541.85540771 0.74430442]	[418.66424561 544.42022705 0.72873461]	[439.27133179 708.58990479 0.8674767 ]	[4.52074036e+02 8.59944641e+02 7.49034643e-01]	[498.2394104 539.30932617 0.69403052]	[518.74639893 708.57330322 0.84693199]	[5.03433441e+02 7.46963867e+02 7.41213202e-01]	[416.0770874 298.21990967 0.90201372]	[439.16833496 297.99581909 0.95618278]	[398.1885376 295.4928894 0.40834945]	[459.79714966 277.64202881 0.89596206]	[4.87997070e+02 7.90820679e+02 7.35040903e-01]	[5.03465302e+02 7.88230103e+02 7.31198072e-01]	[4.98243439e+02 7.31744080e+02 5.54202795e-01]	[4.59687622e+02 8.95942261e+02 7.40005851e-01]	[4.39267639e+02 8.93415161e+02 7.40293026e-01]	[4.59753387e+02 8.70231323e+02 7.13998616e-01]
[423.88204956 313.54605103 0.88237917]	[441.67367554 357.06866455 0.94894242]	[377.70355225 359.71380615 0.88918668]	[362.28662109 462.23413086 0.83774936]	[357.16445923 570.05151367 0.87338668]	[500.89855957 349.4239502 0.83920705]	[523.87768555 457.12969971 0.88815236]	[539.31005859 552.12084961 0.85029757]	[459.59216309 541.85632324 0.74034482]	[418.64767456 544.44311523 0.72695422]	[439.287323 708.57501221 0.86294901]	[4.52037170e+02 8.57369568e+02 7.58250356e-01]	[498.22311401 539.28161621 0.6872341 ]	[521.16497803 708.52209473 0.8457886 ]	[5.03352478e+02 7.39384644e+02 7.33690619e-01]	[416.04681396 298.2177124 0.89987522]	[439.1463623 297.99847412 0.95529163]	[398.14376831 295.47781372 0.44269532]	[459.7645874 277.66409302 0.89024639]	[4.85478516e+02 7.90673584e+02 7.53627419e-01]	[5.03367188e+02 7.88059326e+02 7.25829780e-01]	[4.95698303e+02 7.29087830e+02 5.75971067e-01]	[4.59683411e+02 8.95901917e+02 7.48403490e-01]	[4.39264740e+02 8.93379944e+02 7.47740090e-01]	[4.59740814e+02 8.70132996e+02 6.98174953e-01]
[423.86828613 315.9119873 0.88493127]	[441.68127441 357.06594849 0.94931507]	[377.70132446 359.70336914 0.89103395]	[362.2734375 462.21563721 0.84175122]	[357.16854858 570.0925293 0.8730588 ]	[503.24234009 349.43307495 0.83749694]	[523.89923096 457.07312012 0.88276321]	[541.72247314 549.53930664 0.86794627]	[459.61447144 541.84918213 0.74124551]	[418.66387939 544.42205811 0.72739816]	[439.30279541 708.50476074 0.85909033]	[4.52034668e+02 8.54875671e+02 7.70516992e-01]	[498.24981689 539.2800293 0.68140274]	[521.17596436 706.07824707 0.83867973]	[5.03380676e+02 7.34307312e+02 7.25832701e-01]	[416.03546143 298.21878052 0.897762 ]	[439.13769531 297.99923706 0.95380616]	[398.13635254 295.47961426 0.42133814]	[459.76101685 277.64111328 0.89541054]	[4.85397491e+02 7.88137207e+02 7.58848667e-01]	[5.03336670e+02 7.85532410e+02 7.10350037e-01]	[4.98203644e+02 7.26567810e+02 5.56693137e-01]	[4.59691803e+02 8.95903442e+02 7.47134805e-01]	[4.39281830e+02 8.93379517e+02 7.44680882e-01]	[4.59738892e+02 8.67650208e+02 7.03441978e-01]
[423.86541748 313.55422974 0.8849867 ]	[441.67785645 357.06610107 0.94888949]	[377.70101929 359.7052002 0.89101291]	[362.27359009 462.21160889 0.84177184]	[357.16757202 570.08947754 0.87316525]	[500.89932251 349.43237305 0.83758938]	[523.90185547 457.09533691 0.88474524]	[541.72277832 549.54101562 0.86791044]	[459.61523438 541.85247803 0.74172556]	[418.66378784 544.42669678 0.72739023]	[439.30285645 708.50775146 0.85904408]	[4.52035095e+02 8.54904236e+02 7.65033662e-01]	[498.25292969 539.28265381 0.68178946]	[521.17498779 706.06774902 0.83862638]	[5.03380890e+02 7.34304382e+02 7.26773739e-01]	[416.03518677 298.21862793 0.89779031]	[439.13711548 297.9994812 0.95375419]	[398.13671875 295.47976685 0.42430046]	[459.7611084 277.64266968 0.89506865]	[4.85392944e+02 7.88133911e+02 7.59674013e-01]	[5.03333252e+02 7.85530212e+02 7.11412489e-01]	[4.98207977e+02 7.26566101e+02 5.57640314e-01]	[4.59689331e+02 8.95914551e+02 7.42527246e-01]	[4.39278046e+02 8.93391052e+02 7.41828263e-01]	[4.59747711e+02 8.67682861e+02 7.04855084e-01]
[423.85079956 313.55392456 0.88886505]	[441.67114258 357.07354736 0.94808006]	[377.70449829 359.7137146 0.88976872]	[362.27661133 462.23571777 0.8398878 ]	[357.1499939 570.05682373 0.87688941]	[500.87850952 349.4498291 0.83780515]	[523.89666748 454.61343384 0.87600553]	[541.76727295 549.58306885 0.86971277]	[459.63717651 541.82971191 0.74122959]	[418.67578125 544.40405273 0.73018986]	[439.31100464 708.5269165 0.85434467]	[4.52039856e+02 8.54918213e+02 7.64150023e-01]	[500.66104126 539.25976562 0.68170971]	[521.19494629 706.01806641 0.83872056]	[5.03376343e+02 7.31709656e+02 7.19979882e-01]	[416.02215576 298.21810913 0.89712358]	[439.12872314 297.99960327 0.95461822]	[398.11862183 295.47857666 0.42344856]	[459.75628662 277.6461792 0.89436239]	[4.82941010e+02 7.85580322e+02 7.50481665e-01]	[5.03273468e+02 7.80438599e+02 6.94687724e-01]	[4.98209045e+02 7.23993896e+02 5.44104934e-01]	[4.59693848e+02 8.95916138e+02 7.42222428e-01]	[4.39285858e+02 8.93392822e+02 7.41942286e-01]	[4.59743530e+02 8.67690308e+02 7.05126286e-01]
[423.85015869 315.9152832 0.89020979]	[441.66125488 357.07418823 0.94749498]	[377.69967651 359.72412109 0.8890236 ]	[362.25265503 462.22964478 0.84252775]	[357.1585083 570.10400391 0.87134641]	[500.8677063 349.44091797 0.83797288]	[523.91345215 454.59460449 0.86682057]	[541.84564209 552.11010742 0.86899835]	[459.6307373 541.82550049 0.7350955 ]	[418.65127563 544.38867188 0.72380418]	[439.31829834 708.54138184 0.8492108 ]	[4.52045532e+02 8.54911987e+02 7.65993774e-01]	[500.67178345 539.24481201 0.67921495]	[521.22619629 706.03100586 0.83982497]	[5.03342529e+02 7.29194275e+02 7.00217783e-01]	[416.0199585 298.22015381 0.89725006]	[439.12799072 298.00241089 0.95547473]	[398.11691284 295.48999023 0.4327983 ]	[459.75323486 277.659729 0.89315993]	[4.85355713e+02 7.85494385e+02 7.35478163e-01]	[5.03291016e+02 7.77833130e+02 6.89612806e-01]	[4.98167999e+02 7.21440002e+02 5.21096051e-01]	[4.59698486e+02 8.95927185e+02 7.38584995e-01]	[4.39291534e+02 8.93401306e+02 7.40142524e-01]	[4.59739746e+02 8.67676086e+02 7.05519140e-01]
[423.84286499 313.55270386 0.88986671]	[441.65997314 357.0802002 0.94629765]	[377.7015686 359.74365234 0.88660616]	[362.2673645 462.28796387 0.83984482]	[357.1552124 572.58093262 0.86883998]	[500.86233521 349.42871094 0.8372376 ]	[523.92803955 454.60354614 0.86255413]	[541.93676758 554.69915771 0.86496717]	[459.61303711 541.77081299 0.72677946]	[418.64825439 544.32830811 0.72010189]	[441.66186523 708.54467773 0.85038489]	[4.52074005e+02 8.54863281e+02 7.69781470e-01]	[498.26205444 536.73675537 0.67550123]	[521.25421143 705.9876709 0.83644521]	[5.03408295e+02 7.29195984e+02 7.10665464e-01]	[413.60174561 298.20663452 0.90110064]	[439.12927246 297.99627686 0.95554227]	[398.12832642 295.48861694 0.44040379]	[459.77075195 277.66098022 0.89473552]	[4.82948120e+02 7.83015625e+02 7.38381207e-01]	[5.03303741e+02 7.75331421e+02 6.96234167e-01]	[4.98234253e+02 7.21461487e+02 5.37352741e-01]	[4.59708038e+02 8.95911255e+02 7.44655728e-01]	[4.39292725e+02 8.93388306e+02 7.43420362e-01]	[4.59763702e+02 8.67625854e+02 7.00316966e-01]
[423.85430908 313.53863525 0.88794374]	[441.66842651 357.10345459 0.94822723]	[377.69985962 359.77908325 0.88307697]	[362.27697754 462.33834839 0.83710867]	[357.15020752 572.59686279 0.86626601]	[500.87884521 349.44509888 0.83826321]	[523.93292236 454.565979 0.86060858]	[544.30255127 557.20617676 0.87579417]	[459.66531372 541.82940674 0.74075985]	[418.69113159 544.38067627 0.72403461]	[441.66867065 708.58843994 0.85799712]	[4.54554504e+02 8.54832581e+02 7.78545022e-01]	[500.6907959 539.26196289 0.68739617]	[521.25964355 705.95861816 0.84003341]	[5.03489502e+02 7.31760986e+02 7.30397999e-01]	[416.02908325 298.19546509 0.90629035]	[439.13793945 297.98452759 0.95715654]	[398.13858032 295.48617554 0.47312728]	[459.76446533 277.67431641 0.89011097]	[4.85354980e+02 7.82950928e+02 7.42079616e-01]	[5.03338898e+02 7.75305603e+02 7.19228804e-01]	[5.00750885e+02 7.26510681e+02 5.85216880e-01]	[4.59688202e+02 8.95903442e+02 7.47344255e-01]	[4.39285858e+02 8.93370361e+02 7.47255266e-01]	[4.59786499e+02 8.67596741e+02 7.07804501e-01]
[423.87661743 313.54769897 0.88490623]	[441.6725769 357.11660767 0.95073068]	[377.70697021 359.80883789 0.8790037 ]	[362.29257202 462.29934692 0.8402136 ]	[357.15682983 572.64807129 0.86491168]	[500.88983154 349.42984009 0.83963668]	[523.94421387 457.07595825 0.8648439 ]	[544.35748291 559.69763184 0.88284194]	[459.70230103 544.37036133 0.7394613 ]	[418.71313477 546.93969727 0.71008641]	[441.73068237 708.68933105 0.85702205]	[4.54574280e+02 8.54891541e+02 7.74321973e-01]	[500.74298096 541.81396484 0.69962186]	[521.23950195 705.99279785 0.83710831]	[5.03504089e+02 7.31700562e+02 7.22990334e-01]	[416.03555298 298.20596313 0.90440834]	[439.14886475 297.98257446 0.95808941]	[398.14755249 295.49615479 0.46167707]	[459.77938843 277.66888428 0.89057565]	[4.85356140e+02 7.82990662e+02 7.39540994e-01]	[5.03334534e+02 7.75334900e+02 7.04591632e-01]	[5.00772858e+02 7.26462708e+02 5.75423479e-01]	[4.59731720e+02 8.95905945e+02 7.48286963e-01]	[4.41694458e+02 8.93380798e+02 7.47163534e-01]	[4.59776276e+02 8.67661926e+02 7.10527956e-01]
[426.39556885 315.93649292 0.87521768]	[441.70330811 357.18460083 0.9513948 ]	[377.72146606 362.22244263 0.87379462]	[362.33969116 462.34454346 0.83269924]	[357.17596436 575.19683838 0.87099248]	[500.89877319 352.01589966 0.8478381 ]	[523.97906494 457.09454346 0.85711086]	[544.39337158 559.73376465 0.8865639 ]	[459.71170044 544.421875 0.73766232]	[418.72463989 546.98632812 0.70993072]	[441.71899414 708.70788574 0.85315174]	[4.54542633e+02 8.54806519e+02 7.84354866e-01]	[500.74356079 541.86486816 0.70143306]	[518.77478027 706.00512695 0.82634258]	[5.03462555e+02 7.31659790e+02 7.16675103e-01]	[416.12515259 298.23791504 0.90712863]	[439.2121582 298.03173828 0.96003425]	[398.26248169 295.53417969 0.55449659]	[459.81588745 280.12969971 0.88821399]	[4.85372620e+02 7.82989136e+02 7.37894416e-01]	[5.03349609e+02 7.75321411e+02 7.01373219e-01]	[5.00759583e+02 7.24003357e+02 5.55985332e-01]	[4.59728790e+02 8.95905579e+02 7.55789816e-01]	[4.41698456e+02 8.93369263e+02 7.51457751e-01]	[4.59735382e+02 8.65124084e+02 7.01792538e-01]
[428.90805054 315.94433594 0.8711623 ]	[441.73547363 357.18258667 0.95157886]	[380.09939575 362.19668579 0.87585235]	[364.79455566 462.37490845 0.82548344]	[357.17987061 575.22680664 0.86855042]	[503.26763916 352.02713013 0.85112548]	[523.96868896 457.09500122 0.85926485]	[544.37591553 559.78460693 0.89720464]	[459.70733643 544.4074707 0.74199498]	[418.70858765 546.9730835 0.71113658]	[441.74450684 711.1361084 0.84603238]	[4.54548248e+02 8.54835144e+02 7.82914877e-01]	[500.76171875 541.85296631 0.7075637 ]	[518.76287842 706.03942871 0.82233471]	[5.03462708e+02 7.31721863e+02 7.14959621e-01]	[416.1729126 298.23718262 0.91262382]	[439.26669312 298.04171753 0.96442246]	[400.60299683 295.53366089 0.63538694]	[459.84558105 280.2124939 0.87601697]	[4.85375519e+02 7.83027344e+02 7.36270428e-01]	[5.03336853e+02 7.77834534e+02 6.97294891e-01]	[5.00747742e+02 7.26502014e+02 5.63921273e-01]	[4.59736145e+02 8.95914490e+02 7.50364602e-01]	[4.41703186e+02 8.93380066e+02 7.47779429e-01]	[4.59746765e+02 8.67594360e+02 7.03724802e-01]
[428.9239502 315.98355103 0.87932575]	[441.74179077 357.20724487 0.95395291]	[380.11160278 362.20819092 0.87809414]	[364.84127808 464.82458496 0.81421375]	[357.18789673 577.690979 0.86984193]	[503.27832031 354.478302 0.85471565]	[524.00317383 457.16522217 0.86077261]	[544.35125732 559.81762695 0.89777505]	[459.68167114 544.42626953 0.73787308]	[418.68170166 546.99127197 0.70846617]	[441.78582764 713.69482422 0.8282308 ]	[4.52085632e+02 8.54857971e+02 7.78312624e-01]	[500.74325562 541.8737793 0.70511901]	[518.73486328 706.05664062 0.81538296]	[5.03440948e+02 7.31727173e+02 7.16366410e-01]	[418.57113647 298.2635498 0.91054982]	[439.2984314 298.11154175 0.96552926]	[400.6312561 295.49945068 0.63833553]	[462.1963501 282.72537231 0.86197865]	[4.85358215e+02 7.85506409e+02 7.36643732e-01]	[5.03316376e+02 7.77899963e+02 6.89778805e-01]	[5.00731110e+02 7.26510498e+02 5.53020537e-01]	[4.59735931e+02 8.95915649e+02 7.47341037e-01]	[4.41701813e+02 8.93384094e+02 7.46796608e-01]	[4.59732117e+02 8.67622375e+02 7.06136942e-01]
[428.99386597 315.99938965 0.87946093]	[441.78619385 359.56774902 0.95012426]	[380.16891479 362.20043945 0.87721783]	[367.34735107 462.43203735 0.80984622]	[357.21871948 575.22967529 0.87081838]	[503.31997681 354.53964233 0.85811156]	[526.42108154 459.65606689 0.87429845]	[544.32086182 562.2286377 0.90042913]	[459.67153931 547.00665283 0.71470618]	[418.67907715 552.06945801 0.6903789 ]	[441.84710693 716.27557373 0.81389815]	[4.54553619e+02 8.54909790e+02 7.75209785e-01]	[500.73989868 544.4364624 0.69364679]	[518.74871826 708.54626465 0.81887227]	[5.03427124e+02 7.31780029e+02 7.09337771e-01]	[418.62106323 298.26153564 0.91762304]	[441.68588257 298.13735962 0.96643829]	[400.66958618 295.46813965 0.68256605]	[462.30743408 282.77105713 0.86370635]	[4.85388885e+02 7.85576843e+02 7.35152841e-01]	[5.03308716e+02 7.80422241e+02 6.88717484e-01]	[5.00725098e+02 7.26557678e+02 5.64215541e-01]	[4.59746490e+02 8.95919250e+02 7.44235873e-01]	[4.41712555e+02 8.93387939e+02 7.47256696e-01]	[4.59729767e+02 8.67664124e+02 7.13664293e-01]
[428.99331665 316.00006104 0.87942958]	[441.78457642 359.57025146 0.95021886]	[380.1668396 362.20617676 0.87675434]	[367.34802246 462.43682861 0.8087998 ]	[357.21612549 575.22094727 0.87089479]	[503.31985474 354.5406189 0.85803235]	[526.41937256 459.64395142 0.87067807]	[544.31872559 562.22583008 0.89996809]	[459.66784668 547.00976562 0.71379119]	[418.6758728 552.06811523 0.68974179]	[441.84591675 716.27587891 0.81432533]	[4.54556519e+02 8.54924988e+02 7.73551822e-01]	[500.73852539 544.44110107 0.6924423 ]	[518.74682617 708.53857422 0.81960464]	[5.03420044e+02 7.34227539e+02 7.16610551e-01]	[418.62063599 298.26226807 0.91754991]	[441.68588257 298.13751221 0.9666391 ]	[400.66903687 295.47000122 0.68252623]	[462.30755615 282.77288818 0.86369032]	[4.85400635e+02 7.85572510e+02 7.32297838e-01]	[5.03313568e+02 7.80419861e+02 6.89591646e-01]	[5.00717804e+02 7.26577942e+02 5.69775164e-01]	[4.59740082e+02 8.95928223e+02 7.43242502e-01]	[4.41706757e+02 8.93395752e+02 7.48006523e-01]	[4.59734070e+02 8.67681763e+02 7.15800285e-01]
[431.50787354 316.07000732 0.88833952]	[441.79937744 359.62350464 0.94829446]	[380.17446899 362.27630615 0.86722684]	[367.40866089 464.8302002 0.80372137]	[357.22418213 577.71960449 0.87208176]	[503.36080933 354.58972168 0.85930109]	[526.43414307 459.65509033 0.86358929]	[544.30541992 562.24230957 0.90528405]	[459.70370483 549.53521729 0.70592868]	[418.69064331 554.66052246 0.68865442]	[441.85168457 718.86303711 0.81200182]	[4.54603302e+02 8.57389404e+02 7.75181472e-01]	[500.7828064 546.93103027 0.68972152]	[518.71160889 708.60961914 0.81761026]	[5.03451202e+02 7.34277710e+02 7.22027540e-01]	[418.65322876 300.67617798 0.90790331]	[441.73379517 298.19494629 0.96314281]	[400.74072266 295.48776245 0.60532105]	[462.38531494 285.24673462 0.85249543]	[4.85408112e+02 7.88042358e+02 7.46665239e-01]	[5.03319427e+02 7.82956543e+02 6.97900891e-01]	[5.00745209e+02 7.26597534e+02 5.82548320e-01]	[4.59768616e+02 8.95914856e+02 7.51276910e-01]	[4.41734619e+02 8.93392761e+02 7.55508661e-01]	[4.59750397e+02 8.70127563e+02 7.22786069e-01]
[434.07223511 316.13894653 0.90367568]	[441.82543945 359.67877197 0.94434476]	[380.19827271 362.30743408 0.86322552]	[369.91720581 464.85195923 0.79566669]	[357.22073364 577.77105713 0.8744328 ]	[503.4140625 357.03396606 0.86704028]	[526.46954346 459.7461853 0.87728345]	[541.92358398 562.29669189 0.91174603]	[459.70361328 547.01574707 0.71125191]	[418.70404053 552.08520508 0.68459451]	[441.9135437 721.42901611 0.79862285]	[4.54591187e+02 8.57407471e+02 7.69937038e-01]	[500.75805664 544.45440674 0.69356734]	[518.70788574 708.71343994 0.81370205]	[5.05877228e+02 7.36862732e+02 7.00660586e-01]	[418.69436646 300.76809692 0.89935416]	[441.79632568 298.2456665 0.94788527]	[400.7772522 295.60577393 0.63841343]	[462.41589355 285.31802368 0.8423937 ]	[4.85441528e+02 7.88142944e+02 7.39677548e-01]	[5.03341949e+02 7.85526794e+02 7.00484753e-01]	[5.00818726e+02 7.29099304e+02 5.76070964e-01]	[4.59791321e+02 8.95885864e+02 7.61226416e-01]	[4.41740814e+02 8.93377747e+02 7.62460709e-01]	[4.59717468e+02 8.70158203e+02 7.11954057e-01]
[434.07189941 316.13989258 0.90363753]	[441.82849121 359.68374634 0.94402766]	[380.19839478 362.30978394 0.86277032]	[369.91879272 464.8522644 0.79511803]	[357.2232666 577.76873779 0.8748914 ]	[503.41946411 357.04086304 0.86708403]	[526.47412109 459.77001953 0.87837005]	[541.91760254 562.29443359 0.91279435]	[459.70300293 549.50311279 0.70859909]	[418.69595337 552.11663818 0.68298227]	[441.9190979 721.44592285 0.80014431]	[4.54596344e+02 8.57406311e+02 7.69936502e-01]	[500.75631714 544.47839355 0.68984175]	[518.70361328 708.72393799 0.81313378]	[5.05874451e+02 7.36854187e+02 6.98996007e-01]	[418.69418335 300.76852417 0.8992607 ]	[441.79638672 298.24642944 0.94769228]	[400.77685547 295.60510254 0.63895512]	[462.41595459 285.31726074 0.84259832]	[4.85440491e+02 7.88136780e+02 7.38989353e-01]	[5.03340271e+02 7.85518799e+02 6.98283553e-01]	[5.00812317e+02 7.29085388e+02 5.73833644e-01]	[4.59788605e+02 8.95883179e+02 7.60525882e-01]	[4.41739899e+02 8.93373169e+02 7.62292564e-01]	[4.59718964e+02 8.70157227e+02 7.12139249e-01]
[436.63677979 318.59402466 0.92930543]	[444.30355835 359.80944824 0.90812796]	[380.26049805 364.86172485 0.83687824]	[372.50872803 464.92300415 0.78715843]	[359.58380127 580.32214355 0.88534039]	[505.93817139 357.21582031 0.86901426]	[526.52459717 462.26269531 0.87361366]	[541.87512207 564.84735107 0.91366142]	[459.80340576 554.66827393 0.7186473 ]	[418.77133179 559.72491455 0.69896871]	[444.4225769 726.48980713 0.81834912]	[4.57112457e+02 8.67592896e+02 7.70653129e-01]	[500.83737183 552.06341553 0.68672633]	[518.70843506 713.72125244 0.79186904]	[5.05896271e+02 7.44450928e+02 7.02275276e-01]	[418.79699707 308.3163147 0.88111341]	[444.30938721 300.75338745 0.90040648]	[400.88549805 298.14794922 0.58233845]	[464.91574097 287.87176514 0.8118453 ]	[4.87927490e+02 7.90736389e+02 7.08908081e-01]	[5.03370087e+02 7.88149963e+02 6.96693897e-01]	[5.00836761e+02 7.31693665e+02 5.45018137e-01]	[4.59812408e+02 8.95945557e+02 7.28357255e-01]	[4.41758820e+02 8.93445862e+02 7.24014282e-01]	[4.59769836e+02 8.72850220e+02 7.15594351e-01]
[439.07260132 318.7203064 0.91863889]	[444.33428955 362.26016235 0.89361799]	[380.30117798 369.89498901 0.82674295]	[374.99386597 464.96325684 0.7874732 ]	[359.57479858 580.33282471 0.8851406 ]	[505.9447937 359.65423584 0.87333608]	[526.53430176 462.30722046 0.8648625 ]	[541.91308594 564.90081787 0.91544217]	[459.82315063 557.22808838 0.72582042]	[418.79052734 559.79925537 0.70700526]	[446.91964722 724.0269165 0.80332804]	[4.57152374e+02 8.67629944e+02 7.83571362e-01]	[500.83920288 552.13061523 0.68524379]	[518.77941895 713.7946167 0.79030854]	[5.05904633e+02 7.36831909e+02 6.80467486e-01]	[421.21643066 310.96258545 0.88928556]	[444.38311768 305.80270386 0.87686896]	[403.30828857 300.6491394 0.59343714]	[464.95584106 290.42190552 0.81186771]	[4.90488800e+02 7.90627136e+02 6.99426949e-01]	[5.03408539e+02 7.88041443e+02 6.78168535e-01]	[5.00814331e+02 7.26621460e+02 5.56699872e-01]	[4.62225281e+02 8.95930237e+02 7.35561550e-01]	[4.41801819e+02 8.93434875e+02 7.31772006e-01]	[4.59758514e+02 8.72876099e+02 7.12083817e-01]
[439.13113403 321.22027588 0.90246946]	[444.37911987 362.33615112 0.87400699]	[382.73681641 369.93301392 0.81786364]	[375.01730347 467.47036743 0.78482383]	[357.20935059 582.7901001 0.8929109 ]	[505.98153687 359.76611328 0.85634392]	[529.03186035 464.95773315 0.81464601]	[541.88793945 565.05133057 0.90369874]	[459.80615234 559.83129883 0.73258048]	[418.78918457 562.39562988 0.7166571 ]	[449.45657349 726.48913574 0.81532347]	[4.57152344e+02 8.67592651e+02 7.84672201e-01]	[500.82595825 557.23730469 0.69178009]	[518.77642822 716.29602051 0.7855078 ]	[5.05994507e+02 7.41930420e+02 6.64886355e-01]	[421.30258179 313.5005188 0.8978157 ]	[444.44277954 310.89376831 0.87398332]	[403.35934448 300.7359314 0.57025713]	[467.43264771 295.41757202 0.82160115]	[4.93054901e+02 7.90634277e+02 7.01490700e-01]	[5.05887543e+02 7.88065491e+02 6.77996874e-01]	[5.03304779e+02 7.29165833e+02 5.45368254e-01]	[4.62243896e+02 8.95927124e+02 7.45029688e-01]	[4.41810608e+02 8.93429199e+02 7.43300080e-01]	[4.59741638e+02 8.72828735e+02 7.21576810e-01]
[439.18643188 323.75515747 0.89139664]	[444.42520142 364.87976074 0.84628981]	[382.79550171 372.50366211 0.81910473]	[375.02355957 469.98501587 0.7876367 ]	[357.19464111 582.90875244 0.90425515]	[508.44259644 362.23822021 0.83770227]	[529.01495361 464.9069519 0.82366306]	[541.95245361 567.4854126 0.89446068]	[459.79742432 559.76031494 0.72698247]	[418.76022339 562.30151367 0.70505357]	[449.49749756 726.48822021 0.81457394]	[4.57157806e+02 8.67618042e+02 7.84576178e-01]	[500.82006836 557.17907715 0.68489277]	[518.75665283 718.87268066 0.7818976 ]	[5.06008240e+02 7.41899902e+02 6.65140569e-01]	[421.35754395 315.95599365 0.90854293]	[446.93457031 313.42694092 0.88223815]	[403.3817749 303.26568604 0.5801838 ]	[469.9821167 295.51940918 0.8307153 ]	[4.93098328e+02 7.90677124e+02 7.23056614e-01]	[5.05911072e+02 7.88096436e+02 6.92450047e-01]	[5.03330017e+02 7.29134094e+02 5.63582361e-01]	[4.62256409e+02 8.95927246e+02 7.46870875e-01]	[4.41821625e+02 8.93432800e+02 7.42970288e-01]	[4.59724579e+02 8.72860718e+02 7.10567176e-01]
[439.18173218 326.28686523 0.88312793]	[446.95651245 367.40716553 0.82768548]	[385.39205933 372.5508728 0.80136216]	[374.98342896 470.04730225 0.79084611]	[357.03424072 582.83465576 0.89304972]	[508.49676514 362.31259155 0.82538086]	[529.06890869 469.97091675 0.79722941]	[541.94921875 570.03356934 0.86940902]	[459.82434082 562.31890869 0.73955142]	[418.79858398 564.85235596 0.71898192]	[452.0368042 726.61578369 0.82451683]	[4.57174683e+02 8.67634521e+02 7.89259076e-01]	[500.83065796 559.77313232 0.69950438]	[518.7678833 721.43347168 0.79112858]	[5.06004211e+02 7.44466431e+02 6.79831326e-01]	[421.3817749 316.01574707 0.91336787]	[446.94622803 313.5284729 0.89405763]	[405.83721924 305.77081299 0.50871938]	[472.57852173 298.02593994 0.84031373]	[4.95624512e+02 7.90709534e+02 7.18913078e-01]	[5.05959045e+02 7.88127441e+02 6.91737652e-01]	[5.03324829e+02 7.31667053e+02 5.72480321e-01]	[4.62284851e+02 8.95928223e+02 7.49954998e-01]	[4.41856445e+02 8.93434753e+02 7.42842019e-01]	[4.59719025e+02 8.72867554e+02 7.10224330e-01]
[441.70785522 331.42584229 0.89931947]	[454.5803833 372.50524902 0.837228 ]	[392.98965454 375.09619141 0.81579185]	[369.93276978 469.96862793 0.79733944]	[344.25137329 580.33276367 0.82768506]	[516.11828613 364.85650635 0.79978353]	[531.61956787 475.14956665 0.80469859]	[544.33605957 577.70233154 0.85923797]	[459.7354126 559.79547119 0.72602844]	[418.69631958 562.3460083 0.70874768]	[454.54299927 726.59002686 0.81477332]	[4.57207306e+02 8.67651550e+02 7.87205756e-01]	[500.76733398 557.23486328 0.69369286]	[518.71105957 723.94763184 0.77785754]	[5.08474396e+02 7.46971252e+02 6.57326162e-01]	[426.44146729 318.51965332 0.89034092]	[454.57717896 316.04675293 0.90843397]	[413.56558228 310.94430542 0.51986855]	[477.68722534 298.12332153 0.87555999]	[4.95656708e+02 7.90717285e+02 6.94955707e-01]	[5.06008087e+02 7.88145752e+02 6.58460617e-01]	[5.03387665e+02 7.31752136e+02 5.34576714e-01]	[4.62298523e+02 8.95936157e+02 7.34450638e-01]	[4.41888123e+02 8.93434631e+02 7.27595448e-01]	[4.59720093e+02 8.72877563e+02 6.95527732e-01]
[441.87564087 331.50186157 0.89003217]	[457.08731079 375.01251221 0.86883801]	[395.52999878 377.52490234 0.83986992]	[364.79122925 472.52993774 0.80586261]	[336.64831543 575.22900391 0.83798206]	[516.21826172 367.35198975 0.80279404]	[536.64715576 475.13601685 0.80741829]	[544.34283447 580.25445557 0.87727731]	[459.72659302 559.77252197 0.72710246]	[418.6774292 562.33514404 0.70940024]	[454.60809326 726.5536499 0.81962967]	[4.59582123e+02 8.67613586e+02 7.83337533e-01]	[500.76675415 557.20880127 0.6984843 ]	[516.19500732 723.95928955 0.77376723]	[5.08487335e+02 7.47051147e+02 6.67916536e-01]	[431.55603027 318.60827637 0.89724892]	[457.17800903 316.09991455 0.92726177]	[416.14770508 313.48236084 0.50982177]	[480.13742065 298.12420654 0.88821471]	[4.95675873e+02 7.90787537e+02 6.89029455e-01]	[5.08476501e+02 7.88210571e+02 6.63563728e-01]	[5.03410065e+02 7.34307983e+02 5.21293044e-01]	[4.62320251e+02 8.95949951e+02 7.35267878e-01]	[4.44307983e+02 8.93434448e+02 7.25240529e-01]	[4.59731842e+02 8.72845886e+02 6.87496185e-01]
[444.3682251 333.94436646 0.8709994 ]	[457.19320679 375.02502441 0.89288193]	[395.57446289 375.12371826 0.84376079]	[359.69143677 475.17114258 0.86478049]	[321.28753662 570.01696777 0.81798136]	[518.76477051 367.37020874 0.81807321]	[539.22601318 477.74249268 0.85168481]	[544.33935547 582.75219727 0.89562047]	[459.71713257 559.80859375 0.73629332]	[418.66918945 562.3684082 0.72078395]	[454.57498169 726.51348877 0.81244218]	[4.59597412e+02 8.67599548e+02 7.84534812e-01]	[500.7651062 557.25811768 0.70405823]	[513.64794922 723.99151611 0.77458978]	[5.06020447e+02 7.47108032e+02 6.85261846e-01]	[436.56448364 318.60882568 0.90657598]	[459.68490601 316.11904907 0.95738935]	[418.64016724 313.41827393 0.52991509]	[480.26235962 298.11526489 0.89859903]	[4.95641968e+02 7.90785706e+02 6.97839379e-01]	[5.05969849e+02 7.88221069e+02 6.83836877e-01]	[5.03376526e+02 7.36841125e+02 5.23575127e-01]	[4.62307861e+02 8.95913147e+02 7.42750645e-01]	[4.44304077e+02 8.93398926e+02 7.33047187e-01]	[4.59750793e+02 8.72837891e+02 6.92405820e-01]
[446.95843506 331.49630737 0.83916199]	[459.63638306 374.96960449 0.90910995]	[398.05935669 374.98046875 0.84371817]	[357.17449951 464.88763428 0.87314725]	[315.93826294 562.27093506 0.86563569]	[521.21948242 367.39633179 0.82643735]	[539.31610107 480.18234253 0.87842 ]	[544.3449707 582.89599609 0.90633112]	[459.70666504 559.7713623 0.73054695]	[418.65045166 562.31213379 0.7132619 ]	[454.57553101 726.44232178 0.80073118]	[4.59602325e+02 8.67612000e+02 7.83236742e-01]	[500.76177979 557.24414062 0.69975173]	[511.05487061 724.01947021 0.77787381]	[5.05954559e+02 7.47141785e+02 7.07624972e-01]	[439.10614014 318.57226562 0.93181407]	[459.80645752 316.10427856 0.96002877]	[421.14849854 313.40124512 0.58834946]	[482.70739746 298.13143921 0.90541685]	[4.93079102e+02 7.90794739e+02 6.85921788e-01]	[5.05879852e+02 7.90605896e+02 6.81180000e-01]	[5.03327759e+02 7.39386292e+02 5.29918551e-01]	[4.62312256e+02 8.95935059e+02 7.34651685e-01]	[4.44299805e+02 8.93415527e+02 7.26211965e-01]	[4.59747131e+02 8.72853699e+02 6.86565518e-01]
[454.55487061 331.46160889 0.83852661]	[459.76156616 372.51925659 0.91670227]	[398.18774414 372.46704102 0.84039241]	[354.44384766 462.26422119 0.84296054]	[295.45196533 557.18457031 0.82923448]	[521.31164551 369.91210938 0.83557796]	[539.26605225 480.18652344 0.86025679]	[544.31140137 585.3706665 0.9003967 ]	[459.7119751 557.2175293 0.71835738]	[418.64865112 559.7545166 0.69120985]	[454.53729248 724.0088501 0.78666198]	[4.59623444e+02 8.67641479e+02 7.91437566e-01]	[500.7633667 554.69744873 0.69508439]	[508.48730469 724.01794434 0.76703203]	[5.03468597e+02 7.47065552e+02 6.98589265e-01]	[439.24472046 318.53097534 0.94694823]	[462.29516602 316.07510376 0.96483225]	[421.32614136 308.40408325 0.57028705]	[482.88626099 298.1265564 0.90206689]	[4.87985901e+02 7.90766052e+02 6.63395762e-01]	[5.03319153e+02 7.88195618e+02 6.62341595e-01]	[5.00805176e+02 7.36820801e+02 5.26395619e-01]	[4.62313354e+02 8.95921692e+02 7.31051028e-01]	[4.44308197e+02 8.93408325e+02 7.20482111e-01]	[4.59764374e+02 8.72883728e+02 6.89582229e-01]
[457.17147827 331.40753174 0.86017197]	[462.19903564 372.48461914 0.91107142]	[400.66351318 367.43093872 0.83393395]	[341.78866577 459.71575928 0.8280642 ]	[272.40979004 544.51727295 0.7860471 ]	[523.8225708 369.93167114 0.83965546]	[539.18060303 480.33752441 0.86533225]	[541.89556885 585.54138184 0.88799721]	[459.73510742 559.73016357 0.72647822]	[418.67767334 559.79968262 0.6979267 ]	[452.07232666 723.98718262 0.7900815 ]	[4.59630310e+02 8.67586609e+02 7.90147781e-01]	[500.73883057 557.22052002 0.70435768]	[505.93438721 724.02197266 0.75338203]	[5.03320007e+02 7.46995239e+02 6.67156100e-01]	[441.74313354 316.16574097 0.94391155]	[464.87454224 316.05221558 0.94351447]	[423.87142944 308.39758301 0.47937882]	[487.97186279 298.21350098 0.828502 ]	[4.85448761e+02 7.90794617e+02 6.74698055e-01]	[5.00812439e+02 7.88233582e+02 6.73954725e-01]	[5.00718811e+02 7.34236450e+02 5.01512110e-01]	[4.62343262e+02 8.95875732e+02 7.51123786e-01]	[4.44341553e+02 8.93374573e+02 7.32883394e-01]	[4.59769501e+02 8.72831055e+02 7.01712489e-01]
[459.66317749 328.92227173 0.87796861]	[462.37545776 372.43951416 0.89230686]	[400.78460693 364.81954956 0.83478141]	[336.53393555 449.53152466 0.79049355]	[251.95794678 526.43322754 0.76412803]	[524.00390625 372.54406738 0.83424741]	[534.17913818 482.86099243 0.84191412]	[541.74871826 588.02142334 0.87187898]	[459.68060303 557.2277832 0.71092743]	[418.58984375 557.24633789 0.67461509]	[449.48843384 723.93292236 0.7845847 ]	[4.59637360e+02 8.65135742e+02 7.89991498e-01]	[500.70910645 557.22320557 0.70123017]	[503.39416504 724.03082275 0.77351969]	[5.03318268e+02 7.46974915e+02 6.87878728e-01]	[441.89273071 316.12493896 0.92656726]	[467.45370483 316.04724121 0.92293835]	[4.28907928e+02 3.08346924e+02 3.63411427e-01]	[495.63903809 298.23468018 0.83093405]	[4.82895386e+02 7.90708923e+02 7.28284538e-01]	[5.00752502e+02 7.88207581e+02 6.94109321e-01]	[5.00743042e+02 7.34236755e+02 5.22765219e-01]	[4.62312958e+02 8.95883118e+02 7.44083345e-01]	[4.44330811e+02 8.93374390e+02 7.27836072e-01]	[4.59809021e+02 8.72826416e+02 7.08434105e-01]
[459.66387939 328.9225769 0.87813592]	[462.3765564 372.44564819 0.89253062]	[400.78500366 364.8265686 0.83342016]	[336.50250244 452.00628662 0.7900089 ]	[251.96022034 526.44250488 0.76649421]	[524.00457764 372.54891968 0.83422601]	[534.18377686 482.86480713 0.84199536]	[541.75097656 588.02374268 0.87159079]	[459.6781311 557.22235107 0.71031243]	[418.59103394 557.24285889 0.67509341]	[449.48468018 723.93389893 0.78512263]	[4.59635040e+02 8.65122803e+02 7.88109601e-01]	[500.70422363 557.21887207 0.70012754]	[503.38092041 724.02746582 0.77376205]	[5.03333618e+02 7.44549011e+02 6.83334231e-01]	[441.89337158 316.12487793 0.92658114]	[467.45547485 316.04760742 0.92264807]	[4.28906799e+02 3.08345551e+02 3.67392242e-01]	[495.6423645 298.23330688 0.83111477]	[4.82894043e+02 7.90692749e+02 7.27836132e-01]	[5.00752014e+02 7.88192627e+02 6.92019105e-01]	[5.00755432e+02 7.34215454e+02 5.24403572e-01]	[4.62314362e+02 8.95875183e+02 7.43455172e-01]	[4.44334442e+02 8.93369141e+02 7.26524770e-01]	[4.59805969e+02 8.72818054e+02 7.05073059e-01]
[459.83242798 328.9024353 0.88990355]	[464.84313965 369.8963623 0.86326545]	[400.85958862 362.26486206 0.8400833 ]	[331.39581299 441.7170105 0.8131206 ]	[239.07568359 500.80615234 0.7949326 ]	[526.43652344 375.00720215 0.82838362]	[529.06768799 482.95132446 0.81892824]	[536.71966553 590.60400391 0.80727452]	[457.15585327 559.73150635 0.69394517]	[416.12911987 559.72180176 0.66028994]	[446.95803833 723.91418457 0.78848296]	[4.59640747e+02 8.65120728e+02 7.82473683e-01]	[498.1394043 559.77655029 0.67627764]	[503.38278198 724.02520752 0.78927398]	[5.00875092e+02 7.47024475e+02 6.93682611e-01]	[446.8843689 316.07339478 0.88971949]	[475.06967163 316.01187134 0.90109098]	[4.34067474e+02 3.08382843e+02 3.98096502e-01]	[498.26638794 298.16503906 0.87496924]	[4.82898987e+02 7.90640015e+02 7.08522379e-01]	[5.00692505e+02 7.88136292e+02 6.98973179e-01]	[4.95688019e+02 7.34283203e+02 5.11201620e-01]	[4.62302582e+02 8.95906372e+02 7.32255936e-01]	[4.44320984e+02 8.93390869e+02 7.16699660e-01]	[4.62212189e+02 8.72835938e+02 6.96051657e-01]
[462.33187866 328.92062378 0.87877887]	[464.96240234 367.41964722 0.84331602]	[403.35089111 362.20001221 0.82884294]	[321.17501831 436.66854858 0.82091725]	[221.16519165 480.13867188 0.74323905]	[526.53161621 375.08117676 0.82348877]	[529.04815674 482.94744873 0.81386161]	[526.49963379 595.68688965 0.81294209]	[457.09616089 557.20013428 0.68041325]	[416.05322266 554.68017578 0.64393759]	[446.88632202 723.91235352 0.79240113]	[4.59615540e+02 8.65112915e+02 7.73019314e-01]	[495.64389038 557.2578125 0.65696055]	[503.34967041 724.03497314 0.78711486]	[5.00759094e+02 7.44554993e+02 6.58902645e-01]	[452.04327393 316.09637451 0.88429141]	[477.7197876 316.02056885 0.93084431]	[4.39065948e+02 3.08392487e+02 4.02712554e-01]	[500.74682617 298.1942749 0.85976195]	[4.82824310e+02 7.90615051e+02 7.03857005e-01]	[4.98168640e+02 7.88104187e+02 6.72977030e-01]	[4.95624176e+02 7.31758179e+02 5.06298304e-01]	[4.62285797e+02 8.95913940e+02 7.32367754e-01]	[4.44297577e+02 8.93395508e+02 7.17697263e-01]	[4.59832916e+02 8.72814209e+02 6.87534213e-01]
[464.85586548 328.91445923 0.85425526]	[469.9888916 369.93093872 0.83087724]	[405.90255737 359.79489136 0.82469887]	[318.61074829 423.8866272 0.79977411]	[213.44425964 457.08920288 0.76569426]	[531.5703125 377.60739136 0.82848161]	[528.96936035 487.98828125 0.7952103 ]	[523.91143799 600.86737061 0.87728018]	[457.10943604 559.72167969 0.69183868]	[416.0770874 557.20672607 0.65594906]	[444.41589355 721.42449951 0.77743405]	[4.59608704e+02 8.62532654e+02 7.73004591e-01]	[495.61975098 559.81732178 0.67242432]	[503.29415894 724.02667236 0.7822603 ]	[4.95600159e+02 7.47116089e+02 5.81547201e-01]	[457.12164307 316.06906128 0.90549326]	[480.24560547 316.02633667 0.96322048]	[439.22946167 305.81259155 0.48354825]	[503.26223755 300.62582397 0.85848004]	[4.80229980e+02 7.90695251e+02 6.08576238e-01]	[4.90499481e+02 7.88217896e+02 6.02780402e-01]	[4.87971252e+02 7.36805176e+02 4.66590583e-01]	[4.62287231e+02 8.95906189e+02 7.41049349e-01]	[4.44294067e+02 8.93383545e+02 7.30767548e-01]	[4.62213928e+02 8.72706055e+02 6.96303487e-01]
[467.45123291 328.865448 0.83268481]	[472.59866333 369.95437622 0.83389378]	[410.94567871 359.71469116 0.83084553]	[316.12469482 418.69940186 0.85106337]	[210.87887573 431.51559448 0.76955283]	[534.12469482 377.70275879 0.83899838]	[526.50506592 487.95800781 0.81439418]	[521.30163574 598.31842041 0.86122727]	[454.62484741 557.22332764 0.68463749]	[413.54244995 554.67895508 0.65143579]	[444.38961792 721.43334961 0.78408813]	[4.59605865e+02 8.65083191e+02 7.67414451e-01]	[495.61120605 559.78900146 0.66078913]	[500.87362671 724.0144043 0.78999919]	[4.82903961e+02 7.57331177e+02 4.86188799e-01]	[459.66995239 316.05633545 0.92939436]	[480.37063599 316.02685547 0.96642876]	[441.77908325 303.26104736 0.48321027]	[503.40042114 300.64321899 0.87570357]	[4.72576904e+02 7.88166992e+02 3.94514114e-01]	[4.82831512e+02 7.88135437e+02 4.52748179e-01]	[0. 0. 0.]	[4.62285156e+02 8.95929932e+02 7.17012703e-01]	[4.41884094e+02 8.93418701e+02 7.02052236e-01]	[4.62219482e+02 8.72805603e+02 6.77295446e-01]
[472.51727295 328.89889526 0.83203125]	[475.11251831 372.45043945 0.84164196]	[413.50622559 359.68981934 0.8384645 ]	[315.95309448 408.4553833 0.77862304]	[210.79582214 411.03683472 0.74465412]	[534.15087891 380.12252808 0.84145498]	[526.42425537 487.97393799 0.80564141]	[516.21502686 595.68640137 0.80230147]	[452.06658936 557.19134521 0.68107522]	[411.03500366 552.13226318 0.65171552]	[444.35821533 718.90142822 0.78020573]	[4.59598053e+02 8.67591492e+02 7.60605156e-01]	[490.56295776 559.77624512 0.65629327]	[500.79162598 723.99810791 0.79842281]	[4.77629639e+02 7.70256165e+02 4.35676903e-01]	[459.75921631 316.01901245 0.93395317]	[482.84780884 316.04196167 0.97145051]	[4.41884094e+02 3.00765625e+02 4.29410398e-01]	[505.96859741 300.7644043 0.81334579]	[4.64934845e+02 7.90638123e+02 1.02769837e-01]	[4.82770294e+02 7.93317017e+02 1.95468649e-01]	[0. 0. 0.]	[4.62230713e+02 8.95948792e+02 7.01407969e-01]	[4.41836060e+02 8.93430908e+02 6.89936876e-01]	[4.62227661e+02 8.72893677e+02 6.44837141e-01]
[475.06967163 328.93692017 0.83323282]	[475.1444397 372.48895264 0.85094357]	[413.49029541 359.66342163 0.8380909 ]	[310.95761108 400.82299805 0.81717151]	[210.88485718 398.09262085 0.80852497]	[536.68048096 380.19888306 0.84412253]	[524.02618408 493.07028198 0.81192821]	[508.48886108 595.66119385 0.79782605]	[451.99038696 557.24420166 0.69305307]	[411.02029419 554.67181396 0.66243494]	[441.89987183 721.41174316 0.80120325]	[4.57129700e+02 8.57364624e+02 7.68678367e-01]	[487.98748779 559.82049561 0.67160654]	[500.67144775 724.03491211 0.79554868]	[4.62244843e+02 7.88065491e+02 3.84885311e-01]	[459.83010864 316.04428101 0.93601286]	[482.9491272 316.09396362 0.95805252]	[4.44317047e+02 3.00739441e+02 4.18583632e-01]	[508.50238037 303.26855469 0.78598368]	[0. 0. 0.]	[0. 0. 0.]	[4.41789795e+02 7.88107300e+02 1.19615048e-01]	[4.59832428e+02 8.95869324e+02 7.53599405e-01]	[4.41785248e+02 8.93341736e+02 7.43767738e-01]	[4.59792877e+02 8.70167847e+02 6.56943083e-01]
[475.10336304 331.394104 0.83456182]	[475.15246582 372.50793457 0.85203874]	[413.49197388 359.64727783 0.83627868]	[308.38494873 400.69720459 0.81304252]	[210.91543579 382.75820923 0.8194645 ]	[536.69885254 380.23699951 0.84240973]	[524.01434326 495.67352295 0.82460076]	[503.43515015 593.13793945 0.84013826]	[446.97271729 559.81921387 0.72135413]	[410.96588135 559.7355957 0.67714292]	[441.83532715 723.91912842 0.82845092]	[4.54579803e+02 8.54888306e+02 7.74418354e-01]	[485.43930054 562.34118652 0.71012616]	[498.18197632 724.00140381 0.8060205 ]	[4.46908691e+02 7.98360840e+02 4.59686249e-01]	[462.19412231 316.03988647 0.93406683]	[485.35540771 316.10800171 0.94820684]	[4.44352692e+02 3.00670868e+02 4.26873833e-01]	[511.05209351 303.27487183 0.77906203]	[0. 0. 0.]	[0. 0. 0.]	[4.23878723e+02 7.95839050e+02 2.12228745e-01]	[4.59827179e+02 8.93421265e+02 7.84688771e-01]	[4.41752319e+02 8.93296997e+02 7.68909156e-01]	[4.59665588e+02 8.67699341e+02 6.53873444e-01]
[475.12918091 331.43313599 0.83998322]	[475.11306763 374.97314453 0.85270679]	[411.02963257 359.65185547 0.83386123]	[308.37670898 398.04431152 0.80278528]	[213.47517395 375.06045532 0.87419248]	[536.67773438 380.29495239 0.83565265]	[526.44390869 493.12393188 0.80295056]	[503.32077026 588.04876709 0.87840348]	[446.97354126 562.30603027 0.72125852]	[408.45141602 559.78118896 0.67973006]	[441.675354 723.91027832 0.83691466]	[4.52058105e+02 8.57400818e+02 7.57731020e-01]	[485.4826355 562.44226074 0.70205665]	[495.69802856 723.95800781 0.79555345]	[4.41873993e+02 8.00949829e+02 4.87812191e-01]	[462.2046814 316.06158447 0.9368695 ]	[485.3833313 316.13244629 0.94477779]	[4.44379822e+02 3.00695404e+02 4.01799470e-01]	[513.58300781 305.75888062 0.76986539]	[0. 0. 0.]	[0. 0. 0.]	[4.21331970e+02 8.00952271e+02 2.33864889e-01]	[4.59769287e+02 8.95880066e+02 7.67337441e-01]	[4.39305054e+02 8.93373596e+02 7.65700340e-01]	[4.59641144e+02 8.70163391e+02 6.53552413e-01]
[472.60443115 331.42773438 0.83313918]	[475.1008606 374.97094727 0.84970319]	[410.99282837 359.64648438 0.83305448]	[308.37554932 398.11230469 0.8106519 ]	[213.49278259 375.0335083 0.8708694 ]	[536.66235352 380.29580688 0.83191323]	[526.53662109 490.55368042 0.7838636 ]	[503.37112427 585.56616211 0.88779038]	[446.95413208 562.29663086 0.72298241]	[408.4440918 559.75384521 0.67514801]	[439.29754639 723.96606445 0.84248471]	[4.52043701e+02 8.57419128e+02 7.60589898e-01]	[485.4458313 562.44464111 0.70874023]	[495.64431763 723.97363281 0.79248923]	[4.44330566e+02 7.95843079e+02 4.93052453e-01]	[459.82150269 316.04776001 0.9320839 ]	[482.96652222 316.13549805 0.95243996]	[4.44331268e+02 3.00684906e+02 3.90822709e-01]	[511.03570557 305.83758545 0.76731825]	[0. 0. 0.]	[0. 0. 0.]	[4.21351959e+02 7.95881409e+02 2.30445549e-01]	[4.59796234e+02 8.95869385e+02 7.70049453e-01]	[4.41703461e+02 8.93373291e+02 7.67589629e-01]	[4.59632599e+02 8.70185486e+02 6.59880817e-01]
[472.53179932 331.4491272 0.83186972]	[475.08352661 374.99594116 0.85242277]	[410.96279907 359.6864624 0.83085299]	[305.84674072 400.73544312 0.8294524 ]	[215.92973328 377.57070923 0.8820684 ]	[536.65063477 380.29342651 0.83003408]	[529.01660156 490.52011108 0.76909697]	[503.47128296 585.51068115 0.87789994]	[446.89804077 562.33380127 0.7292906 ]	[405.91461182 559.80322266 0.68281668]	[439.29162598 723.97998047 0.84214145]	[4.52032776e+02 8.57408569e+02 7.57858872e-01]	[485.41317749 564.8717041 0.71363962]	[498.13247681 723.93908691 0.79736602]	[4.44305298e+02 7.98397583e+02 5.10930181e-01]	[459.77197266 316.05657959 0.93138409]	[482.91848755 316.14376831 0.96193504]	[4.44295929e+02 3.00695282e+02 3.85681063e-01]	[508.54421997 305.7979126 0.77511585]	[0. 0. 0.]	[0. 0. 0.]	[4.21338074e+02 8.00955200e+02 2.42725596e-01]	[4.59800995e+02 8.95872498e+02 7.68888474e-01]	[4.41702942e+02 8.93377869e+02 7.70404279e-01]	[4.57209717e+02 8.70159546e+02 6.56237066e-01]
[469.98254395 331.42404175 0.83453798]	[472.54812622 375.006073 0.84810054]	[408.3994751 359.71987915 0.82990503]	[308.34588623 403.27529907 0.80431944]	[213.53112793 380.23049927 0.87403154]	[534.15252686 380.26907349 0.83216566]	[531.58953857 487.99176025 0.76961923]	[508.47045898 585.43182373 0.84768248]	[446.90002441 562.33392334 0.72360247]	[405.90286255 559.82232666 0.68082935]	[439.28744507 726.43231201 0.84618193]	[4.52040802e+02 8.57436218e+02 7.53384352e-01]	[485.41497803 564.84893799 0.7077316 ]	[495.69369507 723.96655273 0.79075587]	[4.44406433e+02 7.98415466e+02 4.94016737e-01]	[459.72589111 316.06335449 0.93695915]	[482.82980347 316.14767456 0.97190416]	[441.85446167 300.71368408 0.45702881]	[505.98150635 305.85241699 0.79750407]	[0. 0. 0.]	[0. 0. 0.]	[4.23833618e+02 8.00946533e+02 2.18350962e-01]	[4.59784332e+02 8.95868164e+02 7.68900633e-01]	[4.41693878e+02 8.93374939e+02 7.69556463e-01]	[4.59639374e+02 8.70187134e+02 6.58605695e-01]
[467.44787598 331.42144775 0.84296095]	[470.00759888 374.99157715 0.8476361 ]	[405.86975098 359.77786255 0.82700926]	[305.82623291 405.88021851 0.79845834]	[213.46195984 395.56176758 0.8564353 ]	[531.60296631 380.20178223 0.83254784]	[536.69403076 488.0222168 0.79031342]	[516.1270752 585.46221924 0.83478832]	[446.94915771 562.32275391 0.70464063]	[405.91293335 562.26281738 0.67014432]	[439.322052 726.50726318 0.85496092]	[4.52066711e+02 8.59954956e+02 7.51049399e-01]	[485.47354126 562.40582275 0.68126673]	[495.67474365 726.42016602 0.78958356]	[4.52015015e+02 7.93230225e+02 4.69335645e-01]	[459.6774292 316.09387207 0.93519419]	[482.73501587 316.14620972 0.97819883]	[441.79138184 303.23245239 0.49612513]	[503.45562744 305.80050659 0.82861686]	[0. 0. 0.]	[0. 0. 0.]	[4.26440277e+02 7.93257202e+02 1.85369730e-01]	[4.59744812e+02 8.95883240e+02 7.63255835e-01]	[4.39292603e+02 8.93389526e+02 7.62785614e-01]	[4.59687561e+02 8.70240967e+02 6.68127358e-01]
[464.89346313 331.49572754 0.86659694]	[467.44226074 372.52590942 0.84923762]	[403.3605957 359.82672119 0.82923263]	[313.49569702 416.09881592 0.80920643]	[213.40414429 400.72827148 0.86218613]	[529.0680542 380.10369873 0.84062749]	[536.70672607 487.95626831 0.79494947]	[521.19140625 585.49633789 0.86257237]	[449.46966553 562.27844238 0.6845907 ]	[408.39770508 559.79241943 0.65278858]	[441.66265869 726.49645996 0.85033631]	[4.52072479e+02 8.57459534e+02 7.53325343e-01]	[488.00030518 562.3550415 0.66076291]	[498.20074463 723.99261475 0.7914362 ]	[4.57170715e+02 7.90646179e+02 5.06086230e-01]	[457.1730957 316.11904907 0.91853291]	[480.31570435 316.15844727 0.97361207]	[439.29037476 303.24963379 0.59546566]	[503.32843018 303.27212524 0.84734762]	[0. 0. 0.]	[0. 0. 0.]	[4.39209656e+02 7.90622864e+02 2.03033596e-01]	[4.59731415e+02 8.95872864e+02 7.55047143e-01]	[4.39287018e+02 8.93378296e+02 7.55341887e-01]	[4.59715515e+02 8.70225159e+02 6.67566359e-01]
[464.89053345 331.49215698 0.86665833]	[467.44805908 372.53152466 0.84905118]	[403.36819458 362.19656372 0.82575774]	[313.49261475 416.10006714 0.80896473]	[213.40412903 400.73147583 0.8620863 ]	[529.06787109 380.10339355 0.84097815]	[536.70721436 487.95840454 0.79521763]	[521.18737793 585.49353027 0.86177444]	[449.46090698 562.2713623 0.68290538]	[408.39700317 559.78314209 0.65080416]	[441.66052246 726.49316406 0.84949273]	[4.52068939e+02 8.57416809e+02 7.60745585e-01]	[487.98986816 562.34674072 0.66092658]	[498.20321655 723.98754883 0.7885977 ]	[4.59663452e+02 7.88189148e+02 5.16419649e-01]	[457.17611694 316.11837769 0.91926885]	[480.31335449 316.16210938 0.97293794]	[439.29498291 303.25405884 0.60075206]	[503.32373047 303.28747559 0.84838629]	[4.80315460e+02 8.13757629e+02 5.18981889e-02]	[4.80117035e+02 8.11236877e+02 1.45805210e-01]	[4.41792084e+02 7.88171753e+02 2.05616027e-01]	[4.59747467e+02 8.95861816e+02 7.60789990e-01]	[4.39304260e+02 8.93367554e+02 7.61177480e-01]	[4.59701752e+02 8.70177551e+02 6.70700908e-01]
[462.39157104 333.93011475 0.89315999]	[464.93838501 372.54620361 0.86174542]	[403.27148438 362.23339844 0.83451551]	[313.43716431 421.15350342 0.83194959]	[213.38258362 418.68115234 0.82161826]	[529.03100586 377.72912598 0.83957243]	[536.71160889 485.38238525 0.80606157]	[523.77081299 585.55987549 0.86568636]	[449.50216675 562.35974121 0.6816622 ]	[408.41604614 562.29992676 0.64993227]	[439.32870483 726.5770874 0.84383953]	[4.54562195e+02 8.62490417e+02 7.49738872e-01]	[490.53799438 562.4163208 0.65385449]	[500.67111206 726.42950439 0.78094 ]	[4.75119995e+02 7.70215332e+02 4.67175096e-01]	[454.61428833 316.1522522 0.90304971]	[480.1937561 316.15969849 0.95973194]	[439.18106079 305.79483032 0.5112415 ]	[500.8895874 303.21270752 0.84885579]	[4.77601837e+02 8.06043152e+02 1.11746036e-01]	[4.80239685e+02 8.03525574e+02 2.29418129e-01]	[0. 0. 0.]	[4.59723602e+02 8.95910217e+02 7.43275523e-01]	[4.39292206e+02 8.93406921e+02 7.50550807e-01]	[4.59740448e+02 8.70279480e+02 6.83806956e-01]
[462.28994751 333.99398804 0.92084259]	[462.44668579 375.01690674 0.88977897]	[400.77893066 362.32037354 0.83335114]	[313.47766113 423.84759521 0.81233561]	[210.89634705 428.96841431 0.78353769]	[526.53222656 377.70147705 0.84830701]	[536.74725342 482.9395752 0.81565928]	[526.41375732 585.54681396 0.85037154]	[452.04269409 562.4085083 0.68460715]	[411.00146484 562.38995361 0.65345883]	[441.70996094 729.04925537 0.84753257]	[4.54588440e+02 8.62515747e+02 7.50733316e-01]	[493.04876709 564.85455322 0.65166348]	[500.76055908 726.47357178 0.79327667]	[4.80250397e+02 7.65062073e+02 5.88502765e-01]	[452.0401001 318.54681396 0.89178485]	[477.73651123 318.55178833 0.94759613]	[436.69638062 308.32617188 0.48636425]	[500.73666382 303.28839111 0.82084906]	[4.67465210e+02 7.98398193e+02 2.16569439e-01]	[4.80326721e+02 7.95878113e+02 3.29327673e-01]	[0. 0. 0.]	[4.59698639e+02 8.95931641e+02 7.31754065e-01]	[4.39268982e+02 8.93414856e+02 7.45025516e-01]	[4.59772491e+02 8.70298401e+02 6.87289298e-01]
[459.70733643 336.50152588 0.93464243]	[462.25131226 377.51217651 0.93437552]	[398.23535156 369.96774292 0.81865728]	[318.59729004 439.29910278 0.88061798]	[213.3589325 464.84820557 0.7683723 ]	[523.97070312 377.70401001 0.87163198]	[539.27075195 482.83279419 0.85813141]	[541.69036865 598.29815674 0.81501722]	[452.01712036 564.8538208 0.69068158]	[413.50814819 564.87213135 0.66248155]	[441.90570068 731.64276123 0.82027704]	[4.54635925e+02 8.65054504e+02 7.50508904e-01]	[490.54003906 562.4375 0.66712904]	[500.8777771 726.60003662 0.83871514]	[4.80238251e+02 7.67604492e+02 6.77330256e-01]	[444.35668945 318.69992065 0.91213131]	[472.5329895 318.69485474 0.89313847]	[428.9992981 310.97183228 0.51833892]	[498.15985107 308.38247681 0.81474912]	[4.72590424e+02 8.00939026e+02 4.08001035e-01]	[4.80308929e+02 7.98376343e+02 5.08320153e-01]	[0. 0. 0.]	[4.59766388e+02 8.95873230e+02 7.53611028e-01]	[4.41712891e+02 8.93381226e+02 7.54657984e-01]	[4.59720490e+02 8.72778137e+02 6.84897125e-01]
[459.69052124 336.57562256 0.94088167]	[462.24276733 377.55993652 0.93936384]	[400.64282227 374.9864502 0.83232808]	[318.71765137 446.95495605 0.80811566]	[216.01203918 480.35717773 0.79009002]	[523.9364624 377.72146606 0.88637292]	[541.74047852 482.90734863 0.86531705]	[544.34246826 600.81231689 0.85600394]	[454.54144287 562.36083984 0.69096875]	[413.54623413 562.3727417 0.66366136]	[444.34188843 729.246521 0.81704628]	[4.54626251e+02 8.65067932e+02 7.45389760e-01]	[493.0977478 562.35180664 0.6698972 ]	[500.85757446 729.04022217 0.82868737]	[4.80215027e+02 7.67655701e+02 5.79662800e-01]	[444.31140137 318.77523804 0.90437692]	[470.01513672 318.75961304 0.88672274]	[428.94458008 313.4770813 0.5583517 ]	[495.63973999 310.92810059 0.80377096]	[4.75105835e+02 8.03540710e+02 3.82018685e-01]	[4.80287079e+02 8.00929932e+02 4.87012267e-01]	[0. 0. 0.]	[4.59777100e+02 8.95867859e+02 7.47452855e-01]	[4.41716827e+02 8.93380310e+02 7.40019798e-01]	[4.59705139e+02 8.72812195e+02 6.70624495e-01]
[459.60458374 336.6257019 0.93148768]	[459.84329224 377.60897827 0.94441015]	[398.23965454 375.11169434 0.84836107]	[323.74053955 457.08895874 0.81609988]	[218.62345886 498.24563599 0.7858808 ]	[523.85168457 377.7147522 0.88713944]	[541.83428955 482.89031982 0.87987274]	[547.03033447 595.7243042 0.80874336]	[454.57846069 564.92877197 0.69573921]	[413.53186035 564.95349121 0.66442013]	[444.40185547 731.67974854 0.81100529]	[4.54611755e+02 8.65076111e+02 7.54680693e-01]	[495.62686157 564.92755127 0.67593205]	[500.88574219 729.1451416 0.83910722]	[4.77659576e+02 7.72770813e+02 5.38137138e-01]	[441.83328247 321.20111084 0.91123182]	[467.39572144 321.16680908 0.89104128]	[426.36416626 315.9576416 0.58284533]	[488.01834106 313.44223022 0.80070692]	[4.77702637e+02 8.08652954e+02 3.13654631e-01]	[4.80326721e+02 8.06055664e+02 4.23701644e-01]	[0. 0. 0.]	[4.59806396e+02 8.95850708e+02 7.58484423e-01]	[4.41747620e+02 8.93372314e+02 7.51735687e-01]	[4.59640076e+02 8.72814636e+02 6.73794150e-01]
[457.13903809 336.6690979 0.92237914]	[459.77072144 377.67306519 0.94473624]	[398.17880249 377.55297852 0.85645127]	[321.25268555 459.78381348 0.85501391]	[226.23690796 508.48242188 0.76589239]	[523.80828857 377.74588013 0.88637066]	[541.88897705 482.8710022 0.89644289]	[552.09991455 598.28741455 0.80654919]	[454.55215454 565.00280762 0.69323403]	[413.53790283 567.4588623 0.66353595]	[444.40704346 734.2197876 0.80217946]	[4.54611694e+02 8.65051880e+02 7.59960413e-01]	[495.60314941 564.97241211 0.67814499]	[503.24700928 729.24584961 0.82773155]	[4.80129303e+02 7.72782715e+02 5.46976209e-01]	[441.71688843 321.23666382 0.9078849 ]	[464.87451172 321.20440674 0.90203744]	[423.85333252 315.96533203 0.54227936]	[487.9682312 313.46340942 0.80890548]	[4.77611969e+02 8.08618958e+02 3.34716618e-01]	[4.80283691e+02 8.06050049e+02 4.46618497e-01]	[0. 0. 0.]	[4.59825287e+02 8.93446838e+02 7.66302288e-01]	[4.41758392e+02 8.93362549e+02 7.59819984e-01]	[4.59631836e+02 8.72785034e+02 6.89997137e-01]
[457.07348633 336.70565796 0.90901637]	[459.69369507 380.08703613 0.93914461]	[398.09854126 377.64892578 0.86043149]	[331.41674805 462.35348511 0.8196438 ]	[233.95570374 521.32971191 0.81529868]	[521.41595459 380.13040161 0.88208938]	[541.95855713 482.88830566 0.89220202]	[559.75640869 595.68182373 0.820741 ]	[452.05740356 567.45812988 0.68419111]	[411.0300293 567.50488281 0.65513819]	[444.43591309 734.28137207 0.79255337]	[4.54604980e+02 8.65061035e+02 7.61945069e-01]	[493.0965271 565.00500488 0.67061383]	[503.27160645 731.72888184 0.81653273]	[4.75132263e+02 7.80425598e+02 5.33472121e-01]	[439.31005859 321.27529907 0.89470232]	[462.45553589 321.23150635 0.90578276]	[421.41586304 316.05459595 0.55942833]	[485.49926758 313.48092651 0.81179154]	[4.80157837e+02 8.11168640e+02 3.18173617e-01]	[4.82740082e+02 8.08572693e+02 4.34002519e-01]	[0. 0. 0.]	[4.59839386e+02 8.93438904e+02 7.68024087e-01]	[4.41771942e+02 8.93357239e+02 7.60148346e-01]	[4.57209930e+02 8.72779236e+02 6.87253296e-01]
[454.63934326 339.13046265 0.90705532]	[459.67184448 380.13381958 0.93463504]	[398.06509399 377.7394104 0.85661656]	[336.47903442 464.88671875 0.8467738 ]	[239.11146545 534.15252686 0.77241653]	[521.38415527 380.1270752 0.87985736]	[541.95452881 482.82028198 0.90419781]	[562.23846436 590.59631348 0.84305704]	[454.55203247 567.5592041 0.67726392]	[413.49462891 570.04443359 0.64496642]	[444.43591309 736.84179688 0.78809291]	[4.54601318e+02 8.65081238e+02 7.61215031e-01]	[495.6217041 567.53546143 0.66461605]	[503.29437256 734.24438477 0.80374366]	[4.77672943e+02 7.77892456e+02 5.33134222e-01]	[439.26464844 326.29901123 0.88137901]	[462.42715454 323.73977661 0.90262753]	[421.38082886 318.52841187 0.54344624]	[485.45523071 313.45147705 0.81286842]	[4.77715851e+02 8.11139221e+02 3.36985171e-01]	[4.80365021e+02 8.08576416e+02 4.51060802e-01]	[0. 0. 0.]	[4.62212738e+02 8.95850037e+02 7.59944916e-01]	[4.41776306e+02 8.93384460e+02 7.51280069e-01]	[4.57202911e+02 8.72787354e+02 6.82942450e-01]
[454.56048584 339.16305542 0.89428973]	[459.65078735 380.17205811 0.93503463]	[398.03707886 380.1418457 0.85758656]	[336.55111694 472.52490234 0.84578079]	[249.32667542 541.88171387 0.80246377]	[521.36029053 380.13305664 0.88263303]	[544.31988525 482.93222046 0.89657694]	[562.31585693 593.17327881 0.84565645]	[454.55499268 565.00891113 0.68600821]	[413.50042725 567.48419189 0.66027206]	[446.86502075 736.86810303 0.78185046]	[4.54623840e+02 8.65131287e+02 7.65305936e-01]	[495.60800171 564.9901123 0.66904801]	[503.3163147 734.29766846 0.79040366]	[4.77672638e+02 7.77925903e+02 5.01257122e-01]	[439.21682739 326.35952759 0.88069952]	[462.36010742 323.80178833 0.90764767]	[421.31045532 318.53866577 0.56948763]	[485.37988281 313.48675537 0.82736337]	[4.77698700e+02 8.11180542e+02 2.90090472e-01]	[4.80344910e+02 8.08633057e+02 4.12933528e-01]	[0. 0. 0.]	[4.59831024e+02 8.95870544e+02 7.56627202e-01]	[4.41760345e+02 8.93391907e+02 7.50136852e-01]	[4.59628235e+02 8.72837097e+02 6.78070307e-01]
[454.56164551 339.16311646 0.89460284]	[459.65036011 380.17028809 0.93489408]	[398.03808594 380.14135742 0.85751939]	[336.5480957 472.53567505 0.84575111]	[249.33792114 541.87286377 0.80252981]	[521.35864258 380.13021851 0.88312364]	[544.31781006 482.9342041 0.89669961]	[562.31903076 593.17962646 0.84579867]	[454.55895996 565.02416992 0.68521047]	[413.49667358 567.50268555 0.65916502]	[444.45059204 736.86419678 0.78219378]	[4.54630341e+02 8.67584900e+02 7.66395807e-01]	[495.61685181 565.00299072 0.66876352]	[503.31704712 734.30175781 0.78931212]	[4.77618835e+02 7.80415710e+02 4.93854374e-01]	[439.21713257 326.35964966 0.88054907]	[462.36077881 323.80172729 0.90750235]	[421.31106567 318.53909302 0.56896168]	[485.37640381 313.487854 0.82815725]	[4.77696899e+02 8.11190796e+02 2.79216737e-01]	[4.80338928e+02 8.08644958e+02 4.03619140e-01]	[0. 0. 0.]	[4.59824860e+02 8.95885071e+02 7.53250480e-01]	[4.41753052e+02 8.93402527e+02 7.48340189e-01]	[4.59631165e+02 8.72848694e+02 6.76318645e-01]
[452.04553223 341.67227173 0.86242986]	[459.58642578 380.28485107 0.92701 ]	[395.62527466 380.26062012 0.85846555]	[341.70175171 480.23400879 0.87581682]	[262.22119141 562.29980469 0.80259454]	[521.30218506 380.19854736 0.8868627 ]	[544.30444336 485.36334229 0.89144045]	[562.27600098 598.24151611 0.84105557]	[454.59381104 570.04064941 0.68004948]	[413.54440308 570.09558105 0.65061116]	[446.91647339 739.3739624 0.78169131]	[4.54648193e+02 8.67636597e+02 7.74018168e-01]	[495.61401367 567.56555176 0.65747297]	[503.36410522 736.83435059 0.78097111]	[4.70009521e+02 7.88080627e+02 5.11078596e-01]	[439.20291138 331.44915771 0.89451969]	[462.30541992 328.90704346 0.90515012]	[421.26382446 318.67565918 0.60550189]	[482.90921021 316.00091553 0.86577386]	[4.80267242e+02 8.13792542e+02 2.09250212e-01]	[4.82757690e+02 8.11162231e+02 3.34568262e-01]	[0. 0. 0.]	[4.62216858e+02 8.95865662e+02 7.56949723e-01]	[4.41775391e+02 8.93393860e+02 7.52675235e-01]	[4.59619659e+02 8.72899109e+02 6.62020266e-01]
[452.01519775 341.730896 0.85483593]	[457.21847534 380.33926392 0.92158324]	[395.59283447 380.35150146 0.84891915]	[344.35305786 480.334198 0.84687889]	[274.95300293 567.53405762 0.81311202]	[521.2800293 380.21981812 0.88655424]	[541.94445801 482.93017578 0.89853024]	[562.23065186 598.23925781 0.83995193]	[454.60888672 570.07647705 0.68245035]	[413.58703613 570.09960938 0.65369695]	[446.92266846 736.84472656 0.78057081]	[4.57060852e+02 8.67661072e+02 7.76951909e-01]	[495.60479736 570.06365967 0.65893269]	[503.37255859 736.84326172 0.78159684]	[4.72587677e+02 7.88071350e+02 5.27342856e-01]	[439.18188477 333.91799927 0.8954165 ]	[462.2925415 331.42028809 0.90775001]	[421.19281006 318.68469238 0.67335653]	[482.89089966 316.03692627 0.86966729]	[4.80310394e+02 8.16305298e+02 2.29144156e-01]	[4.82831482e+02 8.11227722e+02 3.55861127e-01]	[0. 0. 0.]	[4.62215912e+02 8.95878296e+02 7.52080083e-01]	[4.41780365e+02 8.93404968e+02 7.48487711e-01]	[4.57219666e+02 8.72914001e+02 6.61955714e-01]
[452.01504517 341.73040771 0.85489112]	[457.21676636 380.33752441 0.92127836]	[395.59423828 380.35037231 0.84916776]	[344.35162354 480.3269043 0.84632111]	[274.95614624 567.53179932 0.81350005]	[521.27716064 380.2199707 0.88636923]	[541.9442749 482.92272949 0.89762694]	[562.23205566 598.24066162 0.84041888]	[454.60845947 570.07501221 0.68179792]	[413.58673096 570.1005249 0.65334839]	[446.92654419 736.83093262 0.78027642]	[4.57064911e+02 8.67696777e+02 7.80331314e-01]	[495.60494995 570.06030273 0.65903777]	[503.37585449 736.83990479 0.78248107]	[4.75109283e+02 7.85603027e+02 5.25715768e-01]	[439.18161011 333.91729736 0.89536065]	[462.29226685 331.41903687 0.90772367]	[421.19317627 318.68655396 0.6689893 ]	[482.8911438 316.03848267 0.87046832]	[4.80288971e+02 8.13826599e+02 2.41096109e-01]	[4.82840363e+02 8.11209351e+02 3.65816474e-01]	[0. 0. 0.]	[4.62215210e+02 8.95885132e+02 7.50011623e-01]	[4.41782532e+02 8.93413025e+02 7.46508062e-01]	[4.59627441e+02 8.75341858e+02 6.62532926e-01]
[449.47183228 341.77041626 0.84917074]	[457.20977783 382.73477173 0.91888237]	[395.57421875 382.77822876 0.84180111]	[351.93994141 482.79898071 0.84713221]	[282.67758179 577.74688721 0.79382491]	[521.2767334 380.23773193 0.88452607]	[544.28082275 485.47610474 0.87475115]	[559.72045898 600.8449707 0.84694791]	[454.61279297 575.16564941 0.67951739]	[416.02893066 577.71020508 0.6572991 ]	[446.96615601 739.42327881 0.77630496]	[4.57078461e+02 8.67696289e+02 7.80083179e-01]	[495.61468506 572.64990234 0.65891516]	[503.3704834 739.35290527 0.78539234]	[4.75136139e+02 7.88075684e+02 5.20191133e-01]	[439.14587402 333.96237183 0.89698702]	[462.23703003 331.47293091 0.91466808]	[421.15777588 318.70635986 0.61232501]	[482.84091187 316.08496094 0.88139844]	[4.80306366e+02 8.13767334e+02 2.44031668e-01]	[4.82902039e+02 8.11189880e+02 3.59884828e-01]	[0. 0. 0.]	[4.62227600e+02 8.95892639e+02 7.48656809e-01]	[4.41792328e+02 8.93416748e+02 7.45985210e-01]	[4.59626617e+02 8.75338135e+02 6.59807563e-01]
[446.93334961 341.79266357 0.85145754]	[459.58187866 382.82809448 0.91180986]	[395.58721924 382.86599731 0.83414561]	[357.08007812 488.01184082 0.85812366]	[303.19497681 585.4621582 0.8488121 ]	[521.28265381 380.3157959 0.87340778]	[541.76171875 485.41619873 0.85728186]	[546.92919922 603.29876709 0.87307918]	[457.121521 577.69818115 0.69685864]	[416.10720825 577.78192139 0.67571604]	[451.98751831 741.94836426 0.78709149]	[4.57081451e+02 8.67706543e+02 7.80857384e-01]	[498.14413452 572.65997314 0.66660821]	[503.34902954 741.94726562 0.78913611]	[4.75154541e+02 7.88163452e+02 5.19055188e-01]	[439.09448242 333.99588013 0.88778257]	[459.83776855 331.50265503 0.92000616]	[418.78747559 318.75869751 0.5021978 ]	[482.75564575 316.10751343 0.89748615]	[4.80357513e+02 8.16320618e+02 2.61311293e-01]	[4.82936432e+02 8.11260925e+02 3.76220971e-01]	[0. 0. 0.]	[4.62266602e+02 8.95882568e+02 7.56403446e-01]	[4.41831482e+02 8.93414551e+02 7.48394549e-01]	[4.57193695e+02 8.75335327e+02 6.54068947e-01]
[446.95230103 341.82391357 0.84475511]	[459.58828735 382.86520386 0.9091047 ]	[395.58480835 385.31958008 0.83199769]	[359.63208008 490.51641846 0.87001348]	[313.50396729 587.9708252 0.83677804]	[521.28167725 382.74435425 0.86532706]	[539.28552246 487.9670105 0.81512451]	[544.40447998 603.38623047 0.88986796]	[457.0713501 575.18292236 0.67875987]	[416.06188965 577.72088623 0.65931171]	[452.02694702 744.42584229 0.79569483]	[4.57097076e+02 8.67653870e+02 7.78373837e-01]	[495.66445923 572.63665771 0.6497553 ]	[503.34448242 744.41693115 0.78730828]	[4.77739807e+02 7.85554199e+02 5.03296852e-01]	[439.09768677 334.02072144 0.89205676]	[459.84729004 333.92855835 0.92559582]	[418.76266479 318.77316284 0.51304132]	[482.75430298 316.12142944 0.89285982]	[4.80262543e+02 8.11255981e+02 3.34933847e-01]	[4.82956421e+02 8.08711304e+02 4.36260760e-01]	[0. 0. 0.]	[4.62243317e+02 8.95859070e+02 7.63614237e-01]	[4.41815063e+02 8.93384155e+02 7.56617606e-01]	[4.59627594e+02 8.72906860e+02 6.57570601e-01]
[446.94842529 344.25588989 0.84390682]	[459.58547974 385.30154419 0.90180147]	[395.58462524 385.32348633 0.8302899 ]	[359.79144287 495.64562988 0.86776501]	[318.71081543 588.11700439 0.84855705]	[521.27862549 382.79586792 0.85644871]	[536.73693848 495.64044189 0.79688805]	[541.82366943 603.41497803 0.88564879]	[457.08428955 577.73345947 0.68149972]	[416.06915283 580.24298096 0.65616292]	[452.03237915 744.47497559 0.80296314]	[4.57107513e+02 8.67693665e+02 7.77861834e-01]	[495.6920166 575.19799805 0.65165955]	[503.33459473 744.45007324 0.78805161]	[4.80228058e+02 7.82997009e+02 5.08326590e-01]	[439.09451294 334.03378296 0.89307094]	[459.84310913 333.94094849 0.92912769]	[418.7510376 321.15994263 0.51820606]	[482.75286865 316.11972046 0.88705277]	[4.80290527e+02 8.11252808e+02 3.80214721e-01]	[4.85406799e+02 8.08682007e+02 4.72065389e-01]	[0. 0. 0.]	[4.62236115e+02 8.95869568e+02 7.57666826e-01]	[4.41806030e+02 8.93392700e+02 7.52441049e-01]	[4.59652252e+02 8.75343933e+02 6.53828859e-01]
[446.93859863 344.27084351 0.84394181]	[459.59564209 385.33843994 0.89987862]	[395.61230469 385.34255981 0.83162344]	[362.35388184 495.62509155 0.82585537]	[328.86865234 587.99468994 0.83035743]	[521.28057861 382.82836914 0.85441881]	[536.67993164 495.63873291 0.79951704]	[539.2076416 603.36328125 0.8509903 ]	[457.09976196 580.28674316 0.70303345]	[416.08459473 580.32556152 0.67144078]	[452.02566528 744.48883057 0.80513906]	[4.57111053e+02 8.67656372e+02 7.80832529e-01]	[495.67868042 580.26116943 0.66044557]	[503.34179688 744.50036621 0.78790396]	[4.80271149e+02 7.82984009e+02 5.16189456e-01]	[439.09075928 334.05780029 0.89498895]	[459.82904053 333.96575928 0.93496877]	[418.74328613 321.20773315 0.50910139]	[482.74124146 316.13336182 0.88400543]	[4.80312531e+02 8.11261292e+02 3.89393121e-01]	[4.85463104e+02 8.08687622e+02 4.78273362e-01]	[0. 0. 0.]	[4.62233887e+02 8.95882996e+02 7.61782408e-01]	[4.41800079e+02 8.93402100e+02 7.59836495e-01]	[4.59665070e+02 8.72903564e+02 6.64510250e-01]
[446.96951294 344.27560425 0.84212261]	[459.59500122 385.37365723 0.89683759]	[395.60592651 385.37005615 0.83034772]	[367.37762451 495.60467529 0.81389856]	[333.99365234 593.11871338 0.82064569]	[521.27893066 382.87179565 0.84829062]	[534.14031982 498.18917847 0.82150412]	[531.54382324 603.40063477 0.83647412]	[457.12835693 580.27008057 0.70614451]	[416.07821655 580.29815674 0.66873252]	[452.01403809 744.48773193 0.80618834]	[4.57112732e+02 8.67655518e+02 7.81707168e-01]	[498.15786743 580.2565918 0.6667313 ]	[503.33050537 744.52612305 0.78672612]	[4.80185089e+02 7.88054382e+02 5.04635215e-01]	[439.10940552 334.07537842 0.90116686]	[459.85046387 333.96929932 0.93315208]	[418.74911499 321.21798706 0.54694289]	[482.74053955 316.15158081 0.88595736]	[4.80288879e+02 8.11311218e+02 3.09499562e-01]	[4.85422729e+02 8.11135498e+02 4.09383208e-01]	[0. 0. 0.]	[4.62240631e+02 8.95891602e+02 7.59205997e-01]	[4.41803619e+02 8.93411377e+02 7.55291045e-01]	[4.59666321e+02 8.72897400e+02 6.57920778e-01]
[449.44528198 344.28118896 0.84008461]	[459.60372925 385.38134766 0.89911354]	[395.63067627 385.37124634 0.83498383]	[369.92901611 495.59164429 0.82191205]	[336.53863525 590.57714844 0.85859191]	[521.27514648 385.31045532 0.84784657]	[531.60479736 500.72406006 0.85105503]	[526.42633057 603.30151367 0.86979306]	[457.13293457 575.22235107 0.69070423]	[416.05673218 575.21252441 0.65593565]	[451.98925781 744.48138428 0.80178618]	[4.57122833e+02 8.67610352e+02 7.82735407e-01]	[498.18026733 575.21173096 0.66647452]	[503.3409729 744.52209473 0.78269839]	[4.80345642e+02 7.83017273e+02 5.09193897e-01]	[439.13076782 336.4425354 0.90705729]	[462.1882019 333.97442627 0.93461108]	[418.77111816 321.21429443 0.54421395]	[482.75042725 316.15414429 0.88324559]	[4.80299164e+02 8.11170837e+02 3.71283114e-01]	[4.85463287e+02 8.08633545e+02 4.58774418e-01]	[0. 0. 0.]	[4.62250732e+02 8.95885071e+02 7.65876114e-01]	[4.41816772e+02 8.93402527e+02 7.61216283e-01]	[4.59683350e+02 8.72848999e+02 6.70258462e-01]
[449.44711304 344.30111694 0.83815348]	[459.61499023 385.40258789 0.90002322]	[398.01092529 385.37713623 0.83644193]	[372.44329834 493.07717896 0.82324177]	[336.62347412 588.11724854 0.87197924]	[521.28302002 385.33746338 0.84532666]	[534.1015625 500.82443237 0.86603224]	[523.95062256 603.26947021 0.89182574]	[457.10983276 572.64886475 0.68117851]	[416.02789307 572.63543701 0.6509167 ]	[452.01794434 744.49749756 0.80439532]	[4.57127594e+02 8.67595154e+02 7.82291412e-01]	[498.14263916 572.65551758 0.66334909]	[503.34225464 744.48339844 0.77939236]	[4.82832275e+02 7.80446838e+02 4.96310264e-01]	[439.13381958 336.45550537 0.90998673]	[462.19018555 333.99176025 0.93755543]	[418.77224731 321.22207642 0.55584019]	[482.76168823 318.52352905 0.88923764]	[4.80311401e+02 8.08705200e+02 4.04180110e-01]	[4.87925842e+02 8.08551880e+02 4.74574536e-01]	[0. 0. 0.]	[4.62261810e+02 8.95870422e+02 7.73758650e-01]	[4.41832611e+02 8.93392517e+02 7.67751157e-01]	[4.59679657e+02 8.72830200e+02 6.73972309e-01]
[449.43612671 344.30169678 0.83872414]	[459.62216187 387.87213135 0.90206152]	[398.01831055 385.37902832 0.8373456 ]	[369.98052979 493.12792969 0.82566428]	[336.61193848 590.54797363 0.87063056]	[521.28820801 385.36697388 0.84392607]	[534.11572266 500.80108643 0.86690223]	[523.84210205 603.2901001 0.89269984]	[457.07943726 572.63476562 0.67441922]	[413.5519104 572.6206665 0.64910114]	[452.00814819 744.512146 0.80582929]	[4.57150238e+02 8.67621094e+02 7.90659308e-01]	[498.14752197 572.64520264 0.66027039]	[503.34124756 744.4831543 0.78322202]	[4.85413361e+02 7.75324463e+02 4.68836933e-01]	[439.12982178 336.45535278 0.90980572]	[462.18835449 333.99633789 0.93817472]	[418.7835083 321.26159668 0.55136544]	[482.78311157 318.53985596 0.89927495]	[4.80332031e+02 8.08609375e+02 4.45632279e-01]	[4.87970428e+02 8.06061707e+02 4.93588507e-01]	[4.85359741e+02 7.62457153e+02 3.53703082e-01]	[4.62269989e+02 8.95883972e+02 7.73754835e-01]	[4.41846497e+02 8.93406311e+02 7.63752699e-01]	[4.59711029e+02 8.72843933e+02 6.83175206e-01]
[449.44668579 344.31283569 0.83778352]	[459.62490845 387.87820435 0.90231258]	[398.01495361 385.38320923 0.83680654]	[369.90475464 495.66699219 0.82875758]	[336.52615356 590.60498047 0.85655373]	[521.29608154 385.36965942 0.84258723]	[534.14294434 503.2741394 0.85971618]	[521.35601807 603.44177246 0.91776705]	[454.63864136 575.20684814 0.67960924]	[413.54852295 575.21405029 0.65153956]	[452.01132202 744.55212402 0.80938542]	[4.57142120e+02 8.67614746e+02 7.85972118e-01]	[495.67132568 575.22186279 0.65898997]	[503.32452393 744.51025391 0.79024589]	[4.82788910e+02 7.80460388e+02 4.86566544e-01]	[439.13711548 336.45974731 0.91281176]	[462.19665527 334.00244141 0.94073451]	[418.79229736 321.24517822 0.55564618]	[482.79229736 318.5430603 0.89873666]	[4.80296265e+02 8.08734375e+02 4.06574726e-01]	[4.85484100e+02 8.08568115e+02 4.81257677e-01]	[0. 0. 0.]	[4.62271271e+02 8.95871216e+02 7.76507258e-01]	[4.41842896e+02 8.93398315e+02 7.65480220e-01]	[4.59692108e+02 8.72853088e+02 6.73157156e-01]
[449.44570923 344.30529785 0.83836907]	[459.6237793 387.87539673 0.90190554]	[398.01434326 385.3789978 0.83629048]	[369.89471436 495.67132568 0.82833898]	[336.5255127 590.6005249 0.85734814]	[521.29425049 385.37060547 0.84197789]	[534.13720703 503.26416016 0.86062747]	[521.35913086 603.43914795 0.91658878]	[454.64102173 575.21783447 0.68065405]	[413.55892944 577.70159912 0.65192062]	[452.0163269 744.55682373 0.80981815]	[4.57137848e+02 8.67599304e+02 7.84292459e-01]	[495.67373657 577.70446777 0.66088074]	[503.32644653 744.51965332 0.78901815]	[4.80357178e+02 7.82989685e+02 4.91007984e-01]	[439.13769531 336.45324707 0.91135645]	[462.19869995 333.99841309 0.93982649]	[418.7991333 321.24343872 0.54367054]	[482.79653931 318.54528809 0.89636481]	[4.80321594e+02 8.11146606e+02 4.06607151e-01]	[4.85489777e+02 8.08587585e+02 4.84950542e-01]	[0. 0. 0.]	[4.62272675e+02 8.95866821e+02 7.78155148e-01]	[4.41843445e+02 8.93392578e+02 7.67271757e-01]	[4.59688599e+02 8.72838867e+02 6.73375845e-01]
[449.43682861 344.30349731 0.83770138]	[459.62988281 387.87542725 0.90336162]	[398.02346802 385.35406494 0.84062773]	[367.35214233 495.62573242 0.82326591]	[334.03189087 595.68859863 0.82842398]	[521.30102539 385.37896729 0.84135097]	[534.16912842 503.29315186 0.85748172]	[521.36578369 603.40643311 0.90601683]	[454.63745117 577.77630615 0.68354869]	[413.57513428 580.24609375 0.65401602]	[452.01812744 744.54107666 0.80921888]	[4.57131775e+02 8.67605103e+02 7.86639988e-01]	[495.6600647 580.24243164 0.66068685]	[503.30941772 744.50683594 0.79081726]	[4.80225098e+02 7.85532715e+02 4.87962484e-01]	[439.1411438 336.45251465 0.91057396]	[462.19760132 334.00747681 0.94082367]	[421.15350342 321.25466919 0.52412677]	[482.81295776 318.54879761 0.90023482]	[4.80289154e+02 8.11157410e+02 3.52099746e-01]	[4.85434631e+02 8.08602173e+02 4.42385375e-01]	[0. 0. 0.]	[4.62287750e+02 8.95872375e+02 7.75689840e-01]	[4.41851868e+02 8.93399597e+02 7.65236795e-01]	[4.59671844e+02 8.72838867e+02 6.72129452e-01]
[449.43991089 344.30056763 0.83795041]	[459.62478638 387.86431885 0.90156621]	[398.02285767 385.33609009 0.84128809]	[362.35440063 495.65762329 0.83901966]	[331.49511719 593.16674805 0.8170557 ]	[521.29858398 385.37561035 0.84088326]	[534.17492676 503.30004883 0.85587448]	[521.35552979 603.41906738 0.9043386 ]	[457.08813477 577.76092529 0.68824929]	[416.0430603 580.2456665 0.65963745]	[452.00268555 744.49249268 0.803671 ]	[4.57115448e+02 8.67618164e+02 7.83653438e-01]	[495.69900513 577.7722168 0.66178191]	[503.28323364 744.49731445 0.79749256]	[4.80186371e+02 7.85523804e+02 4.70247865e-01]	[439.14215088 336.44534302 0.91008258]	[462.2064209 334.00695801 0.94081664]	[421.14071655 321.23266602 0.5437727 ]	[482.82330322 318.55703735 0.89171576]	[4.80199402e+02 8.11148804e+02 3.37732315e-01]	[4.82962708e+02 8.08605896e+02 4.28746909e-01]	[0. 0. 0.]	[4.62273163e+02 8.95863586e+02 7.72357047e-01]	[4.41840515e+02 8.93394897e+02 7.62461722e-01]	[4.59661865e+02 8.72862122e+02 6.66957498e-01]
[446.97201538 344.29110718 0.83898234]	[459.6293335 387.86264038 0.9018895 ]	[398.02423096 385.33462524 0.84093124]	[362.27020264 493.10281372 0.84804487]	[328.89584351 588.08831787 0.82688946]	[521.30133057 385.37850952 0.84020704]	[536.65673828 503.29876709 0.86416477]	[521.37609863 603.41186523 0.90472364]	[457.1022644 577.70666504 0.68275452]	[416.04815674 577.72070312 0.65233421]	[449.48330688 744.51739502 0.80745661]	[4.57112732e+02 8.67603699e+02 7.81808317e-01]	[498.13473511 577.72729492 0.65874696]	[503.30236816 744.50030518 0.79960966]	[4.80185028e+02 7.83017883e+02 4.60868418e-01]	[439.12435913 334.07617188 0.90411711]	[462.20513916 333.99920654 0.939116 ]	[418.81015015 321.21972656 0.5441739 ]	[482.83261108 318.53857422 0.88925099]	[4.77643616e+02 8.08696960e+02 3.20435226e-01]	[4.82833221e+02 8.08566833e+02 4.13854718e-01]	[0. 0. 0.]	[4.62261383e+02 8.95853394e+02 7.75007010e-01]	[4.41830536e+02 8.93381470e+02 7.66152203e-01]	[4.59677032e+02 8.72852844e+02 6.73599243e-01]
[446.94268799 344.26193237 0.84300393]	[459.62249756 385.39868164 0.90151817]	[398.01870728 385.31399536 0.84030974]	[359.76681519 493.07351685 0.86920744]	[321.18994141 590.59753418 0.84219837]	[521.28771973 385.37966919 0.83880424]	[534.16638184 503.29046631 0.85714203]	[523.8324585 603.38323975 0.90116692]	[457.10223389 575.17712402 0.67807913]	[416.03094482 575.203125 0.65305948]	[446.96789551 744.42883301 0.80088693]	[4.57103516e+02 8.67584961e+02 7.77404189e-01]	[498.17520142 575.18237305 0.66124052]	[503.29180908 744.48065186 0.79583037]	[4.77727539e+02 7.83031616e+02 4.72752780e-01]	[439.10488892 334.05053711 0.89745891]	[459.85830688 333.97497559 0.93257987]	[418.80526733 321.22940063 0.4990114 ]	[482.8190918 318.53186035 0.88906163]	[4.77626221e+02 8.08658508e+02 3.09954911e-01]	[4.82781067e+02 8.08548523e+02 4.09229994e-01]	[0. 0. 0.]	[4.62245911e+02 8.95841858e+02 7.74010420e-01]	[4.41818481e+02 8.93369751e+02 7.64716804e-01]	[4.59687653e+02 8.72838806e+02 6.73898280e-01]
[446.93444824 344.24713135 0.8455115 ]	[459.61758423 385.38482666 0.90238279]	[398.01794434 385.29821777 0.84211808]	[359.69961548 495.58917236 0.87756467]	[318.76611328 588.0357666 0.8663221 ]	[521.28088379 385.37442017 0.83803999]	[534.12884521 500.87823486 0.8547706 ]	[523.93017578 603.41314697 0.89734942]	[457.09951782 575.20605469 0.68134224]	[416.03594971 577.72003174 0.65476215]	[446.9649353 741.98046875 0.79591954]	[4.57107483e+02 8.67579529e+02 7.80633450e-01]	[498.16564941 575.18127441 0.6603449 ]	[503.29351807 744.4487915 0.78956878]	[4.80174438e+02 7.80471008e+02 4.77143884e-01]	[439.1000061 334.03640747 0.89451575]	[459.84796143 333.9621582 0.93000889]	[418.79031372 321.20257568 0.50565171]	[482.79464722 316.17376709 0.89685953]	[4.77651367e+02 8.08664856e+02 3.20949733e-01]	[4.82801575e+02 8.08549316e+02 4.21777099e-01]	[0. 0. 0.]	[4.62252747e+02 8.93446228e+02 7.74857998e-01]	[4.41823914e+02 8.93366089e+02 7.66633511e-01]	[4.59685822e+02 8.72830505e+02 6.79132640e-01]
[446.93933105 344.25152588 0.8444519 ]	[459.61422729 385.37710571 0.90292025]	[398.01309204 382.86502075 0.84294605]	[359.69396973 493.06719971 0.87610316]	[318.73962402 587.98498535 0.87282664]	[521.27081299 385.38201904 0.83786803]	[534.09387207 500.79125977 0.84487551]	[526.38946533 603.43255615 0.87926328]	[457.0894165 577.70831299 0.68140507]	[413.590271 577.7477417 0.65311986]	[446.96130371 741.97320557 0.79651999]	[4.57097809e+02 8.67596802e+02 7.80560613e-01]	[498.15185547 575.18786621 0.65836954]	[503.28317261 744.45623779 0.79017478]	[4.77738403e+02 7.83026428e+02 4.89126474e-01]	[439.10073853 334.03787231 0.89490843]	[459.84707642 333.95889282 0.92916757]	[418.77874756 321.20803833 0.51215154]	[482.78659058 316.15957642 0.8940506 ]	[4.77641632e+02 8.08664917e+02 3.08061182e-01]	[4.82797729e+02 8.08559631e+02 4.10573035e-01]	[0. 0. 0.]	[4.62244934e+02 8.93441711e+02 7.75100410e-01]	[4.41825165e+02 8.93362549e+02 7.66337574e-01]	[4.59675049e+02 8.72841309e+02 6.77064717e-01]
[446.8973999 344.25283813 0.847085 ]	[459.60461426 385.36956787 0.90039456]	[395.62915039 382.85491943 0.84350228]	[359.68200684 493.06747437 0.87540233]	[318.74130249 588.0345459 0.86778098]	[521.25927734 385.38552856 0.83544433]	[534.12677002 503.2517395 0.84456533]	[526.45043945 603.50866699 0.87295544]	[457.09832764 580.2857666 0.69531149]	[413.58465576 580.30102539 0.65796888]	[446.91320801 741.96643066 0.79891372]	[4.57081573e+02 8.67578491e+02 7.75622368e-01]	[498.14801025 580.26031494 0.66263807]	[503.29342651 744.46820068 0.79590356]	[4.77718536e+02 7.83020874e+02 4.84035611e-01]	[439.07180786 334.02636719 0.8886047 ]	[459.82009888 333.94812012 0.92991769]	[418.76171875 321.19567871 0.48213744]	[482.77694702 316.12387085 0.89414036]	[4.77646851e+02 8.08665894e+02 3.09693605e-01]	[4.82771393e+02 8.08560181e+02 4.16323841e-01]	[0. 0. 0.]	[4.62246918e+02 8.93440552e+02 7.73294270e-01]	[4.41820557e+02 8.93363770e+02 7.67433882e-01]	[4.59654724e+02 8.72829041e+02 6.73063040e-01]
[446.86697388 341.82275391 0.85161364]	[459.58703613 385.36279297 0.8964662 ]	[395.59884644 382.86029053 0.83833098]	[359.69863892 493.05621338 0.87560433]	[321.14523315 588.09222412 0.85458362]	[521.24420166 385.38790894 0.83245349]	[531.6104126 500.88473511 0.8346957 ]	[528.99603271 605.99633789 0.84500378]	[457.06808472 580.28662109 0.68976843]	[413.54681396 580.30773926 0.65554273]	[446.88833618 741.99066162 0.80493706]	[4.57072601e+02 8.65121033e+02 7.72320986e-01]	[498.13372803 580.24865723 0.65940273]	[503.29797363 744.43084717 0.79278022]	[4.77719666e+02 7.83045532e+02 4.83069837e-01]	[436.68688965 333.99703979 0.88083541]	[459.80126953 333.93569946 0.92610872]	[418.73083496 321.1925354 0.49521983]	[482.74606323 316.13360596 0.89589095]	[4.77656403e+02 8.08696411e+02 2.77241409e-01]	[4.82777710e+02 8.08615051e+02 3.89238745e-01]	[0. 0. 0.]	[4.62259949e+02 8.93442810e+02 7.66639054e-01]	[4.41823303e+02 8.93368835e+02 7.59636581e-01]	[4.59648071e+02 8.72811829e+02 6.68885529e-01]
[444.42871094 341.81137085 0.85933018]	[457.21142578 385.35482788 0.89115852]	[395.56604004 382.86361694 0.83365762]	[359.70547485 493.09954834 0.8768726 ]	[321.21984863 590.63842773 0.83141613]	[521.2144165 385.38357544 0.82982886]	[531.60089111 500.85095215 0.82815146]	[531.56744385 605.99926758 0.83127606]	[454.57998657 580.28564453 0.68698394]	[413.51031494 580.31658936 0.65688318]	[444.44625854 744.44567871 0.80904722]	[4.57074310e+02 8.65112549e+02 7.74088085e-01]	[495.60498047 580.25268555 0.65452141]	[503.3013916 741.9833374 0.78198177]	[4.80265625e+02 7.77893494e+02 5.03079712e-01]	[436.65869141 333.99627686 0.87835616]	[459.7749939 333.92379761 0.92160481]	[418.70031738 321.21408081 0.51217669]	[480.36584473 316.12542725 0.88894171]	[4.77652618e+02 8.08686707e+02 3.51571739e-01]	[4.82792786e+02 8.08575928e+02 4.53700393e-01]	[0. 0. 0.]	[4.62223755e+02 8.93431763e+02 7.73281813e-01]	[4.41797668e+02 8.93355103e+02 7.67281473e-01]	[4.59687927e+02 8.72810181e+02 6.81803048e-01]
[444.41049194 341.80490112 0.86305535]	[457.16995239 385.31317139 0.88762617]	[395.51272583 382.85705566 0.82550013]	[359.72750854 493.09484863 0.8687371 ]	[323.78240967 590.5425415 0.82177669]	[521.1907959 385.33032227 0.83391732]	[531.59344482 500.76528931 0.83558446]	[534.17956543 605.94354248 0.83907241]	[454.54263306 580.27978516 0.68903971]	[413.50274658 580.32006836 0.66355866]	[444.4309082 744.48504639 0.81431592]	[4.57112915e+02 8.67691528e+02 7.88798630e-01]	[493.07385254 580.24853516 0.65287364]	[503.29840088 741.9765625 0.77490896]	[4.80239563e+02 7.77899414e+02 4.78233755e-01]	[436.62805176 333.9972229 0.87321794]	[459.75946045 331.49810791 0.92002553]	[418.68597412 321.24282837 0.49993789]	[480.33966064 316.11981201 0.88097334]	[4.77625153e+02 8.08679260e+02 3.24910820e-01]	[4.82760284e+02 8.08567688e+02 4.22512531e-01]	[0. 0. 0.]	[4.59804474e+02 8.95900391e+02 7.56021857e-01]	[4.41754486e+02 8.93408447e+02 7.57044852e-01]	[4.59749390e+02 8.75340027e+02 6.71900809e-01]
[444.38989258 341.78234863 0.87006617]	[457.12893677 382.85144043 0.88673317]	[393.06976318 382.82614136 0.82496613]	[359.76257324 493.05084229 0.86172837]	[328.8671875 588.08117676 0.82741022]	[518.79168701 382.84317017 0.83567232]	[531.61309814 500.69921875 0.81875026]	[536.70184326 605.94244385 0.84514803]	[454.54904175 580.26635742 0.68896627]	[413.50482178 580.29614258 0.66067803]	[444.42218018 744.47479248 0.81539458]	[4.57107544e+02 8.67625793e+02 7.80234396e-01]	[493.09570312 580.24707031 0.65716821]	[503.28567505 741.95507812 0.78271639]	[4.77714630e+02 7.83001526e+02 4.89589930e-01]	[436.58602905 333.97116089 0.8616755 ]	[459.74423218 331.43859863 0.91449916]	[418.63180542 321.25167847 0.47164524]	[480.31143188 316.09347534 0.87609076]	[4.77650513e+02 8.08700562e+02 3.01103979e-01]	[4.82766388e+02 8.08605225e+02 4.06170577e-01]	[0. 0. 0.]	[4.59817261e+02 8.95875916e+02 7.60929585e-01]	[4.41762787e+02 8.93386169e+02 7.60198891e-01]	[4.59736633e+02 8.72885193e+02 6.68304205e-01]
[444.34713745 341.7230835 0.88702071]	[457.07528687 382.82000732 0.88374388]	[393.00814819 382.84536743 0.81707007]	[359.79083252 490.53866577 0.86005157]	[331.45950317 588.10552979 0.82778883]	[518.74798584 382.7880249 0.83611041]	[531.58428955 498.24179077 0.8081212 ]	[539.19744873 605.89562988 0.85688961]	[454.54470825 575.20922852 0.67362028]	[413.50643921 577.70593262 0.64324647]	[444.36642456 744.42028809 0.81204236]	[4.57107208e+02 8.67615417e+02 7.78100014e-01]	[493.12991333 575.16809082 0.64955032]	[503.2878418 741.91192627 0.78652555]	[4.80180847e+02 7.80417114e+02 5.08947134e-01]	[434.12329102 331.49246216 0.84333503]	[459.71160889 328.92913818 0.90694606]	[418.57531738 321.24423218 0.52418059]	[480.23001099 316.08093262 0.85890424]	[4.77680298e+02 8.08708496e+02 3.45216960e-01]	[4.82805054e+02 8.08589233e+02 4.46620435e-01]	[0. 0. 0.]	[4.59815125e+02 8.95884094e+02 7.58703232e-01]	[4.41763092e+02 8.93393066e+02 7.58693159e-01]	[4.59743286e+02 8.72875000e+02 6.73349738e-01]
[441.86694336 339.28945923 0.90946341]	[454.63766479 382.7651062 0.88619757]	[392.98562622 382.81399536 0.81780547]	[359.79849243 493.04632568 0.85339016]	[333.97473145 590.62927246 0.82666731]	[518.70697021 382.7409668 0.83181089]	[531.61676025 498.13916016 0.79304743]	[539.26824951 603.45739746 0.86456203]	[452.05349731 575.15856934 0.66593778]	[410.99456787 575.21228027 0.64233506]	[444.35284424 741.98046875 0.81110632]	[4.57106171e+02 8.67615356e+02 7.75641441e-01]	[493.10220337 572.62255859 0.64487475]	[503.29571533 739.39874268 0.78693688]	[4.82791992e+02 7.72755615e+02 5.36086559e-01]	[431.56051636 331.39935303 0.82611883]	[459.6234436 328.84390259 0.89308774]	[416.16070557 321.15530396 0.48205864]	[480.17532349 316.050354 0.85878152]	[4.80147217e+02 8.08613953e+02 4.37978089e-01]	[4.82896301e+02 8.06071594e+02 5.14977634e-01]	[0. 0. 0.]	[4.59799622e+02 8.95910522e+02 7.54027009e-01]	[4.41748260e+02 8.93410156e+02 7.57032394e-01]	[4.59757111e+02 8.72870789e+02 6.81299269e-01]
[441.81430054 339.22802734 0.9203589 ]	[454.5534668 382.72463989 0.87810493]	[390.44799805 382.8142395 0.81182528]	[359.8137207 490.50350952 0.85543823]	[334.04959106 590.61993408 0.83358747]	[516.20611572 380.30966187 0.82732832]	[531.6003418 493.05862427 0.77544343]	[539.25244141 603.36120605 0.85833418]	[452.04928589 575.21307373 0.6756835 ]	[411.01275635 577.74963379 0.65572304]	[444.34362793 741.95483398 0.81056976]	[4.57105133e+02 8.67581482e+02 7.72353888e-01]	[493.08044434 575.15441895 0.64304703]	[503.30090332 741.88366699 0.78057021]	[4.82851501e+02 7.70243713e+02 5.41119218e-01]	[431.47924805 328.87631226 0.81935668]	[457.20428467 326.30026245 0.88898927]	[416.07489014 318.70275879 0.48094967]	[480.12728882 315.98800659 0.85162872]	[4.77736145e+02 8.08581848e+02 4.61031616e-01]	[4.82894501e+02 8.06051514e+02 5.32533228e-01]	[4.82891998e+02 7.54809692e+02 3.64292324e-01]	[4.59799042e+02 8.95915039e+02 7.53784537e-01]	[4.41751343e+02 8.93412170e+02 7.57077038e-01]	[4.59758911e+02 8.72829285e+02 6.91401780e-01]
[441.69265747 339.1463623 0.93118465]	[452.03991699 380.31414795 0.88105899]	[387.91934204 382.76693726 0.8145988 ]	[362.21020508 488.01293945 0.84796321]	[336.47607422 588.08081055 0.85366726]	[516.12329102 380.24798584 0.82656425]	[531.5880127 495.59899902 0.78213394]	[539.24316406 603.2979126 0.85334921]	[452.05514526 575.19763184 0.6766029 ]	[411.00784302 577.72265625 0.6555075 ]	[444.32897949 739.42572021 0.80048621]	[4.57100311e+02 8.67612305e+02 7.72390842e-01]	[493.09225464 575.17126465 0.64278883]	[503.32949829 736.8637085 0.77336377]	[4.82901337e+02 7.70193542e+02 5.28605878e-01]	[426.43496704 326.28219604 0.83175552]	[457.08172607 323.77035522 0.87070423]	[413.59921265 318.56646729 0.47246692]	[477.72198486 315.95077515 0.85937858]	[4.80176941e+02 8.08578064e+02 4.69927311e-01]	[4.82942902e+02 8.06028687e+02 5.27815223e-01]	[4.82910248e+02 7.54771667e+02 3.67574275e-01]	[4.59791870e+02 8.95926636e+02 7.48032987e-01]	[4.41744934e+02 8.93423157e+02 7.50814021e-01]	[4.59759644e+02 8.72859802e+02 6.89214885e-01]
[441.66455078 339.10125732 0.93030834]	[452.01812744 380.28143311 0.88647586]	[387.8984375 382.7376709 0.81770402]	[362.21020508 488.01559448 0.8459028 ]	[336.51055908 588.05847168 0.86543179]	[513.62976074 380.19021606 0.82920259]	[531.5748291 493.08660889 0.7855013 ]	[539.20355225 600.76489258 0.82446897]	[452.04397583 570.10418701 0.6738205 ]	[413.51095581 572.63562012 0.64847344]	[444.33380127 739.40533447 0.79943132]	[4.57086151e+02 8.67584045e+02 7.68174291e-01]	[490.54003906 570.05053711 0.64849496]	[503.34197998 734.28991699 0.77916545]	[4.85387695e+02 7.67622742e+02 5.28828382e-01]	[426.38754272 323.76156616 0.84765983]	[454.63702393 321.29049683 0.87330109]	[413.57983398 318.55722046 0.48677489]	[477.71670532 313.51690674 0.85674685]	[4.80230377e+02 8.06110474e+02 5.26132107e-01]	[4.85429077e+02 8.03501831e+02 5.52556515e-01]	[4.82927368e+02 7.52233032e+02 3.95308107e-01]	[4.59787750e+02 8.95925049e+02 7.49786556e-01]	[4.41743469e+02 8.93419617e+02 7.52248645e-01]	[4.59749847e+02 8.72820190e+02 6.94654405e-01]
[441.6645813 339.10058594 0.93012792]	[452.02261353 380.28292847 0.88638413]	[387.89727783 382.73764038 0.81785113]	[362.21139526 488.00476074 0.84783113]	[336.50762939 588.04492188 0.86664528]	[513.64196777 380.19390869 0.82893491]	[531.55108643 493.0821228 0.7852875 ]	[539.20788574 600.74755859 0.82234251]	[452.050354 572.58502197 0.67490834]	[413.509552 572.64471436 0.64886361]	[444.34158325 739.42608643 0.79920501]	[4.57090179e+02 8.67594971e+02 7.70716548e-01]	[490.54238892 570.05279541 0.64940447]	[503.3536377 734.27789307 0.77050751]	[4.85464661e+02 7.67529480e+02 5.24312913e-01]	[426.38534546 323.76080322 0.84774297]	[454.6368103 321.29003906 0.8731994 ]	[413.57357788 318.552948 0.49234846]	[477.71588135 313.51257324 0.85598183]	[4.80231964e+02 8.06053284e+02 5.44122100e-01]	[4.85441406e+02 8.00968201e+02 5.57882726e-01]	[4.85405060e+02 7.49675598e+02 4.14517283e-01]	[4.59789673e+02 8.95928589e+02 7.48388588e-01]	[4.41746307e+02 8.93424316e+02 7.51754105e-01]	[4.59754639e+02 8.72827332e+02 6.96966648e-01]
[439.29901123 336.68807983 0.92968094]	[452.01730347 380.24325562 0.8921504 ]	[387.88165283 380.34332275 0.82181519]	[362.21224976 487.99740601 0.84838569]	[336.56842041 585.54931641 0.8897379 ]	[516.12121582 380.13265991 0.83150214]	[529.05895996 488.00823975 0.79381073]	[536.74981689 595.74005127 0.80827099]	[452.02929688 572.5925293 0.67266232]	[411.01855469 572.61303711 0.64837748]	[444.31555176 736.83624268 0.80023378]	[4.57094238e+02 8.67646118e+02 7.80091703e-01]	[490.50827026 570.07507324 0.64638239]	[503.37335205 734.23205566 0.76016313]	[4.90506714e+02 7.59879211e+02 5.01307428e-01]	[426.34368896 321.26849365 0.85985494]	[454.60418701 321.20846558 0.88093644]	[413.52252197 316.15396118 0.56894803]	[477.71963501 313.40158081 0.84564412]	[4.80232361e+02 8.03505981e+02 5.36398828e-01]	[4.85470825e+02 7.98359009e+02 5.45160174e-01]	[4.85462646e+02 7.47051331e+02 4.14552808e-01]	[4.59767090e+02 8.95928345e+02 7.46456325e-01]	[4.41733093e+02 8.93419678e+02 7.48456478e-01]	[4.59774689e+02 8.72881714e+02 7.06157148e-01]
[439.28607178 336.62188721 0.9324522 ]	[449.50619507 380.19796753 0.89399368]	[385.36502075 380.29302979 0.83287925]	[362.23068237 485.46786499 0.85500199]	[336.62350464 585.51605225 0.8976056 ]	[513.63964844 377.73321533 0.83022827]	[528.98425293 490.48648071 0.80471539]	[536.71057129 595.67474365 0.80320954]	[449.51461792 567.51367188 0.68319839]	[410.96740723 567.55780029 0.65683115]	[441.90957642 734.28509521 0.81367594]	[4.57083160e+02 8.67587952e+02 7.70930111e-01]	[488.003479 565.01574707 0.65975815]	[503.36325073 731.69702148 0.77571923]	[4.87956604e+02 7.62488159e+02 5.09784162e-01]	[423.9095459 321.21447754 0.87136859]	[454.56088257 318.77890015 0.88417256]	[413.50411987 316.14016724 0.58514965]	[477.6751709 308.39428711 0.82467866]	[4.80229462e+02 8.03536987e+02 5.49689710e-01]	[4.85472290e+02 7.98397034e+02 5.53825796e-01]	[4.85447693e+02 7.47096863e+02 3.96187037e-01]	[4.59779663e+02 8.95934082e+02 7.46231139e-01]	[4.41729736e+02 8.93424072e+02 7.47898936e-01]	[4.59771362e+02 8.72814087e+02 7.11784601e-01]
[439.22930908 336.46228027 0.92925143]	[446.96255493 377.71817017 0.89676344]	[382.84692383 380.11242676 0.8473168 ]	[362.23413086 482.84976196 0.88392627]	[336.67230225 585.40301514 0.90894234]	[511.08651733 377.57406616 0.81936538]	[526.51947021 487.94842529 0.82173431]	[531.61322021 588.02893066 0.82167155]	[451.99731445 567.50335693 0.68760514]	[410.99713135 567.56219482 0.65647525]	[441.88793945 731.7545166 0.82280326]	[4.57066406e+02 8.65103638e+02 7.64738858e-01]	[488.01263428 564.99578857 0.66419566]	[503.40292358 729.14111328 0.78269267]	[4.93092407e+02 7.54794250e+02 5.23229897e-01]	[423.83444214 318.71554565 0.91189581]	[449.51879883 318.60998535 0.90336555]	[410.94171143 315.99911499 0.55474341]	[477.60150146 303.23718262 0.82547891]	[4.80254547e+02 8.00986755e+02 5.96364617e-01]	[4.87973724e+02 7.95838623e+02 5.86103141e-01]	[4.85480133e+02 7.44520386e+02 4.23872948e-01]	[4.59779327e+02 8.95943848e+02 7.45645881e-01]	[4.41730469e+02 8.93429199e+02 7.46311843e-01]	[4.59759125e+02 8.72784241e+02 7.15224326e-01]
[439.18035889 333.9664917 0.90800637]	[446.92080688 377.63540649 0.8968327 ]	[382.83398438 377.68624878 0.84994793]	[362.21224976 480.33837891 0.89186382]	[336.67544556 582.98248291 0.90202904]	[511.04519653 377.49829102 0.81279624]	[526.52679443 485.46142578 0.82957029]	[531.5322876 585.49713135 0.83686441]	[449.49746704 562.43884277 0.69482231]	[408.45791626 564.9095459 0.67014259]	[441.86361694 729.24707031 0.83463812]	[4.57075104e+02 8.65107361e+02 7.63265252e-01]	[488.00115967 562.34680176 0.66673523]	[503.41882324 729.03070068 0.7836718 ]	[4.98260590e+02 7.49633728e+02 6.25935972e-01]	[423.77624512 318.60983276 0.93144673]	[446.96841431 316.15060425 0.91754746]	[408.45874023 315.93960571 0.45368016]	[477.59631348 300.73016357 0.83463067]	[4.80306122e+02 8.00960632e+02 6.67827308e-01]	[4.90562775e+02 7.95799194e+02 6.29621506e-01]	[4.93074829e+02 7.36868896e+02 4.87686694e-01]	[4.59789917e+02 8.95964661e+02 7.38109052e-01]	[4.41743164e+02 8.93442932e+02 7.39036858e-01]	[4.59760315e+02 8.72781006e+02 7.20589638e-01]
[439.14471436 328.88391113 0.87198305]	[446.92550659 377.55175781 0.88336176]	[382.84820557 377.60412598 0.8420341 ]	[359.82907104 480.30838013 0.89887881]	[336.67498779 582.95233154 0.89863873]	[511.02926636 375.05163574 0.80694115]	[526.54315186 485.34820557 0.84413826]	[526.52319336 585.44799805 0.86332572]	[449.5241394 562.42889404 0.68943179]	[408.47296143 564.92700195 0.66458887]	[441.83236694 729.12042236 0.85537773]	[4.57099731e+02 8.65118042e+02 7.68029928e-01]	[490.51586914 562.31030273 0.66200155]	[503.38000488 726.60546875 0.80082536]	[4.98211548e+02 7.49709351e+02 6.25194073e-01]	[421.36532593 316.10174561 0.92867494]	[446.9197998 315.97628784 0.91264164]	[4.08398193e+02 3.10969879e+02 3.43999326e-01]	[477.60794067 298.21951294 0.8483398 ]	[4.80299500e+02 8.00962646e+02 6.85309708e-01]	[4.93046021e+02 7.95805054e+02 6.50229275e-01]	[4.90505066e+02 7.41934143e+02 4.80852276e-01]	[4.59784515e+02 8.95970642e+02 7.36694694e-01]	[4.41743622e+02 8.93447632e+02 7.37828255e-01]	[4.59782349e+02 8.72801453e+02 7.23357439e-01]
[439.14608765 323.81872559 0.87782097]	[446.89337158 375.09472656 0.86850464]	[382.81695557 377.53146362 0.83974314]	[359.81921387 480.26544189 0.89636898]	[336.6723938 582.92108154 0.89422107]	[511.00698853 372.49465942 0.79353613]	[526.5189209 482.7671814 0.86917257]	[526.42462158 582.94219971 0.88374412]	[449.51644897 564.85681152 0.68609989]	[410.97894287 564.94915771 0.66307199]	[441.79476929 729.11523438 0.8553021 ]	[4.57099335e+02 8.67584656e+02 7.68041193e-01]	[488.01132202 562.34100342 0.66369092]	[503.33587646 726.54675293 0.81309801]	[4.98206970e+02 7.49691528e+02 6.42114818e-01]	[421.35617065 315.96670532 0.91412246]	[446.93783569 313.49127197 0.88892734]	[4.05855164e+02 3.05815979e+02 4.03988719e-01]	[475.16870117 298.07958984 0.85600996]	[4.80319397e+02 8.00969421e+02 6.93076134e-01]	[4.93083527e+02 7.95791260e+02 6.54642045e-01]	[4.90497162e+02 7.41945129e+02 4.93659049e-01]	[4.59783447e+02 8.95985718e+02 7.30509579e-01]	[4.41737793e+02 8.95842590e+02 7.32722521e-01]	[4.59783478e+02 8.72824097e+02 7.15560555e-01]
[439.17871094 321.28808594 0.9008413 ]	[446.88653564 372.55343628 0.84819299]	[382.78659058 375.04129028 0.83122957]	[359.8006897 480.15255737 0.88110578]	[336.63339233 582.79266357 0.88274074]	[511.02297974 369.91680908 0.79083461]	[526.50646973 480.35528564 0.86975491]	[526.40899658 582.78753662 0.88238418]	[452.03982544 562.26751709 0.6845445 ]	[411.025177 562.34075928 0.66180491]	[441.77822876 729.06585693 0.84569305]	[4.57074524e+02 8.67617310e+02 7.60930359e-01]	[490.54669189 559.76000977 0.65904963]	[503.31842041 726.46350098 0.81315887]	[4.90524384e+02 7.54743958e+02 5.72861850e-01]	[421.38189697 313.53179932 0.8982411 ]	[446.95718384 313.3949585 0.87037003]	[405.90948486 305.79876709 0.47423115]	[475.1138916 295.63586426 0.85419977]	[4.80280975e+02 8.00985901e+02 6.41264379e-01]	[4.90516541e+02 7.95821106e+02 6.25819027e-01]	[4.85411377e+02 7.44546814e+02 4.47439879e-01]	[4.59770111e+02 8.95964233e+02 7.28247166e-01]	[4.41711884e+02 8.93451477e+02 7.27544546e-01]	[4.59781799e+02 8.72853149e+02 7.00898409e-01]
[439.14767456 321.19464111 0.90853572]	[444.43527222 369.90551758 0.84339207]	[382.72546387 372.45736694 0.82050085]	[359.79003906 477.65887451 0.87088656]	[336.62689209 580.25976562 0.86225289]	[508.51004028 364.81494141 0.80925721]	[526.51330566 480.21502686 0.86981046]	[524.02404785 580.29449463 0.87174189]	[452.02435303 559.79797363 0.67977154]	[413.48706055 562.30505371 0.65512007]	[441.71813965 726.62084961 0.84735501]	[4.57080658e+02 8.67604492e+02 7.60633826e-01]	[490.52197266 559.7300415 0.65958214]	[503.30969238 724.02276611 0.81662565]	[4.95637390e+02 7.49710999e+02 6.46939635e-01]	[421.34381104 313.42474365 0.88357401]	[446.91430664 308.40844727 0.86255801]	[405.89477539 300.67483521 0.4557443 ]	[472.57983398 295.50619507 0.84644204]	[4.80254669e+02 8.00975891e+02 6.92238867e-01]	[4.93044861e+02 7.95810974e+02 6.61674559e-01]	[4.85465912e+02 7.44473450e+02 5.11879921e-01]	[4.59742462e+02 8.95973938e+02 7.23510087e-01]	[4.41689362e+02 8.93450073e+02 7.23799825e-01]	[4.59805573e+02 8.72842590e+02 7.08675385e-01]
[439.11083984 318.67950439 0.92317301]	[444.40975952 364.81921387 0.86505693]	[380.34036255 367.41864014 0.81968385]	[359.77035522 475.09506226 0.85756719]	[336.63067627 577.7333374 0.85609537]	[508.49240112 362.24298096 0.83340251]	[526.48443604 477.72872925 0.85519791]	[524.03167725 575.21960449 0.84104824]	[454.54934692 557.23846436 0.67587793]	[413.55618286 559.78375244 0.66004699]	[441.69555664 724.03466797 0.83846462]	[4.57063995e+02 8.67615295e+02 7.44511902e-01]	[493.0612793 554.68170166 0.65033054]	[503.31869507 723.93164062 0.81789249]	[4.95650421e+02 7.49756836e+02 6.39778376e-01]	[421.29901123 308.40447998 0.87434852]	[446.89248657 303.2835083 0.86551458]	[405.87808228 298.21450806 0.42760277]	[472.55792236 295.41882324 0.83128512]	[4.80244263e+02 8.00977905e+02 7.01485276e-01]	[4.90573273e+02 7.95826904e+02 6.65160060e-01]	[4.85458557e+02 7.44541016e+02 5.03299415e-01]	[4.59723267e+02 8.98419861e+02 7.05977917e-01]	[4.39290985e+02 8.95854980e+02 7.04538465e-01]	[4.59794891e+02 8.72874390e+02 6.89082205e-01]
[436.69668579 318.55563354 0.92695659]	[444.38470459 362.26202393 0.8892085 ]	[380.34603882 364.80014038 0.83022964]	[359.75546265 475.08129883 0.85248625]	[336.64932251 577.71130371 0.85220861]	[508.46139526 359.7623291 0.84486502]	[526.47143555 475.08151245 0.82785857]	[526.40325928 570.11071777 0.83832401]	[454.60552979 554.66131592 0.67596251]	[416.02789307 557.25921631 0.66165584]	[439.29672241 721.37036133 0.81977123]	[4.57060425e+02 8.65073669e+02 7.38662362e-01]	[493.11495972 552.08544922 0.64851904]	[503.33050537 721.40490723 0.81272095]	[4.95679443e+02 7.52209717e+02 6.44282043e-01]	[421.24276733 303.28106689 0.87573183]	[444.45175171 300.7310791 0.87703574]	[405.83059692 298.03536987 0.45662042]	[472.51776123 292.95684814 0.81762266]	[4.80228027e+02 8.03466492e+02 6.96812987e-01]	[4.90563995e+02 7.95880310e+02 6.57253265e-01]	[4.85466400e+02 7.47050598e+02 5.12252748e-01]	[4.59730377e+02 8.95970337e+02 7.09939599e-01]	[4.39296021e+02 8.93437317e+02 7.10862339e-01]	[4.59801056e+02 8.72770874e+02 6.99834108e-01]
[439.11129761 316.13955688 0.93872619]	[444.31530762 359.77636719 0.91431814]	[380.27450562 362.32281494 0.84848475]	[359.74710083 472.55664062 0.84801656]	[336.67303467 575.17987061 0.85126436]	[506.01760864 359.5786438 0.85980004]	[526.4644165 464.94628906 0.83933705]	[526.39562988 567.45904541 0.86712748]	[454.59768677 552.09686279 0.6695711 ]	[416.03744507 557.20831299 0.65521014]	[439.21157837 716.32971191 0.81804085]	[4.54603241e+02 8.62486328e+02 7.33718157e-01]	[493.10461426 549.50769043 0.64268768]	[503.34790039 716.284729 0.80660111]	[4.98180450e+02 7.49635986e+02 6.63878322e-01]	[421.28753662 300.74700928 0.89028144]	[446.90496826 300.63082886 0.88518906]	[403.36431885 295.58364868 0.58526289]	[472.52957153 290.44482422 0.80617088]	[4.80200409e+02 8.00917236e+02 7.10377336e-01]	[4.93047119e+02 7.95793945e+02 6.76142573e-01]	[4.87957825e+02 7.44457092e+02 4.96613383e-01]	[4.59706909e+02 8.95971863e+02 7.05643833e-01]	[4.39264801e+02 8.93432129e+02 7.12242723e-01]	[4.59798676e+02 8.70285034e+02 7.02164829e-01]
[439.115448 316.05728149 0.93926263]	[444.3052063 359.69128418 0.92347491]	[380.25180054 362.21359253 0.86655617]	[359.73245239 472.53759766 0.85026747]	[336.69940186 572.60620117 0.85245442]	[506.01141357 357.13494873 0.85420126]	[526.48083496 462.40829468 0.86066926]	[526.40472412 564.93139648 0.88776439]	[454.61437988 549.50811768 0.67535132]	[416.05041504 552.1270752 0.65120876]	[439.21746826 713.78601074 0.813591 ]	[4.54564728e+02 8.60008057e+02 7.28105724e-01]	[493.08786011 546.94433594 0.64982814]	[503.3979187 711.25189209 0.8087998 ]	[4.98151306e+02 7.49567810e+02 6.62564039e-01]	[421.2951355 300.65988159 0.91634929]	[446.87057495 298.19369507 0.90505087]	[403.34024048 295.51382446 0.65668774]	[469.95974731 290.36932373 0.79804033]	[4.80292114e+02 8.03525085e+02 7.18416214e-01]	[4.93112183e+02 7.95868958e+02 6.66698098e-01]	[4.85461060e+02 7.41976624e+02 4.84580994e-01]	[4.59699310e+02 8.98416626e+02 7.00967968e-01]	[4.39253815e+02 8.93450378e+02 7.07920015e-01]	[4.59791779e+02 8.70276367e+02 6.93670869e-01]
[439.08551025 315.95513916 0.92059755]	[441.90612793 359.62921143 0.92685062]	[380.23205566 359.80889893 0.87182885]	[359.70513916 472.55368042 0.85890514]	[339.0562439 570.07672119 0.85636866]	[505.95812988 357.04360962 0.84853113]	[526.46173096 462.40466309 0.86597311]	[526.39544678 564.86132812 0.89440912]	[457.09603882 546.95281982 0.69586742]	[416.11886597 549.51873779 0.668185 ]	[439.23693848 711.16992188 0.84934241]	[4.52050476e+02 8.57436340e+02 7.24429607e-01]	[495.63485718 544.42504883 0.66995931]	[505.90948486 708.67883301 0.85166442]	[4.95646942e+02 7.59881775e+02 6.90618396e-01]	[421.25259399 298.21054077 0.9411664 ]	[444.42059326 298.05807495 0.93706697]	[403.29876709 295.47692871 0.6487847 ]	[467.48348999 285.25149536 0.79605752]	[4.82748779e+02 8.06097900e+02 7.58036852e-01]	[4.98163086e+02 8.00973389e+02 6.98100269e-01]	[4.85360291e+02 7.52206604e+02 5.43570578e-01]	[4.59717560e+02 8.95950256e+02 7.10057020e-01]	[4.39249298e+02 8.93421570e+02 7.11190045e-01]	[4.59737793e+02 8.70187012e+02 6.81060553e-01]
[439.06298828 313.48242188 0.900666 ]	[441.86193848 357.21102905 0.93165636]	[380.19934082 359.76849365 0.87646943]	[359.70819092 469.98577881 0.85026991]	[339.07501221 570.03356934 0.85998899]	[505.87481689 354.54751587 0.84055251]	[526.47686768 462.35986328 0.86132503]	[526.4342041 562.37451172 0.88499522]	[457.20666504 546.94348145 0.71088827]	[418.60421753 549.52978516 0.68146825]	[439.23944092 711.13720703 0.85703284]	[4.51991089e+02 8.59944458e+02 7.22333789e-01]	[498.19320679 544.40551758 0.68178469]	[506.0010376 708.57763672 0.84191781]	[4.98234985e+02 7.59958557e+02 7.57389188e-01]	[421.21261597 298.13021851 0.95638949]	[444.38049316 295.64025879 0.95232391]	[403.26586914 295.45062256 0.65093553]	[467.44274902 280.24920654 0.80681574]	[4.82897339e+02 8.08565491e+02 7.76961505e-01]	[5.00779724e+02 8.03505554e+02 7.16683209e-01]	[4.85398468e+02 7.54814331e+02 5.88744760e-01]	[4.59725464e+02 8.95914185e+02 7.18733311e-01]	[4.39256836e+02 8.93403503e+02 7.19949424e-01]	[4.59670624e+02 8.70222107e+02 6.82081997e-01]
[436.6625061 313.41299438 0.88227606]	[441.81686401 357.15130615 0.93700165]	[380.14675903 359.77850342 0.87665945]	[359.69546509 469.96572876 0.85157514]	[339.10827637 570.05889893 0.85564208]	[503.43914795 351.9967041 0.83618796]	[526.48388672 459.83230591 0.87924314]	[526.44659424 562.27990723 0.88401604]	[459.65512085 544.42498779 0.73813277]	[418.6574707 546.98895264 0.70518774]	[439.22381592 711.14916992 0.84982002]	[4.49502472e+02 8.57463562e+02 7.28044868e-01]	[500.67697144 541.88885498 0.70104885]	[511.02844238 708.55371094 0.83055508]	[500.7769165 754.79669189 0.79241449]	[421.16595459 298.07077026 0.96035236]	[444.32260132 295.56335449 0.95212448]	[400.84451294 292.99859619 0.68662405]	[464.9513855 277.7098999 0.84191507]	[4.85459198e+02 8.08628601e+02 7.07458854e-01]	[5.03311279e+02 8.03526306e+02 6.66424751e-01]	[4.87935608e+02 7.49738159e+02 5.94303250e-01]	[4.59717590e+02 8.95882812e+02 7.23917842e-01]	[4.39246674e+02 8.93385498e+02 7.24247336e-01]	[4.59679810e+02 8.70221436e+02 6.80889606e-01]
[436.59082031 310.97747803 0.86614937]	[441.79452515 357.12692261 0.93978894]	[380.11514282 359.76480103 0.88069129]	[359.69674683 467.48251343 0.85493886]	[339.12518311 570.06738281 0.85132784]	[503.40145874 351.96389771 0.84323573]	[526.4967041 459.81002808 0.88479316]	[526.48144531 562.22845459 0.8788529 ]	[459.65872192 544.4130249 0.73982471]	[418.66018677 546.97131348 0.70545477]	[439.19934082 708.67797852 0.85803056]	[4.51998413e+02 8.59967712e+02 7.31502473e-01]	[500.68606567 541.88214111 0.70439523]	[513.62799072 708.50476074 0.8276875 ]	[500.86120605 752.30755615 0.81471294]	[418.78579712 298.03720093 0.95948058]	[441.89028931 295.53613281 0.95794481]	[400.81503296 292.94238281 0.67894232]	[464.86459351 277.65063477 0.86641091]	[4.95602509e+02 8.08710144e+02 7.38835692e-01]	[5.05971710e+02 8.06013062e+02 6.86373174e-01]	[4.87985077e+02 7.49666626e+02 6.26799524e-01]	[4.59727295e+02 8.95898682e+02 7.18674600e-01]	[4.39257721e+02 8.93403503e+02 7.17259407e-01]	[4.59712280e+02 8.70250305e+02 6.93606734e-01]
[434.11624146 310.90423584 0.84836662]	[441.77487183 357.13696289 0.94053066]	[377.74545288 359.80316162 0.87379074]	[359.69110107 467.47891235 0.84993488]	[339.16986084 572.60723877 0.83926892]	[503.3651123 351.95004272 0.84610367]	[526.47857666 459.74163818 0.88500398]	[529.00964355 559.78100586 0.85100353]	[459.7545166 544.39978027 0.75823653]	[418.73583984 546.96313477 0.71687454]	[439.21878052 708.62438965 0.8694979 ]	[4.51993530e+02 8.57444458e+02 7.39208281e-01]	[500.76760864 541.8694458 0.72464681]	[518.67926025 706.05328369 0.84017217]	[503.28744507 759.92645264 0.80602741]	[418.74945068 297.99301147 0.96309489]	[441.82086182 295.48095703 0.96004748]	[400.75396729 292.88494873 0.7206434 ]	[462.39990234 277.61795044 0.89532804]	[5.00767395e+02 8.08731628e+02 7.85327852e-01]	[5.18669189e+02 8.03564331e+02 7.05630064e-01]	[4.93098938e+02 7.52263977e+02 6.22008681e-01]	[4.59695435e+02 8.95880615e+02 7.18063593e-01]	[4.39236389e+02 8.93378601e+02 7.16279030e-01]	[4.59746063e+02 8.70212585e+02 6.99441433e-01]
[434.07269287 310.90591431 0.84424883]	[441.7479248 357.12460327 0.94279099]	[377.72564697 362.2020874 0.86949706]	[359.69342041 467.47488403 0.8398391 ]	[339.21014404 575.22906494 0.83490205]	[503.33255005 349.44192505 0.84502745]	[526.47961426 459.70257568 0.87963378]	[531.55383301 559.72973633 0.8237235 ]	[459.79742432 544.36431885 0.75771892]	[418.77688599 546.92608643 0.72079593]	[439.22528076 708.59204102 0.87471735]	[4.49472717e+02 8.54895752e+02 7.58163929e-01]	[500.79882812 541.8213501 0.72215188]	[521.16937256 706.00543213 0.87606382]	[503.45962524 767.59588623 0.85046279]	[418.7164917 298.01617432 0.96299046]	[441.77215576 295.48928833 0.9625836 ]	[400.69467163 292.88342285 0.75649852]	[462.33261108 277.58843994 0.90842742]	[503.30435181 813.73773193 0.82412326]	[5.21261230e+02 8.08620178e+02 7.92848468e-01]	[5.00671234e+02 7.65061462e+02 6.48678064e-01]	[4.59701874e+02 8.95861572e+02 7.32757568e-01]	[4.39240143e+02 8.93358154e+02 7.29267061e-01]	[4.59701538e+02 8.67696716e+02 6.94133997e-01]
[431.54812622 310.89709473 0.83684438]	[441.71557617 357.11019897 0.94627851]	[377.70950317 362.22363281 0.86846453]	[359.71020508 467.49371338 0.82978791]	[339.29000854 575.13977051 0.82957542]	[503.30239868 349.38522339 0.84564507]	[526.45599365 457.20770264 0.85922778]	[534.16931152 554.62695312 0.80392051]	[459.83743286 544.3324585 0.76530111]	[421.14190674 544.47698975 0.72940522]	[439.26141357 708.53527832 0.88306791]	[4.49469604e+02 8.54803040e+02 7.74330556e-01]	[500.84686279 541.78833008 0.72885716]	[521.2779541 703.44549561 0.86862236]	[508.49645996 767.63574219 0.82812053]	[418.66705322 298.01882935 0.95937967]	[441.72723389 295.49298096 0.9587419 ]	[400.63323975 292.95614624 0.78899181]	[462.28012085 277.62026978 0.91577536]	[5.05987762e+02 8.13773254e+02 8.07055712e-01]	[5.23950684e+02 8.08632446e+02 7.91717529e-01]	[5.03253326e+02 7.67566040e+02 6.89614594e-01]	[4.59686859e+02 8.93426270e+02 7.39510596e-01]	[4.39232971e+02 8.93308655e+02 7.32267082e-01]	[4.59685760e+02 8.67607117e+02 6.93347573e-01]
[431.50006104 310.90188599 0.83372211]	[441.69430542 357.07785034 0.94517648]	[377.70187378 362.23617554 0.86763465]	[359.76257324 467.45883179 0.82575518]	[341.7237854 572.64990234 0.825638 ]	[503.29309082 346.82617188 0.84846199]	[526.45599365 457.1156311 0.84660709]	[539.21240234 552.11785889 0.82653159]	[462.19848633 541.89349365 0.76190645]	[421.17617798 544.44580078 0.73448086]	[439.29928589 708.54577637 0.87861711]	[4.49435425e+02 8.52327454e+02 7.81750917e-01]	[500.87918091 541.75897217 0.72290725]	[521.34820557 700.84204102 0.85601544]	[516.14685059 770.13903809 0.82173371]	[418.63034058 298.02816772 0.95393258]	[441.68276978 295.48651123 0.95510435]	[398.28808594 293.01577759 0.78314126]	[462.23861694 277.59698486 0.91537547]	[5.16213379e+02 8.18921814e+02 7.69919455e-01]	[5.31546021e+02 8.11230042e+02 7.53896296e-01]	[5.03421997e+02 7.70220276e+02 6.41712725e-01]	[4.59708405e+02 8.93438171e+02 7.45192051e-01]	[4.39245819e+02 8.93315857e+02 7.32359052e-01]	[4.59633423e+02 8.62576416e+02 6.79564476e-01]
[431.47103882 310.91439819 0.83314151]	[441.67330933 357.03060913 0.94176102]	[377.70019531 362.21994019 0.87006938]	[359.80569458 464.82678223 0.83514607]	[344.29129028 570.04522705 0.81556129]	[503.26358032 344.28704834 0.85753834]	[526.46228027 452.0847168 0.82369673]	[539.31463623 552.08789062 0.84384716]	[462.22320557 541.85675049 0.7541948 ]	[421.18865967 544.40209961 0.73381048]	[439.3291626 708.58758545 0.87944627]	[4.49462769e+02 8.52285828e+02 7.95429468e-01]	[503.24273682 539.27362061 0.70920026]	[521.39990234 700.86114502 0.85848767]	[521.16192627 770.24255371 0.83602947]	[418.60977173 298.03695679 0.94882894]	[439.33422852 295.48703003 0.9547956 ]	[398.2696228 295.39385986 0.77059233]	[462.19998169 277.58374023 0.91413599]	[5.21368164e+02 8.24086731e+02 7.80874848e-01]	[5.39260925e+02 8.13745056e+02 7.41740763e-01]	[5.05912842e+02 7.72709045e+02 6.01066172e-01]	[4.59699951e+02 8.93446106e+02 7.47687280e-01]	[4.39251770e+02 8.93304810e+02 7.40595222e-01]	[4.59648590e+02 8.60018677e+02 6.86510265e-01]
[431.46871948 310.90213013 0.83332366]	[441.66436768 357.00698853 0.93911314]	[377.69476318 362.20739746 0.87244278]	[362.22921753 462.37884521 0.83371556]	[349.39648438 570.06011963 0.80714113]	[503.26461792 341.8225708 0.86500579]	[526.4822998 452.01159668 0.81791955]	[541.71630859 549.55889893 0.86115503]	[462.22201538 541.84564209 0.76253009]	[421.20599365 544.40112305 0.73962653]	[441.67868042 708.61053467 0.88581818]	[4.49509827e+02 8.52377747e+02 7.78979897e-01]	[500.89141846 539.25549316 0.71665132]	[523.8012085 695.81707764 0.84151453]	[521.39666748 777.91864014 0.82691747]	[418.60775757 298.03619385 0.9486987 ]	[439.33050537 295.48361206 0.95491695]	[398.2583313 293.02288818 0.76216435]	[462.1975708 277.58755493 0.91245383]	[5.23933472e+02 8.29281372e+02 8.28994751e-01]	[5.41891357e+02 8.24000305e+02 7.56829739e-01]	[5.11070190e+02 7.82997620e+02 5.67931771e-01]	[4.59684845e+02 8.95871460e+02 7.41562665e-01]	[4.39238068e+02 8.93333313e+02 7.33592272e-01]	[4.59710815e+02 8.65096375e+02 6.90388620e-01]
[431.50485229 310.89111328 0.83592051]	[441.67501831 356.98510742 0.93623936]	[377.69839478 362.20629883 0.87311268]	[362.25817871 462.30194092 0.83927655]	[351.96496582 570.04974365 0.81681556]	[503.27758789 341.78244019 0.87555027]	[526.54016113 449.52780151 0.80604231]	[541.79962158 552.05340576 0.86805844]	[462.30157471 541.80450439 0.75993145]	[421.26501465 544.35565186 0.73953468]	[441.69720459 708.61724854 0.89185184]	[4.52026764e+02 8.52325806e+02 7.90391505e-01]	[503.30523682 539.21655273 0.71474278]	[523.88635254 695.81256104 0.84330535]	[523.87261963 788.02056885 0.88245547]	[418.61846924 298.02938843 0.9538368 ]	[441.67340088 295.46759033 0.95577443]	[398.26138306 293.01846313 0.76438451]	[462.19702148 277.58761597 0.91121352]	[5.26498230e+02 8.34318665e+02 8.12155783e-01]	[5.44489380e+02 8.29124329e+02 8.09065223e-01]	[5.18688660e+02 7.88143799e+02 6.46714032e-01]	[4.59738129e+02 8.93439575e+02 7.63152003e-01]	[4.39301788e+02 8.93294922e+02 7.52149105e-01]	[4.59719513e+02 8.62539185e+02 6.91823363e-01]
[431.54333496 310.90438843 0.83667302]	[441.69137573 357.00302124 0.93793637]	[377.71899414 362.21780396 0.87183899]	[362.31021118 462.32904053 0.83132511]	[354.52227783 570.08825684 0.82782388]	[503.29162598 341.80252075 0.87251115]	[529.01599121 452.04788208 0.80228817]	[541.86785889 552.05432129 0.8677122 ]	[462.39321899 541.8215332 0.7396946 ]	[421.32214355 544.37078857 0.72864473]	[441.72018433 708.61322021 0.89195812]	[4.52007202e+02 8.52313049e+02 7.88694859e-01]	[503.41259766 539.25427246 0.70102054]	[523.93103027 693.26257324 0.84921688]	[526.41217041 790.77410889 0.85944104]	[418.64175415 298.04376221 0.95670944]	[441.69207764 295.47650146 0.95598233]	[398.28305054 295.39300537 0.78543949]	[462.21704102 277.57318115 0.91423428]	[5.36658203e+02 8.42036133e+02 7.81239152e-01]	[5.49559509e+02 8.31789185e+02 7.78055668e-01]	[5.21351196e+02 7.95862854e+02 6.63048089e-01]	[4.59705688e+02 8.93442566e+02 7.63634026e-01]	[4.39269318e+02 8.93288452e+02 7.54715741e-01]	[4.59710236e+02 8.62509216e+02 6.82915151e-01]
[434.03848267 310.91403198 0.8401013 ]	[441.72824097 357.00891113 0.9375146 ]	[377.7432251 362.24908447 0.86497438]	[364.76977539 462.39520264 0.83112627]	[354.56997681 572.61895752 0.83412582]	[503.33209229 341.78771973 0.87280679]	[529.06384277 452.00549316 0.79811192]	[541.95056152 552.10040283 0.86274433]	[464.8348999 541.8515625 0.73033577]	[423.771698 544.39971924 0.71856642]	[441.77001953 708.5668335 0.894701 ]	[4.52026398e+02 8.52354370e+02 7.81348586e-01]	[503.48672485 539.29608154 0.69556361]	[523.94781494 693.22924805 0.85373169]	[5.31613525e+02 8.08573242e+02 8.08137953e-01]	[418.67236328 298.05258179 0.95565927]	[441.72348022 295.48065186 0.95518023]	[400.62014771 293.0072937 0.80516171]	[462.23596191 277.54211426 0.92197257]	[541.78289795 849.80657959 0.86231697]	[5.57261108e+02 8.44529785e+02 7.86834657e-01]	[5.23962219e+02 8.11279541e+02 7.12178826e-01]	[4.59709229e+02 8.93417480e+02 7.70538330e-01]	[4.39273956e+02 8.93275085e+02 7.57595122e-01]	[4.59724609e+02 8.62575562e+02 6.80839837e-01]
[436.57571411 310.90322876 0.85462737]	[441.76351929 356.98620605 0.93321609]	[380.13259888 362.21612549 0.87033153]	[367.33953857 462.35946655 0.82576084]	[357.00039673 572.62237549 0.84280312]	[503.36810303 341.76370239 0.87638271]	[531.58508301 446.96530151 0.79202557]	[544.36523438 547.05181885 0.87753808]	[464.91174316 541.84771729 0.72123772]	[423.89855957 544.39208984 0.70316797]	[441.81469727 708.54498291 0.89062601]	[4.52029694e+02 8.52245728e+02 7.94772267e-01]	[505.89205933 539.30822754 0.6940279 ]	[524.01464844 698.33111572 0.83784115]	[536.74316406 808.6842041 0.82189184]	[418.74807739 298.05450439 0.95840764]	[441.79772949 295.46087646 0.94844717]	[400.68423462 292.96340942 0.79961616]	[462.25714111 277.49838257 0.91162807]	[541.87646484 854.80267334 0.85506368]	[5.59788757e+02 8.49638855e+02 8.25229168e-01]	[5.26457825e+02 8.13790710e+02 6.51619971e-01]	[4.59781647e+02 8.93399414e+02 7.86601305e-01]	[4.41711792e+02 8.93254761e+02 7.70746529e-01]	[4.59660004e+02 8.59947815e+02 6.76381052e-01]
[436.57818604 310.90396118 0.85548925]	[441.76434326 356.98287964 0.93218225]	[380.13299561 362.21255493 0.87066114]	[367.33932495 462.36312866 0.82518256]	[356.99963379 572.62182617 0.84304869]	[503.36965942 341.75888062 0.87738526]	[531.58636475 446.9548645 0.79271442]	[544.37023926 547.05212402 0.87727606]	[464.90917969 541.84893799 0.72190076]	[423.89508057 544.39086914 0.70403033]	[441.81542969 708.54980469 0.89042616]	[4.52026276e+02 8.52254089e+02 7.92945802e-01]	[505.88986206 539.3092041 0.69417459]	[524.01226807 698.31585693 0.83838558]	[536.73974609 808.68395996 0.82144362]	[418.74804688 298.05224609 0.95837438]	[441.80200195 295.46029663 0.94848037]	[400.68371582 292.9508667 0.79739231]	[462.2612915 277.49285889 0.90953565]	[541.87750244 854.79522705 0.85562605]	[5.59789917e+02 8.49632385e+02 8.24657977e-01]	[5.26453186e+02 8.13791992e+02 6.53008521e-01]	[4.59774017e+02 8.93390747e+02 7.88799345e-01]	[4.41706024e+02 8.93246521e+02 7.70926654e-01]	[4.59660400e+02 8.59960632e+02 6.75992608e-01]
[439.10296631 310.97183228 0.88951147]	[441.87469482 356.98455811 0.91813689]	[380.25723267 359.79870605 0.86785138]	[372.53952026 464.86181641 0.81548363]	[359.57064819 577.72595215 0.85654134]	[503.46221924 341.77920532 0.8589831 ]	[536.6963501 449.46786499 0.81051534]	[544.47338867 546.99609375 0.8716163 ]	[464.94143677 541.76922607 0.70735604]	[426.34439087 541.90026855 0.69714308]	[441.90155029 708.51574707 0.87529159]	[4.54573853e+02 8.52330200e+02 7.91377366e-01]	[505.92617798 539.21563721 0.68388265]	[523.95098877 693.23510742 0.83666575]	[5.41774597e+02 8.29114685e+02 8.25316608e-01]	[421.19995117 298.09197998 0.95963645]	[444.35159302 295.49859619 0.9359076 ]	[400.81381226 292.96063232 0.776968 ]	[464.82272339 277.49237061 0.87155867]	[5.44397217e+02 8.70130249e+02 8.34220290e-01]	[5.62375427e+02 8.59933289e+02 8.12443316e-01]	[5.34100403e+02 8.34321838e+02 6.30009532e-01]	[4.59823486e+02 8.95868835e+02 7.84352422e-01]	[4.41743286e+02 8.93319092e+02 7.66042590e-01]	[4.59751923e+02 8.62546692e+02 6.77304208e-01]
[439.15551758 313.39846802 0.89979887]	[444.33407593 357.0138855 0.90894794]	[380.32556152 359.77374268 0.85854959]	[375.03201294 464.89556885 0.81951296]	[359.6998291 577.76947021 0.85905647]	[505.92346191 344.25408936 0.83778012]	[536.73144531 449.50469971 0.82077605]	[544.52764893 547.00421143 0.85803461]	[464.96365356 541.809021 0.70335615]	[426.37689209 544.38269043 0.69345129]	[444.29721069 708.4909668 0.86923099]	[4.54564545e+02 8.54794250e+02 7.74276793e-01]	[505.92962646 539.22949219 0.67801315]	[523.94854736 698.29595947 0.83402383]	[5.41887878e+02 8.34302063e+02 8.30945432e-01]	[421.26544189 298.09762573 0.95641631]	[444.45050049 295.53030396 0.92893487]	[400.86804199 292.97387695 0.75371212]	[464.9744873 277.59591675 0.84124821]	[5.44485779e+02 8.72892456e+02 8.07981849e-01]	[5.64856934e+02 8.70148132e+02 8.21609616e-01]	[5.39180664e+02 8.49583313e+02 6.59536660e-01]	[4.59790619e+02 8.95884949e+02 7.77803063e-01]	[4.41715515e+02 8.93337830e+02 7.61247873e-01]	[4.59740295e+02 8.65122681e+02 6.72242403e-01]
[439.21954346 313.42364502 0.91252661]	[446.88668823 357.03405762 0.89464313]	[382.86434937 359.79116821 0.8392365 ]	[377.5007019 462.33963013 0.84793824]	[359.83267212 580.24731445 0.84733772]	[508.4503479 344.26812744 0.82399929]	[539.23571777 449.47259521 0.83878773]	[546.95141602 546.92419434 0.86076993]	[467.43200684 541.76123047 0.69644308]	[428.92523193 544.33728027 0.68890524]	[444.32119751 706.11773682 0.86031318]	[4.54584656e+02 8.54820862e+02 7.72870064e-01]	[505.95767212 536.70892334 0.67455369]	[523.92321777 695.81469727 0.83123004]	[5.41912109e+02 8.39428589e+02 7.98886538e-01]	[421.35891724 298.11489868 0.94134587]	[449.43041992 295.57147217 0.92113042]	[403.34341431 293.01644897 0.73242301]	[470.03274536 277.67913818 0.82888341]	[5.44517273e+02 8.75402222e+02 7.79124439e-01]	[5.64877441e+02 8.70274353e+02 8.15406561e-01]	[5.39184753e+02 8.49804260e+02 6.49746537e-01]	[4.59830658e+02 8.95901245e+02 7.76194692e-01]	[4.41762390e+02 8.93359619e+02 7.58644402e-01]	[4.59748840e+02 8.67603149e+02 6.73206031e-01]
[441.71890259 313.42715454 0.92063725]	[449.49343872 357.04794312 0.8835429 ]	[387.91879272 362.21484375 0.81505632]	[377.59561157 462.33337402 0.86433786]	[362.32766724 577.76434326 0.81967318]	[511.02203369 344.24658203 0.81508934]	[541.70166016 446.97088623 0.86086506]	[547.03271484 546.92266846 0.85187781]	[469.98440552 541.76531982 0.69473755]	[431.51226807 544.33813477 0.68905854]	[444.31906128 708.50964355 0.86023521]	[4.54585175e+02 8.54796570e+02 7.73589492e-01]	[508.45230103 536.72375488 0.66779405]	[523.91943359 698.36773682 0.83229232]	[5.41908447e+02 8.47107056e+02 8.25172067e-01]	[426.33950806 298.13772583 0.90313125]	[454.5512085 295.58959961 0.9108212 ]	[405.88317871 295.46029663 0.77900124]	[472.58746338 280.10678101 0.82203197]	[5.47024902e+02 8.83049438e+02 7.56478250e-01]	[5.64926025e+02 8.72870972e+02 8.11926603e-01]	[5.36692200e+02 8.52397156e+02 6.75228417e-01]	[4.59813599e+02 8.95907104e+02 7.74857283e-01]	[4.41742584e+02 8.93355469e+02 7.56949186e-01]	[4.59747314e+02 8.67582642e+02 6.67985141e-01]
[441.86849976 313.42297363 0.90756834]	[454.61355591 357.01248169 0.88824934]	[392.97738647 359.79089355 0.82234186]	[377.68078613 462.33480835 0.8849842 ]	[367.40252686 577.74353027 0.80294001]	[516.11584473 344.25344849 0.80995828]	[541.80267334 446.9486084 0.87373877]	[549.54620361 546.9901123 0.82982546]	[472.53271484 539.25909424 0.68108505]	[434.08343506 541.84625244 0.68459022]	[444.32012939 708.52154541 0.854994 ]	[4.54614166e+02 8.52367126e+02 7.78790653e-01]	[508.53799438 534.15643311 0.64940315]	[523.92663574 700.83898926 0.82707882]	[5.41885559e+02 8.49608582e+02 8.30618978e-01]	[431.474823 298.14743042 0.89094472]	[457.14352417 295.58062744 0.92816859]	[411.0032959 295.42559814 0.70858192]	[477.63858032 277.66815186 0.85683143]	[5.47010986e+02 8.88182800e+02 7.88266778e-01]	[5.64939575e+02 8.77898560e+02 7.93149829e-01]	[5.36652283e+02 8.54856750e+02 6.68847084e-01]	[4.59812256e+02 8.95902222e+02 7.72427261e-01]	[4.41746063e+02 8.93348999e+02 7.55420744e-01]	[4.59774475e+02 8.65113037e+02 6.63702607e-01]
[444.41003418 313.48080444 0.87752253]	[457.18499756 357.02581787 0.9127993 ]	[395.49398804 359.79196167 0.83167267]	[380.08831787 464.86212158 0.85326719]	[374.9984436 575.1829834 0.81582528]	[518.72784424 344.2897644 0.82381082]	[541.88299561 449.50854492 0.87691224]	[552.11138916 549.52886963 0.81523132]	[475.08187866 541.76159668 0.68646514]	[436.55267334 541.89764404 0.68448877]	[444.36102295 708.52886963 0.85138196]	[4.54629089e+02 8.52363770e+02 7.78905272e-01]	[513.60650635 536.73907471 0.64754224]	[523.94140625 703.39233398 0.83809799]	[5.41885132e+02 8.49651550e+02 8.34654212e-01]	[436.55224609 298.18484497 0.90091044]	[459.66220093 295.6131897 0.95195913]	[416.15158081 295.44564819 0.71748376]	[480.16836548 277.65457153 0.88413537]	[5.44510193e+02 8.88210938e+02 7.94306636e-01]	[5.64853455e+02 8.77953613e+02 7.86045909e-01]	[5.36698425e+02 8.54884644e+02 6.53720021e-01]	[4.59820099e+02 8.95885986e+02 7.76115417e-01]	[4.41752289e+02 8.93332703e+02 7.56690145e-01]	[4.59777222e+02 8.65114319e+02 6.62980080e-01]
[449.47668457 313.51651001 0.85838342]	[459.65457153 357.02883911 0.9317565 ]	[395.5786438 359.82113647 0.84146821]	[380.22940063 462.40194702 0.84786409]	[375.07324219 577.70135498 0.83295542]	[521.23986816 344.25387573 0.84546316]	[544.28936768 451.99291992 0.88093972]	[554.67645264 552.05914307 0.80973232]	[475.14602661 539.27600098 0.68558651]	[436.62457275 541.82250977 0.68558443]	[444.39962769 706.13366699 0.84757066]	[4.54637115e+02 8.54809814e+02 7.74880171e-01]	[516.13555908 536.69659424 0.6467312 ]	[523.953125 703.50354004 0.85267723]	[5.41882202e+02 8.49680664e+02 8.35765421e-01]	[436.69186401 298.18865967 0.91876549]	[459.79568481 295.61691284 0.9616574 ]	[418.6550293 295.46365356 0.75634563]	[480.32620239 277.66381836 0.91038233]	[5.44372437e+02 8.90734192e+02 8.29327583e-01]	[5.62390503e+02 8.83046997e+02 7.88197458e-01]	[5.39211914e+02 8.54910339e+02 6.60124481e-01]	[4.59820374e+02 8.95911926e+02 7.71860778e-01]	[4.41748566e+02 8.93353210e+02 7.56123602e-01]	[4.59770996e+02 8.67612793e+02 6.63900256e-01]
[454.62408447 313.44824219 0.86662495]	[459.7727356 357.00292969 0.94162589]	[398.10787964 359.7411499 0.87639022]	[382.73150635 462.40982056 0.835917 ]	[377.50973511 575.15222168 0.84288126]	[521.35955811 344.29266357 0.86007571]	[544.35021973 454.6411438 0.88093358]	[557.25238037 552.13879395 0.81850326]	[477.59442139 541.78594971 0.6999923 ]	[436.68841553 544.33166504 0.69722915]	[444.42947388 708.51092529 0.83990097]	[4.54646454e+02 8.54828125e+02 7.76710391e-01]	[516.14599609 539.24279785 0.6564185 ]	[523.97131348 705.89782715 0.84850711]	[5.41845093e+02 8.49720703e+02 8.33343029e-01]	[439.21908569 298.11605835 0.95644474]	[462.29171753 295.5904541 0.9686411 ]	[418.80474854 292.97290039 0.81406534]	[482.73364258 277.65231323 0.89037377]	[5.41913574e+02 8.90834290e+02 8.06866467e-01]	[5.62292847e+02 8.85634827e+02 7.70950556e-01]	[5.36733215e+02 8.57402710e+02 6.49548233e-01]	[4.62209564e+02 8.95911377e+02 7.70274460e-01]	[4.41765045e+02 8.93361450e+02 7.55813181e-01]	[4.59782623e+02 8.67633606e+02 6.74264848e-01]
[457.17819214 313.42657471 0.88379776]	[462.2444458 357.03509521 0.93866241]	[398.23504639 359.74557495 0.88261694]	[382.81640625 462.33462524 0.83697277]	[377.60726929 572.58416748 0.86196369]	[523.82702637 346.84411621 0.85311615]	[544.44073486 454.55569458 0.86444217]	[559.79925537 554.66705322 0.84265828]	[477.68225098 541.80010986 0.71255916]	[439.12362671 544.34020996 0.71182913]	[446.91217041 708.51708984 0.83782727]	[4.54650665e+02 8.54879639e+02 7.67757475e-01]	[518.67907715 539.26721191 0.6633119 ]	[526.42419434 705.98614502 0.84769464]	[5.41815796e+02 8.49793335e+02 8.29657137e-01]	[441.66491699 298.10406494 0.95843571]	[462.42446899 295.57077026 0.95445728]	[421.28787231 292.92340088 0.78312886]	[482.90713501 277.58807373 0.89744079]	[5.44330750e+02 8.93383789e+02 7.98067033e-01]	[5.62324036e+02 8.88229065e+02 7.92319417e-01]	[5.36651001e+02 8.59985962e+02 6.38048351e-01]	[4.62209808e+02 8.95935425e+02 7.62549043e-01]	[4.41751160e+02 8.93388794e+02 7.47217715e-01]	[4.59794983e+02 8.67691589e+02 6.70667887e-01]
[457.17868042 313.42645264 0.88380814]	[462.24578857 357.04095459 0.93892229]	[398.23571777 359.74420166 0.88289195]	[382.81576538 462.32049561 0.83888346]	[377.60800171 572.57806396 0.86184204]	[523.82775879 346.86148071 0.85188794]	[544.44128418 454.55905151 0.8644501 ]	[559.79827881 554.66870117 0.84238923]	[477.67611694 541.80633545 0.7123515 ]	[439.1182251 544.34606934 0.71067947]	[446.91564941 708.51025391 0.83977646]	[4.57061920e+02 8.54857727e+02 7.74130642e-01]	[518.67346191 539.27484131 0.66335565]	[526.42596436 705.98168945 0.84628361]	[5.41813171e+02 8.49789734e+02 8.29374313e-01]	[441.66537476 298.10412598 0.95857078]	[462.42462158 295.57128906 0.95434564]	[421.28897095 292.92453003 0.78301108]	[482.90603638 277.58856201 0.89762205]	[5.44327148e+02 8.93378418e+02 7.96462178e-01]	[5.62323181e+02 8.88225220e+02 7.91546702e-01]	[5.36645081e+02 8.59987000e+02 6.40614033e-01]	[4.62214478e+02 8.95920654e+02 7.65828192e-01]	[4.41759827e+02 8.93374817e+02 7.50396848e-01]	[4.59799255e+02 8.67658997e+02 6.74430668e-01]
[459.66769409 310.97219849 0.8944155 ]	[462.33908081 357.03521729 0.92980856]	[400.67233276 359.68582153 0.88733679]	[387.91888428 462.36779785 0.81834424]	[377.73187256 572.63897705 0.86482453]	[523.96936035 349.39733887 0.8381269 ]	[546.91802979 454.6048584 0.83250856]	[562.26019287 554.70861816 0.84938979]	[480.18463135 539.25372314 0.72628236]	[439.20202637 541.77398682 0.71817827]	[449.44592285 708.51824951 0.83585864]	[4.57088837e+02 8.54879089e+02 7.76603401e-01]	[521.23059082 536.71801758 0.69007576]	[526.4776001 705.96777344 0.83450437]	[5.41824036e+02 8.52245117e+02 8.28148007e-01]	[441.80010986 298.07440186 0.95424092]	[467.39434814 295.54446411 0.92602527]	[421.39328003 292.90280151 0.76705629]	[487.97427368 277.60046387 0.84121644]	[5.44344360e+02 8.93402405e+02 7.83308268e-01]	[5.62350464e+02 8.90622864e+02 7.78510749e-01]	[5.34178711e+02 8.65043152e+02 6.36349618e-01]	[4.62219482e+02 8.95924438e+02 7.68976271e-01]	[4.41767914e+02 8.93376038e+02 7.54332423e-01]	[4.59796326e+02 8.67684753e+02 6.76434398e-01]
[459.73162842 310.88137817 0.89056766]	[464.8840332 357.05249023 0.89918751]	[400.8442688 359.68118286 0.86624533]	[395.54632568 462.37573242 0.838624 ]	[380.15661621 572.62481689 0.86563307]	[528.9810791 351.91622925 0.8093434 ]	[549.54534912 459.61807251 0.84932411]	[562.39044189 557.27026367 0.86870396]	[480.31420898 541.81396484 0.74543983]	[439.29180908 541.88262939 0.72834796]	[449.51556396 708.5536499 0.83827019]	[4.57105408e+02 8.54827332e+02 7.89048612e-01]	[521.35070801 541.75219727 0.71074259]	[526.54522705 706.03540039 0.83393407]	[5.41819702e+02 8.52335693e+02 8.17282379e-01]	[441.91467285 297.99850464 0.93695325]	[469.95358276 295.51635742 0.91089767]	[423.90737915 292.90618896 0.72015429]	[493.0668335 277.71609497 0.8202002 ]	[5.44360046e+02 8.93443726e+02 7.67133355e-01]	[5.62369446e+02 8.90655090e+02 7.80349970e-01]	[5.34157349e+02 8.67607544e+02 6.45834148e-01]	[4.62225769e+02 8.95912292e+02 7.76659191e-01]	[4.41782104e+02 8.93358154e+02 7.61856854e-01]	[4.59795624e+02 8.67618774e+02 6.79697633e-01]
[464.86483765 308.33926392 0.85449594]	[475.14788818 357.08740234 0.89320552]	[413.54556274 359.68746948 0.84079653]	[398.2020874 462.35360718 0.8888225 ]	[382.77185059 572.59173584 0.83575535]	[536.70300293 351.94396973 0.80113268]	[559.8416748 459.69927979 0.88796937]	[565.01049805 559.83093262 0.88907623]	[482.86749268 544.44934082 0.72417837]	[441.79257202 544.47845459 0.71111846]	[457.07623291 708.57348633 0.85550511]	[4.57103210e+02 8.52370361e+02 7.96505332e-01]	[523.90197754 544.37591553 0.71071851]	[539.1786499 708.64294434 0.8281613 ]	[5.41873169e+02 8.52291138e+02 8.23077142e-01]	[454.61911011 295.60769653 0.91015399]	[480.15390015 295.41564941 0.92772561]	[436.68783569 292.89135742 0.6321668 ]	[500.74911499 277.58056641 0.89439791]	[5.44353271e+02 8.95863708e+02 7.82017112e-01]	[5.62375854e+02 8.90705139e+02 7.81185746e-01]	[5.36658264e+02 8.65045776e+02 6.30934119e-01]	[4.62238831e+02 8.95914429e+02 7.71675467e-01]	[4.41789581e+02 8.93340759e+02 7.60428667e-01]	[4.59737457e+02 8.65098694e+02 6.69035614e-01]
[467.46658325 305.81930542 0.83635128]	[480.11010742 357.06289673 0.91984314]	[416.09396362 359.67572021 0.85768145]	[398.27542114 464.89450073 0.85974801]	[385.3053894 572.5803833 0.81595963]	[541.70263672 349.40911865 0.81972682]	[562.36505127 459.60961914 0.88132703]	[567.45678711 559.83673096 0.87109613]	[485.35095215 544.43304443 0.72207588]	[441.91207886 544.45477295 0.70737374]	[457.18618774 708.54541016 0.87182075]	[4.57115723e+02 8.52365051e+02 7.97391891e-01]	[523.99957275 544.37701416 0.70750076]	[539.2244873 708.58581543 0.83654726]	[5.41900391e+02 8.52270386e+02 8.21984351e-01]	[459.60510254 295.55477905 0.93818694]	[480.32110596 293.00848389 0.94362009]	[439.20913696 292.89572144 0.74036759]	[500.90063477 277.64755249 0.89665741]	[5.44362366e+02 8.95864868e+02 7.77669609e-01]	[5.62391113e+02 8.90708984e+02 7.75644481e-01]	[5.36688477e+02 8.62557678e+02 6.36198103e-01]	[4.62254120e+02 8.95877014e+02 7.75581360e-01]	[4.41806274e+02 8.93315247e+02 7.64166772e-01]	[4.59735718e+02 8.65100098e+02 6.68122053e-01]
[472.52786255 305.77850342 0.83538723]	[480.31167603 357.02508545 0.93854225]	[418.6746521 359.61810303 0.8871811 ]	[400.79882812 462.32635498 0.85886902]	[393.00982666 567.48999023 0.83274329]	[541.90093994 349.4309082 0.84931314]	[562.46496582 459.60079956 0.87865621]	[567.58081055 562.27893066 0.86077189]	[485.4458313 544.4197998 0.71346074]	[444.40408325 544.45831299 0.69401497]	[459.59890747 708.60919189 0.86774278]	[4.57132660e+02 8.54794006e+02 7.92852461e-01]	[526.43243408 544.35900879 0.69429797]	[541.70953369 708.66760254 0.84501016]	[5.41928406e+02 8.52313904e+02 8.25925171e-01]	[459.71047974 295.4987793 0.94954991]	[482.78494263 292.98419189 0.94405174]	[441.70681763 287.85388184 0.7260313 ]	[503.40261841 277.5664978 0.89439934]	[5.44388184e+02 8.95895996e+02 7.75794744e-01]	[5.62407593e+02 8.90738403e+02 7.75553405e-01]	[5.36708130e+02 8.65039612e+02 6.40636742e-01]	[4.62256287e+02 8.95887634e+02 7.73308873e-01]	[4.41809540e+02 8.93323547e+02 7.63228595e-01]	[4.59727081e+02 8.65133240e+02 6.63783133e-01]
[477.67764282 305.78393555 0.8515467 ]	[482.82324219 357.02816772 0.9296037 ]	[421.17025757 359.58068848 0.88825536]	[403.3494873 462.24291992 0.83881307]	[395.57336426 567.49493408 0.85111278]	[544.42120361 351.96862793 0.84814954]	[564.956604 459.77914429 0.89989102]	[570.09436035 562.3213501 0.85196614]	[490.51379395 544.40808105 0.68914825]	[449.46746826 544.46856689 0.67219597]	[459.6232605 708.65802002 0.8623879 ]	[4.57154755e+02 8.52342163e+02 8.06517959e-01]	[531.56707764 544.34973145 0.66223347]	[541.79162598 708.70935059 0.8447082 ]	[5.44283752e+02 8.52374512e+02 8.22612286e-01]	[462.23498535 295.50817871 0.94758075]	[485.36694336 292.96417236 0.91177315]	[441.90322876 287.86715698 0.6769051 ]	[508.46981812 275.10137939 0.84253198]	[5.44399536e+02 8.95927795e+02 7.74994075e-01]	[5.62414429e+02 8.90777893e+02 7.80484200e-01]	[5.39176697e+02 8.65121887e+02 6.51485205e-01]	[4.62237152e+02 8.95880371e+02 7.75930107e-01]	[4.41801178e+02 8.93303406e+02 7.69933105e-01]	[4.59734680e+02 8.65057434e+02 6.59679234e-01]
[480.20635986 303.25592041 0.88934749]	[482.9581604 357.04251099 0.91004622]	[421.29187012 359.58279419 0.87503535]	[408.46368408 462.23287964 0.82827342]	[398.09060669 567.47912598 0.88513768]	[546.99084473 352.00866699 0.82412004]	[567.46075439 459.80102539 0.88872492]	[575.22741699 562.39251709 0.85054821]	[495.6322937 544.44567871 0.69389421]	[454.63659668 546.93170166 0.67268157]	[459.6690979 711.12475586 0.8547883 ]	[4.57166748e+02 8.54843262e+02 7.92262912e-01]	[536.70397949 544.42401123 0.68155503]	[541.85125732 708.65087891 0.85788429]	[5.44290955e+02 8.52365173e+02 8.25599611e-01]	[462.41656494 295.44293213 0.92592394]	[487.99282837 292.97372437 0.89100832]	[444.42004395 290.34765625 0.68343496]	[513.62445068 277.60940552 0.83363765]	[5.44402222e+02 8.95908447e+02 7.74199069e-01]	[5.62427551e+02 8.90762390e+02 7.82093704e-01]	[5.36739014e+02 8.65124573e+02 6.62615478e-01]	[4.62243713e+02 8.95894165e+02 7.75971591e-01]	[4.41805237e+02 8.93327332e+02 7.68202007e-01]	[4.59749512e+02 8.67629456e+02 6.58964336e-01]
[480.37414551 303.23648071 0.89576226]	[487.98931885 357.08206177 0.88141102]	[423.88357544 359.58224487 0.84351587]	[413.58319092 462.27886963 0.83025992]	[398.15457153 567.48913574 0.88133746]	[552.11846924 354.54974365 0.80798602]	[570.0637207 462.36401367 0.86028016]	[580.24627686 562.28936768 0.86580712]	[498.17712402 544.44995117 0.71034658]	[457.18188477 544.48217773 0.69456774]	[459.75335693 708.62817383 0.87068129]	[4.57176331e+02 8.54838928e+02 7.92463124e-01]	[539.27722168 544.45495605 0.69695836]	[541.94421387 708.64349365 0.87274981]	[5.44313538e+02 8.54798950e+02 8.26802790e-01]	[464.9675293 295.40621948 0.88873827]	[495.60592651 292.92700195 0.87204301]	[449.52044678 287.81924438 0.62292361]	[518.73706055 277.52947998 0.86603683]	[5.44432861e+02 8.95906128e+02 7.75202572e-01]	[5.62452576e+02 8.90767395e+02 7.86497116e-01]	[5.36744141e+02 8.67606506e+02 6.76507711e-01]	[4.62273987e+02 8.95896973e+02 7.70417929e-01]	[4.41829529e+02 8.93332703e+02 7.63369322e-01]	[4.59745972e+02 8.67621643e+02 6.54372334e-01]
[482.95379639 300.77786255 0.87474644]	[495.6083374 357.0696106 0.88558573]	[431.54064941 359.60333252 0.83280331]	[418.60461426 462.22872925 0.86826247]	[400.65969849 570.01660156 0.86773276]	[557.17681885 354.45874023 0.79861909]	[575.18859863 459.83496094 0.86998397]	[580.32659912 562.32678223 0.87562221]	[500.68151855 544.36578369 0.74086434]	[459.65792847 544.40014648 0.72065002]	[459.8114624 708.59869385 0.8765462 ]	[4.57190002e+02 8.54827881e+02 7.92859256e-01]	[541.79180908 544.37341309 0.7261166 ]	[544.32830811 708.7074585 0.87374955]	[5.44328674e+02 8.54841614e+02 8.27107608e-01]	[475.10568237 293.01300049 0.87489802]	[500.66763306 292.8699646 0.89789152]	[459.57769775 285.31588745 0.65890288]	[521.33154297 277.51528931 0.89899445]	[5.44457336e+02 8.95897522e+02 7.76560664e-01]	[5.64842590e+02 8.90773743e+02 7.93041408e-01]	[5.39186279e+02 8.67656860e+02 6.86662018e-01]	[4.62295654e+02 8.95916321e+02 7.66249955e-01]	[4.41841003e+02 8.93348755e+02 7.61660278e-01]	[4.59737244e+02 8.67610168e+02 6.46851897e-01]
[487.9440918 300.74514771 0.85639405]	[498.18347168 357.07022095 0.91249722]	[436.56140137 357.22494507 0.84627974]	[418.72409058 462.27072144 0.88659936]	[400.87155151 570.09698486 0.84236872]	[559.76263428 354.48193359 0.81659997]	[580.35998535 459.83816528 0.88964069]	[582.7878418 559.81060791 0.87194687]	[500.85275269 544.45715332 0.73247832]	[459.7727356 544.47296143 0.7176469 ]	[462.18545532 708.58331299 0.88584936]	[4.57191864e+02 8.54882141e+02 7.87663341e-01]	[541.94708252 544.45391846 0.72127408]	[544.40124512 711.12927246 0.86658543]	[5.44333130e+02 8.54909180e+02 8.23291838e-01]	[477.72613525 292.91680908 0.88889509]	[500.88064575 290.41897583 0.91608804]	[459.73388672 282.74334717 0.73603976]	[523.78045654 277.56970215 0.88922298]	[5.44469727e+02 8.95887268e+02 7.74357200e-01]	[5.64837097e+02 8.90779724e+02 7.94488907e-01]	[5.39180298e+02 8.70125366e+02 6.99710488e-01]	[4.62287170e+02 8.95916199e+02 7.61786819e-01]	[4.41829834e+02 8.93355347e+02 7.60093093e-01]	[4.59730438e+02 8.67686584e+02 6.51201904e-01]
[487.94363403 300.74417114 0.85655135]	[498.18426514 357.06921387 0.91227347]	[436.56338501 357.22457886 0.84655702]	[418.72280884 462.26895142 0.88656312]	[400.87149048 570.09429932 0.84278542]	[559.75964355 354.47927856 0.8157562 ]	[580.36035156 459.83340454 0.8893351 ]	[582.79187012 559.80865479 0.87238622]	[500.85424805 544.46075439 0.73188788]	[459.7741394 544.4753418 0.71742916]	[462.18127441 708.58190918 0.8853907 ]	[4.57193146e+02 8.54881287e+02 7.87084162e-01]	[541.94750977 544.45776367 0.72045553]	[544.40155029 711.12854004 0.86642939]	[5.44331909e+02 8.54897034e+02 8.25144708e-01]	[477.7253418 292.91668701 0.88897049]	[500.87979126 290.41714478 0.91568536]	[459.73413086 282.74679565 0.73601258]	[523.78149414 277.57003784 0.8898958 ]	[5.44467346e+02 8.95883728e+02 7.76277304e-01]	[5.64836975e+02 8.90775696e+02 7.95864224e-01]	[5.39183838e+02 8.70111816e+02 6.98039830e-01]	[4.62282227e+02 8.95913696e+02 7.60525942e-01]	[4.41825836e+02 8.93351746e+02 7.58685470e-01]	[4.59734039e+02 8.67684570e+02 6.51732206e-01]
[498.1852417 298.23071289 0.89974535]	[500.8968811 357.0138855 0.93616402]	[439.24191284 357.22329712 0.8805449 ]	[421.30636597 462.27597046 0.86991322]	[416.04205322 567.5 0.83283472]	[564.84765625 351.9730835 0.85484254]	[582.89135742 462.24554443 0.92279929]	[585.39306641 562.32543945 0.90533537]	[503.48202515 544.41009521 0.72376549]	[462.38320923 544.39239502 0.7171461 ]	[462.34991455 708.51275635 0.88114578]	[4.57214630e+02 8.54909241e+02 7.90518999e-01]	[544.50604248 544.40344238 0.71702194]	[544.44683838 708.67926025 0.87437534]	[5.44313171e+02 8.54873230e+02 8.35954010e-01]	[482.74087524 290.42883301 0.89992237]	[505.91363525 287.7906189 0.87366599]	[462.44439697 282.72290039 0.73711431]	[528.99291992 275.01089478 0.84537971]	[5.44499817e+02 8.95912598e+02 7.73491085e-01]	[5.64845154e+02 8.90789612e+02 7.97697723e-01]	[5.36711792e+02 8.67704407e+02 6.93386555e-01]	[4.62315826e+02 8.95890991e+02 7.62098610e-01]	[4.41844910e+02 8.93336548e+02 7.56355941e-01]	[4.59733459e+02 8.70141541e+02 6.57373309e-01]
[498.18518066 298.2315979 0.89948303]	[500.89620972 357.01464844 0.93631792]	[439.23919678 357.22473145 0.88051438]	[421.3079834 462.27261353 0.87115633]	[416.03985596 567.49249268 0.83327049]	[564.84710693 351.97238159 0.8548435 ]	[582.89282227 462.24453735 0.92262858]	[585.39190674 562.32202148 0.90505207]	[503.48220825 544.41119385 0.72438163]	[462.37771606 544.39019775 0.71823114]	[462.34896851 708.50585938 0.88141865]	[4.57221680e+02 8.54875000e+02 7.96673656e-01]	[544.50994873 544.40679932 0.71674728]	[544.44604492 708.6741333 0.87505293]	[5.44313049e+02 8.54864197e+02 8.37455988e-01]	[482.74108887 290.42929077 0.90013933]	[505.91351318 287.79129028 0.87372702]	[462.44458008 282.72341919 0.73666328]	[528.99261475 275.01416016 0.84601653]	[5.44500793e+02 8.95926025e+02 7.71786988e-01]	[5.64846680e+02 8.90798828e+02 7.98226178e-01]	[5.36709290e+02 8.67691284e+02 6.92477763e-01]	[4.62312347e+02 8.95891602e+02 7.63171792e-01]	[4.41840485e+02 8.93331360e+02 7.57827163e-01]	[4.59735870e+02 8.67706421e+02 6.56523824e-01]
[500.65112305 298.20962524 0.91440201]	[503.35922241 357.03930664 0.93098903]	[441.70361328 357.22415161 0.88291192]	[423.87722778 462.25836182 0.84214491]	[418.6234436 567.45910645 0.87420529]	[564.9239502 352.02453613 0.85471934]	[585.34515381 459.80523682 0.90951318]	[585.51916504 562.29840088 0.89775229]	[505.92095947 544.41717529 0.70748925]	[464.86138916 544.40447998 0.69700277]	[464.81726074 708.54284668 0.86639339]	[4.59580322e+02 8.57366150e+02 7.90306211e-01]	[544.54290771 544.40374756 0.69541335]	[544.48321533 711.14471436 0.85982978]	[5.44313599e+02 8.54910828e+02 8.32423091e-01]	[482.87878418 290.36541748 0.88591158]	[508.44122314 287.82583618 0.8633163 ]	[464.96255493 280.15151978 0.69163215]	[531.58465576 275.09350586 0.83840394]	[5.44515198e+02 8.95941101e+02 7.65989244e-01]	[5.64860229e+02 8.90811218e+02 7.93398380e-01]	[5.36701294e+02 8.70127930e+02 6.88910484e-01]	[4.62298645e+02 8.95897278e+02 7.60903895e-01]	[4.41819916e+02 8.93337097e+02 7.55381048e-01]	[4.59742065e+02 8.70178833e+02 6.52990162e-01]
[500.79360962 298.1913147 0.92932379]	[503.47207642 357.06387329 0.91309273]	[441.793396 357.19497681 0.87559831]	[428.92788696 462.27233887 0.82947683]	[418.77420044 567.52978516 0.87178493]	[567.46490479 354.53536987 0.84383744]	[585.52911377 462.25570679 0.89010078]	[585.54266357 562.35595703 0.90245795]	[508.49493408 544.34979248 0.70253569]	[469.95327759 544.38006592 0.6741128 ]	[464.88973999 708.53094482 0.85473979]	[4.59601593e+02 8.54908325e+02 8.01464379e-01]	[547.04968262 544.33068848 0.69196105]	[544.5402832 708.6763916 0.85807472]	[5.44319275e+02 8.54895691e+02 8.34588289e-01]	[485.39926147 287.87283325 0.87036538]	[513.58972168 287.80300903 0.84736395]	[467.47174072 280.12161255 0.73176605]	[536.659729 275.12228394 0.85117239]	[5.44511658e+02 8.95945190e+02 7.64038265e-01]	[5.64853271e+02 8.90814087e+02 7.91112661e-01]	[5.36701660e+02 8.70116943e+02 6.90523624e-01]	[4.62303802e+02 8.95891541e+02 7.58596480e-01]	[4.41821564e+02 8.93331238e+02 7.58198082e-01]	[4.59766388e+02 8.70160278e+02 6.61155343e-01]
[503.44223022 298.13238525 0.91229779]	[508.48925781 357.09002686 0.89241064]	[444.34057617 357.18676758 0.84908915]	[436.57247925 462.425354 0.80830652]	[423.87472534 567.48718262 0.84621483]	[572.61602783 356.99285889 0.81763965]	[588.07507324 462.31072998 0.87184894]	[588.08453369 562.41033936 0.87893891]	[511.09817505 544.45568848 0.69192791]	[472.57870483 544.49841309 0.66979021]	[469.98529053 706.11035156 0.83130252]	[4.59626587e+02 8.57407104e+02 8.03875089e-01]	[552.10614014 544.42993164 0.67879766]	[546.96295166 708.71264648 0.84089386]	[5.44326904e+02 8.54859619e+02 8.34579289e-01]	[493.11553955 285.25268555 0.83668244]	[521.22338867 282.71005249 0.89974678]	[477.65274048 277.70281982 0.75331604]	[541.85119629 275.02825928 0.89935315]	[5.44518677e+02 8.95931702e+02 7.66756237e-01]	[5.64848511e+02 8.90800720e+02 7.91128159e-01]	[5.36705688e+02 8.70101318e+02 6.84958220e-01]	[4.62334229e+02 8.95903931e+02 7.50102162e-01]	[4.41854797e+02 8.93342529e+02 7.46623158e-01]	[4.59771027e+02 8.70232666e+02 6.63656592e-01]
[505.9392395 298.07174683 0.91043788]	[511.01583862 357.10021973 0.88807189]	[446.92260742 357.21627808 0.82970589]	[439.07003784 462.36828613 0.84897691]	[431.56112671 567.52722168 0.81786233]	[572.66540527 356.98394775 0.81251371]	[588.0892334 462.41714478 0.85369229]	[593.13525391 562.46594238 0.84975445]	[516.128479 544.36022949 0.69937587]	[475.15686035 544.41796875 0.67779696]	[470.02261353 706.07214355 0.83033729]	[4.59631500e+02 8.57366211e+02 8.09540868e-01]	[554.6730957 544.35955811 0.68081272]	[546.9855957 708.61877441 0.84450102]	[5.44335327e+02 8.54832336e+02 8.33071768e-01]	[498.13998413 282.75765991 0.86276245]	[521.32305908 280.23471069 0.91830957]	[480.12988281 277.65722656 0.76412296]	[541.91174316 275.06762695 0.8987056 ]	[5.44502686e+02 8.95923340e+02 7.68749595e-01]	[5.64841919e+02 8.90791077e+02 7.90042579e-01]	[5.36725220e+02 8.67696655e+02 6.80144489e-01]	[4.62315460e+02 8.95908875e+02 7.55983353e-01]	[4.41848389e+02 8.93339233e+02 7.52203345e-01]	[4.59776581e+02 8.70198608e+02 6.63497269e-01]
[508.45742798 298.02972412 0.90375829]	[516.11224365 357.10910034 0.8864553 ]	[452.03887939 357.20892334 0.82261932]	[439.13973999 462.33108521 0.86386973]	[436.60998535 570.02935791 0.8238703 ]	[577.7175293 357.00473022 0.81742179]	[590.56903076 462.36022949 0.85657501]	[598.23632812 564.84204102 0.85138261]	[516.21704102 544.4519043 0.69659865]	[477.62875366 544.48937988 0.67439181]	[470.01766968 708.51501465 0.83264601]	[4.59638062e+02 8.54853943e+02 8.21129680e-01]	[557.22583008 544.46356201 0.6760053 ]	[546.99871826 708.64624023 0.84508783]	[5.44337158e+02 8.54806152e+02 8.36667418e-01]	[498.23519897 282.69973755 0.87530166]	[521.41583252 280.21377563 0.91553861]	[480.22677612 277.62863159 0.7901898 ]	[544.31976318 275.11233521 0.88941002]	[5.44494202e+02 8.95926025e+02 7.68945217e-01]	[5.64836426e+02 8.90789246e+02 7.89358974e-01]	[5.36734619e+02 8.67657166e+02 6.79626405e-01]	[4.62309784e+02 8.95915649e+02 7.55059004e-01]	[4.41838562e+02 8.93335266e+02 7.55218208e-01]	[4.59782440e+02 8.70122314e+02 6.56420588e-01]
[511.06948853 298.02828979 0.89101076]	[516.17089844 357.11898804 0.89451408]	[454.55148315 359.56890869 0.8274743 ]	[439.26062012 462.37457275 0.87561822]	[439.13345337 567.52319336 0.85338318]	[580.23126221 356.99771118 0.82534409]	[595.66015625 462.26373291 0.8576588 ]	[600.76873779 564.81732178 0.86110032]	[518.72119141 546.96636963 0.70123655]	[480.1210022 547.01849365 0.68280631]	[470.0043335 708.59130859 0.83192378]	[4.59633362e+02 8.54857971e+02 8.19890559e-01]	[559.76367188 546.96325684 0.67994487]	[547.0713501 708.65789795 0.83077484]	[5.44335632e+02 8.52394165e+02 8.39754403e-01]	[500.69525146 282.6918335 0.88615024]	[523.8458252 280.20321655 0.91465116]	[480.32803345 277.66555786 0.84177256]	[544.40405273 275.08459473 0.88882083]	[5.44493896e+02 8.95931335e+02 7.68356621e-01]	[5.64840637e+02 8.90789062e+02 7.87998676e-01]	[5.36720886e+02 8.67633667e+02 6.73986316e-01]	[4.62304047e+02 8.95924072e+02 7.53841460e-01]	[4.41834839e+02 8.93338989e+02 7.54942477e-01]	[4.59778900e+02 8.70120361e+02 6.55918360e-01]
[513.64544678 298.0071106 0.89367497]	[518.69140625 357.13473511 0.90695542]	[457.07092285 357.21957397 0.84009671]	[441.66744995 462.33978271 0.87513679]	[439.21630859 565.04321289 0.88564271]	[580.34716797 357.03347778 0.84217989]	[598.29107666 462.24456787 0.86490977]	[600.86828613 564.82086182 0.87841785]	[518.7756958 547.01147461 0.6977706 ]	[480.16650391 549.50091553 0.68282253]	[470.02587891 708.58123779 0.8346554 ]	[4.59643921e+02 8.54834167e+02 8.24283242e-01]	[559.82763672 547.01391602 0.67434108]	[549.55682373 711.16027832 0.80917513]	[5.44342590e+02 8.54832581e+02 8.33661616e-01]	[500.77471924 280.24157715 0.89316815]	[523.95758057 280.15789795 0.90849233]	[482.76501465 277.70410156 0.83637434]	[546.93829346 275.08660889 0.86340094]	[5.44500488e+02 8.95939331e+02 7.63194203e-01]	[5.64846191e+02 8.90801697e+02 7.88063288e-01]	[5.36727173e+02 8.67679871e+02 6.76051974e-01]	[4.62316406e+02 8.95923035e+02 7.54778743e-01]	[4.41842987e+02 8.93336365e+02 7.54459977e-01]	[4.59783569e+02 8.67696838e+02 6.54390812e-01]
[516.21484375 298.00335693 0.90520442]	[518.7833252 357.12960815 0.91795099]	[457.16189575 357.19369507 0.85350245]	[441.74945068 462.24356079 0.89307076]	[439.31945801 565.03826904 0.88898259]	[582.78460693 357.06079102 0.85479814]	[600.81762695 462.26071167 0.87989914]	[603.331604 562.37896729 0.88884163]	[521.19628906 546.93609619 0.70233428]	[480.20550537 546.96051025 0.68956304]	[472.52813721 708.54382324 0.83786333]	[4.59637146e+02 8.54863220e+02 8.19730401e-01]	[562.27502441 546.9385376 0.6886242 ]	[552.07232666 711.16894531 0.80211705]	[5.44346130e+02 8.54827576e+02 8.33129764e-01]	[500.8840332 280.24514771 0.89445746]	[526.41204834 280.175354 0.88402939]	[482.86578369 277.65405273 0.82979292]	[547.04718018 275.09161377 0.8581863 ]	[5.44503845e+02 8.95938477e+02 7.62418211e-01]	[5.64848328e+02 8.90798401e+02 7.87024856e-01]	[5.36727051e+02 8.67674072e+02 6.72771215e-01]	[4.62323853e+02 8.95921692e+02 7.54052937e-01]	[4.41850342e+02 8.93338989e+02 7.52863169e-01]	[4.59772675e+02 8.70127136e+02 6.56755209e-01]
[518.72296143 295.64233398 0.92122996]	[521.1895752 357.11724854 0.92384124]	[457.21572876 357.17483521 0.85846967]	[441.76577759 462.24884033 0.88945276]	[441.69540405 567.47003174 0.87840557]	[582.83013916 357.06469727 0.8640759 ]	[600.8895874 462.31793213 0.87488329]	[603.41992188 564.8447876 0.90060836]	[521.22381592 546.9553833 0.70200014]	[480.21624756 546.9753418 0.68656874]	[472.53878784 708.54968262 0.83723444]	[4.59636566e+02 8.54857483e+02 8.19773436e-01]	[562.30975342 546.95013428 0.69385916]	[552.14367676 711.2265625 0.78579861]	[5.44340881e+02 8.54801270e+02 8.35371733e-01]	[503.29370117 280.22354126 0.90503031]	[526.49316406 280.1388855 0.87567759]	[482.94396973 277.61923218 0.83469367]	[549.51745605 275.0519104 0.86239624]	[5.44507019e+02 8.95934387e+02 7.63331294e-01]	[5.64848877e+02 8.90791321e+02 7.87840247e-01]	[5.36705750e+02 8.67642700e+02 6.71260953e-01]	[4.62325928e+02 8.95930542e+02 7.52222896e-01]	[4.41851379e+02 8.93343384e+02 7.52228796e-01]	[4.59771149e+02 8.70119263e+02 6.56432807e-01]
[521.17810059 295.62362671 0.92989057]	[521.25305176 357.12533569 0.9336772 ]	[459.64208984 357.18658447 0.86720943]	[441.77157593 462.33346558 0.88404936]	[441.68145752 567.45880127 0.88116676]	[582.87756348 357.05511475 0.87163103]	[603.2979126 462.3302002 0.89563751]	[603.50408936 564.86401367 0.90742165]	[521.24468994 546.99786377 0.7020039 ]	[480.24066162 546.99389648 0.69150877]	[472.5609436 708.5960083 0.83590567]	[4.59640442e+02 8.54859070e+02 8.20997894e-01]	[562.31817627 547.02813721 0.69198877]	[554.6428833 713.70483398 0.77661145]	[5.44342346e+02 8.54796326e+02 8.36478651e-01]	[503.38223267 280.21032715 0.90547109]	[528.99346924 280.12109375 0.86397874]	[485.35180664 277.61233521 0.84239703]	[549.56213379 275.04205322 0.86286724]	[5.44512878e+02 8.95937805e+02 7.62563050e-01]	[5.64849487e+02 8.90796326e+02 7.88279831e-01]	[5.36701538e+02 8.67633057e+02 6.69585943e-01]	[4.62322998e+02 8.95928833e+02 7.54030883e-01]	[4.41850311e+02 8.93340698e+02 7.54723430e-01]	[4.59772461e+02 8.70116821e+02 6.59177184e-01]
[521.23602295 295.61935425 0.93285227]	[521.2925415 357.09735107 0.93753827]	[459.70089722 357.1595459 0.87159163]	[441.79226685 462.33261108 0.87466854]	[441.66424561 567.46716309 0.88332582]	[582.91522217 357.0163269 0.87356293]	[603.31439209 462.30145264 0.90430796]	[605.90325928 564.92883301 0.90108347]	[521.2545166 546.97003174 0.70995724]	[480.24914551 546.95166016 0.70013022]	[472.6083374 708.55944824 0.84086418]	[4.59649445e+02 8.54858215e+02 8.23616564e-01]	[562.30957031 546.99676514 0.70284909]	[554.68981934 711.24859619 0.78133249]	[5.44316101e+02 8.57362976e+02 8.22890043e-01]	[503.44403076 280.1973877 0.89722967]	[531.52923584 280.10610962 0.85949963]	[485.38806152 277.5932312 0.83148503]	[552.10766602 275.02651978 0.85557365]	[5.46938721e+02 8.98423523e+02 7.50236630e-01]	[5.64872681e+02 8.90850220e+02 7.89550900e-01]	[5.34158752e+02 8.70148438e+02 6.75579786e-01]	[4.62312683e+02 8.95901367e+02 7.73556948e-01]	[4.41851196e+02 8.93314087e+02 7.64567196e-01]	[4.59802002e+02 8.70117065e+02 6.58554852e-01]
[521.25262451 295.61660767 0.93297166]	[521.33764648 357.08639526 0.939996 ]	[459.72473145 357.15414429 0.87470531]	[441.79443359 462.31402588 0.87871712]	[439.27761841 565.00830078 0.89760858]	[582.9654541 357.02081299 0.87240696]	[603.33319092 462.27874756 0.90541112]	[605.96954346 564.91009521 0.89905959]	[521.2635498 546.97143555 0.71210414]	[480.24047852 546.94396973 0.70172888]	[475.06182861 708.56951904 0.84321952]	[4.59651093e+02 8.54836426e+02 8.24316263e-01]	[562.32550049 547.01239014 0.7071647 ]	[554.69567871 711.2532959 0.78070742]	[5.44323730e+02 8.54908142e+02 8.22839916e-01]	[503.47061157 280.18334961 0.89499766]	[531.58325195 280.10473633 0.86178601]	[485.41699219 277.56625366 0.82893747]	[554.63928223 275.02709961 0.85746467]	[5.46933289e+02 8.98410645e+02 7.49556124e-01]	[5.64871155e+02 8.90839783e+02 7.88508534e-01]	[5.34171204e+02 8.70128540e+02 6.70774937e-01]	[4.62313477e+02 8.95874512e+02 7.74309039e-01]	[4.41849487e+02 8.93293091e+02 7.62292325e-01]	[4.59801270e+02 8.67702759e+02 6.54791832e-01]
[521.2824707 295.60476685 0.93584502]	[521.35302734 357.08047485 0.94052696]	[459.72583008 357.15975952 0.87455785]	[441.79855347 462.29104614 0.88783753]	[439.22302246 564.92919922 0.90385002]	[585.34509277 357.01345825 0.87039626]	[603.34790039 462.24578857 0.90392208]	[606.01397705 564.92321777 0.88732743]	[521.25262451 546.95568848 0.71167821]	[480.22940063 546.93139648 0.70114887]	[472.60070801 708.57525635 0.83971083]	[4.59648743e+02 8.54854675e+02 8.22235942e-01]	[562.31427002 546.99432373 0.70404452]	[554.6730957 711.24884033 0.78403479]	[5.44322998e+02 8.54898926e+02 8.23208272e-01]	[505.87060547 280.16592407 0.89231569]	[534.09619141 277.73120117 0.86463869]	[485.45489502 277.56814575 0.82348889]	[554.70178223 275.01422119 0.85910887]	[5.46926880e+02 8.98414062e+02 7.48979867e-01]	[5.64866272e+02 8.90838989e+02 7.86215186e-01]	[5.34176880e+02 8.70117798e+02 6.68013394e-01]	[4.62308380e+02 8.95878479e+02 7.76429415e-01]	[4.41848480e+02 8.93296631e+02 7.63670385e-01]	[4.59800232e+02 8.70118774e+02 6.55947387e-01]
[521.28845215 295.60818481 0.93558705]	[521.36334229 357.08123779 0.9408741 ]	[459.74649048 357.15612793 0.87718672]	[441.78167725 462.20828247 0.89260197]	[439.18527222 564.9609375 0.90207511]	[585.35461426 357.01397705 0.87078035]	[603.35736084 462.284729 0.90192693]	[606.03607178 564.95733643 0.88409138]	[521.23834229 546.94439697 0.71327662]	[480.20925903 546.93414307 0.6996538 ]	[475.06503296 708.57885742 0.83883017]	[4.59650146e+02 8.54838379e+02 8.23931873e-01]	[562.30096436 546.98376465 0.70508254]	[554.671875 711.23309326 0.78640288]	[5.44319336e+02 8.54913208e+02 8.22646260e-01]	[505.88076782 280.16693115 0.89183027]	[534.11499023 277.7348938 0.86353475]	[485.4755249 277.54779053 0.82553732]	[557.16461182 275.01159668 0.86448908]	[5.46927979e+02 8.98419922e+02 7.47259974e-01]	[5.64864319e+02 8.90846008e+02 7.86008477e-01]	[5.34167725e+02 8.70132385e+02 6.70547247e-01]	[4.62305603e+02 8.95879211e+02 7.72972584e-01]	[4.41844696e+02 8.93296143e+02 7.62933671e-01]	[4.59802521e+02 8.67704041e+02 6.53187513e-01]
[521.29626465 295.60534668 0.93562418]	[521.37298584 357.07617188 0.94098222]	[459.75024414 357.15176392 0.87617183]	[441.75064087 462.31027222 0.88119698]	[439.12857056 564.99200439 0.89046025]	[585.36645508 357.01446533 0.87066019]	[603.3706665 462.24050903 0.90472299]	[606.06365967 564.9744873 0.88225293]	[521.23034668 546.93768311 0.71556956]	[480.21377563 546.93371582 0.70509827]	[475.07595825 708.56530762 0.84317327]	[4.59646545e+02 8.54848816e+02 8.23243856e-01]	[562.29064941 546.96502686 0.7068007 ]	[554.66729736 711.24182129 0.78523326]	[5.44318970e+02 8.54911133e+02 8.21869135e-01]	[505.89178467 280.16714478 0.88924724]	[534.12341309 277.73410034 0.86356711]	[485.50231934 277.5458374 0.82087308]	[557.1817627 275.00427246 0.87068117]	[5.46918701e+02 8.98424561e+02 7.46821642e-01]	[5.64857605e+02 8.90848145e+02 7.85118580e-01]	[5.34169556e+02 8.70130798e+02 6.69056952e-01]	[4.62298431e+02 8.95861511e+02 7.74663329e-01]	[4.41842255e+02 8.93284790e+02 7.64967978e-01]	[4.59799744e+02 8.70116516e+02 6.56348884e-01]
[521.29290771 295.60702515 0.93670213]	[521.3817749 357.08001709 0.94001782]	[459.75613403 357.15585327 0.8756994 ]	[441.71380615 462.28381348 0.88434345]	[436.65600586 564.98059082 0.87458009]	[585.37231445 357.02340698 0.8729409 ]	[603.3793335 462.30175781 0.9062494 ]	[606.0748291 564.98944092 0.8793211 ]	[521.24432373 544.4956665 0.72310299]	[480.20492554 546.93725586 0.71031213]	[475.06411743 708.55187988 0.83986121]	[4.59640289e+02 8.54873596e+02 8.18621159e-01]	[562.30523682 546.95379639 0.71541196]	[554.67266846 713.70385742 0.77683991]	[5.44317810e+02 8.54886292e+02 8.22924554e-01]	[505.89041138 280.16799927 0.88892746]	[534.11981201 280.09631348 0.86383873]	[485.49856567 277.53573608 0.82531971]	[557.15942383 274.98931885 0.86636895]	[5.44512268e+02 8.98428467e+02 7.47827828e-01]	[5.64847900e+02 8.90842224e+02 7.82628477e-01]	[5.36643616e+02 8.70107727e+02 6.63802683e-01]	[4.62304749e+02 8.95869568e+02 7.72233188e-01]	[4.41846680e+02 8.93295349e+02 7.61664033e-01]	[4.59795105e+02 8.70135925e+02 6.58573985e-01]
[521.29107666 295.60848999 0.93736798]	[521.37121582 357.08609009 0.94096237]	[459.75259399 357.14633179 0.87515092]	[441.6907959 462.30200195 0.88518649]	[436.57757568 564.95770264 0.86330134]	[585.35992432 357.03735352 0.8739506 ]	[603.37969971 462.32202148 0.90176874]	[606.06109619 564.9810791 0.88154095]	[521.22637939 546.93365479 0.72141558]	[480.19589233 546.94049072 0.70585477]	[475.05929565 708.5791626 0.83845943]	[4.59637634e+02 8.54884705e+02 8.16503763e-01]	[562.2890625 546.9642334 0.71453011]	[554.61785889 711.20428467 0.78727776]	[5.44318665e+02 8.54880432e+02 8.24327767e-01]	[505.8840332 280.17285156 0.88895398]	[534.11621094 280.09719849 0.86341745]	[485.48846436 277.54309082 0.82908356]	[554.70080566 274.99688721 0.86464512]	[5.44498352e+02 8.98427429e+02 7.50829518e-01]	[5.64840637e+02 8.90841980e+02 7.81526446e-01]	[5.36654907e+02 8.70106812e+02 6.68624461e-01]	[4.62290619e+02 8.95873291e+02 7.71135628e-01]	[4.41835754e+02 8.93297485e+02 7.60287464e-01]	[4.59802826e+02 8.70149048e+02 6.57347143e-01]
[521.27227783 295.61962891 0.93573725]	[521.35327148 357.07836914 0.94182295]	[459.73614502 357.1333313 0.87370932]	[441.65969849 462.2689209 0.88120157]	[434.07745361 564.91088867 0.85447985]	[585.34844971 357.0329895 0.87373823]	[603.36077881 462.33877563 0.90783799]	[606.03179932 565.00396729 0.88462818]	[521.19543457 546.95281982 0.7217387 ]	[480.17575073 546.96551514 0.7090959 ]	[472.60430908 708.5368042 0.83714801]	[4.59635742e+02 8.54878784e+02 8.16780925e-01]	[562.2598877 546.97888184 0.71338552]	[552.13146973 711.15802002 0.79277158]	[5.44318176e+02 8.54860718e+02 8.27218592e-01]	[503.49920654 280.18057251 0.89105332]	[531.62878418 280.11080933 0.8598429 ]	[485.46243286 277.54336548 0.82826465]	[554.6763916 275.0223999 0.86561155]	[5.44495667e+02 8.98421509e+02 7.50661433e-01]	[5.64837952e+02 8.90835266e+02 7.81734586e-01]	[5.36652893e+02 8.67702515e+02 6.65347934e-01]	[4.62297424e+02 8.95872192e+02 7.70780504e-01]	[4.41841461e+02 8.93298157e+02 7.59064794e-01]	[4.59799774e+02 8.70140320e+02 6.57927871e-01]
[521.24578857 295.62759399 0.93275535]	[521.34423828 357.08242798 0.94214678]	[459.72875977 357.1305542 0.87347996]	[439.29486084 462.28622437 0.88779885]	[434.02584839 564.89007568 0.85310316]	[582.99462891 357.0317688 0.87461847]	[603.3404541 462.2819519 0.91147351]	[606.00256348 564.96795654 0.89237469]	[521.20666504 546.93310547 0.72575498]	[480.18518066 546.94116211 0.71274143]	[472.57092285 708.58770752 0.83529598]	[4.59638184e+02 8.54888489e+02 8.16154480e-01]	[562.26904297 546.96704102 0.71453404]	[552.06872559 711.12426758 0.79902166]	[5.44317505e+02 8.54861877e+02 8.27149451e-01]	[503.46520996 280.19046021 0.89550978]	[531.58099365 280.12194824 0.86092895]	[485.45275879 277.5506897 0.82010746]	[554.66259766 275.02807617 0.86289859]	[5.44488586e+02 8.98405823e+02 7.54365921e-01]	[5.62457703e+02 8.90827332e+02 7.86259651e-01]	[5.36657654e+02 8.67707092e+02 6.66119218e-01]	[4.62292175e+02 8.95875122e+02 7.71968484e-01]	[4.41838684e+02 8.93299377e+02 7.59747267e-01]	[4.59808899e+02 8.70148743e+02 6.58591688e-01]
[521.21881104 295.63442993 0.93042266]	[521.32189941 357.08392334 0.94050527]	[459.72198486 357.13265991 0.87296033]	[439.25631714 462.24276733 0.89392048]	[431.46948242 564.9163208 0.84995151]	[582.95074463 357.02975464 0.87669665]	[603.31011963 462.33120728 0.90330589]	[605.93634033 565.01098633 0.8863548 ]	[521.18707275 544.47143555 0.72500348]	[480.15814209 544.4777832 0.71093565]	[472.51043701 708.56933594 0.83359665]	[4.59636475e+02 8.54914062e+02 8.13465416e-01]	[562.26171875 546.93737793 0.7175492 ]	[549.56280518 708.72668457 0.80996001]	[5.44321533e+02 8.54872131e+02 8.27118635e-01]	[503.43676758 280.21365356 0.89561003]	[529.07189941 280.14077759 0.85801333]	[485.45220947 277.56234741 0.80988538]	[554.61730957 275.02035522 0.86184049]	[5.44488708e+02 8.95973206e+02 7.57920682e-01]	[5.64833557e+02 8.90827271e+02 7.88000941e-01]	[5.36681702e+02 8.70103760e+02 6.74111068e-01]	[4.62287354e+02 8.95891296e+02 7.70971596e-01]	[4.41835419e+02 8.93314941e+02 7.60718286e-01]	[4.59815155e+02 8.70174133e+02 6.63080752e-01]
[521.18145752 298.01409912 0.92478305]	[521.28112793 357.08068848 0.94052553]	[459.68878174 357.11434937 0.86855757]	[439.21618652 462.21426392 0.89275098]	[428.93099976 564.94335938 0.85155177]	[582.90539551 357.03463745 0.8742795 ]	[603.29425049 462.37905884 0.89645791]	[605.85760498 565.05529785 0.88312715]	[518.77624512 544.41577148 0.71915692]	[480.12094116 544.42352295 0.71045381]	[470.0133667 708.53430176 0.83343631]	[4.59634094e+02 8.54912842e+02 8.12893927e-01]	[562.25091553 544.44580078 0.71445167]	[549.54925537 708.71020508 0.81490487]	[5.44324951e+02 8.54855286e+02 8.28378081e-01]	[503.39611816 282.70166016 0.88617194]	[529.00079346 280.19723511 0.85607231]	[485.41842651 277.60940552 0.80027813]	[552.1260376 275.00326538 0.85637867]	[5.44489014e+02 8.95971130e+02 7.58825898e-01]	[5.64834778e+02 8.90825256e+02 7.87676275e-01]	[5.36683533e+02 8.67704163e+02 6.75127983e-01]	[4.62289703e+02 8.95890930e+02 7.69200444e-01]	[4.41835602e+02 8.93315674e+02 7.58678794e-01]	[4.59818665e+02 8.70172485e+02 6.64769888e-01]
[518.74505615 298.05743408 0.9272911 ]	[521.23883057 357.11071777 0.93821561]	[459.65112305 357.134552 0.86750627]	[439.19525146 459.83850098 0.89481282]	[426.42565918 564.91326904 0.85749769]	[582.89331055 357.0930481 0.87700629]	[600.83911133 462.27435303 0.88650829]	[603.44659424 565.01464844 0.88167912]	[518.66845703 544.40588379 0.70033026]	[477.66928101 544.4319458 0.69350392]	[469.95324707 708.53662109 0.830832 ]	[4.59635132e+02 8.57371460e+02 8.11336100e-01]	[559.78387451 544.43554688 0.69017929]	[547.04162598 708.62481689 0.84256208]	[5.44324158e+02 8.54829895e+02 8.31986308e-01]	[503.31069946 282.77294922 0.88725919]	[526.49414062 280.24481201 0.86530226]	[485.36264038 277.67276001 0.76620662]	[549.60003662 275.05175781 0.85631609]	[5.44490784e+02 8.95962646e+02 7.63285100e-01]	[5.64836487e+02 8.90817810e+02 7.91521072e-01]	[5.36698792e+02 8.67677856e+02 6.78890705e-01]	[4.62295715e+02 8.95898499e+02 7.67668724e-01]	[4.41837616e+02 8.93323914e+02 7.58821309e-01]	[4.62219635e+02 8.70193054e+02 6.69292212e-01]
[518.68548584 298.10134888 0.91770208]	[521.17852783 357.13015747 0.92717421]	[459.60723877 357.14477539 0.86011064]	[439.18341064 462.24020386 0.87860882]	[426.35394287 564.85473633 0.87019074]	[582.84692383 357.11474609 0.87047589]	[600.74957275 462.39584351 0.86258781]	[603.35284424 564.94927979 0.88791639]	[516.22052002 544.40124512 0.69755322]	[477.63394165 544.4185791 0.68993235]	[469.96420288 708.49224854 0.83143693]	[4.59636749e+02 8.57369812e+02 8.13493609e-01]	[559.73712158 544.43225098 0.68642783]	[546.95733643 708.59381104 0.85119438]	[5.44315552e+02 8.54837341e+02 8.32142711e-01]	[503.25631714 285.30422974 0.88530999]	[526.42547607 282.7164917 0.87304807]	[482.98147583 280.10888672 0.73665816]	[549.52593994 275.02563477 0.84988379]	[5.44494629e+02 8.95969666e+02 7.63713360e-01]	[5.64838806e+02 8.90825928e+02 7.91397989e-01]	[5.36679321e+02 8.67690857e+02 6.80292547e-01]	[4.62306793e+02 8.95878967e+02 7.71586537e-01]	[4.41849731e+02 8.93311279e+02 7.61381865e-01]	[4.62213623e+02 8.70190613e+02 6.75586104e-01]
[516.14587402 298.19412231 0.88455647]	[518.78808594 357.1048584 0.92225683]	[457.2053833 357.10839844 0.85714805]	[439.17276001 459.83761597 0.89209187]	[423.85900879 564.85723877 0.88570946]	[582.79443359 357.08392334 0.86094278]	[595.66052246 462.33370972 0.84972596]	[600.86920166 565.02600098 0.8695206 ]	[516.11791992 544.37939453 0.69544995]	[477.58963013 544.39196777 0.68039244]	[467.44750977 708.53381348 0.83784521]	[4.59635040e+02 8.54892883e+02 8.18591893e-01]	[557.16540527 544.402771 0.68063092]	[546.95080566 708.65100098 0.84999794]	[5.44323608e+02 8.54826294e+02 8.31650853e-01]	[500.84164429 287.86645508 0.88882822]	[523.96911621 285.30029297 0.88657767]	[482.91882324 280.2071228 0.71207821]	[547.00280762 275.1133728 0.86180913]	[5.44477356e+02 8.95959045e+02 7.69464195e-01]	[5.62455505e+02 8.90814209e+02 7.91779160e-01]	[5.36710938e+02 8.67678223e+02 6.81662321e-01]	[4.62302643e+02 8.95869385e+02 7.72818685e-01]	[4.41845154e+02 8.93301025e+02 7.64016032e-01]	[4.59818359e+02 8.70145325e+02 6.68854058e-01]
[511.0821228 300.71820068 0.85163331]	[518.70397949 357.10159302 0.91422695]	[457.1192627 357.12756348 0.85087335]	[439.13336182 459.81378174 0.88077915]	[423.78970337 564.89141846 0.89971435]	[580.32354736 357.07626343 0.84916544]	[590.59991455 462.44003296 0.84355301]	[600.77520752 564.95123291 0.86185801]	[511.09634399 544.4621582 0.68778467]	[475.06692505 544.456604 0.66888177]	[464.94476318 708.57733154 0.84685963]	[4.59612244e+02 8.54917480e+02 8.08024168e-01]	[552.09130859 544.48248291 0.66921914]	[544.543396 711.13989258 0.84580088]	[5.44329834e+02 8.54816833e+02 8.33997130e-01]	[500.74658203 292.87786865 0.90110725]	[523.85522461 290.3878479 0.9059518 ]	[482.79492188 280.23846436 0.73516154]	[544.45953369 277.50314331 0.89360368]	[5.44472107e+02 8.95961853e+02 7.70607829e-01]	[5.64834045e+02 8.90818237e+02 7.91504622e-01]	[5.36722961e+02 8.67662048e+02 6.85181499e-01]	[4.62311859e+02 8.95900452e+02 7.69169092e-01]	[4.41847321e+02 8.93329895e+02 7.59447515e-01]	[4.59788696e+02 8.70163086e+02 6.61605954e-01]
[508.44610596 300.74258423 0.8603819 ]	[518.63604736 357.10733032 0.90678376]	[454.59423828 357.12960815 0.83721912]	[439.07315063 459.81625366 0.86818188]	[421.378479 562.4586792 0.91105962]	[580.25738525 357.06988525 0.83986658]	[588.09985352 464.94122314 0.83710778]	[598.21356201 564.98522949 0.83548141]	[508.54977417 547.00006104 0.68344122]	[470.0380249 546.99981689 0.66386622]	[464.87173462 708.58605957 0.85664314]	[4.59601257e+02 8.54916748e+02 8.03192139e-01]	[549.53076172 547.01171875 0.66905671]	[544.52038574 711.12713623 0.85523856]	[5.44330505e+02 8.54873840e+02 8.32508266e-01]	[498.26815796 292.90264893 0.88616902]	[521.39379883 290.43334961 0.915097 ]	[480.34793091 280.23522949 0.70579207]	[544.33343506 277.52346802 0.91541654]	[5.44485291e+02 8.95958496e+02 7.70858645e-01]	[5.64839661e+02 8.90818115e+02 7.94850528e-01]	[5.36735840e+02 8.70111145e+02 6.91332996e-01]	[4.62311707e+02 8.95882568e+02 7.72011995e-01]	[4.41848969e+02 8.93319580e+02 7.60350585e-01]	[4.59774750e+02 8.70157104e+02 6.60409868e-01]
[505.88873291 303.20773315 0.86767161]	[513.61749268 357.11975098 0.89043522]	[449.51071167 357.14303589 0.82555377]	[436.59573364 459.80834961 0.85919166]	[421.33154297 564.83398438 0.91289371]	[575.1963501 357.06842041 0.82334083]	[587.99591064 462.43490601 0.87081176]	[590.64916992 564.98260498 0.83417219]	[505.97897339 546.98168945 0.69585752]	[467.43017578 546.97229004 0.66880655]	[464.84783936 708.55688477 0.8624751 ]	[4.59591705e+02 8.57364014e+02 8.00212443e-01]	[544.54376221 546.98181152 0.68692976]	[544.48138428 708.69696045 0.8706277 ]	[5.44326416e+02 8.54841431e+02 8.36560786e-01]	[498.13934326 292.9772644 0.87761819]	[521.25189209 292.89758301 0.91106254]	[480.19119263 282.74508667 0.6472981 ]	[541.92315674 277.55673218 0.90174991]	[5.44477539e+02 8.95959656e+02 7.74583161e-01]	[5.64834778e+02 8.90817688e+02 7.94935346e-01]	[5.36729919e+02 8.67698059e+02 6.86353087e-01]	[4.62314331e+02 8.95861511e+02 7.74211168e-01]	[4.41851196e+02 8.93307556e+02 7.62555599e-01]	[4.59767212e+02 8.70165649e+02 6.64965570e-01]
[503.3258667 303.22955322 0.89753586]	[508.48193359 357.10064697 0.89759362]	[444.42480469 357.11578369 0.84051263]	[434.02310181 462.24728394 0.82679933]	[421.23843384 562.46594238 0.91197574]	[570.10418701 357.04067993 0.82899129]	[585.56512451 462.28353882 0.89613348]	[588.07110596 564.91674805 0.86348373]	[503.49899292 547.02081299 0.70469248]	[464.87826538 546.99438477 0.67935151]	[462.38446045 708.58557129 0.87754446]	[4.57217834e+02 8.54910339e+02 7.98148215e-01]	[544.4395752 547.00823975 0.69426054]	[544.44122314 708.62554932 0.87796533]	[5.44330139e+02 8.54850647e+02 8.33613276e-01]	[490.54046631 295.40658569 0.86926639]	[518.67407227 292.92098999 0.88468969]	[4.77719330e+02 2.87879822e+02 4.64077473e-01]	[541.81610107 277.54672241 0.89039141]	[5.44476257e+02 8.95951904e+02 7.72896051e-01]	[5.64837219e+02 8.90812012e+02 7.94695079e-01]	[5.36741089e+02 8.67703857e+02 6.88452065e-01]	[4.62313568e+02 8.95857483e+02 7.76723802e-01]	[4.41851593e+02 8.93305176e+02 7.65174091e-01]	[4.59751007e+02 8.70134888e+02 6.66680813e-01]
[500.79867554 303.26626587 0.89092445]	[505.94851685 357.13323975 0.90703583]	[441.91802979 357.11740112 0.85664248]	[428.92373657 462.24456787 0.82806724]	[418.77697754 562.42907715 0.92108679]	[567.58380127 357.07757568 0.8439064 ]	[585.45178223 462.28347778 0.90904778]	[588.00061035 564.92388916 0.87669533]	[503.42999268 547.01574707 0.71027416]	[462.39096069 546.99072266 0.69383901]	[462.26074219 708.67468262 0.87949514]	[4.57202881e+02 8.57403748e+02 7.91985810e-01]	[544.39978027 546.99963379 0.69710863]	[544.42993164 711.12719727 0.8606804 ]	[5.44326355e+02 8.54889099e+02 8.29542041e-01]	[485.38970947 295.4208374 0.90080565]	[511.07260132 292.95758057 0.87774533]	[4.72586761e+02 2.87868134e+02 3.73132646e-01]	[539.30944824 277.60757446 0.87657553]	[5.44485168e+02 8.95963013e+02 7.71601558e-01]	[5.64845276e+02 8.90826782e+02 7.95810938e-01]	[5.36729736e+02 8.70113464e+02 6.92948401e-01]	[4.62311096e+02 8.95853821e+02 7.82194912e-01]	[4.41862885e+02 8.93311951e+02 7.69883454e-01]	[4.59739258e+02 8.70168457e+02 6.75547719e-01]
[500.68206787 303.27545166 0.87292999]	[503.4201355 357.07278442 0.92488641]	[441.79071045 357.10690308 0.87569034]	[423.84844971 459.7557373 0.84862375]	[418.71243286 562.46453857 0.90610242]	[565.0501709 356.99990845 0.86038518]	[582.99200439 462.25131226 0.91398931]	[585.57330322 562.44940186 0.88953757]	[503.34075928 546.95373535 0.71434081]	[462.25994873 544.4887085 0.70033771]	[462.21878052 708.59991455 0.88811374]	[4.57197906e+02 8.59961548e+02 7.88041770e-01]	[544.35394287 546.95056152 0.70506966]	[544.40545654 711.16931152 0.86039501]	[5.44315247e+02 8.57369812e+02 8.23426843e-01]	[482.90298462 295.4375 0.92449421]	[508.462677 292.96090698 0.89674437]	[4.67460114e+02 2.87874176e+02 4.15417403e-01]	[536.6854248 277.60391235 0.84082186]	[5.44481995e+02 8.95964844e+02 7.70848930e-01]	[5.64835571e+02 8.90833435e+02 7.96859384e-01]	[5.36716858e+02 8.70158325e+02 6.96959198e-01]	[4.62296051e+02 8.95872314e+02 7.86099553e-01]	[4.41865570e+02 8.93333130e+02 7.70939529e-01]	[4.59727478e+02 8.70250061e+02 6.85034990e-01]
[498.20635986 305.76678467 0.85270464]	[503.25418091 357.05264282 0.94255286]	[441.6725769 357.15426636 0.88216633]	[421.37802124 462.22711182 0.85728335]	[418.61569214 564.86871338 0.91015607]	[564.88226318 354.581604 0.86450958]	[582.88745117 462.37994385 0.90858221]	[585.42822266 564.85913086 0.90369916]	[500.8258667 546.93029785 0.7167654 ]	[459.76028442 546.94769287 0.70392561]	[462.18704224 708.61291504 0.88393742]	[4.57172699e+02 8.59953552e+02 7.81858563e-01]	[541.91094971 544.4821167 0.71204793]	[544.36810303 711.13659668 0.86424768]	[5.44315552e+02 8.54917908e+02 8.24715495e-01]	[482.79348755 295.49829102 0.94190419]	[505.89321899 292.97894287 0.91425979]	[464.90771484 290.40289307 0.54303479]	[529.06933594 277.56588745 0.84442675]	[5.44484436e+02 8.95971558e+02 7.69750774e-01]	[5.64840637e+02 8.90824707e+02 7.92855442e-01]	[5.36733093e+02 8.70126038e+02 6.92086697e-01]	[4.62293976e+02 8.95879639e+02 7.82510400e-01]	[4.41858887e+02 8.93340698e+02 7.70505250e-01]	[4.59707581e+02 8.70232849e+02 6.79268181e-01]
[493.0904541 305.78656006 0.83585781]	[500.73202515 357.10464478 0.94569647]	[439.17965698 357.17608643 0.87798363]	[421.20697021 459.79974365 0.88282508]	[416.03961182 564.88787842 0.86570507]	[562.32208252 356.98864746 0.86440742]	[582.82012939 462.3364563 0.90805393]	[582.88366699 564.89990234 0.90843445]	[500.63989258 544.45770264 0.71465486]	[457.206604 546.93505859 0.69522125]	[459.76452637 708.71044922 0.8618747 ]	[4.57159698e+02 8.57386475e+02 7.84970224e-01]	[541.78387451 544.44586182 0.71299672]	[541.93383789 708.58831787 0.87787288]	[5.44317688e+02 8.54872498e+02 8.22505713e-01]	[480.28219604 295.48770142 0.94723678]	[503.33126831 292.99368286 0.94481117]	[462.39141846 290.35864258 0.57484066]	[524.02612305 277.62664795 0.87540346]	[5.44472290e+02 8.95960938e+02 7.70777345e-01]	[5.64836060e+02 8.90811523e+02 7.90460289e-01]	[5.36744324e+02 8.67697510e+02 6.86424732e-01]	[4.62295074e+02 8.95854431e+02 7.85519898e-01]	[4.41859619e+02 8.93314941e+02 7.70373464e-01]	[4.59708405e+02 8.70141418e+02 6.77236080e-01]
[493.07772827 305.77532959 0.83441818]	[500.73443604 357.09902954 0.94470507]	[439.17367554 357.17236328 0.87654704]	[421.20346069 459.777771 0.87933958]	[416.05480957 564.89373779 0.86586833]	[562.32678223 356.97796631 0.8607111 ]	[582.82086182 462.32788086 0.90551108]	[582.90686035 564.90600586 0.90786821]	[500.66448975 544.45587158 0.71885347]	[459.59512329 546.93005371 0.69703043]	[459.76641846 708.68463135 0.86347753]	[4.57171143e+02 8.57375977e+02 7.85598099e-01]	[541.79882812 544.43731689 0.71569848]	[541.93811035 708.54858398 0.8804251 ]	[5.44311584e+02 8.54827759e+02 8.23688507e-01]	[480.27966309 295.487854 0.94674265]	[503.32421875 293.00024414 0.94486761]	[462.39169312 290.36022949 0.56779122]	[524.02282715 277.60894775 0.87491161]	[5.44449036e+02 8.95947754e+02 7.74309933e-01]	[5.62446350e+02 8.90788208e+02 7.90823042e-01]	[5.36737488e+02 8.67643372e+02 6.82874084e-01]	[4.62294464e+02 8.93435730e+02 7.89042532e-01]	[4.41859467e+02 8.93290222e+02 7.68380821e-01]	[4.59729218e+02 8.70141174e+02 6.79145813e-01]
[487.95657349 303.27288818 0.84183288]	[498.25823975 357.12637329 0.92425972]	[436.66140747 357.17669678 0.86444664]	[418.72314453 462.22183228 0.8866182 ]	[408.47213745 564.92156982 0.84192592]	[562.2331543 357.05941772 0.84886163]	[580.23553467 462.21261597 0.87608504]	[580.35931396 564.89428711 0.87810898]	[498.15615845 544.42889404 0.70191276]	[457.12536621 544.46398926 0.69180012]	[459.70935059 708.66479492 0.86560011]	[4.57153595e+02 8.54892151e+02 7.85407603e-01]	[539.29766846 544.43481445 0.69758368]	[541.86676025 708.61169434 0.86364764]	[5.44300354e+02 8.54843689e+02 8.20015728e-01]	[480.15887451 295.47219849 0.92962009]	[500.84585571 292.98425293 0.93837756]	[462.22518921 290.35678101 0.59384096]	[523.83605957 277.64297485 0.8998605 ]	[5.44460815e+02 8.95962280e+02 7.66391754e-01]	[5.62445679e+02 8.90794373e+02 7.84600854e-01]	[5.36729553e+02 8.67653748e+02 6.73336506e-01]	[4.62282379e+02 8.93439331e+02 7.86590517e-01]	[4.41843109e+02 8.93290100e+02 7.66086638e-01]	[4.59725677e+02 8.67689331e+02 6.71337247e-01]
[485.38742065 305.79107666 0.85326934]	[495.69720459 357.15078735 0.90175796]	[434.07748413 357.21948242 0.83673 ]	[418.61444092 462.21368408 0.88254762]	[403.35281372 564.94647217 0.87380773]	[559.70153809 357.04644775 0.83014566]	[570.07507324 462.32681274 0.86313641]	[577.80078125 564.9397583 0.85395938]	[495.59613037 544.39172363 0.69724756]	[454.57305908 544.44226074 0.67830354]	[459.684021 708.58319092 0.87348074]	[4.57133667e+02 8.54801086e+02 7.94030666e-01]	[536.70227051 544.38104248 0.68191355]	[541.77313232 708.60913086 0.85384905]	[5.41953857e+02 8.54856262e+02 8.14128995e-01]	[477.62677002 295.52157593 0.90976584]	[500.70828247 293.01220703 0.9281019 ]	[459.71350098 290.44570923 0.50578505]	[521.37109375 277.66339111 0.88214767]	[5.44454102e+02 8.95969910e+02 7.54539669e-01]	[5.62429199e+02 8.90795715e+02 7.75601745e-01]	[5.36713257e+02 8.67661682e+02 6.54952645e-01]	[4.62282990e+02 8.93428284e+02 7.85912454e-01]	[4.41840057e+02 8.93276123e+02 7.67162144e-01]	[4.59698730e+02 8.67589539e+02 6.60227597e-01]
[480.22415161 305.84765625 0.87570447]	[485.44430542 357.13113403 0.90596044]	[423.77471924 357.18734741 0.86116695]	[410.98791504 462.28799438 0.82145131]	[400.65139771 565.0300293 0.89787644]	[549.49377441 357.00692749 0.83223599]	[565.01000977 462.20181274 0.89160228]	[567.55950928 564.88146973 0.86961514]	[485.45440674 544.4630127 0.7096734 ]	[444.39312744 544.49029541 0.67940867]	[459.61138916 708.57641602 0.8734408 ]	[4.57114410e+02 8.54832886e+02 7.87832320e-01]	[526.46697998 544.40362549 0.69442695]	[539.24511719 708.58612061 0.83750468]	[5.41915955e+02 8.54833374e+02 8.07222724e-01]	[462.44692993 295.53128052 0.92213166]	[488.01538086 295.40637207 0.89800936]	[4.49526917e+02 2.90438354e+02 3.50971371e-01]	[518.74639893 277.64407349 0.87411338]	[5.44440674e+02 8.95952881e+02 7.53111959e-01]	[5.62409912e+02 8.90775024e+02 7.73245573e-01]	[5.36665283e+02 8.67655762e+02 6.43558919e-01]	[4.62271942e+02 8.93431213e+02 7.87505567e-01]	[4.41829681e+02 8.93289368e+02 7.64209270e-01]	[4.59714783e+02 8.67620911e+02 6.64931178e-01]
[477.72463989 308.34161377 0.85339737]	[482.89889526 357.07546997 0.92520201]	[421.28067017 357.15829468 0.87926382]	[405.83544922 462.19924927 0.8449437 ]	[398.17984009 564.95428467 0.90386486]	[544.5057373 354.57196045 0.85632271]	[564.80627441 459.70275879 0.89164466]	[565.06536865 564.8550415 0.88670611]	[482.92712402 544.38586426 0.72940129]	[441.84317017 544.38201904 0.7091285 ]	[457.20874023 708.53741455 0.87092876]	[4.57112610e+02 8.54857544e+02 7.88875341e-01]	[523.95013428 544.34417725 0.71376652]	[539.18255615 708.62597656 0.82326937]	[5.41921875e+02 8.54829407e+02 8.10085714e-01]	[462.30252075 295.55862427 0.94702351]	[485.46209717 295.43075562 0.92488211]	[4.46888611e+02 2.90403961e+02 3.33625555e-01]	[516.11798096 277.70809937 0.81741756]	[5.44446838e+02 8.95941528e+02 7.55759120e-01]	[5.62410706e+02 8.90763855e+02 7.78704643e-01]	[5.36697998e+02 8.67646423e+02 6.46006227e-01]	[4.62269196e+02 8.93443054e+02 7.88620591e-01]	[4.41828125e+02 8.93300781e+02 7.67802954e-01]	[4.59720428e+02 8.67639893e+02 6.75294757e-01]
[475.16891479 308.34729004 0.83923215]	[482.75384521 357.07757568 0.94311607]	[421.16790771 357.22058105 0.88513148]	[400.85855103 462.22711182 0.86672556]	[398.07739258 564.95269775 0.90242577]	[544.33837891 354.51876831 0.86355197]	[562.33929443 459.84536743 0.90250796]	[564.90124512 564.89349365 0.89576691]	[482.83938599 544.3694458 0.71950001]	[441.72769165 544.37536621 0.70797628]	[454.62518311 708.57995605 0.84870481]	[4.57103180e+02 8.54888550e+02 7.87534118e-01]	[523.91174316 544.34039307 0.70255071]	[534.18322754 708.58197021 0.80739933]	[5.41914062e+02 8.54859131e+02 8.08150768e-01]	[459.84533691 295.57366943 0.95336396]	[482.9302063 295.44369507 0.94969022]	[444.31759644 292.90072632 0.50206298]	[506.01925659 280.12081909 0.82027352]	[5.44445435e+02 8.95931641e+02 7.54967749e-01]	[5.62407959e+02 8.90757874e+02 7.77291119e-01]	[5.36709534e+02 8.67703979e+02 6.55659199e-01]	[4.62247620e+02 8.95843933e+02 7.85311341e-01]	[4.41816986e+02 8.93314087e+02 7.69389927e-01]	[4.59748047e+02 8.67679932e+02 6.87827408e-01]
[469.99523926 308.35684204 0.8326512 ]	[480.20111084 357.15737915 0.94476384]	[418.62661743 359.60012817 0.87815374]	[400.65368652 462.29727173 0.86621898]	[393.05307007 565.03387451 0.84219927]	[541.79815674 357.01077271 0.86614704]	[562.20410156 462.25213623 0.89049095]	[562.32513428 562.44763184 0.89691532]	[480.29669189 544.42242432 0.72882634]	[439.21582031 544.46691895 0.70411247]	[452.01327515 708.66412354 0.83360058]	[4.57102905e+02 8.54897522e+02 7.88203299e-01]	[521.39306641 544.37573242 0.71399772]	[529.00250244 708.53186035 0.82900673]	[5.41907776e+02 8.54919983e+02 8.09363902e-01]	[459.69265747 295.60333252 0.95148051]	[482.72238159 295.46078491 0.96150768]	[441.79428101 292.90716553 0.5609113 ]	[503.43167114 280.12075806 0.88018996]	[5.44421936e+02 8.95944275e+02 7.66473293e-01]	[5.62395813e+02 8.90764771e+02 7.86658049e-01]	[5.36732117e+02 8.70146790e+02 6.64396346e-01]	[4.62228027e+02 8.95865295e+02 7.87282765e-01]	[4.41804413e+02 8.93333191e+02 7.72396743e-01]	[4.59782104e+02 8.67692139e+02 6.90962076e-01]
[464.90567017 308.38845825 0.84818399]	[477.70706177 357.1741333 0.92158377]	[416.11206055 359.58456421 0.85897273]	[398.18338013 462.33221436 0.88021153]	[385.39456177 567.51831055 0.8170312 ]	[539.3059082 357.06982422 0.84700006]	[554.6317749 462.21417236 0.86095589]	[559.74530029 564.86828613 0.86472017]	[480.17285156 544.38018799 0.73482686]	[439.11761475 544.42840576 0.70580262]	[451.99832153 708.54705811 0.8349421 ]	[4.57096558e+02 8.54857117e+02 7.88254976e-01]	[521.28295898 544.34008789 0.71786535]	[526.49475098 708.50463867 0.84554982]	[5.41897278e+02 8.54890442e+02 8.08441162e-01]	[457.13327026 295.62173462 0.92463255]	[480.234375 295.45529175 0.95127505]	[439.27105713 292.97720337 0.45721161]	[503.27316284 277.71759033 0.87735426]	[5.44421082e+02 8.95901550e+02 7.74386883e-01]	[5.62388794e+02 8.90730164e+02 7.91005015e-01]	[5.36733643e+02 8.70138000e+02 6.54588223e-01]	[4.62228577e+02 8.95886597e+02 7.82496512e-01]	[4.41794769e+02 8.93347290e+02 7.66388655e-01]	[4.59776764e+02 8.67633179e+02 6.80294216e-01]
[462.37277222 310.89089966 0.8793987 ]	[475.14138794 357.18136597 0.89971322]	[413.52807617 359.61364746 0.8375206 ]	[398.08734131 462.23999023 0.87204367]	[382.73101807 567.54907227 0.85116118]	[536.72570801 357.05291748 0.82601631]	[547.0536499 462.41812134 0.86060917]	[557.16094971 564.81842041 0.84680474]	[477.69662476 544.41381836 0.72420651]	[436.66055298 544.46813965 0.69160175]	[446.96685791 708.59716797 0.83458626]	[4.57087982e+02 8.54904297e+02 7.84309685e-01]	[518.78662109 544.38531494 0.70072812]	[526.40136719 708.5078125 0.86371261]	[5.41897766e+02 8.54840942e+02 8.17321301e-01]	[452.04748535 295.6439209 0.89529407]	[477.71798706 295.49435425 0.93135959]	[4.39092041e+02 2.93003723e+02 4.27878141e-01]	[500.79418945 277.7204895 0.85936916]	[5.44410461e+02 8.95891968e+02 7.78644502e-01]	[5.62398987e+02 8.90718445e+02 7.88746893e-01]	[5.39183594e+02 8.67700317e+02 6.52809203e-01]	[4.62227234e+02 8.95898315e+02 7.82186747e-01]	[4.41791199e+02 8.93362854e+02 7.68047392e-01]	[4.59784271e+02 8.67695618e+02 6.91548765e-01]
[459.85534668 310.91494751 0.89504039]	[469.98651123 357.13818359 0.88813835]	[405.91799927 359.58712769 0.8302995 ]	[395.56182861 462.22393799 0.85615319]	[380.24240112 567.53717041 0.8713764 ]	[531.58868408 356.98248291 0.8139469 ]	[546.9375 462.24703979 0.8839798 ]	[549.49530029 562.46429443 0.86432678]	[475.14224243 544.49334717 0.69718796]	[436.54574585 546.99597168 0.67243981]	[444.40011597 708.6340332 0.84833264]	[4.57063782e+02 8.54844727e+02 7.91849494e-01]	[516.19989014 544.43115234 0.67943072]	[523.96697998 708.50604248 0.8687312 ]	[5.41889343e+02 8.54800476e+02 8.19990516e-01]	[446.89230347 295.65515137 0.90079844]	[475.06982422 295.50286865 0.90351337]	[4.36580261e+02 2.93007263e+02 3.63110751e-01]	[500.67330933 277.68707275 0.87391657]	[5.44391541e+02 8.95835510e+02 7.80733109e-01]	[5.62399414e+02 8.90675049e+02 7.82709002e-01]	[5.36736389e+02 8.67666870e+02 6.48370802e-01]	[4.62214355e+02 8.95890137e+02 7.84304678e-01]	[4.41780304e+02 8.93354370e+02 7.67382085e-01]	[4.59783020e+02 8.67628113e+02 6.89863563e-01]
[459.69070435 310.92272949 0.88550162]	[464.92349243 357.14291382 0.90850735]	[403.2711792 359.56591797 0.85313773]	[390.46682739 462.26443481 0.82145494]	[377.75274658 567.52331543 0.88432193]	[526.53845215 356.97879028 0.83041823]	[544.44165039 459.73019409 0.8848722 ]	[546.99853516 562.36938477 0.88117135]	[472.57806396 546.9831543 0.68636715]	[434.02526855 549.51013184 0.66322088]	[444.33425903 708.65344238 0.8558231 ]	[4.54624268e+02 8.54873291e+02 7.85397649e-01]	[513.61328125 544.47595215 0.66993159]	[523.89373779 708.53851318 0.88473153]	[5.41875061e+02 8.52329102e+02 8.32969546e-01]	[441.9090271 297.99987793 0.93473786]	[467.46105957 295.52999878 0.92264187]	[4.28998596e+02 2.92955872e+02 3.28719318e-01]	[498.12689209 280.17376709 0.83771467]	[5.44401428e+02 8.93358398e+02 7.94793308e-01]	[5.62399902e+02 8.88212524e+02 7.85420537e-01]	[5.39177551e+02 8.67583252e+02 6.48930848e-01]	[4.62219788e+02 8.95882019e+02 7.87161469e-01]	[4.41786377e+02 8.93355408e+02 7.67449796e-01]	[4.59760162e+02 8.67656006e+02 6.92634344e-01]
[459.62063599 310.95062256 0.88202673]	[462.41174316 357.10855103 0.92316729]	[400.75582886 359.56655884 0.87479842]	[385.3059082 462.21368408 0.83927613]	[377.61364746 565.02258301 0.90274608]	[524.01928711 354.53735352 0.84523463]	[544.32202148 459.68893433 0.88869512]	[544.5513916 562.44390869 0.89409798]	[469.97372437 544.45721436 0.69107234]	[428.98449707 546.97265625 0.66670758]	[444.30935669 708.60919189 0.86194283]	[4.54620544e+02 8.54889282e+02 7.81913936e-01]	[508.51663208 544.36395264 0.67018569]	[523.86224365 708.51855469 0.89035016]	[5.41853577e+02 8.52182312e+02 8.38048279e-01]	[441.82244873 298.02642822 0.94980073]	[464.9704895 295.55691528 0.93921936]	[426.36444092 292.9588623 0.45397329]	[493.07522583 280.19302368 0.80687088]	[5.44397644e+02 8.93308105e+02 8.13522220e-01]	[5.62401367e+02 8.88150513e+02 7.91633308e-01]	[5.36718018e+02 8.59990845e+02 6.39009058e-01]	[4.59829163e+02 8.95912292e+02 7.82525539e-01]	[4.41769592e+02 8.93368286e+02 7.64549971e-01]	[4.59762177e+02 8.67660400e+02 6.96886718e-01]
[457.16769409 310.93026733 0.8697595 ]	[462.30905151 357.05480957 0.9394359 ]	[400.69119263 357.21524048 0.88366503]	[382.72976685 462.20898438 0.85571796]	[377.54800415 565.02972412 0.89519417]	[523.8684082 354.45742798 0.85692507]	[541.89813232 459.7114563 0.89708287]	[544.5368042 562.29089355 0.8929311 ]	[464.95098877 544.44940186 0.71484953]	[423.91473389 546.96740723 0.68010354]	[441.92526245 708.66357422 0.85888773]	[4.54636322e+02 8.57361816e+02 7.77127028e-01]	[505.93835449 544.36529541 0.7045145 ]	[523.83789062 708.60699463 0.88787371]	[5.41829834e+02 8.49767456e+02 8.37131083e-01]	[441.73001099 298.01519775 0.95653242]	[464.84521484 295.55285645 0.95396167]	[423.83416748 292.95819092 0.56927955]	[487.92858887 280.15548706 0.81691629]	[5.44336731e+02 8.90765808e+02 8.11605573e-01]	[5.62328247e+02 8.83099182e+02 7.75795162e-01]	[5.36711060e+02 8.59931091e+02 6.29199505e-01]	[4.62214600e+02 8.95915649e+02 7.82027781e-01]	[4.41781952e+02 8.93385315e+02 7.62748241e-01]	[4.59768066e+02 8.67702515e+02 6.95984125e-01]
[457.08782959 313.39199829 0.86187762]	[462.22137451 357.06384277 0.94322693]	[398.2623291 359.60467529 0.88496733]	[380.22192383 462.35858154 0.8758955 ]	[375.0335083 567.56420898 0.83549738]	[523.77954102 351.98632812 0.85346007]	[541.84838867 459.65872192 0.89382589]	[544.44055176 559.81945801 0.89477921]	[464.90759277 544.4284668 0.72117889]	[423.84658813 546.93707275 0.69118047]	[441.89804077 708.61083984 0.87510747]	[4.54603119e+02 8.54925903e+02 7.75439620e-01]	[505.90054321 544.35736084 0.71077657]	[523.81005859 708.61016846 0.8981055 ]	[5.41783997e+02 8.49658752e+02 8.32033634e-01]	[439.31002808 298.04281616 0.95555031]	[462.37591553 295.55990601 0.96658391]	[421.38925171 292.97906494 0.63567996]	[485.3527832 277.69830322 0.86604166]	[5.44323853e+02 8.90688232e+02 8.19169998e-01]	[5.62316223e+02 8.80517822e+02 7.86369145e-01]	[5.36664185e+02 8.54857666e+02 6.37507379e-01]	[4.62220612e+02 8.95908630e+02 7.86008894e-01]	[4.41783417e+02 8.93384155e+02 7.66141534e-01]	[4.59758789e+02 8.67686279e+02 6.96617365e-01]
[452.02642822 310.95077515 0.83506876]	[459.76785278 357.09341431 0.94484031]	[398.16711426 359.64202881 0.88083744]	[380.13354492 462.4211731 0.86120331]	[372.45147705 567.50878906 0.8264519 ]	[521.30249023 352.00912476 0.84530568]	[541.78692627 459.66351318 0.8946594 ]	[544.36083984 562.26116943 0.90098071]	[464.82162476 544.48748779 0.72454298]	[421.37689209 546.98828125 0.701801 ]	[441.88839722 708.65252686 0.87337452]	[4.54606995e+02 8.54916748e+02 7.78296411e-01]	[503.47055054 544.39587402 0.71469885]	[523.77111816 708.52337646 0.90262985]	[5.41720276e+02 8.47174255e+02 8.25509667e-01]	[439.19528198 298.01449585 0.95109022]	[462.24105835 295.53668213 0.97027373]	[421.27877808 292.95352173 0.64861083]	[482.87158203 277.66741943 0.89917147]	[5.44330261e+02 8.88154358e+02 8.08252573e-01]	[5.62305359e+02 8.75435730e+02 8.03247690e-01]	[5.34123047e+02 8.52383057e+02 6.36869073e-01]	[4.62240662e+02 8.95901794e+02 7.94055521e-01]	[4.41804779e+02 8.93387146e+02 7.71733165e-01]	[4.59761993e+02 8.67668274e+02 7.04137981e-01]
[446.94720459 310.96362305 0.84232235]	[459.65911865 357.09078979 0.93918282]	[398.0753479 359.62625122 0.87444305]	[377.71331787 462.34024048 0.87675089]	[364.800354 570.02380371 0.81767702]	[521.18585205 352.01721191 0.82746327]	[541.71539307 459.76644897 0.90483999]	[544.34539795 562.26837158 0.89976072]	[462.44683838 544.4418335 0.72263741]	[421.36477661 546.94012451 0.70255202]	[441.81970215 708.66143799 0.88410932]	[4.54609314e+02 8.54836243e+02 7.84747481e-01]	[503.45626831 544.36193848 0.71328944]	[521.40368652 708.50427246 0.90439034]	[5.39271851e+02 8.42027161e+02 7.90641606e-01]	[439.10061646 298.03033447 0.94168705]	[459.80819702 295.56170654 0.9664849 ]	[421.14559937 292.98532104 0.66534311]	[482.7769165 280.10913086 0.8899079 ]	[5.44328613e+02 8.85585327e+02 7.87719548e-01]	[5.62296204e+02 8.72897217e+02 8.11103046e-01]	[5.29035461e+02 8.52186523e+02 6.42832875e-01]	[4.62236603e+02 8.95868591e+02 7.87543058e-01]	[4.41788879e+02 8.93357300e+02 7.74159014e-01]	[4.59775024e+02 8.67591614e+02 6.91305041e-01]
[444.4342041 313.41842651 0.86115456]	[457.20574951 357.12030029 0.92488313]	[395.61685181 359.6539917 0.86345655]	[377.66705322 462.2749939 0.8794595 ]	[362.26605225 570.05395508 0.83418632]	[518.73126221 354.48452759 0.8216489 ]	[539.29595947 459.8059082 0.89844865]	[544.31622314 562.26641846 0.90204948]	[462.37228394 544.48364258 0.72047526]	[421.28817749 546.97796631 0.70033193]	[441.77514648 708.68933105 0.88477218]	[4.54566895e+02 8.54888245e+02 7.73483217e-01]	[503.39926147 544.3927002 0.70636028]	[521.36975098 708.60906982 0.90372401]	[5.36746948e+02 8.36882019e+02 7.93415666e-01]	[436.63150024 298.06134033 0.9280383 ]	[459.73550415 295.57174683 0.96454751]	[418.72488403 295.39550781 0.60338354]	[482.71548462 280.1366272 0.88161385]	[5.41925659e+02 8.80467957e+02 8.11610520e-01]	[5.62277405e+02 8.72760681e+02 8.43304873e-01]	[5.28993652e+02 8.49642273e+02 6.49801850e-01]	[4.62227051e+02 8.95881775e+02 7.84334242e-01]	[4.41778198e+02 8.93380066e+02 7.68078089e-01]	[4.59752411e+02 8.67644653e+02 6.92711651e-01]
[444.35333252 313.39694214 0.86916828]	[457.14169312 357.12844849 0.91331851]	[395.54208374 359.63336182 0.85132331]	[377.62533569 462.26266479 0.88213515]	[359.77868652 570.11541748 0.84507447]	[518.68249512 354.51980591 0.81711751]	[539.1942749 459.72497559 0.8793869 ]	[541.95831299 559.83892822 0.88674951]	[462.35171509 546.98956299 0.71930832]	[421.28302002 549.50463867 0.69781125]	[441.75839233 708.69989014 0.88530934]	[4.54561218e+02 8.54843140e+02 7.79894769e-01]	[503.37811279 544.43475342 0.70374286]	[521.3427124 708.61883545 0.90787935]	[5.34099243e+02 8.31729187e+02 8.00942242e-01]	[436.54949951 298.05514526 0.91594732]	[459.6697998 295.54705811 0.95515764]	[418.65112305 295.43579102 0.50252748]	[480.33493042 277.71075439 0.87803215]	[5.41765137e+02 8.72904846e+02 8.49686384e-01]	[5.59718872e+02 8.70147400e+02 8.19796085e-01]	[5.26407593e+02 8.39471924e+02 6.51904404e-01]	[4.62221832e+02 8.95880432e+02 7.79903769e-01]	[4.41772766e+02 8.93360535e+02 7.68055677e-01]	[4.59745667e+02 8.67582397e+02 6.85924530e-01]
[441.91552734 310.93502808 0.87583089]	[457.06210327 357.14202881 0.90260136]	[393.06173706 359.64859009 0.8425355 ]	[377.58102417 462.30493164 0.87155783]	[359.67971802 570.04797363 0.8561427 ]	[516.19763184 354.53549194 0.81280583]	[536.64630127 459.71411133 0.86641228]	[541.92523193 559.831604 0.88822758]	[462.29138184 546.99871826 0.7135455 ]	[421.22488403 549.53271484 0.69533122]	[441.74206543 708.68554688 0.88755679]	[4.54570374e+02 8.54818359e+02 7.78807402e-01]	[503.33700562 544.4319458 0.69422483]	[521.32928467 708.61846924 0.90212047]	[5.26492554e+02 8.24076172e+02 7.97152638e-01]	[434.04403687 298.01803589 0.90678829]	[459.59860229 295.51791382 0.94143283]	[418.57958984 295.42416382 0.49472225]	[480.24966431 277.6885376 0.87322974]	[5.39189270e+02 8.70229553e+02 8.25774789e-01]	[5.52102661e+02 8.60010559e+02 7.55453408e-01]	[5.21411072e+02 8.29273010e+02 6.77268326e-01]	[4.59834106e+02 8.95892334e+02 7.76561260e-01]	[4.41769592e+02 8.93354187e+02 7.63769567e-01]	[4.59778412e+02 8.65106445e+02 6.80864990e-01]
[441.81832886 310.90545654 0.89344281]	[454.60214233 357.12988281 0.89683712]	[392.99932861 359.66360474 0.83744073]	[377.50134277 462.30679321 0.86928254]	[359.61987305 567.55810547 0.86752826]	[516.1663208 354.50332642 0.80471444]	[531.61096191 459.67437744 0.86108947]	[541.87866211 562.23681641 0.89346421]	[462.30941772 547.0043335 0.71160096]	[421.24151611 549.55432129 0.69078815]	[441.71313477 708.73144531 0.87797642]	[4.52076691e+02 8.52346069e+02 7.80853510e-01]	[503.35137939 544.42755127 0.69165641]	[521.31378174 708.72613525 0.8862958 ]	[523.93878174 811.28015137 0.8548153 ]	[431.47058105 297.99105835 0.89477551]	[457.13079834 295.49697876 0.92325693]	[416.16275024 293.00933838 0.47062317]	[480.17657471 277.65359497 0.87253594]	[5.29057495e+02 8.65073181e+02 7.71199465e-01]	[5.46991516e+02 8.52315247e+02 7.74777472e-01]	[5.21309082e+02 8.16392456e+02 6.05489373e-01]	[4.62227966e+02 8.95861938e+02 7.76311696e-01]	[4.41776489e+02 8.93333130e+02 7.63890684e-01]	[4.59734711e+02 8.65047668e+02 6.68743014e-01]
[441.77572632 310.92193604 0.89857697]	[454.53692627 357.1194458 0.88804954]	[390.4680481 359.67190552 0.83028084]	[375.08901978 462.3425293 0.86518234]	[359.5697937 567.53723145 0.8700366 ]	[513.65386963 354.46032715 0.79832327]	[531.56268311 459.72747803 0.86951321]	[541.82830811 562.26226807 0.89505255]	[462.31759644 546.98474121 0.71408981]	[421.25009155 549.53839111 0.6917088 ]	[441.71398926 711.13134766 0.87445104]	[4.54543457e+02 8.52355408e+02 7.75837660e-01]	[503.35314941 544.41094971 0.69612467]	[521.24633789 711.15759277 0.86595893]	[523.79138184 808.59979248 0.86093676]	[428.93481445 297.99966431 0.89500684]	[457.0763855 295.49554443 0.91462559]	[416.06832886 293.00411987 0.48333943]	[480.13375854 277.65005493 0.87859267]	[5.23982788e+02 8.54888184e+02 7.91667283e-01]	[5.44416016e+02 8.49643982e+02 7.84248292e-01]	[5.18771973e+02 8.11190125e+02 5.84925413e-01]	[4.62240387e+02 8.95847473e+02 7.67754018e-01]	[4.41794922e+02 8.93330994e+02 7.57695973e-01]	[4.59745880e+02 8.65087830e+02 6.58238828e-01]
[441.67565918 310.89343262 0.89574432]	[452.00823975 357.1048584 0.88203597]	[390.42800903 359.64926147 0.82890993]	[375.06518555 462.37896729 0.86054838]	[357.17279053 567.5402832 0.87192333]	[513.57641602 354.45175171 0.79861772]	[531.54187012 459.67874146 0.86300963]	[541.80041504 562.27557373 0.89462066]	[462.28970337 546.96905518 0.71429557]	[421.2102356 549.52960205 0.69376838]	[441.72589111 711.15496826 0.87197357]	[4.54544495e+02 8.52369263e+02 7.71657765e-01]	[503.33087158 544.39581299 0.69957888]	[521.20983887 713.73339844 0.84182227]	[521.32324219 793.25054932 0.83838308]	[426.37261963 295.63412476 0.90106714]	[454.55084229 295.49285889 0.90445566]	[413.53970337 292.9743042 0.49911031]	[477.72262573 277.68707275 0.86608034]	[5.21392944e+02 8.52190918e+02 8.27640355e-01]	[5.41772034e+02 8.42043152e+02 7.35371888e-01]	[5.13613464e+02 7.93292847e+02 5.18577099e-01]	[4.62227386e+02 8.95874878e+02 7.65478373e-01]	[4.41786346e+02 8.93354187e+02 7.52568126e-01]	[4.59741730e+02 8.65114685e+02 6.49201691e-01]
[439.25741577 310.87774658 0.88881308]	[449.49536133 357.12036133 0.88337374]	[387.90188599 359.66378784 0.82796299]	[375.04333496 462.35446167 0.861736 ]	[357.15203857 567.54949951 0.87306672]	[511.06771851 354.46835327 0.79923308]	[529.07720947 459.72848511 0.87366462]	[541.74084473 562.35845947 0.89643759]	[462.21295166 546.94842529 0.72667307]	[421.14639282 549.52386475 0.70233154]	[441.7482605 711.18652344 0.8671304 ]	[4.52058533e+02 8.52374451e+02 7.55432844e-01]	[503.25915527 544.36920166 0.71429223]	[518.77886963 711.22741699 0.83332556]	[518.70330811 788.22888184 0.82621062]	[423.84780884 295.62213135 0.91389835]	[449.5161438 295.48156738 0.90101445]	[410.96994019 292.97000122 0.48302147]	[477.67279053 277.67004395 0.87212753]	[5.21198364e+02 8.41969482e+02 7.43139505e-01]	[5.36679871e+02 8.31772949e+02 7.29674280e-01]	[5.05894257e+02 7.90689880e+02 6.07520223e-01]	[4.59795441e+02 8.95841370e+02 7.69059539e-01]	[4.41740540e+02 8.93328003e+02 7.50759542e-01]	[4.59726929e+02 8.67600952e+02 6.49265826e-01]
[439.21713257 310.87579346 0.88589454]	[449.44940186 357.15466309 0.88838446]	[385.38729858 359.6902771 0.83170444]	[375.03225708 462.33462524 0.86222106]	[357.14093018 567.54449463 0.87164569]	[511.02810669 354.51535034 0.80800068]	[529.06811523 459.83172607 0.8705042 ]	[539.28942871 562.38244629 0.88168734]	[459.83096313 546.96795654 0.72528172]	[418.77764893 549.53399658 0.70082551]	[441.74484253 711.18041992 0.86302054]	[4.54539856e+02 8.52360413e+02 7.55069852e-01]	[500.8793335 544.40484619 0.71166277]	[518.70697021 718.83398438 0.80583322]	[5.13602539e+02 7.85598755e+02 7.83704281e-01]	[423.79656982 295.62097168 0.92333138]	[449.46173096 295.48452759 0.90567333]	[408.45916748 292.97610474 0.46005645]	[477.64031982 277.70846558 0.85978067]	[5.11030487e+02 8.31838196e+02 7.51248062e-01]	[5.26429688e+02 8.29075562e+02 7.32561707e-01]	[5.03369659e+02 7.85562195e+02 6.26217961e-01]	[4.62218201e+02 8.93443481e+02 7.66759872e-01]	[4.41760101e+02 8.93335388e+02 7.46542990e-01]	[4.59735870e+02 8.67585815e+02 6.48985445e-01]
[439.175354 310.88269043 0.88193536]	[449.45819092 357.16729736 0.88683206]	[385.36880493 359.67749023 0.83457482]	[375.01611328 462.33987427 0.85620302]	[357.0847168 567.50561523 0.87573624]	[511.04605103 354.56533813 0.8108567 ]	[529.03887939 462.29354858 0.86646384]	[539.26019287 562.42388916 0.88107455]	[459.80859375 549.50531006 0.71965849]	[418.75320435 552.10028076 0.6952197 ]	[441.74136353 711.24389648 0.85525256]	[4.51995514e+02 8.52364990e+02 7.62834549e-01]	[500.86282349 544.47723389 0.69705755]	[516.17437744 721.40435791 0.78554839]	[511.01559448 770.26611328 0.77165937]	[421.38623047 295.63500977 0.93270218]	[446.96234131 295.49313354 0.91227674]	[408.42410278 292.98443604 0.42115861]	[477.59365845 280.12954712 0.84272903]	[5.03395721e+02 8.24063843e+02 7.95447171e-01]	[5.23816833e+02 8.13799011e+02 7.72754252e-01]	[5.03401459e+02 7.67660339e+02 6.32329762e-01]	[4.59811859e+02 8.95871277e+02 7.61963844e-01]	[4.41747070e+02 8.93365906e+02 7.49526441e-01]	[4.59641266e+02 8.67585693e+02 6.55905008e-01]
[439.15097046 310.88650513 0.87679398]	[446.97396851 357.18215942 0.88823116]	[385.32223511 359.68774414 0.84172225]	[372.55053711 462.31973267 0.84686387]	[357.06381226 567.54638672 0.86632997]	[511.02200317 354.59567261 0.81273699]	[529.04400635 462.35818481 0.8555907 ]	[539.22473145 564.84112549 0.8764708 ]	[459.80239868 549.52185059 0.71783787]	[418.75314331 552.11315918 0.6936363 ]	[441.746521 713.71160889 0.8431223 ]	[4.52074707e+02 8.54847839e+02 7.63205707e-01]	[500.84585571 546.95343018 0.69414622]	[513.64550781 721.39190674 0.7644574 ]	[5.05896210e+02 7.59946899e+02 7.40164101e-01]	[421.36187744 295.64105225 0.9375459 ]	[446.9335022 295.49786377 0.91871905]	[408.38394165 292.96704102 0.41992873]	[477.58563232 280.13342285 0.84001768]	[5.03295044e+02 8.16357178e+02 7.66952038e-01]	[5.21217407e+02 8.08740662e+02 7.32684731e-01]	[5.00804169e+02 7.52174011e+02 6.22840464e-01]	[4.59798126e+02 8.95898193e+02 7.59556174e-01]	[4.41742676e+02 8.93377869e+02 7.52771497e-01]	[4.59704224e+02 8.67650757e+02 6.87021077e-01]
[439.13476562 310.90283203 0.87503022]	[446.94473267 357.22067261 0.88922316]	[382.83428955 359.722229 0.84883523]	[372.512146 462.34860229 0.84149116]	[357.03335571 570.05249023 0.85610473]	[511.02264404 357.00698853 0.81620932]	[528.96478271 462.41436768 0.85356289]	[539.17163086 564.84844971 0.86245102]	[459.74313354 554.62506104 0.71683288]	[418.7350769 557.21850586 0.70254987]	[441.74591064 713.76763916 0.83424455]	[4.52083038e+02 8.57393311e+02 7.51713037e-01]	[500.77651978 549.55682373 0.68616098]	[511.07077026 716.3092041 0.76291454]	[503.43911743 749.75518799 0.75098115]	[421.34301758 295.64819336 0.93937773]	[446.91741943 295.50057983 0.92222869]	[405.8979187 292.96029663 0.42491317]	[477.5927124 280.12649536 0.84360683]	[5.00810425e+02 8.08737183e+02 7.47548103e-01]	[5.16178040e+02 8.03499023e+02 6.50781095e-01]	[5.00690887e+02 7.46973877e+02 5.61212063e-01]	[4.59799744e+02 8.95933655e+02 7.54583061e-01]	[4.41732880e+02 8.93417053e+02 7.47128248e-01]	[4.59698578e+02 8.70158203e+02 6.94665372e-01]
[439.13156128 310.9208374 0.87771904]	[446.94180298 359.56420898 0.88935471]	[382.84216309 359.72665405 0.84685642]	[372.5088501 462.3508606 0.83993948]	[357.0118103 570.10516357 0.85066652]	[511.01361084 357.02700806 0.82008231]	[526.52307129 464.81973267 0.85219949]	[534.17730713 564.88885498 0.84663373]	[459.74588013 552.11071777 0.72093987]	[418.72570801 557.18774414 0.70472568]	[441.76452637 713.77661133 0.82632208]	[4.52058075e+02 8.54923645e+02 7.55332470e-01]	[500.78356934 549.51348877 0.69058156]	[508.55514526 713.68859863 0.76623374]	[503.30834961 749.60656738 0.78196436]	[421.33831787 297.99026489 0.9415279 ]	[446.91464233 295.51303101 0.92244542]	[405.89089966 292.98065186 0.42295352]	[475.16760254 280.14050293 0.84313005]	[4.95677979e+02 8.06076965e+02 7.29949772e-01]	[5.08489685e+02 7.95831848e+02 6.72818720e-01]	[4.95650818e+02 7.44437744e+02 5.48916280e-01]	[4.59798401e+02 8.95900269e+02 7.59724557e-01]	[4.41738434e+02 8.93389526e+02 7.52388716e-01]	[4.59675171e+02 8.70119385e+02 6.96983278e-01]
[439.13989258 310.93655396 0.88136721]	[446.93734741 359.60171509 0.89013273]	[382.81246948 359.76623535 0.84601307]	[372.47756958 462.43655396 0.8287282 ]	[357.00280762 572.62750244 0.84852606]	[511.02609253 357.04571533 0.82140291]	[526.49261475 462.38272095 0.86361641]	[534.09405518 564.90020752 0.84016871]	[459.75524902 552.11877441 0.72240859]	[418.74005127 557.17944336 0.70406729]	[441.79110718 716.28533936 0.81999391]	[4.52089050e+02 8.57394897e+02 7.51823783e-01]	[500.77069092 549.52972412 0.69174784]	[508.54507446 711.25128174 0.77282327]	[500.89379883 747.06213379 0.76090747]	[421.33050537 298.01443481 0.94487202]	[446.91320801 295.52206421 0.9222126 ]	[405.88415527 293.02545166 0.41072884]	[475.15621948 280.16015625 0.83794516]	[4.85473450e+02 8.00927917e+02 7.13524699e-01]	[5.03310120e+02 7.90807800e+02 7.14532256e-01]	[4.90552490e+02 7.36852600e+02 5.29145777e-01]	[4.59782928e+02 8.95909729e+02 7.51821697e-01]	[4.41723419e+02 8.93392395e+02 7.46461809e-01]	[4.59686981e+02 8.70141785e+02 6.98490858e-01]
[439.13339233 310.96289062 0.88540781]	[446.89657593 359.64660645 0.89493185]	[382.7723999 359.79870605 0.84707648]	[372.47012329 462.42233276 0.82663679]	[356.97311401 572.66967773 0.83959579]	[508.54656982 357.1055603 0.83221292]	[526.48114014 464.86260986 0.85362267]	[531.58148193 564.8961792 0.84570432]	[459.74536133 552.08892822 0.72182345]	[418.72946167 554.6885376 0.69835949]	[441.79342651 716.31970215 0.81779027]	[4.54539948e+02 8.57378174e+02 7.58406401e-01]	[500.76528931 547.03094482 0.68969429]	[508.54586792 711.21191406 0.7785309 ]	[5.00858948e+02 7.46984070e+02 7.41462886e-01]	[421.31991577 298.0368042 0.9476589 ]	[446.90545654 295.54443359 0.92517084]	[405.88006592 295.45928955 0.46749905]	[475.11721802 280.20611572 0.82580423]	[4.85430695e+02 7.95852661e+02 6.99616849e-01]	[5.00851990e+02 7.90672119e+02 7.21606314e-01]	[4.90509033e+02 7.34280151e+02 5.31012654e-01]	[4.59782715e+02 8.95908081e+02 7.55515635e-01]	[4.41723328e+02 8.93390320e+02 7.51820266e-01]	[4.59690674e+02 8.67697937e+02 7.02747107e-01]
[439.13449097 313.42706299 0.89409256]	[444.42965698 359.69570923 0.8992644 ]	[382.74459839 362.23257446 0.842852 ]	[372.45739746 462.43322754 0.81686538]	[354.58395386 575.17980957 0.83980113]	[508.51776123 357.14382935 0.83976632]	[526.47302246 464.83267212 0.85452473]	[529.04742432 564.88043213 0.85569251]	[459.67962646 552.12786865 0.71759194]	[418.7019043 557.21362305 0.70028812]	[441.8213501 721.39782715 0.82516181]	[4.54546844e+02 8.57450073e+02 7.47476816e-01]	[500.69290161 549.52874756 0.68544972]	[508.54074097 711.18408203 0.79020298]	[5.00860809e+02 7.47102539e+02 7.28916526e-01]	[421.31509399 298.08599854 0.94558662]	[446.90151978 295.58139038 0.92656541]	[405.88021851 295.52191162 0.53123295]	[475.06945801 280.25027466 0.80820054]	[4.82927948e+02 7.95860413e+02 6.81525052e-01]	[5.00775970e+02 7.90717224e+02 6.85506165e-01]	[4.90562317e+02 7.39353577e+02 4.91565526e-01]	[4.59822906e+02 8.95870117e+02 7.55664706e-01]	[4.41762695e+02 8.93382141e+02 7.49171436e-01]	[4.59683105e+02 8.70188843e+02 6.96123123e-01]
[439.13037109 313.46612549 0.90203577]	[446.87518311 359.72494507 0.89575613]	[382.77478027 362.24093628 0.84237695]	[372.43798828 464.8241272 0.81607306]	[354.54541016 577.69915771 0.83242542]	[508.53314209 357.18927002 0.84224117]	[526.49926758 462.447052 0.85663742]	[528.97363281 564.90332031 0.86282259]	[459.65280151 554.63446045 0.71364695]	[418.68200684 557.24700928 0.70029616]	[441.8694458 723.95343018 0.8224687 ]	[4.54619049e+02 8.59934265e+02 7.60850072e-01]	[500.66036987 549.55627441 0.67984605]	[511.0284729 711.21417236 0.7790972 ]	[5.00811768e+02 7.39407349e+02 7.14231312e-01]	[421.3112793 298.11917114 0.94377571]	[446.8767395 295.61843872 0.92708886]	[405.87683105 295.5446167 0.53240609]	[472.60113525 282.73175049 0.80577546]	[4.82847076e+02 7.93283691e+02 7.44464636e-01]	[5.00679718e+02 7.88193420e+02 7.17112780e-01]	[4.90499329e+02 7.29160217e+02 5.37673652e-01]	[4.59826355e+02 8.95890564e+02 7.61633277e-01]	[4.41776672e+02 8.93390320e+02 7.61716425e-01]	[4.59716492e+02 8.70202942e+02 7.14020848e-01]
[439.15197754 313.53692627 0.91658509]	[446.8664856 359.77365112 0.89340085]	[382.75787354 362.32330322 0.83368254]	[369.98565674 464.88104248 0.81004125]	[354.52966309 580.24102783 0.84194022]	[508.546875 359.57696533 0.8447572 ]	[526.48931885 464.90139771 0.84728462]	[526.53112793 564.9644165 0.86324561]	[459.70645142 557.20391846 0.73114836]	[418.71762085 559.78857422 0.71471965]	[444.30764771 726.52545166 0.83387852]	[4.57059021e+02 8.62545959e+02 7.53651559e-01]	[500.706604 552.12030029 0.6887691 ]	[511.04605103 711.18945312 0.78065497]	[5.00877045e+02 7.39411926e+02 7.02185392e-01]	[421.33096313 298.1725769 0.93712205]	[446.92492676 297.99349976 0.91471481]	[405.86697388 295.56582642 0.5888803 ]	[472.56646729 282.78036499 0.80118442]	[4.82845337e+02 7.90805359e+02 7.19231844e-01]	[4.98263336e+02 7.88167114e+02 6.89657509e-01]	[4.93088623e+02 7.29180847e+02 5.16190946e-01]	[4.59817902e+02 8.95902954e+02 7.54590034e-01]	[4.41764954e+02 8.93413757e+02 7.50161290e-01]	[4.59756836e+02 8.72727783e+02 7.08860457e-01]
[439.13674927 315.98583984 0.9285754 ]	[444.43099976 362.19821167 0.88676465]	[382.75787354 364.81011963 0.82384813]	[369.95687866 467.44412231 0.79883683]	[354.52032471 580.28198242 0.84916979]	[508.50158691 359.65579224 0.85125023]	[526.47613525 464.92446899 0.84670526]	[526.52697754 564.97003174 0.86159581]	[459.6668396 557.20727539 0.72441214]	[418.69381714 559.79449463 0.70706809]	[444.43685913 726.55297852 0.8256399 ]	[4.57093201e+02 8.62528748e+02 7.60032535e-01]	[500.6555481 552.1239624 0.67883372]	[511.09332275 711.25360107 0.75882524]	[5.00874207e+02 7.31766663e+02 7.08288431e-01]	[421.3291626 298.24203491 0.92317486]	[446.91659546 298.0953064 0.90712291]	[405.8729248 295.61956787 0.59477758]	[472.53833008 287.80212402 0.80060422]	[4.82896545e+02 7.90643127e+02 6.82807744e-01]	[4.98259613e+02 7.85589844e+02 6.46602988e-01]	[4.93096649e+02 7.26539124e+02 5.22872686e-01]	[4.62221283e+02 8.95919678e+02 7.53998935e-01]	[4.41794708e+02 8.93427917e+02 7.48912334e-01]	[4.59744537e+02 8.72720520e+02 7.05455899e-01]
[439.11428833 316.08673096 0.93339574]	[444.43817139 362.29852295 0.87424761]	[382.79101562 364.86917114 0.81345707]	[369.96273804 467.4519043 0.7901119 ]	[354.48413086 582.75531006 0.85647315]	[508.5038147 359.77578735 0.83932257]	[526.46801758 467.46340942 0.8236686 ]	[526.49304199 567.47271729 0.85387129]	[459.63037109 559.76733398 0.73535347]	[418.67056274 562.3190918 0.72118902]	[446.9465332 726.60394287 0.82041299]	[4.57150146e+02 8.65115173e+02 7.80965567e-01]	[498.24200439 557.21380615 0.68170953]	[513.56103516 713.7611084 0.74774301]	[5.00811218e+02 7.31671448e+02 7.02037632e-01]	[421.31213379 300.69720459 0.90210563]	[446.89581299 298.21176147 0.88977671]	[405.86587524 298.01278687 0.58892202]	[472.53805542 290.41818237 0.81100255]	[4.85390533e+02 7.88023987e+02 6.59657776e-01]	[5.00684937e+02 7.80393311e+02 6.37227178e-01]	[4.90545715e+02 7.24025269e+02 5.17723083e-01]	[4.62237335e+02 8.95944763e+02 7.47706652e-01]	[4.41819458e+02 8.93445435e+02 7.42670953e-01]	[4.59750732e+02 8.72812500e+02 7.11360812e-01]
[439.14486694 316.15716553 0.93964708]	[446.89212036 364.83752441 0.84853351]	[382.85617065 367.42971802 0.79957515]	[369.92120361 475.15927124 0.79718441]	[349.42440796 580.31085205 0.81993365]	[508.49090576 362.23754883 0.83198535]	[526.47729492 472.51940918 0.80983698]	[526.51611328 567.58135986 0.83371747]	[459.61233521 559.78924561 0.72984225]	[418.60308838 562.36895752 0.71667707]	[446.9095459 726.6585083 0.8244099]	[4.57167572e+02 8.65111938e+02 7.85943449e-01]	[498.26571655 557.2177124 0.68512481]	[511.08526611 716.25048828 0.7324248 ]	[5.00698792e+02 7.31677612e+02 6.81476891e-01]	[421.34716797 303.20608521 0.87986392]	[446.94815063 300.63565063 0.87367803]	[405.88684082 298.06903076 0.58463472]	[472.60595703 292.91946411 0.82352537]	[4.85459259e+02 7.85572449e+02 6.30094290e-01]	[5.00723175e+02 7.77839050e+02 6.29467964e-01]	[4.87967651e+02 7.24009399e+02 5.18180370e-01]	[4.62267914e+02 8.95942627e+02 7.48029768e-01]	[4.41849213e+02 8.93442688e+02 7.43018568e-01]	[4.59747681e+02 8.72795837e+02 7.17930198e-01]
[439.14929199 318.55484009 0.93465483]	[446.90359497 369.92633057 0.83782399]	[382.87005615 372.50418091 0.80702418]	[364.87680054 477.67642212 0.81429279]	[341.70315552 582.92120361 0.87599367]	[508.48464966 364.78366089 0.81289035]	[526.47009277 475.08270264 0.82354349]	[526.51849365 575.16021729 0.82863295]	[457.17785645 562.3493042 0.73082066]	[416.14797974 564.8873291 0.69922262]	[449.4460144 729.07287598 0.82156861]	[4.57163727e+02 8.65130188e+02 7.86958456e-01]	[498.19430542 559.81268311 0.68491018]	[513.59967041 716.27893066 0.73875135]	[5.00643921e+02 7.31656616e+02 6.66739583e-01]	[421.35205078 303.30938721 0.86740053]	[446.95907593 300.70620728 0.86525303]	[405.91934204 298.13751221 0.53076142]	[475.12216187 292.99365234 0.84236282]	[4.85410187e+02 7.85519531e+02 6.60893559e-01]	[5.00697906e+02 7.75305298e+02 6.56704187e-01]	[4.87938568e+02 7.23959961e+02 5.15198708e-01]	[4.62258362e+02 8.95908569e+02 7.51931369e-01]	[4.41845642e+02 8.93417603e+02 7.47782230e-01]	[4.59731842e+02 8.72820190e+02 7.18508363e-01]
[439.18832397 318.65603638 0.93019789]	[449.43603516 374.98217773 0.84329808]	[385.38327026 375.07904053 0.80968785]	[362.28820801 480.21850586 0.86705315]	[339.09292603 585.36352539 0.89641762]	[511.0116272 369.90383911 0.79198217]	[526.48309326 477.69430542 0.84741706]	[526.49804688 577.74676514 0.83970094]	[457.10473633 562.35668945 0.71037769]	[416.06430054 564.87286377 0.67400175]	[449.4309082 729.13043213 0.81816673]	[4.57154816e+02 8.65088562e+02 7.82381535e-01]	[498.14355469 559.83398438 0.66594678]	[511.09912109 718.87634277 0.74741489]	[4.95655914e+02 7.29160034e+02 5.93124390e-01]	[423.77780151 308.38278198 0.86295414]	[449.45150757 303.26416016 0.84683681]	[408.43685913 298.22094727 0.53682268]	[475.14526367 295.48474121 0.86236787]	[4.82937225e+02 7.82998718e+02 6.47142529e-01]	[4.98227875e+02 7.72792175e+02 6.43810868e-01]	[4.85400421e+02 7.21401794e+02 4.66786444e-01]	[4.62253235e+02 8.95890381e+02 7.54615724e-01]	[4.41839935e+02 8.93397522e+02 7.51439869e-01]	[4.59731079e+02 8.72796082e+02 7.14770854e-01]
[439.1892395 318.65664673 0.93013752]	[449.43917847 374.97991943 0.84296125]	[385.38607788 375.07876587 0.80957484]	[362.2845459 480.21121216 0.86689758]	[339.09613037 585.35876465 0.89690024]	[511.00970459 369.89855957 0.79194576]	[526.47503662 477.64929199 0.8407681 ]	[526.49993896 577.74108887 0.83878607]	[457.10394287 562.35327148 0.70991272]	[416.06298828 564.8682251 0.67398328]	[446.97329712 729.13586426 0.81901866]	[4.57152222e+02 8.65085938e+02 7.83267975e-01]	[498.14294434 559.8303833 0.66496414]	[511.0869751 721.37567139 0.75384486]	[4.95630859e+02 7.29140015e+02 5.92152953e-01]	[423.7784729 308.3833313 0.86291611]	[449.45410156 303.26586914 0.84661555]	[408.43572998 298.22293091 0.54317832]	[475.14028931 295.48370361 0.86225939]	[4.82935852e+02 7.82992432e+02 6.46744251e-01]	[4.98228790e+02 7.72785889e+02 6.43327296e-01]	[4.85397858e+02 7.21381409e+02 4.71404642e-01]	[4.62242218e+02 8.95886475e+02 7.57278383e-01]	[4.41835510e+02 8.93392212e+02 7.55341291e-01]	[4.59730896e+02 8.72793823e+02 7.17135847e-01]
[439.24484253 321.19003296 0.91903597]	[446.96212769 375.09860229 0.86362249]	[385.37545776 377.57327271 0.82443416]	[359.80636597 480.25561523 0.89102876]	[336.55453491 582.93981934 0.88443506]	[511.00375366 372.48410034 0.79499388]	[526.4888916 480.23873901 0.8724491 ]	[526.50958252 582.76708984 0.86342645]	[457.07824707 562.43322754 0.71216035]	[416.05426025 564.94555664 0.67489868]	[449.43832397 729.19470215 0.81220174]	[4.57119720e+02 8.65104797e+02 7.70374000e-01]	[495.67294312 562.31610107 0.66852021]	[508.5161438 723.9866333 0.78772378]	[4.88011566e+02 7.31747742e+02 5.06365299e-01]	[423.83050537 313.43487549 0.87663698]	[451.99453735 310.8755188 0.8461991 ]	[408.44946289 300.70645142 0.50036573]	[477.61279297 295.57775879 0.86747694]	[4.80336578e+02 7.88026062e+02 5.18942893e-01]	[4.90510986e+02 7.80454468e+02 5.10967493e-01]	[4.85362610e+02 7.23964661e+02 4.11747515e-01]	[4.62251831e+02 8.95877563e+02 7.57447779e-01]	[4.41822937e+02 8.93385803e+02 7.56174862e-01]	[4.59691986e+02 8.72805847e+02 6.91174269e-01]
[439.26617432 321.27523804 0.90711588]	[449.43548584 377.56216431 0.87609363]	[385.36431885 377.67279053 0.83244419]	[359.6270752 482.80596924 0.92319405]	[328.91867065 585.41351318 0.85053194]	[511.05441284 375.04858398 0.80555999]	[526.47930908 482.73114014 0.87496734]	[529.04223633 582.98260498 0.84951979]	[454.61981201 562.41967773 0.71010339]	[416.02737427 564.92883301 0.67940384]	[446.93591309 729.23236084 0.81367147]	[4.57098114e+02 8.65121338e+02 7.66301394e-01]	[495.62835693 562.30950928 0.66437602]	[508.45611572 726.46661377 0.81543577]	[4.85463348e+02 7.26608643e+02 5.24242878e-01]	[423.85232544 313.53152466 0.88785064]	[452.00033569 313.40182495 0.86139691]	[410.96188354 305.8192749 0.48256472]	[477.62921143 298.01864624 0.86949718]	[4.80351929e+02 7.82979675e+02 5.13644814e-01]	[4.93080872e+02 7.72824951e+02 4.88603473e-01]	[4.82900635e+02 7.21366150e+02 3.78329843e-01]	[4.62248718e+02 8.95900879e+02 7.52360046e-01]	[4.41821808e+02 8.93413879e+02 7.45735705e-01]	[4.59696503e+02 8.72815002e+02 6.90221727e-01]
[441.66549683 328.84918213 0.88424706]	[449.45602417 377.67803955 0.8831417 ]	[385.40039062 380.13787842 0.82821321]	[357.134552 480.36785889 0.91432709]	[318.69299316 585.44799805 0.89850616]	[511.0489502 377.52954102 0.82042605]	[526.47241211 482.88641357 0.85796189]	[534.13671875 585.47253418 0.83586568]	[454.58575439 564.94720459 0.7090748 ]	[413.55575562 567.45080566 0.67682177]	[444.38134766 734.24816895 0.80740571]	[4.54633575e+02 8.65105469e+02 7.59168863e-01]	[493.09780884 562.4375 0.66217548]	[506.01901245 726.5848999 0.82940328]	[4.85442017e+02 7.31710815e+02 5.37619829e-01]	[423.90884399 316.03530884 0.90156579]	[454.55886841 313.5425415 0.88351709]	[411.00537109 313.43457031 0.52636194]	[480.12350464 298.12472534 0.87683713]	[4.82779663e+02 7.88026733e+02 5.64763129e-01]	[4.95604706e+02 7.80413513e+02 5.20898879e-01]	[4.82872131e+02 7.26450684e+02 4.32165921e-01]	[4.62214386e+02 8.95884094e+02 7.41996944e-01]	[4.41789795e+02 8.93402771e+02 7.41217017e-01]	[4.59665314e+02 8.72795044e+02 6.90425217e-01]
[441.66555786 328.84957886 0.88443136]	[449.45565796 377.67572021 0.88310522]	[385.39996338 380.13555908 0.82838804]	[357.13427734 480.36538696 0.91425693]	[318.69332886 585.44659424 0.8983888 ]	[511.05096436 377.52700806 0.82001483]	[526.4753418 482.86376953 0.86127561]	[534.13909912 585.47344971 0.83558941]	[454.5824585 564.94525146 0.7088204 ]	[413.55065918 567.44885254 0.67659205]	[444.38006592 734.24969482 0.80757499]	[4.54636536e+02 8.65102966e+02 7.59912789e-01]	[493.09570312 562.43487549 0.66218483]	[506.02142334 726.5848999 0.83029795]	[4.85439301e+02 7.31710571e+02 5.34607887e-01]	[423.90893555 316.03616333 0.90173399]	[454.55819702 313.54278564 0.88380492]	[411.00802612 313.43630981 0.52655393]	[480.1210022 298.12823486 0.87560749]	[4.82776398e+02 7.88029724e+02 5.64842463e-01]	[4.95600433e+02 7.80418213e+02 5.20802498e-01]	[4.82872314e+02 7.26449524e+02 4.28919137e-01]	[4.62214539e+02 8.95881226e+02 7.41678119e-01]	[4.41793976e+02 8.93398254e+02 7.40901649e-01]	[4.59665527e+02 8.72792236e+02 6.92093849e-01]
[439.30819702 328.92739868 0.88816875]	[449.43637085 377.75735474 0.88255066]	[385.3465271 380.19702148 0.83616734]	[357.04449463 482.77636719 0.90099126]	[318.51837158 585.46929932 0.89369553]	[511.07479858 377.62213135 0.82822752]	[526.46258545 482.9041748 0.85610712]	[536.69891357 585.50604248 0.84852684]	[454.55804443 567.4520874 0.69845778]	[413.54525757 567.51568604 0.67185843]	[444.36651611 734.28820801 0.80260485]	[4.57062469e+02 8.67584839e+02 7.64001489e-01]	[493.04949951 564.96551514 0.65938306]	[505.97912598 726.63006592 0.81725818]	[4.85484528e+02 7.39373413e+02 5.07006228e-01]	[423.89306641 316.08081055 0.90694475]	[454.54150391 315.95822144 0.89449644]	[410.95980835 313.50061035 0.5557164 ]	[480.1322937 298.21234131 0.86784685]	[4.82841187e+02 7.88145203e+02 5.84113955e-01]	[4.95647156e+02 7.83031128e+02 5.46205878e-01]	[4.85357483e+02 7.26582764e+02 4.35047895e-01]	[4.59825134e+02 8.95901550e+02 7.37626195e-01]	[4.41779694e+02 8.93408508e+02 7.40364969e-01]	[4.59688202e+02 8.72825806e+02 6.92342818e-01]
[439.32873535 331.50311279 0.90571511]	[449.46026611 380.15280151 0.88757777]	[385.35980225 380.26312256 0.83440423]	[356.98794556 482.84042358 0.88507318]	[316.03430176 585.57055664 0.87517488]	[511.07769775 377.67221069 0.83546042]	[526.46746826 485.37490845 0.84095007]	[539.22521973 587.97869873 0.85224831]	[454.53762817 567.47845459 0.6877504 ]	[411.03109741 567.53363037 0.66042584]	[444.35775757 736.7822876 0.80129343]	[4.57071198e+02 8.67606445e+02 7.69049287e-01]	[493.08612061 564.9866333 0.6577388 ]	[505.89801025 729.02154541 0.79892486]	[4.87926544e+02 7.44543701e+02 4.90314633e-01]	[426.34005737 318.54800415 0.90543514]	[454.5512085 316.06982422 0.90664589]	[410.99185181 315.93432617 0.61558425]	[477.73641968 300.66772461 0.86514986]	[4.82826508e+02 7.90675232e+02 5.73482931e-01]	[4.95608459e+02 7.88011536e+02 5.49222767e-01]	[4.85413116e+02 7.29099060e+02 4.16480929e-01]	[4.59819733e+02 8.95905090e+02 7.38559306e-01]	[4.41777557e+02 8.93415527e+02 7.41234422e-01]	[4.59706482e+02 8.72849915e+02 6.95832789e-01]
[439.284729 336.50354004 0.93259817]	[449.44400024 380.28790283 0.88587636]	[385.30825806 382.77603149 0.82539213]	[354.56066895 485.3684082 0.85673523]	[315.94610596 588.04290771 0.85587972]	[513.58679199 380.1673584 0.83624846]	[526.49560547 485.35861206 0.84061396]	[539.29516602 590.56231689 0.84119922]	[452.04385376 570.02294922 0.68161994]	[413.50344849 570.05560303 0.66031438]	[444.32748413 736.83959961 0.79592562]	[4.57072662e+02 8.67580139e+02 7.65658975e-01]	[490.54119873 567.51623535 0.65038288]	[503.4347229 729.17584229 0.77376354]	[4.87995667e+02 7.49636658e+02 4.66176420e-01]	[423.89764404 318.73828125 0.89586896]	[454.5531311 318.6390686 0.89504778]	[410.97381592 316.0305481 0.65956903]	[477.67028809 305.82696533 0.83740735]	[4.82795074e+02 7.90735107e+02 5.39089441e-01]	[4.95614929e+02 7.88087646e+02 5.34812629e-01]	[4.87979889e+02 7.31690247e+02 3.92016411e-01]	[4.59800476e+02 8.95916321e+02 7.36844718e-01]	[4.41754791e+02 8.93418030e+02 7.43172228e-01]	[4.59742249e+02 8.72797729e+02 6.97918832e-01]
[439.23074341 336.56161499 0.93485814]	[446.947052 380.3581543 0.87768757]	[382.85919189 382.85049438 0.81870645]	[354.58285522 485.43615723 0.85211182]	[315.98934937 590.54846191 0.84954804]	[511.05413818 380.25003052 0.83503503]	[526.51184082 487.94458008 0.81690812]	[539.29058838 593.14099121 0.83676708]	[452.03286743 572.60308838 0.67458844]	[413.49414062 572.65808105 0.65284216]	[444.32922363 736.8404541 0.7939375 ]	[4.57072754e+02 8.67606567e+02 7.71140754e-01]	[490.52954102 570.06542969 0.64544588]	[503.41616821 731.6394043 0.75913608]	[4.90483459e+02 7.49629883e+02 4.58863586e-01]	[423.84796143 318.77102661 0.89281511]	[452.05184937 318.6993103 0.8820399 ]	[410.9493103 316.04589844 0.6237241 ]	[477.66268921 310.91558838 0.83993888]	[4.82800903e+02 7.90722229e+02 5.32597840e-01]	[4.95606110e+02 7.88069092e+02 5.27260959e-01]	[4.90505646e+02 7.31682007e+02 3.94193828e-01]	[4.59796295e+02 8.95921692e+02 7.39357531e-01]	[4.41749542e+02 8.93421875e+02 7.45581925e-01]	[4.59741943e+02 8.72820679e+02 6.99984252e-01]
[439.20742798 336.65994263 0.93373895]	[449.42971802 382.80279541 0.86161572]	[382.86975098 385.32601929 0.80997491]	[356.96502686 487.95504761 0.84282076]	[316.04217529 593.18493652 0.84414089]	[511.0741272 382.73074341 0.82202113]	[526.52905273 490.5630188 0.80741465]	[539.27746582 598.25408936 0.84399241]	[449.52087402 575.21990967 0.68246037]	[410.98709106 577.76257324 0.66602492]	[444.36807251 739.34307861 0.79677588]	[4.57081024e+02 8.67618225e+02 7.77710497e-01]	[487.99575806 575.15966797 0.652623 ]	[503.44210815 729.24578857 0.76814318]	[4.90513092e+02 7.49613586e+02 4.84251529e-01]	[423.82070923 321.21582031 0.88464868]	[452.04229736 318.78433228 0.86945266]	[410.96182251 316.12838745 0.58275235]	[477.70129395 313.41018677 0.85235822]	[4.82810791e+02 7.90740051e+02 5.61906159e-01]	[4.95617676e+02 7.88089905e+02 5.52183151e-01]	[4.87995209e+02 7.31723267e+02 4.12175953e-01]	[4.62208832e+02 8.95911499e+02 7.44522989e-01]	[4.41783844e+02 8.93430786e+02 7.49183953e-01]	[4.59728363e+02 8.72830994e+02 7.02532768e-01]
[439.1991272 339.05291748 0.93101299]	[446.9392395 385.32128906 0.84878337]	[382.84729004 387.88049316 0.80321878]	[356.99478149 490.53192139 0.85124379]	[316.15957642 590.62817383 0.85275245]	[511.01065063 382.78808594 0.82280284]	[526.53881836 495.62768555 0.81657386]	[539.30554199 600.75140381 0.85502118]	[449.50350952 580.2434082 0.69442916]	[410.96524048 580.32244873 0.68009949]	[444.39642334 741.88580322 0.79790384]	[4.57094238e+02 8.67669067e+02 7.85527825e-01]	[488.00167847 577.73339844 0.66007036]	[503.42694092 731.73278809 0.75751638]	[4.90552399e+02 7.49628662e+02 4.54021752e-01]	[423.80276489 321.29736328 0.87309951]	[452.01742554 321.20129395 0.8647902 ]	[408.45407104 316.1618042 0.58775592]	[477.66830444 313.45657349 0.85053408]	[4.82863159e+02 7.90757690e+02 5.28435349e-01]	[4.95655548e+02 7.88097046e+02 5.33100128e-01]	[4.90522186e+02 7.31731873e+02 3.95468682e-01]	[4.62216766e+02 8.95923706e+02 7.40544200e-01]	[4.41789276e+02 8.93444031e+02 7.42845476e-01]	[4.59737061e+02 8.72882446e+02 7.00229168e-01]
[439.19226074 339.0914917 0.93133813]	[446.93334961 385.38916016 0.84166938]	[382.83538818 387.92056274 0.80281103]	[357.0486145 495.5970459 0.86874074]	[318.61065674 595.67767334 0.8517608 ]	[511.02731323 382.84848022 0.81831729]	[526.53753662 495.64770508 0.82078278]	[539.31323242 600.81079102 0.86232132]	[449.45141602 577.7010498 0.68593764]	[408.425354 577.76477051 0.67268384]	[444.37591553 739.42504883 0.79728681]	[4.57103485e+02 8.70152039e+02 7.89849997e-01]	[487.99191284 575.17224121 0.65428841]	[503.40396118 734.22528076 0.74537557]	[0. 0. 0.]	[423.78585815 323.77740479 0.86433035]	[451.99536133 321.25592041 0.85765845]	[408.40795898 318.5329895 0.57821393]	[477.61868286 313.5227356 0.8491596 ]	[0. 0. 0.]	[0. 0. 0.]	[0. 0. 0.]	[4.59805481e+02 8.95959656e+02 7.26342916e-01]	[4.41755890e+02 8.95844177e+02 7.33774722e-01]	[4.59757599e+02 8.75357910e+02 6.90248966e-01]
[439.17330933 339.11953735 0.93168503]	[446.91506958 387.91564941 0.84031457]	[382.82727051 390.44104004 0.80253071]	[357.14291382 495.64102173 0.88583916]	[318.74511719 600.8036499 0.86174506]	[508.55529785 385.31585693 0.8124336 ]	[526.53491211 498.14233398 0.83290249]	[539.28900146 600.82647705 0.86129808]	[446.96774292 577.77752686 0.68983901]	[405.90444946 580.28411865 0.67880493]	[444.35598755 741.94921875 0.81024438]	[4.57092590e+02 8.67685730e+02 7.87240088e-01]	[487.96936035 577.72363281 0.65440977]	[503.38070679 734.28875732 0.74485433]	[0. 0. 0.]	[421.40054321 326.28240967 0.8615579 ]	[449.48718262 321.2979126 0.85343629]	[408.42163086 318.55844116 0.52873641]	[477.59780884 315.9413147 0.8575868 ]	[0. 0. 0.]	[0. 0. 0.]	[0. 0. 0.]	[4.59818512e+02 8.95962280e+02 7.39295781e-01]	[4.41769043e+02 8.95845215e+02 7.47079074e-01]	[4.59747284e+02 8.72890625e+02 6.99853480e-01]
[439.18197632 339.16488647 0.93169552]	[446.9281311 390.42733765 0.83779031]	[382.85400391 390.5020752 0.80328798]	[357.20227051 498.1366272 0.89163291]	[321.21408081 600.84643555 0.84479195]	[508.53753662 385.34249878 0.81498975]	[526.54840088 498.2175293 0.84120679]	[539.25878906 600.84124756 0.85624987]	[446.95535278 577.76293945 0.69163167]	[405.92315674 580.26403809 0.67427742]	[444.32458496 741.93060303 0.81040406]	[4.57104279e+02 8.67705627e+02 7.88016915e-01]	[487.927948 577.71520996 0.65988237]	[5.03371277e+02 7.34287659e+02 7.34118581e-01]	[0. 0. 0.]	[423.77285767 326.37472534 0.85951763]	[449.47143555 323.78665161 0.84831077]	[408.42279053 318.59698486 0.51662868]	[475.16073608 315.98916626 0.86596709]	[0. 0. 0.]	[0. 0. 0.]	[0. 0. 0.]	[4.59828491e+02 8.95953979e+02 7.33064055e-01]	[4.41771454e+02 8.95845276e+02 7.39852667e-01]	[4.59764191e+02 8.72914307e+02 6.96619809e-01]
[439.17953491 339.2364502 0.92504352]	[446.92501831 390.49694824 0.8382628 ]	[382.85461426 393.02993774 0.80812573]	[357.20016479 500.65600586 0.91297108]	[323.72116089 603.2855835 0.84676617]	[508.53488159 385.40060425 0.80457062]	[526.54980469 500.64251709 0.84456551]	[539.21728516 600.80773926 0.84705901]	[449.44497681 580.2565918 0.69405478]	[408.41592407 580.31872559 0.67780995]	[444.3223877 744.43060303 0.81451833]	[4.57098816e+02 8.67704468e+02 7.85039663e-01]	[487.94067383 577.75054932 0.66427451]	[5.03361298e+02 7.34270508e+02 7.30905235e-01]	[4.93100281e+02 7.49634094e+02 5.05409420e-01]	[421.39538574 328.92874146 0.86322761]	[449.46398926 326.33432007 0.84789181]	[405.93295288 318.6362915 0.48546138]	[475.16082764 316.02438354 0.86600566]	[4.82847931e+02 7.90796570e+02 5.27958989e-01]	[4.95680573e+02 7.88156738e+02 5.42245090e-01]	[4.90512543e+02 7.34269592e+02 4.40124124e-01]	[4.59822906e+02 8.95947449e+02 7.34790206e-01]	[4.41771332e+02 8.93457581e+02 7.41284251e-01]	[4.59765076e+02 8.72912354e+02 6.93619370e-01]
[439.18145752 339.23568726 0.92555296]	[446.92227173 390.49520874 0.83856845]	[382.84875488 393.02398682 0.80846816]	[357.2041626 500.6505127 0.91114748]	[323.72341919 603.28149414 0.8455317 ]	[508.54006958 385.40002441 0.80379426]	[526.54992676 498.27044678 0.84631121]	[539.22070312 600.81158447 0.84881276]	[449.44793701 580.24688721 0.69335651]	[408.42089844 580.30834961 0.6766988 ]	[444.31503296 744.41888428 0.81217623]	[4.57097107e+02 8.67697815e+02 7.83766150e-01]	[487.94277954 577.74023438 0.66516215]	[5.03362701e+02 7.34255737e+02 7.30789900e-01]	[4.93100708e+02 7.49638733e+02 5.18053532e-01]	[421.39642334 328.92669678 0.86312979]	[449.46636963 326.33340454 0.84791017]	[405.92733765 318.6348877 0.48588401]	[475.16687012 316.02194214 0.86680257]	[4.82854401e+02 7.90794250e+02 5.39605081e-01]	[4.95693726e+02 7.88156067e+02 5.52367568e-01]	[4.90509064e+02 7.34285156e+02 4.49908376e-01]	[4.59820038e+02 8.95949097e+02 7.33910799e-01]	[4.41770477e+02 8.93456970e+02 7.40846395e-01]	[4.59763489e+02 8.72903931e+02 6.93612158e-01]
[439.16381836 341.68411255 0.91351438]	[446.91217041 393.0218811 0.84357607]	[382.82037354 395.50970459 0.81718147]	[357.22897339 500.75198364 0.92205572]	[331.3989563 603.43859863 0.85922337]	[508.54864502 387.92791748 0.79712301]	[528.97332764 500.77957153 0.86978173]	[534.15081787 600.85388184 0.82262218]	[449.4597168 577.75634766 0.68550867]	[410.93908691 580.26025391 0.66659582]	[444.29907227 744.41522217 0.81172025]	[4.57095154e+02 8.67695557e+02 7.82514036e-01]	[485.4954834 577.70739746 0.65985376]	[5.03356354e+02 7.34285156e+02 7.19672382e-01]	[4.95627563e+02 7.49588806e+02 5.11103153e-01]	[421.36901855 331.46929932 0.87183982]	[449.43283081 328.9112854 0.85145539]	[405.89468384 318.69216919 0.4727346 ]	[475.12234497 316.05459595 0.85983694]	[4.82854706e+02 7.90752991e+02 5.24244070e-01]	[4.98146484e+02 7.88115356e+02 5.35879374e-01]	[4.90550629e+02 7.34262085e+02 4.44006443e-01]	[4.59814972e+02 8.95958862e+02 7.30284154e-01]	[4.41760315e+02 8.95845581e+02 7.37077951e-01]	[4.59768585e+02 8.72901550e+02 6.92942262e-01]
[439.16299438 341.684021 0.91410065]	[446.90966797 393.03070068 0.8445698 ]	[382.82278442 395.519104 0.81892312]	[359.59234619 500.76623535 0.92327797]	[331.50506592 603.52130127 0.86467385]	[508.53604126 387.9303894 0.79900509]	[528.97229004 500.79125977 0.86954165]	[531.60327148 600.84442139 0.81971502]	[449.4367981 577.7645874 0.68554926]	[408.45059204 580.2578125 0.66784835]	[441.92559814 741.95306396 0.80762601]	[4.57108704e+02 8.70113037e+02 7.85761893e-01]	[485.48031616 577.72015381 0.66240591]	[5.03355164e+02 7.34265015e+02 7.15361059e-01]	[0. 0. 0.]	[421.37124634 331.48233032 0.87296516]	[446.97558594 328.91241455 0.85339099]	[405.9168396 318.7210083 0.47641176]	[475.10818481 316.0737915 0.86006927]	[0. 0. 0.]	[0. 0. 0.]	[0. 0. 0.]	[4.59808777e+02 8.95957703e+02 7.30618536e-01]	[4.41761322e+02 8.95841858e+02 7.36485541e-01]	[4.59778229e+02 8.72921326e+02 6.92756057e-01]
[439.16540527 341.68496704 0.9146142 ]	[446.90905762 393.03256226 0.84488457]	[382.81686401 395.52597046 0.82005399]	[359.61520386 500.80004883 0.93025583]	[333.98104858 603.4630127 0.87013614]	[508.53329468 387.93527222 0.79850906]	[528.96356201 500.79727173 0.8734628 ]	[531.55249023 600.81762695 0.82494724]	[449.47659302 577.74975586 0.6854707 ]	[408.44781494 577.77856445 0.66553402]	[444.30032349 741.96777344 0.810736 ]	[4.57113068e+02 8.70132141e+02 7.90415168e-01]	[487.95025635 577.72253418 0.66124582]	[5.03354279e+02 7.34264465e+02 7.11806655e-01]	[4.98133545e+02 7.47109802e+02 5.54524541e-01]	[421.37252808 331.48925781 0.87401164]	[446.97451782 328.91204834 0.85352051]	[405.92263794 318.72613525 0.48253974]	[475.097229 316.06716919 0.85954684]	[4.82886658e+02 7.90684021e+02 5.51335514e-01]	[4.98213318e+02 7.88054077e+02 5.58658421e-01]	[4.90557190e+02 7.34237732e+02 4.84608501e-01]	[4.59805878e+02 8.95962463e+02 7.29742587e-01]	[4.41758179e+02 8.95845764e+02 7.36856043e-01]	[4.59783966e+02 8.75331055e+02 6.94772124e-01]
[439.16482544 341.69046021 0.91391402]	[446.92172241 393.03582764 0.84382963]	[382.83428955 395.53167725 0.81826484]	[359.61154175 500.84844971 0.93146592]	[334.0289917 603.40539551 0.87547755]	[508.54278564 387.92596436 0.79857874]	[528.98602295 500.83364868 0.87664628]	[529.02587891 600.80419922 0.83502299]	[449.49411011 577.76763916 0.68746191]	[410.94265747 580.25323486 0.67016733]	[444.30328369 741.95446777 0.80947661]	[4.57104431e+02 8.70121948e+02 7.88387656e-01]	[487.97033691 577.73956299 0.66204357]	[5.03359985e+02 7.34254150e+02 7.13796616e-01]	[4.98148499e+02 7.47096985e+02 5.56602597e-01]	[421.37319946 331.49487305 0.87384963]	[446.97473145 328.9190979 0.85272396]	[405.92623901 318.72802734 0.4816173 ]	[475.10107422 316.06253052 0.86037856]	[4.82886932e+02 7.90668518e+02 5.57072520e-01]	[4.98218903e+02 7.88034180e+02 5.61612606e-01]	[4.93066681e+02 7.31766418e+02 4.88129526e-01]	[4.59812134e+02 8.95953857e+02 7.35301018e-01]	[4.41766846e+02 8.95840332e+02 7.40435481e-01]	[4.59771423e+02 8.75317078e+02 6.93791747e-01]
[439.16964722 341.69494629 0.91451263]	[446.9197998 393.03961182 0.84399086]	[382.83914185 395.53814697 0.81950313]	[359.62945557 500.84222412 0.93018264]	[336.44216919 603.43347168 0.88239354]	[508.54293823 387.91983032 0.79906088]	[528.97998047 500.82809448 0.87896001]	[526.54736328 600.83288574 0.84622371]	[449.50946045 580.24676514 0.69164431]	[410.94036865 580.28161621 0.67469662]	[444.30340576 739.42858887 0.80509734]	[4.57098816e+02 8.67691040e+02 7.88199425e-01]	[488.00009155 577.76794434 0.66106087]	[5.03364227e+02 7.34267456e+02 7.12101638e-01]	[0. 0. 0.]	[421.37411499 331.50350952 0.87421632]	[446.97521973 328.92279053 0.85265261]	[405.92041016 318.74002075 0.47555652]	[475.10803223 316.05944824 0.86110836]	[0. 0. 0.]	[0. 0. 0.]	[0. 0. 0.]	[4.59807220e+02 8.95948547e+02 7.40431428e-01]	[4.41767853e+02 8.93448853e+02 7.43893445e-01]	[4.59768677e+02 8.72899780e+02 7.01336324e-01]
[439.16567993 341.68902588 0.91456926]	[446.92410278 393.03778076 0.84317863]	[382.84387207 395.53140259 0.8169688 ]	[359.64312744 500.84057617 0.92686671]	[336.44961548 603.44732666 0.88671404]	[508.54058838 387.92153931 0.7987377 ]	[528.98699951 500.79879761 0.87707072]	[526.52893066 600.80133057 0.84403408]	[452.01754761 580.24951172 0.69273651]	[410.98458862 580.28948975 0.6742093 ]	[444.32122803 741.8972168 0.7995342 ]	[4.57110107e+02 8.70110474e+02 7.90447116e-01]	[490.50793457 577.77124023 0.65856171]	[5.03364929e+02 7.34254395e+02 7.15911269e-01]	[4.98161713e+02 7.47130615e+02 5.53123534e-01]	[421.37524414 331.4949646 0.87330711]	[446.96917725 328.92071533 0.85269928]	[405.91650391 318.70532227 0.4818694 ]	[475.09936523 316.05130005 0.86084431]	[4.82891632e+02 7.90694031e+02 5.54693103e-01]	[4.98198944e+02 7.88057861e+02 5.65200567e-01]	[4.93065430e+02 7.34242554e+02 4.78987485e-01]	[4.59818146e+02 8.95966309e+02 7.35981941e-01]	[4.41771301e+02 8.95849487e+02 7.41803885e-01]	[4.59769012e+02 8.72915955e+02 6.98219419e-01]
[439.17233276 341.67108154 0.91769588]	[446.95098877 393.03207397 0.83976561]	[385.30734253 395.52032471 0.80947399]	[359.65231323 500.82995605 0.92181289]	[334.07455444 603.43280029 0.88585782]	[508.55001831 387.9291687 0.79575807]	[528.98626709 500.78341675 0.87432528]	[526.51013184 600.77954102 0.84707993]	[452.04721069 580.26599121 0.69581324]	[411.02493286 580.30718994 0.67427367]	[444.31912231 739.40155029 0.79920632]	[4.57098358e+02 8.70113281e+02 7.87025809e-01]	[490.5345459 577.78631592 0.66027904]	[5.03355682e+02 7.34286072e+02 7.26231694e-01]	[4.98156738e+02 7.49578369e+02 5.59494376e-01]	[421.38116455 331.48742676 0.87052536]	[446.96450806 328.8939209 0.85086048]	[405.92181396 318.71740723 0.46609521]	[475.10958862 316.02316284 0.86034715]	[4.82884094e+02 7.90761963e+02 5.50096452e-01]	[4.98179962e+02 7.88131653e+02 5.67565322e-01]	[4.93061279e+02 7.34312134e+02 4.81199920e-01]	[4.59802094e+02 8.95970642e+02 7.30124891e-01]	[4.41750793e+02 8.95853760e+02 7.37789571e-01]	[4.59750824e+02 8.75325928e+02 6.93971694e-01]
[439.17932129 341.6763916 0.91812605]	[446.96276855 393.03359985 0.8380788 ]	[385.31881714 395.52316284 0.80864972]	[359.65783691 500.82632446 0.91830868]	[334.06152344 603.44000244 0.88216591]	[511.01391602 387.93869019 0.79451174]	[528.9956665 500.80804443 0.87833065]	[526.50512695 600.77923584 0.84674889]	[454.5352478 580.26947021 0.69486856]	[413.52243042 580.3104248 0.6736961 ]	[444.33053589 739.41717529 0.79804307]	[4.57112122e+02 8.70140991e+02 7.93156564e-01]	[490.56692505 580.24743652 0.65909976]	[5.03355103e+02 7.34295471e+02 7.28882313e-01]	[4.98138092e+02 7.49595459e+02 5.57489812e-01]	[421.38592529 331.48907471 0.87053323]	[446.98040771 328.89221191 0.84931892]	[405.92425537 318.71942139 0.45876488]	[475.12994385 316.03427124 0.86312443]	[4.82897858e+02 7.90756714e+02 5.39951563e-01]	[4.98183014e+02 7.88123230e+02 5.60970068e-01]	[4.90551666e+02 7.36813843e+02 4.79944587e-01]	[4.59806976e+02 8.95980103e+02 7.27170467e-01]	[4.41755066e+02 8.95864441e+02 7.35677242e-01]	[4.59762817e+02 8.75356873e+02 6.93113327e-01]
[439.17303467 341.66989136 0.91583228]	[446.9654541 393.0267334 0.83644176]	[385.32785034 395.51309204 0.80715168]	[359.65884399 500.82131958 0.92061025]	[334.05111694 603.39868164 0.88081908]	[511.02258301 387.94680786 0.79283738]	[528.99786377 500.8352356 0.88102114]	[526.50061035 600.784729 0.84831083]	[454.5456543 577.78826904 0.69063586]	[413.53237915 580.2822876 0.6710822 ]	[444.34356689 739.4130249 0.79683077]	[4.57106293e+02 8.67689087e+02 7.89183617e-01]	[493.05511475 577.75848389 0.65685612]	[5.03362915e+02 7.34314453e+02 7.30786264e-01]	[4.98162201e+02 7.47159607e+02 5.57977319e-01]	[421.38577271 331.48550415 0.86736137]	[446.9732666 328.88851929 0.84888482]	[408.39074707 318.7237854 0.41140422]	[475.14938354 316.02728271 0.86332297]	[4.82912628e+02 7.90740540e+02 5.35698771e-01]	[4.98196198e+02 7.88099243e+02 5.56767404e-01]	[4.90553589e+02 7.36795593e+02 4.78016734e-01]	[4.59813782e+02 8.95960144e+02 7.35039294e-01]	[4.41763672e+02 8.95842407e+02 7.41350591e-01]	[4.59753174e+02 8.72909973e+02 6.98393106e-01]
[439.19171143 339.29083252 0.92019224]	[449.43817139 393.00402832 0.83331716]	[385.35296631 393.06237793 0.80306131]	[359.6867981 500.78683472 0.91723263]	[334.03268433 603.3692627 0.87990296]	[511.04153442 387.92852783 0.79328394]	[529.00598145 500.86029053 0.88341659]	[526.50628662 600.78930664 0.84853315]	[454.57955933 580.24957275 0.69702274]	[413.55606079 580.28967285 0.67284411]	[444.36901855 739.41619873 0.79453784]	[4.57114868e+02 8.70111023e+02 7.88312912e-01]	[493.09423828 577.7833252 0.66013986]	[5.03346802e+02 7.36789551e+02 7.36110091e-01]	[4.98122742e+02 7.49601624e+02 5.27783632e-01]	[423.76867676 331.46859741 0.86339056]	[449.45306396 328.86477661 0.84569943]	[408.39468384 318.70544434 0.43570784]	[475.16912842 316.00762939 0.86433077]	[4.82885010e+02 7.90759094e+02 5.27319551e-01]	[4.98148682e+02 7.88117981e+02 5.42815328e-01]	[4.93060364e+02 7.34310913e+02 4.52984810e-01]	[4.59832306e+02 8.95958191e+02 7.37402916e-01]	[4.41782043e+02 8.95843506e+02 7.42004037e-01]	[4.59746887e+02 8.72921875e+02 6.92950785e-01]
[439.20391846 339.26940918 0.92287463]	[449.46185303 393.003479 0.83299959]	[385.37792969 393.06921387 0.80093431]	[359.70407104 500.75405884 0.91585815]	[334.02636719 603.38006592 0.87663925]	[511.0534668 387.92071533 0.79292274]	[529.01855469 500.86795044 0.88615066]	[526.5168457 600.78546143 0.84904361]	[454.62063599 580.25549316 0.70379621]	[416.01992798 580.31219482 0.6765058 ]	[444.39425659 741.89678955 0.79450202]	[4.57115814e+02 8.70119873e+02 7.88853645e-01]	[493.13027954 577.78234863 0.66330558]	[503.34457397 736.78717041 0.73793679]	[4.95666718e+02 7.49618591e+02 5.17684817e-01]	[423.8026123 331.42138672 0.86143231]	[449.49285889 326.3807373 0.84370106]	[408.45516968 318.68911743 0.46105343]	[477.61206055 316.00805664 0.87067461]	[4.82890442e+02 7.90754395e+02 5.28711796e-01]	[4.98149597e+02 7.88113403e+02 5.43235660e-01]	[4.90561249e+02 7.34313049e+02 4.45642769e-01]	[4.62210724e+02 8.95951233e+02 7.35757411e-01]	[4.41785400e+02 8.95845032e+02 7.40127981e-01]	[4.59749207e+02 8.75318726e+02 6.90991044e-01]
[439.20526123 339.21353149 0.9269197 ]	[449.50268555 392.96618652 0.82686478]	[385.39892578 393.04110718 0.79675329]	[359.69622803 500.77359009 0.91988331]	[334.01553345 603.39123535 0.87780416]	[511.08590698 387.87786865 0.79171419]	[529.03875732 500.87509155 0.88050473]	[526.5423584 600.80767822 0.84862643]	[457.0763855 580.30895996 0.71791083]	[416.06222534 580.34832764 0.68812788]	[444.41070557 739.42443848 0.79042369]	[4.57117432e+02 8.67702942e+02 7.89071977e-01]	[495.61883545 580.29089355 0.66997522]	[503.35543823 734.3034668 0.7427485 ]	[4.95650482e+02 7.49599365e+02 5.14017224e-01]	[423.81072998 328.89105225 0.8571319 ]	[449.50671387 326.29223633 0.84252661]	[408.47155762 318.60232544 0.48226157]	[477.63415527 315.96844482 0.87103152]	[4.82876678e+02 7.90761414e+02 5.44960916e-01]	[4.95692780e+02 7.88142456e+02 5.54157615e-01]	[4.90548950e+02 7.34295959e+02 4.46646035e-01]	[4.59831024e+02 8.95953430e+02 7.37897336e-01]	[4.41780640e+02 8.93453979e+02 7.42841005e-01]	[4.59756989e+02 8.72913635e+02 6.94670498e-01]
[439.20779419 339.16101074 0.93097991]	[451.99523926 390.41403198 0.82129723]	[387.87255859 392.96743774 0.79003346]	[359.71469116 500.72079468 0.91595602]	[334.03427124 603.36651611 0.8777802 ]	[513.5715332 385.33966064 0.80008131]	[528.98327637 500.72470093 0.87838936]	[529. 598.30554199 0.82817131]	[454.64932251 577.75073242 0.70168191]	[416.0256958 577.78527832 0.67285812]	[444.40664673 739.34985352 0.79009551]	[4.57118134e+02 8.70119568e+02 7.91700184e-01]	[495.60952759 577.73571777 0.66006696]	[503.36123657 734.28826904 0.74750096]	[0. 0. 0.]	[423.81335449 326.33999634 0.85687214]	[449.53063965 323.75747681 0.84675306]	[410.94387817 318.56607056 0.48685923]	[477.65591431 315.94473267 0.87141645]	[0. 0. 0.]	[0. 0. 0.]	[0. 0. 0.]	[4.59827484e+02 8.95949707e+02 7.40669549e-01]	[4.41779419e+02 8.93447754e+02 7.46326327e-01]	[4.59747467e+02 8.75322876e+02 6.95126355e-01]
[439.23312378 339.09127808 0.93328822]	[449.52761841 385.4012146 0.82753456]	[387.89007568 390.48300171 0.78866041]	[359.74078369 498.26693726 0.89651775]	[334.03439331 603.33721924 0.87498754]	[511.09567261 382.82070923 0.80983901]	[528.99432373 500.64733887 0.85773742]	[529.04364014 598.29266357 0.81916714]	[454.62463379 572.66381836 0.68886191]	[413.59494019 575.16882324 0.66316104]	[444.42086792 736.83569336 0.78518552]	[4.57120392e+02 8.67655701e+02 7.92867780e-01]	[495.59283447 572.64892578 0.65522385]	[503.38320923 731.75128174 0.7424593 ]	[4.95675812e+02 7.49568176e+02 5.80269396e-01]	[423.84561157 323.76983643 0.86142308]	[452.0453186 321.2562561 0.85776925]	[410.96981812 316.16741943 0.53344798]	[477.67602539 313.50509644 0.86219019]	[4.82831482e+02 7.93244568e+02 6.10265255e-01]	[4.95682098e+02 7.88239075e+02 6.07556045e-01]	[4.90530426e+02 7.34316223e+02 5.02811432e-01]	[4.62216034e+02 8.95923035e+02 7.47238517e-01]	[4.41797333e+02 8.93426575e+02 7.53637075e-01]	[4.59735962e+02 8.72862122e+02 7.08292484e-01]
[439.23275757 339.09225464 0.93365896]	[451.9927063 387.86279297 0.8271693 ]	[387.88769531 390.49526978 0.78886843]	[359.75097656 498.25952148 0.89764929]	[334.03924561 603.3258667 0.87224948]	[511.09667969 382.82107544 0.80996245]	[528.99884033 500.65768433 0.861992 ]	[529.04119873 598.31274414 0.82082349]	[454.62991333 572.66229248 0.68859142]	[413.59277344 575.16693115 0.66276568]	[444.43478394 736.83410645 0.78325331]	[4.57121216e+02 8.67657532e+02 7.93393612e-01]	[495.60650635 572.64959717 0.65666431]	[503.37716675 731.75231934 0.74288481]	[4.98129944e+02 7.47146118e+02 5.73910594e-01]	[423.84411621 323.771698 0.86152077]	[452.04208374 321.25717163 0.85771114]	[410.98269653 318.52102661 0.52029759]	[477.6763916 313.5128479 0.8635751]	[4.82826569e+02 7.93235046e+02 6.09587431e-01]	[4.95680420e+02 7.88234924e+02 6.04436874e-01]	[4.90539642e+02 7.34305420e+02 4.97550577e-01]	[4.62215576e+02 8.95930786e+02 7.46361256e-01]	[4.41795471e+02 8.93432617e+02 7.52434254e-01]	[4.59735931e+02 8.72863953e+02 7.09161699e-01]
[439.28396606 339.05490112 0.93267626]	[452.00299072 382.86611938 0.84587497]	[387.91421509 387.91268921 0.78744233]	[359.80929565 498.12573242 0.86834574]	[336.45458984 600.80639648 0.85270131]	[513.58612061 382.73205566 0.8210451 ]	[529.00366211 498.19528198 0.84692967]	[531.59356689 598.24530029 0.8067134 ]	[457.08233643 572.59924316 0.69933182]	[416.0340271 572.64599609 0.67066061]	[444.43267822 734.23901367 0.79129058]	[4.57123199e+02 8.67663452e+02 7.89016008e-01]	[495.68569946 570.09906006 0.66378129]	[503.41836548 731.68377686 0.73997378]	[4.98183838e+02 7.47120361e+02 6.31645441e-01]	[423.89559937 321.28994751 0.86223936]	[454.5819397 321.2074585 0.87333649]	[411.0401001 316.17062378 0.54460156]	[480.1171875 313.43899536 0.85984445]	[4.82865204e+02 7.93259888e+02 6.25874221e-01]	[4.98142670e+02 7.90595825e+02 6.23526037e-01]	[4.90510162e+02 7.34302856e+02 5.35533309e-01]	[4.59810577e+02 8.95956787e+02 7.35505879e-01]	[4.41764496e+02 8.93433899e+02 7.45036900e-01]	[4.59748413e+02 8.72869812e+02 7.09550381e-01]
[439.30279541 336.64678955 0.93370271]	[452.02630615 382.75958252 0.86362731]	[387.94223022 385.31936646 0.7968207 ]	[362.21969604 493.07775879 0.84201205]	[336.50958252 595.7456665 0.8461473 ]	[513.64227295 380.28451538 0.82705873]	[528.98681641 495.63555908 0.8149423 ]	[534.12469482 595.69244385 0.79705155]	[454.60018921 570.09191895 0.69222111]	[416.02197266 572.59002686 0.66434044]	[446.8782959 731.70916748 0.8019895 ]	[4.57143616e+02 8.67669861e+02 7.88212538e-01]	[493.08807373 570.07922363 0.65441543]	[503.43917847 729.17944336 0.73843938]	[4.98227264e+02 7.47083496e+02 6.59795284e-01]	[423.92483521 321.20251465 0.87168872]	[454.60137939 318.77728271 0.88006979]	[413.54507446 316.12591553 0.54005188]	[480.13504028 310.94787598 0.85568494]	[4.82877014e+02 7.93220703e+02 6.63745761e-01]	[4.98189453e+02 7.88228577e+02 6.56486690e-01]	[4.88012543e+02 7.34278870e+02 5.52131176e-01]	[4.59817078e+02 8.95959351e+02 7.33320653e-01]	[4.41774872e+02 8.93437805e+02 7.39835024e-01]	[4.59764648e+02 8.72891663e+02 7.04651415e-01]
[441.76116943 334.02041626 0.92035568]	[452.04748535 380.21621704 0.88995641]	[387.94268799 382.7331543 0.81671059]	[364.76574707 485.47625732 0.82942194]	[336.64245605 588.04632568 0.8734234 ]	[516.15386963 377.71707153 0.83647561]	[529.00311279 487.91921997 0.81025368]	[539.17504883 588.02294922 0.82841456]	[454.56054688 567.45599365 0.70201236]	[413.5718689 567.48480225 0.67724341]	[446.86831665 729.20233154 0.81638205]	[4.57170959e+02 8.70125671e+02 7.89664865e-01]	[493.05834961 565.00946045 0.66426891]	[503.37823486 726.5871582 0.78025424]	[4.98141663e+02 7.46979309e+02 6.66271448e-01]	[428.94775391 318.63104248 0.89438432]	[457.1321106 316.17803955 0.92863572]	[416.05065918 315.93844604 0.53541869]	[480.19790649 300.72665405 0.86647451]	[4.82806183e+02 7.93221252e+02 7.24720836e-01]	[4.98133484e+02 7.88221313e+02 6.84790492e-01]	[4.87947632e+02 7.31764099e+02 5.61816216e-01]	[4.59804993e+02 8.95974365e+02 7.19260752e-01]	[4.41774689e+02 8.93451782e+02 7.23798096e-01]	[4.59789948e+02 8.75349487e+02 7.00242758e-01]
[441.74804688 331.40090942 0.89195925]	[452.08361816 380.09259033 0.88606364]	[390.46359253 380.22564697 0.83387989]	[364.81634521 482.91366577 0.849603 ]	[339.07781982 585.55743408 0.88484395]	[516.14501953 377.60995483 0.83045912]	[529.06793213 482.86999512 0.84674865]	[539.24743652 585.4744873 0.86581004]	[454.6156311 567.45379639 0.7052682 ]	[416.06079102 567.50933838 0.68102115]	[444.43978882 729.13616943 0.82988966]	[4.57151154e+02 8.67653870e+02 7.85111666e-01]	[493.12957764 565.00549316 0.67097938]	[503.3324585 726.52197266 0.80234915]	[4.95658600e+02 7.47020264e+02 6.57107651e-01]	[428.9085083 316.12686157 0.89198816]	[457.11676025 316.00158691 0.91619742]	[416.04907227 313.47769165 0.45153248]	[480.25024414 298.20959473 0.88326138]	[4.82839447e+02 7.93243713e+02 7.29323089e-01]	[4.98164459e+02 7.88220215e+02 7.00263739e-01]	[4.87924713e+02 7.34268188e+02 5.47977567e-01]	[4.59816956e+02 8.95961365e+02 7.31291294e-01]	[4.41781219e+02 8.93442810e+02 7.31342554e-01]	[4.59781006e+02 8.72886719e+02 7.13131011e-01]
[441.80487061 326.33227539 0.87923896]	[452.05532837 377.66662598 0.88299882]	[390.42272949 380.16296387 0.82625741]	[364.82293701 482.77926636 0.86127084]	[339.0897522 585.5489502 0.88498682]	[516.12884521 375.09829712 0.81100637]	[531.53027344 482.75756836 0.85944968]	[539.29644775 585.41833496 0.88005823]	[454.61486816 564.90411377 0.70962775]	[413.58804321 564.9810791 0.67961109]	[444.40869141 729.12487793 0.83475697]	[4.57142151e+02 8.67701416e+02 7.81315982e-01]	[495.63696289 564.8614502 0.68482018]	[503.29998779 724.03833008 0.80513287]	[4.93103149e+02 7.47075989e+02 7.21038282e-01]	[428.98471069 316.01571655 0.88409901]	[457.15182495 313.51629639 0.90137458]	[416.09310913 310.95513916 0.47231716]	[480.26046753 298.10791016 0.88823313]	[4.82887848e+02 7.95815796e+02 7.75159776e-01]	[4.98243408e+02 7.90648315e+02 7.65126765e-01]	[4.82953003e+02 7.36826050e+02 6.05247319e-01]	[4.59772949e+02 8.98422058e+02 7.14839518e-01]	[4.41745667e+02 8.95851074e+02 7.19912827e-01]	[4.59787964e+02 8.75343567e+02 7.06537008e-01]
[441.86236572 323.72717285 0.88380027]	[452.06472778 377.54376221 0.87593651]	[390.4480896 377.65127563 0.82212353]	[364.82611084 482.71820068 0.87307382]	[339.10360718 585.49371338 0.89668149]	[516.12640381 374.99420166 0.80051816]	[531.56170654 480.26150513 0.85525608]	[541.70111084 582.92004395 0.89043748]	[457.07342529 562.42547607 0.70813435]	[416.09854126 564.91687012 0.68578857]	[444.33831787 729.06903076 0.83833587]	[4.57130615e+02 8.67646545e+02 7.78650403e-01]	[495.66351318 562.36328125 0.68455422]	[503.31112671 723.91583252 0.80635667]	[4.93057678e+02 7.47105835e+02 7.34056473e-01]	[431.53079224 313.53863525 0.86413276]	[457.21505737 310.98040771 0.89183486]	[416.15893555 305.78823853 0.52395976]	[480.24462891 298.01828003 0.89144784]	[4.82915649e+02 7.98363647e+02 7.77064204e-01]	[5.00697540e+02 7.90692139e+02 7.84004748e-01]	[4.82895691e+02 7.36856262e+02 5.91246963e-01]	[4.59809052e+02 8.95955750e+02 7.29695380e-01]	[4.41769165e+02 8.93442688e+02 7.33823836e-01]	[4.59765717e+02 8.72887878e+02 7.10842788e-01]
[441.86291504 321.15090942 0.90820473]	[454.53930664 375.04602051 0.85522598]	[390.45980835 377.55465698 0.81511468]	[367.34014893 480.16357422 0.84620667]	[339.1411438 585.42785645 0.89657629]	[516.16906738 369.89859009 0.79168123]	[531.53411865 475.12359619 0.79520535]	[541.74993896 580.29547119 0.86882323]	[457.09521484 559.75927734 0.68765521]	[416.1315918 562.27233887 0.6692012 ]	[441.90301514 726.5133667 0.83440113]	[4.57100891e+02 8.67578064e+02 7.58577943e-01]	[495.68835449 557.22143555 0.66187859]	[503.31869507 718.89379883 0.79157919]	[490.54144287 747.01452637 0.75095797]	[431.5211792 310.89767456 0.83272731]	[459.61676025 308.34365845 0.8879618 ]	[416.15499878 300.67410278 0.60666519]	[480.23583984 295.5206604 0.88401973]	[4.85408600e+02 7.98390198e+02 7.73783267e-01]	[500.80096436 790.67602539 0.7938661 ]	[4.82833984e+02 7.36819153e+02 6.21766210e-01]	[4.59821533e+02 8.95933838e+02 7.29300737e-01]	[4.41768738e+02 8.93425354e+02 7.30693400e-01]	[4.59743744e+02 8.72823303e+02 6.98599458e-01]
[441.81045532 318.57070923 0.93442899]	[454.55783081 367.40368652 0.83263677]	[390.46844482 372.53546143 0.79591316]	[367.37838745 477.6192627 0.8231172 ]	[339.18313599 582.92602539 0.89250922]	[516.15722656 362.29611206 0.82137495]	[534.11260986 467.47506714 0.79152715]	[541.81512451 572.64941406 0.85226065]	[457.19720459 559.76483154 0.69693118]	[418.55252075 562.2789917 0.67894584]	[441.87307739 726.53338623 0.83495355]	[4.57097656e+02 8.67632996e+02 7.59528816e-01]	[498.23718262 557.24603271 0.67138451]	[503.28448486 718.89208984 0.80040157]	[4.93094696e+02 7.47065125e+02 7.44719744e-01]	[428.99621582 303.22357178 0.84259707]	[457.21490479 300.71972656 0.90063632]	[416.07662964 298.03448486 0.64709365]	[480.21685791 292.95925903 0.87268519]	[4.85481354e+02 8.00932373e+02 7.58549571e-01]	[5.00874878e+02 7.90727722e+02 7.77471960e-01]	[4.82879608e+02 7.36863708e+02 6.12095058e-01]	[4.59830780e+02 8.95936584e+02 7.18736827e-01]	[4.41762695e+02 8.93440125e+02 7.14322567e-01]	[4.59761536e+02 8.72866272e+02 7.01441169e-01]
[441.85113525 316.15557861 0.92186922]	[452.05361938 362.3309021 0.85091203]	[390.44561768 369.93563843 0.79132223]	[367.37982178 472.58547974 0.80298769]	[339.1953125 582.81048584 0.8759768 ]	[516.11724854 359.76916504 0.83766985]	[536.67034912 467.43005371 0.80409795]	[541.8616333 567.54907227 0.87725067]	[459.58468628 557.19708252 0.70047885]	[418.56411743 559.73486328 0.68541121]	[441.84542847 726.42791748 0.82960385]	[4.57121948e+02 8.67638611e+02 7.65840054e-01]	[498.27017212 554.66448975 0.6720202 ]	[503.26983643 716.26599121 0.80483836]	[493.09588623 749.5456543 0.75120646]	[431.49954224 300.72402954 0.85842645]	[459.6111145 298.25567627 0.92942238]	[416.08404541 295.59268188 0.67658758]	[480.22747803 290.40582275 0.85766053]	[4.90481873e+02 8.06033386e+02 7.51850963e-01]	[5.03294922e+02 7.93290710e+02 7.61972189e-01]	[4.82870239e+02 7.44436035e+02 6.15711331e-01]	[4.59779938e+02 8.95981750e+02 7.08821297e-01]	[4.41710114e+02 8.95848022e+02 7.10403442e-01]	[4.59807098e+02 8.72880859e+02 7.07650661e-01]
[441.88040161 316.05221558 0.92062306]	[452.04730225 359.82907104 0.87153679]	[390.45889282 364.86413574 0.79355705]	[367.35675049 467.47470093 0.80344987]	[339.21243286 580.33642578 0.86043984]	[516.12023926 359.63568115 0.84141898]	[536.72766113 462.43588257 0.83610684]	[541.91156006 564.99456787 0.89833695]	[459.63323975 552.0668335 0.70407122]	[418.5914917 554.65893555 0.67808306]	[441.82931519 723.93579102 0.82856208]	[4.57092438e+02 8.65094543e+02 7.53162980e-01]	[500.70175171 549.53106689 0.68636507]	[503.31207275 713.7041626 0.80697811]	[498.13995361 749.61010742 0.75146532]	[431.5619812 300.62954712 0.87350029]	[459.61410522 298.17034912 0.94360876]	[416.12619019 295.51733398 0.72812974]	[480.22192383 285.33108521 0.85543704]	[4.95658447e+02 8.08697510e+02 7.13486671e-01]	[5.03437164e+02 7.98424438e+02 6.80201173e-01]	[4.85354126e+02 7.44545593e+02 6.07748389e-01]	[4.59798492e+02 8.95964661e+02 7.20027387e-01]	[4.41727203e+02 8.93450439e+02 7.19108999e-01]	[4.59795929e+02 8.72772522e+02 7.20122576e-01]
[441.8991394 315.92156982 0.91051638]	[452.072052 359.72967529 0.88770717]	[390.44284058 362.34786987 0.80067521]	[367.3538208 467.39932251 0.80448329]	[339.23922729 580.24865723 0.84494609]	[516.13897705 357.15270996 0.8381567 ]	[539.15960693 462.25738525 0.86578894]	[541.94189453 564.9241333 0.9024967 ]	[459.63421631 549.54534912 0.70296186]	[418.6121521 552.12811279 0.67409849]	[441.7722168 721.42425537 0.82261145]	[4.57066895e+02 8.65040649e+02 7.43188560e-01]	[500.72415161 546.99591064 0.68876433]	[503.35458374 711.20031738 0.8129009 ]	[498.26345825 749.62017822 0.78782463]	[434.02862549 298.16345215 0.89487785]	[459.63293457 298.01837158 0.9533323 ]	[416.13513184 295.4465332 0.7007131 ]	[480.23068237 282.70126343 0.86178207]	[4.95666351e+02 8.11128174e+02 7.39459276e-01]	[5.05942627e+02 8.00987854e+02 6.81204021e-01]	[4.85419312e+02 7.46967773e+02 6.13931358e-01]	[4.59818420e+02 8.95935181e+02 7.31637836e-01]	[4.41747162e+02 8.93428528e+02 7.23665535e-01]	[4.59778320e+02 8.72739136e+02 7.20204771e-01]
[441.9239502 310.97592163 0.87774247]	[452.02075195 359.6607666 0.88982213]	[390.41442871 362.28903198 0.80673438]	[367.37542725 464.86291504 0.81008434]	[339.26113892 577.73297119 0.83430284]	[513.6081543 357.05273438 0.82747734]	[539.15856934 459.81414795 0.86512578]	[544.28961182 562.45007324 0.9075889 ]	[459.68655396 549.50469971 0.70823038]	[418.66320801 552.081604 0.67986953]	[441.78152466 718.83190918 0.82534474]	[4.54640900e+02 8.62540955e+02 7.44300187e-01]	[500.78005981 546.95733643 0.69320637]	[503.48120117 711.18621826 0.79896796]	[500.78936768 752.17041016 0.80732048]	[434.04013062 298.02175903 0.90290982]	[459.64373779 295.53216553 0.94588971]	[416.11651611 295.41983032 0.7035321 ]	[480.28207397 277.69329834 0.88674235]	[4.98202423e+02 8.11153564e+02 7.25186050e-01]	[5.08507965e+02 8.03504761e+02 6.48944318e-01]	[4.88016113e+02 7.47152893e+02 6.10817730e-01]	[4.59831940e+02 8.95908142e+02 7.44247854e-01]	[4.41767120e+02 8.93415161e+02 7.33073413e-01]	[4.59764893e+02 8.72730286e+02 7.15259910e-01]
[441.90197754 308.39746094 0.86383957]	[452.03561401 359.60549927 0.88976097]	[390.41445923 362.21139526 0.81335092]	[367.38244629 462.42272949 0.82092184]	[339.30020142 575.15582275 0.82339847]	[513.64312744 357.00213623 0.82064652]	[536.70782471 459.71658325 0.85613036]	[544.30377197 562.33215332 0.90456975]	[459.72485352 547.02172852 0.71314222]	[418.68557739 549.55670166 0.68480343]	[441.77871704 713.69464111 0.83974481]	[4.54615997e+02 8.59993774e+02 7.42934048e-01]	[500.80865479 546.93768311 0.69716835]	[505.96258545 711.17346191 0.79832447]	[500.87033081 749.74298096 0.81986058]	[434.02548218 295.60073853 0.89981771]	[459.62521362 295.45254517 0.93560481]	[416.08340454 292.94052124 0.68163764]	[480.28207397 277.64477539 0.88772166]	[5.00704926e+02 8.08712097e+02 7.55621135e-01]	[5.13584534e+02 8.00981079e+02 6.58476830e-01]	[4.90510773e+02 7.47064697e+02 6.15345359e-01]	[4.59803894e+02 8.95901489e+02 7.44576216e-01]	[4.41741791e+02 8.93400513e+02 7.31910944e-01]	[4.59767822e+02 8.70290771e+02 7.12666690e-01]
[444.3069458 308.33340454 0.85668105]	[452.03329468 359.5821228 0.88860345]	[387.9420166 362.21929932 0.8128832 ]	[367.3885498 462.37664795 0.82861847]	[341.72207642 572.57519531 0.82682806]	[513.65734863 354.57052612 0.81318551]	[536.74975586 459.68984985 0.85949945]	[544.34771729 562.26000977 0.90176034]	[459.76727295 547.00109863 0.72212309]	[418.72213745 549.54217529 0.69404483]	[441.74450684 711.22613525 0.85028893]	[4.54601685e+02 8.59957336e+02 7.46432066e-01]	[500.82849121 544.4744873 0.70583236]	[508.50637817 708.73114014 0.80447984]	[503.27838135 749.58410645 0.83467394]	[434.06695557 295.55657959 0.90313059]	[459.64944458 295.41116333 0.93288481]	[416.11096191 292.90679932 0.70862877]	[480.27355957 277.63085938 0.88602364]	[5.00803162e+02 8.08629700e+02 7.62505710e-01]	[5.16162170e+02 7.98393433e+02 6.70900166e-01]	[4.93095612e+02 7.44431885e+02 6.04544640e-01]	[4.59779938e+02 8.95912903e+02 7.37252533e-01]	[4.41718140e+02 8.93407349e+02 7.25202441e-01]	[4.59769623e+02 8.70256592e+02 7.16867089e-01]
[444.33926392 305.83981323 0.85407567]	[452.02999878 357.21801758 0.88754272]	[390.42007446 359.80618286 0.81728601]	[369.90258789 462.23913574 0.84232068]	[341.78198242 570.05627441 0.82806796]	[513.6171875 354.51730347 0.80899155]	[536.74499512 459.61856079 0.85572636]	[544.37359619 559.82824707 0.8953315 ]	[459.82467651 546.95068359 0.72428465]	[418.76855469 549.49688721 0.69496024]	[441.7585144 711.19598389 0.84934688]	[4.54571564e+02 8.57438721e+02 7.49530256e-01]	[500.87371826 544.41436768 0.70895827]	[511.05114746 708.68267822 0.80648756]	[503.30847168 749.56890869 0.81626815]	[434.1133728 295.53530884 0.90589726]	[459.66333008 293.02792358 0.93140256]	[416.128479 292.89828491 0.74264944]	[480.25799561 277.62768555 0.88632029]	[5.00828278e+02 8.06107727e+02 7.40913868e-01]	[5.18658325e+02 7.93320679e+02 6.83508039e-01]	[4.95604858e+02 7.41943665e+02 5.90611815e-01]	[4.59796204e+02 8.95918274e+02 7.37331092e-01]	[4.41725891e+02 8.93414917e+02 7.23938942e-01]	[4.59756348e+02 8.70199951e+02 7.10862100e-01]
[444.37423706 305.81253052 0.8531661 ]	[452.04351807 357.19454956 0.8885932 ]	[387.94842529 359.7895813 0.82007438]	[369.9057312 462.20812988 0.8484177 ]	[341.81976318 570.01806641 0.82820231]	[513.62792969 354.48626709 0.8065058 ]	[539.18560791 459.65206909 0.86327857]	[544.40722656 559.78436279 0.89442176]	[459.8331604 544.48669434 0.72764009]	[418.78253174 547.00701904 0.70057064]	[441.76153564 711.12451172 0.85341144]	[4.54587341e+02 8.59942383e+02 7.45165229e-01]	[500.88076782 544.38635254 0.71041811]	[513.6505127 708.62512207 0.80599761]	[503.30477905 744.53460693 0.79937166]	[436.56738281 295.53417969 0.91297305]	[459.67425537 293.01092529 0.9315666 ]	[416.16226196 292.88613892 0.75390005]	[480.23651123 277.61010742 0.89135748]	[5.00813446e+02 8.03531311e+02 7.43115902e-01]	[5.16209167e+02 7.90781738e+02 6.99513078e-01]	[4.93105225e+02 7.31762573e+02 6.13046646e-01]	[4.59791443e+02 8.95930298e+02 7.31262326e-01]	[4.41722931e+02 8.93428650e+02 7.18991280e-01]	[4.59762939e+02 8.70233337e+02 7.10169375e-01]
[444.39379883 305.80050659 0.85156012]	[452.04159546 357.17816162 0.88828892]	[390.4147644 359.7767334 0.82126528]	[369.95529175 462.24221802 0.84474713]	[344.30813599 567.56225586 0.82795048]	[513.59924316 354.45605469 0.80291957]	[539.17401123 459.65881348 0.86177725]	[544.43609619 559.73858643 0.88419038]	[462.21688843 544.48510742 0.72914994]	[421.15579224 547.01885986 0.70042723]	[441.80337524 711.15087891 0.84975266]	[4.54567139e+02 8.57412659e+02 7.52948105e-01]	[503.25964355 544.36401367 0.71019143]	[516.1630249 708.58880615 0.81687438]	[503.35430908 744.56274414 0.81764263]	[436.58187866 295.52236938 0.91406941]	[459.6897583 292.99642944 0.93160629]	[416.16958618 290.45349121 0.75824332]	[480.23095703 277.6022644 0.8884955 ]	[5.03283417e+02 8.00935974e+02 7.50101984e-01]	[5.18745972e+02 7.90675171e+02 7.40622759e-01]	[4.95655884e+02 7.34226135e+02 6.31035924e-01]	[4.59785645e+02 8.95916382e+02 7.35031724e-01]	[4.41723419e+02 8.93406311e+02 7.23786652e-01]	[4.59734283e+02 8.70167297e+02 7.06311941e-01]
[444.41357422 305.79379272 0.8486141 ]	[452.07165527 357.14093018 0.88771176]	[390.44485474 359.74252319 0.82783473]	[372.44030762 462.26098633 0.844118 ]	[349.38638306 567.54425049 0.82619071]	[513.60723877 351.99102783 0.80071926]	[539.21673584 459.60568237 0.87258983]	[544.45483398 559.74365234 0.88629842]	[462.26672363 547.00872803 0.71954489]	[421.17337036 549.56506348 0.69358271]	[441.81933594 711.13360596 0.85040063]	[4.54589508e+02 8.59941956e+02 7.46634424e-01]	[503.30255127 544.43267822 0.70559788]	[518.64929199 708.5958252 0.8230114 ]	[503.31109619 744.48974609 0.80547464]	[436.59628296 295.50979614 0.91436636]	[459.70300293 292.98828125 0.93342268]	[418.53384399 290.45413208 0.75920916]	[480.23095703 277.5977478 0.88582343]	[5.00799988e+02 7.98437256e+02 7.40039289e-01]	[5.16208435e+02 7.90661560e+02 7.21724093e-01]	[4.93126617e+02 7.31724731e+02 6.27527297e-01]	[4.59786224e+02 8.95925476e+02 7.35103607e-01]	[4.41723114e+02 8.93418762e+02 7.23781466e-01]	[4.59747284e+02 8.70228455e+02 7.08752990e-01]
[444.43066406 305.77990723 0.84646851]	[452.0826416 357.12145996 0.88618016]	[390.46035767 359.73471069 0.82774913]	[372.4692688 462.29867554 0.84620333]	[351.92089844 567.57110596 0.82431406]	[513.61486816 351.95394897 0.80015922]	[539.24206543 457.16204834 0.86372995]	[544.48443604 559.70892334 0.87438798]	[462.32458496 546.94165039 0.7143538 ]	[421.25991821 547.03015137 0.69664651]	[441.84811401 711.15539551 0.8407619 ]	[4.54570435e+02 8.57457581e+02 7.47442245e-01]	[503.33657837 544.37786865 0.70434713]	[518.69512939 708.58813477 0.82900679]	[503.30792236 744.4519043 0.79706949]	[436.6071167 295.50311279 0.91409063]	[459.71585083 292.96405029 0.93168938]	[418.54556274 290.44073486 0.75169039]	[480.25259399 277.56982422 0.89446104]	[5.00825378e+02 7.98411133e+02 7.30974853e-01]	[5.18667358e+02 7.90626465e+02 7.15058744e-01]	[4.93103027e+02 7.31703735e+02 6.19624257e-01]	[4.59815063e+02 8.95895630e+02 7.48642325e-01]	[4.41748688e+02 8.93399902e+02 7.34073758e-01]	[4.59710266e+02 8.70222900e+02 6.98564589e-01]
[444.44302368 305.77416992 0.84505129]	[454.58050537 357.09945679 0.89301419]	[392.96923828 359.71081543 0.83252645]	[372.50540161 462.34625244 0.8518362 ]	[352.00796509 570.04663086 0.83200926]	[513.65368652 351.9307251 0.79832011]	[539.26940918 457.10958862 0.85590041]	[544.50970459 557.22106934 0.86309272]	[462.37359619 546.99182129 0.71125036]	[421.32177734 549.52526855 0.6936394 ]	[441.87246704 711.16656494 0.83435649]	[4.54628540e+02 8.57396362e+02 7.60701776e-01]	[503.37710571 544.43347168 0.70016593]	[521.15722656 708.58062744 0.8401196 ]	[503.27661133 739.38989258 0.77927285]	[436.61849976 295.49871826 0.91501808]	[459.72402954 292.95788574 0.93121028]	[418.54968262 290.40637207 0.74039519]	[480.25842285 277.55401611 0.89785516]	[5.00794159e+02 7.95877625e+02 7.21950471e-01]	[5.16192932e+02 7.88199097e+02 7.01800644e-01]	[4.93103210e+02 7.29122864e+02 6.19066536e-01]	[4.59818878e+02 8.95890747e+02 7.50762761e-01]	[4.41764343e+02 8.93383118e+02 7.36993492e-01]	[4.59753265e+02 8.70174133e+02 7.04203606e-01]
[446.89120483 305.76376343 0.84430331]	[454.61776733 357.07592773 0.89683193]	[393.02932739 359.67883301 0.84180409]	[372.55218506 462.371521 0.85494095]	[354.47509766 570.0760498 0.83261186]	[516.13647461 351.92016602 0.79816639]	[541.69006348 457.13842773 0.86693114]	[544.55163574 557.17266846 0.84880453]	[462.3862915 546.95977783 0.7180807 ]	[421.35736084 549.5 0.69197351]	[444.30020142 711.12121582 0.83075464]	[4.54641724e+02 8.57363464e+02 7.64681041e-01]	[503.37542725 544.40515137 0.71191436]	[521.21813965 708.54321289 0.84725857]	[503.23748779 731.78167725 0.7587164 ]	[436.64611816 295.5050354 0.92076868]	[459.74182129 292.95678711 0.93243742]	[418.55908203 290.41900635 0.75731146]	[480.26071167 277.55444336 0.8964175 ]	[5.00811615e+02 7.93270813e+02 7.20639288e-01]	[5.16161926e+02 7.88041443e+02 6.74815416e-01]	[4.93091583e+02 7.26493408e+02 5.99885345e-01]	[4.59822906e+02 8.95888794e+02 7.54716933e-01]	[4.41773651e+02 8.93371521e+02 7.40125656e-01]	[4.59746338e+02 8.70136902e+02 7.03237593e-01]
[446.91790771 303.30090332 0.84465015]	[454.64239502 357.08792114 0.90036464]	[393.07028198 359.68569946 0.84607881]	[374.99139404 462.38723755 0.85654551]	[354.52920532 572.62750244 0.82714164]	[516.14630127 351.95544434 0.80216134]	[541.71038818 457.18847656 0.86730647]	[546.95489502 557.21350098 0.84886587]	[462.42648315 544.45812988 0.72418839]	[423.77835083 546.98516846 0.69563615]	[444.35147095 708.68182373 0.83499777]	[4.54639954e+02 8.54912659e+02 7.69025028e-01]	[503.39828491 544.35205078 0.71643114]	[521.25366211 708.5256958 0.85125458]	[503.26013184 731.69873047 0.77376741]	[436.66931152 295.4956665 0.92424679]	[459.76321411 292.95288086 0.93371522]	[418.56930542 290.36334229 0.7601493 ]	[480.26449585 277.55996704 0.89655215]	[5.00800293e+02 7.90804321e+02 7.41629183e-01]	[5.16153870e+02 7.85603821e+02 6.82037294e-01]	[4.93125580e+02 7.24011169e+02 5.98281324e-01]	[4.59823090e+02 8.95904541e+02 7.57417798e-01]	[4.41771667e+02 8.93382019e+02 7.44164109e-01]	[4.59746399e+02 8.67699524e+02 7.13743567e-01]
[446.94421387 305.77868652 0.84101892]	[457.09078979 357.08209229 0.90707421]	[395.50674438 359.70162964 0.84733927]	[375.09579468 462.40240479 0.85841835]	[354.5506897 572.62280273 0.83226973]	[516.16363525 349.44442749 0.80190271]	[541.76068115 457.08908081 0.85945386]	[547.00128174 557.16235352 0.83501875]	[464.85513306 544.47320557 0.71875876]	[423.85876465 546.99768066 0.68806928]	[444.41772461 708.64093018 0.82570577]	[4.57073181e+02 8.54853699e+02 7.74545074e-01]	[503.45599365 544.35894775 0.70944756]	[521.2923584 708.55596924 0.84986931]	[500.8991394 729.17364502 0.73943001]	[436.68588257 295.49880981 0.92450416]	[459.78814697 292.965271 0.93797249]	[418.56130981 287.81616211 0.75742543]	[480.28689575 277.54412842 0.89685971]	[5.00843933e+02 7.93211426e+02 7.18928397e-01]	[5.16139954e+02 7.88006531e+02 6.59440815e-01]	[4.93130463e+02 7.21453552e+02 5.45860171e-01]	[4.62249756e+02 8.95901550e+02 7.59724140e-01]	[4.41815613e+02 8.93388245e+02 7.39485741e-01]	[4.59739990e+02 8.67632507e+02 7.03662157e-01]
[446.95718384 303.30758667 0.83932513]	[457.15359497 357.05776978 0.91537416]	[395.5302124 359.69979858 0.85271555]	[377.52688599 462.40689087 0.86417103]	[357.01318359 570.07354736 0.85875404]	[518.67718506 349.39273071 0.80942971]	[541.79785156 454.58163452 0.86075526]	[549.50024414 554.62060547 0.81624347]	[464.89242554 544.38482666 0.72553903]	[423.88928223 544.48358154 0.69785494]	[444.43826294 708.5423584 0.81740582]	[4.57098114e+02 8.54789307e+02 7.81187057e-01]	[503.47879028 541.85699463 0.71108985]	[521.34796143 708.5057373 0.85234958]	[5.00792297e+02 7.26501892e+02 6.85740948e-01]	[439.0647583 295.47262573 0.92300105]	[459.80752563 292.95071411 0.93802321]	[418.56576538 285.28610229 0.76723158]	[480.31393433 277.54730225 0.90327495]	[5.00835449e+02 7.90643372e+02 7.20568478e-01]	[5.13610840e+02 7.83012573e+02 6.34039164e-01]	[4.93096954e+02 7.13701233e+02 4.90886897e-01]	[4.62258484e+02 8.95879028e+02 7.61259437e-01]	[4.41829865e+02 8.93361938e+02 7.39098549e-01]	[4.59756989e+02 8.65117676e+02 6.89111769e-01]
[449.42855835 305.80078125 0.83496523]	[459.58172607 357.06594849 0.92361021]	[395.57019043 359.71569824 0.85564947]	[377.61349487 462.33859253 0.88913912]	[357.08853149 570.0133667 0.86852443]	[518.74694824 349.40039062 0.81794637]	[541.84442139 452.01641846 0.86741644]	[549.56774902 552.14440918 0.80820882]	[464.90814209 544.36895752 0.72260565]	[423.89892578 544.45739746 0.69996017]	[446.89309692 708.5032959 0.80752271]	[4.57096527e+02 8.52358276e+02 7.84716785e-01]	[503.49014282 541.84057617 0.70377147]	[521.3447876 706.12445068 0.85838437]	[5.00700104e+02 7.21447205e+02 6.17268264e-01]	[439.08230591 295.48709106 0.92826939]	[459.83493042 292.97644043 0.94459796]	[418.63018799 287.82177734 0.76524401]	[480.3600769 277.60601807 0.89801568]	[5.00772736e+02 7.88101929e+02 6.79537714e-01]	[5.11027405e+02 7.77878540e+02 6.02458775e-01]	[4.93085754e+02 7.08627075e+02 4.47311252e-01]	[4.62263885e+02 8.95865479e+02 7.65308261e-01]	[4.41834534e+02 8.93340942e+02 7.44215906e-01]	[4.59737488e+02 8.65084961e+02 6.85195863e-01]
[449.4866333 305.77792358 0.83622515]	[459.65219116 357.05218506 0.93536824]	[395.62649536 359.69055176 0.86644793]	[377.64663696 462.25213623 0.89443409]	[357.16018677 567.54718018 0.8709271 ]	[521.1986084 349.39749146 0.82699984]	[541.89837646 454.56750488 0.87707591]	[552.10571289 554.68914795 0.80966043]	[464.92907715 541.90185547 0.71128869]	[423.91778564 544.40570068 0.69162273]	[446.89102173 708.51916504 0.8137933 ]	[4.57110687e+02 8.54802124e+02 7.84776568e-01]	[505.88192749 541.79016113 0.68909574]	[521.33416748 706.07995605 0.85920793]	[5.00721069e+02 7.18871582e+02 6.25274777e-01]	[439.12686157 295.47177124 0.93626237]	[462.20593262 292.97192383 0.94270891]	[418.7053833 287.80673218 0.78661686]	[482.72491455 277.61877441 0.89661324]	[4.98266357e+02 7.85587524e+02 6.69442177e-01]	[5.08472900e+02 7.75288818e+02 6.11041546e-01]	[4.95626404e+02 7.08542603e+02 4.64167982e-01]	[4.62274567e+02 8.95850464e+02 7.68529534e-01]	[4.41844482e+02 8.93332092e+02 7.48890996e-01]	[4.59734528e+02 8.65141235e+02 6.91440642e-01]
[451.99908447 305.77420044 0.83566165]	[459.69946289 357.02160645 0.93585378]	[398.05578613 359.64962769 0.87410247]	[377.66705322 462.30908203 0.8979519 ]	[357.22177124 567.51434326 0.8752985 ]	[521.2555542 349.3694458 0.83439982]	[541.92645264 454.59078979 0.87251931]	[554.65588379 554.6663208 0.80829883]	[467.40637207 541.90637207 0.70645607]	[426.4105835 544.42468262 0.68655813]	[446.90652466 708.52374268 0.80878943]	[4.57114563e+02 8.54803711e+02 7.85044253e-01]	[505.94573975 541.78735352 0.68100339]	[521.35620117 706.11413574 0.85442674]	[5.00750366e+02 7.18883667e+02 6.32693648e-01]	[439.15808105 295.45065308 0.93474913]	[462.25967407 292.95217896 0.93844581]	[418.77734375 285.29608154 0.78544259]	[482.78790283 277.58575439 0.90043044]	[5.00683319e+02 7.85612122e+02 6.67284608e-01]	[5.08488525e+02 7.75314697e+02 6.04757130e-01]	[4.95658325e+02 7.08555664e+02 4.78512049e-01]	[4.62262146e+02 8.95853027e+02 7.67891705e-01]	[4.41834442e+02 8.93331543e+02 7.51032412e-01]	[4.59734985e+02 8.65140198e+02 6.93292499e-01]
[452.07342529 305.75378418 0.83704937]	[459.73730469 357.0289917 0.94131321]	[398.10934448 359.6730957 0.88279849]	[377.6975708 462.40939331 0.87598652]	[359.61904907 567.53265381 0.8749516 ]	[521.2800293 349.38088989 0.84196979]	[541.94976807 454.6350708 0.87488937]	[554.70648193 554.66107178 0.80862379]	[467.40777588 541.90789795 0.70861143]	[426.40393066 544.4331665 0.68969864]	[446.92807007 708.49835205 0.81952399]	[4.57109131e+02 8.52333801e+02 7.97208309e-01]	[505.96035767 541.79919434 0.68384326]	[521.35766602 706.13269043 0.8477568 ]	[503.37652588 729.11096191 0.74899966]	[439.20855713 295.43704224 0.93777704]	[462.31137085 292.94799805 0.9315567 ]	[421.17773438 285.28326416 0.79244536]	[482.85861206 277.56185913 0.89705521]	[5.03302887e+02 7.90668335e+02 7.42656171e-01]	[5.18706604e+02 7.83037109e+02 6.72427058e-01]	[5.00691650e+02 7.21372192e+02 5.73188603e-01]	[4.62264984e+02 8.93446838e+02 7.68857419e-01]	[4.41835632e+02 8.93319824e+02 7.50874102e-01]	[4.59752563e+02 8.65073608e+02 7.05061615e-01]
[457.10461426 303.23361206 0.86228621]	[459.80679321 357.00137329 0.93604964]	[398.16278076 359.64279175 0.88493502]	[380.1022644 462.32687378 0.89294422]	[359.6819458 567.49975586 0.87482095]	[521.35595703 349.37030029 0.85047346]	[544.30889893 454.63793945 0.87519431]	[559.70739746 554.67687988 0.82505393]	[467.45883179 541.89111328 0.69765699]	[426.4508667 544.41131592 0.67768979]	[446.91967773 708.534729 0.82656139]	[4.57085358e+02 8.52309204e+02 7.92851031e-01]	[506.00335693 541.78900146 0.67350084]	[521.36621094 708.54290771 0.85256356]	[5.11019745e+02 7.41958252e+02 7.02075720e-01]	[439.32568359 295.42575073 0.93993562]	[462.42648315 292.87701416 0.90125698]	[421.31942749 287.83914185 0.78667188]	[482.97061157 277.49209595 0.86982983]	[5.08449799e+02 7.98381226e+02 6.77046597e-01]	[5.23811890e+02 7.88211609e+02 6.88352883e-01]	[5.03305054e+02 7.29223816e+02 6.14054024e-01]	[4.62247986e+02 8.93445801e+02 7.68967807e-01]	[4.41830719e+02 8.93315186e+02 7.51452088e-01]	[4.59737305e+02 8.65051086e+02 7.00343728e-01]
[459.61956787 300.76934814 0.88566464]	[462.19287109 356.98382568 0.93199056]	[398.21237183 359.63064575 0.88250947]	[380.13742065 462.38806152 0.88165987]	[359.74325562 567.55505371 0.85856563]	[523.76580811 346.88845825 0.85435766]	[544.32458496 457.08837891 0.88212699]	[559.81555176 554.67034912 0.8418048 ]	[469.98400879 541.90362549 0.6873914 ]	[431.50671387 544.45117188 0.67080247]	[446.93106079 708.5213623 0.83289725]	[4.57090759e+02 8.49792236e+02 7.98252463e-01]	[508.45727539 541.77288818 0.66713858]	[523.75598145 708.67205811 0.84156078]	[5.18637268e+02 7.52199158e+02 7.31530964e-01]	[441.77746582 295.38977051 0.92647207]	[464.94039917 290.41998291 0.87815386]	[421.38980103 285.32901001 0.79079956]	[485.46313477 275.05053711 0.85544491]	[5.21261658e+02 8.13765015e+02 7.01804221e-01]	[5.31579163e+02 8.06091797e+02 6.45263612e-01]	[5.03425537e+02 7.47117798e+02 5.86369038e-01]	[4.62268646e+02 8.93443481e+02 7.64023066e-01]	[4.41839264e+02 8.93301880e+02 7.45653093e-01]	[4.59734894e+02 8.57462036e+02 6.80038095e-01]
[459.71975708 300.76071167 0.90323651]	[462.28231812 356.97360229 0.92646742]	[400.63214111 359.59024048 0.88493133]	[380.1960144 462.42892456 0.87201798]	[359.8034668 567.59307861 0.84675211]	[523.85058594 349.37915039 0.85238457]	[544.35748291 454.56988525 0.87635505]	[562.25390625 557.22155762 0.85923404]	[472.56558228 541.90997314 0.68644869]	[434.09133911 544.47076416 0.67283285]	[449.48657227 706.13867188 0.83450234]	[4.57126282e+02 8.52205627e+02 8.05359960e-01]	[511.03936768 541.76019287 0.65610653]	[523.95794678 708.63171387 0.83672523]	[521.30322266 770.08837891 0.8323518 ]	[441.89309692 292.9987793 0.91394097]	[467.48831177 290.45321655 0.86916429]	[423.82711792 285.24795532 0.7885083 ]	[487.97625732 277.47283936 0.85005736]	[5.23893127e+02 8.29147400e+02 7.52785325e-01]	[5.41823975e+02 8.18887085e+02 6.93648934e-01]	[5.05980957e+02 7.67567566e+02 5.68094194e-01]	[4.62298553e+02 8.95839478e+02 7.65513957e-01]	[4.41863251e+02 8.93302490e+02 7.48038232e-01]	[4.59749664e+02 8.59951233e+02 6.91281557e-01]
[459.78128052 303.19784546 0.90390229]	[462.34475708 356.9864502 0.92294979]	[400.71731567 357.21636963 0.88143313]	[380.31784058 462.3298645 0.87660843]	[362.22677612 565.0625 0.86610097]	[523.90447998 349.447052 0.85183769]	[544.40899658 454.5770874 0.87077284]	[562.2946167 554.67907715 0.85585499]	[475.09902954 541.9039917 0.69738698]	[436.59118652 544.4463501 0.68856019]	[449.43600464 708.50231934 0.83787584]	[4.57148804e+02 8.49764282e+02 8.12131524e-01]	[513.605896 541.7713623 0.65859234]	[528.99639893 708.57653809 0.85345256]	[523.89697266 790.60247803 0.87270701]	[444.34912109 292.97561646 0.90068746]	[472.5447998 292.90841675 0.87265348]	[423.91650391 280.24737549 0.78035563]	[490.57287598 277.55770874 0.8310402 ]	[5.36711121e+02 8.47146301e+02 7.60470569e-01]	[5.47061462e+02 8.34285156e+02 7.26465464e-01]	[5.18660278e+02 7.90684448e+02 5.91567338e-01]	[4.62289429e+02 8.93444824e+02 7.64102280e-01]	[4.41854797e+02 8.93278748e+02 7.46884525e-01]	[4.59788879e+02 8.57385498e+02 6.74315214e-01]
[462.23883057 300.76083374 0.90026557]	[462.41278076 356.98068237 0.90896201]	[400.77722168 357.16824341 0.86970198]	[382.74530029 459.77261353 0.85705733]	[364.77627563 564.87115479 0.8609122 ]	[524.00469971 351.93569946 0.8381294 ]	[544.4755249 457.0982666 0.86777556]	[562.36798096 557.21643066 0.86391276]	[477.60003662 541.8270874 0.70445037]	[436.66201782 544.35595703 0.69940561]	[449.44540405 708.57275391 0.83987403]	[4.57176727e+02 8.52189819e+02 8.10401618e-01]	[516.18835449 539.27093506 0.662839 ]	[529.065979 708.55487061 0.85753918]	[5.31614197e+02 8.11141418e+02 7.99822032e-01]	[446.93521118 292.94631958 0.86966479]	[477.60018921 292.8684082 0.87996423]	[428.92163086 280.25354004 0.76812851]	[495.65304565 277.53533936 0.820144 ]	[5.41905579e+02 8.57428223e+02 7.97423840e-01]	[5.59800903e+02 8.49787415e+02 7.93888211e-01]	[5.23860352e+02 8.13854370e+02 6.07674479e-01]	[4.62293518e+02 8.95844910e+02 7.69518375e-01]	[4.41843292e+02 8.93286438e+02 7.55601108e-01]	[4.62224579e+02 8.57446777e+02 6.77546740e-01]
[462.43603516 303.20373535 0.87510699]	[464.89233398 356.97561646 0.89406812]	[403.2623291 357.16586304 0.85446143]	[382.79766846 459.71685791 0.8582117 ]	[367.39675903 562.45581055 0.85058951]	[526.47558594 351.9319458 0.82712406]	[544.53692627 457.1267395 0.86098194]	[562.3994751 557.25604248 0.8583914 ]	[477.69439697 541.80651855 0.71600854]	[439.06399536 541.90844727 0.70360184]	[449.50836182 708.53015137 0.83731717]	[4.57173096e+02 8.52245239e+02 8.15981150e-01]	[518.74316406 539.27191162 0.67790252]	[531.60522461 705.9197998 0.84019512]	[5.41709961e+02 8.21511047e+02 8.00686240e-01]	[452.07223511 292.95132446 0.86255687]	[480.16629028 290.44314575 0.908517 ]	[434.0904541 282.68618774 0.7574327 ]	[500.65692139 277.51556396 0.86181158]	[5.44475891e+02 8.70150818e+02 8.16350937e-01]	[5.62438477e+02 8.57448914e+02 7.94378042e-01]	[5.28969055e+02 8.31664185e+02 6.42193854e-01]	[4.62294495e+02 8.95848633e+02 7.76516080e-01]	[4.41852020e+02 8.93291626e+02 7.57885039e-01]	[4.59828613e+02 8.59973572e+02 6.90457642e-01]
[467.42160034 303.19543457 0.85374898]	[467.48693848 357.00820923 0.88000798]	[405.84439087 357.17596436 0.83104247]	[385.35946655 459.62927246 0.83291829]	[372.47009277 564.85968018 0.86265904]	[529.06201172 352.02175903 0.80948621]	[546.98760986 457.20370483 0.86813331]	[564.80865479 559.73168945 0.86732328]	[480.16925049 541.83538818 0.728495 ]	[439.16769409 544.35058594 0.7159071 ]	[452.01669312 708.57452393 0.83793056]	[4.57185883e+02 8.52236145e+02 8.22982609e-01]	[521.22961426 539.30517578 0.6952737 ]	[534.15771484 705.93005371 0.83951569]	[5.44334106e+02 8.31847412e+02 8.24613690e-01]	[457.17468262 292.92715454 0.88502276]	[480.32757568 290.45611572 0.92120588]	[439.06109619 280.19671631 0.79811847]	[500.79266357 277.53659058 0.88228476]	[5.49569336e+02 8.75315430e+02 8.01440299e-01]	[5.67500916e+02 8.70209045e+02 8.10446918e-01]	[5.39228882e+02 8.47095886e+02 6.53641582e-01]	[4.62325775e+02 8.95855042e+02 7.79509485e-01]	[4.41873566e+02 8.93288025e+02 7.62814701e-01]	[4.59814911e+02 8.59967407e+02 7.01348782e-01]
[472.5489502 303.234375 0.84680176]	[472.52331543 357.02493286 0.87706518]	[408.44058228 357.19961548 0.82142735]	[390.49380493 459.67172241 0.83475459]	[375.05825806 564.95690918 0.88430876]	[534.09332275 351.99694824 0.80120921]	[549.55810547 459.60778809 0.85571104]	[564.88323975 559.75396729 0.86759317]	[480.22717285 541.8503418 0.73218513]	[439.23721313 544.34448242 0.71843624]	[452.07119751 708.59692383 0.83642387]	[4.57189636e+02 8.52203308e+02 8.28434646e-01]	[521.26171875 541.77471924 0.6972279 ]	[536.68566895 703.49884033 0.84210402]	[5.44480957e+02 8.36875916e+02 8.07817459e-01]	[459.67398071 292.94900513 0.91123688]	[482.81304932 292.8744812 0.92056268]	[439.17990112 280.14587402 0.82498586]	[503.25741577 277.54730225 0.87812412]	[5.54699036e+02 8.80460693e+02 7.61994720e-01]	[5.70064148e+02 8.72823792e+02 7.80214429e-01]	[5.41759216e+02 8.49670837e+02 7.39998460e-01]	[4.62334686e+02 8.95850037e+02 7.80493140e-01]	[4.41876526e+02 8.93276001e+02 7.67413378e-01]	[4.59822388e+02 8.59925537e+02 7.10151732e-01]
[472.54779053 303.23306274 0.84676689]	[472.5291748 357.03088379 0.8782447 ]	[408.44900513 357.19857788 0.8211143 ]	[390.48922729 459.67288208 0.8345511 ]	[375.05718994 564.95831299 0.88399827]	[534.09753418 352.01443481 0.80182141]	[549.55499268 459.61901855 0.85759836]	[564.88653564 559.75476074 0.86835289]	[480.22897339 541.8637085 0.73181516]	[439.23721313 544.35699463 0.71734917]	[452.06460571 708.60321045 0.83590549]	[4.57197998e+02 8.52212585e+02 8.30041230e-01]	[521.2666626 541.78839111 0.69862354]	[536.69030762 703.51080322 0.84353179]	[5.44480103e+02 8.36885498e+02 8.07204306e-01]	[459.67410278 292.94812012 0.91102958]	[482.81262207 292.87356567 0.92013979]	[439.18182373 280.14691162 0.82483971]	[503.2572937 277.54931641 0.87739211]	[5.54697449e+02 8.80462708e+02 7.62731314e-01]	[5.70061646e+02 8.72826599e+02 7.81341851e-01]	[5.41756714e+02 8.49677429e+02 7.40401030e-01]	[4.62331360e+02 8.95866394e+02 7.79053509e-01]	[4.41879700e+02 8.93286804e+02 7.65473604e-01]	[4.62213776e+02 8.59934143e+02 7.16626585e-01]
[475.17199707 303.23651123 0.85697049]	[477.63485718 357.0116272 0.9016093 ]	[416.04299927 357.13235474 0.8430953 ]	[395.52154541 459.71463013 0.86227089]	[375.11117554 564.98583984 0.88854355]	[539.19494629 354.44760132 0.81383562]	[554.63842773 459.63140869 0.85891455]	[564.9362793 557.26251221 0.86411762]	[480.33273315 541.87768555 0.73522508]	[439.31765747 544.3684082 0.71936989]	[454.59017944 708.58343506 0.83952743]	[4.57211853e+02 8.52233765e+02 8.27401817e-01]	[521.37310791 541.793396 0.70902801]	[539.23779297 706.01074219 0.86876196]	[5.47034668e+02 8.47063660e+02 7.86623597e-01]	[459.80432129 292.97665405 0.92116857]	[482.95150757 290.43911743 0.90486664]	[441.74414062 280.25317383 0.80719328]	[503.46466064 277.5413208 0.8550241 ]	[5.59773071e+02 8.88146973e+02 8.05616617e-01]	[5.72670715e+02 8.75448730e+02 7.64527440e-01]	[5.41905579e+02 8.52248596e+02 7.35478580e-01]	[4.62322083e+02 8.95874084e+02 7.78353751e-01]	[4.41872467e+02 8.93286926e+02 7.71323740e-01]	[4.62208984e+02 8.59958557e+02 7.13884294e-01]
[480.17175293 303.22036743 0.88788074]	[480.11547852 357.0020752 0.91213512]	[418.55966187 357.10803223 0.85881865]	[398.04180908 459.73352051 0.87786114]	[377.57748413 564.92456055 0.90966898]	[539.30895996 352.00973511 0.83026534]	[559.72070312 457.17202759 0.85687542]	[565.01379395 559.75646973 0.86666739]	[482.74526978 541.87841797 0.73262167]	[441.70721436 544.35174561 0.72328162]	[457.09295654 708.53759766 0.8498053 ]	[4.57205566e+02 8.52272278e+02 8.19876313e-01]	[523.78399658 541.79174805 0.709369 ]	[539.27154541 705.95996094 0.86731195]	[5.49552490e+02 8.49611633e+02 7.91885853e-01]	[462.33703613 292.98828125 0.91679037]	[487.93408203 290.45401001 0.87499392]	[441.8838501 282.67373657 0.81668705]	[508.44271851 277.49685669 0.83490998]	[5.59826233e+02 8.90772644e+02 8.45310628e-01]	[5.75187500e+02 8.83085266e+02 7.77266920e-01]	[5.44393127e+02 8.52389832e+02 7.47835934e-01]	[4.62320679e+02 8.95864685e+02 7.78854787e-01]	[4.41867188e+02 8.93287903e+02 7.69195497e-01]	[4.59808960e+02 8.60009949e+02 7.03984857e-01]
[482.76544189 303.23080444 0.89481753]	[482.83239746 357.01620483 0.92400837]	[421.21813965 357.12762451 0.8729735 ]	[400.61431885 459.73236084 0.89915347]	[380.13427734 564.92114258 0.90964931]	[544.40692139 354.48876953 0.86273789]	[562.40905762 459.68041992 0.8955605 ]	[567.5333252 562.22723389 0.8622911 ]	[482.97174072 541.87390137 0.72823077]	[444.29421997 541.8694458 0.70965183]	[459.59420776 708.50909424 0.87195241]	[4.57176636e+02 8.52222412e+02 8.16367209e-01]	[523.95123291 541.85241699 0.71816158]	[541.78344727 705.98937988 0.87566817]	[5.49599060e+02 8.52187561e+02 7.81980038e-01]	[467.45623779 292.96160889 0.87012017]	[498.16140747 292.91644287 0.89072102]	[446.97314453 280.22415161 0.77150142]	[518.68054199 277.56436157 0.81923759]	[5.59767212e+02 8.90837524e+02 8.03818941e-01]	[5.72669800e+02 8.85642151e+02 7.53737211e-01]	[5.44404846e+02 8.57459778e+02 7.04669178e-01]	[4.62280792e+02 8.95847778e+02 7.80192256e-01]	[4.41839752e+02 8.93263245e+02 7.69595742e-01]	[4.59756714e+02 8.59941711e+02 6.83742166e-01]
[485.44360352 303.25219727 0.85623831]	[485.42886353 357.06732178 0.90468454]	[423.77835083 357.14785767 0.85168958]	[400.83917236 462.23666382 0.86446893]	[380.27252197 565.05279541 0.87120181]	[547.01861572 354.58181763 0.8453877 ]	[564.87475586 459.73117065 0.90278405]	[570.08392334 562.29455566 0.85080075]	[485.48468018 541.8883667 0.71881026]	[446.86425781 541.90930176 0.69656509]	[459.64596558 708.53741455 0.87718517]	[4.57185760e+02 8.52240723e+02 8.12986076e-01]	[526.47045898 541.84924316 0.6958642 ]	[541.89520264 706.0088501 0.88708144]	[5.52144531e+02 8.52367371e+02 7.65372038e-01]	[477.63613892 292.99237061 0.88637018]	[500.79486084 292.91937256 0.92956841]	[457.16851807 282.6968689 0.78049272]	[521.3291626 277.59954834 0.88659698]	[5.62290649e+02 8.93281799e+02 7.95969009e-01]	[5.77752502e+02 8.88152710e+02 7.53142416e-01]	[5.44455322e+02 8.67594971e+02 6.89052939e-01]	[4.62306427e+02 8.95847168e+02 7.77598739e-01]	[4.41855072e+02 8.93266724e+02 7.66831815e-01]	[4.59736237e+02 8.59977844e+02 6.76178098e-01]
[490.49090576 303.24829102 0.84459817]	[490.56808472 357.08117676 0.88662875]	[428.92303467 357.14276123 0.82332796]	[405.91195679 459.62457275 0.83876485]	[385.35162354 564.82775879 0.86309314]	[552.12695312 356.98754883 0.82242906]	[565.02258301 462.21115112 0.89425176]	[577.68945312 562.44500732 0.84639251]	[490.48956299 544.35864258 0.69578063]	[446.95010376 544.3782959 0.67785072]	[459.68234253 708.52416992 0.87797731]	[4.57191498e+02 8.52290894e+02 8.08535397e-01]	[531.54571533 544.3392334 0.6712516 ]	[544.29730225 706.03204346 0.88414103]	[5.54665466e+02 8.54833496e+02 7.66833603e-01]	[480.17987061 292.9670105 0.91037107]	[503.28994751 292.9447937 0.93376589]	[459.74014282 280.1395874 0.82738888]	[523.77478027 277.66036987 0.87530911]	[5.62347107e+02 8.93400513e+02 7.95258999e-01]	[5.80263977e+02 8.90640442e+02 7.81162381e-01]	[5.44468323e+02 8.67666382e+02 7.06102550e-01]	[4.62327728e+02 8.95844971e+02 7.80060172e-01]	[4.41868744e+02 8.93276489e+02 7.69933820e-01]	[4.59724701e+02 8.62512634e+02 6.70688272e-01]
[495.67962646 303.20803833 0.85495222]	[498.18066406 357.11737061 0.91146338]	[436.58218384 357.14428711 0.84777653]	[416.05905151 459.84545898 0.86838663]	[395.53469849 564.95166016 0.87607884]	[559.809021 357.08639526 0.85391468]	[567.58685303 462.44503784 0.84922224]	[580.34130859 564.84613037 0.87675166]	[495.66311646 544.37713623 0.69701117]	[457.06393433 544.3984375 0.67703265]	[459.7041626 708.62792969 0.8728323 ]	[4.57195831e+02 8.52309082e+02 8.06207776e-01]	[539.18365479 544.38250732 0.68206108]	[544.39337158 708.55187988 0.88143146]	[5.54664429e+02 8.54859741e+02 7.64959335e-01]	[480.34515381 292.93130493 0.9109 ]	[503.49655151 290.44003296 0.90075773]	[462.32580566 282.67657471 0.79968411]	[526.44543457 277.6005249 0.85011154]	[5.62373291e+02 8.93417908e+02 7.88362801e-01]	[5.80284973e+02 8.90656372e+02 7.82922745e-01]	[5.44446533e+02 8.67694214e+02 7.16526508e-01]	[4.62332062e+02 8.95865662e+02 7.77070165e-01]	[4.41868500e+02 8.93291687e+02 7.71226466e-01]	[4.59709229e+02 8.62547058e+02 6.63680196e-01]
[500.70205688 300.73654175 0.89496124]	[500.71078491 357.12539673 0.93597829]	[439.13644409 357.15466309 0.86854643]	[418.67480469 459.72521973 0.89374101]	[398.07791138 564.98626709 0.89887434]	[562.34460449 357.08691406 0.8833977 ]	[577.72576904 462.30825806 0.86342204]	[582.89068604 562.37164307 0.89679766]	[498.2550354 541.87023926 0.72623265]	[459.59957886 541.871521 0.71578473]	[459.82073975 708.56591797 0.87704349]	[4.57200928e+02 8.52385376e+02 7.98737168e-01]	[541.74291992 541.88470459 0.71123749]	[544.44976807 708.62451172 0.87423754]	[5.54628235e+02 8.54857239e+02 7.67690301e-01]	[482.91876221 292.90792847 0.89725387]	[508.54022217 292.86837769 0.86629134]	[464.88006592 280.18603516 0.77374935]	[531.59906006 277.56054688 0.83836854]	[5.62411743e+02 8.95842834e+02 7.82486200e-01]	[5.80287964e+02 8.90679749e+02 7.86642671e-01]	[5.44420288e+02 8.67697632e+02 7.31800139e-01]	[4.62342987e+02 8.95862793e+02 7.77423978e-01]	[4.41875763e+02 8.93296143e+02 7.72342801e-01]	[4.59688721e+02 8.65122925e+02 6.58539832e-01]
[500.89541626 300.71160889 0.9067533 ]	[503.27664185 357.06729126 0.93418378]	[441.68850708 357.12133789 0.87379754]	[418.77084351 459.81677246 0.88986939]	[400.63870239 565.04125977 0.89324355]	[564.909729 357.01824951 0.87595892]	[582.82476807 459.81585693 0.90558934]	[585.41021729 564.8951416 0.90220302]	[500.82824707 544.38452148 0.73489696]	[459.76989746 544.36169434 0.72426856]	[462.20507812 708.56018066 0.88207817]	[4.57223145e+02 8.54801208e+02 8.00612450e-01]	[541.88128662 544.40093994 0.72586572]	[544.51739502 708.59851074 0.86977202]	[5.54639465e+02 8.54834167e+02 7.69181967e-01]	[487.93469238 290.44454956 0.85947227]	[516.22424316 290.41220093 0.87082279]	[469.97894287 280.19122314 0.76648259]	[539.1930542 277.56216431 0.82490361]	[5.62406677e+02 8.95862671e+02 7.91367829e-01]	[5.80287842e+02 8.90697144e+02 7.98054695e-01]	[5.44414246e+02 8.67680054e+02 7.35475004e-01]	[4.62364319e+02 8.95888672e+02 7.67201126e-01]	[4.41887329e+02 8.93310486e+02 7.65954018e-01]	[4.59700958e+02 8.67577087e+02 6.58714831e-01]
[truncated: 247 more rows]
