# Supplementary material for: Evaluation of functional tests performance using a camera-based and machine learning approach
Source: PLoS One. 2023 Nov 3;18(11):e0288279. doi: 10.1371/journal.pone.0288279 (PMC10624324; doi:10.1371/journal.pone.0288279)
Supplement: S1 Data — This dataset includes all the extracted keypoints of movements and the associated features and statistics, which were used for the analyses presented in the main manuscript. (ZIP) [file pone.0288279.s001.zip › PLOS_data_28032023/original_movement_data/CSV/000023_SDT_P_crop.csv]

[457.06774902 205.77120972 0.8498944 ]	[459.62817383 277.69345093 0.93406129]	[398.21887207 277.71646118 0.88262862]	[380.24252319 380.19824219 0.88638014]	[377.69924927 480.36782837 0.92102933]	[518.70709229 277.62823486 0.85873526]	[526.51043701 380.2383728 0.86080271]	[531.57958984 480.15335083 0.83107555]	[457.09143066 459.74658203 0.71475589]	[418.56698608 459.73834229 0.71161711]	[418.63204956 618.79907227 0.84002775]	[416.12231445 767.58422852 0.77570271]	[493.08349609 459.79766846 0.69114876]	[498.11990356 623.81951904 0.8194716 ]	[495.67416382 770.21673584 0.77254391]	[441.66949463 193.02789307 0.96278942]	[462.42282104 192.91162109 0.9331426 ]	[421.375 203.1459198 0.83855659]	[482.88879395 195.59373474 0.92670941]	[5.00812531e+02 8.06032898e+02 6.49717629e-01]	[5.18740967e+02 7.95848145e+02 6.91746473e-01]	[4.85370667e+02 7.80417297e+02 6.17545426e-01]	[4.16136322e+02 8.08593872e+02 6.28928661e-01]	[3.98100616e+02 8.00924438e+02 5.94406903e-01]	[4.21162506e+02 7.72708801e+02 7.08558440e-01]
[457.06750488 205.77090454 0.8499524 ]	[459.62823486 277.69433594 0.93401229]	[398.21762085 277.71801758 0.88234782]	[380.24264526 380.19812012 0.88639307]	[377.69946289 480.36859131 0.92152911]	[518.7097168 277.62866211 0.85933316]	[526.51281738 380.23977661 0.8604117 ]	[531.57922363 480.15396118 0.83112586]	[457.09130859 459.74969482 0.71460831]	[418.56576538 459.74108887 0.71165073]	[418.63198853 618.79956055 0.84010905]	[416.12414551 767.58251953 0.7753942 ]	[493.08572388 459.80114746 0.69111693]	[498.1211853 623.8225708 0.82007694]	[495.67498779 770.22192383 0.77135694]	[441.66925049 193.02772522 0.96299064]	[462.42297363 192.91156006 0.93322676]	[421.37567139 203.14494324 0.83860183]	[482.88876343 195.59333801 0.92693436]	[5.00807892e+02 8.06042786e+02 6.45653665e-01]	[5.18737061e+02 7.95861450e+02 6.86583340e-01]	[4.85373871e+02 7.80423462e+02 6.14466071e-01]	[4.16131897e+02 8.08602173e+02 6.27604246e-01]	[3.98096100e+02 8.00931030e+02 5.92486799e-01]	[4.21164398e+02 7.72706421e+02 7.08779573e-01]
[454.60437012 208.24369812 0.84765637]	[459.61502075 277.70455933 0.93132854]	[398.18609619 277.72705078 0.87967837]	[380.21472168 380.15139771 0.89029217]	[377.65505981 480.33282471 0.91610056]	[518.69207764 277.64044189 0.85505617]	[526.49621582 380.3263855 0.85333812]	[529.07141113 480.16137695 0.84220695]	[457.07458496 459.77441406 0.71688271]	[418.56271362 459.7590332 0.71531063]	[418.62133789 618.77258301 0.83643234]	[416.13973999 767.60552979 0.77450377]	[493.04266357 462.23141479 0.69310099]	[495.68624878 623.8102417 0.81461042]	[4.95658020e+02 7.70235779e+02 7.67870545e-01]	[439.32009888 195.3661499 0.96211779]	[462.37338257 192.93247986 0.94652617]	[421.34289551 203.15829468 0.84635085]	[482.83840942 195.5978241 0.92981529]	[5.00831757e+02 8.06051208e+02 6.35376155e-01]	[5.18744568e+02 7.95862549e+02 6.79319620e-01]	[4.85362091e+02 7.80462952e+02 6.12639725e-01]	[4.16128326e+02 8.08679993e+02 6.14072740e-01]	[3.98083893e+02 8.03490784e+02 5.78608930e-01]	[4.21186981e+02 7.72736511e+02 6.98539615e-01]
[454.56350708 208.26361084 0.84522581]	[459.59664917 277.72283936 0.92542797]	[398.15484619 280.11724854 0.87530798]	[380.20306396 380.20278931 0.88937891]	[377.6262207 480.35760498 0.91565257]	[518.68310547 277.66912842 0.84966749]	[526.47857666 382.79510498 0.84650934]	[529.03149414 480.19384766 0.85744596]	[457.07608032 459.79492188 0.71988648]	[418.55245972 459.78091431 0.71369177]	[418.62557983 616.26177979 0.83554626]	[416.14019775 767.61633301 0.77555293]	[493.06555176 462.24368286 0.6971997 ]	[495.67895508 623.79284668 0.8114484 ]	[4.95635315e+02 7.70246155e+02 7.65900850e-01]	[439.28887939 195.37321472 0.96361428]	[462.34063721 192.94293213 0.95625007]	[421.32199097 203.17880249 0.84776747]	[482.79876709 195.5900116 0.93589383]	[5.00821075e+02 8.06059998e+02 6.31907582e-01]	[5.18740173e+02 7.95866821e+02 6.73568547e-01]	[4.82929382e+02 7.82952271e+02 6.13680124e-01]	[4.16143555e+02 8.08652710e+02 6.15814626e-01]	[3.98099640e+02 8.00997803e+02 5.80196798e-01]	[4.21178650e+02 7.72745972e+02 6.93257332e-01]
[452.08886719 208.260849 0.8411321 ]	[457.22131348 277.71356201 0.92322987]	[398.13388062 280.10797119 0.87402797]	[380.18716431 380.20697021 0.89127028]	[377.58468628 480.36456299 0.9117918 ]	[518.64837646 277.66278076 0.84678698]	[526.47369385 385.31497192 0.83680087]	[528.98278809 480.13723755 0.85808331]	[457.06365967 462.22976685 0.71942586]	[416.16751099 462.2333374 0.71430546]	[418.61602783 618.74786377 0.83795393]	[416.12734985 767.64520264 0.77702814]	[493.06274414 462.26580811 0.69753313]	[495.68362427 621.40368652 0.81261706]	[495.62472534 770.22833252 0.77082872]	[439.26846313 195.36857605 0.96250916]	[462.31710815 192.936203 0.95804524]	[421.28530884 203.16104126 0.85775697]	[482.78179932 195.56008911 0.94431633]	[5.00871704e+02 8.06047546e+02 6.34440005e-01]	[5.18767700e+02 7.95846313e+02 6.81358993e-01]	[4.82907928e+02 7.80465637e+02 6.28964305e-01]	[4.18568756e+02 8.08620789e+02 6.47635460e-01]	[3.98133179e+02 8.00986572e+02 6.09795809e-01]	[4.18778046e+02 7.72778687e+02 6.97642326e-01]
[452.06307983 208.26412964 0.84095812]	[457.19638062 277.7182312 0.91773486]	[398.10821533 280.10687256 0.87249732]	[380.16943359 380.28970337 0.88564986]	[377.56954956 480.34286499 0.91449249]	[516.19665527 277.66299438 0.84510928]	[526.4631958 385.34164429 0.83768499]	[526.52325439 480.15481567 0.86564124]	[454.61798096 462.25201416 0.71493381]	[416.15072632 462.24951172 0.71380913]	[418.61447144 618.75073242 0.8379156 ]	[416.12786865 767.67376709 0.77669358]	[490.54321289 462.28237915 0.6962679 ]	[495.67767334 621.39117432 0.80938607]	[495.63598633 770.21508789 0.77542335]	[439.25482178 195.3669281 0.96205115]	[462.30328369 192.9394989 0.95991188]	[421.27597046 203.17462158 0.85758001]	[482.76187134 195.55084229 0.94605595]	[5.00863037e+02 8.06016663e+02 6.38063133e-01]	[5.18753906e+02 7.95822693e+02 6.85178459e-01]	[4.82918427e+02 7.80450928e+02 6.37177408e-01]	[4.18573730e+02 8.08603638e+02 6.51355028e-01]	[3.98149658e+02 8.00978455e+02 6.15449309e-01]	[4.18770050e+02 7.72815247e+02 6.93100989e-01]
[452.04837036 208.26681519 0.83981305]	[457.18539429 277.70321655 0.91835451]	[398.09561157 277.72106934 0.87294704]	[380.1630249 380.23043823 0.8876673 ]	[377.55303955 480.33190918 0.90949798]	[516.17590332 277.65023804 0.84544861]	[526.47747803 382.85324097 0.84748095]	[526.45898438 480.16317749 0.88568676]	[454.63427734 462.2371521 0.71581119]	[416.15765381 462.23876953 0.71364957]	[418.61474609 618.74920654 0.83822674]	[416.12402344 767.68060303 0.77505821]	[490.57632446 462.26904297 0.69458026]	[495.68890381 621.40423584 0.81229091]	[495.62820435 770.21984863 0.77425086]	[439.24624634 195.36720276 0.96083909]	[462.29299927 192.93829346 0.96070629]	[421.2699585 203.17001343 0.85843128]	[482.75482178 195.53717041 0.94983375]	[5.00861084e+02 8.06032898e+02 6.41350150e-01]	[5.18756470e+02 7.95838806e+02 6.87314630e-01]	[4.82910919e+02 7.80449768e+02 6.39567852e-01]	[4.18577728e+02 8.08601868e+02 6.49622083e-01]	[3.98154388e+02 8.00975769e+02 6.12873256e-01]	[4.18764648e+02 7.72826050e+02 6.88193917e-01]
[452.04104614 208.284729 0.84094298]	[457.16906738 277.69592285 0.91673034]	[398.0774231 277.71038818 0.87270218]	[380.16427612 380.22628784 0.8809846 ]	[377.55511475 480.33718872 0.9085663 ]	[516.1673584 277.64630127 0.84398657]	[526.4732666 382.77639771 0.85819221]	[526.41894531 480.15927124 0.89206564]	[454.63806152 462.24871826 0.71576297]	[416.14547729 462.25018311 0.71158552]	[418.61016846 618.75115967 0.83780205]	[416.13339233 767.68237305 0.77642685]	[493.04147339 462.27392578 0.69361466]	[495.67477417 623.80053711 0.80957413]	[495.63381958 770.21539307 0.77714074]	[439.23815918 195.37037659 0.96043605]	[462.28787231 192.94587708 0.96251273]	[421.25704956 203.16514587 0.86089939]	[482.74136353 195.54762268 0.94766611]	[5.00843933e+02 8.06020508e+02 6.46498859e-01]	[5.18745300e+02 7.95831970e+02 6.92086756e-01]	[4.82928040e+02 7.80433167e+02 6.40853345e-01]	[4.18577667e+02 8.08615051e+02 6.32984757e-01]	[3.98153381e+02 8.00985657e+02 6.00029469e-01]	[4.18775360e+02 7.72821838e+02 6.90586627e-01]
[452.04498291 208.28892517 0.8422842 ]	[457.15771484 277.68591309 0.91716039]	[398.07751465 277.70278931 0.87369239]	[380.16125488 380.20388794 0.88704228]	[377.56515503 480.34609985 0.9123863 ]	[516.15319824 277.62615967 0.84669906]	[526.47827148 382.72329712 0.86160898]	[526.39776611 480.18435669 0.88932383]	[454.63537598 462.25756836 0.71432734]	[416.1411438 462.25952148 0.71113127]	[418.63256836 616.26025391 0.84022456]	[416.12261963 767.64318848 0.77488929]	[493.04699707 462.28137207 0.69155604]	[495.68743896 623.81585693 0.81178337]	[495.61477661 770.21453857 0.77275598]	[439.23727417 195.37895203 0.96172637]	[462.28689575 192.95010376 0.96418011]	[421.25109863 203.17062378 0.86322463]	[482.74371338 195.54388428 0.94961029]	[5.00819702e+02 8.06015442e+02 6.38648868e-01]	[5.18722107e+02 7.95832458e+02 6.83742404e-01]	[4.82920502e+02 7.80419495e+02 6.33211493e-01]	[4.18585144e+02 8.08625793e+02 6.34439170e-01]	[3.98148987e+02 8.00994751e+02 5.99859715e-01]	[4.18762817e+02 7.72775940e+02 6.92194760e-01]
[452.04608154 208.29023743 0.84198815]	[457.1625061 277.6854248 0.91860038]	[398.08081055 277.70916748 0.87386918]	[380.16381836 380.23794556 0.88424712]	[377.57714844 480.35220337 0.91552645]	[516.16009521 277.61715698 0.84764427]	[526.48095703 380.33483887 0.86464924]	[526.39349365 480.18151855 0.88832903]	[454.65039062 462.26528931 0.71498561]	[416.15283203 462.26473999 0.71147305]	[418.62493896 618.75097656 0.84217346]	[416.1083374 767.62060547 0.77460575]	[493.06253052 462.28872681 0.69287705]	[495.68017578 623.81463623 0.81614101]	[495.59317017 770.19976807 0.77026665]	[439.23727417 195.38156128 0.96178365]	[462.28561401 192.94902039 0.96380842]	[421.25265503 203.16876221 0.86322629]	[482.7482605 195.53245544 0.95185137]	[5.00811615e+02 8.03557678e+02 6.36409640e-01]	[5.18704712e+02 7.95816589e+02 6.81446671e-01]	[4.82910370e+02 7.77915222e+02 6.30430520e-01]	[4.16171082e+02 8.08631104e+02 6.42502069e-01]	[3.98114014e+02 8.01003479e+02 6.07923031e-01]	[4.18767181e+02 7.72748657e+02 6.93592966e-01]
[452.05065918 208.28712463 0.84210116]	[457.18215942 277.68887329 0.92136908]	[398.09408569 277.70947266 0.87691671]	[380.17437744 380.19039917 0.87837315]	[377.59860229 480.35778809 0.9130165 ]	[516.18658447 277.62762451 0.84840637]	[526.48748779 382.72232056 0.86350298]	[524.03057861 480.13973999 0.88440216]	[457.08526611 462.28173828 0.71851307]	[418.54394531 462.27890015 0.71250391]	[418.63464355 616.26806641 0.84270567]	[416.09738159 767.60748291 0.77351749]	[493.09127808 462.30960083 0.6953041 ]	[498.10693359 623.80822754 0.81611347]	[495.58865356 770.19055176 0.77187246]	[439.24316406 195.3787384 0.96176314]	[462.28778076 192.9465332 0.96154189]	[421.25161743 203.14923096 0.86523664]	[482.74786377 195.52073669 0.95212311]	[5.00801392e+02 8.03532288e+02 6.36556327e-01]	[5.18701660e+02 7.95794739e+02 6.81566894e-01]	[4.82900299e+02 7.77910156e+02 6.37528062e-01]	[4.18580719e+02 8.08599426e+02 6.51838541e-01]	[3.98138184e+02 8.00974976e+02 6.14679515e-01]	[4.18747162e+02 7.72738525e+02 7.00868428e-01]
[452.05950928 208.27626038 0.84149063]	[457.18850708 277.68353271 0.92339778]	[398.10131836 277.71133423 0.87711161]	[380.20077515 380.18991089 0.87378514]	[377.62075806 480.36386108 0.91267598]	[516.19018555 277.61834717 0.84928405]	[526.48974609 380.31747437 0.86681676]	[524.02435303 480.12966919 0.88495284]	[457.09616089 462.25778198 0.71969539]	[418.55612183 462.25506592 0.71262264]	[418.65142822 618.74780273 0.8463769 ]	[416.0953064 767.58325195 0.77556109]	[493.10095215 462.29119873 0.69546425]	[495.69979858 623.80462646 0.81677681]	[493.13406372 770.18603516 0.77115101]	[439.24981689 195.37374878 0.96207023]	[462.29217529 192.94207764 0.96160769]	[421.25579834 203.13716125 0.86541915]	[482.75390625 195.52377319 0.95158547]	[5.00760132e+02 8.03506409e+02 6.32548153e-01]	[5.18672607e+02 7.95790894e+02 6.75972164e-01]	[4.82899902e+02 7.77901367e+02 6.35282099e-01]	[4.18571777e+02 8.08627808e+02 6.51585102e-01]	[3.98119446e+02 8.00997559e+02 6.15267873e-01]	[4.18750946e+02 7.72700745e+02 7.05711961e-01]
[452.07406616 208.24862671 0.83871669]	[457.21203613 277.69903564 0.9241938 ]	[398.12518311 277.72381592 0.87647563]	[380.19619751 380.28494263 0.87995952]	[377.66375732 482.72338867 0.92186958]	[516.20898438 277.63186646 0.84925354]	[526.49664307 382.75598145 0.85698378]	[526.39239502 480.1232605 0.88263077]	[457.11688232 462.25454712 0.72229064]	[418.58117676 462.25033569 0.71619111]	[418.65835571 618.74041748 0.84611934]	[416.10348511 767.61657715 0.77480698]	[493.10577393 462.29379272 0.69547331]	[498.13247681 623.82391357 0.8258971 ]	[4.95593658e+02 7.70206848e+02 7.68796325e-01]	[439.26593018 193.03913879 0.96393323]	[462.30322266 192.92955017 0.95848656]	[421.2774353 200.68688965 0.864052 ]	[482.77084351 195.54000854 0.95167774]	[5.00736725e+02 8.06018250e+02 6.19520664e-01]	[5.18665649e+02 7.95849670e+02 6.59963310e-01]	[4.82914093e+02 7.77915955e+02 6.24551773e-01]	[4.18576782e+02 8.08635925e+02 6.53869987e-01]	[3.98127228e+02 8.03481750e+02 6.17232859e-01]	[4.18758972e+02 7.72739563e+02 6.95522904e-01]
[454.54260254 205.77589417 0.83932263]	[459.57949829 277.69894409 0.92609942]	[398.13812256 280.10183716 0.87546283]	[380.21981812 380.16461182 0.88669187]	[377.69570923 482.72186279 0.92099941]	[518.64910889 277.62911987 0.85099149]	[526.52038574 382.7819519 0.85165983]	[526.39935303 480.13699341 0.88464832]	[457.13052368 462.26373291 0.72364527]	[418.59979248 462.25393677 0.71694845]	[418.66540527 616.26885986 0.84846056]	[416.105896 767.61340332 0.77654731]	[493.11138916 462.30563354 0.69576412]	[498.14736938 621.4161377 0.82552427]	[495.60552979 770.20129395 0.77148294]	[439.27862549 193.0269928 0.96402895]	[462.3225708 192.91549683 0.9542563 ]	[421.29153442 200.67686462 0.86003053]	[482.78921509 195.54953003 0.94956958]	[5.00720032e+02 8.03529724e+02 6.25753462e-01]	[5.16217896e+02 7.95800537e+02 6.68039680e-01]	[4.82923004e+02 7.77898865e+02 6.26160502e-01]	[4.18585144e+02 8.08618958e+02 6.54990375e-01]	[3.98133728e+02 8.00999756e+02 6.18619084e-01]	[4.18755493e+02 7.72736877e+02 7.01139331e-01]
[454.57571411 208.24736023 0.8453182 ]	[459.59875488 277.69796753 0.93012547]	[398.15936279 277.72003174 0.87946796]	[380.23419189 380.15246582 0.88615292]	[377.71847534 480.36538696 0.92113495]	[518.67749023 277.63247681 0.85518312]	[526.50274658 382.81964111 0.85243869]	[526.41992188 480.16589355 0.88467336]	[457.13613892 462.25039673 0.7222622 ]	[418.6171875 462.23434448 0.71729779]	[418.67221069 616.25653076 0.84799618]	[416.10113525 767.59844971 0.77797168]	[493.10842896 462.30044556 0.6948657 ]	[498.17022705 621.40771484 0.82767951]	[4.95604675e+02 7.70217834e+02 7.68857777e-01]	[439.29760742 193.03208923 0.96360123]	[462.3543396 192.92700195 0.95141804]	[421.29840088 200.65248108 0.86419326]	[482.80957031 195.56758118 0.94481277]	[5.00716736e+02 8.03540771e+02 6.20707095e-01]	[5.16213562e+02 7.95814209e+02 6.64245069e-01]	[4.82915924e+02 7.80398621e+02 6.22783720e-01]	[4.18569031e+02 8.08594788e+02 6.60922229e-01]	[3.98124329e+02 8.00967468e+02 6.24467492e-01]	[4.18757904e+02 7.72720154e+02 7.05334306e-01]
[454.59228516 208.24693298 0.84781635]	[459.61709595 277.69949341 0.93277746]	[398.17608643 277.71939087 0.88033354]	[380.253479 380.18109131 0.88087082]	[380.10092163 482.72235107 0.92712557]	[518.70983887 277.63192749 0.85979968]	[526.51953125 382.8140564 0.8551532 ]	[526.45507812 480.14108276 0.88265646]	[457.18237305 462.23220825 0.72773153]	[418.65194702 459.79962158 0.72003049]	[418.67102051 618.75036621 0.85175776]	[416.11428833 767.59240723 0.78265953]	[495.61401367 462.28591919 0.69872165]	[498.17874146 621.41070557 0.8322686 ]	[495.62280273 770.20153809 0.77270812]	[439.30630493 193.03045654 0.96446133]	[462.3722229 192.92269897 0.94875407]	[421.31796265 200.65513611 0.85766208]	[482.83148193 195.55947876 0.94710171]	[5.00710724e+02 8.03563049e+02 6.29770100e-01]	[5.16217224e+02 7.95830322e+02 6.69985771e-01]	[4.82939484e+02 7.77887207e+02 6.25947475e-01]	[4.16167603e+02 8.08571167e+02 6.53486848e-01]	[3.98122620e+02 8.00927795e+02 6.20528102e-01]	[4.18774353e+02 7.72715698e+02 7.11934268e-01]
[454.62185669 205.76199341 0.84731627]	[459.63406372 277.68994141 0.935031 ]	[398.19464111 277.7147522 0.88099563]	[380.27819824 380.26705933 0.87102348]	[380.16003418 482.74810791 0.9324199 ]	[518.73272705 277.62045288 0.86152291]	[526.52960205 385.31433105 0.83456904]	[526.51190186 480.13244629 0.87092978]	[457.21011353 462.24633789 0.73142391]	[418.67526245 462.23632812 0.72629172]	[418.67962646 618.76287842 0.85227382]	[416.09503174 767.60864258 0.77806717]	[495.63858032 462.28720093 0.70239377]	[498.17529297 621.39093018 0.82949495]	[4.95626282e+02 7.70233398e+02 7.68186033e-01]	[439.32623291 193.01725769 0.96247613]	[462.39382935 192.9039917 0.94194794]	[421.34033203 200.65312195 0.85188252]	[482.85614014 195.56529236 0.94081146]	[5.00743317e+02 8.03555237e+02 6.27031744e-01]	[5.18671631e+02 7.95830078e+02 6.71632648e-01]	[4.82938354e+02 7.80423279e+02 6.15236938e-01]	[4.16163177e+02 8.08609924e+02 6.52691782e-01]	[3.98113922e+02 8.00980408e+02 6.17158473e-01]	[4.18757721e+02 7.72727112e+02 7.01751173e-01]
[454.65109253 205.74723816 0.84667301]	[459.64498901 277.6864624 0.93578082]	[398.20321655 277.71200562 0.88251597]	[380.29483032 380.32144165 0.87323922]	[380.20925903 482.7467041 0.92985207]	[518.7532959 277.61819458 0.86290228]	[526.52722168 382.84664917 0.83849454]	[528.98791504 480.13031006 0.85796463]	[457.20449829 462.26202393 0.73407137]	[418.68710327 462.25576782 0.73224461]	[418.69515991 618.78753662 0.85657066]	[416.08868408 767.62231445 0.77696455]	[495.6144104 462.29470825 0.70257467]	[498.17352295 621.39337158 0.82819337]	[4.95630219e+02 7.70246460e+02 7.68403947e-01]	[441.66638184 193.01118469 0.96373785]	[462.42044067 192.89137268 0.93422627]	[421.36172485 200.66493225 0.84599715]	[482.88845825 195.58049011 0.9355641 ]	[5.00756683e+02 8.06009827e+02 6.23546124e-01]	[5.18681702e+02 7.95839905e+02 6.68919683e-01]	[4.82935272e+02 7.80457703e+02 6.17659926e-01]	[4.16153320e+02 8.08606750e+02 6.52483344e-01]	[3.98108398e+02 8.00973389e+02 6.15890443e-01]	[4.18756805e+02 7.72737854e+02 7.02520251e-01]
[457.08734131 205.753479 0.85055619]	[459.6534729 277.67959595 0.93671745]	[398.2164917 277.72662354 0.87963349]	[380.31726074 380.25857544 0.88435405]	[380.25970459 482.73895264 0.9259209 ]	[518.7545166 277.59793091 0.86409235]	[528.96551514 385.29751587 0.824067 ]	[529.02502441 480.17166138 0.8570587 ]	[459.59277344 462.28466797 0.73793626]	[418.70205688 462.28302002 0.73614186]	[418.69381714 618.796875 0.85688025]	[416.09890747 767.6340332 0.7791844 ]	[495.67617798 462.31539917 0.70504647]	[498.17242432 621.40270996 0.83120215]	[495.64373779 770.23303223 0.7736479 ]	[441.69171143 193.01451111 0.96521974]	[462.44662476 192.88970947 0.92713416]	[421.3729248 200.64924622 0.84329057]	[482.91824341 195.57322693 0.93303573]	[5.00787292e+02 8.03564819e+02 6.28005207e-01]	[5.18704590e+02 7.95825623e+02 6.73693180e-01]	[4.82940430e+02 7.80449951e+02 6.24890864e-01]	[4.16149719e+02 8.08607178e+02 6.52340174e-01]	[3.98109772e+02 8.00973389e+02 6.16784096e-01]	[4.18763275e+02 7.72755615e+02 7.01705873e-01]
[457.10247803 205.77407837 0.85393512]	[459.66299438 277.67175293 0.93903935]	[398.22579956 277.7265625 0.8804006 ]	[380.3142395 380.25970459 0.88587445]	[380.29980469 482.72137451 0.91978264]	[518.76080322 277.58309937 0.86718553]	[529.02056885 382.81225586 0.83014125]	[531.57073975 480.16308594 0.83766794]	[459.60745239 462.25668335 0.73794562]	[418.70620728 462.25012207 0.7376492 ]	[418.70605469 618.78771973 0.85912704]	[416.0871582 767.64703369 0.77882117]	[498.12576294 462.29281616 0.70594668]	[498.17391968 623.79406738 0.83715212]	[495.65139771 770.23400879 0.77535075]	[441.70077515 193.02516174 0.96566796]	[464.82177734 192.89147949 0.92620075]	[421.39538574 200.66654968 0.83283454]	[482.94506836 195.5644989 0.93103701]	[5.00802246e+02 8.06012634e+02 6.27060533e-01]	[5.18722351e+02 7.95829651e+02 6.73011065e-01]	[4.82940399e+02 7.80466370e+02 6.28735960e-01]	[4.16159180e+02 8.08597046e+02 6.54122949e-01]	[3.98119324e+02 8.00962402e+02 6.16252065e-01]	[4.18745361e+02 7.72773865e+02 7.03125596e-01]
[457.12103271 205.78392029 0.8563025 ]	[459.68725586 277.67855835 0.94211602]	[398.23931885 280.11154175 0.88039279]	[380.34521484 380.27563477 0.87458479]	[380.32003784 480.35061646 0.91756529]	[518.78485107 277.57489014 0.87274861]	[528.99694824 382.75640869 0.83303398]	[531.62670898 480.14245605 0.83070147]	[459.63772583 462.23803711 0.74693573]	[418.73416138 462.24108887 0.74285311]	[418.7019043 618.78436279 0.85663563]	[416.10186768 767.63275146 0.78427613]	[498.1539917 462.27316284 0.71407378]	[498.18212891 621.40155029 0.83572876]	[495.62600708 770.22338867 0.77588135]	[441.71813965 193.02645874 0.96507794]	[464.84005737 192.89390564 0.92473555]	[423.77416992 200.65492249 0.8275277 ]	[482.96630859 195.5645752 0.9289059 ]	[5.00790314e+02 8.03532288e+02 6.33004129e-01]	[5.18705750e+02 7.95797302e+02 6.78982139e-01]	[4.82925293e+02 7.80446777e+02 6.34618163e-01]	[4.16154083e+02 8.08596985e+02 6.50862992e-01]	[3.98116425e+02 8.00950989e+02 6.15236163e-01]	[4.18764008e+02 7.72754578e+02 7.10412323e-01]
[457.14846802 208.24279785 0.85998309]	[459.69845581 277.69772339 0.94086778]	[398.24575806 280.14511108 0.87594485]	[382.72317505 380.31918335 0.86732781]	[380.35253906 480.30599976 0.91543812]	[518.78973389 277.58151245 0.87273711]	[529.04187012 382.72897339 0.82722348]	[534.18048096 480.13964844 0.83415926]	[459.66818237 459.80874634 0.75109166]	[418.74890137 462.23193359 0.74516475]	[418.70846558 618.76269531 0.85286587]	[416.10992432 767.61584473 0.7842164 ]	[498.20864868 462.25048828 0.71800977]	[498.17724609 621.38922119 0.83377367]	[495.63696289 770.22375488 0.77542382]	[441.73678589 193.03347778 0.96311593]	[464.86676025 192.89108276 0.92174292]	[423.78985596 200.66693115 0.82556576]	[482.98651123 195.55377197 0.92554241]	[5.00792511e+02 8.03528015e+02 6.29231095e-01]	[5.18704346e+02 7.95799133e+02 6.76474869e-01]	[4.82938446e+02 7.80441345e+02 6.29372895e-01]	[4.16142120e+02 8.08590637e+02 6.45623803e-01]	[3.98102173e+02 8.00935120e+02 6.11679375e-01]	[4.18778412e+02 7.72734314e+02 7.09955335e-01]
[457.17868042 208.26091003 0.86432755]	[459.7071228 277.70007324 0.94127446]	[398.25369263 280.14730835 0.87636411]	[382.74932861 382.72982788 0.85374719]	[380.35409546 480.2829895 0.90980077]	[521.17242432 277.58599854 0.87448263]	[531.58624268 380.34039307 0.8183682 ]	[536.67993164 480.13543701 0.83231241]	[459.68969727 462.23208618 0.75767696]	[418.76428223 462.24703979 0.75013912]	[418.71353149 618.74841309 0.85096264]	[416.11297607 767.61456299 0.78365266]	[498.2442627 462.26251221 0.72375828]	[498.18029785 621.38513184 0.83407092]	[495.63235474 770.21130371 0.77572709]	[441.75701904 195.36871338 0.96316177]	[464.89736938 192.89642334 0.91898149]	[423.80838013 200.66743469 0.82783473]	[485.35913086 195.55082703 0.92494774]	[5.00791168e+02 8.03510620e+02 6.31612599e-01]	[5.18702087e+02 7.95784363e+02 6.77977085e-01]	[4.82929871e+02 7.80423767e+02 6.31574571e-01]	[4.16159882e+02 8.08591125e+02 6.46063089e-01]	[3.98120178e+02 8.00939575e+02 6.12096786e-01]	[4.18774536e+02 7.72733337e+02 7.08000898e-01]
[457.19869995 208.2571106 0.86359495]	[459.71337891 277.70211792 0.94092757]	[398.25732422 280.15158081 0.87548715]	[382.77944946 382.81494141 0.83879435]	[382.73312378 480.30541992 0.90699446]	[521.1807251 277.58712769 0.87540311]	[534.1505127 382.86380005 0.79790157]	[536.71893311 480.12713623 0.83323449]	[459.70703125 462.25949097 0.76070392]	[418.77584839 462.2749939 0.75246406]	[418.7121582 618.74603271 0.8493101 ]	[416.13000488 767.60998535 0.78873515]	[498.27023315 462.28149414 0.72639322]	[498.17782593 621.38415527 0.83511877]	[495.65481567 770.20050049 0.77886087]	[441.77526855 195.36660767 0.96117967]	[464.91897583 192.89135742 0.91421854]	[423.83911133 200.66720581 0.827371 ]	[485.37612915 195.55073547 0.9230234 ]	[5.00786438e+02 8.03514404e+02 6.26995027e-01]	[5.18702759e+02 7.95793335e+02 6.74635351e-01]	[4.85356537e+02 7.80394470e+02 6.31688893e-01]	[4.16154999e+02 8.08586121e+02 6.43258929e-01]	[3.98116913e+02 8.00921570e+02 6.10747278e-01]	[4.21155243e+02 7.72721802e+02 7.15629458e-01]
[457.20880127 208.26554871 0.86443865]	[459.72198486 277.67764282 0.94445395]	[400.61920166 280.12408447 0.87761885]	[382.81192017 382.82577515 0.82465202]	[382.73495483 480.30776978 0.90892112]	[521.17810059 277.56713867 0.87512398]	[534.12139893 380.33850098 0.8191576 ]	[536.73596191 477.71170044 0.83246148]	[459.6946106 462.26168823 0.7599318 ]	[418.76272583 462.28042603 0.75143158]	[418.73599243 616.21636963 0.84628826]	[416.11975098 767.6161499 0.78373778]	[498.27105713 462.28527832 0.72639006]	[498.18322754 621.38555908 0.83554685]	[495.65112305 770.19744873 0.77624154]	[441.78805542 195.37129211 0.95952541]	[464.93127441 192.90039062 0.913477 ]	[423.86166382 200.66526794 0.82714093]	[485.38656616 195.56480408 0.92271507]	[5.00791992e+02 8.03510315e+02 6.27867699e-01]	[5.18712036e+02 7.95789307e+02 6.76079750e-01]	[4.85355286e+02 7.80390808e+02 6.25570714e-01]	[4.16165955e+02 8.08593689e+02 6.54448748e-01]	[3.98123383e+02 8.00942871e+02 6.18277192e-01]	[4.18775177e+02 7.72733887e+02 7.10356295e-01]
[457.2071228 208.26751709 0.86446649]	[459.72128296 277.67468262 0.9438656 ]	[400.61999512 280.11972046 0.87823564]	[382.80819702 382.82458496 0.82545006]	[382.73352051 480.30740356 0.9111135 ]	[521.17852783 277.56689453 0.87524635]	[534.13848877 382.75073242 0.81209123]	[536.73974609 477.7204895 0.83328098]	[459.69812012 462.25109863 0.76301903]	[418.7661438 462.27020264 0.75317079]	[418.73849487 616.21807861 0.84664392]	[416.11422729 767.62078857 0.78253073]	[498.27148438 462.27648926 0.72878742]	[498.18157959 621.38067627 0.83723032]	[495.65542603 770.19927979 0.77657503]	[441.78689575 195.37155151 0.959526 ]	[464.9329834 192.89929199 0.91308933]	[423.86386108 200.65687561 0.82691008]	[485.3928833 195.56369019 0.92221367]	[5.00792450e+02 8.03514221e+02 6.28578842e-01]	[5.18719238e+02 7.95789917e+02 6.77309990e-01]	[4.85354828e+02 7.80394043e+02 6.25359476e-01]	[4.16161652e+02 8.08623840e+02 6.56083107e-01]	[3.98114624e+02 8.00983887e+02 6.18449450e-01]	[4.18771545e+02 7.72735229e+02 7.07274735e-01]
[459.58337402 208.26167297 0.86448395]	[459.73245239 277.66641235 0.94433373]	[400.63644409 280.11257935 0.87786716]	[382.81695557 385.29708862 0.81678253]	[382.73413086 480.31237793 0.91191655]	[521.18127441 277.55853271 0.87593007]	[534.08526611 380.33206177 0.81392461]	[539.18103027 480.13061523 0.84426153]	[459.70715332 462.26586914 0.76214314]	[418.77389526 462.28137207 0.75097495]	[418.74371338 616.25817871 0.84973228]	[416.09216309 767.6449585 0.7753911 ]	[500.65090942 462.284729 0.72810829]	[498.19177246 621.39471436 0.84095687]	[495.66973877 770.21838379 0.77556628]	[441.80300903 195.37010193 0.95748305]	[464.94488525 192.89804077 0.9098472 ]	[423.87203979 200.65304565 0.8297351 ]	[485.39080811 195.57199097 0.92391992]	[5.00823456e+02 8.06009277e+02 6.26153588e-01]	[5.18746887e+02 7.95826599e+02 6.74783528e-01]	[4.85362091e+02 7.80432190e+02 6.24757409e-01]	[4.16148743e+02 8.08644592e+02 6.57151699e-01]	[3.98100311e+02 8.03481262e+02 6.17913544e-01]	[4.18751221e+02 7.72762329e+02 6.93572164e-01]
[459.5916748 208.2651062 0.86544228]	[459.74575806 277.67175293 0.94356596]	[400.65774536 280.1098938 0.87657768]	[382.84674072 382.83981323 0.81570899]	[382.74243164 480.31030273 0.90928042]	[521.19238281 277.56604004 0.87811446]	[534.14428711 382.76431274 0.8081919 ]	[539.18859863 480.14151001 0.84843862]	[459.72238159 462.25494385 0.76071972]	[418.78137207 462.27328491 0.74687523]	[418.74307251 616.26971436 0.84702063]	[416.0826416 767.66265869 0.77324617]	[500.66799927 462.27072144 0.73107731]	[498.20614624 621.36468506 0.83567882]	[495.65457153 770.21710205 0.77327448]	[441.80807495 195.37187195 0.95589626]	[464.95333862 192.89691162 0.90825546]	[423.8855896 200.66952515 0.82967955]	[485.40014648 195.58149719 0.92341876]	[5.00823822e+02 8.06056335e+02 6.24960542e-01]	[5.18740356e+02 7.95873657e+02 6.66840136e-01]	[4.82933777e+02 7.80428040e+02 6.26321435e-01]	[4.16155762e+02 8.08643250e+02 6.59538031e-01]	[3.98108246e+02 8.03484558e+02 6.17807090e-01]	[4.18735535e+02 7.72791626e+02 6.87812865e-01]
[459.61178589 208.26611328 0.86744082]	[459.75308228 277.66534424 0.94339776]	[400.67694092 280.10437012 0.87476146]	[385.28884888 382.8581543 0.80516422]	[382.72817993 480.31716919 0.91104066]	[521.19750977 277.5604248 0.87975031]	[536.64691162 382.76358032 0.81346965]	[539.18792725 480.13046265 0.84634739]	[459.72497559 462.26605225 0.75832492]	[418.78179932 462.28091431 0.74619383]	[418.74902344 616.23718262 0.8474595 ]	[416.07214355 767.67156982 0.76918638]	[500.66726685 462.28076172 0.7296766 ]	[498.20407104 621.38745117 0.84008902]	[495.66635132 770.22930908 0.77370936]	[441.82406616 195.36984253 0.95435089]	[464.97720337 192.89407349 0.90251696]	[423.88406372 200.67346191 0.831164 ]	[485.42098999 195.57341003 0.92006963]	[5.00800171e+02 8.06047913e+02 6.37111485e-01]	[5.18714478e+02 7.95865051e+02 6.72252059e-01]	[4.85358856e+02 7.80440552e+02 6.18815899e-01]	[4.16161102e+02 8.08703491e+02 6.71152413e-01]	[3.98102142e+02 8.03559387e+02 6.27610326e-01]	[4.18722809e+02 7.72786133e+02 6.81136787e-01]
[459.61709595 208.25372314 0.86677629]	[459.75634766 277.66943359 0.9432494 ]	[400.68106079 280.11071777 0.87431109]	[385.29351807 382.83108521 0.8124454 ]	[382.72506714 480.32037354 0.91492474]	[521.20318604 277.56039429 0.88114303]	[536.67071533 382.79904175 0.81176943]	[539.18518066 480.14358521 0.84891677]	[459.73745728 462.24963379 0.76161337]	[418.79318237 462.26983643 0.74725002]	[418.76455688 616.22467041 0.84557509]	[416.07815552 767.68347168 0.76888907]	[500.67553711 462.26031494 0.73427212]	[498.2170105 621.37005615 0.84332561]	[495.66091919 770.23284912 0.7736758 ]	[441.82766724 193.03303528 0.95417058]	[467.39160156 192.88139343 0.90016437]	[423.88870239 200.67105103 0.83112043]	[485.43109131 195.57337952 0.91737968]	[5.00765747e+02 8.06018311e+02 6.39426947e-01]	[5.18685303e+02 7.95846008e+02 6.75382674e-01]	[4.85366516e+02 7.80443848e+02 6.16459787e-01]	[4.16158722e+02 8.08706116e+02 6.69674635e-01]	[3.98103699e+02 8.03560669e+02 6.26814187e-01]	[4.18725586e+02 7.72802246e+02 6.77955568e-01]
[459.63894653 208.26385498 0.86910784]	[459.76571655 277.67422485 0.94184583]	[400.69393921 280.12319946 0.87101758]	[385.29681396 382.83779907 0.81144899]	[380.35299683 480.32809448 0.91718423]	[521.21246338 277.55535889 0.8823722 ]	[536.68743896 382.78222656 0.82523978]	[539.17419434 480.13308716 0.8452186 ]	[459.73776245 462.25558472 0.76056665]	[418.78601074 462.28024292 0.74609053]	[418.75964355 616.24835205 0.84772348]	[416.08883667 767.66821289 0.77491474]	[500.68426514 462.26416016 0.73538357]	[498.22116089 621.37487793 0.84292877]	[495.66040039 770.21844482 0.77567178]	[441.84716797 193.03102112 0.95201838]	[467.41394043 192.8807373 0.89743459]	[423.90362549 200.66253662 0.83044881]	[485.44281006 195.56309509 0.91580307]	[5.00783783e+02 8.06022095e+02 6.43378317e-01]	[5.18691467e+02 7.95842773e+02 6.78128004e-01]	[4.85362213e+02 7.80422119e+02 6.19911432e-01]	[4.16140198e+02 8.08672058e+02 6.65954947e-01]	[3.98094727e+02 8.03513733e+02 6.26132727e-01]	[4.18739319e+02 7.72791443e+02 6.86106265e-01]
[459.64089966 208.25706482 0.86700267]	[459.77706909 277.68545532 0.93848848]	[400.70651245 280.12860107 0.86876452]	[385.32211304 382.80664062 0.81633312]	[380.34970093 480.34963989 0.91821551]	[521.22644043 277.57113647 0.88470244]	[536.69049072 385.31936646 0.8063125 ]	[536.75079346 480.12481689 0.83985645]	[459.78713989 462.25744629 0.76971012]	[421.17852783 462.28244019 0.74913663]	[418.78335571 616.1897583 0.84494936]	[416.06478882 767.63079834 0.77753466]	[500.71530151 462.25857544 0.74085277]	[498.23852539 621.3692627 0.84336597]	[495.62722778 770.22094727 0.77474326]	[441.84851074 193.02134705 0.95136744]	[467.41717529 192.87129211 0.89537364]	[423.90866089 200.65013123 0.8294214 ]	[485.45477295 195.56156921 0.91508895]	[5.00741150e+02 8.03534912e+02 6.39878213e-01]	[5.16210754e+02 7.95805969e+02 6.75363719e-01]	[4.82917969e+02 7.80452332e+02 6.27700090e-01]	[4.16105469e+02 8.08665100e+02 6.65065885e-01]	[3.98051666e+02 8.03487366e+02 6.21332943e-01]	[4.18732361e+02 7.72736084e+02 6.96533680e-01]
[459.65524292 205.77545166 0.86690849]	[459.78100586 277.6751709 0.93945783]	[400.71362305 280.11764526 0.87011963]	[385.32839966 382.78796387 0.81643653]	[380.32424927 480.36898804 0.92042273]	[521.23596191 277.55795288 0.88688833]	[536.70269775 385.29998779 0.81161815]	[536.70617676 480.1640625 0.84254485]	[459.77182007 462.23330688 0.77257955]	[421.15731812 462.25094604 0.75186384]	[418.79092407 613.70013428 0.8468554 ]	[416.0743103 767.66271973 0.77673012]	[500.69976807 462.23928833 0.74360472]	[498.23275757 621.36645508 0.84106284]	[495.66009521 770.23052979 0.77525789]	[441.86196899 193.0164032 0.94879556]	[467.41427612 192.85475159 0.89475965]	[423.92468262 200.66085815 0.83254796]	[485.4498291 195.54534912 0.91808617]	[5.00758759e+02 8.06044495e+02 6.45022154e-01]	[5.18684875e+02 7.95880188e+02 6.74501061e-01]	[4.82941071e+02 7.80455200e+02 6.25433505e-01]	[4.16113312e+02 8.08685303e+02 6.66782439e-01]	[3.98063965e+02 8.03523376e+02 6.25466168e-01]	[4.18739014e+02 7.72778870e+02 6.87694788e-01]
[459.64984131 205.79034424 0.86721981]	[459.78155518 277.66879272 0.94033998]	[400.71661377 280.10714722 0.87024456]	[385.33517456 382.76864624 0.81274152]	[380.30950928 482.72445679 0.92014658]	[521.23815918 277.55664062 0.88712341]	[536.69128418 382.82104492 0.82171822]	[536.69036865 480.16030884 0.83909047]	[459.76187134 462.23577881 0.77092081]	[421.15197754 462.25396729 0.75061941]	[418.78445435 616.21142578 0.84750009]	[416.07675171 767.64489746 0.77978063]	[500.67984009 462.23858643 0.74249417]	[498.24008179 621.32757568 0.83653623]	[495.66662598 770.22149658 0.77635831]	[441.85424805 193.02149963 0.95082736]	[467.41793823 192.8621521 0.89553201]	[423.91577148 200.66445923 0.82993644]	[485.45892334 195.54354858 0.91555423]	[5.00772736e+02 8.06055359e+02 6.54212952e-01]	[5.18700256e+02 7.95883667e+02 6.79850996e-01]	[4.82938843e+02 7.80444885e+02 6.30577922e-01]	[4.16119080e+02 8.08676392e+02 6.66534722e-01]	[3.98073608e+02 8.03511475e+02 6.23564363e-01]	[4.18739410e+02 7.72755310e+02 6.92019641e-01]
[459.66482544 205.77981567 0.86826736]	[459.78869629 277.66226196 0.93998003]	[400.72201538 280.10546875 0.87007284]	[385.3493042 382.73800659 0.81395209]	[380.30603027 480.35998535 0.9194802 ]	[521.24822998 277.54855347 0.8877421 ]	[536.68347168 382.78475952 0.82823491]	[536.68121338 480.1703186 0.8397041 ]	[459.7640686 462.228302 0.77456903]	[421.15209961 462.24771118 0.75098002]	[418.79928589 613.68969727 0.8474226 ]	[416.07635498 767.62823486 0.77983785]	[500.68344116 462.23620605 0.74552739]	[498.24978638 621.35327148 0.84281218]	[495.66473389 770.22155762 0.77496803]	[441.86746216 193.01795959 0.94847906]	[467.42352295 192.85369873 0.89437306]	[423.92068481 200.64825439 0.8346709 ]	[485.45962524 195.52764893 0.91646165]	[5.00779388e+02 8.06043640e+02 6.49475217e-01]	[5.18705444e+02 7.95873718e+02 6.78967774e-01]	[4.82930542e+02 7.80450195e+02 6.32854402e-01]	[4.16124329e+02 8.08654907e+02 6.71760499e-01]	[3.98079987e+02 8.03486023e+02 6.24990821e-01]	[4.18733643e+02 7.72739685e+02 6.94441199e-01]
[459.66217041 205.77003479 0.86824834]	[459.79385376 277.65866089 0.94051498]	[400.72973633 280.10232544 0.86959553]	[385.368927 380.33755493 0.81018054]	[380.29641724 480.35745239 0.92205715]	[521.25482178 277.54541016 0.88824052]	[536.64575195 382.82409668 0.81339109]	[536.66912842 480.16317749 0.83608395]	[459.76480103 459.80038452 0.77711463]	[421.15606689 459.81640625 0.7501716 ]	[418.80474854 613.6975708 0.84640884]	[416.07855225 767.61419678 0.77946067]	[500.67477417 462.22442627 0.74518001]	[498.24563599 621.32061768 0.83586854]	[495.66275024 770.21618652 0.77692538]	[441.86560059 193.01861572 0.94850278]	[467.41430664 192.84921265 0.89552319]	[426.3371582 200.65367126 0.829494 ]	[485.45489502 195.52276611 0.91675866]	[5.00763580e+02 8.06023865e+02 6.53791547e-01]	[5.18700439e+02 7.95860474e+02 6.85178459e-01]	[4.82929993e+02 7.80439087e+02 6.38829947e-01]	[4.16126617e+02 8.08639282e+02 6.58885360e-01]	[3.98083344e+02 8.00996887e+02 6.12670362e-01]	[4.18737793e+02 7.72718201e+02 6.91475749e-01]
[459.67431641 205.77624512 0.86933541]	[459.79559326 277.6708374 0.93963027]	[400.72094727 280.11868286 0.86939412]	[385.3694458 382.72424316 0.80954975]	[380.30218506 480.36230469 0.92131191]	[521.26385498 277.55157471 0.88950247]	[536.64355469 382.85351562 0.80778807]	[536.6541748 480.16165161 0.8364957 ]	[459.7800293 459.80209351 0.77928209]	[421.16485596 462.22558594 0.75087678]	[421.13427734 613.70050049 0.84658843]	[416.08248901 767.63531494 0.77746785]	[500.69522095 459.81945801 0.7497927 ]	[498.24179077 621.3348999 0.83844423]	[495.66769409 770.22857666 0.77650374]	[441.87438965 193.01817322 0.9476313 ]	[467.42730713 192.85203552 0.8944006 ]	[426.33963013 200.66342163 0.82997775]	[485.45993042 195.52767944 0.9164629 ]	[5.00778168e+02 8.03547607e+02 6.47170067e-01]	[5.18715515e+02 7.95817261e+02 6.87657773e-01]	[4.82940155e+02 7.80475830e+02 6.31912231e-01]	[4.16151794e+02 8.08600586e+02 6.61555231e-01]	[3.98114075e+02 8.00964294e+02 6.17741406e-01]	[4.18729675e+02 7.72755615e+02 6.85397029e-01]
[459.68908691 205.77383423 0.8702457 ]	[459.79519653 277.67074585 0.93949562]	[400.72055054 280.11975098 0.86932176]	[385.38293457 382.73168945 0.80520922]	[380.30929565 480.35961914 0.91800892]	[521.26507568 277.55480957 0.88871276]	[534.18597412 382.85494995 0.8055163 ]	[536.64678955 480.16018677 0.83659238]	[459.78134155 459.80184937 0.78016692]	[421.16665649 462.22402954 0.75233853]	[418.80233765 616.19500732 0.84562969]	[416.09646606 767.63244629 0.78188962]	[500.6907959 462.22637939 0.74875414]	[498.24151611 621.35076904 0.83902526]	[495.66372681 770.22094727 0.77574766]	[441.88616943 193.01765442 0.9440819 ]	[467.43862915 192.85018921 0.89204633]	[426.34738159 200.66755676 0.82977581]	[485.46551514 195.52357483 0.9152599 ]	[5.00774963e+02 8.03548889e+02 6.44563138e-01]	[5.18718628e+02 7.95815613e+02 6.86827719e-01]	[4.82936371e+02 7.80474487e+02 6.31726801e-01]	[4.16146423e+02 8.08582642e+02 6.62857771e-01]	[3.98114166e+02 8.00934265e+02 6.23632789e-01]	[4.18738617e+02 7.72754089e+02 6.91146374e-01]
[459.70111084 205.76615906 0.87136704]	[459.80105591 277.66821289 0.93939728]	[400.71923828 280.11407471 0.87037486]	[387.85876465 380.32806396 0.80794275]	[380.31933594 480.36068726 0.91862297]	[521.2756958 277.55529785 0.89051509]	[536.64611816 382.86630249 0.80672526]	[536.65289307 480.18435669 0.83842027]	[459.77822876 459.80612183 0.77836668]	[421.16595459 462.22949219 0.75223255]	[418.8019104 616.20953369 0.84668779]	[416.08624268 767.62768555 0.78010213]	[500.68829346 462.22784424 0.74733585]	[498.24069214 621.37750244 0.83923984]	[495.65441895 770.21124268 0.77707332]	[441.89678955 193.01219177 0.94340253]	[467.44955444 192.84776306 0.89042801]	[426.35528564 200.66143799 0.83223343]	[485.4737854 195.52114868 0.91462791]	[5.00749603e+02 8.03499268e+02 6.43608451e-01]	[5.18682129e+02 7.93346252e+02 6.89617634e-01]	[4.85349060e+02 7.80444031e+02 6.29803240e-01]	[4.16134583e+02 8.08573242e+02 6.63592875e-01]	[3.98103241e+02 8.00923828e+02 6.24895692e-01]	[4.18731842e+02 7.72750977e+02 6.92167521e-01]
[459.69711304 205.75144958 0.87004286]	[459.79931641 277.66833496 0.9392885 ]	[400.71450806 280.11776733 0.86999637]	[387.8861084 380.33511353 0.80878371]	[380.33657837 480.32827759 0.91808677]	[521.27624512 277.55661011 0.88963097]	[536.64398193 382.86584473 0.80725825]	[536.65649414 480.20932007 0.83991086]	[459.7833252 459.78720093 0.77605283]	[421.17312622 459.80514526 0.74915504]	[418.79870605 616.21984863 0.8478961 ]	[416.06973267 767.63189697 0.77754927]	[500.69287109 459.80587769 0.74583304]	[498.24395752 621.37957764 0.83755887]	[495.63278198 770.20355225 0.7764501 ]	[441.89334106 193.00743103 0.94334269]	[467.44897461 192.84391785 0.8903476 ]	[426.36224365 200.66267395 0.83281738]	[485.47311401 195.52568054 0.91330445]	[5.00734772e+02 8.01004150e+02 6.40501916e-01]	[5.18669250e+02 7.93324524e+02 6.89830184e-01]	[4.82929199e+02 7.80438721e+02 6.31530404e-01]	[4.16124023e+02 8.08549744e+02 6.65026784e-01]	[3.98104675e+02 7.98434692e+02 6.25967979e-01]	[4.18719910e+02 7.72760010e+02 6.92924321e-01]
[459.70455933 205.76557922 0.87036699]	[459.81143188 277.66360474 0.93783236]	[400.72177124 280.11074829 0.87057918]	[387.91574097 380.32144165 0.80898976]	[382.72241211 480.33340454 0.91343284]	[521.28466797 277.55249023 0.88986737]	[536.65734863 382.86999512 0.80992031]	[536.64831543 480.20724487 0.84052902]	[459.78872681 459.79437256 0.77859455]	[421.18878174 459.81637573 0.75003707]	[418.80441284 616.19787598 0.84845489]	[416.0635376 767.65539551 0.77593082]	[500.69235229 459.80743408 0.74686515]	[498.25921631 621.39794922 0.84744763]	[495.64697266 770.19708252 0.77882868]	[441.89810181 193.00332642 0.94205582]	[467.46676636 192.84689331 0.88850528]	[426.36068726 200.65657043 0.83209872]	[485.48812866 195.5324707 0.90824634]	[5.00770020e+02 8.00999756e+02 6.51503742e-01]	[5.18685913e+02 7.93308594e+02 6.99348450e-01]	[4.82934326e+02 7.80428589e+02 6.33038402e-01]	[4.16111328e+02 8.08621521e+02 6.72378957e-01]	[3.98083862e+02 8.01001587e+02 6.27421916e-01]	[4.18719971e+02 7.72781982e+02 6.86404467e-01]
[459.70443726 205.75895691 0.87126923]	[459.81240845 277.66152954 0.93737888]	[400.73214722 280.1144104 0.86862087]	[390.41873169 380.29754639 0.81117082]	[382.75952148 480.32015991 0.90558505]	[521.27722168 277.54724121 0.88963127]	[536.66638184 385.30526733 0.80889493]	[536.64538574 480.20373535 0.8399024 ]	[459.78341675 459.7875061 0.77680385]	[421.18600464 459.80575562 0.74735647]	[418.80410767 616.19049072 0.84621835]	[416.07199097 767.63464355 0.77864641]	[500.68572998 459.80322266 0.74431133]	[498.26098633 621.40026855 0.84456456]	[495.65759277 770.190979 0.77920717]	[441.90014648 193.00769043 0.94153297]	[467.45623779 192.84587097 0.88999563]	[426.3755188 200.66667175 0.83052373]	[485.48278809 195.52391052 0.90875566]	[5.00764008e+02 8.00986694e+02 6.54603362e-01]	[5.18674988e+02 7.93304199e+02 7.02422798e-01]	[4.85354736e+02 7.80407715e+02 6.27585053e-01]	[4.16104370e+02 8.08621887e+02 6.72779083e-01]	[3.98080383e+02 8.00994080e+02 6.29343271e-01]	[4.18731659e+02 7.72755371e+02 6.92705452e-01]
[459.70715332 205.76502991 0.87120116]	[459.81222534 277.66571045 0.93672764]	[400.73043823 280.11459351 0.8683483 ]	[390.45321655 380.29690552 0.8105945 ]	[382.77719116 480.33230591 0.90245122]	[521.27624512 277.55441284 0.88980311]	[536.68499756 382.80010986 0.82337856]	[536.64141846 480.21499634 0.8402918 ]	[459.78515625 459.79000854 0.77554703]	[421.19210815 459.8125 0.74633533]	[421.13366699 613.7097168 0.8464824 ]	[416.07290649 767.63470459 0.77992064]	[500.68457031 459.80163574 0.74240434]	[498.25585938 621.39776611 0.84573579]	[495.6506958 770.20404053 0.77819777]	[441.9022522 193.00518799 0.94137681]	[467.46148682 192.84686279 0.88979578]	[426.37030029 200.66621399 0.82917452]	[485.48675537 195.52407837 0.90716237]	[5.00773865e+02 8.03485657e+02 6.49613380e-01]	[5.18687378e+02 7.93328125e+02 6.95446730e-01]	[4.82932281e+02 7.80447876e+02 6.32600188e-01]	[4.16112793e+02 8.08621277e+02 6.77335978e-01]	[3.98087433e+02 8.00994751e+02 6.34007990e-01]	[4.18728821e+02 7.72752380e+02 6.94038093e-01]
[459.72396851 205.78016663 0.87353086]	[459.82067871 277.66473389 0.93600988]	[400.73794556 280.11392212 0.86759239]	[390.459198 380.29638672 0.81369168]	[382.79620361 480.34463501 0.9007051 ]	[521.28027344 277.55532837 0.88965952]	[536.68945312 382.80236816 0.82263094]	[536.6663208 480.20962524 0.84249514]	[459.79641724 459.80804443 0.77162683]	[421.20321655 462.23434448 0.74316245]	[421.13656616 613.70477295 0.8469823 ]	[416.07519531 767.66156006 0.7786932 ]	[500.69244385 462.22848511 0.73888493]	[498.26547241 623.79162598 0.84934098]	[495.64974976 770.20233154 0.77916622]	[441.91540527 193.00630188 0.93935591]	[467.48403931 192.85139465 0.88660395]	[426.37884521 200.65878296 0.82981813]	[485.49545288 195.52284241 0.90594566]	[5.00793243e+02 8.03481445e+02 6.49088323e-01]	[5.18694153e+02 7.93324280e+02 6.95110440e-01]	[4.82927948e+02 7.80443848e+02 6.30870461e-01]	[4.16131256e+02 8.08659180e+02 6.74843371e-01]	[3.98095245e+02 8.03502075e+02 6.31286442e-01]	[4.18726715e+02 7.72784912e+02 6.90243721e-01]
[459.74880981 208.26556396 0.87752283]	[459.82244873 277.66793823 0.93502051]	[400.74227905 280.11740112 0.86654913]	[390.46234131 380.32421875 0.80775464]	[382.82156372 480.36343384 0.89358652]	[521.28234863 277.55340576 0.89079446]	[536.73144531 385.31100464 0.81659484]	[536.68310547 480.22427368 0.84838861]	[459.78729248 459.78915405 0.77303612]	[421.20169067 459.80239868 0.74319124]	[421.13641357 613.70410156 0.84601414]	[416.06500244 767.65740967 0.77384949]	[500.6835022 459.80215454 0.73961318]	[500.62374878 623.80218506 0.85243344]	[495.64041138 770.19927979 0.77648485]	[444.30435181 193.02322388 0.93213403]	[469.98550415 192.89025879 0.88479799]	[426.38040161 200.64190674 0.83484858]	[487.92184448 195.55947876 0.89844352]	[5.00799591e+02 8.03496399e+02 6.47101998e-01]	[5.18691833e+02 7.93335693e+02 6.91673696e-01]	[4.82921753e+02 7.80434082e+02 6.26534343e-01]	[4.16136200e+02 8.08654785e+02 6.72145545e-01]	[3.98086548e+02 8.03494934e+02 6.27044857e-01]	[4.18714081e+02 7.72777039e+02 6.89139545e-01]
[459.77038574 208.29974365 0.88420004]	[459.82385254 277.66702271 0.93494517]	[400.74026489 280.1257019 0.86577594]	[390.45874023 380.31851196 0.80765033]	[382.83306885 480.35211182 0.8873744 ]	[521.28308105 277.54681396 0.89169008]	[536.73126221 385.29580688 0.81690639]	[536.70275879 480.19985962 0.85109556]	[459.7897644 459.78790283 0.77268028]	[421.20608521 459.80352783 0.74258441]	[418.80288696 616.20666504 0.84565115]	[416.06542969 767.65551758 0.77497172]	[500.6847229 459.80084229 0.74092585]	[500.62634277 623.80084229 0.8525092 ]	[495.63388062 770.1862793 0.77760452]	[444.32623291 195.37460327 0.92869931]	[470.01742554 192.90811157 0.88326496]	[426.38726807 200.6672821 0.83121705]	[487.93283081 195.56741333 0.89325327]	[5.00766693e+02 8.03478882e+02 6.46284699e-01]	[5.18663818e+02 7.93333496e+02 6.89140677e-01]	[4.82921326e+02 7.80404480e+02 6.32717729e-01]	[4.16116486e+02 8.08647156e+02 6.67094946e-01]	[3.98077698e+02 8.03482971e+02 6.22369528e-01]	[4.18720032e+02 7.72773926e+02 6.89049900e-01]
[459.78118896 208.31665039 0.88659108]	[459.82577515 277.6675415 0.93503416]	[400.74243164 280.12866211 0.86522639]	[390.46603394 380.31143188 0.80841792]	[382.83380127 480.35351562 0.88651407]	[521.27746582 277.54507446 0.89255464]	[536.7444458 382.85369873 0.82053775]	[536.7232666 480.20303345 0.85284293]	[459.81002808 459.79754639 0.76959777]	[421.21490479 462.22637939 0.74197865]	[418.80505371 616.21691895 0.84615934]	[416.07254028 767.63903809 0.77752018]	[500.71655273 459.80154419 0.74394232]	[500.6390686 623.80395508 0.85610706]	[495.63977051 770.18084717 0.7784608 ]	[444.33435059 195.38197327 0.92828065]	[470.03567505 192.91653442 0.88255358]	[426.39437866 200.67999268 0.82888013]	[487.94335938 195.57572937 0.89097929]	[5.00765747e+02 8.00969971e+02 6.47142887e-01]	[5.16227478e+02 7.93290527e+02 6.93983614e-01]	[4.82933594e+02 7.80397339e+02 6.30985022e-01]	[4.16129578e+02 8.08585938e+02 6.63536251e-01]	[3.98097992e+02 8.00946228e+02 6.22398138e-01]	[4.18723022e+02 7.72764282e+02 6.93322599e-01]
[459.78533936 208.31590271 0.88686478]	[459.83056641 277.66098022 0.93467528]	[400.74887085 280.1159668 0.86533409]	[390.465271 380.24862671 0.818358 ]	[382.83346558 480.33169556 0.887236 ]	[521.27655029 277.5447998 0.89199382]	[539.15655518 382.86984253 0.81703109]	[536.74462891 480.19332886 0.85441643]	[459.81170654 459.78695679 0.76908821]	[421.21270752 459.8125 0.74178928]	[418.80297852 616.22180176 0.84511203]	[416.06951904 767.64630127 0.77942944]	[500.72149658 459.78805542 0.7430172 ]	[500.63085938 621.41448975 0.85232639]	[495.6552124 770.20159912 0.77958614]	[444.33865356 195.38053894 0.92770779]	[470.04397583 192.91703796 0.8815673 ]	[426.39624023 200.67692566 0.8281588 ]	[487.95281982 195.57020569 0.8904233 ]	[5.00753113e+02 8.03485168e+02 6.47540987e-01]	[5.18666077e+02 7.93342896e+02 6.89926982e-01]	[4.85357574e+02 7.80416992e+02 6.31312191e-01]	[4.16108124e+02 8.08620300e+02 6.70003533e-01]	[3.98081116e+02 8.00990845e+02 6.27732694e-01]	[4.18719513e+02 7.72775024e+02 6.91863894e-01]
[459.78494263 208.32595825 0.88785321]	[459.83352661 277.65612793 0.93456209]	[400.74414062 280.11566162 0.86575109]	[390.44778442 380.30700684 0.80916947]	[382.82424927 480.34851074 0.89188504]	[521.28533936 277.54199219 0.8923009 ]	[539.17333984 382.81704712 0.82966977]	[539.16162109 480.21038818 0.85801756]	[459.81066895 459.78811646 0.77119482]	[421.20718384 459.80825806 0.74430114]	[418.79785156 616.20062256 0.84222502]	[416.07717896 767.62774658 0.77922416]	[500.72262573 459.7918396 0.74521035]	[500.63278198 623.79577637 0.84957039]	[495.67956543 770.20623779 0.7787497 ]	[444.3380127 195.38586426 0.9272573 ]	[470.04455566 192.92185974 0.88168985]	[426.38769531 200.66508484 0.83116508]	[487.95089722 195.5710907 0.89198327]	[5.00730377e+02 8.03475220e+02 6.31839454e-01]	[5.16218445e+02 7.93332092e+02 6.79149687e-01]	[4.85383911e+02 7.80422363e+02 6.20223105e-01]	[4.16111450e+02 8.08617249e+02 6.60767317e-01]	[3.98078522e+02 8.00981995e+02 6.20397985e-01]	[4.18729950e+02 7.72755737e+02 6.90128565e-01]
[459.78466797 208.32905579 0.88860255]	[459.83566284 277.6552124 0.93538672]	[400.74505615 280.11251831 0.86581844]	[390.43478394 380.28753662 0.80651188]	[382.80300903 480.33633423 0.89698875]	[521.29467773 277.54434204 0.89167863]	[539.17437744 382.83346558 0.82762235]	[536.74963379 480.22000122 0.85822326]	[459.81033325 459.80517578 0.77151388]	[421.20211792 462.23318481 0.74539584]	[418.79827881 613.70166016 0.84424752]	[416.0791626 767.62103271 0.78003585]	[500.72564697 459.80722046 0.74554414]	[500.65316772 621.40551758 0.85034209]	[495.6867981 770.20550537 0.77928275]	[444.34115601 195.3939209 0.92635638]	[470.03869629 192.93066406 0.88198078]	[426.38668823 200.66329956 0.83000571]	[487.94659424 195.56784058 0.8908233 ]	[5.00717010e+02 8.00966736e+02 6.25868559e-01]	[5.16204407e+02 7.93307068e+02 6.78658903e-01]	[4.85392395e+02 7.80419128e+02 6.13555968e-01]	[4.16103668e+02 8.08600952e+02 6.57073379e-01]	[3.98073120e+02 8.00957031e+02 6.18491411e-01]	[4.18730377e+02 7.72756775e+02 6.88858867e-01]
[459.77288818 210.82164001 0.89858389]	[459.82409668 277.64755249 0.93756568]	[400.74832153 280.09963989 0.86668926]	[390.41564941 380.3006897 0.80665779]	[382.78353882 480.32119751 0.90377104]	[521.27374268 277.53930664 0.88971192]	[539.16833496 382.81231689 0.82835871]	[539.16412354 480.23010254 0.8599934 ]	[459.79568481 462.23693848 0.77297533]	[421.19393921 462.25289917 0.74775165]	[418.79156494 613.71484375 0.84196013]	[416.07974243 767.62255859 0.77626598]	[500.71209717 462.2401123 0.7447446 ]	[500.66500854 623.82049561 0.8546499 ]	[495.69604492 770.22143555 0.78047258]	[444.33117676 195.46131897 0.92526883]	[470.03881836 192.98243713 0.88304126]	[426.37258911 203.15531921 0.82007623]	[487.97891235 195.5670166 0.88255715]	[5.00716522e+02 8.00988892e+02 6.20032310e-01]	[5.16209473e+02 7.93324524e+02 6.71007037e-01]	[4.85397369e+02 7.80434570e+02 6.16452157e-01]	[4.16119537e+02 8.08581787e+02 6.64242864e-01]	[3.98093811e+02 8.00942993e+02 6.25511110e-01]	[4.18725769e+02 7.72760559e+02 6.91630721e-01]
[459.74719238 213.32476807 0.91259181]	[459.80126953 277.65496826 0.93946934]	[400.73269653 280.10656738 0.86851954]	[387.89523315 380.31643677 0.80679542]	[382.7711792 480.30819702 0.90638041]	[521.24957275 277.54031372 0.88565934]	[539.15704346 382.75418091 0.83524138]	[539.17175293 480.21160889 0.858845 ]	[459.77349854 462.24151611 0.77087271]	[421.16467285 462.26019287 0.75105214]	[418.76757812 616.27020264 0.84695077]	[416.07971191 767.61975098 0.78057045]	[500.70535278 462.24591064 0.74317729]	[500.66522217 623.85760498 0.85887456]	[498.11547852 770.22320557 0.78323931]	[444.33230591 195.58152771 0.91018772]	[470.02841187 195.44104004 0.87600785]	[426.34518433 203.15475464 0.81206238]	[487.9805603 195.54943848 0.87504667]	[5.00696198e+02 8.00955322e+02 6.23914421e-01]	[5.16194092e+02 7.93307129e+02 6.74676418e-01]	[4.85409424e+02 7.80435242e+02 6.20163977e-01]	[4.16110748e+02 8.08580566e+02 6.62110567e-01]	[3.98093933e+02 8.00938293e+02 6.25021100e-01]	[4.18723969e+02 7.72755981e+02 6.98229253e-01]
[459.69345093 213.44851685 0.93149328]	[459.76190186 277.64733887 0.94314653]	[400.71374512 277.7232666 0.87278342]	[385.35650635 382.80078125 0.80007917]	[380.35662842 480.33493042 0.91592097]	[521.1907959 277.53713989 0.87783867]	[536.67602539 380.32305908 0.83630991]	[536.74920654 480.22195435 0.85764039]	[459.73834229 462.23983765 0.76493341]	[418.80300903 462.2571106 0.7507748 ]	[418.75860596 616.25622559 0.84595639]	[416.07778931 767.60064697 0.77757502]	[500.66659546 462.2532959 0.73204285]	[500.63842773 623.83935547 0.85752898]	[498.13293457 770.2331543 0.78161132]	[441.92041016 198.06651306 0.8981126 ]	[467.47305298 195.5978241 0.86731815]	[423.91595459 203.14309692 0.81710911]	[485.48388672 195.55810547 0.87826413]	[5.00673218e+02 8.01000732e+02 6.18277133e-01]	[5.16181946e+02 7.93344482e+02 6.70147359e-01]	[4.85451050e+02 7.80427246e+02 6.06425047e-01]	[4.16108795e+02 8.08617676e+02 6.56844258e-01]	[3.98087738e+02 8.00978943e+02 6.17357314e-01]	[4.18737671e+02 7.72722961e+02 6.97764635e-01]
[459.65237427 213.53941345 0.94236636]	[459.72210693 277.66650391 0.94149202]	[400.67810059 280.11129761 0.87728286]	[385.31365967 382.7590332 0.81671041]	[380.31387329 480.32846069 0.92039752]	[518.76672363 277.55569458 0.87399185]	[536.64154053 382.81890869 0.81584227]	[539.16851807 480.21060181 0.86029434]	[459.71307373 459.81317139 0.75840527]	[418.771698 462.23709106 0.74809718]	[418.73324585 616.21124268 0.84025562]	[416.07180786 767.59155273 0.77499652]	[498.27261353 462.24716187 0.72648853]	[500.63241577 623.8293457 0.85150754]	[498.1350708 770.24353027 0.77992791]	[441.8734436 200.61677551 0.89285237]	[467.40432739 198.06806946 0.86022079]	[423.8835144 203.19325256 0.8238042 ]	[485.43676758 195.54177856 0.88811719]	[5.00704071e+02 8.00990234e+02 6.21689916e-01]	[5.16201416e+02 7.93329651e+02 6.74552798e-01]	[4.85450623e+02 7.80448181e+02 6.00867450e-01]	[4.16122498e+02 8.08634399e+02 6.56166911e-01]	[3.98094818e+02 8.01005554e+02 6.15861654e-01]	[4.18728577e+02 7.72709717e+02 6.96362078e-01]
[459.59591675 215.97688293 0.93748546]	[459.68115234 277.66744995 0.94112778]	[400.62393188 280.10650635 0.87956864]	[382.76940918 380.27740479 0.84546465]	[380.28768921 480.32846069 0.91988397]	[518.75164795 277.57305908 0.87006027]	[534.11608887 382.73007202 0.8286829 ]	[536.73596191 480.22207642 0.8581562 ]	[459.63946533 459.77056885 0.74387342]	[418.71566772 459.79037476 0.74021685]	[418.70584106 618.74707031 0.8457365 ]	[416.0635376 767.59680176 0.77473378]	[498.18429565 459.79519653 0.71224302]	[498.24371338 623.79400635 0.84249866]	[498.13061523 770.22259521 0.78109926]	[441.79733276 205.70993042 0.89421862]	[464.91851807 200.60502625 0.85905927]	[423.83303833 205.75750732 0.80815285]	[485.40133667 195.54364014 0.87671065]	[4.98234375e+02 8.00962769e+02 6.20607495e-01]	[5.16156250e+02 7.93324951e+02 6.76599383e-01]	[4.85465637e+02 7.80396667e+02 6.01669312e-01]	[4.16120850e+02 8.08636780e+02 6.58094287e-01]	[3.98091766e+02 8.03470154e+02 6.18021607e-01]	[4.18726624e+02 7.72707581e+02 6.99802876e-01]
[457.19497681 216.09127808 0.91844022]	[459.65509033 277.69967651 0.93725353]	[398.24636841 280.11999512 0.8805123 ]	[380.3432312 380.28259277 0.85526121]	[380.23245239 480.34518433 0.92222679]	[518.72601318 277.61834717 0.86347902]	[531.55047607 382.80935669 0.82400978]	[536.7286377 480.20651245 0.85826033]	[457.20440674 462.31143188 0.74079525]	[418.67340088 462.30825806 0.74310368]	[418.66195679 618.79290771 0.85308009]	[416.07122803 767.57897949 0.78365767]	[495.66119385 462.33728027 0.70863193]	[498.20501709 621.37554932 0.82979774]	[498.11941528 770.20452881 0.78184652]	[441.76071167 208.33250427 0.90874338]	[464.85903931 203.23091125 0.86108208]	[423.80889893 210.83976746 0.82942253]	[482.95492554 198.01156616 0.86567301]	[4.98211395e+02 8.01000732e+02 6.23079896e-01]	[5.16149719e+02 7.93349731e+02 6.74135387e-01]	[4.85450409e+02 7.77889099e+02 6.14086270e-01]	[4.16098724e+02 8.08645996e+02 6.57953680e-01]	[3.98073120e+02 8.03466858e+02 6.17049098e-01]	[4.18753845e+02 7.70281372e+02 7.14015603e-01]
[454.59341431 218.63349915 0.86545402]	[459.59646606 277.7265625 0.92607558]	[398.18899536 280.1282959 0.87946934]	[380.30319214 380.24105835 0.86937481]	[380.15139771 480.30392456 0.92420471]	[518.65472412 277.66452026 0.85227668]	[526.54394531 382.7800293 0.84222233]	[536.66070557 480.22543335 0.85301018]	[457.13964844 462.30722046 0.72247744]	[418.62686157 462.30072021 0.72406143]	[418.66482544 616.2479248 0.84936672]	[416.07427979 767.54522705 0.78215671]	[493.11846924 462.3302002 0.69420803]	[498.18499756 621.38446045 0.82335746]	[498.12710571 770.20812988 0.78162163]	[439.31616211 210.90136719 0.93005234]	[462.35943604 210.78384399 0.90688384]	[421.39764404 210.84240723 0.80931747]	[482.87939453 198.1509552 0.8677581 ]	[4.98240051e+02 8.00939636e+02 6.22444868e-01]	[5.16162598e+02 7.93305969e+02 6.79536760e-01]	[4.85460480e+02 7.77907349e+02 6.06729150e-01]	[4.16128571e+02 8.08623047e+02 6.64166808e-01]	[3.98098114e+02 8.00982056e+02 6.25329018e-01]	[4.18746002e+02 7.70250793e+02 7.14831352e-01]
[452.05810547 221.19726562 0.84058082]	[457.14651489 280.1104126 0.9064638 ]	[398.09884644 280.16946411 0.8686474 ]	[380.23129272 380.24963379 0.88412136]	[377.74609375 480.33935547 0.92098045]	[513.61779785 277.64346313 0.84855324]	[526.46038818 382.75854492 0.85489279]	[534.08782959 480.25509644 0.85001314]	[457.06842041 462.36334229 0.71316457]	[418.550354 462.3576355 0.71152651]	[418.65612793 616.26544189 0.8453002 ]	[416.08334351 767.5446167 0.78413141]	[490.57260132 462.394104 0.68862152]	[498.12478638 623.79382324 0.81581253]	[498.13000488 770.20422363 0.7820453 ]	[439.25415039 213.37117004 0.95043212]	[462.28152466 210.91191101 0.93679798]	[421.30316162 210.8565979 0.82302547]	[482.80044556 198.15083313 0.86785847]	[4.98236115e+02 8.00938293e+02 6.28388107e-01]	[5.16171692e+02 7.93303467e+02 6.83512509e-01]	[4.85466003e+02 7.77891846e+02 6.11450434e-01]	[4.16121124e+02 8.08623108e+02 6.48494363e-01]	[3.98091949e+02 8.00980347e+02 6.13642752e-01]	[4.18754730e+02 7.70252686e+02 7.10065722e-01]
[449.46954346 226.24200439 0.8329801 ]	[457.06680298 277.71420288 0.89534855]	[398.01553345 280.12890625 0.86302525]	[380.14453125 380.23742676 0.89130729]	[377.63208008 480.28326416 0.9104448 ]	[511.07855225 277.63543701 0.84519833]	[526.43505859 382.76934814 0.86347574]	[529.04602051 480.2555542 0.86088669]	[452.07391357 462.38751221 0.70553422]	[416.07513428 462.38150024 0.7038483 ]	[418.62002563 618.76898193 0.84434265]	[416.04556274 767.60107422 0.77632672]	[487.97366333 464.8319397 0.69295204]	[495.65658569 621.41088867 0.80957842]	[498.12390137 770.1975708 0.7799868 ]	[439.16445923 213.49963379 0.96141517]	[462.18338013 213.36270142 0.95192313]	[421.17684937 213.35118103 0.85913384]	[482.70544434 200.61863708 0.86661285]	[4.98219757e+02 8.00952942e+02 6.24012470e-01]	[5.16168152e+02 7.93315491e+02 6.77895010e-01]	[4.85472351e+02 7.77884155e+02 6.14130914e-01]	[4.16133148e+02 8.08618347e+02 6.47770166e-01]	[3.98099060e+02 8.00994141e+02 6.10822260e-01]	[4.18715820e+02 7.72716309e+02 7.02155352e-01]
[446.88079834 231.35629272 0.86787176]	[452.03579712 277.69805908 0.87663889]	[395.53076172 280.1741333 0.8424471 ]	[377.71841431 380.22067261 0.88915306]	[377.53839111 480.27966309 0.90047669]	[508.49349976 277.61230469 0.85347426]	[526.38989258 382.81344604 0.85965908]	[528.96417236 480.21282959 0.86330587]	[449.46289062 464.83670044 0.70285702]	[413.52355957 462.38528442 0.6881091 ]	[418.56808472 618.74365234 0.835715 ]	[416.06335449 767.61743164 0.78265178]	[485.43569946 464.86968994 0.7058726 ]	[493.10162354 623.88519287 0.81419277]	[495.68606567 770.18048096 0.7829653 ]	[436.67547607 215.96716309 0.93277818]	[459.77224731 213.54873657 0.96069539]	[418.69900513 213.36380005 0.84511703]	[480.28097534 203.17340088 0.85787696]	[4.98233734e+02 8.00970703e+02 6.36999846e-01]	[5.16161255e+02 7.93318787e+02 6.85793638e-01]	[4.85454010e+02 7.77868347e+02 6.26759112e-01]	[4.16100037e+02 8.08587280e+02 6.44816160e-01]	[3.98089783e+02 8.00945496e+02 6.12295032e-01]	[4.18738251e+02 7.72737000e+02 7.07786143e-01]
[441.79794312 233.93785095 0.92385209]	[444.36911011 277.69549561 0.90755397]	[387.94250488 280.22903442 0.80798954]	[377.53686523 380.30618286 0.86126316]	[372.46704102 480.30859375 0.85996962]	[503.44662476 277.53643799 0.89743668]	[523.79455566 380.16946411 0.89834291]	[526.40124512 480.19598389 0.89192522]	[444.38931274 462.38708496 0.73448265]	[408.38137817 462.40252686 0.70163089]	[416.14251709 618.77069092 0.83309948]	[413.59747314 767.56939697 0.77948141]	[482.90249634 462.37005615 0.73369801]	[487.9737854 621.38275146 0.81959307]	[495.67657471 770.1630249 0.78501773]	[431.51904297 218.53227234 0.87564129]	[457.14309692 216.11076355 0.91497731]	[416.14639282 213.53601074 0.71843147]	[477.70895386 210.80392456 0.84653729]	[5.00688293e+02 8.03509033e+02 6.52244687e-01]	[5.16209351e+02 7.93340698e+02 6.93230152e-01]	[4.85430817e+02 7.77855957e+02 6.38147712e-01]	[4.16110992e+02 8.08644836e+02 6.64676785e-01]	[3.98060028e+02 8.03492004e+02 6.26775503e-01]	[4.18722595e+02 7.70271912e+02 7.14304447e-01]
[441.80117798 233.93864441 0.92304724]	[444.36444092 277.7026062 0.9062801 ]	[387.92160034 280.22872925 0.80783457]	[377.52786255 382.72387695 0.85709679]	[372.46343994 480.30529785 0.86098045]	[503.46020508 277.55245972 0.89513928]	[523.80010986 380.23046875 0.89581412]	[526.39550781 480.21966553 0.89335227]	[444.38244629 464.82754517 0.73288614]	[405.92126465 464.83810425 0.70019549]	[416.15359497 618.78607178 0.83581114]	[416.0135498 767.62487793 0.7738052 ]	[482.90292358 462.37713623 0.73180175]	[487.9725647 621.32830811 0.81433141]	[495.68185425 770.24719238 0.77359211]	[431.52215576 218.52832031 0.87640536]	[457.15548706 216.10592651 0.9181118 ]	[416.14837646 213.52642822 0.71893936]	[477.73266602 210.78764343 0.84596598]	[5.00772339e+02 8.06063538e+02 6.43472910e-01]	[5.18730957e+02 7.95878906e+02 6.79189980e-01]	[4.85409210e+02 7.82948303e+02 6.18615925e-01]	[4.16134552e+02 8.08717712e+02 6.59522772e-01]	[3.98064911e+02 8.06016113e+02 6.23090684e-01]	[4.18712982e+02 7.72742310e+02 6.95546865e-01]
[439.29595947 233.97024536 0.93818569]	[444.3062439 277.69543457 0.91729575]	[385.32476807 280.18624878 0.8233484 ]	[375.06420898 382.75375366 0.83646125]	[367.36547852 480.36001587 0.86606467]	[503.42199707 277.55984497 0.89911944]	[521.3883667 380.33309937 0.88678253]	[523.96142578 480.20510864 0.89313036]	[444.3163147 462.36566162 0.7431336 ]	[405.85882568 462.38882446 0.70490158]	[416.07595825 618.77130127 0.82515705]	[413.59173584 767.57147217 0.77952802]	[482.84353638 462.34341431 0.74565512]	[485.4772644 621.33831787 0.8266592 ]	[495.68862915 770.24365234 0.77583408]	[426.36911011 218.57496643 0.87176669]	[454.55685425 216.15765381 0.8749553 ]	[413.51553345 213.55477905 0.65896338]	[475.0864563 210.88787842 0.83167577]	[5.00746735e+02 8.06017639e+02 6.32823527e-01]	[5.18708618e+02 7.95847473e+02 6.77126288e-01]	[4.85427368e+02 7.82946594e+02 6.14996374e-01]	[4.16091705e+02 8.08656738e+02 6.61013126e-01]	[3.95644531e+02 8.03503418e+02 6.25278652e-01]	[4.18742340e+02 7.70279846e+02 7.11740136e-01]
[439.20870972 234.026474 0.94237769]	[441.8354187 277.65536499 0.94202727]	[380.34515381 280.17626953 0.8459875 ]	[374.97683716 382.78851318 0.81535554]	[362.3102417 480.29309082 0.89399755]	[503.32745361 277.50415039 0.90636921]	[521.2901001 382.75778198 0.88741565]	[523.80310059 480.25247192 0.90470713]	[441.89700317 462.24053955 0.75495034]	[403.35171509 462.27398682 0.71496361]	[413.59976196 618.77740479 0.81421918]	[413.56417847 767.56652832 0.77453363]	[482.78979492 459.80184937 0.75594538]	[485.35162354 618.73736572 0.8237592 ]	[498.11346436 770.19458008 0.78309602]	[423.8420105 218.6723175 0.86834395]	[449.49456787 218.60044861 0.86313689]	[408.47814941 215.95828247 0.69445533]	[470.02429199 213.30909729 0.83242518]	[4.98263947e+02 8.06022888e+02 6.37518704e-01]	[5.16217468e+02 7.95849121e+02 6.75783277e-01]	[4.87924042e+02 7.77897461e+02 6.16939723e-01]	[4.16084015e+02 8.08657715e+02 6.59803748e-01]	[3.95634369e+02 8.03512085e+02 6.24890864e-01]	[4.18737152e+02 7.70281311e+02 7.03451693e-01]
[439.11624146 236.43182373 0.94152099]	[441.75204468 277.64349365 0.94978529]	[380.253479 280.13790894 0.86682665]	[369.98547363 380.2515564 0.81103778]	[362.19439697 480.32791138 0.91218996]	[503.25878906 277.496521 0.90156597]	[521.20233154 382.72662354 0.87713295]	[521.33447266 480.20257568 0.89596546]	[441.82037354 462.23095703 0.75625348]	[400.84762573 462.27206421 0.72489798]	[411.00164795 621.28405762 0.80959994]	[413.54769897 767.53918457 0.77449971]	[482.73617554 459.78457642 0.75169373]	[482.94000244 616.23242188 0.82982194]	[498.13296509 770.19958496 0.78581488]	[421.34411621 221.19740295 0.87508655]	[446.88787842 221.09860229 0.86590761]	[405.89096069 215.97149658 0.68075955]	[467.42306519 213.34486389 0.83296514]	[5.00752777e+02 8.06017700e+02 6.46892548e-01]	[5.18714294e+02 7.95834229e+02 6.87054098e-01]	[4.87925690e+02 7.80396118e+02 6.14959598e-01]	[4.16064758e+02 8.08580078e+02 6.60505831e-01]	[3.95623566e+02 8.00959290e+02 6.26496494e-01]	[4.18753296e+02 7.70252197e+02 7.08761930e-01]
[436.62997437 236.51560974 0.92029917]	[439.31048584 277.67910767 0.94993037]	[380.18951416 280.14413452 0.87058628]	[367.38778687 380.23336792 0.81663424]	[359.73880005 480.34780884 0.92118526]	[500.79519653 277.51296997 0.89578164]	[518.70385742 382.77981567 0.84112066]	[518.79296875 480.22329712 0.87373519]	[441.71563721 459.78231812 0.77263355]	[400.72982788 462.23620605 0.74448478]	[408.45306396 616.26776123 0.79708582]	[413.54949951 767.51403809 0.77609622]	[480.32275391 459.75408936 0.75472027]	[482.88189697 616.22509766 0.83804715]	[498.13226318 770.20587158 0.78766042]	[421.23651123 226.22471619 0.87224686]	[444.34469604 223.6934967 0.87619156]	[403.40713501 216.00234985 0.57198942]	[464.93292236 213.35644531 0.83399677]	[5.00738556e+02 8.06010376e+02 6.43503308e-01]	[5.18704651e+02 7.95827454e+02 6.84539080e-01]	[4.87929688e+02 7.80400391e+02 6.11012340e-01]	[4.16085693e+02 8.08598877e+02 6.65968060e-01]	[3.95639404e+02 8.00983154e+02 6.27759457e-01]	[4.18763550e+02 7.70221130e+02 7.15503931e-01]
[436.56005859 236.64720154 0.88867128]	[439.20175171 277.73187256 0.94854003]	[380.09686279 280.20651245 0.86956918]	[362.30493164 380.25543213 0.8441698 ]	[359.61703491 480.36956787 0.9228133 ]	[500.69168091 277.55944824 0.88570434]	[513.58776855 380.33374023 0.82627589]	[518.66680908 480.16131592 0.84398627]	[439.26025391 459.78866577 0.7769376 ]	[400.64031982 459.81350708 0.74452388]	[405.90209961 616.24176025 0.79651189]	[413.52908325 767.54333496 0.77663779]	[480.18746948 459.77346802 0.74492371]	[482.85418701 618.75897217 0.84648508]	[498.13070679 770.22515869 0.79023284]	[421.18408203 228.87554932 0.89775586]	[441.85736084 228.78038025 0.89596969]	[403.33425903 218.53970337 0.61590838]	[462.39471436 213.44039917 0.8773421 ]	[5.00714600e+02 8.03503052e+02 6.38796151e-01]	[5.18678589e+02 7.93343079e+02 6.84833348e-01]	[4.87933350e+02 7.80430725e+02 6.07385814e-01]	[4.16082306e+02 8.08612671e+02 6.62128448e-01]	[3.95635284e+02 8.03467163e+02 6.23465896e-01]	[4.18758728e+02 7.70255737e+02 7.16805696e-01]
[436.56057739 236.64764404 0.88876617]	[439.19989014 277.73199463 0.94830221]	[380.09597778 280.20736694 0.86941481]	[362.30511475 380.2555542 0.8439669 ]	[359.61523438 480.36410522 0.92201936]	[500.69088745 277.55770874 0.88582063]	[513.57128906 380.30126953 0.83370274]	[518.66784668 480.152771 0.84271085]	[439.25808716 459.78167725 0.77723688]	[400.63851929 459.80804443 0.74460715]	[405.91665649 616.22644043 0.79505867]	[413.53482056 767.50811768 0.77190012]	[480.18499756 459.76351929 0.74451327]	[482.85211182 618.75524902 0.84595358]	[498.12313843 770.20605469 0.79162562]	[421.18365479 228.87609863 0.89773554]	[441.85742188 228.78001404 0.89591402]	[403.33413696 218.54057312 0.61640376]	[462.39474487 213.44082642 0.87678701]	[5.00731476e+02 8.03470642e+02 6.46304667e-01]	[5.18688965e+02 7.93312439e+02 6.96694732e-01]	[4.85468506e+02 7.80402771e+02 6.14219069e-01]	[4.16080719e+02 8.08615723e+02 6.63368165e-01]	[3.95630646e+02 8.01003113e+02 6.22927189e-01]	[4.18756226e+02 7.70220459e+02 7.19868720e-01]
[431.52072144 239.11901855 0.85202974]	[439.16040039 280.11114502 0.94463313]	[377.69851685 280.23635864 0.86390549]	[359.79748535 380.26400757 0.86151946]	[357.1751709 482.73440552 0.91392857]	[500.67373657 277.5942688 0.87648898]	[506.01705933 380.32849121 0.85171849]	[516.12683105 480.21737671 0.83105183]	[439.18563843 462.24273682 0.77100438]	[398.21621704 462.25973511 0.74431759]	[405.85238647 616.20623779 0.79970914]	[413.52932739 767.55969238 0.77841175]	[477.74588013 462.22790527 0.73298275]	[482.82943726 618.76116943 0.84976709]	[495.69787598 770.18481445 0.78908455]	[418.75042725 231.35899353 0.9056288 ]	[441.73886108 231.30326843 0.92546177]	[400.82235718 216.10140991 0.58421397]	[462.27587891 213.46403503 0.87346315]	[5.00722778e+02 8.03494934e+02 6.47500277e-01]	[5.18691223e+02 7.93318420e+02 6.95407569e-01]	[4.85456848e+02 7.77904968e+02 6.13334894e-01]	[4.16048096e+02 8.08633484e+02 6.58132493e-01]	[3.95605621e+02 8.03484680e+02 6.22192740e-01]	[4.18782532e+02 7.70267151e+02 7.15803862e-01]
[428.99609375 239.16067505 0.8484993 ]	[439.06442261 280.13534546 0.92700619]	[377.60842896 280.23477173 0.86107701]	[359.73959351 380.2038269 0.8807348 ]	[357.07376099 482.78384399 0.91009712]	[498.18557739 277.65563965 0.85444355]	[505.95327759 382.74334717 0.85598737]	[508.51641846 480.17471313 0.84323537]	[439.09185791 459.80651855 0.74939126]	[398.1484375 462.24304199 0.73084736]	[403.38644409 616.26324463 0.80715692]	[413.5184021 767.57293701 0.78083682]	[477.6362915 459.79537964 0.71266937]	[482.82485962 621.36730957 0.86881381]	[498.12057495 770.19287109 0.79056537]	[418.70535278 231.4072876 0.91619265]	[441.68991089 231.32830811 0.93066573]	[400.76263428 218.58462524 0.60067761]	[459.83416748 213.53300476 0.87386215]	[5.00722107e+02 8.03505249e+02 6.45631194e-01]	[5.18689148e+02 7.93328918e+02 6.92550898e-01]	[4.87919800e+02 7.77909912e+02 6.06436312e-01]	[4.16053528e+02 8.08629944e+02 6.57361269e-01]	[3.95609192e+02 8.03486816e+02 6.24041975e-01]	[4.18774109e+02 7.70277954e+02 7.20656455e-01]
[423.83358765 239.18054199 0.87641776]	[434.03085327 277.71081543 0.88906598]	[375.04779053 280.19766235 0.84140867]	[357.19256592 380.20526123 0.8789674 ]	[354.46334839 482.79718018 0.86153656]	[490.49090576 277.59481812 0.84661424]	[505.87252808 382.77307129 0.86126798]	[503.49060059 480.23916626 0.89301932]	[434.09524536 462.24740601 0.72434545]	[395.61019897 462.28619385 0.71824235]	[403.30734253 616.22180176 0.81020099]	[413.52520752 767.52032471 0.77035129]	[470.03707886 462.23092651 0.69397551]	[482.78567505 621.35528564 0.8665539 ]	[495.66445923 770.17828369 0.78835338]	[416.10018921 231.425354 0.88244796]	[439.1383667 231.35125732 0.92580062]	[398.11529541 218.52766418 0.59811711]	[459.59921265 213.51365662 0.85978496]	[5.00688019e+02 8.01003113e+02 6.38136804e-01]	[5.16221985e+02 7.93290161e+02 6.85378551e-01]	[4.85451569e+02 7.77881714e+02 6.15732074e-01]	[4.16057251e+02 8.08588684e+02 6.59990132e-01]	[3.95629822e+02 8.00970703e+02 6.27688289e-01]	[4.18777893e+02 7.70239502e+02 7.17567742e-01]
[421.34970093 241.64234924 0.88629609]	[428.92382812 277.69082642 0.88424039]	[372.51733398 280.1907959 0.82578462]	[357.12097168 380.17929077 0.88453144]	[349.42153931 482.79769897 0.8399685 ]	[485.39053345 277.56524658 0.88351363]	[503.37319946 380.24816895 0.87592846]	[503.46307373 480.20211792 0.88970387]	[428.96954346 459.81573486 0.71981025]	[392.9855957 462.25064087 0.70746416]	[403.30841064 611.15313721 0.81245661]	[411.01663208 767.58227539 0.76830566]	[464.97036743 459.8109436 0.70279914]	[482.74130249 618.82537842 0.85182291]	[495.69064331 770.20007324 0.78730422]	[413.54840088 233.83294678 0.87338477]	[436.65829468 231.37969971 0.91129929]	[395.63858032 218.59288025 0.59045589]	[457.08932495 213.49836731 0.83569747]	[5.00696228e+02 8.03560486e+02 6.42339349e-01]	[5.18689026e+02 7.95806152e+02 6.79507554e-01]	[4.87926392e+02 7.77917114e+02 6.07538760e-01]	[4.16054840e+02 8.08597046e+02 6.43580556e-01]	[3.95610443e+02 8.03472656e+02 6.13572299e-01]	[4.18740448e+02 7.72711304e+02 7.04748631e-01]
[418.78817749 241.66921997 0.90066212]	[423.868927 277.67788696 0.90848893]	[367.35324097 280.18914795 0.8164705 ]	[354.58312988 380.3192749 0.8481949 ]	[341.81445312 482.75598145 0.88181573]	[482.91802979 277.53112793 0.89529926]	[500.83935547 380.17205811 0.88582134]	[503.3460083 480.21585083 0.89415491]	[423.89535522 459.75479126 0.74024314]	[385.37561035 459.81237793 0.70668674]	[400.87072754 611.16918945 0.81910515]	[4.10980286e+02 7.67605103e+02 7.66627014e-01]	[462.43118286 459.74398804 0.73805201]	[480.31765747 616.23278809 0.84280598]	[495.70269775 772.69854736 0.77511919]	[405.84689331 233.86593628 0.88082182]	[431.49926758 231.43739319 0.88794494]	[390.50582886 218.6676178 0.49491403]	[452.01089478 215.91555786 0.83058918]	[4.98215118e+02 8.06015381e+02 6.13296926e-01]	[5.16168396e+02 7.95832642e+02 6.48195922e-01]	[4.90491302e+02 7.82975159e+02 5.93483746e-01]	[4.16051910e+02 8.08629883e+02 6.43096447e-01]	[3.95597321e+02 8.03526428e+02 6.12155497e-01]	[4.18713989e+02 7.72727051e+02 7.01502442e-01]
[418.73028564 241.6318512 0.90449452]	[421.38580322 277.70877075 0.91871476]	[362.30780029 280.23678589 0.82734877]	[354.50128174 380.21691895 0.84144413]	[341.70507812 482.79342651 0.90305525]	[482.84298706 277.53665161 0.90549624]	[500.78622437 380.16445923 0.89080894]	[503.27978516 480.19055176 0.89184201]	[423.86141968 459.75369263 0.75084269]	[385.35412598 462.22406006 0.71286225]	[400.83770752 616.26550293 0.82690918]	[410.99353027 767.59729004 0.77190351]	[462.39544678 459.74493408 0.75007051]	[480.26657104 616.23370361 0.84339428]	[498.12078857 772.74975586 0.77294165]	[403.35406494 233.86022949 0.89163381]	[428.93933105 231.41053772 0.88712537]	[387.9414978 221.10072327 0.60939139]	[446.95498657 213.55064392 0.83573651]	[4.98253326e+02 8.06125305e+02 6.19356632e-01]	[5.16220886e+02 7.98390686e+02 6.41909301e-01]	[4.90483429e+02 7.83025085e+02 5.93594790e-01]	[4.16042664e+02 8.08646606e+02 6.53052211e-01]	[3.95580566e+02 8.03536621e+02 6.23707891e-01]	[4.18729034e+02 7.72692322e+02 7.07473993e-01]
[418.7298584 241.62966919 0.90476978]	[421.38262939 277.70758057 0.9193275 ]	[362.30633545 280.23739624 0.82729602]	[354.49627686 380.19592285 0.84449041]	[341.70611572 482.79742432 0.90358382]	[482.83959961 277.53265381 0.90590233]	[500.78829956 380.16345215 0.89055532]	[503.27923584 480.18722534 0.89084208]	[423.86352539 459.7663269 0.75107765]	[385.355896 462.24172974 0.71440983]	[400.83404541 618.73925781 0.82739717]	[410.99905396 767.60968018 0.77330184]	[462.39904785 459.75338745 0.74956918]	[480.26531982 616.23944092 0.84332502]	[498.12265015 772.74377441 0.77307492]	[403.35461426 233.85931396 0.89167237]	[428.93859863 231.40991211 0.88717467]	[387.94522095 221.1061554 0.60756356]	[446.95358276 213.55345154 0.83562446]	[4.98233948e+02 8.06117249e+02 6.19798541e-01]	[5.16204407e+02 7.98391357e+02 6.41192675e-01]	[4.90492584e+02 7.83010681e+02 5.93385220e-01]	[4.16034882e+02 8.08646545e+02 6.55401707e-01]	[3.95580261e+02 8.03539185e+02 6.25157773e-01]	[4.18732025e+02 7.72706177e+02 7.10110784e-01]
[418.66537476 241.6252594 0.89942884]	[421.30731201 277.70498657 0.93265474]	[362.20840454 282.69351196 0.83105069]	[352.01419067 380.26330566 0.82288969]	[339.26397705 482.72158813 0.90996259]	[482.76159668 277.50180054 0.90745348]	[500.76266479 380.23538208 0.88776338]	[500.86880493 480.18740845 0.88971233]	[423.80276489 459.78713989 0.75187707]	[382.84127808 462.25369263 0.71377611]	[400.79614258 618.79187012 0.83941919]	[411.01019287 767.61425781 0.7755006 ]	[462.35601807 459.77914429 0.74896747]	[480.1774292 613.71081543 0.83727223]	[498.134552 772.72833252 0.77892911]	[403.25588989 233.86897278 0.90423679]	[426.38925171 231.3951416 0.89562809]	[385.38623047 221.15885925 0.60457504]	[446.90185547 213.52986145 0.83986527]	[4.98264832e+02 8.08553162e+02 6.32762790e-01]	[5.16220764e+02 7.98415466e+02 6.46686316e-01]	[4.90506012e+02 7.83011719e+02 5.98334730e-01]	[4.16036896e+02 8.08646851e+02 6.52779400e-01]	[3.95589691e+02 8.03536316e+02 6.22991860e-01]	[4.18744446e+02 7.72711121e+02 7.17424393e-01]
[418.58444214 241.65771484 0.8825174 ]	[421.26419067 277.7164917 0.93742561]	[359.79571533 282.69094849 0.84261519]	[349.4508667 380.16421509 0.81983572]	[339.20089722 482.7762146 0.91727448]	[480.37316895 277.52249146 0.90637666]	[500.71112061 380.23529053 0.89112478]	[500.81576538 480.2421875 0.89120901]	[421.3737793 462.27926636 0.75210971]	[382.78182983 462.32723999 0.71352422]	[400.77807617 621.30548096 0.85052192]	[411.01507568 767.61499023 0.77610898]	[462.28118896 462.24273682 0.75210959]	[480.14752197 618.75830078 0.84033406]	[498.13552856 772.72906494 0.78090584]	[400.8019104 233.91319275 0.92812175]	[423.85211182 231.41552734 0.90784729]	[382.85247803 221.17211914 0.62697643]	[444.35751343 213.53300476 0.84965074]	[4.98262695e+02 8.06065247e+02 6.38701022e-01]	[5.16188904e+02 7.95859497e+02 6.57258749e-01]	[4.90535797e+02 7.83002930e+02 5.97311139e-01]	[4.16035187e+02 8.08612244e+02 6.63147330e-01]	[3.95594543e+02 8.03500427e+02 6.31577611e-01]	[4.18740417e+02 7.72716919e+02 7.19062924e-01]
[416.12536621 241.69369507 0.86491537]	[421.20458984 277.71017456 0.94506127]	[359.7633667 282.66992188 0.84864891]	[346.85635376 380.16519165 0.82201141]	[339.13357544 482.75881958 0.91974741]	[480.284729 277.51306152 0.90443581]	[498.2638855 380.28173828 0.87118626]	[500.77798462 480.24163818 0.88817018]	[421.33432007 462.25201416 0.7614941 ]	[380.34280396 462.30014038 0.72004193]	[400.77371216 621.31604004 0.85252094]	[411.02285767 767.61834717 0.77672386]	[462.25650024 459.80639648 0.75551987]	[480.14877319 621.27996826 0.84744465]	[495.69555664 772.69372559 0.77804345]	[400.72647095 233.94412231 0.94236732]	[421.37908936 231.44641113 0.92859322]	[382.771698 221.16706848 0.65880626]	[441.88607788 215.97001648 0.87862337]	[4.98262695e+02 8.06090759e+02 6.44306898e-01]	[5.16194153e+02 7.95879028e+02 6.56089842e-01]	[4.90506165e+02 7.82969849e+02 5.97632647e-01]	[4.13601471e+02 8.08626953e+02 6.62773669e-01]	[3.95593872e+02 8.03516907e+02 6.32180929e-01]	[4.18747192e+02 7.72719910e+02 7.17816472e-01]
[416.01919556 244.18237305 0.84283483]	[418.75042725 280.10919189 0.94676763]	[359.67086792 282.69003296 0.8564809 ]	[344.30969238 380.18365479 0.82674122]	[339.08102417 482.73965454 0.92263287]	[480.16088867 277.53942871 0.89003724]	[498.18399048 380.29602051 0.85770625]	[500.74490356 480.23590088 0.88194108]	[421.25082397 462.27261353 0.76287329]	[380.28207397 462.31832886 0.72716767]	[400.75326538 621.37280273 0.86292279]	[413.48864746 767.58587646 0.78111964]	[459.84338379 462.23101807 0.7459473 ]	[480.12149048 621.38934326 0.85489094]	[495.70010376 772.71734619 0.77569503]	[400.65533447 233.97460938 0.94912219]	[421.2958374 233.83187866 0.95078969]	[380.36352539 221.19764709 0.65042621]	[441.80895996 215.95129395 0.88350105]	[5.00681671e+02 8.08546509e+02 6.43118978e-01]	[5.16212219e+02 7.98391357e+02 6.50674641e-01]	[4.90520996e+02 7.82992371e+02 6.00069165e-01]	[4.16036835e+02 8.08624146e+02 6.69249654e-01]	[3.95591888e+02 8.03502319e+02 6.37864947e-01]	[4.18770386e+02 7.70280762e+02 7.25286067e-01]
[416.02017212 244.18199158 0.84290439]	[418.7507019 280.11026001 0.94668293]	[359.67364502 282.6907959 0.85608375]	[344.30871582 380.18173218 0.8271448 ]	[339.07937622 482.7322998 0.92214829]	[480.16082764 277.53982544 0.89010668]	[498.18392944 380.29537964 0.85773259]	[500.74432373 480.23400879 0.88156474]	[421.25076294 462.27593994 0.76274168]	[380.28079224 462.32180786 0.72718012]	[400.75299072 621.37402344 0.86300147]	[413.49291992 767.57794189 0.78248221]	[459.84417725 462.23413086 0.74554467]	[480.12075806 621.39550781 0.85535312]	[495.69744873 772.70617676 0.77713597]	[400.65597534 233.9747467 0.94912648]	[421.29598999 233.83164978 0.9505266 ]	[380.36325073 221.19746399 0.65061969]	[441.80880737 215.95103455 0.88378501]	[4.98255981e+02 8.08548340e+02 6.47777438e-01]	[5.16202209e+02 7.98394653e+02 6.53111219e-01]	[4.90521484e+02 7.82974548e+02 6.01530612e-01]	[4.16044647e+02 8.08620605e+02 6.71512723e-01]	[3.95603241e+02 8.03492310e+02 6.41082287e-01]	[4.18767303e+02 7.70268188e+02 7.28141069e-01]
[413.49185181 241.71981812 0.83808172]	[418.6789856 280.14053345 0.94736701]	[359.58920288 282.68933105 0.86034197]	[341.78302002 380.23431396 0.83840048]	[336.68341064 482.76031494 0.92183077]	[477.74508667 277.58953857 0.88214117]	[493.09863281 380.23007202 0.84303164]	[500.71051025 480.16616821 0.87288761]	[421.17614746 462.26513672 0.76719987]	[380.21081543 462.32391357 0.73189819]	[400.72644043 621.4161377 0.86635321]	[413.49697876 767.55053711 0.78092498]	[459.78482056 459.7946167 0.74451536]	[477.68939209 621.37054443 0.84695464]	[495.70095825 772.73925781 0.77860701]	[398.25387573 233.94560242 0.95005971]	[421.2171936 233.82064819 0.95534813]	[380.31216431 218.63754272 0.56307793]	[441.73800659 215.95243835 0.89461148]	[5.00699524e+02 8.08553528e+02 6.36020303e-01]	[5.18664246e+02 7.98410706e+02 6.46849811e-01]	[4.90516113e+02 7.83038879e+02 6.07101381e-01]	[4.16035461e+02 8.08588989e+02 6.65767074e-01]	[3.95599487e+02 8.00992859e+02 6.32662296e-01]	[4.18786621e+02 7.70253662e+02 7.33018517e-01]
[410.9881897 241.71876526 0.83848202]	[418.61968994 280.13366699 0.94131142]	[357.18234253 282.70657349 0.86113745]	[341.7119751 380.24636841 0.84833765]	[336.64135742 482.78924561 0.91642559]	[477.70175171 277.59567261 0.87612492]	[490.56481934 380.23672485 0.84704447]	[500.68695068 480.15090942 0.86829972]	[418.76187134 459.78665161 0.77185494]	[380.1572876 462.26721191 0.73485965]	[400.7036438 623.80505371 0.86926663]	[411.03262329 767.54022217 0.77972549]	[459.69250488 459.7333374 0.73550326]	[477.66146851 623.80957031 0.85833091]	[498.12228394 772.76361084 0.77459812]	[398.21582031 233.9675293 0.95004332]	[421.16549683 233.83607483 0.95841312]	[380.24203491 218.66639709 0.59679413]	[439.30603027 215.96391296 0.88801801]	[4.98216858e+02 8.06101868e+02 6.39305353e-01]	[5.16161682e+02 7.98364624e+02 6.47521317e-01]	[4.93055054e+02 7.85491150e+02 6.06914759e-01]	[4.13595123e+02 8.08620483e+02 6.67915761e-01]	[3.95577637e+02 8.03487305e+02 6.34734392e-01]	[4.18781525e+02 7.70237732e+02 7.34320462e-01]
[408.37872314 241.71777344 0.84227997]	[416.13647461 280.17523193 0.91154039]	[357.08004761 282.76873779 0.84874237]	[339.22576904 380.2902832 0.86751521]	[336.55554199 482.81240845 0.9101553 ]	[472.58532715 277.63891602 0.84781653]	[487.96792603 380.14047241 0.86626059]	[500.652771 480.17837524 0.86608177]	[418.66470337 459.70132446 0.76838487]	[377.73019409 459.76489258 0.73152292]	[400.64044189 618.82305908 0.85003555]	[413.48709106 765.0814209 0.76868594]	[459.59783936 459.65621948 0.71852499]	[472.55438232 621.31677246 0.82934266]	[490.56951904 765.04064941 0.77098906]	[398.11322021 233.96142578 0.93520713]	[418.73922729 233.83370972 0.95763308]	[377.75457764 221.11294556 0.6194759 ]	[439.1835022 215.98693848 0.88528633]	[4.98148468e+02 7.93323303e+02 7.39249110e-01]	[5.11083405e+02 7.90619751e+02 7.53225684e-01]	[4.85412445e+02 7.70198853e+02 6.71342432e-01]	[4.13570496e+02 8.08631958e+02 6.60865366e-01]	[3.95552856e+02 8.03480408e+02 6.26325011e-01]	[4.21167206e+02 7.70199097e+02 7.29924798e-01]
[405.84066772 244.18510437 0.84643912]	[416.02294922 280.19259644 0.88634473]	[356.99240112 282.7755127 0.83889496]	[339.18225098 380.30722046 0.87072885]	[336.49133301 482.7605896 0.90629774]	[470.01470947 277.66952515 0.8424623 ]	[485.45623779 380.11090088 0.87437719]	[500.6368103 480.17758179 0.8588773 ]	[418.64379883 459.7244873 0.77243209]	[377.69882202 459.80310059 0.74109095]	[398.25631714 621.31762695 0.85701716]	[413.5171814 767.49902344 0.76889372]	[457.22369385 459.66967773 0.7200557 ]	[469.99407959 621.28594971 0.82634324]	[487.93746948 754.79364014 0.77317286]	[398.03869629 233.9710083 0.91973519]	[418.6736145 233.83740234 0.95472533]	[377.67208862 221.20072937 0.57908791]	[439.11474609 215.98724365 0.87317336]	[4.95598206e+02 7.90833252e+02 7.73246467e-01]	[5.08525574e+02 7.88132446e+02 7.73788393e-01]	[4.82906769e+02 7.65081177e+02 6.83993101e-01]	[4.13595612e+02 8.08649780e+02 6.60181582e-01]	[3.95574554e+02 8.03510315e+02 6.29256666e-01]	[4.21192017e+02 7.70204102e+02 7.37400234e-01]
[403.32180786 244.21504211 0.85681176]	[413.55761719 280.17630005 0.87824237]	[354.58984375 282.77987671 0.83205444]	[339.11862183 380.31765747 0.86729419]	[334.06201172 482.76806641 0.88982916]	[469.96862793 277.65164185 0.847193 ]	[485.43151855 380.15130615 0.87438345]	[500.63943481 480.17965698 0.86017275]	[418.59365845 459.72680664 0.77003837]	[377.66790771 459.79504395 0.74177909]	[398.21777344 621.35650635 0.86550289]	[413.53323364 767.49816895 0.77293545]	[457.14654541 459.67321777 0.71635759]	[464.95733643 616.22619629 0.82004029]	[482.94613647 749.76135254 0.83484954]	[395.58670044 233.98898315 0.90933144]	[418.58609009 233.85353088 0.93984711]	[377.60824585 223.68424988 0.56899774]	[436.68283081 215.97891235 0.87191528]	[490.50750732 790.69659424 0.79415977]	[5.05945953e+02 7.85595459e+02 7.79162407e-01]	[4.80333984e+02 7.62468567e+02 7.14184344e-01]	[4.16043549e+02 8.08534790e+02 6.66859448e-01]	[3.95631226e+02 8.00932983e+02 6.37225389e-01]	[4.21214417e+02 7.70229126e+02 7.48274207e-01]
[400.83102417 244.19790649 0.8788116 ]	[410.94436646 280.12319946 0.86988682]	[354.48428345 285.25061035 0.81811988]	[336.65802002 382.7507019 0.85948032]	[331.49365234 482.81845093 0.85784876]	[464.92025757 277.57244873 0.87859344]	[482.91467285 377.65847778 0.88950211]	[500.64154053 480.14456177 0.85504204]	[416.16598511 459.7215271 0.76408273]	[377.63058472 459.81021118 0.7527982 ]	[398.17520142 621.33099365 0.86104083]	[413.49526978 767.54199219 0.77734429]	[454.62106323 459.66125488 0.70663631]	[462.39416504 611.16131592 0.85058481]	[480.29119873 765.06445312 0.81758153]	[393.02752686 233.98957825 0.89411855]	[416.0987854 233.83828735 0.91849411]	[377.50527954 226.24243164 0.54647005]	[436.54721069 215.97900391 0.84868288]	[4.82904144e+02 7.93335083e+02 7.47967064e-01]	[5.00869934e+02 7.88229553e+02 7.71296501e-01]	[4.75116669e+02 7.72703918e+02 6.66286230e-01]	[4.16072052e+02 8.06060486e+02 6.50878787e-01]	[3.98068970e+02 7.98410156e+02 6.13605320e-01]	[4.21195526e+02 7.70289368e+02 7.27308810e-01]
[400.74423218 244.20846558 0.89171779]	[405.91705322 277.73574829 0.87850904]	[352.01321411 285.24310303 0.8113367 ]	[336.62298584 382.76138306 0.86514264]	[331.41522217 482.84475708 0.84898895]	[464.82220459 277.52160645 0.89007157]	[482.8972168 377.637146 0.89249122]	[500.63140869 480.12936401 0.85787082]	[416.14703369 459.69107056 0.76045704]	[377.62640381 459.78640747 0.75590122]	[398.16033936 621.33874512 0.86009413]	[411.00796509 767.55657959 0.76963997]	[454.568573 457.20565796 0.70012629]	[462.33505249 611.12438965 0.86112446]	[480.16717529 767.69165039 0.82324237]	[390.45733643 233.98141479 0.88414377]	[413.59536743 233.85409546 0.90591669]	[375.06063843 223.71252441 0.50340641]	[434.06182861 215.97253418 0.83659738]	[4.82916992e+02 8.03497375e+02 7.16267884e-01]	[5.00824524e+02 7.93212830e+02 7.39460111e-01]	[4.69977051e+02 7.77877014e+02 6.42099917e-01]	[4.16090942e+02 8.08552429e+02 6.75275445e-01]	[3.98048157e+02 8.00990356e+02 6.22096896e-01]	[4.21156006e+02 7.72700012e+02 7.18080223e-01]
[400.74484253 244.20715332 0.89174908]	[405.9190979 277.73443604 0.87837052]	[352.01705933 285.23770142 0.8120364 ]	[336.62310791 382.75531006 0.86522853]	[331.41769409 482.84539795 0.84918958]	[464.82244873 277.52389526 0.89009887]	[482.89682007 377.63983154 0.89260626]	[500.63043213 480.12799072 0.85735679]	[416.14672852 459.69372559 0.76078194]	[377.62738037 459.78909302 0.75592828]	[398.15881348 621.33166504 0.8597939 ]	[411.02175903 767.56524658 0.76964962]	[454.56704712 457.20855713 0.70027488]	[462.33621216 611.12518311 0.86085469]	[480.16641235 770.09222412 0.82310337]	[390.45877075 233.98141479 0.88421381]	[413.59594727 233.85345459 0.90610313]	[375.06427002 223.71603394 0.50297666]	[434.06396484 215.97416687 0.83659989]	[4.82936005e+02 8.03528870e+02 7.12116778e-01]	[5.00832306e+02 7.93235657e+02 7.34543383e-01]	[4.69959564e+02 7.77902710e+02 6.43299937e-01]	[4.16106384e+02 8.08564392e+02 6.79738998e-01]	[3.98062805e+02 8.01005676e+02 6.25178218e-01]	[4.21159485e+02 7.72711426e+02 7.18821526e-01]
[400.69064331 241.71691895 0.89759022]	[405.88088989 277.71438599 0.88594997]	[351.98629761 282.76113892 0.81240427]	[336.59695435 380.31378174 0.86611986]	[328.87957764 482.87683105 0.83740515]	[462.42855835 277.50164795 0.89178538]	[482.89651489 377.64978027 0.88862717]	[498.23934937 477.71499634 0.85150731]	[416.14837646 459.72268677 0.76518273]	[377.64303589 459.80465698 0.75724375]	[398.15075684 621.34246826 0.86067784]	[4.10963440e+02 7.65081482e+02 7.59892583e-01]	[454.54684448 459.66424561 0.70141065]	[462.31530762 611.10113525 0.85882622]	[477.6390686 767.64776611 0.80002683]	[387.90560913 233.94459534 0.88007843]	[413.52819824 233.82650757 0.89546269]	[374.9670105 223.68531799 0.50758076]	[431.55386353 215.95045471 0.83508462]	[4.80318604e+02 8.03509888e+02 6.79063678e-01]	[4.98194702e+02 7.93313843e+02 6.87777221e-01]	[4.64884918e+02 7.75306274e+02 6.44954801e-01]	[4.16047607e+02 8.06091309e+02 6.71358585e-01]	[3.95612274e+02 7.98429993e+02 6.05119646e-01]	[4.18747803e+02 7.70254395e+02 7.33269632e-01]
[400.63092041 241.72221375 0.89741415]	[405.8605957 277.72070312 0.88765031]	[351.94406128 282.75259399 0.80866855]	[336.56915283 380.30426025 0.87223494]	[326.38012695 482.95330811 0.82760811]	[462.41549683 277.52047729 0.89563334]	[482.8666687 377.68743896 0.90105712]	[498.22763062 480.15155029 0.85694951]	[416.16876221 459.74621582 0.77556604]	[377.64343262 459.81335449 0.75975871]	[398.1411438 621.32977295 0.85639882]	[410.97103882 767.60418701 0.77015209]	[454.57058716 459.69543457 0.71291173]	[462.29275513 611.14044189 0.86014813]	[4.72610229e+02 7.70270569e+02 7.54832268e-01]	[385.37780762 233.94271851 0.88313651]	[411.00012207 233.83421326 0.89088434]	[372.47964478 223.69134521 0.51976782]	[431.46697998 215.96806335 0.83269656]	[4.80213562e+02 8.08544006e+02 6.39700174e-01]	[4.98158386e+02 8.00943970e+02 6.40906811e-01]	[4.62376434e+02 7.85551636e+02 6.45453870e-01]	[4.16045349e+02 8.06102600e+02 6.48108840e-01]	[3.95590546e+02 8.00935669e+02 5.95685422e-01]	[4.18739685e+02 7.72776245e+02 7.10183680e-01]
[398.27658081 241.70977783 0.8981027 ]	[405.82330322 280.10153198 0.88838565]	[349.449646 285.23980713 0.80202371]	[336.54141235 382.74728394 0.86232042]	[326.35147095 485.39544678 0.8220799 ]	[462.39770508 277.54415894 0.89756513]	[482.85144043 377.72000122 0.90099239]	[498.21298218 480.17797852 0.85430014]	[416.1661377 459.72665405 0.772403 ]	[377.64352417 459.80450439 0.75894725]	[398.13830566 621.40509033 0.86261231]	[4.10970734e+02 7.67582397e+02 7.58976698e-01]	[454.56387329 459.65606689 0.70887136]	[462.19909668 611.16461182 0.86588031]	[4.72555725e+02 7.75323242e+02 7.36932933e-01]	[385.32583618 233.93713379 0.8899141 ]	[410.95776367 233.8184967 0.88820237]	[369.91867065 223.68943787 0.59518635]	[428.95300293 215.96066284 0.83125114]	[4.75153351e+02 8.08701294e+02 6.97883070e-01]	[4.93054474e+02 8.06087708e+02 6.69696212e-01]	[4.62363739e+02 7.88205017e+02 6.70647025e-01]	[4.13566254e+02 8.06068298e+02 6.40800536e-01]	[3.95545380e+02 7.98406067e+02 5.92758477e-01]	[4.18735291e+02 7.72779480e+02 6.81969941e-01]
[398.24215698 241.6960144 0.90023035]	[403.38735962 280.10470581 0.89346462]	[349.38806152 285.25509644 0.80007219]	[336.50469971 380.29537964 0.86467648]	[323.76751709 485.37243652 0.83840567]	[462.39050293 277.54165649 0.90177327]	[482.84030151 377.7300415 0.90276247]	[498.20751953 480.18255615 0.85869348]	[416.13198853 459.72766113 0.77178216]	[377.62136841 459.80841064 0.76018012]	[398.13247681 623.84796143 0.86626363]	[4.10968292e+02 7.67587280e+02 7.54586220e-01]	[452.08230591 459.66299438 0.71111447]	[459.78314209 613.63781738 0.8661449 ]	[4.64904053e+02 7.75286804e+02 7.67104089e-01]	[382.85263062 233.93078613 0.89450669]	[408.43835449 231.44952393 0.88943756]	[367.40563965 223.6713562 0.56400388]	[426.43713379 215.91850281 0.82967192]	[4.67401917e+02 8.11118530e+02 7.17484295e-01]	[4.85359314e+02 8.06141907e+02 7.23854601e-01]	[4.59792480e+02 7.88104492e+02 7.16101229e-01]	[4.13548981e+02 8.06101929e+02 6.28498733e-01]	[3.95537750e+02 7.98438538e+02 5.73173225e-01]	[4.18732544e+02 7.72767822e+02 6.74610138e-01]
[398.20211792 241.71940613 0.89538741]	[403.37545776 280.14990234 0.89185178]	[349.3760376 285.30020142 0.79907393]	[336.47372437 380.28088379 0.86716294]	[321.23834229 482.93139648 0.8722806 ]	[462.39181519 277.59414673 0.90125221]	[482.85888672 380.21133423 0.89474213]	[498.1859436 480.20968628 0.85686737]	[416.10592651 459.77032471 0.7728188 ]	[377.62136841 462.23916626 0.76174021]	[398.09292603 623.90112305 0.86513257]	[4.10983368e+02 7.67539917e+02 7.50470996e-01]	[452.03112793 459.71646118 0.71749383]	[459.75335693 613.64556885 0.85091758]	[462.41424561 770.28820801 0.78280646]	[382.80630493 233.95799255 0.90486598]	[405.92547607 233.81719971 0.89259493]	[367.36779785 223.7223053 0.5747081 ]	[426.39550781 215.90556335 0.83533871]	[4.62376099e+02 8.11158264e+02 7.03708827e-01]	[4.82791901e+02 8.08541809e+02 7.27977395e-01]	[4.59733887e+02 7.85537109e+02 7.02796638e-01]	[4.13558533e+02 8.06130554e+02 6.49722934e-01]	[3.95549713e+02 8.00921326e+02 5.91281712e-01]	[4.18741486e+02 7.72732056e+02 6.64901316e-01]
[398.17764282 244.18994141 0.89171088]	[403.34246826 280.17355347 0.89258933]	[346.86947632 285.32550049 0.79798812]	[336.45367432 380.28985596 0.87336111]	[318.77398682 482.95898438 0.88123411]	[462.37081909 277.60864258 0.90370172]	[482.86495972 380.31658936 0.88608599]	[498.1578064 480.21264648 0.85393101]	[416.02490234 459.80606079 0.75707209]	[377.56686401 462.28204346 0.75202906]	[398.06646729 623.96002197 0.86258161]	[4.11024811e+02 7.67569031e+02 7.53386199e-01]	[449.49301147 459.73693848 0.71467763]	[459.72299194 616.21777344 0.84227842]	[4.62329041e+02 7.72824280e+02 7.71263361e-01]	[382.77246094 233.97639465 0.91169357]	[405.88796997 233.82714844 0.89771235]	[364.87283325 223.73974609 0.61054432]	[423.92547607 215.92016602 0.84380102]	[4.59730469e+02 8.11223022e+02 6.26105130e-01]	[4.80205994e+02 8.08664001e+02 6.68401599e-01]	[4.59678131e+02 7.88106689e+02 6.76646829e-01]	[4.16055908e+02 8.08572144e+02 6.79285944e-01]	[3.95608612e+02 8.01001526e+02 6.12726510e-01]	[4.18731567e+02 7.72773132e+02 6.58544183e-01]
[398.16986084 244.20996094 0.89014959]	[403.31271362 280.20108032 0.89204967]	[346.84014893 287.83218384 0.80059832]	[334.05596924 382.76657104 0.85371774]	[318.69906616 485.37188721 0.88658971]	[462.34680176 277.61288452 0.90702552]	[482.8430481 380.28961182 0.889736 ]	[498.13824463 480.23925781 0.85176325]	[413.57919312 459.82073975 0.75308508]	[377.55975342 462.30792236 0.75031644]	[398.04302979 623.92919922 0.861462 ]	[4.11026306e+02 7.65073730e+02 7.48820305e-01]	[446.97592163 459.74511719 0.7170102 ]	[459.6385498 616.2277832 0.82447141]	[462.27130127 770.25756836 0.7930181 ]	[382.75457764 234.00198364 0.9163394 ]	[405.86349487 233.83602905 0.90063483]	[364.84371948 226.22792053 0.64626294]	[423.88305664 215.90614319 0.85025018]	[4.59720764e+02 8.11242004e+02 6.91831887e-01]	[4.80170349e+02 8.08613342e+02 7.09263682e-01]	[4.59645020e+02 7.83032593e+02 6.71871901e-01]	[4.13581421e+02 8.08609924e+02 6.72595978e-01]	[3.95591644e+02 8.03463318e+02 6.11173749e-01]	[4.18757996e+02 7.70269348e+02 6.81885779e-01]
[398.15475464 244.22373962 0.88903862]	[403.29510498 280.22244263 0.88941473]	[346.81988525 287.85473633 0.80211961]	[334.03704834 385.29818726 0.8468684 ]	[318.65249634 485.38183594 0.89431876]	[462.32580566 277.61950684 0.90911329]	[482.81707764 380.26358032 0.89420533]	[495.69039917 480.24368286 0.84768176]	[413.51925659 462.27157593 0.74879158]	[377.50415039 462.35775757 0.74104816]	[398.0305481 623.95391846 0.86156309]	[4.13505127e+02 7.65078308e+02 7.50404239e-01]	[446.92730713 459.81048584 0.71932733]	[459.60708618 621.26678467 0.82857758]	[462.23086548 772.70770264 0.78461248]	[382.73016357 234.00650024 0.92155814]	[405.84866333 233.84527588 0.90394986]	[364.79760742 226.2464447 0.65781885]	[423.87496948 215.92822266 0.85043263]	[4.57162903e+02 8.11239746e+02 6.28060877e-01]	[4.7767450e+02 8.0865979e+02 6.4911586e-01]	[4.59638092e+02 7.85585510e+02 6.59946620e-01]	[4.13557861e+02 8.08533386e+02 6.54755592e-01]	[3.95560059e+02 7.98424500e+02 6.06048167e-01]	[4.18783813e+02 7.70270508e+02 6.68975174e-01]
[398.12466431 244.24484253 0.88599771]	[403.27203369 282.67605591 0.88600999]	[344.35211182 287.88272095 0.80311495]	[334.01550293 382.86987305 0.84257317]	[318.61004639 485.43777466 0.88858587]	[462.31802368 277.65487671 0.90641236]	[482.82208252 382.72677612 0.88015938]	[495.62506104 480.28491211 0.84492475]	[411.0168457 462.34100342 0.74064952]	[375.08859253 464.84658813 0.72414804]	[398.03427124 624.01391602 0.86344659]	[4.11019745e+02 7.67533264e+02 7.45513678e-01]	[446.88510132 462.2545166 0.72318321]	[457.21261597 621.30523682 0.82945007]	[462.19619751 772.71990967 0.78739989]	[380.33349609 234.02754211 0.93179661]	[403.4034729 233.85829163 0.90755379]	[364.76940918 226.29026794 0.671287 ]	[423.84545898 215.94819641 0.85965639]	[4.57151123e+02 8.11234131e+02 6.29192948e-01]	[4.77646118e+02 8.08646179e+02 6.52066648e-01]	[4.57140564e+02 7.88024963e+02 6.55974090e-01]	[4.16080536e+02 8.08591797e+02 6.57572150e-01]	[3.95623718e+02 8.03467529e+02 5.92602551e-01]	[4.18715088e+02 7.72749756e+02 6.55897081e-01]
[398.04196167 249.30691528 0.87897491]	[400.83486938 285.24533081 0.88408065]	[344.26724243 290.44372559 0.81837505]	[333.94998169 385.29748535 0.81467706]	[316.08825684 485.38555908 0.89894879]	[462.26971436 277.71200562 0.89751405]	[482.81369019 382.78268433 0.87268633]	[493.07192993 480.2980957 0.83941162]	[408.45870972 462.37435913 0.73126101]	[374.99493408 464.89782715 0.70618701]	[398.03723145 626.40002441 0.85598505]	[4.13517883e+02 7.67560852e+02 7.51687706e-01]	[444.38674927 462.27606201 0.72886598]	[457.13647461 623.79815674 0.83448482]	[459.85012817 772.81121826 0.7818014 ]	[380.2482605 236.45228577 0.94815642]	[403.31427002 233.96272278 0.94103956]	[362.31207275 228.88047791 0.6456055 ]	[423.8074646 216.10023499 0.85965133]	[4.57129211e+02 8.11281799e+02 5.53563535e-01]	[4.75157013e+02 8.08704956e+02 5.84267855e-01]	[4.57151398e+02 7.88131836e+02 6.58703983e-01]	[4.16074768e+02 8.08654236e+02 6.29970908e-01]	[3.95620300e+02 8.03561096e+02 5.73589921e-01]	[4.18734894e+02 7.72752808e+02 6.47252977e-01]
[398.037323 251.81895447 0.8923713 ]	[400.83236694 287.82937622 0.88161266]	[341.82211304 292.90063477 0.82800007]	[331.4730835 385.38677979 0.80635726]	[316.04217529 485.42837524 0.89273208]	[462.27059937 280.17178345 0.89103156]	[482.82818604 385.3571167 0.85106653]	[490.56610107 480.31152344 0.84319067]	[410.95318604 464.82595825 0.72942394]	[375.04101562 464.91687012 0.71741152]	[398.05056763 626.43457031 0.85082769]	[4.13515778e+02 7.67522583e+02 7.53267884e-01]	[444.39465332 462.33276367 0.72432977]	[457.07055664 623.92565918 0.84726584]	[462.20132446 775.29101562 0.78316224]	[380.22991943 236.51931763 0.95293355]	[403.29940796 234.03271484 0.95143551]	[362.29400635 231.3735199 0.67690217]	[423.7779541 216.13117981 0.86459553]	[4.59668304e+02 8.11320496e+02 5.79648912e-01]	[4.77672150e+02 8.08737122e+02 6.08140469e-01]	[4.57167023e+02 7.88152954e+02 6.82549596e-01]	[4.16071259e+02 8.08613403e+02 6.37824953e-01]	[3.95617981e+02 8.03505127e+02 5.80539942e-01]	[4.18731293e+02 7.72705811e+02 6.57106936e-01]
[395.64645386 251.89840698 0.9046979 ]	[400.83114624 290.44293213 0.8920188 ]	[344.23928833 292.98318481 0.83836341]	[331.43441772 387.87457275 0.80073446]	[315.97555542 488.01028442 0.85744351]	[462.27648926 282.71936035 0.86651212]	[482.82528687 390.42550659 0.84274018]	[490.52374268 480.35623169 0.84828353]	[408.47940063 464.93130493 0.71706027]	[375.03051758 469.96505737 0.7003324 ]	[398.08758545 626.48101807 0.85826176]	[4.13571320e+02 7.67534729e+02 7.65796781e-01]	[444.37023926 464.84957886 0.71895552]	[454.58990479 623.92694092 0.84142977]	[462.19747925 775.29492188 0.77886373]	[380.20727539 236.58442688 0.95238602]	[403.27685547 236.42861938 0.95783967]	[362.24185181 231.42504883 0.71949232]	[421.39535522 218.64422607 0.85329306]	[4.59665070e+02 8.11348022e+02 5.14634192e-01]	[4.77682831e+02 8.11135376e+02 5.48449397e-01]	[4.57166656e+02 7.88155212e+02 6.60295904e-01]	[4.16107452e+02 8.08676758e+02 6.24876261e-01]	[3.95630280e+02 8.06014526e+02 5.74152052e-01]	[4.18760498e+02 7.72702820e+02 6.61336839e-01]
[395.64733887 251.89830017 0.90480781]	[400.83209229 290.44244385 0.8917954 ]	[344.23953247 292.98474121 0.83843654]	[331.43267822 387.87457275 0.80029833]	[315.9744873 488.01083374 0.85701168]	[462.27752686 282.7171936 0.86677802]	[482.8215332 387.95083618 0.83979905]	[490.52770996 480.3555603 0.84608591]	[408.48007202 464.93225098 0.71685529]	[375.02999878 469.96743774 0.70028281]	[398.0921936 626.48083496 0.86020696]	[4.13588043e+02 7.67531433e+02 7.63929963e-01]	[444.37301636 464.85061646 0.71916968]	[454.58886719 623.92211914 0.84165275]	[462.19577026 775.29766846 0.77703083]	[380.20794678 236.58505249 0.95232546]	[403.27716064 236.42874146 0.95778066]	[362.24169922 231.42781067 0.72025448]	[421.39611816 218.64515686 0.85311043]	[4.59667572e+02 8.13738098e+02 5.02349555e-01]	[4.77676300e+02 8.11141357e+02 5.35826683e-01]	[4.57156891e+02 7.88158997e+02 6.56113803e-01]	[4.16141785e+02 8.08666565e+02 6.43102825e-01]	[3.98082336e+02 8.06017700e+02 5.93157411e-01]	[4.18764923e+02 7.72702148e+02 6.53992236e-01]
[395.62356567 254.38049316 0.92215961]	[400.81991577 292.99395752 0.9165287 ]	[344.24371338 295.51013184 0.85377228]	[328.88192749 393.03488159 0.80477387]	[313.54638672 490.53646851 0.84282458]	[462.24389648 285.28244019 0.85418457]	[482.84518433 395.55001831 0.86055124]	[490.53634644 482.86715698 0.83610284]	[408.41278076 469.98208618 0.71123362]	[372.52786255 472.59658813 0.6877237 ]	[398.08706665 626.54418945 0.8388344 ]	[4.16060455e+02 7.67491150e+02 7.62153268e-01]	[444.337677 467.42337036 0.7122041 ]	[454.56872559 624.03387451 0.82084179]	[459.84713745 772.75231934 0.77363896]	[380.20239258 239.05209351 0.93287504]	[403.24697876 236.55879211 0.94612366]	[362.25823975 233.88182068 0.73635662]	[421.39038086 221.19586182 0.84981787]	[4.49502869e+02 8.11314941e+02 5.14146686e-01]	[4.72570831e+02 8.11147766e+02 5.31143904e-01]	[4.59643616e+02 7.88032959e+02 6.46389663e-01]	[4.16086029e+02 8.08680603e+02 6.49513066e-01]	[3.95625366e+02 8.03559326e+02 5.98676562e-01]	[4.21212006e+02 7.70219849e+02 6.72901034e-01]
[395.59301758 254.45352173 0.92540443]	[400.80264282 295.42236328 0.93226361]	[341.79653931 295.59640503 0.85865098]	[326.37625122 395.57583618 0.82088125]	[313.44985962 495.60900879 0.83161908]	[462.21160889 287.87112427 0.8530196 ]	[482.79431152 395.50146484 0.85069907]	[490.4786377 482.90164185 0.83204496]	[408.46777344 472.5496521 0.70688176]	[375.0300293 475.12591553 0.70207387]	[398.10714722 629.11224365 0.82182288]	[416.05712891 767.52746582 0.76784658]	[444.36227417 470.01339722 0.70367146]	[452.05160522 626.50421143 0.81322801]	[4.59784576e+02 7.72774841e+02 7.63243496e-01]	[380.17037964 239.12782288 0.91747594]	[400.84313965 236.62963867 0.94101107]	[362.28530884 233.96511841 0.66586387]	[421.3678894 223.74401855 0.85000461]	[4.46872375e+02 8.13800659e+02 5.02159536e-01]	[4.67479279e+02 8.11236938e+02 5.10875762e-01]	[4.59635468e+02 7.88054626e+02 6.12194240e-01]	[4.16123871e+02 8.08724304e+02 6.74770534e-01]	[3.98070160e+02 8.06048645e+02 6.24991894e-01]	[4.21193207e+02 7.70224731e+02 6.72598958e-01]
[395.6031189 254.56632996 0.94120079]	[400.78921509 295.50094604 0.94004411]	[341.77374268 298.0255127 0.86244518]	[326.31494141 398.05047607 0.84184337]	[313.4078064 495.64047241 0.83044517]	[459.84164429 290.44018555 0.85968524]	[482.78042603 395.55532837 0.85535288]	[487.92929077 487.95471191 0.80887634]	[408.42755127 475.11813354 0.71631742]	[374.98648071 477.652771 0.70846677]	[398.11306763 631.63922119 0.81756192]	[413.60241699 767.60638428 0.77788222]	[444.34259033 475.07348633 0.7130999 ]	[449.52374268 626.54541016 0.8145045 ]	[4.59757599e+02 7.75294189e+02 7.59742498e-01]	[380.14120483 241.66371155 0.89685935]	[400.85186768 239.08261108 0.92436385]	[362.27301025 234.08050537 0.60137266]	[421.37008667 228.77297974 0.84259754]	[4.44404327e+02 8.18896790e+02 4.60788965e-01]	[4.67440704e+02 8.13807190e+02 4.66192931e-01]	[4.57169678e+02 7.88139099e+02 5.99833727e-01]	[4.16132202e+02 8.08719666e+02 6.84457123e-01]	[3.98072266e+02 8.06061340e+02 6.35334909e-01]	[4.18776459e+02 7.72695312e+02 6.70591712e-01]
[395.59329224 256.95166016 0.9432649 ]	[400.77856445 295.58135986 0.94163901]	[341.74478149 298.09915161 0.86552447]	[323.8190918 398.0463562 0.83687496]	[308.40570068 493.09396362 0.79689795]	[459.81164551 292.96099854 0.87071127]	[482.73855591 395.50915527 0.85485888]	[485.48327637 490.50527954 0.8045786 ]	[405.91278076 475.14984131 0.72205752]	[372.47573853 477.66842651 0.6994673 ]	[398.08361816 634.15875244 0.80369633]	[4.13565704e+02 7.67544617e+02 7.66257524e-01]	[444.30758667 475.1477356 0.72148758]	[449.47348022 629.05596924 0.79136878]	[4.59725067e+02 7.72804016e+02 7.36586750e-01]	[380.12347412 244.23780823 0.89228475]	[400.83407593 239.16711426 0.91622418]	[362.28863525 236.56150818 0.58615386]	[421.33279419 228.86799622 0.84886986]	[4.41869995e+02 8.24012756e+02 5.02498448e-01]	[4.64848785e+02 8.18921814e+02 4.78179008e-01]	[4.57153076e+02 7.88072266e+02 5.67652166e-01]	[4.16073303e+02 8.11137329e+02 6.54334784e-01]	[3.95608398e+02 8.06069214e+02 6.11776412e-01]	[4.18773224e+02 7.70244934e+02 6.78244114e-01]
[395.57797241 257.01867676 0.93556559]	[400.78323364 295.63873291 0.93938643]	[341.74087524 298.13909912 0.86434799]	[323.7953186 398.06881714 0.84042704]	[303.22427368 495.61257935 0.80037677]	[459.81085205 295.41885376 0.88155389]	[482.7038269 395.6022644 0.86382961]	[485.41366577 493.09014893 0.81694269]	[405.84887695 477.66116333 0.73602515]	[369.93725586 477.70672607 0.7020157 ]	[398.04995728 634.17608643 0.79947573]	[4.13552032e+02 7.67511658e+02 7.63896585e-01]	[441.8899231 477.66928101 0.74203736]	[449.46047974 631.62860107 0.78537118]	[4.59739136e+02 7.80412842e+02 7.37405241e-01]	[380.12265015 246.82318115 0.89278305]	[400.80990601 241.68258667 0.9114238 ]	[362.29525757 236.63967896 0.53010839]	[421.31451416 231.32159424 0.85469353]	[4.46944153e+02 8.29124939e+02 5.42426765e-01]	[4.70023315e+02 8.26583557e+02 5.19740582e-01]	[4.57108978e+02 7.90653564e+02 5.84560156e-01]	[4.16051239e+02 8.11177612e+02 6.33311093e-01]	[3.95590942e+02 8.06087952e+02 5.95162511e-01]	[4.18757294e+02 7.70225098e+02 6.75644696e-01]
[395.53894043 257.09829712 0.91315436]	[400.78649902 298.04296875 0.94175649]	[341.75280762 298.19094849 0.86127037]	[323.73733521 398.12332153 0.8591972 ]	[300.69067383 498.2460022 0.83840346]	[459.79345703 295.51400757 0.89159656]	[480.38278198 398.1083374 0.88420093]	[485.34133911 498.17086792 0.85940039]	[403.39453125 480.1607666 0.73788035]	[367.40863037 480.22888184 0.70737207]	[398.0440979 636.74542236 0.80886859]	[4.13548401e+02 7.67586731e+02 7.65619218e-01]	[441.8626709 477.71704102 0.74954939]	[446.97549438 631.65338135 0.78846443]	[4.59733490e+02 7.80431641e+02 7.21545398e-01]	[380.1065979 249.37139893 0.89850336]	[400.7828064 244.26048279 0.90633607]	[362.2663269 239.07223511 0.46358743]	[421.30493164 231.38522339 0.86353087]	[4.49467926e+02 8.29263550e+02 5.62797427e-01]	[4.72528351e+02 8.29137573e+02 5.58661997e-01]	[4.54631744e+02 7.90701233e+02 5.54824173e-01]	[4.16096466e+02 8.11323120e+02 6.02962434e-01]	[3.95621826e+02 8.08644836e+02 5.91951489e-01]	[4.18739075e+02 7.70283691e+02 6.53997481e-01]
[395.49267578 257.19055176 0.88715935]	[400.77182007 298.08999634 0.94458532]	[341.74487305 300.62817383 0.85601324]	[321.2177124 398.14004517 0.86683071]	[298.23294067 500.7303772 0.8654784 ]	[459.77960205 295.54574585 0.89448631]	[480.36968994 398.12689209 0.88736439]	[482.96792603 498.15911865 0.86509621]	[403.3866272 480.18457031 0.74918568]	[367.42059326 480.25201416 0.71345371]	[398.04666138 639.2767334 0.81782734]	[4.13524902e+02 7.67611389e+02 7.63763964e-01]	[441.84616089 480.15722656 0.76162231]	[449.44055176 631.67749023 0.79006624]	[4.59749634e+02 7.85528503e+02 7.26272881e-01]	[380.08740234 251.88209534 0.91386497]	[400.73916626 249.29406738 0.91365993]	[362.24450684 239.13381958 0.45704198]	[421.25344849 233.8818512 0.88295484]	[4.49483948e+02 8.31781189e+02 5.36177635e-01]	[4.69999481e+02 8.29271057e+02 5.44255793e-01]	[4.57112640e+02 7.93272278e+02 5.54911494e-01]	[4.11016418e+02 8.11288513e+02 5.46402514e-01]	[3.95518768e+02 8.08585999e+02 5.32985389e-01]	[4.18731659e+02 7.72722961e+02 6.58626378e-01]
[390.43783569 262.17431641 0.83986884]	[400.70004272 298.24145508 0.94664383]	[339.30096436 303.25756836 0.84258235]	[318.75689697 400.67645264 0.87447578]	[298.06137085 503.26278687 0.88897973]	[459.76156616 298.01721191 0.90228117]	[480.37283325 400.70129395 0.88993603]	[482.96173096 500.72521973 0.88548422]	[405.8147583 480.32196045 0.75598848]	[367.41043091 482.78430176 0.7187717 ]	[398.02658081 636.75561523 0.81903833]	[4.11036011e+02 7.67637207e+02 7.55744576e-01]	[441.87695312 480.3197937 0.76185906]	[449.50415039 639.34228516 0.79440588]	[4.59789429e+02 7.90648438e+02 7.40162194e-01]	[377.68057251 254.43153381 0.9431209 ]	[400.62496948 251.9156189 0.95294005]	[359.80541992 241.65376282 0.40265095]	[421.15664673 234.05433655 0.89596039]	[4.52034393e+02 8.41988892e+02 4.94825840e-01]	[4.75136719e+02 8.34385681e+02 5.22238076e-01]	[4.57127838e+02 8.00949036e+02 5.21552920e-01]	[4.13523193e+02 8.18935852e+02 5.07417917e-01]	[3.93011261e+02 8.11229980e+02 5.11100769e-01]	[4.18709717e+02 7.72723511e+02 6.64540410e-01]
[387.92416382 264.73034668 0.83614475]	[400.63909912 300.7166748 0.93655765]	[339.1980896 310.86624146 0.85059059]	[318.72787476 403.27532959 0.8692106 ]	[297.99609375 503.30914307 0.89712983]	[459.71188354 298.07199097 0.90334344]	[480.35574341 400.73062134 0.88440633]	[482.96896362 500.76998901 0.88519073]	[403.36193848 480.33309937 0.74961317]	[364.87179565 482.79800415 0.71589565]	[398.03192139 641.80969238 0.83140117]	[4.11028687e+02 7.67688110e+02 7.52469301e-01]	[441.84594727 480.32220459 0.75520909]	[449.47653198 641.93371582 0.81205297]	[4.59817596e+02 7.90769958e+02 7.21418262e-01]	[377.62860107 254.52766418 0.94753647]	[398.25857544 254.35275269 0.95627141]	[359.68441772 244.25778198 0.50475031]	[418.75930786 236.47331238 0.90105051]	[4.57143524e+02 8.47058716e+02 4.53591138e-01]	[4.77684479e+02 8.39431641e+02 4.95810211e-01]	[4.57140594e+02 8.06099365e+02 5.07901907e-01]	[4.13571228e+02 8.18947266e+02 4.80587989e-01]	[3.93030701e+02 8.11256653e+02 4.87631768e-01]	[4.18701660e+02 7.72781189e+02 6.49808407e-01]
[387.89697266 269.82943726 0.83593893]	[400.65859985 303.23223877 0.91727519]	[339.21408081 310.91986084 0.85612559]	[318.71170044 405.84048462 0.855398 ]	[295.57421875 503.4100647 0.88665289]	[459.72076416 298.17797852 0.8973453 ]	[480.36248779 400.75308228 0.88575888]	[482.95593262 500.82104492 0.88388777]	[403.38687134 480.32998657 0.7452383 ]	[367.37774658 482.79812622 0.71349126]	[398.04400635 641.84417725 0.83741164]	[4.13493439e+02 7.70091675e+02 7.53462672e-01]	[441.86303711 480.31945801 0.75037694]	[449.43591309 644.3314209 0.81484854]	[4.59834900e+02 7.93315125e+02 7.09804833e-01]	[377.60296631 256.98156738 0.94475204]	[398.23516846 254.49237061 0.96962833]	[359.66390991 249.38191223 0.55480093]	[418.71356201 236.57278442 0.90622371]	[4.54630585e+02 8.49651733e+02 4.40438420e-01]	[4.77680420e+02 8.44582275e+02 4.74410862e-01]	[4.57150665e+02 8.08691589e+02 4.91959572e-01]	[4.13565002e+02 8.24090698e+02 4.62292254e-01]	[3.93017059e+02 8.13823181e+02 4.54798132e-01]	[4.18717987e+02 7.72798645e+02 6.48474813e-01]
[387.86352539 272.48718262 0.86256391]	[400.64743042 308.35925293 0.90675622]	[339.18383789 313.48059082 0.8743363 ]	[318.67874146 408.45544434 0.86137229]	[295.52459717 505.95300293 0.86465263]	[459.72375488 300.70318604 0.87962395]	[480.3604126 403.26318359 0.87206501]	[482.9369812 503.35842896 0.88683403]	[405.82040405 482.90307617 0.73897076]	[367.41174316 485.36230469 0.70187789]	[398.04345703 644.35662842 0.85564506]	[4.13532257e+02 7.70151123e+02 7.51782537e-01]	[441.87011719 482.87850952 0.74187285]	[449.45950317 644.53369141 0.81948948]	[4.59787476e+02 8.00962341e+02 7.01816797e-01]	[377.55264282 257.16586304 0.91305959]	[398.20211792 256.99975586 0.96798247]	[359.61386108 251.97138977 0.55510873]	[418.68197632 239.06048584 0.88219231]	[4.57144348e+02 8.49788086e+02 4.90600288e-01]	[4.77654602e+02 8.47162720e+02 5.39380014e-01]	[4.57096405e+02 8.11293396e+02 4.98621643e-01]	[4.16089294e+02 8.24054871e+02 4.88370180e-01]	[3.95557251e+02 8.13799377e+02 4.88403440e-01]	[4.18710236e+02 7.75291504e+02 6.33482277e-01]
[385.32904053 274.97009277 0.89020693]	[400.65621948 313.47711182 0.93258983]	[339.20654297 316.00482178 0.88325357]	[318.66134644 413.50595093 0.86562681]	[295.4487915 508.48330688 0.84198135]	[459.69683838 305.78024292 0.84260595]	[480.37115479 408.43234253 0.84254283]	[482.95559692 503.4387207 0.88135558]	[405.83984375 485.41879272 0.72914094]	[369.92703247 485.44845581 0.69244063]	[398.04458618 644.49725342 0.87031412]	[4.13590332e+02 7.70174683e+02 7.61783004e-01]	[441.87387085 485.41955566 0.72968429]	[449.46179199 647.04510498 0.8182022 ]	[4.59786591e+02 8.06062622e+02 6.97214305e-01]	[377.51193237 259.63787842 0.89303893]	[398.16122437 257.16784668 0.95962775]	[359.62097168 254.47047424 0.52218103]	[418.67507935 244.26275635 0.85404885]	[4.57177002e+02 8.52252991e+02 4.44099545e-01]	[4.77697510e+02 8.49648499e+02 5.12195170e-01]	[4.57089630e+02 8.16326294e+02 4.75420922e-01]	[4.16077515e+02 8.21482727e+02 4.92896199e-01]	[3.95557343e+02 8.11259949e+02 5.08532345e-01]	[4.18761017e+02 7.75284912e+02 6.39661074e-01]
[385.33044434 274.97268677 0.8904925 ]	[400.6583252 313.47454834 0.93250251]	[339.21044922 316.00479126 0.88262033]	[318.65344238 413.52886963 0.86840844]	[295.44723511 508.48550415 0.84164649]	[459.69747925 305.77438354 0.84319842]	[480.36474609 405.92037964 0.8459686 ]	[482.95477295 503.43676758 0.88206625]	[405.84243774 485.42407227 0.72891343]	[369.92938232 485.45248413 0.69225448]	[398.04266357 644.4932251 0.8703422 ]	[4.13587006e+02 7.70182922e+02 7.58244276e-01]	[441.87750244 485.4263916 0.72884029]	[449.46798706 647.04937744 0.81748092]	[4.59790924e+02 8.06048645e+02 7.02457547e-01]	[377.51147461 259.63916016 0.89300257]	[398.16363525 257.16903687 0.95970887]	[359.61541748 254.48120117 0.54600877]	[418.6746521 244.26356506 0.85435593]	[4.59683350e+02 8.52291931e+02 4.43534464e-01]	[4.77709686e+02 8.49664246e+02 5.13834536e-01]	[4.54631622e+02 8.13853149e+02 4.83520806e-01]	[4.16065186e+02 8.18950073e+02 4.88894016e-01]	[3.95560181e+02 8.11223755e+02 5.09324193e-01]	[4.18750092e+02 7.75304443e+02 6.33165002e-01]
[382.86785889 275.08883667 0.90556353]	[400.65112305 315.98800659 0.95232797]	[339.21008301 318.56677246 0.8866058 ]	[318.59677124 418.5798645 0.90627599]	[292.9972229 511.06951904 0.82172948]	[459.65524292 308.41677856 0.83308154]	[480.38180542 408.46984863 0.84007001]	[482.95690918 513.61517334 0.84041321]	[405.82382202 490.50170898 0.72273272]	[369.95227051 490.50549316 0.6828773 ]	[398.08648682 646.91827393 0.8749302 ]	[4.13580017e+02 7.70179199e+02 7.58001208e-01]	[441.84771729 490.53988647 0.72554302]	[446.96398926 647.16271973 0.80453146]	[4.59793396e+02 8.08670105e+02 7.45443642e-01]	[375.10153198 262.19003296 0.86989689]	[398.1257019 259.65539551 0.93697405]	[359.60177612 256.96798706 0.44772848]	[418.64794922 249.38357544 0.86137289]	[4.59721008e+02 8.54841248e+02 5.38920105e-01]	[4.80168579e+02 8.52193909e+02 5.96527219e-01]	[4.54632935e+02 8.16382629e+02 5.24617434e-01]	[4.13594116e+02 8.18929443e+02 5.25575399e-01]	[3.95530029e+02 8.11198242e+02 5.41189194e-01]	[4.18770142e+02 7.75313904e+02 6.37684584e-01]
[385.39730835 277.64923096 0.87919354]	[400.68701172 316.15020752 0.95365477]	[339.24923706 318.67004395 0.88003463]	[318.6133728 418.66091919 0.91239488]	[292.89959717 516.14404297 0.817384 ]	[459.67352295 313.54959106 0.86435878]	[482.72006226 416.1411438 0.8650825 ]	[482.9666748 518.71380615 0.87528348]	[403.34896851 495.65539551 0.74290669]	[367.42501831 498.14678955 0.69803542]	[398.10229492 646.94848633 0.88028836]	[4.16042755e+02 7.70163818e+02 7.66256988e-01]	[441.79440308 495.67156982 0.74707305]	[449.49151611 649.63952637 0.79220498]	[4.59796875e+02 8.08637512e+02 7.28866160e-01]	[377.55578613 269.90966797 0.88944077]	[398.18991089 264.76849365 0.9157865 ]	[3.59664612e+02 2.59598511e+02 3.55170488e-01]	[418.72183228 251.95637512 0.87997627]	[4.59779053e+02 8.54795410e+02 5.01167476e-01]	[4.80180939e+02 8.49731873e+02 5.62614560e-01]	[4.54611938e+02 8.18883789e+02 5.06022632e-01]	[4.16080444e+02 8.16397583e+02 5.30683577e-01]	[3.95603394e+02 8.11150574e+02 5.49248815e-01]	[4.18753448e+02 7.75298950e+02 6.22353733e-01]
[385.39587402 280.19070435 0.85305208]	[400.71286011 318.62136841 0.95862377]	[339.29779053 321.2253418 0.85827839]	[318.59283447 421.17852783 0.91197014]	[290.44937134 518.70629883 0.82878053]	[459.72531128 316.04885864 0.89207542]	[480.37701416 418.56161499 0.86769676]	[485.40036011 521.19378662 0.86822212]	[405.82955933 500.73068237 0.75860798]	[369.93756104 500.76739502 0.72381949]	[398.18725586 647.1104126 0.87975055]	[4.13598785e+02 7.70232178e+02 7.49991059e-01]	[441.84585571 500.74783325 0.77128458]	[446.93240356 654.70471191 0.78031737]	[4.59774628e+02 8.06117981e+02 7.17799008e-01]	[377.58834839 272.49569702 0.91243231]	[398.20288086 269.91970825 0.9249028 ]	[359.66708374 262.14764404 0.43297747]	[418.69958496 254.50959778 0.90050495]	[4.57167480e+02 8.52321350e+02 4.68715459e-01]	[4.77697083e+02 8.49681946e+02 5.15136361e-01]	[4.54602081e+02 8.16348572e+02 4.98181641e-01]	[4.16047607e+02 8.21521179e+02 5.42325795e-01]	[3.95545776e+02 8.11270081e+02 5.42998910e-01]	[4.18744324e+02 7.75356384e+02 6.14311755e-01]
[385.37902832 282.72970581 0.84490198]	[400.6807251 318.75656128 0.95110524]	[339.29141235 323.80792236 0.84351671]	[318.53875732 421.32421875 0.90895891]	[287.82550049 521.23370361 0.83544594]	[459.71612549 316.15393066 0.89957678]	[480.3611145 418.61807251 0.88762546]	[485.41885376 521.32855225 0.87539685]	[403.38479614 500.82907104 0.76409125]	[367.40356445 503.26690674 0.72892702]	[398.24942017 649.57958984 0.88153404]	[4.16061005e+02 7.70182373e+02 7.56174922e-01]	[441.83526611 500.84640503 0.76755571]	[446.86846924 659.86999512 0.79981512]	[4.59757538e+02 8.11201965e+02 7.13774085e-01]	[377.57168579 274.99624634 0.93088561]	[398.18890381 272.46029663 0.94350201]	[359.59115601 264.71661377 0.46982297]	[418.69525146 256.97253418 0.8955844 ]	[4.49475128e+02 8.59991516e+02 4.39615816e-01]	[4.75110016e+02 8.54846863e+02 4.68876958e-01]	[4.54641022e+02 8.24067627e+02 4.88841712e-01]	[4.13582184e+02 8.29122742e+02 4.78273213e-01]	[3.93040924e+02 8.13834534e+02 4.69044566e-01]	[4.18775452e+02 7.75305542e+02 6.03909314e-01]
[385.34576416 290.3475647 0.83821052]	[400.66204834 321.2666626 0.93023974]	[339.22909546 328.92355347 0.84860879]	[316.17282104 423.83197021 0.89298409]	[282.76864624 521.31695557 0.85357583]	[459.70776367 318.6293335 0.90478516]	[480.35232544 418.79248047 0.90412843]	[487.91607666 521.3651123 0.85590863]	[403.36489868 500.8555603 0.76169717]	[367.3659668 503.30172729 0.72814506]	[400.61627197 649.644104 0.87235993]	[4.16056488e+02 7.70226685e+02 7.40280509e-01]	[441.82980347 500.85998535 0.75962263]	[444.35845947 662.41955566 0.82355249]	[4.59739929e+02 8.13774963e+02 6.78810775e-01]	[377.54708862 277.49484253 0.93270153]	[398.17971802 275.0032959 0.96361929]	[359.63314819 269.91461182 0.46287066]	[418.69442749 257.08505249 0.89803594]	[4.46876465e+02 8.62521851e+02 3.69161606e-01]	[4.72562897e+02 8.54908630e+02 4.08590853e-01]	[4.59634399e+02 8.29148010e+02 4.61994261e-01]	[4.13506378e+02 8.29151794e+02 4.60753024e-01]	[3.93034973e+02 8.16348816e+02 4.60735977e-01]	[4.18739990e+02 7.75338806e+02 5.76113820e-01]
[387.8560791 292.98947144 0.85710037]	[400.67166138 326.32052612 0.90702581]	[339.22210693 331.46142578 0.85817146]	[316.12683105 426.3862915 0.88328296]	[280.16043091 523.86358643 0.87999421]	[459.72937012 321.18841553 0.88471556]	[480.35345459 421.22229004 0.90483284]	[487.97399902 523.79058838 0.85297143]	[403.37918091 503.43099976 0.75382924]	[367.3711853 505.902771 0.71361858]	[400.65283203 652.19354248 0.8570556 ]	[4.16038361e+02 7.70194397e+02 7.56369352e-01]	[441.84573364 503.41088867 0.75161314]	[444.2991333 664.94268799 0.8483541 ]	[4.59669464e+02 8.16402222e+02 6.37726545e-01]	[377.56411743 277.66534424 0.91599911]	[398.20394897 277.51132202 0.96438706]	[359.63595581 272.44732666 0.53294075]	[418.69961548 257.18127441 0.88058007]	[4.44392426e+02 8.67606506e+02 3.48845541e-01]	[4.70010040e+02 8.62566284e+02 3.79271984e-01]	[4.57146515e+02 8.31783630e+02 4.30717766e-01]	[4.13511444e+02 8.26573608e+02 4.51408505e-01]	[3.93068665e+02 8.13763855e+02 4.74245548e-01]	[4.18677826e+02 7.75271484e+02 5.92700183e-01]
[385.30941772 295.58099365 0.89926326]	[400.66122437 334.00170898 0.93120778]	[339.22827148 336.51431274 0.88067752]	[315.99691772 431.47894287 0.8555963 ]	[277.48806763 523.99707031 0.86970437]	[459.69625854 326.34402466 0.84108204]	[482.715271 423.90734863 0.8659057 ]	[487.97418213 526.4486084 0.82720488]	[403.39987183 508.5357666 0.73486799]	[369.92636108 511.04351807 0.69742984]	[400.63763428 657.24499512 0.8493771 ]	[4.13529999e+02 7.70126709e+02 7.27789283e-01]	[441.83847046 511.02694702 0.73183769]	[441.88586426 667.63775635 0.84488535]	[4.57127411e+02 8.29156311e+02 6.65316045e-01]	[375.12145996 280.25564575 0.87267715]	[398.15487671 280.14242554 0.94365346]	[359.62136841 275.06045532 0.42306498]	[418.67965698 269.86196899 0.86280608]	[4.44358459e+02 8.75406494e+02 5.00790358e-01]	[4.67455902e+02 8.75346191e+02 5.33165753e-01]	[4.54570007e+02 8.36923218e+02 4.44494605e-01]	[4.00819885e+02 8.34324036e+02 4.18398380e-01]	[3.85341187e+02 8.21488342e+02 4.27684665e-01]	[4.18633331e+02 7.72803345e+02 5.69184303e-01]
[387.8742981 298.08511353 0.89005005]	[400.62988281 336.50115967 0.95140076]	[339.17462158 339.06854248 0.89117903]	[313.52770996 436.60559082 0.86563981]	[274.95358276 526.46551514 0.84979874]	[459.63851929 328.9147644 0.83324027]	[482.77401733 431.48428345 0.85790712]	[488.01113892 529.04699707 0.81001931]	[403.39544678 511.08355713 0.73754853]	[369.9185791 513.60144043 0.70043397]	[398.25183105 659.82910156 0.85046095]	[4.13538483e+02 7.70277588e+02 7.15662003e-01]	[441.84399414 513.57495117 0.73499489]	[441.8850708 667.67608643 0.84218681]	[4.57106079e+02 8.29185059e+02 6.53960705e-01]	[377.57086182 287.84967041 0.88754952]	[398.21514893 282.73336792 0.9265027 ]	[359.67199707 277.6590271 0.44503999]	[418.69335938 272.40466309 0.87823176]	[4.44319611e+02 8.75378174e+02 4.76429939e-01]	[4.67403168e+02 8.75324585e+02 5.03849506e-01]	[4.52026245e+02 8.41972046e+02 4.28788334e-01]	[4.00673431e+02 8.41986572e+02 4.13789660e-01]	[3.82749023e+02 8.29133484e+02 4.12768453e-01]	[4.18653046e+02 7.77884338e+02 5.48157930e-01]
[387.89526367 300.64135742 0.86044365]	[400.63348389 336.63848877 0.95555961]	[339.18164062 339.17047119 0.89281225]	[313.42388916 439.08428955 0.84766978]	[272.41384888 526.48706055 0.83136898]	[459.63653564 334.02645874 0.85871005]	[482.77453613 434.09393311 0.86476332]	[490.52966309 531.5324707 0.80820549]	[403.3878479 516.1796875 0.74179369]	[367.41796875 518.68487549 0.71317357]	[398.18075562 659.82110596 0.84962285]	[4.11037201e+02 7.72709656e+02 6.88370526e-01]	[441.86889648 516.19036865 0.74252099]	[441.85055542 672.67468262 0.82097632]	[4.57070099e+02 8.31798950e+02 6.52910113e-01]	[377.59362793 292.94918823 0.90293062]	[398.22839355 290.35961914 0.91786742]	[359.64190674 280.13308716 0.45082855]	[418.67645264 274.93157959 0.87799948]	[4.44397949e+02 8.83077148e+02 5.60455322e-01]	[4.67427399e+02 8.80509644e+02 5.78721583e-01]	[4.49485840e+02 8.47125793e+02 4.50456679e-01]	[3.98199738e+02 8.41972046e+02 4.04927373e-01]	[3.80290588e+02 8.26633850e+02 4.05568033e-01]	[4.18652832e+02 7.80409241e+02 5.39701164e-01]
[385.36203003 303.2286377 0.84816885]	[400.62304688 339.14022827 0.95419127]	[339.13861084 341.74325562 0.8773393 ]	[310.8949585 439.21871948 0.85695434]	[264.78509521 531.60534668 0.79083329]	[459.66998291 336.53323364 0.88210452]	[482.78991699 436.64425659 0.88598621]	[490.54916382 534.1350708 0.80681068]	[405.83349609 518.67907715 0.74810398]	[369.9329834 518.75506592 0.72719634]	[398.13754272 662.35388184 0.85546386]	[4.10953522e+02 7.70244141e+02 7.08115280e-01]	[441.88699341 518.67407227 0.75043148]	[441.84127808 672.69799805 0.82307851]	[4.57118713e+02 8.31815735e+02 6.32467568e-01]	[377.55056763 295.48516846 0.92094433]	[398.16955566 292.94668579 0.93602824]	[357.22232056 282.70046997 0.4856751 ]	[418.6366272 275.10235596 0.88402593]	[4.46889618e+02 8.85588867e+02 5.24303555e-01]	[4.67439056e+02 8.83024048e+02 5.43506980e-01]	[4.51998138e+02 8.49632874e+02 4.14537132e-01]	[3.98224762e+02 8.34306274e+02 4.11861062e-01]	[3.82759247e+02 8.21467224e+02 4.11328346e-01]	[4.18643890e+02 7.77838745e+02 5.61228633e-01]
[382.85949707 308.38418579 0.84711146]	[400.61779785 339.25143433 0.95063227]	[339.16555786 344.27825928 0.86053181]	[308.31777954 441.73974609 0.84005916]	[259.70541382 536.72808838 0.81133664]	[459.66790771 336.6340332 0.8898617 ]	[482.80264282 439.13668823 0.88311827]	[490.4861145 539.22741699 0.83084786]	[405.86749268 518.76422119 0.76094562]	[369.97756958 521.22442627 0.74106079]	[398.13342285 662.41638184 0.86711687]	[4.08405884e+02 7.72700928e+02 6.65929675e-01]	[441.91986084 518.76330566 0.75995815]	[441.8460083 677.79992676 0.81637108]	[4.57071320e+02 8.34332520e+02 6.15705192e-01]	[375.0916748 298.00570679 0.91625619]	[398.09429932 295.48428345 0.95229197]	[357.18804932 290.41290283 0.35945153]	[418.58529663 277.58157349 0.89032346]	[4.46874451e+02 8.90687805e+02 5.73905349e-01]	[4.64946686e+02 8.88141296e+02 5.91736197e-01]	[4.52054443e+02 8.49697144e+02 4.27526325e-01]	[3.95615875e+02 8.44539185e+02 3.60168964e-01]	[3.80155457e+02 8.29143311e+02 3.65445435e-01]	[4.18612885e+02 7.77903503e+02 4.96187598e-01]
[382.81246948 313.52307129 0.88549489]	[398.23519897 341.76226807 0.93666464]	[339.07852173 349.43707275 0.85556883]	[303.28894043 444.42041016 0.81209469]	[257.11495972 541.7789917 0.87594295]	[459.61373901 339.0796814 0.88730913]	[482.80529785 439.16320801 0.891693 ]	[490.5380249 539.29193115 0.84184527]	[408.40350342 521.21868896 0.76700878]	[372.5032959 521.28814697 0.76035541]	[398.1312561 664.85778809 0.86821008]	[4.08387756e+02 7.72728027e+02 6.65933371e-01]	[444.35391235 521.22155762 0.7583462 ]	[441.81796265 680.3260498 0.82190472]	[4.54577454e+02 8.47143066e+02 5.94619215e-01]	[375.05374146 298.23147583 0.89167839]	[398.0640564 298.02813721 0.95502084]	[357.13162231 293.00149536 0.48200282]	[416.1517334 277.67861938 0.86983919]	[4.44353607e+02 8.93268127e+02 6.22000813e-01]	[4.64855591e+02 8.90704285e+02 6.35198593e-01]	[4.52056549e+02 8.54894836e+02 4.20202196e-01]	[3.98135101e+02 8.42022888e+02 3.93905401e-01]	[3.80276123e+02 8.29174866e+02 3.87518883e-01]	[4.18607239e+02 7.80404236e+02 5.01179814e-01]
[382.81161499 313.52310181 0.88576865]	[398.23147583 341.76080322 0.93720216]	[339.07434082 349.43511963 0.85554105]	[303.29171753 444.42553711 0.81140506]	[257.1161499 541.7857666 0.87770247]	[459.61123657 339.07827759 0.88734663]	[482.8052063 439.16339111 0.89127296]	[490.53900146 539.29272461 0.84164584]	[408.39755249 521.22290039 0.76724035]	[372.49404907 521.29205322 0.75945997]	[398.13034058 664.86083984 0.86846662]	[4.08397461e+02 7.72745117e+02 6.59329712e-01]	[444.3510437 521.22631836 0.75867486]	[441.8248291 680.34545898 0.82283336]	[4.54564819e+02 8.47102356e+02 5.91594875e-01]	[375.05270386 298.23126221 0.89174926]	[398.06347656 298.02859497 0.95500034]	[357.13088989 293.00198364 0.48199189]	[416.15109253 277.67932129 0.86964285]	[4.44353363e+02 8.93277344e+02 6.24208331e-01]	[4.64859344e+02 8.90702332e+02 6.37874722e-01]	[4.52049500e+02 8.54862122e+02 4.21119601e-01]	[3.98167999e+02 8.44539185e+02 3.84860933e-01]	[3.82743500e+02 8.29204102e+02 3.76858383e-01]	[4.18602692e+02 7.80422546e+02 4.91266429e-01]
[380.31277466 316.04074097 0.92993653]	[398.14953613 344.34793091 0.90498054]	[336.64068604 354.55661011 0.87829274]	[303.2638855 449.44696045 0.80510306]	[256.99206543 544.33642578 0.89571834]	[457.17633057 339.16546631 0.87824667]	[482.79006958 439.23025513 0.89463872]	[495.60083008 541.72827148 0.84057397]	[408.41918945 521.36627197 0.77081466]	[372.51147461 523.80883789 0.75983655]	[398.13473511 664.99542236 0.88084108]	[4.08401428e+02 7.75309326e+02 6.17978632e-01]	[444.39254761 521.37719727 0.75401819]	[441.8117981 682.8961792 0.84359539]	[4.54582367e+02 8.44574280e+02 6.01790428e-01]	[372.51681519 300.73330688 0.85731965]	[395.60958862 298.22790527 0.93452859]	[357.03482056 295.50320435 0.48766115]	[416.08203125 282.71426392 0.82824808]	[4.44367462e+02 8.93352295e+02 6.55074954e-01]	[4.64887115e+02 8.90760925e+02 6.60805106e-01]	[4.54557800e+02 8.54829590e+02 4.38064307e-01]	[3.98229919e+02 8.47149963e+02 3.92161310e-01]	[3.82800903e+02 8.31801086e+02 3.77413720e-01]	[4.18599243e+02 7.85528931e+02 4.47584033e-01]
[380.18023682 316.15985107 0.95568109]	[398.08724976 351.93374634 0.89982235]	[336.62057495 357.04754639 0.88791949]	[300.76992798 454.63195801 0.82580721]	[254.60151672 544.47796631 0.86972052]	[454.61190796 339.2807312 0.84432954]	[482.79406738 439.21936035 0.88602912]	[495.62988281 539.31567383 0.83622861]	[408.39593506 521.39709473 0.75647628]	[372.49639893 523.85571289 0.75009084]	[398.08129883 664.92572021 0.86851799]	[4.08429962e+02 7.77898438e+02 5.94942451e-01]	[444.37335205 521.39031982 0.74400938]	[441.83703613 682.95800781 0.84695917]	[4.52064148e+02 8.44546326e+02 6.23204887e-01]	[367.39105225 303.30175781 0.82576984]	[393.01901245 300.72186279 0.88481218]	[354.50613403 295.64508057 0.38881665]	[413.53094482 290.34368896 0.80520982]	[4.44412323e+02 8.95841125e+02 6.63436592e-01]	[4.64922699e+02 8.90786560e+02 6.79535925e-01]	[4.52053436e+02 8.52297546e+02 4.76963401e-01]	[3.95610504e+02 8.47155518e+02 2.95621365e-01]	[3.80244904e+02 8.31774353e+02 3.13876808e-01]	[4.18607758e+02 7.88145081e+02 3.86609435e-01]
[380.13290405 318.69522095 0.9410761 ]	[398.02267456 354.54708862 0.9076978 ]	[336.58822632 359.6312561 0.89223212]	[300.67480469 459.72616577 0.86398244]	[254.45800781 549.55169678 0.82189298]	[452.04827881 341.7371521 0.82760686]	[482.77438354 439.26654053 0.8915621 ]	[498.20040894 541.71160889 0.85704064]	[410.96994019 523.8770752 0.76025844]	[374.98104858 523.96551514 0.75242615]	[398.0567627 664.8817749 0.85854971]	[4.08415710e+02 7.75348328e+02 6.27270281e-01]	[446.91397095 523.86523438 0.72816658]	[441.8520813 685.48944092 0.86512607]	[4.49448090e+02 8.49654358e+02 6.59698725e-01]	[364.82113647 313.41537476 0.83973444]	[390.45346069 305.8354187 0.86444509]	[352.00320435 300.65136719 0.37337932]	[408.47589111 292.88800049 0.80910617]	[4.44380920e+02 8.93437073e+02 6.73933923e-01]	[4.64874939e+02 8.90773926e+02 6.85411096e-01]	[4.46886749e+02 8.54898499e+02 5.03356576e-01]	[3.95556976e+02 8.49730225e+02 3.00899684e-01]	[3.80196747e+02 8.34328247e+02 3.10606718e-01]	[4.18612427e+02 7.85592651e+02 4.16711479e-01]
[377.74200439 321.18991089 0.92293668]	[395.58111572 357.00799561 0.90883327]	[336.52041626 359.75662231 0.88102555]	[300.67694092 462.25738525 0.85926557]	[254.39979553 557.22332764 0.82213658]	[449.49414062 341.82357788 0.81768161]	[482.79534912 441.67907715 0.88917977]	[500.65020752 541.7857666 0.87828177]	[410.99353027 523.94995117 0.74745059]	[375.02838135 526.4487915 0.74793285]	[398.02355957 665.08306885 0.87128353]	[4.05902130e+02 7.75298889e+02 6.29811525e-01]	[446.93380737 523.92938232 0.71582812]	[441.8805542 685.52862549 0.86395979]	[4.49462616e+02 8.52207764e+02 6.68318629e-01]	[362.30886841 315.94775391 0.87512887]	[387.89910889 310.88024902 0.86739212]	[349.39285278 303.27212524 0.38274658]	[408.39672852 292.96911621 0.81821746]	[4.44378021e+02 8.95926880e+02 6.86646760e-01]	[4.64869720e+02 8.93239685e+02 7.02730715e-01]	[4.46875061e+02 8.59988464e+02 5.15881538e-01]	[3.93043274e+02 8.49702759e+02 2.77156621e-01]	[3.80172058e+02 8.31765686e+02 2.97072887e-01]	[4.18580139e+02 7.85573669e+02 4.17083025e-01]
[377.66574097 321.29351807 0.90686983]	[395.54968262 357.14788818 0.91923773]	[336.5213623 362.34945679 0.85507029]	[300.69735718 467.396698 0.82075477]	[251.94322205 562.28594971 0.85086781]	[446.9677124 346.84176636 0.81041163]	[482.81500244 441.76126099 0.88366956]	[500.71615601 541.91638184 0.89031315]	[413.55114746 523.94500732 0.75272399]	[377.49737549 526.45574951 0.75737792]	[395.58566284 665.03808594 0.86886549]	[4.03391479e+02 7.70206970e+02 6.98404670e-01]	[449.47540283 523.90930176 0.71097529]	[444.29592896 685.50579834 0.85172546]	[4.49478394e+02 8.49722473e+02 6.66793287e-01]	[362.21380615 316.03570557 0.90575588]	[385.31130981 313.40280151 0.88174504]	[344.27838135 303.26644897 0.45930871]	[403.33239746 295.45645142 0.8308264 ]	[4.44387512e+02 8.95881287e+02 6.65666997e-01]	[4.64899719e+02 8.90839539e+02 6.90035760e-01]	[4.44394592e+02 8.59949463e+02 5.15288591e-01]	[3.90468475e+02 8.36869873e+02 3.00204247e-01]	[3.80153564e+02 8.13829529e+02 3.47344398e-01]	[4.16124390e+02 7.77854675e+02 4.91405785e-01]
[377.60018921 326.3164978 0.88191032]	[393.07556152 359.59622192 0.90886134]	[336.45214844 367.43527222 0.8352623 ]	[303.22055054 469.96313477 0.80174768]	[254.41905212 562.39642334 0.87574697]	[446.88867188 349.41162109 0.81603253]	[482.8180542 441.73956299 0.88274497]	[500.81411743 544.31262207 0.89336312]	[416.05447388 526.39837646 0.75358701]	[377.55914307 526.49029541 0.76034069]	[395.58227539 665.06396484 0.84783638]	[4.03345276e+02 7.72700745e+02 6.58824384e-01]	[452.05383301 523.9487915 0.70641708]	[444.3482666 685.6126709 0.83862889]	[4.49497925e+02 8.49745911e+02 6.49416447e-01]	[359.76489258 316.15817261 0.93372607]	[382.78723145 313.50637817 0.90998912]	[341.82815552 308.34573364 0.4483566 ]	[400.86825562 295.5223999 0.85884607]	[4.44399567e+02 8.95854980e+02 6.77112579e-01]	[4.64905792e+02 8.90809937e+02 6.99443698e-01]	[4.44388214e+02 8.62498047e+02 5.03266931e-01]	[3.87910492e+02 8.42010803e+02 2.71861494e-01]	[3.77623169e+02 8.18932556e+02 3.11685622e-01]	[4.16106049e+02 7.80439514e+02 4.49260533e-01]
[377.5368042 331.41271973 0.88467562]	[392.99447632 359.65127563 0.89659333]	[333.99935913 369.95776367 0.82827663]	[308.3911438 467.49206543 0.80085307]	[254.56588745 564.90332031 0.87583607]	[446.86572266 351.97039795 0.8205927 ]	[482.85266113 441.81698608 0.88158649]	[500.8671875 541.85839844 0.89635211]	[416.08355713 526.42840576 0.75721556]	[377.59466553 528.97064209 0.76521379]	[395.56460571 665.03594971 0.83763343]	[4.03353790e+02 7.67648621e+02 7.28172541e-01]	[452.07415771 523.96276855 0.70678413]	[444.4069519 688.01165771 0.83440238]	[4.49497345e+02 8.52288879e+02 6.48109853e-01]	[359.67172241 318.62240601 0.94387114]	[380.33059692 315.98049927 0.94458109]	[341.76254272 313.43603516 0.43160838]	[400.78878784 295.60931396 0.87949741]	[4.46892944e+02 8.93380371e+02 6.61697805e-01]	[4.64944305e+02 8.90752991e+02 6.84259236e-01]	[4.44369934e+02 8.65106140e+02 5.10057151e-01]	[3.98143951e+02 8.16393066e+02 3.17694634e-01]	[3.80219574e+02 8.08672485e+02 3.81347418e-01]	[4.16081055e+02 7.72739929e+02 5.30990481e-01]
[375.00683594 334.01516724 0.88118815]	[387.87316895 359.82565308 0.87679577]	[331.47003174 375.11865234 0.8385241 ]	[313.4050293 477.67022705 0.84626436]	[257.19726562 570.02856445 0.81894392]	[444.34832764 354.56356812 0.85502172]	[482.94900513 446.95007324 0.82691854]	[503.36218262 544.39764404 0.90216804]	[416.10244751 526.51342773 0.75363266]	[377.62194824 531.53546143 0.76177901]	[395.5909729 667.56732178 0.82941765]	[4.05926392e+02 7.67540527e+02 7.11301625e-01]	[454.56097412 526.44262695 0.70898551]	[446.94192505 688.11877441 0.81349838]	[4.54593109e+02 8.54849548e+02 5.94946384e-01]	[357.20278931 318.75839233 0.92853487]	[380.17208862 316.1484375 0.95561433]	[339.23275757 315.9805603 0.6024819 ]	[398.27716064 298.07635498 0.91542077]	[4.49466858e+02 8.93338745e+02 6.27443850e-01]	[4.67449127e+02 8.90741760e+02 6.66492224e-01]	[4.49479858e+02 8.70155640e+02 4.42984581e-01]	[4.00748840e+02 8.13823914e+02 2.97035009e-01]	[3.85316864e+02 8.06085571e+02 3.49298507e-01]	[4.18604187e+02 7.70231384e+02 5.44110417e-01]
[372.50033569 336.46551514 0.88205159]	[385.40527344 362.21969604 0.8762489 ]	[331.46212769 377.49838257 0.83845681]	[313.51593018 480.14193726 0.88238549]	[262.15499878 572.61010742 0.79270649]	[444.32952881 357.00970459 0.86864424]	[482.96530151 452.01928711 0.8245346 ]	[503.41531372 544.44775391 0.89809293]	[416.06695557 529.0401001 0.74751985]	[377.6038208 531.61193848 0.76678938]	[395.56842041 667.67150879 0.81357157]	[4.08436340e+02 7.65081665e+02 7.27780581e-01]	[452.04727173 528.98712158 0.69931453]	[449.43762207 690.59881592 0.80145669]	[4.54641388e+02 8.57400757e+02 6.21937573e-01]	[357.13150024 321.18572998 0.91160548]	[380.10968018 318.55892944 0.96015161]	[339.18289185 316.01303101 0.49122921]	[398.23254395 298.14285278 0.91019946]	[4.51999115e+02 8.93346802e+02 6.38973296e-01]	[4.69988403e+02 8.90735168e+02 6.73215508e-01]	[4.52016724e+02 8.70202148e+02 4.83181804e-01]	[4.00795563e+02 8.11198975e+02 3.44894707e-01]	[3.87913055e+02 8.00961121e+02 3.90526414e-01]	[4.18648285e+02 7.70151672e+02 5.49353659e-01]
[369.89941406 336.53793335 0.88686681]	[385.3722229 362.31634521 0.86372 ]	[331.43624878 377.60192871 0.84255922]	[315.92202759 480.2215271 0.89358866]	[267.26818848 575.1463623 0.78687102]	[444.32568359 357.06106567 0.87415373]	[482.95617676 454.54730225 0.82658046]	[503.443573 544.49914551 0.89182931]	[416.08084106 529.0043335 0.74775875]	[377.61669922 531.57897949 0.76517808]	[395.57995605 670.08825684 0.81680018]	[4.08447510e+02 7.67534973e+02 7.19360471e-01]	[452.06430054 526.50360107 0.69819218]	[449.48916626 690.6842041 0.79164141]	[4.57081360e+02 8.54817627e+02 6.24217629e-01]	[357.02978516 321.25537109 0.89168435]	[377.68978882 318.62768555 0.95890379]	[339.10510254 316.1239624 0.35423675]	[398.17687988 298.18865967 0.89683312]	[4.49492310e+02 8.93286438e+02 6.40674949e-01]	[4.69982666e+02 8.90688232e+02 6.73525572e-01]	[4.52056824e+02 8.67644714e+02 4.70565677e-01]	[4.00669373e+02 8.13767456e+02 3.06813926e-01]	[3.85321442e+02 8.03538574e+02 3.59089941e-01]	[4.18647034e+02 7.70209656e+02 5.25671065e-01]
[367.36639404 336.59408569 0.89449179]	[387.85839844 364.81967163 0.84856397]	[331.49465942 377.64028931 0.85338461]	[315.98254395 482.73495483 0.90615296]	[269.8571167 577.73303223 0.80176157]	[444.33535767 357.1451416 0.88217115]	[482.91439819 452.04373169 0.83621645]	[503.44369507 544.53924561 0.88785386]	[416.11499023 534.09643555 0.74699765]	[377.65432739 536.65997314 0.77167553]	[395.59521484 670.16918945 0.80743873]	[4.08472992e+02 7.67587708e+02 7.08801150e-01]	[452.08358765 531.57965088 0.69387549]	[452.01779175 695.76391602 0.78480601]	[4.54630737e+02 8.57402771e+02 6.41145468e-01]	[357.00183105 323.72537231 0.878986 ]	[377.64233398 318.71813965 0.95432615]	[3.39074646e+02 3.16135468e+02 3.06927651e-01]	[398.15762329 300.62481689 0.88038135]	[4.51994965e+02 8.93321655e+02 6.55137300e-01]	[4.67493530e+02 8.90729736e+02 6.92853272e-01]	[4.51998871e+02 8.70193665e+02 4.98882711e-01]	[4.00759033e+02 8.13788635e+02 2.80647635e-01]	[3.85344696e+02 8.06088562e+02 3.39070499e-01]	[4.18645355e+02 7.70236633e+02 5.05381167e-01]
[367.40371704 336.66381836 0.89614141]	[387.8868103 367.35327148 0.84287387]	[333.94061279 377.71182251 0.86159432]	[316.03295898 482.80050659 0.91314888]	[272.39334106 580.27703857 0.82243645]	[444.34616089 357.16543579 0.88038862]	[482.91400146 454.57427979 0.84287244]	[503.45040894 546.96502686 0.87748891]	[418.534729 534.0892334 0.75482476]	[377.68841553 536.65216064 0.7722137 ]	[395.59851074 670.09490967 0.81966549]	[4.11017822e+02 7.67496338e+02 7.39575505e-01]	[454.65005493 531.56243896 0.69819331]	[452.02124023 695.72808838 0.78569376]	[4.54628693e+02 8.62533081e+02 6.44881964e-01]	[357.01361084 326.28146362 0.87588626]	[377.66119385 318.78015137 0.95153213]	[3.39114258e+02 3.18593170e+02 3.12708735e-01]	[398.15750122 300.75204468 0.87011492]	[4.52062195e+02 8.93380371e+02 6.64768040e-01]	[4.69999268e+02 8.90778992e+02 7.01890111e-01]	[4.49503540e+02 8.72777771e+02 5.02435327e-01]	[4.03256744e+02 8.11211548e+02 3.51274848e-01]	[3.90420288e+02 8.00978699e+02 3.96735281e-01]	[4.18699310e+02 7.70119019e+02 5.44026196e-01]
[367.40328979 336.6647644 0.89599049]	[387.88735962 367.34899902 0.84294468]	[333.9420166 377.70629883 0.86183202]	[316.03399658 482.79849243 0.91350478]	[272.38793945 580.27929688 0.82149094]	[444.34613037 357.16671753 0.88049364]	[482.91360474 454.559021 0.84122008]	[503.44979858 546.96484375 0.87826872]	[418.53646851 534.09729004 0.75525534]	[377.68841553 536.65814209 0.77303332]	[395.59689331 670.09020996 0.81993288]	[4.11013519e+02 7.67489685e+02 7.40696907e-01]	[457.07473755 531.5713501 0.69918323]	[452.02111816 695.73638916 0.78703266]	[4.54627533e+02 8.62534302e+02 6.46523833e-01]	[357.0135498 326.28259277 0.8759253 ]	[377.66113281 318.78063965 0.95145261]	[3.39115356e+02 3.18592255e+02 3.11454654e-01]	[398.15795898 300.75183105 0.87035823]	[4.52062897e+02 8.93378357e+02 6.66708887e-01]	[4.69999237e+02 8.90777405e+02 7.03209460e-01]	[4.49498291e+02 8.72772034e+02 5.05198121e-01]	[4.00826691e+02 8.11214294e+02 3.55704367e-01]	[3.87931396e+02 8.00972839e+02 3.98987085e-01]	[4.18703430e+02 7.70111816e+02 5.47678173e-01]
[369.96902466 339.0513916 0.90145361]	[387.91571045 369.90917969 0.84315139]	[333.98193359 380.11734009 0.87093776]	[316.08648682 482.84960938 0.91473341]	[272.40148926 582.76177979 0.83197284]	[444.35968018 357.20596313 0.88003898]	[482.90722656 457.11322021 0.84461457]	[503.42471313 549.50933838 0.86153877]	[418.54983521 536.70135498 0.76537257]	[377.69714355 539.22485352 0.78558683]	[395.59057617 670.10339355 0.82241112]	[4.13523224e+02 7.67537781e+02 7.31965363e-01]	[457.07788086 534.17199707 0.70094609]	[452.06658936 698.3416748 0.79151142]	[4.54632141e+02 8.67601318e+02 6.42895937e-01]	[357.05734253 328.8588562 0.88595247]	[377.71206665 321.18499756 0.94720322]	[339.16589355 318.72579956 0.37240303]	[398.1496582 303.30502319 0.85966253]	[4.54588776e+02 8.93408447e+02 6.63095832e-01]	[4.70000366e+02 8.90804382e+02 6.97351456e-01]	[4.49467468e+02 8.72880798e+02 4.86048728e-01]	[4.03324585e+02 8.08621094e+02 3.32353652e-01]	[3.92971466e+02 7.98381042e+02 3.87460858e-01]	[4.18738617e+02 7.70155579e+02 5.25403023e-01]
[369.96896362 339.05136108 0.90146339]	[387.9151001 369.90722656 0.84305418]	[333.98080444 380.11514282 0.87095296]	[316.08789062 482.84570312 0.91486585]	[272.40115356 582.75714111 0.82997763]	[444.35943604 357.20602417 0.87997758]	[482.90692139 457.11645508 0.84276766]	[503.42608643 549.50524902 0.86199403]	[418.55075073 536.68353271 0.76394254]	[377.6975708 539.20776367 0.78312993]	[395.58023071 670.0703125 0.82242304]	[4.13526703e+02 7.67500305e+02 7.37428784e-01]	[457.07769775 534.15606689 0.70113206]	[452.03741455 700.84185791 0.7910316 ]	[4.54623566e+02 8.67611694e+02 6.42646730e-01]	[357.0569458 328.85949707 0.88601875]	[377.71209717 321.18466187 0.94731885]	[339.16485596 318.72561646 0.37000403]	[398.15103149 303.30215454 0.86012697]	[4.54569733e+02 8.93410767e+02 6.61131203e-01]	[4.69980194e+02 8.90809570e+02 6.95749640e-01]	[4.49476654e+02 8.72883301e+02 4.86161292e-01]	[4.03329010e+02 8.08600220e+02 3.57752204e-01]	[3.92990723e+02 7.95886108e+02 4.10187304e-01]	[4.18741516e+02 7.70116638e+02 5.35684943e-01]
[372.46594238 339.09817505 0.90552455]	[390.43994141 372.50332642 0.84698433]	[334.01425171 380.19155884 0.87037992]	[316.09524536 482.96237183 0.90459687]	[272.5007019 580.35931396 0.832645 ]	[444.39630127 359.63568115 0.87646669]	[482.90844727 459.60101318 0.8565563 ]	[503.37106323 549.57910156 0.86072469]	[418.5675354 536.72741699 0.77190638]	[377.70223999 539.23126221 0.78737283]	[395.57131958 670.07568359 0.82195818]	[4.13536407e+02 7.65030151e+02 7.47514606e-01]	[457.11471558 536.68438721 0.70982265]	[452.02996826 700.88555908 0.79673332]	[4.54618958e+02 8.70163208e+02 6.75152183e-01]	[357.09524536 328.93374634 0.89523041]	[377.73538208 321.23034668 0.94463223]	[339.23043823 321.22183228 0.35257822]	[398.17428589 305.81231689 0.85700715]	[4.54611481e+02 8.95885437e+02 6.74339533e-01]	[4.70020874e+02 8.93239441e+02 7.03646898e-01]	[4.49447662e+02 8.75413452e+02 5.09225011e-01]	[4.03265350e+02 8.11157471e+02 4.11774904e-01]	[3.90488647e+02 8.00950989e+02 4.44882989e-01]	[4.18761719e+02 7.67597900e+02 5.64378202e-01]
[374.96524048 339.14178467 0.91526544]	[390.46655273 374.96832275 0.85084414]	[334.04226685 380.22509766 0.87005645]	[316.10614014 485.38360596 0.90883917]	[272.48855591 582.79858398 0.84063327]	[444.38986206 359.67373657 0.87483394]	[482.92617798 459.64682007 0.86494052]	[503.33135986 552.1171875 0.8594659 ]	[418.5796814 539.2333374 0.78468776]	[377.72756958 541.72045898 0.79747838]	[395.59658813 670.09985352 0.82224762]	[4.13540497e+02 7.65056641e+02 7.44604230e-01]	[457.09603882 536.74066162 0.71099377]	[452.0213623 703.37158203 0.79998189]	[4.57091675e+02 8.70191406e+02 6.80845797e-01]	[357.14590454 331.44802856 0.89784026]	[380.12432861 321.27600098 0.93967974]	[339.27593994 323.72897339 0.39443034]	[398.23764038 305.84667969 0.855977 ]	[4.57094666e+02 8.95906250e+02 6.71307027e-01]	[4.70048920e+02 8.93260193e+02 6.96428359e-01]	[4.49493286e+02 8.77907898e+02 5.00537753e-01]	[4.03337097e+02 8.11157104e+02 3.91175926e-01]	[3.92969391e+02 8.00971619e+02 4.34202671e-01]	[4.18758698e+02 7.67629333e+02 5.50339878e-01]
[375.08959961 339.27651978 0.91268313]	[395.56964111 375.11959839 0.90090871]	[336.56091309 380.30499268 0.88544798]	[316.09423828 485.39352417 0.9060902 ]	[272.4574585 580.30102539 0.83084261]	[449.50338745 362.23397827 0.82715726]	[482.90383911 459.76443481 0.88131046]	[503.27664185 562.27001953 0.89240396]	[418.56472778 541.75219727 0.79408026]	[377.71417236 541.81072998 0.80639291]	[395.5696106 670.13702393 0.81298059]	[4.11009033e+02 7.64970032e+02 7.38339245e-01]	[454.63882446 541.73150635 0.7155146 ]	[451.98419189 705.92687988 0.81491292]	[4.54631989e+02 8.70236206e+02 7.09573388e-01]	[359.58557129 334.00839233 0.91204429]	[380.28359985 326.3142395 0.91077834]	[3.41775970e+02 3.21277649e+02 3.28839093e-01]	[400.77624512 310.87988281 0.84552097]	[4.57168915e+02 8.98462219e+02 7.00189412e-01]	[4.72581909e+02 8.93328552e+02 7.31544971e-01]	[4.46931427e+02 8.77964722e+02 5.32254100e-01]	[4.03289825e+02 8.08684692e+02 4.38080668e-01]	[3.90424408e+02 7.98421021e+02 4.71524090e-01]	[4.18697815e+02 7.67534180e+02 5.66408277e-01]
[375.08947754 339.27746582 0.91238749]	[395.56903076 375.1182251 0.90075994]	[336.55587769 380.30123901 0.88517725]	[316.09365845 485.39404297 0.90588748]	[272.4552002 580.30157471 0.8306812 ]	[449.50753784 362.23257446 0.82722467]	[482.90335083 459.76916504 0.88202286]	[503.27532959 562.26916504 0.89158326]	[418.5640564 541.75177002 0.79410553]	[377.71356201 541.81097412 0.80626416]	[395.57504272 670.14813232 0.81176108]	[4.10997406e+02 7.64963440e+02 7.34311998e-01]	[454.63671875 541.73114014 0.715087 ]	[449.51495361 703.51434326 0.81042671]	[4.54627441e+02 8.70209167e+02 6.99852228e-01]	[359.58560181 334.00796509 0.91170716]	[380.28363037 326.31484985 0.91082466]	[3.41776337e+02 3.21274597e+02 3.27082306e-01]	[400.77615356 310.87789917 0.84521884]	[4.57167175e+02 8.98460266e+02 6.96963847e-01]	[4.72591187e+02 8.93324097e+02 7.26804733e-01]	[4.46922699e+02 8.77936768e+02 5.25081098e-01]	[4.03318787e+02 8.08656189e+02 4.30268943e-01]	[3.90455811e+02 7.98400879e+02 4.67065871e-01]	[4.18692505e+02 7.67524658e+02 5.65446794e-01]
[377.5274353 339.28414917 0.9210031 ]	[395.62905884 377.5 0.91531384]	[336.60900879 380.32821655 0.88824338]	[316.08065796 485.35626221 0.91041315]	[272.47637939 577.78826904 0.83175546]	[451.99951172 362.2673645 0.82350922]	[482.91064453 462.21109009 0.87953287]	[503.23492432 562.26293945 0.88898873]	[418.55163574 541.76348877 0.79432106]	[377.71066284 541.80792236 0.80398768]	[395.57055664 670.20849609 0.804802 ]	[4.10992249e+02 7.64962891e+02 7.40727425e-01]	[454.61608887 541.75250244 0.71733928]	[449.48336792 703.43579102 0.80086207]	[4.54608368e+02 8.70213806e+02 7.10448384e-01]	[359.65145874 334.03393555 0.90483499]	[380.3633728 326.32907104 0.89300436]	[341.80279541 321.27886963 0.34878972]	[400.83813477 308.39254761 0.83424413]	[4.57186707e+02 8.98487427e+02 7.00713634e-01]	[4.72597443e+02 8.93337646e+02 7.33809292e-01]	[4.46882599e+02 8.77949890e+02 5.40444255e-01]	[4.03289398e+02 8.11153503e+02 4.38391119e-01]	[3.90446136e+02 7.98437500e+02 4.72476244e-01]	[4.18680084e+02 7.65078247e+02 5.68593681e-01]
[377.59429932 339.28585815 0.930695 ]	[398.04385376 377.49734497 0.92269742]	[336.63589478 380.26690674 0.89660734]	[316.07421875 482.94299316 0.91686982]	[272.38217163 577.79669189 0.81525797]	[452.07455444 362.30639648 0.81757915]	[482.91720581 462.32235718 0.88091075]	[500.83380127 562.36083984 0.90538371]	[418.5592041 541.7789917 0.79883939]	[377.71139526 541.82739258 0.80687326]	[395.56835938 672.66363525 0.81065607]	[4.11000977e+02 7.64958435e+02 7.43433833e-01]	[454.6328125 541.76531982 0.7236895 ]	[449.48831177 703.47436523 0.80662245]	[4.54603546e+02 8.70212341e+02 7.13908792e-01]	[359.71585083 334.04016113 0.89750826]	[382.81494141 326.3079834 0.88332498]	[3.44312500e+02 3.23755493e+02 2.96831667e-01]	[403.29876709 308.36248779 0.81330949]	[4.57204376e+02 9.01002502e+02 7.10087955e-01]	[4.75094757e+02 8.93372192e+02 7.43241906e-01]	[4.46873108e+02 8.77958191e+02 5.43901682e-01]	[4.00839325e+02 8.11214478e+02 4.46490884e-01]	[3.90423309e+02 8.00964844e+02 4.74910319e-01]	[4.18678253e+02 7.65073364e+02 5.66595614e-01]
[377.65722656 339.28088379 0.93585229]	[398.12765503 377.50234985 0.93767846]	[336.68887329 380.27218628 0.89544934]	[316.03036499 482.89151001 0.91941053]	[269.84042358 575.21777344 0.79244852]	[457.08877563 362.33889771 0.82211459]	[482.88638306 462.31430054 0.88240057]	[500.77349854 562.3795166 0.89976507]	[418.55883789 541.80493164 0.80669546]	[377.70797729 541.84661865 0.80987537]	[395.61709595 675.22686768 0.8097741 ]	[4.08454163e+02 7.67548828e+02 7.34408498e-01]	[454.63024902 541.80047607 0.72819245]	[449.42947388 703.40600586 0.80712658]	[4.54600037e+02 8.70220398e+02 7.10119188e-01]	[359.78213501 334.04797363 0.88165772]	[385.30187988 323.83004761 0.87691051]	[3.46852356e+02 3.23745880e+02 2.27128431e-01]	[405.82843018 308.33392334 0.80215001]	[4.59637421e+02 9.01017700e+02 7.10665822e-01]	[4.75124908e+02 8.93373901e+02 7.42098510e-01]	[4.44411224e+02 8.80467346e+02 5.40908098e-01]	[4.03286865e+02 8.13753906e+02 3.83823514e-01]	[3.87922882e+02 8.06082947e+02 4.22586143e-01]	[4.18627350e+02 7.70131104e+02 5.36922812e-01]
[377.68881226 339.24606323 0.9391163 ]	[398.17816162 377.49185181 0.94081879]	[339.05770874 380.2411499 0.89787811]	[316.04476929 482.7689209 0.9292444 ]	[267.29898071 577.72979736 0.79359412]	[457.16604614 362.34609985 0.82883745]	[482.8923645 462.35934448 0.88746923]	[500.7585144 564.84381104 0.90359962]	[418.55557251 541.78863525 0.80265576]	[377.69543457 541.82543945 0.80728149]	[395.60491943 670.20916748 0.8179462 ]	[4.08462921e+02 7.67494019e+02 7.43932724e-01]	[454.64532471 541.78253174 0.72746271]	[446.96200562 703.44628906 0.81330705]	[4.54581940e+02 8.70210938e+02 7.10165560e-01]	[359.82861328 334.00143433 0.8683002 ]	[385.3637085 323.81176758 0.87059784]	[3.46841797e+02 3.21272491e+02 2.71067470e-01]	[405.9095459 308.3868103 0.79600149]	[4.59636688e+02 9.01017395e+02 7.12161720e-01]	[4.75122253e+02 8.93366638e+02 7.43276536e-01]	[4.44396515e+02 8.80454041e+02 5.45671701e-01]	[4.03275208e+02 8.11240601e+02 4.23036456e-01]	[3.87941498e+02 8.03539612e+02 4.49432790e-01]	[4.18626770e+02 7.67668274e+02 5.48202634e-01]
[377.72140503 339.15704346 0.94936073]	[398.21875 377.48855591 0.94378889]	[339.08380127 380.22940063 0.89894956]	[316.0045166 482.79006958 0.9192279 ]	[264.80142212 575.17437744 0.78831238]	[459.62841797 362.33059692 0.84137726]	[482.87896729 462.33554077 0.89613837]	[500.7258606 564.8203125 0.90148687]	[416.17022705 541.76885986 0.79691118]	[377.68670654 541.80236816 0.80716997]	[395.59176636 670.14849854 0.8223837 ]	[4.10954132e+02 7.65030396e+02 7.43700802e-01]	[454.57748413 541.77069092 0.72129351]	[446.96795654 703.47033691 0.81473804]	[4.54560547e+02 8.70267029e+02 7.17782199e-01]	[362.26220703 331.47406006 0.8466993 ]	[387.88247681 323.74160767 0.87308037]	[3.49392883e+02 3.21211243e+02 2.87360609e-01]	[408.4571228 308.38903809 0.79512316]	[4.59637512e+02 9.01033508e+02 7.17173100e-01]	[4.75105225e+02 8.93383301e+02 7.46852160e-01]	[4.44380310e+02 8.80523071e+02 5.56373477e-01]	[4.00841919e+02 8.11182983e+02 4.37833369e-01]	[3.87939789e+02 8.00945679e+02 4.62635636e-01]	[4.18664185e+02 7.67597778e+02 5.63244641e-01]
[377.71981812 339.18121338 0.94453919]	[398.20141602 377.49261475 0.94428062]	[339.06951904 380.23849487 0.89623863]	[315.9979248 482.79312134 0.92102271]	[264.80429077 575.15618896 0.78900516]	[459.60150146 362.33013916 0.83711481]	[482.87164307 462.32043457 0.89618951]	[500.71511841 562.46936035 0.9009065 ]	[416.17147827 541.77709961 0.7979607 ]	[377.68283081 541.81311035 0.80577642]	[395.63943481 672.65783691 0.82137817]	[4.10961517e+02 7.65033020e+02 7.47329652e-01]	[454.58465576 541.77520752 0.72232771]	[446.95162964 703.49450684 0.81812847]	[4.54582306e+02 8.70309509e+02 7.28861690e-01]	[362.25234985 331.50195312 0.84966278]	[387.86987305 323.75588989 0.87230194]	[3.49378662e+02 3.21237854e+02 2.66049147e-01]	[408.46722412 308.38012695 0.79269332]	[4.59644562e+02 9.01058533e+02 7.13924527e-01]	[4.75105011e+02 8.93402893e+02 7.41323054e-01]	[4.44393341e+02 8.83070740e+02 5.67683637e-01]	[4.03284882e+02 8.08687988e+02 4.30868059e-01]	[3.90430908e+02 7.98422668e+02 4.60208863e-01]	[4.18666260e+02 7.67590759e+02 5.67790747e-01]
[377.75289917 339.12033081 0.95265973]	[398.24142456 375.10269165 0.93902963]	[339.11178589 380.18103027 0.89883792]	[315.98693848 482.73721313 0.91282731]	[262.23641968 572.66680908 0.78820103]	[459.63925171 362.30844116 0.84591836]	[482.8515625 462.23352051 0.90101647]	[500.68438721 562.45562744 0.89590508]	[416.15612793 541.78009033 0.79897892]	[377.67669678 541.80529785 0.8062126 ]	[395.64581299 670.16937256 0.81705528]	[4.13499725e+02 7.65064941e+02 7.54724622e-01]	[452.08856201 541.78320312 0.72017163]	[446.94500732 703.51422119 0.8239044 ]	[4.54601868e+02 8.72740723e+02 7.35811710e-01]	[362.32937622 331.40075684 0.8302595 ]	[387.91296387 321.28656006 0.8760038 ]	[3.51981293e+02 3.21192383e+02 2.17772901e-01]	[411.00958252 308.39141846 0.79695082]	[4.59685760e+02 9.03539124e+02 7.20219910e-01]	[4.75153900e+02 8.93405518e+02 7.48919070e-01]	[4.44405670e+02 8.85604614e+02 5.77838838e-01]	[4.03323181e+02 8.11223389e+02 4.15298313e-01]	[3.90469666e+02 8.00988159e+02 4.48216498e-01]	[4.18705444e+02 7.67615295e+02 5.78087091e-01]
[380.18936157 339.05654907 0.95767814]	[398.27441406 375.08380127 0.9367106 ]	[339.13311768 380.15454102 0.89843959]	[315.9397583 480.32327271 0.90974981]	[262.16860962 567.57427979 0.81074828]	[459.69058228 362.30178833 0.85457212]	[482.8515625 462.22833252 0.90157384]	[500.67379761 564.84490967 0.89116585]	[416.13864136 541.82720947 0.80477101]	[377.67788696 541.84472656 0.81115389]	[398.05523682 672.65008545 0.81994528]	[4.13533905e+02 7.67558594e+02 7.67140567e-01]	[452.03756714 541.83666992 0.72593164]	[446.94094849 705.89727783 0.82266033]	[4.54626190e+02 8.72735718e+02 7.32776284e-01]	[367.35873413 328.85238647 0.81555462]	[390.50991821 321.23730469 0.88330936]	[3.54517303e+02 3.18705597e+02 2.47480839e-01]	[413.52645874 308.3293457 0.80147988]	[4.59713348e+02 9.03551819e+02 7.24081218e-01]	[4.77625336e+02 8.93402954e+02 7.55245149e-01]	[4.44419220e+02 8.85600891e+02 5.70191979e-01]	[4.03306366e+02 8.13802673e+02 4.01940286e-01]	[3.90467468e+02 8.06085571e+02 4.38482374e-01]	[4.18702881e+02 7.70126160e+02 5.84864795e-01]
[380.29928589 336.65481567 0.94474781]	[400.61706543 375.00222778 0.92496312]	[339.13842773 377.74627686 0.89455402]	[313.48693848 480.31402588 0.89485466]	[257.07418823 567.58721924 0.83143359]	[459.7026062 362.22451782 0.8691861 ]	[482.83602905 459.83831787 0.9030934 ]	[500.6439209 564.82525635 0.87882793]	[416.11380005 541.77081299 0.78873336]	[377.66278076 541.79589844 0.80293059]	[398.11871338 675.26519775 0.80561668]	[4.11011780e+02 7.67659302e+02 7.05556512e-01]	[449.509552 541.77905273 0.71306431]	[446.92883301 703.51104736 0.81481034]	[4.57117737e+02 8.72765869e+02 7.31173873e-01]	[372.44717407 323.82867432 0.82938033]	[395.53060913 321.16497803 0.9136945 ]	[3.57002258e+02 3.18593933e+02 3.22549790e-01]	[416.04257202 305.76373291 0.81675988]	[4.59746368e+02 9.03535522e+02 7.19038248e-01]	[4.77660522e+02 8.93387146e+02 7.52364278e-01]	[4.46956879e+02 8.85644104e+02 5.53053200e-01]	[4.03347290e+02 8.11180908e+02 3.02018553e-01]	[3.90468323e+02 8.03503357e+02 3.51505578e-01]	[4.18665131e+02 7.70244934e+02 5.01643598e-01]
[382.75784302 336.55953979 0.91814959]	[400.6456604 372.44274902 0.90640181]	[339.18640137 377.60406494 0.88163775]	[310.93087769 477.74719238 0.850968 ]	[254.44699097 565.03747559 0.85344726]	[459.7203064 359.78738403 0.8882246 ]	[482.818573 459.81323242 0.90810233]	[500.63763428 562.44689941 0.87873733]	[416.10021973 541.73168945 0.77947366]	[377.6428833 541.75842285 0.79667616]	[398.14547729 672.72686768 0.79741704]	[4.13505005e+02 7.67578247e+02 7.13634729e-01]	[449.48556519 541.73114014 0.70884264]	[446.93521118 703.50744629 0.80866927]	[4.57123657e+02 8.72723816e+02 7.37477362e-01]	[374.97702026 321.28311157 0.85918266]	[395.63851929 318.70068359 0.94100088]	[357.09207153 316.09570312 0.37685829]	[416.16763306 300.65142822 0.85716605]	[4.59700958e+02 9.01041870e+02 7.26487398e-01]	[4.77630280e+02 8.93381714e+02 7.58121014e-01]	[4.49462555e+02 8.85581604e+02 5.48407197e-01]	[4.03330048e+02 8.08678345e+02 3.06237876e-01]	[3.92986023e+02 7.98421997e+02 3.57669771e-01]	[4.18684814e+02 7.70138062e+02 5.09144545e-01]
[385.35507202 331.44729614 0.84289873]	[400.71002197 364.77441406 0.91486037]	[339.25238037 372.53143311 0.84888196]	[303.30065918 464.89666748 0.82247603]	[239.06803894 554.61975098 0.79274797]	[459.8192749 359.69247437 0.90079278]	[482.77667236 459.77487183 0.91171914]	[498.21737671 562.30108643 0.86751062]	[413.59063721 536.72961426 0.75027561]	[377.57046509 539.20617676 0.77737004]	[398.17855835 670.09790039 0.82071829]	[4.13530609e+02 7.67590454e+02 7.22850859e-01]	[446.93518066 536.70440674 0.71078885]	[446.87506104 693.2623291 0.79135966]	[4.59637024e+02 8.70239807e+02 7.21387148e-01]	[375.12365723 318.58258057 0.92925864]	[398.15951538 316.02526855 0.96263444]	[3.59576019e+02 3.15960266e+02 3.59155059e-01]	[418.71603394 298.11514282 0.90984529]	[4.62234589e+02 8.98419006e+02 6.84269786e-01]	[4.80183655e+02 8.93245117e+02 7.16351151e-01]	[4.52063263e+02 8.85606873e+02 5.30053139e-01]	[4.00806763e+02 8.13814819e+02 2.82272220e-01]	[3.87901611e+02 8.06072571e+02 3.46154153e-01]	[4.18718506e+02 7.70156677e+02 5.08253932e-01]
[387.93798828 323.80072021 0.83907157]	[400.71566772 362.23867798 0.93162107]	[339.26669312 369.90090942 0.83455157]	[298.22781372 462.24951172 0.8747437 ]	[233.99031067 544.33013916 0.88086534]	[459.83996582 359.60638428 0.89963764]	[482.74920654 459.75308228 0.90725279]	[498.14666748 559.79620361 0.84426713]	[413.55563354 534.12939453 0.73707175]	[377.53866577 534.16778564 0.75654823]	[398.16055298 667.5880127 0.84953213]	[4.11000397e+02 7.67651611e+02 6.86502159e-01]	[446.9152832 534.09936523 0.7068311 ]	[444.41305542 688.17669678 0.82124358]	[4.59653442e+02 8.65121643e+02 6.95580304e-01]	[377.62820435 316.04742432 0.94303119]	[398.26119995 313.4911499 0.94873476]	[359.71551514 305.82623291 0.38049236]	[418.78497314 298.03887939 0.90857542]	[4.62246948e+02 8.95914734e+02 6.84004068e-01]	[4.80212311e+02 8.90781372e+02 7.11123347e-01]	[4.54552582e+02 8.75398071e+02 5.04615426e-01]	[3.82797607e+02 8.41983582e+02 2.65762240e-01]	[3.77683197e+02 8.21483276e+02 3.11439902e-01]	[4.18714813e+02 7.70266541e+02 4.87915576e-01]
[393.05587769 318.77203369 0.88322109]	[400.80007935 359.70419312 0.93882543]	[341.7588501 362.33709717 0.82813883]	[298.07699585 459.69952393 0.88987547]	[226.2273407 541.70550537 0.80668449]	[462.23947144 357.09701538 0.88156736]	[482.72842407 459.61813354 0.89075202]	[495.65817261 559.74682617 0.82958651]	[413.55374146 528.98352051 0.74684161]	[377.52011108 529.02807617 0.74966925]	[398.15505981 664.99853516 0.85960019]	[4.13494537e+02 7.65036194e+02 7.38341451e-01]	[446.91952515 528.96881104 0.72208685]	[444.41455078 687.99035645 0.83231395]	[4.59746613e+02 8.65117126e+02 7.01872230e-01]	[377.72872925 313.46340942 0.91881722]	[400.70471191 308.36636353 0.91452527]	[362.19894409 300.76815796 0.40328526]	[421.24221802 295.48678589 0.8925705 ]	[4.59817749e+02 8.95873291e+02 6.45907819e-01]	[4.80218384e+02 8.90777100e+02 6.82049513e-01]	[4.57144226e+02 8.75375366e+02 4.87557322e-01]	[4.00716248e+02 8.16401062e+02 3.36210370e-01]	[3.85334747e+02 8.08675903e+02 3.92160058e-01]	[4.18729675e+02 7.67651367e+02 5.83652973e-01]
[395.57092285 318.54202271 0.93706089]	[400.80065918 357.1645813 0.93394929]	[341.74081421 359.71420288 0.85753942]	[295.55090332 457.07870483 0.86980969]	[218.66249084 523.94116211 0.81942922]	[462.24237061 354.51873779 0.86222088]	[482.7237854 457.17739868 0.88393098]	[490.57043457 557.19226074 0.80863309]	[413.53018188 526.42852783 0.75567436]	[377.52590942 526.45068359 0.75902802]	[398.15447998 662.36517334 0.84318095]	[4.11020508e+02 7.65026550e+02 7.46779203e-01]	[446.87884521 526.43157959 0.73374951]	[446.940979 685.44146729 0.82711077]	[4.59700684e+02 8.52307983e+02 7.39595354e-01]	[380.09036255 305.83639526 0.88815272]	[400.80825806 300.71170044 0.93004048]	[362.26513672 298.12432861 0.47461188]	[421.36062622 287.87530518 0.84237051]	[4.57158478e+02 8.90733154e+02 5.95874846e-01]	[4.75170807e+02 8.85633118e+02 6.20553255e-01]	[4.57159241e+02 8.65090332e+02 4.97443676e-01]	[4.03328094e+02 8.16375000e+02 3.67271781e-01]	[3.90439606e+02 8.08645264e+02 4.11008120e-01]	[4.18673950e+02 7.67658386e+02 6.03858709e-01]
[395.60501099 315.98886108 0.92151642]	[400.81295776 354.58322144 0.91807681]	[341.72344971 357.12683105 0.86079091]	[295.56567383 444.3319397 0.8811276 ]	[216.05149841 521.20825195 0.8387177 ]	[462.27862549 346.8828125 0.84814352]	[482.7102356 449.50506592 0.86041898]	[487.98901367 544.53619385 0.8304984 ]	[413.49639893 523.83282471 0.76081514]	[375.12515259 523.88671875 0.75932705]	[398.18991089 662.35980225 0.83772218]	[4.13531158e+02 7.67652893e+02 7.19103634e-01]	[444.43630981 523.81903076 0.7401908 ]	[449.45236206 682.84814453 0.7879374 ]	[4.59730194e+02 8.49720398e+02 7.35159159e-01]	[380.15646362 300.65759277 0.9289639 ]	[400.86444092 298.11071777 0.95601779]	[362.24749756 295.49026489 0.60955191]	[423.80004883 282.72451782 0.84142947]	[4.59659576e+02 8.80522766e+02 5.48949718e-01]	[4.77722504e+02 8.75343628e+02 6.28361523e-01]	[4.57201050e+02 8.57422424e+02 4.79715675e-01]	[4.00714935e+02 8.29214600e+02 3.44088167e-01]	[3.85305695e+02 8.16377625e+02 3.78945649e-01]	[4.18731598e+02 7.72714661e+02 5.53811729e-01]
[395.64065552 308.39248657 0.86790049]	[400.80831909 346.86550903 0.88681024]	[341.74920654 351.9927063 0.82220918]	[295.49072266 439.30654907 0.90175486]	[215.95491028 505.98382568 0.81283098]	[462.28912354 341.73165894 0.8879239 ]	[482.74325562 444.32434082 0.89306068]	[485.48126221 544.30957031 0.85935301]	[411.03237915 518.78845215 0.75149214]	[375.11849976 521.2220459 0.76013815]	[398.20788574 654.76715088 0.83144349]	[4.13596191e+02 7.70101135e+02 7.54961729e-01]	[444.41882324 521.21685791 0.74011248]	[446.95980835 672.71313477 0.78807664]	[4.59814850e+02 8.41998840e+02 6.95562959e-01]	[380.19537354 298.00598145 0.95277882]	[403.25665283 295.4755249 0.94078022]	[362.28088379 292.88861084 0.55709475]	[423.8213501 277.6418457 0.86261481]	[4.59784546e+02 8.72772400e+02 5.03752828e-01]	[4.80231384e+02 8.70169983e+02 5.79079449e-01]	[4.57212555e+02 8.52254333e+02 4.76389170e-01]	[4.03276611e+02 8.29120483e+02 4.36546087e-01]	[3.87892426e+02 8.13853943e+02 4.61488783e-01]	[4.18760590e+02 7.72739075e+02 6.10098779e-01]
[398.08398438 300.65948486 0.90912467]	[400.8444519 339.29354858 0.91851354]	[341.77288818 344.27484131 0.82034588]	[295.42739868 439.10192871 0.8786661 ]	[215.98013306 500.89517212 0.85468209]	[462.34255981 339.0949707 0.89633286]	[482.72305298 439.30773926 0.9118169 ]	[485.44799805 541.83947754 0.86499834]	[411.00976562 516.15032959 0.73122185]	[375.11325073 516.18939209 0.74287921]	[398.25701904 649.6192627 0.86153239]	[416.05551147 770.07116699 0.79659265]	[444.390625 516.15203857 0.73040873]	[449.44207764 667.60418701 0.81248963]	[4.59826813e+02 8.29249573e+02 7.29466081e-01]	[380.28146362 292.98046875 0.90068853]	[403.36380005 290.36901855 0.87693506]	[362.31573486 282.6869812 0.62267184]	[423.881073 274.96453857 0.83547372]	[4.62317200e+02 8.65129822e+02 4.83027995e-01]	[4.80328430e+02 8.57439819e+02 5.79129696e-01]	[4.57091675e+02 8.39461914e+02 5.00166178e-01]	[4.08470764e+02 8.21473999e+02 5.29625058e-01]	[3.93028534e+02 8.11242737e+02 5.61104178e-01]	[4.18783569e+02 7.70301514e+02 6.72596157e-01]
[398.08987427 297.99441528 0.94940203]	[403.24780273 336.68841553 0.91778278]	[344.26742554 339.1267395 0.84736842]	[295.54910278 428.93066406 0.85569131]	[213.48402405 500.75430298 0.85949951]	[462.35693359 336.49673462 0.87211984]	[482.73040771 439.07897949 0.88944685]	[485.42279053 539.24468994 0.83930796]	[410.98596191 505.91244507 0.73728728]	[375.07983398 505.97485352 0.73414147]	[400.61083984 647.11712646 0.87176758]	[416.0229187 767.6817627 0.79667127]	[444.38269043 505.90063477 0.73609483]	[449.49041748 665.03399658 0.82357383]	[4.59854370e+02 8.29100281e+02 7.32659876e-01]	[380.27566528 285.25375366 0.87349105]	[405.82131958 280.18899536 0.88867074]	[364.79678345 277.55734253 0.54320681]	[426.37747192 269.89831543 0.80302942]	[4.62381989e+02 8.62543457e+02 5.58030128e-01]	[4.80350281e+02 8.54855896e+02 6.35909200e-01]	[4.54635162e+02 8.34381348e+02 5.34369826e-01]	[4.08466309e+02 8.16315796e+02 5.86541235e-01]	[3.93064178e+02 8.08727600e+02 6.15084648e-01]	[4.18764099e+02 7.70279602e+02 6.84973121e-01]
[398.08984375 297.99459839 0.94942027]	[403.24816895 336.68792725 0.91757429]	[344.26486206 339.12686157 0.8476308 ]	[295.55029297 428.9309082 0.85616952]	[213.48786926 500.75283813 0.85978043]	[462.35852051 336.49542236 0.87202471]	[482.73150635 439.07373047 0.88923997]	[485.425354 539.24102783 0.83851135]	[410.99072266 505.91357422 0.7371825 ]	[375.0809021 505.97598267 0.73401058]	[400.61291504 647.11907959 0.8711713 ]	[416.03094482 767.6786499 0.7996819 ]	[444.38995361 505.90283203 0.73466158]	[449.4914856 665.04138184 0.82427561]	[4.59843353e+02 8.26620117e+02 7.27973402e-01]	[380.27478027 285.25286865 0.87375903]	[405.82077026 280.18887329 0.88876247]	[364.79541016 277.55581665 0.541659 ]	[426.37805176 269.89678955 0.8031224 ]	[4.62346619e+02 8.62490173e+02 5.70097387e-01]	[4.80322174e+02 8.54821960e+02 6.48795605e-01]	[4.54620972e+02 8.34327942e+02 5.36324739e-01]	[4.08457764e+02 8.16324158e+02 5.86501896e-01]	[3.93062042e+02 8.08730652e+02 6.13065958e-01]	[4.18774200e+02 7.70273499e+02 6.86794400e-01]
[398.12585449 295.40612793 0.93693632]	[400.87182617 334.04678345 0.90256119]	[341.81616211 336.53186035 0.846614 ]	[295.64074707 421.33511353 0.8975327 ]	[218.5750885 495.59451294 0.79320633]	[462.34625244 326.37063599 0.84275353]	[482.73358154 428.93170166 0.86835557]	[485.48620605 523.99157715 0.84162235]	[411.00195312 500.81222534 0.74443084]	[375.09262085 503.29162598 0.7470535 ]	[400.65106201 647.03723145 0.88047332]	[413.57434082 767.69750977 0.78549314]	[444.3894043 500.79962158 0.7386055 ]	[452.07815552 659.79730225 0.78245473]	[4.59838867e+02 8.18925293e+02 7.01984584e-01]	[380.34539795 277.70437622 0.92207944]	[405.86001587 277.58520508 0.92377406]	[364.8046875 274.91622925 0.67280793]	[426.41931152 264.74151611 0.79810178]	[4.64840729e+02 8.54888245e+02 5.95471561e-01]	[4.82744202e+02 8.52208557e+02 6.74544632e-01]	[4.52060883e+02 8.31714844e+02 5.33415020e-01]	[4.13537109e+02 8.16384766e+02 5.47292531e-01]	[3.95532104e+02 8.11148315e+02 5.85097730e-01]	[4.18721191e+02 7.70287537e+02 6.68127835e-01]
[398.13589478 285.28677368 0.88729346]	[400.86575317 326.36853027 0.87344497]	[341.81188965 331.45898438 0.81270921]	[295.60440063 421.21801758 0.90427464]	[221.16262817 487.9630127 0.78252083]	[462.35778809 321.25646973 0.86788571]	[482.74093628 421.34246826 0.90276283]	[485.45953369 521.35491943 0.86301315]	[408.47671509 498.26004028 0.74243635]	[375.05148315 500.73098755 0.75075179]	[400.65335083 646.94073486 0.88251781]	[416.07089233 767.64276123 0.80504739]	[444.35192871 498.24853516 0.74552244]	[452.0071106 649.65679932 0.78941739]	[4.59841034e+02 8.11290405e+02 7.07404435e-01]	[380.35296631 275.0098877 0.91873091]	[405.89447021 274.90258789 0.9037832 ]	[364.78860474 264.80377197 0.62130129]	[426.44561768 257.10372925 0.82801378]	[4.62266724e+02 8.49789429e+02 5.23510158e-01]	[4.80273438e+02 8.47177917e+02 6.15079820e-01]	[4.57098633e+02 8.26626404e+02 5.29972017e-01]	[4.08403046e+02 8.11204895e+02 5.21512270e-01]	[3.93023926e+02 8.03557434e+02 5.19394398e-01]	[4.21195160e+02 7.72710754e+02 7.01727152e-01]
[398.15560913 280.10614014 0.92260909]	[403.30490112 318.7585144 0.90939957]	[344.29684448 321.27008057 0.81425941]	[298.03601074 418.63726807 0.8979013 ]	[223.74882507 485.48791504 0.7872259 ]	[462.40600586 318.60775757 0.89427727]	[482.75488281 418.77008057 0.91285563]	[485.49081421 521.22271729 0.85909009]	[410.96685791 493.12298584 0.72437453]	[375.08834839 495.66833496 0.73935002]	[400.65332031 644.40344238 0.87301499]	[416.05438232 767.62139893 0.80315542]	[444.36566162 493.10009766 0.731538 ]	[454.53527832 646.98840332 0.83624291]	[4.59824097e+02 8.06075989e+02 7.35858977e-01]	[382.75357056 272.3890686 0.87783438]	[405.91513062 269.84313965 0.86896551]	[364.88296509 259.61883545 0.54409182]	[428.93084717 254.49163818 0.83767581]	[4.62284363e+02 8.42030945e+02 4.83414143e-01]	[4.80265442e+02 8.36869812e+02 5.83336353e-01]	[4.54580139e+02 8.13821838e+02 5.42240202e-01]	[4.13546539e+02 8.11289490e+02 6.07889712e-01]	[3.95571838e+02 8.08554626e+02 5.96502602e-01]	[4.18784637e+02 7.70290161e+02 7.07330227e-01]
[398.20339966 274.90667725 0.94067419]	[403.28387451 315.94430542 0.90748322]	[344.30606079 316.0843811 0.839203 ]	[300.61694336 403.35217285 0.83997941]	[234.01721191 482.80117798 0.86945933]	[462.39215088 310.86993408 0.84034461]	[482.78509521 413.50369263 0.85128915]	[490.48754883 505.94818115 0.81922841]	[410.97750854 482.79727173 0.74774194]	[375.07473755 482.89190674 0.74572515]	[400.65292358 639.36767578 0.85527217]	[413.50509644 767.56628418 0.77730888]	[444.37762451 482.74517822 0.74455738]	[454.5586853 639.31231689 0.80149972]	[4.59802582e+02 7.90661194e+02 7.81334400e-01]	[382.84741211 257.17648315 0.89986956]	[408.46533203 257.11477661 0.90115088]	[369.95333862 254.36773682 0.61230302]	[431.51226807 246.75811768 0.79654562]	[4.59803284e+02 8.31859192e+02 5.66098034e-01]	[4.80207428e+02 8.31661133e+02 6.26921177e-01]	[4.52075531e+02 8.03477295e+02 5.99820435e-01]	[4.11002350e+02 8.08688904e+02 6.22640848e-01]	[3.93027222e+02 8.03492859e+02 5.80452085e-01]	[4.18706512e+02 7.70286438e+02 6.82084501e-01]
[398.26837158 267.31643677 0.89674401]	[403.27612305 310.90457153 0.86764163]	[344.33782959 313.52096558 0.81869513]	[300.64538574 400.84472656 0.86401916]	[239.09355164 480.26852417 0.86421412]	[462.36114502 303.2208252 0.86064881]	[482.80517578 403.37774658 0.87010217]	[490.50714111 503.30905151 0.8425523 ]	[411.00567627 480.20083618 0.74683309]	[375.10134888 480.29238892 0.75850642]	[398.26190186 634.22790527 0.83999777]	[413.54501343 767.61053467 0.77934366]	[444.41000366 480.16442871 0.7348249 ]	[452.08062744 631.63220215 0.79565263]	[459.79107666 788.11315918 0.78874403]	[385.31918335 254.54263306 0.90367591]	[410.9848938 254.46284485 0.90588939]	[369.92855835 249.30688477 0.61176276]	[434.01959229 239.07563782 0.81327558]	[4.59738190e+02 8.31706726e+02 5.79036713e-01]	[4.77712250e+02 8.29090332e+02 6.02542341e-01]	[4.54544983e+02 7.95816895e+02 6.36013448e-01]	[4.16053711e+02 8.08744873e+02 6.58171177e-01]	[3.95595642e+02 8.06044067e+02 6.15537941e-01]	[4.18695007e+02 7.72738464e+02 6.68215096e-01]
[398.27972412 259.67556763 0.91643786]	[403.32815552 303.1930542 0.88008851]	[344.33685303 308.36364746 0.7935558 ]	[303.28485107 398.21261597 0.84544253]	[246.84437561 480.20068359 0.83515769]	[462.43041992 298.20855713 0.88263267]	[482.83856201 400.74240112 0.89965415]	[493.07247925 500.68554688 0.83345264]	[410.99310303 477.61428833 0.73024541]	[375.12026978 477.70343018 0.74872416]	[398.22235107 631.59143066 0.84854192]	[413.58859253 767.55889893 0.7871471 ]	[444.38986206 475.1171875 0.72364432]	[452.00201416 626.62420654 0.81049871]	[4.59793304e+02 7.83003052e+02 7.68797457e-01]	[385.32928467 251.94010925 0.87571549]	[411.00189209 251.85031128 0.87302357]	[372.45907593 241.65753174 0.54009479]	[431.53814697 234.07981873 0.83750302]	[4.59698273e+02 8.26615967e+02 5.71678877e-01]	[4.77678772e+02 8.18948364e+02 5.72841883e-01]	[4.54594360e+02 7.90755188e+02 6.56771719e-01]	[4.16110626e+02 8.08555481e+02 6.88507676e-01]	[3.98075348e+02 8.00946167e+02 6.36388004e-01]	[4.18723694e+02 7.70295166e+02 6.83313489e-01]
[398.27432251 256.98712158 0.94315004]	[403.38796997 298.12228394 0.90754676]	[346.86642456 300.68218994 0.81619704]	[305.84750366 398.03335571 0.82524818]	[251.8601532 480.23666382 0.8595022 ]	[462.44042969 295.5675354 0.88385499]	[482.85214233 398.14993286 0.90194905]	[493.09289551 495.68322754 0.81455016]	[413.52874756 470.02142334 0.72116756]	[377.52172852 475.08276367 0.73430288]	[398.15548706 629.06298828 0.84369487]	[413.56668091 767.56689453 0.78714991]	[446.88766479 467.48324585 0.70908421]	[454.57055664 626.47564697 0.82593191]	[459.78112793 777.86120605 0.77870107]	[385.33425903 244.21670532 0.84714288]	[411.0352478 241.641922 0.85824472]	[372.44787598 236.56941223 0.63829273]	[431.55078125 233.89109802 0.85096693]	[4.59771820e+02 8.24036377e+02 6.14180684e-01]	[4.77721588e+02 8.13855347e+02 6.37014508e-01]	[4.52048584e+02 7.88217224e+02 6.70942664e-01]	[4.16066803e+02 8.08568237e+02 6.67668998e-01]	[3.95623840e+02 8.00960388e+02 6.25395238e-01]	[4.18725098e+02 7.72711609e+02 6.90223277e-01]
[400.62814331 254.4838562 0.94086945]	[403.39898682 295.56686401 0.90575588]	[349.38253784 298.06808472 0.83193958]	[310.93917847 390.49676514 0.81642157]	[254.56460571 480.1428833 0.88876796]	[464.82513428 292.94866943 0.84862238]	[482.87063599 392.98126221 0.85578597]	[495.65969849 485.43432617 0.83062321]	[413.50897217 464.85803223 0.72562724]	[377.49569702 467.40814209 0.72487289]	[398.09622192 626.60943604 0.84417135]	[413.57049561 767.62451172 0.78493059]	[446.88275146 462.37310791 0.7098738 ]	[454.63052368 623.98730469 0.847525 ]	[459.75854492 775.35913086 0.77868325]	[385.35894775 239.09860229 0.87436521]	[413.53170776 236.67720032 0.89165717]	[369.98590088 234.02093506 0.68981767]	[434.06240845 228.87768555 0.81664759]	[4.62240845e+02 8.13758972e+02 6.28678262e-01]	[4.80164490e+02 8.08733582e+02 6.82985544e-01]	[4.52001862e+02 7.88186096e+02 6.77012563e-01]	[4.16055359e+02 8.06108459e+02 6.40247226e-01]	[3.95615326e+02 7.98433899e+02 6.10408366e-01]	[4.18750549e+02 7.72815430e+02 6.76630139e-01]
[400.68963623 251.90591431 0.92845285]	[403.29598999 295.38729858 0.8974387 ]	[344.34829712 295.61129761 0.83412826]	[313.45178223 390.47180176 0.83020258]	[257.18862915 480.25576782 0.87396902]	[462.38256836 285.28338623 0.84587896]	[482.87060547 380.28549194 0.88865995]	[495.70254517 482.79302979 0.85914046]	[413.5534668 462.30377197 0.74683481]	[377.54089355 464.83563232 0.74077755]	[398.09085083 626.57891846 0.85830915]	[413.5506897 767.58868408 0.78201634]	[446.91851807 462.23947144 0.71316195]	[454.60864258 623.82043457 0.83310533]	[459.72988892 775.34844971 0.77863657]	[387.91030884 236.57266235 0.89627481]	[413.57485962 236.48529053 0.92380482]	[372.51220703 233.83151245 0.73945165]	[434.04977417 221.18806458 0.80147678]	[4.59752136e+02 8.13791992e+02 6.32712066e-01]	[4.77715332e+02 8.11130920e+02 6.85219824e-01]	[4.49512177e+02 7.88173645e+02 6.66781902e-01]	[4.13561035e+02 8.06059143e+02 6.29289865e-01]	[3.95590088e+02 7.95898132e+02 6.07288480e-01]	[4.18750275e+02 7.72773682e+02 6.78566217e-01]
[400.67279053 246.76760864 0.89868051]	[403.31750488 290.38632202 0.8582651 ]	[346.83535767 295.42251587 0.82476729]	[315.97238159 385.38552856 0.85320938]	[267.29074097 480.18127441 0.83215225]	[462.39962769 280.24185181 0.86406606]	[482.84805298 380.12182617 0.89738882]	[498.15286255 480.34521484 0.86785853]	[413.57745361 462.31130981 0.74561399]	[377.5640564 464.87145996 0.73816335]	[398.09564209 626.52398682 0.85621941]	[4.13527954e+02 7.67577026e+02 7.67445862e-01]	[446.93783569 462.22268677 0.7074272 ]	[457.10638428 621.32226562 0.81991774]	[459.70977783 772.76922607 0.78589344]	[387.87084961 234.01620483 0.90019697]	[413.53256226 233.92425537 0.90988064]	[372.46554565 228.79756165 0.66234058]	[434.04107666 216.12840271 0.82181931]	[4.59768402e+02 8.11162964e+02 6.47502840e-01]	[4.80144806e+02 8.06131226e+02 6.81394875e-01]	[4.49455414e+02 7.88081238e+02 6.74583316e-01]	[4.16072418e+02 8.06057007e+02 6.59260929e-01]	[3.95642181e+02 7.98396484e+02 6.27458751e-01]	[4.18736664e+02 7.72788818e+02 6.53083384e-01]
[400.64196777 241.68597412 0.90211213]	[403.36779785 285.26473999 0.84890419]	[346.88900757 292.90216064 0.80775422]	[316.09838867 382.84356689 0.8870073 ]	[272.43453979 480.24108887 0.86864948]	[462.42269897 280.12664795 0.88012773]	[482.84127808 377.68777466 0.89762044]	[498.15408325 480.16946411 0.85602915]	[416.05682373 459.81103516 0.76153827]	[377.62026978 462.32284546 0.76334071]	[398.1315918 626.39715576 0.86907512]	[4.13585815e+02 7.67550964e+02 7.62235522e-01]	[449.46313477 459.74041748 0.70688021]	[457.17767334 618.78881836 0.81643277]	[459.6965332 772.69952393 0.79450345]	[385.35202026 233.86192322 0.89029622]	[413.50701904 231.42469788 0.88636464]	[369.93798828 223.67178345 0.66389424]	[431.54278564 215.94291687 0.83045882]	[4.59700775e+02 8.11117249e+02 6.29846275e-01]	[4.77681152e+02 8.06094543e+02 6.55063510e-01]	[4.49450287e+02 7.88025940e+02 6.76297665e-01]	[4.16042755e+02 8.06037537e+02 6.33933187e-01]	[3.95621490e+02 7.95888672e+02 6.08649731e-01]	[4.18792511e+02 7.72765564e+02 6.54581845e-01]
[400.61227417 239.12142944 0.92041707]	[403.36077881 282.67050171 0.87166643]	[349.37216187 290.39938354 0.79941714]	[318.54406738 382.79360962 0.9126929 ]	[275.09115601 480.21710205 0.90266991]	[462.42544556 277.64379883 0.89625746]	[482.8928833 377.67697144 0.87773538]	[498.20339966 477.62295532 0.83871496]	[416.09143066 459.73822021 0.76632446]	[377.60800171 462.23580933 0.76808143]	[398.13098145 624.00054932 0.87670326]	[413.57846069 767.55639648 0.77069044]	[452.05130005 459.67297363 0.70456207]	[457.16732788 616.25653076 0.80312932]	[459.75726318 770.22595215 0.8026458 ]	[385.32339478 231.38935852 0.87802935]	[411.01031494 231.29640198 0.87126589]	[369.9347229 218.66271973 0.67278385]	[429.00442505 213.47883606 0.83146417]	[4.62244263e+02 8.08742981e+02 6.36706591e-01]	[4.80226227e+02 8.06037781e+02 6.61248088e-01]	[4.49516571e+02 7.85534546e+02 6.56283081e-01]	[4.16058624e+02 8.06112122e+02 6.50246203e-01]	[3.98053101e+02 7.98437805e+02 6.17757797e-01]	[4.18770233e+02 7.72763428e+02 6.64104939e-01]
[398.28250122 239.11950684 0.92059439]	[403.36401367 282.67495728 0.87090904]	[349.37423706 290.39715576 0.79918623]	[318.54394531 382.80969238 0.91040766]	[275.09008789 480.2208252 0.903606 ]	[462.42544556 277.64923096 0.89585179]	[482.89834595 377.69378662 0.87814903]	[498.20648193 477.62365723 0.83934462]	[416.09133911 459.74591064 0.76699722]	[377.60726929 462.24401855 0.76765376]	[398.14163208 624.02630615 0.87557662]	[413.57199097 767.5690918 0.7700516 ]	[452.05410767 459.67874146 0.70492339]	[457.16055298 616.27337646 0.80188513]	[459.75341797 770.22973633 0.80314803]	[385.32241821 231.39129639 0.87810707]	[411.0088501 231.29768372 0.87126493]	[369.93243408 218.66699219 0.66755408]	[431.46337891 213.47848511 0.83114612]	[4.62253021e+02 8.11115417e+02 6.32986069e-01]	[4.80230927e+02 8.06053406e+02 6.59143150e-01]	[4.49516205e+02 7.85534851e+02 6.55723810e-01]	[4.16062531e+02 8.06138306e+02 6.55999303e-01]	[3.98055756e+02 8.00929626e+02 6.17822289e-01]	[4.18759247e+02 7.72772339e+02 6.61396205e-01]
[400.61914062 236.60632324 0.93507528]	[403.36447144 280.16442871 0.88616592]	[349.38931274 287.86334229 0.79471529]	[318.64187622 382.76577759 0.90893722]	[277.59811401 480.21688843 0.89714772]	[462.42175293 277.53411865 0.90051031]	[482.89602661 375.03314209 0.85042268]	[500.64135742 467.48397827 0.84008193]	[416.12802124 459.65625 0.76178724]	[377.63931274 459.7572937 0.77044117]	[398.18344116 623.97338867 0.87598777]	[416.03567505 767.52246094 0.77516276]	[454.54537964 457.17715454 0.69642597]	[457.18264771 613.63500977 0.798792 ]	[459.77667236 770.16723633 0.81375158]	[385.32513428 228.82072449 0.85685825]	[411.01574707 226.25753784 0.85924935]	[369.93621826 218.53370667 0.68619156]	[429.00097656 213.40843201 0.83446556]	[4.62255066e+02 8.11145813e+02 6.32928014e-01]	[4.80258118e+02 8.06061951e+02 6.55673802e-01]	[4.52041748e+02 7.82961365e+02 6.63366914e-01]	[4.16089172e+02 8.08562378e+02 6.47837758e-01]	[3.98065918e+02 8.00950073e+02 5.99907041e-01]	[4.21164246e+02 7.72701660e+02 6.88316524e-01]
[400.66775513 236.53027344 0.93677634]	[403.38244629 277.70785522 0.89801657]	[349.41207886 285.2562561 0.79771566]	[318.69229126 380.29516602 0.91774243]	[280.10848999 480.13238525 0.87204707]	[462.43041992 277.47457886 0.89436901]	[482.93859863 375.03271484 0.84918946]	[500.6633606 467.39996338 0.85300249]	[416.15710449 457.19033813 0.7587564 ]	[377.6423645 459.70733643 0.76972991]	[398.20422363 623.81469727 0.87063217]	[416.07336426 767.5244751 0.7779271 ]	[454.62857056 457.12731934 0.69978124]	[457.19042969 608.63085938 0.80952525]	[459.81222534 770.15826416 0.81814206]	[385.37625122 226.25769043 0.84007478]	[413.54693604 223.67372131 0.86209387]	[369.96166992 216.12156677 0.7096386 ]	[431.53939819 213.3722229 0.84345502]	[4.59791016e+02 8.11188293e+02 6.61736131e-01]	[4.80236328e+02 8.06101807e+02 6.74848378e-01]	[4.54616333e+02 7.80441223e+02 6.66506767e-01]	[4.16129578e+02 8.08666809e+02 6.36658072e-01]	[3.98098511e+02 8.03538879e+02 5.87908804e-01]	[4.21192688e+02 7.72699951e+02 6.85822248e-01]
[400.75360107 236.42199707 0.93487954]	[405.824646 277.66168213 0.90318584]	[349.42251587 282.70098877 0.80932957]	[318.67623901 380.269104 0.92818612]	[277.64508057 475.1630249 0.86049312]	[464.83184814 275.09085083 0.89085871]	[482.98199463 375.1010437 0.84785163]	[500.67532349 467.47018433 0.84401786]	[416.17507935 457.17437744 0.75623733]	[377.64477539 459.69955444 0.76542139]	[398.21444702 621.41522217 0.86794174]	[4.16011871e+02 7.65072205e+02 7.55365372e-01]	[457.078125 457.1060791 0.69788688]	[459.69439697 608.55889893 0.83502972]	[462.23480225 770.08502197 0.80176091]	[390.4281311 221.15800476 0.84595889]	[416.07028198 218.64064026 0.89268923]	[374.96987915 216.04699707 0.7267139 ]	[434.10238647 213.3444519 0.85454714]	[4.59792358e+02 8.08732727e+02 6.61709905e-01]	[4.80256439e+02 8.06014038e+02 6.76798224e-01]	[4.57149292e+02 7.75367920e+02 6.48766875e-01]	[4.16033661e+02 8.08527527e+02 6.38016403e-01]	[3.95641327e+02 7.98437195e+02 5.93547583e-01]	[4.21213318e+02 7.70271851e+02 6.74438953e-01]
[400.82327271 234.06513977 0.92866361]	[405.86407471 277.6444397 0.89898586]	[351.91543579 280.24707031 0.8132298 ]	[318.61166382 380.26596069 0.92985564]	[277.50003052 475.0965271 0.85556167]	[464.86447144 275.06686401 0.88679886]	[485.37759399 377.54455566 0.85447007]	[500.66680908 472.53442383 0.83304763]	[418.57943726 457.18365479 0.76958185]	[377.68829346 459.7119751 0.77246714]	[398.2215271 621.39984131 0.8707571 ]	[4.13524994e+02 7.65031494e+02 7.44407654e-01]	[457.13937378 457.10668945 0.70730901]	[459.75427246 608.50671387 0.85000569]	[462.30651855 770.09692383 0.79307061]	[392.98754883 221.12228394 0.85339069]	[416.14230347 218.60362244 0.91141897]	[375.07632446 215.96586609 0.70836884]	[436.55670166 213.30258179 0.8453483 ]	[4.62267395e+02 8.08548523e+02 6.20990753e-01]	[4.80301300e+02 8.00934998e+02 6.42661870e-01]	[4.57182983e+02 7.77909790e+02 6.48804843e-01]	[4.13593597e+02 8.03556213e+02 6.42316878e-01]	[3.98046051e+02 7.95840149e+02 6.08965218e-01]	[4.21174347e+02 7.70240356e+02 6.74725950e-01]
[403.25506592 234.05941772 0.92315626]	[405.9105835 277.5932312 0.89911705]	[351.95858765 280.15896606 0.82771051]	[318.55761719 380.11947632 0.92958421]	[274.90264893 475.09970093 0.84189308]	[464.89181519 275.02682495 0.876616 ]	[485.37966919 377.50143433 0.8444438 ]	[500.68087769 472.54156494 0.83193427]	[418.57141113 457.19082642 0.76481616]	[377.67224121 459.69891357 0.76479816]	[398.2149353 621.35882568 0.86335319]	[4.13592773e+02 7.67493958e+02 7.51595140e-01]	[457.14767456 457.1222229 0.71103173]	[459.81201172 608.61669922 0.85136825]	[462.36428833 770.24481201 0.78190935]	[393.05136108 221.1219635 0.86114931]	[418.55612183 218.58491516 0.92414474]	[377.49761963 215.94186401 0.70058012]	[436.62463379 210.88833618 0.84786069]	[4.64849762e+02 8.08578125e+02 6.25884831e-01]	[4.82809357e+02 8.00996887e+02 6.54204011e-01]	[4.59633148e+02 7.85550049e+02 6.62817657e-01]	[4.16044403e+02 8.06084045e+02 6.41034424e-01]	[3.98048553e+02 7.98401062e+02 5.86422741e-01]	[4.21199341e+02 7.72700256e+02 6.68530226e-01]
[403.30941772 234.06373596 0.91543043]	[408.39807129 277.56112671 0.89934379]	[351.9664917 280.09832764 0.83329844]	[316.15380859 377.69009399 0.93414348]	[272.38919067 467.49975586 0.82136548]	[464.93670654 275.00192261 0.86681145]	[485.37954712 375.11404419 0.84418923]	[500.68447876 470.04354858 0.83216578]	[418.58297729 459.63058472 0.76685154]	[377.67977905 459.71725464 0.76611871]	[398.20043945 621.40405273 0.86673009]	[4.16024597e+02 7.67551514e+02 7.64622629e-01]	[457.16125488 457.14685059 0.71339482]	[459.82830811 611.12615967 0.85370708]	[464.82913208 770.27850342 0.77531856]	[395.51312256 221.1230011 0.8659786 ]	[418.60299683 218.58895874 0.93520153]	[377.53417969 215.89709473 0.72600299]	[436.6854248 210.85462952 0.84956431]	[4.64930878e+02 8.08645630e+02 6.88259423e-01]	[4.82932251e+02 8.03545593e+02 6.76315010e-01]	[4.59726532e+02 7.85584717e+02 6.80247605e-01]	[4.16057434e+02 8.06106567e+02 6.18549883e-01]	[3.95640259e+02 7.98420898e+02 5.67777753e-01]	[4.21218414e+02 7.72738464e+02 6.82618141e-01]
[403.36209106 234.04533386 0.90882993]	[408.42276001 277.52844238 0.90037453]	[351.97598267 277.69378662 0.83903509]	[316.05599976 377.65823364 0.92095292]	[267.2701416 464.94943237 0.81232643]	[464.96121216 274.97640991 0.85997486]	[485.38650513 375.04885864 0.83768839]	[500.69857788 470.00949097 0.834167 ]	[418.60388184 459.63195801 0.77106082]	[377.68057251 459.71530151 0.76453245]	[398.1781311 621.28839111 0.8498888 ]	[4.13570587e+02 7.67539734e+02 7.67000794e-01]	[457.20251465 457.1519165 0.71479726]	[462.22540283 613.64855957 0.84526592]	[4.64936127e+02 7.70263367e+02 7.61754274e-01]	[395.55993652 221.1134491 0.87090796]	[418.64099121 218.56864929 0.94107687]	[377.58084106 213.53955078 0.73690736]	[439.06195068 210.81016541 0.84449005]	[4.64941559e+02 8.08539734e+02 6.60106599e-01]	[4.85358856e+02 8.00966553e+02 6.59414530e-01]	[4.59784729e+02 7.85571716e+02 6.51246071e-01]	[4.16051208e+02 8.06063538e+02 6.00513577e-01]	[3.95635895e+02 7.98394043e+02 5.61531544e-01]	[4.21218842e+02 7.72732117e+02 6.99037433e-01]
[405.81863403 234.0385437 0.9040882 ]	[408.44387817 277.52267456 0.90097994]	[351.98706055 277.6807251 0.84360099]	[316.0017395 377.60083008 0.90692914]	[262.17459106 462.40710449 0.84353882]	[467.39819336 274.97970581 0.85768652]	[485.39157104 375.05911255 0.84534109]	[500.72140503 467.49441528 0.841537 ]	[418.61053467 457.17791748 0.76341665]	[377.68768311 459.68151855 0.75965768]	[398.16833496 618.81420898 0.84295034]	[413.54095459 767.51977539 0.76972973]	[459.59753418 457.11376953 0.71022755]	[462.26098633 613.65631104 0.8445735 ]	[4.67492035e+02 7.72709717e+02 7.53949821e-01]	[395.60095215 221.10943604 0.87543321]	[418.68121338 218.57397461 0.94212741]	[377.61779785 213.53773499 0.76006877]	[439.08804321 210.83187866 0.85101795]	[4.67473053e+02 8.08540955e+02 6.78888083e-01]	[4.85430145e+02 8.01002625e+02 6.63878322e-01]	[4.62265533e+02 7.85592468e+02 6.67244554e-01]	[4.16067566e+02 8.06002747e+02 6.09483898e-01]	[3.98060760e+02 7.95885620e+02 5.79122841e-01]	[4.21214355e+02 7.72697327e+02 7.12345123e-01]
[405.85067749 234.04580688 0.90160835]	[410.94610596 277.51242065 0.90004313]	[352.00054932 277.65927124 0.84793478]	[316.01565552 375.10531616 0.89530694]	[259.65975952 462.37149048 0.85591781]	[467.44210815 274.97677612 0.85260171]	[485.39254761 375.05847168 0.84448266]	[500.7250061 467.43063354 0.85045338]	[418.63796997 457.12063599 0.75849926]	[377.72418213 457.20452881 0.74940819]	[398.18035889 618.8114624 0.84353429]	[411.02767944 765.0569458 0.76734096]	[459.61135864 454.60870361 0.71005547]	[462.27432251 611.07739258 0.85169446]	[472.55554199 770.12738037 0.77254599]	[395.63012695 221.11857605 0.87854046]	[418.71395874 218.58747864 0.94215596]	[377.6529541 213.53279114 0.76145482]	[439.13842773 210.8260498 0.8575592 ]	[4.67484344e+02 8.03510681e+02 6.70789182e-01]	[4.85455475e+02 7.95856506e+02 6.78899765e-01]	[4.62405548e+02 7.77858887e+02 6.67542577e-01]	[4.16031860e+02 8.03537292e+02 6.03658974e-01]	[3.95628143e+02 7.95848206e+02 5.77943921e-01]	[4.21211487e+02 7.70220642e+02 7.36276627e-01]
[405.91210938 234.04589844 0.89397734]	[410.99099731 277.51483154 0.9013198 ]	[352.01220703 277.6583252 0.8479107 ]	[315.95635986 377.55722046 0.89923674]	[259.58969116 462.3260498 0.86914134]	[467.49160767 274.98275757 0.8465032 ]	[485.40594482 375.05374146 0.84451795]	[500.73825073 464.95220947 0.85948575]	[418.65921021 457.11529541 0.75876218]	[377.74664307 457.1986084 0.74719489]	[398.19281006 621.27978516 0.85082763]	[4.10982544e+02 7.65064758e+02 7.64577150e-01]	[459.63156128 454.59017944 0.7116192 ]	[462.29727173 608.62634277 0.85415906]	[475.16687012 770.18768311 0.78021979]	[398.04541016 221.12898254 0.88418329]	[418.75210571 218.58912659 0.94256574]	[377.6736145 213.55366516 0.79050827]	[439.16934204 210.81782532 0.85775459]	[4.77640289e+02 8.03538757e+02 6.17094457e-01]	[4.93123230e+02 7.95850281e+02 6.22428060e-01]	[4.64858734e+02 7.83003418e+02 6.48519754e-01]	[4.16081604e+02 8.03544983e+02 6.14323974e-01]	[3.98061401e+02 7.95866699e+02 5.80644369e-01]	[4.18786346e+02 7.70229309e+02 7.23631382e-01]
[408.39343262 234.04241943 0.89301395]	[411.01217651 277.50186157 0.90169185]	[352.0184021 277.64239502 0.85022473]	[315.93139648 377.56671143 0.90014493]	[257.18798828 462.30847168 0.87853199]	[469.96725464 274.97415161 0.84198081]	[485.42684937 375.07403564 0.85052645]	[500.77105713 464.94570923 0.86413872]	[418.66720581 457.09375 0.75549686]	[380.09204102 457.17962646 0.74363679]	[398.17910767 618.75640869 0.84318668]	[4.11021698e+02 7.67494507e+02 7.62165189e-01]	[459.6328125 454.56097412 0.70821786]	[462.3604126 608.61218262 0.84469306]	[480.14724731 767.6942749 0.8130728 ]	[398.0668335 221.12562561 0.88814896]	[418.76657104 218.58909607 0.94148111]	[377.7203064 213.51123047 0.78898835]	[439.17645264 210.78764343 0.85406083]	[4.80268341e+02 8.00963867e+02 6.38803542e-01]	[4.98199249e+02 7.93271729e+02 6.77243710e-01]	[4.70038177e+02 7.77846680e+02 6.00558937e-01]	[4.16131744e+02 8.03563232e+02 6.41719401e-01]	[3.98094696e+02 7.95890015e+02 6.06534541e-01]	[4.21156647e+02 7.70257751e+02 7.31415987e-01]
[408.42181396 234.0453186 0.89266866]	[411.02880859 277.48217773 0.90170956]	[354.44158936 277.61517334 0.85250616]	[315.94995117 377.52902222 0.90124804]	[257.19522095 462.29705811 0.8750819 ]	[469.97171021 274.95346069 0.83743715]	[485.41949463 375.03253174 0.8477903 ]	[500.79446411 464.91867065 0.86724854]	[418.68615723 457.10345459 0.75794423]	[380.10586548 457.1897583 0.74575591]	[398.17828369 618.75805664 0.84336859]	[4.13493439e+02 7.67556946e+02 7.64482498e-01]	[459.65432739 454.57025146 0.7100302 ]	[464.81945801 606.07446289 0.8597225 ]	[480.33261108 767.62225342 0.83979142]	[398.08618164 221.14099121 0.88994431]	[418.77508545 218.6000061 0.9397921 ]	[377.74945068 213.51977539 0.79477322]	[439.1711731 208.35101318 0.84984094]	[4.82831604e+02 7.98383606e+02 6.98630989e-01]	[5.00773865e+02 7.90769409e+02 7.50671685e-01]	[4.77642883e+02 7.75284790e+02 6.52372897e-01]	[4.16121948e+02 8.06060608e+02 6.26247406e-01]	[3.98060760e+02 7.98428650e+02 5.92477083e-01]	[4.21175934e+02 7.72745605e+02 7.03268588e-01]
[408.41717529 234.04360962 0.89242852]	[411.03378296 277.48193359 0.90158206]	[354.44451904 277.61190796 0.85296124]	[315.94647217 377.53186035 0.90056646]	[257.19372559 462.2953186 0.87566584]	[469.97967529 274.95742798 0.83744812]	[485.42044067 375.05441284 0.85044956]	[500.7980957 464.91531372 0.86882967]	[418.69332886 457.0894165 0.75589544]	[380.11224365 457.17529297 0.74484861]	[398.18218994 618.75402832 0.84445733]	[4.13507355e+02 7.67556152e+02 7.67406762e-01]	[459.66094971 454.55395508 0.70959461]	[462.44445801 606.0723877 0.85994607]	[480.33102417 767.61169434 0.83950305]	[398.08862305 221.13829041 0.89051974]	[418.77227783 218.60360718 0.93856311]	[377.74920654 213.51509094 0.7949537 ]	[439.16424561 208.3518219 0.84678525]	[4.82819794e+02 7.98370239e+02 7.01693952e-01]	[5.00763611e+02 7.90762329e+02 7.52498806e-01]	[4.77644836e+02 7.75271240e+02 6.55155301e-01]	[4.16122772e+02 8.06049561e+02 6.23988271e-01]	[3.98066803e+02 7.98413452e+02 5.94206989e-01]	[4.21183929e+02 7.72747864e+02 7.06256449e-01]
[408.46179199 234.07319641 0.89152205]	[413.49252319 277.49432373 0.90137148]	[354.4468689 277.62582397 0.85298228]	[315.96743774 377.56295776 0.90643907]	[259.59143066 462.29849243 0.87235594]	[470.01028442 274.96646118 0.83663869]	[485.45980835 375.11203003 0.8535794 ]	[500.83496094 464.93270874 0.86801785]	[418.72302246 457.11026001 0.76066691]	[380.12512207 457.20425415 0.74600595]	[398.18862915 618.74578857 0.84033543]	[413.49914551 767.51086426 0.76760578]	[459.70593262 454.5668335 0.71739376]	[464.91207886 606.05358887 0.8490954 ]	[482.86453247 767.5269165 0.81962264]	[398.10339355 221.19584656 0.88834429]	[418.78848267 218.63435364 0.93260819]	[377.74597168 213.54225159 0.79097605]	[439.17166138 210.77934265 0.84818012]	[4.82943451e+02 8.00950989e+02 7.09927440e-01]	[5.03340454e+02 7.93220398e+02 7.51283884e-01]	[4.80228699e+02 7.70287354e+02 6.93500161e-01]	[4.16060181e+02 8.06088013e+02 6.18705392e-01]	[3.95635681e+02 7.98428955e+02 5.91129601e-01]	[4.21200378e+02 7.70265686e+02 7.35288203e-01]
[411.00982666 236.43952942 0.8980245 ]	[413.52383423 277.49407959 0.90309989]	[354.47595215 277.65881348 0.85551333]	[316.09222412 377.57937622 0.92318779]	[262.18707275 462.36691284 0.8435939 ]	[470.04675293 274.93777466 0.83221531]	[488.00021362 377.60992432 0.8596046 ]	[503.28747559 462.43789673 0.89077872]	[418.7711792 454.63510132 0.75414383]	[380.15878296 457.17037964 0.74160385]	[398.26687622 618.76385498 0.84448087]	[4.10983368e+02 7.65044556e+02 7.61603415e-01]	[459.74533081 452.06958008 0.72040647]	[475.07666016 608.56097412 0.8161428 ]	[4.95646149e+02 7.70278198e+02 7.63823688e-01]	[398.15365601 223.73193359 0.89526039]	[421.14474487 218.66673279 0.92534727]	[380.11602783 215.97715759 0.78406572]	[439.18478394 208.35411072 0.84678227]	[5.00823303e+02 8.08650208e+02 6.65288925e-01]	[5.18770874e+02 8.00966187e+02 6.71754599e-01]	[4.85458557e+02 7.82976257e+02 5.95393300e-01]	[4.16043732e+02 8.08538513e+02 6.41996741e-01]	[3.95617432e+02 8.00943176e+02 6.07578456e-01]	[4.18778870e+02 7.70166382e+02 7.37139463e-01]
[413.5093689 236.47175598 0.90343982]	[413.52044678 277.50622559 0.90338075]	[354.48434448 277.69235229 0.85391098]	[318.53216553 377.58346558 0.93011677]	[267.31085205 462.3659668 0.83766872]	[470.04940796 274.92260742 0.83014023]	[490.52127075 377.60372925 0.86284691]	[503.33782959 462.42889404 0.89102554]	[421.13864136 454.6362915 0.75044614]	[380.1993103 457.18222046 0.73883319]	[398.25335693 618.74108887 0.84379047]	[411.0211792 765.06787109 0.77133578]	[459.78771973 452.0512085 0.72238731]	[477.6262207 608.56188965 0.83825809]	[500.6885376 770.26635742 0.79373437]	[398.18249512 226.23905945 0.89776456]	[421.17324829 221.11677551 0.92200667]	[380.1427002 216.03903198 0.80060309]	[439.19818115 210.78393555 0.84602326]	[5.00808472e+02 8.08580322e+02 6.16658628e-01]	[5.21273010e+02 8.00928894e+02 6.49550200e-01]	[4.95632233e+02 7.83005920e+02 5.54247737e-01]	[4.13579254e+02 8.06126831e+02 6.40077591e-01]	[3.95605164e+02 8.00913879e+02 6.15107477e-01]	[4.21188263e+02 7.70182495e+02 7.54326522e-01]
[413.50912476 236.47146606 0.90347332]	[413.52172852 277.50714111 0.90340507]	[354.48516846 277.69421387 0.85375255]	[318.53094482 377.59011841 0.93062985]	[267.31402588 462.36572266 0.83811355]	[470.05126953 274.92245483 0.83005589]	[490.53359985 377.62420654 0.86629671]	[503.33618164 462.42437744 0.8923263 ]	[421.14074707 454.64172363 0.75108421]	[380.20019531 457.18719482 0.73919755]	[398.25357056 618.7399292 0.84294868]	[411.01174927 765.04931641 0.76862764]	[459.78967285 452.05776978 0.72247058]	[477.62756348 608.56298828 0.83845758]	[500.69781494 772.71051025 0.79147828]	[398.18356323 226.23959351 0.89794958]	[421.17276001 221.11819458 0.92198259]	[380.15002441 216.03507996 0.79246587]	[439.20236206 210.78233337 0.84711796]	[5.00818665e+02 8.08602600e+02 6.11094356e-01]	[5.21279846e+02 8.00955200e+02 6.44988537e-01]	[4.95636414e+02 7.85484253e+02 5.51113069e-01]	[4.13580261e+02 8.06135254e+02 6.43689692e-01]	[3.95605164e+02 8.00918762e+02 6.15955710e-01]	[4.21182129e+02 7.70163635e+02 7.53204048e-01]
[413.55172729 236.49720764 0.90796369]	[413.55075073 277.49597168 0.90620244]	[354.52203369 277.66342163 0.8639257 ]	[318.62060547 377.62664795 0.92611647]	[272.39825439 464.87081909 0.83764064]	[472.53414917 274.92645264 0.83040768]	[493.09460449 377.61804199 0.86898649]	[503.39703369 464.87481689 0.87748396]	[421.16723633 457.13024902 0.75537747]	[380.222229 457.21411133 0.74008453]	[400.63970947 618.75390625 0.84545261]	[411.00860596 765.05151367 0.76583505]	[459.81311035 454.57818604 0.72647893]	[477.70733643 608.61010742 0.84420514]	[500.84216309 775.2789917 0.78220844]	[398.20956421 226.2722168 0.90127063]	[421.21078491 221.16299438 0.91680521]	[380.1713562 216.05682373 0.80854064]	[439.22991943 210.84379578 0.85532546]	[4.98229858e+02 8.11160217e+02 5.70394397e-01]	[5.21207886e+02 8.08561890e+02 5.94268918e-01]	[5.00744049e+02 7.85599670e+02 5.75976253e-01]	[4.13594086e+02 8.08564026e+02 6.42015100e-01]	[3.95591492e+02 8.00964783e+02 6.10663533e-01]	[4.21168030e+02 7.70167236e+02 7.46060729e-01]
[413.59744263 236.52729797 0.9102819 ]	[413.5975647 277.48858643 0.9092465 ]	[354.57699585 277.67941284 0.86932766]	[318.71054077 377.66983032 0.92153937]	[274.96307373 467.39196777 0.83792448]	[472.56237793 274.89978027 0.82696843]	[495.64373779 377.62939453 0.88054967]	[503.43695068 464.86776733 0.87246144]	[421.21365356 457.17218018 0.75142431]	[380.26205444 459.66409302 0.73404193]	[400.65045166 618.76983643 0.84518898]	[4.10977936e+02 7.65063293e+02 7.64287949e-01]	[459.85125732 454.62869263 0.72658098]	[480.11450195 608.53869629 0.85333163]	[500.87008667 767.62750244 0.78533542]	[398.2321167 226.31436157 0.9037407 ]	[421.24475098 221.19734192 0.91299063]	[380.20083618 216.07197571 0.80366337]	[439.28152466 210.84483337 0.85596061]	[4.98262207e+02 8.06115356e+02 5.91151536e-01]	[5.21276489e+02 8.00933289e+02 6.04703903e-01]	[5.00756104e+02 7.75296570e+02 5.86439729e-01]	[4.16063263e+02 8.08572266e+02 6.55337930e-01]	[3.95614563e+02 8.00982971e+02 6.17413223e-01]	[4.18759308e+02 7.70178284e+02 7.34113395e-01]
[416.11859131 236.51522827 0.9329102 ]	[416.16558838 277.49990845 0.93300641]	[357.07907104 277.72955322 0.87668216]	[321.29568481 377.69476318 0.87004077]	[277.72250366 467.42715454 0.82582045]	[477.60626221 274.9206543 0.84629977]	[498.20358276 377.61654663 0.89131439]	[505.86898804 464.84683228 0.85878968]	[421.3760376 459.69937134 0.75675166]	[382.79641724 459.7701416 0.72376335]	[400.72045898 618.79748535 0.84218818]	[410.98864746 765.08251953 0.766137 ]	[462.31430054 459.64511108 0.74988979]	[480.28561401 608.61102295 0.86252016]	[5.03308655e+02 7.65069763e+02 7.59850085e-01]	[400.62683105 228.76603699 0.90102565]	[421.3420105 221.16882324 0.90196592]	[380.29537964 216.08430481 0.79315603]	[441.70327759 210.78764343 0.84848619]	[5.00853973e+02 8.06074707e+02 5.85553706e-01]	[5.23843872e+02 7.98415588e+02 6.05445504e-01]	[5.00768005e+02 7.72762085e+02 6.08145714e-01]	[4.16083984e+02 8.08613342e+02 6.61275089e-01]	[3.95620667e+02 8.03489075e+02 6.19018435e-01]	[4.18759399e+02 7.70182190e+02 7.31881976e-01]
[416.13760376 236.52677917 0.93391889]	[418.60681152 277.49862671 0.94292957]	[357.12451172 280.13287354 0.87453747]	[326.3213501 380.1257019 0.85826319]	[280.20379639 475.11193848 0.80886698]	[477.69610596 274.91314697 0.86249727]	[498.25918579 375.05444336 0.86492121]	[505.89300537 462.37194824 0.87143576]	[423.81069946 459.65997314 0.74475151]	[385.29376221 459.72225952 0.71785212]	[400.74832153 616.21051025 0.8312912 ]	[4.11000153e+02 7.67495483e+02 7.66449511e-01]	[462.3760376 457.19372559 0.74282771]	[480.37234497 608.58685303 0.85929716]	[503.30718994 770.14746094 0.79000264]	[400.65701294 228.77484131 0.89845723]	[421.39151001 221.20001221 0.89066339]	[380.3314209 216.05300903 0.77743441]	[441.78799438 210.79437256 0.85171926]	[5.03359772e+02 8.08551758e+02 5.91068089e-01]	[5.23899597e+02 8.00943298e+02 6.24491870e-01]	[5.00720276e+02 7.77917603e+02 6.24138236e-01]	[4.16092499e+02 8.08586792e+02 6.64603829e-01]	[3.95626282e+02 8.00997498e+02 6.20649219e-01]	[4.18743561e+02 7.70194641e+02 7.23761380e-01]
[418.54629517 236.52165222 0.93888974]	[418.67263794 277.52932739 0.9475646 ]	[357.17047119 280.13409424 0.87756956]	[331.47512817 380.17333984 0.87303561]	[290.35220337 475.09030151 0.8006022 ]	[480.12524414 274.95553589 0.87742335]	[500.72628784 374.98205566 0.86312795]	[505.95892334 462.38778687 0.85503298]	[423.8421936 457.20318604 0.73709643]	[385.3170166 459.67810059 0.71384871]	[400.80575562 613.67224121 0.82540339]	[411.00466919 767.53393555 0.76808822]	[462.39663696 457.16757202 0.73572803]	[482.75909424 611.1340332 0.85117954]	[503.31607056 770.17791748 0.79169595]	[400.70401001 226.30979919 0.89141595]	[423.82467651 221.18547058 0.87963361]	[380.35769653 216.04490662 0.79146332]	[441.87625122 210.78509521 0.845393 ]	[5.03334747e+02 8.08662109e+02 5.88504851e-01]	[5.23882935e+02 8.03546509e+02 6.23682022e-01]	[5.00731384e+02 7.80402527e+02 6.25324368e-01]	[4.16128174e+02 8.08593994e+02 6.58427596e-01]	[3.98041107e+02 8.03480469e+02 6.14751458e-01]	[4.18741425e+02 7.70230835e+02 7.23883629e-01]
[418.60687256 236.52372742 0.94276613]	[418.80560303 277.552948 0.9434787 ]	[359.62158203 280.16308594 0.87530118]	[334.05154419 380.26272583 0.89056796]	[292.98623657 477.63327026 0.83481944]	[480.21008301 274.96362305 0.88912666]	[500.80044556 375.08416748 0.86652958]	[508.48233032 462.4034729 0.83615291]	[423.89208984 457.15481567 0.72806722]	[385.38876343 457.20773315 0.70444375]	[400.78317261 616.23284912 0.82823396]	[413.50512695 767.51342773 0.77296174]	[462.44281006 457.1385498 0.72873068]	[482.79904175 611.15551758 0.8470245 ]	[503.34561157 770.09655762 0.78715932]	[400.77365112 226.30839539 0.88008487]	[423.92767334 221.17137146 0.86821026]	[382.74459839 216.02401733 0.8032611 ]	[444.32513428 208.31578064 0.83394277]	[5.03274658e+02 8.08636108e+02 5.95452607e-01]	[5.23844666e+02 8.03527161e+02 6.27738059e-01]	[5.00767181e+02 7.75350769e+02 6.40169322e-01]	[4.16101990e+02 8.08583313e+02 6.47296429e-01]	[3.95635223e+02 8.00981079e+02 6.09587312e-01]	[4.18778656e+02 7.70210327e+02 7.30916679e-01]
[418.6809082 236.54489136 0.94371611]	[421.23742676 277.57388306 0.94369149]	[359.70599365 280.18768311 0.86969429]	[336.49853516 380.32891846 0.89065272]	[295.51824951 477.7003479 0.84905082]	[480.33105469 274.98452759 0.89479709]	[500.86679077 377.54592896 0.88312626]	[508.55184937 464.83566284 0.82481438]	[426.43545532 459.63781738 0.7192167 ]	[390.43789673 459.71359253 0.70399612]	[400.87255859 613.6618042 0.81518924]	[413.519104 767.50561523 0.77026564]	[464.91726685 457.17492676 0.713781 ]	[482.84594727 613.67553711 0.84314883]	[503.37142944 770.10955811 0.79124224]	[400.86807251 228.79519653 0.87049621]	[426.4425354 223.66444397 0.85553455]	[382.81546021 216.1209259 0.79171979]	[444.41906738 210.77893066 0.82165933]	[5.03306976e+02 8.08685486e+02 6.04963005e-01]	[5.23889954e+02 8.06019409e+02 6.37981355e-01]	[5.00771423e+02 7.75354004e+02 6.49396300e-01]	[4.16079742e+02 8.08560181e+02 6.43004954e-01]	[3.95619202e+02 8.00943481e+02 6.08055413e-01]	[4.18781921e+02 7.70206482e+02 7.28463709e-01]
[418.79745483 236.55706787 0.94156724]	[421.32989502 277.59951782 0.93681508]	[359.81808472 280.21395874 0.85306907]	[336.64648438 382.7583313 0.90296954]	[298.15847778 480.18109131 0.85544759]	[482.80734253 275.00921631 0.89366555]	[503.27456665 377.72650146 0.9156661 ]	[513.58343506 467.4223938 0.81087321]	[431.50799561 459.68212891 0.71648103]	[393.05670166 459.76464844 0.70667756]	[403.28457642 616.23419189 0.81588238]	[413.52618408 767.50561523 0.78050208]	[467.47528076 457.20422363 0.6914047 ]	[482.86404419 616.19842529 0.83780277]	[503.3848877 767.67132568 0.78912157]	[403.35827637 228.78929138 0.85813934]	[431.50650024 223.69262695 0.85717839]	[382.87457275 216.08493042 0.79289567]	[446.88897705 210.78964233 0.81222266]	[5.03300690e+02 8.08674194e+02 6.06495619e-01]	[5.23864929e+02 8.03565430e+02 6.31533504e-01]	[5.00774536e+02 7.75309326e+02 6.50452673e-01]	[4.16085236e+02 8.08573242e+02 6.47469163e-01]	[3.95630005e+02 8.00963074e+02 6.12197101e-01]	[4.18785370e+02 7.70199890e+02 7.43754506e-01]
[418.79626465 236.55702209 0.94154549]	[421.32717896 277.6022644 0.9371587 ]	[359.81976318 280.21911621 0.85224408]	[336.64544678 382.76092529 0.90277606]	[298.15737915 480.18737793 0.85685509]	[482.80368042 275.00811768 0.89370149]	[503.27441406 377.72521973 0.91582239]	[513.58361816 467.42010498 0.81106085]	[431.51550293 459.66946411 0.71608353]	[393.07012939 459.75326538 0.70745212]	[403.2862854 616.23010254 0.8157286 ]	[413.52798462 767.51037598 0.77997297]	[467.47824097 457.19192505 0.69077557]	[482.86468506 616.18994141 0.83678114]	[503.38269043 767.67681885 0.79036295]	[403.35787964 228.79040527 0.85836887]	[431.50256348 223.69421387 0.8568241 ]	[382.87484741 216.08575439 0.79306269]	[446.88766479 210.79463196 0.81336129]	[5.03297485e+02 8.08692871e+02 6.05056763e-01]	[5.23880859e+02 8.06033936e+02 6.31820738e-01]	[5.00773010e+02 7.75315308e+02 6.51927769e-01]	[4.16092224e+02 8.08585815e+02 6.45837784e-01]	[3.95632751e+02 8.00979248e+02 6.09735668e-01]	[4.18787750e+02 7.70205688e+02 7.41283834e-01]
[421.22558594 236.54060364 0.93947953]	[423.80575562 277.63119507 0.9164955 ]	[362.33847046 282.67025757 0.82256454]	[339.16674805 385.31768799 0.88805056]	[300.66946411 480.2940979 0.85867262]	[482.93588257 275.01431274 0.88447177]	[503.33840942 377.74142456 0.91138613]	[516.2043457 467.48751831 0.81692284]	[434.12658691 459.64764404 0.72076869]	[395.62524414 459.73358154 0.72313982]	[403.32983398 618.75628662 0.81242114]	[413.54098511 765.0302124 0.77984548]	[472.55755615 457.18560791 0.68104661]	[482.89996338 613.69561768 0.83018821]	[503.36022949 770.17224121 0.80040425]	[405.9041748 226.30940247 0.84070605]	[434.08425903 223.6819458 0.86613113]	[387.88638306 216.05274963 0.76766402]	[449.45513916 210.86663818 0.8138144 ]	[5.03315155e+02 8.11144470e+02 6.00068331e-01]	[5.23882629e+02 8.06095398e+02 6.33607924e-01]	[5.00764160e+02 7.77886536e+02 6.50849283e-01]	[4.16081543e+02 8.08583801e+02 6.45191908e-01]	[3.95618530e+02 8.00958618e+02 6.08538985e-01]	[4.21166626e+02 7.70124390e+02 7.48129249e-01]
[421.32778931 236.53604126 0.92810076]	[426.36352539 277.5932312 0.90717626]	[369.90405273 280.21032715 0.81555408]	[341.70419312 382.77838135 0.87262022]	[308.36151123 480.2253418 0.82568347]	[485.38839722 274.97912598 0.87416935]	[503.40209961 375.09759521 0.8635149 ]	[518.70025635 467.40475464 0.83356333]	[436.61697388 459.64764404 0.72757542]	[398.06341553 459.73059082 0.72741717]	[403.36691284 618.84295654 0.81462663]	[413.56460571 764.97790527 0.78040189]	[475.11889648 457.19927979 0.68182683]	[482.91217041 616.27819824 0.83295071]	[503.33535767 772.699646 0.78989214]	[410.98934937 226.27250671 0.83529401]	[436.61831665 223.67315674 0.88531184]	[393.05938721 216.06210327 0.69170099]	[454.56887817 210.92488098 0.82874846]	[5.00848328e+02 8.11156677e+02 5.88318110e-01]	[5.23834412e+02 8.08569092e+02 6.30901456e-01]	[5.00800842e+02 7.82975464e+02 6.34497285e-01]	[4.16071045e+02 8.08567627e+02 6.44047797e-01]	[3.95614044e+02 8.00927673e+02 6.08597577e-01]	[4.21189087e+02 7.67687500e+02 7.45665967e-01]
[428.96713257 236.53327942 0.88904601]	[436.56585693 277.65289307 0.91804749]	[375.07327271 280.23419189 0.84089363]	[354.56546021 380.34552002 0.88576955]	[318.61517334 480.30175781 0.88299596]	[495.67062378 275.08444214 0.85326278]	[506.00875854 377.5541687 0.8587538 ]	[521.23529053 467.43960571 0.85421717]	[439.22335815 457.18029785 0.75373018]	[398.24752808 459.66827393 0.74499816]	[408.43252563 618.78839111 0.79707813]	[413.57736206 765.0279541 0.78405941]	[480.23318481 457.13989258 0.72054434]	[485.40692139 618.80340576 0.8199904 ]	[503.28811646 770.26190186 0.8029983 ]	[418.62765503 226.28079224 0.89206529]	[439.31112671 221.18778992 0.91140962]	[398.28179932 216.09674072 0.75224751]	[459.72140503 213.37974548 0.88659894]	[5.03314453e+02 8.08684265e+02 6.10494196e-01]	[5.23857544e+02 8.06023132e+02 6.44161820e-01]	[5.00745209e+02 7.82946777e+02 6.41615808e-01]	[4.16040070e+02 8.08617737e+02 6.47141159e-01]	[3.95578918e+02 8.00991272e+02 6.08216524e-01]	[4.21163025e+02 7.70124207e+02 7.33763754e-01]
[434.05947876 236.5328064 0.90222764]	[439.07858276 277.7041626 0.93729585]	[377.5866394 282.72418213 0.85145462]	[357.07620239 385.30691528 0.88599938]	[321.19262695 482.75701904 0.880144 ]	[498.24493408 275.12408447 0.87266302]	[516.11157227 380.15335083 0.86373764]	[521.35620117 470.03894043 0.85533923]	[441.6690979 459.69082642 0.76512414]	[400.66848755 459.71774292 0.75467747]	[410.95721436 618.8314209 0.80157334]	[416.01193237 765.00213623 0.78447855]	[480.35339355 459.68722534 0.74216318]	[487.9982605 621.30554199 0.81322533]	[503.26855469 770.22619629 0.81492513]	[418.75354004 226.29554749 0.90161163]	[441.75765991 221.20339966 0.90851349]	[400.80773926 216.14710999 0.70491475]	[462.21563721 213.33818054 0.86818993]	[5.03342285e+02 8.08696655e+02 6.14766121e-01]	[5.23880737e+02 8.06016663e+02 6.48251295e-01]	[5.00697906e+02 7.80414978e+02 6.41149998e-01]	[4.16044220e+02 8.08626953e+02 6.40461087e-01]	[3.95590302e+02 8.00988953e+02 6.01131320e-01]	[4.21169220e+02 7.70107483e+02 7.38170445e-01]
[436.65127563 236.50413513 0.93117708]	[439.2328186 277.70181274 0.94466406]	[377.73934937 282.69140625 0.86045021]	[359.63668823 387.94296265 0.87366927]	[333.9269104 482.762146 0.85785121]	[500.76062012 277.47421265 0.89504194]	[521.16571045 380.17276001 0.89386231]	[523.8034668 475.07421875 0.85660785]	[441.77151489 459.78488159 0.76688635]	[400.75512695 459.78137207 0.75011683]	[413.57543945 621.27935791 0.81734121]	[416.03582764 765.01330566 0.78836119]	[482.75546265 462.23925781 0.75542688]	[495.60424805 623.80670166 0.82531554]	[503.28839111 770.23419189 0.81697148]	[421.22399902 226.26448059 0.88562524]	[444.30892944 221.18652344 0.87913495]	[403.33413696 216.14002991 0.68982416]	[462.45510864 213.30659485 0.84791064]	[5.03373383e+02 8.11186523e+02 6.11845851e-01]	[5.23919067e+02 8.06121399e+02 6.46697581e-01]	[4.98263947e+02 7.77916016e+02 6.41259015e-01]	[4.16070404e+02 8.08626282e+02 6.42334700e-01]	[3.95612823e+02 8.00980042e+02 5.99121749e-01]	[4.21160950e+02 7.70113464e+02 7.44080126e-01]
[439.19775391 236.47450256 0.9451983 ]	[441.76712036 277.64764404 0.94566697]	[380.2366333 280.22070312 0.8612721 ]	[362.21228027 387.89767456 0.84297192]	[336.65185547 482.79476929 0.89937943]	[503.24435425 275.09384155 0.90129632]	[521.28564453 377.70144653 0.89926791]	[523.96661377 470.03884888 0.8490538 ]	[441.91680908 459.80545044 0.74932265]	[403.27392578 459.78427124 0.72469735]	[416.06976318 618.82739258 0.82589912]	[416.04702759 765.04180908 0.78641558]	[482.88449097 462.25558472 0.74905849]	[498.14099121 623.82385254 0.8406319 ]	[503.31646729 770.17810059 0.81995171]	[423.78363037 223.74649048 0.86119968]	[449.43493652 221.14305115 0.85668761]	[405.86767578 216.02449036 0.73930138]	[467.43252563 210.90823364 0.82720333]	[5.03306519e+02 8.11253174e+02 6.04604363e-01]	[5.23910278e+02 8.08609436e+02 6.33799374e-01]	[5.00671448e+02 7.75351807e+02 6.45302892e-01]	[4.16077606e+02 8.08664795e+02 6.43998504e-01]	[3.95622375e+02 8.03489929e+02 6.01397276e-01]	[4.18778870e+02 7.70148438e+02 7.30354309e-01]
[441.69735718 236.44544983 0.93811393]	[441.90097046 277.66976929 0.92730963]	[382.78656006 280.23806763 0.83369058]	[367.39172363 387.92288208 0.81691885]	[341.6867981 482.86373901 0.8684178 ]	[503.4112854 275.12084961 0.89913499]	[521.40692139 377.74807739 0.89839077]	[524.03344727 472.53756714 0.84169883]	[444.39736938 462.23764038 0.73276699]	[405.81707764 462.23171997 0.70846266]	[416.15884399 618.79443359 0.82588011]	[416.03872681 765.07421875 0.77815485]	[482.97463989 462.25326538 0.73046911]	[498.16784668 621.32751465 0.81832302]	[503.32546997 770.20629883 0.816414 ]	[426.41653442 221.21261597 0.8417902 ]	[454.5819397 221.11723328 0.86467576]	[410.96990967 216.02822876 0.74635291]	[472.56695557 213.34197998 0.83276522]	[5.03281342e+02 8.11296570e+02 5.94259143e-01]	[5.23887817e+02 8.08655029e+02 6.34292841e-01]	[5.00711578e+02 7.77850342e+02 6.42845690e-01]	[4.16060486e+02 8.08688293e+02 6.41133547e-01]	[3.95618378e+02 8.03514038e+02 5.96538663e-01]	[4.18764984e+02 7.70189026e+02 7.23927915e-01]
[441.86523438 236.43521118 0.92819941]	[446.8722229 277.68563843 0.90004277]	[387.90570068 282.69052124 0.80662292]	[377.55883789 382.83831787 0.85695893]	[354.44329834 485.35910034 0.83240545]	[505.93618774 277.47436523 0.88555336]	[523.90008545 380.13769531 0.9042533 ]	[526.54034424 469.99356079 0.82314438]	[446.9519043 459.80749512 0.71096319]	[410.94445801 459.80770874 0.68438226]	[418.55328369 618.83935547 0.82775044]	[416.05773926 767.54034424 0.7802124 ]	[485.42010498 462.23248291 0.70995915]	[500.66259766 621.3671875 0.84110057]	[503.32162476 770.24139404 0.82207847]	[434.02624512 221.15730286 0.84950703]	[457.19006348 218.6542511 0.90012044]	[416.12738037 216.05186462 0.73150378]	[477.65548706 213.36923218 0.86054564]	[5.03377594e+02 8.11253479e+02 5.96515059e-01]	[5.23978516e+02 8.08617432e+02 6.47012651e-01]	[4.98233673e+02 7.80395813e+02 6.54865742e-01]	[4.16044128e+02 8.08635742e+02 6.48774683e-01]	[3.95625580e+02 8.00991272e+02 6.05086684e-01]	[4.18765625e+02 7.70253052e+02 7.21023977e-01]
[446.87841797 234.06925964 0.90106738]	[452.0524292 277.67834473 0.88917798]	[393.05688477 280.24981689 0.81911248]	[377.70169067 382.78063965 0.87862444]	[357.22302246 485.43252563 0.87393564]	[511.04421997 277.50286865 0.84798497]	[524.03338623 380.21749878 0.88967448]	[529.03497314 475.06832886 0.81906223]	[452.08648682 459.76928711 0.72047186]	[413.57846069 459.74346924 0.70440543]	[418.64071655 621.32788086 0.84680569]	[416.0831604 767.57843018 0.78132612]	[493.07028198 462.22738647 0.69575965]	[500.85342407 623.8392334 0.87510037]	[503.3381958 770.20910645 0.826805 ]	[436.67990112 221.13626099 0.87555301]	[459.75350952 218.62014771 0.93426788]	[418.70626831 215.92767334 0.73420256]	[480.18795776 213.30233765 0.86056137]	[5.05916412e+02 8.13765564e+02 5.98146915e-01]	[5.26455017e+02 8.08704163e+02 6.57746434e-01]	[4.98167999e+02 7.77891235e+02 6.47659719e-01]	[4.16077393e+02 8.08634460e+02 6.48913801e-01]	[3.98052338e+02 8.00988098e+02 6.05517030e-01]	[4.18748077e+02 7.72695618e+02 7.03314126e-01]
[454.55715942 234.08126831 0.90061855]	[457.12121582 277.71893311 0.91451329]	[398.01394653 280.22409058 0.84811258]	[380.16333008 382.84161377 0.85374796]	[362.1942749 487.95892334 0.83310986]	[516.21923828 277.54873657 0.85668808]	[526.4744873 380.13467407 0.8872543 ]	[536.66522217 470.03994751 0.80546606]	[457.14004517 459.80950928 0.74035031]	[416.14337158 459.78134155 0.72680432]	[418.66744995 621.31591797 0.84637547]	[416.10314941 767.57702637 0.78349549]	[498.17767334 462.29135132 0.72423053]	[500.89932251 621.37237549 0.86639082]	[503.32974243 770.26794434 0.82415873]	[439.23968506 221.17169189 0.90039885]	[462.26846313 218.62921143 0.92711622]	[421.25643921 216.01205444 0.78301042]	[480.35723877 210.90274048 0.84789026]	[5.05969910e+02 8.13778137e+02 5.89348972e-01]	[5.26485901e+02 8.08711853e+02 6.55745685e-01]	[4.98151062e+02 7.80455505e+02 6.44172490e-01]	[4.16091431e+02 8.08616943e+02 6.50464535e-01]	[3.98069305e+02 8.00957642e+02 6.07996643e-01]	[4.18754120e+02 7.70284058e+02 6.99413300e-01]
[457.13647461 236.42170715 0.9292239 ]	[459.64041138 280.10961914 0.93495846]	[398.1776123 280.25357056 0.86165476]	[382.72854614 382.83905029 0.8277567 ]	[375.02490234 482.95962524 0.83935165]	[521.18212891 277.56216431 0.88219512]	[534.10559082 380.23834229 0.85723972]	[539.21185303 472.56945801 0.81690133]	[459.67828369 459.74249268 0.75988048]	[418.64016724 459.72113037 0.73515475]	[418.74786377 618.83233643 0.8322801 ]	[416.13186646 767.56970215 0.78577399]	[500.73800659 459.81182861 0.73811281]	[503.2989502 623.84197998 0.88151878]	[503.35525513 772.69415283 0.82415503]	[441.7097168 221.17344666 0.89529753]	[462.45803833 218.65489197 0.8887403 ]	[423.80438232 215.99523926 0.74756652]	[485.35614014 210.91908264 0.83690399]	[5.08466034e+02 8.13791992e+02 5.84448338e-01]	[5.26528625e+02 8.08710876e+02 6.53477907e-01]	[4.98170197e+02 7.82976562e+02 6.44201040e-01]	[4.16114960e+02 8.08569092e+02 6.52772665e-01]	[3.98093842e+02 7.98422852e+02 6.15123987e-01]	[4.18762970e+02 7.70279785e+02 6.91584587e-01]
[459.71459961 234.04322815 0.94594884]	[459.78894043 277.67459106 0.94636601]	[400.64474487 280.17443848 0.87363672]	[387.855896 382.84008789 0.78497046]	[377.65631104 482.834198 0.87830883]	[521.29925537 277.50787354 0.89683098]	[539.29522705 380.29641724 0.8773005 ]	[541.68682861 472.5262146 0.8346957 ]	[462.19900513 459.79891968 0.75148249]	[421.18630981 459.79696655 0.73498148]	[418.79095459 618.76000977 0.83338225]	[416.14852905 767.55584717 0.78724349]	[500.85009766 462.26583862 0.73652703]	[503.34310913 623.94354248 0.90048003]	[503.35552979 770.27459717 0.82943654]	[444.30722046 221.11495972 0.87746924]	[469.9710083 218.61616516 0.8652274 ]	[426.34329224 215.90551758 0.80599803]	[487.93197632 210.84886169 0.82333958]	[5.08480072e+02 8.13835083e+02 5.80684543e-01]	[5.28984253e+02 8.11154419e+02 6.51553810e-01]	[4.98161011e+02 7.80471802e+02 6.43484831e-01]	[4.16129456e+02 8.06137817e+02 6.48708045e-01]	[3.98111267e+02 7.98379578e+02 6.16329134e-01]	[4.18779449e+02 7.70276245e+02 6.91738546e-01]
[459.83029175 234.0327301 0.94179332]	[462.27828979 277.66183472 0.94178861]	[400.75921631 280.16098022 0.86430848]	[393.04968262 380.32049561 0.80102879]	[380.30175781 482.83145142 0.88364059]	[523.7878418 277.512146 0.90696007]	[541.78179932 380.28103638 0.89975971]	[541.84735107 470.02832031 0.8666327 ]	[462.3807373 462.24066162 0.74961704]	[421.34823608 462.24771118 0.72725338]	[421.17785645 618.75250244 0.84614182]	[416.15298462 767.59454346 0.7855404 ]	[503.35986328 462.28201294 0.74250036]	[503.37115479 623.875 0.88835967]	[503.35977173 770.26873779 0.82935059]	[446.89486694 218.67167664 0.85682172]	[475.10003662 218.63726807 0.86883032]	[428.95834351 215.923172 0.80113441]	[493.0413208 213.30378723 0.81877303]	[5.08476196e+02 8.16322937e+02 5.71779966e-01]	[5.28981689e+02 8.11178894e+02 6.44248009e-01]	[4.98151245e+02 7.80475708e+02 6.40374303e-01]	[4.16143372e+02 8.08554932e+02 6.41283035e-01]	[3.98112427e+02 7.98409912e+02 6.04933798e-01]	[4.18781830e+02 7.72733887e+02 6.74602330e-01]
[462.2953186 234.05697632 0.93363488]	[462.38613892 277.65100098 0.93377465]	[403.27078247 280.14425659 0.84402049]	[395.58499146 382.75167847 0.83441895]	[385.33453369 482.77606201 0.86024976]	[523.8973999 277.48303223 0.9092657 ]	[541.84466553 377.73059082 0.90668762]	[544.30340576 475.10946655 0.87435907]	[464.91049194 462.23101807 0.72757989]	[426.42056274 462.27362061 0.69071472]	[421.24542236 616.27044678 0.85038024]	[416.17306519 767.58557129 0.79113472]	[503.44439697 462.24636841 0.73583007]	[503.39224243 623.8425293 0.88673216]	[503.36010742 770.21740723 0.83710492]	[451.99859619 218.64810181 0.8553071 ]	[477.67767334 218.6605835 0.89456856]	[434.11624146 213.48175049 0.79528099]	[498.14932251 213.37840271 0.85210651]	[5.0598230e+02 8.1375177e+02 5.9003520e-01]	[5.26498962e+02 8.08675049e+02 6.53509438e-01]	[4.98156250e+02 7.80395020e+02 6.54436886e-01]	[4.16161804e+02 8.08546631e+02 6.48175418e-01]	[3.98132660e+02 7.98402161e+02 6.09710455e-01]	[4.21159851e+02 7.72739075e+02 6.82775617e-01]
[464.84536743 234.04666138 0.92250884]	[464.91000366 277.67749023 0.91055685]	[405.91503906 280.16345215 0.82292914]	[398.05407715 382.82376099 0.84531236]	[393.01116943 482.74658203 0.86107296]	[524.01342773 277.52261353 0.89947075]	[544.30731201 380.1229248 0.89657396]	[544.43225098 477.59555054 0.87545216]	[464.93972778 462.34451294 0.73011768]	[428.90524292 462.37857056 0.69609314]	[421.28781128 618.83300781 0.85258228]	[416.16555786 767.58959961 0.79081351]	[503.47186279 462.35098267 0.73241454]	[503.42007446 623.88146973 0.88808894]	[503.33850098 770.25292969 0.83601981]	[457.08108521 218.64865112 0.87034112]	[480.20553589 218.62075806 0.93095928]	[439.11785889 213.49363708 0.8200978 ]	[500.67294312 213.31671143 0.85753649]	[5.08507935e+02 8.13783691e+02 5.82657576e-01]	[5.28971985e+02 8.08697754e+02 6.52361929e-01]	[4.95676514e+02 7.80470337e+02 6.51029706e-01]	[4.16155548e+02 8.08569275e+02 6.52755141e-01]	[3.98125519e+02 7.98431152e+02 6.10396385e-01]	[4.18774231e+02 7.72739563e+02 6.79764450e-01]
[467.40924072 234.03643799 0.89931059]	[467.49099731 277.68612671 0.88727522]	[410.96643066 280.17752075 0.81625175]	[398.13360596 382.74804688 0.87157017]	[395.61694336 482.73364258 0.88452089]	[528.97424316 277.56152344 0.86507344]	[544.46313477 380.20358276 0.8846246 ]	[544.49249268 477.67160034 0.88706082]	[467.42819214 462.36804199 0.71420181]	[428.98809814 462.38778687 0.68752831]	[421.36752319 618.7791748 0.83791834]	[418.52954102 767.6060791 0.79427445]	[505.89361572 462.37088013 0.71856761]	[503.44622803 623.89691162 0.88718033]	[503.33602905 770.25469971 0.83587766]	[459.5975647 218.65690613 0.88454157]	[480.31140137 218.61987305 0.93422461]	[439.25546265 213.48727417 0.83156335]	[500.76678467 210.88360596 0.8616944 ]	[5.11038391e+02 8.13822937e+02 5.76897979e-01]	[5.28981506e+02 8.08706604e+02 6.52158558e-01]	[4.95645782e+02 7.82943298e+02 6.56002402e-01]	[4.18564728e+02 8.06133484e+02 6.45506859e-01]	[3.98148376e+02 7.98393005e+02 6.06926084e-01]	[4.18766541e+02 7.72771790e+02 6.77811503e-01]
[472.52069092 234.02067566 0.89177865]	[472.59060669 277.68615723 0.88699722]	[413.57336426 280.16595459 0.82829088]	[398.22232056 380.26812744 0.88081378]	[398.07138062 480.34664917 0.90040529]	[531.59619141 277.58349609 0.84567451]	[546.9354248 380.30224609 0.88422239]	[546.92199707 475.12350464 0.85948396]	[470.02566528 462.32885742 0.70939803]	[434.06332397 462.32479858 0.68972683]	[423.79232788 616.24780273 0.81890965]	[416.17095947 767.57714844 0.78777242]	[506.01123047 462.37844849 0.70599461]	[503.48745728 623.84277344 0.86835694]	[503.32839966 770.19000244 0.83907384]	[459.72769165 218.64886475 0.90478575]	[482.75653076 218.60839844 0.92683524]	[441.71414185 215.89630127 0.83762938]	[500.8460083 213.31309509 0.85122836]	[5.08524872e+02 8.13861145e+02 5.73293388e-01]	[5.28980591e+02 8.11152527e+02 6.48299932e-01]	[4.95628540e+02 7.77912720e+02 6.52489841e-01]	[4.18567413e+02 8.08552979e+02 6.35557234e-01]	[3.98147003e+02 7.98416443e+02 5.93464971e-01]	[4.18765503e+02 7.72741028e+02 6.71856880e-01]
[475.09255981 234.03588867 0.90212113]	[475.15853882 277.71984863 0.89699405]	[416.11367798 280.17205811 0.84633338]	[400.61557007 380.29431152 0.88307512]	[398.118927 480.34140015 0.90274405]	[534.16479492 277.62878418 0.84561169]	[546.97674561 382.79016113 0.8596977 ]	[547.01391602 477.59793091 0.85447311]	[475.0697937 462.33990479 0.71024847]	[436.61633301 462.34182739 0.70535105]	[423.87384033 613.69586182 0.80618209]	[418.53744507 767.57098389 0.79407907]	[508.55114746 462.40438843 0.69434237]	[505.88830566 623.88311768 0.86877859]	[503.33486938 770.1574707 0.83728564]	[459.8236084 218.64599609 0.90416211]	[482.86730957 218.62854004 0.91131788]	[441.8180542 213.54075623 0.84726024]	[503.34640503 213.37161255 0.86128074]	[5.08521973e+02 8.13800842e+02 5.79253256e-01]	[5.26521179e+02 8.08694275e+02 6.49774909e-01]	[4.95631104e+02 7.77888733e+02 6.56016588e-01]	[4.18568665e+02 8.08554138e+02 6.48696780e-01]	[3.98151245e+02 7.98414795e+02 6.04166269e-01]	[4.18768097e+02 7.72736877e+02 6.79488003e-01]
[477.637146 234.06219482 0.92195982]	[477.6852417 280.1184082 0.91320133]	[418.6015625 280.17550659 0.86123949]	[400.73712158 380.24435425 0.88193333]	[398.23025513 480.28311157 0.91192359]	[536.74261475 277.65185547 0.85186428]	[547.00274658 380.33676147 0.86466485]	[549.57562256 477.66387939 0.84065849]	[475.14059448 462.27108765 0.71914184]	[439.06732178 462.27392578 0.71869683]	[423.91549683 613.70629883 0.80157292]	[418.54071045 767.53509521 0.7888177 ]	[511.07589722 462.33258057 0.69436014]	[505.921875 623.79888916 0.84605837]	[503.34680176 770.16436768 0.83222014]	[462.2538147 221.09428406 0.90050066]	[485.35494995 218.64897156 0.88559645]	[444.33859253 213.54870605 0.78039038]	[505.89538574 213.35020447 0.83497745]	[5.08528992e+02 8.13798279e+02 5.74373126e-01]	[5.28973877e+02 8.08716675e+02 6.44125342e-01]	[4.95633270e+02 7.77907654e+02 6.49892747e-01]	[4.18562958e+02 8.06119263e+02 6.47785425e-01]	[3.98144379e+02 7.98374695e+02 6.06677294e-01]	[4.18773468e+02 7.72696045e+02 6.71967030e-01]
[480.12145996 234.06588745 0.93475151]	[480.14532471 280.12747192 0.92774385]	[418.67456055 280.21057129 0.86479992]	[400.78491211 382.81326294 0.86487556]	[400.62908936 480.34811401 0.91771626]	[539.31530762 277.62442017 0.86995393]	[547.04876709 382.77017212 0.85242712]	[557.17706299 477.70968628 0.83645999]	[477.63183594 459.81283569 0.72762805]	[439.12402344 459.79730225 0.73186505]	[426.40365601 613.70446777 0.79070884]	[418.54412842 765.07836914 0.79151535]	[513.64904785 462.31082153 0.70134461]	[506.00061035 621.39422607 0.83365649]	[503.35733032 770.1607666 0.83234119]	[462.36001587 218.68371582 0.89498872]	[487.92501831 218.63975525 0.86763299]	[444.40744019 213.47819519 0.78697956]	[508.45129395 210.89855957 0.8238939 ]	[5.11029205e+02 8.16332092e+02 5.70156634e-01]	[5.29001343e+02 8.11170715e+02 6.43648446e-01]	[4.95637787e+02 7.77907349e+02 6.59413099e-01]	[4.16164429e+02 8.06128601e+02 6.60293043e-01]	[3.98140625e+02 7.98374207e+02 6.16168618e-01]	[4.18780426e+02 7.70247314e+02 6.82337523e-01]
[480.22186279 234.04702759 0.9429034 ]	[480.19940186 277.7220459 0.93907243]	[418.75881958 280.16070557 0.87853175]	[400.85037231 382.77316284 0.85950059]	[400.68618774 480.34188843 0.91691792]	[541.70220947 277.58145142 0.88302279]	[552.08520508 380.3253479 0.8357473 ]	[559.6907959 480.27087402 0.84954226]	[477.70046997 459.81643677 0.73337048]	[439.17532349 459.80715942 0.73891962]	[426.39584351 618.74029541 0.79080689]	[418.56887817 767.56158447 0.79396844]	[516.19213867 462.28994751 0.70459592]	[508.50061035 621.39678955 0.82404375]	[503.36035156 770.19238281 0.83089757]	[464.8343811 218.6729126 0.87952703]	[490.50024414 218.63453674 0.85955024]	[446.90264893 213.51531982 0.80438149]	[508.51559448 210.89678955 0.82259542]	[5.08531372e+02 8.13818115e+02 5.69949746e-01]	[5.28995911e+02 8.08734070e+02 6.40438914e-01]	[4.95629852e+02 7.80430176e+02 6.58710122e-01]	[4.18565155e+02 8.06128662e+02 6.46057129e-01]	[3.98153595e+02 7.98383545e+02 6.06821835e-01]	[4.21175537e+02 7.72742004e+02 6.64960027e-01]
[480.29141235 234.03257751 0.94344747]	[480.26290894 277.72463989 0.94354016]	[421.15942383 280.14004517 0.87995577]	[403.25344849 382.81787109 0.84891701]	[400.68392944 480.34820557 0.92017227]	[541.76849365 277.58969116 0.89095473]	[557.1661377 382.81317139 0.81772488]	[559.76617432 480.31384277 0.86959302]	[480.12478638 462.27758789 0.73399156]	[439.20928955 462.26077271 0.74024642]	[428.90740967 616.27124023 0.78832483]	[418.58786011 767.60540771 0.7937187 ]	[518.70678711 462.34121704 0.70834261]	[511.07507324 623.90716553 0.84013951]	[503.35040283 770.21502686 0.83211184]	[464.93713379 218.64993286 0.87014645]	[493.09561157 218.62930298 0.86049151]	[449.43920898 213.54803467 0.8025223 ]	[511.05181885 213.30267334 0.81887227]	[5.13577393e+02 8.16343262e+02 5.65385282e-01]	[5.29052856e+02 8.11161072e+02 6.40544116e-01]	[4.95598053e+02 7.80454468e+02 6.51958883e-01]	[4.18581390e+02 8.08556641e+02 6.32283807e-01]	[3.98177277e+02 7.98425293e+02 5.90360940e-01]	[4.21185760e+02 7.72802002e+02 6.51583314e-01]
[480.34768677 234.02381897 0.9413712 ]	[480.32397461 277.70788574 0.9449932 ]	[421.21813965 280.15606689 0.87317449]	[403.36062622 382.82598877 0.82803845]	[400.69500732 480.33480835 0.92002094]	[541.8447876 277.55862427 0.90175593]	[559.70178223 382.86462402 0.81689906]	[559.83575439 480.32852173 0.88097602]	[480.17803955 462.29727173 0.73960721]	[439.24911499 462.28939819 0.74319655]	[428.93728638 618.74371338 0.78988928]	[418.58721924 767.62091064 0.79154509]	[518.78717041 462.3480835 0.71410775]	[513.61663818 623.96386719 0.84673828]	[503.35488892 770.21362305 0.83116615]	[467.43588257 218.63484192 0.86301243]	[495.63375854 218.62335205 0.86885262]	[449.52456665 215.90211487 0.80187422]	[513.60986328 213.31710815 0.8156811 ]	[5.11062622e+02 8.16324524e+02 5.67646205e-01]	[5.29035339e+02 8.11167419e+02 6.41593337e-01]	[4.95612335e+02 7.80439575e+02 6.51551425e-01]	[4.18582031e+02 8.08564087e+02 6.33789897e-01]	[3.98174530e+02 7.98437866e+02 5.89389741e-01]	[4.21191559e+02 7.72826050e+02 6.48257971e-01]
[482.73162842 234.02760315 0.93766236]	[480.37677002 277.69726562 0.94182491]	[421.26327515 280.13638306 0.86844093]	[405.84466553 382.78637695 0.81786877]	[400.71813965 480.33355713 0.91491497]	[541.91851807 277.5652771 0.90269327]	[559.80456543 382.78045654 0.85259473]	[562.237854 480.27752686 0.88108253]	[480.21505737 462.30502319 0.74274611]	[439.27178955 462.29782104 0.74328107]	[428.96472168 616.27789307 0.79208189]	[418.58551025 767.62835693 0.79720438]	[521.19012451 462.35928345 0.71954221]	[516.11364746 623.96716309 0.84923863]	[503.35287476 770.22637939 0.83198988]	[469.96072388 218.62179565 0.85820222]	[498.12658691 218.62815857 0.88077527]	[454.5484314 213.53999329 0.79989386]	[516.12731934 213.34655762 0.82048512]	[5.11071289e+02 8.16348022e+02 5.66516757e-01]	[5.29045654e+02 8.11178284e+02 6.41433716e-01]	[4.95605377e+02 7.80460388e+02 6.53460264e-01]	[4.18570465e+02 8.06129211e+02 6.40419662e-01]	[3.98165802e+02 7.98388062e+02 5.98825634e-01]	[4.21185730e+02 7.75274414e+02 6.56031966e-01]
[482.76498413 234.03500366 0.93859899]	[482.78384399 277.67321777 0.94175899]	[421.3145752 280.09820557 0.86316025]	[408.39770508 380.30603027 0.8120603 ]	[400.7116394 480.32623291 0.9072299 ]	[544.30511475 277.56317139 0.90898192]	[562.23022461 382.80770874 0.86101657]	[562.27789307 480.29946899 0.88997549]	[480.25363159 462.30743408 0.74527669]	[439.29800415 462.2956543 0.74414575]	[431.46786499 616.22717285 0.79196203]	[418.58084106 767.62646484 0.78987122]	[521.22442627 462.37109375 0.72815305]	[516.15374756 623.97216797 0.85573083]	[503.36633301 770.19958496 0.826859 ]	[470.02334595 218.61560059 0.85817963]	[498.16918945 218.63699341 0.88901043]	[454.62915039 213.51849365 0.79897082]	[516.2144165 213.39633179 0.83944321]	[5.11062744e+02 8.16329346e+02 5.62188685e-01]	[5.29047424e+02 8.11170166e+02 6.37039542e-01]	[4.95611816e+02 7.80422485e+02 6.51576400e-01]	[4.18569092e+02 8.08639282e+02 6.40304208e-01]	[3.98146698e+02 8.00990540e+02 5.87628424e-01]	[4.21188629e+02 7.75267761e+02 6.45685017e-01]
[482.77105713 234.03755188 0.93968666]	[482.82037354 277.67044067 0.94177806]	[421.35107422 277.70809937 0.85915071]	[408.42984009 380.26989746 0.81528801]	[400.70684814 480.28878784 0.90208554]	[544.35571289 277.58132935 0.90990049]	[562.25598145 380.31518555 0.88575298]	[562.31341553 480.2973938 0.88832116]	[480.26708984 462.27416992 0.75103086]	[439.30834961 462.26721191 0.74849987]	[431.4743042 616.24615479 0.79374409]	[418.57199097 767.61975098 0.79139531]	[521.23535156 462.33200073 0.73607284]	[516.18048096 623.97192383 0.85854459]	[503.36975098 770.18927002 0.82818383]	[470.04293823 218.60493469 0.85993522]	[498.18179321 218.64027405 0.89025891]	[457.11013794 213.50608826 0.78423041]	[518.68829346 213.40332031 0.85283756]	[5.11057617e+02 8.16320862e+02 5.64765215e-01]	[5.29053467e+02 8.11165039e+02 6.39992774e-01]	[4.95617493e+02 7.80406860e+02 6.58536673e-01]	[4.16162964e+02 8.08635193e+02 6.44821703e-01]	[3.98137848e+02 8.00978638e+02 5.90305209e-01]	[4.21176788e+02 7.72824585e+02 6.47851229e-01]
[482.81777954 234.04273987 0.93647695]	[482.85614014 277.67938232 0.93892294]	[421.39215088 277.70050049 0.85337967]	[408.42602539 380.23522949 0.81782657]	[400.70196533 480.27618408 0.90543282]	[544.38665771 277.60748291 0.90725577]	[562.28344727 380.32336426 0.88962579]	[562.33062744 480.35540771 0.89449948]	[480.26589966 462.28598022 0.75246042]	[439.31124878 462.27319336 0.75100642]	[431.51104736 616.21734619 0.79905784]	[418.5788269 767.61315918 0.79181838]	[521.22906494 462.35021973 0.7370162 ]	[516.19708252 623.99389648 0.85876584]	[503.37237549 770.17297363 0.82686943]	[472.55392456 218.59939575 0.86395913]	[498.23471069 218.63461304 0.90017349]	[457.1456604 213.49569702 0.78419632]	[518.74981689 213.40170288 0.85314786]	[5.08525574e+02 8.13814270e+02 5.67921281e-01]	[5.29012695e+02 8.08735352e+02 6.37098432e-01]	[4.95632233e+02 7.77910522e+02 6.57040834e-01]	[4.16167358e+02 8.08667908e+02 6.41666234e-01]	[3.98135651e+02 8.03472656e+02 5.87105274e-01]	[4.21180847e+02 7.72813049e+02 6.50790453e-01]
[482.8397522 234.05053711 0.93558526]	[482.85559082 277.68856812 0.9377768 ]	[423.77236938 277.71353149 0.85054529]	[408.44470215 380.23620605 0.81616682]	[400.68713379 480.25866699 0.90935767]	[544.38134766 277.61013794 0.90802902]	[562.30218506 382.74240112 0.88595599]	[562.35876465 480.33746338 0.89788163]	[480.25915527 462.29129028 0.75319952]	[439.30529785 462.28494263 0.75132006]	[431.51046753 616.23260498 0.79859221]	[418.57962036 767.61340332 0.79332709]	[521.22546387 462.35351562 0.73617035]	[516.20214844 624.00848389 0.85946703]	[503.36590576 770.19830322 0.82728708]	[472.56680298 218.60684204 0.86438322]	[498.25720215 218.63053894 0.90462941]	[457.16635132 213.4853363 0.77510858]	[518.77764893 213.38751221 0.85393798]	[5.13598633e+02 8.16325073e+02 5.62920451e-01]	[5.31549072e+02 8.11164185e+02 6.41475677e-01]	[4.95603729e+02 7.80424622e+02 6.52579367e-01]	[4.18572235e+02 8.08640198e+02 6.44016027e-01]	[3.98148926e+02 8.00979797e+02 5.89829504e-01]	[4.21178680e+02 7.72811829e+02 6.56283677e-01]
[482.83163452 234.04444885 0.93591398]	[482.8687439 277.68511963 0.93702108]	[423.79385376 277.70361328 0.84939188]	[408.42831421 380.2338562 0.81704628]	[400.68545532 480.25952148 0.90899152]	[544.38378906 277.61248779 0.90904725]	[562.30255127 382.75762939 0.88608551]	[562.36651611 480.3475647 0.90054274]	[480.25741577 462.29394531 0.752828 ]	[439.30203247 462.28552246 0.75251478]	[431.47338867 618.75415039 0.79734409]	[418.56765747 767.62408447 0.78796077]	[521.22064209 462.35586548 0.73688769]	[516.184021 623.97833252 0.86003423]	[503.35415649 770.17944336 0.83008862]	[472.56079102 218.59820557 0.86504114]	[498.25021362 218.62640381 0.90449268]	[457.1652832 213.47050476 0.77364075]	[518.78649902 213.38165283 0.85943812]	[5.11082825e+02 8.13834290e+02 5.63851118e-01]	[5.29060059e+02 8.08717041e+02 6.39410138e-01]	[4.93124207e+02 7.80411987e+02 6.51540399e-01]	[4.16167938e+02 8.08588867e+02 6.39489293e-01]	[3.98147278e+02 8.00917664e+02 5.90004861e-01]	[4.21159576e+02 7.72823303e+02 6.50853813e-01]
[482.83303833 234.04257202 0.93633842]	[482.86151123 277.69055176 0.93726808]	[423.77609253 277.71661377 0.84846187]	[408.42504883 380.27615356 0.81669104]	[400.67276001 480.26629639 0.90903938]	[544.38049316 277.61245728 0.90841675]	[562.29876709 382.77026367 0.8832835 ]	[562.37542725 482.73471069 0.89968181]	[480.25488281 462.29104614 0.7504921 ]	[439.30075073 462.28192139 0.75092876]	[428.9911499 618.73809814 0.79489207]	[418.56314087 767.61547852 0.78821564]	[521.21630859 462.35113525 0.73466045]	[516.16168213 624.00128174 0.85727704]	[503.35665894 770.18334961 0.8284024 ]	[472.56973267 218.59771729 0.86574578]	[498.24829102 218.62602234 0.90419215]	[457.16998291 213.48678589 0.78531682]	[518.78625488 213.40116882 0.86471355]	[5.13610352e+02 8.16349976e+02 5.60576737e-01]	[5.31557251e+02 8.11174194e+02 6.38206065e-01]	[4.93113403e+02 7.80412170e+02 6.46404088e-01]	[4.16165802e+02 8.08598083e+02 6.44368410e-01]	[3.98146484e+02 8.00930542e+02 5.92925191e-01]	[4.21159729e+02 7.72806702e+02 6.54929638e-01]
[482.8303833 234.04142761 0.9349184 ]	[482.87451172 277.68984985 0.93556839]	[423.79141235 277.71655273 0.84736854]	[408.42327881 380.29669189 0.81509686]	[400.66165161 480.26376343 0.90482438]	[544.38775635 277.61212158 0.90854841]	[562.29187012 382.76248169 0.88224775]	[562.33990479 482.84091187 0.89177555]	[480.26174927 462.28759766 0.7556662 ]	[439.30493164 462.27252197 0.75502455]	[431.46325684 616.24847412 0.79486823]	[418.56188965 767.61090088 0.7873528 ]	[521.21246338 462.34985352 0.73871398]	[516.13665771 623.97290039 0.85423356]	[503.35473633 770.17547607 0.82949942]	[472.56912231 218.59667969 0.86543334]	[498.24636841 218.62789917 0.90362722]	[457.17321777 213.47994995 0.7826069 ]	[518.78552246 213.40557861 0.86595106]	[5.13610962e+02 8.16370667e+02 5.59101999e-01]	[5.31555725e+02 8.11187561e+02 6.36897743e-01]	[4.93105988e+02 7.80404968e+02 6.49530053e-01]	[4.16173004e+02 8.08628601e+02 6.43983006e-01]	[3.98148560e+02 8.00971741e+02 5.91452777e-01]	[4.18782257e+02 7.72794739e+02 6.53755188e-01]
[482.83612061 234.03915405 0.9334926 ]	[482.87115479 277.69082642 0.93638211]	[423.77996826 277.71676636 0.84877461]	[408.39846802 380.28890991 0.81957209]	[400.65029907 480.25463867 0.9053669 ]	[544.38995361 277.62243652 0.90808618]	[562.27593994 382.78323364 0.8749482 ]	[562.29858398 482.8850708 0.88672537]	[480.26947021 462.32037354 0.75427246]	[439.31698608 462.29858398 0.75319254]	[428.97796631 618.74859619 0.79350954]	[418.55688477 767.59429932 0.78418094]	[521.20849609 462.38284302 0.73225862]	[516.11602783 623.98736572 0.85245287]	[503.35391235 770.16534424 0.82859737]	[472.5715332 218.59931946 0.86537063]	[498.24505615 218.62345886 0.90456688]	[457.16412354 213.48982239 0.78417546]	[518.77172852 213.38772583 0.85978514]	[5.13597717e+02 8.16326904e+02 5.65088570e-01]	[5.31549683e+02 8.11157410e+02 6.42172456e-01]	[4.93119354e+02 7.80405640e+02 6.51554823e-01]	[4.16170410e+02 8.08629944e+02 6.44052088e-01]	[3.98152039e+02 8.00971497e+02 5.89667022e-01]	[4.18773804e+02 7.72773132e+02 6.52028263e-01]
[482.83340454 234.0385437 0.93369401]	[482.86694336 277.68896484 0.93734282]	[423.77697754 277.7210083 0.84814036]	[408.39279175 380.29885864 0.81668466]	[400.65118408 480.25338745 0.90443718]	[544.38739014 277.61343384 0.90845937]	[562.27819824 382.78765869 0.87686425]	[562.29595947 482.89208984 0.88556218]	[480.26950073 462.30499268 0.75540245]	[439.315979 462.28704834 0.75358099]	[428.97409058 618.75262451 0.79392356]	[418.56033325 767.59735107 0.78566611]	[521.20855713 462.36700439 0.73429579]	[516.11517334 623.9800415 0.85193843]	[503.36532593 770.16534424 0.82631385]	[472.56903076 218.59793091 0.86518377]	[498.24386597 218.62387085 0.90418386]	[457.16152954 213.48382568 0.78758514]	[518.76959229 213.38835144 0.86030269]	[5.11058136e+02 8.13859497e+02 5.66701233e-01]	[5.29052185e+02 8.08735352e+02 6.39904439e-01]	[4.95606964e+02 7.80395325e+02 6.52762771e-01]	[4.16166962e+02 8.08665039e+02 6.47663414e-01]	[3.98136627e+02 8.03473267e+02 5.93418360e-01]	[4.18778503e+02 7.72773071e+02 6.50983036e-01]
[482.81817627 234.0402832 0.93456733]	[482.85601807 277.70281982 0.93672127]	[423.78289795 277.71539307 0.84950387]	[405.92715454 380.27615356 0.81913644]	[398.27145386 480.26040649 0.90646076]	[544.37091064 277.64181519 0.90471655]	[562.25708008 382.84957886 0.86281109]	[562.23510742 482.94125366 0.87041003]	[480.25201416 462.33843994 0.74850386]	[439.30032349 462.31463623 0.74811792]	[428.95733643 618.78955078 0.79601145]	[418.55187988 767.59869385 0.7858851 ]	[521.19061279 464.83853149 0.72788924]	[513.63421631 623.96844482 0.85171831]	[503.37210083 770.17724609 0.82462281]	[472.55099487 218.60096741 0.86387092]	[498.22930908 218.63005066 0.89992863]	[457.14782715 213.48310852 0.78473198]	[518.75244141 213.38690186 0.85955161]	[5.11048950e+02 8.13818787e+02 5.72505891e-01]	[5.29037048e+02 8.08703003e+02 6.42329812e-01]	[4.95639740e+02 7.80400024e+02 6.53687477e-01]	[4.16166901e+02 8.08684387e+02 6.58083379e-01]	[3.98128296e+02 8.03498535e+02 6.03789210e-01]	[4.18760773e+02 7.72772522e+02 6.54312849e-01]
[482.80276489 234.04008484 0.93481487]	[482.82595825 277.70181274 0.93834758]	[421.37268066 277.72103882 0.85556573]	[405.8984375 380.28741455 0.82493663]	[398.25274658 480.28604126 0.91313434]	[544.34729004 277.62802124 0.90471584]	[562.24395752 385.34823608 0.85339355]	[559.83203125 485.35888672 0.85534143]	[480.23327637 462.31582642 0.7508955 ]	[439.28033447 462.29840088 0.75095409]	[428.90527344 618.81085205 0.79973626]	[418.5435791 767.62060547 0.78362364]	[521.17730713 462.37799072 0.72840041]	[513.56134033 623.95147705 0.8452698 ]	[503.359375 770.19158936 0.82504809]	[472.53619385 218.6030426 0.86153305]	[498.21224976 218.63407898 0.89485461]	[457.11453247 213.50442505 0.79870725]	[518.70648193 213.40861511 0.85502106]	[5.11061646e+02 8.13830566e+02 5.67624748e-01]	[5.29039612e+02 8.08710876e+02 6.40093029e-01]	[4.95609711e+02 7.80434082e+02 6.49992585e-01]	[4.18570007e+02 8.08706909e+02 6.41564429e-01]	[3.98127075e+02 8.03528992e+02 5.89089036e-01]	[4.18752167e+02 7.72804443e+02 6.50722563e-01]
[482.75167847 234.04393005 0.93710315]	[482.75515747 277.69656372 0.9381634 ]	[421.30767822 277.71069336 0.86834669]	[403.38330078 380.33035278 0.83399767]	[398.22131348 480.28713989 0.91817796]	[544.29754639 277.61889648 0.90019149]	[559.81219482 385.37359619 0.82632655]	[559.73321533 482.8515625 0.8627364 ]	[480.20440674 462.31228638 0.74275798]	[439.25949097 462.30325317 0.74082625]	[426.39602661 621.31329346 0.80587256]	[418.53674316 767.60498047 0.78259522]	[518.78430176 462.36660767 0.71882445]	[511.00686646 623.95367432 0.84167206]	[503.36254883 770.1819458 0.82403302]	[470.00308228 218.62341309 0.85499465]	[498.1607666 218.64518738 0.88287932]	[454.62606812 213.54119873 0.79919732]	[518.64154053 213.42726135 0.85210276]	[5.11058228e+02 8.13805359e+02 5.65776467e-01]	[5.29036316e+02 8.08693237e+02 6.40707970e-01]	[4.95628601e+02 7.80419861e+02 6.51726127e-01]	[4.16161774e+02 8.08668457e+02 6.38007998e-01]	[3.98113831e+02 8.03482666e+02 5.83709121e-01]	[4.18747803e+02 7.72795532e+02 6.50481224e-01]
[482.72875977 234.02142334 0.93355644]	[482.71923828 277.7053833 0.93830979]	[421.2869873 277.71731567 0.86934292]	[403.3265686 382.72674561 0.83539832]	[398.21395874 480.30368042 0.91703874]	[541.93585205 277.62811279 0.89756745]	[559.70507812 385.37850952 0.80165648]	[557.25695801 482.81060791 0.85459089]	[480.17098999 462.30895996 0.73979014]	[439.23651123 462.30181885 0.73861849]	[426.42935181 621.29309082 0.80372155]	[418.54699707 767.64324951 0.78601682]	[518.75012207 462.35824585 0.71305513]	[508.51654053 623.94439697 0.84588015]	[503.36062622 770.21069336 0.8229925 ]	[469.96481323 218.61134338 0.85687995]	[498.11984253 218.61875916 0.87911218]	[454.55966187 213.55775452 0.79984343]	[516.16290283 213.38731384 0.83912301]	[5.11043121e+02 8.13830444e+02 5.61989009e-01]	[5.29023682e+02 8.08716553e+02 6.39654756e-01]	[4.95625854e+02 7.80465149e+02 6.43759608e-01]	[4.16170074e+02 8.08626892e+02 6.44854546e-01]	[3.98135529e+02 8.00978271e+02 5.95494926e-01]	[4.18751068e+02 7.75288208e+02 6.49915695e-01]
[480.34106445 233.99822998 0.93576634]	[480.38064575 277.70690918 0.94174361]	[421.27520752 277.72369385 0.87274152]	[403.29910278 380.3137207 0.84255761]	[398.18438721 480.35360718 0.91632032]	[541.91540527 277.6161499 0.89717251]	[557.15942383 385.3611145 0.79425848]	[557.22296143 482.78207397 0.85826981]	[477.73123169 462.35055542 0.73017693]	[439.19433594 462.328125 0.73769373]	[426.38574219 621.2711792 0.80584615]	[418.54138184 767.6394043 0.7891165 ]	[518.64752197 464.83685303 0.69332761]	[508.48791504 623.94799805 0.8490603 ]	[503.36129761 770.22058105 0.82339501]	[467.44348145 218.59266663 0.86586672]	[495.63562012 218.59524536 0.87119174]	[452.04919434 213.5447998 0.79642314]	[516.10894775 213.3434906 0.83072329]	[5.11088959e+02 8.16370850e+02 5.64078331e-01]	[5.29057983e+02 8.11181213e+02 6.42579317e-01]	[4.95622101e+02 7.80458374e+02 6.33124173e-01]	[4.18573029e+02 8.08608521e+02 6.45297468e-01]	[3.98137848e+02 8.00956543e+02 5.93378782e-01]	[4.18758057e+02 7.75279907e+02 6.57112420e-01]
[480.29406738 234.00221252 0.94201827]	[480.34555054 277.71307373 0.94568563]	[421.24526978 280.11087036 0.87650633]	[403.2746582 380.32821655 0.85514563]	[398.14974976 480.34963989 0.92138553]	[541.8706665 277.60455322 0.89654845]	[554.64654541 385.30181885 0.80258274]	[554.67547607 482.78823853 0.85276383]	[477.67367554 462.29959106 0.73065168]	[439.17211914 462.28384399 0.74243087]	[426.39453125 618.80554199 0.80160218]	[418.53720093 767.63433838 0.78564578]	[516.13745117 462.36260986 0.69193912]	[508.48706055 623.89013672 0.83915991]	[503.36242676 770.22497559 0.82302964]	[464.95608521 218.59625244 0.87381798]	[493.11645508 218.5859375 0.86442369]	[449.51724243 213.52235413 0.79102302]	[513.62207031 210.927948 0.82184327]	[5.11029114e+02 8.13837769e+02 5.70646167e-01]	[5.29012085e+02 8.08717529e+02 6.43926263e-01]	[4.95640839e+02 7.80466980e+02 6.37419939e-01]	[4.18573517e+02 8.08618958e+02 6.36771977e-01]	[3.98138550e+02 8.00968994e+02 5.85502625e-01]	[4.18747772e+02 7.75273560e+02 6.54075384e-01]
[480.26513672 234.00263977 0.94522846]	[480.29434204 277.70437622 0.94751185]	[421.1885376 277.7203064 0.88585991]	[400.8762207 380.228302 0.86946231]	[398.11749268 480.32125854 0.91649282]	[541.82220459 277.60891724 0.89392138]	[549.59265137 382.72979736 0.83742332]	[552.14825439 482.76046753 0.85147977]	[477.61437988 462.25723267 0.72648811]	[439.13302612 462.24636841 0.73677897]	[426.41287231 618.78839111 0.80312365]	[418.53952026 767.61340332 0.79075432]	[513.59216309 462.32647705 0.6916576 ]	[508.46749878 623.89575195 0.84168005]	[503.35604858 770.21795654 0.82574004]	[464.90322876 218.60604858 0.88261098]	[493.05703735 218.5796051 0.86503989]	[449.43826294 213.53681946 0.79172873]	[513.56335449 210.90614319 0.81705272]	[5.11023010e+02 8.13808777e+02 5.70888638e-01]	[5.29003540e+02 8.08692444e+02 6.41670942e-01]	[4.95634979e+02 7.80452942e+02 6.40977263e-01]	[4.16162811e+02 8.08578369e+02 6.38784766e-01]	[3.98128296e+02 7.98445190e+02 5.91357410e-01]	[4.18748993e+02 7.72811584e+02 6.60894811e-01]
[480.23855591 233.99790955 0.94577014]	[480.25738525 277.73010254 0.94373709]	[421.15719604 280.10910034 0.88349062]	[400.85437012 380.29440308 0.8633256 ]	[398.05856323 480.35552979 0.9095155 ]	[541.77087402 277.640625 0.88357085]	[549.49713135 382.83248901 0.83350402]	[549.59936523 482.72689819 0.85492229]	[475.13983154 462.26983643 0.71924609]	[439.08312988 462.26004028 0.72525805]	[426.37966919 618.76025391 0.80099767]	[418.54675293 767.59539795 0.79379308]	[511.06460571 462.33468628 0.6894868 ]	[505.99075317 623.84692383 0.84076512]	[503.34985352 770.18640137 0.82908314]	[464.85333252 218.61000061 0.88903028]	[490.52868652 218.5605011 0.86659801]	[446.92672729 213.52749634 0.79490542]	[511.03234863 210.89952087 0.81992894]	[5.11035919e+02 8.11327271e+02 5.79331577e-01]	[5.29019775e+02 8.08637146e+02 6.45874798e-01]	[4.95633392e+02 7.80419189e+02 6.50648952e-01]	[4.18567963e+02 8.08556519e+02 6.46195531e-01]	[3.98143372e+02 7.98406982e+02 6.03666484e-01]	[4.18758179e+02 7.72776978e+02 6.65978730e-01]
[480.1774292 233.99920654 0.94508564]	[480.22598267 277.71960449 0.94490629]	[418.78805542 280.10321045 0.88402432]	[400.82281494 380.22360229 0.86771494]	[398.01855469 480.33215332 0.90005392]	[541.73736572 277.65127563 0.87476957]	[547.05639648 382.75869751 0.84749913]	[549.53662109 480.37161255 0.85837317]	[475.09375 462.23858643 0.71345794]	[436.67254639 462.23910522 0.71973848]	[423.90457153 618.79211426 0.80808794]	[418.53323364 767.59155273 0.79043043]	[511.0302124 462.29592896 0.68618333]	[505.94180298 623.82977295 0.84458578]	[503.35092163 770.19232178 0.82965952]	[462.41424561 218.60665894 0.9044438 ]	[487.96282959 218.55458069 0.87525541]	[446.87121582 213.45069885 0.77125829]	[508.49517822 210.82460022 0.81596166]	[5.11065491e+02 8.13746216e+02 5.74433148e-01]	[5.29017822e+02 8.08637451e+02 6.46115601e-01]	[4.95637268e+02 7.80417847e+02 6.47450030e-01]	[4.16159760e+02 8.08585876e+02 6.42768085e-01]	[3.98122040e+02 7.98438599e+02 5.98083556e-01]	[4.18755157e+02 7.72762817e+02 6.69335902e-01]
[477.72683716 233.99624634 0.93292618]	[480.17977905 280.1031189 0.93700999]	[418.74633789 280.12069702 0.88400173]	[400.76263428 380.18865967 0.88205701]	[395.57128906 480.30401611 0.88796914]	[541.69610596 277.67272949 0.86328077]	[547.01239014 382.75628662 0.85336882]	[547.05023193 482.72470093 0.86584759]	[475.08508301 459.81790161 0.71342349]	[436.67919922 459.80743408 0.71617365]	[423.88912964 618.84197998 0.81283557]	[416.16955566 767.5737915 0.7903412 ]	[508.52548218 462.2845459 0.68845779]	[505.92504883 623.87237549 0.84988427]	[503.3427124 770.19207764 0.8316226 ]	[462.32913208 218.60484314 0.9131757 ]	[485.44174194 218.54878235 0.88940632]	[444.41107178 213.42771912 0.75951725]	[506.00878906 210.81561279 0.81940508]	[5.11044769e+02 8.11324890e+02 5.78158617e-01]	[5.29012207e+02 8.08632202e+02 6.48860812e-01]	[4.95627319e+02 7.80422729e+02 6.50338113e-01]	[4.16155884e+02 8.08609497e+02 6.46345317e-01]	[3.98112640e+02 8.00932983e+02 6.00478053e-01]	[4.18750122e+02 7.72734558e+02 6.73996568e-01]
[477.66082764 234.01383972 0.92181993]	[480.12564087 280.12283325 0.92913491]	[418.67828369 280.14907837 0.87425363]	[400.67016602 380.27246094 0.87644207]	[393.04110718 482.72418213 0.86816961]	[539.26904297 277.68856812 0.85575408]	[546.9788208 382.83288574 0.8534745 ]	[547.00592041 480.34204102 0.87699413]	[472.52636719 462.30529785 0.7111159 ]	[436.58236694 462.29101562 0.70890218]	[423.86309814 618.80273438 0.81806177]	[416.16140747 767.5859375 0.7927413 ]	[508.44076538 462.36068726 0.69874448]	[505.9133606 623.92785645 0.8630296 ]	[503.3543396 770.19384766 0.83111542]	[462.2600708 218.63027954 0.90903211]	[485.35855103 218.55769348 0.89705777]	[444.34729004 213.50154114 0.7622745 ]	[505.92483521 210.86000061 0.831065 ]	[5.13595825e+02 8.13759521e+02 5.79157174e-01]	[5.29037537e+02 8.08619385e+02 6.49822950e-01]	[4.95654236e+02 7.80421082e+02 6.54056668e-01]	[4.16158630e+02 8.08609985e+02 6.46732688e-01]	[3.98117188e+02 8.00938232e+02 6.00947917e-01]	[4.18731934e+02 7.72748413e+02 6.78765655e-01]
[475.08895874 233.99691772 0.89687842]	[477.70465088 280.12857056 0.91695768]	[418.59283447 280.15356445 0.86773986]	[400.64080811 380.31326294 0.87036771]	[390.50482178 482.71572876 0.8632732 ]	[539.23199463 277.71429443 0.84930187]	[546.95495605 382.81488037 0.86226004]	[546.95202637 480.2897644 0.88441324]	[470.00033569 462.31164551 0.71355408]	[434.08306885 462.29119873 0.69996184]	[423.79977417 618.79541016 0.82978189]	[416.16766357 767.59112549 0.79143411]	[505.99188232 462.35971069 0.70859104]	[505.89883423 623.90582275 0.86195612]	[503.35391235 770.19537354 0.83076864]	[459.82568359 218.60112 0.9095903 ]	[482.86639404 218.54350281 0.92401618]	[441.91384888 213.53279114 0.72663367]	[503.44442749 213.30361938 0.84880197]	[5.13588013e+02 8.13762512e+02 5.77895820e-01]	[5.29032349e+02 8.08622742e+02 6.50374055e-01]	[4.95662048e+02 7.80424744e+02 6.53745413e-01]	[4.16156311e+02 8.08609802e+02 6.41024351e-01]	[3.98119171e+02 8.00938293e+02 5.96973002e-01]	[4.18745697e+02 7.72757507e+02 6.73133492e-01]
[470.00463867 233.99833679 0.89126599]	[477.59008789 277.72012329 0.90260726]	[416.15921021 280.11120605 0.86047626]	[398.25128174 380.215271 0.87578553]	[387.89550781 480.29248047 0.86460018]	[534.1842041 277.67605591 0.84031421]	[546.93829346 380.2984314 0.87350219]	[544.55102539 480.27026367 0.88974142]	[467.43161011 462.26791382 0.72038096]	[431.50354004 462.2635498 0.68955243]	[423.78613281 616.27319336 0.82880253]	[418.53598022 767.55541992 0.78948963]	[505.87338257 462.28747559 0.72418773]	[503.48825073 623.84460449 0.86338365]	[503.36703491 770.2477417 0.82822281]	[459.70498657 218.59542847 0.90582621]	[482.75158691 218.56227112 0.9358387 ]	[441.78549194 213.50482178 0.74019229]	[503.31658936 213.34036255 0.86450309]	[5.16132385e+02 8.13788574e+02 5.85321665e-01]	[5.31558411e+02 8.08653992e+02 6.62143230e-01]	[4.95662384e+02 7.82986328e+02 6.56813264e-01]	[4.18576904e+02 8.08548035e+02 6.28803551e-01]	[3.98136475e+02 7.98394836e+02 5.86870432e-01]	[4.18769806e+02 7.72708069e+02 6.81897342e-01]
[467.43182373 233.99755859 0.89832032]	[475.07681274 277.66644287 0.89563155]	[416.06646729 277.70187378 0.85190105]	[398.19119263 380.16445923 0.89506555]	[385.33862305 480.29931641 0.87995452]	[531.60882568 277.62506104 0.84142804]	[544.50506592 380.2288208 0.87934887]	[544.55596924 480.2081604 0.88452041]	[464.96987915 462.30401611 0.7224502 ]	[428.95327759 462.30978394 0.69519955]	[421.36685181 618.75976562 0.84305853]	[418.53860474 767.54827881 0.78868175]	[503.49673462 462.31719971 0.72114325]	[503.4574585 623.83184814 0.87287426]	[503.34762573 770.25909424 0.8319062 ]	[459.62145996 218.61009216 0.89339823]	[480.33551025 218.56645203 0.94200915]	[441.66113281 213.47116089 0.75964189]	[500.82171631 210.90281677 0.85241961]	[5.16147705e+02 8.13784363e+02 5.87940276e-01]	[5.31560303e+02 8.08646179e+02 6.64439380e-01]	[4.95639862e+02 7.83007690e+02 6.55694306e-01]	[4.18578735e+02 8.08598267e+02 6.30747616e-01]	[3.98129730e+02 8.00923462e+02 5.85582495e-01]	[4.18776306e+02 7.72694702e+02 6.78825498e-01]
[464.86727905 233.99411011 0.91471481]	[470.02697754 277.66970825 0.88864416]	[413.57748413 277.72375488 0.83715928]	[398.10891724 382.73867798 0.86207682]	[382.79336548 480.36221313 0.90479916]	[529.0144043 277.60437012 0.85486954]	[544.41485596 380.16156006 0.88487959]	[544.54919434 480.16586304 0.89013791]	[464.90853882 462.31958008 0.73550624]	[426.4375 462.3454895 0.70184666]	[421.31542969 618.75640869 0.84983432]	[418.53375244 767.54931641 0.78692114]	[503.4395752 462.31732178 0.7302267 ]	[503.41320801 623.83911133 0.8807267 ]	[503.35720825 770.2322998 0.83210641]	[457.13699341 218.58557129 0.88502008]	[480.21734619 218.54071045 0.94206876]	[439.25872803 213.43876648 0.7216965 ]	[500.74716187 210.84005737 0.86009425]	[5.13614624e+02 8.11256653e+02 6.01633966e-01]	[5.31543579e+02 8.08565430e+02 6.67266548e-01]	[4.95673889e+02 7.82972961e+02 6.59302294e-01]	[4.18588715e+02 8.08574219e+02 6.35185480e-01]	[3.98140411e+02 7.98433838e+02 5.91277182e-01]	[4.18776031e+02 7.72696045e+02 6.77523196e-01]
[462.33758545 234.00366211 0.93152159]	[467.39886475 277.66311646 0.90187544]	[410.96121216 280.11203003 0.8227796 ]	[398.0340271 380.28170776 0.86298496]	[380.31988525 480.33303833 0.91236115]	[526.43249512 277.55651855 0.8862589 ]	[544.32177734 380.10427856 0.89780867]	[544.53112793 480.17578125 0.89344913]	[462.41442871 462.32348633 0.74894691]	[423.85070801 462.34225464 0.71678978]	[421.27575684 616.26342773 0.8513149 ]	[416.15917969 767.56274414 0.78093433]	[503.32672119 462.30859375 0.73951769]	[503.38922119 623.84307861 0.88261217]	[503.3432312 770.20513916 0.83581424]	[454.5418396 218.58616638 0.86929685]	[477.70578003 218.57403564 0.90689963]	[439.11953735 213.44807434 0.68093443]	[500.6524353 210.89105225 0.86825001]	[5.13587341e+02 8.11239807e+02 6.01425052e-01]	[5.29037292e+02 8.06119812e+02 6.67281210e-01]	[4.95664490e+02 7.80456970e+02 6.61965907e-01]	[4.18582489e+02 8.08587341e+02 6.24946117e-01]	[3.98135376e+02 8.00920959e+02 5.84465027e-01]	[4.18754181e+02 7.72703674e+02 6.69636607e-01]
[459.85003662 234.03771973 0.93875635]	[464.8576355 277.64459229 0.92028397]	[405.90637207 277.72592163 0.82563657]	[395.54641724 380.19876099 0.85788882]	[380.26123047 480.334198 0.91947961]	[523.96020508 277.54220581 0.89688182]	[541.92010498 380.11877441 0.90496933]	[544.48400879 480.18139648 0.90205729]	[462.31689453 462.29742432 0.75720435]	[421.34173584 462.28103638 0.73763847]	[421.21255493 618.76971436 0.85342139]	[416.13427734 767.5534668 0.77810216]	[503.23913574 462.30825806 0.74250227]	[503.37506104 623.89221191 0.89169687]	[503.34042358 770.27484131 0.83108419]	[446.96118164 218.62965393 0.85892922]	[475.13955688 218.62161255 0.87305593]	[436.5687561 213.5430603 0.61931539]	[498.17733765 213.34030151 0.87323403]	[5.13591858e+02 8.11310486e+02 5.99075973e-01]	[5.29067078e+02 8.08592590e+02 6.70273662e-01]	[4.95672241e+02 7.83001587e+02 6.53134644e-01]	[4.16156677e+02 8.08588928e+02 6.22043014e-01]	[3.98105499e+02 8.00915710e+02 5.80826700e-01]	[4.18747742e+02 7.70282715e+02 6.71929002e-01]
[459.7494812 234.01763916 0.93866634]	[462.35083008 277.63461304 0.9407531 ]	[403.25784302 277.71890259 0.85052055]	[392.98828125 380.19448853 0.82109129]	[380.17953491 480.32223511 0.92347407]	[523.85858154 277.51947021 0.90574986]	[541.83270264 380.14974976 0.89578104]	[544.43597412 480.15264893 0.90323567]	[462.20230103 462.26809692 0.75449288]	[421.20513916 462.25793457 0.74499607]	[421.14450073 618.84240723 0.85180235]	[416.13619995 767.58673096 0.77512592]	[500.83010864 462.29281616 0.73923737]	[503.34558105 623.8671875 0.88359368]	[503.31768799 772.73400879 0.8242479 ]	[444.39212036 218.63951111 0.86912173]	[472.51928711 218.61192322 0.86079258]	[431.47076416 213.54277039 0.70613623]	[493.07315063 213.3364563 0.84603298]	[5.13650146e+02 8.13764160e+02 5.96856356e-01]	[5.31545105e+02 8.08650085e+02 6.70968533e-01]	[4.95620392e+02 7.85526917e+02 6.39587045e-01]	[4.18578217e+02 8.08611389e+02 6.34153485e-01]	[3.98130219e+02 8.00960266e+02 5.90211868e-01]	[4.18740143e+02 7.72704895e+02 6.66521072e-01]
[459.62713623 234.03620911 0.93414384]	[462.21838379 277.61688232 0.94838971]	[400.77532959 277.71408081 0.87015891]	[387.8578186 380.25497437 0.81840897]	[377.71911621 480.3180542 0.92050719]	[521.3659668 277.48944092 0.8976419 ]	[541.75482178 380.1628418 0.89800292]	[544.36743164 480.15466309 0.90833592]	[459.75469971 462.24981689 0.75659597]	[418.76922607 462.25344849 0.74775672]	[418.75994873 618.83435059 0.84765697]	[416.09857178 767.53753662 0.77440393]	[500.74017334 462.28204346 0.73424619]	[503.30117798 623.82861328 0.87652248]	[503.30386353 772.71661377 0.82356638]	[441.86029053 218.6693573 0.88688022]	[467.40557861 218.61514282 0.87427151]	[426.40527344 215.89770508 0.69754153]	[487.94830322 210.91920471 0.82995236]	[5.11070374e+02 8.11326904e+02 5.89816749e-01]	[5.29043518e+02 8.08634644e+02 6.69144750e-01]	[4.95604065e+02 7.85483337e+02 6.40253961e-01]	[4.18572357e+02 8.08607483e+02 6.47617400e-01]	[3.98126923e+02 8.00963684e+02 5.98765671e-01]	[4.18732452e+02 7.70230957e+02 6.92420304e-01]
[457.11831665 234.06893921 0.92452508]	[459.71459961 277.68728638 0.95143187]	[400.63574219 280.1312561 0.88049489]	[382.74734497 380.21124268 0.85712707]	[377.625 480.35351562 0.91422701]	[521.22363281 277.5307312 0.88812798]	[539.23754883 380.24041748 0.87032247]	[541.95080566 480.2036438 0.9120698 ]	[459.61331177 459.77597046 0.74851108]	[418.64501953 459.78292847 0.74463981]	[418.67782593 618.80804443 0.8446753 ]	[416.0880127 767.52648926 0.77481085]	[498.27203369 462.23352051 0.71875089]	[500.88320923 621.38195801 0.86530542]	[503.29974365 772.72473145 0.82260203]	[441.70687866 221.13757324 0.89141071]	[462.43338013 218.62324524 0.89747053]	[423.90487671 216.00312805 0.61134177]	[485.34902954 210.90734863 0.84718508]	[5.11050385e+02 8.11323425e+02 5.91131806e-01]	[5.29026245e+02 8.08634155e+02 6.68999076e-01]	[4.95630463e+02 7.85490295e+02 6.44379437e-01]	[4.16168854e+02 8.08623352e+02 6.36473656e-01]	[3.98115448e+02 8.00985779e+02 5.88968754e-01]	[4.18736267e+02 7.70221924e+02 6.98827028e-01]
[452.00720215 234.08097839 0.89322776]	[459.58041382 277.68231201 0.93810493]	[398.16113281 280.17199707 0.87305719]	[380.27130127 380.28131104 0.86344928]	[375.11547852 482.72445679 0.90021771]	[518.71228027 277.51998901 0.86524647]	[531.57958984 377.7416687 0.86536956]	[541.81237793 480.24575806 0.90581131]	[457.09436035 459.82156372 0.73447859]	[418.53433228 462.22802734 0.73240304]	[418.63314819 618.7822876 0.8429693 ]	[416.07983398 767.53344727 0.78051031]	[495.67294312 462.25952148 0.70771366]	[500.81729126 621.38995361 0.86642128]	[503.26861572 770.28106689 0.82415247]	[439.20895386 221.14659119 0.89319557]	[462.24057007 218.64749146 0.9228465 ]	[421.34796143 216.02490234 0.58429646]	[482.81884766 213.35401917 0.87835926]	[5.08468628e+02 8.11257324e+02 5.95153570e-01]	[5.26522705e+02 8.08575623e+02 6.68704629e-01]	[4.95616241e+02 7.82950317e+02 6.39127195e-01]	[4.16139008e+02 8.08638611e+02 6.35528803e-01]	[3.98103302e+02 8.01000977e+02 5.88428319e-01]	[4.18754272e+02 7.70224060e+02 7.09667265e-01]
[446.88476562 234.05410767 0.90225309]	[457.0880127 277.70895386 0.911237 ]	[395.64724731 280.14169312 0.85715127]	[380.11419678 380.318573 0.8587808 ]	[369.97732544 482.78097534 0.85541379]	[516.12689209 277.63729858 0.84285301]	[526.55328369 380.29177856 0.85305202]	[539.32556152 480.26873779 0.89009607]	[449.52255249 462.25259399 0.71346867]	[413.53463745 462.28289795 0.70450318]	[418.54937744 621.29626465 0.83579326]	[416.0687561 767.5256958 0.77799714]	[488.02719116 462.26571655 0.69024128]	[500.72753906 621.29455566 0.83687598]	[503.25845337 770.19543457 0.82978719]	[439.07827759 221.10847473 0.88013053]	[459.77893066 218.60203552 0.93631625]	[421.14654541 215.90696716 0.63395089]	[480.26898193 213.3374176 0.86808747]	[5.05949341e+02 8.11229797e+02 5.99672258e-01]	[5.26476257e+02 8.08555725e+02 6.63830400e-01]	[4.95647369e+02 7.77869080e+02 6.46288633e-01]	[4.16137054e+02 8.08638245e+02 6.29474401e-01]	[3.98087433e+02 8.01006348e+02 5.85780084e-01]	[4.18754730e+02 7.70223389e+02 7.11785674e-01]
[441.88156128 234.04876709 0.93158746]	[452.06192017 277.66488647 0.89216226]	[395.49337769 280.13796997 0.83420748]	[377.62722778 380.300354 0.86953539]	[364.78924561 482.73937988 0.88208658]	[508.54669189 277.55673218 0.84654468]	[524.00292969 380.10455322 0.88479114]	[539.16485596 480.18289185 0.85566819]	[446.93313599 462.24874878 0.71842295]	[408.44296265 462.28915405 0.69307107]	[416.15109253 618.82543945 0.82744139]	[416.04754639 767.54882812 0.77740282]	[485.47555542 462.24206543 0.70288289]	[498.25949097 621.28198242 0.82788277]	[503.24453735 770.18804932 0.827169 ]	[434.09185791 218.65925598 0.86347342]	[459.59588623 218.59765625 0.91487449]	[418.65472412 215.90048218 0.55528337]	[480.15963745 213.31669617 0.86694109]	[5.05955994e+02 8.11203369e+02 5.91661215e-01]	[5.26455322e+02 8.06100769e+02 6.53488994e-01]	[4.95671539e+02 7.77882080e+02 6.46475434e-01]	[4.16150208e+02 8.08632996e+02 6.37569666e-01]	[3.9808786e+02 8.0347522e+02 5.9258610e-01]	[4.18751495e+02 7.70250793e+02 7.08556175e-01]
[441.73168945 236.42683411 0.94038641]	[444.44726562 277.68887329 0.9009462 ]	[387.94921875 280.20574951 0.81263262]	[377.48745728 382.76693726 0.843337 ]	[359.78051758 482.71646118 0.91900313]	[505.88876343 277.54455566 0.88892907]	[523.86468506 377.73965454 0.89959383]	[531.55450439 477.74615479 0.8355059 ]	[444.31829834 459.77676392 0.74854416]	[403.3666687 462.23876953 0.71560144]	[416.09143066 616.27947998 0.81823194]	[413.60079956 767.53973389 0.77274847]	[482.88998413 459.76419067 0.7452392 ]	[498.16769409 621.26818848 0.80688381]	[503.24975586 770.20739746 0.82493943]	[428.95751953 221.14183044 0.84703839]	[454.64770508 218.6703186 0.87260658]	[416.08084106 215.97621155 0.57931077]	[477.62438965 213.38050842 0.87282312]	[5.05948792e+02 8.11175659e+02 5.95979989e-01]	[5.26437073e+02 8.06068542e+02 6.52745545e-01]	[4.98130005e+02 7.77909790e+02 6.48769140e-01]	[4.16133575e+02 8.08638489e+02 6.30188525e-01]	[3.98054077e+02 8.03492554e+02 5.84880829e-01]	[4.18745880e+02 7.70245361e+02 7.07128823e-01]
[439.24002075 234.05447388 0.94392431]	[441.90737915 277.67077637 0.92413229]	[382.81381226 280.16000366 0.83520788]	[372.52807617 380.30783081 0.82005644]	[359.6590271 482.72640991 0.92908251]	[503.42764282 277.52862549 0.89809364]	[521.40930176 377.68942261 0.90556222]	[526.48480225 480.19555664 0.87535596]	[441.82138062 462.24591064 0.75100613]	[400.81002808 462.26159668 0.7337932 ]	[413.58071899 618.84057617 0.81601816]	[413.59222412 767.52966309 0.77780879]	[482.78829956 459.80819702 0.739393 ]	[498.16473389 623.80358887 0.83461308]	[503.25790405 770.17828369 0.82689136]	[423.8777771 221.12619019 0.8592872 ]	[449.52081299 218.63459778 0.85808486]	[410.96688843 215.96359253 0.65941918]	[472.5333252 213.3769989 0.85166985]	[5.05933350e+02 8.11169189e+02 6.00082219e-01]	[5.26432678e+02 8.06063721e+02 6.52239919e-01]	[4.98138184e+02 7.77867249e+02 6.53181076e-01]	[4.16131927e+02 8.08649597e+02 6.38159156e-01]	[3.98047241e+02 8.03509705e+02 5.93226910e-01]	[4.18767609e+02 7.70238647e+02 7.21758127e-01]
[439.1204834 234.06947327 0.93859619]	[441.77423096 277.61508179 0.9454931 ]	[380.2869873 280.105896 0.86147493]	[367.36242676 380.23974609 0.82039464]	[357.16506958 482.77536011 0.92377496]	[503.25180054 277.47018433 0.89877576]	[521.28796387 377.74536133 0.90075785]	[523.97924805 477.72930908 0.88722104]	[441.74368286 462.26290894 0.75180036]	[400.72116089 462.2791748 0.73832744]	[410.93704224 621.30480957 0.80857706]	[416.01919556 767.5145874 0.78196168]	[482.72003174 462.24145508 0.74137741]	[495.65887451 623.80981445 0.81766278]	[503.26431274 770.19378662 0.82727563]	[421.34121704 221.15588379 0.87527275]	[446.88400269 218.64007568 0.87100148]	[405.90042114 215.96676636 0.64733845]	[467.4055481 213.31707764 0.83279693]	[5.05890808e+02 8.08743347e+02 6.07692242e-01]	[5.26409973e+02 8.06049744e+02 6.55573726e-01]	[4.98169220e+02 7.77920166e+02 6.63416088e-01]	[4.16124268e+02 8.08631287e+02 6.29136562e-01]	[3.98045502e+02 8.03480896e+02 5.86029768e-01]	[4.21181885e+02 7.70227051e+02 7.32936800e-01]
[436.61639404 236.42347717 0.93268234]	[439.24163818 277.68356323 0.94975305]	[380.14080811 280.16720581 0.87514263]	[362.29556274 380.20477295 0.85124582]	[357.0630188 480.37078857 0.91016769]	[500.77355957 277.50363159 0.89668679]	[521.15844727 380.17453003 0.89012873]	[523.78912354 477.73001099 0.88779068]	[439.26501465 459.75006104 0.75839865]	[400.62756348 459.79022217 0.73826927]	[405.91799927 621.3213501 0.81350261]	[416.02224731 767.54608154 0.78526175]	[480.23986816 459.73245239 0.73133355]	[490.49142456 621.27752686 0.79231381]	[503.25534058 770.21075439 0.82446289]	[421.18630981 223.66665649 0.88812542]	[441.90307617 218.65298462 0.8966639 ]	[403.36849976 216.08811951 0.5766204 ]	[462.45657349 210.9228363 0.84352112]	[5.05880829e+02 8.11169373e+02 6.07006431e-01]	[5.23983521e+02 8.06066711e+02 6.54084206e-01]	[4.98188171e+02 7.80432800e+02 6.65966988e-01]	[4.16147156e+02 8.08660461e+02 6.31856561e-01]	[3.98060303e+02 8.03524658e+02 5.90077579e-01]	[4.21178864e+02 7.70249634e+02 7.28081524e-01]
[434.0201416 236.45829773 0.90021783]	[439.10418701 277.71743774 0.93895102]	[377.68453979 280.23388672 0.86344814]	[359.79141235 382.72384644 0.85714722]	[354.49978638 482.77444458 0.87638128]	[498.24560547 277.53271484 0.87637025]	[511.08407593 380.1729126 0.85748291]	[521.25769043 477.73110962 0.87396133]	[439.12576294 459.7744751 0.74651462]	[398.16357422 459.80551147 0.73341978]	[405.83856201 621.35650635 0.82071298]	[413.59042358 767.57073975 0.78574479]	[480.14428711 459.76397705 0.71027231]	[485.48043823 621.3057251 0.81262314]	[503.277771 770.24859619 0.82142538]	[418.73031616 223.72415161 0.89866114]	[441.73788452 221.09918213 0.9196136 ]	[400.86047363 216.15077209 0.55256867]	[462.28701782 213.34306335 0.87669468]	[5.05906494e+02 8.11183472e+02 6.07820690e-01]	[5.26404236e+02 8.06100952e+02 6.51842356e-01]	[4.98223602e+02 7.82955017e+02 6.72263384e-01]	[4.16142456e+02 8.08663635e+02 6.29343867e-01]	[3.98057159e+02 8.03539185e+02 5.88872373e-01]	[4.21172638e+02 7.70272095e+02 7.31277168e-01]
[426.4201355 236.42605591 0.89603871]	[436.63442993 277.70111084 0.92542225]	[377.54135132 280.18078613 0.85853809]	[359.61853027 380.32577515 0.86499816]	[346.84762573 482.77038574 0.85438704]	[495.68490601 277.55584717 0.85193372]	[505.97473145 380.12945557 0.88016135]	[518.7633667 477.65411377 0.84597325]	[436.61676025 459.81442261 0.74191403]	[398.02056885 462.25695801 0.72819769]	[403.3677063 618.84246826 0.81227326]	[413.59512329 767.58312988 0.78610331]	[477.61410522 459.80740356 0.7058481 ]	[485.36984253 621.29504395 0.82641715]	[503.27981567 770.24523926 0.82390338]	[418.58929443 221.20396423 0.87972903]	[439.27365112 218.65058899 0.9286896 ]	[400.66305542 216.02546692 0.5933342 ]	[459.75814819 213.33222961 0.87364268]	[5.05922913e+02 8.11213867e+02 5.96328437e-01]	[5.26422852e+02 8.06126282e+02 6.44906700e-01]	[4.98229187e+02 7.82966858e+02 6.69707179e-01]	[4.16154358e+02 8.08622803e+02 6.32538617e-01]	[3.98069946e+02 8.03481567e+02 5.88736773e-01]	[4.21170380e+02 7.70270508e+02 7.35114157e-01]
[423.80395508 234.07400513 0.92185593]	[434.06289673 277.68908691 0.89855564]	[375.03610229 280.17861938 0.84162074]	[357.11911011 382.73974609 0.87497848]	[341.75131226 482.79089355 0.89075887]	[490.57275391 277.57070923 0.84022772]	[505.87078857 380.13400269 0.89098364]	[511.05151367 477.60061646 0.81753016]	[434.05880737 462.2253418 0.7258203 ]	[395.50527954 462.27069092 0.71039504]	[403.29580688 618.84552002 0.82351834]	[413.51477051 767.58630371 0.77837843]	[472.60235596 462.2354126 0.69852614]	[482.96923828 621.31262207 0.84150654]	[503.28649902 770.26721191 0.81852382]	[416.05581665 221.12861633 0.86460942]	[439.12954712 218.61207581 0.92430943]	[398.15698242 215.98878479 0.59090769]	[459.64892578 213.32971191 0.86752403]	[5.05927704e+02 8.11211426e+02 6.19650483e-01]	[5.26420288e+02 8.06121033e+02 6.58339679e-01]	[4.98249817e+02 7.83008057e+02 6.70972407e-01]	[4.16137115e+02 8.08605591e+02 6.34622574e-01]	[3.98042938e+02 8.03482117e+02 5.91924131e-01]	[4.18768219e+02 7.70266907e+02 7.24695504e-01]
[421.25857544 236.46548462 0.9363966 ]	[428.92984009 277.68197632 0.88978159]	[372.44122314 280.19729614 0.81501317]	[357.05548096 380.23355103 0.87954378]	[339.2064209 482.75473022 0.92510241]	[485.48562622 277.55841064 0.86887163]	[503.45141602 380.18783569 0.89571762]	[505.99066162 475.13186646 0.83694589]	[428.90185547 462.27920532 0.72113544]	[390.44821167 462.31213379 0.69465494]	[400.85006714 618.74176025 0.82422405]	[413.49609375 767.63513184 0.77497065]	[464.96386719 462.27182007 0.70553648]	[482.92910767 621.3203125 0.85331059]	[503.2769165 772.70477295 0.80925417]	[410.98532104 221.2008667 0.83876514]	[436.5796814 221.11968994 0.87830138]	[395.62130737 215.9801178 0.54831505]	[457.10455322 213.37171936 0.86215049]	[5.08456207e+02 8.11271912e+02 6.07902169e-01]	[5.26481384e+02 8.08564880e+02 6.54687047e-01]	[4.98220062e+02 7.85501526e+02 6.59600735e-01]	[4.16161255e+02 8.08582275e+02 6.50340855e-01]	[3.98071960e+02 8.03477051e+02 6.05361640e-01]	[4.18739929e+02 7.72734680e+02 7.15514541e-01]
[418.77697754 236.45199585 0.93984324]	[423.90072632 277.67645264 0.90351576]	[367.36798096 280.18341064 0.81199044]	[354.5098877 380.31097412 0.84241164]	[339.09472656 482.74716187 0.9321503 ]	[485.34829712 277.55175781 0.88870507]	[503.31152344 380.19796753 0.8949824 ]	[505.90838623 477.60684204 0.85385263]	[426.35107422 462.27349854 0.73303056]	[387.9022522 462.33065796 0.69804925]	[400.78198242 621.33056641 0.84868443]	[411.0335083 767.63220215 0.77556556]	[464.83889771 462.23980713 0.7266432 ]	[482.86242676 621.39025879 0.8668623 ]	[503.27151489 772.69592285 0.80580443]	[405.85379028 223.66017151 0.84750426]	[431.53778076 221.09638977 0.85940188]	[393.02932739 215.99894714 0.58471966]	[452.08416748 213.36343384 0.85115063]	[5.05972046e+02 8.11227173e+02 6.00614727e-01]	[5.26440613e+02 8.06134338e+02 6.46208286e-01]	[4.98208984e+02 7.85495911e+02 6.44536555e-01]	[4.16170776e+02 8.08561279e+02 6.53743505e-01]	[3.98077545e+02 8.00994690e+02 6.12119138e-01]	[4.18717346e+02 7.72736511e+02 7.21294403e-01]
[418.70413208 234.08103943 0.9414562 ]	[421.37121582 277.65255737 0.92525166]	[362.24862671 280.13308716 0.83954006]	[351.94158936 380.22366333 0.8171491 ]	[336.6937561 482.72955322 0.9327451 ]	[482.89862061 277.51153564 0.89789534]	[500.86920166 377.72332764 0.89304793]	[503.48492432 475.14517212 0.85600233]	[423.859375 462.33938599 0.74232185]	[385.34896851 462.40362549 0.69819564]	[400.74279785 621.33416748 0.85795844]	[413.50387573 767.58477783 0.77510834]	[462.41943359 462.30154419 0.73842603]	[482.82562256 621.38189697 0.8709271 ]	[503.27304077 772.703125 0.80701911]	[403.32382202 221.18093872 0.85670859]	[428.96185303 218.65234375 0.860201 ]	[387.94403076 216.00054932 0.66983092]	[449.46078491 213.31057739 0.83116591]	[5.08466217e+02 8.11224548e+02 5.93388677e-01]	[5.26470337e+02 8.06099915e+02 6.40484512e-01]	[4.98200226e+02 7.85500427e+02 6.44647777e-01]	[4.16143707e+02 8.08548035e+02 6.45395756e-01]	[3.98052917e+02 8.00962097e+02 6.05693102e-01]	[4.18764923e+02 7.70283936e+02 7.21802890e-01]
[418.57794189 236.42329407 0.93967611]	[421.2583313 277.62225342 0.94538867]	[359.74481201 280.13296509 0.86344117]	[346.81304932 382.78186035 0.82266301]	[336.61380005 482.7371521 0.93156213]	[482.74731445 277.4708252 0.90465623]	[500.7796936 377.63882446 0.89688718]	[503.39102173 472.58990479 0.85181922]	[423.81155396 462.33331299 0.7420125 ]	[382.83734131 462.39614868 0.70322138]	[400.71508789 621.37420654 0.86378825]	[413.49749756 767.53747559 0.77797329]	[462.39031982 462.28686523 0.74086469]	[482.77053833 621.31054688 0.86281949]	[503.29559326 772.73046875 0.80211633]	[400.76828003 221.20492554 0.87543243]	[423.91744995 218.63841248 0.87729949]	[385.32540894 216.02934265 0.61593187]	[444.45126343 210.89909363 0.82912791]	[5.08496704e+02 8.11256287e+02 5.74473441e-01]	[5.28968567e+02 8.08571411e+02 6.24425948e-01]	[4.98221405e+02 7.85529297e+02 6.39089823e-01]	[4.16103699e+02 8.08548706e+02 6.45855963e-01]	[3.95632599e+02 8.00947876e+02 6.08758986e-01]	[4.18788361e+02 7.70221680e+02 7.39174664e-01]
[416.12216187 236.41117859 0.93899608]	[418.78344727 277.61425781 0.94746047]	[359.64816284 280.14712524 0.87261182]	[341.81167603 380.25683594 0.83957911]	[336.53448486 480.33966064 0.91782784]	[480.26547241 275.09780884 0.8987087 ]	[500.6958313 380.10705566 0.90514624]	[503.26712036 472.54019165 0.85898179]	[421.39273071 462.30236816 0.74654073]	[382.77911377 462.33636475 0.71347094]	[400.69076538 621.34118652 0.86458886]	[413.50564575 765.08093262 0.77679336]	[462.33370972 462.27487183 0.74633908]	[482.71655273 621.28240967 0.85563958]	[503.32830811 772.72528076 0.80086708]	[400.67041016 221.20825195 0.88990909]	[421.39199829 218.62113953 0.90178603]	[382.84667969 216.05639648 0.58098429]	[441.91552734 210.85395813 0.84498441]	[5.05960632e+02 8.11236694e+02 5.71933031e-01]	[5.26494202e+02 8.08585815e+02 6.20384753e-01]	[5.00688873e+02 7.85517334e+02 6.38943255e-01]	[4.16066406e+02 8.06134216e+02 6.43088400e-01]	[3.95603821e+02 8.00918030e+02 6.12080991e-01]	[4.21188873e+02 7.70190125e+02 7.46850312e-01]
[416.0151062 236.43424988 0.91527689]	[418.64239502 277.650177 0.95044184]	[357.19821167 280.23657227 0.86398947]	[339.30441284 382.85784912 0.83551031]	[334.07580566 482.78909302 0.90040845]	[480.13418579 275.0769043 0.88719779]	[498.2043457 377.74279785 0.88388014]	[500.8404541 469.99066162 0.85561121]	[421.30731201 459.81048584 0.7526356 ]	[380.32107544 462.28451538 0.72220665]	[400.63302612 621.28704834 0.85702598]	[413.48876953 765.07751465 0.77283973]	[462.25524902 459.76776123 0.74496579]	[480.31033325 616.21777344 0.8387633 ]	[503.35522461 772.72375488 0.78976178]	[398.25012207 223.67962646 0.89458436]	[421.28927612 218.64251709 0.91609758]	[380.35205078 216.05909729 0.65621173]	[441.79452515 210.89138794 0.86971956]	[5.05911743e+02 8.11274658e+02 5.76512218e-01]	[5.26468689e+02 8.08632446e+02 6.19517922e-01]	[5.00723145e+02 7.85515686e+02 6.33770227e-01]	[4.16056976e+02 8.08543457e+02 6.44147098e-01]	[3.95589783e+02 8.00937561e+02 6.08992875e-01]	[4.21187286e+02 7.70189148e+02 7.45805085e-01]
[408.46105957 236.41807556 0.89231008]	[418.57574463 277.63369751 0.94715786]	[357.12225342 280.20724487 0.86543381]	[339.20251465 382.79827881 0.86083931]	[333.92169189 482.77389526 0.87065631]	[477.70776367 275.09259033 0.87472165]	[493.11206055 377.71438599 0.8728047 ]	[500.75720215 467.4593811 0.8611027 ]	[421.23599243 459.70199585 0.7532689 ]	[380.24853516 459.76901245 0.72369838]	[398.2829895 618.79168701 0.85349798]	[413.4987793 767.50421143 0.77245766]	[462.20147705 457.21118164 0.73223531]	[480.27084351 613.70074463 0.84041417]	[503.35650635 772.71496582 0.78772765]	[398.12304688 221.18025208 0.89034772]	[421.13543701 218.64022827 0.92821079]	[380.22195435 215.98332214 0.62896043]	[441.65951538 213.31860352 0.88094622]	[5.03443542e+02 8.11247559e+02 5.81700265e-01]	[5.26435852e+02 8.08626953e+02 6.17839098e-01]	[5.00737640e+02 7.85499878e+02 6.35218382e-01]	[4.16065338e+02 8.08585693e+02 6.36126041e-01]	[3.95584473e+02 8.00992493e+02 5.96601486e-01]	[4.21184875e+02 7.70206848e+02 7.40525961e-01]
[405.85424805 234.03967285 0.9021759 ]	[416.13595581 277.62597656 0.93729782]	[357.02786255 280.19454956 0.85806012]	[339.12866211 382.73931885 0.86510384]	[331.41107178 482.71936035 0.85634482]	[477.60134888 275.08679199 0.85492599]	[490.57064819 377.73516846 0.8714726 ]	[500.71405029 467.45614624 0.85487658]	[421.14923096 459.71566772 0.75849581]	[380.17224121 459.79483032 0.73031449]	[398.2590332 618.82684326 0.85517377]	[413.49002075 767.52398682 0.76949668]	[459.79629517 459.64932251 0.72968024]	[480.21118164 616.23468018 0.83535653]	[503.36257935 772.75793457 0.77672768]	[398.02798462 221.09347534 0.87951446]	[418.73748779 218.56942749 0.9425984 ]	[380.09786987 213.55142212 0.6220215 ]	[439.2355957 210.84313965 0.86124688]	[5.03400269e+02 8.11257996e+02 5.84645212e-01]	[5.26396423e+02 8.08647583e+02 6.20889008e-01]	[5.00773895e+02 7.85549255e+02 6.24701381e-01]	[4.16087769e+02 8.08599854e+02 6.46425486e-01]	[3.95602478e+02 8.03476807e+02 6.03188038e-01]	[4.21169952e+02 7.70226807e+02 7.27451324e-01]
[403.32778931 234.03244019 0.91611034]	[416.01922607 277.6289978 0.913791 ]	[354.58947754 280.19213867 0.8486318 ]	[336.69802856 380.32574463 0.8666659 ]	[326.35653687 482.79891968 0.84458613]	[472.60241699 275.09255981 0.84275222]	[487.92971802 377.61846924 0.87183899]	[500.67541504 467.46182251 0.84617335]	[418.78210449 459.65979004 0.75531948]	[380.14703369 459.7298584 0.72821319]	[398.22442627 621.29241943 0.8607924 ]	[413.49899292 767.5199585 0.77491099]	[459.76043701 457.17559814 0.72249514]	[480.1421814 616.18670654 0.82922012]	[503.34179688 772.73760986 0.77699029]	[395.53887939 218.67668152 0.87024963]	[418.62884521 218.53173828 0.94205862]	[377.63320923 215.92698669 0.60075808]	[439.15139771 210.81129456 0.85448945]	[5.03423676e+02 8.11295288e+02 5.75193286e-01]	[5.26414978e+02 8.08672302e+02 6.17170036e-01]	[5.00751160e+02 7.85532593e+02 6.07363522e-01]	[4.16063843e+02 8.08600037e+02 6.57145262e-01]	[3.95593109e+02 8.03473511e+02 6.15403235e-01]	[4.21181976e+02 7.70220337e+02 7.36231744e-01]
[400.84533691 234.04074097 0.92505074]	[413.50463867 277.63150024 0.90050244]	[354.47952271 280.23773193 0.82865602]	[336.62472534 382.77038574 0.87916696]	[323.78320312 482.81814575 0.85926241]	[470.01876831 275.08026123 0.84616417]	[485.45300293 377.66281128 0.87262094]	[500.66763306 467.43377686 0.84920269]	[418.74130249 459.69400024 0.76386786]	[380.10934448 459.77392578 0.73731345]	[398.2303772 618.80651855 0.85703897]	[411.03509521 767.51757812 0.77374566]	[459.73156738 459.64529419 0.72392446]	[477.69888306 616.24053955 0.82428497]	[503.29284668 770.28399658 0.7854178 ]	[393.02658081 218.65910339 0.86236674]	[418.54067993 218.56430054 0.9217608 ]	[377.57250977 213.52354431 0.57427222]	[439.08496094 210.84269714 0.85396922]	[5.05886536e+02 8.11272339e+02 5.91205299e-01]	[5.26445374e+02 8.08607056e+02 6.30305886e-01]	[5.00697601e+02 7.83036011e+02 6.01584554e-01]	[4.16061615e+02 8.08579468e+02 6.61217690e-01]	[3.95595917e+02 8.00995911e+02 6.21095896e-01]	[4.21168854e+02 7.70218933e+02 7.38854766e-01]
[400.78875732 234.03936768 0.93442619]	[410.93792725 277.61715698 0.89303863]	[351.98498535 280.23648071 0.81935883]	[336.59143066 380.29214478 0.89614099]	[321.24871826 482.82034302 0.8804158 ]	[467.44723511 275.04437256 0.85320354]	[485.37646484 377.53973389 0.87157327]	[500.65066528 464.96853638 0.84947324]	[418.70098877 459.65060425 0.76214755]	[377.74508667 459.74093628 0.74175537]	[398.21636963 618.83935547 0.85486495]	[413.50457764 767.52758789 0.78200042]	[459.68432617 457.1600647 0.71681345]	[477.62460327 616.27563477 0.81078041]	[500.88018799 770.24591064 0.80270588]	[390.50646973 218.67218018 0.85574764]	[416.10519409 218.57150269 0.90929544]	[375.11419678 215.91712952 0.57971424]	[436.6194458 210.8789978 0.8490569]	[5.03397583e+02 8.08608704e+02 6.29494548e-01]	[5.23885925e+02 8.00944824e+02 6.48463130e-01]	[4.98205719e+02 7.85477783e+02 6.19477868e-01]	[4.13600494e+02 8.08597473e+02 6.52214110e-01]	[3.95570618e+02 8.01005005e+02 6.17960811e-01]	[4.21191406e+02 7.70222046e+02 7.45391667e-01]
[400.71179199 234.02949524 0.9411962 ]	[408.39315796 277.60879517 0.89851862]	[351.95083618 282.67480469 0.81260473]	[336.55581665 380.27200317 0.88921815]	[321.16366577 482.79629517 0.89696872]	[464.95272827 274.99761963 0.8620342 ]	[482.93643188 377.53076172 0.88409609]	[500.63058472 464.92266846 0.8560155 ]	[418.66400146 457.19750977 0.759139 ]	[377.74102783 459.71353149 0.74198449]	[398.19299316 618.84124756 0.85270387]	[413.49795532 767.5300293 0.78150243]	[459.63116455 457.11984253 0.70627433]	[475.13265991 618.73529053 0.80370587]	[500.73950195 770.15673828 0.82055211]	[387.92886353 218.6723175 0.85311997]	[416.02340698 218.56138611 0.89260125]	[375.00680542 215.94564819 0.57586962]	[436.5730896 210.87675476 0.84598851]	[5.03275696e+02 8.00991760e+02 6.53372169e-01]	[5.21312134e+02 7.93219116e+02 7.14182556e-01]	[4.95656036e+02 7.80443787e+02 6.00371301e-01]	[4.13591492e+02 8.08575867e+02 6.49373770e-01]	[3.95566467e+02 8.00977539e+02 6.17831230e-01]	[4.21196014e+02 7.70226379e+02 7.41585135e-01]
[400.64840698 234.02444458 0.94087237]	[405.8571167 277.59979248 0.90606833]	[349.40774536 280.24520874 0.8068043 ]	[336.53625488 380.17901611 0.89784545]	[318.74996948 482.82415771 0.90346617]	[464.87316895 274.97763062 0.87297785]	[482.91601562 377.50656128 0.88345248]	[498.24429321 464.92666626 0.85320377]	[418.62661743 459.67947388 0.7698682 ]	[377.72619629 459.78106689 0.75436658]	[398.18960571 621.27301025 0.85411894]	[413.49749756 767.52429199 0.78071642]	[457.19989014 457.17669678 0.71052486]	[470.01782227 611.17462158 0.79825819]	[498.22302246 770.19110107 0.79329616]	[385.38510132 218.67739868 0.85470092]	[413.52822876 218.56892395 0.87924474]	[372.50738525 215.95153809 0.64027202]	[434.05206299 210.88900757 0.83460534]	[5.03322144e+02 8.03489258e+02 6.58121526e-01]	[5.21291321e+02 7.93217529e+02 7.19861209e-01]	[4.90504059e+02 7.83006714e+02 6.01044297e-01]	[4.16037323e+02 8.08574829e+02 6.53132081e-01]	[3.95575012e+02 8.00978333e+02 6.20909214e-01]	[4.21196869e+02 7.70218079e+02 7.35631347e-01]
[398.2472229 234.0335083 0.94427299]	[403.37149048 277.59921265 0.91291642]	[346.84207153 280.22839355 0.8100903 ]	[336.4894104 380.21389771 0.89433658]	[318.72421265 482.82403564 0.90980178]	[464.83560181 274.98608398 0.87894398]	[482.89474487 377.49920654 0.88633251]	[498.24700928 464.95016479 0.85178393]	[418.57427979 459.70999146 0.76318228]	[377.69421387 462.22488403 0.75490934]	[398.17926025 621.30651855 0.85947561]	[413.51300049 767.50695801 0.77890623]	[457.12295532 457.19552612 0.7003175 ]	[464.94570923 613.65515137 0.81511086]	[493.10482788 767.56793213 0.78286856]	[385.29541016 218.68174744 0.85973382]	[411.00900269 218.5806427 0.87384367]	[369.94821167 215.93859863 0.68470645]	[431.52664185 210.92063904 0.83435905]	[4.98189240e+02 7.95859375e+02 7.00751066e-01]	[5.13608521e+02 7.90726257e+02 7.27510631e-01]	[4.85452911e+02 7.72723633e+02 6.64226353e-01]	[4.16038361e+02 8.06116882e+02 6.34871483e-01]	[3.95598175e+02 8.00912292e+02 6.16345227e-01]	[4.21214355e+02 7.70212708e+02 7.42955506e-01]
[398.18768311 234.02766418 0.94839418]	[403.32165527 277.59606934 0.91836977]	[344.34985352 280.20773315 0.81434441]	[336.44863892 380.27670288 0.88886821]	[318.6862793 482.85772705 0.91165286]	[462.42880249 274.97439575 0.8842172 ]	[482.87130737 375.10534668 0.88996524]	[498.22781372 464.95803833 0.8511582 ]	[418.53781128 459.72918701 0.76191831]	[377.68164062 462.24511719 0.7600016 ]	[398.16137695 621.33813477 0.86259335]	[413.50473022 767.50952148 0.77200544]	[454.62908936 457.21072388 0.69614393]	[464.85513306 613.68597412 0.82872421]	[485.42922974 770.12017822 0.7963571 ]	[382.80554199 218.67364502 0.86973327]	[408.46884155 218.57316589 0.87388313]	[367.39578247 215.93591309 0.6843822 ]	[431.4760437 210.91526794 0.83083785]	[4.95653534e+02 8.00931396e+02 6.59127295e-01]	[5.08501312e+02 7.93228882e+02 6.92877233e-01]	[4.82732208e+02 7.77912415e+02 6.78342462e-01]	[4.16075745e+02 8.06133972e+02 6.37937009e-01]	[3.95625732e+02 8.00940186e+02 6.12255037e-01]	[4.21194458e+02 7.70229492e+02 7.25755453e-01]
[398.17221069 234.02557373 0.94965267]	[403.30996704 277.5982666 0.91779971]	[344.31777954 280.17938232 0.81908178]	[336.43737793 380.3013916 0.87988383]	[318.66973877 482.85995483 0.91117424]	[462.40951538 275.00057983 0.88685143]	[482.8588562 377.52075195 0.89804095]	[498.23910522 464.94747925 0.85503584]	[416.13485718 459.71099854 0.75683081]	[377.64755249 462.23568726 0.76225811]	[398.14086914 621.33862305 0.86262655]	[413.50845337 767.5769043 0.77447462]	[454.57223511 457.19500732 0.69378793]	[462.37469482 611.11724854 0.84256625]	[482.78811646 767.60198975 0.82781076]	[382.76831055 218.68188477 0.87236738]	[408.42788696 218.56144714 0.87595642]	[367.33422852 215.95126343 0.69368428]	[428.97491455 210.88647461 0.82514375]	[4.82890594e+02 7.98437256e+02 6.89240932e-01]	[5.03266968e+02 7.90789001e+02 7.25141287e-01]	[4.80236511e+02 7.72788574e+02 6.68953001e-01]	[4.16105347e+02 8.06093323e+02 6.27149224e-01]	[3.98045715e+02 8.00917542e+02 5.93787193e-01]	[4.21195404e+02 7.72718750e+02 7.17474580e-01]
[398.14981079 234.03465271 0.94834161]	[403.28082275 277.6010437 0.91929537]	[344.2774353 280.15460205 0.82631814]	[334.04452515 380.32839966 0.86784405]	[318.67956543 482.88446045 0.90581703]	[462.39056396 275.02957153 0.89075816]	[482.83468628 377.5710144 0.90803337]	[498.22952271 467.41748047 0.84868759]	[416.09701538 459.76318359 0.76017582]	[377.61434937 462.27429199 0.76100105]	[398.13104248 621.3493042 0.86199802]	[4.13522919e+02 7.67601074e+02 7.62095213e-01]	[452.08462524 459.68518066 0.70201737]	[462.29367065 616.2053833 0.84232104]	[480.23306274 767.62390137 0.81085873]	[382.72827148 221.11439514 0.87224799]	[405.93338013 218.56698608 0.87685013]	[364.86468506 215.96205139 0.68179369]	[428.90484619 210.802948 0.8118459 ]	[4.80171478e+02 8.00932617e+02 6.14186943e-01]	[4.98140533e+02 7.93258606e+02 6.48297310e-01]	[4.77678833e+02 7.75352966e+02 5.91532171e-01]	[4.18577057e+02 8.06100647e+02 6.04231000e-01]	[3.98079224e+02 8.00951965e+02 5.65590143e-01]	[4.21212585e+02 7.72779968e+02 6.84988260e-01]
[398.11584473 234.03727722 0.94734216]	[403.25146484 277.59417725 0.92503738]	[341.81771851 280.17141724 0.82967448]	[334.00311279 380.33959961 0.86003226]	[318.66448975 482.86645508 0.90947676]	[462.38238525 275.01113892 0.88921368]	[482.81045532 377.62640381 0.92034847]	[498.2230835 467.4616394 0.84361517]	[416.07537842 459.75732422 0.75931954]	[377.60437012 462.27789307 0.76245755]	[398.09387207 621.36456299 0.85980779]	[4.08464020e+02 7.67553040e+02 7.61915326e-01]	[452.04663086 459.67810059 0.70164776]	[462.24493408 616.24316406 0.84940124]	[477.72613525 772.74627686 0.78866094]	[380.31738281 221.12338257 0.87564301]	[405.8765564 218.56552124 0.88159513]	[364.83105469 215.97817993 0.65264797]	[426.42355347 210.83421326 0.81932575]	[4.80283661e+02 8.06074707e+02 5.65050721e-01]	[4.98238586e+02 7.98419739e+02 5.93103290e-01]	[4.69956085e+02 7.88110474e+02 6.11460567e-01]	[4.13591583e+02 8.06017395e+02 6.35610938e-01]	[3.95610901e+02 7.98376587e+02 5.93266487e-01]	[4.18711517e+02 7.70288757e+02 6.98484421e-01]
[398.09005737 234.05761719 0.94637257]	[400.86221313 277.61154175 0.92895925]	[341.78753662 280.20584106 0.83043617]	[333.96548462 382.7539978 0.8466633 ]	[318.66299438 482.86349487 0.91014838]	[462.34701538 275.02227783 0.8927604 ]	[482.80267334 377.62097168 0.9195168 ]	[498.21881104 467.46658325 0.84405828]	[416.05422974 459.74694824 0.75412118]	[377.58654785 462.25805664 0.75999683]	[398.09933472 621.35180664 0.85864341]	[4.10964935e+02 7.67623291e+02 7.52858043e-01]	[452.01623535 459.67694092 0.69776559]	[462.20437622 613.65356445 0.85125065]	[4.75082581e+02 7.77889587e+02 7.25599110e-01]	[380.2755127 221.16757202 0.87797862]	[405.8321228 218.58459473 0.88132721]	[364.77658081 216.00427246 0.66048783]	[426.34811401 210.81762695 0.8204031 ]	[4.75121613e+02 8.08675903e+02 5.63495636e-01]	[4.93088379e+02 8.06120911e+02 5.85537255e-01]	[4.64827057e+02 7.90750427e+02 5.93228102e-01]	[4.16064087e+02 8.06025330e+02 6.14942849e-01]	[3.95605072e+02 7.98405945e+02 5.77023208e-01]	[4.18732513e+02 7.72797546e+02 6.61775827e-01]
[398.06384277 234.08285522 0.94787598]	[400.84109497 277.63018799 0.9327637 ]	[341.77868652 280.23712158 0.82738322]	[333.95782471 382.72817993 0.85103834]	[318.64245605 482.91992188 0.90388823]	[462.3140564 275.03143311 0.89787197]	[482.79440308 377.65237427 0.92129278]	[498.21435547 467.47290039 0.84142095]	[416.02963257 459.72442627 0.74896425]	[377.57754517 462.23526001 0.75500464]	[398.10473633 621.37017822 0.86085498]	[4.13504578e+02 7.67583191e+02 7.59246588e-01]	[449.50256348 459.64428711 0.69650501]	[459.82009888 613.69024658 0.85370535]	[4.64936554e+02 7.75306763e+02 7.41725028e-01]	[380.24545288 223.65856934 0.87668347]	[403.39294434 218.60954285 0.88132489]	[362.35736084 216.04216003 0.62843859]	[423.92633057 210.83569336 0.82197952]	[4.67428680e+02 8.08665161e+02 6.66584611e-01]	[4.82948151e+02 8.06060913e+02 6.68136835e-01]	[4.59796173e+02 7.88193665e+02 6.61001444e-01]	[4.16051422e+02 8.06062805e+02 6.33071899e-01]	[3.95616547e+02 7.98412720e+02 5.91344297e-01]	[4.18784973e+02 7.72760376e+02 6.66744828e-01]
[398.04174805 236.43992615 0.94474488]	[400.83364868 277.65170288 0.93082094]	[341.7774353 282.67922974 0.82364768]	[333.95339966 380.33682251 0.85147947]	[318.62112427 482.94647217 0.90395701]	[462.27871704 275.0440979 0.90257251]	[482.78607178 377.65493774 0.92055655]	[498.19717407 467.45758057 0.8406561 ]	[413.58132935 459.71780396 0.74218237]	[377.54888916 462.23287964 0.74963719]	[398.07766724 623.85137939 0.87541497]	[4.13518372e+02 7.67541748e+02 7.56040335e-01]	[449.46731567 457.21386719 0.69657052]	[459.71578979 611.1539917 0.84701002]	[462.39199829 772.73217773 0.77676076]	[380.21853638 223.70402527 0.87961853]	[403.36853027 218.64035034 0.88353521]	[362.34628296 216.09352112 0.60736656]	[423.9102478 210.83840942 0.82251507]	[4.59783691e+02 8.08699524e+02 6.12825871e-01]	[4.80222412e+02 8.06127808e+02 6.38265848e-01]	[4.59706757e+02 7.88039917e+02 6.62619710e-01]	[4.16051514e+02 8.06059021e+02 6.60632968e-01]	[3.95617645e+02 7.98397339e+02 6.03971243e-01]	[4.18787781e+02 7.72728333e+02 6.61863625e-01]
[398.03219604 236.46557617 0.94060367]	[400.82568359 277.66369629 0.92775685]	[341.78991699 282.69061279 0.8215515 ]	[333.93710327 382.77053833 0.84498596]	[318.56286621 482.93212891 0.91627175]	[462.25018311 275.06256104 0.90302348]	[482.76934814 377.6947937 0.92617625]	[498.18222046 467.4704895 0.8356334 ]	[413.54119873 459.75228882 0.73582387]	[377.51098633 462.26907349 0.73714244]	[398.04302979 623.90539551 0.87094885]	[4.13560760e+02 7.67502686e+02 7.65152574e-01]	[449.44287109 459.66119385 0.69522893]	[459.61395264 616.22302246 0.81281644]	[4.62241791e+02 7.72731628e+02 7.65728712e-01]	[380.20504761 223.75540161 0.8778075 ]	[403.34967041 218.66969299 0.88167781]	[362.31149292 216.12913513 0.62928623]	[423.88690186 210.81134033 0.82341123]	[4.59652344e+02 8.08734070e+02 5.79304278e-01]	[4.77716583e+02 8.06123474e+02 6.09153569e-01]	[4.57150238e+02 7.88059875e+02 6.14246428e-01]	[4.16074982e+02 8.06057251e+02 6.73620164e-01]	[3.98052399e+02 7.98390503e+02 6.19502366e-01]	[4.21160126e+02 7.72696411e+02 6.72924638e-01]
[398.02389526 236.49778748 0.93408275]	[400.81201172 277.68930054 0.92567921]	[341.75778198 282.73516846 0.82155585]	[331.49572754 380.34204102 0.83106357]	[316.16879272 482.91287231 0.91181237]	[462.25949097 275.09500122 0.9047271 ]	[482.76062012 377.70419312 0.92859584]	[498.14666748 467.4881897 0.83006775]	[411.00912476 459.82055664 0.7362982 ]	[375.06539917 462.35253906 0.72793162]	[395.63735962 623.91400146 0.8664031 ]	[413.5574646 767.51861572 0.76995599]	[446.93713379 459.71939087 0.70748913]	[457.13421631 613.70349121 0.78921425]	[459.83886719 770.1963501 0.78902388]	[380.20077515 226.26254272 0.87934697]	[403.34274292 221.12010193 0.87865192]	[362.30203247 216.14318848 0.64922142]	[423.85113525 210.82093811 0.82902491]	[4.57135040e+02 8.08686401e+02 5.93279719e-01]	[4.77697601e+02 8.06056091e+02 6.25762582e-01]	[4.57106537e+02 7.82989624e+02 6.11762404e-01]	[4.16063232e+02 8.06090942e+02 6.51955724e-01]	[3.95616364e+02 7.98406250e+02 6.07833505e-01]	[4.21179840e+02 7.70288940e+02 6.87215149e-01]
[398.02682495 236.52682495 0.9338516 ]	[400.80285645 277.69174194 0.92580009]	[341.75588989 282.7532959 0.82129598]	[331.47143555 380.31170654 0.83474314]	[316.05548096 482.92840576 0.90746415]	[462.24179077 275.09286499 0.90550005]	[482.76580811 380.10739136 0.92018515]	[498.13821411 470.00064087 0.8256731 ]	[410.96347046 459.81237793 0.73518252]	[375.00637817 462.33499146 0.72535342]	[395.58511353 623.94573975 0.85284257]	[4.13565613e+02 7.67551086e+02 7.64275253e-01]	[446.91015625 459.71405029 0.70857108]	[457.0625 616.26806641 0.78412908]	[459.79415894 770.20880127 0.79100472]	[380.20996094 228.77101135 0.881823 ]	[403.33056641 221.18295288 0.87392998]	[362.29373169 218.5836792 0.67870945]	[423.82623291 210.8636322 0.83786178]	[4.52072205e+02 8.08739380e+02 5.93107164e-01]	[4.75126740e+02 8.06104797e+02 6.02277637e-01]	[4.57106110e+02 7.83003906e+02 6.09274983e-01]	[4.16064453e+02 8.06068298e+02 6.50697887e-01]	[3.95619629e+02 7.98355591e+02 6.11757934e-01]	[4.21182281e+02 7.72714417e+02 6.63996816e-01]
[395.64788818 236.5617981 0.92532063]	[400.76742554 277.7303772 0.92509687]	[341.69146729 285.29971313 0.8233394 ]	[331.38711548 382.80477905 0.81955206]	[315.97683716 485.35641479 0.9042331 ]	[462.20690918 275.09790039 0.90361708]	[482.7545166 380.16427612 0.91631889]	[495.66635132 470.00424194 0.81749582]	[410.98443604 459.79412842 0.737216 ]	[375.01971436 462.30569458 0.72973382]	[395.5475769 623.87548828 0.84399003]	[4.10999115e+02 7.67488953e+02 7.58967996e-01]	[446.92132568 459.70425415 0.70778531]	[454.53625488 618.76568604 0.78034294]	[459.69268799 770.20184326 0.79724932]	[380.20062256 228.82128906 0.88866365]	[403.28942871 223.70602417 0.87439215]	[362.29022217 218.65322876 0.69165629]	[421.40866089 213.31257629 0.85312486]	[4.46957031e+02 8.11120300e+02 6.17342651e-01]	[4.70021698e+02 8.08562622e+02 6.02468014e-01]	[4.54627167e+02 7.82958313e+02 5.87550044e-01]	[4.13537659e+02 8.06096558e+02 6.54754341e-01]	[3.95564941e+02 7.98389160e+02 6.21629536e-01]	[4.18726074e+02 7.70229675e+02 6.76508129e-01]
[395.65100098 236.56056213 0.92646104]	[400.76422119 280.09506226 0.92509168]	[341.68927002 285.30123901 0.8240602 ]	[331.38751221 382.79669189 0.8209697 ]	[315.97518921 485.35864258 0.90364063]	[462.20278931 275.09902954 0.90348434]	[482.75653076 380.17248535 0.91603053]	[495.66427612 470.00198364 0.81797016]	[410.9760437 459.80487061 0.7364226 ]	[375.00961304 462.31860352 0.72745782]	[395.53463745 623.92248535 0.84578311]	[4.10991119e+02 7.67498779e+02 7.59142697e-01]	[446.9175415 459.71246338 0.7082625 ]	[452.08026123 618.78363037 0.78222287]	[459.69018555 770.2175293 0.79491431]	[380.19876099 228.82446289 0.88956672]	[403.28790283 223.70236206 0.87433994]	[362.27798462 218.6625824 0.69805408]	[421.40414429 213.31011963 0.85442233]	[4.46941254e+02 8.11118713e+02 6.17867768e-01]	[4.70005066e+02 8.08565735e+02 6.05309784e-01]	[4.54638275e+02 7.82990906e+02 5.89381337e-01]	[4.13548828e+02 8.06112427e+02 6.47788405e-01]	[3.95572632e+02 7.98421143e+02 6.13361299e-01]	[4.18716156e+02 7.70243713e+02 6.72180116e-01]
[395.65036011 236.61604309 0.91928673]	[400.73156738 280.1505127 0.92531222]	[339.27319336 287.8394165 0.83030659]	[326.37451172 382.85668945 0.81507295]	[313.51348877 485.4380188 0.86801124]	[462.197052 277.48822021 0.9044528 ]	[482.77557373 380.24313354 0.91042078]	[495.59075928 472.56994629 0.81396139]	[408.45108032 462.31219482 0.73598707]	[372.49154663 464.8296814 0.71212608]	[395.53210449 623.91723633 0.84700495]	[4.10999390e+02 7.65083618e+02 7.63249815e-01]	[446.90164185 462.23638916 0.71563828]	[452.05529785 621.35412598 0.80582637]	[459.66729736 770.29229736 0.78981316]	[380.19613647 231.30955505 0.90120196]	[403.26315308 226.22357178 0.87652564]	[362.26998901 221.14692688 0.70330191]	[421.37164307 213.32489014 0.86202055]	[4.51996857e+02 8.11142822e+02 6.14303470e-01]	[4.72536774e+02 8.08566772e+02 6.14466369e-01]	[4.54599854e+02 7.85538147e+02 6.03059649e-01]	[4.13542389e+02 8.06102722e+02 6.56749368e-01]	[3.95578522e+02 7.98405518e+02 6.24785841e-01]	[4.18706146e+02 7.70237000e+02 6.85604155e-01]
[395.6489563 236.61659241 0.91891801]	[400.73324585 280.15057373 0.92501986]	[339.27145386 287.83926392 0.83056474]	[326.37197876 382.85092163 0.81540316]	[313.5178833 485.43322754 0.86834764]	[462.19866943 277.48883057 0.90420288]	[482.77770996 380.23999023 0.90929574]	[495.5958252 472.56323242 0.81462371]	[408.45388794 462.30670166 0.73667121]	[372.49203491 462.41217041 0.7134167 ]	[395.53866577 623.88189697 0.84683013]	[4.11011169e+02 7.67487671e+02 7.62194693e-01]	[446.90258789 462.2310791 0.71555829]	[452.05007935 621.31756592 0.79881716]	[459.67224121 772.69311523 0.78832924]	[380.19494629 231.30865479 0.90094769]	[403.26312256 226.22355652 0.87647104]	[362.27008057 221.14524841 0.7026099 ]	[421.37234497 213.32344055 0.86266673]	[4.52007141e+02 8.11148010e+02 6.08324587e-01]	[4.72536774e+02 8.08572144e+02 6.10306144e-01]	[4.54598419e+02 7.85553040e+02 6.00189030e-01]	[4.13566956e+02 8.06091125e+02 6.58527970e-01]	[3.95597443e+02 7.98397644e+02 6.27982855e-01]	[4.18702667e+02 7.70245544e+02 6.78120971e-01]
[395.62750244 239.05412292 0.90368688]	[400.7171936 280.19464111 0.9225595 ]	[339.26525879 290.34628296 0.83457208]	[326.32113647 382.82983398 0.8146081 ]	[313.43640137 485.46450806 0.84474599]	[459.84765625 277.52371216 0.90493244]	[482.77896118 380.23141479 0.9071669 ]	[493.13543701 472.56472778 0.81292939]	[408.45245361 462.36773682 0.73480183]	[372.49765015 464.88690186 0.7125513 ]	[395.54528809 623.88574219 0.84402978]	[4.10999725e+02 7.67488770e+02 7.61349440e-01]	[446.89752197 462.29309082 0.71844256]	[452.03445435 623.84771729 0.81671786]	[459.64984131 770.25543213 0.78796679]	[380.17852783 231.39579773 0.91457003]	[400.86865234 226.31309509 0.88494128]	[362.24365234 223.69752502 0.69033486]	[421.35769653 213.37245178 0.87264246]	[4.52024292e+02 8.08696899e+02 5.58667779e-01]	[4.72581604e+02 8.06086609e+02 5.62898636e-01]	[4.54579834e+02 7.85537415e+02 5.92223704e-01]	[4.13591492e+02 8.06012939e+02 6.68393731e-01]	[3.95616974e+02 7.95885620e+02 6.43601596e-01]	[4.18694519e+02 7.70241699e+02 6.73746526e-01]
[395.53198242 241.62312317 0.86741412]	[400.71343994 282.73739624 0.90608281]	[339.29049683 292.91778564 0.84899253]	[323.79049683 385.34255981 0.81316209]	[303.27478027 485.42163086 0.82235169]	[459.84738159 277.63043213 0.90106523]	[482.80484009 382.72827148 0.89608812]	[495.59350586 475.14215088 0.82455289]	[408.42684937 464.86044312 0.72943491]	[369.98135376 467.42874146 0.69659132]	[395.57208252 626.49145508 0.83749193]	[413.50778198 765.06976318 0.76832962]	[446.89294434 462.35806274 0.71581858]	[449.50323486 623.96337891 0.82313502]	[4.59638489e+02 7.72734314e+02 7.66554713e-01]	[380.10827637 233.90696716 0.94977134]	[400.77404785 231.32460022 0.9221887 ]	[359.84182739 226.29936218 0.64223534]	[421.29071045 213.47438049 0.89127243]	[4.46953613e+02 8.11238403e+02 5.13841629e-01]	[4.69990906e+02 8.08704651e+02 5.32326937e-01]	[4.54587280e+02 7.88045593e+02 5.88288605e-01]	[4.13561981e+02 8.06122009e+02 6.67499185e-01]	[3.95617767e+02 8.00914062e+02 6.39470816e-01]	[4.18742004e+02 7.70211243e+02 6.71923399e-01]
[395.55908203 246.78852844 0.85617387]	[400.71810913 292.88394165 0.9085381 ]	[341.68618774 295.52609253 0.87136465]	[321.19491577 390.46871948 0.83617538]	[298.14233398 498.12072754 0.84759849]	[459.84024048 280.24563599 0.87573332]	[482.86499023 382.8034668 0.8803404 ]	[493.12384033 480.16217041 0.84502715]	[405.89736938 464.88031006 0.72991526]	[369.89337158 467.4151001 0.68812776]	[395.64260864 629.02270508 0.82729423]	[413.58053589 767.51470947 0.78621352]	[444.38989258 462.38821411 0.72545499]	[444.37008667 624.02398682 0.85125095]	[4.59599915e+02 7.75317749e+02 7.50804007e-01]	[380.11508179 236.42564392 0.96533453]	[400.80706787 233.87768555 0.94658571]	[359.82546997 231.38313293 0.75201881]	[421.28845215 216.02973938 0.9086197 ]	[4.44420074e+02 8.18943237e+02 5.50930977e-01]	[4.64928894e+02 8.13838684e+02 5.54400742e-01]	[4.52005920e+02 7.88158997e+02 6.10798538e-01]	[4.13509094e+02 8.06135864e+02 6.53022110e-01]	[3.95592194e+02 7.98422302e+02 6.25508010e-01]	[4.18768158e+02 7.70278320e+02 6.69082284e-01]
[395.5791626 251.83151245 0.87821567]	[400.74761963 295.39193726 0.92608798]	[341.6940918 295.64993286 0.86851317]	[321.17980957 395.5112915 0.85039496]	[298.03775024 493.11547852 0.84359121]	[459.83609009 285.31842041 0.85744673]	[482.91186523 390.4515686 0.86058187]	[493.0993042 480.35681152 0.85962284]	[405.88082886 470.00039673 0.7208429 ]	[369.90005493 472.57797241 0.68792897]	[395.61227417 629.14819336 0.80969232]	[413.54495239 767.5345459 0.78499901]	[444.3598938 467.48010254 0.71745473]	[444.35012817 626.44500732 0.8468917 ]	[4.59622223e+02 7.72802734e+02 7.47505248e-01]	[380.12786865 236.53741455 0.96127784]	[400.82119751 234.02204895 0.96236193]	[362.1975708 233.86236572 0.73830259]	[421.3085022 216.14775085 0.8914836 ]	[4.46954803e+02 8.21507141e+02 5.74583173e-01]	[4.67474731e+02 8.16372070e+02 5.54902136e-01]	[4.52059204e+02 7.88128906e+02 5.88492513e-01]	[4.11016602e+02 8.08555115e+02 6.62688911e-01]	[3.95554993e+02 7.98432922e+02 6.29162908e-01]	[4.18750977e+02 7.70280212e+02 6.63455844e-01]
[395.57119751 254.41954041 0.917579 ]	[400.76235962 295.52386475 0.94166708]	[341.74108887 298.11105347 0.86726832]	[318.7640686 398.10073853 0.88945603]	[295.53567505 498.13323975 0.85640883]	[459.82443237 290.39544678 0.86070824]	[482.90563965 395.50842285 0.87112427]	[493.12524414 482.89538574 0.85198057]	[405.87084961 472.5821228 0.72279966]	[369.89117432 477.63546753 0.70138848]	[395.59094238 634.24133301 0.80355293]	[413.51806641 767.52648926 0.77794421]	[444.365448 470.02075195 0.71302348]	[444.32138062 626.63500977 0.84109712]	[4.59611359e+02 7.77841858e+02 7.28831708e-01]	[380.13409424 239.07719421 0.93037236]	[400.83526611 236.56040955 0.95119148]	[362.23040771 234.0221405 0.67786956]	[421.37771606 223.71311951 0.8497287 ]	[4.44408447e+02 8.29116638e+02 6.38011396e-01]	[4.64950378e+02 8.26566284e+02 5.84087849e-01]	[4.52073303e+02 7.90620361e+02 5.85918605e-01]	[4.13511200e+02 8.11133118e+02 6.55616820e-01]	[3.95587250e+02 8.06039551e+02 6.20124042e-01]	[4.18726196e+02 7.70243042e+02 6.61690652e-01]
[395.54327393 254.5464325 0.92517424]	[400.79013062 297.99069214 0.9401179 ]	[341.77163696 298.21862793 0.85562629]	[318.75720215 398.26464844 0.89588106]	[293.01296997 500.76803589 0.87300384]	[462.20761108 293.01693726 0.8730104 ]	[482.89129639 398.06033325 0.89557517]	[493.10266113 485.42224121 0.82771593]	[405.85232544 477.63043213 0.7296052 ]	[367.38360596 477.72360229 0.70831347]	[395.61776733 636.78375244 0.81109726]	[413.50979614 767.56762695 0.78511077]	[444.31954956 475.12539673 0.72562051]	[444.34020996 631.6217041 0.81820971]	[4.59625580e+02 7.85527466e+02 7.43120790e-01]	[380.09494019 241.6239624 0.89878064]	[400.81393433 236.6817627 0.93210334]	[362.22564697 236.49449158 0.57711774]	[421.37316895 228.78923035 0.84364492]	[4.49463440e+02 8.29225403e+02 6.26542926e-01]	[4.69996887e+02 8.26633484e+02 5.95736384e-01]	[4.49509949e+02 7.93241333e+02 5.83209455e-01]	[4.08460663e+02 8.11177917e+02 6.44838572e-01]	[3.93043213e+02 8.06055298e+02 6.02628708e-01]	[4.18718842e+02 7.70287659e+02 6.76976025e-01]
[395.56634521 256.98937988 0.9349162 ]	[400.77978516 298.16784668 0.9368909 ]	[341.75064087 303.22189331 0.82965702]	[318.69812012 403.35519409 0.88767761]	[292.94586182 503.38720703 0.8749603 ]	[462.20880127 295.5567627 0.89532411]	[482.8664856 398.16836548 0.90626359]	[490.57687378 490.568573 0.80481529]	[405.85574341 480.18994141 0.74915987]	[367.39569092 480.27923584 0.72717631]	[395.61184692 636.75384521 0.81186408]	[413.50967407 767.56689453 0.78077644]	[444.30224609 477.73736572 0.74715519]	[444.29656982 634.22698975 0.81273133]	[4.59603577e+02 7.85598877e+02 7.46051550e-01]	[380.105896 246.75708008 0.89720207]	[400.82492065 239.1934967 0.90734386]	[362.28887939 239.06959534 0.58102083]	[421.34103394 231.34757996 0.85780847]	[4.49452637e+02 8.31797302e+02 6.29242003e-01]	[4.70009766e+02 8.29229797e+02 6.10695601e-01]	[4.49482666e+02 7.93286011e+02 5.85373104e-01]	[4.10995117e+02 8.11259399e+02 5.72003484e-01]	[3.93066284e+02 8.06107971e+02 5.42486310e-01]	[4.18719299e+02 7.70289124e+02 6.75157547e-01]
[395.58514404 257.15942383 0.90534699]	[400.77020264 300.66104126 0.9231751 ]	[341.72244263 305.81637573 0.82306683]	[318.66052246 410.94085693 0.88118511]	[290.42480469 503.45205688 0.85346985]	[462.24969482 298.05450439 0.90638638]	[482.86880493 400.67810059 0.90949541]	[490.53103638 498.14151001 0.83202654]	[405.85671997 480.32879639 0.75055629]	[367.36569214 482.80926514 0.72323871]	[395.59899902 641.82366943 0.82701778]	[413.51574707 767.57409668 0.7802791 ]	[444.31436157 480.29934692 0.75269574]	[444.30432129 639.34637451 0.82282531]	[4.59621582e+02 7.88159302e+02 7.44325399e-01]	[380.13604736 251.85047913 0.90984029]	[400.83139038 246.75158691 0.88821733]	[362.2739563 241.71833801 0.59903759]	[421.32958984 233.85986328 0.87750304]	[4.49448273e+02 8.34367981e+02 5.66738486e-01]	[4.72534027e+02 8.31790161e+02 5.76232672e-01]	[4.52056305e+02 7.98375732e+02 5.37631810e-01]	[4.13517548e+02 8.11233154e+02 5.88474214e-01]	[3.95544800e+02 8.06106567e+02 5.61761558e-01]	[4.18722595e+02 7.70272461e+02 6.72234178e-01]
[395.58432007 259.69796753 0.88048363]	[400.76589966 303.22692871 0.90379322]	[341.77328491 313.39724731 0.82673132]	[318.67175293 408.465271 0.88549078]	[287.85696411 503.49191284 0.84063137]	[462.21273804 298.13729858 0.90375561]	[482.84725952 400.77868652 0.90298569]	[488.02648926 498.20239258 0.84418714]	[405.86505127 482.81051636 0.74487382]	[367.35549927 482.87008667 0.71594876]	[395.6204834 644.34997559 0.84793186]	[413.54525757 767.59075928 0.77626735]	[444.33505249 482.78839111 0.74388039]	[444.302948 641.93615723 0.85028505]	[4.59653442e+02 7.93238464e+02 7.14148283e-01]	[380.15032959 254.38851929 0.93995482]	[400.82296753 249.40623474 0.90610528]	[362.23809814 246.7986145 0.64401001]	[421.32363892 234.02336121 0.89024198]	[4.52056458e+02 8.39448792e+02 5.26904643e-01]	[4.75127380e+02 8.34331421e+02 5.67589164e-01]	[4.52054901e+02 8.08598083e+02 5.12323499e-01]	[4.13594788e+02 8.11275085e+02 5.85400045e-01]	[3.95603638e+02 8.08567627e+02 5.70417345e-01]	[4.18725708e+02 7.70260315e+02 6.55799389e-01]
[395.55657959 264.7507019 0.8548913 ]	[400.78747559 310.87466431 0.88696873]	[341.79153442 313.52398682 0.84229904]	[318.65710449 413.55801392 0.89170605]	[282.77276611 508.47720337 0.8164224 ]	[462.23287964 300.73547363 0.88261926]	[482.89718628 403.39331055 0.86795127]	[488.02218628 500.82400513 0.86018884]	[403.37460327 485.38354492 0.73597729]	[364.84094238 485.44598389 0.69955683]	[395.64324951 644.53973389 0.86445796]	[413.56213379 767.67486572 0.77205741]	[441.90197754 482.90966797 0.73652613]	[441.88922119 644.53631592 0.86823821]	[4.59669922e+02 7.93315186e+02 6.90868437e-01]	[380.13470459 254.53390503 0.95876449]	[400.81945801 254.34078979 0.93854249]	[362.22164917 251.83432007 0.61650866]	[421.36013794 236.53778076 0.89112544]	[4.52001343e+02 8.47129578e+02 5.23904622e-01]	[4.72596313e+02 8.42031006e+02 5.34663081e-01]	[4.54558685e+02 8.08667419e+02 4.99681741e-01]	[4.13550323e+02 8.13865234e+02 5.40431023e-01]	[3.95563812e+02 8.08705505e+02 5.53638339e-01]	[4.18733398e+02 7.72728882e+02 6.40538990e-01]
[395.61465454 272.35021973 0.88339782]	[400.79153442 313.54925537 0.91671008]	[341.75747681 316.12820435 0.86463785]	[318.58532715 418.55276489 0.9188295 ]	[282.709198 508.51745605 0.82066852]	[462.22262573 305.84555054 0.85293996]	[482.90136719 408.42456055 0.86016876]	[488.00057983 503.3069458 0.86746067]	[405.83834839 487.97512817 0.72621036]	[367.38983154 490.49606323 0.69011956]	[398.01248169 647.015625 0.85258096]	[413.59906006 767.58868408 0.77180284]	[441.92700195 487.95773315 0.72459632]	[441.90795898 647.03399658 0.85848552]	[4.59644348e+02 8.06068970e+02 6.46625459e-01]	[380.16357422 257.05889893 0.96484768]	[400.86001587 254.54551697 0.96108544]	[362.23794556 254.38903809 0.71899319]	[421.36654663 239.08387756 0.86765432]	[4.52059326e+02 8.52229736e+02 4.76413816e-01]	[4.72575623e+02 8.49661926e+02 5.23538589e-01]	[4.52052643e+02 8.18902283e+02 4.66985404e-01]	[4.13506348e+02 8.13841675e+02 5.11395037e-01]	[3.95550842e+02 8.08643311e+02 5.29327512e-01]	[4.18767151e+02 7.70223694e+02 6.61617994e-01]
[395.62695312 274.94750977 0.92629886]	[400.81930542 316.08230591 0.93266809]	[341.80831909 318.61373901 0.85946423]	[318.5284729 418.71588135 0.93296152]	[280.11590576 516.2043457 0.84021592]	[462.22540283 313.40908813 0.85915703]	[482.90124512 416.12445068 0.87934732]	[487.99438477 508.50460815 0.82127553]	[405.83804321 495.60290527 0.72706175]	[369.89981079 495.63464355 0.69327861]	[395.62432861 649.56903076 0.83246905]	[416.02075195 767.64788818 0.78542924]	[441.90087891 495.62588501 0.73517078]	[441.87789917 649.60144043 0.83951718]	[4.59610168e+02 8.00945923e+02 6.65510476e-01]	[380.18386841 259.61932373 0.93007106]	[400.87637329 257.08959961 0.9426679 ]	[362.28283691 254.54016113 0.67537832]	[421.39910889 246.75906372 0.84074664]	[4.54588989e+02 8.49747803e+02 4.21384871e-01]	[4.75131836e+02 8.47110596e+02 4.56620544e-01]	[4.49490143e+02 8.11293335e+02 4.84256387e-01]	[4.11014343e+02 8.11217041e+02 5.51590681e-01]	[3.95540253e+02 8.06059204e+02 5.55671215e-01]	[4.18740997e+02 7.70280151e+02 6.44205213e-01]
[395.62194824 277.46179199 0.93972296]	[400.87704468 318.58950806 0.92128623]	[344.30731201 318.73678589 0.84379482]	[318.52383423 418.771698 0.93280673]	[277.67297363 518.66986084 0.85063726]	[462.2953186 316.05807495 0.88520467]	[482.90124512 418.75048828 0.90493488]	[487.97903442 513.61334229 0.82514787]	[405.82693481 500.68609619 0.74449486]	[367.40185547 500.71347046 0.7137953 ]	[395.62155151 652.15753174 0.82023621]	[416.01437378 770.0836792 0.77749425]	[441.88302612 500.69403076 0.76411659]	[441.87579346 657.31591797 0.81598657]	[4.59587402e+02 8.06039551e+02 6.60034716e-01]	[380.16378784 264.72216797 0.88603598]	[403.25439453 259.65048218 0.90585995]	[362.33071899 257.12191772 0.53268158]	[423.82510376 249.36927795 0.82849258]	[4.54576080e+02 8.52328918e+02 4.34182197e-01]	[4.75094574e+02 8.49707397e+02 4.71809328e-01]	[4.49489288e+02 8.16339844e+02 4.85584140e-01]	[4.08465851e+02 8.11266052e+02 5.45280457e-01]	[3.95547028e+02 8.06116211e+02 5.57318389e-01]	[4.18725494e+02 7.72772766e+02 6.09299660e-01]
[395.65078735 277.69790649 0.90996188]	[403.24993896 321.1499939 0.90828437]	[344.33776855 323.75445557 0.80857891]	[316.16473389 421.24655151 0.92772639]	[277.49493408 518.79425049 0.88013601]	[462.29867554 318.62213135 0.90216488]	[482.91519165 423.78869629 0.88666731]	[487.92236328 518.76416016 0.86715484]	[405.86358643 500.81195068 0.75160474]	[367.4128418 500.8399353 0.71931875]	[395.64285278 657.27990723 0.8193292 ]	[416.05731201 770.16723633 0.7748695 ]	[441.92660522 500.83563232 0.76494527]	[441.84411621 662.44610596 0.84891146]	[4.57174622e+02 8.08643555e+02 6.51990533e-01]	[380.20529175 272.36776733 0.89737248]	[403.28308105 267.30084229 0.87961042]	[362.30844116 262.14797974 0.57231045]	[423.79400635 254.41488647 0.85045075]	[4.46930573e+02 8.54900146e+02 3.37508559e-01]	[4.72528168e+02 8.52339844e+02 3.72771442e-01]	[4.52065887e+02 8.21464844e+02 4.52543557e-01]	[4.05842346e+02 8.11263855e+02 5.40913999e-01]	[3.93047852e+02 8.06086243e+02 5.41134179e-01]	[4.18789032e+02 7.75330811e+02 5.85877001e-01]
[395.62042236 282.73760986 0.86558515]	[400.8553772 326.31860352 0.87407905]	[344.3104248 331.48471069 0.81298077]	[316.06030273 423.83016968 0.89723253]	[274.93106079 521.41851807 0.88693929]	[462.29754639 321.20324707 0.88756025]	[482.92504883 426.34545898 0.86557639]	[487.96228027 521.31976318 0.87928629]	[405.82485962 503.35150146 0.7492916 ]	[367.35800171 503.39447021 0.72079134]	[395.64401245 664.84802246 0.85257989]	[416.072052 767.55279541 0.79871655]	[441.91345215 503.34350586 0.74990964]	[441.81491089 665.06079102 0.8753556 ]	[4.54630035e+02 8.11209900e+02 6.34303153e-01]	[380.20672607 274.953125 0.93556046]	[403.25775146 272.43197632 0.91758174]	[362.2930603 267.28726196 0.51147413]	[423.88580322 257.01281738 0.86056471]	[4.44327026e+02 8.59994690e+02 3.29452574e-01]	[4.67466217e+02 8.57434631e+02 3.68845403e-01]	[4.52055725e+02 8.24044556e+02 4.21043992e-01]	[4.05855194e+02 8.08709106e+02 6.00513160e-01]	[3.95551514e+02 8.00959290e+02 5.86152017e-01]	[4.18778229e+02 7.70210327e+02 6.21642172e-01]
[395.64907837 290.37628174 0.87518442]	[400.87454224 333.95050049 0.88582259]	[344.28384399 336.49493408 0.8407914 ]	[315.99041748 428.93087769 0.86115956]	[272.41342163 523.84747314 0.86397934]	[462.28540039 323.81298828 0.85730851]	[482.92901611 434.08029175 0.86328363]	[487.94903564 523.92663574 0.86728865]	[405.87667847 505.88400269 0.73606867]	[367.41726685 505.88766479 0.70499182]	[395.61917114 664.95953369 0.85178876]	[4.13599365e+02 7.67603455e+02 7.65761137e-01]	[444.31976318 505.89718628 0.73163724]	[441.81658936 667.50897217 0.85856074]	[4.52046204e+02 8.11198914e+02 6.01386249e-01]	[380.20751953 277.50671387 0.95655257]	[403.29397583 275.01470947 0.95341802]	[362.33377075 272.47512817 0.54073811]	[423.91494751 259.60809326 0.82658619]	[4.44335693e+02 8.67632507e+02 3.73955369e-01]	[4.64916382e+02 8.65080505e+02 4.19936329e-01]	[4.54573029e+02 8.18957153e+02 3.93124580e-01]	[4.03338287e+02 8.11254639e+02 5.67613959e-01]	[3.93062469e+02 8.06036011e+02 5.46500266e-01]	[4.18734314e+02 7.70264954e+02 5.81333458e-01]
[398.07366943 295.43960571 0.93350452]	[403.26177979 336.48260498 0.91198289]	[344.3371582 336.62658691 0.84536779]	[315.95510864 431.5413208 0.85238785]	[267.32192993 523.96069336 0.83165985]	[462.30831909 331.40185547 0.84786028]	[482.93304443 439.0847168 0.8827247 ]	[487.9352417 526.54327393 0.83527243]	[405.9125061 508.46487427 0.72832704]	[372.44894409 508.44403076 0.70287108]	[395.58120728 665.03363037 0.84523487]	[4.13538788e+02 7.67655762e+02 7.34727144e-01]	[441.92562866 508.52410889 0.73050028]	[441.79714966 667.5994873 0.85661167]	[4.49457153e+02 8.16375122e+02 5.67707419e-01]	[380.28173828 280.10028076 0.92741442]	[403.34716797 277.60238647 0.93222004]	[364.80230713 275.02301025 0.68861306]	[423.90002441 264.78723145 0.81274283]	[4.41822876e+02 8.72851013e+02 3.77132714e-01]	[4.62334229e+02 8.72764893e+02 4.31205302e-01]	[4.49441650e+02 8.31731995e+02 3.59638602e-01]	[4.00805603e+02 8.11173462e+02 5.04100800e-01]	[3.90451233e+02 7.98440918e+02 4.87760782e-01]	[4.18701477e+02 7.72772339e+02 5.47902942e-01]
[398.05395508 295.60189819 0.94081509]	[403.3114624 336.64578247 0.91414535]	[346.81799316 339.08432007 0.83815765]	[313.45678711 436.68200684 0.86240089]	[264.70877075 526.50250244 0.81752175]	[462.36419678 336.45605469 0.86471498]	[482.92935181 439.21594238 0.89220721]	[487.94091797 534.15802002 0.82926261]	[405.85797119 516.12420654 0.73258984]	[369.94552612 516.13293457 0.69805956]	[395.52627563 665.01690674 0.83706236]	[4.13529144e+02 7.70095154e+02 7.20002294e-01]	[441.89285278 516.18133545 0.74825954]	[441.79116821 667.67169189 0.84504271]	[4.49451904e+02 8.29211914e+02 5.69169998e-01]	[380.24334717 282.68106079 0.88713181]	[403.35501099 280.11065674 0.90548092]	[364.8031311 277.51473999 0.53357124]	[426.35195923 269.87817383 0.81221652]	[4.41838440e+02 8.88143311e+02 3.94600570e-01]	[4.62273438e+02 8.85575806e+02 4.65531111e-01]	[4.46907654e+02 8.47155701e+02 3.72817546e-01]	[4.00768158e+02 8.11260498e+02 4.16167855e-01]	[3.87881958e+02 8.00967834e+02 4.21460092e-01]	[4.18685974e+02 7.75289062e+02 5.27458847e-01]
[398.06454468 298.11590576 0.93407208]	[403.3270874 339.18804932 0.90861279]	[346.80447388 339.28121948 0.82847011]	[310.91000366 439.25656128 0.86143434]	[259.59963989 529.04083252 0.82966965]	[462.39892578 336.68667603 0.88712341]	[482.925354 441.76782227 0.89653045]	[485.49533081 539.18530273 0.85029465]	[408.38269043 518.76519775 0.75474489]	[372.4510498 518.76647949 0.72701204]	[393.06689453 665.01940918 0.84091866]	[4.10994568e+02 7.70133972e+02 7.10932791e-01]	[444.34329224 521.23040771 0.76339322]	[441.78271484 675.23516846 0.82304823]	[4.46888763e+02 8.39411255e+02 6.18458211e-01]	[380.26785278 290.36221313 0.87629455]	[403.37042236 282.7744751 0.87057161]	[364.8175354 280.16424561 0.50875807]	[426.355896 272.48681641 0.81831568]	[4.41801544e+02 8.90702087e+02 5.01385331e-01]	[4.59801575e+02 8.88132446e+02 5.71295083e-01]	[4.44339203e+02 8.52251587e+02 4.67931211e-01]	[4.00700867e+02 8.13813293e+02 3.65388125e-01]	[3.85308105e+02 8.06073059e+02 3.89256477e-01]	[4.18662506e+02 7.75316467e+02 5.07766426e-01]
[398.09509277 300.75 0.89433211]	[403.33618164 341.72802734 0.89632165]	[346.84024048 344.30136108 0.80157751]	[308.37731934 441.73986816 0.85045093]	[257.05145264 534.15167236 0.84569961]	[462.39111328 339.22750854 0.89249098]	[482.93954468 444.34771729 0.88299483]	[487.95111084 541.74523926 0.8689667 ]	[405.902771 521.23901367 0.75516045]	[369.94299316 521.24505615 0.7292012 ]	[393.06161499 667.48394775 0.83808768]	[4.10979462e+02 7.67656555e+02 7.30968833e-01]	[444.32427979 521.28839111 0.76018846]	[441.79019165 682.86474609 0.84284794]	[4.44443909e+02 8.47082520e+02 6.58811629e-01]	[380.31661987 293.02761841 0.9003638 ]	[405.81918335 292.88391113 0.88618255]	[364.79089355 285.27182007 0.58125275]	[426.390625 277.47164917 0.84623808]	[4.41845367e+02 8.90759460e+02 5.93747795e-01]	[4.62279022e+02 8.88172363e+02 6.32711351e-01]	[4.44322662e+02 8.54815491e+02 4.95211482e-01]	[4.00745544e+02 8.11234741e+02 3.79568815e-01]	[3.87887756e+02 8.00979980e+02 3.92342269e-01]	[4.18657318e+02 7.72755859e+02 5.01661956e-01]
[398.07601929 305.80484009 0.87859797]	[403.2437439 346.82058716 0.87471277]	[344.3458252 351.9508667 0.8037796]	[305.84695435 441.85974121 0.84022868]	[254.59837341 539.21435547 0.86981946]	[462.32189941 341.7124939 0.88746679]	[482.95578003 444.40542603 0.86213011]	[487.9921875 541.88427734 0.86789662]	[405.9152832 521.3873291 0.75128108]	[369.95501709 523.80932617 0.73290676]	[393.07043457 667.64709473 0.82526356]	[4.11007568e+02 7.67603210e+02 7.40195215e-01]	[444.36373901 523.80548096 0.74469101]	[441.79586792 685.57348633 0.86911589]	[4.44442383e+02 8.49748230e+02 6.82887077e-01]	[380.28500366 295.56607056 0.93304491]	[403.39147949 295.41668701 0.91086888]	[364.76473999 290.38354492 0.58769852]	[426.39779663 277.62564087 0.83956379]	[4.41828918e+02 8.93385498e+02 6.62077606e-01]	[4.62272461e+02 8.90761414e+02 6.87478840e-01]	[4.44339508e+02 8.62504028e+02 5.26184320e-01]	[3.98196594e+02 8.08693787e+02 4.14964259e-01]	[3.85311096e+02 7.98398315e+02 4.29661334e-01]	[4.18688232e+02 7.70260742e+02 5.16546667e-01]
[398.07437134 313.47601318 0.9178015 ]	[400.87704468 352.00045776 0.87933791]	[344.2734375 354.5296936 0.82540011]	[303.27459717 446.91131592 0.81443846]	[254.48059082 541.82403564 0.90784997]	[462.32415771 344.3019104 0.85879183]	[482.96820068 449.47158813 0.83978838]	[487.97421265 544.33197021 0.86542559]	[408.37820435 523.8269043 0.75014752]	[369.95074463 523.86328125 0.730645 ]	[393.05233765 670.15350342 0.80668253]	[4.08443939e+02 7.67562988e+02 7.45544553e-01]	[444.37957764 523.83642578 0.73906475]	[441.79711914 687.98419189 0.87494308]	[4.44434631e+02 8.52271057e+02 6.92596197e-01]	[380.29559326 298.14498901 0.9413833 ]	[403.38964844 298.00204468 0.93983042]	[364.831604 295.41397095 0.60674959]	[426.40234375 282.73403931 0.80031592]	[4.41892365e+02 8.95951782e+02 6.85830116e-01]	[4.62297455e+02 8.93284302e+02 7.17161894e-01]	[4.44307220e+02 8.65086731e+02 5.35861850e-01]	[3.98178436e+02 8.08663330e+02 4.67802852e-01]	[3.82822449e+02 7.98393860e+02 4.71319854e-01]	[4.18616486e+02 7.70206177e+02 5.06772399e-01]
[398.08666992 316.01037598 0.93567795]	[403.25085449 354.59115601 0.9040072 ]	[344.29058838 357.07330322 0.84292102]	[303.22879028 452.03964233 0.80651969]	[254.44036865 541.94476318 0.89635128]	[462.32189941 346.90808105 0.84450579]	[482.97000122 454.62161255 0.85362351]	[487.95019531 544.49938965 0.85403699]	[408.44519043 523.92578125 0.74940974]	[372.51385498 523.94641113 0.73724645]	[393.04556274 670.09674072 0.82403553]	[4.08399261e+02 7.67511963e+02 7.34671831e-01]	[444.40606689 523.93487549 0.73223311]	[441.79867554 688.00305176 0.88007057]	[4.44414581e+02 8.52282898e+02 7.05789983e-01]	[380.3168335 300.64489746 0.91333634]	[405.82711792 298.20263672 0.91312301]	[364.82391357 295.53265381 0.67062712]	[426.39227295 287.86758423 0.80137753]	[4.44306000e+02 8.98425598e+02 6.88689470e-01]	[4.62280914e+02 8.93313477e+02 7.21455455e-01]	[4.41862549e+02 8.65083069e+02 5.46619236e-01]	[3.98152802e+02 8.08629333e+02 4.49604094e-01]	[3.82760712e+02 7.95872314e+02 4.66737032e-01]	[4.18595490e+02 7.70161011e+02 4.78918314e-01]
[398.10299683 316.10253906 0.94327819]	[403.27340698 357.06747437 0.91588354]	[344.3296814 357.19415283 0.83797896]	[303.23959351 454.61376953 0.81281012]	[254.41705322 544.43835449 0.87643349]	[462.36151123 352.01843262 0.85085142]	[482.97418213 457.15460205 0.86462188]	[487.98538208 547.01403809 0.83447981]	[410.93841553 526.45446777 0.73748422]	[374.98062134 526.43572998 0.732189 ]	[392.993927 667.67382812 0.82173985]	[4.05885376e+02 7.67511292e+02 7.37552762e-01]	[444.39996338 526.49505615 0.72542518]	[441.78540039 688.11975098 0.86528379]	[4.44441956e+02 8.54843811e+02 6.98354065e-01]	[380.31298828 300.76425171 0.88267428]	[405.85174561 300.64059448 0.89501417]	[364.82333374 295.64111328 0.64687043]	[426.37701416 290.38021851 0.80736792]	[4.44363159e+02 8.95944336e+02 7.06468701e-01]	[4.62343842e+02 8.93268616e+02 7.44607031e-01]	[4.41848419e+02 8.67673523e+02 5.61145067e-01]	[3.98163086e+02 8.08606201e+02 4.38258111e-01]	[3.82739319e+02 7.95841919e+02 4.65070248e-01]	[4.16157471e+02 7.70162964e+02 4.80016619e-01]
[398.09637451 318.56335449 0.94707978]	[403.29977417 357.17184448 0.91439354]	[344.34649658 359.63653564 0.83805144]	[300.77719116 459.63763428 0.8505891 ]	[254.44813538 544.50946045 0.86943632]	[462.36761475 354.59109497 0.87167954]	[482.97470093 459.64871216 0.88420969]	[488.01123047 552.05853271 0.81531096]	[408.43710327 529.04437256 0.72930861]	[372.52801514 529.01098633 0.71802104]	[390.49499512 670.20123291 0.79761875]	[4.05861694e+02 7.67530823e+02 7.39541888e-01]	[444.35552979 531.5791626 0.72449386]	[441.77737427 690.66094971 0.85288048]	[4.44450684e+02 8.54885986e+02 7.04849541e-01]	[380.29522705 308.32510376 0.86238241]	[405.83761597 303.19763184 0.87795001]	[364.82421875 298.13931274 0.53770596]	[426.39419556 292.88638306 0.80942047]	[4.44383820e+02 8.95941956e+02 7.21695960e-01]	[4.62367767e+02 8.93251282e+02 7.62963653e-01]	[4.41823761e+02 8.70132080e+02 5.86326957e-01]	[3.98238373e+02 8.08615601e+02 4.42370892e-01]	[3.82789642e+02 7.95890137e+02 4.64044750e-01]	[4.16119995e+02 7.70162048e+02 4.63984042e-01]
[398.09686279 318.71099854 0.92908788]	[403.35491943 359.65274048 0.9066155 ]	[346.83251953 359.76855469 0.83554423]	[303.23461914 459.73779297 0.85970902]	[254.43713379 549.52313232 0.8379181 ]	[462.41748047 357.13214111 0.88561523]	[485.34835815 459.76937866 0.88372785]	[488.00588989 552.12414551 0.81570512]	[408.4335022 531.60028076 0.72473282]	[374.97842407 531.56793213 0.71882898]	[390.45544434 675.22338867 0.78634435]	[4.05903076e+02 7.65024048e+02 7.42264509e-01]	[444.33215332 534.1395874 0.73000336]	[441.76751709 693.17926025 0.83512735]	[4.44422485e+02 8.59956299e+02 7.05015302e-01]	[380.2902832 313.3963623 0.87883025]	[405.82391357 305.82711792 0.86610013]	[364.78866577 300.73110962 0.53624523]	[426.37667847 292.98370361 0.81657839]	[4.44359924e+02 8.98423523e+02 7.27244258e-01]	[4.62338501e+02 8.93301331e+02 7.80592859e-01]	[4.41795868e+02 8.70244446e+02 6.10321641e-01]	[3.98219452e+02 8.06038330e+02 5.25420189e-01]	[3.85311005e+02 7.93310974e+02 5.38877189e-01]	[4.18575317e+02 7.67601685e+02 4.86766636e-01]
[398.11294556 321.16674805 0.91759688]	[403.35882568 359.71459961 0.90590322]	[346.84286499 362.20874023 0.82630181]	[303.27584839 459.82931519 0.86245728]	[254.46212769 552.07348633 0.84151918]	[462.40640259 357.19033813 0.89391696]	[482.98129272 459.76779175 0.88307524]	[488.01626587 554.68560791 0.81677145]	[410.94503784 534.09350586 0.72579557]	[374.9994812 531.58093262 0.72315288]	[390.4475708 675.28344727 0.77972448]	[4.05855988e+02 7.64954224e+02 7.32821226e-01]	[444.38961792 534.14630127 0.72526318]	[441.74868774 695.75701904 0.82968462]	[4.44408417e+02 8.57400879e+02 7.18324780e-01]	[380.3293457 313.48944092 0.89194489]	[405.8223877 310.9046936 0.87541765]	[364.81420898 303.22802734 0.57410812]	[423.9119873 295.52261353 0.8425802 ]	[4.41894623e+02 8.98431030e+02 7.42414773e-01]	[4.62314728e+02 8.93306030e+02 7.88122654e-01]	[4.41800629e+02 8.70187988e+02 6.27004266e-01]	[3.98178558e+02 8.00949951e+02 5.25830030e-01]	[3.82841248e+02 7.90781189e+02 5.46377063e-01]	[4.16141083e+02 7.67527344e+02 4.73004401e-01]
[398.11532593 321.26461792 0.90429646]	[403.35684204 359.76049805 0.90414441]	[346.85830688 362.25747681 0.81917363]	[303.24642944 462.34832764 0.85575885]	[254.45661926 554.68902588 0.84566087]	[462.39651489 359.59844971 0.89641786]	[482.98028564 459.84286499 0.88246775]	[488.01907349 557.23748779 0.82576168]	[410.97616577 534.13012695 0.73026717]	[375.04678345 531.59967041 0.729509 ]	[390.47900391 672.67828369 0.7916581 ]	[4.05917114e+02 7.62500305e+02 7.34911203e-01]	[444.39447021 536.65405273 0.72845984]	[441.73641968 695.81585693 0.8307811 ]	[4.44390991e+02 8.59975098e+02 7.09778309e-01]	[380.33468628 315.91598511 0.89894778]	[405.84674072 313.40313721 0.88749886]	[364.78936768 303.3079834 0.54496902]	[426.39471436 295.62652588 0.83828187]	[4.41896515e+02 8.98475220e+02 7.39561319e-01]	[4.62304474e+02 8.93365906e+02 7.92957842e-01]	[4.41794952e+02 8.70270508e+02 6.22146606e-01]	[4.00667389e+02 8.00954285e+02 5.36417127e-01]	[3.85374329e+02 7.90792297e+02 5.52867651e-01]	[4.18608215e+02 7.65046814e+02 4.86877203e-01]
[398.15270996 323.73538208 0.89957589]	[403.38192749 362.21524048 0.89101076]	[346.87283325 364.81027222 0.80071032]	[305.77279663 462.35635376 0.84234738]	[254.49095154 554.65386963 0.8459211 ]	[462.44039917 359.712677 0.88965809]	[485.35787964 462.28497314 0.88619167]	[488.0302124 559.74029541 0.83519578]	[410.97210693 534.16534424 0.73268098]	[375.04901123 534.13342285 0.73151392]	[390.4781189 672.71234131 0.78866363]	[4.05888550e+02 7.59934692e+02 7.35391021e-01]	[444.39572144 536.67559814 0.73198009]	[441.75338745 698.29217529 0.8287034 ]	[4.44406342e+02 8.62553284e+02 7.11227536e-01]	[382.73535156 315.95965576 0.90098691]	[405.89764404 313.46099854 0.88955212]	[364.8321228 305.78915405 0.57823873]	[426.42950439 298.0213623 0.8387574 ]	[4.44363037e+02 8.98501892e+02 7.26314366e-01]	[4.62354340e+02 8.93375305e+02 7.76366115e-01]	[4.41753510e+02 8.72757751e+02 6.28303528e-01]	[4.00648102e+02 8.00971924e+02 5.14013171e-01]	[3.85329224e+02 7.90794861e+02 5.39278805e-01]	[4.18596832e+02 7.62484619e+02 4.94528592e-01]
[398.15698242 323.73034668 0.90173954]	[405.84109497 362.28140259 0.87639332]	[349.37445068 364.8454895 0.79510057]	[305.77429199 462.39624023 0.83712596]	[254.45527649 554.69995117 0.84417123]	[464.85638428 359.79968262 0.86988539]	[485.36883545 462.36886597 0.87268275]	[490.48873901 559.8147583 0.84171903]	[410.97836304 536.74102783 0.74446708]	[375.04180908 536.69873047 0.73911268]	[392.96578979 677.81628418 0.78458512]	[4.08447388e+02 7.62447449e+02 7.27748156e-01]	[444.41598511 539.23675537 0.7397688 ]	[441.74621582 698.36798096 0.83376169]	[4.44388336e+02 8.67643555e+02 7.31701255e-01]	[382.74279785 315.95065308 0.89632535]	[405.9125061 313.45690918 0.88765824]	[367.33807373 305.81716919 0.46206915]	[428.97518921 298.05285645 0.83695364]	[4.44394867e+02 9.00984802e+02 7.14988351e-01]	[4.62342804e+02 8.93404724e+02 7.71619141e-01]	[4.41749725e+02 8.72905273e+02 6.26639605e-01]	[4.00720795e+02 8.00982605e+02 5.03187478e-01]	[3.87904510e+02 7.93220154e+02 5.24308741e-01]	[4.18642670e+02 7.62487732e+02 4.85902905e-01]
[398.1762085 323.77072144 0.89959031]	[405.88998413 362.34054565 0.85786551]	[349.45046997 364.87506104 0.79648024]	[305.76733398 462.34066772 0.84693927]	[254.42466736 552.0871582 0.84652781]	[464.89138794 362.25650024 0.85742074]	[485.37252808 462.43286133 0.86287057]	[490.54418945 562.24176025 0.8456648 ]	[410.97503662 539.21130371 0.74697596]	[375.03097534 536.71917725 0.73974043]	[390.48806763 680.33483887 0.78258741]	[4.08455109e+02 7.62430054e+02 7.29897618e-01]	[444.41540527 539.28826904 0.7420103 ]	[441.74234009 700.92041016 0.84735572]	[4.44409302e+02 8.70268494e+02 7.60851026e-01]	[382.79116821 315.96749878 0.89471066]	[408.38259888 313.50680542 0.89085191]	[369.91958618 305.79385376 0.4079138 ]	[431.48565674 298.10998535 0.83119798]	[4.46961456e+02 9.01056213e+02 7.14997470e-01]	[4.62414642e+02 8.95844238e+02 7.68662810e-01]	[4.41746063e+02 8.77979126e+02 6.22680724e-01]	[4.00654449e+02 8.03532471e+02 5.07654369e-01]	[3.85376648e+02 7.93245850e+02 5.24123788e-01]	[4.18645203e+02 7.62456421e+02 4.92731929e-01]
[398.23782349 323.80273438 0.89652902]	[408.45245361 364.7762146 0.84527516]	[351.99545288 364.83621216 0.80891734]	[303.24273682 462.26043701 0.85413098]	[251.90281677 547.06604004 0.81814891]	[464.94946289 362.31564331 0.83974779]	[485.36743164 464.9574585 0.84621638]	[490.55541992 562.31207275 0.85278535]	[410.94821167 539.26959229 0.74963319]	[375.01925659 539.20471191 0.739959 ]	[390.46340942 680.37414551 0.78432775]	[4.08408386e+02 7.59920227e+02 7.25462794e-01]	[444.38909912 541.76513672 0.74971348]	[441.73571777 700.91625977 0.8470521 ]	[4.44419434e+02 8.70239990e+02 7.64874816e-01]	[382.87426758 315.98272705 0.88493145]	[408.46014404 313.53567505 0.88688064]	[372.47622681 305.80541992 0.38290581]	[434.02096558 298.09368896 0.83964312]	[4.46930725e+02 9.01061157e+02 7.23909020e-01]	[4.62420441e+02 8.95852234e+02 7.72987843e-01]	[4.41770874e+02 8.77900757e+02 6.25770807e-01]	[4.00721436e+02 8.03541016e+02 4.89332765e-01]	[3.87873566e+02 7.93262878e+02 5.05415380e-01]	[4.18635864e+02 7.59911499e+02 4.93999392e-01]
[400.66958618 323.78088379 0.89771223]	[410.94284058 364.80343628 0.84325862]	[354.47009277 364.85714722 0.81554723]	[298.20285034 462.28775024 0.89352423]	[241.61721802 546.95550537 0.82999206]	[464.97091675 362.3298645 0.83241236]	[482.9854126 467.41220093 0.84255016]	[490.56802368 562.44067383 0.85294986]	[410.97897339 539.25836182 0.74970341]	[375.03405762 539.21240234 0.74347895]	[387.94494629 677.84521484 0.77262652]	[4.08406525e+02 7.59899597e+02 7.24618137e-01]	[444.41387939 541.74603271 0.74097097]	[441.73803711 703.49584961 0.86681247]	[4.44449615e+02 8.70289001e+02 7.59409308e-01]	[387.85543823 315.9788208 0.87767434]	[413.51498413 313.50445557 0.88598812]	[374.99243164 308.33453369 0.42812562]	[436.54394531 298.07528687 0.84956354]	[4.46965576e+02 9.03549622e+02 7.24162459e-01]	[4.62438049e+02 8.95875793e+02 7.73902833e-01]	[4.41791992e+02 8.77960938e+02 6.16192460e-01]	[4.00742432e+02 8.03502502e+02 5.03884494e-01]	[3.87901337e+02 7.93237183e+02 5.18273711e-01]	[4.18637390e+02 7.59906921e+02 4.97066498e-01]
[400.75018311 323.7739563 0.88890725]	[413.49203491 364.82174683 0.84436202]	[354.53707886 364.81799316 0.82955092]	[298.10678101 459.76464844 0.90687633]	[233.99589539 544.40533447 0.85817176]	[467.47589111 364.81231689 0.81342679]	[482.9642334 467.42514038 0.84879827]	[488.02026367 564.84967041 0.8588348 ]	[410.95870972 539.31085205 0.75016928]	[375.02536011 539.23815918 0.74130166]	[387.89923096 677.83984375 0.76118195]	[4.05898651e+02 7.57358032e+02 7.24318862e-01]	[444.39630127 541.81750488 0.75012863]	[441.75726318 705.97369385 0.87440139]	[4.44438690e+02 8.72729431e+02 7.63751984e-01]	[390.44906616 315.96310425 0.87078708]	[416.02697754 313.48016357 0.89400929]	[375.07852173 305.78790283 0.38965872]	[436.65002441 298.04562378 0.8705281 ]	[4.49494507e+02 9.03551819e+02 7.29005039e-01]	[4.64840607e+02 8.95872437e+02 7.78192997e-01]	[4.41766663e+02 8.80509766e+02 6.25299811e-01]	[4.00743317e+02 7.98429871e+02 5.27928293e-01]	[3.87887573e+02 7.90734375e+02 5.45444608e-01]	[4.18606171e+02 7.57359497e+02 4.95717049e-01]
[400.84997559 321.29803467 0.87884277]	[413.57192993 367.33309937 0.84684515]	[354.5737915 364.83132935 0.83140612]	[295.60855103 457.22558594 0.88107973]	[221.09771729 541.74365234 0.81763911]	[469.98745728 367.35919189 0.80188441]	[482.9190979 472.60620117 0.85734177]	[487.9352417 564.87969971 0.87362403]	[408.46472168 541.76696777 0.75830877]	[374.98016357 539.30834961 0.74370849]	[387.91213989 677.84576416 0.76319641]	[4.05868073e+02 7.57394653e+02 7.16924131e-01]	[444.37484741 541.86798096 0.75884163]	[441.7456665 705.95141602 0.87365186]	[4.46867462e+02 8.72790649e+02 7.67947316e-01]	[393.06008911 315.91525269 0.87629211]	[416.15158081 313.42068481 0.90062994]	[377.54016113 303.27856445 0.46444249]	[439.09814453 298.040802 0.8918063 ]	[4.52045685e+02 9.03549255e+02 7.31957555e-01]	[4.64882294e+02 8.95869446e+02 7.79059887e-01]	[4.41763275e+02 8.83084900e+02 6.33493960e-01]	[4.00782684e+02 8.00969788e+02 5.17778516e-01]	[3.87908691e+02 7.90789368e+02 5.30852199e-01]	[4.18578033e+02 7.57381653e+02 4.83666301e-01]
[403.30993652 321.2276001 0.87815869]	[413.59106445 364.87338257 0.85039717]	[356.98190308 364.79156494 0.83768779]	[295.45074463 446.95071411 0.81629795]	[210.87452698 531.62286377 0.75764728]	[469.99865723 367.38287354 0.79748845]	[482.84777832 475.15249634 0.86735606]	[485.49624634 567.45202637 0.84326071]	[408.40185547 541.79956055 0.76456881]	[372.52911377 541.74438477 0.74334723]	[387.91317749 677.80023193 0.76825035]	[4.05907898e+02 7.62427307e+02 7.23326564e-01]	[444.30419922 541.89782715 0.77114177]	[441.74267578 705.91601562 0.87482846]	[4.46873169e+02 8.72736633e+02 7.75210857e-01]	[395.56173706 313.46798706 0.88006628]	[418.62579346 310.93304443 0.90716177]	[377.63275146 303.19589233 0.53070045]	[439.19177246 298.03759766 0.89765418]	[4.52011139e+02 9.01019592e+02 7.32435763e-01]	[4.64867889e+02 8.93448608e+02 7.86460459e-01]	[4.41774323e+02 8.80478760e+02 6.38005912e-01]	[4.00778564e+02 8.03480530e+02 4.98855948e-01]	[3.87916016e+02 7.93242554e+02 5.16261518e-01]	[4.18576630e+02 7.62445618e+02 4.87219095e-01]
[403.36734009 318.76635742 0.88177156]	[416.027771 364.79055786 0.8681528 ]	[357.0027771 362.26470947 0.85664171]	[292.95523071 441.81488037 0.83684099]	[195.59263611 521.27807617 0.80290735]	[470.00549316 367.35522461 0.79542047]	[482.77694702 475.08404541 0.84912229]	[485.36602783 570.10430908 0.83090997]	[405.91845703 541.80761719 0.76559985]	[372.47463989 541.73266602 0.73975778]	[387.9380188 677.82806396 0.76851648]	[4.08406738e+02 7.65055603e+02 7.27882266e-01]	[441.92129517 544.32702637 0.76691091]	[441.74069214 705.89532471 0.87201214]	[4.46916901e+02 8.72717590e+02 7.65117466e-01]	[395.59906006 310.9385376 0.87235409]	[418.67883301 308.33578491 0.90636176]	[377.7038269 300.71466064 0.53517646]	[439.21517944 295.62637329 0.89611781]	[4.52056274e+02 9.01010315e+02 7.22748995e-01]	[4.64896576e+02 8.93434631e+02 7.70467222e-01]	[4.41811096e+02 8.80466309e+02 6.36727393e-01]	[4.03290833e+02 7.98413513e+02 4.70048636e-01]	[3.90506744e+02 7.93228760e+02 4.94477034e-01]	[4.18586639e+02 7.67544922e+02 4.72970665e-01]
[405.85186768 318.60787964 0.89444852]	[416.02642822 362.34542847 0.8720597 ]	[356.97097778 362.23104858 0.85280108]	[280.22918701 439.29467773 0.8302629 ]	[192.83473206 503.33187866 0.7901991 ]	[472.52151489 364.86791992 0.79502618]	[480.37973022 477.67071533 0.85264331]	[482.83062744 570.11413574 0.84978563]	[405.9079895 541.76617432 0.76609004]	[372.44744873 539.2901001 0.73296487]	[390.48059082 677.76690674 0.76599997]	[4.08414246e+02 7.67548584e+02 7.30072558e-01]	[441.91369629 541.90002441 0.76834148]	[441.73803711 703.44750977 0.8664664 ]	[4.46930725e+02 8.72746582e+02 7.61648893e-01]	[398.03274536 305.83911133 0.87812078]	[418.7336731 303.2109375 0.92516196]	[380.15063477 298.24807739 0.5123896 ]	[439.25372314 295.54483032 0.89186579]	[4.54579254e+02 9.01045105e+02 7.11197317e-01]	[4.64936432e+02 8.93452209e+02 7.52201140e-01]	[4.41836853e+02 8.80507874e+02 6.28835678e-01]	[4.03314453e+02 7.98445801e+02 4.06294495e-01]	[3.90489532e+02 7.93283081e+02 4.31921750e-01]	[4.16174957e+02 7.70114319e+02 4.57702160e-01]
[403.39053345 316.1824646 0.90471977]	[416.0491333 362.20733643 0.89918339]	[357.01501465 359.7088623 0.88298798]	[280.17984009 434.03045654 0.80278552]	[190.31011963 482.90563965 0.78614956]	[472.56054688 364.80709839 0.80465627]	[480.296875 477.73605347 0.87275195]	[480.25976562 570.06695557 0.86138123]	[403.37884521 539.27081299 0.76802075]	[367.40621948 536.73321533 0.71601206]	[390.43954468 670.08789062 0.79171526]	[4.08463257e+02 7.67589844e+02 7.44826198e-01]	[441.81784058 541.82012939 0.78468001]	[441.7253418 703.37768555 0.85716832]	[4.46949158e+02 8.72757751e+02 7.51280904e-01]	[398.02087402 303.23083496 0.87985754]	[418.73019409 300.70248413 0.93857354]	[380.17480469 298.08413696 0.46754208]	[439.32003784 295.46273804 0.88277721]	[4.54595276e+02 9.01050232e+02 7.05344558e-01]	[4.64966339e+02 8.93445435e+02 7.43293285e-01]	[4.41846619e+02 8.80537903e+02 6.03390753e-01]	[4.03308655e+02 8.06067993e+02 3.92733634e-01]	[3.90498932e+02 7.95866028e+02 4.19374377e-01]	[4.18573456e+02 7.70195740e+02 4.69129860e-01]
[405.85574341 316.14352417 0.89984715]	[416.04772949 359.78607178 0.90762341]	[357.01190186 359.64303589 0.87751943]	[277.48394775 426.40731812 0.83182895]	[177.60469055 470.00909424 0.75004786]	[472.59951782 362.30096436 0.8133536 ]	[480.24832153 477.70410156 0.86795151]	[477.67791748 570.04394531 0.83032298]	[403.31280518 539.23846436 0.76916093]	[367.3298645 536.71118164 0.7076425 ]	[390.48739624 675.22924805 0.76623303]	[4.08425934e+02 7.67664673e+02 7.07769394e-01]	[441.76037598 541.78082275 0.78231364]	[441.72943115 703.41790771 0.86328942]	[4.46978485e+02 8.72797058e+02 7.37399518e-01]	[398.03814697 300.75384521 0.88869673]	[418.77825928 300.64337158 0.94272822]	[380.17507935 298.05807495 0.51080275]	[441.69491577 295.42544556 0.87521726]	[4.57095032e+02 9.03546082e+02 6.95906639e-01]	[4.67450287e+02 8.93453674e+02 7.30067492e-01]	[4.41869141e+02 8.85590088e+02 5.88801980e-01]	[4.03273132e+02 8.03515503e+02 3.52534950e-01]	[3.90444092e+02 7.95834045e+02 3.74553293e-01]	[4.16167206e+02 7.70263733e+02 4.34052467e-01]
[405.92285156 316.06390381 0.88643569]	[416.05764771 359.69784546 0.91837454]	[357.05987549 357.19741821 0.87750846]	[275.02682495 421.22283936 0.88696444]	[174.98953247 459.70574951 0.79700363]	[472.57980347 362.24325562 0.81923479]	[480.21832275 477.59347534 0.8471992 ]	[472.53771973 567.53814697 0.8048383 ]	[403.2600708 539.25750732 0.77350289]	[364.82421875 539.1930542 0.71213531]	[390.50762939 680.36889648 0.75833428]	[4.08443329e+02 7.70184326e+02 6.91098511e-01]	[441.72286987 541.78552246 0.77867031]	[441.71746826 703.40979004 0.86129701]	[4.49494263e+02 8.72769897e+02 7.20184147e-01]	[398.09332275 300.67196655 0.90613353]	[418.80401611 298.22070312 0.95066297]	[380.2361145 295.62243652 0.54664886]	[441.70953369 292.96780396 0.86690187]	[4.57203400e+02 9.01050598e+02 6.89465106e-01]	[4.70007111e+02 8.93390442e+02 7.23000526e-01]	[4.44317078e+02 8.85611877e+02 5.64548790e-01]	[4.03329712e+02 8.06111145e+02 3.08468729e-01]	[3.90447144e+02 8.00955872e+02 3.41187865e-01]	[4.16176300e+02 7.72804688e+02 4.17161614e-01]
[408.45620728 315.96749878 0.87249601]	[416.09606934 359.61575317 0.92532539]	[357.09197998 357.06811523 0.87192106]	[275.00189209 418.65750122 0.88152134]	[172.43052673 441.7817688 0.7807346 ]	[472.60137939 362.20916748 0.82499927]	[477.75045776 475.10775757 0.82595426]	[464.82785034 564.98291016 0.86973274]	[400.86502075 536.72674561 0.76262248]	[364.77606201 536.66271973 0.70243895]	[390.45361328 680.41461182 0.76914251]	[4.08401154e+02 7.70265747e+02 6.56666100e-01]	[441.712677 539.27630615 0.77360475]	[441.70523071 700.85070801 0.8408016 ]	[4.49509552e+02 8.70267822e+02 7.00599909e-01]	[398.13882446 298.2203064 0.92794079]	[421.16073608 298.12631226 0.96584463]	[380.28701782 295.53091431 0.54460162]	[441.73962402 290.42593384 0.85735703]	[4.57151703e+02 9.01041626e+02 6.79992616e-01]	[4.70005310e+02 8.93383606e+02 7.13248312e-01]	[4.44338379e+02 8.80514221e+02 5.43013930e-01]	[4.03277557e+02 8.06110046e+02 2.16345757e-01]	[3.85353027e+02 8.03531616e+02 2.66067028e-01]	[4.18581696e+02 7.75336304e+02 3.84031266e-01]
[410.95614624 313.46447754 0.84839773]	[416.11193848 357.21401978 0.9213956 ]	[357.05551147 354.57543945 0.85682636]	[274.93057251 413.6010437 0.82563287]	[172.39328003 426.39004517 0.77109259]	[475.07769775 359.80065918 0.82876712]	[477.70700073 470.00286865 0.81654412]	[462.32922363 562.37011719 0.88818693]	[400.79391479 534.16967773 0.76263011]	[362.26257324 531.58654785 0.70946962]	[387.8772583 672.65112305 0.76996469]	[4.08392944e+02 7.70132263e+02 7.11848855e-01]	[439.32525635 539.20458984 0.75903589]	[441.69113159 695.80755615 0.83349776]	[4.49488770e+02 8.67693176e+02 6.73074961e-01]	[398.17205811 298.08660889 0.95638651]	[421.18478394 297.99343872 0.97351384]	[380.29525757 295.42105103 0.65278035]	[441.77310181 285.27267456 0.85515761]	[4.57100494e+02 8.98507568e+02 6.38886988e-01]	[4.69966949e+02 8.93346741e+02 6.88970804e-01]	[4.44394897e+02 8.75400940e+02 5.24805844e-01]	[4.00841217e+02 8.08626038e+02 2.94712305e-01]	[3.87869995e+02 8.00985535e+02 3.35113227e-01]	[4.16175201e+02 7.72774841e+02 4.42526907e-01]
[408.46652222 305.81295776 0.83296818]	[416.12112427 357.05349731 0.91637146]	[357.07049561 351.96890259 0.83752126]	[272.44442749 405.84222412 0.80553025]	[177.51358032 418.73547363 0.79333913]	[475.06820679 359.62124634 0.84214354]	[477.65264893 467.456604 0.81866139]	[462.25643921 557.20794678 0.8446098 ]	[400.84817505 531.58496094 0.75616455]	[362.29602051 528.99407959 0.70823717]	[387.86737061 667.60943604 0.78704304]	[4.08415375e+02 7.72729248e+02 6.67551875e-01]	[441.7098999 536.6708374 0.74906385]	[441.67077637 690.7131958 0.8419019 ]	[4.52001740e+02 8.59986206e+02 6.28034770e-01]	[398.1824646 295.56182861 0.96322823]	[421.17233276 295.45935059 0.96571046]	[380.30529785 290.4465332 0.55848849]	[441.79870605 280.22744751 0.86660856]	[4.54591553e+02 8.98417725e+02 5.79383433e-01]	[4.69975983e+02 8.93278198e+02 6.26880169e-01]	[4.46939453e+02 8.72810608e+02 4.72693175e-01]	[4.00731140e+02 8.13778015e+02 2.10923940e-01]	[3.82785889e+02 8.11185425e+02 2.78177202e-01]	[4.18612762e+02 7.80447937e+02 3.97308528e-01]
[408.39892578 303.20565796 0.8370859 ]	[416.14743042 354.49868774 0.89606738]	[357.07867432 344.35443115 0.83845389]	[272.43740845 400.77603149 0.85840517]	[177.50204468 403.36599731 0.78132415]	[475.09674072 357.09332275 0.83755106]	[477.66253662 464.88674927 0.847094 ]	[462.26974487 549.49273682 0.85511905]	[400.86019897 526.44677734 0.77199602]	[362.30749512 523.92926025 0.73403209]	[387.90795898 667.64453125 0.78177685]	[4.08425110e+02 7.72816040e+02 6.69093668e-01]	[441.72833252 529.02349854 0.75417888]	[441.68707275 690.6463623 0.84893829]	[4.51997345e+02 8.57443665e+02 6.58188999e-01]	[398.16925049 295.40411377 0.93090045]	[418.81216431 292.96554565 0.94311494]	[380.33236694 287.82028198 0.45435846]	[441.7666626 280.1086731 0.89085102]	[4.54627594e+02 8.95921326e+02 6.44871771e-01]	[4.70020386e+02 8.90834534e+02 6.78440928e-01]	[4.46920197e+02 8.70257812e+02 5.17391622e-01]	[4.00745697e+02 8.21500183e+02 2.74784505e-01]	[3.85302612e+02 8.11274048e+02 3.27650785e-01]	[4.18631378e+02 7.82997314e+02 4.21499491e-01]
[410.94573975 298.21414185 0.86526477]	[416.11199951 349.40197754 0.87031877]	[357.08007812 341.7243042 0.86641425]	[274.89096069 400.63470459 0.8778913 ]	[190.27069092 400.75039673 0.83477181]	[472.60623169 354.58520508 0.81713605]	[477.61044312 462.32846069 0.85740829]	[459.85247803 546.9519043 0.88473213]	[400.81323242 523.84655762 0.787413 ]	[362.25201416 521.36254883 0.74061131]	[387.88995361 667.59564209 0.79667544]	[4.11038208e+02 7.72742126e+02 7.11864293e-01]	[441.69241333 523.95251465 0.76847869]	[441.6864624 685.53198242 0.8876881 ]	[4.49521790e+02 8.49725464e+02 6.37230635e-01]	[398.19085693 290.39883423 0.90499133]	[421.19628906 287.82501221 0.90687251]	[382.73828125 282.71206665 0.46412721]	[441.76660156 277.5223999 0.8937133 ]	[4.52029053e+02 8.95842285e+02 5.74689627e-01]	[4.67491241e+02 8.90779968e+02 6.30901039e-01]	[4.46886902e+02 8.62513977e+02 4.60146546e-01]	[4.00720184e+02 8.21515137e+02 3.50761175e-01]	[3.85349518e+02 8.11264893e+02 3.90957087e-01]	[4.18717316e+02 7.80438477e+02 4.64518249e-01]
[405.890625 295.64349365 0.89559174]	[416.08963013 341.7911377 0.88946116]	[357.10025024 339.19268799 0.88637012]	[272.47543335 398.20831299 0.86219239]	[192.81417847 398.22283936 0.86321431]	[472.56988525 349.42642212 0.79320639]	[477.63168335 459.76419067 0.86548615]	[459.84585571 544.32073975 0.89173138]	[400.7875061 523.81518555 0.79503864]	[362.24804688 521.37811279 0.73913312]	[387.9284668 667.51538086 0.80922401]	[4.13506897e+02 7.72744507e+02 6.88927412e-01]	[439.32846069 523.89593506 0.77156645]	[441.69656372 682.96673584 0.87405473]	[4.49471161e+02 8.41995422e+02 6.31629646e-01]	[398.07553101 282.67205811 0.88646877]	[418.79904175 280.1590271 0.93600726]	[380.2484436 277.59768677 0.42290875]	[441.77020264 274.96017456 0.88153034]	[4.44390717e+02 8.90822937e+02 4.97258514e-01]	[4.64877258e+02 8.88213379e+02 5.49928904e-01]	[4.46884918e+02 8.52288696e+02 4.54291165e-01]	[3.98135895e+02 8.29217590e+02 3.06485444e-01]	[3.82778625e+02 8.16366577e+02 3.41491193e-01]	[4.18695831e+02 7.80460938e+02 4.38495815e-01]
[405.9211731 295.46063232 0.87711108]	[416.03817749 339.17642212 0.91354853]	[357.07485962 336.66323853 0.87599617]	[275.00848389 398.03988647 0.86415279]	[192.86610413 398.04690552 0.84261847]	[470.05090332 341.74154663 0.81653273]	[477.73025513 457.08190918 0.83687812]	[462.20150757 539.24816895 0.85567659]	[400.83059692 518.77600098 0.77398831]	[362.32336426 518.68658447 0.70609617]	[387.90905762 664.94042969 0.81360686]	[4.10993591e+02 7.70192322e+02 7.28331923e-01]	[441.68087769 521.28668213 0.77393955]	[441.70303345 677.81408691 0.84272742]	[4.52055634e+02 8.31811951e+02 6.16170466e-01]	[398.09481812 277.69662476 0.92034125]	[418.80078125 277.61624146 0.9600324 ]	[380.25357056 275.01449585 0.5367533 ]	[441.73193359 272.38613892 0.86290896]	[4.44382568e+02 8.83044006e+02 4.31310475e-01]	[4.64929504e+02 8.77930359e+02 4.83412236e-01]	[4.46890686e+02 8.49653076e+02 4.14962292e-01]	[4.00741638e+02 8.21510925e+02 3.61971766e-01]	[3.85305359e+02 8.11250183e+02 4.00120586e-01]	[4.18706665e+02 7.75346863e+02 4.98392135e-01]
[405.89584351 285.28326416 0.83453923]	[416.06115723 336.61151123 0.91302514]	[357.04223633 334.03482056 0.85548329]	[275.02932739 393.05438232 0.82878017]	[192.91101074 398.02404785 0.8441934 ]	[470.03967285 339.14245605 0.83984417]	[480.13119507 444.44436646 0.8491531 ]	[462.27017212 529.01184082 0.84713119]	[400.86608887 513.60864258 0.75003028]	[362.29815674 508.54244995 0.69888037]	[385.39440918 662.36669922 0.8106516 ]	[411.03250122 767.59832764 0.7768048 ]	[441.71234131 516.20410156 0.7541362 ]	[441.73455811 670.12011719 0.85402685]	[4.49516846e+02 8.31728333e+02 6.61574066e-01]	[398.10342407 275.04367065 0.9554072 ]	[418.76657104 274.93002319 0.96068478]	[380.20394897 272.44778442 0.63696468]	[441.67559814 262.22360229 0.85912013]	[4.49468811e+02 8.72878174e+02 4.19189453e-01]	[4.67458282e+02 8.70271606e+02 4.81311560e-01]	[4.44317261e+02 8.44560974e+02 4.66660082e-01]	[4.03313690e+02 8.11214600e+02 5.06640911e-01]	[3.90484375e+02 8.03514465e+02 4.90218669e-01]	[4.18721100e+02 7.70275940e+02 5.97294092e-01]
[405.88195801 280.23678589 0.850007 ]	[416.04507446 333.95562744 0.87396109]	[357.01196289 326.37481689 0.82375377]	[275.01351929 390.4753418 0.82201362]	[192.95114136 398.08831787 0.84856844]	[470.01074219 336.47091675 0.82245868]	[480.15948486 441.77749634 0.89027435]	[462.34518433 524.01947021 0.8766259 ]	[403.25418091 508.45425415 0.75909829]	[362.29870605 505.91741943 0.7182219 ]	[385.35766602 659.79663086 0.79467386]	[411.03552246 767.5680542 0.78152591]	[441.75732422 511.03787231 0.74780965]	[441.77200317 667.50787354 0.87658089]	[4.52013428e+02 8.24042664e+02 6.41941071e-01]	[398.0970459 272.47674561 0.91505891]	[418.77017212 272.40408325 0.93593985]	[380.16525269 262.246521 0.66798723]	[439.31707764 257.14804077 0.8916598 ]	[4.49500214e+02 8.65135071e+02 4.63467211e-01]	[4.67487457e+02 8.59931641e+02 5.09960830e-01]	[4.44386597e+02 8.31795837e+02 4.96308655e-01]	[4.03303162e+02 8.11199524e+02 5.90120077e-01]	[3.90491943e+02 8.03558411e+02 5.57016253e-01]	[4.18711487e+02 7.70248230e+02 5.93016326e-01]
[403.36547852 277.57019043 0.90373957]	[416.02264404 326.302948 0.85897762]	[357.02359009 321.27883911 0.84323341]	[275.0368042 390.43740845 0.82803607]	[192.8165741 398.20053101 0.85098189]	[467.48596191 328.85369873 0.79862887]	[480.23577881 436.67553711 0.86899781]	[462.37185669 523.82513428 0.88330352]	[403.29537964 503.40844727 0.77719015]	[364.81051636 503.36691284 0.72774935]	[385.40176392 649.67340088 0.81262672]	[413.53567505 767.55273438 0.79331297]	[441.7585144 505.91363525 0.7665174 ]	[441.80349731 664.87762451 0.87150955]	[4.57074951e+02 8.16331299e+02 6.58534110e-01]	[395.6138916 264.78500366 0.87112516]	[418.71136475 262.20028687 0.92039561]	[377.75994873 259.59164429 0.60337043]	[439.27542114 254.5528717 0.89480209]	[4.54573822e+02 8.62501587e+02 4.82058167e-01]	[4.75093506e+02 8.54863037e+02 5.39018035e-01]	[4.46877167e+02 8.29184448e+02 4.98383820e-01]	[4.03333893e+02 8.11276428e+02 5.73591053e-01]	[3.90496582e+02 8.06080261e+02 5.49945176e-01]	[4.18749023e+02 7.70258301e+02 6.20884657e-01]
[403.25100708 275.059021 0.91599959]	[413.56213379 321.14602661 0.88955152]	[354.57827759 318.67776489 0.86555648]	[275.03997803 390.44076538 0.8252911 ]	[185.20553589 400.7399292 0.82302922]	[469.95883179 321.290802 0.80790818]	[480.28222656 428.96551514 0.8421064 ]	[464.89254761 518.77398682 0.84192377]	[403.2795105 500.8399353 0.77105856]	[364.80969238 500.80603027 0.72251046]	[387.94195557 647.11157227 0.83023685]	[413.58377075 767.53326416 0.79025179]	[441.75302124 503.32479858 0.77072948]	[441.83938599 657.23712158 0.79548591]	[4.57105286e+02 8.11185730e+02 6.26691163e-01]	[395.5307312 259.66751099 0.87931865]	[418.61221313 259.5788269 0.93669289]	[377.70166016 254.60954285 0.59714329]	[439.21343994 251.95269775 0.86609256]	[4.52008392e+02 8.52283142e+02 4.44470167e-01]	[4.72594879e+02 8.49741699e+02 5.06909907e-01]	[4.44397919e+02 8.26595154e+02 4.45458204e-01]	[4.03349487e+02 8.13802124e+02 5.19969702e-01]	[3.90476837e+02 8.08582275e+02 5.17094612e-01]	[4.18777649e+02 7.70232483e+02 6.20741189e-01]
[400.86904907 272.47659302 0.89821935]	[411.00390625 318.58132935 0.89986062]	[354.48257446 318.55184937 0.85784358]	[277.49911499 387.95123291 0.84176314]	[190.31329346 403.36221313 0.8253243 ]	[467.43154907 318.61184692 0.84995401]	[480.29550171 423.86984253 0.87526816]	[467.45108032 516.11572266 0.79798526]	[403.34970093 498.18707275 0.74063236]	[367.36508179 498.15652466 0.6871357 ]	[390.49099731 644.55065918 0.84439898]	[413.52816772 767.60668945 0.776564 ]	[441.78515625 500.69790649 0.75548255]	[441.85452271 649.59063721 0.82973605]	[4.57161926e+02 8.00973877e+02 6.19399309e-01]	[393.07818604 257.11315918 0.90879202]	[418.58322144 256.996521 0.95147914]	[377.62921143 254.48371887 0.72640604]	[439.14727783 249.29719543 0.8505466 ]	[4.52074951e+02 8.47150330e+02 3.25233400e-01]	[4.77657349e+02 8.42027710e+02 3.95476460e-01]	[4.46905945e+02 8.16350525e+02 4.17583346e-01]	[4.03368652e+02 8.13786377e+02 5.10743618e-01]	[3.90444336e+02 8.08588867e+02 5.05471528e-01]	[4.18709442e+02 7.72706299e+02 6.14526629e-01]
[400.77185059 264.78189087 0.87602556]	[410.95431519 316.0519104 0.88337302]	[354.46020508 316.04071045 0.84225893]	[277.5635376 387.91635132 0.84801304]	[192.86863708 416.12207031 0.8356334 ]	[467.39916992 316.03158569 0.84301168]	[480.30822754 421.33618164 0.88901949]	[470.04187012 511.05776978 0.78784037]	[405.82095337 490.55752563 0.7243641 ]	[367.42019653 490.50610352 0.68076909]	[393.06253052 644.42730713 0.86025 ]	[413.53039551 767.52160645 0.77787101]	[441.83200073 495.61471558 0.73652089]	[441.85006714 647.1060791 0.83859897]	[4.57170532e+02 7.90710938e+02 6.91991508e-01]	[392.97021484 254.52819824 0.90143925]	[416.07150269 254.42236328 0.91721338]	[377.55340576 251.84817505 0.53403014]	[439.08630371 239.11169434 0.85076421]	[4.46942688e+02 8.39425598e+02 5.11589885e-01]	[4.72571625e+02 8.34383545e+02 5.19610941e-01]	[4.49465637e+02 8.06048889e+02 4.92309093e-01]	[4.05907684e+02 8.13804993e+02 5.30735791e-01]	[3.92979004e+02 8.08615540e+02 5.14921546e-01]	[4.18733063e+02 7.70241760e+02 6.48197412e-01]
[400.72839355 262.14776611 0.8978079 ]	[408.4541626 310.97155762 0.83867943]	[352.015625 313.45263672 0.81650937]	[277.61090088 385.38998413 0.84318048]	[192.89674377 421.21176147 0.85661691]	[464.89428711 308.34863281 0.82163429]	[480.32113647 418.59176636 0.86995107]	[477.65118408 505.92102051 0.84155744]	[405.8614502 482.90963745 0.74466395]	[369.92376709 482.93347168 0.70264119]	[395.52713013 641.80487061 0.83483458]	[413.53744507 767.49401855 0.77880532]	[441.85211182 485.3664856 0.75521147]	[441.87994385 644.51409912 0.8638981 ]	[4.57132050e+02 7.90650574e+02 7.18706906e-01]	[390.43188477 254.35490417 0.8710295 ]	[416.02154541 251.88832092 0.88804722]	[375.07366943 246.77122498 0.48940089]	[436.66271973 236.54083252 0.85644054]	[4.44415710e+02 8.34275574e+02 5.74782789e-01]	[4.69964905e+02 8.31753357e+02 5.69371283e-01]	[4.46943115e+02 8.00985046e+02 5.34973145e-01]	[4.08425659e+02 8.13792908e+02 5.60486317e-01]	[3.93032562e+02 8.08634949e+02 5.43534398e-01]	[4.18707062e+02 7.70240051e+02 6.45753324e-01]
[400.61230469 257.12466431 0.92773497]	[408.43334961 303.25411987 0.84242439]	[352.00723267 305.79995728 0.79524118]	[280.14700317 385.29165649 0.82523632]	[195.5859375 423.80227661 0.82190353]	[464.89221191 300.75668335 0.84144408]	[480.32025146 413.56988525 0.84259987]	[480.11962891 500.84463501 0.87574303]	[405.89889526 480.28063965 0.73174322]	[369.96124268 480.30847168 0.69780558]	[395.58770752 639.29968262 0.82481414]	[4.13559387e+02 7.67574402e+02 7.65518069e-01]	[441.88967896 480.31793213 0.74708414]	[444.29592896 641.93682861 0.83210361]	[4.57114471e+02 7.85527100e+02 7.23753631e-01]	[385.38082886 249.29530334 0.84135997]	[411.02905273 244.27081299 0.85166436]	[374.98907471 236.66490173 0.45727444]	[434.12637329 233.97131348 0.86234939]	[4.44368683e+02 8.29240601e+02 6.52408600e-01]	[4.67400299e+02 8.29091187e+02 5.94073355e-01]	[4.46916534e+02 7.93267456e+02 5.82058668e-01]	[4.13592743e+02 8.13797485e+02 6.09854519e-01]	[3.95597290e+02 8.08711548e+02 6.01552904e-01]	[4.18703033e+02 7.72727417e+02 6.07233167e-01]
[398.22357178 254.5275116 0.9352299 ]	[403.40200806 298.21368408 0.89849967]	[346.87643433 300.66665649 0.81339991]	[285.22866821 382.7388916 0.826289 ]	[200.59405518 436.55459595 0.8118999 ]	[464.83685303 298.11529541 0.88655651]	[480.35971069 403.296875 0.87957901]	[480.17724609 500.70782471 0.88271302]	[405.92300415 480.18643188 0.73272073]	[372.46697998 480.22543335 0.70646828]	[395.58905029 631.67047119 0.82816875]	[416.00933838 767.58178711 0.77763289]	[441.90457153 480.22137451 0.74584126]	[441.89169312 631.68841553 0.81473887]	[4.5717630e+02 7.7786554e+02 7.1059972e-01]	[382.87539673 239.15116882 0.86394751]	[410.9828186 239.07417297 0.86675912]	[372.4883728 236.43034363 0.54106331]	[434.10049438 231.41812134 0.84262705]	[4.46881470e+02 8.26643433e+02 5.83041310e-01]	[4.67476379e+02 8.24015015e+02 5.40213823e-01]	[4.49453674e+02 7.90679932e+02 5.72056472e-01]	[4.16095673e+02 8.11213684e+02 6.43601954e-01]	[3.98091064e+02 8.08557922e+02 6.16573632e-01]	[4.18745575e+02 7.72726562e+02 6.21711075e-01]
[398.18792725 254.39259338 0.93292624]	[403.35171509 298.0380249 0.9165104 ]	[346.85137939 298.11297607 0.83890039]	[287.86785889 380.34140015 0.82978797]	[210.8125 439.1473999 0.83981562]	[462.43737793 295.54483032 0.8809756 ]	[480.3782959 400.7119751 0.89656645]	[480.31732178 495.5904541 0.85731947]	[408.43301392 477.63269043 0.72116768]	[372.52853394 477.63839722 0.69737172]	[395.57696533 629.10473633 0.83619279]	[416.01837158 767.5324707 0.7864548 ]	[444.33865356 477.677948 0.73222065]	[441.9046936 626.63208008 0.83507663]	[4.57086578e+02 7.72817322e+02 7.25522816e-01]	[382.82629395 236.66844177 0.89618129]	[408.43936157 236.58078003 0.89636153]	[369.97616577 233.9413147 0.63831615]	[431.51467896 226.25944519 0.80364323]	[4.44319763e+02 8.18932800e+02 5.79702318e-01]	[4.64882050e+02 8.13812073e+02 5.55719972e-01]	[4.46954010e+02 7.88145935e+02 6.13232791e-01]	[4.11004578e+02 8.08706848e+02 6.16126657e-01]	[3.95548737e+02 8.06000549e+02 5.87250948e-01]	[4.21146851e+02 7.72698059e+02 6.49788439e-01]
[398.11877441 246.80497742 0.88133383]	[403.28723145 295.46487427 0.90535313]	[346.80639648 295.62280273 0.83754563]	[290.41027832 380.23800659 0.85767883]	[213.41207886 441.68069458 0.87333256]	[462.3671875 290.39941406 0.8488456 ]	[482.7322998 398.04669189 0.86754012]	[482.73675537 485.42840576 0.88481075]	[410.95083618 467.47723389 0.70484197]	[374.97491455 469.98788452 0.68811274]	[395.57046509 626.59002686 0.8410809 ]	[416.07611084 767.58410645 0.80055583]	[444.42730713 467.48495483 0.69681901]	[444.31292725 623.99945068 0.8492505 ]	[4.54638794e+02 7.72744690e+02 7.48692334e-01]	[382.74151611 234.04994202 0.93150556]	[405.87890625 233.9654541 0.92125732]	[367.33413696 228.86738586 0.64082503]	[428.96359253 218.64561462 0.80696642]	[4.44376160e+02 8.13819885e+02 5.58825731e-01]	[4.64836304e+02 8.11253723e+02 5.74278176e-01]	[4.46908478e+02 7.88063049e+02 6.15536153e-01]	[4.16049927e+02 8.08579834e+02 6.05952144e-01]	[3.98100647e+02 8.03481812e+02 5.89419961e-01]	[4.21148102e+02 7.72778687e+02 6.52936041e-01]
[398.13473511 241.67756653 0.88956803]	[403.29858398 292.91101074 0.88260955]	[344.32525635 295.49057007 0.83191264]	[295.4185791 377.74710083 0.88735163]	[218.62864685 441.91430664 0.82114267]	[462.39700317 282.77261353 0.84915268]	[482.78326416 392.99417114 0.84057474]	[482.83779907 482.77856445 0.90421122]	[408.47946167 464.82980347 0.70807868]	[374.99420166 464.91131592 0.69688278]	[395.56976318 626.50427246 0.84617406]	[416.07647705 767.55657959 0.79564631]	[444.38397217 462.36175537 0.70895731]	[444.34078979 621.38818359 0.83552772]	[4.54651093e+02 7.70272888e+02 7.64563382e-01]	[382.7322998 233.87571716 0.91501379]	[405.90475464 231.43840027 0.89477384]	[364.83517456 223.69615173 0.64247495]	[428.90930176 216.02934265 0.83730453]	[4.46949677e+02 8.11168030e+02 5.67357898e-01]	[4.67404449e+02 8.08600037e+02 5.69534540e-01]	[4.46908752e+02 7.85573242e+02 6.36020064e-01]	[4.13585907e+02 8.06131104e+02 6.31439269e-01]	[3.98064209e+02 8.00950439e+02 6.09375477e-01]	[4.21164276e+02 7.72757568e+02 6.60223246e-01]
[398.12240601 239.12947083 0.90409684]	[400.87609863 285.25100708 0.8749302 ]	[344.27182007 292.91879272 0.81546795]	[295.62612915 377.63357544 0.91342235]	[231.33656311 446.9425354 0.79742241]	[462.35046387 277.72360229 0.89330089]	[482.80880737 387.90670776 0.84975785]	[482.91992188 480.35461426 0.90171897]	[410.993927 462.36846924 0.7282638 ]	[375.06924438 464.87121582 0.71938485]	[395.58718872 624.03167725 0.85613316]	[416.04718018 767.54351807 0.79343224]	[444.40460205 462.34259033 0.71754158]	[444.3899231 621.331604 0.8182618]	[457.08688354 770.23779297 0.77161878]	[380.32611084 231.38780212 0.89811587]	[405.88900757 228.85794067 0.87589383]	[362.35012817 218.65003967 0.71211201]	[426.36776733 213.43321228 0.84272379]	[4.49489899e+02 8.11126831e+02 6.19714916e-01]	[4.70004517e+02 8.06126404e+02 5.96540391e-01]	[4.46890320e+02 7.85577454e+02 6.54219329e-01]	[4.13586517e+02 8.08533875e+02 6.52482569e-01]	[3.95640381e+02 8.00931824e+02 6.25687540e-01]	[4.18798248e+02 7.72750061e+02 6.65349424e-01]
[398.09283447 236.56483459 0.93206763]	[400.83486938 280.22381592 0.90654641]	[341.79089355 287.86889648 0.80627626]	[295.64666748 377.65420532 0.90894401]	[236.47210693 449.47076416 0.83838332]	[462.30047607 277.60897827 0.90735286]	[482.85501099 385.35192871 0.85352182]	[485.34747314 480.2585144 0.8777622 ]	[410.95965576 462.24346924 0.73132145]	[375.02243042 462.35263062 0.72310311]	[395.5737915 623.95733643 0.84693193]	[413.57394409 767.56939697 0.77913225]	[444.40917969 459.77114868 0.72025609]	[444.42645264 618.82373047 0.79629326]	[4.57070496e+02 7.70169128e+02 7.67182648e-01]	[380.29934692 228.79541016 0.87556189]	[405.8364563 223.70729065 0.85936791]	[362.31692505 216.14685059 0.73113364]	[426.36358643 210.91325378 0.82518137]	[4.52047424e+02 8.08680237e+02 6.22140408e-01]	[4.70012543e+02 8.06037109e+02 6.10994160e-01]	[4.46883240e+02 7.82968567e+02 6.38314068e-01]	[4.16083160e+02 8.06138733e+02 6.39082551e-01]	[3.98078217e+02 8.00969299e+02 6.15013540e-01]	[4.18755890e+02 7.72756226e+02 6.64388657e-01]
[398.07275391 236.47355652 0.93911725]	[400.82650757 280.12945557 0.91941059]	[341.73233032 285.26074219 0.81502062]	[298.0753479 377.69244385 0.90918207]	[239.16049194 457.18225098 0.83452833]	[462.31503296 277.52764893 0.90439302]	[482.84558105 380.27423096 0.89164704]	[485.41656494 477.66766357 0.84439701]	[413.50567627 459.74813843 0.73985267]	[375.11727905 462.25836182 0.74128538]	[395.5793457 623.93829346 0.84657502]	[413.5871582 767.53442383 0.78137219]	[446.91964722 459.67648315 0.71079969]	[446.87893677 616.20129395 0.78361589]	[4.57152039e+02 7.70177246e+02 7.68838465e-01]	[380.25778198 223.75007629 0.87464112]	[405.83724976 221.09745789 0.86711782]	[362.32168579 216.05834961 0.71369654]	[426.36682129 210.85984802 0.8223989 ]	[4.59730438e+02 8.08521729e+02 6.18228078e-01]	[4.77727631e+02 7.98390198e+02 6.28846705e-01]	[4.46940582e+02 7.83028076e+02 6.32026672e-01]	[4.16085571e+02 8.06072388e+02 6.42173529e-01]	[3.98090332e+02 7.98406738e+02 6.18196487e-01]	[4.18752594e+02 7.72716553e+02 6.79403961e-01]
[398.05960083 236.43331909 0.94359249]	[400.8039856 277.68823242 0.93192196]	[341.71917725 282.76318359 0.82272494]	[300.65826416 377.5909729 0.87804639]	[249.36752319 459.78375244 0.86059159]	[462.2572937 275.06893921 0.90303928]	[482.84146118 380.15298462 0.90263087]	[485.48843384 475.08621216 0.81739581]	[413.53100586 459.70507812 0.72959816]	[377.49795532 459.81582642 0.73452485]	[395.58151245 623.8949585 0.84292865]	[413.55062866 767.56103516 0.77429754]	[446.93969727 457.20928955 0.70044249]	[449.4357605 616.22302246 0.77834547]	[4.57107208e+02 7.70166931e+02 7.69819975e-01]	[380.24420166 223.69010925 0.88075352]	[405.8182373 218.64622498 0.87509751]	[362.30355835 216.02326965 0.74110073]	[423.90866089 210.81278992 0.82078749]	[4.59707855e+02 8.08598694e+02 6.70404196e-01]	[4.77704895e+02 8.00945190e+02 6.59366667e-01]	[4.46872101e+02 7.82997375e+02 6.38140738e-01]	[4.16115814e+02 8.06142090e+02 6.54085934e-01]	[3.98108002e+02 8.00974670e+02 6.16542816e-01]	[4.18714539e+02 7.72768921e+02 6.75252736e-01]
[398.05032349 234.08288574 0.94430244]	[400.7880249 277.6628418 0.93908149]	[341.69754028 282.73046875 0.82903337]	[300.7197876 380.12155151 0.86280417]	[254.49775696 462.39575195 0.88522428]	[462.24127197 275.04025269 0.90133476]	[482.81011963 380.1491394 0.91769207]	[485.5022583 467.48718262 0.81743598]	[413.56433105 457.20245361 0.72711331]	[377.51867676 459.73568726 0.7430135 ]	[395.58056641 623.93774414 0.84982628]	[413.55627441 767.61816406 0.76932466]	[446.97698975 457.13006592 0.69516879]	[449.46377563 611.16101074 0.77980471]	[457.16882324 770.13250732 0.77908677]	[380.2338562 221.20391846 0.88591266]	[403.38064575 218.61801147 0.88114262]	[362.31311035 216.01203918 0.72838241]	[423.87539673 210.77987671 0.81974077]	[4.59797333e+02 8.08545166e+02 6.36839509e-01]	[4.80216980e+02 7.98374939e+02 6.52443171e-01]	[4.46919098e+02 7.83005005e+02 6.32891178e-01]	[4.16147797e+02 8.06137817e+02 6.35492325e-01]	[3.98113098e+02 8.01000549e+02 5.99060416e-01]	[4.18726288e+02 7.75276245e+02 6.56415343e-01]
[398.05343628 234.08207703 0.94517547]	[400.79119873 277.66387939 0.93811953]	[341.70053101 282.73297119 0.82869518]	[300.73046875 380.10726929 0.86083722]	[254.49858093 462.39584351 0.88495457]	[462.24795532 275.04290771 0.90108073]	[482.81137085 380.15390015 0.91615814]	[485.49594116 467.49179077 0.81763381]	[413.57220459 457.21078491 0.73052263]	[377.51809692 459.74139404 0.74595481]	[395.56564331 623.88391113 0.84013808]	[413.54730225 767.59637451 0.76889479]	[449.44546509 457.1434021 0.69738901]	[449.48260498 613.66748047 0.776443 ]	[457.15011597 770.12268066 0.77895367]	[380.23562622 221.20359802 0.88603973]	[403.38330078 218.61503601 0.88144165]	[362.31451416 216.01707458 0.72874665]	[423.87786865 210.77947998 0.81913811]	[4.59778412e+02 8.08544189e+02 6.45525575e-01]	[4.80194580e+02 7.98380798e+02 6.57611907e-01]	[4.46906433e+02 7.82980103e+02 6.35661125e-01]	[4.16129028e+02 8.06121521e+02 6.32424533e-01]	[3.98104675e+02 8.00977844e+02 5.98969936e-01]	[4.18715607e+02 7.72828735e+02 6.60307169e-01]
[398.05938721 234.07870483 0.9497118 ]	[400.74597168 277.66677856 0.94309521]	[339.27783203 285.24209595 0.8334887 ]	[305.75631714 380.27865601 0.8198939 ]	[257.1161499 469.96368408 0.84199417]	[459.82922363 274.99255371 0.89863706]	[482.78497314 377.68743896 0.90685034]	[487.95602417 467.41937256 0.81843984]	[413.55160522 457.21160889 0.72798771]	[375.11929321 459.74771118 0.73805583]	[395.52877808 623.84240723 0.83823442]	[413.52957153 767.57098389 0.77015507]	[449.44805908 457.12884521 0.69389588]	[449.50244141 611.13165283 0.77868038]	[457.22183228 767.6328125 0.77385294]	[380.23822021 223.66702271 0.89055693]	[403.37042236 218.61912537 0.88136744]	[362.29608154 216.01596069 0.78683758]	[423.79299927 210.78897095 0.83479702]	[4.59772095e+02 8.06120728e+02 6.21144533e-01]	[4.80236084e+02 7.95868103e+02 6.46910071e-01]	[4.49457367e+02 7.77905457e+02 6.05369031e-01]	[4.16108337e+02 8.06044983e+02 6.03617787e-01]	[3.98069366e+02 7.98409302e+02 5.79703689e-01]	[4.18731659e+02 7.72773682e+02 6.74040914e-01]
[398.05160522 236.43733215 0.95071715]	[400.72494507 277.65353394 0.94602168]	[339.25808716 285.25302124 0.83884495]	[310.93731689 380.22869873 0.84836572]	[262.24328613 477.6020813 0.82056201]	[459.77331543 274.95996094 0.89699203]	[482.73828125 377.5774231 0.89660335]	[487.97976685 464.94039917 0.82316756]	[413.55960083 457.11590576 0.72224516]	[377.50189209 459.68981934 0.74050599]	[395.52102661 621.36810303 0.83074677]	[413.51766968 767.57800293 0.76961499]	[449.44696045 452.07028198 0.69029921]	[452.07528687 613.62750244 0.77448934]	[457.20245361 767.68200684 0.78085542]	[380.22125244 223.72349548 0.89172012]	[403.34619141 218.6569519 0.88154131]	[362.23703003 216.01649475 0.79840463]	[421.38720703 210.82176208 0.8454932 ]	[4.59712738e+02 8.08524475e+02 6.21203303e-01]	[4.80188751e+02 7.98370605e+02 6.43267453e-01]	[4.46954041e+02 7.80469238e+02 6.13479257e-01]	[4.16093384e+02 8.06056946e+02 6.21880531e-01]	[3.98064911e+02 7.98436646e+02 5.94488800e-01]	[4.18704987e+02 7.72786438e+02 6.66811109e-01]
[398.04608154 236.45556641 0.94824111]	[400.71252441 277.64022827 0.94512171]	[339.24551392 285.27059937 0.83918953]	[316.01925659 382.77108765 0.88981217]	[277.47665405 480.17199707 0.89105153]	[459.74505615 274.91366577 0.88704872]	[482.7149353 375.08557129 0.87918538]	[487.97555542 462.44024658 0.84421551]	[413.58209229 457.13146973 0.72890645]	[377.52923584 459.71588135 0.74723184]	[395.60198975 623.82446289 0.85653543]	[4.13569733e+02 7.67675354e+02 7.64653563e-01]	[449.45846558 454.55090332 0.69004709]	[454.58230591 608.62805176 0.7901516 ]	[459.60348511 770.20007324 0.77227873]	[380.21417236 226.23654175 0.89395392]	[403.30215454 218.67393494 0.8830924 ]	[362.24313354 216.0919342 0.80019861]	[421.32723999 210.82106018 0.85954255]	[4.59720764e+02 8.06126282e+02 5.66746116e-01]	[4.80174225e+02 7.98388428e+02 6.01210713e-01]	[4.46947723e+02 7.85601562e+02 6.13886774e-01]	[4.16117188e+02 8.06029907e+02 5.97345471e-01]	[3.98086517e+02 7.98430054e+02 5.74353158e-01]	[4.18736694e+02 7.75354553e+02 6.26343012e-01]
[395.63977051 236.46446228 0.94239855]	[400.70553589 277.64035034 0.94655704]	[339.26223755 285.25219727 0.83846939]	[316.13076782 385.3119812 0.88746935]	[277.62536621 480.36022949 0.89812195]	[459.72583008 274.91943359 0.88657892]	[482.71252441 375.07446289 0.87800676]	[487.9800415 464.85375977 0.83933723]	[413.55963135 457.14395142 0.7257762 ]	[377.50747681 459.71688843 0.7412616 ]	[395.62585449 623.82995605 0.85515857]	[4.13588135e+02 7.67664062e+02 7.60704637e-01]	[449.43811035 454.56851196 0.68908137]	[454.64700317 608.62438965 0.79423249]	[459.60690308 770.2043457 0.77058131]	[380.16665649 226.23054504 0.89397448]	[403.25512695 221.10621643 0.8869828 ]	[362.22970581 216.07318115 0.77742046]	[421.31323242 210.81575012 0.85955298]	[4.62265900e+02 8.08546082e+02 5.33703089e-01]	[4.80265045e+02 7.98413208e+02 5.85398078e-01]	[4.46901520e+02 7.88037292e+02 6.32998466e-01]	[4.16067993e+02 8.06020691e+02 5.89888453e-01]	[3.98061737e+02 7.98403015e+02 5.69534123e-01]	[4.18755157e+02 7.75371338e+02 6.22575462e-01]
[395.63299561 236.46856689 0.94280738]	[400.70074463 277.63946533 0.94753909]	[339.25305176 285.24282837 0.84119684]	[318.56954956 385.32879639 0.8925969 ]	[280.1262207 482.79864502 0.88541549]	[459.71282959 274.92245483 0.88678861]	[480.38619995 375.02505493 0.87362182]	[487.96365356 464.85412598 0.8422057 ]	[413.53408813 457.11126709 0.72165018]	[377.49801636 459.68289185 0.73810703]	[398.01327515 623.81506348 0.8579008 ]	[4.13576843e+02 7.67639893e+02 7.52083421e-01]	[446.95666504 452.05615234 0.69081378]	[457.07501221 608.61016846 0.80133277]	[459.63375854 770.18267822 0.77505362]	[380.15048218 226.23477173 0.89634788]	[400.88031006 221.10429382 0.8903926 ]	[362.21420288 216.08006287 0.77975047]	[421.29251099 210.83576965 0.86359191]	[4.62268372e+02 8.08580688e+02 5.53094387e-01]	[4.80282196e+02 8.00931396e+02 6.03676319e-01]	[4.46950989e+02 7.85578613e+02 6.18542373e-01]	[4.16105011e+02 8.06039368e+02 5.90949893e-01]	[3.98082520e+02 7.98430115e+02 5.68016708e-01]	[4.18765900e+02 7.75314148e+02 6.13764048e-01]
[395.63354492 236.49234009 0.94174731]	[400.67880249 277.62808228 0.9480418 ]	[339.22970581 285.25170898 0.84293056]	[318.62225342 385.33209229 0.88785559]	[282.72381592 482.73425293 0.86087894]	[459.69216919 274.89248657 0.88093561]	[482.71002197 372.52636719 0.86839485]	[487.96725464 462.36083984 0.86246717]	[413.53872681 457.09063721 0.72076005]	[377.48861694 459.66394043 0.73769653]	[395.64324951 621.40887451 0.85052454]	[4.13593140e+02 7.67589233e+02 7.43519783e-01]	[446.96936035 452.04214478 0.68838733]	[457.15927124 608.54986572 0.82199991]	[4.59647797e+02 7.70252502e+02 7.61564851e-01]	[380.14550781 226.28015137 0.89788646]	[400.87902832 221.13923645 0.89102095]	[362.19729614 216.0796051 0.77010572]	[421.2791748 210.8132019 0.8582927]	[4.59799530e+02 8.08633179e+02 5.52479982e-01]	[4.80238617e+02 8.03496765e+02 6.06646121e-01]	[4.46921417e+02 7.88065674e+02 6.21154249e-01]	[4.16099762e+02 8.06013306e+02 5.98267555e-01]	[3.98082611e+02 7.98386841e+02 5.74398041e-01]	[4.18788300e+02 7.75269958e+02 5.98490179e-01]
[395.63519287 236.49064636 0.94232875]	[400.66549683 277.63900757 0.94697666]	[339.2131958 285.2668457 0.84311604]	[318.62670898 387.87319946 0.884404 ]	[287.79669189 482.73745728 0.8559218 ]	[459.69171143 274.90322876 0.88287646]	[482.71417236 372.52716064 0.87116456]	[487.93328857 462.30905151 0.87309122]	[413.56777954 457.1008606 0.72215945]	[377.52893066 459.6807251 0.74280918]	[398.01385498 623.8024292 0.85187447]	[4.13587646e+02 7.67634888e+02 7.46896863e-01]	[446.96697998 452.05126953 0.68781602]	[457.1857605 608.53643799 0.82405347]	[4.59706451e+02 7.70198303e+02 7.69138515e-01]	[380.14483643 226.28218079 0.89853626]	[400.87704468 221.129776 0.89249837]	[362.19989014 216.08636475 0.76300681]	[421.27822876 210.80821228 0.85724962]	[4.62279938e+02 8.08597900e+02 5.46556950e-01]	[4.80295288e+02 8.00986145e+02 5.95993221e-01]	[4.46954407e+02 7.88056946e+02 6.19124413e-01]	[4.16062683e+02 8.06050354e+02 5.56861579e-01]	[3.95640686e+02 7.98430298e+02 5.30930161e-01]	[4.18792572e+02 7.75357300e+02 6.01860344e-01]
[395.63366699 236.49707031 0.94165069]	[400.65872192 277.63375854 0.94747388]	[339.20593262 285.26541138 0.84330893]	[318.63275146 387.90609741 0.88533139]	[290.34744263 482.73764038 0.85799527]	[459.68414307 274.88925171 0.88010699]	[482.7215271 372.53424072 0.87571025]	[487.94085693 462.26708984 0.87554014]	[413.56707764 457.11654663 0.72391057]	[377.53268433 459.70068359 0.74628472]	[398.04678345 621.35150146 0.84991634]	[4.13565613e+02 7.67623596e+02 7.45553374e-01]	[446.97216797 452.06802368 0.68815643]	[459.58215332 606.11260986 0.83431596]	[4.59735504e+02 7.70149109e+02 7.70131290e-01]	[380.14007568 226.29060364 0.89954561]	[400.8757019 221.13867188 0.89241546]	[359.84072876 216.06768799 0.77070218]	[421.27432251 210.80322266 0.85616893]	[4.59782043e+02 8.08549377e+02 5.39758027e-01]	[4.80218140e+02 8.00945801e+02 5.78673780e-01]	[4.49496765e+02 7.85574158e+02 5.96176088e-01]	[4.16066040e+02 8.06024048e+02 5.68858147e-01]	[3.95635895e+02 7.98400146e+02 5.40891171e-01]	[4.18787109e+02 7.75332214e+02 6.04569793e-01]
[395.63595581 236.4987793 0.9421401 ]	[400.65402222 277.6277771 0.94753158]	[339.18786621 285.27813721 0.8438853 ]	[318.64031982 387.90078735 0.88445908]	[290.37792969 482.77774048 0.8606348 ]	[459.68395996 272.48513794 0.87588352]	[482.728302 372.47052002 0.87102902]	[487.93322754 462.27178955 0.87630862]	[416.0256958 457.09832764 0.72184831]	[377.55194092 459.67919922 0.74394548]	[398.05532837 621.3560791 0.85213792]	[4.13559204e+02 7.67640686e+02 7.52279997e-01]	[449.51269531 452.03829956 0.68171865]	[459.58795166 606.04510498 0.84424603]	[459.77648926 767.64715576 0.78217787]	[380.14025879 226.29205322 0.90121275]	[400.87573242 221.14079285 0.8931396 ]	[359.83615112 216.07019043 0.77415293]	[421.27328491 210.79627991 0.85437137]	[4.59770538e+02 8.03529175e+02 5.60786247e-01]	[4.80179596e+02 7.95855652e+02 6.10826433e-01]	[4.52030945e+02 7.82951660e+02 5.89616120e-01]	[4.18580292e+02 8.03478577e+02 5.85443616e-01]	[3.98132324e+02 7.95876953e+02 5.64367950e-01]	[4.21148224e+02 7.75343262e+02 6.22332573e-01]
[395.64883423 236.50468445 0.94272661]	[400.66033936 277.60882568 0.948259 ]	[339.19961548 285.2791748 0.84433699]	[318.61697388 387.92086792 0.88508785]	[290.35333252 482.79779053 0.85797626]	[459.68624878 272.43777466 0.87186152]	[482.74447632 372.48519897 0.87506586]	[487.95162964 462.2026062 0.87515914]	[416.07183838 454.58959961 0.72288537]	[377.57720947 457.20843506 0.74162042]	[398.06661987 621.35949707 0.85120612]	[4.13530426e+02 7.67638611e+02 7.51606345e-01]	[452.04641724 449.48751831 0.67771804]	[459.65472412 606.04034424 0.8526426 ]	[462.1963501 767.57928467 0.78943175]	[380.14877319 226.29850769 0.90091741]	[403.24865723 221.15106201 0.88996476]	[359.82867432 216.07060242 0.79068094]	[421.27734375 210.79136658 0.85466176]	[4.62272522e+02 8.03524536e+02 5.97240090e-01]	[4.80297577e+02 7.93341003e+02 6.42578006e-01]	[4.57090576e+02 7.75331482e+02 6.25442326e-01]	[4.16121063e+02 8.03498718e+02 6.02527320e-01]	[3.98091522e+02 7.95879333e+02 5.83304524e-01]	[4.21167053e+02 7.75320496e+02 6.30240858e-01]
[398.02182007 236.51283264 0.94330508]	[400.65982056 277.58059692 0.94753802]	[339.19287109 285.25897217 0.84430623]	[318.61535645 387.92169189 0.88520157]	[290.3626709 482.78430176 0.85969305]	[459.68569946 272.39172363 0.86611879]	[482.75631714 372.48095703 0.87565053]	[487.96575928 459.82635498 0.87477022]	[416.10720825 454.57693481 0.72522503]	[377.59454346 457.18331909 0.73911178]	[398.07449341 621.31536865 0.84494138]	[4.13557404e+02 7.67614502e+02 7.50548065e-01]	[454.55471802 449.47640991 0.67719352]	[459.67755127 606.06933594 0.85605377]	[462.2053833 770.13842773 0.78524637]	[380.16500854 228.77088928 0.89992827]	[403.25927734 221.1650238 0.88851261]	[359.83215332 216.04821777 0.79278547]	[421.28292847 208.35099792 0.85334241]	[4.62306458e+02 8.06083313e+02 5.43631256e-01]	[4.80303406e+02 7.95854797e+02 6.00925922e-01]	[4.54601990e+02 7.83009155e+02 6.14579558e-01]	[4.16096558e+02 8.03529907e+02 5.94911337e-01]	[3.98069427e+02 7.95884827e+02 5.77987611e-01]	[4.21163635e+02 7.75304749e+02 6.17545545e-01]
[398.03582764 236.5390625 0.941912 ]	[400.66842651 277.5670166 0.94805062]	[339.19326782 285.25506592 0.84421432]	[318.61462402 387.8572998 0.88233006]	[290.36538696 482.76870728 0.85985571]	[459.70504761 272.37203979 0.8661325 ]	[482.77197266 372.4753418 0.87482595]	[487.99975586 459.809021 0.86751479]	[416.16702271 452.06192017 0.72760397]	[377.63040161 457.15774536 0.74208695]	[398.08944702 618.80218506 0.83680522]	[4.13538849e+02 7.67634216e+02 7.49239326e-01]	[454.64904785 446.93585205 0.68453455]	[459.72262573 606.01983643 0.86863035]	[462.22653198 770.13952637 0.78428525]	[380.18093872 228.81317139 0.90238267]	[403.27459717 221.20547485 0.88327557]	[359.82943726 216.08103943 0.79564422]	[421.28445435 210.78559875 0.85441172]	[4.62326965e+02 8.06075073e+02 5.10655880e-01]	[4.80346130e+02 7.95848511e+02 5.66230237e-01]	[4.54612610e+02 7.83031311e+02 6.11717522e-01]	[4.16101624e+02 8.03568481e+02 5.85734367e-01]	[3.98055756e+02 7.98384460e+02 5.66002965e-01]	[4.18792297e+02 7.75326721e+02 6.24736071e-01]
[398.03561401 236.53315735 0.94239283]	[400.67941284 277.5402832 0.94883126]	[339.20010376 282.78356934 0.84382039]	[318.61651611 385.35671997 0.88451725]	[290.34646606 482.73748779 0.85537964]	[459.72463989 269.91369629 0.86400026]	[482.77856445 372.47064209 0.86897087]	[490.478302 459.76202393 0.85753131]	[418.56085205 452.02612305 0.72930211]	[377.66543579 457.11715698 0.73799443]	[398.11712646 616.2321167 0.83591986]	[4.13543854e+02 7.67602234e+02 7.58265972e-01]	[457.11950684 446.90545654 0.69316733]	[459.78735352 605.97351074 0.8835696 ]	[462.31335449 770.16394043 0.78589642]	[380.18139648 228.80157471 0.90076721]	[403.27944946 221.19993591 0.88424653]	[359.8248291 216.0506897 0.79948473]	[421.29067993 208.35154724 0.85409689]	[4.64894348e+02 8.06112915e+02 5.15639842e-01]	[4.82836456e+02 7.98358521e+02 5.71523607e-01]	[4.57136414e+02 7.85509399e+02 6.37088716e-01]	[4.16127930e+02 8.06030151e+02 5.90081930e-01]	[3.98055817e+02 7.98395813e+02 5.60969412e-01]	[4.21155426e+02 7.72829346e+02 6.52256191e-01]
[398.06204224 236.52539062 0.94869453]	[400.70141602 277.52294922 0.94777471]	[339.22766113 282.76522827 0.84433424]	[318.6242981 385.37112427 0.88143998]	[290.34799194 480.36437988 0.85209113]	[459.75256348 269.88702393 0.86533821]	[482.78149414 372.43994141 0.86896545]	[493.03890991 459.77737427 0.85200286]	[418.60946655 449.5038147 0.73625541]	[377.70736694 454.64282227 0.73451501]	[398.13409424 616.23809814 0.83645338]	[4.13577728e+02 7.65069031e+02 7.57481158e-01]	[457.17391968 444.39968872 0.70260698]	[462.19973755 606.08135986 0.86836255]	[462.41125488 770.16088867 0.78027588]	[380.20767212 228.80027771 0.89767563]	[403.3109436 221.18345642 0.88236827]	[359.83789062 216.06187439 0.80258793]	[421.30795288 208.33279419 0.85516572]	[4.64865936e+02 8.06070374e+02 5.78518510e-01]	[4.82845398e+02 7.98360474e+02 6.31429493e-01]	[4.59646149e+02 7.83013184e+02 6.42573357e-01]	[4.16068909e+02 8.06048218e+02 6.00775540e-01]	[3.98042755e+02 7.98381409e+02 5.66849232e-01]	[4.21215118e+02 7.70270996e+02 6.87210917e-01]
[398.07928467 236.51463318 0.95096582]	[400.72091675 277.50177002 0.94617462]	[339.26443481 282.72369385 0.84654546]	[318.63937378 385.33276367 0.88562429]	[290.34912109 480.31622314 0.85270667]	[459.76522827 269.87893677 0.86588597]	[482.78381348 372.44354248 0.87338948]	[493.1211853 462.19403076 0.85209274]	[418.63186646 452.00033569 0.73570532]	[377.71389771 454.63839722 0.73047155]	[398.20028687 616.19830322 0.83942914]	[4.13528503e+02 7.67494019e+02 7.57040024e-01]	[457.20071411 446.88116455 0.69846594]	[462.25006104 608.5581665 0.85907662]	[464.87689209 770.13128662 0.77720881]	[380.2300415 228.79089355 0.89421487]	[403.33551025 221.16934204 0.88116801]	[362.21005249 216.08335876 0.79446727]	[421.32592773 208.34614563 0.85406154]	[4.62403320e+02 8.03507080e+02 6.04423881e-01]	[4.82790527e+02 7.95804749e+02 6.59363151e-01]	[4.59726166e+02 7.80413330e+02 6.32914603e-01]	[4.16080078e+02 8.06002197e+02 6.24145269e-01]	[3.98080292e+02 7.98356873e+02 5.85741282e-01]	[4.21192841e+02 7.70261597e+02 7.11164534e-01]
[398.09664917 236.50331116 0.95178998]	[400.73883057 277.4911499 0.94571924]	[339.27731323 282.70956421 0.84470648]	[318.64413452 385.34008789 0.88703924]	[290.34243774 480.30975342 0.85003793]	[459.78414917 269.86791992 0.8659156 ]	[482.7913208 369.97796631 0.86865169]	[498.14541626 462.28991699 0.86573517]	[418.6378479 452.06518555 0.7440744 ]	[377.73202515 457.12716675 0.74076122]	[398.20629883 616.27716064 0.84267479]	[413.5123291 765.05047607 0.76842254]	[457.22134399 449.44052124 0.69856584]	[462.28387451 608.5491333 0.85961437]	[4.69984711e+02 7.67647034e+02 7.67544270e-01]	[380.25778198 228.77676392 0.88685977]	[403.36196899 221.16023254 0.87897706]	[362.23599243 216.08058167 0.79824841]	[421.36279297 208.32536316 0.84920245]	[4.70040588e+02 7.95792908e+02 6.65156245e-01]	[4.85402496e+02 7.90739441e+02 7.13650167e-01]	[4.62341217e+02 7.77832520e+02 6.67822897e-01]	[4.16062775e+02 8.06053406e+02 6.18331373e-01]	[3.98043579e+02 7.98388611e+02 5.76662064e-01]	[4.21214081e+02 7.70198853e+02 7.48429537e-01]
[398.13186646 236.49708557 0.95315856]	[400.75979614 277.47244263 0.94438905]	[339.29864502 282.67819214 0.84110433]	[318.67098999 382.85848999 0.88976568]	[290.36584473 480.2789917 0.85152912]	[459.81387329 269.85385132 0.8651756 ]	[482.79891968 369.93054199 0.87347859]	[498.23187256 462.33129883 0.88033587]	[418.6413269 452.06417847 0.7424019 ]	[377.73648071 457.14071655 0.74099624]	[398.21520996 618.78277588 0.85241985]	[413.50598145 767.51348877 0.77046406]	[459.59472656 449.43591309 0.69683862]	[462.30114746 606.05206299 0.88176447]	[472.60501099 767.67254639 0.77796113]	[380.29122925 226.3145752 0.87946594]	[405.83413696 221.14935303 0.87311989]	[362.25067139 216.0599823 0.80085099]	[421.39584351 208.30027771 0.8409704 ]	[4.77665894e+02 7.93328491e+02 6.74024522e-01]	[4.90545746e+02 7.90695984e+02 7.01195240e-01]	[4.64844604e+02 7.77853210e+02 6.44741297e-01]	[4.16060883e+02 8.06053711e+02 6.13389075e-01]	[3.98034760e+02 7.98384155e+02 5.73888302e-01]	[4.21192993e+02 7.70249390e+02 7.41383612e-01]
[398.15667725 236.49560547 0.95364279]	[400.79718018 277.48114014 0.94212914]	[341.72686768 282.67398071 0.83575493]	[318.70254517 382.80371094 0.88993084]	[290.36700439 480.26843262 0.84863353]	[459.85464478 269.87289429 0.8642118 ]	[482.81481934 369.90725708 0.87474298]	[498.26467896 462.34628296 0.88500333]	[418.66165161 452.01638794 0.74386173]	[377.74984741 457.09130859 0.73367339]	[398.22497559 618.74255371 0.84689569]	[4.13508057e+02 7.67490662e+02 7.67316461e-01]	[459.61993408 446.92080688 0.7034502 ]	[462.34222412 606.08203125 0.87023246]	[477.67034912 767.62658691 0.79696333]	[380.31149292 226.30404663 0.87666309]	[405.89117432 221.1383667 0.87109303]	[362.25320435 216.03756714 0.80047131]	[423.79656982 208.27209473 0.83127189]	[4.80273285e+02 7.98405945e+02 6.92841351e-01]	[4.98200317e+02 7.90785950e+02 7.29792297e-01]	[4.64928406e+02 7.77862488e+02 6.50320113e-01]	[4.16089539e+02 8.06054199e+02 6.43238604e-01]	[3.98086243e+02 7.98380310e+02 6.03366673e-01]	[4.21181183e+02 7.70238892e+02 7.24777102e-01]
[398.18740845 236.51066589 0.95268482]	[400.82894897 277.47802734 0.93743479]	[341.78778076 280.23669434 0.83089519]	[318.76428223 380.34216309 0.88712925]	[290.40066528 480.26724243 0.85018367]	[462.2225647 269.89413452 0.86766607]	[482.83239746 369.92526245 0.87225175]	[500.64523315 462.30227661 0.89122891]	[418.67416382 452.02981567 0.74436206]	[380.09893799 457.11257935 0.73483306]	[398.25952148 618.74633789 0.85008043]	[413.53152466 765.04406738 0.77256274]	[459.62249756 446.91159058 0.70374125]	[462.39834595 606.0201416 0.87663108]	[480.19128418 767.50927734 0.79806077]	[380.3425293 226.31134033 0.87298954]	[408.39648438 221.15124512 0.86912328]	[362.29104614 216.05055237 0.78129625]	[423.85632324 208.2585907 0.82026345]	[4.82743195e+02 8.00936584e+02 6.87024713e-01]	[5.00708954e+02 7.90816101e+02 7.24479616e-01]	[4.72540527e+02 7.72782776e+02 6.34073734e-01]	[4.16056091e+02 8.06078125e+02 6.24490798e-01]	[3.98064819e+02 7.98378540e+02 5.88868082e-01]	[4.21225159e+02 7.70183777e+02 7.23232627e-01]
[398.22079468 236.52088928 0.94920272]	[400.84020996 277.48348999 0.93595678]	[341.78372192 280.23242188 0.83197796]	[318.78649902 382.74099731 0.88435644]	[290.42382812 480.29162598 0.85529101]	[462.23703003 269.90756226 0.86747092]	[482.85385132 369.90280151 0.86534172]	[500.69836426 462.30914307 0.89965779]	[418.71362305 452.05270386 0.74715251]	[380.13064575 457.12338257 0.73981118]	[398.26776123 618.737854 0.84859085]	[413.51269531 765.06890869 0.77371979]	[459.65679932 446.93341064 0.70623308]	[464.8732605 606.02337646 0.85739672]	[480.35281372 762.48150635 0.80587012]	[382.75708008 226.31427002 0.86464119]	[408.44863892 221.18106079 0.86542284]	[362.31643677 216.03620911 0.77698141]	[423.90863037 208.27883911 0.81535399]	[4.82819519e+02 7.95870605e+02 7.24970818e-01]	[5.00801727e+02 7.90692322e+02 7.53491461e-01]	[4.77657593e+02 7.70178467e+02 6.93320394e-01]	[4.13586365e+02 8.06106506e+02 6.05205297e-01]	[3.95627899e+02 7.98424438e+02 5.71410120e-01]	[4.21226349e+02 7.70200073e+02 7.37223327e-01]
[398.22314453 236.53077698 0.94787312]	[400.83959961 277.48599243 0.9362244 ]	[341.78842163 280.23712158 0.83051527]	[321.14440918 382.73031616 0.88417524]	[290.42391968 480.28375244 0.85506541]	[462.23419189 269.91110229 0.86813372]	[482.85723877 369.90908813 0.86380279]	[500.69769287 462.30426025 0.89953679]	[418.71231079 452.05059814 0.74627411]	[380.12869263 457.12359619 0.73950678]	[398.2706604 618.73773193 0.84845346]	[413.52334595 765.06939697 0.77544087]	[459.65487671 446.92825317 0.70613313]	[464.86886597 606.02185059 0.85829514]	[480.35406494 762.49133301 0.80580062]	[382.75970459 228.77330017 0.86504471]	[408.45248413 221.18913269 0.86474478]	[362.31808472 216.04354858 0.77432257]	[423.91195679 208.2830658 0.81427789]	[4.82821869e+02 7.95889282e+02 7.21047401e-01]	[5.00806000e+02 7.90703125e+02 7.49544859e-01]	[4.77659393e+02 7.70186890e+02 6.93568766e-01]	[4.13585236e+02 8.06114502e+02 6.04680955e-01]	[3.95628357e+02 7.98427307e+02 5.71627378e-01]	[4.21231873e+02 7.70196594e+02 7.39851356e-01]
[400.66473389 236.51853943 0.95129275]	[403.24282837 277.49920654 0.92879725]	[344.26260376 280.23110962 0.82537276]	[321.20797729 380.29666138 0.88164037]	[292.92071533 480.23336792 0.85954607]	[462.27624512 272.36245728 0.87063468]	[482.87823486 367.42855835 0.86127454]	[500.69827271 462.29150391 0.90131766]	[418.72201538 449.50106812 0.74508703]	[380.12561035 454.60678101 0.73260629]	[398.27377319 618.76141357 0.8477335 ]	[413.53512573 765.05151367 0.77560437]	[459.66635132 446.87286377 0.7114557 ]	[464.94134521 606.00018311 0.85264504]	[482.78009033 754.80914307 0.8134023 ]	[385.29916382 228.77128601 0.85118455]	[411.03759766 221.18833923 0.86714184]	[364.78713989 216.08155823 0.79651642]	[426.3706665 208.28479004 0.80388546]	[4.82806152e+02 7.93239258e+02 7.83045828e-01]	[500.8097229 788.1762085 0.79293561]	[4.80209229e+02 7.67543030e+02 7.09887028e-01]	[4.13595367e+02 8.08536011e+02 6.10710621e-01]	[3.95618744e+02 8.00916870e+02 5.78259766e-01]	[4.21236420e+02 7.70173401e+02 7.38084793e-01]
[400.69992065 236.52636719 0.95092869]	[403.2991333 277.52719116 0.92393935]	[344.34024048 282.70306396 0.81129527]	[321.25054932 380.27880859 0.87511921]	[293.0118103 480.29489136 0.86829895]	[462.32278442 272.37963867 0.8688215 ]	[482.91952515 369.89990234 0.85445154]	[500.7192688 462.32357788 0.90262651]	[418.73562622 446.9432373 0.74544144]	[380.13122559 452.03555298 0.72598773]	[400.65139771 616.24676514 0.84453231]	[413.54364014 765.02758789 0.7712732 ]	[459.68057251 444.35803223 0.71757251]	[467.43865967 605.97515869 0.84228671]	[482.89666748 754.79504395 0.80508399]	[385.35824585 228.77526855 0.84801918]	[413.53897095 223.65968323 0.870287 ]	[364.83822632 216.07794189 0.78057867]	[426.41717529 208.32102966 0.79728591]	[4.82885956e+02 7.90816895e+02 7.86077499e-01]	[503.27304077 788.17541504 0.80647004]	[4.80324646e+02 7.67536438e+02 7.21271157e-01]	[4.13551300e+02 8.08566833e+02 5.96398711e-01]	[3.95568787e+02 8.00942322e+02 5.68192720e-01]	[4.21239166e+02 7.70153137e+02 7.39293933e-01]
[400.82571411 236.54676819 0.93135542]	[405.81976318 277.51190186 0.90955478]	[349.37683105 280.24874878 0.8094461 ]	[326.33087158 380.22717285 0.85360223]	[295.52609253 480.26086426 0.88193625]	[462.43151855 272.36239624 0.85107154]	[485.35333252 372.47106934 0.83947116]	[500.7940979 462.34405518 0.90486813]	[421.13748169 449.47909546 0.74098504]	[380.19555664 454.55984497 0.72170758]	[400.69018555 616.23516846 0.84286392]	[4.13505981e+02 7.67499817e+02 7.64212489e-01]	[459.76434326 446.8822937 0.72139925]	[475.09597778 606.03869629 0.83546817]	[487.91934204 752.27996826 0.76233518]	[390.44778442 228.77761841 0.83817703]	[416.09231567 223.66931152 0.88916534]	[372.44338989 216.08940125 0.72401172]	[431.46328735 208.33895874 0.78835022]	[485.46231079 790.76519775 0.79115814]	[503.46490479 788.12414551 0.79754555]	[4.82946198e+02 7.64991943e+02 6.65723503e-01]	[4.13565826e+02 8.08657043e+02 6.05761170e-01]	[3.95564331e+02 8.03527527e+02 5.78869820e-01]	[4.21193115e+02 7.70204407e+02 7.27799594e-01]
[403.25057983 236.58087158 0.91304541]	[405.92428589 277.49499512 0.90029019]	[351.95324707 280.21762085 0.8223539 ]	[326.37771606 380.30105591 0.85240799]	[298.00048828 480.19070435 0.88574314]	[464.83691406 272.36688232 0.84778535]	[485.40414429 372.44088745 0.83026266]	[500.82235718 462.36312866 0.90297318]	[421.23291016 449.51119995 0.7329365 ]	[380.27233887 454.57998657 0.71117818]	[400.69638062 618.74365234 0.84514451]	[413.50939941 767.51330566 0.77119184]	[459.85040283 446.91772461 0.71801275]	[477.59970093 606.07116699 0.84540981]	[4.87992218e+02 7.57321777e+02 7.51485586e-01]	[392.97775269 228.80253601 0.83945996]	[416.15414429 223.69595337 0.89493126]	[374.96798706 216.10855103 0.68883818]	[434.04837036 210.80703735 0.8026461 ]	[4.87967377e+02 7.90777588e+02 7.77215004e-01]	[505.87426758 788.14910889 0.79266953]	[4.85367981e+02 7.67533142e+02 6.81691766e-01]	[4.13567383e+02 8.08655457e+02 6.15945756e-01]	[3.95572723e+02 8.03523926e+02 5.92690766e-01]	[4.21205719e+02 7.70199402e+02 7.32764304e-01]
[truncated: 215 more rows]
