# Supplementary material for: Evaluation of functional tests performance using a camera-based and machine learning approach
Source: PLoS One. 2023 Nov 3;18(11):e0288279. doi: 10.1371/journal.pone.0288279 (PMC10624324; doi:10.1371/journal.pone.0288279)
Supplement: S1 Data — This dataset includes all the extracted keypoints of movements and the associated features and statistics, which were used for the analyses presented in the main manuscript. (ZIP) [file pone.0288279.s001.zip › PLOS_data_28032023/original_movement_data/CSV/000024_PNJN_P_crop.csv]

[505.9487915 318.55532837 0.92556661]	[505.91781616 395.53982544 0.89632219]	[449.51922607 390.50097656 0.80460119]	[431.48312378 493.06030273 0.82004488]	[426.45004272 585.52172852 0.86059076]	[564.86816406 395.61697388 0.89892864]	[577.73522949 487.98233032 0.8085891 ]	[582.97912598 585.41760254 0.92762184]	[503.43026733 582.81524658 0.76801467]	[464.89889526 582.83300781 0.72165322]	[480.33563232 723.97155762 0.80990899]	[4.82980042e+02 8.62499695e+02 7.75411665e-01]	[544.31298828 582.83776855 0.76715076]	[539.28051758 729.16540527 0.80131644]	[5.28987305e+02 8.67635620e+02 7.77977884e-01]	[498.12478638 308.35162354 0.85945243]	[521.28033447 303.26950073 0.9132216 ]	[480.13949585 318.57421875 0.89637715]	[539.25744629 316.07775879 0.8849014 ]	[5.29062866e+02 9.03589355e+02 7.35225320e-01]	[5.46994080e+02 8.93445679e+02 7.44042933e-01]	[5.23815002e+02 8.72914062e+02 7.36577153e-01]	[4.82801575e+02 9.00988586e+02 7.51038611e-01]	[4.64895111e+02 8.93355042e+02 7.38483608e-01]	[4.93041962e+02 8.72878601e+02 6.81422234e-01]
[505.94824219 318.55599976 0.92570114]	[505.91717529 395.54067993 0.89652574]	[449.51696777 390.50152588 0.80470288]	[431.48269653 493.0642395 0.82015628]	[426.45388794 585.51959229 0.86039579]	[564.86877441 395.61975098 0.89894831]	[577.73632812 487.9821167 0.80870086]	[582.97894287 585.41577148 0.92730498]	[503.43002319 582.81109619 0.76719862]	[464.89776611 582.82830811 0.72107333]	[480.33609009 723.96234131 0.80988616]	[4.82977661e+02 8.62497742e+02 7.75801599e-01]	[544.31420898 582.83380127 0.76613843]	[539.27856445 729.15838623 0.80130398]	[5.28986694e+02 8.67635559e+02 7.77748227e-01]	[498.12445068 308.35284424 0.85951883]	[521.2800293 303.27020264 0.91317225]	[480.13912964 318.57467651 0.89623111]	[539.25756836 316.07714844 0.88506728]	[5.29065125e+02 9.03584900e+02 7.33253598e-01]	[5.46996765e+02 8.93444458e+02 7.43118346e-01]	[5.23815369e+02 8.72916260e+02 7.37757564e-01]	[4.82813599e+02 9.00988220e+02 7.51584530e-01]	[4.64903473e+02 8.93357910e+02 7.36670315e-01]	[4.93036346e+02 8.72874573e+02 6.80797875e-01]
[505.94699097 318.55807495 0.9263491 ]	[505.90606689 395.53845215 0.89794868]	[449.50482178 390.50109863 0.8045004 ]	[431.49108887 493.05142212 0.81945294]	[428.91622925 585.50158691 0.86211354]	[564.85839844 395.60995483 0.89923179]	[577.7277832 487.98666382 0.80907798]	[582.95812988 585.43432617 0.92751986]	[503.42312622 582.80999756 0.76735085]	[464.88796997 582.81988525 0.7206018 ]	[480.32092285 724.00341797 0.81313658]	[4.82972198e+02 8.62498230e+02 7.77410567e-01]	[544.30792236 582.83605957 0.76538777]	[539.28686523 729.19189453 0.80311996]	[5.28982666e+02 8.67636597e+02 7.79523611e-01]	[498.12619019 308.35372925 0.8601324 ]	[521.27862549 303.27267456 0.91329145]	[480.13778687 318.56561279 0.89562577]	[539.2456665 316.07513428 0.88091016]	[5.29051636e+02 9.03588196e+02 7.40332603e-01]	[5.46983276e+02 8.93450378e+02 7.48250425e-01]	[5.23817444e+02 8.72911255e+02 7.42426872e-01]	[4.82814545e+02 9.00988953e+02 7.52543688e-01]	[4.64905670e+02 8.93361450e+02 7.37298071e-01]	[4.90567078e+02 8.72861572e+02 6.82724059e-01]
[505.94049072 318.56674194 0.92698562]	[505.90386963 395.54669189 0.89919865]	[449.49945068 390.50003052 0.80483001]	[431.50485229 493.05303955 0.81897199]	[428.92980957 585.49908447 0.86150116]	[564.85601807 395.6282959 0.90163887]	[577.72540283 488.00790405 0.80448514]	[582.95202637 585.46337891 0.92487884]	[503.4229126 582.82824707 0.77045137]	[464.88433838 582.83758545 0.72357476]	[480.31994629 723.9954834 0.81344914]	[4.82968567e+02 8.62515442e+02 7.79600620e-01]	[544.31097412 582.85638428 0.76800621]	[539.28448486 729.20397949 0.80041647]	[5.28973633e+02 8.67643555e+02 7.79475331e-01]	[498.12438965 308.35751343 0.85953563]	[521.27526855 303.27993774 0.9120633 ]	[480.12948608 318.54855347 0.89326113]	[539.24633789 316.07458496 0.88206631]	[5.29061401e+02 9.03568604e+02 7.37973690e-01]	[5.46989380e+02 8.93436462e+02 7.49165595e-01]	[5.23812195e+02 8.72918884e+02 7.39255607e-01]	[4.82818329e+02 9.00993652e+02 7.51201868e-01]	[4.64908295e+02 8.93367737e+02 7.37349629e-01]	[4.90557526e+02 8.72875366e+02 6.84183836e-01]
[505.93988037 318.56567383 0.92571884]	[505.89328003 395.54595947 0.90042657]	[449.50439453 390.4944458 0.80499923]	[431.50341797 493.06509399 0.81903422]	[428.92605591 585.48449707 0.86479288]	[564.84075928 395.62857056 0.9030661 ]	[577.69775391 490.4803772 0.80128974]	[582.93157959 585.47161865 0.92151135]	[503.42172241 582.83227539 0.76947021]	[464.88031006 582.83959961 0.72206634]	[480.29989624 726.46972656 0.81881702]	[4.82958038e+02 8.62530640e+02 7.82289624e-01]	[544.30908203 582.86346436 0.77043575]	[539.26519775 729.18444824 0.80066085]	[5.28971924e+02 8.67655579e+02 7.79289365e-01]	[498.1267395 308.35238647 0.85930997]	[521.2734375 303.28186035 0.9117521 ]	[480.12741089 318.54541016 0.89553672]	[539.24841309 316.07455444 0.88263309]	[5.31551697e+02 9.03557190e+02 7.34326720e-01]	[5.47012329e+02 8.93432861e+02 7.44631052e-01]	[5.23803650e+02 8.72933838e+02 7.40719199e-01]	[4.82839874e+02 9.01004089e+02 7.43053973e-01]	[4.64929779e+02 8.93383362e+02 7.29709864e-01]	[4.90540100e+02 8.72882690e+02 6.84717774e-01]
[505.9465332 318.56274414 0.92466223]	[505.89498901 395.54174805 0.89999545]	[449.51480103 390.48336792 0.8044166 ]	[431.49057007 493.05969238 0.81801325]	[428.93148804 585.48712158 0.86499476]	[564.83514404 395.62738037 0.9035244 ]	[577.70831299 490.47842407 0.80390102]	[582.92126465 585.46313477 0.92172039]	[503.4229126 582.82617188 0.76820034]	[464.88195801 582.8314209 0.72119963]	[480.29312134 726.43927002 0.81414753]	[4.82958221e+02 8.62534485e+02 7.81681776e-01]	[544.31213379 582.85748291 0.76772958]	[539.24920654 729.15057373 0.79853725]	[5.26552429e+02 8.67664856e+02 7.79240549e-01]	[498.13220215 308.34976196 0.86007994]	[521.27587891 303.27828979 0.91224802]	[480.12506104 318.54492188 0.89599234]	[539.25012207 316.07073975 0.883196 ]	[5.31568970e+02 9.03547180e+02 7.28271604e-01]	[5.47020447e+02 8.93423767e+02 7.40040600e-01]	[5.23790283e+02 8.75321289e+02 7.38907397e-01]	[4.82835632e+02 9.00999634e+02 7.43089318e-01]	[4.64925385e+02 8.93380066e+02 7.31198847e-01]	[4.90535370e+02 8.72891907e+02 6.83786273e-01]
[505.94332886 318.56558228 0.9246757 ]	[505.89596558 395.5428772 0.90003443]	[449.51763916 390.48269653 0.80445665]	[431.48815918 493.06341553 0.81829357]	[428.91696167 585.48052979 0.8658663 ]	[564.83227539 395.63095093 0.90433973]	[577.68475342 490.48852539 0.80444628]	[582.90014648 585.45355225 0.9204216 ]	[503.42407227 582.81665039 0.7670126 ]	[464.88061523 582.81884766 0.71924144]	[480.29473877 726.45556641 0.81466502]	[4.8295993e+02 8.6253363e+02 7.8070426e-01]	[544.31445312 582.85345459 0.76692832]	[539.25457764 729.15515137 0.80286133]	[5.26556335e+02 8.67659729e+02 7.79033244e-01]	[498.13214111 308.35253906 0.86029226]	[521.27429199 303.28652954 0.91112947]	[480.12423706 318.53756714 0.89583391]	[539.2522583 316.07147217 0.88559532]	[5.31581116e+02 9.01070068e+02 7.27046728e-01]	[5.47018677e+02 8.93414917e+02 7.41242945e-01]	[5.23798950e+02 8.72939087e+02 7.41123438e-01]	[4.82838928e+02 9.00994202e+02 7.43598998e-01]	[4.64927856e+02 8.93377441e+02 7.30920315e-01]	[4.90538666e+02 8.72886475e+02 6.83608234e-01]
[505.94342041 318.574646 0.92311466]	[505.89318848 395.54095459 0.90092224]	[449.51928711 390.47991943 0.80499589]	[431.51092529 493.08010864 0.82008696]	[428.91708374 585.48254395 0.86529875]	[564.82904053 395.62255859 0.90407282]	[575.2333374 490.49246216 0.80113703]	[582.87976074 585.46661377 0.9173035 ]	[503.42297363 582.8057251 0.76627779]	[464.88195801 582.8046875 0.7179054 ]	[480.29394531 724.00970459 0.81141537]	[4.82956970e+02 8.62511169e+02 7.80147791e-01]	[544.31152344 582.84429932 0.76675391]	[539.25744629 729.13818359 0.80199683]	[5.28971191e+02 8.67654358e+02 7.78529346e-01]	[498.13775635 308.35848999 0.86173648]	[521.27404785 303.30117798 0.90977257]	[480.1262207 318.53695679 0.89758152]	[539.25250244 316.07513428 0.88811278]	[5.31577576e+02 9.03543884e+02 7.27424860e-01]	[5.47028992e+02 8.93419678e+02 7.39472687e-01]	[5.23797119e+02 8.75313782e+02 7.41715252e-01]	[4.82845215e+02 9.00993896e+02 7.43699193e-01]	[4.64929230e+02 8.93377441e+02 7.29372740e-01]	[4.90533569e+02 8.72869263e+02 6.83130860e-01]
[505.94851685 318.57846069 0.92210764]	[505.8828125 395.54785156 0.90256107]	[449.49636841 390.49609375 0.80580068]	[431.48999023 493.06884766 0.81917131]	[426.44616699 585.46856689 0.86799556]	[564.82788086 395.62445068 0.90347356]	[575.19348145 490.50183105 0.80423784]	[582.88256836 585.45227051 0.91791731]	[503.41836548 582.80389404 0.76464128]	[464.87521362 582.809021 0.71792001]	[480.29537964 723.98950195 0.81096619]	[4.82965088e+02 8.62544983e+02 7.79367149e-01]	[544.30877686 582.83850098 0.76419663]	[539.24810791 729.1484375 0.80250347]	[5.26550049e+02 8.67679138e+02 7.82357633e-01]	[498.13739014 308.36734009 0.86268371]	[521.27459717 303.30725098 0.90866798]	[480.13513184 318.5697937 0.89702475]	[539.24951172 316.08093262 0.88808739]	[5.31581909e+02 9.03537537e+02 7.31190920e-01]	[5.47023193e+02 8.93416504e+02 7.45464265e-01]	[5.23789673e+02 8.75332581e+02 7.42267609e-01]	[4.82830383e+02 9.01002441e+02 7.43758678e-01]	[4.64919373e+02 8.93379761e+02 7.31986105e-01]	[4.90545654e+02 8.72892212e+02 6.86104953e-01]
[505.94342041 318.57995605 0.92291164]	[505.88049316 395.54898071 0.90296894]	[449.4906311 390.50128174 0.80612612]	[431.50021362 493.07247925 0.81864476]	[426.45178223 585.46655273 0.86759996]	[564.82739258 395.62359619 0.90312308]	[575.17199707 490.53555298 0.80305904]	[582.88531494 585.44787598 0.91979849]	[503.41506958 582.80621338 0.76377261]	[464.86688232 582.81408691 0.71880126]	[480.30224609 723.99694824 0.81082636]	[4.82961609e+02 8.62548828e+02 7.79667318e-01]	[544.3104248 582.83929443 0.76156557]	[539.24249268 729.15551758 0.8008427 ]	[5.26557007e+02 8.67691040e+02 7.81775415e-01]	[498.13485718 308.37216187 0.86300898]	[521.27197266 303.3107605 0.90826285]	[480.13964844 318.58172607 0.89676297]	[539.24914551 316.08853149 0.88926762]	[5.31579346e+02 9.03555420e+02 7.33519554e-01]	[5.47025269e+02 8.93431824e+02 7.43053854e-01]	[5.23793396e+02 8.75345764e+02 7.40540385e-01]	[4.82822235e+02 9.01006653e+02 7.45822072e-01]	[4.64914642e+02 8.93383423e+02 7.33709574e-01]	[4.90544891e+02 8.72898376e+02 6.84390485e-01]
[505.93392944 318.58511353 0.92450643]	[505.87960815 395.55413818 0.90377223]	[449.49343872 390.50582886 0.80559683]	[431.506073 493.08251953 0.81958491]	[428.90374756 585.46337891 0.86689156]	[564.82000732 395.62850952 0.90323341]	[575.14935303 490.54925537 0.80324262]	[582.88214111 585.4442749 0.92092746]	[503.40905762 582.79248047 0.76140726]	[464.86151123 582.80249023 0.71715951]	[480.31417847 723.93707275 0.80644482]	[4.82963715e+02 8.62546875e+02 7.78523386e-01]	[544.30389404 582.81829834 0.75753248]	[539.25421143 729.14532471 0.80285764]	[5.28966980e+02 8.67685852e+02 7.81163275e-01]	[498.12435913 308.37145996 0.86171967]	[521.2713623 305.759552 0.9082244]	[480.12930298 318.56375122 0.89296228]	[539.24865723 316.08950806 0.88726497]	[5.31581970e+02 9.03562439e+02 7.35245526e-01]	[5.47024109e+02 8.93437012e+02 7.43449569e-01]	[5.23795227e+02 8.75345825e+02 7.41238236e-01]	[4.82822449e+02 9.01007324e+02 7.45308399e-01]	[4.64917297e+02 8.93382751e+02 7.31878221e-01]	[4.90546478e+02 8.72898499e+02 6.83623314e-01]
[505.93292236 318.5916748 0.92523021]	[505.88131714 395.55712891 0.90438378]	[449.49578857 390.51052856 0.8055886 ]	[431.50231934 493.07522583 0.82009757]	[426.45489502 585.46655273 0.8679322 ]	[564.82177734 395.63555908 0.90377152]	[575.1383667 490.568573 0.80261838]	[582.88269043 585.44592285 0.92121083]	[503.41085815 580.35870361 0.75995541]	[464.86334229 582.79364014 0.71527195]	[480.30935669 723.93432617 0.80692995]	[4.82963074e+02 8.62526794e+02 7.80014694e-01]	[544.30230713 582.80584717 0.75590187]	[539.25256348 729.14068604 0.80273181]	[5.28971069e+02 8.67688904e+02 7.80124903e-01]	[498.1244812 308.38156128 0.86228454]	[521.26965332 305.76983643 0.90816587]	[480.12246704 318.55059814 0.88985723]	[539.24493408 316.08331299 0.88576174]	[5.31585266e+02 9.03556946e+02 7.33200550e-01]	[5.47025879e+02 8.93434631e+02 7.43428409e-01]	[5.23796143e+02 8.75348633e+02 7.39951551e-01]	[4.82829987e+02 9.01004395e+02 7.45320439e-01]	[4.64921509e+02 8.93381714e+02 7.31337428e-01]	[4.90544739e+02 8.72881165e+02 6.83428764e-01]
[505.93847656 318.58764648 0.92447132]	[505.87908936 395.55545044 0.90410954]	[449.4982605 390.50799561 0.80547506]	[431.50375366 493.07601929 0.82079029]	[428.91204834 585.45623779 0.86922371]	[564.82141113 395.63220215 0.90295905]	[575.16247559 490.56390381 0.80207956]	[582.88769531 585.44476318 0.92191643]	[503.40838623 580.32952881 0.75655711]	[464.85488892 580.3392334 0.71243608]	[480.31640625 723.97900391 0.81125712]	[4.82961578e+02 8.62552856e+02 7.80053318e-01]	[544.30645752 580.35681152 0.75052363]	[539.23925781 729.1373291 0.80247432]	[5.28971558e+02 8.67692261e+02 7.80576587e-01]	[498.1293335 308.37774658 0.86253846]	[521.26989746 305.75970459 0.90771675]	[480.12130737 318.53048706 0.89065301]	[539.24450684 316.07055664 0.88360679]	[5.31579895e+02 9.03568909e+02 7.36908376e-01]	[5.47022583e+02 8.93444702e+02 7.43589878e-01]	[5.23799316e+02 8.75350891e+02 7.40977883e-01]	[4.82843933e+02 9.01018555e+02 7.43507028e-01]	[4.64934296e+02 8.93396912e+02 7.27887511e-01]	[4.90536194e+02 8.72899048e+02 6.80894017e-01]
[505.94314575 318.59133911 0.92411631]	[505.87924194 395.55731201 0.90436733]	[449.49700928 390.51025391 0.80540001]	[431.50427246 493.07684326 0.82071102]	[428.91894531 585.4475708 0.86915249]	[564.82183838 395.6338501 0.90340722]	[575.17004395 490.52511597 0.80323672]	[582.88781738 585.44500732 0.92217594]	[503.40927124 580.3314209 0.7561413 ]	[464.85772705 580.34094238 0.71305084]	[480.32232666 723.9765625 0.81155241]	[4.82954559e+02 8.62540405e+02 7.82501578e-01]	[544.30645752 580.36077881 0.750561 ]	[539.23510742 729.13323975 0.80251354]	[5.28983643e+02 8.67661072e+02 7.77717054e-01]	[498.13583374 308.37939453 0.86361217]	[521.27270508 305.76165771 0.90816867]	[480.12103271 318.51968384 0.89037591]	[539.24493408 316.06439209 0.88178706]	[5.31562073e+02 9.03562256e+02 7.40362704e-01]	[5.47018311e+02 8.93442261e+02 7.46053338e-01]	[5.23809753e+02 8.75317383e+02 7.42863297e-01]	[4.82850006e+02 9.01010498e+02 7.42638648e-01]	[4.64934937e+02 8.93393494e+02 7.28458822e-01]	[4.90532410e+02 8.72882751e+02 6.82180882e-01]
[505.94561768 318.58917236 0.92414933]	[505.87924194 395.55841064 0.904764 ]	[449.49386597 390.51275635 0.80535185]	[431.50564575 493.0930481 0.82082552]	[428.92990112 585.44299316 0.86911708]	[564.82244873 395.6317749 0.9026258 ]	[575.16253662 490.54223633 0.80309093]	[582.88671875 585.45593262 0.92178446]	[503.41213989 580.33300781 0.75703907]	[464.8522644 580.34075928 0.71353841]	[480.32052612 724. 0.81463569]	[4.82954498e+02 8.62544983e+02 7.81396031e-01]	[544.31182861 582.78503418 0.75315988]	[539.22320557 729.13311768 0.79982567]	[5.28983765e+02 8.67632568e+02 7.77239323e-01]	[498.13635254 308.37887573 0.86348498]	[521.27233887 305.75958252 0.9074803 ]	[480.11755371 318.51721191 0.88889074]	[539.23986816 316.06155396 0.87781346]	[5.31551758e+02 9.03541321e+02 7.42697358e-01]	[5.47012756e+02 8.93428528e+02 7.49501824e-01]	[5.23814941e+02 8.72916931e+02 7.45531738e-01]	[4.82856232e+02 9.01001648e+02 7.40456402e-01]	[4.64942078e+02 8.93393311e+02 7.26023018e-01]	[4.90539825e+02 8.72884216e+02 6.83344126e-01]
[505.95050049 318.58874512 0.92443669]	[505.88290405 395.55761719 0.90427738]	[449.49887085 390.51144409 0.80521369]	[431.50790405 493.08535767 0.8202852 ]	[428.9354248 585.44189453 0.86756355]	[564.82714844 395.63339233 0.90283835]	[575.16699219 490.5352478 0.80306005]	[582.89416504 585.45581055 0.9220627 ]	[503.41122437 580.32824707 0.75655711]	[464.85626221 580.3371582 0.71299475]	[480.31619263 724.00146484 0.81662476]	[4.82954956e+02 8.62512695e+02 7.81431615e-01]	[544.30999756 580.35540771 0.75313067]	[539.21508789 729.11993408 0.80013263]	[5.28986328e+02 8.67631348e+02 7.77009964e-01]	[498.13946533 308.37664795 0.86411887]	[521.27874756 305.7583313 0.90868849]	[480.11785889 318.51586914 0.88951212]	[539.24365234 316.06619263 0.87783825]	[5.31550171e+02 9.03548401e+02 7.43457973e-01]	[5.47011963e+02 8.93435059e+02 7.50025630e-01]	[5.23817078e+02 8.72914062e+02 7.46688664e-01]	[4.82861237e+02 9.00994141e+02 7.41713762e-01]	[4.64944458e+02 8.93386414e+02 7.26210773e-01]	[4.90538971e+02 8.72859924e+02 6.82241619e-01]
[505.95230103 318.58688354 0.92376423]	[505.88143921 395.55300903 0.90398031]	[449.49945068 390.50527954 0.80557925]	[431.48202515 493.05795288 0.81879216]	[428.94546509 585.42858887 0.86794668]	[564.82080078 395.63137817 0.90324068]	[575.1895752 493.03799438 0.80085152]	[582.90783691 585.45800781 0.92304718]	[503.41552734 580.34381104 0.75641948]	[464.85488892 580.35284424 0.71479535]	[480.30795288 726.43670654 0.81894147]	[4.82951813e+02 8.62520325e+02 7.83899128e-01]	[544.31634521 582.79229736 0.75384057]	[539.21520996 729.13458252 0.79657388]	[5.28986450e+02 8.67643250e+02 7.76719391e-01]	[498.13708496 308.37557983 0.86412847]	[521.27862549 303.31106567 0.90888059]	[480.11773682 318.52828979 0.88993216]	[539.24615479 316.06866455 0.87922364]	[5.31560486e+02 9.03555786e+02 7.42621124e-01]	[5.47023193e+02 8.93438965e+02 7.47954011e-01]	[5.23815308e+02 8.72925110e+02 7.42869377e-01]	[4.82870514e+02 9.00997742e+02 7.43244886e-01]	[4.64951752e+02 8.93391602e+02 7.27701008e-01]	[4.90528748e+02 8.72866394e+02 6.82436109e-01]
[505.95449829 318.58474731 0.92349541]	[505.88473511 395.55029297 0.9033941 ]	[449.50982666 390.49478149 0.80561566]	[431.4793396 493.05899048 0.8184166 ]	[428.96481323 585.45141602 0.86752552]	[564.82000732 395.63485718 0.90368342]	[575.19067383 493.0536499 0.8007859 ]	[582.90997314 585.46313477 0.9232524 ]	[503.41479492 580.35577393 0.75837219]	[464.84100342 582.79278564 0.71801704]	[480.30862427 726.45996094 0.82291293]	[4.82953827e+02 8.62536438e+02 7.83829570e-01]	[544.32299805 582.80078125 0.75608689]	[539.22351074 729.15704346 0.79507178]	[5.28987122e+02 8.67652161e+02 7.76957452e-01]	[498.13726807 308.37600708 0.8644011 ]	[521.27941895 303.30990601 0.90906066]	[480.11898804 318.54006958 0.89093781]	[539.2489624 316.06906128 0.88000095]	[5.31549744e+02 9.03559387e+02 7.44466722e-01]	[5.47017090e+02 8.93443420e+02 7.48827875e-01]	[5.23816650e+02 8.72931458e+02 7.40779698e-01]	[4.82862152e+02 9.00995972e+02 7.44214475e-01]	[4.64942810e+02 8.93388916e+02 7.30888009e-01]	[4.90531891e+02 8.72878052e+02 6.83803618e-01]
[505.95327759 318.58450317 0.92334205]	[505.88598633 395.5486145 0.90322578]	[449.51000977 390.49472046 0.8051604 ]	[429.00332642 493.05126953 0.81734294]	[428.96206665 585.42962646 0.86845076]	[564.82324219 395.63150024 0.90345997]	[575.19702148 493.04669189 0.80061364]	[582.91455078 585.46795654 0.9233489 ]	[503.41860962 582.79785156 0.75915807]	[464.84033203 582.81085205 0.71969044]	[480.30780029 726.47387695 0.82599795]	[4.82956238e+02 8.62535583e+02 7.83838511e-01]	[544.32965088 582.81817627 0.75917286]	[539.22241211 729.17297363 0.79168904]	[5.28990112e+02 8.67644775e+02 7.76186228e-01]	[498.13562012 308.37460327 0.86415291]	[521.28009033 303.31115723 0.90899098]	[480.12020874 318.5413208 0.8915332 ]	[539.25250244 316.06942749 0.88132286]	[5.31553101e+02 9.03562378e+02 7.44790733e-01]	[5.47021790e+02 8.93443787e+02 7.47439444e-01]	[5.23816284e+02 8.72928101e+02 7.39997208e-01]	[4.82861755e+02 9.00993958e+02 7.47168839e-01]	[4.64941406e+02 8.93388855e+02 7.34101057e-01]	[4.90537598e+02 8.72881165e+02 6.84714913e-01]
[505.94940186 318.58578491 0.924559 ]	[505.88641357 395.54943848 0.90343082]	[449.51367188 390.49234009 0.80508667]	[428.97976685 493.04382324 0.81900573]	[428.94561768 585.41497803 0.86995578]	[564.82489014 395.63775635 0.90434968]	[575.21020508 490.55804443 0.79966384]	[582.91534424 585.46557617 0.92313451]	[503.42105103 582.79998779 0.75823432]	[464.84213257 582.81658936 0.72041601]	[480.30734253 726.48913574 0.82690233]	[4.82955170e+02 8.62520447e+02 7.83984125e-01]	[544.33203125 582.81640625 0.75805932]	[539.2220459 729.17047119 0.79187602]	[5.28980835e+02 8.67645630e+02 7.75243700e-01]	[498.1348877 308.37869263 0.86422873]	[521.28082275 305.75952148 0.90863806]	[480.12136841 318.54299927 0.88927883]	[539.25628662 316.0690918 0.88183397]	[5.31547668e+02 9.03568848e+02 7.41676390e-01]	[5.47021973e+02 8.93445862e+02 7.44366825e-01]	[5.23808838e+02 8.72930420e+02 7.37410724e-01]	[4.82873383e+02 9.00992859e+02 7.48858869e-01]	[4.64948334e+02 8.93391113e+02 7.34380424e-01]	[4.90532715e+02 8.72871948e+02 6.83175325e-01]
[505.94314575 318.57946777 0.92552537]	[505.88861084 395.55105591 0.90376091]	[449.52319336 390.49752808 0.8046419 ]	[428.99279785 490.57531738 0.81859803]	[428.94967651 585.42822266 0.86905414]	[564.81695557 395.63070679 0.90336299]	[575.190979 490.55718994 0.79771721]	[582.90875244 585.4586792 0.92536896]	[503.4284668 582.8102417 0.76007271]	[464.85940552 582.82385254 0.72043848]	[480.30627441 726.50115967 0.82463038]	[4.82959290e+02 8.62521484e+02 7.83498585e-01]	[544.33343506 582.8302002 0.76064193]	[539.23083496 729.19274902 0.79120576]	[5.28984131e+02 8.67647400e+02 7.78464079e-01]	[498.12918091 308.37841797 0.86279231]	[521.27209473 303.30499268 0.90876216]	[480.1204834 318.54562378 0.88766515]	[539.25872803 316.06588745 0.88478339]	[5.31567566e+02 9.03558655e+02 7.40980983e-01]	[5.47030151e+02 8.93439026e+02 7.45396554e-01]	[5.23812378e+02 8.72930969e+02 7.44223475e-01]	[4.82890045e+02 9.00998718e+02 7.50088334e-01]	[4.64965576e+02 8.93397156e+02 7.30761349e-01]	[4.90531067e+02 8.72871155e+02 6.83055341e-01]
[505.93078613 318.58972168 0.92700207]	[505.88900757 395.55517578 0.90387809]	[449.52151489 390.50042725 0.80468017]	[428.99606323 493.05117798 0.81853265]	[428.95681763 585.45080566 0.86785626]	[564.81732178 395.63598633 0.90424317]	[575.19250488 490.56417847 0.79690784]	[582.90270996 585.46502686 0.92408401]	[503.42312622 582.81231689 0.76243275]	[464.85415649 582.82781982 0.72226381]	[480.31573486 726.48742676 0.82441843]	[4.82958527e+02 8.62547485e+02 7.83894062e-01]	[544.32849121 582.83227539 0.76243103]	[539.23046875 729.19018555 0.78895181]	[5.28991028e+02 8.67650146e+02 7.77328372e-01]	[498.12182617 308.37600708 0.8616761 ]	[521.27703857 305.77056885 0.90860432]	[480.12213135 318.52990723 0.88704085]	[539.26501465 316.08624268 0.8887403 ]	[5.31567200e+02 9.03564087e+02 7.41449237e-01]	[5.47030396e+02 8.93442810e+02 7.43875504e-01]	[5.23818604e+02 8.72935425e+02 7.41879225e-01]	[4.82887634e+02 9.01003601e+02 7.49773920e-01]	[4.64964783e+02 8.93402161e+02 7.31337309e-01]	[4.90528625e+02 8.72890625e+02 6.82188272e-01]
[505.92373657 318.59677124 0.92830867]	[505.88858032 395.5553894 0.90394676]	[449.52389526 390.49935913 0.80453849]	[428.99655151 493.05236816 0.81879026]	[428.95550537 585.44464111 0.86842632]	[564.81628418 395.63748169 0.90437055]	[575.19897461 490.54571533 0.7974683 ]	[582.89691162 585.4564209 0.92443097]	[503.4256897 582.8170166 0.76297587]	[464.86053467 582.83410645 0.72342879]	[480.30722046 726.47668457 0.8232801 ]	[4.82960846e+02 8.62541138e+02 7.83021629e-01]	[544.32928467 582.83520508 0.76170552]	[539.23968506 729.18792725 0.7938593 ]	[5.28986145e+02 8.67648926e+02 7.78554201e-01]	[498.12164307 308.38766479 0.86267173]	[521.27313232 305.78430176 0.90849441]	[480.1257019 318.52285767 0.88450122]	[539.26184082 316.08734131 0.88782734]	[5.31574646e+02 9.03558228e+02 7.39680111e-01]	[5.47031799e+02 8.93436401e+02 7.44651616e-01]	[5.23814331e+02 8.72933838e+02 7.45257199e-01]	[4.82894409e+02 9.01001709e+02 7.49613345e-01]	[4.67399475e+02 8.93403259e+02 7.30218112e-01]	[4.90529999e+02 8.72886902e+02 6.82429194e-01]
[505.9251709 318.59707642 0.92802745]	[505.88967896 395.5552063 0.90382719]	[451.99206543 390.49658203 0.80480313]	[428.98587036 493.05435181 0.81957024]	[428.95748901 585.45611572 0.86822289]	[564.81774902 395.64102173 0.90485722]	[575.19586182 490.55773926 0.79600728]	[582.89630127 585.46044922 0.92389762]	[503.42715454 582.80853271 0.76293635]	[464.86306763 582.82214355 0.72222817]	[480.31079102 726.45227051 0.81961012]	[4.82960785e+02 8.59998474e+02 7.81581223e-01]	[544.33007812 582.83007812 0.7631681 ]	[539.23529053 729.16967773 0.79670215]	[5.28982788e+02 8.67635010e+02 7.79165745e-01]	[498.12158203 308.39047241 0.86279809]	[521.27252197 305.78430176 0.90815789]	[480.1262207 318.52682495 0.88589305]	[539.25994873 316.08773804 0.88788456]	[5.29063782e+02 9.03588501e+02 7.43610084e-01]	[5.46999084e+02 8.93452820e+02 7.47132421e-01]	[5.23818909e+02 8.72915833e+02 7.51691282e-01]	[4.82891663e+02 9.00996338e+02 7.45621324e-01]	[4.64967712e+02 8.93387939e+02 7.24723518e-01]	[4.90538086e+02 8.72827942e+02 6.79884315e-01]
[505.92807007 318.59829712 0.92682576]	[505.88876343 395.55230713 0.90402943]	[449.52651978 390.49395752 0.80529201]	[428.99667358 493.04702759 0.8184883 ]	[428.94821167 585.46038818 0.86799097]	[564.8180542 395.6368103 0.90465575]	[575.18267822 490.54052734 0.79948366]	[582.88818359 585.45635986 0.92450124]	[503.43084717 582.80004883 0.76149505]	[464.87521362 582.81018066 0.71912003]	[480.31115723 726.46697998 0.82156003]	[4.82968231e+02 8.62545837e+02 7.81179905e-01]	[544.33148193 582.82580566 0.76295787]	[539.24133301 729.19207764 0.7952981 ]	[5.26552307e+02 8.67664734e+02 7.83317745e-01]	[498.12667847 308.38668823 0.86327505]	[521.27508545 305.78738403 0.90809596]	[480.12313843 318.51647949 0.88670236]	[539.26434326 316.0859375 0.8882035 ]	[5.31585510e+02 9.03563538e+02 7.38949418e-01]	[5.47027222e+02 8.93436035e+02 7.44956851e-01]	[5.23791443e+02 8.75315308e+02 7.47463882e-01]	[4.82875763e+02 9.01020569e+02 7.47426629e-01]	[4.64961731e+02 8.93402222e+02 7.26335466e-01]	[4.90537537e+02 8.72890381e+02 6.85159504e-01]
[505.9303894 318.59594727 0.92707002]	[505.89285278 395.55056763 0.90313208]	[449.52713013 390.50112915 0.80566055]	[431.47341919 490.56982422 0.81869334]	[428.93740845 585.46673584 0.86804432]	[564.81695557 395.62322998 0.90325952]	[575.19744873 490.53701782 0.79954678]	[582.89111328 585.44830322 0.92427182]	[503.4387207 582.8034668 0.76087552]	[464.89349365 582.81384277 0.71826005]	[480.31793213 724.02575684 0.8167789 ]	[4.82964661e+02 8.60018921e+02 7.80180812e-01]	[544.33551025 582.83105469 0.76286459]	[539.25500488 729.19744873 0.79729134]	[5.26554932e+02 8.67650330e+02 7.82035708e-01]	[498.12579346 308.38977051 0.86362261]	[521.2744751 305.78466797 0.90819973]	[480.12197876 318.5319519 0.88652825]	[539.26043701 316.0871582 0.88712645]	[5.31558228e+02 9.03571045e+02 7.42127061e-01]	[5.47013672e+02 8.93443787e+02 7.48040557e-01]	[5.2379895e+02 8.7292688e+02 7.4872911e-01]	[4.82880066e+02 9.01005310e+02 7.48541713e-01]	[4.64961426e+02 8.93386597e+02 7.26751149e-01]	[4.90540466e+02 8.72846619e+02 6.84286475e-01]
[505.93347168 318.5927124 0.9258275 ]	[505.89123535 395.55462646 0.90371132]	[449.51791382 390.51028442 0.80575174]	[431.47213745 493.03845215 0.81864959]	[428.92959595 585.45648193 0.86925733]	[564.81878662 395.62457275 0.90305996]	[575.20330811 490.52825928 0.79870087]	[582.88458252 585.44024658 0.92338091]	[503.44146729 582.8013916 0.76039141]	[464.89898682 582.81286621 0.7187342 ]	[480.32272339 724.00769043 0.8161611 ]	[4.82961853e+02 8.60012024e+02 7.81526148e-01]	[544.33782959 582.82904053 0.76156938]	[539.26165771 729.18347168 0.7998631 ]	[5.26549683e+02 8.67654175e+02 7.83158422e-01]	[498.12518311 308.38867188 0.86348671]	[521.27337646 305.78253174 0.90784448]	[480.12423706 318.55130005 0.88901478]	[539.25878906 316.08950806 0.88814533]	[5.31552429e+02 9.03580200e+02 7.41008162e-01]	[5.47009766e+02 8.93449768e+02 7.46148169e-01]	[5.23795105e+02 8.72929932e+02 7.49151051e-01]	[4.82868195e+02 9.01010193e+02 7.49285042e-01]	[4.64951599e+02 8.93387817e+02 7.28088200e-01]	[4.90537140e+02 8.72841003e+02 6.85611248e-01]
[505.93914795 318.59091187 0.92531431]	[505.89437866 395.55865479 0.90364051]	[449.52145386 392.97021484 0.80596387]	[431.4760437 490.56860352 0.82005483]	[428.91525269 585.45874023 0.86948979]	[564.8225708 395.62661743 0.90317166]	[575.21398926 490.52093506 0.80069691]	[582.88330078 585.42858887 0.92299843]	[503.45465088 582.78759766 0.75954401]	[464.92233276 582.80010986 0.71648329]	[480.34762573 723.925354 0.80603933]	[4.82959534e+02 8.60017273e+02 7.80942380e-01]	[544.34619141 582.81665039 0.76284683]	[539.2567749 729.15100098 0.80091554]	[5.26547791e+02 8.67643555e+02 7.82908082e-01]	[498.12915039 308.39196777 0.86395389]	[521.27154541 305.77890015 0.90718704]	[480.12390137 318.55184937 0.88982487]	[539.24829102 316.08758545 0.88361359]	[5.31552917e+02 9.03567383e+02 7.40785003e-01]	[5.47007751e+02 8.93440125e+02 7.48495102e-01]	[5.23796204e+02 8.72922180e+02 7.48923898e-01]	[4.82863068e+02 9.01014038e+02 7.47475982e-01]	[4.64948761e+02 8.93389099e+02 7.25656211e-01]	[4.90533325e+02 8.72848755e+02 6.86345756e-01]
[505.92388916 318.58972168 0.92425781]	[505.89401245 395.56118774 0.90376085]	[449.52185059 392.97650146 0.80615234]	[428.99179077 493.07852173 0.8232078 ]	[428.91494751 585.44683838 0.87071168]	[564.82275391 395.61682129 0.90228462]	[575.2331543 490.48233032 0.80128235]	[582.890625 585.43682861 0.92238301]	[503.46356201 582.79571533 0.75963694]	[464.92791748 582.80273438 0.71663934]	[480.34188843 723.95355225 0.80817842]	[4.82970764e+02 8.62496887e+02 7.79980600e-01]	[544.35205078 582.82904053 0.76519197]	[539.25476074 729.15979004 0.80228698]	[5.26547974e+02 8.67646301e+02 7.82342374e-01]	[498.12057495 308.39398193 0.86114436]	[521.25665283 305.77737427 0.90609187]	[480.12414551 318.55456543 0.89350283]	[539.24749756 316.08416748 0.88950753]	[5.31560425e+02 9.03570190e+02 7.36842930e-01]	[5.47015503e+02 8.93441833e+02 7.43452251e-01]	[5.23794373e+02 8.72927856e+02 7.47573435e-01]	[4.82879059e+02 9.01024719e+02 7.48139441e-01]	[4.64960266e+02 8.93398499e+02 7.24144161e-01]	[4.90538300e+02 8.72856445e+02 6.84737980e-01]
[505.92337036 318.5874939 0.92411524]	[505.89733887 395.56338501 0.90368587]	[449.52462769 392.97991943 0.80627984]	[429.0010376 493.10113525 0.8238923 ]	[428.94360352 585.46209717 0.86844724]	[564.82843018 395.61865234 0.90208554]	[575.21850586 487.97039795 0.8045004 ]	[582.90887451 585.41656494 0.92420125]	[503.46005249 582.79797363 0.75971079]	[464.92123413 582.80706787 0.71804404]	[480.34365845 723.94573975 0.8063643 ]	[4.82972198e+02 8.62508301e+02 7.80697942e-01]	[544.35015869 582.82940674 0.76556695]	[539.25067139 729.1708374 0.79852819]	[5.26538147e+02 8.67663208e+02 7.85662889e-01]	[498.12039185 308.38568115 0.86053938]	[521.25915527 305.77453613 0.90644068]	[480.12301636 318.55041504 0.89402068]	[539.25286865 316.09024048 0.8906697 ]	[5.31570923e+02 9.03572510e+02 7.35090017e-01]	[5.47020752e+02 8.93441284e+02 7.41808414e-01]	[5.23782349e+02 8.75318176e+02 7.46034622e-01]	[4.82884583e+02 9.01039429e+02 7.48625398e-01]	[4.64966003e+02 8.93409363e+02 7.22768247e-01]	[4.90533936e+02 8.72864807e+02 6.84821606e-01]
[505.91647339 318.5881958 0.9250896 ]	[505.89447021 395.56192017 0.90373051]	[449.52108765 392.97662354 0.8056857 ]	[431.47064209 493.10165405 0.8239634 ]	[428.95001221 585.4720459 0.86567843]	[564.82385254 395.62582397 0.90153241]	[575.23303223 488.00366211 0.80050462]	[582.93237305 585.40313721 0.9260245 ]	[503.45788574 580.35028076 0.75598216]	[464.91720581 580.36065674 0.71283346]	[480.34008789 723.95428467 0.80512297]	[4.82969452e+02 8.62511169e+02 7.81286597e-01]	[544.34698486 582.80334473 0.76045454]	[539.25201416 729.16644287 0.79784894]	[5.26541626e+02 8.67645752e+02 7.83582449e-01]	[498.11456299 308.38943481 0.85944396]	[521.25549316 305.77624512 0.90567994]	[480.11865234 318.54568481 0.8919251 ]	[539.25280762 316.09048462 0.89027911]	[5.31557373e+02 9.03554077e+02 7.34894991e-01]	[5.47009094e+02 8.93428284e+02 7.45708644e-01]	[5.23791931e+02 8.72924927e+02 7.45638788e-01]	[4.82886261e+02 9.01034851e+02 7.47224987e-01]	[4.64966949e+02 8.93408325e+02 7.22217262e-01]	[4.90535522e+02 8.72864624e+02 6.85473502e-01]
[505.89904785 318.58447266 0.92649794]	[505.89511108 395.56588745 0.90195441]	[449.52334595 392.98492432 0.80614829]	[429.00469971 493.11456299 0.82349527]	[428.98040771 585.48480225 0.86221266]	[564.82629395 395.62365723 0.8995713 ]	[575.22497559 487.92660522 0.80651873]	[582.94976807 585.39538574 0.92883545]	[503.44833374 580.36090088 0.75740993]	[464.90582275 582.80383301 0.71570772]	[480.353302 724.00640869 0.80908632]	[4.82953003e+02 8.62576599e+02 7.81667709e-01]	[544.3447876 582.8059082 0.75825363]	[539.27288818 729.19628906 0.79666823]	[5.26531250e+02 8.67619263e+02 7.82809556e-01]	[495.68997192 308.37475586 0.85705465]	[521.24884033 305.77316284 0.90417075]	[480.12426758 318.54107666 0.89260316]	[539.26074219 316.1008606 0.89531994]	[5.29058655e+02 9.03552185e+02 7.39825070e-01]	[5.46983337e+02 8.93416809e+02 7.51799881e-01]	[5.23792175e+02 8.72889954e+02 7.46331096e-01]	[4.82864655e+02 9.01035767e+02 7.39775658e-01]	[4.64949463e+02 8.93407410e+02 7.22408414e-01]	[4.90527557e+02 8.72909180e+02 6.80894852e-01]
[505.8923645 318.59310913 0.9269222 ]	[505.8916626 395.56411743 0.90243083]	[449.5140686 392.9855957 0.80647767]	[431.47445679 493.10168457 0.82387054]	[428.98712158 585.46783447 0.86331844]	[564.82556152 395.61419678 0.89877933]	[577.68792725 487.9239502 0.80443126]	[582.97723389 585.41448975 0.9270649 ]	[503.45336914 582.81536865 0.76071721]	[464.90985107 582.84155273 0.72169232]	[480.35528564 724.03051758 0.81124502]	[4.82958405e+02 8.65050659e+02 7.80996561e-01]	[544.35308838 582.83343506 0.75966525]	[539.28070068 729.22851562 0.79728186]	[5.26530823e+02 8.67618042e+02 7.82380223e-01]	[495.69168091 308.37924194 0.85743785]	[521.24658203 305.78259277 0.90433419]	[480.11920166 318.52362061 0.89137542]	[539.25421143 316.10528564 0.89519715]	[5.31541504e+02 9.01048096e+02 7.42121696e-01]	[5.46982300e+02 8.93398376e+02 7.58495390e-01]	[5.23793030e+02 8.72891479e+02 7.44593084e-01]	[4.82832794e+02 9.01037415e+02 7.40477145e-01]	[4.64920349e+02 8.93404480e+02 7.28595853e-01]	[4.90537842e+02 8.72918823e+02 6.80245280e-01]
[505.89096069 318.59375 0.92731267]	[505.88897705 395.56344604 0.9023422 ]	[449.50592041 392.98294067 0.80744958]	[431.52279663 493.0640564 0.82252014]	[428.99209595 585.44647217 0.86340618]	[564.81958008 395.61477661 0.89914656]	[577.70495605 485.47463989 0.8076815 ]	[585.33673096 585.42712402 0.92708611]	[503.45504761 582.82324219 0.7602123 ]	[464.90716553 582.85015869 0.722139 ]	[480.35748291 723.96990967 0.80588228]	[4.82950836e+02 8.62559937e+02 7.80927479e-01]	[544.35919189 582.84130859 0.76029485]	[539.27832031 729.21063232 0.79942548]	[5.26534912e+02 8.67605286e+02 7.80145288e-01]	[495.69036865 308.38473511 0.85753679]	[521.24627686 305.78970337 0.90430313]	[480.12045288 318.54238892 0.89263523]	[539.25091553 316.11880493 0.893107 ]	[5.29067078e+02 9.01052002e+02 7.40853727e-01]	[5.46973083e+02 8.93395508e+02 7.58889258e-01]	[5.23799500e+02 8.72878906e+02 7.45762885e-01]	[4.82846039e+02 9.01032227e+02 7.41031349e-01]	[4.64930054e+02 8.93404114e+02 7.26564050e-01]	[4.90536316e+02 8.72899597e+02 6.81327403e-01]
[505.88775635 318.59414673 0.9268201 ]	[505.88961792 395.56585693 0.9026525 ]	[449.50601196 392.98599243 0.80819547]	[431.54678345 493.09136963 0.82335538]	[428.99884033 585.45275879 0.86339498]	[564.8236084 395.61407471 0.89929223]	[577.71759033 485.47787476 0.80587167]	[585.3550415 585.43267822 0.92878717]	[503.44525146 582.83734131 0.76165998]	[464.88311768 582.86212158 0.72478974]	[480.36422729 723.96954346 0.80744147]	[4.82958313e+02 8.65051758e+02 7.79888093e-01]	[544.35577393 582.85693359 0.76234573]	[539.29193115 729.18865967 0.80484289]	[5.26542297e+02 8.67615112e+02 7.78641820e-01]	[495.68444824 308.38272095 0.85695273]	[521.24353027 305.78723145 0.9040885 ]	[480.1159668 318.54681396 0.89274639]	[539.24572754 316.11322021 0.89195704]	[5.31535645e+02 9.01041443e+02 7.38912821e-01]	[5.46981140e+02 8.93393616e+02 7.55518794e-01]	[5.23802002e+02 8.72892761e+02 7.41693199e-01]	[4.82835175e+02 9.01040405e+02 7.38087595e-01]	[4.64923950e+02 8.93407898e+02 7.24967003e-01]	[4.90540253e+02 8.72926758e+02 6.79651260e-01]
[505.89627075 318.58743286 0.92765927]	[505.88903809 395.56307983 0.90259802]	[449.50332642 392.98492432 0.80806905]	[431.54507446 495.59307861 0.82609236]	[431.46740723 585.43145752 0.86638087]	[564.82751465 395.60968018 0.8986693 ]	[577.71972656 485.48950195 0.80431068]	[585.39685059 585.46612549 0.92765641]	[503.44778442 582.83166504 0.76079702]	[464.88894653 582.84643555 0.72253102]	[480.35934448 723.95349121 0.80646181]	[4.82950897e+02 8.62546326e+02 7.79559970e-01]	[544.35656738 582.8572998 0.76087463]	[539.28643799 729.206604 0.8022368 ]	[5.26548950e+02 8.67628723e+02 7.80010819e-01]	[495.68725586 308.37167358 0.85710782]	[521.25024414 305.77200317 0.9057864 ]	[480.11730957 318.54647827 0.89265662]	[539.24401855 316.11004639 0.89119756]	[5.31544189e+02 9.01044495e+02 7.41003215e-01]	[5.46986389e+02 8.93396973e+02 7.57646322e-01]	[5.23804382e+02 8.72905151e+02 7.43338704e-01]	[4.82838837e+02 9.01027344e+02 7.40571320e-01]	[4.64926605e+02 8.93398621e+02 7.25629628e-01]	[4.90533600e+02 8.72903381e+02 6.77705765e-01]
[505.8963623 318.58206177 0.9270975 ]	[505.88623047 395.56536865 0.90367341]	[449.49362183 392.98916626 0.80838645]	[431.53912354 493.10803223 0.82352173]	[431.48635864 585.42022705 0.86754435]	[564.82788086 395.60769653 0.8974582 ]	[577.74273682 487.94689941 0.80594194]	[585.43768311 585.41149902 0.92811882]	[503.45950317 582.82397461 0.75991827]	[464.89364624 582.83654785 0.72391188]	[480.36233521 723.94683838 0.80699116]	[4.82965363e+02 8.65117981e+02 7.82198429e-01]	[544.37445068 582.86474609 0.76243174]	[539.3147583 729.24060059 0.7996394 ]	[5.26539001e+02 8.67646851e+02 7.82935560e-01]	[495.68249512 308.36190796 0.85588437]	[521.24786377 305.76193237 0.90587765]	[480.11270142 318.53652954 0.89170313]	[539.24273682 316.10467529 0.89009893]	[5.31552856e+02 9.01052124e+02 7.39942789e-01]	[5.46991333e+02 8.93399719e+02 7.53236949e-01]	[5.23800049e+02 8.72917236e+02 7.40772069e-01]	[4.82804718e+02 9.03539429e+02 7.37627923e-01]	[4.64911865e+02 8.93429016e+02 7.24998176e-01]	[4.90556091e+02 8.75371948e+02 6.82597578e-01]
[505.89437866 318.5788269 0.92768925]	[505.87713623 395.56604004 0.90466607]	[449.47647095 393.00045776 0.81003296]	[431.53912354 493.09707642 0.82274532]	[431.46594238 585.42169189 0.86571807]	[564.82415771 395.60061646 0.89771283]	[577.73132324 485.44937134 0.81621426]	[585.4598999 585.37432861 0.92672628]	[503.45733643 582.79779053 0.75470996]	[464.89224243 582.80334473 0.71774507]	[480.35873413 723.93139648 0.8079555 ]	[4.82966064e+02 8.65127991e+02 7.84139514e-01]	[544.37139893 582.84332275 0.75857878]	[539.30273438 729.2354126 0.79829323]	[5.26541382e+02 8.67641602e+02 7.81825602e-01]	[495.67770386 308.36611938 0.85582447]	[521.23858643 303.30737305 0.90576196]	[480.11062622 318.5428772 0.89059484]	[539.23760986 316.08905029 0.8887732 ]	[5.31556030e+02 9.01058472e+02 7.37500370e-01]	[5.47002563e+02 8.93403320e+02 7.48118937e-01]	[5.23802063e+02 8.72915405e+02 7.41264462e-01]	[4.82809967e+02 9.03538025e+02 7.38679111e-01]	[4.64916046e+02 8.93429932e+02 7.26532280e-01]	[4.90559174e+02 8.75378540e+02 6.83018982e-01]
[505.89059448 318.57949829 0.92766464]	[505.87295532 395.56546021 0.90570688]	[449.46820068 392.9949646 0.80962092]	[431.52908325 493.08349609 0.82179862]	[431.46469116 585.43707275 0.86430478]	[564.82220459 395.60437012 0.89847594]	[577.72991943 485.44732666 0.81588405]	[585.45733643 585.36987305 0.92644161]	[503.45141602 582.809021 0.75990725]	[464.88214111 582.82037354 0.72303122]	[480.36209106 723.94403076 0.80968761]	[4.82963409e+02 8.65118225e+02 7.85652757e-01]	[544.36779785 582.85070801 0.76106787]	[539.30523682 729.2454834 0.79842079]	[5.26534424e+02 8.67653503e+02 7.85470307e-01]	[495.66931152 308.36672974 0.85507995]	[521.23858643 303.30514526 0.90625924]	[477.74545288 318.55337524 0.89327675]	[539.23376465 316.08792114 0.89016819]	[5.31564636e+02 9.01055359e+02 7.36218989e-01]	[5.47008789e+02 8.93401550e+02 7.47688830e-01]	[5.23792297e+02 8.72925110e+02 7.42034376e-01]	[4.82827148e+02 9.01061829e+02 7.40066946e-01]	[4.64924957e+02 8.93426270e+02 7.26500273e-01]	[4.90551178e+02 8.75369324e+02 6.82265818e-01]
[505.88806152 318.57980347 0.92748821]	[505.87368774 395.56491089 0.90549403]	[449.46890259 392.99490356 0.80968261]	[431.52722168 493.08654785 0.82231021]	[429.0017395 585.43505859 0.86480415]	[564.82208252 395.60159302 0.89835203]	[577.72747803 485.44677734 0.81565654]	[585.45666504 585.36779785 0.92626762]	[503.44955444 582.79681396 0.75790322]	[464.87728882 582.80859375 0.72147387]	[480.3609314 723.94525146 0.80922264]	[4.82958221e+02 8.65099243e+02 7.85665333e-01]	[544.36639404 582.83630371 0.75915164]	[539.30725098 729.24163818 0.79852057]	[5.26542786e+02 8.67629211e+02 7.82693088e-01]	[495.66711426 308.36575317 0.85469294]	[521.23712158 303.30581665 0.90609425]	[477.74417114 318.55038452 0.89307725]	[539.23425293 316.09020996 0.89134037]	[5.31558960e+02 9.01047913e+02 7.39464283e-01]	[5.47005554e+02 8.93396729e+02 7.51421630e-01]	[5.23800659e+02 8.72899231e+02 7.45087981e-01]	[4.82839905e+02 9.01046326e+02 7.38887191e-01]	[4.64933502e+02 8.93418518e+02 7.24469244e-01]	[4.90545288e+02 8.75349243e+02 6.82399869e-01]
[505.8822937 318.58096313 0.92825907]	[505.86691284 395.55545044 0.90518022]	[449.46878052 392.97845459 0.80805254]	[431.53683472 493.06411743 0.82099867]	[428.993927 585.41668701 0.86595964]	[564.81585693 395.59741211 0.89873099]	[577.70233154 485.37298584 0.82603133]	[585.44287109 585.38775635 0.92917734]	[503.44497681 582.79296875 0.75845122]	[464.88504028 582.80865479 0.72066855]	[480.35247803 723.95178223 0.80962616]	[4.82964905e+02 8.65106995e+02 7.82375574e-01]	[544.35412598 582.82733154 0.75878179]	[539.29058838 729.22821045 0.79741919]	[5.26551453e+02 8.67648010e+02 7.81237066e-01]	[495.66210938 308.36398315 0.854307 ]	[521.23693848 303.30960083 0.9051792 ]	[477.74261475 318.55297852 0.89203745]	[539.23266602 316.09960938 0.891128 ]	[5.31562134e+02 9.01064331e+02 7.38526762e-01]	[5.47007324e+02 8.93409058e+02 7.49283731e-01]	[5.23807495e+02 8.72917786e+02 7.41799951e-01]	[4.82835999e+02 9.01062927e+02 7.38395333e-01]	[4.64930481e+02 8.93427856e+02 7.23898709e-01]	[4.90555176e+02 8.75359619e+02 6.79197192e-01]
[505.87481689 318.5921936 0.92841285]	[503.50283813 395.55706787 0.90614283]	[449.47476196 392.98300171 0.80807245]	[431.50942993 493.08917236 0.82268715]	[428.99066162 585.42626953 0.86596996]	[564.81274414 395.59365845 0.89855468]	[577.70153809 487.9147644 0.80466044]	[585.43127441 585.40716553 0.93106806]	[503.4491272 582.81744385 0.76151437]	[464.8944397 582.83337402 0.72312081]	[480.34225464 723.91253662 0.80628318]	[4.82967224e+02 8.65070740e+02 7.78820693e-01]	[544.36053467 582.84765625 0.76137978]	[539.28387451 729.22125244 0.79665911]	[5.28971497e+02 8.67649963e+02 7.79294491e-01]	[495.65615845 308.37411499 0.85442895]	[521.23168945 305.7666626 0.9040457 ]	[477.74200439 318.5508728 0.89348501]	[539.23278809 316.08929443 0.8926717 ]	[5.31564331e+02 9.03536133e+02 7.35584438e-01]	[5.47019531e+02 8.93413330e+02 7.46498048e-01]	[5.23813538e+02 8.72927307e+02 7.41181195e-01]	[4.82826172e+02 9.01059875e+02 7.38770068e-01]	[4.64918030e+02 8.93419250e+02 7.25774586e-01]	[4.90556946e+02 8.75335266e+02 6.76542282e-01]
[505.87094116 318.59609985 0.92813563]	[503.49935913 395.5531311 0.90638864]	[449.46948242 392.97946167 0.80777806]	[431.49804688 493.10403442 0.82137632]	[428.96594238 585.43823242 0.86773503]	[562.472229 395.59228516 0.89882672]	[577.70935059 487.94534302 0.80274802]	[585.42468262 585.43878174 0.93126661]	[503.43753052 582.80401611 0.76373053]	[464.88391113 582.82037354 0.72386765]	[480.33691406 723.93212891 0.8078174 ]	[4.82962433e+02 8.65082336e+02 7.79511392e-01]	[544.34954834 582.83294678 0.75956583]	[539.25933838 729.2232666 0.79348528]	[5.26544556e+02 8.67639893e+02 7.81169891e-01]	[495.65341187 308.37527466 0.85380375]	[521.22937012 305.77359009 0.90317863]	[477.73950195 318.54956055 0.89297289]	[539.2277832 316.0869751 0.89268863]	[5.31545105e+02 9.03536987e+02 7.37435520e-01]	[5.47003723e+02 8.93413696e+02 7.49382257e-01]	[5.23804810e+02 8.72913757e+02 7.40474820e-01]	[4.82834625e+02 9.01065552e+02 7.37344980e-01]	[4.64929169e+02 8.93426331e+02 7.21634686e-01]	[4.90550995e+02 8.75340637e+02 6.77019179e-01]
[505.86746216 318.59899902 0.92843896]	[503.49380493 395.54632568 0.90625536]	[449.46917725 390.51098633 0.80678231]	[431.48764038 493.10314941 0.82085097]	[428.95651245 585.449646 0.86860549]	[562.46484375 395.59674072 0.90022063]	[577.69732666 487.9765625 0.79836708]	[585.39440918 585.42108154 0.93212837]	[503.43362427 582.8013916 0.76423085]	[464.8848877 582.82189941 0.72511351]	[480.3296814 723.93829346 0.80902082]	[4.82962433e+02 8.65104187e+02 7.79497266e-01]	[544.34173584 582.82196045 0.76078635]	[539.25268555 729.2131958 0.79292864]	[5.26541748e+02 8.67633423e+02 7.80839086e-01]	[495.65194702 308.37918091 0.85390103]	[521.22686768 305.78121948 0.90249896]	[477.73538208 318.5486145 0.89113015]	[539.21936035 316.09216309 0.88961124]	[5.31535522e+02 9.03538330e+02 7.38010824e-01]	[5.46996338e+02 8.93415100e+02 7.48916984e-01]	[5.23804810e+02 8.72908752e+02 7.38283873e-01]	[4.82824280e+02 9.03551025e+02 7.35266209e-01]	[4.64927948e+02 8.93440674e+02 7.17044890e-01]	[4.90551971e+02 8.75360596e+02 6.77624285e-01]
[503.49978638 318.5965271 0.92924076]	[503.48861694 395.54138184 0.90619785]	[449.462677 390.50811768 0.80667537]	[431.47113037 493.11703491 0.82143211]	[428.9230957 585.43774414 0.87065703]	[562.46191406 395.58758545 0.89875662]	[577.70031738 487.94042969 0.8066771 ]	[585.36968994 585.37591553 0.93504536]	[503.43569946 582.79785156 0.76329488]	[464.89248657 582.81884766 0.7232306 ]	[480.32992554 723.93475342 0.80729991]	[4.82961090e+02 8.65099792e+02 7.79134035e-01]	[544.33575439 582.81945801 0.7627182 ]	[539.23724365 729.2232666 0.78785717]	[5.26542908e+02 8.67656921e+02 7.83491015e-01]	[495.64584351 308.37774658 0.85366601]	[521.22424316 305.77481079 0.9024297 ]	[477.73474121 318.55648804 0.88939941]	[539.21325684 316.08905029 0.88750887]	[5.31564331e+02 9.03537292e+02 7.37989902e-01]	[5.47017273e+02 8.93412598e+02 7.49282241e-01]	[5.23801331e+02 8.72933289e+02 7.38948345e-01]	[4.82820953e+02 9.03542847e+02 7.32824862e-01]	[4.64922668e+02 8.93431763e+02 7.17264831e-01]	[4.90549744e+02 8.75359131e+02 6.74919963e-01]
[503.4899292 318.59622192 0.93050224]	[503.48306274 395.54223633 0.9066627 ]	[449.44952393 390.5100708 0.80683106]	[431.48275757 493.1086731 0.82071108]	[426.4458313 585.46234131 0.87082958]	[562.45294189 395.59231567 0.89885831]	[577.71008301 487.96270752 0.80577171]	[585.33435059 585.39038086 0.93298084]	[503.43206787 580.3571167 0.7609663 ]	[464.88867188 582.79986572 0.72008818]	[480.31799316 723.9375 0.80745208]	[4.82959015e+02 8.65065186e+02 7.77342916e-01]	[544.32824707 582.79559326 0.75823152]	[539.23168945 729.21350098 0.78752595]	[5.26545776e+02 8.67655579e+02 7.82389462e-01]	[495.63665771 308.37615967 0.85218519]	[521.21618652 305.77304077 0.90129447]	[477.73553467 318.55099487 0.88921684]	[539.20941162 316.08508301 0.88927996]	[5.31576050e+02 9.01061401e+02 7.34494388e-01]	[5.47017700e+02 8.93404480e+02 7.48279631e-01]	[5.23799316e+02 8.72932312e+02 7.41059065e-01]	[4.82852814e+02 9.01048767e+02 7.33914495e-01]	[4.64941956e+02 8.93418213e+02 7.16411293e-01]	[4.90542542e+02 8.75325134e+02 6.72978222e-01]
[503.48287964 318.60171509 0.93149567]	[503.47683716 395.5479126 0.90885925]	[449.44308472 392.96896362 0.80782831]	[428.95309448 493.12918091 0.82118052]	[426.41427612 585.44677734 0.87731296]	[562.43737793 395.59020996 0.8997432 ]	[575.22198486 487.95715332 0.80344969]	[582.97900391 585.3671875 0.93277138]	[503.41854858 580.33843994 0.76149517]	[464.86590576 582.78381348 0.7197836 ]	[480.31924438 723.9352417 0.80602884]	[4.82958252e+02 8.65088989e+02 7.77942061e-01]	[544.3213501 580.35491943 0.7563715 ]	[539.19787598 729.20568848 0.78406823]	[5.26544495e+02 8.67656433e+02 7.82833457e-01]	[495.61221313 308.39141846 0.8505404 ]	[521.20123291 305.77389526 0.8995645 ]	[477.71334839 318.5692749 0.88136631]	[539.19647217 316.07189941 0.88470685]	[5.31585083e+02 9.01063904e+02 7.36413062e-01]	[5.47024292e+02 8.93402954e+02 7.49003828e-01]	[5.23800659e+02 8.72935181e+02 7.39438474e-01]	[4.82839264e+02 9.01061584e+02 7.30964363e-01]	[4.64931854e+02 8.93424011e+02 7.15227962e-01]	[4.90542267e+02 8.75341980e+02 6.74046993e-01]
[503.48175049 318.60415649 0.93196958]	[503.47827148 395.54998779 0.90901738]	[449.44683838 392.97268677 0.8082906 ]	[428.95471191 493.13156128 0.82111496]	[426.4135437 585.44299316 0.87795943]	[562.43707275 395.59179688 0.89989889]	[575.22692871 487.95324707 0.80333316]	[582.9786377 585.36621094 0.93287462]	[503.4190979 580.34484863 0.76229417]	[464.86755371 582.78961182 0.72028083]	[480.31735229 723.95758057 0.80822378]	[4.82957275e+02 8.65079956e+02 7.77622283e-01]	[544.32141113 580.36206055 0.75765049]	[539.20166016 729.2121582 0.78426999]	[5.26545959e+02 8.67654724e+02 7.82165825e-01]	[495.60882568 308.39501953 0.85055631]	[521.20043945 305.7774353 0.89984232]	[477.71362305 318.57736206 0.88084477]	[539.19458008 316.07324219 0.88482177]	[5.31575623e+02 9.01062805e+02 7.37314403e-01]	[5.47019104e+02 8.93404419e+02 7.50488758e-01]	[5.23802979e+02 8.72932861e+02 7.38809645e-01]	[4.82851990e+02 9.01057922e+02 7.32725799e-01]	[4.64942902e+02 8.93425049e+02 7.15018630e-01]	[4.90539703e+02 8.75334656e+02 6.72955930e-01]
[503.47195435 318.6015625 0.9351449 ]	[503.46957397 395.55160522 0.91051567]	[446.97116089 392.98135376 0.81008577]	[426.43005371 493.1109314 0.82578683]	[426.37173462 585.44110107 0.88547671]	[562.42645264 395.59298706 0.90031183]	[575.19720459 487.9694519 0.80211031]	[582.94873047 585.36999512 0.9318797 ]	[503.41751099 580.34576416 0.76329029]	[464.87246704 582.78894043 0.71955729]	[480.2980957 724.02154541 0.81663191]	[4.82964722e+02 8.65093872e+02 7.81032562e-01]	[544.31732178 582.78424072 0.75890303]	[539.19561768 729.22418213 0.78380811]	[5.26545105e+02 8.67660522e+02 7.84540057e-01]	[495.59844971 308.39242554 0.84901696]	[521.19244385 305.77072144 0.8988927 ]	[477.71487427 318.58203125 0.87985319]	[539.1953125 316.06484985 0.88533068]	[5.31577759e+02 9.01059326e+02 7.36315906e-01]	[5.47023926e+02 8.93402466e+02 7.48304665e-01]	[5.23800232e+02 8.72937439e+02 7.41094053e-01]	[4.82836029e+02 9.01052551e+02 7.34643757e-01]	[4.64929657e+02 8.93419861e+02 7.21848369e-01]	[4.90556091e+02 8.75347107e+02 6.80104375e-01]
[503.45007324 318.60250854 0.93802553]	[503.44976807 395.56542969 0.91356856]	[446.90829468 393.00637817 0.81858158]	[426.38244629 493.09332275 0.83072656]	[423.91055298 585.45141602 0.89136487]	[562.40881348 395.60635376 0.90013546]	[572.64324951 490.54141235 0.80103797]	[582.91992188 585.42877197 0.9276582 ]	[503.41293335 582.80310059 0.7677604 ]	[464.87234497 582.8192749 0.72165221]	[480.24490356 726.55822754 0.83397442]	[4.82952087e+02 8.65096008e+02 7.82482207e-01]	[544.31292725 582.82220459 0.7633571 ]	[539.20678711 731.65386963 0.78569943]	[5.26542480e+02 8.67675415e+02 7.86003232e-01]	[493.10571289 308.39144897 0.84620774]	[521.1741333 305.77209473 0.89543509]	[477.67355347 318.57247925 0.87149227]	[539.18725586 316.07852173 0.8872996 ]	[5.31590698e+02 9.01054321e+02 7.33013809e-01]	[5.47035095e+02 8.93400269e+02 7.45478332e-01]	[5.23790405e+02 8.75328125e+02 7.41132259e-01]	[4.82850433e+02 9.01040649e+02 7.39542425e-01]	[4.64937561e+02 8.93420227e+02 7.23580241e-01]	[4.90549255e+02 8.75347778e+02 6.79242134e-01]
[503.43676758 318.62069702 0.94101602]	[503.44598389 395.56661987 0.91348433]	[446.89761353 393.00479126 0.81963342]	[426.37265015 493.08486938 0.83048224]	[423.90267944 585.44616699 0.89438581]	[562.40136719 395.61575317 0.90075451]	[572.61419678 490.55303955 0.80231655]	[582.90539551 585.44165039 0.92904603]	[503.40429688 582.80914307 0.77139306]	[464.86413574 582.82788086 0.723454 ]	[480.24273682 726.56518555 0.83065927]	[4.82953339e+02 8.65093689e+02 7.80904233e-01]	[544.30523682 582.82580566 0.76597077]	[539.19830322 731.65979004 0.78466278]	[5.26527344e+02 8.67668579e+02 7.88236976e-01]	[493.08688354 308.41204834 0.84636819]	[521.16845703 305.79342651 0.89537245]	[477.65444946 318.57318115 0.86919421]	[539.18945312 316.0848999 0.88995802]	[5.31599182e+02 9.01036560e+02 7.28474259e-01]	[5.47037903e+02 8.93383972e+02 7.43678451e-01]	[5.23773926e+02 8.75322571e+02 7.42446661e-01]	[4.82888245e+02 9.01034973e+02 7.41668105e-01]	[4.67400238e+02 8.93428528e+02 7.20168233e-01]	[4.90542511e+02 8.75348022e+02 6.76711738e-01]
[503.43884277 318.62002563 0.94084179]	[503.44610596 395.56781006 0.91363817]	[446.90060425 393.00704956 0.81924963]	[426.37634277 493.0927124 0.82953703]	[423.90014648 585.45166016 0.89369339]	[562.39984131 395.61602783 0.90092611]	[572.62524414 490.51678467 0.80228639]	[582.90124512 585.4418335 0.92869747]	[503.40536499 582.81402588 0.77151692]	[464.86514282 582.83520508 0.72448438]	[480.24066162 726.57653809 0.83083355]	[4.82952362e+02 8.65089539e+02 7.81863213e-01]	[544.30560303 582.82849121 0.76566213]	[539.19897461 731.66351318 0.78541219]	[5.26528931e+02 8.67671509e+02 7.87861705e-01]	[493.08721924 308.41360474 0.84662318]	[521.16717529 305.7923584 0.89468229]	[477.65084839 318.57592773 0.86835003]	[539.18658447 316.08197021 0.8881712 ]	[5.31603149e+02 9.01048096e+02 7.27688074e-01]	[5.47041565e+02 8.93390015e+02 7.42513120e-01]	[5.23775330e+02 8.75326416e+02 7.42720425e-01]	[4.82873108e+02 9.01042847e+02 7.42277563e-01]	[4.64955078e+02 8.93426208e+02 7.23595023e-01]	[4.90541626e+02 8.75344971e+02 6.77449107e-01]
[503.41329956 318.62850952 0.94452089]	[503.44174194 395.56713867 0.91372633]	[446.89318848 393.00680542 0.81974876]	[426.36828613 493.12893677 0.83255816]	[423.88842773 585.44836426 0.89674264]	[562.39916992 395.61349487 0.9005447 ]	[572.62506104 490.54052734 0.80306101]	[582.89764404 585.42590332 0.92902845]	[503.40103149 582.8102417 0.77014035]	[464.86251831 582.83148193 0.72281432]	[480.24353027 726.58258057 0.8323155 ]	[4.82954773e+02 8.65120239e+02 7.83657074e-01]	[544.29840088 582.82427979 0.76454008]	[539.19763184 731.65942383 0.78427732]	[5.26534241e+02 8.67682007e+02 7.87100971e-01]	[493.05334473 308.41357422 0.84577185]	[518.79589844 305.80691528 0.892905 ]	[477.6211853 318.56362915 0.86652184]	[539.16662598 316.08181763 0.88206106]	[5.31604187e+02 9.01042908e+02 7.26240456e-01]	[5.47042053e+02 8.93388123e+02 7.39599347e-01]	[5.23779419e+02 8.75339233e+02 7.41273403e-01]	[4.82862610e+02 9.01042358e+02 7.41443992e-01]	[4.64949402e+02 8.93428284e+02 7.25336254e-01]	[4.90545746e+02 8.75371948e+02 6.78313196e-01]
[503.39553833 318.62838745 0.94661814]	[503.43969727 395.56652832 0.91418767]	[446.89309692 393.00485229 0.81921118]	[426.36550903 495.5916748 0.83350861]	[423.8855896 585.44140625 0.89871877]	[562.39056396 395.61355591 0.90089899]	[572.59741211 488.00811768 0.80480987]	[582.89056396 585.41717529 0.92818576]	[503.40292358 582.8036499 0.76929981]	[464.86868286 582.82373047 0.7221725 ]	[480.24035645 726.56970215 0.83245301]	[4.82955872e+02 8.65118469e+02 7.82003284e-01]	[544.29656982 582.81707764 0.76276731]	[539.19573975 731.65490723 0.78323942]	[5.26539307e+02 8.67665222e+02 7.84268558e-01]	[490.56512451 308.40789795 0.84517145]	[518.7833252 305.80450439 0.89066488]	[477.60626221 318.56039429 0.86516857]	[536.7454834 316.07635498 0.88209063]	[5.31599182e+02 9.01032104e+02 7.26169348e-01]	[5.47039551e+02 8.93380615e+02 7.39456475e-01]	[5.23784180e+02 8.75322632e+02 7.39070415e-01]	[4.82861206e+02 9.01036316e+02 7.39696622e-01]	[4.64950012e+02 8.93424072e+02 7.24110246e-01]	[4.90550812e+02 8.75369690e+02 6.77395880e-01]
[503.38671875 318.6267395 0.94951355]	[503.4402771 395.5708313 0.91569078]	[446.90023804 393.00924683 0.81838185]	[426.35992432 493.11703491 0.83302099]	[423.87826538 585.4362793 0.90098292]	[562.3862915 395.61672974 0.90185153]	[572.60369873 490.48196411 0.80413777]	[582.89160156 585.40899658 0.92931896]	[503.40588379 582.80474854 0.76956129]	[464.87240601 582.82128906 0.72242093]	[480.24807739 726.56359863 0.83343339]	[4.82951935e+02 8.65113892e+02 7.81796098e-01]	[544.29901123 582.82092285 0.76387173]	[539.1963501 729.2434082 0.78631532]	[5.26541809e+02 8.67654663e+02 7.82279372e-01]	[490.55740356 308.40628052 0.84682405]	[518.77624512 305.80657959 0.88948905]	[477.60067749 318.55276489 0.86331785]	[536.72619629 316.07513428 0.87786287]	[5.31588074e+02 9.01036560e+02 7.26842046e-01]	[5.47036743e+02 8.93383057e+02 7.38564968e-01]	[5.23791138e+02 8.72938477e+02 7.37043023e-01]	[4.82862885e+02 9.01043152e+02 7.37458885e-01]	[4.64950226e+02 8.93428711e+02 7.20752239e-01]	[4.90542664e+02 8.75370239e+02 6.78354084e-01]
[503.38348389 318.62130737 0.94983488]	[503.43988037 395.56866455 0.91412008]	[446.90155029 393.01132202 0.81814557]	[426.35543823 493.10379028 0.83357126]	[423.8692627 585.41308594 0.90572053]	[562.38256836 395.61434937 0.90125257]	[572.6171875 487.97171021 0.80481613]	[582.89208984 585.41271973 0.92720449]	[503.40664673 582.80529785 0.77060652]	[464.87243652 582.82635498 0.72464573]	[480.25390625 726.51489258 0.83102977]	[4.82948303e+02 8.65136902e+02 7.81476736e-01]	[544.30004883 582.81933594 0.76332611]	[539.19732666 729.22650146 0.78874862]	[5.26548035e+02 8.67678223e+02 7.82004237e-01]	[490.55032349 308.40643311 0.84763139]	[518.76855469 305.79815674 0.88840866]	[477.58792114 318.54721069 0.8630625 ]	[536.71478271 316.06695557 0.87508678]	[5.31604736e+02 9.01044495e+02 7.26226568e-01]	[5.47041748e+02 8.93388672e+02 7.37994790e-01]	[5.23791382e+02 8.75335693e+02 7.35618114e-01]	[4.82840363e+02 9.01049561e+02 7.32859790e-01]	[4.64935974e+02 8.93427429e+02 7.18509257e-01]	[4.90542938e+02 8.75388428e+02 6.77520156e-01]
[503.37783813 318.62609863 0.95031911]	[503.44006348 395.56842041 0.91395152]	[446.90246582 393.00637817 0.81763476]	[426.35830688 493.09085083 0.8317818 ]	[423.86178589 585.41876221 0.90747893]	[562.38067627 395.61688232 0.90145361]	[572.61865234 487.99365234 0.80357742]	[582.88842773 585.40576172 0.92805326]	[503.40811157 582.80932617 0.7717644 ]	[464.87789917 582.83074951 0.72498959]	[480.25738525 726.496521 0.8305369 ]	[4.82940247e+02 8.65084595e+02 7.80189514e-01]	[544.29931641 582.82312012 0.76451963]	[539.21191406 729.23303223 0.79229999]	[5.26547424e+02 8.67671204e+02 7.81728327e-01]	[490.54421997 308.40985107 0.84840107]	[518.76257324 305.80401611 0.88673317]	[475.16760254 318.54794312 0.86246884]	[536.69909668 316.06756592 0.87225479]	[5.31604126e+02 9.01031616e+02 7.24239945e-01]	[5.47039795e+02 8.93382874e+02 7.38435507e-01]	[5.23788086e+02 8.75326782e+02 7.38086045e-01]	[4.82860107e+02 9.01030945e+02 7.34500587e-01]	[4.64949280e+02 8.93418762e+02 7.17774570e-01]	[4.90528595e+02 8.75344360e+02 6.76273763e-01]
[503.37145996 318.62731934 0.95139617]	[503.44168091 395.56729126 0.91328204]	[446.90979004 393.0020752 0.81650454]	[426.35614014 493.08877563 0.83188283]	[423.86264038 585.41821289 0.90753454]	[562.37890625 395.61535645 0.90088803]	[572.61785889 487.99856567 0.8034898 ]	[582.88256836 585.40313721 0.92794883]	[503.41067505 582.81170654 0.77233875]	[464.88064575 582.8348999 0.72483718]	[480.26028442 726.49163818 0.83113801]	[4.82941406e+02 8.65101624e+02 7.80662954e-01]	[544.30169678 582.82373047 0.76512557]	[539.20806885 729.22271729 0.792135 ]	[5.26555786e+02 8.67674011e+02 7.80806720e-01]	[490.53048706 308.41467285 0.84949201]	[518.75317383 305.80444336 0.8851679 ]	[475.16116333 318.55667114 0.86007607]	[536.67822266 316.06951904 0.8685587 ]	[5.31612854e+02 9.01022461e+02 7.25180268e-01]	[5.47042358e+02 8.93378174e+02 7.38766670e-01]	[5.23793640e+02 8.75331421e+02 7.39559233e-01]	[4.82844299e+02 9.01027466e+02 7.34655619e-01]	[4.64936096e+02 8.93413330e+02 7.19500422e-01]	[4.90536316e+02 8.75362061e+02 6.77068651e-01]
[503.36242676 318.63748169 0.95156026]	[503.43878174 395.56588745 0.91362864]	[446.90237427 393.00042725 0.81706727]	[426.36889648 493.081604 0.82950056]	[423.86236572 585.40759277 0.90840918]	[562.37811279 395.61502075 0.90120077]	[572.61895752 487.98236084 0.80503309]	[582.8840332 585.40301514 0.92848241]	[503.40499878 582.79595947 0.76918936]	[464.8684082 582.8170166 0.72242546]	[480.25976562 726.5112915 0.83290422]	[4.82937866e+02 8.65102478e+02 7.81753898e-01]	[544.3001709 582.80914307 0.76219922]	[539.20874023 729.20965576 0.79101747]	[5.28972778e+02 8.67662903e+02 7.78708458e-01]	[490.52410889 310.87115479 0.8513028 ]	[518.746521 305.8182373 0.88286114]	[475.1574707 318.5607605 0.85847807]	[536.68048096 316.07766724 0.87269115]	[5.31607788e+02 9.01017090e+02 7.24813819e-01]	[5.47039612e+02 8.93375793e+02 7.39136577e-01]	[5.23799377e+02 8.75327515e+02 7.36748397e-01]	[4.82851990e+02 9.01033264e+02 7.35595047e-01]	[4.64938477e+02 8.93421265e+02 7.19704151e-01]	[4.90529938e+02 8.75360413e+02 6.76874399e-01]
[503.36062622 318.64300537 0.95143193]	[503.4390564 395.56860352 0.91334283]	[446.90447998 392.99893188 0.81651938]	[426.3711853 493.08612061 0.82980436]	[423.8727417 585.41577148 0.90374261]	[562.37677002 395.62179565 0.90136123]	[572.60601807 487.95843506 0.80716813]	[582.890625 585.40478516 0.92818987]	[503.40341187 582.79492188 0.76818955]	[464.86410522 582.81665039 0.72244573]	[480.26187134 726.50585938 0.8331672 ]	[4.82944153e+02 8.65078430e+02 7.79670000e-01]	[544.30084229 582.80725098 0.76066411]	[539.20776367 729.21124268 0.79076236]	[5.26549927e+02 8.67665466e+02 7.80554295e-01]	[490.52093506 310.87606812 0.85254443]	[518.7444458 305.82751465 0.88264769]	[475.15652466 318.56112671 0.85622442]	[536.67871094 316.07867432 0.87207931]	[5.31572083e+02 9.01009766e+02 7.31666863e-01]	[5.47013062e+02 8.93373352e+02 7.46536136e-01]	[5.23792786e+02 8.75325928e+02 7.36562908e-01]	[4.82875214e+02 9.01026367e+02 7.35008299e-01]	[4.64963928e+02 8.93421448e+02 7.15443313e-01]	[4.90534943e+02 8.75340027e+02 6.74806237e-01]
[503.35900879 318.64086914 0.95245087]	[503.44055176 395.57046509 0.91316986]	[446.90698242 393.00274658 0.81660151]	[426.37359619 493.07601929 0.82855672]	[423.88546753 585.41949463 0.90074474]	[562.37677002 395.62417603 0.90119451]	[572.59661865 487.96264648 0.80727547]	[582.89233398 585.41046143 0.92772412]	[503.4067688 582.79669189 0.76789391]	[464.86425781 582.82037354 0.72320926]	[480.26251221 726.49481201 0.83399642]	[4.82951385e+02 8.65095825e+02 7.79889643e-01]	[544.30621338 582.80639648 0.76069069]	[539.21160889 729.21063232 0.79255462]	[5.26548706e+02 8.67672485e+02 7.81808019e-01]	[490.52050781 310.87384033 0.85238123]	[518.73968506 305.82458496 0.8818379 ]	[475.16122437 318.55944824 0.85523152]	[536.65942383 316.07150269 0.867118 ]	[5.31569702e+02 9.01019958e+02 7.31704772e-01]	[5.47013367e+02 8.93379456e+02 7.46030033e-01]	[5.23793396e+02 8.75329224e+02 7.38199055e-01]	[4.82863892e+02 9.01036560e+02 7.31537879e-01]	[4.64957214e+02 8.93423279e+02 7.13876843e-01]	[4.90543518e+02 8.75353027e+02 6.75704956e-01]
[503.36688232 318.63400269 0.95258796]	[503.43338013 395.56936646 0.91403157]	[446.87939453 393.02783203 0.82158107]	[426.37704468 493.10751343 0.8278473 ]	[423.8951416 585.42877197 0.89705157]	[562.36975098 395.61367798 0.89953548]	[572.581604 487.98788452 0.81054068]	[582.88598633 585.41882324 0.9298622 ]	[503.39419556 582.78796387 0.76504606]	[464.84597778 582.81976318 0.72418994]	[480.26150513 726.55987549 0.82558417]	[4.82965302e+02 8.65107178e+02 7.83559203e-01]	[544.29669189 582.79193115 0.75584352]	[539.1786499 731.64526367 0.78147429]	[5.26530640e+02 8.67673828e+02 7.86256075e-01]	[490.51983643 310.87988281 0.85304779]	[518.74194336 305.8137207 0.88294542]	[475.16448975 318.5748291 0.85003048]	[536.67840576 316.06332397 0.86888838]	[5.31540771e+02 9.01053467e+02 7.26310134e-01]	[5.46999817e+02 8.93395752e+02 7.40770221e-01]	[5.23793274e+02 8.75318604e+02 7.43200362e-01]	[4.82853241e+02 9.01063782e+02 7.38363862e-01]	[4.64956329e+02 8.93435181e+02 7.21633971e-01]	[4.90559479e+02 8.75341064e+02 6.82077110e-01]
[503.38226318 318.62493896 0.94986492]	[503.4335022 395.57019043 0.91411126]	[446.87844849 393.02804565 0.82171082]	[426.39938354 493.11398315 0.82604361]	[423.91043091 585.45117188 0.88988376]	[562.37298584 395.60946655 0.89939815]	[570.12768555 487.98895264 0.81276923]	[582.88146973 585.43518066 0.92853892]	[503.38903809 582.80133057 0.76741296]	[464.83883667 582.83850098 0.72639525]	[480.2677002 726.55859375 0.82658446]	[4.82965729e+02 8.65118042e+02 7.84141481e-01]	[544.29022217 582.80133057 0.75894344]	[539.19488525 729.24389648 0.78449512]	[5.26532288e+02 8.67664978e+02 7.84608066e-01]	[490.5390625 310.86392212 0.84977883]	[518.75787354 305.81219482 0.88653141]	[475.15606689 318.56762695 0.85038507]	[536.67596436 316.08724976 0.86720335]	[5.31543701e+02 9.01055298e+02 7.23017573e-01]	[5.47003113e+02 8.93395813e+02 7.36575782e-01]	[5.23794495e+02 8.72936340e+02 7.43663251e-01]	[4.82845551e+02 9.03533142e+02 7.37358630e-01]	[4.64955383e+02 8.93437317e+02 7.20639884e-01]	[4.90557068e+02 8.75349792e+02 6.83401406e-01]
[503.3828125 318.62280273 0.95023733]	[503.43978882 395.57546997 0.9143154 ]	[446.88327026 393.0328064 0.82127619]	[426.38989258 493.13098145 0.82799244]	[423.91345215 585.45465088 0.88920492]	[562.38592529 395.61672974 0.90004683]	[572.58410645 487.95455933 0.81432229]	[582.89526367 585.41918945 0.93048239]	[503.39498901 582.79547119 0.76718628]	[464.84338379 582.82635498 0.72475755]	[480.26651001 726.52929688 0.82463086]	[4.82960388e+02 8.65061768e+02 7.82133818e-01]	[544.2980957 582.80090332 0.75962716]	[539.19378662 731.64331055 0.78499293]	[5.26536316e+02 8.67683716e+02 7.84153938e-01]	[490.53555298 308.4095459 0.84932554]	[518.76159668 305.80825806 0.88722122]	[475.15179443 318.56057739 0.85181314]	[536.67132568 316.08483887 0.86608726]	[5.31581665e+02 9.01064880e+02 7.14088500e-01]	[5.47033203e+02 8.93402100e+02 7.30353892e-01]	[5.23783936e+02 8.75334778e+02 7.43801773e-01]	[4.82871307e+02 9.01056824e+02 7.43948698e-01]	[4.67397827e+02 8.93435669e+02 7.24485219e-01]	[4.90526489e+02 8.72928467e+02 6.79455340e-01]
[503.38583374 318.61923218 0.95037842]	[503.43969727 395.57501221 0.9143545 ]	[446.88336182 393.03207397 0.82129973]	[426.38742065 495.58804321 0.82879126]	[423.91461182 585.45532227 0.88877314]	[562.38519287 395.61679077 0.90003139]	[572.58428955 487.9559021 0.81324482]	[582.89398193 585.41485596 0.93006223]	[503.3949585 582.79052734 0.76663411]	[464.84277344 582.81768799 0.7235558 ]	[480.26824951 726.52636719 0.82489395]	[4.82960754e+02 8.65065979e+02 7.82683194e-01]	[544.29870605 582.7989502 0.7594288 ]	[539.19512939 731.64306641 0.78618306]	[5.26538452e+02 8.67685486e+02 7.84152985e-01]	[490.54174805 308.40808105 0.84900653]	[518.7644043 305.80670166 0.8876515 ]	[475.15939331 318.56100464 0.85215211]	[536.67279053 316.08609009 0.86587787]	[5.31593689e+02 9.01063965e+02 7.13224947e-01]	[5.47041016e+02 8.93399719e+02 7.29192197e-01]	[5.23785645e+02 8.75335876e+02 7.45604455e-01]	[4.82874603e+02 9.01056030e+02 7.44243860e-01]	[4.67400940e+02 8.93436157e+02 7.24827170e-01]	[4.90526398e+02 8.72932129e+02 6.79395795e-01]
[503.39398193 318.61325073 0.94946909]	[503.43536377 395.57376099 0.91475201]	[446.87445068 393.03585815 0.82224393]	[426.38372803 495.59442139 0.83065045]	[423.9130249 585.44940186 0.88898104]	[562.38635254 395.61044312 0.89994752]	[572.58734131 487.93969727 0.81561416]	[582.89208984 585.41644287 0.92934185]	[503.39904785 580.35321045 0.76427662]	[464.85098267 582.80407715 0.72011924]	[480.26708984 726.51672363 0.826451 ]	[4.82960175e+02 8.65080811e+02 7.84239173e-01]	[544.29901123 580.36193848 0.7568996 ]	[539.1885376 729.23681641 0.78496075]	[5.26544495e+02 8.67667297e+02 7.81694412e-01]	[490.55361938 308.40328979 0.84777957]	[518.77264404 305.79980469 0.88901281]	[475.16815186 318.56430054 0.8542496 ]	[536.69067383 316.08984375 0.86943424]	[5.31572083e+02 9.01066956e+02 7.15767324e-01]	[5.47031250e+02 8.93401367e+02 7.30902314e-01]	[5.23795715e+02 8.75319580e+02 7.43404627e-01]	[4.82862885e+02 9.01061523e+02 7.43457139e-01]	[4.64961609e+02 8.93438049e+02 7.25305021e-01]	[4.90540344e+02 8.75324707e+02 6.81089401e-01]
[503.3984375 318.60702515 0.94872642]	[503.43780518 395.57684326 0.91515529]	[446.88598633 393.03457642 0.82134867]	[426.39108276 495.60031128 0.83048445]	[423.9125061 585.45306396 0.88860315]	[562.38537598 395.61624146 0.90090668]	[572.5960083 487.99780273 0.81233275]	[582.89416504 585.41644287 0.92875469]	[503.39779663 580.35778809 0.76566833]	[464.85214233 582.80554199 0.72074068]	[480.27038574 726.50024414 0.82682419]	[4.82959381e+02 8.65090881e+02 7.84539163e-01]	[544.29559326 582.78533936 0.75809747]	[539.19360352 729.24224854 0.7851842 ]	[5.26543152e+02 8.67667053e+02 7.82495499e-01]	[490.56152344 308.39315796 0.8462218 ]	[518.77508545 305.78982544 0.88959253]	[477.59033203 318.55480957 0.85667169]	[536.69891357 316.08041382 0.8704983 ]	[5.31559875e+02 9.03539124e+02 7.14177310e-01]	[5.47030396e+02 8.93405029e+02 7.29167044e-01]	[5.23792908e+02 8.75318237e+02 7.42802382e-01]	[4.82865814e+02 9.01066467e+02 7.45824933e-01]	[4.64964050e+02 8.93444153e+02 7.26186991e-01]	[4.90539124e+02 8.75330627e+02 6.81375504e-01]
[503.4057312 318.60797119 0.94688714]	[503.43804932 395.57946777 0.91543746]	[446.88162231 393.04452515 0.82140225]	[426.38949585 495.5949707 0.82881653]	[423.90866089 585.44085693 0.89103806]	[562.3862915 395.61462402 0.90120244]	[572.59588623 487.96337891 0.81401396]	[582.89648438 585.41003418 0.9283939 ]	[503.39901733 580.35455322 0.76520622]	[464.84945679 582.80175781 0.72079062]	[480.27453613 726.52337646 0.82623136]	[4.82964081e+02 8.65085144e+02 7.83046782e-01]	[544.3001709 580.36248779 0.75744838]	[539.21655273 729.23596191 0.79124516]	[5.26550598e+02 8.67685486e+02 7.81650186e-01]	[490.57067871 308.39538574 0.84497416]	[518.78070068 305.78912354 0.88963056]	[477.60241699 318.56088257 0.85807675]	[536.70123291 316.07556152 0.86969465]	[5.31583801e+02 9.03545593e+02 7.12050438e-01]	[5.47042725e+02 8.93411194e+02 7.26692080e-01]	[5.23793823e+02 8.75339844e+02 7.41446435e-01]	[4.82874908e+02 9.01066528e+02 7.45146453e-01]	[4.67397552e+02 8.93442688e+02 7.25406170e-01]	[4.90541504e+02 8.75326416e+02 6.78583264e-01]
[503.41662598 318.61218262 0.94408989]	[503.44168091 395.57507324 0.91426426]	[446.89068604 393.03848267 0.82052356]	[426.37954712 495.58676147 0.83027345]	[423.91012573 585.45324707 0.89044607]	[562.39251709 395.61532593 0.90030247]	[572.60565186 487.97906494 0.81203085]	[582.89953613 585.41021729 0.92934382]	[503.39950562 582.78344727 0.76571292]	[464.84771729 582.80712891 0.72158945]	[480.27236938 726.53338623 0.82691133]	[4.82963226e+02 8.65122314e+02 7.83690989e-01]	[544.30505371 582.79034424 0.75843239]	[539.21459961 729.23956299 0.78992265]	[5.26550232e+02 8.67705994e+02 7.81740308e-01]	[493.05123901 308.40527344 0.84429348]	[518.79138184 305.80441284 0.89007741]	[477.61260986 318.56585693 0.86155272]	[536.70880127 316.0874939 0.87352097]	[5.31593506e+02 9.03550476e+02 7.12304235e-01]	[5.47045044e+02 8.93415527e+02 7.25546360e-01]	[5.23791077e+02 8.75364380e+02 7.38148928e-01]	[4.82855255e+02 9.03543335e+02 7.43324935e-01]	[4.64955505e+02 8.93446106e+02 7.24483609e-01]	[4.90544617e+02 8.75359741e+02 6.77540302e-01]
[503.42422485 318.61712646 0.9426899 ]	[503.4375 395.58114624 0.91527003]	[446.88247681 393.05258179 0.82193089]	[426.38894653 493.13098145 0.82963717]	[423.91281128 585.4463501 0.8902784 ]	[562.38922119 395.61465454 0.90072811]	[572.60705566 487.97338867 0.81174839]	[582.90112305 585.40802002 0.92993385]	[503.39447021 582.78399658 0.76620919]	[464.84240723 582.80749512 0.72264582]	[480.28244019 726.52807617 0.82460117]	[4.82967987e+02 8.65117798e+02 7.84123480e-01]	[544.30169678 582.7911377 0.75725055]	[539.21276855 731.64678955 0.78458542]	[5.28969055e+02 8.67702087e+02 7.81253457e-01]	[493.05987549 308.41299438 0.84425944]	[518.79522705 305.80581665 0.89006931]	[477.62432861 318.56945801 0.85985857]	[536.72875977 316.07693481 0.87516558]	[5.31613403e+02 9.03548279e+02 7.10301161e-01]	[5.47058594e+02 8.93414307e+02 7.23385870e-01]	[5.23796509e+02 8.75365295e+02 7.39783466e-01]	[4.82855103e+02 9.03539917e+02 7.44871736e-01]	[4.64956512e+02 8.93440125e+02 7.25986063e-01]	[4.90549713e+02 8.75353760e+02 6.78656161e-01]
[503.43597412 318.62814331 0.93906873]	[503.44482422 395.58404541 0.91493756]	[446.89477539 393.04342651 0.820916 ]	[426.38946533 493.1239624 0.82842189]	[423.91821289 585.43914795 0.88956416]	[562.40356445 395.62042236 0.90220296]	[572.60565186 487.97973633 0.8115654 ]	[582.89624023 585.4072876 0.93035078]	[503.39471436 582.78881836 0.76670229]	[464.83508301 582.8104248 0.72394955]	[480.2940979 726.53533936 0.82389683]	[4.82969299e+02 8.65103699e+02 7.82993436e-01]	[544.30444336 582.79949951 0.75830281]	[539.22729492 731.64691162 0.78845578]	[5.28988037e+02 8.67674683e+02 7.78644264e-01]	[493.08334351 310.8687439 0.84611553]	[521.16107178 305.81890869 0.89074606]	[477.62796021 318.56729126 0.86361808]	[536.73193359 316.07394409 0.87629497]	[5.34113464e+02 9.01062378e+02 7.11266160e-01]	[5.49506042e+02 8.93406006e+02 7.23020196e-01]	[5.23809509e+02 8.75337158e+02 7.39831090e-01]	[4.82865784e+02 9.01062012e+02 7.43338645e-01]	[4.64958801e+02 8.93432129e+02 7.25131512e-01]	[4.90550079e+02 8.75339172e+02 6.80129766e-01]
[503.4407959 318.64086914 0.93838286]	[503.44342041 395.58361816 0.91487092]	[446.89749146 393.04443359 0.8206889 ]	[426.39215088 493.11941528 0.82924223]	[423.90368652 585.42974854 0.89271712]	[562.39501953 395.6234436 0.90173888]	[572.60968018 487.99954224 0.80982983]	[582.90606689 585.40881348 0.92921489]	[503.39434814 580.33563232 0.76292354]	[464.83346558 580.35461426 0.71888161]	[480.31109619 726.48260498 0.81826961]	[4.82968506e+02 8.65109680e+02 7.81746030e-01]	[544.30096436 580.3505249 0.75252879]	[539.22155762 729.21240234 0.78447795]	[5.28987183e+02 8.67703979e+02 7.78578699e-01]	[493.09490967 310.89498901 0.84979624]	[521.16143799 305.84176636 0.88970101]	[477.63555908 318.58242798 0.86126351]	[536.73059082 316.0725708 0.87580007]	[5.31621094e+02 9.03546875e+02 7.11628318e-01]	[5.49499084e+02 8.93421082e+02 7.20491290e-01]	[5.23803101e+02 8.75376343e+02 7.33053744e-01]	[4.82872406e+02 9.01058350e+02 7.46300757e-01]	[4.67399872e+02 8.93435303e+02 7.24990547e-01]	[4.90542450e+02 8.75346924e+02 6.76284552e-01]
[503.44552612 318.65789795 0.93589103]	[503.44366455 395.58474731 0.91532874]	[446.9034729 393.04171753 0.82021594]	[426.41027832 493.11923218 0.82724059]	[423.89141846 585.41906738 0.89658946]	[562.39276123 395.628479 0.90157253]	[572.6138916 488.01278687 0.80830884]	[582.90063477 585.41876221 0.92920285]	[503.38876343 580.33172607 0.76317203]	[464.8263855 580.34881592 0.71923655]	[480.31442261 726.51208496 0.82319868]	[4.82980682e+02 8.67581848e+02 7.83411205e-01]	[544.29650879 580.34820557 0.75285578]	[539.22235107 729.22296143 0.78469568]	[5.28975342e+02 8.67699219e+02 7.80369937e-01]	[493.09725952 310.91940308 0.85315114]	[521.16619873 308.32144165 0.89101011]	[477.6399231 318.60348511 0.85992652]	[536.73693848 316.07580566 0.8772155 ]	[5.34105591e+02 9.03538391e+02 7.14651704e-01]	[5.49502441e+02 8.93418457e+02 7.23060250e-01]	[5.23794983e+02 8.75370972e+02 7.35838711e-01]	[4.82859406e+02 9.03534119e+02 7.45974779e-01]	[4.64965759e+02 8.93437317e+02 7.25401521e-01]	[4.90548645e+02 8.75372314e+02 6.80911005e-01]
[503.42306519 318.68804932 0.93467098]	[503.44250488 395.59075928 0.91693866]	[446.90335083 393.04275513 0.81995231]	[426.39666748 493.09170532 0.82721984]	[423.89074707 585.42492676 0.89500731]	[562.39251709 395.63949585 0.90231681]	[572.60253906 488.00997925 0.80951041]	[582.89562988 585.4317627 0.92722088]	[503.38696289 580.31988525 0.76141346]	[464.81958008 580.34326172 0.71875751]	[480.29782104 726.4888916 0.82474589]	[4.82962952e+02 8.65126038e+02 7.81983852e-01]	[544.29656982 580.32952881 0.75054973]	[539.23455811 729.22393799 0.78742558]	[5.28977783e+02 8.67706543e+02 7.80247331e-01]	[493.07693481 310.949646 0.8538866 ]	[518.79418945 308.36505127 0.8895756 ]	[477.63406372 318.6055603 0.85955632]	[536.71325684 316.09332275 0.87874323]	[5.34101318e+02 9.03547302e+02 7.12764382e-01]	[5.49500610e+02 8.93425171e+02 7.20869124e-01]	[5.23795044e+02 8.75378845e+02 7.35106707e-01]	[4.82868744e+02 9.03542603e+02 7.45599985e-01]	[4.67400024e+02 8.93450806e+02 7.20436811e-01]	[4.90533325e+02 8.75366211e+02 6.76984787e-01]
[503.41574097 321.14746094 0.92443866]	[503.43011475 395.59317017 0.91908443]	[446.87265015 393.03347778 0.82256532]	[426.38748169 493.1348877 0.82896042]	[423.88665771 585.38433838 0.90057361]	[562.38366699 398.01300049 0.90357405]	[572.58398438 490.52105713 0.80868566]	[582.87353516 585.43499756 0.92746079]	[503.36068726 580.32495117 0.76394922]	[462.4135437 580.34936523 0.72912627]	[480.29141235 726.5222168 0.82764035]	[4.82961365e+02 8.65110779e+02 7.80015886e-01]	[541.95623779 580.33935547 0.7525568 ]	[539.21795654 729.23980713 0.79097599]	[5.28979370e+02 8.67700562e+02 7.80599058e-01]	[493.08850098 313.46008301 0.87242222]	[518.77606201 310.91769409 0.8921532 ]	[477.59963989 318.60418701 0.85693145]	[536.64776611 316.08425903 0.86410254]	[5.31575745e+02 9.03556702e+02 7.18476772e-01]	[5.47043091e+02 8.93426453e+02 7.27612793e-01]	[5.23804504e+02 8.75363586e+02 7.37161696e-01]	[4.82872009e+02 9.03543518e+02 7.45290101e-01]	[4.67402710e+02 8.93452637e+02 7.19663262e-01]	[4.90536377e+02 8.75348938e+02 6.74412668e-01]
[503.4045105 321.14797974 0.92555285]	[503.42340088 395.58874512 0.91991377]	[444.43057251 393.02108765 0.82445669]	[426.38012695 493.08612061 0.82713813]	[423.8737793 585.3717041 0.90486717]	[562.38299561 398.02099609 0.90370047]	[570.10339355 490.52563477 0.80961454]	[582.87548828 585.43463135 0.92711699]	[503.35192871 580.29949951 0.76066774]	[462.40164185 580.32922363 0.72804129]	[480.28967285 726.51953125 0.82677442]	[4.82957611e+02 8.65122498e+02 7.80851245e-01]	[541.94946289 580.30944824 0.7496258 ]	[539.22216797 729.22906494 0.79426962]	[5.28983643e+02 8.67701660e+02 7.82140911e-01]	[493.07244873 313.46411133 0.87334561]	[518.76220703 310.92660522 0.89035267]	[475.16436768 318.60586548 0.8558293 ]	[536.63964844 316.09091187 0.8662802 ]	[5.31586365e+02 9.03559082e+02 7.22628772e-01]	[5.47048584e+02 8.93428528e+02 7.30232537e-01]	[5.23809448e+02 8.75358521e+02 7.41723239e-01]	[4.82865631e+02 9.03544189e+02 7.44877636e-01]	[4.67398773e+02 8.93454834e+02 7.19763517e-01]	[4.90537689e+02 8.75358093e+02 6.75511837e-01]
[503.40548706 321.15075684 0.92525518]	[503.42337036 395.58679199 0.92002046]	[444.42919922 393.01824951 0.82463402]	[426.38241577 493.08810425 0.82690644]	[423.87332153 585.37237549 0.90517217]	[562.38323975 398.01800537 0.9033407 ]	[570.11468506 490.52868652 0.80771977]	[582.87542725 585.43786621 0.92681408]	[503.35494995 580.30914307 0.76161659]	[462.402771 580.33673096 0.72809243]	[480.28424072 726.53839111 0.82761157]	[4.82961578e+02 8.65123230e+02 7.80189097e-01]	[541.95410156 580.32348633 0.75095904]	[539.22528076 729.23474121 0.79440767]	[5.28986938e+02 8.67689209e+02 7.81205118e-01]	[493.07189941 313.46810913 0.87411988]	[518.76263428 310.92666626 0.89032358]	[475.1661377 318.60406494 0.85624844]	[536.64215088 316.08905029 0.86677909]	[5.31592957e+02 9.03554443e+02 7.21942365e-01]	[5.47054993e+02 8.93425903e+02 7.29495466e-01]	[5.23810181e+02 8.75346924e+02 7.41268933e-01]	[4.82862366e+02 9.03537231e+02 7.44072676e-01]	[4.64966583e+02 8.93446716e+02 7.21171379e-01]	[4.90545288e+02 8.75357788e+02 6.76893830e-01]
[503.37646484 318.75106812 0.93949479]	[503.41751099 395.58578491 0.92125481]	[444.41052246 393.01019287 0.82690555]	[426.34048462 495.60687256 0.83255458]	[423.85577393 585.38061523 0.90788877]	[562.37243652 398.0307312 0.90586734]	[570.03509521 493.06848145 0.81638819]	[582.86334229 585.42962646 0.92674565]	[503.32217407 580.35217285 0.76812142]	[462.35540771 582.79278564 0.73786849]	[480.27944946 726.54327393 0.82638609]	[4.82958954e+02 8.65099365e+02 7.82089412e-01]	[541.93371582 582.78961182 0.75663108]	[539.23370361 731.66290283 0.79457331]	[5.28980957e+02 8.67695312e+02 7.86192656e-01]	[493.03717041 313.43414307 0.86813653]	[518.74078369 310.89108276 0.88517833]	[475.16726685 318.59671021 0.85318452]	[534.17468262 316.08868408 0.86664426]	[5.31570557e+02 9.03568604e+02 7.29282677e-01]	[5.47042542e+02 8.93439209e+02 7.35155523e-01]	[5.23814697e+02 8.75341492e+02 7.49734461e-01]	[4.82865784e+02 9.03539429e+02 7.45739937e-01]	[4.67399139e+02 8.93450562e+02 7.20515549e-01]	[4.90544739e+02 8.75337036e+02 6.78441525e-01]
[503.34515381 318.7081604 0.95100659]	[503.3812561 395.59164429 0.92621917]	[444.37313843 393.02764893 0.83527803]	[423.87329102 495.59402466 0.84290719]	[423.83398438 585.36767578 0.90996844]	[562.34710693 398.03488159 0.9037903 ]	[567.58428955 493.07467651 0.82655489]	[582.84204102 585.40881348 0.92638659]	[503.29977417 582.82092285 0.77095169]	[462.34362793 582.85076904 0.74653095]	[480.24743652 726.6161499 0.82514143]	[4.82957428e+02 8.65075317e+02 7.80716181e-01]	[541.91156006 582.83111572 0.75802529]	[539.19702148 731.71478271 0.7852577 ]	[5.28970398e+02 8.67690613e+02 7.88329005e-01]	[490.4854126 313.39309692 0.86523402]	[518.69085693 308.34460449 0.87287152]	[475.13769531 318.64227295 0.84356344]	[534.14477539 316.06253052 0.86662507]	[5.31544250e+02 9.03562988e+02 7.32228458e-01]	[5.47028076e+02 8.93437378e+02 7.38472462e-01]	[5.23812805e+02 8.75331482e+02 7.52051711e-01]	[4.82891663e+02 9.01048645e+02 7.44105220e-01]	[4.67418640e+02 8.93441101e+02 7.19128609e-01]	[4.90532990e+02 8.72926208e+02 6.76790714e-01]
[503.30776978 318.65478516 0.96053374]	[503.33297729 395.5847168 0.93113923]	[444.31820679 393.01760864 0.83935839]	[423.8510437 495.62780762 0.84549272]	[423.8203125 585.38543701 0.90650898]	[562.31488037 398.03710938 0.89971155]	[567.57525635 493.10800171 0.83423042]	[582.78729248 585.41137695 0.91601461]	[503.2734375 582.80541992 0.76896137]	[462.33544922 582.83612061 0.74527109]	[480.20129395 726.61865234 0.81703746]	[4.82954773e+02 8.65065063e+02 7.80547857e-01]	[541.87554932 582.80926514 0.75348896]	[536.69543457 731.68792725 0.77085745]	[5.28968445e+02 8.67687378e+02 7.88321197e-01]	[487.98239136 310.90090942 0.863819 ]	[518.66064453 305.80288696 0.86917299]	[475.15081787 318.6121521 0.84068042]	[534.14538574 316.05532837 0.87007987]	[5.29065857e+02 9.03579041e+02 7.34942019e-01]	[5.47021606e+02 8.93439026e+02 7.38997936e-01]	[5.23815308e+02 8.75332092e+02 7.49710500e-01]	[4.82895294e+02 9.01049011e+02 7.45145261e-01]	[4.67422455e+02 8.93442688e+02 7.21355736e-01]	[4.90529694e+02 8.72918701e+02 6.77673578e-01]
[503.25726318 318.61401367 0.95577639]	[503.31030273 395.59011841 0.93306983]	[444.30819702 393.00479126 0.83846915]	[423.8223877 495.59695435 0.85151219]	[423.78903198 585.41760254 0.91223872]	[562.26977539 398.05123901 0.897452 ]	[567.50128174 493.10293579 0.84515214]	[582.76708984 585.44195557 0.91252452]	[503.25146484 580.34234619 0.75953174]	[462.31747437 582.7946167 0.73609281]	[480.18621826 726.55804443 0.80954868]	[4.82941986e+02 8.62540649e+02 7.77399361e-01]	[541.84417725 580.33959961 0.73980486]	[534.13452148 729.16107178 0.76014674]	[5.28972290e+02 8.67679626e+02 7.85470665e-01]	[487.91601562 308.37591553 0.86442828]	[516.19421387 305.75634766 0.8612029 ]	[475.10095215 318.52688599 0.83782274]	[534.11828613 316.01449585 0.86903244]	[5.31546326e+02 9.03570679e+02 7.28893399e-01]	[5.47037354e+02 8.93439819e+02 7.32285917e-01]	[5.23811951e+02 8.75333191e+02 7.47453988e-01]	[4.82906250e+02 9.01043274e+02 7.43698657e-01]	[4.67426605e+02 8.93439575e+02 7.18182802e-01]	[4.90520081e+02 8.72881714e+02 6.72840536e-01]
[503.25726318 318.61462402 0.95545256]	[503.31069946 395.58932495 0.93330085]	[444.30923462 393.00479126 0.83838004]	[423.82348633 495.59747314 0.85127473]	[423.78955078 585.4251709 0.91137427]	[562.26855469 398.04949951 0.89695346]	[567.49743652 493.10144043 0.84644663]	[582.76763916 585.44195557 0.91217458]	[503.25228882 580.33898926 0.75924575]	[462.31863403 582.79144287 0.73493934]	[480.18981934 726.55963135 0.81112832]	[4.82940857e+02 8.62560608e+02 7.78670073e-01]	[541.84490967 580.33618164 0.73983729]	[534.1473999 729.16387939 0.76117969]	[5.28974548e+02 8.67687805e+02 7.85393715e-01]	[487.91809082 308.37573242 0.86408186]	[516.19384766 305.75762939 0.86142844]	[475.10443115 318.52285767 0.83778703]	[534.11669922 316.0151062 0.8689068 ]	[5.31550964e+02 9.03574036e+02 7.30105102e-01]	[5.47041748e+02 8.93441467e+02 7.32009292e-01]	[5.23811401e+02 8.75341919e+02 7.46010602e-01]	[4.82908539e+02 9.01046509e+02 7.43815064e-01]	[4.67428284e+02 8.93442627e+02 7.19032586e-01]	[4.90515472e+02 8.72893494e+02 6.74652100e-01]
[500.89508057 318.61264038 0.95485675]	[503.27056885 395.56286621 0.93277115]	[441.88183594 392.97940063 0.84412086]	[423.78601074 495.63394165 0.86126041]	[423.77127075 585.38061523 0.91866452]	[562.23474121 398.03781128 0.88571215]	[567.47918701 495.59100342 0.85161448]	[582.75860596 585.43151855 0.91459018]	[503.2354126 580.33532715 0.76836413]	[462.30712891 582.78448486 0.74270034]	[480.18310547 726.47589111 0.80632567]	[4.82930725e+02 8.62554504e+02 7.80913055e-01]	[541.8314209 580.3380127 0.74739468]	[531.60864258 729.11785889 0.76068419]	[5.28984070e+02 8.67666504e+02 7.84126401e-01]	[485.487854 308.35717773 0.86638808]	[516.15338135 305.76257324 0.8542341 ]	[475.06716919 316.1262207 0.83644843]	[531.5958252 315.98962402 0.86561942]	[5.31546326e+02 9.03567505e+02 7.28651285e-01]	[5.47039429e+02 8.93431335e+02 7.33172894e-01]	[5.23824890e+02 8.75323730e+02 7.44917214e-01]	[4.82906342e+02 9.01054749e+02 7.42298841e-01]	[4.67427307e+02 8.93448669e+02 7.15835869e-01]	[4.90501312e+02 8.72889099e+02 6.73738420e-01]
[500.83477783 318.58627319 0.95744604]	[500.88516235 395.56451416 0.93589139]	[441.82540894 390.50775146 0.84916759]	[421.36032104 495.69064331 0.87911832]	[421.37341309 585.41442871 0.92152107]	[559.81835938 398.03573608 0.87626112]	[565.08282471 493.07443237 0.85335022]	[580.35668945 585.41503906 0.90335053]	[500.8449707 580.29406738 0.76255745]	[462.24746704 580.31970215 0.74003029]	[480.17019653 723.94403076 0.79202318]	[4.82948029e+02 8.65064087e+02 7.80568421e-01]	[541.75952148 580.29888916 0.7317934 ]	[531.55841064 729.03851318 0.76950794]	[5.28975586e+02 8.67655945e+02 7.87321568e-01]	[485.41775513 308.31848145 0.87793696]	[513.6473999 303.29327393 0.84663665]	[472.54690552 316.14578247 0.84428293]	[529.03222656 316.05429077 0.8753646 ]	[5.29044373e+02 9.03626221e+02 7.45544434e-01]	[5.47020996e+02 8.93460266e+02 7.39501119e-01]	[5.23832642e+02 8.75314331e+02 7.49962687e-01]	[4.82865814e+02 9.03557434e+02 7.42461801e-01]	[4.67402588e+02 8.95850281e+02 7.13290036e-01]	[4.90529968e+02 8.72924561e+02 6.77897215e-01]
[500.68997192 318.61264038 0.94359928]	[500.75006104 395.59597778 0.9376682 ]	[441.69754028 390.46618652 0.85630894]	[421.26159668 493.12191772 0.88601995]	[421.24377441 582.99194336 0.93848252]	[559.69445801 398.08517456 0.86496413]	[565.0256958 493.07980347 0.86635363]	[580.3067627 585.45910645 0.897053 ]	[500.76000977 580.30957031 0.76291049]	[462.20135498 580.34228516 0.7427609 ]	[480.11758423 721.45812988 0.76175964]	[4.82932953e+02 8.62529358e+02 7.89227843e-01]	[539.2677002 580.31933594 0.71389848]	[526.53833008 729.0581665 0.78994626]	[5.26547058e+02 8.67688416e+02 8.00337017e-01]	[482.94177246 308.35620117 0.8914234 ]	[508.52041626 305.8046875 0.837174 ]	[467.49746704 316.09500122 0.84847587]	[526.46154785 316.1022644 0.91357934]	[5.29014160e+02 9.06101929e+02 7.60107219e-01]	[5.47006836e+02 8.95859985e+02 7.50200629e-01]	[5.23831970e+02 8.75335083e+02 7.64456332e-01]	[4.82869110e+02 9.01060913e+02 7.50836849e-01]	[4.64959686e+02 8.93443115e+02 7.21585155e-01]	[4.90536865e+02 8.72855286e+02 6.82550788e-01]
[500.65408325 318.62454224 0.94983011]	[500.6796875 395.61486816 0.93201375]	[439.28845215 392.99502563 0.86166906]	[421.2204895 493.07632446 0.88294578]	[421.17669678 585.41601562 0.93946242]	[557.21020508 398.07427979 0.85833442]	[564.97332764 493.08935547 0.8715679 ]	[580.25848389 585.4498291 0.89039755]	[500.68499756 580.33813477 0.76046193]	[459.82385254 582.8057251 0.74567199]	[477.74298096 723.9083252 0.76745105]	[4.82918915e+02 8.60016724e+02 7.90591538e-01]	[536.71514893 580.35040283 0.70429671]	[526.44110107 729.06390381 0.81169009]	[5.26554504e+02 8.67664978e+02 8.04584622e-01]	[482.89059448 308.38800049 0.90285581]	[508.46673584 305.84381104 0.84419948]	[467.40853882 316.11224365 0.86220574]	[524.01708984 316.10345459 0.91149616]	[5.29026001e+02 9.06097229e+02 7.68181324e-01]	[5.47021851e+02 8.95852417e+02 7.58310735e-01]	[5.23850586e+02 8.72940613e+02 7.69498110e-01]	[4.82867126e+02 9.03538940e+02 7.51953363e-01]	[4.67400024e+02 8.93457336e+02 7.16517985e-01]	[4.90540863e+02 8.72815979e+02 6.87767744e-01]
[498.16668701 318.6312561 0.93047166]	[498.19940186 395.61499023 0.906479 ]	[439.18307495 393.03405762 0.8590945 ]	[418.76150513 493.06625366 0.88140619]	[418.63613892 585.34698486 0.93655974]	[552.12896729 398.07733154 0.84990299]	[564.87561035 490.54299927 0.87484497]	[577.75396729 585.44244385 0.87677282]	[498.15081787 580.3170166 0.73927546]	[459.70657349 580.35559082 0.7437408 ]	[475.15759277 724.03155518 0.77332252]	[4.82951294e+02 8.65117249e+02 7.99235404e-01]	[529.06781006 582.7901001 0.70493525]	[523.93725586 726.59051514 0.8546536 ]	[5.26515076e+02 8.67624023e+02 8.06791663e-01]	[482.77386475 308.4069519 0.90833259]	[505.94769287 308.33242798 0.85668409]	[464.86181641 316.13241577 0.89125991]	[523.93707275 316.13098145 0.93551058]	[5.28978394e+02 9.06086853e+02 7.87158072e-01]	[5.46979980e+02 8.93456360e+02 7.81407595e-01]	[5.23857361e+02 8.72895264e+02 7.64415383e-01]	[4.82850281e+02 9.03598694e+02 7.55127907e-01]	[4.67401123e+02 8.95892822e+02 7.19045401e-01]	[4.93066650e+02 8.72930725e+02 7.02114701e-01]
[498.12640381 318.6210022 0.92509538]	[498.12991333 395.64367676 0.89658904]	[439.13214111 393.06329346 0.85356557]	[418.71685791 493.03894043 0.8781752 ]	[418.56866455 582.9831543 0.92450643]	[552.05340576 398.10696411 0.85759377]	[564.81494141 490.57394409 0.87500221]	[575.21728516 582.98583984 0.87039667]	[495.62646484 582.78912354 0.73483568]	[459.62387085 582.84143066 0.74182487]	[477.59100342 724.02966309 0.76802534]	[4.82969604e+02 8.67577637e+02 8.01901817e-01]	[526.53936768 582.83056641 0.7288112 ]	[523.93792725 726.62371826 0.85576993]	[5.28995667e+02 8.67666748e+02 8.04087400e-01]	[482.72695923 308.40759277 0.90556812]	[505.90466309 305.85525513 0.86892456]	[462.46383667 318.53503418 0.88888323]	[523.8973999 316.16241455 0.93977231]	[5.29020325e+02 9.03615356e+02 7.83091664e-01]	[5.47011841e+02 8.95841858e+02 7.76420116e-01]	[5.23902649e+02 8.75318115e+02 7.58122385e-01]	[4.82851074e+02 9.03556580e+02 7.57032514e-01]	[4.67401978e+02 8.95868591e+02 7.29905188e-01]	[4.93096130e+02 8.75326721e+02 6.98791742e-01]
[495.65618896 318.64202881 0.91655177]	[495.61965942 395.64355469 0.87905532]	[436.69519043 393.06192017 0.84386796]	[418.64120483 493.03878784 0.86832374]	[418.53970337 585.39050293 0.92054784]	[549.54364014 398.10925293 0.86421484]	[562.44012451 490.54440308 0.87589729]	[575.1685791 582.93774414 0.86771077]	[493.07229614 582.81573486 0.74379283]	[457.19567871 582.86651611 0.74619079]	[475.06552124 723.99261475 0.76824206]	[4.82971008e+02 8.65123840e+02 8.00849319e-01]	[526.45776367 582.84942627 0.75285864]	[523.90301514 726.6114502 0.85469466]	[5.29024475e+02 8.67614502e+02 7.92362332e-01]	[480.36154175 308.41552734 0.90381664]	[503.50549316 308.32846069 0.87399 ]	[462.37783813 318.51370239 0.90186149]	[523.86486816 316.12988281 0.93280119]	[5.28980408e+02 9.03581299e+02 7.73673475e-01]	[5.46988770e+02 8.93437378e+02 7.72151053e-01]	[5.23922668e+02 8.72905029e+02 7.49779403e-01]	[4.82877167e+02 9.03570679e+02 7.51249731e-01]	[4.67428101e+02 8.95881775e+02 7.24970758e-01]	[4.93084595e+02 8.72939453e+02 7.00625479e-01]
[495.59381104 318.65505981 0.91007531]	[490.55001831 395.62817383 0.87100363]	[436.63522339 393.04626465 0.83448207]	[418.61035156 495.59817505 0.87180418]	[416.05410767 585.34234619 0.89706039]	[546.95819092 398.07528687 0.89209187]	[562.36187744 488.00653076 0.87314397]	[572.64556885 582.99255371 0.8718068 ]	[490.55325317 582.78375244 0.74192035]	[457.14309692 582.84295654 0.74191946]	[470.05020142 723.98144531 0.75751233]	[4.82975037e+02 8.65082458e+02 7.93840647e-01]	[526.41088867 582.80761719 0.75539196]	[523.92254639 726.57141113 0.85457402]	[5.34119629e+02 8.62542480e+02 7.78312981e-01]	[480.30990601 310.89248657 0.90909052]	[503.4486084 308.37033081 0.88913786]	[462.28775024 318.61914062 0.89538026]	[523.80773926 316.17788696 0.93389559]	[5.28992188e+02 9.00994934e+02 7.38434792e-01]	[5.47005798e+02 8.93359497e+02 7.62460053e-01]	[5.26437622e+02 8.72756042e+02 7.26625323e-01]	[4.82901550e+02 9.03543518e+02 7.49210954e-01]	[4.67455872e+02 8.95864441e+02 7.27125108e-01]	[4.93113586e+02 8.72899597e+02 6.96147978e-01]
[495.59408569 318.65560913 0.90987056]	[490.55282593 395.62844849 0.87061828]	[436.63574219 393.04577637 0.83456481]	[418.61099243 495.59069824 0.87136841]	[416.05322266 585.3425293 0.89698058]	[546.95898438 398.07669067 0.89203823]	[562.36236572 488.00384521 0.87378943]	[572.64697266 582.99047852 0.87244695]	[490.55599976 582.78656006 0.74192834]	[457.14251709 582.84527588 0.74210286]	[472.51504517 723.97570801 0.75752914]	[4.82977753e+02 8.65086670e+02 7.93918133e-01]	[526.41577148 582.80975342 0.75499356]	[523.92218018 726.56524658 0.85437888]	[5.34147522e+02 8.62551208e+02 7.79452026e-01]	[480.30871582 310.89266968 0.90916777]	[503.44921875 308.37026978 0.88901472]	[462.28424072 318.6204834 0.89619595]	[523.80786133 316.17852783 0.93341792]	[5.28986084e+02 9.01008545e+02 7.41125107e-01]	[5.47008118e+02 8.93371094e+02 7.63469994e-01]	[5.26460083e+02 8.72767334e+02 7.21001863e-01]	[4.82897247e+02 9.03545837e+02 7.47795939e-01]	[4.67454376e+02 8.95866760e+02 7.26275265e-01]	[4.93118164e+02 8.72902832e+02 6.95583284e-01]
[493.04855347 318.70108032 0.89806068]	[487.94085693 395.59051514 0.87687993]	[436.55551147 393.00515747 0.82319278]	[418.55654907 495.63308716 0.86929333]	[413.49981689 582.97528076 0.87307894]	[544.47088623 398.02682495 0.89510334]	[562.34545898 493.04434204 0.87547946]	[572.63366699 582.95825195 0.88008904]	[490.48529053 582.79321289 0.73964703]	[457.07592773 582.85058594 0.72830737]	[472.5345459 724.03356934 0.76401001]	[4.82957306e+02 8.67608154e+02 8.04037273e-01]	[524.02142334 582.81378174 0.75676274]	[523.95141602 726.60174561 0.85376644]	[5.36639893e+02 8.59995972e+02 7.86444604e-01]	[480.23205566 310.92080688 0.90544415]	[503.38446045 310.89447021 0.90075505]	[459.85028076 318.58392334 0.89165431]	[521.42456055 318.51864624 0.93219489]	[5.26469604e+02 9.03538940e+02 7.66544580e-01]	[5.46926819e+02 8.93410278e+02 7.70088613e-01]	[5.26539185e+02 8.70315918e+02 6.93013072e-01]	[4.82834656e+02 9.03541321e+02 7.63283730e-01]	[4.67411316e+02 8.95854675e+02 7.43312240e-01]	[4.93125305e+02 8.75338074e+02 7.03254879e-01]
[490.49301147 318.72399902 0.89164859]	[485.44424438 395.56427002 0.88971496]	[434.0710144 390.49679565 0.81523108]	[413.58084106 493.07574463 0.83112133]	[408.39758301 585.43133545 0.87639922]	[544.39367676 398.02297974 0.90082866]	[562.25189209 493.08270264 0.86389303]	[570.12878418 582.94219971 0.88279283]	[487.95962524 580.33337402 0.74917662]	[454.57632446 582.8081665 0.72421741]	[470.0149231 723.9864502 0.7632333]	[4.82906403e+02 8.67637817e+02 8.13709140e-01]	[523.98498535 580.34240723 0.76486504]	[523.95703125 726.50372314 0.84813493]	[5.36687683e+02 8.54908386e+02 8.02763045e-01]	[480.16259766 310.95419312 0.89367115]	[503.28768921 310.93502808 0.91275859]	[459.77429199 318.55780029 0.90360135]	[521.28857422 316.17886353 0.91924924]	[5.26464172e+02 9.00992065e+02 7.72779286e-01]	[5.44506775e+02 8.93343567e+02 7.85647154e-01]	[5.29001038e+02 8.70127319e+02 6.59294248e-01]	[4.82854065e+02 9.01064148e+02 7.67580271e-01]	[4.67409576e+02 8.95864136e+02 7.44665086e-01]	[4.93095612e+02 8.75345459e+02 7.03355670e-01]
[487.91812134 318.74346924 0.90072089]	[485.36218262 395.58483887 0.90683103]	[431.4833374 393.01315308 0.81219798]	[410.9486084 493.0874939 0.82073855]	[403.39120483 585.3927002 0.90308905]	[544.29742432 395.63977051 0.90331244]	[559.76391602 493.03521729 0.83394384]	[570.05029297 582.93725586 0.89006317]	[485.47967529 582.81665039 0.76583767]	[452.07583618 582.8815918 0.730721 ]	[467.4211731 723.99420166 0.76975501]	[4.82900635e+02 8.67663269e+02 8.21909547e-01]	[523.94195557 582.81134033 0.77571791]	[523.99676514 726.50299072 0.82815021]	[5.36706726e+02 8.52354370e+02 8.18569720e-01]	[477.72769165 310.97225952 0.88944614]	[500.86660767 310.93884277 0.91658062]	[459.68560791 316.17346191 0.89134431]	[521.19317627 316.17098999 0.90188968]	[5.29022766e+02 8.95937256e+02 7.62614191e-01]	[5.46937073e+02 8.90836426e+02 7.76870489e-01]	[5.26547302e+02 8.65071533e+02 6.39669836e-01]	[4.82838684e+02 9.01061768e+02 7.75700152e-01]	[4.64942322e+02 8.95861145e+02 7.67211080e-01]	[4.93090271e+02 8.75330505e+02 7.12339640e-01]
[485.41741943 318.73910522 0.91494101]	[482.96929932 395.57879639 0.91041261]	[428.97418213 393.0135498 0.81104231]	[405.8447876 493.11694336 0.83502156]	[403.30151367 582.99328613 0.91502285]	[541.92260742 395.60968018 0.90289646]	[557.23742676 490.51260376 0.81644487]	[567.56164551 582.84387207 0.9061439 ]	[485.48895264 582.79840088 0.76063401]	[454.53564453 582.87322998 0.732198 ]	[464.93478394 724.03601074 0.7817986 ]	[4.82912262e+02 8.67702271e+02 8.26456189e-01]	[523.93530273 582.7913208 0.77804691]	[526.41491699 726.46160889 0.81397539]	[5.36741089e+02 8.52182739e+02 8.24118435e-01]	[477.65353394 310.97473145 0.88388634]	[500.77359009 310.90591431 0.91541147]	[459.61526489 316.17630005 0.88260543]	[518.75390625 316.07507324 0.8986367 ]	[5.26433960e+02 8.95919678e+02 8.15353215e-01]	[5.44431702e+02 8.90835632e+02 8.09087276e-01]	[5.31558167e+02 8.57368958e+02 6.24216914e-01]	[4.82820557e+02 9.03541504e+02 7.66556025e-01]	[4.64938049e+02 8.95882568e+02 7.60746360e-01]	[4.95600464e+02 8.75346436e+02 7.18376100e-01]
[482.96084595 318.73208618 0.92554975]	[482.90887451 395.60198975 0.92434442]	[426.37765503 393.0710144 0.82690418]	[403.39157104 493.10281372 0.83681726]	[400.88076782 582.93005371 0.92246211]	[541.86010742 395.61148071 0.90483457]	[554.69073486 485.39398193 0.82876319]	[567.52801514 582.76556396 0.90228617]	[485.42037964 582.86437988 0.77254754]	[449.51269531 582.92388916 0.73432875]	[464.89450073 726.51824951 0.79767406]	[4.82881165e+02 8.67596619e+02 8.14296126e-01]	[523.90258789 582.84777832 0.78267461]	[526.53814697 723.94104004 0.77970576]	[5.39245178e+02 8.47172424e+02 8.21663439e-01]	[475.12713623 313.3911438 0.86994934]	[500.69299316 310.89239502 0.90448415]	[457.18249512 318.59942627 0.86760193]	[518.64971924 316.09140015 0.87208915]	[5.29068787e+02 8.93248047e+02 7.96202421e-01]	[5.46935059e+02 8.88184082e+02 7.55053520e-01]	[5.34091675e+02 8.52345642e+02 6.19505286e-01]	[4.82915527e+02 8.98499573e+02 7.73555398e-01]	[4.67412170e+02 8.93454224e+02 7.64372766e-01]	[4.93070648e+02 8.72881714e+02 7.11278677e-01]
[482.89477539 318.74050903 0.9350993 ]	[482.88763428 395.58447266 0.92490637]	[426.36291504 393.05990601 0.82523429]	[403.28814697 493.12811279 0.84750646]	[400.76483154 582.94549561 0.94556022]	[541.80981445 395.5880127 0.89944983]	[554.62127686 485.45776367 0.82639098]	[567.50683594 582.77050781 0.90851951]	[485.39483643 582.88446045 0.77662456]	[449.4798584 582.96844482 0.73816246]	[464.86801147 726.44921875 0.80171824]	[4.82858490e+02 8.65111389e+02 8.05289745e-01]	[523.88171387 582.8581543 0.78450102]	[531.52539062 721.4029541 0.75546974]	[5.41687683e+02 8.34368347e+02 8.31737638e-01]	[472.57507324 313.41159058 0.86570621]	[498.26031494 310.89328003 0.89021432]	[457.06954956 318.58465576 0.85551792]	[516.12097168 316.07202148 0.85470259]	[5.29013489e+02 8.88133911e+02 7.94410825e-01]	[5.44530823e+02 8.77930725e+02 7.66856909e-01]	[5.36701172e+02 8.44527405e+02 5.74652731e-01]	[4.82902496e+02 8.98453186e+02 7.70181119e-01]	[4.67403473e+02 8.93431702e+02 7.68309355e-01]	[4.93087769e+02 8.72843201e+02 6.86558843e-01]
[482.73474121 321.20730591 0.92835903]	[482.78356934 395.57125854 0.93183607]	[423.82199097 395.51119995 0.84472167]	[400.7986145 498.13348389 0.87963241]	[398.2225647 582.98791504 0.94814014]	[541.71392822 395.58959961 0.88314009]	[549.56402588 482.97171021 0.84903598]	[567.47570801 582.75463867 0.90705192]	[485.3890686 582.87799072 0.77742106]	[449.46105957 585.37689209 0.73945737]	[464.88827515 723.96051025 0.80185199]	[4.82805603e+02 8.59986572e+02 7.97758222e-01]	[523.88439941 582.83862305 0.78815699]	[531.60498047 716.28234863 0.74386442]	[541.74237061 826.63244629 0.85231686]	[467.39651489 313.53286743 0.89932537]	[493.11602783 313.39562988 0.85887021]	[452.03735352 318.68453979 0.84824646]	[508.48120117 316.06332397 0.87922847]	[5.29009827e+02 8.72692688e+02 8.29786837e-01]	[5.44443298e+02 8.67674622e+02 8.01060319e-01]	[5.39244263e+02 8.29264709e+02 6.08920097e-01]	[4.85353638e+02 8.95926575e+02 7.69538045e-01]	[4.67405762e+02 8.93371399e+02 7.73841500e-01]	[4.90546875e+02 8.70298706e+02 6.60283327e-01]
[480.34014893 323.73297119 0.90839511]	[482.7230835 395.56243896 0.93203992]	[421.37844849 395.52145386 0.85416681]	[400.75549316 495.64697266 0.88120085]	[398.12225342 582.84460449 0.93346167]	[539.29699707 395.58248901 0.87059939]	[549.52886963 482.97073364 0.85724068]	[567.46820068 582.74377441 0.90582442]	[485.37231445 582.8536377 0.77786988]	[449.43493652 585.37280273 0.74173605]	[464.90032959 721.45501709 0.79240364]	[4.82794952e+02 8.59930237e+02 8.04815531e-01]	[523.87719727 582.79626465 0.78210664]	[534.18511963 708.67950439 0.76432204]	[541.76873779 813.85040283 0.86962366]	[464.90136719 315.96615601 0.91952944]	[493.03768921 313.49990845 0.86848205]	[449.46115112 318.66653442 0.85842299]	[505.97421265 316.10964966 0.89587724]	[5.28965515e+02 8.67578247e+02 8.39079380e-01]	[5.44422302e+02 8.57391418e+02 8.05646896e-01]	[5.39311584e+02 8.18964417e+02 6.19113982e-01]	[4.85360718e+02 8.95913574e+02 7.64728963e-01]	[4.67428528e+02 8.93360535e+02 7.68318594e-01]	[4.90518890e+02 8.70259705e+02 6.55910611e-01]
[480.26211548 326.30575562 0.90158385]	[480.33474731 395.58056641 0.93421245]	[421.32470703 395.54443359 0.86208153]	[400.71203613 493.0980835 0.87950969]	[398.07846069 582.89111328 0.93143666]	[539.21575928 395.60171509 0.85784084]	[547.05413818 485.43338013 0.85913169]	[567.4621582 582.73620605 0.90813303]	[485.38354492 582.86102295 0.77702081]	[449.4720459 585.38104248 0.73694801]	[464.90963745 726.47540283 0.81909305]	[4.82798828e+02 8.57439880e+02 8.10024738e-01]	[523.86584473 582.80621338 0.77973747]	[536.73693848 711.17907715 0.76688969]	[541.77111816 811.20666504 0.90379471]	[464.84664917 316.0769043 0.93592483]	[488.02120972 315.96478271 0.89122587]	[446.96557617 318.62399292 0.85474771]	[505.87341309 316.09335327 0.89435303]	[5.26534241e+02 8.59940186e+02 8.18678021e-01]	[5.44420105e+02 8.52317261e+02 8.29780757e-01]	[5.39278076e+02 8.11354675e+02 6.75287306e-01]	[4.85408020e+02 8.95883545e+02 7.71780252e-01]	[4.67463562e+02 8.93327332e+02 7.72252321e-01]	[4.88021576e+02 8.70245544e+02 6.51042938e-01]
[480.16836548 328.8822937 0.8905223 ]	[480.30285645 395.55892944 0.9315961 ]	[421.30215454 395.52822876 0.86301196]	[400.7166748 490.50396729 0.88192844]	[398.04327393 582.86743164 0.92112219]	[536.74493408 395.56973267 0.84337914]	[547.02069092 485.43197632 0.86278164]	[567.45501709 580.35339355 0.90300173]	[485.38851929 582.82104492 0.77490687]	[449.48989868 582.95947266 0.73578769]	[464.92251587 726.50189209 0.82534224]	[4.82826630e+02 8.57462219e+02 8.09627056e-01]	[523.86181641 580.33343506 0.77446127]	[536.75 708.6652832 0.7839061]	[541.84533691 808.57421875 0.89172912]	[462.4074707 318.51275635 0.95003021]	[487.9303894 316.06674194 0.90934223]	[446.91470337 318.68612671 0.85013229]	[503.46630859 316.17315674 0.90020621]	[526.4888916 852.40057373 0.87059611]	[5.44386475e+02 8.49781372e+02 8.43635559e-01]	[5.41735779e+02 8.08697510e+02 6.85946822e-01]	[4.85414062e+02 8.95887634e+02 7.71239161e-01]	[4.67470581e+02 8.93327881e+02 7.73381531e-01]	[4.90490509e+02 8.70269043e+02 6.52288198e-01]
[480.15722656 333.93426514 0.90211087]	[480.24734497 395.57022095 0.9346714 ]	[421.24517822 395.52157593 0.86799312]	[400.64605713 490.54125977 0.8863225 ]	[395.65084839 582.88702393 0.91300833]	[536.70385742 395.57351685 0.83963078]	[546.96014404 485.46551514 0.87033743]	[567.43780518 580.31170654 0.90491319]	[485.34414673 582.78369141 0.77830005]	[449.43942261 582.91748047 0.73813635]	[464.88861084 726.47338867 0.82294977]	[4.82843933e+02 8.57437805e+02 8.12006772e-01]	[523.83538818 580.2989502 0.7708528 ]	[539.20465088 708.60241699 0.80048168]	[541.87872314 798.44500732 0.8651759 ]	[462.39553833 318.63568115 0.94457155]	[487.93103027 318.52893066 0.90979671]	[444.42770386 321.17733765 0.84774607]	[503.43609619 318.65209961 0.88668847]	[526.47790527 849.7711792 0.8817575 ]	[5.44408569e+02 8.47115173e+02 7.81068265e-01]	[5.41761353e+02 8.00982056e+02 6.68971181e-01]	[4.85439850e+02 8.95868835e+02 7.72562921e-01]	[4.67489166e+02 8.93310303e+02 7.71937013e-01]	[4.90490692e+02 8.70256165e+02 6.60499096e-01]
[477.74008179 334.06210327 0.90936846]	[480.2119751 395.56912231 0.93425339]	[421.20669556 395.53109741 0.87138367]	[398.28045654 490.56790161 0.88639939]	[395.59176636 582.8760376 0.90690643]	[536.65570068 395.56243896 0.8311522 ]	[546.94470215 485.49121094 0.8706401 ]	[565.08551025 580.26556396 0.89967406]	[482.95535278 580.36315918 0.78137589]	[446.94140625 582.89996338 0.74070126]	[464.90625 726.49450684 0.82300568]	[4.82854462e+02 8.60007019e+02 8.08992088e-01]	[523.81719971 580.29003906 0.77196336]	[539.25354004 708.56695557 0.81326848]	[544.28308105 795.85693359 0.88037413]	[462.33538818 318.73846436 0.935929 ]	[485.45532227 318.63983154 0.91232818]	[444.38653564 321.2293396 0.85644782]	[503.39315796 318.72146606 0.88099468]	[526.5322876 849.60003662 0.86754119]	[5.44478455e+02 8.44511963e+02 7.65926063e-01]	[5.41894348e+02 7.98415649e+02 6.98599041e-01]	[4.85416168e+02 8.95912598e+02 7.68358707e-01]	[4.67456451e+02 8.93341858e+02 7.70393789e-01]	[4.88012512e+02 8.72750366e+02 6.80184305e-01]
[477.74102783 334.06030273 0.90909469]	[480.21200562 395.56951904 0.93426251]	[421.20761108 395.53128052 0.87102968]	[398.28115845 490.56555176 0.88663721]	[395.59109497 582.87518311 0.90693057]	[536.65637207 395.56515503 0.83174109]	[546.94628906 485.49023438 0.87076354]	[565.08422852 580.26092529 0.89897639]	[482.96084595 582.77758789 0.78137672]	[446.94799805 582.90515137 0.74030173]	[464.90203857 726.48419189 0.82138562]	[4.82859436e+02 8.60010498e+02 8.07889402e-01]	[523.81921387 580.29467773 0.77201372]	[539.25256348 708.56085205 0.81318676]	[544.2845459 795.85333252 0.88088483]	[462.33563232 318.73791504 0.9357174 ]	[485.45608521 318.63900757 0.91244471]	[444.390625 321.23513794 0.85425168]	[503.39303589 318.72323608 0.88244802]	[526.53070068 849.59356689 0.86463243]	[5.44474365e+02 8.42052734e+02 7.64358163e-01]	[5.41900269e+02 7.98412048e+02 6.98801875e-01]	[4.85406647e+02 8.95909973e+02 7.67097354e-01]	[4.67450226e+02 8.93337708e+02 7.70785213e-01]	[4.88021637e+02 8.72752869e+02 6.79769456e-01]
[477.67672729 336.55953979 0.91723561]	[480.18380737 395.5612793 0.92972076]	[421.16098022 395.53948975 0.87353849]	[400.62322998 490.53143311 0.88833636]	[395.54290771 582.86767578 0.90065485]	[534.18286133 395.52957153 0.82407165]	[546.93780518 485.46377563 0.87507999]	[567.44720459 577.7980957 0.88451606]	[482.9586792 580.3260498 0.77504754]	[446.95010376 582.88909912 0.73509651]	[464.93838501 726.55938721 0.82103419]	[4.82869141e+02 8.62545410e+02 8.12739491e-01]	[523.80645752 577.77850342 0.76005507]	[541.74255371 708.55102539 0.84267402]	[544.36260986 793.27410889 0.89440596]	[462.24786377 321.2114563 0.92197806]	[485.39425659 318.7250061 0.89777589]	[444.30612183 321.26785278 0.84126496]	[503.35855103 318.65158081 0.89477074]	[5.31549011e+02 8.44617493e+02 8.29774857e-01]	[5.46997742e+02 8.36922668e+02 7.53811061e-01]	[5.44318726e+02 7.95809814e+02 7.39244223e-01]	[4.85389435e+02 8.95927185e+02 7.60082424e-01]	[4.67437897e+02 8.93353149e+02 7.67509580e-01]	[4.87999481e+02 8.72811707e+02 6.97421670e-01]
[477.61050415 336.66461182 0.91888928]	[480.1418457 395.57147217 0.92716581]	[418.77642822 395.56155396 0.87816042]	[398.27770996 490.55221558 0.88661265]	[395.4956665 582.76556396 0.88588649]	[534.10821533 395.52508545 0.82411498]	[546.9430542 485.4395752 0.88172209]	[567.47998047 577.75701904 0.87667561]	[482.97488403 580.26263428 0.76681107]	[449.4312439 582.85778809 0.73249787]	[467.472229 724.01525879 0.80805254]	[4.82886566e+02 8.65083069e+02 8.23461533e-01]	[523.80780029 575.22137451 0.75237495]	[541.79058838 708.50610352 0.85030395]	[544.45385742 790.80523682 0.88599759]	[462.18334961 323.73977661 0.89924717]	[482.95541382 321.21511841 0.89032477]	[441.89498901 321.29214478 0.83502191]	[503.3248291 318.6987915 0.90064985]	[5.34095764e+02 8.41961670e+02 8.17077935e-01]	[5.49534668e+02 8.34342834e+02 7.64801979e-01]	[5.44406738e+02 7.93296936e+02 7.53250778e-01]	[4.85393219e+02 8.95935181e+02 7.58594692e-01]	[4.67439606e+02 8.93367554e+02 7.70583093e-01]	[4.87997009e+02 8.72881470e+02 7.09528327e-01]
[477.63415527 339.14538574 0.92850417]	[480.11120605 395.60784912 0.92736906]	[418.75650024 395.61489868 0.88579857]	[398.23190308 493.05227661 0.8844195 ]	[393.05285645 582.78546143 0.88239086]	[531.60986328 395.5430603 0.82671297]	[546.93951416 485.43792725 0.88446456]	[567.46624756 575.19628906 0.86571032]	[482.97103882 580.23413086 0.76564372]	[449.43746948 582.84143066 0.73192066]	[469.9649353 723.93029785 0.80463535]	[4.82887085e+02 8.65111694e+02 8.23905230e-01]	[523.79260254 575.17840576 0.75044256]	[541.83227539 706.10479736 0.86195278]	[544.55102539 790.82519531 0.8750934 ]	[459.85443115 328.89221191 0.89292872]	[482.96731567 326.31533813 0.87052631]	[441.85263062 323.83004761 0.83986157]	[503.29119873 321.177948 0.86879694]	[5.34129761e+02 8.36933472e+02 8.26000690e-01]	[5.49562317e+02 8.34270569e+02 7.81709731e-01]	[5.44532776e+02 7.93336731e+02 7.50183940e-01]	[4.85377991e+02 8.95952454e+02 7.56005287e-01]	[4.67418457e+02 8.93378540e+02 7.74354994e-01]	[4.87985016e+02 8.72920532e+02 7.06093967e-01]
[477.59033203 339.30059814 0.89980197]	[477.71685791 398.00741577 0.92388678]	[418.7460022 398.03283691 0.8909111 ]	[398.19979858 493.13156128 0.88506156]	[393.03210449 582.82641602 0.88173121]	[531.5546875 395.57540894 0.83310008]	[546.9440918 485.4609375 0.87808031]	[567.4597168 575.15942383 0.86595386]	[482.96279907 580.23858643 0.76586038]	[449.45376587 582.82531738 0.7272048 ]	[469.97970581 721.39300537 0.79127437]	[4.82899567e+02 8.62526978e+02 8.14437270e-01]	[523.7633667 575.19976807 0.74573529]	[541.81506348 706.13787842 0.87401813]	[547.00457764 790.77868652 0.87326676]	[459.84585571 333.98318481 0.91889846]	[482.915802 331.47079468 0.89847386]	[441.86001587 331.49240112 0.8377037 ]	[503.23620605 326.28640747 0.84977591]	[5.34158508e+02 8.36906311e+02 8.36519539e-01]	[5.49585388e+02 8.31877563e+02 7.95606852e-01]	[5.47035095e+02 7.93228271e+02 7.57301748e-01]	[4.85416229e+02 8.95945557e+02 7.62062073e-01]	[4.67454254e+02 8.93362061e+02 7.78231978e-01]	[4.87989227e+02 8.72810608e+02 6.97603583e-01]
[475.12548828 341.79452515 0.87398255]	[477.70144653 398.01217651 0.92297304]	[418.73257446 398.04489136 0.89013207]	[398.17529297 495.66052246 0.88818705]	[392.9937439 582.93530273 0.87698221]	[531.53326416 395.5848999 0.83440506]	[546.9296875 485.47027588 0.87589812]	[567.45880127 575.16143799 0.86559588]	[482.95285034 580.27520752 0.77326685]	[449.46636963 582.85437012 0.73100793]	[469.96716309 716.31958008 0.7801069 ]	[4.82908173e+02 8.62510193e+02 8.12018335e-01]	[521.42480469 577.71313477 0.74886119]	[541.7869873 708.52545166 0.86622578]	[547.03735352 790.73095703 0.86884469]	[459.81900024 336.46920776 0.9403286 ]	[482.85751343 334.02307129 0.92966574]	[441.82189941 333.94332886 0.83034724]	[500.87063599 326.31674194 0.85194618]	[536.69262695 836.89422607 0.83735907]	[5.52136230e+02 8.31849854e+02 7.89761186e-01]	[5.47064758e+02 7.90778198e+02 7.46720433e-01]	[4.85416901e+02 8.95927673e+02 7.66712785e-01]	[4.67459564e+02 8.93347839e+02 7.81262398e-01]	[4.87997040e+02 8.72801147e+02 7.01482832e-01]
[475.11376953 344.30273438 0.85945636]	[477.67947388 398.04425049 0.92515904]	[418.70559692 398.09231567 0.89108527]	[398.16897583 498.13540649 0.89301467]	[390.46707153 585.37884521 0.87591487]	[529.05725098 395.62469482 0.84231573]	[546.92767334 487.94692993 0.87093121]	[567.47393799 575.22210693 0.86837262]	[482.94714355 580.293396 0.77668208]	[449.43899536 582.87017822 0.73456216]	[470.01348877 721.38397217 0.78284591]	[4.82921478e+02 8.60016296e+02 8.11289310e-01]	[523.75927734 577.73150635 0.74917424]	[541.77404785 708.581604 0.8638767 ]	[549.49139404 790.72442627 0.85773873]	[459.80831909 336.55480957 0.9536137 ]	[482.8500061 336.46377563 0.94524276]	[441.81610107 333.94311523 0.83139658]	[500.85244751 328.85327148 0.85122889]	[5.39188538e+02 8.36902527e+02 8.32781076e-01]	[5.54686951e+02 8.31830261e+02 7.82898545e-01]	[5.49554321e+02 7.90785339e+02 7.40512133e-01]	[4.85427246e+02 8.95923828e+02 7.68791437e-01]	[4.67484558e+02 8.93335999e+02 7.81495810e-01]	[4.88015961e+02 8.72772827e+02 6.96857393e-01]
[475.16098022 346.87356567 0.85763478]	[477.6663208 398.06729126 0.92898828]	[418.6892395 398.12905884 0.89129889]	[398.1680603 498.13580322 0.89494222]	[387.92718506 585.39556885 0.8742342 ]	[529.0579834 398.0100708 0.84600168]	[544.5456543 487.9654541 0.87743586]	[567.49743652 577.76281738 0.87998176]	[482.93991089 580.27612305 0.77541679]	[446.96664429 582.84637451 0.733603 ]	[472.54428101 721.39575195 0.78896439]	[4.82920471e+02 8.59975891e+02 8.11368644e-01]	[521.42962646 577.71057129 0.74786901]	[541.72003174 708.62591553 0.86067832]	[549.5112915 790.70727539 0.85376197]	[459.80911255 336.64663696 0.95963597]	[482.88821411 336.54598999 0.95044816]	[441.7878418 331.46539307 0.82767779]	[500.86566162 328.86914062 0.84530365]	[5.39214905e+02 8.36894409e+02 8.30265999e-01]	[5.57178650e+02 8.31812683e+02 7.78718829e-01]	[5.49568176e+02 7.90769714e+02 7.30565548e-01]	[4.85437103e+02 8.95923706e+02 7.72447765e-01]	[4.67489044e+02 8.93327759e+02 7.84342706e-01]	[4.88007904e+02 8.72730164e+02 6.88583732e-01]
[475.17755127 351.98062134 0.86660302]	[477.66702271 398.12918091 0.93416142]	[418.69180298 398.19003296 0.89418781]	[398.1619873 498.16833496 0.89809597]	[387.87542725 585.42626953 0.87437242]	[531.53088379 398.07595825 0.85857999]	[544.51989746 487.96893311 0.88139796]	[567.47619629 580.24304199 0.89175898]	[482.91964722 580.29974365 0.78353751]	[446.96844482 582.8682251 0.73551333]	[472.55639648 723.90118408 0.79680598]	[4.82922150e+02 8.59993103e+02 8.11815441e-01]	[521.39202881 577.74291992 0.75333011]	[539.30200195 708.60772705 0.84367335]	[549.52526855 790.74530029 0.8518368 ]	[459.81402588 339.10934448 0.94446486]	[482.89306641 336.68652344 0.94451421]	[441.78503418 336.44873047 0.84851336]	[500.85351562 331.42376709 0.8438679 ]	[5.39227905e+02 8.36911072e+02 8.30906510e-01]	[5.57182678e+02 8.31833618e+02 7.76158392e-01]	[5.49591309e+02 7.90810120e+02 7.18850195e-01]	[4.85461304e+02 8.95917725e+02 7.73259223e-01]	[4.69976410e+02 8.93324890e+02 7.83175349e-01]	[4.87993988e+02 8.72733582e+02 6.92397594e-01]
[475.17440796 354.58999634 0.89259136]	[477.63360596 398.23797607 0.93350327]	[418.66390991 400.63122559 0.89603937]	[398.12649536 500.66506958 0.91227436]	[385.34051514 585.46856689 0.87803799]	[529.06976318 398.14898682 0.86893332]	[544.47558594 490.52764893 0.88103741]	[565.06085205 580.29681396 0.90659297]	[482.88983154 582.79571533 0.79631925]	[446.93240356 582.95227051 0.74299765]	[472.60385132 723.91381836 0.7992509 ]	[4.82910522e+02 8.65063171e+02 8.20520520e-01]	[521.36047363 580.27679443 0.7591843 ]	[539.17358398 708.71429443 0.81890118]	[549.5480957 790.74102783 0.85385656]	[459.83105469 339.24633789 0.93503922]	[482.90731812 339.16992188 0.93639153]	[441.79177856 336.6182251 0.88376141]	[500.87243652 336.47839355 0.87887663]	[539.24713135 836.93731689 0.8403464 ]	[5.57195862e+02 8.31847290e+02 7.86995411e-01]	[5.52101196e+02 7.90823242e+02 7.22140789e-01]	[4.85426147e+02 8.95926758e+02 7.69951999e-01]	[4.67486481e+02 8.93347290e+02 7.83996642e-01]	[4.87963745e+02 8.72828003e+02 7.11718261e-01]
[475.17227173 357.01959229 0.90207547]	[477.6333313 398.26766968 0.9334836 ]	[418.66046143 400.66711426 0.89682513]	[398.1060791 500.71435547 0.921206 ]	[385.31640625 585.53302002 0.87441665]	[529.05932617 398.17095947 0.86975706]	[544.46697998 490.56460571 0.87912732]	[565.04351807 580.3684082 0.91922736]	[482.88867188 582.83691406 0.8021301 ]	[446.93798828 585.38305664 0.74649072]	[472.54644775 723.93463135 0.79739386]	[4.82893097e+02 8.65108032e+02 8.27927947e-01]	[521.3604126 580.32568359 0.76547056]	[539.16534424 711.18951416 0.79817563]	[549.56311035 790.73522949 0.85294938]	[459.82876587 339.30255127 0.92454463]	[482.92605591 339.22677612 0.92663848]	[441.79251099 336.62936401 0.87545168]	[500.89044189 336.50534058 0.87808335]	[5.39217651e+02 8.39418701e+02 8.36401939e-01]	[5.54706604e+02 8.31872070e+02 7.79802620e-01]	[5.52130310e+02 7.90792358e+02 7.25018144e-01]	[4.85439301e+02 8.95915894e+02 7.71230757e-01]	[4.67496521e+02 8.93347412e+02 7.82336891e-01]	[4.85482208e+02 8.72856262e+02 7.12868512e-01]
[475.17153931 357.02005005 0.90224624]	[477.63616943 398.2678833 0.93402737]	[418.66625977 400.66870117 0.89740002]	[398.10598755 500.71240234 0.92080551]	[385.31738281 585.52978516 0.87515676]	[529.0614624 398.17095947 0.86949158]	[544.4654541 490.56192017 0.87934524]	[565.04449463 580.36901855 0.91886795]	[482.88922119 582.83837891 0.80215591]	[446.93817139 585.38452148 0.74644911]	[472.53326416 723.94714355 0.79892004]	[4.82893738e+02 8.65099915e+02 8.26998591e-01]	[521.36083984 580.32635498 0.76573187]	[539.16241455 711.18426514 0.79861784]	[549.56665039 790.74963379 0.85241652]	[459.82797241 339.30276489 0.92466426]	[482.92562866 339.22650146 0.92690879]	[441.79098511 336.63110352 0.87564611]	[500.89031982 336.50350952 0.87791753]	[5.39215576e+02 8.39427612e+02 8.36124003e-01]	[5.54703186e+02 8.31882324e+02 7.79099822e-01]	[5.52132385e+02 7.90814941e+02 7.25010693e-01]	[4.85436859e+02 8.95913879e+02 7.70230770e-01]	[4.67490723e+02 8.93343750e+02 7.82301426e-01]	[4.85483429e+02 8.72851990e+02 7.11937368e-01]
[477.59527588 357.06396484 0.90668815]	[477.63604736 400.63934326 0.93445611]	[418.66488647 400.71246338 0.89841431]	[398.09906006 500.71942139 0.92167628]	[382.87915039 587.98693848 0.86380476]	[529.050354 398.21112061 0.87343979]	[544.45843506 493.08328247 0.87825561]	[565.03106689 580.3704834 0.91963905]	[482.86611938 582.87567139 0.80659455]	[446.8817749 585.43048096 0.74718368]	[470.03439331 723.89489746 0.8013137 ]	[4.82874542e+02 8.65048279e+02 8.24869752e-01]	[521.34796143 580.3581543 0.76497847]	[539.21130371 711.20532227 0.80594659]	[549.60638428 790.75939941 0.85172081]	[459.8543396 341.70147705 0.9194389 ]	[482.92251587 339.27886963 0.91592723]	[441.80328369 336.66696167 0.88355356]	[500.86990356 336.51733398 0.88207489]	[539.26257324 839.4229126 0.84599346]	[5.57206177e+02 8.31870361e+02 7.93747723e-01]	[5.54638367e+02 7.90810974e+02 7.27385879e-01]	[4.87927216e+02 8.95925049e+02 7.68597782e-01]	[4.69989410e+02 8.93349915e+02 7.79324949e-01]	[4.85454376e+02 8.72793823e+02 7.07102656e-01]
[475.1656189 357.08694458 0.9047277 ]	[477.61645508 400.69491577 0.93138337]	[418.64001465 400.78555298 0.88998276]	[398.09716797 500.80499268 0.92717278]	[382.85205078 587.96661377 0.86883503]	[529.02020264 398.24755859 0.87699527]	[544.45587158 493.11843872 0.8807354 ]	[565.0480957 580.36547852 0.91938198]	[482.84609985 582.90148926 0.80903846]	[444.42456055 585.44659424 0.74741828]	[470.01879883 724.01782227 0.80364847]	[4.82864777e+02 8.62491821e+02 8.20371032e-01]	[521.3404541 582.80401611 0.76806331]	[539.22393799 711.21936035 0.80973727]	[552.12408447 790.74377441 0.8560614 ]	[459.83831787 341.7303772 0.91197735]	[482.90722656 339.30725098 0.90983534]	[441.79510498 336.70046997 0.88428599]	[500.86642456 336.5352478 0.88687158]	[541.70263672 836.92327881 0.8636961 ]	[5.59729553e+02 8.31827698e+02 8.28416526e-01]	[5.54694580e+02 7.93223755e+02 7.17146277e-01]	[4.87935944e+02 8.95948242e+02 7.66766369e-01]	[4.69991943e+02 8.93357056e+02 7.77238429e-01]	[4.85451019e+02 8.72718872e+02 6.95724785e-01]
[475.152771 357.08502197 0.90392107]	[477.61816406 400.69338989 0.93187195]	[418.64224243 400.78268433 0.89054543]	[398.09671021 500.80114746 0.92666543]	[382.8526001 587.96618652 0.86865133]	[529.02166748 398.24807739 0.87678444]	[544.45587158 493.11676025 0.8809793 ]	[565.04876709 580.36602783 0.91955405]	[482.84667969 582.89941406 0.80908048]	[444.42599487 585.44403076 0.74767464]	[470.02099609 724.02734375 0.80560315]	[4.82864502e+02 8.62493042e+02 8.20833325e-01]	[521.34039307 582.8024292 0.76798105]	[539.22088623 711.21685791 0.80968308]	[552.12322998 790.74353027 0.85632646]	[459.82949829 341.7276001 0.9126792 ]	[482.89752197 339.30545044 0.91238123]	[441.79385376 336.70095825 0.88284695]	[500.86315918 336.53689575 0.88820219]	[541.70397949 836.92578125 0.86345124]	[5.59731018e+02 8.31829102e+02 8.28669786e-01]	[5.54694092e+02 7.93225098e+02 7.18341589e-01]	[4.87940216e+02 8.95945435e+02 7.68477678e-01]	[4.69998383e+02 8.93358337e+02 7.78671741e-01]	[4.85448578e+02 8.72718323e+02 6.96377993e-01]
[475.1104126 357.16851807 0.90299517]	[477.60745239 400.78170776 0.92728859]	[418.63272095 403.25939941 0.87841839]	[398.03515625 503.31744385 0.91267663]	[382.81219482 590.54180908 0.85842848]	[529.00518799 400.6446228 0.88166577]	[544.50061035 495.62255859 0.88184488]	[567.48406982 582.76660156 0.91086006]	[482.89651489 582.94567871 0.8095789 ]	[446.8946228 585.51446533 0.74366844]	[475.08950806 723.987854 0.82106805]	[4.82893433e+02 8.60002563e+02 8.20556819e-01]	[521.39471436 582.83612061 0.77983475]	[541.70477295 716.29864502 0.80876946]	[557.21350098 790.76776123 0.8637163 ]	[459.77941895 341.82504272 0.89591897]	[482.8555603 341.74908447 0.90653729]	[441.74136353 339.11392212 0.87487602]	[500.85299683 336.63986206 0.91429615]	[541.8092041 836.93811035 0.85794151]	[5.59845947e+02 8.31837158e+02 8.21143448e-01]	[5.57262268e+02 7.90801514e+02 7.21506298e-01]	[4.87923340e+02 8.95938293e+02 7.69304633e-01]	[4.69991211e+02 8.93336365e+02 7.82788336e-01]	[4.85458008e+02 8.70320618e+02 6.88950717e-01]
[472.60821533 359.59320068 0.89490795]	[477.60275269 400.84188843 0.91840255]	[418.63342285 403.32437134 0.87441456]	[398.02658081 503.33770752 0.91174442]	[382.80307007 590.56085205 0.85889089]	[528.99475098 400.72433472 0.88220257]	[544.53674316 495.69937134 0.88441521]	[567.55419922 582.75915527 0.88627493]	[482.89691162 582.92224121 0.81024337]	[446.91137695 585.4944458 0.74398786]	[475.12628174 726.4798584 0.82991529]	[4.82952423e+02 8.57431152e+02 8.17693412e-01]	[521.38366699 582.81848145 0.77939302]	[539.22253418 716.31542969 0.78016353]	[559.81445312 790.71020508 0.89275718]	[459.75869751 344.3309021 0.88650388]	[482.83517456 344.28729248 0.89656973]	[441.72909546 339.13427734 0.86507112]	[500.82946777 339.05032349 0.90458584]	[541.88421631 836.91052246 0.85182822]	[5.62288940e+02 8.31808350e+02 8.27869475e-01]	[5.62264343e+02 7.90748779e+02 7.23154843e-01]	[4.85430450e+02 8.95940002e+02 7.64936566e-01]	[4.67488922e+02 8.93315674e+02 7.83510864e-01]	[4.87998993e+02 8.70233154e+02 6.73263729e-01]
[475.09259033 359.64089966 0.89943439]	[477.60180664 403.26296997 0.90825647]	[418.64425659 403.38790894 0.86647344]	[395.64871216 503.35403442 0.91423082]	[382.76672363 590.57012939 0.86485493]	[529.0177002 400.78518677 0.87702364]	[546.99127197 498.22766113 0.89276904]	[570.04730225 582.83630371 0.88788497]	[482.90686035 582.97039795 0.80335712]	[446.915802 585.5480957 0.73958302]	[477.65591431 726.57794189 0.85957551]	[4.82975128e+02 8.62530945e+02 8.15166473e-01]	[521.40374756 582.85925293 0.78293985]	[539.24291992 723.9967041 0.80425739]	[562.20593262 790.63317871 0.90409929]	[459.77261353 346.87734985 0.88197339]	[482.85058594 344.35189819 0.88901639]	[441.73406982 339.27734375 0.8613925 ]	[500.83813477 339.12521362 0.90537095]	[544.34887695 839.40991211 0.85045499]	[5.62356384e+02 8.31806885e+02 8.19555163e-01]	[5.62271973e+02 7.90609863e+02 7.22351372e-01]	[4.85378113e+02 8.95954407e+02 7.56988108e-01]	[4.67459778e+02 8.93334900e+02 7.81197965e-01]	[4.90482605e+02 8.72760620e+02 6.95618510e-01]
[475.08032227 359.7923584 0.88607359]	[477.59576416 403.34564209 0.89680594]	[418.63137817 405.89273071 0.85636753]	[395.62231445 503.43807983 0.90594178]	[382.76068115 593.17279053 0.85657722]	[529.02154541 400.8572998 0.86642206]	[547.07110596 500.65255737 0.89043236]	[572.6439209 582.9552002 0.87075233]	[482.91577148 585.44348145 0.79929537]	[446.92123413 588.00628662 0.73464876]	[477.67684937 729.04840088 0.85043764]	[4.85373840e+02 8.62523376e+02 8.12605143e-01]	[521.40197754 582.94488525 0.7816906 ]	[536.72192383 724.01965332 0.78889889]	[562.23400879 790.6439209 0.90406376]	[459.76254272 351.9543457 0.88822782]	[482.86022949 349.45935059 0.89323056]	[441.69024658 339.22982788 0.84613252]	[500.85272217 339.20355225 0.88218927]	[544.35614014 839.41925049 0.84635484]	[5.62329895e+02 8.31823669e+02 8.20516884e-01]	[5.62316895e+02 7.90638672e+02 7.32948899e-01]	[4.85362488e+02 8.95939758e+02 7.61355877e-01]	[4.67463257e+02 8.93312927e+02 7.86990106e-01]	[4.90542328e+02 8.72743469e+02 7.03927398e-01]
[477.59613037 362.31304932 0.87896591]	[477.67892456 408.44985962 0.88497096]	[418.68023682 411.02075195 0.85736603]	[395.60171509 505.93539429 0.88780189]	[380.35388184 595.75384521 0.86742949]	[529.07104492 405.82556152 0.83534116]	[549.55548096 500.9017334 0.90158057]	[577.7265625 585.5458374 0.86514252]	[482.89123535 588.02679443 0.78061038]	[446.90484619 590.63098145 0.71489954]	[477.71893311 729.10217285 0.84644192]	[4.85432098e+02 8.57468384e+02 8.12058151e-01]	[521.37182617 585.49609375 0.76871532]	[534.13128662 726.57501221 0.80214012]	[559.81567383 790.75073242 0.88518876]	[459.84072876 356.97467041 0.92896652]	[482.90707397 354.49935913 0.91526037]	[441.80502319 346.82473755 0.82646704]	[500.86453247 341.7774353 0.85432535]	[541.91802979 839.44061279 0.85939991]	[5.62271973e+02 8.31863953e+02 8.23828518e-01]	[5.62276367e+02 7.90753784e+02 7.32829392e-01]	[4.85391357e+02 8.95929443e+02 7.69225299e-01]	[4.67493134e+02 8.93278442e+02 7.85667479e-01]	[4.93095428e+02 8.70211060e+02 6.90953255e-01]
[477.63656616 364.78723145 0.87561029]	[477.71148682 411.0352478 0.8917703 ]	[418.69393921 413.52346802 0.86067706]	[395.63726807 505.95855713 0.8900916 ]	[380.34783936 598.25292969 0.86908716]	[531.57348633 408.41964722 0.81685811]	[552.05627441 503.40444946 0.8812471 ]	[577.73059082 588.07037354 0.84469098]	[482.85098267 593.10424805 0.76997584]	[444.43487549 595.73052979 0.71490324]	[480.11264038 729.24761963 0.82618606]	[4.85438721e+02 8.59993958e+02 8.15414131e-01]	[521.34112549 588.06317139 0.75513142]	[531.5894165 729.12457275 0.79095531]	[559.74395752 790.82397461 0.86463869]	[462.18630981 357.01998901 0.93476152]	[482.97244263 354.55108643 0.90696907]	[441.81213379 346.83023071 0.81833619]	[503.2678833 344.28341675 0.84112948]	[541.8795166 841.96209717 0.85708809]	[5.59835144e+02 8.34286316e+02 8.16830873e-01]	[5.59827698e+02 7.90801270e+02 7.17976868e-01]	[4.85385193e+02 8.95932678e+02 7.65659630e-01]	[4.67487457e+02 8.93279175e+02 7.83027589e-01]	[4.93098633e+02 8.70250793e+02 7.04603553e-01]
[477.72323608 364.85714722 0.8774063 ]	[477.72186279 413.58068848 0.90342778]	[418.70922852 413.59512329 0.86391646]	[395.62136841 505.99069214 0.88036549]	[380.33450317 600.77764893 0.88487136]	[531.56750488 411.00067139 0.81469643]	[549.53924561 505.87271118 0.86829287]	[577.68585205 590.55578613 0.83193809]	[482.87493896 593.18267822 0.76543862]	[446.86584473 598.28765869 0.71347475]	[477.71362305 731.7645874 0.80884004]	[4.85413788e+02 8.65062927e+02 8.24970484e-01]	[521.37371826 590.58575439 0.74936837]	[531.62133789 731.69256592 0.77218616]	[557.24871826 793.26580811 0.84565496]	[462.26553345 357.09613037 0.9533186 ]	[485.40304565 356.99307251 0.9047783 ]	[441.8821106 349.45281982 0.81543875]	[503.29019165 346.85665894 0.82423204]	[541.83758545 841.98120117 0.86162084]	[5.59802856e+02 8.34315674e+02 8.06387305e-01]	[5.59718933e+02 7.93215576e+02 7.21336186e-01]	[4.8536203e+02 8.9596405e+02 7.6261723e-01]	[4.67475891e+02 8.93318604e+02 7.81113505e-01]	[4.93078400e+02 8.72732361e+02 7.24124849e-01]
[480.15542603 367.37652588 0.88724929]	[477.72201538 416.05184937 0.91153443]	[418.71679688 416.05358887 0.87004262]	[395.59411621 506.01034546 0.87039727]	[380.31213379 600.81304932 0.89708078]	[531.56500244 413.55108643 0.81825197]	[547.04870605 505.97827148 0.86602074]	[575.13952637 593.18347168 0.81235868]	[482.85232544 595.66741943 0.76675189]	[444.41769409 598.26275635 0.71593261]	[480.13531494 729.16723633 0.8338179 ]	[4.85396240e+02 8.65044312e+02 8.20434570e-01]	[521.34576416 590.60235596 0.74006677]	[534.10040283 729.24468994 0.76666111]	[554.70001221 793.25518799 0.8356443 ]	[462.3319397 357.15795898 0.95487142]	[485.48049927 357.04727173 0.90182501]	[444.29150391 354.46261597 0.82369626]	[503.35162354 344.3510437 0.79622948]	[541.77288818 841.99414062 0.86128342]	[5.59732178e+02 8.34321594e+02 7.92561173e-01]	[5.57248962e+02 7.93233276e+02 7.24510252e-01]	[4.85361633e+02 8.95921692e+02 7.67721653e-01]	[4.67475311e+02 8.93281921e+02 7.80514181e-01]	[4.93047302e+02 8.72726013e+02 7.09121287e-01]
[480.18200684 369.91601562 0.89468729]	[477.70718384 416.11367798 0.91619694]	[418.71539307 416.09420776 0.87549025]	[395.56454468 508.45669556 0.85865569]	[380.30331421 600.89385986 0.90964752]	[531.56610107 416.06671143 0.82784009]	[546.98736572 506.0015564 0.87100673]	[572.5892334 595.71166992 0.81560975]	[482.83267212 598.25927734 0.7728985 ]	[444.41168213 600.83306885 0.72387028]	[480.11334229 736.78686523 0.7999832 ]	[4.85386139e+02 8.65122986e+02 8.31076145e-01]	[521.32733154 593.18188477 0.7374531 ]	[531.62536621 731.76837158 0.74269611]	[554.64556885 793.28942871 0.83134758]	[462.37426758 357.21060181 0.95094073]	[487.92767334 357.10299683 0.90490615]	[444.33721924 354.49423218 0.82145071]	[503.35562134 349.37728882 0.76520604]	[541.7479248 842.03869629 0.86560494]	[5.57263550e+02 8.34365234e+02 7.81462729e-01]	[5.57199829e+02 7.93258057e+02 7.29385793e-01]	[4.82945923e+02 8.95919434e+02 7.69574285e-01]	[4.67461182e+02 8.93282837e+02 7.80770481e-01]	[4.93050537e+02 8.72783142e+02 7.17255592e-01]
[480.21368408 372.4559021 0.9063586 ]	[477.68374634 416.15090942 0.91796744]	[418.71902466 416.10812378 0.87904716]	[395.54925537 508.49404907 0.85440922]	[380.30981445 603.30957031 0.91218054]	[531.54248047 416.10952759 0.83536559]	[546.93371582 508.50463867 0.86720914]	[567.58587646 600.86737061 0.86948127]	[482.78518677 600.79724121 0.78726351]	[444.33901978 603.3404541 0.74836719]	[480.11456299 741.93792725 0.80939883]	[4.85416504e+02 8.67588867e+02 8.33557308e-01]	[521.30749512 598.24383545 0.74213839]	[5.34180603e+02 7.39366211e+02 7.31937647e-01]	[554.63568115 793.28027344 0.83112085]	[462.41854858 359.60961914 0.94161361]	[487.93710327 357.16558838 0.90469277]	[444.32937622 354.52716064 0.84015024]	[503.34573364 349.44506836 0.76134866]	[541.7286377 844.57537842 0.87096649]	[5.57229248e+02 8.36835999e+02 7.64468074e-01]	[5.57172852e+02 7.90811157e+02 7.35335648e-01]	[4.82905579e+02 8.98416199e+02 7.63544619e-01]	[4.67424591e+02 8.93326782e+02 7.82240689e-01]	[4.93107056e+02 8.72802979e+02 7.13096082e-01]
[480.22158813 374.96469116 0.91580099]	[477.6829834 418.56060791 0.92312324]	[418.7321167 416.16442871 0.88381261]	[395.54238892 511.02297974 0.84935927]	[380.24978638 603.37658691 0.93205869]	[531.55395508 418.55825806 0.84830654]	[544.50744629 511.01522827 0.87460768]	[567.52276611 603.29382324 0.89791054]	[482.80102539 603.30419922 0.80059808]	[444.36627197 603.42944336 0.75457019]	[480.23345947 746.97857666 0.84942311]	[4.85420654e+02 8.67647095e+02 8.38997722e-01]	[521.30511475 600.79077148 0.75243914]	[5.36728027e+02 7.41925049e+02 7.34385133e-01]	[554.63604736 793.33917236 0.81902754]	[462.44177246 359.67169189 0.93487108]	[487.94747925 359.57073975 0.90497851]	[444.33636475 356.98065186 0.85068822]	[503.3637085 351.95639038 0.79245222]	[541.73815918 844.60241699 0.86871141]	[5.57240662e+02 8.36864563e+02 7.55870759e-01]	[5.54692810e+02 7.93253906e+02 7.25146055e-01]	[4.82944702e+02 8.98450012e+02 7.58836985e-01]	[4.67467407e+02 8.93358093e+02 7.75819242e-01]	[4.93094910e+02 8.72842041e+02 7.11790085e-01]
[480.20336914 374.98364258 0.91664732]	[477.66461182 418.62866211 0.9291566 ]	[418.71453857 418.5894165 0.88481277]	[395.51150513 511.08294678 0.84218335]	[380.22094727 603.43408203 0.94204462]	[531.56573486 418.64492798 0.86262 ]	[544.47076416 511.08712769 0.87792021]	[567.47277832 603.39276123 0.91600555]	[482.7940979 603.34191895 0.80623496]	[444.36151123 603.47735596 0.75603896]	[480.16421509 746.96282959 0.83348453]	[4.85393097e+02 8.67676331e+02 8.38172972e-01]	[521.29083252 600.82415771 0.75416458]	[5.36681396e+02 7.41893005e+02 7.33768940e-01]	[554.6484375 795.85443115 0.81067187]	[462.42233276 359.68844604 0.93560505]	[487.93551636 359.59072876 0.90666705]	[444.31399536 357.00762939 0.86068511]	[503.35528564 354.46899414 0.8041091 ]	[541.71520996 847.07110596 0.88030738]	[5.57218567e+02 8.36940491e+02 7.63341546e-01]	[5.57201599e+02 7.95808044e+02 7.10297644e-01]	[4.82945282e+02 8.98435913e+02 7.56596982e-01]	[4.67476837e+02 8.93362793e+02 7.71149993e-01]	[4.93055969e+02 8.72879517e+02 7.03418255e-01]
[480.20108032 374.98074341 0.91596437]	[477.66491699 418.62854004 0.92927015]	[418.7149353 418.58853149 0.88474357]	[395.51208496 511.08065796 0.84230387]	[380.21862793 603.43487549 0.94273049]	[531.56555176 418.64492798 0.86286396]	[544.47064209 511.08642578 0.87798917]	[567.472229 603.39208984 0.91607565]	[482.79550171 603.34100342 0.80600882]	[444.36373901 603.47644043 0.75570971]	[480.16213989 746.96820068 0.83462989]	[4.85397888e+02 8.67674377e+02 8.38342905e-01]	[521.29272461 600.82287598 0.75422418]	[5.36688232e+02 7.41914001e+02 7.35211194e-01]	[554.64685059 795.84399414 0.81155419]	[462.42010498 359.68591309 0.93612182]	[487.93362427 359.58892822 0.90688199]	[444.31393433 357.00372314 0.85990143]	[503.35650635 354.4692688 0.80686146]	[541.71606445 847.07543945 0.88150048]	[5.57218933e+02 8.36943542e+02 7.62736201e-01]	[5.57197144e+02 7.95790833e+02 7.11112678e-01]	[4.82944244e+02 8.98435425e+02 7.56873369e-01]	[4.67475739e+02 8.93360535e+02 7.71808088e-01]	[4.93065308e+02 8.72875671e+02 7.06045449e-01]
[480.18624878 372.54519653 0.91024029]	[477.64028931 418.70147705 0.93124902]	[418.70803833 418.6708374 0.89143169]	[395.5189209 511.10079956 0.84161067]	[380.20181274 603.44805908 0.94286823]	[531.53259277 418.69152832 0.86942154]	[544.41625977 513.57751465 0.87595105]	[565.06329346 603.49139404 0.92446005]	[482.77514648 603.41339111 0.81179786]	[444.36486816 605.94818115 0.7591393 ]	[480.18475342 747.02172852 0.8527925 ]	[4.85366760e+02 8.70134644e+02 8.54199648e-01]	[521.26470947 603.3013916 0.74850595]	[539.22869873 741.9699707 0.75659752]	[554.64904785 798.38916016 0.80184424]	[462.3956604 359.66693115 0.94065583]	[487.92285156 359.57162476 0.90931314]	[444.29632568 357.02688599 0.86337596]	[503.34899902 354.52908325 0.807643 ]	[541.74041748 847.15307617 0.8802501 ]	[5.57244507e+02 8.39488892e+02 7.54500389e-01]	[5.54680481e+02 7.95860046e+02 6.92044258e-01]	[4.82921265e+02 8.98464478e+02 7.54532397e-01]	[4.67439972e+02 8.93388794e+02 7.71207631e-01]	[4.93046753e+02 8.75321533e+02 7.16291904e-01]
[480.15634155 372.47943115 0.89823699]	[477.61688232 418.76724243 0.9283092 ]	[418.67312622 418.75842285 0.89431572]	[393.0456543 513.66204834 0.83495522]	[380.16448975 603.4833374 0.9436962 ]	[529.06890869 418.73605347 0.87173128]	[544.39416504 516.16595459 0.87495965]	[564.99291992 605.89764404 0.93842071]	[482.77050781 603.4420166 0.81920254]	[444.36190796 605.98077393 0.7616362 ]	[480.17236328 744.48071289 0.83583653]	[4.85385437e+02 8.67682617e+02 8.45189393e-01]	[521.25091553 603.33337402 0.75366664]	[536.69000244 736.83459473 0.74039918]	[557.17462158 798.42095947 0.80515808]	[462.34973145 359.62738037 0.94385177]	[485.48733521 357.20672607 0.91264552]	[441.92562866 357.02233887 0.86380589]	[503.33572388 354.55764771 0.82526296]	[541.77557373 847.15722656 0.8756361 ]	[5.59718750e+02 8.39483643e+02 7.50254750e-01]	[5.57226257e+02 7.98389648e+02 6.82505012e-01]	[4.82928955e+02 8.98461487e+02 7.51988173e-01]	[4.67455780e+02 8.93372986e+02 7.71488607e-01]	[4.93063721e+02 8.72876892e+02 7.22049236e-01]
[480.13623047 372.44198608 0.89191043]	[477.61990356 421.13858032 0.92953712]	[418.66845703 421.15270996 0.89525998]	[393.05136108 516.17437744 0.84200233]	[380.14117432 605.93609619 0.93901259]	[529.04956055 418.7684021 0.873308 ]	[544.36785889 518.66168213 0.88394344]	[564.96643066 605.94165039 0.94008279]	[482.75546265 605.92437744 0.81685531]	[444.36233521 606.08795166 0.74919879]	[480.18795776 747.03509521 0.85581875]	[4.85344849e+02 8.67682739e+02 8.47558618e-01]	[521.21643066 603.40423584 0.75733322]	[5.39309998e+02 7.41917114e+02 7.41410255e-01]	[557.24414062 803.46252441 0.8110522 ]	[462.3147583 359.60269165 0.95534313]	[485.45727539 357.16998291 0.91592753]	[441.90774536 357.00094604 0.87151599]	[503.32974243 354.45480347 0.83558619]	[541.81213379 849.6317749 0.87637508]	[5.59741211e+02 8.44527222e+02 7.51573920e-01]	[5.57262207e+02 8.00972595e+02 6.72147334e-01]	[4.82950104e+02 8.98466614e+02 7.59005427e-01]	[4.67453430e+02 8.93389160e+02 7.76324451e-01]	[4.90546326e+02 8.72868225e+02 7.11421609e-01]
[477.72927856 367.41687012 0.87734371]	[475.17300415 421.20306396 0.92331946]	[418.61404419 421.24691772 0.89188784]	[393.03378296 518.77313232 0.86049283]	[380.11489868 606.09417725 0.92132241]	[529.01141357 421.13977051 0.87852961]	[544.37579346 518.73431396 0.89703 ]	[564.98486328 606.01434326 0.93491459]	[482.76025391 605.92169189 0.81477028]	[444.34082031 606.08709717 0.7487247 ]	[480.1602478 747.0713501 0.86163449]	[4.85352600e+02 8.67663452e+02 8.45208764e-01]	[521.23944092 603.39221191 0.75524074]	[541.71850586 741.98876953 0.78116518]	[559.71740723 803.53436279 0.82215869]	[462.26071167 357.19116211 0.96348155]	[485.40353394 357.07354736 0.917611 ]	[441.86767578 356.99407959 0.87678128]	[503.29946899 351.97146606 0.82956922]	[541.8192749 849.67120361 0.85235035]	[5.59783447e+02 8.44573120e+02 7.46585488e-01]	[5.59754456e+02 8.03495667e+02 6.61857009e-01]	[4.82930878e+02 8.98465454e+02 7.56276250e-01]	[4.67435974e+02 8.93378845e+02 7.78385520e-01]	[4.93044098e+02 8.72847534e+02 7.12319493e-01]
[477.68789673 367.3470459 0.87410182]	[475.17175293 421.23117065 0.92186427]	[418.60946655 421.26867676 0.89301234]	[393.02685547 518.79766846 0.86185151]	[380.12084961 606.11602783 0.91759706]	[529.01885986 421.16931152 0.87983871]	[544.39904785 518.74334717 0.89883786]	[565.03112793 606.02618408 0.92458898]	[482.74371338 605.95654297 0.81052077]	[444.32855225 608.512146 0.74820179]	[480.20300293 747.03723145 0.861651 ]	[4.85371002e+02 8.67647949e+02 8.40853751e-01]	[521.23138428 603.44024658 0.75521749]	[539.31750488 744.49975586 0.7890445 ]	[559.7442627 803.53161621 0.8260718 ]	[462.20956421 357.12155151 0.96543318]	[485.36257935 356.98580933 0.91079795]	[441.83395386 357.0234375 0.88844919]	[503.25802612 351.94857788 0.82718945]	[541.84008789 849.64770508 0.84993505]	[5.59801270e+02 8.44539673e+02 7.47992098e-01]	[5.59800781e+02 8.03490417e+02 6.64030075e-01]	[4.82923798e+02 8.98474121e+02 7.56449461e-01]	[4.67431946e+02 8.93373352e+02 7.80464172e-01]	[4.93077118e+02 8.72832336e+02 7.10659981e-01]
[477.64376831 364.81338501 0.87725145]	[475.16497803 421.26150513 0.92045259]	[418.59368896 421.28723145 0.88915688]	[393.00094604 521.18078613 0.86342955]	[380.1373291 608.49377441 0.91710395]	[529.02478027 421.20581055 0.88005924]	[544.40447998 518.75360107 0.89964837]	[567.44592285 606.00183105 0.9105171 ]	[482.77655029 605.95080566 0.80972433]	[444.35119629 608.50787354 0.74752712]	[480.19921875 747.00012207 0.85456228]	[4.85380493e+02 8.67621765e+02 8.33658218e-01]	[521.2746582 603.43817139 0.76451015]	[539.25646973 744.55505371 0.77404177]	[559.76226807 805.99969482 0.83321488]	[462.18515015 357.05987549 0.95118785]	[482.96658325 354.55981445 0.91030073]	[441.83587646 357.01623535 0.87800801]	[503.24645996 351.91882324 0.83503628]	[541.83691406 849.65490723 0.85676336]	[5.59787598e+02 8.44570190e+02 7.50536323e-01]	[5.59832642e+02 8.03557495e+02 6.79710925e-01]	[4.82938080e+02 8.98458374e+02 7.59513378e-01]	[4.67452423e+02 8.93356812e+02 7.79523134e-01]	[4.93081543e+02 8.72815613e+02 7.01926053e-01]
[477.60482788 362.33572388 0.87973154]	[475.16558838 421.27838135 0.91884005]	[418.58731079 421.2984314 0.88716346]	[390.49530029 521.17022705 0.85732442]	[380.13708496 606.11303711 0.92244536]	[529.02520752 421.22509766 0.88099128]	[544.41381836 518.73065186 0.90155393]	[567.49523926 606.0078125 0.89871681]	[482.80822754 605.9864502 0.80703646]	[444.38470459 608.55871582 0.74070996]	[480.22290039 749.54431152 0.85695744]	[4.85379608e+02 8.67652222e+02 8.35932791e-01]	[521.30157471 603.45574951 0.76871639]	[539.18267822 746.98498535 0.78461432]	[559.71374512 806.01983643 0.83345568]	[459.83547974 356.98959351 0.93753135]	[482.95471191 354.48669434 0.9025619 ]	[441.83435059 357.00900269 0.86036128]	[503.23361206 351.93981934 0.83987874]	[541.78009033 849.70074463 0.87286639]	[5.59710876e+02 8.47048889e+02 7.55244017e-01]	[5.59785339e+02 8.05989502e+02 6.93391025e-01]	[4.82941650e+02 8.98455383e+02 7.61822581e-01]	[4.67454529e+02 8.93358887e+02 7.79375196e-01]	[4.93094910e+02 8.72842896e+02 6.97938323e-01]
[477.61758423 362.27249146 0.89259237]	[475.17474365 421.29589844 0.91858512]	[418.58966064 421.30892944 0.88637716]	[390.46539307 521.17810059 0.85947931]	[380.13845825 606.09851074 0.92614722]	[529.0369873 421.2479248 0.87851518]	[544.43530273 518.76861572 0.90413851]	[567.54022217 606.02514648 0.88525647]	[482.76751709 605.97900391 0.80971128]	[444.34542847 608.56152344 0.74657917]	[480.28924561 749.54431152 0.85802782]	[4.85357727e+02 8.67692627e+02 8.40994060e-01]	[521.25158691 603.44287109 0.76273954]	[534.15606689 746.99243164 0.75393087]	[559.69342041 806.06524658 0.83147931]	[459.83898926 354.59115601 0.92951882]	[482.95410156 352.01977539 0.89154482]	[441.83782959 357.01455688 0.8636322 ]	[503.23925781 349.42855835 0.83971906]	[541.7567749 849.73327637 0.86561155]	[5.57242859e+02 8.47092346e+02 7.56111562e-01]	[5.59809387e+02 8.06027649e+02 6.79657936e-01]	[4.82949432e+02 8.98468506e+02 7.60813355e-01]	[4.67459656e+02 8.93377258e+02 7.75418162e-01]	[4.93058868e+02 8.72878357e+02 6.93566024e-01]
[477.64208984 362.22860718 0.90466756]	[475.1703186 421.28955078 0.91895092]	[418.5930481 421.28527832 0.88843542]	[387.93615723 521.20068359 0.86152899]	[380.12579346 606.05316162 0.936019 ]	[529.02539062 421.2527771 0.87919736]	[544.46368408 518.76312256 0.90318304]	[567.57055664 606.10626221 0.86479264]	[482.7182312 605.98632812 0.81338024]	[444.30667114 608.56610107 0.74965787]	[480.27966309 747.17260742 0.85598338]	[4.85402191e+02 8.67625610e+02 8.36448014e-01]	[521.18939209 603.46185303 0.75670981]	[534.11627197 747.04858398 0.75128287]	[554.68377686 806.09356689 0.81272066]	[459.84887695 354.54278564 0.92614859]	[482.97320557 351.95578003 0.88223481]	[441.84640503 357.00109863 0.86693633]	[503.26144409 346.89016724 0.83429736]	[541.73779297 849.71734619 0.86777806]	[5.57215698e+02 8.47058899e+02 7.61829615e-01]	[5.57262268e+02 8.06029053e+02 6.73334718e-01]	[4.85364868e+02 8.98437256e+02 7.65043020e-01]	[4.67494659e+02 8.93354309e+02 7.81565189e-01]	[4.93121857e+02 8.72813965e+02 6.91787183e-01]
[477.65362549 359.80670166 0.91377598]	[475.16290283 421.28860474 0.91799158]	[418.58984375 421.27160645 0.88780522]	[387.92483521 521.1998291 0.86454666]	[380.09619141 606.02410889 0.93938756]	[529.02215576 421.26202393 0.87734002]	[544.47033691 518.79486084 0.90245169]	[567.60321045 606.10565186 0.85858637]	[480.36056519 606.01147461 0.81268293]	[441.88964844 608.58935547 0.75217813]	[480.2571106 747.17285156 0.85342085]	[4.85425079e+02 8.67656982e+02 8.37907076e-01]	[518.78851318 605.89434814 0.7524842 ]	[531.53442383 747.04724121 0.77647638]	[552.10083008 806.06341553 0.81513971]	[459.85531616 354.46420288 0.91328996]	[485.34573364 349.44082642 0.87407446]	[441.84008789 356.96954346 0.86398137]	[503.27416992 346.88430786 0.82731146]	[539.20806885 852.16217041 0.85926056]	[5.52126099e+02 8.47163269e+02 7.62049258e-01]	[5.54693420e+02 8.03517090e+02 6.80571318e-01]	[4.85402100e+02 8.98442810e+02 7.69003272e-01]	[4.70000061e+02 8.93358337e+02 7.88727343e-01]	[4.95626953e+02 8.72803040e+02 6.88753784e-01]
[477.63360596 359.78814697 0.91275847]	[475.16299438 421.28878784 0.91824901]	[418.59759521 421.25619507 0.88974893]	[387.92184448 521.16503906 0.85962152]	[377.74267578 605.96057129 0.93984103]	[529.0211792 421.27685547 0.87596768]	[544.47674561 521.17895508 0.90718031]	[567.59472656 606.08435059 0.86442208]	[480.33944702 606.02990723 0.81161106]	[441.85256958 608.6072998 0.75504923]	[480.25646973 749.57751465 0.85077572]	[4.85408325e+02 8.67705505e+02 8.42536867e-01]	[518.77905273 605.91918945 0.75473559]	[529.01324463 747.17254639 0.78213048]	[547.03149414 806.00848389 0.83945203]	[459.84588623 352.01544189 0.9107734 ]	[485.34362793 349.39819336 0.86988926]	[441.8241272 354.52993774 0.85314542]	[503.30310059 346.82550049 0.83389831]	[5.34110718e+02 8.52237793e+02 8.52193713e-01]	[5.47008179e+02 8.49632385e+02 7.76840568e-01]	[5.49533691e+02 8.00911560e+02 7.09900558e-01]	[4.85423431e+02 8.98441772e+02 7.72339523e-01]	[4.70015808e+02 8.93368652e+02 7.85994589e-01]	[4.95604980e+02 8.72827209e+02 6.90282524e-01]
[477.63293457 359.7895813 0.91243112]	[475.16464233 421.29000854 0.91821444]	[418.5975647 421.25747681 0.88982028]	[387.92001343 518.79266357 0.85829604]	[377.74264526 605.95959473 0.94043827]	[529.02325439 421.27600098 0.87590504]	[544.47595215 521.18060303 0.90727049]	[567.59906006 606.08483887 0.86336726]	[480.33807373 606.0333252 0.81118685]	[441.85101318 608.60992432 0.75495243]	[480.25961304 749.58709717 0.85067481]	[4.85406860e+02 8.67695435e+02 8.40623677e-01]	[518.77630615 605.92272949 0.75484097]	[529.01782227 747.17559814 0.78139627]	[547.03149414 806.01403809 0.8402968 ]	[459.84576416 352.01611328 0.91086006]	[485.34365845 349.39978027 0.87003535]	[441.82458496 354.53085327 0.85347533]	[503.30450439 346.82809448 0.83418781]	[534.11181641 852.24133301 0.85259843]	[5.47007385e+02 8.49636475e+02 7.77241230e-01]	[5.49533142e+02 8.00917908e+02 7.10515141e-01]	[4.85428345e+02 8.98438049e+02 7.71577418e-01]	[4.70017487e+02 8.93365417e+02 7.84874082e-01]	[4.95602081e+02 8.72819702e+02 6.87575817e-01]
[477.65844727 359.73745728 0.92503136]	[475.14678955 421.27639771 0.9174099 ]	[418.59207153 421.23007202 0.88934302]	[385.40301514 518.77490234 0.85914797]	[377.72192383 605.9173584 0.9389987 ]	[529.01397705 421.27697754 0.87532282]	[544.46948242 521.20098877 0.9173637 ]	[567.59368896 606.08612061 0.86672503]	[480.2918396 606.01940918 0.81302905]	[441.81317139 608.60705566 0.75935596]	[480.2210083 747.04437256 0.86098194]	[4.85389771e+02 8.70142151e+02 8.55918884e-01]	[518.71386719 605.90917969 0.74818146]	[526.48675537 747.04888916 0.78086817]	[544.54797363 806.05743408 0.87018037]	[459.85171509 351.95092773 0.90526879]	[485.35324097 346.86218262 0.86737925]	[441.80349731 354.46832275 0.85638613]	[503.31079102 344.25787354 0.83673394]	[528.9710083 852.25714111 0.86403161]	[5.44456970e+02 8.49660828e+02 8.04038763e-01]	[5.46959106e+02 8.00990845e+02 7.18647003e-01]	[4.85391235e+02 8.98451660e+02 7.72892356e-01]	[4.69997467e+02 8.93368469e+02 7.87119031e-01]	[4.93109711e+02 8.72886902e+02 6.94338143e-01]
[477.64764404 359.64859009 0.93320572]	[475.1293335 421.24240112 0.91546184]	[418.58880615 421.20721436 0.88601929]	[387.86499023 516.22399902 0.83923447]	[377.69406128 603.44891357 0.9344902 ]	[528.98699951 421.23571777 0.88179147]	[544.44213867 518.76452637 0.90686369]	[567.55505371 606.06231689 0.877074 ]	[480.29174805 605.92486572 0.82272398]	[441.82040405 608.50720215 0.76838338]	[480.18240356 746.99450684 0.85402089]	[4.85368805e+02 8.70159546e+02 8.57096553e-01]	[518.69287109 603.41021729 0.74189895]	[526.39337158 747.02923584 0.77245778]	[544.46148682 806.0769043 0.87920028]	[459.847229 346.90606689 0.90064687]	[485.35552979 344.2958374 0.8700332 ]	[441.80496216 351.99633789 0.84123349]	[503.31799316 341.8125 0.84008682]	[526.48931885 852.26293945 0.85672814]	[5.44385132e+02 8.49647339e+02 8.03706706e-01]	[5.44508667e+02 8.00961792e+02 6.96900427e-01]	[4.82957458e+02 8.98475830e+02 7.66627431e-01]	[4.67482391e+02 8.93387451e+02 7.81384647e-01]	[4.93102478e+02 8.72916077e+02 7.01385736e-01]
[477.6232605 357.18585205 0.92859066]	[475.07492065 421.1585083 0.90989476]	[418.55273438 421.14541626 0.87878937]	[385.32644653 516.13531494 0.84277785]	[377.65991211 603.4163208 0.93606496]	[526.51434326 418.80380249 0.8888588 ]	[544.39074707 516.14123535 0.8728447 ]	[567.50854492 605.9352417 0.90079153]	[480.19812012 605.92254639 0.81208628]	[441.73959351 606.08740234 0.77030253]	[475.11853027 749.57922363 0.81505829]	[4.82942932e+02 8.70175537e+02 8.55512738e-01]	[516.15142822 603.42254639 0.73039138]	[526.40179443 747.16265869 0.82445729]	[544.35321045 803.5491333 0.88736367]	[459.82479858 344.26553345 0.9099831 ]	[482.97097778 341.69381714 0.89637911]	[441.76812744 349.41604614 0.83781272]	[503.27438354 341.77856445 0.8395766 ]	[526.39776611 852.31164551 0.89404714]	[5.41948181e+02 8.49692017e+02 8.25184345e-01]	[5.44363586e+02 7.98375427e+02 7.10425079e-01]	[4.85355835e+02 8.98451355e+02 7.51005769e-01]	[4.67475586e+02 8.93398376e+02 7.64842927e-01]	[4.90541321e+02 8.75346436e+02 6.79866850e-01]
[475.16513062 357.10549927 0.91202837]	[472.54385376 418.73809814 0.90314901]	[416.14230347 418.72570801 0.87417281]	[385.31411743 516.11444092 0.84190887]	[377.62530518 603.35998535 0.92764544]	[526.42547607 418.70513916 0.89899814]	[544.3515625 511.05514526 0.8708955 ]	[567.50366211 605.86480713 0.90617961]	[480.19195557 605.9395752 0.80604029]	[441.70977783 608.51470947 0.76576722]	[472.59008789 749.58276367 0.81026787]	[4.82920563e+02 8.70154602e+02 8.58947933e-01]	[516.18389893 603.43206787 0.72948468]	[526.54064941 747.10925293 0.79823399]	[544.40045166 806.02893066 0.88718653]	[459.79202271 341.75119019 0.91807479]	[482.92819214 339.23538208 0.92714471]	[441.73928833 346.89181519 0.83206886]	[503.2381897 341.71746826 0.84607965]	[526.44873047 852.25152588 0.88512158]	[5.44356323e+02 8.49645386e+02 8.16440582e-01]	[5.44414551e+02 8.00950989e+02 7.22697675e-01]	[4.82951233e+02 8.98444824e+02 7.59516895e-01]	[4.67453552e+02 8.93389099e+02 7.69290745e-01]	[4.90507660e+02 8.75330566e+02 6.80364370e-01]
[475.08468628 354.59420776 0.88528955]	[467.50091553 418.68225098 0.90259361]	[416.06692505 418.69683838 0.86210412]	[382.86813354 513.61682129 0.84324604]	[377.58441162 603.27380371 0.91315651]	[524.00634766 418.61471558 0.89949214]	[544.36260986 511.02874756 0.88372201]	[567.52642822 603.328125 0.89786786]	[480.17324829 605.90026855 0.80459887]	[441.6897583 606.05456543 0.77608889]	[472.54937744 749.56652832 0.80501044]	[4.82936523e+02 8.67706726e+02 8.49537373e-01]	[516.16009521 603.38983154 0.73007202]	[528.98974609 744.52856445 0.78269744]	[544.48095703 806.11462402 0.87950027]	[459.72140503 339.22668457 0.94283408]	[482.86700439 339.09295654 0.96242142]	[441.66348267 349.43966675 0.83605194]	[500.849823 341.67169189 0.81889731]	[526.53533936 852.20953369 0.86591357]	[5.44456238e+02 8.49598328e+02 7.97133565e-01]	[5.44497192e+02 8.05988037e+02 7.17081368e-01]	[4.85352325e+02 8.98432434e+02 7.58509755e-01]	[4.67451111e+02 8.93380798e+02 7.69336283e-01]	[4.90549225e+02 8.72900024e+02 6.80375814e-01]
[472.58773804 351.99450684 0.85032904]	[467.41226196 418.58105469 0.898081 ]	[416.02780151 418.63796997 0.85301459]	[382.76327515 513.56848145 0.86040664]	[377.55761719 600.81054688 0.90502781]	[523.90411377 416.13397217 0.88665092]	[544.39434814 508.48690796 0.8879205 ]	[570.10009766 598.27172852 0.82843387]	[480.20581055 603.37225342 0.80986828]	[441.72833252 605.91693115 0.78822315]	[472.52459717 747.08532715 0.81423998]	[4.82915863e+02 8.67689331e+02 8.46184611e-01]	[516.20983887 600.83789062 0.72243321]	[534.11022949 741.91314697 0.74836922]	[547.01000977 806.0614624 0.84821498]	[459.65432739 339.07312012 0.94678527]	[482.78771973 336.63842773 0.97116786]	[439.17147827 344.27578735 0.85455507]	[500.70159912 339.10098267 0.81781948]	[531.6060791 852.24194336 0.86434656]	[5.46992065e+02 8.49644897e+02 7.86431193e-01]	[5.49504333e+02 8.03536621e+02 7.15555906e-01]	[4.82950134e+02 8.98437012e+02 7.51932144e-01]	[4.67437378e+02 8.93377747e+02 7.66677499e-01]	[4.90519257e+02 8.72893494e+02 6.84328914e-01]
[469.95355225 346.90200806 0.842089 ]	[464.9069519 416.11593628 0.89133179]	[413.51379395 418.54321289 0.83254761]	[380.35562134 511.09875488 0.86368293]	[377.55178833 600.76715088 0.89712429]	[523.81634521 413.5284729 0.86924714]	[544.39727783 505.93911743 0.90495509]	[577.75610352 593.15313721 0.82227743]	[480.23565674 603.30627441 0.80272877]	[441.73193359 603.46746826 0.78394759]	[470.03594971 747.1350708 0.81634128]	[4.82909851e+02 8.67679688e+02 8.47167611e-01]	[518.71258545 600.76678467 0.72128326]	[541.6907959 741.92816162 0.78372282]	[552.10980225 806.03894043 0.81371373]	[457.21151733 336.65176392 0.94308841]	[480.33981323 336.54776001 0.97041821]	[439.07107544 341.71075439 0.85188252]	[498.19857788 336.6600647 0.81334835]	[541.72076416 852.16668701 0.88676399]	[5.57250916e+02 8.47131104e+02 7.82826185e-01]	[5.54617615e+02 8.03521362e+02 6.74181044e-01]	[4.85351349e+02 8.95967285e+02 7.61190116e-01]	[4.67449432e+02 8.93368652e+02 7.69211888e-01]	[4.90503082e+02 8.75328613e+02 6.84819937e-01]
[469.95385742 346.90332031 0.84198916]	[464.90567017 416.11779785 0.89171439]	[413.51205444 418.54443359 0.83245993]	[380.35510254 511.09912109 0.86434364]	[377.55062866 600.76678467 0.89684033]	[523.81500244 413.53042603 0.86946708]	[544.39782715 505.94451904 0.9052282 ]	[577.75939941 593.16796875 0.8217364 ]	[480.23596191 603.30249023 0.80197418]	[441.73312378 603.46496582 0.78418159]	[470.03707886 747.13226318 0.81545782]	[4.82910248e+02 8.67667053e+02 8.46570611e-01]	[518.71362305 600.76153564 0.72032815]	[541.68310547 741.9430542 0.78249401]	[552.10961914 806.04174805 0.81422621]	[457.21151733 336.6519165 0.94313562]	[480.33990479 336.54779053 0.97046208]	[439.07058716 341.71115112 0.85196573]	[498.19854736 336.65948486 0.81387687]	[541.72033691 852.17565918 0.88881636]	[5.57247192e+02 8.47141968e+02 7.84165442e-01]	[5.54623108e+02 8.03525513e+02 6.74210072e-01]	[4.85357758e+02 8.95948303e+02 7.64680028e-01]	[4.67460510e+02 8.93353943e+02 7.70066440e-01]	[4.90502686e+02 8.72913635e+02 6.84385002e-01]
[464.95758057 344.29788208 0.86639178]	[464.83691406 416.02532959 0.88970375]	[410.9772644 416.14257812 0.82139629]	[380.29434204 511.01928711 0.87863702]	[377.50054932 598.31506348 0.87741554]	[523.76416016 408.40490723 0.8718605 ]	[544.45361328 505.90524292 0.90408021]	[582.82800293 585.59851074 0.89860129]	[480.26379395 598.29534912 0.77843368]	[441.75891113 603.35882568 0.77134317]	[470.03353882 744.46234131 0.79774761]	[4.82871185e+02 8.67590515e+02 8.41178894e-01]	[518.76202393 593.12457275 0.71280086]	[541.87451172 731.65887451 0.83545309]	[557.27612305 808.53479004 0.8376528 ]	[457.10845947 336.55184937 0.92480469]	[480.22039795 334.06176758 0.93786013]	[436.58615112 339.20089722 0.86052841]	[495.64175415 336.52893066 0.79454195]	[541.86724854 852.21429443 0.86872673]	[5.62251343e+02 8.47183960e+02 7.89532661e-01]	[5.59708923e+02 8.08563965e+02 6.65663898e-01]	[4.85417267e+02 8.95924988e+02 7.80599833e-01]	[4.67496063e+02 8.93345581e+02 7.81276584e-01]	[4.87958099e+02 8.72822754e+02 6.93930805e-01]
[464.83081055 341.78353882 0.90060264]	[462.44204712 413.54846191 0.8887465 ]	[408.42926025 416.13790894 0.82306051]	[380.2427063 508.49591064 0.88941443]	[375.07751465 598.26257324 0.85837775]	[521.38757324 405.81808472 0.88665587]	[544.49505615 503.2913208 0.91391599]	[585.52813721 582.94720459 0.91487944]	[480.30697632 598.24682617 0.78340113]	[441.79220581 600.8883667 0.76561904]	[472.51168823 744.46813965 0.79771173]	[4.82852051e+02 8.65062805e+02 8.32250178e-01]	[518.793396 590.61901855 0.72619957]	[544.39453125 729.06652832 0.85435659]	[562.35345459 803.50335693 0.87120789]	[454.56173706 336.46212769 0.8937251 ]	[480.11270142 333.94076538 0.90049106]	[434.04165649 339.10565186 0.85230279]	[493.0446167 336.46081543 0.74862242]	[5.44517151e+02 8.52188538e+02 8.35217714e-01]	[5.64885498e+02 8.47149231e+02 7.77175725e-01]	[5.62359253e+02 8.03489929e+02 6.35705173e-01]	[4.85423767e+02 8.95937134e+02 7.93389201e-01]	[4.67472015e+02 8.93339111e+02 7.93556154e-01]	[4.85489105e+02 8.72726196e+02 7.00012922e-01]
[459.85488892 339.16088867 0.97421461]	[462.32232666 408.4072876 0.90005898]	[403.39785767 416.08468628 0.83155036]	[380.19577026 506.00134277 0.90123641]	[369.91876221 593.19976807 0.81593454]	[521.24621582 400.83157349 0.91214854]	[547.03442383 500.73867798 0.90891707]	[603.5057373 564.84020996 0.91151196]	[482.7225647 590.58117676 0.79047686]	[444.29974365 598.23535156 0.73123533]	[467.47991943 741.98486328 0.79270208]	[4.82826172e+02 8.65141541e+02 8.42097878e-01]	[521.2088623 585.51013184 0.76309741]	[559.80279541 721.36608887 0.77124107]	[570.01147461 806.06939697 0.82865423]	[444.35488892 331.41394043 0.887079 ]	[470.04949951 323.81814575 0.83926505]	[423.87689209 336.54733276 0.88799167]	[482.95703125 331.41836548 0.73665029]	[562.23797607 849.71936035 0.87371075]	[5.80268738e+02 8.47066406e+02 7.96707511e-01]	[5.67597778e+02 8.08636963e+02 7.31094062e-01]	[4.85351532e+02 8.95967407e+02 7.93361723e-01]	[4.67401520e+02 8.93376953e+02 7.98469961e-01]	[4.85472687e+02 8.72791504e+02 7.05032170e-01]
[459.85430908 339.16098022 0.97418475]	[462.32260132 408.40560913 0.90015382]	[403.39743042 416.08374023 0.83156031]	[380.19439697 505.99963379 0.90185595]	[369.91967773 595.66320801 0.81624472]	[521.24603271 400.83065796 0.9119761 ]	[547.03381348 500.73760986 0.90903521]	[603.50878906 564.84179688 0.91202646]	[482.72296143 590.58233643 0.79046226]	[444.30004883 598.23590088 0.73124748]	[467.48025513 741.98834229 0.79307765]	[4.82835876e+02 8.67578247e+02 8.43439102e-01]	[521.20922852 585.51116943 0.76313812]	[559.80633545 721.36175537 0.77188289]	[570.01086426 806.06854248 0.82816219]	[444.35458374 331.41452026 0.88708794]	[470.04785156 323.81884766 0.83905321]	[423.87789917 336.54916382 0.88832462]	[482.9564209 331.41879272 0.73634762]	[562.23980713 849.72296143 0.8752284 ]	[5.80272888e+02 8.47070435e+02 7.98043966e-01]	[5.67597961e+02 8.08634705e+02 7.30978131e-01]	[4.85345490e+02 8.95965210e+02 7.93847442e-01]	[4.67401154e+02 8.93378662e+02 7.98662782e-01]	[4.85480438e+02 8.72798645e+02 7.07288623e-01]
[459.85491943 339.16098022 0.97457588]	[462.32312012 408.40737915 0.90009671]	[403.39810181 416.08374023 0.83152694]	[380.19558716 506.00167847 0.90133041]	[369.92459106 593.19378662 0.8154605 ]	[521.24810791 400.8314209 0.91236651]	[547.03918457 500.74551392 0.90904844]	[603.51239014 564.84643555 0.9121604 ]	[482.72277832 590.58374023 0.79070038]	[444.30078125 598.23858643 0.73164046]	[467.48660278 741.99432373 0.79281312]	[4.82834595e+02 8.67584106e+02 8.42830777e-01]	[521.20874023 585.51184082 0.76328838]	[559.80273438 721.37860107 0.77281886]	[570.01239014 806.08380127 0.83014417]	[444.35528564 331.41421509 0.8872937 ]	[470.04995728 323.82034302 0.83929062]	[423.87805176 336.54818726 0.88820505]	[482.95800781 331.42321777 0.73671895]	[562.23760986 849.7286377 0.87504601]	[5.80268311e+02 8.47078552e+02 8.00165534e-01]	[5.70018066e+02 8.08646729e+02 7.31885135e-01]	[4.82947754e+02 8.95971741e+02 7.92285860e-01]	[4.64958740e+02 8.93377747e+02 7.98317552e-01]	[4.85478088e+02 8.72806946e+02 7.05791950e-01]
[459.71380615 339.06790161 0.97106183]	[462.26766968 405.84320068 0.91310936]	[403.32382202 416.04467773 0.83818161]	[380.13705444 505.93832397 0.90836042]	[362.26986694 590.57293701 0.85834879]	[518.79803467 400.72836304 0.91300511]	[549.58166504 495.69610596 0.84246016]	[611.07421875 544.41693115 0.8668645 ]	[482.722229 587.98522949 0.80546594]	[441.92288208 593.18444824 0.73166668]	[470.02841187 744.43115234 0.78800136]	[4.82856537e+02 8.67579285e+02 8.41934979e-01]	[521.21008301 582.95465088 0.77241105]	[562.41870117 716.30853271 0.80841857]	[580.21960449 808.59893799 0.85221404]	[441.84469604 326.37045288 0.89451122]	[467.44784546 321.27810669 0.8577376 ]	[421.4072876 336.50045776 0.89945245]	[482.79046631 326.34381104 0.67466074]	[564.91094971 849.75946045 0.88801908]	[5.82973694e+02 8.47078064e+02 8.22007477e-01]	[5.77792664e+02 8.11151917e+02 7.03138947e-01]	[4.85373230e+02 8.95971802e+02 7.96631277e-01]	[4.67427307e+02 8.93382324e+02 8.00830007e-01]	[4.87921753e+02 8.72785583e+02 6.97055101e-01]
[457.16125488 336.51620483 0.92159998]	[459.82461548 400.83251953 0.94738877]	[400.8427124 413.48788452 0.83571738]	[377.65597534 500.8833313 0.95279968]	[356.97927856 587.97436523 0.88877732]	[518.64727783 398.13369751 0.8855682 ]	[565.01739502 482.73284912 0.93009371]	[646.91796875 482.88421631 0.90231514]	[482.85449219 582.91705322 0.81581473]	[444.44039917 588.00219727 0.73450142]	[475.17730713 731.72418213 0.80885386]	[4.82852509e+02 8.67654053e+02 8.46311688e-01]	[521.375 577.78417969 0.75740743]	[575.17840576 706.12329102 0.80598551]	[590.64874268 798.43041992 0.79909194]	[439.32342529 321.24856567 0.93385661]	[462.44799805 318.62817383 0.94360268]	[421.22937012 334.01052856 0.88730282]	[480.31594849 321.2203064 0.65231419]	[5.82935669e+02 8.47058350e+02 8.42329323e-01]	[6.03403687e+02 8.36888123e+02 7.95553327e-01]	[5.90606445e+02 8.06060059e+02 7.20331013e-01]	[4.85434357e+02 8.95968567e+02 7.79573739e-01]	[4.67495758e+02 8.93403503e+02 7.84266472e-01]	[4.85477936e+02 8.72868896e+02 6.90001905e-01]
[457.0843811 334.03384399 0.89279073]	[459.83453369 400.73147583 0.95542669]	[400.86248779 410.94430542 0.83223915]	[377.65783691 500.796875 0.9528181 ]	[354.49462891 585.46813965 0.88677526]	[518.65637207 395.63015747 0.8575986 ]	[567.50543213 477.69903564 0.87253571]	[646.92950439 467.48696899 0.84017164]	[482.88931274 582.78912354 0.80391902]	[446.9102478 585.48608398 0.74797195]	[477.60800171 731.64129639 0.80685669]	[4.82895874e+02 8.67672058e+02 8.43512535e-01]	[521.38842773 575.16455078 0.75217289]	[575.16192627 703.47808838 0.78463763]	[593.16937256 795.78753662 0.81060791]	[439.26467896 321.14682007 0.94292516]	[462.37438965 318.54458618 0.96748853]	[421.19876099 333.99862671 0.89378107]	[480.3213501 321.17724609 0.79359418]	[5.82959717e+02 8.42027649e+02 8.38826418e-01]	[6.03424316e+02 8.34333313e+02 8.13556075e-01]	[5.93164124e+02 8.03479004e+02 7.03098714e-01]	[4.85406342e+02 8.95960754e+02 7.74133205e-01]	[4.67482788e+02 8.93385742e+02 7.81594217e-01]	[4.87947418e+02 8.72903076e+02 6.88717365e-01]
[457.07333374 331.39978027 0.86249673]	[459.84753418 400.64147949 0.95639974]	[403.24917603 405.9057312 0.83855587]	[377.67358398 498.25952148 0.93117929]	[351.96572876 582.92871094 0.88038915]	[516.21716309 393.07650757 0.82815671]	[572.65997314 472.53137207 0.8101632 ]	[647.00970459 459.70776367 0.92281377]	[485.34283447 582.79382324 0.78980535]	[449.49563599 585.50567627 0.73853582]	[475.1385498 729.12438965 0.82008249]	[4.82921143e+02 8.70130432e+02 8.46627474e-01]	[523.80352783 575.16937256 0.7613076 ]	[572.6315918 705.9286499 0.78707039]	[593.10748291 793.30151367 0.82663155]	[439.27142334 318.62451172 0.95440245]	[462.34402466 316.10675049 0.96432638]	[421.20166016 331.49768066 0.88200486]	[480.26824951 318.77252197 0.84022117]	[582.92156982 841.97698975 0.84998745]	[6.03377014e+02 8.34295776e+02 8.33383083e-01]	[5.93133484e+02 8.00939697e+02 7.21193850e-01]	[4.85367126e+02 8.95979065e+02 7.69504011e-01]	[4.67464233e+02 8.93404175e+02 7.83143699e-01]	[4.87993469e+02 8.75369995e+02 6.87708080e-01]
[457.07757568 326.29797363 0.86125207]	[459.84854126 398.2116394 0.95659089]	[403.26690674 403.34500122 0.85672843]	[377.69036865 498.12246704 0.9128018 ]	[351.95037842 582.85577393 0.87787831]	[518.66125488 392.96856689 0.8201943 ]	[577.68988037 467.47225952 0.81537074]	[647.10742188 449.44854736 0.85188049]	[485.36187744 577.72991943 0.76733792]	[451.99093628 582.93121338 0.74123144]	[475.0814209 729.07318115 0.81221712]	[4.82911163e+02 8.70143921e+02 8.47526252e-01]	[523.80529785 567.52111816 0.76827675]	[565.07141113 700.83685303 0.79888219]	[588.11700439 793.23553467 0.83744615]	[439.29702759 316.18029785 0.96109176]	[462.35165405 315.99899292 0.95252484]	[421.23422241 326.3006897 0.86554939]	[480.27050781 318.66653442 0.86590207]	[5.82752686e+02 8.39491699e+02 8.20746124e-01]	[6.00841309e+02 8.34290283e+02 8.00062478e-01]	[5.90564453e+02 7.98377930e+02 7.18452454e-01]	[4.82939911e+02 8.98468628e+02 7.61947811e-01]	[4.67406586e+02 8.93436707e+02 7.76006222e-01]	[4.87990540e+02 8.75374084e+02 6.97813332e-01]
[457.07565308 326.30026245 0.86064565]	[459.84811401 398.21386719 0.95628512]	[403.26516724 403.34512329 0.85686147]	[377.6907959 498.13146973 0.91473156]	[351.94564819 582.85284424 0.87731194]	[518.6618042 392.97341919 0.82095879]	[577.68786621 467.47445679 0.81503195]	[647.11016846 449.44042969 0.85169947]	[485.36035156 577.73760986 0.76831442]	[451.99066162 582.93878174 0.74171454]	[475.08627319 729.07342529 0.81268817]	[4.82909149e+02 8.70144287e+02 8.47472489e-01]	[523.80285645 567.527771 0.76790339]	[565.06781006 698.36218262 0.79919291]	[588.11938477 793.23822021 0.83633417]	[439.29727173 316.18130493 0.96101189]	[462.35043335 316.00189209 0.95274395]	[421.23501587 326.29852295 0.86546576]	[480.27011108 318.66925049 0.86659193]	[5.82772827e+02 8.41970581e+02 8.23134601e-01]	[6.00854187e+02 8.34295959e+02 7.96544909e-01]	[5.90571350e+02 7.98370850e+02 7.16452181e-01]	[4.82939178e+02 8.98466064e+02 7.63907790e-01]	[4.67407166e+02 8.93435913e+02 7.76698053e-01]	[4.87989166e+02 8.75375366e+02 6.97464526e-01]
[457.10806274 323.72616577 0.88035512]	[459.84994507 398.13665771 0.95450491]	[403.28775024 403.24533081 0.86619627]	[377.71386719 495.66702271 0.90959197]	[349.45419312 582.8324585 0.87213582]	[518.67565918 387.95391846 0.81991845]	[575.22833252 464.91223145 0.82916957]	[647.03973389 441.884552 0.90599048]	[485.41848755 577.77697754 0.77047962]	[452.05383301 582.96636963 0.74595904]	[475.12719727 729.06652832 0.81574434]	[4.82936066e+02 8.70200500e+02 8.50843132e-01]	[523.86529541 570.02069092 0.76845223]	[564.95281982 705.91992188 0.84360451]	[585.50067139 793.29821777 0.8729434 ]	[439.3132019 316.06982422 0.9638617 ]	[462.39706421 313.51861572 0.92658877]	[421.21908569 321.2276001 0.90126479]	[480.31958008 318.53689575 0.86964625]	[5.77732361e+02 8.42001343e+02 8.03106070e-01]	[5.95717590e+02 8.34313538e+02 7.56886423e-01]	[5.85508484e+02 7.98380676e+02 7.21760333e-01]	[4.82925629e+02 8.98513550e+02 7.46354759e-01]	[4.64961182e+02 8.95850708e+02 7.64241755e-01]	[4.90488159e+02 8.75459717e+02 7.00515270e-01]
[457.13143921 318.74841309 0.92204499]	[462.20205688 398.05899048 0.94193625]	[403.29138184 400.77514648 0.87919772]	[377.76034546 495.62530518 0.89959598]	[351.9498291 582.74365234 0.86132962]	[518.71112061 385.39981079 0.83328676]	[575.16064453 464.93548584 0.82308698]	[646.9699707 441.89962769 0.90341836]	[485.42977905 575.22381592 0.75941432]	[452.07897949 582.87915039 0.7407347 ]	[472.59432983 726.59460449 0.80272776]	[4.82921478e+02 8.67663818e+02 8.36728990e-01]	[523.87579346 567.50518799 0.77308524]	[562.38378906 703.45629883 0.83503819]	[583.0078125 793.24493408 0.90073723]	[439.33166504 313.5032959 0.93363696]	[462.42510986 310.90509033 0.89406735]	[421.28186035 318.76565552 0.9064256 ]	[480.35427856 316.09533691 0.84695655]	[5.67579285e+02 8.44521729e+02 8.09291959e-01]	[5.87990479e+02 8.34378723e+02 7.74893343e-01]	[5.85382996e+02 7.93337036e+02 7.19652116e-01]	[4.85373962e+02 8.98453979e+02 7.59795070e-01]	[4.67458984e+02 8.93425171e+02 7.72498190e-01]	[4.87983154e+02 8.72911255e+02 7.03355312e-01]
[459.58843994 318.53289795 0.96336216]	[462.29788208 395.51281738 0.9117254 ]	[405.84564209 398.16220093 0.85490465]	[380.22338867 490.55935669 0.88427782]	[354.57821655 582.77789307 0.89315903]	[518.79656982 382.83413696 0.87040496]	[567.5201416 467.44064331 0.85526687]	[644.54559326 459.75564575 0.92345464]	[485.48010254 570.07806396 0.74584913]	[454.57940674 580.28674316 0.72350591]	[472.57754517 726.48266602 0.80491185]	[4.82905060e+02 8.67600159e+02 8.31456125e-01]	[523.92767334 564.95281982 0.76946199]	[554.70257568 706.03540039 0.83353114]	[577.75073242 803.49725342 0.81188989]	[441.7310791 308.37185669 0.90894186]	[464.84799194 303.23846436 0.8738842 ]	[421.39578247 316.16540527 0.9213177 ]	[482.73806763 313.44021606 0.82452548]	[562.30969238 849.63812256 0.87758887]	[5.80358154e+02 8.44560059e+02 7.84650803e-01]	[5.80280579e+02 8.08530579e+02 7.12383807e-01]	[4.85447845e+02 8.95978699e+02 7.58405983e-01]	[4.69961060e+02 8.93408508e+02 7.66369939e-01]	[4.87945221e+02 8.72884399e+02 7.05359161e-01]
[459.65667725 316.13781738 0.96595788]	[462.3729248 393.03805542 0.8942976 ]	[408.38272095 398.10861206 0.84084642]	[380.28671265 490.57037354 0.87857264]	[357.06204224 582.74243164 0.90519238]	[521.26153564 382.79650879 0.89140898]	[564.95117188 470.0256958 0.88990355]	[644.4296875 464.86663818 0.87496984]	[485.44467163 570.07635498 0.752397 ]	[454.53341675 580.27648926 0.71997064]	[472.55102539 726.44598389 0.8047595 ]	[4.82893158e+02 8.65098022e+02 8.25079262e-01]	[523.90240479 564.96112061 0.77433944]	[549.54956055 706.08630371 0.83127272]	[570.0489502 808.54882812 0.82675612]	[441.8248291 305.79177856 0.90237373]	[464.96255493 300.72943115 0.86934155]	[423.8420105 316.07519531 0.89881599]	[482.83190918 313.3961792 0.82701033]	[557.22943115 852.2479248 0.85337424]	[5.75155334e+02 8.49653687e+02 7.84250975e-01]	[5.72657898e+02 8.08700562e+02 6.99012518e-01]	[4.85471191e+02 8.98413879e+02 7.56409764e-01]	[4.69967773e+02 8.93398315e+02 7.68013418e-01]	[4.87953796e+02 8.72827209e+02 7.12880015e-01]
[459.69985962 316.07290649 0.95228577]	[462.45410156 393.01092529 0.8799938 ]	[410.95541382 398.06173706 0.83056742]	[382.79223633 490.52972412 0.8627944 ]	[357.20269775 580.31878662 0.90636957]	[521.33972168 382.8135376 0.89580435]	[562.39471436 475.12799072 0.89018637]	[641.88787842 480.25604248 0.85865837]	[485.46264648 572.61352539 0.74885976]	[454.5614624 580.31622314 0.72697544]	[472.56439209 726.50537109 0.8048228 ]	[4.82915405e+02 8.65099487e+02 8.21012557e-01]	[523.90802002 567.45703125 0.76959479]	[546.92218018 708.57897949 0.84572625]	[565.03894043 811.1541748 0.87725103]	[441.89074707 303.23730469 0.8941009 ]	[467.4670105 300.64346313 0.87434912]	[426.36291504 316.04174805 0.87016118]	[482.90304565 310.92687988 0.83839023]	[5.52079041e+02 8.54808105e+02 8.31258714e-01]	[5.70035950e+02 8.52189026e+02 7.99258888e-01]	[5.67482605e+02 8.11325745e+02 7.12941885e-01]	[4.85447571e+02 8.98412964e+02 7.61279583e-01]	[4.69959229e+02 8.93386902e+02 7.72639453e-01]	[4.88006805e+02 8.72846558e+02 7.02383637e-01]
[459.70007324 316.07287598 0.95220506]	[462.45404053 393.01464844 0.8806268 ]	[410.95571899 398.06286621 0.83077896]	[382.79095459 490.52825928 0.86327505]	[357.20812988 580.32220459 0.90672731]	[521.33776855 382.81588745 0.89557254]	[562.40557861 475.12963867 0.88978982]	[641.89025879 480.25350952 0.85836065]	[485.46133423 572.62701416 0.74860185]	[454.5586853 580.3303833 0.72711492]	[472.56878662 726.527771 0.80587196]	[4.82920319e+02 8.65132996e+02 8.24052930e-01]	[523.90966797 567.46466064 0.76881462]	[546.92956543 708.58666992 0.84540701]	[565.0345459 811.1472168 0.87821531]	[441.89120483 303.23773193 0.89409351]	[467.46630859 300.64355469 0.87452656]	[426.36315918 316.04129028 0.87022102]	[482.90164185 310.92456055 0.83780718]	[5.52070496e+02 8.54807739e+02 8.32974374e-01]	[5.70032043e+02 8.52189453e+02 8.00628781e-01]	[5.67478027e+02 8.11315918e+02 7.13162899e-01]	[4.85422577e+02 8.98419556e+02 7.61228859e-01]	[4.67477570e+02 8.93395996e+02 7.76226103e-01]	[4.90480988e+02 8.72879700e+02 7.05384493e-01]
[459.79675293 316.02651978 0.94721353]	[464.84222412 392.99667358 0.87758613]	[411.00167847 395.64660645 0.82646841]	[385.38101196 488.02096558 0.84346879]	[359.70223999 582.75811768 0.90418553]	[521.3727417 382.85037231 0.88996601]	[562.2600708 480.1635437 0.92776322]	[636.74816895 498.14413452 0.81841278]	[485.48471069 572.63763428 0.74306089]	[454.58337402 580.33563232 0.72794396]	[472.57058716 726.4854126 0.80007994]	[4.82910461e+02 8.65112915e+02 8.18988681e-01]	[523.92327881 567.47174072 0.76483619]	[544.36999512 708.64532471 0.87779641]	[562.45251465 811.26098633 0.90379637]	[444.37741089 300.74310303 0.88971943]	[472.51635742 298.24880981 0.87329048]	[428.94082642 316.03097534 0.85213423]	[485.34933472 310.91241455 0.82111859]	[5.44466187e+02 8.62476562e+02 7.99153745e-01]	[5.64882812e+02 8.52383606e+02 7.73092508e-01]	[5.64904541e+02 8.13760132e+02 6.75676107e-01]	[4.85420624e+02 8.98414429e+02 7.54709005e-01]	[4.67456207e+02 8.93395569e+02 7.77136147e-01]	[4.90533142e+02 8.72858398e+02 7.01193511e-01]
[462.26269531 316.00714111 0.93904746]	[464.94329834 393.00830078 0.86021817]	[413.53845215 395.6439209 0.8324163 ]	[387.93392944 488.01089478 0.84200722]	[362.19522095 582.79162598 0.89844275]	[523.81915283 382.86257935 0.89313602]	[559.76696777 480.25836182 0.92621303]	[629.12158203 505.98178101 0.83446294]	[485.48440552 572.65661621 0.74669367]	[454.59213257 580.32678223 0.73092937]	[472.53509521 726.53277588 0.79932731]	[4.82894073e+02 8.65060303e+02 8.11410666e-01]	[523.90826416 567.4987793 0.76770544]	[541.82501221 708.62908936 0.86325514]	[562.24468994 816.31445312 0.86268562]	[446.92559814 300.70178223 0.88482684]	[475.15756226 298.21334839 0.89940685]	[431.52514648 315.99234009 0.8526001 ]	[488.00506592 308.40567017 0.79173028]	[5.41811279e+02 8.67575745e+02 8.36556852e-01]	[5.59785034e+02 8.57442078e+02 7.63810456e-01]	[5.62425781e+02 8.21517334e+02 6.97707295e-01]	[4.85432739e+02 8.98420654e+02 7.55970538e-01]	[4.67482178e+02 8.93398926e+02 7.74649739e-01]	[4.90505463e+02 8.72821960e+02 6.85696721e-01]
[462.42019653 315.92218018 0.9092927 ]	[467.50177002 393.01678467 0.84201968]	[416.06304932 395.5947876 0.84291279]	[395.54556274 488.01211548 0.85410869]	[369.89660645 582.85198975 0.87326074]	[523.92321777 385.38482666 0.87067699]	[557.16870117 482.81430054 0.89904898]	[621.34277344 536.69775391 0.83792967]	[487.96224976 580.28033447 0.75687099]	[454.62442017 582.91107178 0.74926865]	[475.09555054 726.52600098 0.80837882]	[4.82887421e+02 8.62575195e+02 8.07926774e-01]	[523.97338867 575.18084717 0.75246716]	[534.16345215 711.18505859 0.79455799]	[547.02581787 829.26483154 0.86008012]	[452.08013916 298.26538086 0.88851023]	[477.74728394 298.14620972 0.94185889]	[436.60720825 315.94747925 0.87277275]	[495.61242676 310.8835144 0.77462804]	[5.29063782e+02 8.72896179e+02 8.32720041e-01]	[5.44551392e+02 8.72708923e+02 8.23784530e-01]	[5.52087708e+02 8.31834595e+02 6.90805852e-01]	[4.85439056e+02 8.95953247e+02 7.63417661e-01]	[4.69959625e+02 8.93372437e+02 7.72543073e-01]	[4.90531036e+02 8.72767273e+02 6.64655805e-01]
[464.87664795 315.92404175 0.8991164 ]	[472.51068115 393.03137207 0.84403986]	[416.15084839 395.57421875 0.85210025]	[395.63031006 487.96505737 0.87026036]	[374.97564697 580.34503174 0.87109816]	[523.97613525 387.86630249 0.86336404]	[552.09710693 482.82150269 0.8902089 ]	[608.57641602 541.91516113 0.89056647]	[487.9654541 580.35565186 0.76460993]	[454.63580322 585.36688232 0.75078666]	[472.5475769 726.57611084 0.79590511]	[4.82886414e+02 8.67610352e+02 8.02966833e-01]	[523.97973633 577.73138428 0.7610724 ]	[526.49029541 716.25549316 0.79615086]	[544.31640625 834.32214355 0.87512517]	[454.63049316 298.24716187 0.89795291]	[480.20718384 298.15853882 0.95640105]	[436.67730713 315.92468262 0.88110894]	[498.15396118 310.94845581 0.8008821 ]	[5.23893433e+02 8.83028137e+02 8.16406965e-01]	[5.41917053e+02 8.75439514e+02 8.03755581e-01]	[5.46947937e+02 8.42051941e+02 6.28108859e-01]	[4.82902191e+02 8.98459106e+02 7.56186962e-01]	[4.67410828e+02 8.93431030e+02 7.59916186e-01]	[4.93068481e+02 8.72889343e+02 6.63799167e-01]
[464.95397949 315.91281128 0.886545 ]	[475.10073853 392.96929932 0.84761173]	[418.5730896 395.52572632 0.85199696]	[398.04165649 487.99673462 0.87244678]	[377.49890137 582.76013184 0.90649217]	[526.4274292 385.38851929 0.85602134]	[547.07647705 482.86901855 0.89678472]	[603.50964355 549.50183105 0.87680048]	[487.98364258 580.34277344 0.762972 ]	[454.61636353 582.95684814 0.75302511]	[472.51580811 726.52728271 0.79294169]	[4.82879639e+02 8.65042786e+02 7.78487444e-01]	[524.02685547 577.75170898 0.75853419]	[523.94683838 718.83813477 0.8243199 ]	[5.41763367e+02 8.41971375e+02 8.41149867e-01]	[457.16781616 298.22982788 0.9165616 ]	[480.26974487 298.15560913 0.96380246]	[439.17022705 313.50003052 0.88747203]	[498.22848511 310.95440674 0.82357609]	[5.21338806e+02 8.85647827e+02 8.39262009e-01]	[5.41747864e+02 8.78004517e+02 7.95426309e-01]	[5.41934448e+02 8.49732300e+02 6.51443362e-01]	[4.82863190e+02 8.98465881e+02 7.51983523e-01]	[4.67393860e+02 8.93410217e+02 7.47175217e-01]	[4.93118103e+02 8.72778198e+02 6.60696387e-01]
[467.4703064 313.51620483 0.87438273]	[477.59378052 390.44338989 0.85095721]	[418.60403442 393.06164551 0.85162574]	[398.09384155 487.99105835 0.87503415]	[377.64068604 582.82025146 0.92816412]	[526.51348877 385.3684082 0.84544957]	[547.07611084 482.90457153 0.88784856]	[600.7489624 559.79577637 0.8592416 ]	[487.97821045 580.3538208 0.76001322]	[454.60635376 582.9520874 0.74774599]	[467.50302124 726.51953125 0.79621315]	[4.82878662e+02 8.62535583e+02 7.90713489e-01]	[524.02734375 577.78161621 0.75981861]	[523.86627197 721.39874268 0.84562522]	[5.36656189e+02 8.49627441e+02 8.21424246e-01]	[459.62115479 298.21844482 0.93160605]	[480.33584595 298.1288147 0.96903908]	[439.29797363 313.51629639 0.89036536]	[500.63626099 310.87017822 0.81618291]	[5.21213867e+02 8.90638550e+02 8.67521405e-01]	[5.39224304e+02 8.85642700e+02 7.96700597e-01]	[5.39217529e+02 8.54841980e+02 6.42813802e-01]	[4.82871460e+02 8.98432007e+02 7.52107143e-01]	[4.67412689e+02 8.93392273e+02 7.49693215e-01]	[4.93118805e+02 8.72726318e+02 6.84162557e-01]
[472.51095581 313.52539062 0.86980766]	[477.69064331 390.46606445 0.87308294]	[418.66244507 393.05270386 0.85816544]	[398.15582275 485.48135376 0.89607573]	[380.14767456 582.77154541 0.92189199]	[529.03790283 387.86651611 0.83243865]	[546.9788208 482.85720825 0.90312231]	[590.61248779 562.3336792 0.87518847]	[487.96887207 580.34655762 0.75618261]	[454.6008606 582.92248535 0.74686748]	[467.47671509 726.5300293 0.79141766]	[4.82880585e+02 8.62528137e+02 7.93957353e-01]	[524.0010376 580.24438477 0.75933957]	[523.84606934 723.92114258 0.85263389]	[5.28977234e+02 8.49731201e+02 8.18985641e-01]	[459.69668579 298.19848633 0.95412928]	[482.77737427 298.09603882 0.97291434]	[441.71435547 313.52575684 0.89369416]	[500.78060913 305.85415649 0.85207784]	[5.21216309e+02 8.93244629e+02 8.71134818e-01]	[5.39237000e+02 8.90671082e+02 8.00739884e-01]	[5.26486694e+02 8.54858032e+02 6.39109194e-01]	[4.82899384e+02 9.00998047e+02 7.51532793e-01]	[4.64950104e+02 8.95838074e+02 7.52726138e-01]	[4.93106262e+02 8.72739929e+02 6.81505799e-01]
[475.07977295 313.49356079 0.87562042]	[477.72335815 390.45391846 0.88033134]	[418.68392944 393.03610229 0.85978717]	[398.20040894 485.44995117 0.89776868]	[380.26089478 582.83563232 0.92364532]	[531.5380249 385.40374756 0.82759714]	[547.05291748 482.96838379 0.87947351]	[588.05535889 565.06793213 0.87647474]	[487.92895508 580.32324219 0.75123054]	[454.56539917 582.90368652 0.74172294]	[467.46884155 726.48272705 0.79285431]	[4.82869659e+02 8.60013794e+02 7.95433462e-01]	[523.96289062 577.76965332 0.7524907 ]	[523.80413818 723.98651123 0.86604601]	[5.26465088e+02 8.52292725e+02 8.33438933e-01]	[459.79089355 298.17822266 0.96318239]	[482.8637085 298.08648682 0.97012007]	[441.82168579 313.46908569 0.8683908 ]	[500.8508606 305.82821655 0.85308564]	[5.21225891e+02 8.93382996e+02 8.42931092e-01]	[5.39233154e+02 8.90792908e+02 8.03259432e-01]	[5.23967224e+02 8.62525635e+02 6.61883891e-01]	[4.82942383e+02 8.98501221e+02 7.67032504e-01]	[4.67398438e+02 8.93432861e+02 7.55478740e-01]	[4.93059204e+02 8.70325317e+02 6.75039530e-01]
[475.17163086 313.48492432 0.88237542]	[480.15008545 387.94241333 0.89603829]	[418.74276733 392.98391724 0.85552526]	[400.62954712 485.4190979 0.90140998]	[382.77841187 582.80926514 0.90246511]	[534.11761475 385.38082886 0.82792282]	[547.06951904 485.36486816 0.87040275]	[585.38879395 570.01922607 0.89249301]	[487.92367554 580.33618164 0.74842435]	[454.5375061 582.92382812 0.73586249]	[467.47265625 726.50518799 0.78693837]	[4.82846222e+02 8.59954285e+02 7.94632196e-01]	[523.97241211 577.78546143 0.74854171]	[523.76367188 726.44372559 0.85026449]	[5.23947388e+02 8.52390747e+02 8.16122234e-01]	[462.1854248 298.18234253 0.95916122]	[482.93566895 298.10623169 0.95114845]	[441.89901733 313.42410278 0.85250461]	[503.24307251 308.33306885 0.85324699]	[5.21277161e+02 8.93431274e+02 7.70306885e-01]	[5.39236755e+02 8.90801697e+02 7.48281360e-01]	[5.21389832e+02 8.67599670e+02 6.38267219e-01]	[4.85357178e+02 8.98475159e+02 7.66155660e-01]	[4.64961060e+02 8.93409119e+02 7.48714685e-01]	[4.90524963e+02 8.70314880e+02 6.68386519e-01]
[477.65499878 313.53186035 0.8995868 ]	[480.19329834 390.45654297 0.90284508]	[418.79446411 392.99603271 0.85545987]	[400.72146606 487.98168945 0.88588232]	[385.40286255 580.30834961 0.85999715]	[534.18017578 387.89645386 0.82245773]	[549.49560547 482.95794678 0.87496704]	[582.84295654 567.59765625 0.89267462]	[485.49993896 580.34735107 0.75093067]	[452.07458496 582.92907715 0.73793113]	[467.46252441 726.51989746 0.78482908]	[4.82884369e+02 8.62492432e+02 7.91932225e-01]	[523.94769287 580.2567749 0.75721437]	[521.39746094 726.49932861 0.83835906]	[5.23879944e+02 8.54924011e+02 8.01364183e-01]	[462.25778198 298.21380615 0.95202321]	[485.37619019 298.15789795 0.92696357]	[444.31503296 310.97940063 0.8371135 ]	[503.28039551 308.32577515 0.84722656]	[5.21207458e+02 8.95907349e+02 7.53899515e-01]	[5.36725525e+02 8.93239075e+02 7.39762783e-01]	[5.21349670e+02 8.70151855e+02 6.38596892e-01]	[4.82912048e+02 9.00990417e+02 7.66590178e-01]	[4.64933685e+02 8.93435852e+02 7.50235260e-01]	[4.90562042e+02 8.72759521e+02 6.65316880e-01]
[477.68887329 313.55075073 0.90565985]	[480.24728394 390.47125244 0.90786475]	[421.16848755 392.9737854 0.85700464]	[400.76568604 490.51754761 0.87615186]	[393.03601074 582.88409424 0.89244187]	[536.71575928 387.93502808 0.82574981]	[549.54943848 485.44277954 0.84868354]	[582.76123047 575.1652832 0.86087209]	[485.48901367 582.78979492 0.75197947]	[452.05822754 582.97229004 0.73565388]	[467.46588135 726.50976562 0.78697717]	[4.82889374e+02 8.62559448e+02 7.96396971e-01]	[523.92895508 580.29199219 0.7535553 ]	[521.37023926 726.53009033 0.83877206]	[5.23798828e+02 8.59949463e+02 8.09502304e-01]	[462.28845215 298.22253418 0.94826961]	[485.43151855 298.17514038 0.91856885]	[444.35409546 313.41809082 0.84106576]	[503.32369995 308.38882446 0.85406822]	[5.21182800e+02 8.98416626e+02 7.53194153e-01]	[5.36688110e+02 8.93287048e+02 7.51939833e-01]	[5.21274292e+02 8.70277466e+02 6.66231394e-01]	[4.82872528e+02 9.01002014e+02 7.61325896e-01]	[4.64927368e+02 8.93446228e+02 7.47121513e-01]	[4.90568329e+02 8.72834595e+02 6.67908192e-01]
[477.71911621 315.92953491 0.91668642]	[480.29620361 390.5005188 0.91076434]	[421.22003174 392.97912598 0.85838342]	[400.82754517 490.55969238 0.86509061]	[395.63909912 582.92303467 0.92009687]	[539.19805908 390.44439697 0.83481002]	[552.07177734 485.40588379 0.84278709]	[580.359375 577.69995117 0.8573218 ]	[487.92739868 580.30279541 0.74140853]	[454.56213379 582.88555908 0.73332477]	[467.46533203 726.48828125 0.77773386]	[4.82883270e+02 8.62560486e+02 7.95518339e-01]	[523.93927002 577.77655029 0.7435779 ]	[521.37609863 726.55670166 0.82635558]	[5.21424744e+02 8.62504700e+02 8.17912877e-01]	[462.31311035 298.237854 0.94674081]	[485.49353027 298.1819458 0.91004807]	[444.38024902 313.49331665 0.8503024 ]	[503.39639282 310.93197632 0.86101389]	[5.21178223e+02 9.00975342e+02 7.63264835e-01]	[5.36683350e+02 8.93343140e+02 7.72640347e-01]	[5.21236816e+02 8.72709473e+02 6.74842298e-01]	[4.82878357e+02 9.01007507e+02 7.48606384e-01]	[4.64932281e+02 8.93454285e+02 7.35093236e-01]	[4.90546143e+02 8.72842163e+02 6.56552076e-01]
[480.12368774 315.94567871 0.9230057 ]	[480.36843872 392.97808838 0.91118497]	[421.2956543 392.98754883 0.85295498]	[400.88049316 493.04647827 0.85066885]	[398.07183838 582.93652344 0.92471194]	[539.2557373 390.47592163 0.84214747]	[552.09533691 482.94915771 0.85046077]	[580.32641602 577.74493408 0.85635221]	[487.99047852 580.30004883 0.72912508]	[457.06600952 582.87414551 0.72864813]	[467.44415283 723.97869873 0.77326393]	[4.82873108e+02 8.59933899e+02 7.96694040e-01]	[523.97601318 577.7833252 0.73624045]	[521.40509033 726.54388428 0.82266688]	[5.21386597e+02 8.65041321e+02 8.20639253e-01]	[462.37051392 298.25631714 0.93099439]	[487.94537354 298.20150757 0.90092772]	[446.90524292 313.48596191 0.81910259]	[503.43026733 310.90319824 0.85713232]	[5.18733582e+02 9.00982056e+02 7.41537094e-01]	[5.34164673e+02 8.93362000e+02 7.65124083e-01]	[5.21221191e+02 8.72787659e+02 6.75677598e-01]	[4.82890442e+02 8.98476257e+02 7.62233615e-01]	[4.64940033e+02 8.93395691e+02 7.29724228e-01]	[4.90515747e+02 8.72723694e+02 6.40976369e-01]
[480.17089844 315.94622803 0.92727852]	[482.74578857 392.99856567 0.9113313 ]	[421.38146973 392.98031616 0.84427834]	[403.28915405 493.04620361 0.84230804]	[398.14303589 582.94787598 0.93696237]	[539.29827881 392.96966553 0.8467676 ]	[554.62243652 482.96841431 0.84768319]	[580.32946777 577.79199219 0.85801673]	[490.47787476 580.34344482 0.72402072]	[457.13342285 582.91491699 0.73270345]	[467.44290161 726.53887939 0.78163671]	[4.82857178e+02 8.59998108e+02 7.98437774e-01]	[523.97436523 580.26623535 0.73885679]	[521.41149902 729.04455566 0.82884455]	[5.21402405e+02 8.65132874e+02 8.20634067e-01]	[462.41943359 298.26077271 0.92537582]	[488.00463867 298.20153809 0.89767194]	[446.97323608 313.4979248 0.82033604]	[503.49475098 310.93371582 0.85824573]	[5.21243347e+02 9.01004944e+02 7.65905023e-01]	[5.39192383e+02 8.93365295e+02 7.91038156e-01]	[5.21202271e+02 8.72841248e+02 6.72301412e-01]	[4.82929718e+02 8.98491882e+02 7.55382001e-01]	[4.67403839e+02 8.93429932e+02 7.31088758e-01]	[4.90476654e+02 8.72744385e+02 6.46621466e-01]
[480.22662354 315.9480896 0.93065155]	[482.81634521 393.04458618 0.91336733]	[423.82125854 392.99655151 0.83503592]	[403.36782837 493.11151123 0.83895159]	[398.2288208 582.91027832 0.94307613]	[541.74621582 393.03070068 0.86571825]	[554.69085693 482.96313477 0.84596348]	[580.30627441 580.23065186 0.85806108]	[490.50509644 580.35772705 0.72465283]	[457.13870239 582.90942383 0.73369938]	[467.45278931 726.51934814 0.78456515]	[4.82853516e+02 8.59967712e+02 7.99046874e-01]	[524.0045166 580.28741455 0.7378822 ]	[523.76898193 726.58709717 0.83372939]	[5.21415222e+02 8.65132385e+02 8.20493460e-01]	[464.84161377 300.6237793 0.91686606]	[490.52416992 298.19088745 0.89296854]	[451.99694824 313.55090332 0.81628758]	[505.95336914 310.90298462 0.84553349]	[5.21261719e+02 9.01013000e+02 7.67858028e-01]	[5.39215881e+02 8.93371094e+02 7.92525411e-01]	[5.21203430e+02 8.72828430e+02 6.82357669e-01]	[4.82954559e+02 8.98479370e+02 7.53033161e-01]	[4.67423340e+02 8.93420898e+02 7.29044080e-01]	[4.88009918e+02 8.72705872e+02 6.48963690e-01]
[480.31460571 315.9375 0.92896742]	[482.87585449 395.49609375 0.91106206]	[423.89916992 393.0123291 0.82353276]	[405.89801025 493.12503052 0.82746673]	[400.65057373 585.39904785 0.94995344]	[541.78179932 393.06393433 0.87365669]	[557.26184082 482.91714478 0.86360872]	[582.74249268 580.31378174 0.88795704]	[490.54592896 582.82678223 0.72318804]	[457.15457153 582.94287109 0.73216558]	[469.99130249 726.54711914 0.7826423 ]	[4.82836548e+02 8.57412781e+02 8.00048232e-01]	[526.39703369 580.35455322 0.73161912]	[523.79718018 729.081604 0.84306031]	[5.21404114e+02 8.65090759e+02 8.14921677e-01]	[464.91360474 298.25598145 0.9099654 ]	[493.12063599 298.17272949 0.89703774]	[452.04489136 315.95974731 0.82239705]	[508.55084229 310.92614746 0.81541187]	[5.21285950e+02 8.98511475e+02 7.70294607e-01]	[5.39221863e+02 8.93337036e+02 8.02622199e-01]	[5.21176147e+02 8.72814514e+02 6.76231384e-01]	[4.85407227e+02 8.98440735e+02 7.49187171e-01]	[4.67448120e+02 8.93412231e+02 7.25431561e-01]	[4.87952332e+02 8.70285461e+02 6.38332844e-01]
[480.31546021 315.93716431 0.9292143 ]	[482.87506104 395.49484253 0.91101027]	[423.89660645 393.01235962 0.82385957]	[405.89785767 493.12713623 0.82769835]	[400.65048218 585.39935303 0.95043939]	[541.78222656 393.05969238 0.87346351]	[557.26025391 482.90774536 0.8644523 ]	[582.74090576 580.30957031 0.88691241]	[490.54647827 582.82904053 0.723171 ]	[457.15429688 582.94604492 0.73213106]	[469.98718262 726.56878662 0.78299338]	[4.82832947e+02 8.57420288e+02 7.99377799e-01]	[526.39685059 580.35583496 0.73154581]	[523.79730225 729.09228516 0.84305298]	[5.21409668e+02 8.65106262e+02 8.14692020e-01]	[464.91439819 298.25534058 0.9100281 ]	[493.12149048 298.17279053 0.89692521]	[452.04940796 315.96096802 0.82190871]	[508.54370117 310.92776489 0.81642365]	[5.21287964e+02 9.00973083e+02 7.71312892e-01]	[5.39230164e+02 8.93344482e+02 8.02746892e-01]	[5.21177429e+02 8.72828979e+02 6.76324010e-01]	[4.85411591e+02 8.98450562e+02 7.45278955e-01]	[4.67447632e+02 8.93418396e+02 7.22704589e-01]	[4.87949524e+02 8.70291870e+02 6.38600588e-01]
[482.75653076 313.5368042 0.92710799]	[482.90649414 395.49462891 0.90535033]	[426.37554932 392.98007202 0.81394422]	[410.98165894 495.61456299 0.82733381]	[400.79943848 585.42382812 0.93820482]	[541.83135986 393.05288696 0.87924451]	[559.79101562 482.95272827 0.88039893]	[582.78161621 580.36151123 0.90532279]	[490.54971313 582.89459229 0.72479898]	[457.15432739 585.41143799 0.72835147]	[472.52185059 726.55187988 0.78361744]	[4.82840088e+02 8.57382324e+02 7.98990250e-01]	[526.409729 582.8392334 0.72885382]	[523.76849365 729.08740234 0.84668094]	[5.21399231e+02 8.65088318e+02 8.12445402e-01]	[467.46807861 298.22842407 0.89767486]	[495.69369507 298.1534729 0.91494161]	[454.58535767 315.92736816 0.82566041]	[511.06030273 310.91720581 0.8043201 ]	[5.21283997e+02 8.98505493e+02 7.69684315e-01]	[5.39214478e+02 8.93329834e+02 8.01347435e-01]	[5.21176697e+02 8.72821228e+02 6.77118897e-01]	[4.85441254e+02 8.98434265e+02 7.37392843e-01]	[4.67469574e+02 8.93406921e+02 7.15201497e-01]	[4.87947357e+02 8.70270081e+02 6.31042004e-01]
[482.82513428 313.50476074 0.92693794]	[482.96270752 395.53213501 0.89962214]	[428.96078491 392.9972229 0.80738586]	[413.57681274 493.07717896 0.83488739]	[400.83886719 585.42791748 0.92674249]	[541.89056396 395.49685669 0.88480604]	[562.22418213 485.36120605 0.88589531]	[582.82714844 582.77307129 0.92225385]	[490.57064819 582.92022705 0.72460586]	[457.15942383 585.43023682 0.72779548]	[472.55410767 726.53430176 0.77927333]	[4.82833435e+02 8.57377197e+02 8.00789177e-01]	[526.42852783 582.87658691 0.73012519]	[523.78027344 729.1159668 0.84933031]	[5.21402161e+02 8.65088623e+02 8.14336658e-01]	[470.00286865 298.2097168 0.90013361]	[498.18011475 298.13464355 0.93530917]	[454.64874268 315.97558594 0.83414304]	[513.62652588 310.95507812 0.8100633 ]	[5.21255737e+02 9.00984558e+02 7.61791945e-01]	[5.39201111e+02 8.93355896e+02 7.92600095e-01]	[5.21177673e+02 8.72818054e+02 6.75818920e-01]	[4.85419678e+02 8.98450317e+02 7.48679280e-01]	[4.67460052e+02 8.93419556e+02 7.21162856e-01]	[4.87940002e+02 8.70255066e+02 6.35442972e-01]
[482.95263672 313.49578857 0.90482771]	[485.46353149 395.52432251 0.87518406]	[434.04925537 393.01519775 0.81111526]	[418.59591675 495.67028809 0.88284355]	[405.8223877 585.39154053 0.89299279]	[544.37188721 393.07327271 0.88031811]	[562.38513184 482.90246582 0.9219923 ]	[582.83428955 582.76593018 0.92355251]	[495.62615967 582.9395752 0.7400561 ]	[459.64221191 585.4418335 0.74736685]	[475.09115601 723.90948486 0.76194072]	[4.82857666e+02 8.54919006e+02 7.99951375e-01]	[526.54034424 582.92950439 0.72104728]	[523.8427124 726.62591553 0.85319412]	[5.21423523e+02 8.65106323e+02 8.11303020e-01]	[475.11083984 298.19943237 0.90733165]	[500.68411255 298.13183594 0.96080488]	[457.18276978 315.95321655 0.87444085]	[518.68902588 313.47756958 0.86131108]	[5.21292480e+02 9.00999146e+02 7.53227830e-01]	[5.39255432e+02 8.93370239e+02 7.81877041e-01]	[5.21182251e+02 8.72844971e+02 6.74589813e-01]	[4.85408112e+02 8.98458374e+02 7.54130661e-01]	[4.67453461e+02 8.93419250e+02 7.22804487e-01]	[4.87970123e+02 8.70263977e+02 6.33954048e-01]
[485.37814331 313.46859741 0.89616036]	[487.95950317 395.53057861 0.86324704]	[434.11956787 393.02835083 0.81834173]	[418.65637207 498.14910889 0.89684981]	[408.41308594 585.49884033 0.86803353]	[544.45068359 395.50915527 0.87856805]	[562.4196167 485.35653687 0.90789169]	[582.81427002 582.8059082 0.92404908]	[498.11392212 582.85931396 0.75704849]	[459.71972656 582.95361328 0.76851451]	[472.59762573 721.45800781 0.7573601 ]	[4.82846680e+02 8.54901733e+02 8.03403556e-01]	[528.98620605 582.8605957 0.72246838]	[523.86480713 726.59893799 0.84840286]	[5.21427734e+02 8.65115967e+02 8.13344479e-01]	[477.60791016 298.17892456 0.91635537]	[500.73703003 298.11508179 0.97102225]	[459.62817383 315.94778442 0.8791939 ]	[518.77191162 313.50534058 0.87609112]	[5.21273438e+02 9.00982300e+02 7.50101447e-01]	[5.39243042e+02 8.93363708e+02 7.83603549e-01]	[5.21186096e+02 8.72850586e+02 6.74460709e-01]	[4.85425323e+02 8.98473083e+02 7.52862573e-01]	[4.67475830e+02 8.93445007e+02 7.18531430e-01]	[4.87967529e+02 8.70245117e+02 6.34841442e-01]
[485.43850708 313.48913574 0.88941139]	[490.49151611 395.56454468 0.86423624]	[436.58187866 393.07019043 0.82370943]	[418.69604492 495.68435669 0.89357358]	[413.49636841 585.53912354 0.85467625]	[544.50646973 395.52810669 0.87388998]	[562.44573975 485.40222168 0.90113974]	[582.79986572 582.82855225 0.92682469]	[498.15869141 582.85314941 0.76718044]	[459.74411011 582.95043945 0.77207565]	[472.60809326 723.99914551 0.76550585]	[4.82884308e+02 8.57392761e+02 7.89447129e-01]	[529.04541016 582.85137939 0.71854794]	[523.85632324 726.6451416 0.8444798 ]	[5.21424683e+02 8.67579834e+02 8.13335598e-01]	[477.67556763 298.19262695 0.92227882]	[500.78231812 298.12283325 0.97333831]	[459.72769165 315.93621826 0.89027178]	[521.16412354 313.50811768 0.87967753]	[5.21268860e+02 9.00989258e+02 7.56527364e-01]	[5.39235718e+02 8.93379761e+02 7.80411422e-01]	[5.21191101e+02 8.72895020e+02 6.75579131e-01]	[4.85353485e+02 8.98489441e+02 7.48986423e-01]	[4.67444550e+02 8.93445618e+02 7.20969617e-01]	[4.90508270e+02 8.72708557e+02 6.30383492e-01]
[487.91687012 313.47344971 0.87689614]	[493.11126709 395.55657959 0.85924625]	[436.69122314 393.04290771 0.83439088]	[418.73892212 495.61746216 0.88297594]	[413.60177612 585.49243164 0.87190449]	[546.95721436 395.56848145 0.86324489]	[562.4697876 485.39959717 0.89517468]	[582.79376221 582.88916016 0.93005967]	[498.17102051 582.83129883 0.7659533 ]	[459.75149536 582.90789795 0.77024633]	[475.14031982 723.91412354 0.7585122 ]	[4.82871368e+02 8.54897339e+02 7.91417658e-01]	[529.05450439 582.8526001 0.71586943]	[523.85009766 726.64544678 0.83862364]	[5.23763489e+02 8.65132324e+02 8.07187021e-01]	[480.11688232 298.19174194 0.93028802]	[500.83703613 298.11419678 0.97302002]	[459.86126709 315.95248413 0.89521575]	[521.23461914 313.48703003 0.88594437]	[5.21260559e+02 9.00996460e+02 7.47681022e-01]	[5.39235657e+02 8.93392151e+02 7.71055281e-01]	[5.21192505e+02 8.72882996e+02 6.76147223e-01]	[4.85367767e+02 8.98472717e+02 7.52110779e-01]	[4.67445557e+02 8.93431335e+02 7.19863057e-01]	[4.90481781e+02 8.70296509e+02 6.22232139e-01]
[487.97744751 313.48632812 0.87538767]	[495.64126587 395.5758667 0.87381506]	[439.09628296 393.0602417 0.84573376]	[418.73626709 495.60046387 0.88446259]	[416.12814331 585.40838623 0.90194058]	[547.04284668 395.60632324 0.85291511]	[564.80822754 485.43145752 0.89424354]	[582.78546143 582.91674805 0.92992508]	[498.2305603 582.79626465 0.76970375]	[459.79089355 582.8805542 0.7725035 ]	[477.58862305 721.37426758 0.7500875 ]	[4.82895660e+02 8.57416687e+02 7.83835173e-01]	[531.55279541 582.80444336 0.70817971]	[523.89752197 726.64929199 0.83525062]	[5.21428833e+02 8.65131104e+02 8.08070540e-01]	[480.14013672 298.19848633 0.93719757]	[500.89334106 298.11099243 0.97342432]	[462.23681641 316.00906372 0.90653992]	[521.31048584 313.4602356 0.89096284]	[5.21277588e+02 9.00998718e+02 7.53441334e-01]	[5.39244324e+02 8.93386719e+02 7.73787022e-01]	[5.21178528e+02 8.72883545e+02 6.70773149e-01]	[4.85348328e+02 8.98494141e+02 7.48974264e-01]	[4.67433258e+02 8.93441406e+02 7.25767374e-01]	[4.90523285e+02 8.72750000e+02 6.38134360e-01]
[490.53631592 313.5151062 0.87393725]	[498.14294434 395.55545044 0.88907254]	[439.15237427 393.05014038 0.85219526]	[418.76156616 493.10812378 0.88119692]	[418.54470825 585.42858887 0.91200072]	[549.54272461 395.56771851 0.83671165]	[564.83129883 485.35427856 0.9001379 ]	[582.77056885 582.91259766 0.92372644]	[500.62905884 580.31671143 0.76277542]	[459.82174683 582.80462646 0.76006627]	[477.61663818 718.85375977 0.75703901]	[4.82899597e+02 8.57441528e+02 7.81114757e-01]	[531.62854004 580.33758545 0.69744676]	[523.91174316 726.57989502 0.83030486]	[5.23760193e+02 8.65120178e+02 8.08144033e-01]	[480.21697998 298.19418335 0.95257407]	[503.31399536 298.11276245 0.97283441]	[462.32830811 315.98547363 0.87420475]	[521.39532471 313.42324829 0.87903953]	[5.21284302e+02 9.01010254e+02 7.56088018e-01]	[5.39245789e+02 8.93393311e+02 7.74295330e-01]	[5.21180054e+02 8.72880127e+02 6.72239959e-01]	[4.82933167e+02 9.00974304e+02 7.47264028e-01]	[4.67426453e+02 8.93443054e+02 7.24895775e-01]	[4.90532990e+02 8.72771301e+02 6.43914402e-01]
[493.10321045 313.52819824 0.87748051]	[498.19573975 395.54571533 0.90035307]	[439.17214966 393.02023315 0.85384673]	[421.14047241 493.06759644 0.87987572]	[418.57138062 585.37347412 0.91547227]	[552.08642578 395.56936646 0.82950962]	[564.84558105 482.90692139 0.90819591]	[582.74798584 582.93206787 0.92053676]	[500.64031982 580.25872803 0.75833029]	[459.81759644 580.34490967 0.75354981]	[477.62619019 718.89257812 0.76082993]	[4.82902618e+02 8.57431458e+02 7.78731585e-01]	[534.13079834 580.26885986 0.69433594]	[523.89172363 726.56573486 0.8292318 ]	[5.21418030e+02 8.65123596e+02 8.04088175e-01]	[480.29888916 298.19918823 0.96234143]	[503.38278198 298.12985229 0.96882284]	[462.412323 315.9392395 0.85941601]	[523.77026367 310.97622681 0.87393177]	[5.21290405e+02 9.01008667e+02 7.49204874e-01]	[5.39235107e+02 8.93385742e+02 7.71792114e-01]	[5.18784973e+02 8.72886047e+02 6.69094920e-01]	[4.82942596e+02 8.98506531e+02 7.44568765e-01]	[4.67423950e+02 8.93433167e+02 7.22305119e-01]	[4.90531311e+02 8.72771179e+02 6.39475346e-01]
[495.60971069 313.53878784 0.88365972]	[498.24975586 395.52661133 0.9083252 ]	[439.22323608 392.97406006 0.85584676]	[421.16702271 490.52044678 0.88331079]	[418.6076355 585.34655762 0.92210108]	[554.61956787 395.57894897 0.82732713]	[564.86120605 482.96530151 0.90000647]	[582.7366333 582.93389893 0.91816825]	[500.66934204 580.27764893 0.76266444]	[459.82888794 580.35662842 0.7507214 ]	[477.64099121 723.94378662 0.77459687]	[4.82913422e+02 8.59944153e+02 7.76700258e-01]	[536.65838623 580.27954102 0.69701868]	[523.90209961 726.61920166 0.83492553]	[5.21411804e+02 8.67583801e+02 8.07028770e-01]	[480.35638428 298.22363281 0.96127123]	[503.44180298 298.16497803 0.95190066]	[464.84527588 315.94567871 0.85488713]	[523.84161377 313.45495605 0.88832194]	[5.21295288e+02 9.01025452e+02 7.48330832e-01]	[5.39237610e+02 8.93400208e+02 7.72219479e-01]	[5.18782349e+02 8.72908447e+02 6.67205989e-01]	[4.82920868e+02 9.00979736e+02 7.48888314e-01]	[4.67412201e+02 8.93445679e+02 7.25140631e-01]	[4.90540710e+02 8.72809204e+02 6.43595219e-01]
[495.67388916 315.92486572 0.89291358]	[500.63943481 395.52435303 0.91536522]	[439.27200317 390.48925781 0.85891122]	[421.18920898 490.51461792 0.88401121]	[418.60757446 582.9564209 0.92576426]	[554.67614746 395.58441162 0.83092296]	[564.9005127 485.45343018 0.88486838]	[582.73223877 582.98999023 0.91964465]	[500.6746521 580.28076172 0.76125497]	[459.83578491 580.34759521 0.74891073]	[477.68139648 721.38500977 0.76906854]	[4.82920715e+02 8.60003296e+02 7.76267111e-01]	[536.66247559 580.29388428 0.69537961]	[523.90777588 726.5826416 0.82775903]	[5.21426331e+02 8.67594910e+02 8.09390783e-01]	[482.72906494 298.25119019 0.95472777]	[503.50183105 298.19799805 0.92884594]	[464.93170166 313.54794312 0.83430803]	[523.88122559 313.47607422 0.89786994]	[5.21284729e+02 9.01037964e+02 7.49413133e-01]	[5.39224426e+02 8.93412781e+02 7.65785873e-01]	[5.21178406e+02 8.72922974e+02 6.68746173e-01]	[4.82881805e+02 9.00999268e+02 7.52509475e-01]	[4.64962677e+02 8.93448853e+02 7.27883518e-01]	[4.90560425e+02 8.72857849e+02 6.50407910e-01]
[498.12219238 315.94400024 0.90035713]	[500.66766357 395.51568604 0.9215166 ]	[439.28649902 390.48574829 0.86118609]	[421.20251465 490.56265259 0.88658893]	[418.6171875 582.9362793 0.92849147]	[557.17230225 395.57299805 0.83187628]	[564.91522217 485.42098999 0.89249051]	[582.74005127 585.33630371 0.92585641]	[500.69726562 580.27056885 0.7677927 ]	[462.20108032 580.33630371 0.75402117]	[480.10806274 716.29498291 0.77317297]	[4.82943787e+02 8.65107849e+02 7.83179462e-01]	[536.68463135 580.2756958 0.69710398]	[523.90216064 726.54907227 0.82142049]	[5.23762512e+02 8.67592590e+02 8.10091615e-01]	[482.75970459 300.63085938 0.9501037 ]	[505.89968872 298.22171021 0.91612023]	[464.97683716 315.92010498 0.83033538]	[523.90002441 313.48181152 0.89950818]	[5.21278259e+02 9.01048767e+02 7.49798119e-01]	[5.39217468e+02 8.93419861e+02 7.57790923e-01]	[5.21196960e+02 8.72916260e+02 6.69834912e-01]	[4.82846832e+02 9.01060913e+02 7.44811475e-01]	[4.64948151e+02 8.95871521e+02 7.23921895e-01]	[4.93063232e+02 8.75351562e+02 6.61914408e-01]
[498.14807129 315.99624634 0.91303355]	[500.67333984 395.5206604 0.92262411]	[439.28967285 390.49719238 0.86033344]	[421.21408081 490.57351685 0.88487417]	[418.61334229 582.9196167 0.92630512]	[557.1918335 395.58752441 0.83602643]	[564.93597412 485.4942627 0.88283646]	[582.78839111 585.38476562 0.93601 ]	[500.70797729 580.25628662 0.76380402]	[462.22021484 580.32525635 0.75049222]	[480.11813354 716.30090332 0.76788127]	[4.82936707e+02 8.65110596e+02 7.82297611e-01]	[536.70202637 580.2489624 0.69155371]	[523.91107178 726.51556396 0.81199527]	[5.23758972e+02 8.67586548e+02 8.06599736e-01]	[482.7802124 300.67230225 0.9435541 ]	[505.92950439 298.25958252 0.89915067]	[467.39532471 315.93002319 0.83282578]	[523.93017578 313.49572754 0.89955056]	[5.21273499e+02 9.01045532e+02 7.44726539e-01]	[5.39209534e+02 8.93417480e+02 7.53293216e-01]	[5.21189514e+02 8.72919006e+02 6.61862850e-01]	[4.82837524e+02 9.03537231e+02 7.41928339e-01]	[4.64950287e+02 8.95879089e+02 7.20392585e-01]	[4.93052368e+02 8.75358215e+02 6.58807993e-01]
[498.16809082 316.03912354 0.92213619]	[500.6824646 395.53186035 0.92545629]	[439.30258179 390.50900269 0.85873806]	[421.23129272 493.08175659 0.88607198]	[418.62478638 582.92333984 0.92878902]	[557.19708252 395.59292603 0.83736503]	[564.94042969 485.49606323 0.88205588]	[582.8135376 585.43041992 0.93423575]	[500.72213745 580.27209473 0.76429158]	[462.22885132 580.33325195 0.74932575]	[480.10968018 716.29937744 0.7645753 ]	[4.82944733e+02 8.65049072e+02 7.74255455e-01]	[536.73059082 580.27062988 0.6939314 ]	[523.90484619 726.50427246 0.81330377]	[5.23771423e+02 8.65105042e+02 8.00304055e-01]	[482.78955078 300.70184326 0.93784881]	[505.95407104 300.63897705 0.89019555]	[467.41815186 315.94055176 0.8290807 ]	[523.95153809 313.48999023 0.891451 ]	[5.21277893e+02 9.01036255e+02 7.41556644e-01]	[5.39223938e+02 8.93401978e+02 7.52825737e-01]	[5.21201965e+02 8.72869873e+02 6.67743087e-01]	[4.82857666e+02 9.01040100e+02 7.35986650e-01]	[4.64951447e+02 8.95851318e+02 7.16742992e-01]	[4.93040894e+02 8.72938232e+02 6.52246475e-01]
[498.16711426 316.05499268 0.92302072]	[500.69470215 395.53207397 0.92791593]	[439.31402588 390.50509644 0.85775942]	[421.24346924 493.06732178 0.88460243]	[418.63088989 582.90216064 0.92780679]	[557.22015381 395.59552002 0.83939505]	[564.94799805 485.47802734 0.88155031]	[582.80804443 585.43640137 0.93113708]	[500.72467041 580.31359863 0.77062416]	[462.22723389 582.79351807 0.75429118]	[477.74691772 716.31195068 0.76442665]	[4.82943359e+02 8.62549927e+02 7.74546146e-01]	[536.73626709 580.31671143 0.69969654]	[523.90594482 726.49316406 0.81546682]	[5.23773438e+02 8.65134216e+02 8.01165879e-01]	[482.78927612 300.72305298 0.93265867]	[505.95147705 300.66067505 0.88726825]	[467.41793823 315.95956421 0.83202767]	[523.94769287 313.51986694 0.89582258]	[5.21263794e+02 9.01032776e+02 7.36605167e-01]	[5.39215149e+02 8.93408875e+02 7.50477731e-01]	[5.21207886e+02 8.72900513e+02 6.64788485e-01]	[4.82886719e+02 9.01040222e+02 7.32966363e-01]	[4.67395569e+02 8.95857422e+02 7.10368752e-01]	[4.93039612e+02 8.72925903e+02 6.49298072e-01]
[498.16400146 316.05633545 0.92272878]	[500.68988037 395.53103638 0.92700207]	[439.30834961 390.50860596 0.85763675]	[421.24093628 493.07110596 0.88475877]	[418.6317749 582.89770508 0.92712903]	[557.21466064 395.5909729 0.83820873]	[564.94775391 485.4949646 0.87950206]	[582.80914307 585.43847656 0.93119216]	[500.72323608 580.31555176 0.77079558]	[462.22485352 582.79492188 0.75438625]	[477.74804688 716.2880249 0.76665574]	[4.82953156e+02 8.62504700e+02 7.71930456e-01]	[536.73693848 580.31945801 0.70002675]	[523.90185547 726.48638916 0.81402743]	[5.23778564e+02 8.65126648e+02 7.98976779e-01]	[482.78741455 300.7244873 0.93268979]	[505.94769287 300.66079712 0.88772708]	[467.4168396 315.9526062 0.83218998]	[523.94818115 313.51629639 0.89544857]	[5.21261414e+02 9.01037842e+02 7.34923840e-01]	[5.39213989e+02 8.93412109e+02 7.49266028e-01]	[5.21211182e+02 8.72894043e+02 6.66601360e-01]	[4.82890442e+02 9.01033752e+02 7.32887864e-01]	[4.67399261e+02 8.95848755e+02 7.08801925e-01]	[4.93049347e+02 8.72895081e+02 6.47490561e-01]
[498.16574097 316.06256104 0.92437851]	[500.6885376 395.5302124 0.92681742]	[439.30618286 390.50958252 0.85923755]	[421.24179077 493.06396484 0.88550413]	[418.63668823 582.90686035 0.92845154]	[557.21868896 395.5921936 0.83904028]	[564.94274902 485.48687744 0.88233888]	[582.81402588 585.42626953 0.9359383 ]	[500.70999146 580.29351807 0.766541 ]	[462.21627808 580.35693359 0.75175154]	[480.10565186 713.72125244 0.77508718]	[4.82951355e+02 8.59999817e+02 7.68796623e-01]	[536.7109375 580.29364014 0.69629467]	[523.8916626 723.97528076 0.80018526]	[5.23796265e+02 8.65110840e+02 7.96379745e-01]	[482.78689575 300.7371521 0.92908996]	[505.95870972 300.67443848 0.88512689]	[467.42749023 315.98303223 0.83573246]	[523.95605469 315.92340088 0.90158093]	[5.21263733e+02 9.01029297e+02 7.39039719e-01]	[5.39218811e+02 8.93411682e+02 7.50324070e-01]	[5.21223328e+02 8.72877747e+02 6.72270000e-01]	[4.82877747e+02 9.01019348e+02 7.32961833e-01]	[4.64966034e+02 8.93450378e+02 7.09909678e-01]	[4.93072479e+02 8.72873169e+02 6.49718583e-01]
[498.15319824 316.07315063 0.92335284]	[500.6920166 395.5227356 0.92713672]	[439.31103516 390.49432373 0.85963851]	[421.2633667 490.55877686 0.88390589]	[418.63674927 582.89569092 0.92830116]	[557.22125244 395.58886719 0.83853602]	[564.94677734 485.49441528 0.88119859]	[582.8057251 585.42932129 0.93365812]	[500.70690918 580.27416992 0.76213896]	[462.20968628 580.3416748 0.7494427 ]	[480.1151123 711.24902344 0.77795637]	[4.82950287e+02 8.60015320e+02 7.70089328e-01]	[536.72027588 580.26763916 0.69387692]	[523.87799072 723.93048096 0.79433191]	[5.23798401e+02 8.65106079e+02 7.94324219e-01]	[482.77938843 300.74801636 0.92641103]	[505.95547485 300.68533325 0.88293397]	[467.43264771 315.98721313 0.83210438]	[523.96063232 315.92776489 0.90252495]	[5.21248047e+02 9.01029968e+02 7.37991869e-01]	[5.39207458e+02 8.93415527e+02 7.47811317e-01]	[5.21231445e+02 8.72871948e+02 6.71416223e-01]	[4.82873932e+02 9.01024475e+02 7.39131927e-01]	[4.64964874e+02 8.95839111e+02 7.16029942e-01]	[4.93078949e+02 8.72875549e+02 6.52991593e-01]
[498.12716675 316.09240723 0.92116278]	[500.66586304 395.53173828 0.92398661]	[439.27407837 390.49859619 0.85977894]	[421.22286987 493.06619263 0.88602388]	[418.62521362 582.91918945 0.93203855]	[557.18493652 395.59753418 0.83518589]	[564.92956543 485.49511719 0.88437593]	[582.79711914 585.41320801 0.93595088]	[500.67501831 580.27679443 0.76191479]	[459.83789062 580.35467529 0.7527824 ]	[480.10733032 713.70715332 0.77465034]	[4.82960632e+02 8.62499695e+02 7.73470104e-01]	[536.69390869 580.27252197 0.69826597]	[523.87548828 723.99755859 0.80095267]	[5.23788696e+02 8.65121033e+02 8.01002085e-01]	[482.7661438 300.77966309 0.92011946]	[505.91571045 300.72195435 0.87964267]	[467.40707397 315.97052002 0.83452654]	[523.91430664 315.94876099 0.91079473]	[5.21251099e+02 9.01043701e+02 7.48473883e-01]	[5.39210266e+02 8.93419556e+02 7.56905138e-01]	[5.21232727e+02 8.72882446e+02 6.80311382e-01]	[4.82880585e+02 9.01025696e+02 7.33983755e-01]	[4.64962677e+02 8.93454224e+02 7.12417245e-01]	[4.93069641e+02 8.72877441e+02 6.56088114e-01]
[498.12008667 316.12097168 0.92227167]	[500.63034058 395.53237915 0.91543549]	[439.25665283 390.48800659 0.85800225]	[421.19293213 490.55227661 0.88521433]	[418.61816406 582.92364502 0.93049955]	[554.67242432 395.60339355 0.83165342]	[564.91436768 485.493927 0.88800639]	[582.79766846 585.41046143 0.93376601]	[500.65411377 580.27923584 0.75877142]	[459.80862427 580.35528564 0.7492671 ]	[477.74789429 713.75012207 0.77537006]	[4.82967133e+02 8.62511536e+02 7.73840189e-01]	[536.66741943 580.2822876 0.69785786]	[523.87561035 726.44787598 0.80747992]	[5.23792603e+02 8.65122925e+02 8.04297090e-01]	[482.75686646 303.23788452 0.91159892]	[505.89193726 300.75531006 0.87432605]	[464.97961426 315.98681641 0.83025682]	[523.8770752 315.95523071 0.9115501 ]	[5.21239014e+02 9.01046021e+02 7.49902070e-01]	[5.39204651e+02 8.93426331e+02 7.55739450e-01]	[5.21240967e+02 8.72881409e+02 6.84893250e-01]	[4.82887085e+02 9.01017212e+02 7.31797397e-01]	[4.64966217e+02 8.93446960e+02 7.10444689e-01]	[4.93076996e+02 8.72878967e+02 6.53175950e-01]
[495.65380859 316.13970947 0.91799116]	[498.22833252 395.54925537 0.9078173 ]	[439.1963501 392.97512817 0.85078079]	[421.16177368 490.50753784 0.881019 ]	[418.60494995 582.92333984 0.92598009]	[554.62310791 395.62359619 0.8324281 ]	[564.89453125 485.43130493 0.8940047 ]	[582.79431152 585.41845703 0.93071163]	[498.25091553 580.24554443 0.74387848]	[459.77331543 580.33654785 0.74506402]	[477.70581055 713.74176025 0.7707448 ]	[4.82946503e+02 8.57465332e+02 7.78377652e-01]	[534.11334229 580.23834229 0.68543971]	[523.87402344 726.48431396 0.81610739]	[5.23779053e+02 8.65105835e+02 8.10142577e-01]	[482.71755981 303.27490234 0.9112047 ]	[503.47283936 300.77905273 0.88069332]	[464.91842651 315.99163818 0.84398139]	[523.85876465 315.94189453 0.91769087]	[5.21251221e+02 9.01033142e+02 7.57376492e-01]	[5.39211853e+02 8.93415161e+02 7.68788993e-01]	[5.21228394e+02 8.72863464e+02 6.90415561e-01]	[4.82934082e+02 8.98512817e+02 7.33011842e-01]	[4.67425690e+02 8.93420654e+02 7.12079406e-01]	[4.93054230e+02 8.72790833e+02 6.50995910e-01]
[495.6206665 316.14953613 0.9154222 ]	[498.16229248 395.55535889 0.89784598]	[439.1473999 392.99108887 0.84813672]	[421.13812256 490.56088257 0.87564957]	[418.58935547 582.94525146 0.92382002]	[552.05914307 395.62097168 0.83397222]	[564.85906982 485.36160278 0.89986837]	[582.78979492 585.42443848 0.92937344]	[498.18484497 580.28289795 0.74532914]	[459.74072266 582.78588867 0.75205934]	[477.70095825 713.78521729 0.77035511]	[4.82954010e+02 8.59981018e+02 7.81853020e-01]	[531.53387451 580.28289795 0.69504249]	[523.85742188 726.4942627 0.81935406]	[5.23766968e+02 8.65122314e+02 8.10926914e-01]	[480.3782959 303.29818726 0.90719819]	[503.4508667 303.21569824 0.88379598]	[464.89105225 315.99465942 0.8430959 ]	[523.83209229 315.96710205 0.92184579]	[5.21269653e+02 9.01041199e+02 7.56773651e-01]	[5.39219177e+02 8.93412476e+02 7.69385576e-01]	[5.21216492e+02 8.72876892e+02 6.82278931e-01]	[4.82932800e+02 9.00991699e+02 7.35896528e-01]	[4.67431976e+02 8.93437866e+02 7.14500606e-01]	[4.93046814e+02 8.72831909e+02 6.55884326e-01]
[493.12295532 316.15750122 0.91292107]	[495.68048096 395.55712891 0.87964904]	[439.11749268 393.00149536 0.83945566]	[418.75 490.52285767 0.87882316]	[418.57275391 582.9755249 0.91977632]	[547.05664062 395.60809326 0.8510766 ]	[564.81237793 485.44058228 0.89707541]	[582.73809814 585.38812256 0.9218294 ]	[498.17684937 582.84667969 0.7580353 ]	[459.74319458 582.93237305 0.76091158]	[477.65090942 726.47137451 0.78498316]	[4.82972656e+02 8.65063416e+02 7.89135218e-01]	[529.07891846 582.86151123 0.71087396]	[523.79815674 729.081604 0.83782881]	[5.21408020e+02 8.67607971e+02 8.18889260e-01]	[480.31347656 303.30908203 0.90757883]	[503.42211914 303.2300415 0.89621884]	[462.43988037 316.07897949 0.85969275]	[523.79486084 316.04003906 0.92203152]	[5.21246216e+02 9.01060059e+02 7.62647271e-01]	[5.39189636e+02 8.93416504e+02 7.67944038e-01]	[5.21212219e+02 8.72925781e+02 6.67748451e-01]	[4.82877808e+02 9.01027954e+02 7.48831391e-01]	[4.67403076e+02 8.95841675e+02 7.26231396e-01]	[4.93074585e+02 8.72932983e+02 6.55607820e-01]
[490.55908203 318.51626587 0.90819699]	[495.59976196 395.58584595 0.87139761]	[436.6937561 393.0168457 0.8370353]	[418.72476196 490.56994629 0.87700129]	[418.54095459 585.37817383 0.91516596]	[547.01794434 398.01272583 0.86658674]	[562.43658447 485.43829346 0.89841056]	[580.35131836 585.39916992 0.91206521]	[498.13381958 582.83544922 0.74771351]	[459.72570801 582.92572021 0.75989836]	[475.14782715 726.49108887 0.7727412 ]	[4.82970123e+02 8.62565735e+02 7.87711918e-01]	[529.00689697 582.83630371 0.71492988]	[523.79138184 729.08966064 0.84534287]	[5.21419373e+02 8.67635803e+02 8.27769637e-01]	[480.25653076 305.79953003 0.90127236]	[503.36300659 303.29156494 0.89683431]	[462.38354492 316.10910034 0.86668485]	[521.42913818 316.07595825 0.94022101]	[5.21253540e+02 9.03556885e+02 7.77759254e-01]	[5.39198486e+02 8.93444458e+02 7.79625416e-01]	[5.21224426e+02 8.75325256e+02 6.79417431e-01]	[4.82889893e+02 9.01029358e+02 7.51795471e-01]	[4.67419342e+02 8.95844360e+02 7.27626622e-01]	[4.93082825e+02 8.72904358e+02 6.53735757e-01]
[488.01791382 318.51272583 0.91419762]	[490.54547119 395.55783081 0.86009562]	[436.64001465 393.01022339 0.8314963 ]	[418.64865112 490.55252075 0.87156159]	[416.12896729 582.98205566 0.90456295]	[544.5489502 395.61901855 0.87897801]	[562.3807373 485.48843384 0.88711756]	[580.3104248 585.40466309 0.90314162]	[495.67169189 582.8001709 0.7400226 ]	[459.69152832 582.8661499 0.75754231]	[475.09124756 723.97796631 0.75963807]	[4.82959839e+02 8.62517639e+02 7.86854565e-01]	[526.54608154 582.82727051 0.71911955]	[523.7835083 729.03649902 0.84422302]	[5.21427734e+02 8.67603088e+02 8.24710906e-01]	[480.19464111 305.83255005 0.88957649]	[503.28359985 303.29647827 0.90101171]	[462.3291626 316.14794922 0.86210537]	[521.36206055 316.08859253 0.93722308]	[5.21248779e+02 9.03542297e+02 7.67625034e-01]	[5.39194458e+02 8.93433655e+02 7.72449374e-01]	[5.21231567e+02 8.72916565e+02 6.85151875e-01]	[4.82896240e+02 9.00986450e+02 7.62538373e-01]	[4.67411438e+02 8.93435913e+02 7.37850606e-01]	[4.93075592e+02 8.72855347e+02 6.53334379e-01]
[487.94833374 318.52084351 0.91907769]	[487.96176147 395.57629395 0.87490523]	[434.12091064 393.01730347 0.81908333]	[418.60101318 493.06271362 0.86581993]	[413.58468628 582.94177246 0.88444412]	[544.47973633 395.63259888 0.88801885]	[562.3269043 487.91546631 0.88696843]	[580.24505615 585.38256836 0.89041901]	[493.07891846 580.30499268 0.72760212]	[457.21432495 582.79882812 0.73783028]	[475.09866333 721.38574219 0.75549942]	[4.82934235e+02 8.62494934e+02 7.89276361e-01]	[526.47125244 580.29602051 0.72967839]	[523.76599121 726.51312256 0.84012723]	[5.21413208e+02 8.67593994e+02 8.26030254e-01]	[480.13845825 305.84487915 0.88074523]	[500.88043213 303.27767944 0.90956277]	[462.24450684 316.12854004 0.86242533]	[521.28112793 316.06674194 0.92699158]	[5.21255127e+02 9.01067383e+02 7.64082432e-01]	[5.39194397e+02 8.93419556e+02 7.76849985e-01]	[5.21221375e+02 8.72909485e+02 6.89049184e-01]	[4.82916229e+02 8.98504517e+02 7.61115909e-01]	[4.67413452e+02 8.93421753e+02 7.39679933e-01]	[4.93033966e+02 8.72843201e+02 6.48939729e-01]
[487.9180603 318.56103516 0.91996837]	[485.46759033 395.55484009 0.88143736]	[434.08511353 393.00866699 0.81679136]	[418.55197144 493.11154175 0.86575907]	[411.01174927 585.42834473 0.87374145]	[544.39300537 395.59963989 0.89344466]	[562.25793457 485.48562622 0.86925328]	[577.75793457 585.37445068 0.8782658 ]	[493.05419922 582.84429932 0.7437228 ]	[457.21350098 582.91278076 0.75127232]	[475.09008789 723.96429443 0.75498998]	[4.82902649e+02 8.59948486e+02 7.93015540e-01]	[526.43933105 582.84295654 0.74354023]	[523.78424072 726.65124512 0.84464848]	[5.23766541e+02 8.65110229e+02 8.27923238e-01]	[477.73165894 308.33874512 0.87705886]	[500.85177612 305.77655029 0.90385914]	[459.78347778 316.12393188 0.88574255]	[521.23193359 316.05380249 0.92364407]	[5.21293457e+02 9.01055664e+02 7.94470429e-01]	[5.39250061e+02 8.93414307e+02 8.11570346e-01]	[5.21221252e+02 8.72842896e+02 6.92288816e-01]	[4.82948486e+02 8.98484619e+02 7.51756728e-01]	[4.67420593e+02 8.93401001e+02 7.35846937e-01]	[4.90520874e+02 8.72746338e+02 6.49823189e-01]
[485.4730835 318.56008911 0.92807382]	[485.41964722 395.5411377 0.89185148]	[434.0196228 392.98327637 0.81142718]	[416.05288696 493.06591797 0.84507936]	[405.88513184 585.33673096 0.88848364]	[544.35723877 395.57629395 0.89296901]	[559.80352783 485.40429688 0.86448175]	[575.15325928 582.97967529 0.87022865]	[490.48403931 582.79614258 0.7440201 ]	[457.1242981 582.86657715 0.74520224]	[472.55224609 723.95684814 0.76310492]	[4.82877930e+02 8.60001892e+02 7.98932433e-01]	[524.00579834 582.79760742 0.75588554]	[523.85546875 726.54467773 0.84599429]	[5.23861145e+02 8.57443359e+02 8.10877204e-01]	[477.6824646 308.37121582 0.87723333]	[500.81866455 305.76983643 0.90730709]	[459.71820068 318.55947876 0.88070029]	[521.16577148 316.08856201 0.89015597]	[5.21292908e+02 9.01021790e+02 8.04945707e-01]	[5.39269287e+02 8.93389221e+02 7.99326122e-01]	[5.21288086e+02 8.70244446e+02 6.59655690e-01]	[4.82925629e+02 9.00998291e+02 7.42367029e-01]	[4.64942688e+02 8.93430603e+02 7.39072919e-01]	[4.90529694e+02 8.72758667e+02 6.68525100e-01]
[485.39849854 318.56610107 0.93454891]	[485.37478638 395.54888916 0.89984447]	[431.48388672 393.00390625 0.80915385]	[413.55908203 490.5145874 0.83288723]	[403.35708618 582.97650146 0.91197819]	[544.31738281 395.57849121 0.89464939]	[557.27099609 485.46002197 0.83492035]	[570.10223389 582.97344971 0.88025212]	[487.97155762 582.84716797 0.75843048]	[454.62988281 582.91864014 0.73958933]	[472.53146362 723.9934082 0.76948524]	[4.82874390e+02 8.57418457e+02 7.99323916e-01]	[523.96075439 582.84490967 0.77131903]	[523.87347412 726.53619385 0.83568692]	[5.23937012e+02 8.54928650e+02 8.21308553e-01]	[477.62298584 308.38372803 0.86785907]	[500.74453735 305.76843262 0.90748769]	[459.65762329 318.53735352 0.88171476]	[518.76708984 316.05096436 0.89322084]	[5.21236145e+02 8.98450317e+02 8.05918276e-01]	[5.39222656e+02 8.93347900e+02 7.98819184e-01]	[5.21372375e+02 8.70183044e+02 6.78447306e-01]	[4.85349365e+02 9.00989685e+02 7.47976840e-01]	[4.64961731e+02 8.93444519e+02 7.28020787e-01]	[4.90529297e+02 8.70289062e+02 6.67939901e-01]
[485.34860229 318.58383179 0.93717313]	[485.3454895 395.54693604 0.90404022]	[428.97085571 393.00210571 0.80900168]	[410.95614624 490.55987549 0.81959021]	[403.2958374 582.99627686 0.91764832]	[541.9442749 395.55340576 0.89159304]	[554.70275879 485.35916138 0.84160995]	[567.58850098 582.97009277 0.89666092]	[487.96783447 582.79833984 0.74847317]	[457.06942749 582.89080811 0.73059916]	[467.46807861 726.55969238 0.77370852]	[4.82814545e+02 8.57390625e+02 8.09436738e-01]	[523.93505859 582.7791748 0.76623017]	[523.95697021 726.56762695 0.82338631]	[5.26390747e+02 8.52267273e+02 8.36163104e-01]	[475.16693115 308.38131714 0.86044914]	[500.71032715 305.7850647 0.90392673]	[459.60852051 316.17645264 0.87149084]	[518.72631836 316.04470825 0.88924915]	[5.21257324e+02 8.93422058e+02 8.52932632e-01]	[5.39227661e+02 8.90832886e+02 8.04212213e-01]	[5.23821167e+02 8.62491882e+02 6.51774466e-01]	[4.85410095e+02 8.98434204e+02 7.69700825e-01]	[4.67426758e+02 8.93393372e+02 7.50107050e-01]	[4.90506378e+02 8.70211060e+02 6.74622655e-01]
[482.95483398 318.57925415 0.94392431]	[482.94403076 395.54107666 0.90962493]	[426.45166016 393.00512695 0.81045747]	[405.92150879 490.5447998 0.81959975]	[400.87750244 582.91351318 0.92196202]	[541.89477539 395.54138184 0.89631164]	[554.63049316 482.93432617 0.84815705]	[567.51000977 582.89776611 0.91207492]	[485.46820068 582.84375 0.7691713 ]	[452.07641602 582.92279053 0.73627162]	[467.48098755 726.46777344 0.76886439]	[4.82798218e+02 8.54906860e+02 8.11581016e-01]	[523.90167236 582.82849121 0.78103238]	[526.39105225 726.44885254 0.81024003]	[5.26431030e+02 8.47181824e+02 8.16877723e-01]	[475.1255188 308.37573242 0.85574764]	[500.68695068 305.78686523 0.90072942]	[457.21963501 318.53164673 0.86318451]	[518.68322754 316.0574646 0.87417912]	[5.21365540e+02 8.90738647e+02 8.37660551e-01]	[5.39303101e+02 8.85657837e+02 7.52470732e-01]	[5.23856567e+02 8.52298889e+02 6.78480327e-01]	[4.85436981e+02 8.95943298e+02 7.76536405e-01]	[4.67453033e+02 8.93335754e+02 7.63015807e-01]	[4.90496613e+02 8.70137939e+02 6.73837543e-01]
[482.92712402 318.58929443 0.9465062 ]	[482.9161377 395.54397583 0.91570091]	[426.38427734 393.00598145 0.8165108 ]	[405.82540894 490.56231689 0.83053064]	[400.79696655 582.87823486 0.93150204]	[541.86193848 395.54055786 0.89526165]	[552.09674072 482.92279053 0.85192668]	[567.48968506 582.87548828 0.91502881]	[485.48193359 582.78240967 0.76306337]	[454.57583618 582.87854004 0.73895711]	[467.50247192 723.90875244 0.76138687]	[4.82789551e+02 8.54890320e+02 8.07851255e-01]	[523.88720703 580.32867432 0.77419561]	[526.48516846 723.90606689 0.77926099]	[5.26485962e+02 8.36872314e+02 7.85278559e-01]	[475.09405518 308.37136841 0.84987259]	[500.66156006 305.79638672 0.89594853]	[457.16519165 316.14822388 0.87045819]	[518.65515137 316.0484314 0.87805772]	[5.23840637e+02 8.83098755e+02 7.64892161e-01]	[5.41825317e+02 8.75380432e+02 7.44516194e-01]	[5.23867249e+02 8.47104370e+02 6.19343519e-01]	[4.85426422e+02 8.95915527e+02 7.88044155e-01]	[4.67462585e+02 8.93320740e+02 7.68520176e-01]	[4.90481903e+02 8.67708923e+02 6.57887578e-01]
[482.88342285 318.57574463 0.95368874]	[482.8979187 395.51757812 0.91540694]	[426.36239624 392.97097778 0.8146497 ]	[403.31445312 493.09310913 0.84520048]	[400.69821167 582.95440674 0.94747519]	[541.82446289 395.55181885 0.89327943]	[549.58392334 485.35928345 0.8423295 ]	[567.47515869 582.8793335 0.91611499]	[485.46203613 580.34454346 0.76247203]	[454.53482056 582.85119629 0.73508799]	[467.44812012 721.36804199 0.76340663]	[4.82766083e+02 8.52336853e+02 8.23324144e-01]	[523.89050293 580.30499268 0.77191979]	[528.96343994 718.8503418 0.76618189]	[5.29008118e+02 8.29185303e+02 8.15508723e-01]	[472.60284424 308.33584595 0.84456408]	[500.63296509 305.7958374 0.88903064]	[457.13708496 316.10745239 0.86698884]	[516.20690918 316.04376221 0.87371373]	[5.23814453e+02 8.72843689e+02 8.27831149e-01]	[5.41783203e+02 8.70187195e+02 7.82289982e-01]	[5.23967590e+02 8.31755188e+02 6.69193327e-01]	[4.85419922e+02 8.93444519e+02 7.88810313e-01]	[4.67487183e+02 8.93256042e+02 7.64077127e-01]	[4.87987762e+02 8.62561707e+02 6.50338352e-01]
[482.84893799 318.56896973 0.95932132]	[482.86395264 395.50082397 0.91688269]	[423.90917969 390.50637817 0.81907141]	[403.26593018 493.11236572 0.85004514]	[400.62442017 582.86798096 0.93380713]	[541.77392578 395.53790283 0.88703066]	[549.503479 485.35931396 0.85225081]	[567.45996094 582.88366699 0.92015207]	[485.47686768 580.3548584 0.76227355]	[454.5397644 582.88098145 0.74094975]	[467.40814209 718.88452148 0.77096552]	[4.82756134e+02 8.52300598e+02 8.25229108e-01]	[523.91522217 580.30151367 0.77270734]	[526.52563477 711.1875 0.78029478]	[5.3415210e+02 8.2150531e+02 7.8557992e-01]	[472.53479004 305.85015869 0.84557074]	[498.25064087 305.77728271 0.88730621]	[457.09393311 316.10293579 0.85736918]	[516.14904785 316.03897095 0.859339 ]	[5.23885620e+02 8.70219482e+02 8.54909062e-01]	[5.41850342e+02 8.65087891e+02 7.72746384e-01]	[5.29003540e+02 8.29050781e+02 6.31822109e-01]	[4.85394897e+02 8.95838257e+02 7.85207868e-01]	[4.67465759e+02 8.93256897e+02 7.58708477e-01]	[4.87964447e+02 8.62509216e+02 6.27520740e-01]
[482.81109619 318.5585022 0.95953232]	[482.83218384 395.50811768 0.92256278]	[423.84020996 390.49987793 0.82966286]	[400.86251831 493.13226318 0.85944843]	[398.23834229 582.90454102 0.93690813]	[541.75897217 395.58306885 0.89307123]	[547.04077148 487.94342041 0.84163141]	[565.07714844 582.9119873 0.92825055]	[485.47970581 582.81274414 0.76485455]	[452.07522583 582.93389893 0.73918658]	[467.43774414 726.54248047 0.79345262]	[4.82802948e+02 8.54917847e+02 8.03427219e-01]	[523.92297363 580.34112549 0.77661037]	[531.53204346 711.21466064 0.76006699]	[539.19580078 811.31530762 0.85099876]	[470.01165771 305.82537842 0.84639603]	[498.20532227 303.30838013 0.87985021]	[454.64389038 316.08059692 0.8537302 ]	[513.63616943 316.04003906 0.85623711]	[523.79138184 862.55523682 0.87035829]	[5.41803833e+02 8.54851196e+02 8.27269852e-01]	[5.34138794e+02 8.13848999e+02 6.62849486e-01]	[4.85370087e+02 8.95859131e+02 7.72224247e-01]	[4.67462067e+02 8.93280579e+02 7.60046601e-01]	[4.90500977e+02 8.67652283e+02 6.16903782e-01]
[482.76568604 318.54452515 0.9563598 ]	[482.80969238 395.50897217 0.92424041]	[423.82192993 392.96810913 0.83383209]	[400.87539673 495.63946533 0.86432546]	[398.19836426 582.84918213 0.93115526]	[541.73901367 395.58135986 0.88930595]	[547.01074219 487.97912598 0.84467715]	[565.07733154 582.92987061 0.92863524]	[485.47415161 582.82995605 0.76690006]	[452.05783081 582.96307373 0.73751521]	[467.46420288 726.54699707 0.80488384]	[4.82861542e+02 8.59948914e+02 7.97433734e-01]	[523.92608643 580.3480835 0.77618492]	[531.54022217 711.13690186 0.76150757]	[539.21887207 808.66888428 0.85224742]	[467.48968506 305.79632568 0.84965158]	[498.16421509 303.28939819 0.87632298]	[454.61169434 316.05737305 0.85093629]	[513.60345459 316.04125977 0.86701989]	[523.8114624 854.86291504 0.89325064]	[5.41810913e+02 8.52168274e+02 8.35419714e-01]	[5.34123169e+02 8.11146179e+02 6.98130190e-01]	[4.85366882e+02 8.95887695e+02 7.71950245e-01]	[4.67475983e+02 8.93308594e+02 7.73027718e-01]	[4.90555969e+02 8.70217957e+02 6.27979457e-01]
[482.74697876 318.52810669 0.95407951]	[482.79849243 395.51928711 0.92625898]	[423.80783081 392.980896 0.83653212]	[400.82736206 495.61489868 0.87413692]	[398.15875244 582.83447266 0.93007958]	[541.73486328 395.58926392 0.88971609]	[546.98370361 487.99172974 0.84921151]	[565.05987549 582.96795654 0.93033141]	[485.46417236 582.79980469 0.76476163]	[452.04452515 582.9486084 0.73626196]	[467.49688721 726.47503662 0.7857908 ]	[4.82912567e+02 8.60007446e+02 7.95611262e-01]	[523.91680908 580.30651855 0.77160138]	[531.5480957 708.67633057 0.76941675]	[541.69421387 800.98138428 0.8324644 ]	[467.45220947 305.7791748 0.85502517]	[498.13830566 303.27032471 0.87260187]	[454.61181641 316.10287476 0.8520335 ]	[513.57342529 316.04464722 0.86861157]	[523.8326416 849.71112061 0.91553587]	[5.41778809e+02 8.44612671e+02 7.98041999e-01]	[5.36704285e+02 8.06021790e+02 6.45008206e-01]	[4.85344788e+02 8.95927307e+02 7.68277705e-01]	[4.67445496e+02 8.93331909e+02 7.72971809e-01]	[4.93068451e+02 8.70302124e+02 6.58618927e-01]
[480.37557983 318.52011108 0.94971132]	[482.78768921 395.51541138 0.92596906]	[423.80102539 392.99703979 0.83910918]	[400.80050659 493.11209106 0.87430072]	[398.12301636 582.86987305 0.93225437]	[541.7154541 395.5814209 0.88247311]	[546.96228027 490.48220825 0.85008144]	[565.04980469 582.98291016 0.93154669]	[485.47128296 582.80615234 0.76570803]	[452.04956055 582.9552002 0.74008 ]	[467.45639038 724.02807617 0.78885823]	[4.82893066e+02 8.59940063e+02 8.00536394e-01]	[523.91455078 580.32287598 0.77496856]	[528.9744873 708.72460938 0.78574413]	[541.74401855 790.82080078 0.89424825]	[467.39151001 305.76647949 0.86154407]	[495.68832397 303.24856567 0.86701524]	[454.59121704 316.09320068 0.84533036]	[511.0843811 316.04052734 0.8716979 ]	[521.40106201 844.51104736 0.90558994]	[539.2677002 834.41009521 0.8386932 ]	[5.39251099e+02 7.93223145e+02 7.11798429e-01]	[4.85358429e+02 8.95941650e+02 7.65380025e-01]	[4.67455353e+02 8.93343750e+02 7.69565046e-01]	[4.90547791e+02 8.70296082e+02 6.63342953e-01]
[480.37158203 318.53305054 0.94900775]	[482.79086304 395.52697754 0.9276914 ]	[423.81378174 393.003479 0.83845222]	[400.79611206 493.06826782 0.87555331]	[398.10214233 582.8848877 0.93577987]	[541.71514893 395.59451294 0.88469315]	[546.95373535 490.48754883 0.85026217]	[565.03363037 582.98706055 0.93538642]	[485.4420166 582.84112549 0.77593148]	[452.03970337 585.37036133 0.74273562]	[469.9559021 724.00177002 0.79302335]	[4.82918030e+02 8.59968262e+02 8.04652691e-01]	[523.88555908 582.78326416 0.78205025]	[526.52355957 711.17547607 0.7780388 ]	[541.72729492 790.61700439 0.90557176]	[467.39431763 305.78955078 0.86096877]	[495.68356323 303.26907349 0.86456543]	[454.58782959 316.07302856 0.84292018]	[511.09365845 316.05627441 0.87311673]	[521.29968262 836.85656738 0.91847563]	[539.21411133 831.83044434 0.87826067]	[5.39261230e+02 7.90628784e+02 7.23899484e-01]	[4.85358276e+02 8.95956299e+02 7.61055827e-01]	[4.67437622e+02 8.93348694e+02 7.69289732e-01]	[4.90568085e+02 8.72742737e+02 6.79488599e-01]
[480.3687439 318.54681396 0.94913727]	[482.796875 395.53805542 0.92856568]	[423.81478882 393.01782227 0.83822417]	[400.78707886 493.07162476 0.8771649 ]	[398.08480835 582.85620117 0.9302699 ]	[541.72216797 395.60717773 0.8873111 ]	[546.95202637 490.5166626 0.84780955]	[565.03546143 585.33612061 0.93473732]	[485.42077637 582.86993408 0.77949178]	[452.01434326 585.38238525 0.74009401]	[467.47460938 724.03125 0.80527794]	[4.82921295e+02 8.62514282e+02 8.07157278e-01]	[523.86126709 582.82922363 0.78375924]	[526.5088501 713.69134521 0.75999093]	[541.68060303 788.04302979 0.86998123]	[464.97781372 305.80825806 0.86229992]	[495.67562866 303.28622437 0.86267197]	[454.5836792 316.07952881 0.84298229]	[511.0871582 316.07330322 0.87561494]	[521.29241943 831.86077881 0.91764724]	[539.19195557 829.28308105 0.8422184 ]	[5.36739685e+02 7.88033691e+02 6.99703276e-01]	[4.82948822e+02 8.95981262e+02 7.53297508e-01]	[4.67420532e+02 8.93365417e+02 7.69006371e-01]	[4.93061890e+02 8.72790222e+02 6.92988276e-01]
[480.36791992 318.57696533 0.94944537]	[482.79016113 395.55953979 0.93057936]	[423.80288696 393.04489136 0.84105957]	[400.79608154 493.05740356 0.87500286]	[398.08828735 582.89178467 0.93300241]	[541.71893311 395.6401062 0.89030349]	[546.94598389 490.54101562 0.84873307]	[565.04620361 582.99505615 0.93334377]	[485.41317749 582.88458252 0.7788378 ]	[449.51223755 585.40283203 0.73731774]	[467.49740601 723.97711182 0.80072761]	[4.82936096e+02 8.62493347e+02 8.03425968e-01]	[523.86138916 582.8427124 0.78136623]	[526.46514893 716.26257324 0.74669755]	[539.31109619 783.03741455 0.83051044]	[464.96380615 305.85479736 0.86512965]	[495.65899658 305.75701904 0.85779667]	[454.55587769 316.11306763 0.83981061]	[511.08862305 316.07324219 0.87401664]	[521.26971436 829.24603271 0.90222299]	[5.36667236e+02 8.26660767e+02 7.88365722e-01]	[5.36717590e+02 7.82968506e+02 6.60310268e-01]	[4.82939392e+02 8.95967529e+02 7.48101294e-01]	[4.67417816e+02 8.93354919e+02 7.64932573e-01]	[4.93054993e+02 8.72777588e+02 6.83569014e-01]
[480.35058594 318.61981201 0.94654405]	[482.77978516 395.59509277 0.93664116]	[423.78607178 395.50704956 0.84601665]	[400.78598022 493.07559204 0.8767702 ]	[398.09594727 582.94641113 0.93548918]	[541.72113037 398.02688599 0.89435059]	[546.94897461 490.54006958 0.84607953]	[565.04119873 585.34960938 0.9285742 ]	[485.41073608 582.90899658 0.77828258]	[449.51672363 585.43450928 0.73185796]	[467.46365356 726.59655762 0.80596781]	[4.82948883e+02 8.62505981e+02 8.07130814e-01]	[523.84490967 582.85559082 0.78122628]	[526.45428467 718.86657715 0.71918416]	[539.30810547 780.47070312 0.82926685]	[464.94995117 308.35949707 0.87072575]	[495.63137817 305.818573 0.85370028]	[452.07327271 316.11685181 0.83857054]	[511.07199097 316.10040283 0.87993854]	[521.30682373 829.09613037 0.9085626 ]	[5.36675964e+02 8.24065979e+02 7.89699137e-01]	[5.36707886e+02 7.77897583e+02 6.79599643e-01]	[4.82932953e+02 8.95955994e+02 7.52646387e-01]	[4.67413177e+02 8.93347412e+02 7.68671632e-01]	[4.93081329e+02 8.72798401e+02 6.87252283e-01]
[480.34835815 318.66345215 0.95002049]	[482.7565918 395.6206665 0.93937224]	[421.39321899 395.53030396 0.85236222]	[400.78262329 493.07452393 0.87420791]	[398.09729004 585.35998535 0.93634474]	[541.71606445 398.05493164 0.90049803]	[546.95721436 490.55557251 0.84342867]	[565.0446167 585.38311768 0.92656869]	[485.39227295 585.38653564 0.7780726 ]	[449.50704956 585.51251221 0.72311884]	[467.48913574 726.62921143 0.81077182]	[4.82968567e+02 8.65043579e+02 8.09304774e-01]	[523.81445312 582.93182373 0.78199828]	[526.51947021 724.0065918 0.73653221]	[541.68249512 775.35473633 0.83808893]	[464.96905518 308.39984131 0.8696602 ]	[495.63879395 308.35882568 0.85888606]	[452.08096313 316.13079834 0.83788347]	[511.06674194 316.12811279 0.8765735 ]	[521.29083252 826.58831787 0.88742417]	[5.36675720e+02 8.21485474e+02 7.86608577e-01]	[5.36692993e+02 7.72763794e+02 7.25743711e-01]	[4.82894775e+02 8.95972534e+02 7.56544232e-01]	[4.64955231e+02 8.93355652e+02 7.76680350e-01]	[4.93095673e+02 8.72848389e+02 7.02296138e-01]
[480.36575317 318.71127319 0.94831282]	[482.73300171 395.64331055 0.94142085]	[421.36981201 395.56295776 0.85846788]	[400.78237915 493.12411499 0.87434363]	[398.10641479 585.42901611 0.93860304]	[541.69616699 398.0826416 0.9016664 ]	[546.96813965 493.10720825 0.84696484]	[565.04663086 585.41210938 0.92731601]	[485.39556885 585.4083252 0.77597755]	[449.48571777 585.53503418 0.7210198 ]	[470.01879883 726.60961914 0.80031461]	[4.82966461e+02 8.65056213e+02 8.10902119e-01]	[523.83520508 582.95697021 0.78313106]	[526.50994873 726.55450439 0.75125968]	[539.30889893 772.82928467 0.83615726]	[467.38796997 310.9239502 0.87581062]	[495.63061523 308.41690063 0.85974902]	[452.08798218 318.54391479 0.8344419 ]	[511.08029175 316.16055298 0.87801391]	[521.24188232 824.07751465 0.86973488]	[5.34181702e+02 8.18954712e+02 7.78530955e-01]	[5.36670715e+02 7.70281189e+02 7.48525262e-01]	[4.82844757e+02 8.98410767e+02 7.56195784e-01]	[4.64924591e+02 8.93359070e+02 7.84833908e-01]	[4.93100372e+02 8.72862915e+02 7.08483577e-01]
[482.73086548 318.7684021 0.9382506 ]	[482.74130249 398.03417969 0.94710875]	[421.38015747 395.60379028 0.8579253 ]	[400.76928711 495.61175537 0.87882292]	[398.10140991 585.45056152 0.93795937]	[541.70251465 398.13479614 0.91033918]	[546.98474121 493.13168335 0.84587568]	[565.07385254 585.4642334 0.91226065]	[485.37701416 585.41137695 0.77240258]	[449.47808838 585.54620361 0.71521813]	[472.58990479 729.06970215 0.79960042]	[4.85347504e+02 8.65078918e+02 8.05819869e-01]	[523.7956543 582.94360352 0.77357793]	[526.44018555 726.55548096 0.78099537]	[539.31646729 772.82873535 0.8351472 ]	[467.41784668 313.434021 0.88701153]	[495.63223267 310.92755127 0.86531937]	[452.06835938 318.63995361 0.8368355 ]	[511.08651733 316.15838623 0.87336469]	[521.21618652 824.05761719 0.88579524]	[5.34149170e+02 8.18938843e+02 7.90317595e-01]	[5.36671387e+02 7.72691040e+02 7.40499973e-01]	[4.82874695e+02 8.95977966e+02 7.55541325e-01]	[4.64955750e+02 8.93349731e+02 7.77936697e-01]	[4.93114136e+02 8.72879272e+02 7.03834116e-01]
[482.75817871 321.21847534 0.92520994]	[482.75506592 398.09313965 0.95462406]	[423.77908325 395.65020752 0.85643381]	[400.7517395 498.12265015 0.88870668]	[398.08706665 585.5022583 0.93244117]	[541.73175049 398.20547485 0.92342299]	[547.0012207 495.67825317 0.85313576]	[565.07202148 585.52233887 0.90689272]	[485.37161255 585.5234375 0.76374799]	[449.47998047 588.06665039 0.70679384]	[472.55282593 729.121521 0.79662812]	[4.85366913e+02 8.65096863e+02 8.04129243e-01]	[523.78192139 585.45080566 0.77130544]	[526.40942383 729.04931641 0.78619784]	[539.27636719 772.81799316 0.83824772]	[467.48080444 313.52694702 0.88933146]	[495.65985107 313.44784546 0.87753755]	[454.56069946 318.73693848 0.83381593]	[511.07913208 318.5809021 0.87523144]	[521.21350098 824.06982422 0.89093339]	[5.34153503e+02 8.18932739e+02 7.92850077e-01]	[5.36675171e+02 7.70289673e+02 7.55994618e-01]	[4.82890045e+02 8.98431458e+02 7.50907958e-01]	[4.67403290e+02 8.93358948e+02 7.71033049e-01]	[4.93099640e+02 8.72858948e+02 6.98182464e-01]
[482.76971436 323.75869751 0.899315 ]	[482.74240112 398.19393921 0.96085453]	[421.37188721 398.12039185 0.87356758]	[400.74371338 498.15319824 0.89182806]	[398.07131958 585.54241943 0.921902 ]	[541.74621582 400.62908936 0.92503518]	[546.99743652 498.20736694 0.87209982]	[565.06939697 587.99810791 0.8885991 ]	[485.36022949 585.51379395 0.76458442]	[449.4671936 588.06182861 0.70372647]	[475.17398071 729.14685059 0.81387055]	[4.85398895e+02 8.65085571e+02 8.09333503e-01]	[523.76904297 585.44537354 0.76983804]	[526.47906494 729.15588379 0.76930374]	[539.22790527 775.2635498 0.80963951]	[467.49182129 315.97158813 0.8992995 ]	[495.70285034 315.93450928 0.89548147]	[454.55270386 321.26367188 0.82164258]	[511.05413818 318.75875854 0.85297322]	[521.22314453 826.56951904 0.87637943]	[5.34124939e+02 8.21440979e+02 7.56981254e-01]	[0. 0. 0.]	[4.82941010e+02 8.98444824e+02 7.55016923e-01]	[4.67446838e+02 8.93365112e+02 7.79163122e-01]	[4.93117981e+02 8.72811279e+02 7.00797260e-01]
[482.77523804 326.3494873 0.89081037]	[482.74246216 400.64883423 0.95451701]	[421.37576294 398.23950195 0.87666625]	[400.72317505 498.21176147 0.90310085]	[398.05618286 588.01269531 0.89578182]	[541.74060059 400.74182129 0.91569722]	[547.03308105 500.75430298 0.89541304]	[565.06622314 590.55322266 0.86869407]	[482.95870972 593.1293335 0.74725258]	[449.44473267 595.73754883 0.69528586]	[477.62203979 729.19842529 0.80935335]	[4.85395660e+02 8.65102783e+02 8.12736630e-01]	[521.39550781 590.59033203 0.7476905 ]	[5.26501648e+02 7.34224548e+02 7.29534745e-01]	[536.73730469 777.88421631 0.78416502]	[469.95358276 316.06158447 0.90599525]	[498.14001465 316.03173828 0.91565925]	[454.58032227 323.78155518 0.80174077]	[511.0942688 321.23937988 0.83256567]	[521.19873047 826.60198975 0.88051343]	[5.31617676e+02 8.21490845e+02 7.57087767e-01]	[0. 0. 0.]	[4.82943787e+02 8.98450928e+02 7.52955973e-01]	[4.67447388e+02 8.93375305e+02 7.78441191e-01]	[4.93096680e+02 8.72812561e+02 6.93435550e-01]
[482.77752686 328.92364502 0.89559138]	[482.75314331 400.7644043 0.95372504]	[423.8008728 400.67431641 0.87607914]	[400.74029541 500.75875854 0.92033571]	[398.04724121 588.1003418 0.87984556]	[541.734375 400.86630249 0.90064704]	[547.04632568 500.85665894 0.89741439]	[565.07275391 593.11962891 0.85727042]	[482.96255493 593.1060791 0.75359499]	[446.95266724 593.18017578 0.70110816]	[477.70080566 729.11083984 0.83263808]	[4.85416626e+02 8.65044922e+02 8.09173346e-01]	[521.42077637 590.59844971 0.7538867 ]	[524.02001953 731.67950439 0.75479329]	[536.68377686 780.40197754 0.78568357]	[469.96438599 316.14584351 0.90777677]	[498.17663574 316.1322937 0.93062085]	[454.59942627 326.35189819 0.79581398]	[513.58813477 323.80133057 0.8111456 ]	[521.17889404 829.05413818 0.87256229]	[5.29076721e+02 8.24008179e+02 7.51245260e-01]	[0. 0. 0.]	[4.82949310e+02 8.98469360e+02 7.44305015e-01]	[4.67448456e+02 8.93366821e+02 7.71817088e-01]	[4.93131256e+02 8.72724121e+02 6.94764078e-01]
[482.7512207 333.93618774 0.90992785]	[482.7598877 400.8710022 0.94425821]	[423.82220459 400.75857544 0.87253475]	[400.72595215 500.85565186 0.92802095]	[398.01727295 590.63952637 0.85788494]	[541.75616455 403.36148071 0.8896926 ]	[547.05493164 503.31613159 0.89408159]	[567.45214844 595.74847412 0.85537273]	[482.96841431 593.12469482 0.75147671]	[449.44790649 595.69262695 0.69752294]	[477.69418335 729.08966064 0.84169531]	[4.85397034e+02 8.62520996e+02 8.09608757e-01]	[521.40405273 590.61761475 0.74791586]	[523.98944092 731.70397949 0.74634916]	[534.18493652 783.0269165 0.7869755 ]	[467.49276733 318.6026001 0.90632832]	[498.16113281 318.5645752 0.92631209]	[454.59066772 331.39569092 0.79484683]	[513.63671875 328.88031006 0.80853921]	[518.78552246 829.11859131 0.88188839]	[5.29012390e+02 8.26504089e+02 7.63944507e-01]	[0. 0. 0.]	[4.82926331e+02 8.98487610e+02 7.44107366e-01]	[4.67417267e+02 8.93365051e+02 7.70221531e-01]	[4.93129761e+02 8.70268066e+02 6.89081788e-01]
[482.75244141 334.05053711 0.91773534]	[482.7482605 403.32449341 0.93513668]	[423.7845459 400.85910034 0.86512589]	[400.71557617 503.32281494 0.925776 ]	[395.64077759 595.70629883 0.85574305]	[541.76470947 405.87121582 0.87647259]	[547.07312012 503.33163452 0.8844353 ]	[567.46679688 598.29211426 0.86606157]	[482.95925903 598.27978516 0.75965989]	[449.46755981 600.82965088 0.71059483]	[477.68624878 731.63903809 0.81456989]	[4.85350250e+02 8.65080505e+02 8.17450523e-01]	[521.38537598 598.23913574 0.75057775]	[5.26506348e+02 7.41953918e+02 7.33338296e-01]	[5.34152100e+02 7.82945618e+02 7.63423383e-01]	[467.47683716 318.7013855 0.8979336 ]	[498.165802 318.63745117 0.92274791]	[454.57055664 333.93423462 0.80000377]	[516.11853027 328.93167114 0.81049222]	[518.74072266 829.19189453 0.85687506]	[5.26542542e+02 8.26564270e+02 7.46513605e-01]	[0. 0. 0.]	[4.82946045e+02 9.00984253e+02 7.47626007e-01]	[4.67445435e+02 8.93413879e+02 7.68801510e-01]	[4.93069458e+02 8.72714539e+02 6.88578248e-01]
[482.78329468 336.50473022 0.93083733]	[482.76470947 403.38873291 0.92396033]	[423.82165527 403.2901001 0.85565847]	[400.70718384 503.42651367 0.91542119]	[395.58877563 598.24285889 0.85254276]	[541.76251221 405.93008423 0.87018681]	[549.49468994 503.43023682 0.87179673]	[567.45574951 600.82391357 0.89297831]	[485.35778809 598.31781006 0.75951898]	[449.4826355 600.86242676 0.71505958]	[477.65585327 739.41729736 0.77302736]	[4.82972290e+02 8.65069458e+02 8.19314539e-01]	[523.7612915 598.28643799 0.75917161]	[5.28988220e+02 7.41989014e+02 7.19041288e-01]	[5.31559448e+02 7.82987732e+02 7.64113009e-01]	[467.50366211 318.78042603 0.88368738]	[498.1864624 318.71566772 0.91599667]	[454.58456421 333.96118164 0.80840135]	[516.11395264 331.41860962 0.81138009]	[518.72436523 829.19683838 0.84512305]	[5.26539429e+02 8.26571716e+02 7.45686114e-01]	[5.26513916e+02 7.75323914e+02 7.24383533e-01]	[4.85351990e+02 8.98509338e+02 7.43506610e-01]	[4.67451050e+02 8.93413696e+02 7.62153745e-01]	[4.93049988e+02 8.70293884e+02 6.81218028e-01]
[482.79092407 336.58905029 0.94065332]	[482.74884033 405.9263916 0.91227251]	[423.80343628 403.37203979 0.85021317]	[400.715271 505.87753296 0.90621918]	[395.60211182 598.32385254 0.86513513]	[541.73712158 410.96035767 0.85602391]	[547.06420898 505.88427734 0.86132103]	[567.4697876 603.29614258 0.90867674]	[482.95050049 600.77484131 0.76045167]	[446.96737671 600.85888672 0.70983446]	[477.6272583 741.94494629 0.76863164]	[4.82961914e+02 8.62574768e+02 8.20299149e-01]	[521.39855957 598.30041504 0.75017422]	[5.28983154e+02 7.44512756e+02 7.25630403e-01]	[5.31578979e+02 7.85481506e+02 7.73275495e-01]	[467.48162842 321.22463989 0.87821829]	[498.17782593 318.78710938 0.90223247]	[454.56872559 334.02832031 0.816908 ]	[513.65759277 331.46960449 0.81246269]	[518.68536377 829.22094727 0.84354341]	[5.26509766e+02 8.26615112e+02 7.56433249e-01]	[0. 0. 0.]	[4.85354156e+02 8.98492859e+02 7.47562289e-01]	[4.67462677e+02 8.93403198e+02 7.66135335e-01]	[4.93049103e+02 8.70254272e+02 6.79940343e-01]
[482.74484253 336.62750244 0.94763708]	[482.74191284 410.94403076 0.91256356]	[423.76986694 405.87097168 0.84315926]	[400.68774414 505.96588135 0.90817457]	[395.60296631 600.8527832 0.88521969]	[541.73931885 413.49014282 0.85672593]	[547.03137207 505.92733765 0.86396217]	[567.46563721 603.35107422 0.91322768]	[482.93179321 600.82702637 0.76976526]	[446.96109009 603.30718994 0.71239674]	[477.68197632 736.78204346 0.77702624]	[4.82976654e+02 8.65125000e+02 8.19580555e-01]	[521.37432861 600.80975342 0.75622755]	[5.28972534e+02 7.44508484e+02 7.25404978e-01]	[5.31593567e+02 7.85523743e+02 7.76232243e-01]	[467.45193481 321.2739563 0.87368876]	[498.1477356 321.21942139 0.89148968]	[454.57958984 334.04943848 0.82059348]	[513.637146 334.00720215 0.82683653]	[518.71685791 829.2199707 0.85566437]	[5.26520020e+02 8.26617371e+02 7.63564527e-01]	[0. 0. 0.]	[4.85375366e+02 8.98511475e+02 7.47200131e-01]	[4.67481140e+02 8.93417908e+02 7.62798607e-01]	[4.90546997e+02 8.72728210e+02 6.78735256e-01]
[482.74194336 336.69369507 0.94647473]	[482.73843384 413.51480103 0.91557389]	[421.38040161 408.43011475 0.84031844]	[400.69387817 508.45025635 0.89966303]	[395.61682129 603.33532715 0.90328753]	[541.72875977 416.02844238 0.86776775]	[547.0378418 505.953125 0.85450256]	[567.48358154 603.39672852 0.91300404]	[482.95703125 603.39324951 0.78954971]	[449.44833374 605.89208984 0.73537564]	[480.18127441 741.95428467 0.81147605]	[4.85376465e+02 8.65116577e+02 8.19399297e-01]	[521.40380859 603.355896 0.7778281 ]	[529.07122803 747.10699463 0.75777769]	[5.31599915e+02 7.85528564e+02 7.60209084e-01]	[467.44842529 323.76687622 0.86224759]	[498.15353394 321.30545044 0.88179159]	[454.60159302 336.47341919 0.83952636]	[513.62109375 336.50354004 0.85001892]	[518.71026611 829.18579102 0.84030533]	[5.26492859e+02 8.26581970e+02 7.47714818e-01]	[5.26500244e+02 7.77868530e+02 7.07394898e-01]	[4.85353180e+02 9.01027771e+02 7.40584791e-01]	[4.67461975e+02 8.93440063e+02 7.60278761e-01]	[4.93070831e+02 8.70300781e+02 6.78895235e-01]
[482.75808716 339.06097412 0.95100671]	[482.75473022 416.01528931 0.92419988]	[421.39294434 410.97488403 0.83840239]	[400.69934082 511.00738525 0.88810855]	[395.62683105 603.32745361 0.90481806]	[541.74163818 416.12329102 0.88937354]	[547.05419922 511.02401733 0.83312505]	[567.47424316 603.49987793 0.9154067 ]	[482.97839355 603.47167969 0.78579879]	[449.44287109 605.96612549 0.73462498]	[480.18643188 746.95446777 0.82345957]	[4.85463959e+02 8.65108398e+02 8.09046328e-01]	[523.77172852 603.43939209 0.78067786]	[5.34084595e+02 7.47134399e+02 7.44194448e-01]	[5.34147644e+02 7.85478394e+02 7.45392382e-01]	[467.47073364 326.28424072 0.85275292]	[498.16949463 323.79766846 0.87770754]	[454.60513306 336.5526123 0.84344625]	[513.61224365 336.55529785 0.85727501]	[518.74609375 829.1529541 0.85164016]	[5.26520569e+02 8.26570435e+02 7.60087848e-01]	[5.28998474e+02 7.75356934e+02 6.89514637e-01]	[4.85361328e+02 8.98513489e+02 7.43568480e-01]	[4.69958557e+02 8.93382568e+02 7.65343308e-01]	[4.95630646e+02 8.70316223e+02 6.96278512e-01]
[482.76004028 339.1729126 0.95236504]	[482.76763916 416.10461426 0.93459332]	[423.79360962 413.54266357 0.84035355]	[400.69674683 511.0692749 0.88514197]	[395.64273071 603.40203857 0.91710401]	[541.74981689 418.56408691 0.90173614]	[547.05102539 513.62109375 0.83737993]	[567.48803711 605.94024658 0.90639448]	[482.96633911 605.8961792 0.78297663]	[446.956604 605.99243164 0.73186034]	[480.22290039 746.97723389 0.82484853]	[4.85438904e+02 8.65128601e+02 8.09412241e-01]	[521.42553711 603.44616699 0.77524936]	[5.34130493e+02 7.47177979e+02 7.35084891e-01]	[5.34090881e+02 7.85587524e+02 7.59905934e-01]	[467.45272827 328.90631104 0.8573817 ]	[498.14157104 326.35910034 0.86893636]	[454.59313965 336.69064331 0.83533883]	[513.61004639 336.61407471 0.86457258]	[518.76104736 829.16442871 0.85232425]	[5.26522949e+02 8.26590515e+02 7.64715552e-01]	[5.26457764e+02 7.80397461e+02 6.90772712e-01]	[4.85394135e+02 9.01005188e+02 7.44664967e-01]	[4.69976807e+02 8.93405701e+02 7.60101020e-01]	[4.93128265e+02 8.72714172e+02 6.91993594e-01]
[482.78939819 339.24551392 0.94845408]	[482.74841309 416.17358398 0.94353008]	[423.78439331 416.05206299 0.84918058]	[400.68826294 513.56866455 0.88342959]	[395.64770508 603.45935059 0.92144966]	[541.74621582 418.62771606 0.91285181]	[547.03637695 513.64916992 0.84216797]	[567.49371338 606.02319336 0.89823991]	[482.93359375 605.95477295 0.78761113]	[446.91174316 606.06481934 0.7261796 ]	[480.16937256 747.13311768 0.82886922]	[4.85425293e+02 8.67609009e+02 8.14891458e-01]	[521.40679932 605.89459229 0.77903771]	[5.31560425e+02 7.49568848e+02 7.33755827e-01]	[5.34157776e+02 7.85510864e+02 7.50041127e-01]	[467.48916626 331.49023438 0.86657876]	[498.15603638 328.91177368 0.87625486]	[454.63571167 339.1947937 0.82196856]	[516.109375 336.6807251 0.85570204]	[518.79199219 829.25610352 0.86050916]	[5.29015564e+02 8.26664490e+02 7.64534175e-01]	[5.28990662e+02 7.77855591e+02 6.85500622e-01]	[4.85386841e+02 9.01003113e+02 7.42465556e-01]	[4.69984436e+02 8.93411011e+02 7.56299615e-01]	[4.95596222e+02 8.72728271e+02 6.95644081e-01]
[482.83239746 341.71109009 0.92432135]	[482.7543335 418.58883667 0.94985735]	[423.77319336 416.11541748 0.85573232]	[400.67288208 513.58453369 0.8856492 ]	[395.63790894 603.48864746 0.91892231]	[541.76019287 418.70535278 0.92158663]	[547.04510498 518.6484375 0.85668337]	[567.49401855 606.1151123 0.88607162]	[482.94195557 606.05444336 0.77782261]	[446.90536499 608.56646729 0.71955431]	[480.19580078 747.13934326 0.83399308]	[4.85398773e+02 8.67624146e+02 8.18349063e-01]	[521.42926025 605.99133301 0.77562439]	[5.31608337e+02 7.49642761e+02 7.40063310e-01]	[5.34177856e+02 7.88018311e+02 7.77149081e-01]	[470.01196289 334.02120972 0.87887776]	[498.20275879 331.5027771 0.89143479]	[454.62393188 339.28771973 0.82089329]	[516.14367676 339.07275391 0.85702187]	[518.78869629 831.64611816 0.86344653]	[5.29023804e+02 8.29094727e+02 7.76613951e-01]	[5.26520874e+02 7.82963379e+02 6.96739972e-01]	[4.85422668e+02 8.98517395e+02 7.47810781e-01]	[4.70025635e+02 8.93408203e+02 7.61218905e-01]	[4.93079529e+02 8.72744873e+02 6.97026014e-01]
[482.84963989 344.26501465 0.89638859]	[482.76516724 418.66140747 0.95787477]	[423.81188965 418.54534912 0.85476375]	[400.65859985 516.11682129 0.88670272]	[395.61819458 605.96154785 0.91517597]	[541.76263428 418.79373169 0.92333794]	[547.02905273 518.7130127 0.87191987]	[567.48516846 608.58215332 0.87282968]	[482.88864136 605.95166016 0.7885884 ]	[444.43060303 606.04486084 0.72937953]	[480.16424561 747.08892822 0.83218002]	[4.85397308e+02 8.67633362e+02 8.17379177e-01]	[521.3494873 603.48803711 0.77287096]	[5.34171875e+02 7.49743835e+02 7.24945128e-01]	[536.6706543 788.0904541 0.79449689]	[472.52276611 336.47460938 0.89096534]	[498.22122192 334.06072998 0.90963483]	[454.63311768 341.70465088 0.82307863]	[516.15612793 339.17227173 0.85441428]	[518.76257324 831.75213623 0.86815596]	[5.29055542e+02 8.29192688e+02 7.82966971e-01]	[5.26526184e+02 7.85465698e+02 7.08305478e-01]	[4.85444611e+02 9.00985413e+02 7.44764984e-01]	[4.72515747e+02 8.93413757e+02 7.54084706e-01]	[4.93081451e+02 8.72745300e+02 6.98109269e-01]
[482.85864258 344.34558105 0.88582861]	[482.76733398 418.73104858 0.95873755]	[423.78634644 418.60845947 0.86509168]	[400.64743042 516.15686035 0.88867533]	[395.55172729 606.0526123 0.88630718]	[541.78900146 421.2020874 0.92688501]	[547.02746582 518.75292969 0.87620795]	[567.50091553 611.10296631 0.85374677]	[482.91275024 608.50140381 0.77607954]	[446.88534546 608.59033203 0.7152009 ]	[480.21380615 747.05493164 0.84837407]	[4.85351959e+02 8.67648804e+02 8.23921800e-01]	[521.38336182 606.01239014 0.76942354]	[5.34148926e+02 7.49756287e+02 7.08622873e-01]	[5.34138794e+02 7.88086792e+02 7.86457598e-01]	[472.53604126 336.52963257 0.90094185]	[498.2364502 336.49185181 0.92073107]	[454.60552979 341.76898193 0.82551301]	[516.15087891 339.25601196 0.84564149]	[521.16265869 831.81048584 0.85463595]	[5.31565491e+02 8.29211487e+02 7.67633677e-01]	[5.26498474e+02 7.83031372e+02 7.02793598e-01]	[4.85453644e+02 9.01006836e+02 7.46477902e-01]	[4.72529724e+02 8.93437073e+02 7.53108263e-01]	[4.90557617e+02 8.72761475e+02 7.03422964e-01]
[482.85360718 346.89978027 0.88044178]	[482.7434082 421.17340088 0.95323455]	[421.37216187 418.7421875 0.87941635]	[398.28369141 518.6529541 0.89710307]	[395.50125122 606.09985352 0.86635065]	[541.7689209 421.29342651 0.91644353]	[547.05462646 521.2980957 0.90208948]	[567.49493408 613.6362915 0.85004902]	[482.88964844 608.60467529 0.76580942]	[444.42004395 611.13592529 0.70916706]	[480.16003418 749.57867432 0.83131361]	[4.82967316e+02 8.67632690e+02 8.19784522e-01]	[521.37927246 608.53662109 0.7583127 ]	[5.36670654e+02 7.49716858e+02 6.88010275e-01]	[536.72650146 788.07006836 0.79439366]	[472.52130127 336.59191895 0.90248322]	[498.23291016 336.56137085 0.92833656]	[454.59030151 344.24597168 0.82401878]	[516.13342285 341.70629883 0.83510596]	[521.1796875 831.87609863 0.84327042]	[5.34107117e+02 8.29260315e+02 7.61835098e-01]	[5.29047607e+02 7.83005920e+02 6.85172796e-01]	[4.87916321e+02 8.98503845e+02 7.45393515e-01]	[4.72536987e+02 8.93418274e+02 7.52439618e-01]	[4.90531525e+02 8.72753967e+02 6.88162982e-01]
[482.8371582 349.44683838 0.88839501]	[482.75021362 421.28799438 0.95355457]	[423.78308105 421.18505859 0.87519395]	[398.27175903 518.77526855 0.9119817 ]	[393.01773071 611.09210205 0.83153182]	[541.76489258 421.39105225 0.90407515]	[549.49102783 521.41619873 0.90073615]	[567.48071289 616.20288086 0.85176641]	[482.91452026 611.13928223 0.75744176]	[446.86843872 613.69573975 0.70339072]	[480.14572144 749.55249023 0.82919186]	[4.82980865e+02 8.67638672e+02 8.25692415e-01]	[521.39770508 611.07147217 0.74873573]	[5.39212036e+02 7.54741089e+02 6.92344487e-01]	[536.74945068 788.08953857 0.7909025 ]	[470.02282715 336.65814209 0.90740955]	[498.24621582 336.628479 0.93757164]	[454.57818604 346.86141968 0.80771118]	[516.15002441 344.24728394 0.81212938]	[5.21217468e+02 8.34336365e+02 8.21430922e-01]	[5.34145447e+02 8.31662415e+02 7.41593778e-01]	[5.29049255e+02 7.82989685e+02 6.89117014e-01]	[4.85471161e+02 8.98504639e+02 7.52033114e-01]	[4.72518250e+02 8.93410828e+02 7.57983387e-01]	[4.90536285e+02 8.72758667e+02 6.97222948e-01]
[482.83792114 349.44741821 0.88845766]	[482.75100708 421.28463745 0.95375091]	[423.7883606 421.181427 0.87494099]	[398.26727295 518.7744751 0.91258258]	[393.01617432 611.09332275 0.83100522]	[541.76312256 421.38864136 0.90429813]	[549.4909668 521.42132568 0.90019381]	[567.47406006 616.19525146 0.85209417]	[482.91455078 611.13873291 0.75742835]	[446.86950684 613.69549561 0.70320749]	[480.14987183 749.56512451 0.82920945]	[4.82976990e+02 8.67640198e+02 8.25867176e-01]	[521.39727783 611.07147217 0.74882632]	[5.39200500e+02 7.52273438e+02 6.89318299e-01]	[539.16705322 788.09533691 0.79189098]	[470.02310181 336.65869141 0.90767455]	[498.24591064 336.62869263 0.93755221]	[454.57498169 346.8598938 0.80797184]	[516.14978027 344.24703979 0.81265742]	[5.21219116e+02 8.34349731e+02 8.16339910e-01]	[5.34156799e+02 8.31673706e+02 7.38790870e-01]	[5.29050598e+02 7.83011230e+02 6.88341320e-01]	[4.85469482e+02 8.98510071e+02 7.47462332e-01]	[4.70047455e+02 8.93415833e+02 7.53873348e-01]	[4.90530518e+02 8.72750732e+02 6.96387529e-01]
[482.80596924 354.44299316 0.9063834 ]	[482.73706055 421.35855103 0.9508664 ]	[423.78656006 421.23983765 0.8764075 ]	[398.23413086 521.25109863 0.92493206]	[390.48797607 611.14544678 0.82410246]	[541.76934814 423.84768677 0.89451712]	[547.04296875 521.39202881 0.90078199]	[567.51501465 618.81561279 0.8685475 ]	[482.85070801 613.69134521 0.76089376]	[444.37200928 616.23883057 0.71340543]	[480.24697876 747.15759277 0.85703671]	[4.85391846e+02 8.67655212e+02 8.26286733e-01]	[521.35101318 611.14831543 0.74269223]	[5.39196533e+02 7.54781494e+02 6.89458668e-01]	[539.23095703 788.10449219 0.8045305 ]	[469.99719238 339.097229 0.90707815]	[498.22509766 339.05413818 0.93628794]	[454.59335327 349.45648193 0.80253488]	[516.15985107 346.87762451 0.80835593]	[5.21250671e+02 8.34361938e+02 8.25262189e-01]	[5.36658020e+02 8.31675171e+02 7.48099327e-01]	[5.31562866e+02 7.83023621e+02 6.92753911e-01]	[4.85450226e+02 8.98508850e+02 7.41987526e-01]	[4.72523315e+02 8.93399963e+02 7.56421089e-01]	[4.93054779e+02 8.72746399e+02 7.09194481e-01]
[482.81323242 354.5133667 0.91398108]	[482.73995972 423.80038452 0.93855113]	[423.81063843 421.30133057 0.8739081 ]	[398.2376709 521.27832031 0.92845887]	[390.42605591 613.63842773 0.81988692]	[541.76922607 426.36135864 0.87797034]	[549.48962402 523.81091309 0.89088088]	[567.51922607 621.37420654 0.88965768]	[482.83065796 618.75268555 0.76723289]	[444.34396362 621.29107666 0.72259259]	[480.29309082 749.55786133 0.84810835]	[4.85409912e+02 8.67615723e+02 8.18159044e-01]	[521.34967041 616.20471191 0.74409091]	[5.36739136e+02 7.59942505e+02 6.88227654e-01]	[539.2800293 788.15338135 0.81765437]	[470.00601196 339.17428589 0.90403318]	[498.23495483 339.11114502 0.93844533]	[454.57589722 354.47192383 0.81864738]	[516.18377686 351.92626953 0.82198405]	[521.23596191 834.31616211 0.83702105]	[5.34175903e+02 8.31662720e+02 7.58310497e-01]	[5.34108215e+02 7.85470703e+02 7.01005280e-01]	[4.85430054e+02 8.98489136e+02 7.39524603e-01]	[4.70037689e+02 8.93380554e+02 7.56553292e-01]	[4.93097809e+02 8.72712769e+02 6.99668825e-01]
[482.82067871 357.05169678 0.9306609 ]	[482.74536133 426.34176636 0.92241049]	[423.80932617 421.40216064 0.86508787]	[398.22753906 521.37811279 0.93436658]	[385.40328979 611.11975098 0.83002746]	[541.76983643 431.46499634 0.86032265]	[549.51971436 526.43670654 0.85683709]	[567.53344727 623.94824219 0.90622306]	[482.83178711 618.84069824 0.78321266]	[444.37112427 621.38696289 0.73620933]	[480.30792236 747.16351318 0.84976155]	[4.85456146e+02 8.65138794e+02 8.06616247e-01]	[521.34063721 618.75769043 0.75060177]	[5.36705872e+02 7.62465210e+02 6.74590170e-01]	[541.7255249 788.23736572 0.82712436]	[469.9906311 341.6807251 0.88351208]	[498.24047852 339.23925781 0.92547953]	[454.64074707 354.57214355 0.83386981]	[518.66986084 351.97344971 0.85167557]	[5.21218506e+02 8.34290283e+02 8.16732407e-01]	[5.34112610e+02 8.31680664e+02 7.49143183e-01]	[5.36668213e+02 7.85579407e+02 7.10929275e-01]	[4.85449432e+02 8.98458923e+02 7.47779369e-01]	[4.72515686e+02 8.93352295e+02 7.65476882e-01]	[4.95618286e+02 8.70289551e+02 6.93320334e-01]
[482.82858276 357.11856079 0.93840492]	[482.76708984 426.38867188 0.91770923]	[423.83480835 423.80078125 0.86025715]	[398.20013428 521.37219238 0.93733597]	[385.36004639 611.12811279 0.83740056]	[541.77233887 431.52960205 0.86271381]	[549.52716064 526.41387939 0.85411716]	[567.53631592 623.9864502 0.90443194]	[482.8588562 621.33837891 0.79112834]	[444.4163208 623.83050537 0.73248708]	[480.32305908 749.68127441 0.8325907 ]	[4.85433777e+02 8.67620056e+02 8.11792850e-01]	[521.34796143 618.82897949 0.75908679]	[5.36651428e+02 7.65002686e+02 6.95200622e-01]	[541.72998047 790.60516357 0.81644988]	[470.01858521 341.74975586 0.87593162]	[498.24505615 341.67706299 0.91400003]	[457.09417725 354.57199097 0.84104109]	[518.66064453 354.45529175 0.85515368]	[5.21223145e+02 8.34300110e+02 8.19326520e-01]	[5.34103638e+02 8.31686157e+02 7.52701104e-01]	[5.36727783e+02 7.85604614e+02 7.02633619e-01]	[4.85462799e+02 8.98449524e+02 7.53548741e-01]	[4.72538422e+02 8.93360168e+02 7.67598927e-01]	[4.93114716e+02 8.72708008e+02 6.87639415e-01]
[482.84161377 357.15921021 0.944049 ]	[482.77346802 428.94247437 0.9124741 ]	[423.83508301 423.84768677 0.8564893 ]	[398.16873169 521.40155029 0.93342984]	[385.29223633 613.66308594 0.83978665]	[541.79431152 434.06808472 0.87325776]	[547.06854248 529.01776123 0.84052759]	[567.52679443 626.38519287 0.90525824]	[482.79519653 621.35040283 0.79703391]	[444.3387146 623.87542725 0.74843919]	[480.3348999 749.69238281 0.8330158 ]	[4.85420013e+02 8.67670715e+02 8.18505168e-01]	[521.3059082 618.81988525 0.75174284]	[5.36667786e+02 7.65069153e+02 7.07799852e-01]	[541.69989014 790.62036133 0.80642539]	[470.027771 341.80255127 0.86712092]	[498.26251221 341.73574829 0.91198504]	[457.10449219 354.59082031 0.83873284]	[518.67407227 354.54391479 0.87028289]	[5.21232788e+02 8.34335938e+02 8.07779849e-01]	[5.34110779e+02 8.31701111e+02 7.45888293e-01]	[5.36682617e+02 7.85610107e+02 6.98536992e-01]	[4.85469360e+02 8.98469971e+02 7.53594279e-01]	[4.72553101e+02 8.93382141e+02 7.64503479e-01]	[4.93088623e+02 8.72740540e+02 6.90787137e-01]
[482.83953857 357.19396973 0.94419563]	[482.77453613 431.47613525 0.91359067]	[423.83648682 423.89822388 0.85012209]	[398.13897705 523.82635498 0.93155003]	[382.85205078 613.69342041 0.84400624]	[541.79705811 434.11724854 0.87785935]	[547.06298828 529.05877686 0.83353823]	[567.52209473 626.39874268 0.9057951 ]	[482.80032349 623.82995605 0.8037737 ]	[444.33151245 623.93536377 0.75287724]	[480.31573486 749.61047363 0.83879 ]	[4.85344513e+02 8.70105713e+02 8.28331590e-01]	[521.30755615 621.34094238 0.75857306]	[5.36643005e+02 7.62441650e+02 6.57459259e-01]	[539.28314209 788.19311523 0.79935372]	[470.04968262 344.25253296 0.85812724]	[498.2651062 341.80099487 0.90205795]	[457.10284424 354.57583618 0.84261972]	[518.68322754 356.96871948 0.87505925]	[5.21228455e+02 8.34346497e+02 8.10244262e-01]	[5.34117859e+02 8.31699219e+02 7.43110061e-01]	[5.34155151e+02 7.85541870e+02 6.82284236e-01]	[4.85427673e+02 8.98495422e+02 7.56801188e-01]	[4.72512939e+02 8.93410217e+02 7.59320736e-01]	[4.90535095e+02 8.72795654e+02 6.95519149e-01]
[482.85275269 359.56338501 0.94328254]	[482.77105713 431.55130005 0.91524482]	[423.81643677 426.3571167 0.84537756]	[398.10241699 523.94464111 0.92351955]	[382.81253052 616.2520752 0.8494395 ]	[541.80737305 436.5854187 0.8899262 ]	[547.06433105 531.53765869 0.83022702]	[567.512146 626.44268799 0.90471053]	[482.79260254 621.39453125 0.8017289 ]	[444.30297852 623.91186523 0.75442803]	[480.3079834 749.72039795 0.82526767]	[4.85343872e+02 8.70110596e+02 8.31557631e-01]	[521.32427979 621.31713867 0.76000392]	[5.36653015e+02 7.62448669e+02 6.50876105e-01]	[5.39244385e+02 7.88178772e+02 7.85301745e-01]	[472.53817749 344.32104492 0.84923089]	[498.2744751 344.26687622 0.89835417]	[457.12393188 354.58154297 0.85105515]	[518.69018555 357.01428223 0.88332593]	[5.21233765e+02 8.34310364e+02 7.90967107e-01]	[5.31620361e+02 8.31668579e+02 7.29090929e-01]	[5.34125122e+02 7.85521606e+02 6.71232581e-01]	[4.85464325e+02 8.98469727e+02 7.58308291e-01]	[4.72545013e+02 8.93402771e+02 7.64762580e-01]	[4.90522156e+02 8.72799683e+02 7.00298071e-01]
[482.853302 359.5927124 0.94875395]	[482.76928711 434.0456543 0.91928393]	[423.79333496 426.40289307 0.84349316]	[398.0887146 523.99371338 0.92042446]	[382.76025391 618.80230713 0.86012328]	[541.80578613 436.61654663 0.89261425]	[547.05853271 531.54846191 0.8318733 ]	[567.50494385 626.45269775 0.90654236]	[482.76498413 621.36035156 0.79318357]	[441.8979187 623.86987305 0.7500217 ]	[480.30297852 749.73419189 0.81986117]	[4.85352692e+02 8.70124451e+02 8.33023787e-01]	[521.28887939 621.28991699 0.74544239]	[5.36652710e+02 7.62504028e+02 6.57836378e-01]	[5.39197205e+02 7.88220825e+02 7.82559752e-01]	[472.53076172 346.81408691 0.84461361]	[498.2718811 344.2918396 0.89776731]	[457.12921143 357.01339722 0.85832423]	[518.68609619 357.02880859 0.88135237]	[5.21216187e+02 8.34297180e+02 8.07806373e-01]	[5.31590454e+02 8.31667419e+02 7.46988356e-01]	[5.31618713e+02 7.85585266e+02 6.84847951e-01]	[4.85456726e+02 8.98500671e+02 7.52811611e-01]	[4.72538330e+02 8.93416870e+02 7.63172925e-01]	[4.90522491e+02 8.72805359e+02 6.97769463e-01]
[482.83981323 359.61639404 0.95174026]	[482.75085449 434.07342529 0.92126298]	[421.39230347 426.4432373 0.84269547]	[398.06680298 524.02807617 0.91211903]	[382.72784424 621.27929688 0.87195933]	[541.80145264 436.63317871 0.89398688]	[547.05145264 531.55212402 0.83249032]	[567.50231934 626.45361328 0.90738899]	[482.74703979 621.40466309 0.795151 ]	[441.89138794 623.91827393 0.7540465 ]	[480.29187012 752.19360352 0.80546087]	[4.85342712e+02 8.70138184e+02 8.36720824e-01]	[521.25793457 621.32867432 0.74357992]	[5.36654175e+02 7.62498535e+02 6.47950709e-01]	[5.36718262e+02 7.88205994e+02 7.79167473e-01]	[470.05352783 346.85562134 0.84243131]	[498.2649231 344.32489014 0.89439762]	[457.12069702 357.06491089 0.8643617 ]	[518.68835449 357.04995728 0.88552535]	[5.21225159e+02 8.31862061e+02 8.20088267e-01]	[5.31589539e+02 8.29263367e+02 7.56897092e-01]	[5.31582703e+02 7.85570374e+02 6.83073461e-01]	[4.85445801e+02 8.98479370e+02 7.57671773e-01]	[4.72527191e+02 8.93407898e+02 7.68125653e-01]	[4.90525574e+02 8.72825745e+02 6.92249417e-01]
[482.82455444 359.62207031 0.95333606]	[482.74188232 434.07971191 0.923195 ]	[421.38998413 426.45013428 0.8422069 ]	[398.06350708 526.4163208 0.90656811]	[382.72467041 621.2835083 0.87372506]	[541.79327393 436.63372803 0.89293307]	[547.06237793 531.59448242 0.82930899]	[567.50219727 626.47125244 0.90826112]	[482.75170898 623.88909912 0.80473071]	[441.89602661 623.99530029 0.75784379]	[480.2868042 754.81292725 0.79189438]	[4.82982635e+02 8.70152283e+02 8.37315142e-01]	[521.24804688 621.40765381 0.75069273]	[5.36642700e+02 7.65054871e+02 6.74872458e-01]	[5.36743408e+02 7.88158752e+02 7.72771597e-01]	[470.01858521 346.85998535 0.84503692]	[498.24594116 344.32452393 0.89245594]	[457.08145142 357.06878662 0.85829979]	[518.66998291 357.04077148 0.8797878 ]	[5.21251465e+02 8.31808960e+02 8.15710127e-01]	[5.31623047e+02 8.29198059e+02 7.42787480e-01]	[5.31602234e+02 7.85494141e+02 6.66218162e-01]	[4.85418793e+02 8.98465881e+02 7.60632038e-01]	[4.70032227e+02 8.93400513e+02 7.69815207e-01]	[4.90523590e+02 8.72838745e+02 6.87737584e-01]
[482.80654907 359.6270752 0.95597535]	[482.73519897 434.09161377 0.92430526]	[421.38699341 428.91427612 0.84137106]	[398.06253052 526.40582275 0.90690744]	[382.7255249 621.29473877 0.87682438]	[541.78289795 436.64212036 0.89250779]	[547.06530762 531.60314941 0.82643646]	[567.50543213 626.4810791 0.90769213]	[482.75515747 623.94732666 0.80666327]	[441.89987183 626.44390869 0.75670421]	[480.30004883 757.32989502 0.78814435]	[4.85344086e+02 8.70146790e+02 8.35458517e-01]	[521.25054932 623.87701416 0.75850934]	[5.36643677e+02 7.67502686e+02 6.88484669e-01]	[5.39184082e+02 7.88112732e+02 7.68402696e-01]	[469.99230957 346.8651123 0.84664989]	[498.23181152 344.33215332 0.88970709]	[457.07165527 357.08352661 0.85086942]	[518.65631104 357.05734253 0.87796265]	[5.21269592e+02 8.31773743e+02 8.19814384e-01]	[5.34104431e+02 8.29152344e+02 7.43325174e-01]	[5.34110596e+02 7.82991150e+02 6.54047906e-01]	[4.85421692e+02 8.98463074e+02 7.60237157e-01]	[4.70031219e+02 8.93397278e+02 7.69109547e-01]	[4.90524689e+02 8.72833984e+02 6.87644422e-01]
[482.80099487 359.62405396 0.9562515 ]	[482.72851562 434.09829712 0.92520607]	[421.37911987 428.92422485 0.84224004]	[398.06216431 524.01165771 0.9108547 ]	[382.72421265 621.2835083 0.87392753]	[541.78149414 436.65219116 0.89395607]	[547.06958008 531.62438965 0.82719141]	[567.50585938 626.48944092 0.90632969]	[482.76184082 623.9543457 0.80755448]	[441.9090271 626.45001221 0.75640321]	[480.31225586 754.78875732 0.79978853]	[4.85346375e+02 8.70140137e+02 8.36685538e-01]	[521.25720215 623.88464355 0.7608484 ]	[5.34181763e+02 7.67509277e+02 7.11246908e-01]	[5.39247498e+02 7.88129028e+02 7.86244512e-01]	[469.97607422 346.85592651 0.84734696]	[498.22982788 344.32919312 0.88916981]	[454.64257812 357.09292603 0.84670198]	[518.64935303 357.05801392 0.87550557]	[521.26312256 831.75 0.83256966]	[5.31624634e+02 8.29154785e+02 7.56636381e-01]	[5.34174072e+02 7.83009705e+02 6.72177672e-01]	[4.85406036e+02 8.98470581e+02 7.61786759e-01]	[4.70018646e+02 8.93400574e+02 7.69156873e-01]	[4.90537292e+02 8.72838013e+02 6.90369308e-01]
[482.79431152 359.62362671 0.95627391]	[482.71896362 434.10479736 0.9257375 ]	[421.37203979 428.92630005 0.84308231]	[398.04876709 524.01672363 0.90747541]	[382.72735596 621.27984619 0.87317562]	[541.77319336 436.65957642 0.89387482]	[547.06762695 534.09631348 0.82796001]	[567.50543213 626.49414062 0.90610915]	[482.74581909 623.9342041 0.80915618]	[441.89923096 626.43066406 0.75976729]	[480.33856201 752.29943848 0.80020869]	[4.85345184e+02 8.70155945e+02 8.38386297e-01]	[521.24041748 623.86114502 0.75556642]	[5.34154602e+02 7.65057007e+02 7.01127708e-01]	[5.39223267e+02 7.88104492e+02 7.84702778e-01]	[469.97012329 346.85137939 0.84715253]	[498.22677612 344.33557129 0.88760358]	[454.64050293 357.08215332 0.84338731]	[518.63970947 357.06759644 0.8746134 ]	[5.21315063e+02 8.31750122e+02 8.29671681e-01]	[5.34164490e+02 8.29126404e+02 7.56094575e-01]	[5.34139526e+02 7.82998474e+02 6.80104017e-01]	[4.85434052e+02 8.98463440e+02 7.67566144e-01]	[4.70042328e+02 8.93404114e+02 7.73118377e-01]	[4.90531616e+02 8.72862305e+02 6.90216780e-01]
[482.79611206 359.61175537 0.95665914]	[482.71661377 434.08981323 0.92468405]	[421.3727417 426.45263672 0.84501219]	[398.05200195 524.00164795 0.91264254]	[380.3571167 618.82550049 0.86840546]	[541.77874756 436.65933228 0.89483804]	[549.48718262 534.15484619 0.8315236 ]	[567.50732422 626.49530029 0.9068619 ]	[482.73065186 623.90563965 0.81265056]	[441.887146 624.02069092 0.76414245]	[480.31088257 754.777771 0.78732133]	[4.85353973e+02 8.70147278e+02 8.34672451e-01]	[521.2230835 623.83178711 0.75068992]	[5.34092407e+02 7.65016357e+02 6.90870881e-01]	[5.39238037e+02 7.88086670e+02 7.83178329e-01]	[469.97491455 346.84115601 0.84738743]	[498.22393799 344.32086182 0.88887173]	[454.64562988 357.07528687 0.84226596]	[518.63690186 357.06103516 0.87348861]	[521.32336426 831.72271729 0.83729285]	[5.34184387e+02 8.29114685e+02 7.64460564e-01]	[5.36654541e+02 7.82960754e+02 6.72089934e-01]	[4.85413696e+02 8.98453613e+02 7.64699101e-01]	[4.70027893e+02 8.93395264e+02 7.71102846e-01]	[4.90550873e+02 8.72859802e+02 6.87647760e-01]
[482.79592896 359.60333252 0.95664835]	[482.71533203 434.07971191 0.92359859]	[421.3817749 426.43640137 0.84534758]	[398.05392456 523.99481201 0.91472542]	[380.35037231 618.80151367 0.86637092]	[541.77331543 436.65689087 0.89385259]	[549.48895264 534.17797852 0.83335155]	[567.49920654 626.50018311 0.90716642]	[482.70861816 623.86547852 0.80832177]	[441.86651611 623.9855957 0.76836085]	[480.31994629 752.2800293 0.79083681]	[4.85343658e+02 8.70143494e+02 8.34191620e-01]	[521.20367432 621.36962891 0.74269336]	[5.34098999e+02 7.64969727e+02 6.72352374e-01]	[5.39241638e+02 7.88073486e+02 7.79584169e-01]	[469.97366333 346.83428955 0.84757531]	[498.22006226 344.31173706 0.88882291]	[454.64331055 357.06289673 0.84023201]	[516.21972656 357.05319214 0.87116194]	[521.33258057 831.7131958 0.83722454]	[5.34182373e+02 8.29105774e+02 7.62701929e-01]	[5.36657471e+02 7.82936890e+02 6.65178716e-01]	[4.85423218e+02 8.98453552e+02 7.65791059e-01]	[4.70030792e+02 8.93399658e+02 7.70888686e-01]	[4.90530884e+02 8.72860657e+02 6.88136816e-01]
[482.79559326 359.59945679 0.95611948]	[482.70489502 434.08221436 0.9241026 ]	[421.36514282 426.44076538 0.84788519]	[398.04644775 524.01861572 0.91346371]	[380.33953857 618.79492188 0.868361 ]	[541.76922607 436.65777588 0.89339328]	[549.49267578 534.14990234 0.83093643]	[567.50061035 626.48956299 0.90819627]	[480.37490845 623.87017822 0.81208086]	[441.85678101 623.9934082 0.7708081 ]	[480.31350708 752.19854736 0.79532033]	[4.85347198e+02 8.70140381e+02 8.33006620e-01]	[521.19238281 621.37402344 0.74221683]	[5.34100037e+02 7.62495728e+02 6.57315671e-01]	[5.39227539e+02 7.88057068e+02 7.80650318e-01]	[469.97515869 346.82827759 0.84729034]	[498.22073364 344.30996704 0.88825446]	[454.64157104 357.06015015 0.840523 ]	[516.21728516 357.05502319 0.87055254]	[521.32440186 831.71636963 0.83805406]	[5.34169983e+02 8.29106384e+02 7.61875510e-01]	[5.34166016e+02 7.82937439e+02 6.63610637e-01]	[4.85422028e+02 8.98470154e+02 7.64579833e-01]	[4.70027374e+02 8.93408020e+02 7.70399570e-01]	[4.90535522e+02 8.72859070e+02 6.88375711e-01]
[482.79293823 359.59579468 0.95631695]	[480.37936401 434.08566284 0.92510223]	[421.35876465 426.44381714 0.84874153]	[398.05297852 526.40252686 0.91111642]	[380.33224487 618.79870605 0.87057352]	[541.76794434 436.66229248 0.89427674]	[547.06866455 536.63519287 0.83572429]	[567.49066162 626.48919678 0.91032422]	[480.35766602 623.88043213 0.81567341]	[441.84207153 624.00158691 0.77373672]	[480.30477905 752.27398682 0.78776407]	[4.85351685e+02 8.70116089e+02 8.28387976e-01]	[521.17492676 621.38891602 0.74058056]	[5.34108215e+02 7.64953918e+02 6.58447862e-01]	[5.39210815e+02 7.88062378e+02 7.73915350e-01]	[469.97235107 346.82397461 0.84700555]	[498.22109985 344.30856323 0.88753641]	[454.63653564 357.05883789 0.83811039]	[516.21466064 357.06204224 0.86882728]	[521.31951904 831.75280762 0.83318251]	[5.34172791e+02 8.29131592e+02 7.58766174e-01]	[5.34141663e+02 7.82943542e+02 6.61886096e-01]	[4.85442719e+02 8.98463684e+02 7.68070698e-01]	[4.72512512e+02 8.93398193e+02 7.72952378e-01]	[4.90542114e+02 8.72827209e+02 6.87115371e-01]
[482.78421021 359.59848022 0.95685774]	[480.37545776 434.08432007 0.92384791]	[421.36016846 426.4390564 0.84779221]	[398.06018066 526.40374756 0.910218 ]	[380.32467651 618.78863525 0.8705489 ]	[541.75836182 436.66119385 0.89196485]	[547.06964111 534.17559814 0.83531016]	[567.49035645 626.50439453 0.90865254]	[480.34686279 623.88580322 0.81544709]	[441.82775879 624.01477051 0.77337337]	[480.29794312 752.26599121 0.79874855]	[4.85354675e+02 8.70141724e+02 8.34565878e-01]	[518.79705811 621.38275146 0.73923218]	[5.34112549e+02 7.62454712e+02 6.46645784e-01]	[5.39182922e+02 7.88079468e+02 7.80499578e-01]	[469.95565796 346.82827759 0.84801841]	[498.2121582 344.31030273 0.88589674]	[454.62753296 357.07711792 0.84092951]	[516.20184326 357.07086182 0.86860281]	[521.30810547 831.75378418 0.84668344]	[5.34162048e+02 8.29143982e+02 7.67321229e-01]	[5.34115906e+02 7.82986267e+02 6.70066953e-01]	[4.85426819e+02 8.98457520e+02 7.66395807e-01]	[4.70040222e+02 8.93399475e+02 7.72966146e-01]	[4.90542114e+02 8.72856873e+02 6.90432250e-01]
[482.77835083 359.60855103 0.95780224]	[480.36315918 434.08828735 0.92411447]	[421.35446167 426.44213867 0.84812629]	[398.06585693 526.4072876 0.90908515]	[380.31219482 618.79418945 0.8721962 ]	[541.7454834 436.66360474 0.88839543]	[547.06835938 534.17858887 0.8351568 ]	[567.48217773 626.51251221 0.9096244 ]	[480.33157349 623.9140625 0.8160125 ]	[441.82144165 626.43170166 0.77313483]	[480.27758789 754.77069092 0.80088258]	[4.85352264e+02 8.70150818e+02 8.37831140e-01]	[518.77337646 621.41088867 0.73804682]	[5.34118286e+02 7.62466919e+02 6.49450123e-01]	[5.36734619e+02 7.88105591e+02 7.82712281e-01]	[467.49569702 346.84716797 0.84825146]	[498.20578003 344.3293457 0.88305712]	[454.62234497 357.09835815 0.84179974]	[516.17504883 357.08200073 0.86400616]	[521.29718018 831.76898193 0.84751379]	[5.34144165e+02 8.29161926e+02 7.69013166e-01]	[5.31588989e+02 7.85461304e+02 6.77097976e-01]	[4.85427917e+02 8.98462219e+02 7.66114116e-01]	[4.70042480e+02 8.93401855e+02 7.73370028e-01]	[4.90535889e+02 8.72860107e+02 6.93049729e-01]
[482.77493286 359.62182617 0.95779294]	[480.35473633 434.10348511 0.92517984]	[421.34747314 426.45425415 0.84741986]	[398.06170654 526.41040039 0.90906 ]	[380.30197144 618.82159424 0.87533164]	[541.73748779 436.6758728 0.88733423]	[547.05187988 534.17547607 0.83739674]	[567.47094727 626.52282715 0.91180724]	[480.32202148 623.92736816 0.8170504 ]	[441.79910278 626.43896484 0.77750146]	[480.27038574 754.73504639 0.79883301]	[4.85353088e+02 8.70144836e+02 8.36125255e-01]	[518.77880859 623.84716797 0.74341178]	[5.34099731e+02 7.62481567e+02 6.56208277e-01]	[5.36703491e+02 7.88133911e+02 7.87299633e-01]	[467.49356079 346.87280273 0.84754795]	[498.19625854 344.35183716 0.87892538]	[454.61550903 357.09951782 0.84434414]	[516.16314697 357.08825684 0.86480141]	[521.28582764 831.76629639 0.84911734]	[5.34137146e+02 8.29155090e+02 7.67505169e-01]	[5.31556580e+02 7.85492188e+02 6.84518337e-01]	[4.85423401e+02 8.98463684e+02 7.65741527e-01]	[4.70042023e+02 8.93401428e+02 7.73673117e-01]	[4.90535919e+02 8.72854553e+02 6.93809628e-01]
[482.76782227 359.64407349 0.95721292]	[480.34976196 434.12454224 0.92738628]	[421.33816528 428.92156982 0.84830564]	[398.04718018 526.43280029 0.90432119]	[380.29122925 618.83972168 0.87979901]	[541.73443604 439.06222534 0.8894006 ]	[547.03924561 536.6630249 0.84373444]	[567.45788574 626.54241943 0.91166902]	[480.31484985 623.95812988 0.8192783 ]	[441.79666138 626.46594238 0.77758378]	[480.27432251 754.74383545 0.79952592]	[4.85354309e+02 8.70129028e+02 8.32635343e-01]	[518.76330566 623.88317871 0.74831063]	[5.34095276e+02 7.64957031e+02 6.64139986e-01]	[5.36708801e+02 7.88137512e+02 7.87492752e-01]	[467.48303223 346.90664673 0.84666061]	[498.18014526 346.82522583 0.8741647 ]	[454.62179565 357.11502075 0.84660935]	[516.13201904 357.09176636 0.85887969]	[521.2802124 831.76397705 0.85017043]	[5.34130798e+02 8.29153992e+02 7.66556561e-01]	[5.31555298e+02 7.85486694e+02 6.80274308e-01]	[4.85419678e+02 8.98466309e+02 7.64102876e-01]	[4.70037689e+02 8.93397217e+02 7.73007751e-01]	[4.90539246e+02 8.72830566e+02 6.91089034e-01]
[482.74462891 359.63497925 0.95461744]	[480.34997559 436.54507446 0.92764527]	[421.33938599 428.93310547 0.84543127]	[398.03213501 526.46337891 0.89516753]	[380.28143311 621.31646729 0.89231086]	[541.71826172 439.07647705 0.88788462]	[547.02227783 536.6852417 0.84848726]	[567.44146729 626.54309082 0.9125154 ]	[480.30963135 623.96154785 0.81920612]	[441.78738403 626.46563721 0.77972507]	[480.24942017 754.76434326 0.79580033]	[4.85363068e+02 8.70153625e+02 8.37058306e-01]	[518.76074219 623.89331055 0.74812829]	[5.31590515e+02 7.64971497e+02 6.75169706e-01]	[5.36664246e+02 7.88148560e+02 7.83431530e-01]	[467.46109009 346.89291382 0.84994966]	[498.1491394 346.82699585 0.86785448]	[454.6105957 357.10015869 0.84403455]	[513.65582275 357.12225342 0.86487615]	[521.28442383 831.76300049 0.85172218]	[5.34149719e+02 8.29149353e+02 7.68007398e-01]	[5.29068665e+02 7.85517151e+02 6.79331541e-01]	[4.85408600e+02 8.98458984e+02 7.63659000e-01]	[4.70034180e+02 8.93393921e+02 7.74383664e-01]	[4.90547180e+02 8.72866943e+02 6.88104749e-01]
[482.72207642 359.61462402 0.9499374 ]	[480.34307861 436.55487061 0.93077803]	[421.32128906 428.93814087 0.84830809]	[398.01733398 526.54388428 0.87664181]	[380.28796387 621.31066895 0.88704538]	[541.71185303 439.08319092 0.88787729]	[546.9944458 534.13824463 0.84636384]	[567.43902588 626.53387451 0.91331118]	[480.28317261 623.93383789 0.81800705]	[441.76306152 626.44061279 0.77915496]	[480.21615601 754.76800537 0.79452258]	[4.82985535e+02 8.70193542e+02 8.48611236e-01]	[518.72314453 623.8626709 0.73999548]	[5.31545105e+02 7.64955627e+02 6.82234943e-01]	[5.36664429e+02 7.88121338e+02 7.81563342e-01]	[467.41973877 346.88168335 0.85393608]	[498.11364746 344.35058594 0.86209846]	[454.6031189 357.12747192 0.84187704]	[513.61590576 357.12484741 0.87534904]	[521.27197266 831.75579834 0.85390401]	[5.34135254e+02 8.29138794e+02 7.64140010e-01]	[5.31537292e+02 7.85471741e+02 6.78533554e-01]	[4.85420197e+02 8.98465820e+02 7.62999654e-01]	[4.70038055e+02 8.93408630e+02 7.69321263e-01]	[4.90514435e+02 8.72904968e+02 7.01618075e-01]
[480.36700439 359.57971191 0.94784874]	[480.33023071 434.12374878 0.92801863]	[421.31762695 428.92871094 0.85043925]	[398.01589966 526.47314453 0.89043981]	[380.2829895 621.27923584 0.8821522 ]	[539.31768799 436.68505859 0.87454224]	[546.97967529 534.09509277 0.84798259]	[565.07501221 626.5112915 0.91751915]	[480.25842285 623.88928223 0.80989498]	[441.74624634 624.01306152 0.77754319]	[480.21279907 757.3447876 0.79111385]	[4.82972900e+02 8.70176086e+02 8.46315265e-01]	[518.68121338 621.39776611 0.72469652]	[5.31530273e+02 7.62510742e+02 6.74514353e-01]	[5.36641724e+02 7.88090881e+02 7.72578716e-01]	[464.96200562 346.82321167 0.86241388]	[495.68225098 344.28335571 0.8642 ]	[454.56726074 357.11999512 0.8354789 ]	[513.60131836 357.08239746 0.87436306]	[521.27172852 831.7612915 0.8522839 ]	[5.34139465e+02 8.29136597e+02 7.62510180e-01]	[5.29069031e+02 7.83033264e+02 6.69720471e-01]	[4.85428345e+02 8.98456604e+02 7.63166606e-01]	[4.70035950e+02 8.93403015e+02 7.70112813e-01]	[4.90502167e+02 8.72880554e+02 6.95746183e-01]
[480.30795288 357.21243286 0.94422734]	[480.31777954 434.07806396 0.92552787]	[421.30795288 426.42996216 0.8531251 ]	[395.64981079 526.43530273 0.89498556]	[380.27539062 618.83947754 0.8808974 ]	[539.30407715 436.63919067 0.86606455]	[546.95843506 534.14727783 0.85498655]	[565.06280518 626.48468018 0.92329013]	[480.23733521 623.859375 0.81207174]	[441.73864746 623.96704102 0.78677022]	[480.17208862 754.78515625 0.78539491]	[4.82959961e+02 8.70163086e+02 8.47977519e-01]	[516.22320557 621.38433838 0.72046334]	[5.29034973e+02 7.62503479e+02 6.65564358e-01]	[5.34146118e+02 7.88043640e+02 7.47225165e-01]	[464.91647339 344.3132019 0.87139672]	[495.61679077 341.81732178 0.85975689]	[454.55319214 357.0574646 0.83105922]	[511.06732178 357.02456665 0.86815876]	[5.21285767e+02 8.31775330e+02 8.30015719e-01]	[5.34152771e+02 8.29124023e+02 7.40317345e-01]	[5.31560974e+02 7.80474792e+02 6.53000116e-01]	[4.85434906e+02 8.98435425e+02 7.69376218e-01]	[4.72513672e+02 8.93393372e+02 7.73629069e-01]	[4.90488464e+02 8.72870789e+02 6.97544515e-01]
[480.24551392 357.18762207 0.93857431]	[480.28936768 431.55770874 0.92020166]	[421.28967285 426.3711853 0.85936671]	[395.64050293 526.42700195 0.8937915 ]	[380.29864502 616.28076172 0.86885959]	[539.27807617 436.56103516 0.84999418]	[546.93054199 529.07617188 0.85466748]	[565.05377197 626.39819336 0.92958337]	[480.23098755 623.84405518 0.80533922]	[441.73291016 623.9621582 0.78546679]	[480.15148926 757.32623291 0.78872991]	[4.82942474e+02 8.70158142e+02 8.52388799e-01]	[516.22143555 621.35583496 0.71567476]	[5.29023132e+02 7.64966858e+02 6.87403321e-01]	[5.36650269e+02 7.88075745e+02 7.63799131e-01]	[464.85574341 341.82897949 0.8823536 ]	[493.10171509 341.76290894 0.857665 ]	[452.06652832 356.99771118 0.81562138]	[511.01123047 354.57772827 0.85008872]	[521.2767334 831.71203613 0.83721834]	[5.34130066e+02 8.29079041e+02 7.41966426e-01]	[5.31592224e+02 7.82965271e+02 6.59259021e-01]	[4.85417419e+02 8.98448669e+02 7.68827558e-01]	[4.70017761e+02 8.93406250e+02 7.72564709e-01]	[4.88014740e+02 8.72871216e+02 7.02537000e-01]
[480.23135376 357.12741089 0.94153821]	[480.26815796 428.92831421 0.92208976]	[421.26287842 423.83279419 0.87641788]	[398.08123779 523.86401367 0.92651612]	[380.29678345 613.68859863 0.85957253]	[539.27648926 434.02047729 0.84114128]	[546.92547607 529.05523682 0.8622281 ]	[565.05670166 624.00073242 0.93156201]	[480.24966431 621.40106201 0.805821 ]	[441.75244141 623.89923096 0.78085846]	[477.74157715 754.79821777 0.78054047]	[4.82942657e+02 8.70126587e+02 8.47871006e-01]	[518.66656494 621.34747314 0.72185117]	[5.28987366e+02 7.64959351e+02 6.85691476e-01]	[5.36660522e+02 7.88052795e+02 7.59193420e-01]	[464.81848145 341.74551392 0.90418303]	[493.07232666 341.68621826 0.86822248]	[449.48165894 354.56158447 0.81171668]	[508.52770996 354.46472168 0.83563614]	[5.21278931e+02 8.31687378e+02 8.05251837e-01]	[5.34135193e+02 8.29045288e+02 7.14139163e-01]	[5.31615845e+02 7.82955994e+02 6.61911607e-01]	[4.85430756e+02 8.98452576e+02 7.72465408e-01]	[4.70033386e+02 8.93410095e+02 7.75430620e-01]	[4.90481750e+02 8.72829102e+02 6.98156536e-01]
[480.1824646 356.98699951 0.91647422]	[480.23059082 423.88772583 0.93482798]	[421.21096802 421.32406616 0.89486128]	[398.07662964 523.7744751 0.92570788]	[380.3147583 608.6340332 0.86750096]	[539.2387085 428.93203735 0.83937383]	[544.54962158 526.54327393 0.87484854]	[565.04107666 623.82409668 0.93095589]	[480.2013855 618.8190918 0.77811903]	[441.71078491 621.35510254 0.76068342]	[477.70831299 749.64038086 0.81148624]	[4.82917938e+02 8.70106934e+02 8.45389843e-01]	[516.21911621 618.76000977 0.70663965]	[5.28984558e+02 7.54826782e+02 6.79484665e-01]	[5.36694458e+02 7.85538452e+02 7.57845342e-01]	[462.43591309 339.25582886 0.92450005]	[490.55029297 339.20080566 0.88842821]	[449.44232178 351.96075439 0.79209965]	[508.45639038 349.42886353 0.82790154]	[5.21302185e+02 8.29185486e+02 8.15394402e-01]	[5.34158264e+02 8.26536011e+02 7.10404277e-01]	[5.34143616e+02 7.77881531e+02 6.73536062e-01]	[4.85415436e+02 8.98477478e+02 7.62104988e-01]	[4.70007019e+02 8.93422607e+02 7.66609907e-01]	[4.87967621e+02 8.72836731e+02 6.98948324e-01]
[480.1937561 354.47537231 0.90199322]	[480.22210693 421.3833313 0.95231247]	[421.18005371 421.19119263 0.90279227]	[398.07284546 521.30688477 0.92756963]	[380.33129883 606.07519531 0.89613014]	[539.25048828 423.87887573 0.86617225]	[546.93780518 526.46759033 0.88163137]	[565.01000977 621.2722168 0.90397382]	[480.20220947 616.2064209 0.766922 ]	[441.72451782 618.76538086 0.74897343]	[477.66174316 749.72363281 0.78972042]	[4.82918793e+02 8.67704163e+02 8.40405405e-01]	[516.2253418 613.65802002 0.70801997]	[5.28963623e+02 7.52299744e+02 6.89800918e-01]	[5.36700500e+02 7.80475647e+02 7.27861047e-01]	[462.43032837 339.14651489 0.93887383]	[490.54324341 339.06500244 0.89638752]	[449.44113159 349.40771484 0.78823507]	[505.9921875 346.80581665 0.83916211]	[5.21319885e+02 8.26654785e+02 8.00009966e-01]	[5.36660583e+02 8.21457764e+02 6.99851334e-01]	[5.34146790e+02 7.72825134e+02 6.68329120e-01]	[4.85385864e+02 8.98483337e+02 7.60424078e-01]	[4.69975037e+02 8.93424927e+02 7.63942957e-01]	[4.87974701e+02 8.72848999e+02 6.94989741e-01]
[480.15484619 346.87002563 0.88144046]	[480.22912598 421.14450073 0.95527554]	[421.21646118 418.62176514 0.88948041]	[398.04898071 518.74249268 0.89844388]	[382.74029541 605.92364502 0.91322696]	[539.21575928 421.31625366 0.88255775]	[544.5512085 523.7991333 0.91426051]	[564.9619751 611.15344238 0.88495916]	[480.17034912 608.56835938 0.77385223]	[441.68701172 611.14733887 0.7517488 ]	[477.61547852 749.67614746 0.79833674]	[4.82933868e+02 8.70135681e+02 8.41551900e-01]	[516.17785645 606.07946777 0.72394645]	[5.28962341e+02 7.49702637e+02 7.14582026e-01]	[5.36741577e+02 7.75306213e+02 7.39964783e-01]	[462.39239502 336.66229248 0.95246613]	[487.96350098 336.54837036 0.90548074]	[449.45388794 344.29299927 0.79191911]	[505.9236145 341.67404175 0.89144516]	[5.21269043e+02 8.26538391e+02 8.01414371e-01]	[5.34135620e+02 8.18884949e+02 7.06860602e-01]	[5.36666748e+02 7.70240234e+02 6.95547640e-01]	[4.85363159e+02 8.98504395e+02 7.54205585e-01]	[4.67492493e+02 8.93446106e+02 7.56092668e-01]	[4.87982025e+02 8.72900574e+02 6.91908896e-01]
[480.15997314 341.77383423 0.90802252]	[480.22387695 418.64208984 0.95547569]	[421.20874023 416.06784058 0.86848998]	[398.01852417 513.65563965 0.86571622]	[382.76480103 603.43927002 0.90807319]	[539.20794678 418.79724121 0.8928194 ]	[544.53155518 521.29229736 0.90956897]	[564.96594238 608.54846191 0.90570414]	[480.20993042 606.05780029 0.78722715]	[441.72927856 608.57653809 0.75245994]	[477.66220093 749.58215332 0.80112576]	[4.82922729e+02 8.70146240e+02 8.38062108e-01]	[516.18725586 605.99645996 0.73055142]	[5.28970215e+02 7.47157898e+02 7.19190121e-01]	[539.18560791 770.25976562 0.77881789]	[462.37384033 336.44482422 0.94368517]	[487.97848511 333.99295044 0.87661189]	[446.96676636 339.28775024 0.8110587 ]	[505.9392395 339.13262939 0.91154325]	[5.21274414e+02 8.21511658e+02 7.87707984e-01]	[5.36673035e+02 8.13823669e+02 7.15289533e-01]	[5.36701233e+02 7.67639954e+02 6.95564806e-01]	[4.85348114e+02 9.00975342e+02 7.51364172e-01]	[4.67470428e+02 8.93456787e+02 7.60184884e-01]	[4.87965088e+02 8.75318420e+02 6.95989549e-01]
[480.11776733 339.21139526 0.94381672]	[480.21432495 416.16622925 0.94191498]	[421.19165039 413.49960327 0.85875577]	[395.64581299 511.00521851 0.85961616]	[382.75863647 603.34356689 0.90053952]	[539.17822266 418.64160156 0.87537003]	[544.51727295 518.74816895 0.88466799]	[565.02722168 606.04156494 0.92066878]	[480.24008179 605.92858887 0.80612612]	[441.73339844 606.02307129 0.76679128]	[477.59255981 747.09008789 0.79781139]	[4.82932404e+02 8.67687256e+02 8.33600521e-01]	[516.22546387 603.48162842 0.73430204]	[5.26540283e+02 7.47155457e+02 7.36838102e-01]	[539.21063232 770.19293213 0.77284986]	[462.37283325 331.42114258 0.90968072]	[487.93453979 328.91064453 0.85420465]	[449.45410156 336.68121338 0.81626165]	[505.92416382 336.65490723 0.91534281]	[5.21224304e+02 8.18967224e+02 7.81777024e-01]	[5.34154480e+02 8.13789917e+02 7.09683657e-01]	[5.36719055e+02 7.67532043e+02 6.89921737e-01]	[4.82955048e+02 8.98508484e+02 7.51576602e-01]	[4.67449982e+02 8.93432800e+02 7.64910579e-01]	[4.87986267e+02 8.72886780e+02 6.93939209e-01]
[480.1171875 339.04171753 0.94894928]	[480.17987061 416.03207397 0.92570126]	[418.79473877 408.4697876 0.85564029]	[395.64782715 505.96511841 0.88758063]	[382.74499512 600.81842041 0.88339102]	[539.17364502 416.14050293 0.84750688]	[544.52001953 516.15307617 0.86511874]	[565.05395508 605.89031982 0.92173964]	[480.24151611 603.48034668 0.80765063]	[441.75793457 605.98034668 0.77422482]	[475.0604248 744.51629639 0.7636869 ]	[4.82955811e+02 8.65044556e+02 8.13043773e-01]	[516.20111084 603.42449951 0.72766602]	[5.26534424e+02 7.47022217e+02 7.22252727e-01]	[539.24841309 770.08361816 0.77205867]	[462.33337402 326.29998779 0.90452522]	[487.94714355 321.2996521 0.85485411]	[446.96035767 336.57400513 0.83387458]	[505.89328003 336.4442749 0.87669027]	[5.21270081e+02 8.18887634e+02 7.71630585e-01]	[5.36677795e+02 8.11306946e+02 7.07728744e-01]	[5.36728516e+02 7.65030457e+02 6.64592743e-01]	[4.85379761e+02 8.95967712e+02 7.59745955e-01]	[4.67487305e+02 8.93346985e+02 7.72204697e-01]	[4.90497589e+02 8.72722961e+02 6.71151042e-01]
[480.11138916 336.60992432 0.93742156]	[480.17120361 410.97384644 0.91643548]	[418.7956543 405.82546997 0.86939329]	[395.60922241 503.48446655 0.90247136]	[382.7177124 598.21447754 0.86110747]	[539.18615723 413.53726196 0.8285982 ]	[544.51782227 508.54849243 0.8689478 ]	[565.06213379 603.41723633 0.93139589]	[480.22457886 603.37286377 0.80126959]	[441.73419189 603.47424316 0.77237666]	[472.5836792 746.98956299 0.76843035]	[4.82936310e+02 8.65120972e+02 8.18466485e-01]	[516.21264648 603.32214355 0.72061133]	[5.26432373e+02 7.44524048e+02 7.36738145e-01]	[5.39226562e+02 7.67601379e+02 7.50949621e-01]	[462.31903076 321.25125122 0.9230867 ]	[487.98471069 321.1633606 0.87462461]	[446.87554932 334.06591797 0.83509952]	[505.87606812 333.93319702 0.85990787]	[5.21257935e+02 8.16352051e+02 7.67039895e-01]	[5.34179138e+02 8.11258606e+02 7.06462622e-01]	[5.36716736e+02 7.62435852e+02 6.30054116e-01]	[4.85351654e+02 8.95969788e+02 7.58214891e-01]	[4.67475281e+02 8.93356995e+02 7.68349171e-01]	[4.90491302e+02 8.72787048e+02 6.75118625e-01]
[477.71490479 336.47335815 0.91468883]	[480.17147827 405.87689209 0.9224323 ]	[418.77661133 403.29370117 0.88419497]	[395.65170288 503.30255127 0.9178372 ]	[382.72851562 593.16259766 0.85093349]	[539.18511963 408.41918945 0.82892889]	[544.49664307 506.01226807 0.88094413]	[565.07568359 603.31689453 0.9208082 ]	[480.24395752 603.31121826 0.7931453 ]	[441.74429321 603.40075684 0.76929212]	[470.03109741 744.55072021 0.76679111]	[4.82939026e+02 8.65082886e+02 8.12026918e-01]	[518.65844727 600.83874512 0.71582842]	[5.26499329e+02 7.41945862e+02 7.02560723e-01]	[5.39218140e+02 7.67593445e+02 7.67266154e-01]	[462.30395508 318.77700806 0.93947923]	[487.9367981 318.68225098 0.90650499]	[444.45275879 333.9855957 0.82457447]	[505.87597656 331.40524292 0.85600734]	[5.21249512e+02 8.16315063e+02 7.78581500e-01]	[5.34161255e+02 8.11224548e+02 7.23597646e-01]	[5.36737915e+02 7.62450867e+02 6.38246417e-01]	[4.85357178e+02 8.95932922e+02 7.58007765e-01]	[4.67473450e+02 8.93327393e+02 7.63665438e-01]	[4.90495209e+02 8.72782288e+02 6.75242186e-01]
[477.71520996 336.4730835 0.91462278]	[480.17126465 405.8765564 0.92237407]	[418.77706909 403.29220581 0.88446438]	[398.00814819 503.30319214 0.91762018]	[382.72891235 593.16497803 0.85067147]	[539.18383789 408.42105103 0.82853949]	[544.49847412 506.01071167 0.88101053]	[565.07720947 603.3170166 0.92042792]	[480.24005127 603.30200195 0.79033649]	[441.73886108 603.39215088 0.76816678]	[470.03222656 744.53985596 0.76602435]	[4.82940186e+02 8.65073181e+02 8.11289608e-01]	[518.65808105 600.82843018 0.71457964]	[5.26496277e+02 7.41939514e+02 7.02162683e-01]	[5.39213684e+02 7.67592834e+02 7.67364860e-01]	[462.30450439 318.77642822 0.93951619]	[487.93692017 318.68240356 0.9065572 ]	[444.45321655 333.9836731 0.82381999]	[505.8765564 331.40313721 0.85574085]	[5.21247498e+02 8.13885681e+02 7.80092120e-01]	[5.34160889e+02 8.11218384e+02 7.25850940e-01]	[5.36735535e+02 7.62449707e+02 6.38831437e-01]	[4.85361267e+02 8.95925537e+02 7.58971393e-01]	[4.67476318e+02 8.93320557e+02 7.63780236e-01]	[4.90501587e+02 8.72774475e+02 6.76157236e-01]
[477.71505737 336.47302246 0.91460121]	[480.17120361 405.87609863 0.92243487]	[418.77749634 403.29244995 0.88445991]	[398.01174927 503.30432129 0.91827261]	[382.73214722 593.16259766 0.85057676]	[539.18292236 408.42077637 0.82844323]	[544.50030518 506.00598145 0.88066494]	[565.07720947 603.31689453 0.92033535]	[480.23733521 600.8873291 0.78952932]	[441.7376709 603.38806152 0.7676428 ]	[470.03494263 744.53735352 0.7659539 ]	[4.82938721e+02 8.65070862e+02 8.11196089e-01]	[518.65905762 600.824646 0.71424019]	[5.26496399e+02 7.41941162e+02 7.02042937e-01]	[5.39213562e+02 7.67591858e+02 7.66912222e-01]	[462.30432129 318.77633667 0.93955916]	[487.93676758 318.68212891 0.90657896]	[444.45278931 333.98382568 0.82417816]	[505.87661743 331.40344238 0.85578138]	[5.21248291e+02 8.16310791e+02 7.79310524e-01]	[5.34160706e+02 8.11219299e+02 7.25288033e-01]	[5.36735962e+02 7.62447876e+02 6.38425350e-01]	[4.85361115e+02 8.95926025e+02 7.58845568e-01]	[4.67473541e+02 8.93320312e+02 7.64092147e-01]	[4.90501312e+02 8.72772034e+02 6.76023066e-01]
[477.70797729 333.98306274 0.89399493]	[480.17202759 403.33868408 0.93327034]	[418.7749939 400.80075073 0.89778244]	[398.0513916 500.8555603 0.92408609]	[382.737854 590.55810547 0.85498661]	[539.17669678 405.85723877 0.84013838]	[544.48828125 503.46032715 0.8991046 ]	[565.07415771 600.78308105 0.89285368]	[480.26580811 600.80889893 0.7826581 ]	[441.75756836 603.29833984 0.75751942]	[467.47659302 739.41442871 0.76284021]	[4.82950775e+02 8.67581543e+02 8.16831172e-01]	[518.70690918 598.30480957 0.71634638]	[5.26435181e+02 7.34290894e+02 7.06936419e-01]	[539.18188477 767.57507324 0.78279662]	[462.31317139 318.6661377 0.95471191]	[487.92279053 318.590271 0.91791165]	[444.43395996 331.44192505 0.81533581]	[503.50683594 328.86669922 0.85667634]	[5.21264038e+02 8.11344910e+02 8.08808804e-01]	[5.36654968e+02 8.08718872e+02 7.41923273e-01]	[5.36730957e+02 7.62439453e+02 6.63382173e-01]	[4.82926941e+02 8.95936584e+02 7.61297822e-01]	[4.67430054e+02 8.93333435e+02 7.70488679e-01]	[4.90544312e+02 8.72869995e+02 6.88246429e-01]
[477.70397949 328.93258667 0.87419462]	[480.15335083 400.85800171 0.94303042]	[418.76919556 400.6987915 0.90518111]	[398.04043579 500.75015259 0.91742569]	[382.72906494 588.05065918 0.87469953]	[536.70855713 403.315979 0.85447091]	[544.52984619 503.41256714 0.9025684 ]	[565.04577637 593.18475342 0.86833793]	[480.18988037 590.61712646 0.75541276]	[441.68563843 593.18682861 0.73920763]	[467.48583984 731.78173828 0.76918525]	[4.82926697e+02 8.65101440e+02 8.15548420e-01]	[518.65734863 590.55804443 0.71123093]	[5.26418457e+02 7.31692566e+02 7.08097279e-01]	[539.19055176 767.51391602 0.7752887 ]	[462.28512573 318.55493164 0.9630177 ]	[485.46572876 316.11639404 0.9253304 ]	[444.43466187 331.39147949 0.80745465]	[503.47280884 323.75866699 0.87781239]	[521.25213623 811.28674316 0.82297301]	[5.34177368e+02 8.08681641e+02 7.42654920e-01]	[5.36708984e+02 7.59888611e+02 6.50560081e-01]	[4.82913940e+02 8.95938843e+02 7.62545586e-01]	[4.67403015e+02 8.93332153e+02 7.73100674e-01]	[4.90525116e+02 8.72826965e+02 6.95362091e-01]
[477.72097778 321.1781311 0.91206872]	[480.12475586 398.12927246 0.94023502]	[418.78585815 395.58743286 0.8791312 ]	[395.6277771 493.08853149 0.85931921]	[380.34579468 582.95959473 0.91099095]	[536.65356445 398.23876953 0.87436819]	[544.46875 500.68612671 0.90760416]	[565.06347656 585.59368896 0.90121704]	[480.18469238 585.4206543 0.79325259]	[441.68331909 585.54144287 0.7633819 ]	[464.89431763 729.23120117 0.80196977]	[4.82911041e+02 8.70153625e+02 8.41322184e-01]	[516.17095947 582.96697998 0.72492874]	[523.99359131 729.06555176 0.76258415]	[5.36727478e+02 7.62495483e+02 7.60906398e-01]	[462.26473999 313.51974487 0.94443619]	[485.47970581 313.40597534 0.87907529]	[444.37039185 321.23757935 0.84325767]	[503.47180176 318.62564087 0.92519403]	[521.21716309 808.70251465 0.84575248]	[5.34128540e+02 8.06091553e+02 7.40979075e-01]	[5.36739258e+02 7.54776367e+02 7.00331926e-01]	[4.82898438e+02 8.95935608e+02 7.69357920e-01]	[4.67396759e+02 8.93371765e+02 7.75477648e-01]	[4.90541748e+02 8.75430786e+02 7.10924804e-01]
[477.68850708 318.72805786 0.9260307 ]	[480.11962891 398.06350708 0.93060744]	[418.76409912 395.52697754 0.87057287]	[395.62075806 493.0836792 0.85941452]	[382.72601318 582.86914062 0.90362072]	[534.17700195 398.14382935 0.86676633]	[544.47363281 498.23233032 0.89780486]	[565.05822754 585.48858643 0.91929281]	[480.21765137 585.40942383 0.79903871]	[441.70147705 585.51470947 0.76527864]	[462.42391968 729.13146973 0.81592137]	[4.82905121e+02 8.70142822e+02 8.39790106e-01]	[518.64746094 582.96655273 0.73074377]	[523.87719727 726.64916992 0.78939116]	[5.36677979e+02 7.64953186e+02 7.61706889e-01]	[462.24893188 310.97659302 0.92414951]	[485.45123291 310.89172363 0.87507671]	[444.33126831 318.67880249 0.87931645]	[503.45309448 318.54278564 0.92698598]	[521.21026611 808.76245117 0.85313392]	[5.34141357e+02 8.08531738e+02 7.56208003e-01]	[5.36736511e+02 7.54784912e+02 6.89748526e-01]	[4.82907715e+02 8.95937256e+02 7.69372284e-01]	[4.67405304e+02 8.93378113e+02 7.75155544e-01]	[4.90542969e+02 8.75430359e+02 7.08197296e-01]
[477.67684937 318.65969849 0.93527734]	[480.11123657 398.01394653 0.92105132]	[418.74655151 393.08029175 0.86569571]	[395.60641479 490.51947021 0.85671908]	[382.73080444 582.83306885 0.89852726]	[534.17254639 398.09036255 0.85750121]	[544.45306396 498.17575073 0.89046097]	[565.06030273 585.4331665 0.92066449]	[480.25018311 585.36810303 0.79772204]	[441.71035767 585.48431396 0.76282984]	[462.43255615 729.2109375 0.8193568 ]	[4.82890625e+02 8.70120361e+02 8.35707843e-01]	[518.68859863 582.9151001 0.73349184]	[523.82800293 729.05224609 0.79451162]	[534.17596436 767.50354004 0.77831674]	[462.23751831 310.89413452 0.91568995]	[485.44146729 308.34887695 0.86509693]	[444.30847168 318.6015625 0.89704961]	[503.44506836 316.15182495 0.93025821]	[521.1796875 811.33197021 0.82708806]	[5.34160156e+02 8.08725281e+02 7.66038895e-01]	[5.36672485e+02 7.59868408e+02 6.73875511e-01]	[4.82895996e+02 8.95942444e+02 7.62817085e-01]	[4.64956299e+02 8.93383972e+02 7.72976637e-01]	[4.90533295e+02 8.75429932e+02 7.07172334e-01]
[477.67657471 318.65997314 0.93511772]	[480.11132812 398.01425171 0.92115867]	[418.74731445 393.08004761 0.86557436]	[395.60696411 490.52313232 0.85659653]	[382.73284912 582.83459473 0.89845622]	[534.17285156 398.09063721 0.85753918]	[544.45178223 498.17279053 0.88992989]	[565.05938721 585.43164062 0.92103708]	[480.25030518 585.36798096 0.79698449]	[441.71038818 585.48614502 0.76208252]	[462.4319458 729.21429443 0.81912059]	[4.82888214e+02 8.70112061e+02 8.35536182e-01]	[518.68835449 582.9130249 0.73257458]	[523.82458496 729.05090332 0.79430097]	[534.1741333 767.4979248 0.77952152]	[462.237854 310.89398193 0.9157238 ]	[485.44250488 308.34921265 0.86479104]	[444.30911255 318.60018921 0.89639091]	[503.44625854 316.14971924 0.93015617]	[521.17980957 811.33325195 0.8281157 ]	[5.34160156e+02 8.08727600e+02 7.67971754e-01]	[5.36673462e+02 7.59858582e+02 6.75788999e-01]	[4.82898712e+02 8.95943054e+02 7.65091777e-01]	[4.64960754e+02 8.93386292e+02 7.74552047e-01]	[4.90530060e+02 8.75418396e+02 7.08900452e-01]
[477.6725769 318.61508179 0.93603975]	[480.10736084 395.62875366 0.91950291]	[418.74572754 393.05291748 0.86263156]	[395.61166382 490.49743652 0.85591942]	[382.75439453 582.82495117 0.89370799]	[534.15966797 398.06570435 0.85303843]	[544.43469238 495.60150146 0.87509692]	[565.05004883 585.39697266 0.92530507]	[480.24478149 582.96875 0.80374765]	[441.70758057 585.47766113 0.76953471]	[462.34057617 729.12176514 0.83035803]	[4.82858551e+02 8.67663147e+02 8.42044711e-01]	[518.68725586 582.91186523 0.73596197]	[523.81646729 726.61468506 0.81027472]	[534.17156982 770.09460449 0.83583957]	[462.23095703 308.40179443 0.90937465]	[485.43823242 305.81924438 0.86147708]	[444.3420105 318.58016968 0.88523293]	[503.44747925 316.08694458 0.92053866]	[518.76550293 816.35534668 0.86813867]	[534.1506958 811.31799316 0.81732094]	[5.36643066e+02 7.67499634e+02 7.45480657e-01]	[4.82910248e+02 8.95960144e+02 7.65586853e-01]	[4.64959259e+02 8.93401611e+02 7.76984751e-01]	[4.90507935e+02 8.75385803e+02 7.20874429e-01]
[477.66952515 318.56036377 0.94320148]	[477.73522949 395.60186768 0.91515255]	[418.71496582 393.03894043 0.86311519]	[395.60107422 490.5161438 0.85619974]	[382.75125122 582.82080078 0.896065 ]	[534.14569092 398.03445435 0.84512609]	[544.42749023 493.04919434 0.87096477]	[565.05627441 585.36633301 0.92666084]	[480.23999023 582.90374756 0.80508912]	[441.70718384 585.40252686 0.76990175]	[462.33822632 729.08361816 0.85076874]	[4.82858582e+02 8.65109619e+02 8.30691218e-01]	[518.68487549 582.85681152 0.73252064]	[521.40264893 723.96697998 0.77741075]	[536.73052979 777.87060547 0.8098017 ]	[462.22601318 308.33148193 0.90508974]	[485.42874146 303.30575562 0.86241561]	[444.33514404 318.55856323 0.88570708]	[503.42095947 316.0435791 0.91142112]	[521.29864502 824.05957031 0.87911081]	[5.36733215e+02 8.18888550e+02 7.88701713e-01]	[5.36646667e+02 7.72824829e+02 7.08653092e-01]	[4.82918549e+02 8.95960632e+02 7.63103724e-01]	[4.64959290e+02 8.93399719e+02 7.77103722e-01]	[4.90503754e+02 8.75326660e+02 7.12741852e-01]
[477.63790894 318.53912354 0.93812519]	[477.67849731 395.56478882 0.9042117 ]	[418.66720581 393.01077271 0.85979962]	[395.61907959 487.99996948 0.86420095]	[382.78640747 582.78125 0.88972789]	[531.6116333 395.61257935 0.83426929]	[544.39068604 488.00686646 0.88343471]	[565.0402832 582.97766113 0.9271853 ]	[480.22317505 582.831604 0.79442322]	[441.68890381 582.9453125 0.76983893]	[462.30459595 729.08331299 0.85896409]	[4.82770294e+02 8.54879150e+02 8.37965846e-01]	[518.68078613 580.35565186 0.71848941]	[521.30810547 721.35998535 0.7908203 ]	[539.30615234 793.30072021 0.85730129]	[462.21218872 305.8225708 0.90790093]	[485.37591553 303.27157593 0.86791229]	[444.30169678 316.09490967 0.89216578]	[503.34353638 315.95239258 0.90253699]	[521.26934814 844.55737305 0.8823626 ]	[5.34172546e+02 8.36902710e+02 8.00122321e-01]	[5.41757568e+02 7.95824524e+02 6.74569130e-01]	[4.82939911e+02 8.95896240e+02 7.74610043e-01]	[4.67431458e+02 8.93319702e+02 7.67186880e-01]	[4.88015686e+02 8.67703918e+02 6.55615270e-01]
[477.59573364 318.5227356 0.92693049]	[477.66171265 395.53649902 0.89763272]	[418.6550293 392.99679565 0.85626388]	[395.61663818 487.98410034 0.86252314]	[382.79623413 582.78448486 0.88950884]	[531.5680542 395.56192017 0.829265 ]	[544.37841797 487.95922852 0.88328665]	[565.01983643 582.94433594 0.93338186]	[480.21389771 582.84283447 0.79776621]	[441.68048096 582.95837402 0.7741977 ]	[462.26699829 726.61425781 0.84899819]	[4.82717621e+02 8.52366821e+02 8.46281707e-01]	[518.6685791 582.78192139 0.72101194]	[521.29455566 718.88952637 0.79495567]	[539.28527832 808.58013916 0.85846257]	[462.19219971 305.78607178 0.90929455]	[485.34420776 303.24569702 0.87239975]	[441.91409302 316.0267334 0.88743043]	[503.33114624 315.94049072 0.90691745]	[521.34838867 852.36199951 0.91402876]	[5.39240906e+02 8.49736206e+02 8.29568863e-01]	[5.41771057e+02 8.08723267e+02 6.93026602e-01]	[4.82933868e+02 8.95867493e+02 7.80120254e-01]	[4.67439972e+02 8.93293579e+02 7.65086174e-01]	[4.90486542e+02 8.62562805e+02 6.41008615e-01]
[475.15133667 316.1612854 0.9210813 ]	[477.67379761 395.51248169 0.89713997]	[418.65682983 392.98156738 0.85349959]	[395.61004639 487.92849731 0.86995757]	[382.7935791 582.762146 0.88858539]	[531.55755615 395.52520752 0.82495433]	[544.37414551 487.94949341 0.88561827]	[564.99853516 582.91143799 0.93580723]	[480.23431396 582.83074951 0.80041409]	[441.69735718 582.93719482 0.77705252]	[462.23565674 726.53442383 0.84180963]	[4.80357544e+02 8.54810730e+02 8.30908954e-01]	[518.69763184 580.36328125 0.72513753]	[521.27880859 718.84973145 0.80543822]	[539.30078125 816.31811523 0.84956282]	[459.85043335 303.29092407 0.91343796]	[482.95407104 300.78118896 0.88211453]	[441.90679932 316.00549316 0.882424 ]	[503.30731201 313.53741455 0.90004319]	[521.34661865 862.53729248 0.86351621]	[5.39258972e+02 8.54919006e+02 8.20850015e-01]	[5.41870972e+02 8.24019958e+02 6.70531154e-01]	[4.82927368e+02 8.95875427e+02 7.75056660e-01]	[4.67452362e+02 8.93327759e+02 7.56349027e-01]	[4.87979614e+02 8.65134705e+02 6.39046192e-01]
[475.13879395 316.13113403 0.92144346]	[477.65396118 395.4911499 0.88879108]	[418.64660645 392.98272705 0.85309315]	[395.59429932 487.9180603 0.87051678]	[382.79428101 582.79681396 0.8929795 ]	[531.54394531 395.49490356 0.82139635]	[544.36126709 485.49069214 0.88775057]	[564.97802734 582.87127686 0.93988788]	[480.25906372 582.82336426 0.7995196 ]	[441.71533203 582.93591309 0.77543509]	[462.24899292 724.0177002 0.84486783]	[4.80344299e+02 8.54814819e+02 8.27229679e-01]	[518.73693848 580.35333252 0.72773117]	[521.33654785 721.39227295 0.82379162]	[539.23742676 829.0715332 0.85515755]	[459.82791138 303.26257324 0.91667002]	[482.92919922 300.73025513 0.89999789]	[441.86767578 315.99945068 0.88126624]	[503.27246094 313.44348145 0.87540907]	[521.39910889 870.31872559 0.89654815]	[5.39318176e+02 8.70109375e+02 8.34346294e-01]	[5.41773315e+02 8.31688843e+02 6.94149613e-01]	[4.85385345e+02 8.95858521e+02 7.75618076e-01]	[4.67492920e+02 8.93338806e+02 7.59761631e-01]	[4.87944397e+02 8.67618164e+02 6.50336921e-01]
[475.11181641 316.11123657 0.91897476]	[477.65063477 393.07244873 0.88643062]	[418.65682983 392.98175049 0.85386926]	[395.56976318 487.92102051 0.86722213]	[382.82614136 582.76239014 0.88828051]	[529.06732178 393.05935669 0.82155776]	[544.36541748 485.47039795 0.89166468]	[564.97747803 582.84783936 0.93775433]	[480.29092407 582.78173828 0.78964287]	[441.74224854 582.89251709 0.77177536]	[462.27346802 726.44976807 0.84619594]	[4.80355042e+02 8.54859131e+02 8.22270691e-01]	[518.77624512 580.30322266 0.72130287]	[521.34759521 721.3848877 0.81886834]	[536.73388672 831.74499512 0.84334201]	[459.79855347 303.24822998 0.91898137]	[482.91131592 300.7071228 0.91205573]	[441.84823608 316.05297852 0.88543922]	[503.25326538 313.46139526 0.87654436]	[5.23790710e+02 8.75359314e+02 8.54566038e-01]	[5.41812500e+02 8.72737061e+02 8.57323110e-01]	[5.39291443e+02 8.36866577e+02 6.24505401e-01]	[4.82956177e+02 8.95903198e+02 7.74780333e-01]	[4.67442780e+02 8.93353149e+02 7.62029648e-01]	[4.87942932e+02 8.67685425e+02 6.69005990e-01]
[475.10501099 316.08331299 0.91592228]	[477.64025879 393.06381226 0.88309258]	[418.65261841 392.98019409 0.85286742]	[395.57720947 487.91812134 0.86985159]	[382.85684204 580.33984375 0.87478447]	[529.05517578 393.04708862 0.82261586]	[544.36956787 485.47961426 0.89092362]	[564.9642334 582.81781006 0.93743706]	[480.31234741 582.84283447 0.79991287]	[441.75674438 582.95202637 0.77511764]	[462.29031372 726.56140137 0.85949641]	[4.80344391e+02 8.54880798e+02 8.23737621e-01]	[518.79772949 582.78161621 0.72891712]	[521.37493896 723.92755127 0.83254397]	[5.36678162e+02 8.39473999e+02 7.93805122e-01]	[459.78396606 303.20925903 0.92355591]	[482.90039062 300.6612854 0.92408133]	[441.818573 316.03643799 0.88509625]	[503.24160767 313.41369629 0.86414862]	[5.21413574e+02 8.85575012e+02 8.17723155e-01]	[5.41799377e+02 8.77910095e+02 8.06846082e-01]	[5.39248718e+02 8.49668640e+02 6.17308080e-01]	[4.85406067e+02 8.95925354e+02 7.82361865e-01]	[4.67454803e+02 8.93379089e+02 7.60276616e-01]	[4.85457062e+02 8.67709961e+02 6.97492540e-01]
[475.10055542 316.0796814 0.91540277]	[477.63180542 393.05303955 0.88009 ]	[418.64923096 392.99377441 0.85389423]	[395.58114624 487.9704895 0.86208832]	[385.29830933 580.2824707 0.85867208]	[529.06121826 393.02728271 0.82131869]	[544.3616333 485.48468018 0.89092129]	[564.94439697 582.81671143 0.93814051]	[480.30114746 582.8168335 0.79413754]	[441.76266479 582.92059326 0.77474725]	[462.3008728 726.60479736 0.85642618]	[4.80358826e+02 8.54875488e+02 8.25269699e-01]	[518.76940918 580.35009766 0.72230315]	[521.39111328 724.00549316 0.83912802]	[5.34174133e+02 8.49716797e+02 8.25983405e-01]	[459.76596069 303.21026611 0.92147756]	[482.89111328 300.66177368 0.92645264]	[441.77975464 316.09567261 0.89836192]	[500.90893555 313.44058228 0.86689997]	[5.21403320e+02 8.90809326e+02 8.73877883e-01]	[5.41797546e+02 8.88207214e+02 8.42890024e-01]	[5.36673218e+02 8.54910706e+02 6.33964896e-01]	[4.85397766e+02 8.98438660e+02 7.64451265e-01]	[4.67436401e+02 8.93436218e+02 7.42128134e-01]	[4.85482208e+02 8.67712036e+02 6.85478687e-01]
[475.09277344 316.08514404 0.91606575]	[477.62197876 393.06985474 0.87869352]	[418.63870239 393.01568604 0.85450101]	[395.61044312 488.02093506 0.85898876]	[385.30636597 580.33496094 0.86701363]	[529.05114746 393.04412842 0.82354939]	[544.35144043 485.45150757 0.89933151]	[564.9119873 582.76947021 0.9342947 ]	[480.32192993 582.79644775 0.78863913]	[441.77719116 582.89532471 0.77178031]	[462.29946899 726.55529785 0.84868717]	[4.80355408e+02 8.54834839e+02 8.21581006e-01]	[521.17175293 580.32366943 0.7203123 ]	[521.40606689 726.4230957 0.83942986]	[5.31614868e+02 8.52197083e+02 8.22944045e-01]	[459.75128174 303.22817993 0.91964412]	[482.88644409 300.66772461 0.92852908]	[441.77270508 316.13024902 0.89822257]	[500.90649414 313.47171021 0.87760562]	[5.23780518e+02 8.93260315e+02 8.70362639e-01]	[5.41814331e+02 8.90682800e+02 8.60666573e-01]	[5.31605408e+02 8.59998291e+02 6.33634388e-01]	[4.82939880e+02 8.98425598e+02 7.68095672e-01]	[4.64934906e+02 8.93406860e+02 7.49221027e-01]	[4.85475586e+02 8.67680725e+02 6.75532222e-01]
[475.07647705 316.09805298 0.91528201]	[477.62612915 393.07669067 0.8788892 ]	[418.63830566 393.02853394 0.85484219]	[398.00949097 487.97094727 0.86786968]	[385.32000732 582.7444458 0.8699621 ]	[529.06115723 393.04315186 0.82137352]	[544.36029053 485.44570923 0.8978107 ]	[564.89538574 582.77453613 0.93192679]	[480.3303833 582.78222656 0.78553903]	[441.77655029 582.88311768 0.76952147]	[462.28970337 726.59643555 0.84974015]	[4.80378967e+02 8.54894775e+02 8.19112539e-01]	[521.19207764 580.30456543 0.72046667]	[521.38897705 726.46740723 0.83761704]	[5.31584778e+02 8.52320312e+02 8.25508177e-01]	[459.74328613 303.25888062 0.91473359]	[482.87295532 300.68740845 0.9269594 ]	[441.7633667 316.14807129 0.90222037]	[500.88705444 313.5078125 0.87853712]	[5.21404907e+02 8.93426270e+02 8.75419855e-01]	[5.41807983e+02 8.90823730e+02 8.79641056e-01]	[5.31536804e+02 8.65092468e+02 6.46743715e-01]	[4.82924622e+02 8.98483215e+02 7.62279153e-01]	[4.64915619e+02 8.93434448e+02 7.49001503e-01]	[4.87949768e+02 8.70158691e+02 6.83568954e-01]
[475.07089233 316.11407471 0.9144007 ]	[477.64929199 395.48977661 0.88367498]	[418.64093018 393.04888916 0.85640156]	[398.05200195 487.97177124 0.8787365 ]	[385.3560791 582.82269287 0.88151902]	[531.52972412 393.0279541 0.81876075]	[544.35614014 482.93984985 0.90756863]	[564.89733887 582.831604 0.9357689 ]	[480.3458252 580.35235596 0.77991337]	[441.78857422 582.8704834 0.76413733]	[462.29946899 729.04785156 0.84416461]	[4.82709320e+02 8.57379822e+02 8.13462496e-01]	[521.21643066 580.28137207 0.71661729]	[521.37756348 726.51873779 0.84216923]	[5.29033691e+02 8.54802063e+02 8.17600310e-01]	[459.73757935 303.29455566 0.9093262 ]	[482.86602783 300.70843506 0.92327625]	[441.76412964 316.1831665 0.90303147]	[500.88198853 313.53326416 0.88585317]	[5.21376587e+02 8.95978210e+02 8.54240835e-01]	[5.41812012e+02 8.93310974e+02 8.63330245e-01]	[5.26531555e+02 8.67671875e+02 6.66861594e-01]	[4.82882416e+02 9.00975830e+02 7.69500136e-01]	[4.64887665e+02 8.93446838e+02 7.54541516e-01]	[4.87971405e+02 8.70215210e+02 6.78931713e-01]
[475.06973267 316.14645386 0.91420019]	[477.67196655 395.49075317 0.88828498]	[418.65948486 393.06744385 0.85987663]	[398.11584473 487.98156738 0.88564694]	[385.39535522 582.79681396 0.87048197]	[531.56103516 393.0171814 0.81824595]	[544.37908936 485.36499023 0.90378517]	[564.89923096 582.85949707 0.9395119 ]	[480.37814331 580.2878418 0.77131248]	[441.8147583 582.81164551 0.75396597]	[462.31121826 726.64855957 0.83399582]	[4.82734375e+02 8.59988342e+02 8.03134441e-01]	[521.25274658 577.75531006 0.71655273]	[521.34729004 726.57415771 0.83607495]	[5.26550720e+02 8.57408936e+02 7.98339903e-01]	[459.74893188 305.7706604 0.90656781]	[482.86410522 300.74816895 0.91316825]	[441.76702881 316.13366699 0.90695852]	[500.87197876 313.54528809 0.88713753]	[5.21412598e+02 8.98500977e+02 8.29802334e-01]	[5.41832153e+02 8.93388550e+02 8.32733095e-01]	[5.26442627e+02 8.70218506e+02 6.89049304e-01]	[4.82886932e+02 9.01016357e+02 7.64366746e-01]	[4.64912781e+02 8.95856689e+02 7.52051294e-01]	[4.88003387e+02 8.72710022e+02 6.84140861e-01]
[475.07125854 316.14355469 0.91436392]	[477.67163086 395.48699951 0.88723606]	[418.65753174 393.0680542 0.85978198]	[398.11825562 487.98788452 0.88512194]	[385.40203857 582.79998779 0.87031662]	[531.56213379 393.00946045 0.81764048]	[544.37695312 485.35903931 0.90453398]	[564.89733887 582.86798096 0.9421128 ]	[482.70617676 580.25335693 0.76630688]	[441.82592773 582.78192139 0.74863368]	[462.31280518 726.63299561 0.8316046 ]	[4.82729767e+02 8.59948792e+02 8.04677546e-01]	[521.2565918 577.71252441 0.71418011]	[521.34344482 726.56079102 0.83497798]	[5.26552307e+02 8.57414124e+02 7.97889531e-01]	[459.75146484 305.76925659 0.90671194]	[482.86264038 300.74749756 0.91327178]	[441.76824951 316.13104248 0.90808737]	[500.87036133 313.54626465 0.88866913]	[5.21411682e+02 8.98499634e+02 8.27875376e-01]	[5.41833374e+02 8.93388977e+02 8.32754076e-01]	[5.26444763e+02 8.70220337e+02 6.90534830e-01]	[4.82901520e+02 9.01005310e+02 7.63130426e-01]	[4.64922516e+02 8.95850586e+02 7.49232113e-01]	[4.87982178e+02 8.70314514e+02 6.80768013e-01]
[475.07800293 316.16665649 0.91546011]	[477.70687866 395.50073242 0.89670634]	[418.68218994 393.05249023 0.86075091]	[398.16168213 487.94415283 0.88995945]	[390.43118286 582.77203369 0.86019373]	[531.60028076 393.04592896 0.81881464]	[544.39794922 485.43414307 0.899176 ]	[564.91662598 582.90344238 0.94698614]	[482.7215271 580.26574707 0.76510906]	[441.84088135 582.79571533 0.74634099]	[462.31555176 729.06951904 0.82602817]	[4.82734863e+02 8.60009216e+02 8.00640404e-01]	[521.27349854 577.72180176 0.71422249]	[521.35131836 726.64685059 0.8417002 ]	[5.26486694e+02 8.62485291e+02 7.95409381e-01]	[459.75515747 305.80499268 0.90509069]	[482.86358643 300.76321411 0.90928483]	[441.78897095 316.15097046 0.90605128]	[500.86898804 313.53610229 0.88403362]	[5.21377136e+02 9.01016846e+02 8.36100817e-01]	[5.41814331e+02 8.93443665e+02 8.25203240e-01]	[5.23948730e+02 8.72718323e+02 7.06981957e-01]	[4.82850433e+02 9.01027161e+02 7.62587845e-01]	[4.64888458e+02 8.95861389e+02 7.52123773e-01]	[4.87998962e+02 8.72735291e+02 6.91577911e-01]
[475.10211182 318.53771973 0.92006493]	[477.7414856 395.51940918 0.90401882]	[418.70153809 395.49502563 0.86579978]	[398.18960571 487.9342041 0.8989526 ]	[390.51367188 582.81817627 0.86992252]	[534.11499023 393.06478882 0.819534 ]	[544.41796875 482.97070312 0.90334284]	[564.91009521 582.89483643 0.94347501]	[482.75161743 577.77020264 0.75288135]	[441.88479614 580.31634521 0.72647744]	[462.32998657 729.08813477 0.81973618]	[4.82730011e+02 8.59987305e+02 8.04430366e-01]	[521.28240967 575.19720459 0.70861167]	[521.32849121 726.637146 0.82891136]	[5.26410217e+02 8.65077820e+02 8.03413630e-01]	[459.7638855 308.33312988 0.90327942]	[482.88070679 303.23190308 0.89956063]	[441.78570557 318.54837036 0.90117705]	[500.90026855 315.95031738 0.88970453]	[5.21385803e+02 9.01061218e+02 8.25049162e-01]	[5.41804932e+02 8.95847961e+02 8.27018499e-01]	[5.23880188e+02 8.72813110e+02 7.18154550e-01]	[4.82837585e+02 9.01009155e+02 7.73818612e-01]	[4.64881500e+02 8.93458191e+02 7.63423622e-01]	[4.87971313e+02 8.72716675e+02 6.82511926e-01]
[475.15377808 318.62872314 0.92426783]	[480.16122437 395.51983643 0.91500074]	[418.77462769 393.05227661 0.86903501]	[400.64584351 488.00405884 0.89646977]	[395.55258179 582.83837891 0.89859676]	[536.66107178 395.50979614 0.82837874]	[544.47216797 485.4520874 0.88099784]	[564.9418335 582.90454102 0.94290537]	[482.83496094 582.80194092 0.77484816]	[444.34237671 582.87658691 0.73679912]	[462.35067749 726.61737061 0.82380557]	[4.82714447e+02 8.57379822e+02 8.05792451e-01]	[521.35681152 580.34008789 0.74130219]	[521.29034424 726.6272583 0.82328463]	[5.23906067e+02 8.67611145e+02 8.14513206e-01]	[459.81381226 310.8895874 0.91108525]	[482.94232178 305.81097412 0.88469923]	[441.83218384 318.5592041 0.89667982]	[503.30758667 316.01187134 0.90406203]	[5.21350342e+02 9.03567688e+02 7.99870968e-01]	[5.41755798e+02 8.95845642e+02 8.15454602e-01]	[5.21348022e+02 8.72885925e+02 7.00548887e-01]	[4.82877960e+02 8.98512024e+02 7.66313314e-01]	[4.64903564e+02 8.93431519e+02 7.56512821e-01]	[4.85478180e+02 8.70241821e+02 6.47192895e-01]
[477.58959961 318.66064453 0.92069727]	[480.20297241 395.56912231 0.92820954]	[421.1519165 395.50973511 0.87238997]	[400.69616699 490.53713989 0.88627744]	[395.64413452 582.8536377 0.90872943]	[536.71148682 395.56286621 0.83886302]	[544.52960205 487.96142578 0.86235386]	[564.97436523 582.91827393 0.94313806]	[482.85522461 582.91455078 0.78368014]	[444.35714722 585.3805542 0.7449103 ]	[462.35748291 729.03326416 0.82475108]	[4.82717926e+02 8.57403931e+02 8.05397511e-01]	[521.37384033 582.89648438 0.75472677]	[521.2722168 726.64624023 0.82311964]	[5.23897583e+02 8.67642212e+02 8.16431344e-01]	[459.84439087 310.92633057 0.91462308]	[482.96481323 305.84793091 0.87917101]	[441.87155151 318.57931519 0.9027862 ]	[503.33877563 316.0112915 0.91157228]	[5.21348694e+02 9.03541199e+02 7.89555550e-01]	[5.41750793e+02 8.93447388e+02 8.13437164e-01]	[5.21348938e+02 8.72926086e+02 6.96264803e-01]	[4.82873138e+02 8.98494141e+02 7.68428326e-01]	[4.64902069e+02 8.93427917e+02 7.59244919e-01]	[4.87922577e+02 8.70285767e+02 6.49929523e-01]
[477.65106201 318.6546936 0.93049407]	[480.25680542 395.56976318 0.93183225]	[421.19281006 395.5171814 0.87203622]	[400.76089478 493.06045532 0.88177192]	[398.04501343 582.91937256 0.9221735 ]	[539.18267822 395.57962036 0.84634793]	[546.91741943 487.9881897 0.85881996]	[565.01434326 582.93249512 0.93936229]	[482.92849731 582.9128418 0.77674991]	[446.87228394 585.38592529 0.73064661]	[462.37887573 726.63269043 0.81873828]	[4.82735413e+02 8.57400269e+02 8.05564761e-01]	[521.4241333 582.89501953 0.76328379]	[521.33056641 729.03234863 0.82941639]	[5.23907471e+02 8.67697083e+02 8.24604750e-01]	[462.20510864 310.93252563 0.9147085 ]	[485.36080933 305.85745239 0.87232685]	[444.30474854 318.58001709 0.89314955]	[503.37313843 315.99121094 0.91315806]	[5.21347046e+02 9.03571350e+02 8.02534163e-01]	[5.41748413e+02 8.95855225e+02 8.18845153e-01]	[5.21350037e+02 8.75358032e+02 6.93655789e-01]	[4.82875793e+02 8.98498962e+02 7.64001906e-01]	[4.64907715e+02 8.93425476e+02 7.50661433e-01]	[4.87933868e+02 8.70291077e+02 6.48733377e-01]
[477.69052124 318.70489502 0.92994505]	[480.31234741 395.57299805 0.93073648]	[421.26272583 395.54013062 0.87108493]	[400.7684021 493.1116333 0.88105285]	[398.09817505 582.90576172 0.92882818]	[539.21887207 395.57797241 0.85553396]	[546.95062256 487.96160889 0.85835475]	[565.02374268 582.93127441 0.93525279]	[482.95651245 582.93457031 0.77947879]	[446.90835571 585.40924072 0.73236483]	[462.39404297 726.57739258 0.81794977]	[4.82728180e+02 8.57368469e+02 8.05643141e-01]	[523.77929688 582.91992188 0.77241194]	[521.33880615 726.65234375 0.82740659]	[5.23913269e+02 8.67694458e+02 8.26932847e-01]	[462.24798584 310.96099854 0.92005211]	[485.41326904 308.36102295 0.86844927]	[444.35140991 318.51913452 0.88309932]	[503.42407227 315.97607422 0.90227485]	[5.21337036e+02 9.03601501e+02 8.00696731e-01]	[5.41741333e+02 8.95877197e+02 8.13042104e-01]	[5.21367859e+02 8.75346924e+02 7.06872165e-01]	[4.82839752e+02 8.98504089e+02 7.71076381e-01]	[4.64881622e+02 8.93416870e+02 7.52912223e-01]	[4.87925140e+02 8.70261047e+02 6.48830056e-01]
[477.74050903 318.69625854 0.93681681]	[480.3656311 395.55456543 0.92984438]	[421.32989502 395.50701904 0.86115289]	[400.82269287 493.13146973 0.87280524]	[398.10766602 582.91168213 0.93450952]	[539.26580811 395.56344604 0.86115694]	[547.00726318 487.96920776 0.84598333]	[565.05145264 582.97637939 0.92574954]	[482.97570801 582.91424561 0.77508843]	[446.94885254 585.40258789 0.73090625]	[462.40914917 726.49902344 0.81014943]	[4.82715820e+02 8.54891602e+02 8.12222481e-01]	[523.78564453 582.89587402 0.7679891 ]	[521.36108398 729.06115723 0.83021712]	[5.23913757e+02 8.67698486e+02 8.28700423e-01]	[462.31567383 310.93127441 0.91544664]	[485.46548462 308.35470581 0.85926622]	[444.45147705 316.15750122 0.85707289]	[503.48556519 316.01144409 0.90370756]	[5.21354736e+02 9.03608093e+02 8.03227484e-01]	[5.41758240e+02 8.95876648e+02 8.17419350e-01]	[5.21353638e+02 8.75330811e+02 7.12454736e-01]	[4.82858002e+02 8.98494385e+02 7.72441566e-01]	[4.64890350e+02 8.93411865e+02 7.54631817e-01]	[4.87913239e+02 8.70213135e+02 6.51685357e-01]
[480.15722656 318.67733765 0.94931966]	[482.76437378 395.52127075 0.92356795]	[421.38912964 393.04901123 0.84948146]	[400.8772583 493.10931396 0.86182147]	[398.15917969 582.8671875 0.93324345]	[541.6963501 395.54086304 0.86758751]	[547.04473877 485.46740723 0.84730917]	[565.07098389 582.97833252 0.92268658]	[485.37094116 582.89447021 0.77561867]	[449.4664917 585.38360596 0.73190385]	[462.42575073 724.00756836 0.79596436]	[4.82720673e+02 8.54824524e+02 8.20037603e-01]	[523.81304932 582.87506104 0.76941502]	[521.37475586 726.65209961 0.83740675]	[5.23913757e+02 8.67663574e+02 8.24685216e-01]	[462.38745117 310.89535522 0.90882504]	[487.93823242 308.33642578 0.84901243]	[446.96716309 316.12286377 0.84117818]	[505.90151978 316.00024414 0.89610565]	[5.21328796e+02 9.03592651e+02 8.01778972e-01]	[5.41746521e+02 8.95870178e+02 8.18991005e-01]	[5.21369812e+02 8.72942139e+02 7.16113210e-01]	[4.82860840e+02 8.98469421e+02 7.74361849e-01]	[4.64894714e+02 8.93394165e+02 7.47689784e-01]	[4.85479950e+02 8.70142822e+02 6.45667911e-01]
[480.21405029 318.67144775 0.95109129]	[482.82061768 395.52670288 0.92293882]	[423.82113647 393.03295898 0.8414498 ]	[403.28671265 495.58605957 0.85418952]	[398.22409058 582.90380859 0.93149018]	[541.74755859 395.55413818 0.88210058]	[549.51708984 485.40219116 0.8454805 ]	[567.46221924 582.93890381 0.91653496]	[485.40319824 582.86730957 0.7695989 ]	[449.50253296 582.94885254 0.7283622 ]	[462.42950439 724.02752686 0.80117053]	[4.82717163e+02 8.54812805e+02 8.27869415e-01]	[523.84240723 582.84887695 0.76989192]	[521.40844727 729.02319336 0.83626217]	[5.23916931e+02 8.67656677e+02 8.26185882e-01]	[462.4498291 310.87432861 0.89559722]	[488.01068115 308.31625366 0.84343392]	[451.99813843 316.14440918 0.82590234]	[505.9854126 316.03900146 0.90233445]	[5.21326782e+02 9.03600647e+02 8.01701665e-01]	[5.41741150e+02 8.95881042e+02 8.19030583e-01]	[5.21374084e+02 8.72933655e+02 7.22750962e-01]	[4.82883942e+02 8.98469910e+02 7.75137544e-01]	[4.64904022e+02 8.93401794e+02 7.50306845e-01]	[4.85477325e+02 8.70131348e+02 6.49216115e-01]
[480.3157959 318.65438843 0.95037937]	[482.87924194 395.54473877 0.92147303]	[423.89505005 393.02862549 0.83025527]	[403.33627319 493.05358887 0.84331667]	[398.27563477 582.88928223 0.92700255]	[541.80541992 395.58648682 0.89315116]	[549.58813477 487.92324829 0.82753509]	[567.47888184 582.93444824 0.91574275]	[485.48730469 582.83300781 0.75786167]	[452.07373047 582.91851807 0.72941774]	[462.44226074 723.93444824 0.79264843]	[4.80384521e+02 8.52355225e+02 8.33912373e-01]	[523.9005127 582.81054688 0.77166373]	[523.78198242 726.54217529 0.83905023]	[5.23929504e+02 8.67638672e+02 8.20771337e-01]	[464.90087891 310.86987305 0.88242269]	[493.05145264 305.84286499 0.84122992]	[452.08444214 316.1708374 0.8288486 ]	[508.52236938 316.02429199 0.88392138]	[5.21328857e+02 9.03590637e+02 7.93107867e-01]	[5.41741333e+02 8.95878235e+02 8.14473748e-01]	[5.21375854e+02 8.72924072e+02 7.24851906e-01]	[4.82891022e+02 8.98443970e+02 7.77402043e-01]	[4.64907166e+02 8.93382568e+02 7.48357356e-01]	[4.85434052e+02 8.67688538e+02 6.45230949e-01]
[482.72952271 318.66702271 0.95445788]	[482.91601562 395.53939819 0.91167486]	[426.39547729 392.99172974 0.81512898]	[405.82904053 490.53540039 0.83335167]	[400.69406128 582.90435791 0.93358088]	[541.8225708 395.57296753 0.89111388]	[552.11138916 485.37295532 0.83712256]	[567.48840332 582.92456055 0.91400188]	[487.94610596 582.81658936 0.75297111]	[454.56210327 582.91381836 0.7302953 ]	[464.83630371 724.00585938 0.78670639]	[4.82746918e+02 8.54876038e+02 8.21137309e-01]	[523.9453125 582.79156494 0.76944113]	[523.83209229 726.5880127 0.84507412]	[5.23951416e+02 8.67660461e+02 8.26060772e-01]	[467.42785645 310.88006592 0.86265576]	[495.64996338 305.8421936 0.8563168 ]	[454.62304688 316.13583374 0.83120477]	[513.56311035 316.00439453 0.86463058]	[5.21364624e+02 9.03596985e+02 7.97917485e-01]	[5.41765808e+02 8.95877441e+02 8.17206025e-01]	[5.21385498e+02 8.72931824e+02 7.24612772e-01]	[4.82885193e+02 8.98499634e+02 7.72264779e-01]	[4.64913544e+02 8.93422974e+02 7.56818533e-01]	[4.87958923e+02 8.70214905e+02 6.60411119e-01]
[482.80667114 318.68399048 0.9561196 ]	[482.9331665 395.54473877 0.91121078]	[426.4251709 392.99108887 0.81214064]	[405.87664795 490.48068237 0.83238351]	[400.74749756 582.82067871 0.92615819]	[541.86450195 395.5602417 0.89517069]	[554.65234375 485.36352539 0.83605653]	[567.49859619 582.91326904 0.91387463]	[487.95217896 582.86566162 0.75857782]	[454.55865479 582.96038818 0.7347728 ]	[464.90606689 723.95452881 0.77374065]	[4.82765411e+02 8.54868774e+02 8.23381424e-01]	[523.96026611 582.8392334 0.77366352]	[523.84307861 726.58782959 0.84506625]	[5.23964783e+02 8.67657166e+02 8.26226115e-01]	[469.98254395 310.9258728 0.85775352]	[498.17404175 308.32589722 0.87308133]	[457.0887146 318.56588745 0.84512568]	[516.11376953 316.0461731 0.863765 ]	[5.21390198e+02 9.03606018e+02 7.94952750e-01]	[5.41782898e+02 8.95886963e+02 8.15930843e-01]	[5.21385437e+02 8.72918152e+02 7.28229761e-01]	[4.82909424e+02 8.98495361e+02 7.64531195e-01]	[4.64935150e+02 8.93423950e+02 7.50353634e-01]	[4.87974274e+02 8.70204895e+02 6.64836764e-01]
[482.88882446 318.68362427 0.94289243]	[482.95977783 395.54370117 0.90541959]	[428.94430542 392.96743774 0.80638909]	[410.94696045 487.9956665 0.82558966]	[400.8053894 582.80462646 0.9225077 ]	[541.92163086 395.57400513 0.89658105]	[554.71087646 485.47885132 0.81905615]	[567.51293945 582.92126465 0.90986937]	[487.96957397 582.85266113 0.75470281]	[454.58618164 582.94262695 0.73640639]	[464.86138916 726.46936035 0.79359275]	[4.82771210e+02 8.54846436e+02 8.26020718e-01]	[523.96484375 582.83215332 0.77093726]	[523.85717773 726.63745117 0.85068989]	[5.23957947e+02 8.67661316e+02 8.26050937e-01]	[472.55657959 310.92837524 0.85504061]	[498.2739563 308.33981323 0.89190179]	[457.14553833 318.59243774 0.85462016]	[518.68005371 316.06417847 0.88703775]	[5.23793579e+02 9.03572510e+02 7.86196947e-01]	[5.41816956e+02 8.95851807e+02 8.18670034e-01]	[5.21370178e+02 8.72909729e+02 7.31767774e-01]	[4.82923370e+02 8.98492188e+02 7.63879299e-01]	[4.64941895e+02 8.93418213e+02 7.48940647e-01]	[4.87978912e+02 8.70175598e+02 6.59987688e-01]
[482.93930054 318.69308472 0.93269295]	[485.3835144 395.54595947 0.89825279]	[431.51647949 392.96841431 0.80841064]	[410.98016357 488.02404785 0.82601774]	[400.8291626 582.89526367 0.92894661]	[544.31933594 395.58981323 0.89707279]	[557.23449707 487.94107056 0.82583421]	[567.50726318 582.94873047 0.91146719]	[488.02236938 582.79119873 0.74350142]	[454.63571167 582.86828613 0.73567367]	[464.89035034 723.97198486 0.77896553]	[4.82773468e+02 8.54863098e+02 8.21033776e-01]	[524.01165771 582.78106689 0.75710392]	[523.89123535 726.60705566 0.84963328]	[5.23990417e+02 8.67659363e+02 8.21881115e-01]	[475.10305786 310.94140625 0.86379874]	[500.68060303 308.38665771 0.901896 ]	[457.21807861 318.59262085 0.86560035]	[518.68328857 316.1076355 0.88739502]	[5.23831787e+02 9.03588379e+02 7.86121011e-01]	[5.41858582e+02 8.95864136e+02 8.16115856e-01]	[5.21388794e+02 8.72906128e+02 7.36481845e-01]	[4.82914093e+02 8.98511169e+02 7.59077013e-01]	[4.64937927e+02 8.93427063e+02 7.46670842e-01]	[4.87980957e+02 8.70192139e+02 6.62922263e-01]
[482.97607422 318.71853638 0.9258182 ]	[485.41622925 395.54827881 0.89295155]	[431.53744507 392.96734619 0.80898076]	[413.56033325 487.9826355 0.83904922]	[400.87597656 582.847229 0.90675807]	[544.3692627 395.60986328 0.89861578]	[559.734375 487.95324707 0.83488506]	[567.51831055 582.94714355 0.90890825]	[488.01464844 580.32965088 0.73840231]	[454.59963989 582.8215332 0.72834897]	[464.9029541 724.01239014 0.7808283 ]	[4.82788849e+02 8.54897827e+02 8.15194547e-01]	[526.40325928 580.32110596 0.74958825]	[523.90045166 726.58270264 0.84988379]	[5.23999817e+02 8.67682312e+02 8.23181450e-01]	[475.16720581 310.96917725 0.87270796]	[500.71798706 308.40731812 0.90483278]	[459.64779663 318.55270386 0.87028086]	[518.77270508 316.07070923 0.91394407]	[5.23858032e+02 9.03622192e+02 7.84119189e-01]	[5.41889465e+02 8.95886169e+02 8.05616319e-01]	[5.21378967e+02 8.72920166e+02 7.35313177e-01]	[4.82924072e+02 9.00975647e+02 7.59612679e-01]	[4.64955688e+02 8.93434631e+02 7.47305393e-01]	[4.87996460e+02 8.70238770e+02 6.64903939e-01]
[482.97625732 318.71856689 0.92596895]	[485.4156189 395.5491333 0.89308763]	[431.5362854 392.96911621 0.80911601]	[413.56237793 487.98233032 0.83968103]	[400.87835693 582.85064697 0.90690923]	[544.3682251 395.60958862 0.8986479 ]	[559.73309326 487.95245361 0.83509856]	[567.51983643 582.9475708 0.90869302]	[488.01376343 580.33111572 0.73841572]	[454.59750366 582.82397461 0.72836733]	[464.90219116 724.01104736 0.78000569]	[4.82786469e+02 8.54890747e+02 8.15518677e-01]	[526.40338135 580.32263184 0.74947643]	[523.89953613 726.58209229 0.84975636]	[5.23997070e+02 8.67686829e+02 8.23068619e-01]	[475.16604614 310.96914673 0.87249523]	[500.71835327 308.40591431 0.90502465]	[459.6479187 318.55386353 0.87017715]	[518.77435303 316.06970215 0.91429698]	[5.23857666e+02 9.03621948e+02 7.81156182e-01]	[5.41892273e+02 8.95886841e+02 8.03017557e-01]	[5.21375916e+02 8.72926331e+02 7.32809663e-01]	[4.82925964e+02 9.00981812e+02 7.58735955e-01]	[4.64956055e+02 8.93438477e+02 7.45821118e-01]	[4.87989868e+02 8.70231689e+02 6.62300646e-01]
[485.39776611 318.74371338 0.91744095]	[485.47317505 395.53155518 0.87816465]	[434.0899353 390.50430298 0.81485504]	[416.06900024 490.48068237 0.84814978]	[403.29031372 582.81884766 0.90241039]	[544.40234375 395.59866333 0.8924123 ]	[559.8338623 487.99911499 0.84536242]	[567.53887939 582.9598999 0.90691036]	[490.51159668 580.34259033 0.73369783]	[457.08004761 582.8215332 0.73116904]	[464.96435547 723.95733643 0.76892531]	[4.82787811e+02 8.54896545e+02 8.11497688e-01]	[526.41699219 580.34069824 0.7463029 ]	[523.91748047 726.59484863 0.84322035]	[5.24002747e+02 8.67683472e+02 8.23292971e-01]	[477.63287354 313.39877319 0.88001239]	[500.77359009 310.90072632 0.91173905]	[459.71148682 318.56884766 0.85291547]	[521.18237305 316.05297852 0.91975832]	[5.23846741e+02 9.06094482e+02 7.84839392e-01]	[5.41884888e+02 8.95896179e+02 7.99558282e-01]	[5.21377441e+02 8.72927124e+02 7.34412551e-01]	[4.82881073e+02 9.00983215e+02 7.54800737e-01]	[4.64924530e+02 8.93425720e+02 7.44265318e-01]	[4.87999603e+02 8.70243347e+02 6.63521767e-01]
[485.44885254 321.14834595 0.90361065]	[487.93765259 395.55422974 0.87391841]	[436.5838623 392.97454834 0.82535899]	[416.16372681 490.48498535 0.86257315]	[403.33322144 582.80889893 0.89824671]	[544.44219971 395.63339233 0.89458436]	[562.21911621 485.45697021 0.85862225]	[567.55847168 582.95349121 0.9025715 ]	[490.57531738 582.82910156 0.73329163]	[457.14581299 582.89147949 0.74162108]	[467.48654175 723.91094971 0.76267946]	[4.82799774e+02 8.54916809e+02 8.07339728e-01]	[526.46496582 582.83032227 0.7384904 ]	[523.92901611 726.58892822 0.84638512]	[5.24013489e+02 8.67688660e+02 8.22217643e-01]	[477.68582153 313.43157959 0.89001274]	[500.82937622 310.96224976 0.91712451]	[459.77041626 318.52386475 0.83580387]	[521.2277832 316.087677 0.93008661]	[5.23835815e+02 9.06091736e+02 7.89725065e-01]	[5.41881287e+02 8.95898499e+02 8.00515175e-01]	[5.21387390e+02 8.72935730e+02 7.32587337e-01]	[4.82874603e+02 8.98514648e+02 7.58069515e-01]	[4.64922150e+02 8.93418030e+02 7.47401536e-01]	[4.88011841e+02 8.70277832e+02 6.66987598e-01]
[487.96810913 321.15814209 0.8860479 ]	[490.57684326 395.59085083 0.86276537]	[436.6703186 392.99902344 0.83668989]	[418.60107422 490.56259155 0.87562197]	[408.4208374 582.83624268 0.86717236]	[546.95617676 398.02493286 0.87741393]	[562.3380127 487.99102783 0.87147611]	[570.03112793 585.34362793 0.88668686]	[495.62335205 582.80969238 0.74258196]	[459.61523438 582.87225342 0.75197244]	[472.54129028 716.26983643 0.73959821]	[4.82846436e+02 8.57430237e+02 7.89086580e-01]	[528.98297119 582.81262207 0.72798729]	[523.96533203 726.53643799 0.83245021]	[5.24029358e+02 8.67649231e+02 8.09426308e-01]	[480.14300537 313.47045898 0.90330803]	[500.89331055 310.98019409 0.91490573]	[462.2258606 318.56347656 0.85095227]	[521.3336792 316.04519653 0.95154321]	[5.23827942e+02 9.03593933e+02 7.98991263e-01]	[5.41878052e+02 8.95863892e+02 8.08646321e-01]	[5.21404541e+02 8.72926331e+02 7.24531293e-01]	[4.82744232e+02 9.00982788e+02 7.49269605e-01]	[4.64852112e+02 8.93399292e+02 7.45972097e-01]	[4.90568085e+02 8.72748291e+02 6.81700170e-01]
[490.48098755 318.78457642 0.8836965 ]	[495.60058594 395.60961914 0.87397236]	[439.08343506 393.01330566 0.84332258]	[418.66943359 488.01144409 0.88196295]	[411.03131104 582.83349609 0.86550725]	[547.04022217 398.05303955 0.86596382]	[562.37060547 487.97717285 0.87734628]	[570.11846924 585.33850098 0.87866974]	[495.65786743 582.79504395 0.73986268]	[459.65750122 582.86248779 0.75296402]	[472.5196228 713.78570557 0.74648803]	[4.82854492e+02 8.57441467e+02 7.85043895e-01]	[528.98620605 582.79907227 0.72313589]	[523.94445801 726.43786621 0.82906646]	[5.26406677e+02 8.67628906e+02 7.99430370e-01]	[480.19082642 313.4788208 0.91116834]	[503.27093506 313.40063477 0.91617006]	[462.2701416 318.57641602 0.85255289]	[521.37445068 316.10717773 0.95530403]	[5.23822266e+02 9.03575439e+02 7.95598209e-01]	[5.41875488e+02 8.95850464e+02 8.02419603e-01]	[5.23788269e+02 8.72912415e+02 7.11409092e-01]	[4.82726166e+02 9.00980957e+02 7.50103354e-01]	[4.64847260e+02 8.93399170e+02 7.47794747e-01]	[4.93057495e+02 8.72786743e+02 6.90813839e-01]
[490.52032471 318.77645874 0.88356704]	[495.67779541 395.609375 0.88295591]	[439.11941528 393.01361084 0.84665358]	[418.6862793 487.95620728 0.88657635]	[416.03579712 582.78161621 0.87692118]	[549.50726318 398.04403687 0.85424691]	[562.39984131 487.9670105 0.87836897]	[572.64825439 585.33679199 0.874089 ]	[495.68463135 582.81298828 0.7369839 ]	[459.67102051 582.89031982 0.74518192]	[472.51428223 721.42657471 0.74712366]	[4.82865692e+02 8.57398376e+02 7.88448453e-01]	[529.03198242 582.80822754 0.71592987]	[523.95782471 726.47662354 0.82854748]	[5.26393494e+02 8.67635864e+02 8.03303957e-01]	[480.2081604 313.47555542 0.91321576]	[503.29986572 310.95706177 0.90989923]	[462.30075073 318.60675049 0.84067386]	[521.4152832 316.09158325 0.9484266 ]	[5.23820312e+02 9.03565430e+02 7.94160306e-01]	[5.41876282e+02 8.95844666e+02 8.01801085e-01]	[5.23774719e+02 8.72914917e+02 7.16361225e-01]	[4.82760559e+02 8.98514282e+02 7.50057757e-01]	[4.64867645e+02 8.93392090e+02 7.41972744e-01]	[4.93054291e+02 8.72745850e+02 6.85266852e-01]
[490.57739258 318.77764893 0.88259804]	[498.14093018 395.59625244 0.89295745]	[439.15847778 393.01040649 0.84935045]	[418.73007202 487.95788574 0.88794065]	[416.15429688 582.85870361 0.89776659]	[549.54876709 398.02670288 0.84555912]	[562.44659424 487.92443848 0.87407434]	[575.21258545 582.99041748 0.87546706]	[498.11282349 582.82818604 0.737688 ]	[459.68777466 582.90380859 0.74561262]	[472.54373169 723.90319824 0.75160372]	[4.82863586e+02 8.57389160e+02 7.92452574e-01]	[529.0456543 582.81481934 0.711968 ]	[523.97479248 726.54370117 0.82936704]	[5.26398804e+02 8.67615356e+02 8.01870346e-01]	[480.25167847 313.46368408 0.91599435]	[503.34912109 310.93243408 0.9074043 ]	[462.37982178 318.58215332 0.81089807]	[523.77697754 316.0786438 0.9420808 ]	[5.23826111e+02 9.03573792e+02 7.91417360e-01]	[5.41879517e+02 8.95848755e+02 7.99677134e-01]	[5.23776550e+02 8.72889343e+02 7.21266806e-01]	[4.82772583e+02 8.98502930e+02 7.53284037e-01]	[4.64875305e+02 8.93383423e+02 7.44092345e-01]	[4.93048004e+02 8.72729675e+02 6.87307537e-01]
[493.07546997 318.75210571 0.89358658]	[498.17803955 395.59674072 0.90081066]	[439.1713562 393.01062012 0.85483664]	[418.73867798 487.97290039 0.88615912]	[416.17160034 582.84301758 0.89811683]	[549.60089111 398.02929688 0.8416698 ]	[564.81225586 487.92581177 0.88043457]	[577.69671631 582.96600342 0.87633538]	[498.11395264 580.35009766 0.73235011]	[459.69052124 582.84411621 0.74075782]	[472.56365967 718.88409424 0.74180436]	[4.82843903e+02 8.54882385e+02 7.99112916e-01]	[529.04248047 580.34130859 0.70887148]	[523.98388672 726.50976562 0.82134843]	[5.26410583e+02 8.67613892e+02 8.01546574e-01]	[480.28167725 313.44622803 0.91891658]	[503.39569092 310.90975952 0.90382183]	[462.43374634 318.59817505 0.79483777]	[523.82165527 316.14373779 0.94441074]	[5.23830933e+02 9.03569641e+02 7.92686045e-01]	[5.41886169e+02 8.95848816e+02 8.01067472e-01]	[5.23779663e+02 8.72885193e+02 7.27408350e-01]	[4.82811798e+02 8.98481140e+02 7.52779424e-01]	[4.64900513e+02 8.93371460e+02 7.35688090e-01]	[4.90542816e+02 8.70288818e+02 6.74660444e-01]
[493.13479614 318.74502563 0.8970021 ]	[498.2124939 395.59512329 0.90548086]	[439.18951416 393.01217651 0.85728937]	[418.79580688 488.02377319 0.88351059]	[418.58810425 582.8359375 0.9058826 ]	[552.11590576 398.02542114 0.83853734]	[564.85803223 487.93444824 0.87867379]	[577.72052002 582.98028564 0.8790096 ]	[498.15005493 580.33013916 0.73209274]	[459.71548462 582.8147583 0.73542339]	[472.5647583 721.4185791 0.74400306]	[4.82882782e+02 8.57416809e+02 7.86292613e-01]	[531.53405762 580.33215332 0.69994384]	[523.99108887 726.51812744 0.8255434 ]	[5.24031982e+02 8.67614990e+02 8.05203378e-01]	[480.31869507 313.41448975 0.91866016]	[503.44900513 310.87924194 0.89331818]	[462.4498291 318.57055664 0.82402664]	[523.86932373 316.14089966 0.94837689]	[5.23809998e+02 9.03580688e+02 7.97567189e-01]	[5.41859558e+02 8.95853088e+02 8.03146601e-01]	[5.23780029e+02 8.72887573e+02 7.25790858e-01]	[4.82737885e+02 8.98515869e+02 7.46534765e-01]	[4.64854126e+02 8.93380188e+02 7.39405513e-01]	[4.93077881e+02 8.72757324e+02 6.90159798e-01]
[495.6161499 318.72085571 0.90466088]	[498.23748779 395.57055664 0.90914881]	[439.21337891 392.97579956 0.85576791]	[421.14630127 490.484375 0.88469899]	[418.61129761 582.82434082 0.90383708]	[552.1348877 395.63943481 0.83372134]	[564.87908936 485.48373413 0.87852794]	[577.76605225 582.99005127 0.88119572]	[498.1572876 580.3069458 0.72921813]	[459.71923828 582.79321289 0.73408449]	[475.07275391 723.91418457 0.74886292]	[4.82889374e+02 8.57432312e+02 7.85958350e-01]	[531.5480957 580.31048584 0.69627964]	[524.0166626 726.5244751 0.8191902]	[5.24034241e+02 8.67629944e+02 8.08797717e-01]	[480.34265137 310.96038818 0.91424608]	[503.48327637 308.39126587 0.88349283]	[464.82519531 318.54299927 0.83770055]	[523.89727783 316.10983276 0.94341022]	[5.23807434e+02 9.03592285e+02 8.03837955e-01]	[5.41854919e+02 8.95862183e+02 8.04429233e-01]	[5.23778625e+02 8.72895813e+02 7.28065431e-01]	[4.82724335e+02 9.00973816e+02 7.47053385e-01]	[4.64850983e+02 8.93376648e+02 7.40632117e-01]	[4.93083710e+02 8.72762573e+02 6.96227849e-01]
[495.6421814 318.7053833 0.90832496]	[498.23928833 395.56973267 0.90997255]	[439.21923828 392.97357178 0.85509974]	[421.15151978 490.51358032 0.88286644]	[418.62826538 582.82073975 0.90150595]	[554.61199951 395.63522339 0.83105385]	[564.87615967 487.97177124 0.87731296]	[580.22515869 585.34570312 0.89053965]	[498.17251587 580.25842285 0.72150511]	[459.71075439 580.32159424 0.72601461]	[475.15423584 716.33105469 0.74737138]	[4.82914429e+02 8.57463074e+02 7.80385852e-01]	[531.58374023 580.25598145 0.687675 ]	[524.01379395 726.49908447 0.81445765]	[5.26395325e+02 8.67628296e+02 8.07136416e-01]	[480.36557007 310.92871094 0.91042149]	[503.50942993 308.37207031 0.87540114]	[464.83627319 316.16018677 0.8604207 ]	[523.92633057 316.05712891 0.9341985 ]	[5.23799561e+02 9.06093140e+02 8.06459010e-01]	[5.41852112e+02 8.95890137e+02 8.02947044e-01]	[5.23787415e+02 8.72901367e+02 7.29739189e-01]	[4.80344452e+02 9.01011047e+02 7.45375872e-01]	[4.64847687e+02 8.93390259e+02 7.39349663e-01]	[4.93109833e+02 8.72805725e+02 7.05326557e-01]
[495.66448975 318.69659424 0.91228914]	[498.25305176 395.57089233 0.91240335]	[439.23516846 390.50509644 0.85650116]	[421.17050171 490.50543213 0.88377136]	[418.70040894 582.8348999 0.9105196 ]	[554.62701416 398.01217651 0.83509737]	[564.88769531 488.01745605 0.87765527]	[580.21655273 585.34906006 0.89048505]	[498.18789673 580.26806641 0.72249526]	[459.71337891 580.31762695 0.72393978]	[477.59921265 716.30712891 0.75045109]	[4.82922821e+02 8.59981201e+02 7.84266055e-01]	[531.62023926 580.27832031 0.68732655]	[524.00628662 726.484375 0.81255341]	[5.26394165e+02 8.67619141e+02 8.07505369e-01]	[480.38287354 310.92816162 0.9105227 ]	[505.87167358 308.36810303 0.87583798]	[464.86077881 316.16348267 0.8630147 ]	[523.92047119 316.0687561 0.93299013]	[5.23780945e+02 9.06105530e+02 8.11809599e-01]	[5.41831177e+02 8.95905884e+02 8.02718937e-01]	[5.23787964e+02 8.72883911e+02 7.31162071e-01]	[4.80338135e+02 9.01023254e+02 7.49122500e-01]	[4.64838165e+02 8.93404114e+02 7.45941401e-01]	[4.93126587e+02 8.72841003e+02 7.11935639e-01]
[495.6895752 318.6882019 0.91555202]	[498.27108765 395.57196045 0.91589046]	[439.25067139 390.50579834 0.85897696]	[421.1796875 490.53381348 0.88114583]	[418.71755981 582.84997559 0.91409767]	[554.63891602 398.01132202 0.83578855]	[564.89111328 490.49368286 0.87955678]	[580.22528076 585.35205078 0.89074093]	[498.22467041 577.78759766 0.72291756]	[459.73657227 580.28143311 0.72386336]	[477.62228394 713.77600098 0.75637925]	[4.82920166e+02 8.59969299e+02 7.82991230e-01]	[534.13952637 580.24188232 0.68470097]	[524.02032471 726.47625732 0.8055799 ]	[5.26394348e+02 8.67607788e+02 8.05741906e-01]	[482.72622681 310.92550659 0.90966946]	[505.87905884 308.37051392 0.87450975]	[464.91040039 316.15182495 0.8569085 ]	[523.92126465 316.06604004 0.93415946]	[5.21412476e+02 9.06104309e+02 8.09566379e-01]	[5.41831360e+02 8.95902527e+02 8.02089751e-01]	[5.23788208e+02 8.72876404e+02 7.31159568e-01]	[4.80345581e+02 9.01012512e+02 7.49884307e-01]	[4.64843658e+02 8.93398010e+02 7.46540666e-01]	[4.93117615e+02 8.72831787e+02 7.09335804e-01]
[495.70147705 318.68353271 0.9169355 ]	[500.62582397 395.56588745 0.91852355]	[439.25784302 390.49234009 0.86014283]	[421.19082642 490.53710938 0.88213301]	[418.71679688 582.84155273 0.91217911]	[554.64819336 395.64733887 0.8359769 ]	[564.89367676 488.02606201 0.87962443]	[580.21685791 585.35235596 0.88931382]	[498.24035645 580.24615479 0.72542089]	[459.74740601 580.2857666 0.72367108]	[477.61480713 718.81787109 0.75012016]	[4.82922791e+02 8.60017151e+02 7.84281373e-01]	[534.16064453 580.25323486 0.68617606]	[524.0177002 726.49951172 0.80865288]	[5.26396973e+02 8.67629150e+02 8.10233533e-01]	[482.7322998 310.91702271 0.90930855]	[505.8901062 308.36834717 0.87278932]	[464.91036987 316.14434814 0.86304957]	[523.9286499 316.07839966 0.93598169]	[5.23781250e+02 9.06105835e+02 8.15243661e-01]	[5.41831726e+02 8.95910706e+02 8.03950310e-01]	[5.23792358e+02 8.72889709e+02 7.30766177e-01]	[4.80340485e+02 9.01026245e+02 7.50760913e-01]	[4.64841675e+02 8.93408569e+02 7.49294639e-01]	[4.93122040e+02 8.72865112e+02 7.12973058e-01]
[498.12225342 318.68218994 0.92019272]	[500.63766479 395.56408691 0.9208374 ]	[439.27368164 390.48153687 0.86054009]	[421.1897583 490.53869629 0.88242584]	[418.70983887 582.83959961 0.91235453]	[554.65924072 398.01553345 0.83865726]	[564.90264893 487.9942627 0.88073087]	[580.22131348 585.34442139 0.8908332 ]	[498.26364136 577.78497314 0.7287581 ]	[459.75820923 580.27954102 0.72608101]	[477.61077881 718.82330322 0.75003469]	[4.82931824e+02 8.62501892e+02 7.83154070e-01]	[536.66583252 577.78106689 0.68898594]	[526.41192627 726.51593018 0.80165565]	[5.24032654e+02 8.67651978e+02 8.12077940e-01]	[482.74157715 310.91384888 0.90909773]	[505.90112305 308.37011719 0.87261045]	[464.91912842 316.14370728 0.86024523]	[523.93487549 316.084198 0.93637753]	[5.23798523e+02 9.06096863e+02 8.12738597e-01]	[5.41845520e+02 8.95897034e+02 8.05649161e-01]	[5.23779785e+02 8.72917358e+02 7.25826859e-01]	[4.80331512e+02 9.01039856e+02 7.49094009e-01]	[4.64838562e+02 8.93413513e+02 7.46946752e-01]	[4.93114014e+02 8.72883179e+02 7.10519671e-01]
[498.12890625 318.67156982 0.92337376]	[500.62683105 395.57339478 0.91910672]	[439.25195312 390.51547241 0.86073148]	[421.18847656 490.54598999 0.88145626]	[418.68411255 582.8034668 0.90594441]	[554.65008545 398.01507568 0.83775455]	[564.89788818 490.49090576 0.87598419]	[580.21038818 582.99682617 0.88884044]	[498.26855469 577.79040527 0.73122638]	[459.76171875 580.28900146 0.7306754 ]	[477.60766602 718.85528564 0.74942565]	[4.82902313e+02 8.59965820e+02 7.87260950e-01]	[536.66705322 577.78265381 0.69095582]	[526.40100098 726.50726318 0.8021431 ]	[5.26395447e+02 8.67624207e+02 8.09312940e-01]	[482.74783325 310.90386963 0.90741575]	[505.90704346 308.3678894 0.87110722]	[464.92785645 316.14382935 0.85796571]	[523.93780518 316.09500122 0.93591905]	[5.23785645e+02 9.06114258e+02 8.12585592e-01]	[5.41844238e+02 8.95914124e+02 8.01393926e-01]	[5.23786743e+02 8.72884827e+02 7.28562593e-01]	[4.80350403e+02 9.01027344e+02 7.53758967e-01]	[4.64849762e+02 8.93408875e+02 7.45206475e-01]	[4.93090302e+02 8.72821838e+02 7.06021369e-01]
[498.12869263 318.67160034 0.92315501]	[500.62658691 395.57443237 0.91910648]	[439.25259399 392.96508789 0.86072844]	[421.18652344 490.5489502 0.88072443]	[418.68389893 582.80236816 0.90548909]	[554.64666748 398.01715088 0.83802438]	[564.89660645 490.48986816 0.87503088]	[580.21081543 582.99645996 0.88927907]	[498.25741577 580.24407959 0.73078054]	[459.75622559 580.29766846 0.73033953]	[477.60800171 718.87628174 0.74957603]	[4.82899597e+02 8.59967346e+02 7.88031578e-01]	[536.64697266 577.78863525 0.68896103]	[526.40722656 726.51184082 0.80167246]	[5.26396423e+02 8.67628662e+02 8.10262561e-01]	[482.74789429 310.90463257 0.9074288 ]	[505.90548706 308.3687439 0.87113976]	[464.92523193 316.14328003 0.85965323]	[523.93566895 316.09390259 0.93634176]	[5.23785522e+02 9.06118713e+02 8.11436236e-01]	[5.41844666e+02 8.95916199e+02 8.00334990e-01]	[5.23787598e+02 8.72887573e+02 7.28851140e-01]	[4.80353210e+02 9.01028259e+02 7.53647208e-01]	[4.64853058e+02 8.93410461e+02 7.44101644e-01]	[4.93083405e+02 8.72820251e+02 7.06991911e-01]
[498.12945557 318.67230225 0.92290181]	[500.62890625 395.57525635 0.91938269]	[439.25521851 390.51559448 0.86066353]	[421.16442871 490.53503418 0.88060784]	[418.64257812 582.82434082 0.90632617]	[554.64953613 398.01675415 0.83843827]	[564.89245605 488.01779175 0.87393874]	[580.21551514 585.34069824 0.889368 ]	[498.26043701 580.27490234 0.73793787]	[459.76104736 580.33404541 0.73687613]	[477.60177612 721.40472412 0.75316226]	[4.82900360e+02 8.59948486e+02 7.88871408e-01]	[534.1763916 580.27923584 0.69366753]	[526.39385986 726.53411865 0.80764872]	[5.26400146e+02 8.67635498e+02 8.11542392e-01]	[482.74746704 310.90576172 0.90810227]	[505.90563965 308.36743164 0.87173623]	[464.92410278 316.15100098 0.86042869]	[523.93701172 316.10269165 0.93836033]	[5.23791077e+02 9.06117310e+02 8.10751081e-01]	[5.41848389e+02 8.95914978e+02 8.02382171e-01]	[5.23787781e+02 8.72890076e+02 7.32110858e-01]	[4.82723083e+02 9.01012939e+02 7.53908217e-01]	[4.64861328e+02 8.93408813e+02 7.43868947e-01]	[4.93079407e+02 8.72799438e+02 7.06543982e-01]
[498.12533569 318.66885376 0.92154378]	[500.62619019 395.57885742 0.91931283]	[439.25704956 390.51580811 0.8605687 ]	[421.14550781 490.50973511 0.88222921]	[418.6227417 582.84143066 0.9079603 ]	[554.64733887 398.02398682 0.83961004]	[564.8861084 490.4833374 0.8731007]	[580.2121582 582.99414062 0.88813639]	[498.24603271 580.2789917 0.7391308 ]	[459.75076294 580.33422852 0.73439771]	[477.61785889 721.39190674 0.75277793]	[4.82903046e+02 8.59953857e+02 7.88533926e-01]	[534.15948486 580.28857422 0.69656491]	[524.00469971 726.5380249 0.81425261]	[5.26396790e+02 8.67645020e+02 8.10553074e-01]	[482.74508667 310.9005127 0.90711629]	[505.90383911 308.36328125 0.87114722]	[464.92062378 316.15124512 0.86136639]	[523.93762207 316.10723877 0.94006234]	[5.23787415e+02 9.06128113e+02 8.08428824e-01]	[5.41844971e+02 8.95924194e+02 7.98889399e-01]	[5.23787903e+02 8.72897705e+02 7.30842650e-01]	[4.82731659e+02 9.01011963e+02 7.51533151e-01]	[4.64868286e+02 8.93406921e+02 7.39088237e-01]	[4.93077271e+02 8.72800598e+02 7.03805745e-01]
[495.69763184 318.65280151 0.91903037]	[498.26861572 395.56091309 0.91443819]	[439.24023438 390.4737854 0.85592318]	[421.13717651 488.01678467 0.88407028]	[418.55630493 582.80877686 0.90179265]	[554.62896729 398.0227356 0.83797061]	[564.85986328 487.98776245 0.87746722]	[580.2121582 585.35247803 0.88803995]	[498.23291016 580.34265137 0.74425709]	[459.75656128 582.81555176 0.74261838]	[475.16726685 721.43035889 0.75562298]	[4.82907837e+02 8.59951050e+02 7.90637493e-01]	[534.11651611 580.35137939 0.69876766]	[523.97283936 726.54553223 0.82417506]	[5.24025696e+02 8.67663452e+02 8.16969156e-01]	[482.73690796 310.88104248 0.90326309]	[505.88861084 308.34567261 0.8701719 ]	[464.91906738 316.13861084 0.85669661]	[523.93084717 316.09265137 0.93906313]	[5.23785583e+02 9.06125916e+02 8.11773479e-01]	[5.41841980e+02 8.95918457e+02 8.03319991e-01]	[5.23784424e+02 8.72909119e+02 7.34727085e-01]	[4.80357330e+02 9.01029297e+02 7.49725699e-01]	[4.64858429e+02 8.93404663e+02 7.38640130e-01]	[4.93087433e+02 8.72794189e+02 7.05352902e-01]
[495.67874146 318.65286255 0.91662538]	[498.2401123 395.57531738 0.9102816 ]	[439.2154541 390.49969482 0.85345137]	[418.78359985 488.02801514 0.87938333]	[416.16238403 582.7958374 0.89248025]	[552.14685059 398.03747559 0.84172499]	[564.85357666 487.96408081 0.87910694]	[580.21142578 585.35302734 0.88834739]	[498.17486572 580.34204102 0.73509407]	[459.71835327 582.82354736 0.73690158]	[475.15362549 721.46673584 0.75750208]	[4.82900421e+02 8.57454895e+02 7.90347815e-01]	[531.58691406 580.34613037 0.69659781]	[523.97363281 726.56793213 0.82759351]	[5.24026001e+02 8.67660400e+02 8.14049602e-01]	[482.72164917 310.87661743 0.90160745]	[505.87365723 308.33120728 0.86896867]	[464.8934021 316.1265564 0.86087739]	[523.92510986 316.06820679 0.93592775]	[5.23782654e+02 9.06126709e+02 8.08443248e-01]	[5.41841370e+02 8.95914429e+02 8.00570071e-01]	[5.23780579e+02 8.72909302e+02 7.31181800e-01]	[4.82729980e+02 9.01024292e+02 7.49196410e-01]	[4.64863434e+02 8.93409607e+02 7.35759079e-01]	[4.93080627e+02 8.72774719e+02 6.98540509e-01]
[495.65423584 318.64724731 0.91480714]	[498.19897461 395.59265137 0.90418148]	[439.17703247 392.98626709 0.8531909 ]	[418.73944092 487.98776245 0.88212669]	[416.1234436 582.78466797 0.88993859]	[552.10333252 398.04067993 0.84403431]	[564.84588623 487.99291992 0.88202691]	[577.7913208 585.34387207 0.88748479]	[498.14135742 582.78521729 0.73229408]	[459.69854736 582.84637451 0.73766339]	[475.14199829 723.96350098 0.76095605]	[4.82914001e+02 8.59936646e+02 7.88844705e-01]	[531.53790283 582.78063965 0.6996628 ]	[523.96868896 726.63415527 0.83193243]	[5.24031189e+02 8.67649109e+02 8.13800573e-01]	[480.38198853 308.41470337 0.9005298 ]	[503.50619507 308.32415771 0.87031162]	[464.85089111 316.10766602 0.8658573 ]	[523.91375732 316.07885742 0.9383918 ]	[5.23783203e+02 9.06147949e+02 8.16839457e-01]	[5.41838989e+02 8.95932495e+02 8.02485645e-01]	[5.23781860e+02 8.72896729e+02 7.33349681e-01]	[4.82729584e+02 9.01035767e+02 7.48581469e-01]	[4.64864441e+02 8.93414246e+02 7.38456368e-01]	[4.93091187e+02 8.72793091e+02 6.98790491e-01]
[495.61520386 318.65142822 0.90957367]	[498.1585083 395.60964966 0.89843178]	[439.15524292 392.98605347 0.8460511 ]	[418.71722412 488.02346802 0.88322371]	[416.07525635 582.79614258 0.88747561]	[552.0534668 398.04959106 0.84677231]	[564.80969238 487.97872925 0.8834691 ]	[577.76452637 582.9765625 0.88442659]	[498.11669922 582.7822876 0.72814298]	[459.66601562 582.85540771 0.73268092]	[475.13977051 723.9105835 0.75030023]	[4.82910950e+02 8.57415710e+02 7.88881779e-01]	[531.54187012 580.34942627 0.6994918 ]	[523.92675781 726.64221191 0.83970231]	[5.24026489e+02 8.67654907e+02 8.16674292e-01]	[480.35754395 308.40792847 0.90163165]	[503.49023438 308.33175659 0.87406754]	[462.45684814 316.0954895 0.87096691]	[523.89233398 316.08493042 0.94168091]	[5.23785034e+02 9.06148193e+02 8.15997720e-01]	[5.41842896e+02 8.95934875e+02 8.01819146e-01]	[5.23787231e+02 8.72904602e+02 7.36044824e-01]	[4.82752563e+02 9.01014404e+02 7.49293208e-01]	[4.64886139e+02 8.93400574e+02 7.32550561e-01]	[4.93077209e+02 8.72747681e+02 6.87965512e-01]
[493.13348389 318.64096069 0.90676469]	[495.70108032 395.58480835 0.88300842]	[439.12658691 390.49172974 0.84150207]	[418.68893433 487.95614624 0.88090318]	[413.59106445 582.74645996 0.86712134]	[549.52923584 398.05288696 0.85676801]	[562.44274902 485.48431396 0.8872034 ]	[577.6986084 582.94287109 0.87714005]	[495.66635132 582.81713867 0.73107976]	[459.65939331 582.88208008 0.73477876]	[472.59033203 726.45910645 0.75006807]	[4.82939209e+02 8.60014404e+02 7.92143285e-01]	[528.99694824 582.81512451 0.71391851]	[523.90222168 729.03765869 0.84944999]	[5.24018250e+02 8.67664062e+02 8.18880081e-01]	[480.3352356 308.39276123 0.90086961]	[503.46463013 308.32855225 0.88067555]	[462.41720581 316.10705566 0.87560707]	[523.85626221 316.12771606 0.94188595]	[5.21397583e+02 9.06178772e+02 8.32544267e-01]	[5.41820251e+02 8.95958252e+02 8.01942170e-01]	[5.23791748e+02 8.72900574e+02 7.37281024e-01]	[4.80359802e+02 9.01062561e+02 7.53862739e-01]	[4.64855804e+02 8.93425232e+02 7.45951235e-01]	[4.95587494e+02 8.72830688e+02 7.04442024e-01]
[493.0664978 318.64291382 0.90296251]	[493.13613892 395.60903931 0.86932009]	[439.07067871 392.99584961 0.83763778]	[418.64071655 490.55358887 0.87118703]	[413.51538086 582.80529785 0.86490422]	[547.02960205 398.05264282 0.87216419]	[562.38812256 487.93191528 0.88752687]	[577.68609619 582.9776001 0.87872064]	[495.59606934 582.88824463 0.72778141]	[459.61618042 582.9553833 0.73033446]	[472.52438354 726.61889648 0.75593305]	[4.82950684e+02 8.62562561e+02 7.99847543e-01]	[526.51257324 582.88256836 0.72319061]	[523.85021973 729.07263184 0.85732901]	[5.24022278e+02 8.70101624e+02 8.21637213e-01]	[480.28616333 308.38085938 0.8996278 ]	[503.43389893 308.34649658 0.88586301]	[462.35644531 316.16027832 0.87562585]	[523.82348633 316.17153931 0.94485492]	[5.21390747e+02 9.06181824e+02 8.39381278e-01]	[5.41818176e+02 8.95974915e+02 8.03687274e-01]	[5.23808411e+02 8.75322205e+02 7.23797500e-01]	[4.80350159e+02 9.03543945e+02 7.58180797e-01]	[4.64856445e+02 8.93436707e+02 7.50678658e-01]	[4.95588348e+02 8.72874023e+02 7.05533266e-01]
[490.53948975 318.64541626 0.90199035]	[490.53952026 395.57626343 0.86163461]	[436.62844849 390.51278687 0.82687515]	[418.59423828 490.57107544 0.86787587]	[410.94143677 582.86560059 0.86863077]	[546.9230957 398.03030396 0.88824344]	[562.35351562 487.95932007 0.88932604]	[575.17077637 582.96881104 0.87845027]	[493.08145142 582.84539795 0.73030055]	[457.19317627 582.90307617 0.73411489]	[470.02719116 723.94732666 0.74639833]	[4.82935577e+02 8.62523132e+02 7.94072807e-01]	[526.48474121 582.85675049 0.73334086]	[523.8536377 726.5826416 0.85416162]	[5.24009521e+02 8.67678101e+02 8.20847392e-01]	[480.2416687 308.37518311 0.89791608]	[503.37149048 308.35784912 0.89146096]	[462.28622437 316.1151123 0.87514234]	[523.78137207 316.11798096 0.95221752]	[5.21363342e+02 9.08621704e+02 8.45630348e-01]	[5.41807068e+02 8.98424316e+02 7.97049165e-01]	[5.23805176e+02 8.72923401e+02 7.28936434e-01]	[4.82729736e+02 9.01055847e+02 7.61495411e-01]	[4.64857361e+02 8.93436462e+02 7.50875294e-01]	[4.93116486e+02 8.72854492e+02 7.00307906e-01]
[488.02209473 318.66778564 0.9020133 ]	[487.98959351 395.57476807 0.86936808]	[436.60195923 392.97793579 0.82671344]	[418.53985596 490.57232666 0.86086017]	[405.9173584 582.92449951 0.88110638]	[544.4854126 398.01922607 0.89314687]	[562.32128906 487.97344971 0.88047689]	[572.61248779 582.95214844 0.88332367]	[490.56820679 582.82897949 0.73252791]	[457.16983032 582.87524414 0.73581356]	[469.98220825 723.9362793 0.74549711]	[4.82943359e+02 8.62572998e+02 8.01385581e-01]	[526.42755127 582.8505249 0.74562371]	[523.84051514 726.61535645 0.85920644]	[5.24015320e+02 8.67685181e+02 8.29043329e-01]	[480.17382812 308.40609741 0.88848418]	[503.30627441 308.3866272 0.89921325]	[462.19180298 316.13903809 0.87873971]	[521.35797119 316.12878418 0.94174886]	[5.21370056e+02 9.08628113e+02 8.52303445e-01]	[5.41820129e+02 8.98427551e+02 8.00180435e-01]	[5.23820251e+02 8.72927124e+02 7.34600663e-01]	[4.82729767e+02 9.03540833e+02 7.67948508e-01]	[4.64874207e+02 8.93451904e+02 7.56593823e-01]	[4.93116852e+02 8.72885315e+02 7.07024753e-01]
[487.93734741 318.66760254 0.90884405]	[485.4982605 395.56494141 0.87793034]	[436.55175781 392.97329712 0.81732732]	[416.11865234 490.54989624 0.8537398 ]	[405.81466675 582.8324585 0.88872075]	[544.39746094 395.63424683 0.90045029]	[562.25750732 487.9861145 0.86658347]	[570.11700439 582.91314697 0.88342249]	[488.02874756 582.85266113 0.74325955]	[457.09542847 582.89752197 0.73401952]	[469.97003174 723.93139648 0.75707746]	[4.82943481e+02 8.62577393e+02 7.97994971e-01]	[523.99499512 582.88720703 0.76529223]	[523.83972168 726.57434082 0.86137521]	[5.26396423e+02 8.67623413e+02 8.25198054e-01]	[480.11679077 310.87496948 0.88189751]	[500.89328003 308.37838745 0.90259391]	[459.81848145 316.14587402 0.88404489]	[521.27307129 316.12173462 0.94187212]	[5.21382385e+02 9.08627136e+02 8.35265517e-01]	[5.41858643e+02 8.98430847e+02 7.88078249e-01]	[5.23851562e+02 8.72887512e+02 7.50985026e-01]	[4.82747314e+02 9.03555542e+02 7.72475719e-01]	[4.64887634e+02 8.95848022e+02 7.57489681e-01]	[4.93105804e+02 8.72885010e+02 7.03908980e-01]
[485.49008179 318.64910889 0.91548002]	[485.43676758 395.55706787 0.89176029]	[434.05218506 390.50991821 0.81304818]	[413.59396362 488.01263428 0.84048802]	[403.33764648 582.84643555 0.90368116]	[544.36169434 395.63247681 0.89957094]	[559.81500244 485.47528076 0.85673094]	[570.012146 582.88043213 0.89250576]	[487.99331665 582.82006836 0.74921757]	[457.06790161 582.86968994 0.73438394]	[467.47491455 723.9956665 0.76736146]	[4.82927002e+02 8.65080078e+02 8.05298924e-01]	[523.97009277 582.84771729 0.77427298]	[523.85321045 726.59259033 0.85922635]	[5.26445190e+02 8.67602844e+02 8.19559693e-01]	[477.69287109 310.86700439 0.87831819]	[500.8536377 308.34118652 0.90605354]	[459.71102905 318.5171814 0.8793686 ]	[521.19708252 316.13037109 0.908957 ]	[5.21358887e+02 9.06176025e+02 8.20482671e-01]	[5.41837830e+02 8.95987244e+02 7.83947706e-01]	[5.23893799e+02 8.72850769e+02 7.54293382e-01]	[4.82745667e+02 9.03562683e+02 7.69811153e-01]	[4.64891052e+02 8.95873291e+02 7.54288375e-01]	[4.93105652e+02 8.72886353e+02 7.06935942e-01]
[485.43212891 318.66842651 0.9212988 ]	[485.39956665 395.57644653 0.90103048]	[431.50643921 393.01177979 0.81074661]	[411.0375061 490.55169678 0.82551533]	[403.31765747 582.90429688 0.91116875]	[544.3248291 395.62084961 0.90026397]	[559.69000244 487.92733765 0.83299124]	[567.56280518 582.81085205 0.89982247]	[487.9619751 582.79241943 0.75325572]	[454.60021973 582.84228516 0.73133236]	[467.4206543 726.44622803 0.77761018]	[4.82916473e+02 8.65052429e+02 8.06156635e-01]	[523.96533203 582.81219482 0.77421236]	[523.85174561 726.56982422 0.86747205]	[5.28974365e+02 8.62567200e+02 7.95250654e-01]	[477.64666748 310.89517212 0.87587941]	[500.79559326 308.37054443 0.91118181]	[459.66894531 318.56137085 0.88416255]	[518.77941895 316.13687134 0.90070713]	[5.21375122e+02 9.06122314e+02 8.04887295e-01]	[5.41852112e+02 8.95932983e+02 7.84348547e-01]	[5.26414795e+02 8.72731079e+02 7.30152965e-01]	[4.82742737e+02 9.03579041e+02 7.69402921e-01]	[4.64871674e+02 8.95874939e+02 7.59208381e-01]	[4.93112427e+02 8.72834656e+02 7.06142843e-01]
[485.36978149 318.67062378 0.92523152]	[485.35357666 395.55465698 0.90380347]	[429.00009155 392.97973633 0.80736542]	[408.47695923 493.0581665 0.8182019 ]	[403.27658081 582.8840332 0.91197371]	[541.93548584 395.59152222 0.89936948]	[557.19671631 485.45687866 0.83319873]	[567.55499268 582.80285645 0.9002856 ]	[485.49603271 580.33642578 0.75303447]	[454.55172729 582.79736328 0.725187 ]	[464.96853638 724.01556396 0.77759904]	[4.82872162e+02 8.59997742e+02 8.04074466e-01]	[523.93829346 580.35418701 0.76891214]	[523.85644531 726.52331543 0.86001438]	[5.31527283e+02 8.57404175e+02 7.92764187e-01]	[475.16799927 310.90548706 0.8659153 ]	[500.74301147 308.38790894 0.90729886]	[459.58862305 318.57424927 0.87960172]	[518.70715332 316.13174438 0.89094317]	[5.21398560e+02 9.03538086e+02 8.09872150e-01]	[5.41854736e+02 8.93452209e+02 8.11171532e-01]	[5.26514954e+02 8.70194458e+02 6.95942521e-01]	[4.82825897e+02 9.03576538e+02 7.74747968e-01]	[4.64923645e+02 8.95878418e+02 7.57242680e-01]	[4.93079559e+02 8.72739075e+02 6.94059253e-01]
[482.947052 318.64971924 0.93470728]	[482.94406128 395.565979 0.91245162]	[426.44805908 393.00772095 0.81172019]	[405.90722656 493.05514526 0.82064861]	[403.24676514 582.91815186 0.92043912]	[541.87573242 395.58056641 0.90109026]	[554.64501953 485.3939209 0.8344869 ]	[567.51379395 582.86273193 0.91103911]	[485.47967529 580.34057617 0.75589609]	[452.08029175 582.81591797 0.7261188 ]	[467.39102173 726.44250488 0.78445184]	[4.82857513e+02 8.62527954e+02 8.03496540e-01]	[523.92303467 580.34851074 0.77055538]	[523.88531494 724.03692627 0.85650659]	[5.31554749e+02 8.52310730e+02 8.12655926e-01]	[475.09762573 310.89883423 0.85861725]	[500.68231201 308.35516357 0.90039527]	[457.19168091 318.61398315 0.87256622]	[516.21435547 316.14862061 0.87452495]	[5.23840759e+02 8.95914307e+02 8.17385316e-01]	[5.41878418e+02 8.93218140e+02 8.21234643e-01]	[5.26495300e+02 8.62530273e+02 6.46230876e-01]	[4.82882935e+02 9.01062378e+02 7.71568656e-01]	[4.64944061e+02 8.95860962e+02 7.59892881e-01]	[4.93049011e+02 8.72762085e+02 7.00916886e-01]
[482.90304565 318.6583252 0.94201285]	[482.92559814 395.5567627 0.91521931]	[426.39376831 393.01242065 0.81446683]	[405.84963989 490.56661987 0.82761174]	[400.87234497 582.86791992 0.92238861]	[541.85693359 395.55096436 0.89536834]	[552.11096191 485.41412354 0.83318895]	[567.48791504 582.88275146 0.91454417]	[485.48413086 580.36279297 0.75952387]	[454.54959106 582.8460083 0.73203492]	[464.92178345 724.02099609 0.79226953]	[4.82875916e+02 8.65067505e+02 8.03876877e-01]	[523.9128418 580.36328125 0.77579796]	[523.88574219 723.98803711 0.83769113]	[5.34123352e+02 8.49674744e+02 8.16481471e-01]	[472.61080933 310.87939453 0.85064423]	[500.64538574 308.34240723 0.89225924]	[457.13504028 316.17050171 0.86726367]	[516.20849609 316.07937622 0.87860167]	[5.23771057e+02 8.93370422e+02 8.87217104e-01]	[5.41838745e+02 8.90727661e+02 8.33719254e-01]	[5.31563354e+02 8.54801086e+02 6.41490519e-01]	[4.82857086e+02 9.01051697e+02 7.54118562e-01]	[4.64931946e+02 8.95875122e+02 7.52824426e-01]	[4.93126282e+02 8.72790344e+02 7.13323593e-01]
[482.83703613 318.62252808 0.95731014]	[482.90734863 395.52493286 0.9143728 ]	[426.36129761 392.98080444 0.81701946]	[403.36672974 493.0774231 0.84444809]	[400.85021973 582.81469727 0.92051953]	[541.81567383 395.53048706 0.89027596]	[552.05773926 482.96951294 0.84655386]	[567.44512939 582.88427734 0.91805553]	[485.4704895 580.30517578 0.75567877]	[454.55148315 582.80419922 0.72800982]	[464.86779785 724.00201416 0.80079556]	[4.82849701e+02 8.65076782e+02 7.98479080e-01]	[523.90179443 580.28149414 0.7666837 ]	[523.92578125 723.90087891 0.83393121]	[5.39179871e+02 8.39425964e+02 8.04980159e-01]	[470.03079224 308.39736938 0.84837532]	[498.22027588 305.84179688 0.87929142]	[457.06851196 318.52481079 0.85372084]	[513.65350342 316.08605957 0.86465478]	[5.23890442e+02 8.90624634e+02 8.66807401e-01]	[5.44307129e+02 8.80540955e+02 7.91571200e-01]	[5.39176880e+02 8.47171631e+02 5.91574907e-01]	[4.82853760e+02 8.98485718e+02 7.62576342e-01]	[4.64943848e+02 8.93439209e+02 7.59079993e-01]	[4.93085938e+02 8.72805542e+02 6.94713235e-01]
[482.78512573 318.63168335 0.95315582]	[482.87243652 395.51379395 0.91751391]	[423.88009644 392.98922729 0.82846308]	[403.32400513 493.09719849 0.84921485]	[400.81393433 582.83209229 0.92888653]	[541.79071045 395.5239563 0.88545036]	[549.54699707 485.43032837 0.84283519]	[565.02972412 582.81768799 0.92083836]	[485.46743774 580.33599854 0.76029617]	[454.55065918 582.82727051 0.73258823]	[464.84698486 721.46392822 0.79590654]	[4.82829346e+02 8.60014526e+02 7.88234174e-01]	[523.89678955 580.32232666 0.77359802]	[523.93170166 718.86694336 0.82111323]	[541.6751709 831.79553223 0.86440164]	[467.48513794 308.37792969 0.85130221]	[498.1595459 305.82077026 0.87070292]	[454.60787964 316.16003418 0.85093296]	[513.64642334 316.07562256 0.88004923]	[5.23912781e+02 8.80524475e+02 8.17216754e-01]	[5.44290283e+02 8.72905273e+02 8.16026270e-01]	[5.41740234e+02 8.36867920e+02 6.22372329e-01]	[4.82877197e+02 8.98413452e+02 7.72795260e-01]	[4.64951477e+02 8.93402527e+02 7.67002046e-01]	[4.93078033e+02 8.72714661e+02 6.76134348e-01]
[482.71325684 318.60174561 0.94702029]	[482.84909058 395.51309204 0.91845155]	[423.84973145 392.99679565 0.83258331]	[403.30926514 493.13180542 0.8502897 ]	[400.77172852 582.85107422 0.93766582]	[541.77093506 395.5329895 0.88201934]	[549.53039551 485.41564941 0.8452394 ]	[565.00463867 582.82189941 0.92141736]	[485.4770813 580.34100342 0.75880724]	[454.54309082 582.84960938 0.73334527]	[464.90457153 721.46368408 0.79221588]	[4.82840576e+02 8.57426514e+02 7.90799320e-01]	[523.91015625 580.3192749 0.7730183 ]	[523.99127197 716.32299805 0.80190974]	[541.76794434 826.64520264 0.87075847]	[464.97796631 308.3394165 0.85904825]	[495.65310669 305.78921509 0.85212982]	[454.53646851 316.1055603 0.84348106]	[511.08505249 316.04522705 0.88099194]	[5.26385254e+02 8.72915649e+02 8.40839088e-01]	[5.44301697e+02 8.70267761e+02 8.28422427e-01]	[5.41738708e+02 8.29176941e+02 6.53971910e-01]	[4.85385559e+02 8.95914856e+02 7.81117082e-01]	[4.67445282e+02 8.93352234e+02 7.72249699e-01]	[4.93067841e+02 8.70208618e+02 6.43034160e-01]
[480.31430054 318.6133728 0.9512282 ]	[482.8324585 395.49871826 0.91761899]	[423.82827759 393.00030518 0.83529747]	[403.29541016 495.59957886 0.85202157]	[400.75460815 582.9019165 0.9439913 ]	[541.75286865 395.5022583 0.87367767]	[549.50231934 485.46652222 0.84238559]	[565.00531006 582.83410645 0.9247787 ]	[485.4777832 580.3526001 0.75959551]	[454.53799438 582.86950684 0.73471904]	[464.96875 723.9163208 0.78877419]	[4.82865051e+02 8.59948181e+02 7.95229077e-01]	[523.90802002 580.32025146 0.77482378]	[524.00549316 713.7746582 0.80591065]	[541.83422852 816.409729 0.86656505]	[464.89736938 308.35888672 0.87905896]	[493.08599854 305.78588867 0.8397184 ]	[452.03118896 316.13339233 0.84348333]	[508.50512695 316.02856445 0.88391435]	[5.26421631e+02 8.70153442e+02 8.70119691e-01]	[5.44321594e+02 8.65041199e+02 8.11693132e-01]	[5.41868164e+02 8.21503845e+02 6.24305665e-01]	[4.85357391e+02 8.95881592e+02 7.87909806e-01]	[4.67451263e+02 8.93325989e+02 7.86802769e-01]	[4.93087158e+02 8.70237061e+02 6.52406573e-01]
[480.26071167 318.63110352 0.95086634]	[482.81314087 395.5027771 0.91870922]	[423.81185913 393.02017212 0.83899075]	[403.29156494 495.60162354 0.85017174]	[400.73147583 582.91101074 0.94410443]	[541.72235107 395.50289917 0.86729473]	[547.07000732 485.4871521 0.84315234]	[565.00561523 582.84185791 0.92553741]	[485.4894104 582.79388428 0.7617445 ]	[454.55325317 582.91918945 0.73968768]	[467.45123291 723.94927979 0.7919054 ]	[4.82888824e+02 8.59930237e+02 8.01679373e-01]	[523.91485596 580.3392334 0.77609545]	[523.98907471 713.69122314 0.80953872]	[541.91174316 811.29766846 0.91188639]	[464.84320068 308.38473511 0.88667357]	[490.52597046 305.80950928 0.83656311]	[451.99810791 316.15673828 0.84099585]	[506.0093689 316.02313232 0.89358842]	[5.26417908e+02 8.62554626e+02 8.29262912e-01]	[5.44346008e+02 8.54856689e+02 8.22616816e-01]	[5.41924500e+02 8.13775269e+02 6.61564589e-01]	[4.85375214e+02 8.95880127e+02 7.87397444e-01]	[4.67489960e+02 8.93324890e+02 7.90843785e-01]	[4.93093964e+02 8.70234253e+02 6.67621136e-01]
[480.21948242 318.64181519 0.94935083]	[482.81539917 395.52478027 0.92319965]	[423.79763794 393.0456543 0.84186435]	[403.27862549 495.59072876 0.849549 ]	[400.72262573 582.90386963 0.94572592]	[541.73443604 395.53146362 0.87518346]	[547.07623291 485.43432617 0.84974349]	[565.00787354 582.84991455 0.92475587]	[487.91299438 582.796875 0.7537936 ]	[454.56762695 582.90032959 0.73393917]	[469.97091675 726.49676514 0.79949057]	[4.82910797e+02 8.57432617e+02 8.11404824e-01]	[523.91442871 580.35473633 0.77438605]	[524.00292969 716.29296875 0.78705889]	[541.91064453 808.65625 0.91520125]	[462.44979858 308.39138794 0.89219558]	[488.02359009 305.8303833 0.83867013]	[449.49737549 316.14575195 0.84216166]	[505.98175049 316.05700684 0.90586984]	[5.26398743e+02 8.54923157e+02 8.45147252e-01]	[5.44305542e+02 8.52242188e+02 8.38109851e-01]	[5.41914246e+02 8.08668701e+02 6.73648417e-01]	[4.85378113e+02 8.95881836e+02 7.99738884e-01]	[4.67470184e+02 8.93315979e+02 8.07546377e-01]	[4.93106262e+02 8.70229248e+02 6.77696466e-01]
[480.20068359 318.65637207 0.94866455]	[482.80706787 395.5390625 0.92580116]	[423.80212402 393.04846191 0.84190232]	[403.25845337 495.60900879 0.85525978]	[400.71658325 582.92132568 0.94394225]	[541.73455811 395.55758667 0.88092554]	[547.07995605 485.48358154 0.84017307]	[565.0333252 582.91314697 0.93104869]	[485.50009155 582.85083008 0.76154643]	[454.56524658 582.96374512 0.73782527]	[470.00765991 726.54425049 0.8036499 ]	[4.82914886e+02 8.60001343e+02 8.16205144e-01]	[523.91644287 582.82415771 0.78197777]	[523.99841309 718.85650635 0.78445524]	[541.88592529 806.03173828 0.88518685]	[462.43521118 308.41464233 0.89634538]	[487.99520874 305.85772705 0.84269881]	[449.50698853 316.16018677 0.8368932 ]	[505.97509766 316.06820679 0.91239589]	[523.93530273 852.2791748 0.90347677]	[5.41874817e+02 8.49657776e+02 8.39473724e-01]	[5.41894409e+02 8.06031738e+02 6.63852155e-01]	[4.82923370e+02 8.95950195e+02 7.91946888e-01]	[4.67404938e+02 8.93354919e+02 8.06406140e-01]	[4.93116150e+02 8.72709290e+02 7.03346491e-01]
[480.19128418 318.69332886 0.94648331]	[482.79782104 395.56698608 0.93134028]	[423.79754639 395.5017395 0.84687841]	[403.24310303 495.59490967 0.85494453]	[400.70275879 582.94403076 0.94572651]	[541.73736572 395.58953857 0.88934642]	[549.49957275 485.44885254 0.84178621]	[565.05633545 582.93267822 0.92877507]	[485.48501587 582.90386963 0.76830792]	[454.54782104 585.42236328 0.73878306]	[470.04711914 726.52386475 0.79883927]	[4.82953705e+02 8.62519226e+02 8.19581687e-01]	[523.90936279 582.8671875 0.78703678]	[524.01342773 721.390625 0.78168672]	[541.92370605 793.32733154 0.89451563]	[462.42367554 310.89108276 0.90408957]	[487.99450684 308.34649658 0.84659326]	[449.50448608 318.52249146 0.82868505]	[505.98648071 316.07635498 0.90849292]	[523.93804932 849.590271 0.88582605]	[5.41869812e+02 8.42013977e+02 7.87333488e-01]	[5.41856384e+02 7.93242798e+02 7.07782388e-01]	[4.82883392e+02 8.98439575e+02 7.62889981e-01]	[4.64936523e+02 8.93377441e+02 7.94280946e-01]	[4.93112427e+02 8.72739441e+02 7.25934446e-01]
[480.19750977 318.70370483 0.94536012]	[482.78921509 395.57202148 0.93229473]	[423.78939819 395.50784302 0.84787488]	[400.88021851 495.60528564 0.8553645 ]	[400.68585205 582.95690918 0.94545197]	[541.7366333 395.59692383 0.88974971]	[549.50201416 487.92700195 0.83315176]	[565.0668335 582.94110107 0.92463756]	[485.46994019 582.93328857 0.77220714]	[452.07095337 585.44415283 0.73955846]	[470.01092529 726.49407959 0.79469842]	[4.82942657e+02 8.60009399e+02 8.13922405e-01]	[523.89642334 582.89855957 0.78836858]	[523.97253418 721.45898438 0.79922086]	[541.89605713 790.75500488 0.92766047]	[462.42974854 310.89569092 0.90391564]	[488.00582886 308.3515625 0.84669751]	[449.51211548 316.17514038 0.82635051]	[506.01040649 316.06158447 0.90420961]	[523.79693604 844.54333496 0.89182729]	[5.41705139e+02 8.34413940e+02 8.23824048e-01]	[5.41841003e+02 7.90674744e+02 7.30409384e-01]	[4.82868439e+02 8.98456238e+02 7.53873110e-01]	[4.64920654e+02 8.93380798e+02 7.83962488e-01]	[4.93107178e+02 8.72736633e+02 7.11459875e-01]
[480.21154785 318.71548462 0.94468439]	[482.79006958 395.58023071 0.9337219 ]	[423.78286743 395.5133667 0.84980804]	[400.88024902 495.63235474 0.85987055]	[400.6776123 582.95324707 0.94514102]	[541.75006104 395.61810303 0.89579898]	[547.07446289 487.95391846 0.83549035]	[565.05401611 582.93981934 0.92742598]	[485.45132446 582.91149902 0.775859 ]	[452.05670166 585.4263916 0.7420122 ]	[469.96380615 724.02807617 0.79316455]	[4.82933624e+02 8.59986023e+02 8.09959054e-01]	[523.87731934 582.87658691 0.78830481]	[523.95263672 718.88317871 0.79734075]	[541.81915283 790.65185547 0.92858714]	[462.44070435 310.90240479 0.90214461]	[488.02624512 308.36642456 0.84598756]	[449.53097534 316.17041016 0.82358456]	[508.44619751 316.06448364 0.90213025]	[521.33465576 839.42437744 0.92255425]	[539.21868896 834.27972412 0.87215263]	[5.41779602e+02 7.90619751e+02 7.45539725e-01]	[4.82888031e+02 8.98451416e+02 7.51945972e-01]	[4.64941376e+02 8.93378723e+02 7.79073775e-01]	[4.93089722e+02 8.72739990e+02 6.95444345e-01]
[480.2467041 318.72955322 0.9445045 ]	[482.7980957 395.59387207 0.93506587]	[423.78793335 395.51757812 0.84997469]	[400.87490845 495.62399292 0.85836256]	[400.68075562 582.93292236 0.94537556]	[541.75964355 395.63955688 0.89857292]	[547.05822754 488.01724243 0.83339417]	[565.04260254 582.96490479 0.9276005 ]	[485.45129395 582.88671875 0.77473861]	[452.05950928 585.39953613 0.74035877]	[470.01403809 723.98565674 0.78861988]	[4.82927826e+02 8.59975464e+02 8.15725029e-01]	[523.8727417 582.85290527 0.78817153]	[523.93658447 718.83532715 0.78966075]	[541.6786499 788.10540771 0.86869538]	[464.82571411 310.92874146 0.89951682]	[490.51034546 308.39263916 0.84785122]	[452.01147461 318.54495239 0.8240273 ]	[508.48400879 316.06097412 0.89680499]	[521.2543335 834.32836914 0.91261667]	[536.71240234 831.70812988 0.84817839]	[5.39232300e+02 7.88077026e+02 6.97354555e-01]	[4.82887939e+02 8.98480408e+02 7.52777040e-01]	[4.64927582e+02 8.93398621e+02 7.80250788e-01]	[4.93108551e+02 8.72731140e+02 7.02841997e-01]
[480.27185059 318.74139404 0.944269 ]	[482.79891968 395.60427856 0.93746883]	[423.78543091 395.52523804 0.85188687]	[400.86734009 495.63446045 0.86343551]	[400.66763306 582.93017578 0.94593358]	[541.76269531 398.0189209 0.9019233 ]	[547.05700684 490.51657104 0.83134043]	[565.03430176 582.98779297 0.92800927]	[485.44247437 582.92199707 0.77925324]	[452.06500244 585.42181396 0.74086773]	[469.96395874 723.93994141 0.77324134]	[4.82915131e+02 8.57448669e+02 8.18206370e-01]	[523.85894775 582.89916992 0.7964896 ]	[523.95318604 721.39581299 0.78633136]	[539.22961426 785.59484863 0.83943093]	[464.83898926 310.95553589 0.90243548]	[490.53579712 308.40661621 0.85049295]	[452.03695679 318.58752441 0.82503533]	[508.51675415 316.06130981 0.89299977]	[521.26239014 831.70007324 0.92897189]	[534.19116211 829.13677979 0.83033377]	[5.34170898e+02 7.85499329e+02 6.65824890e-01]	[4.82883270e+02 8.98463684e+02 7.55619466e-01]	[4.64926147e+02 8.93388367e+02 7.81025231e-01]	[4.93106079e+02 8.70292053e+02 6.89933002e-01]
[480.29684448 318.75195312 0.94245571]	[482.79611206 395.61282349 0.93937159]	[423.77859497 395.54156494 0.85363537]	[400.85134888 495.65490723 0.87179744]	[400.6605835 582.94592285 0.94679755]	[541.77246094 398.02804565 0.90580404]	[547.03051758 490.55603027 0.8349632 ]	[565.03039551 582.99304199 0.92862225]	[485.4387207 582.90942383 0.77530718]	[452.04525757 585.4152832 0.73769397]	[470.02664185 726.44561768 0.78909862]	[4.82944244e+02 8.59956482e+02 8.14870715e-01]	[523.85992432 582.88067627 0.78704065]	[523.90557861 718.87994385 0.79231608]	[536.74023438 785.47253418 0.81031054]	[464.87023926 310.98098755 0.89993978]	[490.56027222 310.87158203 0.8525703 ]	[452.08026123 318.60009766 0.82429212]	[508.54714966 316.06549072 0.88895607]	[521.23486328 829.20477295 0.92361265]	[5.34152893e+02 8.26622803e+02 8.11226666e-01]	[5.31600220e+02 7.82939575e+02 6.62180543e-01]	[4.82862061e+02 8.98462524e+02 7.52661347e-01]	[4.64913696e+02 8.93385376e+02 7.85740495e-01]	[4.93128967e+02 8.72739075e+02 6.95757627e-01]
[480.32244873 318.76385498 0.94022173]	[482.78662109 395.62649536 0.94144714]	[421.39282227 395.55273438 0.85636592]	[400.83905029 495.68136597 0.87867117]	[400.65237427 582.96948242 0.94793314]	[541.77099609 398.04956055 0.91086733]	[547.01763916 493.07147217 0.84096766]	[565.02642822 585.34350586 0.93012303]	[485.41864014 582.96740723 0.77582455]	[451.9979248 585.47680664 0.73365426]	[470.04437256 724.00970459 0.7864725 ]	[4.82949799e+02 8.62530334e+02 8.14088941e-01]	[523.8460083 582.93945312 0.78837764]	[523.9284668 723.96539307 0.7978183 ]	[536.64959717 780.39886475 0.79494709]	[464.9005127 313.41607666 0.90091026]	[493.04116821 310.88824463 0.85400558]	[454.54165649 318.64657593 0.82857901]	[508.55487061 316.07019043 0.88951516]	[521.22192383 826.6541748 0.91279858]	[5.34138062e+02 8.24021301e+02 7.91938603e-01]	[0. 0. 0.]	[4.82858856e+02 8.98468384e+02 7.56029844e-01]	[4.64915100e+02 8.93397095e+02 7.89508581e-01]	[4.93129303e+02 8.72836487e+02 7.07471430e-01]
[480.35470581 321.14581299 0.93629682]	[482.78497314 395.6418457 0.94259471]	[421.39050293 395.56793213 0.85883868]	[400.83255005 498.12121582 0.88232911]	[400.63519287 582.96325684 0.9457655 ]	[541.78485107 398.07382202 0.91740775]	[547.01220703 493.10958862 0.84530872]	[565.00976562 585.3548584 0.93549764]	[485.4130249 585.37957764 0.77229929]	[449.51257324 585.48828125 0.72639674]	[472.54257202 726.44030762 0.7909596 ]	[4.82959900e+02 8.65066040e+02 8.18323553e-01]	[523.82720947 582.95147705 0.78646237]	[523.97705078 726.47949219 0.78479922]	[536.63781738 775.3291626 0.78973562]	[464.93069458 313.46697998 0.90495318]	[493.05651855 310.925354 0.85805547]	[454.54116821 318.72991943 0.83234322]	[508.5324707 316.09472656 0.89072227]	[521.2097168 826.56329346 0.88096547]	[5.34132568e+02 8.21440247e+02 7.65585363e-01]	[0. 0. 0.]	[4.82866943e+02 8.98482483e+02 7.61062562e-01]	[4.64928375e+02 8.93410706e+02 7.95183659e-01]	[4.93111359e+02 8.72871460e+02 7.15532482e-01]
[480.37518311 321.18304443 0.93120027]	[482.77935791 398.02301025 0.94606829]	[421.38760376 395.59671021 0.86138773]	[400.82601929 498.14080811 0.8858211 ]	[398.27758789 585.34326172 0.94379485]	[541.79095459 398.10696411 0.92556405]	[547.02264404 493.08364868 0.83586437]	[565.00134277 585.4006958 0.93687087]	[485.39611816 585.39331055 0.77328563]	[449.49597168 585.50354004 0.72481728]	[472.58990479 726.62567139 0.79833484]	[4.82963562e+02 8.65117493e+02 8.21157336e-01]	[523.81195068 582.95892334 0.78399575]	[523.98608398 726.61254883 0.76766634]	[534.08636475 775.29266357 0.78411371]	[464.95257568 313.52511597 0.90920365]	[493.06896973 310.97372437 0.86028701]	[454.56726074 321.17654419 0.83215958]	[508.51434326 316.14102173 0.8906275 ]	[521.17681885 826.55535889 0.87571096]	[5.31600891e+02 8.21442627e+02 7.64813781e-01]	[0. 0. 0.]	[4.82848602e+02 8.98479187e+02 7.65734553e-01]	[4.64919189e+02 8.93411560e+02 8.01380873e-01]	[4.93112488e+02 8.72903564e+02 7.14803815e-01]
[480.36972046 321.24966431 0.9172495 ]	[482.77706909 398.04922485 0.95070004]	[423.77600098 395.62695312 0.86015928]	[400.8170166 498.16656494 0.89155889]	[400.61767578 585.44378662 0.94139171]	[541.77844238 398.13421631 0.92751753]	[547.01489258 495.6267395 0.84423339]	[564.95812988 585.44061279 0.94047916]	[485.3666687 585.45135498 0.77561796]	[449.44961548 585.5569458 0.71780181]	[470.05142212 726.49755859 0.7948513 ]	[4.82963287e+02 8.65069580e+02 8.15923095e-01]	[523.79016113 585.41009521 0.78163409]	[523.98101807 729.11224365 0.77070326]	[531.60748291 772.81884766 0.79687887]	[464.95687866 315.91531372 0.91011524]	[493.09017944 313.45089722 0.8684327 ]	[454.53939819 318.77111816 0.83431143]	[508.50305176 318.53033447 0.89222395]	[518.71380615 824.09277344 0.87202895]	[5.29035278e+02 8.18962891e+02 7.77091622e-01]	[5.29028931e+02 7.70279846e+02 7.69667625e-01]	[4.82820770e+02 8.98513672e+02 7.59372056e-01]	[4.64896515e+02 8.93419800e+02 7.94079840e-01]	[4.93124054e+02 8.72856018e+02 7.09070206e-01]
[480.38284302 323.75036621 0.90233767]	[482.78604126 398.08486938 0.9547919 ]	[423.79342651 398.02526855 0.86039197]	[400.81793213 498.20742798 0.89815986]	[398.25939941 585.46942139 0.93893343]	[541.77636719 398.1796875 0.93127453]	[547.01171875 495.68014526 0.84918946]	[564.95117188 585.52648926 0.93432271]	[485.36895752 585.49206543 0.7700516 ]	[449.47088623 588.00030518 0.71198547]	[472.55221558 726.60345459 0.79573011]	[4.82978790e+02 8.65061035e+02 8.14009070e-01]	[523.793396 585.44909668 0.77713984]	[523.97930908 729.22314453 0.77232498]	[531.56616211 775.28094482 0.7881012 ]	[467.38491821 315.98126221 0.91535056]	[493.10565186 313.51455688 0.87574863]	[454.55838013 321.23223877 0.82735604]	[508.51657104 318.58374023 0.88776553]	[518.71398926 826.5713501 0.85612488]	[5.29010742e+02 8.21461365e+02 7.58760571e-01]	[528.99139404 772.69152832 0.77607036]	[4.82816376e+02 9.00976685e+02 7.56889820e-01]	[4.64902374e+02 8.93419922e+02 7.91103184e-01]	[4.95604584e+02 8.72839905e+02 7.03999400e-01]
[480.37142944 326.31826782 0.89472055]	[482.78555298 398.14898682 0.95903826]	[423.79293823 398.06225586 0.86314845]	[400.80911255 498.19644165 0.89613146]	[398.24624634 585.4854126 0.94006157]	[541.79144287 398.25350952 0.93183976]	[547.0098877 498.23382568 0.8711946 ]	[564.90362549 585.55889893 0.93426174]	[482.94958496 588.02105713 0.75587773]	[446.94308472 590.55780029 0.70136547]	[472.5958252 729.03961182 0.80279666]	[4.82979431e+02 8.65086487e+02 8.17286611e-01]	[521.41369629 585.54614258 0.75384241]	[524.01171875 731.68017578 0.75335675]	[531.52807617 777.83807373 0.78427386]	[464.9664917 316.05148315 0.92166698]	[493.12130737 315.9670105 0.88769186]	[454.56039429 321.2883606 0.81187165]	[508.5249939 318.68197632 0.88076419]	[518.71966553 826.6048584 0.86961627]	[5.29002319e+02 8.21475952e+02 7.64834404e-01]	[0. 0. 0.]	[4.82847687e+02 9.00992493e+02 7.52580106e-01]	[4.64929260e+02 8.93436279e+02 7.83923864e-01]	[4.93131287e+02 8.72834106e+02 6.95268631e-01]
[480.36862183 328.88900757 0.89524281]	[482.79214478 398.21511841 0.95838356]	[423.77362061 398.13095093 0.8696366 ]	[400.79541016 500.65426636 0.90603513]	[398.24871826 585.58496094 0.92987806]	[541.80792236 400.65484619 0.93257636]	[547.0090332 500.69277954 0.89471287]	[564.90264893 588.01947021 0.9183867 ]	[482.93084717 585.51989746 0.77056712]	[446.90542603 588.03308105 0.71442139]	[472.60974121 729.14086914 0.79007524]	[4.82959473e+02 8.65125793e+02 8.21845591e-01]	[521.40484619 585.47033691 0.764489 ]	[523.98944092 731.73327637 0.75117207]	[531.56781006 775.30249023 0.78250706]	[464.95941162 316.12335205 0.92229676]	[493.13485718 316.02243042 0.89572096]	[454.58700562 323.753479 0.80486566]	[508.52954102 318.73892212 0.87263077]	[518.72546387 826.58331299 0.85857975]	[5.29010742e+02 8.21447388e+02 7.57115245e-01]	[5.28989014e+02 7.72688599e+02 7.65972853e-01]	[4.82860535e+02 9.01004639e+02 7.58421957e-01]	[4.64953156e+02 8.93452637e+02 7.82978654e-01]	[4.93103424e+02 8.72842102e+02 6.96733296e-01]
[480.37026978 331.38876343 0.89749748]	[482.76953125 400.64492798 0.95646667]	[421.35861206 398.21231079 0.88110602]	[400.79815674 500.69863892 0.91325629]	[398.23989868 588.09313965 0.91064519]	[541.80426025 400.75479126 0.92520773]	[547.01599121 500.8324585 0.90696222]	[564.89044189 588.10845947 0.90021783]	[482.93032837 590.55371094 0.74804276]	[446.90884399 593.12585449 0.69671822]	[475.1020813 729.13824463 0.80225319]	[4.82939453e+02 8.65053101e+02 8.17286193e-01]	[521.40637207 588.04925537 0.74391723]	[524.02386475 731.72198486 0.74125683]	[531.55340576 775.36462402 0.77739596]	[464.96398926 316.15594482 0.92243934]	[495.60986328 316.07623291 0.90241432]	[454.56994629 323.79293823 0.80413991]	[508.54156494 321.19396973 0.85595524]	[518.7354126 826.5880127 0.85006893]	[5.29018066e+02 8.21444885e+02 7.46979594e-01]	[5.26532837e+02 7.72726624e+02 7.61384487e-01]	[4.82877960e+02 9.00978699e+02 7.47955620e-01]	[4.64950958e+02 8.93435486e+02 7.78546214e-01]	[4.93063965e+02 8.72788330e+02 6.79666519e-01]
[480.35986328 331.46517944 0.90022057]	[482.75946045 400.7288208 0.95710325]	[421.38464355 400.63302612 0.87547338]	[400.79360962 500.76571655 0.92065841]	[398.23092651 590.56420898 0.90271991]	[541.7722168 400.815979 0.91195089]	[547.03375244 503.27783203 0.90051705]	[564.8939209 590.58978271 0.8947047 ]	[482.91964722 588.09191895 0.76017767]	[446.90878296 590.62530518 0.70445269]	[475.07485962 729.06201172 0.80729586]	[4.82926453e+02 8.62555481e+02 8.14956844e-01]	[521.38635254 588.05151367 0.74994683]	[523.99755859 731.70159912 0.74334729]	[531.57550049 775.36035156 0.77903259]	[464.96466064 318.55001831 0.91485035]	[495.62585449 316.14749146 0.90307117]	[454.56082153 326.30880737 0.7956931 ]	[511.00500488 321.29354858 0.8365466 ]	[518.74127197 826.57995605 0.86450154]	[5.29011292e+02 8.21434265e+02 7.61377513e-01]	[5.28998779e+02 7.72730103e+02 7.69516230e-01]	[4.82899536e+02 9.00987610e+02 7.47314334e-01]	[4.64959839e+02 8.93447571e+02 7.75537789e-01]	[4.93046936e+02 8.72771790e+02 6.74630284e-01]
[480.31997681 333.97790527 0.91167587]	[482.75662231 400.79940796 0.95379323]	[423.77325439 400.68670654 0.87589395]	[400.80206299 500.84393311 0.92316198]	[398.24047852 590.59875488 0.89948726]	[541.77490234 403.26370239 0.90213335]	[547.05230713 503.32788086 0.89447898]	[564.89776611 590.64038086 0.88523382]	[482.91177368 588.08605957 0.76085991]	[444.44018555 590.60388184 0.70690006]	[475.06439209 729.07928467 0.80895102]	[4.82964447e+02 8.62504028e+02 8.09243619e-01]	[521.40118408 588.03973389 0.7530486 ]	[523.98846436 731.71246338 0.73425245]	[534.0927124 775.37078857 0.77720487]	[464.9329834 318.64080811 0.91968983]	[495.6081543 318.56167603 0.8983559 ]	[452.07769775 331.4284668 0.78901362]	[511.05706787 323.80209351 0.82176173]	[518.76947021 826.55761719 0.86748683]	[5.29059509e+02 8.18962524e+02 7.63846517e-01]	[5.29029968e+02 7.72742126e+02 7.72113740e-01]	[4.82872528e+02 9.00993164e+02 7.43903100e-01]	[4.64940399e+02 8.93432800e+02 7.80330956e-01]	[4.93103485e+02 8.72727722e+02 6.66139185e-01]
[480.2829895 334.03964233 0.91495287]	[482.7361145 400.8717041 0.94446868]	[421.38803101 400.75564575 0.87698799]	[400.79632568 503.28881836 0.92589033]	[398.24053955 593.14862061 0.89227223]	[541.75909424 403.35189819 0.88830954]	[547.02368164 503.34469604 0.89511997]	[564.91705322 593.17547607 0.87954527]	[482.88922119 593.11688232 0.75411928]	[444.43307495 593.17376709 0.70312595]	[475.15097046 729.18548584 0.81341666]	[4.82988770e+02 8.62553345e+02 8.10977578e-01]	[521.37402344 590.60778809 0.73581326]	[5.26426514e+02 7.39410095e+02 7.20946550e-01]	[5.34176147e+02 7.75339417e+02 7.72315443e-01]	[464.90289307 318.69906616 0.91712385]	[493.12045288 318.62701416 0.8916595 ]	[452.07211304 331.462677 0.78539252]	[511.05834961 326.33230591 0.81437975]	[518.79052734 826.56671143 0.85608578]	[5.31535645e+02 8.18948059e+02 7.47958183e-01]	[5.31553284e+02 7.70296326e+02 7.58865714e-01]	[4.82892792e+02 9.00995483e+02 7.44676828e-01]	[4.64958740e+02 8.93421021e+02 7.79855847e-01]	[4.93093658e+02 8.72733643e+02 6.73005283e-01]
[480.27853394 336.46658325 0.92578351]	[482.72869873 403.28417969 0.94037348]	[421.37612915 400.81118774 0.875525 ]	[400.80685425 503.32574463 0.92379469]	[398.24636841 595.69677734 0.89136958]	[541.76202393 403.40161133 0.87899441]	[547.02868652 503.35195923 0.89185679]	[564.92755127 598.22418213 0.88246042]	[482.86764526 593.17913818 0.75125015]	[444.40002441 595.73571777 0.70541596]	[475.14282227 731.66357422 0.78790104]	[4.85364655e+02 8.65048462e+02 8.12107086e-01]	[521.3649292 593.12756348 0.73207325]	[5.26438721e+02 7.39406250e+02 7.11937010e-01]	[5.34173645e+02 7.75332764e+02 7.70454109e-01]	[464.89953613 318.77819824 0.90432227]	[493.0975647 318.70913696 0.88313311]	[452.05758667 334.00036621 0.80713904]	[511.01306152 328.9156189 0.81626719]	[521.17510986 826.57458496 0.85758543]	[5.31551392e+02 8.18953491e+02 7.47458637e-01]	[5.31531921e+02 7.70293457e+02 7.49685526e-01]	[4.82894684e+02 9.00991638e+02 7.46577621e-01]	[4.67397614e+02 8.93416870e+02 7.80718982e-01]	[4.93116669e+02 8.72751831e+02 6.81090653e-01]
[480.26376343 336.54721069 0.9358983 ]	[482.71325684 403.36532593 0.93124902]	[421.36026001 403.24554443 0.86927462]	[400.80187988 503.43377686 0.91717231]	[398.23171997 595.75787354 0.89125162]	[541.76208496 405.90042114 0.8662082 ]	[547.01403809 505.93356323 0.86608583]	[564.96594238 600.83673096 0.90715563]	[482.83547974 598.2401123 0.75812852]	[444.38876343 600.76672363 0.71343714]	[477.61126709 731.72052002 0.78231782]	[4.85398315e+02 8.65110229e+02 8.14894795e-01]	[521.33111572 595.72875977 0.73160666]	[5.26430176e+02 7.41941101e+02 7.20197082e-01]	[5.36682251e+02 7.75373718e+02 7.73966908e-01]	[464.87332153 321.18228149 0.90144652]	[493.10430908 318.7611084 0.87376231]	[452.03866577 333.97140503 0.80010873]	[511.01379395 328.93240356 0.81729937]	[521.19958496 826.59521484 0.87317026]	[5.31566345e+02 8.21442871e+02 7.50522017e-01]	[5.31572937e+02 7.72729370e+02 7.45816767e-01]	[4.82898895e+02 9.00972595e+02 7.46601224e-01]	[4.67413818e+02 8.93402344e+02 7.78142095e-01]	[4.93128296e+02 8.72796082e+02 6.88038349e-01]
[480.26293945 336.54632568 0.93557841]	[482.7154541 403.36706543 0.93068606]	[421.36233521 403.24899292 0.86880088]	[400.80285645 503.45050049 0.9143393 ]	[398.23190308 595.75805664 0.89048195]	[541.76116943 405.90133667 0.86599737]	[547.01922607 505.92474365 0.86635488]	[564.96777344 600.8425293 0.9082253 ]	[482.83892822 598.24517822 0.7581237 ]	[444.39117432 600.77288818 0.71401459]	[477.60568237 731.72680664 0.78093988]	[4.85400818e+02 8.65104065e+02 8.15443397e-01]	[521.33483887 595.7333374 0.73200816]	[5.26429077e+02 7.41947449e+02 7.21747041e-01]	[536.69207764 775.36938477 0.77565581]	[464.87219238 321.18136597 0.90178275]	[493.10235596 318.76019287 0.87360525]	[452.03250122 333.97042847 0.8011983 ]	[511.00942993 328.93026733 0.8174457 ]	[521.19720459 826.59466553 0.87318611]	[5.31565735e+02 8.21442261e+02 7.50521421e-01]	[5.31585754e+02 7.72727966e+02 7.46247292e-01]	[4.82904144e+02 8.98502136e+02 7.46413708e-01]	[4.67414215e+02 8.93392395e+02 7.77300477e-01]	[4.93130005e+02 8.72787292e+02 6.89014316e-01]
[480.26437378 336.59597778 0.94345301]	[482.70935059 405.82836914 0.92413783]	[421.36587524 403.29901123 0.86679441]	[400.79992676 503.47515869 0.91253531]	[398.19381714 598.21490479 0.88776481]	[541.74743652 408.41680908 0.85987574]	[546.98376465 506.02062988 0.86125994]	[564.95355225 603.29473877 0.9146018 ]	[482.84823608 598.24304199 0.76085782]	[444.41513062 600.77337646 0.71470368]	[477.61810303 734.27209473 0.77669632]	[4.85397766e+02 8.65057068e+02 8.10337305e-01]	[521.32897949 595.72369385 0.73388147]	[526.40112305 744.51086426 0.75397968]	[5.36703491e+02 7.75360168e+02 7.67906785e-01]	[464.87796021 321.24597168 0.89237195]	[493.09783936 321.16842651 0.86612386]	[452.04547119 334.03781128 0.81424427]	[511.00143433 331.46054077 0.82594728]	[521.20513916 826.59735107 0.87694198]	[5.31580139e+02 8.21439880e+02 7.51137674e-01]	[5.34096191e+02 7.72709900e+02 7.40945578e-01]	[4.82945526e+02 8.98487366e+02 7.47082353e-01]	[4.67443024e+02 8.93380066e+02 7.77119637e-01]	[4.93101135e+02 8.72730591e+02 6.77881718e-01]
[480.26940918 336.66122437 0.94572365]	[480.38684082 408.40390015 0.91604185]	[421.37313843 403.37557983 0.85782117]	[400.78091431 505.90856934 0.90741289]	[398.16165161 598.25958252 0.88821077]	[541.73730469 410.98672485 0.85211045]	[546.96618652 508.50720215 0.86313266]	[564.92260742 603.31256104 0.92039347]	[482.77902222 598.25640869 0.7636826 ]	[444.3354187 600.8012085 0.72581035]	[477.61660767 739.38018799 0.76211238]	[4.85378204e+02 8.67615723e+02 8.23587179e-01]	[521.27581787 595.72595215 0.72906017]	[526.41448975 746.96075439 0.76955998]	[5.36727783e+02 7.75310669e+02 7.74431944e-01]	[464.8850708 323.72732544 0.88111502]	[493.11050415 321.24197388 0.85844487]	[452.07873535 334.05804443 0.81298518]	[511.03903198 333.95535278 0.83377481]	[521.22766113 826.612854 0.87578464]	[5.31610291e+02 8.21464600e+02 7.44327903e-01]	[5.34129883e+02 7.70274719e+02 7.44524062e-01]	[4.82906738e+02 9.00996094e+02 7.50352859e-01]	[4.67422699e+02 8.93426331e+02 7.78879702e-01]	[4.93065948e+02 8.72828186e+02 6.94194436e-01]
[480.30270386 339.06192017 0.94791496]	[480.38250732 413.52941895 0.91966617]	[421.33682251 408.4083252 0.84903193]	[400.72109985 511.00830078 0.88754994]	[398.12280273 603.28143311 0.91230178]	[541.73693848 416.03695679 0.86799461]	[546.95184326 511.08258057 0.85747427]	[564.84606934 603.49200439 0.94221085]	[482.74942017 603.39550781 0.79406381]	[444.31512451 605.90673828 0.74930155]	[477.64172363 744.43933105 0.78009641]	[4.82970825e+02 8.65134094e+02 8.25295508e-01]	[521.21057129 603.33337402 0.73450029]	[526.42327881 747.06433105 0.76834989]	[5.36747620e+02 7.75320007e+02 7.65795708e-01]	[464.90093994 326.2947998 0.87314439]	[493.12820435 323.74752808 0.85156524]	[454.5406189 336.50375366 0.82679963]	[511.04055786 336.45532227 0.85845745]	[521.25341797 826.65167236 0.85924053]	[5.34107483e+02 8.21470947e+02 7.27777123e-01]	[5.34156128e+02 7.70253967e+02 7.28045881e-01]	[4.82914551e+02 9.00991699e+02 7.52627969e-01]	[4.67419098e+02 8.93423279e+02 7.75200903e-01]	[4.90536621e+02 8.72790833e+02 6.85385942e-01]
[truncated: 127 more rows]
