# Supplementary material for: Evaluation of functional tests performance using a camera-based and machine learning approach
Source: PLoS One. 2023 Nov 3;18(11):e0288279. doi: 10.1371/journal.pone.0288279 (PMC10624324; doi:10.1371/journal.pone.0288279)
Supplement: S1 Data — This dataset includes all the extracted keypoints of movements and the associated features and statistics, which were used for the analyses presented in the main manuscript. (ZIP) [file pone.0288279.s001.zip › PLOS_data_28032023/original_movement_data/CSV/000024_SDT_P_crop.csv]

[475.087677 257.1048584 0.90682149]	[467.4519043 316.04269409 0.9076432 ]	[418.60861206 315.95654297 0.88007933]	[395.64285278 405.8352356 0.86087221]	[380.2644043 487.98538208 0.88485324]	[523.81982422 316.05935669 0.92385906]	[539.20495605 405.85107422 0.84098893]	[546.956604 485.4704895 0.86817294]	[464.9574585 493.08422852 0.73290652]	[434.12313843 493.08465576 0.69644946]	[441.76016235 626.44360352 0.84908074]	[444.32580566 765.05645752 0.80412048]	[503.26083374 493.12145996 0.75849164]	[500.63391113 634.15612793 0.77331549]	[495.64019775 767.52758789 0.78547513]	[459.81808472 249.35173035 0.9114787 ]	[482.88168335 249.30740356 0.89535111]	[441.82092285 251.93180847 0.87258029]	[500.84762573 249.3899231 0.86484754]	[4.93122345e+02 7.93247375e+02 7.69917965e-01]	[5.06003601e+02 7.90681641e+02 7.79756844e-01]	[4.85372589e+02 7.72812317e+02 6.54932141e-01]	[441.71517944 790.72198486 0.80134612]	[423.8760376 788.1362915 0.7888751]	[4.54570587e+02 7.72841553e+02 6.98086083e-01]
[475.08828735 257.10531616 0.90685743]	[467.45315552 316.04211426 0.90743482]	[418.6098938 315.95635986 0.8801949 ]	[395.64282227 405.83526611 0.86085492]	[380.26550293 487.98428345 0.88442773]	[523.81988525 316.05786133 0.92388767]	[539.20526123 405.85061646 0.84121537]	[546.95648193 485.4697876 0.86829442]	[464.95837402 493.08435059 0.73266178]	[434.12374878 493.08453369 0.69628489]	[441.75906372 626.44763184 0.84874249]	[444.32659912 765.05566406 0.80409205]	[503.26150513 493.12197876 0.75850981]	[500.63464355 634.15661621 0.77341688]	[495.64102173 767.5256958 0.78514028]	[459.81790161 249.35189819 0.91148996]	[482.88235474 249.30770874 0.89532816]	[441.82095337 251.9319458 0.87272269]	[500.84765625 249.3901825 0.86500037]	[4.93123627e+02 7.93247803e+02 7.68696308e-01]	[5.06004913e+02 7.90682739e+02 7.78565109e-01]	[4.85371979e+02 7.72811584e+02 6.54254198e-01]	[441.72119141 790.72180176 0.80210739]	[4.23882477e+02 7.88137878e+02 7.88036466e-01]	[4.54571014e+02 7.72840027e+02 6.97618246e-01]
[475.08825684 256.98156738 0.91477627]	[467.4319458 316.04232788 0.9060483 ]	[418.59863281 315.95928955 0.87863827]	[395.60510254 405.84353638 0.85815334]	[380.20666504 487.98742676 0.88750315]	[523.80578613 316.05734253 0.92337394]	[536.70898438 405.8883667 0.83061332]	[546.93035889 490.4838562 0.85815614]	[464.96633911 493.12771606 0.73362666]	[436.5496521 495.609375 0.69833344]	[441.75531006 626.52471924 0.84060901]	[444.33230591 764.97198486 0.79282045]	[503.27008057 495.62393188 0.76319975]	[500.64096069 631.65478516 0.77587068]	[495.62451172 767.50372314 0.77892959]	[459.81616211 246.74212646 0.90216762]	[482.86773682 244.22175598 0.88893193]	[441.84161377 251.89385986 0.86407167]	[500.80596924 249.3425293 0.8493917 ]	[4.93119812e+02 7.93231018e+02 7.66622901e-01]	[5.06005676e+02 7.90670837e+02 7.80126154e-01]	[4.85350464e+02 7.72783630e+02 6.56228364e-01]	[441.7701416 790.74334717 0.81216675]	[426.35388184 788.15948486 0.79083037]	[4.54568573e+02 7.72753723e+02 6.94371164e-01]
[472.6026001 254.51535034 0.90893453]	[467.4072876 316.03765869 0.90777194]	[418.59344482 315.94659424 0.87824535]	[395.56958008 405.84402466 0.857126 ]	[380.11779785 487.92074585 0.89890337]	[523.78430176 316.07476807 0.92498422]	[536.64337158 405.86843872 0.82175499]	[544.51861572 490.5664978 0.86151826]	[464.94412231 493.10882568 0.74239522]	[434.10186768 493.12197876 0.69961458]	[441.75250244 626.52044678 0.85030216]	[444.33520508 762.51074219 0.79173928]	[503.26107788 495.60998535 0.7664966 ]	[500.63095093 631.6161499 0.77675623]	[495.60128784 765.07727051 0.7737363 ]	[459.8132019 241.64620972 0.91950178]	[482.83331299 239.1585083 0.91585869]	[441.85650635 249.33683777 0.85179347]	[500.74575806 246.81806946 0.83261847]	[4.93121185e+02 7.93221008e+02 7.74423182e-01]	[5.06010284e+02 7.90663818e+02 7.87870705e-01]	[4.82937042e+02 7.72748352e+02 6.65952563e-01]	[441.7762146 790.76031494 0.81033289]	[426.35675049 788.17443848 0.79831398]	[4.54584656e+02 7.72729065e+02 6.99750066e-01]
[475.0625 254.43380737 0.89909834]	[464.95657349 316.04580688 0.91248339]	[418.57705688 315.96316528 0.87817979]	[395.57803345 405.81723022 0.86199415]	[377.74356079 487.95703125 0.89619362]	[523.77490234 316.0927124 0.93027031]	[531.58691406 403.33206177 0.83167434]	[544.42419434 490.55801392 0.87267339]	[464.93838501 495.6234436 0.74581909]	[434.09533691 495.6421814 0.70388746]	[441.76239014 626.53631592 0.84877205]	[444.34362793 765.01971436 0.79799014]	[503.25311279 495.66052246 0.76845205]	[500.62716675 634.18756104 0.77705407]	[495.59872437 767.50585938 0.77840745]	[459.82165527 239.13259888 0.93109286]	[482.81915283 236.68429565 0.93890387]	[441.84542847 249.30827332 0.84985822]	[500.7220459 244.22718811 0.80978608]	[4.95593994e+02 7.93225220e+02 7.70304501e-01]	[5.06012054e+02 7.90669739e+02 7.80157149e-01]	[4.82944458e+02 7.72799438e+02 6.58921957e-01]	[441.75115967 790.81170654 0.79938656]	[423.90209961 788.20556641 0.79515868]	[4.54584961e+02 7.72792236e+02 6.98459864e-01]
[472.59368896 251.96002197 0.87905514]	[464.92367554 316.04464722 0.91746557]	[416.16400146 315.96932983 0.87351453]	[395.55056763 405.834198 0.85831845]	[377.70477295 485.48095703 0.90931684]	[523.77038574 316.09777832 0.93157649]	[529.06323242 400.81976318 0.84788853]	[544.34393311 490.56661987 0.88013762]	[464.95559692 493.10775757 0.73660135]	[434.12225342 493.12188721 0.70115399]	[441.74746704 626.54888916 0.84473747]	[444.34335327 765.07397461 0.80331069]	[503.25485229 495.61978149 0.76173335]	[498.26153564 634.20001221 0.77682513]	[495.59365845 767.5090332 0.77884501]	[459.81115723 236.63772583 0.94827831]	[482.81045532 236.57627869 0.95978898]	[441.83331299 246.84094238 0.84895533]	[500.68859863 241.72380066 0.81377614]	[4.93126312e+02 7.93238098e+02 7.71536648e-01]	[5.05993561e+02 7.90679871e+02 7.82723010e-01]	[4.82941498e+02 7.72798645e+02 6.56709909e-01]	[4.41721283e+02 7.90832397e+02 7.85906196e-01]	[423.87280273 788.21600342 0.79058814]	[4.54585480e+02 7.72839294e+02 6.99678183e-01]
[475.06985474 251.84783936 0.86647952]	[464.89321899 316.04275513 0.92163843]	[416.13424683 315.97442627 0.87312579]	[395.54446411 403.40002441 0.86014038]	[377.69793701 487.92437744 0.90491611]	[521.42218018 316.09967041 0.93074536]	[529.0090332 400.85046387 0.84725636]	[544.28179932 493.08224487 0.88154471]	[464.92004395 493.12051392 0.74184787]	[434.06887817 495.60458374 0.69814605]	[441.7336731 626.55279541 0.84098887]	[444.34237671 765.05554199 0.80253357]	[503.24099731 495.62783813 0.76186603]	[498.23522949 631.67260742 0.77528548]	[493.13583374 767.52752686 0.78024876]	[459.81665039 236.52468872 0.9630236 ]	[482.82846069 236.48524475 0.97488475]	[441.79592896 246.78790283 0.85383385]	[500.68572998 244.18551636 0.79005069]	[4.95613007e+02 7.93243103e+02 7.69805610e-01]	[5.06010681e+02 7.90684143e+02 7.78956115e-01]	[4.82925354e+02 7.72833740e+02 6.57162488e-01]	[441.74127197 790.81317139 0.79458153]	[423.88412476 788.20306396 0.79231822]	[4.54576965e+02 7.75263306e+02 6.95023894e-01]
[475.08673096 249.32002258 0.8523891 ]	[464.87774658 316.05215454 0.92380166]	[416.11532593 315.98788452 0.87170613]	[395.51641846 405.81970215 0.85532653]	[377.64904785 487.95175171 0.89904904]	[521.41729736 316.11901855 0.93111962]	[528.96740723 400.86447144 0.85072988]	[541.94927979 495.65466309 0.8884294 ]	[464.92834473 493.10827637 0.74182153]	[434.0826416 495.59857178 0.69917059]	[441.75946045 626.52587891 0.84238791]	[444.34396362 765.03393555 0.79792249]	[503.2427063 495.61178589 0.75888711]	[498.21112061 631.62213135 0.77215588]	[493.12536621 767.52337646 0.78151798]	[459.85018921 236.4395752 0.96868843]	[482.82061768 236.43278503 0.97441572]	[441.80212402 241.72203064 0.86726761]	[500.6651001 241.67736816 0.78910172]	[4.95604614e+02 7.93248230e+02 7.69222021e-01]	[5.06000366e+02 7.90692322e+02 7.82365978e-01]	[4.82914673e+02 7.72821838e+02 6.60298765e-01]	[441.76467896 790.81567383 0.79682314]	[423.90649414 788.20959473 0.78986144]	[4.54569031e+02 7.72823792e+02 6.91704512e-01]
[475.07168579 244.23161316 0.84899539]	[464.86993408 316.04699707 0.92312503]	[416.10324097 315.9881897 0.86867845]	[395.5133667 405.85189819 0.85513759]	[377.63894653 488.0166626 0.88952446]	[521.38592529 316.10806274 0.93168926]	[528.96392822 400.86505127 0.84622961]	[544.29632568 498.18109131 0.90452003]	[464.91879272 493.11245728 0.74570012]	[434.05493164 495.60736084 0.70210117]	[441.75323486 626.55169678 0.83541089]	[444.37020874 767.49926758 0.79770654]	[503.25271606 495.61221313 0.75676614]	[498.23013306 631.68475342 0.76780629]	[495.60205078 767.58959961 0.78776878]	[459.84356689 234.01345825 0.97279209]	[482.82345581 234.02511597 0.97787178]	[441.77142334 241.65994263 0.87167484]	[500.66351318 241.66574097 0.79040396]	[4.95675690e+02 7.93269714e+02 7.75104582e-01]	[5.08473572e+02 7.90690063e+02 7.78965414e-01]	[4.82932404e+02 7.75342468e+02 6.62265837e-01]	[4.41713989e+02 7.93221802e+02 7.86632359e-01]	[423.86871338 788.21917725 0.79188198]	[4.54609894e+02 7.75326843e+02 6.91611946e-01]
[475.07165527 244.23161316 0.84901184]	[464.87005615 316.04434204 0.92296064]	[416.10339355 315.98800659 0.86866903]	[395.51037598 405.86029053 0.85383594]	[377.63912964 488.02087402 0.88906986]	[521.38739014 316.10418701 0.9310832 ]	[526.54528809 403.25332642 0.84568471]	[544.29821777 498.18661499 0.9056356 ]	[464.921875 493.11773682 0.74590939]	[434.06097412 495.61352539 0.7034775 ]	[441.76333618 626.54962158 0.83763558]	[444.36917114 767.50671387 0.79994553]	[503.25308228 495.61550903 0.75758219]	[498.2326355 631.68786621 0.76811105]	[495.60733032 767.60974121 0.78967464]	[459.84344482 234.01348877 0.97278678]	[482.82299805 234.025177 0.97781026]	[441.76992798 241.66001892 0.87210244]	[500.66268921 241.66566467 0.78961009]	[4.95690125e+02 7.93275085e+02 7.72103548e-01]	[5.08483337e+02 7.90691223e+02 7.75078177e-01]	[4.82932678e+02 7.77831543e+02 6.62134647e-01]	[4.41714752e+02 7.93228333e+02 7.86457777e-01]	[423.86608887 788.22381592 0.79210603]	[4.54606567e+02 7.75337463e+02 6.92297220e-01]
[475.07702637 244.22789001 0.851125 ]	[464.86038208 316.05203247 0.92356747]	[416.09533691 316.00219727 0.87011433]	[395.54522705 405.86566162 0.8593567 ]	[377.67230225 490.50817871 0.89347827]	[521.3817749 316.10528564 0.92966425]	[528.99389648 400.82794189 0.85025215]	[544.33679199 498.27301025 0.9141469 ]	[464.91375732 493.11303711 0.74629247]	[434.05892944 495.61053467 0.70216817]	[441.7878418 626.5088501 0.8410182]	[444.37524414 767.4967041 0.79723567]	[503.23608398 495.60336304 0.75285912]	[498.23846436 631.68591309 0.77102977]	[495.61264038 767.6138916 0.79113531]	[459.84378052 234.01052856 0.97440767]	[482.82012939 234.02603149 0.9782334 ]	[441.76037598 241.65985107 0.8739267 ]	[500.63339233 241.68670654 0.76326907]	[4.95684631e+02 7.93274780e+02 7.71140158e-01]	[5.08476013e+02 7.90694519e+02 7.75558710e-01]	[4.82941132e+02 7.77834839e+02 6.62815571e-01]	[4.41704712e+02 7.93213379e+02 7.88997948e-01]	[423.86309814 788.2121582 0.79625571]	[4.54617889e+02 7.75329407e+02 6.93953335e-01]
[472.60995483 244.22926331 0.84885395]	[464.86416626 316.052948 0.92159647]	[416.10839844 316.00354004 0.87174803]	[395.58996582 405.90518188 0.86090374]	[377.7250061 490.53756714 0.89370626]	[521.37469482 316.10870361 0.92907101]	[529.00744629 403.29748535 0.83398658]	[544.4029541 500.73577881 0.92458856]	[464.90377808 495.59759521 0.74706638]	[434.05175781 495.63269043 0.70160967]	[441.78839111 626.52032471 0.84284216]	[444.38977051 767.50878906 0.79457211]	[500.8996582 495.60873413 0.75174838]	[498.25299072 631.68536377 0.77284789]	[495.59338379 767.61187744 0.78940034]	[459.82815552 234.00428772 0.97376227]	[482.81314087 234.02745056 0.9776597 ]	[441.72909546 241.64967346 0.87745667]	[498.26855469 241.71484375 0.76327187]	[4.95670319e+02 7.93270325e+02 7.69371986e-01]	[5.08463318e+02 7.90692383e+02 7.74516821e-01]	[4.82934723e+02 7.75361511e+02 6.63525462e-01]	[4.41694275e+02 7.93209900e+02 7.83999324e-01]	[423.86309814 788.20251465 0.7925092 ]	[4.54640167e+02 7.75356567e+02 6.92192614e-01]
[472.55404663 244.24629211 0.84409654]	[464.87649536 316.05987549 0.92120624]	[416.12426758 316.01733398 0.87530899]	[398.01794434 408.46029663 0.86697352]	[380.09020996 495.61398315 0.88861793]	[521.39019775 316.10845947 0.92786193]	[529.07501221 408.41149902 0.81246978]	[544.46856689 500.79797363 0.92284513]	[464.89828491 495.60583496 0.74857622]	[434.02294922 495.63137817 0.6978395 ]	[441.77807617 626.50726318 0.84734434]	[444.39749146 767.50787354 0.79258418]	[503.23620605 495.61810303 0.7543906 ]	[498.21929932 631.67584229 0.7701031 ]	[495.59255981 767.60449219 0.79005122]	[459.78927612 234.02670288 0.97105587]	[482.77096558 234.03320312 0.97868717]	[441.722229 241.70835876 0.86669099]	[498.24441528 241.71459961 0.77150559]	[4.95686798e+02 7.93278625e+02 7.75266469e-01]	[5.08468872e+02 7.90693542e+02 7.77531862e-01]	[4.82932220e+02 7.75347656e+02 6.66850865e-01]	[4.39287628e+02 7.90835876e+02 7.87962139e-01]	[423.85397339 788.1963501 0.79496229]	[4.54647980e+02 7.75358765e+02 6.94387794e-01]
[470.04034424 244.27577209 0.83999425]	[464.89233398 316.08078003 0.91948855]	[416.13067627 316.04782104 0.88002592]	[398.09576416 411.00128174 0.88046181]	[380.1272583 500.66079712 0.91289175]	[521.40222168 316.12817383 0.92691886]	[534.08465576 408.46575928 0.80994213]	[544.54980469 500.82339478 0.91539645]	[464.89071655 495.60604858 0.74955618]	[431.5508728 495.63116455 0.69623244]	[441.76757812 626.52178955 0.84270513]	[444.40371704 767.51483154 0.79330921]	[503.23864746 495.61123657 0.75698423]	[498.24301147 634.16265869 0.76871395]	[495.60168457 767.5748291 0.78957963]	[459.75488281 234.07487488 0.96910012]	[482.72180176 234.05032349 0.98032981]	[441.72735596 246.77165222 0.86103743]	[498.20370483 244.18663025 0.78390598]	[4.95648743e+02 7.93270813e+02 7.78110802e-01]	[5.06020569e+02 7.90691101e+02 7.84510374e-01]	[4.82951385e+02 7.75301270e+02 6.61642969e-01]	[4.39277252e+02 7.90831116e+02 7.85158932e-01]	[423.8480835 788.1920166 0.79394412]	[4.57083130e+02 7.75365906e+02 6.98441267e-01]
[469.9984436 246.78132629 0.84100139]	[464.92288208 316.10140991 0.91546899]	[416.16622925 316.06066895 0.88380438]	[398.16635132 413.51132202 0.89268947]	[380.1572876 500.71636963 0.92251337]	[521.42260742 316.15066528 0.9228071 ]	[534.15722656 410.96899414 0.80910534]	[546.93603516 500.81488037 0.91221941]	[464.88217163 495.64819336 0.75369096]	[431.5362854 495.65429688 0.69625014]	[441.76583862 626.50848389 0.84259778]	[444.40167236 767.53381348 0.79572999]	[503.24151611 495.66864014 0.76308316]	[498.24136353 634.19226074 0.76635003]	[495.59844971 767.58007812 0.78901124]	[459.7208252 236.4329834 0.96535057]	[480.37350464 234.07141113 0.976327 ]	[441.71270752 249.30271912 0.86438757]	[498.19235229 244.23751831 0.78643203]	[4.95669098e+02 7.93284973e+02 7.82454133e-01]	[5.08463959e+02 7.90694031e+02 7.84300685e-01]	[4.82944824e+02 7.75319824e+02 6.63395524e-01]	[4.39251465e+02 7.90833801e+02 7.80781329e-01]	[423.82778931 788.19299316 0.79475707]	[4.57085541e+02 7.77854858e+02 7.00331867e-01]
[467.50357056 249.30432129 0.84298694]	[464.962677 316.11816406 0.90929937]	[418.58331299 316.05291748 0.89232475]	[398.16973877 410.94464111 0.88483727]	[380.23452759 498.24371338 0.8991257 ]	[523.76989746 316.17044067 0.92157793]	[536.64379883 410.96856689 0.81356359]	[546.97503662 500.76275635 0.9052766 ]	[464.88742065 495.64501953 0.75520778]	[431.54403687 495.6411438 0.70020509]	[441.76217651 626.5178833 0.84291464]	[444.40249634 767.51971436 0.79300421]	[503.24819946 495.67886353 0.76499069]	[498.26675415 634.20654297 0.76888448]	[495.59381104 767.58325195 0.78687072]	[459.68450928 236.48913574 0.95868063]	[480.33456421 236.42169189 0.97536635]	[441.7088623 249.37518311 0.87585735]	[498.16958618 244.22937012 0.79368764]	[4.95682281e+02 7.93289185e+02 7.85582244e-01]	[5.08479034e+02 7.90697021e+02 7.86662400e-01]	[4.82939453e+02 7.75336914e+02 6.64040506e-01]	[4.39257721e+02 7.90828430e+02 7.81619012e-01]	[423.83181763 788.1897583 0.79530936]	[4.57084808e+02 7.77841370e+02 6.96738780e-01]
[467.49023438 249.36392212 0.84957647]	[467.41275024 316.14154053 0.90527666]	[418.61877441 316.08065796 0.89742398]	[398.17385864 410.94476318 0.87727213]	[380.31359863 498.14190674 0.87837845]	[523.7878418 318.52197266 0.92540067]	[536.64221191 410.94100952 0.81355625]	[547.01385498 500.73123169 0.89676797]	[464.87341309 495.60107422 0.75125551]	[431.53607178 493.10299683 0.69605136]	[441.77990723 626.4473877 0.85227394]	[444.39175415 767.50286865 0.79144067]	[503.23754883 495.66134644 0.76166975]	[498.2666626 631.66125488 0.77103895]	[495.60147095 767.5715332 0.78744614]	[459.66671753 236.53744507 0.95406318]	[480.31240845 236.44483948 0.97082722]	[441.7048645 249.36016846 0.86733437]	[498.15533447 241.70098877 0.7908141 ]	[4.95669769e+02 7.93287659e+02 7.87399232e-01]	[5.08471893e+02 7.90699524e+02 7.90310025e-01]	[4.82939667e+02 7.75315369e+02 6.65184796e-01]	[4.39270691e+02 7.90823975e+02 7.83715010e-01]	[423.84671021 788.19061279 0.79193532]	[4.57071838e+02 7.75363281e+02 6.92894220e-01]
[469.96127319 251.83425903 0.85609043]	[467.45181274 316.13546753 0.90290767]	[418.63729858 316.05609131 0.89949685]	[398.18466187 411.01467896 0.88076454]	[382.78512573 498.17431641 0.87353122]	[523.80517578 318.53204346 0.9276073 ]	[536.66687012 408.4609375 0.81435472]	[547.04052734 500.68344116 0.88970351]	[464.86236572 493.10928345 0.75300968]	[431.51052856 493.07171631 0.69640678]	[441.76037598 626.41845703 0.85581464]	[444.39282227 765.06787109 0.78672183]	[503.23748779 495.64611816 0.76128525]	[498.25793457 629.13787842 0.77415156]	[495.6043396 767.5479126 0.78503537]	[459.6730957 236.58221436 0.94830656]	[480.32299805 236.47129822 0.96906394]	[441.72906494 249.3731842 0.85877073]	[498.18273926 241.67597961 0.79731619]	[4.95661224e+02 7.93286377e+02 7.88678408e-01]	[508.47088623 790.6963501 0.79119724]	[4.82939758e+02 7.75274536e+02 6.63689256e-01]	[4.39296509e+02 7.90832458e+02 7.80537188e-01]	[4.23867920e+02 7.88198975e+02 7.87436843e-01]	[4.54649414e+02 7.75310669e+02 6.90386832e-01]
[469.98843384 251.85006714 0.85805798]	[467.42773438 316.13619995 0.9067291 ]	[418.63153076 316.05380249 0.90299207]	[398.16607666 410.95455933 0.87694895]	[385.31436157 498.11346436 0.84340715]	[523.79107666 318.52999878 0.92691302]	[536.66021729 410.97036743 0.81603622]	[547.04632568 500.66421509 0.88655329]	[462.45645142 493.10952759 0.75510365]	[428.98138428 493.08297729 0.6969564 ]	[441.75256348 626.41534424 0.85512495]	[444.39599609 765.04016113 0.785146 ]	[500.89584351 495.62631226 0.75965184]	[500.65505981 631.6151123 0.77872413]	[495.62411499 767.54528809 0.78644717]	[459.68307495 236.59031677 0.94663942]	[480.34298706 236.47723389 0.96779001]	[441.73336792 249.36959839 0.85692173]	[498.22253418 241.6791687 0.80186546]	[4.95690674e+02 7.93293762e+02 7.86876500e-01]	[5.08496277e+02 7.90696472e+02 7.87753224e-01]	[4.82942383e+02 7.75268311e+02 6.66605294e-01]	[4.41705536e+02 7.90831909e+02 7.86219001e-01]	[423.8815918 788.19970703 0.79007721]	[4.54646912e+02 7.75267151e+02 6.91141486e-01]
[472.55047607 251.85858154 0.8621757 ]	[467.45718384 316.12905884 0.90561473]	[418.65698242 316.00637817 0.90222716]	[398.16052246 408.39544678 0.8813287 ]	[393.00991821 495.62435913 0.83051991]	[523.79608154 318.55429077 0.93013203]	[534.13287354 410.9967041 0.81818712]	[547.0032959 498.21795654 0.889696 ]	[464.83895874 487.99554443 0.74901092]	[431.50790405 487.95770264 0.70245689]	[441.76916504 624.01373291 0.85537893]	[444.39007568 765.01531982 0.78158724]	[500.89480591 490.52474976 0.75854343]	[500.68322754 629.12475586 0.78463846]	[495.64691162 767.53607178 0.78830296]	[459.73980713 236.60435486 0.9497695 ]	[482.74069214 236.47715759 0.96795064]	[441.77856445 251.8216095 0.85226452]	[500.67584229 241.63630676 0.81929171]	[4.95690369e+02 7.93284363e+02 7.84241021e-01]	[5.08487122e+02 7.90689880e+02 7.89272547e-01]	[4.85344971e+02 7.72820801e+02 6.65812790e-01]	[4.41730072e+02 7.93212830e+02 7.85997391e-01]	[4.23896423e+02 7.88210571e+02 7.86388040e-01]	[4.54639587e+02 7.72801270e+02 6.92038655e-01]
[472.58575439 251.87705994 0.86711639]	[467.46368408 316.11550903 0.90518636]	[418.6652832 315.98928833 0.90016544]	[398.21142578 405.89987183 0.88365757]	[395.50445557 495.6541748 0.84467709]	[523.80004883 318.54086304 0.92829227]	[534.10644531 408.45584106 0.80991662]	[546.98675537 498.24105835 0.89221746]	[464.85961914 487.96615601 0.74687219]	[431.54733276 487.92672729 0.70394927]	[441.76391602 624.00994873 0.8546735 ]	[444.37689209 765.04602051 0.78954208]	[500.89840698 490.49179077 0.75941563]	[500.68637085 629.14996338 0.78336608]	[495.64993286 767.5055542 0.78844619]	[459.76547241 236.61808777 0.94870865]	[482.76766968 236.4937439 0.9650678 ]	[441.79037476 249.40293884 0.84702086]	[500.70303345 241.65370178 0.81369132]	[4.95658173e+02 7.93279663e+02 7.88364053e-01]	[508.45370483 790.69134521 0.7973581 ]	[4.85360382e+02 7.72777893e+02 6.65355563e-01]	[441.72332764 790.83239746 0.79141593]	[423.88284302 788.20532227 0.79226327]	[4.54628296e+02 7.72835449e+02 6.95633829e-01]
[475.06774902 251.85017395 0.86426449]	[467.45739746 316.13549805 0.90532988]	[418.6708374 316.01055908 0.902812 ]	[398.23513794 405.91766357 0.88269597]	[395.54428101 498.1479187 0.86086142]	[523.796875 318.55566406 0.92717665]	[531.60809326 408.41943359 0.81135505]	[546.95678711 498.27261353 0.90205467]	[464.85113525 487.97998047 0.74342966]	[431.52737427 487.93719482 0.70013177]	[441.75784302 624.02410889 0.85183793]	[444.38677979 765.05511475 0.78877097]	[500.89135742 490.50976562 0.75582057]	[500.6864624 629.1519165 0.78210646]	[495.65139771 767.4901123 0.78631461]	[459.80557251 236.58255005 0.95509964]	[482.80358887 236.49708557 0.96700925]	[441.8132019 249.35704041 0.85294962]	[500.72738647 241.71601868 0.82276452]	[4.95646271e+02 7.93276367e+02 7.92004764e-01]	[508.44717407 790.6854248 0.80091602]	[4.85367676e+02 7.72761536e+02 6.64357483e-01]	[4.41704132e+02 7.93213257e+02 7.89880753e-01]	[423.86416626 788.20635986 0.79738557]	[4.57074463e+02 7.75272583e+02 6.96692288e-01]
[475.06973267 251.85031128 0.86458379]	[467.45925903 316.13497925 0.90522492]	[418.67214966 316.00628662 0.90224582]	[398.23937988 405.91262817 0.88331723]	[395.54641724 498.14556885 0.86064208]	[523.79699707 318.55551147 0.92777961]	[531.60961914 408.42260742 0.81117916]	[546.9574585 498.27209473 0.90156293]	[464.85205078 487.9730835 0.74393427]	[431.53085327 487.93011475 0.7006498 ]	[441.75793457 624.0178833 0.85179055]	[444.38299561 765.06329346 0.78989524]	[500.89068604 490.50134277 0.7563315 ]	[500.68728638 629.13433838 0.78418279]	[495.65081787 767.49035645 0.78506005]	[459.8069458 236.58308411 0.9549644 ]	[482.80419922 236.49719238 0.96709204]	[441.81503296 249.35501099 0.85218382]	[500.72943115 241.71290588 0.8229332 ]	[4.95648407e+02 7.93278992e+02 7.91518092e-01]	[508.45272827 790.68823242 0.79947692]	[4.85366302e+02 7.72764282e+02 6.62065744e-01]	[4.41699677e+02 7.93213013e+02 7.88602650e-01]	[423.86016846 788.20617676 0.79673672]	[4.54647095e+02 7.75281250e+02 6.95687711e-01]
[475.0869751 251.83361816 0.86371338]	[467.45504761 316.13684082 0.90573418]	[418.66766357 316.01049805 0.90172946]	[398.24890137 408.44134521 0.88292384]	[395.56542969 498.20648193 0.87008399]	[523.79290771 318.55371094 0.9260782 ]	[531.58807373 410.9402771 0.8165701 ]	[544.5592041 498.24954224 0.90461034]	[464.86672974 487.95358276 0.74066961]	[431.54284668 485.46887207 0.69943535]	[441.76873779 624.00518799 0.85345179]	[444.3838501 765.05914307 0.78998256]	[500.89407349 488.00460815 0.75409889]	[500.69247437 629.14569092 0.78434801]	[495.66314697 767.4909668 0.785676 ]	[459.82617188 236.55609131 0.9580583 ]	[482.81985474 236.48910522 0.96870857]	[441.82418823 246.83885193 0.85241848]	[500.74850464 241.70469666 0.8366971 ]	[4.95641205e+02 7.93286438e+02 7.91225851e-01]	[508.44573975 790.69232178 0.80005813]	[4.85379395e+02 7.72762207e+02 6.59003675e-01]	[4.41693726e+02 7.93215759e+02 7.90044606e-01]	[423.85473633 788.20605469 0.80043578]	[4.57076080e+02 7.75277710e+02 6.97040915e-01]
[475.13104248 249.38844299 0.8639276 ]	[467.44833374 316.13659668 0.90577936]	[418.66244507 316.00234985 0.89901066]	[398.24291992 408.45336914 0.88210708]	[395.57296753 498.23852539 0.8743223 ]	[523.78887939 318.54641724 0.92625892]	[529.0614624 405.87902832 0.82003522]	[544.50109863 498.17105103 0.89572906]	[464.88973999 487.95880127 0.73731238]	[431.55926514 485.47540283 0.69756609]	[441.77706909 624.01843262 0.85349596]	[444.39089966 765.03588867 0.78728676]	[503.2322998 490.48474121 0.75148541]	[500.70339966 629.11517334 0.79227841]	[495.675354 765.08917236 0.78447068]	[462.18954468 236.5284729 0.96098495]	[482.84463501 236.47200012 0.96576327]	[441.85775757 246.77069092 0.84945738]	[500.77346802 241.68231201 0.84034383]	[4.95641022e+02 7.93286865e+02 7.89923191e-01]	[508.4432373 790.69329834 0.80143404]	[4.85378784e+02 7.72731323e+02 6.62397623e-01]	[441.70828247 790.83660889 0.79507422]	[423.86373901 788.19940186 0.80270594]	[4.57078339e+02 7.72823120e+02 6.99393511e-01]
[475.16244507 249.36756897 0.86523509]	[467.46380615 316.14300537 0.90447903]	[418.67028809 315.9881897 0.89794552]	[398.21069336 408.43475342 0.87707669]	[395.58175659 498.20806885 0.87169927]	[523.79718018 318.55703735 0.92696881]	[529.0222168 405.90292358 0.82410789]	[544.42346191 498.14498901 0.89373434]	[464.91174316 487.95617676 0.73442668]	[434.03460693 485.47497559 0.69706035]	[441.7723999 624.01647949 0.85378015]	[444.40002441 765.00604248 0.78307474]	[503.25430298 488.0078125 0.7515195 ]	[500.71975708 629.12115479 0.79101288]	[495.67434692 767.48712158 0.78711087]	[462.2116394 236.50344849 0.96216094]	[482.87469482 236.45071411 0.96165389]	[441.86566162 244.24946594 0.85106087]	[500.80523682 241.64181519 0.84140962]	[4.95659241e+02 7.93289062e+02 7.88249314e-01]	[508.45822144 790.69506836 0.79888636]	[4.85370667e+02 7.72747803e+02 6.65086210e-01]	[441.72543335 790.83172607 0.79879129]	[423.87509155 788.19659424 0.80279619]	[4.57084900e+02 7.72793884e+02 7.01188445e-01]
[475.1651001 249.34277344 0.86196995]	[467.46542358 316.14129639 0.90421629]	[418.66677856 315.9776001 0.89750087]	[398.19500732 408.44213867 0.87876362]	[395.56246948 498.18148804 0.86514843]	[523.80169678 318.56063843 0.92794847]	[528.98730469 403.38357544 0.82576233]	[544.33642578 495.69854736 0.88970673]	[464.94760132 487.95254517 0.73164886]	[434.08270264 487.93527222 0.6997875 ]	[441.78790283 624.02557373 0.8511591 ]	[444.39590454 765.03552246 0.78766978]	[503.27423096 488.0045166 0.75307822]	[500.69113159 629.10369873 0.78943139]	[495.6605835 767.50292969 0.78765202]	[462.22354126 236.47840881 0.96305591]	[482.89053345 236.43289185 0.95906776]	[441.87478638 244.19911194 0.85310405]	[500.83557129 241.63404846 0.8474887 ]	[4.95668091e+02 7.93287170e+02 7.89597988e-01]	[508.46286011 790.69152832 0.79763526]	[4.85362152e+02 7.72767944e+02 6.68331146e-01]	[441.71850586 790.83795166 0.79710442]	[423.87051392 788.20214844 0.80174869]	[4.57078339e+02 7.72818542e+02 7.00777650e-01]
[477.59512329 249.33215332 0.86429846]	[467.47009277 316.13452148 0.9032712 ]	[418.66867065 315.97476196 0.89649546]	[398.16677856 408.44671631 0.87576342]	[395.5567627 498.13894653 0.85827798]	[523.80230713 318.55450439 0.92904311]	[526.54620361 403.35357666 0.8343147 ]	[541.94891357 498.20535278 0.90310013]	[467.39849854 487.9630127 0.72987622]	[436.55578613 487.96841431 0.70390695]	[441.81866455 624.0032959 0.84995192]	[444.39282227 765.04003906 0.79127437]	[503.29046631 488.01086426 0.75399321]	[500.66864014 629.07550049 0.78745139]	[495.6401062 767.49047852 0.78163564]	[462.24963379 236.47027588 0.96401757]	[482.91055298 236.4377594 0.95703137]	[441.88510132 241.70767212 0.86158788]	[500.84140015 241.64356995 0.84679103]	[4.95692780e+02 7.93295715e+02 7.83557653e-01]	[5.08477386e+02 7.90692200e+02 7.88854718e-01]	[4.82957825e+02 7.72762024e+02 6.67437851e-01]	[441.72244263 793.21569824 0.79792351]	[423.87286377 788.20501709 0.80267161]	[4.54644745e+02 7.72820923e+02 7.01356530e-01]
[477.59628296 249.31591797 0.86248368]	[467.4647522 316.11767578 0.90327048]	[418.67410278 315.96133423 0.89508867]	[398.14746094 408.43151855 0.87615967]	[395.57345581 495.69839478 0.8568446 ]	[523.79699707 318.54049683 0.92857862]	[526.52581787 405.834198 0.83247113]	[541.87908936 498.18432617 0.89732784]	[467.39001465 487.96099854 0.73007715]	[436.54589844 487.96435547 0.70276338]	[441.83865356 624.00512695 0.85171038]	[444.38601685 765.07733154 0.79554176]	[503.2828064 490.48345947 0.75306839]	[500.66952515 629.12445068 0.78454047]	[495.6321106 767.4901123 0.78188109]	[462.25787354 236.46279907 0.96592838]	[482.90466309 236.43319702 0.95682496]	[441.88821411 241.69908142 0.8620913 ]	[500.8274231 241.63381958 0.84355021]	[4.95666870e+02 7.93286133e+02 7.84985721e-01]	[508.45864868 790.69287109 0.79273313]	[4.82956879e+02 7.72760559e+02 6.62907541e-01]	[441.71160889 793.22009277 0.7944054 ]	[423.86871338 788.21356201 0.80008978]	[4.54642822e+02 7.75285095e+02 7.01805055e-01]
[477.59701538 249.29827881 0.86092561]	[467.46289062 316.12109375 0.90400434]	[418.67095947 315.97467041 0.89639091]	[398.14633179 408.41564941 0.87411571]	[395.57913208 498.13552856 0.85960501]	[523.79718018 318.5333252 0.92647034]	[526.50866699 405.88769531 0.831972 ]	[541.8571167 498.16833496 0.89359373]	[467.40783691 487.99356079 0.72748005]	[436.55557251 487.99395752 0.70152903]	[441.86807251 624.00616455 0.84973025]	[444.38827515 767.50714111 0.79815614]	[503.29458618 490.52667236 0.75390655]	[500.69665527 631.59088135 0.78838837]	[495.63195801 767.49310303 0.78235286]	[462.25741577 236.45368958 0.9662438 ]	[482.90423584 236.42501831 0.95670372]	[441.87942505 241.68415833 0.86439669]	[500.82507324 241.62249756 0.84284973]	[4.95680939e+02 7.93289124e+02 7.88676023e-01]	[508.46530151 790.69464111 0.7921502 ]	[4.82958313e+02 7.72752441e+02 6.61531985e-01]	[4.41694611e+02 7.93231445e+02 7.91762531e-01]	[423.85971069 788.21887207 0.79934847]	[4.54642517e+02 7.75316956e+02 7.03648865e-01]
[477.59741211 249.29966736 0.86155742]	[467.45318604 316.12280273 0.90443349]	[418.6661377 315.99816895 0.89774287]	[398.15118408 408.4737854 0.87293404]	[395.60494995 498.21975708 0.87378269]	[523.78765869 318.52078247 0.92607713]	[526.49902344 405.90249634 0.83102119]	[541.84277344 498.1322937 0.88765359]	[467.415802 490.49121094 0.72502351]	[436.56292725 490.49163818 0.70089513]	[441.86929321 624.01275635 0.84924304]	[444.39437866 767.52624512 0.79974151]	[503.29821777 490.55892944 0.75319958]	[500.69494629 631.59967041 0.78592694]	[495.62445068 767.49255371 0.78288162]	[462.2557373 236.45341492 0.96651697]	[482.90557861 236.42480469 0.95640653]	[441.87054443 241.6837616 0.8656531 ]	[500.82595825 241.62068176 0.84212506]	[4.95656738e+02 7.93282715e+02 7.89220989e-01]	[508.44317627 790.6940918 0.79584694]	[4.85344177e+02 7.72745239e+02 6.60974979e-01]	[4.39298706e+02 7.93238159e+02 7.87956715e-01]	[423.86187744 788.22180176 0.79518557]	[4.57072998e+02 7.75340698e+02 7.04990447e-01]
[477.60443115 246.83404541 0.86165285]	[467.45144653 316.10952759 0.90376651]	[418.68182373 316.00369263 0.89921927]	[398.18783569 408.46054077 0.87866396]	[395.61447144 498.20602417 0.87501585]	[523.7880249 316.16186523 0.92441511]	[526.51605225 405.89920044 0.83037186]	[541.85296631 498.16699219 0.8934893 ]	[467.47695923 487.99578857 0.72174954]	[436.63879395 487.99560547 0.71080559]	[441.902771 624.01446533 0.84120131]	[444.38772583 767.50097656 0.79586029]	[503.31845093 490.53561401 0.75491929]	[500.70980835 629.13720703 0.79393905]	[495.63085938 767.47583008 0.78203642]	[462.24591064 236.46150208 0.96446496]	[482.87753296 236.41456604 0.9582358 ]	[441.85720825 241.72761536 0.86758167]	[500.76290894 239.18589783 0.82370538]	[4.95665192e+02 7.93311096e+02 7.85277128e-01]	[5.08467072e+02 7.90710327e+02 7.89688408e-01]	[4.82957581e+02 7.72730103e+02 6.63879037e-01]	[4.39299896e+02 7.93226562e+02 7.91773856e-01]	[423.85812378 788.20794678 0.79931378]	[4.54636322e+02 7.75309204e+02 7.01089621e-01]
[477.59442139 246.82818604 0.86078429]	[467.44232178 316.0960083 0.90490687]	[418.6864624 315.98956299 0.89861327]	[398.23709106 408.47634888 0.88260597]	[395.60562134 498.20379639 0.87366664]	[523.78527832 316.15396118 0.92399895]	[526.50769043 405.90386963 0.82806814]	[541.88439941 498.15490723 0.89110512]	[467.47576904 487.94570923 0.72173971]	[436.63409424 487.95877075 0.71206874]	[441.9019165 623.99176025 0.8406111 ]	[444.3899231 767.53509521 0.7994808 ]	[503.32180786 488.00210571 0.75214422]	[500.71118164 629.09112549 0.80019474]	[495.64175415 765.0604248 0.77852964]	[462.23291016 236.46363831 0.96635789]	[482.87228394 234.08380127 0.9618777 ]	[441.85049438 244.20797729 0.86656135]	[500.76956177 239.18077087 0.82939696]	[4.95643097e+02 7.93304016e+02 7.79870629e-01]	[5.08457275e+02 7.90704529e+02 7.85863161e-01]	[4.85351105e+02 7.72697571e+02 6.57312274e-01]	[4.39289978e+02 7.93235474e+02 7.89011717e-01]	[423.85531616 788.21624756 0.79706693]	[4.54641144e+02 7.75352600e+02 7.03581452e-01]
[475.17425537 246.83926392 0.85964233]	[467.43850708 316.08181763 0.90474606]	[418.69030762 315.97058105 0.8967092 ]	[398.27633667 408.47338867 0.88495016]	[395.63024902 498.20950317 0.88246834]	[523.78515625 316.1446228 0.92272413]	[526.55200195 405.91555786 0.81846482]	[544.29119873 498.15768433 0.8962732 ]	[467.48788452 487.94903564 0.71710747]	[436.65280151 487.9598999 0.71367151]	[441.89395142 623.97125244 0.83997118]	[444.39074707 767.53656006 0.79816616]	[503.33062744 487.9994812 0.74851286]	[500.72924805 629.06494141 0.80762815]	[495.63583374 765.04559326 0.77579778]	[462.21813965 236.46334839 0.9690243 ]	[482.86459351 234.08595276 0.96445286]	[441.84533691 244.23101807 0.86530775]	[500.76193237 239.19519043 0.82491452]	[4.95638580e+02 7.93301270e+02 7.78856635e-01]	[5.08461060e+02 7.90704224e+02 7.84838736e-01]	[4.85344757e+02 7.70308777e+02 6.59523845e-01]	[4.39277893e+02 7.93230957e+02 7.89916158e-01]	[423.84893799 788.21118164 0.79772103]	[4.54648224e+02 7.75362610e+02 7.03938544e-01]
[475.17391968 246.8430481 0.85945392]	[467.43914795 316.08236694 0.90490901]	[418.68701172 315.978302 0.8968479 ]	[400.61331177 410.9418335 0.88169396]	[398.01940918 500.64468384 0.8912372 ]	[523.78778076 316.13757324 0.92153406]	[529.02508545 403.36917114 0.82654411]	[544.34393311 495.66656494 0.88901389]	[467.50003052 487.96258545 0.71566153]	[436.66229248 487.96929932 0.71363586]	[441.89074707 623.97888184 0.84074795]	[444.38839722 767.52703857 0.79741442]	[503.3427124 488.00839233 0.74777895]	[500.73547363 629.07562256 0.80847627]	[495.63296509 765.04089355 0.77517843]	[462.21670532 236.46472168 0.96890807]	[482.86196899 234.08631897 0.96502584]	[441.84317017 244.24726868 0.86379439]	[500.75708008 239.20335388 0.82214022]	[4.95631592e+02 7.93304871e+02 7.75705636e-01]	[5.08463501e+02 7.90707642e+02 7.82329500e-01]	[4.82959808e+02 7.70305054e+02 6.61593974e-01]	[4.39279175e+02 7.93231628e+02 7.90475726e-01]	[423.84594727 788.21032715 0.79820228]	[4.54646576e+02 7.75348633e+02 7.04531491e-01]
[475.16802979 249.29426575 0.85984915]	[467.43887329 316.08081055 0.904706 ]	[418.6875 315.97540283 0.89675033]	[400.61279297 410.94775391 0.88190383]	[398.01831055 500.64608765 0.89123434]	[523.78649902 316.13623047 0.92137474]	[529.01800537 403.37304688 0.82716155]	[544.3427124 495.66519165 0.88846904]	[467.49798584 487.94985962 0.71606129]	[436.66070557 487.95739746 0.71363568]	[441.89083862 623.97186279 0.84166867]	[444.38989258 767.50756836 0.79506004]	[503.34136963 487.99398804 0.74853289]	[500.73675537 629.0637207 0.80955923]	[495.63653564 765.02960205 0.77394307]	[462.21755981 236.46620178 0.96883911]	[482.86175537 236.41360474 0.96497172]	[441.84341431 244.24617004 0.86410111]	[500.75616455 239.20310974 0.82125169]	[4.95631470e+02 7.93297180e+02 7.76531875e-01]	[5.08459534e+02 7.90701721e+02 7.84232020e-01]	[4.82962189e+02 7.70295654e+02 6.62902236e-01]	[4.39289307e+02 7.93224121e+02 7.91411817e-01]	[423.85256958 788.20141602 0.79788244]	[4.54646942e+02 7.75319946e+02 7.02715099e-01]
[475.16400146 249.3122406 0.86150968]	[467.43811035 316.08535767 0.90542984]	[418.68615723 315.98083496 0.89668441]	[400.62136841 408.47406006 0.88173836]	[398.04193115 498.25582886 0.89764673]	[523.78076172 316.13983154 0.9207027 ]	[529.03778076 405.85818481 0.82441622]	[544.43084717 495.68536377 0.891545 ]	[467.48828125 487.96282959 0.71467525]	[436.64813232 487.96658325 0.70881099]	[441.87734985 624.00421143 0.84292334]	[444.38616943 767.54638672 0.80226225]	[503.3381958 487.9994812 0.74884021]	[500.74301147 629.12133789 0.80438846]	[495.64578247 765.0645752 0.77904195]	[462.21160889 236.47340393 0.96836501]	[482.86083984 236.42312622 0.96554744]	[441.84118652 244.25505066 0.8628518 ]	[500.74752808 241.6375885 0.81350625]	[4.95644318e+02 7.93300110e+02 7.81127930e-01]	[5.08473175e+02 7.90700500e+02 7.82434821e-01]	[4.85352692e+02 7.72707214e+02 6.58497095e-01]	[4.39271851e+02 7.93238159e+02 7.87020028e-01]	[423.84118652 788.21575928 0.79804254]	[4.54644287e+02 7.75368408e+02 7.06087291e-01]
[475.15258789 249.31710815 0.86037254]	[467.42990112 316.0793457 0.90526897]	[418.68405151 315.97891235 0.89688158]	[400.61636353 408.45153809 0.88369203]	[398.0513916 498.26318359 0.89842039]	[523.76721191 316.12759399 0.9193334 ]	[531.54248047 405.84976196 0.82244003]	[544.51153564 495.68518066 0.88646531]	[467.48052979 487.98519897 0.71570396]	[436.63909912 487.98638916 0.70878625]	[441.86859131 624.02984619 0.84250504]	[444.39221191 767.55255127 0.80277151]	[503.33578491 490.49517822 0.74962449]	[500.72555542 629.1295166 0.79954684]	[495.64321899 765.05096436 0.77947772]	[462.20202637 236.47776794 0.96755069]	[482.85153198 236.42738342 0.96571988]	[441.83920288 244.27514648 0.86185062]	[500.73080444 241.64782715 0.80876827]	[4.95634796e+02 7.93302673e+02 7.83018351e-01]	[5.08461304e+02 7.90699768e+02 7.86511183e-01]	[4.85365662e+02 7.70312012e+02 6.57514572e-01]	[4.39269470e+02 7.93243774e+02 7.86426604e-01]	[423.84344482 788.2199707 0.79747772]	[4.57075439e+02 7.77832153e+02 7.06310332e-01]
[475.1446228 249.34211731 0.86208707]	[467.42501831 316.08389282 0.90550572]	[418.67822266 315.99014282 0.89732265]	[398.28378296 410.94241333 0.88480163]	[398.05484009 500.68508911 0.90547681]	[521.42376709 316.12353516 0.91933882]	[531.5847168 405.91635132 0.81219435]	[546.92120361 498.17352295 0.88738942]	[467.45632935 487.96133423 0.71980011]	[436.62112427 487.94717407 0.70866024]	[441.88192749 624.01776123 0.84290016]	[444.3916626 767.546875 0.80233693]	[503.32067871 488.00292969 0.75450194]	[500.72799683 631.5970459 0.79573345]	[495.64807129 765.05529785 0.77999663]	[462.19604492 236.48937988 0.96686494]	[482.85031128 236.44418335 0.96669829]	[441.82870483 246.75939941 0.86196131]	[500.72683716 241.69674683 0.80548882]	[4.95640533e+02 7.93310364e+02 7.83759356e-01]	[5.08471924e+02 7.90703430e+02 7.86241233e-01]	[4.85368042e+02 7.72694458e+02 6.56266332e-01]	[4.39269196e+02 7.93250366e+02 7.83598900e-01]	[423.84078979 788.22265625 0.79771608]	[4.54649139e+02 7.75366272e+02 7.04835355e-01]
[475.12203979 249.37724304 0.86339891]	[467.41662598 316.08380127 0.90712738]	[418.67263794 315.99835205 0.8977378 ]	[398.26330566 410.94299316 0.88399833]	[398.04812622 500.66522217 0.90100026]	[521.41400146 316.12261963 0.92057443]	[531.60095215 405.91845703 0.81321383]	[546.96105957 498.18466187 0.88627517]	[467.44390869 487.94381714 0.72263581]	[436.62121582 487.93283081 0.71000129]	[441.88308716 624.00170898 0.84327406]	[444.39001465 767.55639648 0.80362034]	[503.3041687 487.97387695 0.75949705]	[500.73284912 631.59228516 0.79465151]	[495.65145874 765.05682373 0.7803899 ]	[459.85873413 236.50999451 0.96465993]	[482.83987427 236.46995544 0.96920139]	[441.82208252 246.7772522 0.86229038]	[500.71466064 244.18763733 0.80364513]	[4.95668365e+02 7.93322876e+02 7.86063194e-01]	[5.08491364e+02 7.90708923e+02 7.86097646e-01]	[4.85364838e+02 7.72696899e+02 6.56819463e-01]	[4.39270264e+02 7.93257629e+02 7.82937050e-01]	[423.84197998 788.22814941 0.79633093]	[4.54646179e+02 7.77832031e+02 7.04308510e-01]
[475.11398315 249.39219666 0.8643893 ]	[467.41421509 316.09793091 0.90770185]	[418.65829468 316.01553345 0.89703536]	[398.23757935 410.95004272 0.88124889]	[398.05007935 500.64807129 0.90001404]	[521.41943359 316.13043213 0.91987658]	[534.09216309 405.91586304 0.81385958]	[546.9708252 498.17221069 0.88551772]	[467.43374634 487.984375 0.72325611]	[436.61636353 487.97805786 0.70879775]	[441.86083984 623.99957275 0.84368825]	[444.394104 767.55029297 0.80351305]	[503.28741455 490.48831177 0.75829542]	[500.712677 631.64044189 0.78816009]	[495.63256836 765.07855225 0.78249121]	[459.85049438 236.52626038 0.96350914]	[482.83639526 236.47503662 0.96977723]	[441.82171631 246.8074646 0.86151141]	[500.71963501 244.18182373 0.8081845 ]	[4.95645844e+02 7.93315979e+02 7.84281135e-01]	[5.0846228e+02 7.9070990e+02 7.8884840e-01]	[4.85358765e+02 7.72707275e+02 6.61753953e-01]	[4.39277618e+02 7.93250000e+02 7.83754885e-01]	[423.84890747 788.22607422 0.79576445]	[4.54649323e+02 7.75367432e+02 7.03867793e-01]
[475.11206055 249.39125061 0.86394942]	[467.41372681 316.09667969 0.90749735]	[418.65911865 316.01144409 0.89660525]	[398.24179077 410.94042969 0.88132477]	[398.04418945 498.27038574 0.89808869]	[521.41992188 316.13098145 0.92000115]	[534.09613037 405.9197998 0.81346357]	[546.97119141 498.1711731 0.88495862]	[467.43511963 487.97454834 0.72332317]	[436.61917114 487.96987915 0.70945573]	[441.85931396 623.99700928 0.84343666]	[444.39727783 767.5489502 0.80249345]	[503.28921509 488.0062561 0.75794631]	[500.71170044 631.63574219 0.78832895]	[495.6335144 765.07788086 0.78280884]	[459.84933472 236.52494812 0.96330166]	[482.83639526 236.47436523 0.97009635]	[441.82141113 246.80937195 0.86148953]	[500.71984863 244.18403625 0.80840772]	[4.95639862e+02 7.93313477e+02 7.83486784e-01]	[5.08457123e+02 7.90706848e+02 7.88477004e-01]	[4.85361389e+02 7.72705017e+02 6.61488712e-01]	[4.39283081e+02 7.93256165e+02 7.83907890e-01]	[423.85507202 788.2310791 0.79454857]	[4.57074829e+02 7.75367737e+02 7.04288542e-01]
[475.08837891 251.82092285 0.86357987]	[467.40066528 316.10424805 0.90836656]	[418.64645386 316.02044678 0.89616048]	[398.22857666 410.96383667 0.88022858]	[398.02294922 498.25695801 0.8940748 ]	[521.41217041 316.1390686 0.92001414]	[534.09765625 408.40539551 0.81010115]	[546.97155762 498.14053345 0.87962854]	[467.41412354 490.51419067 0.72305995]	[436.59054565 490.52761841 0.70302391]	[441.85366821 624.00463867 0.84596539]	[444.39508057 767.51898193 0.79733121]	[503.28338623 490.53729248 0.75718778]	[500.70739746 631.60412598 0.78896648]	[495.63015747 765.05462646 0.78008968]	[459.83273315 236.53825378 0.96220076]	[482.82519531 236.48768616 0.97027946]	[441.80099487 246.81817627 0.86642265]	[500.7046814 244.21066284 0.80759174]	[4.95646088e+02 7.93305481e+02 7.83154368e-01]	[5.08459930e+02 7.90698120e+02 7.88744867e-01]	[4.85355774e+02 7.70308105e+02 6.60956740e-01]	[4.39299652e+02 7.93249329e+02 7.85152197e-01]	[423.86575317 788.22680664 0.79365915]	[4.54648895e+02 7.75327820e+02 7.01499581e-01]
[472.5848999 251.85650635 0.86451012]	[464.9715271 316.11270142 0.90954483]	[418.61450195 316.03250122 0.89334744]	[398.21414185 408.4727478 0.87528861]	[395.56713867 498.24716187 0.87839401]	[521.40405273 316.16195679 0.92339659]	[531.61260986 405.87078857 0.81221038]	[546.95117188 498.11859131 0.87511569]	[464.9703064 490.49563599 0.72733116]	[436.55935669 490.49642944 0.70162636]	[441.84289551 626.41271973 0.84522706]	[444.38604736 765.08465576 0.7927407 ]	[503.26931763 490.53277588 0.75614643]	[500.70474243 631.61126709 0.78692132]	[495.6411438 765.03039551 0.7793687 ]	[459.78665161 236.56896973 0.95838577]	[482.78686523 236.49926758 0.97106987]	[441.78466797 249.2928772 0.86055475]	[500.668396 241.71185303 0.80286229]	[4.95632294e+02 7.93307983e+02 7.83956349e-01]	[508.46014404 790.69824219 0.79204375]	[4.85367401e+02 7.70286743e+02 6.61653757e-01]	[4.41702942e+02 7.93249512e+02 7.84845531e-01]	[423.87872314 788.22717285 0.79126227]	[4.54645020e+02 7.75284241e+02 6.97245657e-01]
[472.54440308 251.87339783 0.8656947 ]	[464.94790649 316.10430908 0.91252482]	[418.59295654 316.0335083 0.89097965]	[398.21160889 410.94836426 0.87294894]	[395.52874756 498.16723633 0.85921884]	[521.3850708 316.15814209 0.92305446]	[531.5559082 403.3833313 0.8165161]	[546.92327881 498.14764404 0.88210708]	[464.95159912 490.51837158 0.73069185]	[434.12246704 490.52340698 0.69965386]	[441.84695435 626.40692139 0.84529388]	[444.3968811 767.52758789 0.79722703]	[503.26217651 490.55154419 0.75554311]	[500.70861816 631.6338501 0.78682142]	[495.64959717 765.05126953 0.78103501]	[459.76370239 236.57835388 0.95576787]	[482.76626587 236.51100159 0.97146082]	[441.77374268 249.29405212 0.86097652]	[500.64230347 241.73013306 0.80458051]	[4.95633209e+02 7.93317444e+02 7.83206522e-01]	[5.08459747e+02 7.90705444e+02 7.90353000e-01]	[4.85373444e+02 7.70309753e+02 6.54659927e-01]	[4.39289825e+02 7.93251038e+02 7.82746315e-01]	[423.8621521 788.23162842 0.79231381]	[4.57079529e+02 7.75345276e+02 7.02142477e-01]
[472.51235962 251.87802124 0.86347604]	[464.93099976 316.10882568 0.91691846]	[418.56628418 316.04077148 0.88797009]	[398.16571045 410.94558716 0.87229025]	[393.07858276 498.12832642 0.84551644]	[521.3782959 316.16189575 0.92379582]	[529.0635376 405.86282349 0.81606567]	[544.52636719 498.13693237 0.88891923]	[464.90582275 490.52001953 0.73726457]	[434.07763672 490.51641846 0.69805264]	[441.83578491 624.02648926 0.8512677 ]	[444.38885498 767.49145508 0.79534364]	[500.90856934 490.55514526 0.75188637]	[500.68960571 631.64233398 0.78774905]	[495.64743042 767.48577881 0.78466773]	[459.73413086 236.57752991 0.95306236]	[482.74661255 236.50990295 0.96979499]	[441.74377441 249.30007935 0.86225396]	[498.25701904 241.72921753 0.80406117]	[4.95659393e+02 7.93316528e+02 7.80620277e-01]	[5.08465820e+02 7.90703552e+02 7.88707197e-01]	[4.85365356e+02 7.72748779e+02 6.58982098e-01]	[4.41691437e+02 7.93240601e+02 7.85686553e-01]	[423.87008667 788.22576904 0.79303312]	[4.54636353e+02 7.75299866e+02 7.00081110e-01]
[470.0255127 251.89718628 0.86604995]	[464.90356445 316.11013794 0.92109394]	[418.55490112 316.03646851 0.8855474 ]	[398.14355469 410.98120117 0.87377828]	[393.02365112 498.1395874 0.84441817]	[521.35430908 316.16778564 0.92584509]	[529.02764893 405.82611084 0.82106388]	[544.46539307 495.68661499 0.88516366]	[464.84924316 488.00299072 0.74487197]	[431.53564453 487.99493408 0.69582564]	[441.82522583 623.99822998 0.85710573]	[444.39202881 767.50537109 0.7962631 ]	[500.88153076 490.50970459 0.75029403]	[500.69033813 629.14654541 0.79147846]	[495.67102051 767.54022217 0.79039168]	[459.70562744 236.59204102 0.95083988]	[482.73175049 236.52497864 0.9703927 ]	[441.70455933 249.35093689 0.87154686]	[498.23791504 244.22042847 0.80194592]	[4.98162140e+02 7.93321167e+02 7.85795689e-01]	[5.08529541e+02 7.90697571e+02 7.81921208e-01]	[4.85368591e+02 7.72829590e+02 6.59786284e-01]	[4.39296783e+02 7.93238464e+02 7.83497274e-01]	[423.85891724 788.22790527 0.79262483]	[4.54635376e+02 7.75336914e+02 6.97072148e-01]
[469.99407959 251.92153931 0.86966288]	[464.87039185 316.1210022 0.92724431]	[416.13687134 316.05270386 0.88093686]	[398.11166382 410.94680786 0.86844432]	[390.46194458 498.15869141 0.83774996]	[521.34619141 316.17370605 0.92769116]	[526.53778076 405.90036011 0.82390273]	[544.3649292 495.65402222 0.88881904]	[464.82272339 490.52096558 0.74710906]	[431.4883728 490.51864624 0.69248956]	[441.80825806 623.99511719 0.85638988]	[444.38439941 767.51971436 0.80232221]	[500.86865234 490.55718994 0.74791062]	[500.66717529 629.09454346 0.79491752]	[495.69467163 767.55157471 0.79461712]	[459.68890381 236.60758972 0.94815427]	[482.71185303 236.55079651 0.96640646]	[441.68423462 249.34965515 0.87290919]	[498.19537354 244.24760437 0.78719419]	[4.98185730e+02 7.93329285e+02 7.87488937e-01]	[5.08549164e+02 7.90696472e+02 7.80455112e-01]	[4.85387360e+02 7.75265259e+02 6.57997012e-01]	[4.41695007e+02 7.93248779e+02 7.81696379e-01]	[423.86474609 788.23986816 0.79034388]	[4.54623291e+02 7.75347961e+02 6.99740887e-01]
[469.99758911 251.92280579 0.87000799]	[464.8706665 316.12026978 0.92707241]	[416.13720703 316.05157471 0.8806141 ]	[398.11193848 410.9491272 0.86854905]	[390.46264648 498.15698242 0.83720535]	[521.34667969 316.17419434 0.92787647]	[526.5355835 405.89959717 0.82441223]	[544.36431885 495.65597534 0.8891685 ]	[464.82037354 490.52441406 0.74680752]	[431.48471069 490.52078247 0.69183338]	[441.79983521 624.01824951 0.85524356]	[444.37786865 767.52593994 0.80301857]	[500.86730957 490.56100464 0.74731338]	[500.66635132 629.09490967 0.79390073]	[495.69442749 767.55334473 0.79316378]	[459.69064331 236.60746765 0.94832075]	[482.71557617 236.55065918 0.96693581]	[441.68463135 249.34681702 0.87258101]	[498.20025635 244.24743652 0.78644133]	[4.98181824e+02 7.93327576e+02 7.87217319e-01]	[5.08545898e+02 7.90696533e+02 7.80204833e-01]	[4.85388641e+02 7.75271240e+02 6.55657113e-01]	[4.39298004e+02 7.93248108e+02 7.81495988e-01]	[423.85684204 788.24035645 0.79081547]	[4.54621033e+02 7.75357910e+02 6.98359966e-01]
[469.97091675 251.94493103 0.87193066]	[464.83081055 316.12957764 0.92915547]	[416.08163452 316.08435059 0.87280715]	[398.08483887 413.56945801 0.88188946]	[387.89910889 498.199646 0.84837425]	[521.31555176 316.17175293 0.93002784]	[526.48852539 410.97683716 0.83850938]	[544.29302979 498.22311401 0.90691125]	[462.44360352 490.51904297 0.74902356]	[428.9854126 490.5322876 0.69401169]	[441.78924561 626.39672852 0.85207063]	[444.37084961 767.51623535 0.80164921]	[500.86325073 490.54898071 0.74738264]	[500.66183472 629.01965332 0.80339986]	[495.70565796 767.52606201 0.78983104]	[459.66601562 236.62782288 0.93929976]	[480.36499023 236.56637573 0.96195859]	[439.31854248 249.31544495 0.86660755]	[498.16421509 244.20527649 0.75985408]	[4.98181946e+02 7.93321045e+02 7.87493765e-01]	[5.08551636e+02 7.90688538e+02 7.79050171e-01]	[4.85393341e+02 7.72815796e+02 6.55358434e-01]	[4.41692383e+02 7.93247253e+02 7.81249821e-01]	[423.85440063 788.2399292 0.79240817]	[4.54621643e+02 7.75345703e+02 6.97732687e-01]
[467.4909668 251.95901489 0.87222564]	[462.44235229 316.13092041 0.93146604]	[416.0519104 316.08578491 0.86837041]	[398.04391479 413.52474976 0.8774215 ]	[385.35870361 498.22116089 0.85490429]	[521.2824707 316.16668701 0.93112791]	[526.4664917 410.97323608 0.84138989]	[541.87677002 498.17126465 0.90030324]	[462.45776367 490.53427124 0.74774522]	[429.00109863 490.5496521 0.69215715]	[441.77566528 626.46563721 0.85199398]	[444.36322021 767.50506592 0.80264354]	[500.87585449 493.06063843 0.74953502]	[500.64456177 629.06793213 0.79547393]	[495.6723938 767.51513672 0.78773922]	[459.63534546 236.64811707 0.92727005]	[480.33200073 236.56886292 0.95803201]	[439.28881836 246.83963013 0.86739951]	[498.13613892 241.65621948 0.77630097]	[4.98137939e+02 7.93306641e+02 7.87414551e-01]	[5.08499176e+02 7.90691772e+02 7.86767662e-01]	[4.85379547e+02 7.72796021e+02 6.57730222e-01]	[4.39301605e+02 7.93241577e+02 7.84423888e-01]	[423.85559082 788.23510742 0.79765743]	[4.54614288e+02 7.75332458e+02 6.99682951e-01]
[467.46502686 251.9733429 0.87779516]	[462.42889404 316.12927246 0.93329203]	[416.03125 316.07125854 0.86464548]	[398.02130127 413.50552368 0.86976492]	[385.30175781 498.21014404 0.86103463]	[521.2767334 318.51678467 0.93027294]	[526.46380615 411.00402832 0.84589714]	[541.80981445 498.21563721 0.90074676]	[462.43096924 490.54043579 0.75318986]	[428.97314453 490.54812622 0.6918391 ]	[441.78320312 626.43591309 0.85283619]	[444.34732056 767.52069092 0.80511945]	[500.84753418 493.06912231 0.74924231]	[500.62734985 629.08331299 0.79073751]	[495.65911865 767.51745605 0.78698587]	[459.61044312 236.66069031 0.92077476]	[480.31356812 236.58551025 0.95472777]	[439.23928833 246.83325195 0.86103094]	[498.1204834 241.68652344 0.74924225]	[4.98129028e+02 7.93298828e+02 7.87049055e-01]	[5.08489441e+02 7.90688965e+02 7.87057161e-01]	[4.85366669e+02 7.72794922e+02 6.59142971e-01]	[4.41692352e+02 7.93245300e+02 7.85174966e-01]	[423.85861206 788.23815918 0.79501092]	[4.54599579e+02 7.75342407e+02 6.96313143e-01]
[467.46398926 251.97380066 0.87808996]	[462.42819214 316.12841797 0.93369603]	[416.03128052 316.06964111 0.86455166]	[398.01925659 413.4942627 0.86850971]	[385.29849243 498.17532349 0.85559547]	[521.27697754 318.51690674 0.9305138 ]	[526.46160889 411.00454712 0.84659797]	[541.81054688 498.21768188 0.90145904]	[462.42904663 490.53421021 0.75362641]	[428.97406006 490.54150391 0.69226098]	[441.78097534 626.43054199 0.85268748]	[444.34408569 767.51141357 0.80270493]	[500.84317017 493.06430054 0.748492 ]	[500.62915039 629.08129883 0.79219139]	[495.64730835 767.53082275 0.78756428]	[459.6071167 236.66165161 0.91989642]	[480.31210327 236.5852356 0.954741 ]	[439.23239136 246.83738708 0.86126381]	[498.11828613 241.68736267 0.748254 ]	[4.98130890e+02 7.93296265e+02 7.85421431e-01]	[5.08489380e+02 7.90689331e+02 7.86177039e-01]	[4.85353333e+02 7.72811035e+02 6.61800146e-01]	[4.39295624e+02 7.93246521e+02 7.83301234e-01]	[423.85037231 788.23968506 0.79451752]	[4.54594543e+02 7.75337219e+02 6.95347846e-01]
[467.4473877 254.34353638 0.88331717]	[462.42474365 316.13449097 0.93278825]	[416.04898071 316.0774231 0.86915338]	[395.628479 411.03643799 0.86179811]	[382.84320068 498.11968994 0.85865998]	[521.24871826 316.17340088 0.92822099]	[526.40576172 410.99099731 0.85654557]	[541.73901367 498.17138672 0.88442326]	[462.38821411 493.04202271 0.75686014]	[426.43197632 493.04714966 0.69460958]	[441.76599121 626.42980957 0.84982735]	[444.34378052 767.54162598 0.806436 ]	[500.82955933 493.09216309 0.74832994]	[498.27481079 629.09411621 0.78831905]	[495.64733887 767.55957031 0.78801882]	[459.59692383 236.67344666 0.9173283 ]	[480.29626465 236.60346985 0.95468408]	[439.20031738 246.82650757 0.85905159]	[495.6730957 241.7230072 0.71946919]	[4.98152740e+02 7.93304321e+02 7.85636306e-01]	[5.08518311e+02 7.90692993e+02 7.79016733e-01]	[4.82957977e+02 7.75274841e+02 6.61628067e-01]	[4.39271149e+02 7.93247375e+02 7.81225204e-01]	[423.82821655 788.23828125 0.79510486]	[4.54602081e+02 7.75374207e+02 6.96264684e-01]
[467.39654541 254.37454224 0.89480591]	[462.41522217 316.12008667 0.93399119]	[416.0484314 316.05435181 0.8665446 ]	[395.5758667 410.98223877 0.85126346]	[382.79821777 498.14871216 0.87498879]	[521.21173096 316.15905762 0.92196572]	[524.02124023 410.9753418 0.85759771]	[541.70715332 498.12506104 0.86995268]	[462.38259888 493.08786011 0.75918067]	[426.41937256 493.09033203 0.69652557]	[441.75689697 624.02630615 0.8545537 ]	[444.34619141 767.53668213 0.80618262]	[500.82318115 495.60647583 0.75011289]	[500.64053345 629.11560059 0.78603119]	[495.64898682 767.53808594 0.7850368 ]	[457.18710327 239.07260132 0.90743256]	[480.26184082 236.62261963 0.95022184]	[439.15829468 249.29933167 0.85188854]	[495.64212036 241.7167511 0.71687818]	[4.98131561e+02 7.93302063e+02 7.82197893e-01]	[5.08501434e+02 7.90692871e+02 7.79254854e-01]	[4.85351776e+02 7.72826172e+02 6.57252431e-01]	[4.39263306e+02 7.93254578e+02 7.81361520e-01]	[423.82067871 788.24176025 0.79663479]	[4.54610260e+02 7.75368774e+02 7.00135410e-01]
[464.88665771 254.41795349 0.91227251]	[462.37261963 316.09222412 0.93792593]	[413.57226562 316.03112793 0.8570447 ]	[393.06878662 408.40145874 0.83487612]	[380.34280396 498.12371826 0.88320637]	[521.17095947 316.1468811 0.91291821]	[523.97808838 405.90206909 0.86086005]	[539.32269287 498.18743896 0.88072813]	[462.33850098 493.0687561 0.75655758]	[426.35824585 493.07067871 0.69662225]	[441.71508789 624.01165771 0.85050207]	[444.34011841 767.55023193 0.80835599]	[500.77276611 493.09173584 0.73617512]	[500.63195801 629.07714844 0.78578073]	[495.67480469 767.52648926 0.78376186]	[457.08395386 239.13250732 0.88997114]	[480.19180298 236.63722229 0.93705541]	[439.06787109 249.36495972 0.84254467]	[495.61230469 241.70445251 0.75002575]	[4.98147461e+02 7.93293640e+02 7.82138646e-01]	[5.08513367e+02 7.90683289e+02 7.77272582e-01]	[4.85376556e+02 7.72815796e+02 6.53858960e-01]	[4.39251740e+02 7.93246887e+02 7.79490769e-01]	[423.81085205 788.23577881 0.79470026]	[4.54607544e+02 7.77846436e+02 7.00583458e-01]
[464.86831665 254.39772034 0.90945089]	[462.35903931 316.09338379 0.93992537]	[413.54971313 316.03222656 0.85421491]	[393.03143311 408.42163086 0.83227056]	[380.32315063 495.69607544 0.8840341 ]	[518.79302979 316.15383911 0.90929246]	[523.96136475 408.39898682 0.86355662]	[539.31915283 498.19482422 0.88259792]	[462.33395386 493.06915283 0.75730139]	[426.3565979 493.08129883 0.69718069]	[441.71484375 624.02996826 0.84944677]	[444.34393311 767.54077148 0.80784786]	[500.76031494 493.08010864 0.73415822]	[498.22940063 629.08630371 0.77923739]	[495.67645264 767.55126953 0.78723109]	[457.06802368 239.10768127 0.89009196]	[480.17285156 236.61964417 0.9365356 ]	[436.67391968 249.38551331 0.84856188]	[493.13037109 241.72930908 0.74494845]	[4.98153595e+02 7.93306824e+02 7.81393290e-01]	[5.08516022e+02 7.90690613e+02 7.77040899e-01]	[4.85376770e+02 7.75272888e+02 6.56088114e-01]	[4.39257446e+02 7.93234131e+02 7.80798912e-01]	[423.82159424 788.2298584 0.79624617]	[4.54604156e+02 7.77840149e+02 6.97697520e-01]
[464.83340454 254.37695312 0.90760565]	[462.32452393 316.09069824 0.94445223]	[413.50454712 316.02404785 0.84859377]	[392.98208618 408.41143799 0.82720512]	[380.29864502 498.15136719 0.89526755]	[518.76483154 316.15298462 0.90639859]	[523.94763184 408.40484619 0.86463284]	[539.29278564 498.17889404 0.87557578]	[462.32455444 493.06137085 0.75675887]	[426.34259033 493.07299805 0.69554764]	[441.72741699 624.00469971 0.84910303]	[444.34585571 767.51275635 0.80256957]	[500.74584961 493.07315063 0.73229051]	[498.15896606 626.61462402 0.7738207 ]	[495.67575073 767.5300293 0.78324747]	[454.6192627 239.06854248 0.8936035 ]	[480.15036011 236.59368896 0.93745822]	[436.63601685 249.38215637 0.84992158]	[493.10925293 241.713974 0.76003498]	[4.98148560e+02 7.93309875e+02 7.80929565e-01]	[5.08516907e+02 7.90689392e+02 7.76758969e-01]	[4.85382812e+02 7.72835571e+02 6.52808189e-01]	[4.39260498e+02 7.93229797e+02 7.83600032e-01]	[423.81796265 788.22125244 0.80129039]	[4.54602936e+02 7.75357605e+02 6.95748866e-01]
[462.40127563 251.97175598 0.90991211]	[462.27932739 316.0932312 0.94567239]	[411.00466919 316.01568604 0.84374869]	[390.49368286 408.42105103 0.82486933]	[380.28353882 495.68536377 0.89046913]	[518.71618652 316.15368652 0.89942348]	[523.94598389 405.90319824 0.86641318]	[539.28930664 498.15078735 0.86927795]	[462.27767944 490.56231689 0.75505358]	[423.8855896 493.06155396 0.69863939]	[441.71990967 624.02069092 0.84580219]	[444.34875488 767.50927734 0.80237061]	[500.6892395 490.55111694 0.72155398]	[498.1229248 626.58361816 0.77130848]	[495.67294312 767.51153564 0.78016078]	[454.57192993 236.66242981 0.89690113]	[477.73748779 236.57162476 0.93254602]	[436.62030029 249.34536743 0.84613836]	[493.05072021 244.20606995 0.77504247]	[4.98141968e+02 7.93307678e+02 7.82076836e-01]	[5.08509705e+02 7.90685547e+02 7.77953804e-01]	[4.85381134e+02 7.72809570e+02 6.52533531e-01]	[4.39251892e+02 7.93234802e+02 7.83175409e-01]	[423.81280518 788.2220459 0.80252522]	[4.54610596e+02 7.75350952e+02 6.98399305e-01]
[462.38555908 251.92472839 0.90964478]	[462.23236084 316.08129883 0.94658709]	[410.96759033 315.9992981 0.84106064]	[390.48046875 408.44256592 0.8221069 ]	[380.28045654 495.66247559 0.89090472]	[518.65875244 316.14337158 0.88715714]	[523.94073486 405.91223145 0.87164444]	[539.28686523 498.15936279 0.87119901]	[462.23876953 488.00350952 0.75739831]	[423.86108398 490.49783325 0.70251036]	[441.72021484 624.01049805 0.84639591]	[444.35998535 767.49481201 0.8003087 ]	[500.6411438 487.98147583 0.71435714]	[495.6859436 626.61010742 0.76491928]	[495.68539429 767.52478027 0.78208852]	[454.56558228 236.61767578 0.90368378]	[477.72119141 236.54830933 0.93471068]	[436.59640503 246.83462524 0.83686864]	[490.56323242 244.1920929 0.77439594]	[4.98154541e+02 7.93313049e+02 7.81639338e-01]	[5.08521240e+02 7.90687988e+02 7.77558386e-01]	[4.85395325e+02 7.72830200e+02 6.47911549e-01]	[4.39256165e+02 7.93242065e+02 7.80197084e-01]	[423.81347656 788.22540283 0.80238032]	[4.54618256e+02 7.75340210e+02 6.98381662e-01]
[462.35455322 251.83612061 0.90699118]	[462.18887329 316.08837891 0.94530427]	[408.43218994 315.98977661 0.84028876]	[390.45223999 408.43011475 0.8224268 ]	[380.27255249 495.61380005 0.88961613]	[516.17718506 316.16534424 0.87489474]	[523.90539551 408.42749023 0.87764972]	[539.28607178 498.23782349 0.88507235]	[462.19125366 493.04708862 0.76122612]	[423.78421021 493.06243896 0.71381211]	[441.70773315 624.03625488 0.84910053]	[444.36889648 767.4967041 0.80285865]	[498.25695801 490.54916382 0.71300751]	[495.67861938 629.12750244 0.76082981]	[495.68887329 767.55871582 0.7907964 ]	[454.5473938 236.54211426 0.90901244]	[477.69985962 236.49888611 0.93992382]	[436.57550049 246.79066467 0.83273387]	[490.55172729 244.26071167 0.78507781]	[4.98152771e+02 7.93312378e+02 7.87955463e-01]	[5.08503632e+02 7.90687378e+02 7.86636770e-01]	[4.85414398e+02 7.75286621e+02 6.53000355e-01]	[4.39250122e+02 7.93235718e+02 7.85739362e-01]	[423.80926514 788.21777344 0.80449641]	[4.54632263e+02 7.75330078e+02 7.01870859e-01]
[462.35818481 251.83483887 0.90628862]	[459.85595703 316.08654785 0.946311 ]	[408.42553711 315.99517822 0.8405236 ]	[390.46099854 408.45654297 0.82313931]	[380.26153564 495.61984253 0.89096755]	[516.17755127 316.16192627 0.87605298]	[523.91064453 408.39074707 0.87371498]	[539.26885986 498.27127075 0.88897407]	[459.84896851 490.53121948 0.76142192]	[423.7756958 490.54241943 0.71508014]	[441.69338989 624.0022583 0.84531236]	[444.36218262 767.52661133 0.81157196]	[498.22543335 490.50006104 0.71016479]	[495.67062378 629.05786133 0.76484072]	[495.67034912 767.56219482 0.79520434]	[454.54187012 236.54446411 0.90830117]	[477.69915771 236.49707031 0.93879139]	[436.56265259 246.800354 0.82868832]	[490.52716064 244.25328064 0.77953124]	[498.14855957 793.28771973 0.79761505]	[508.48843384 790.67211914 0.7974143 ]	[4.85411469e+02 7.75296204e+02 6.55170381e-01]	[4.39256927e+02 7.93211121e+02 7.84912050e-01]	[423.82470703 788.20697021 0.79725182]	[4.54609344e+02 7.75370178e+02 7.00852394e-01]
[462.31677246 249.36665344 0.9039315 ]	[459.79647827 316.11593628 0.95177269]	[405.89834595 315.98626709 0.84860504]	[387.88397217 410.94387817 0.82626039]	[380.240448 495.63180542 0.89538753]	[513.62536621 318.5300293 0.86526376]	[523.89593506 408.45126343 0.87781 ]	[539.27166748 498.24835205 0.88862985]	[459.79605103 490.55227661 0.76541603]	[421.37008667 490.56375122 0.71851194]	[441.6907959 624.03222656 0.84317529]	[444.36447144 767.49627686 0.80580997]	[498.13040161 490.5218811 0.70358223]	[495.68307495 629.08453369 0.76755774]	[495.68508911 767.57385254 0.79645205]	[452.04052734 236.49589539 0.90688062]	[477.66131592 236.45809937 0.93491614]	[434.11605835 246.76312256 0.82808453]	[487.99920654 244.21156311 0.79046077]	[498.14553833 793.28436279 0.79859716]	[508.48205566 790.67492676 0.80123597]	[4.85425629e+02 7.75308960e+02 6.53408408e-01]	[4.39276459e+02 7.90833374e+02 7.89188266e-01]	[423.8293457 788.2019043 0.80006826]	[4.54615814e+02 7.75326721e+02 6.99300230e-01]
[462.27288818 249.34265137 0.90610719]	[459.75274658 316.08709717 0.9513731 ]	[405.83706665 315.97918701 0.85408866]	[385.34289551 408.47369385 0.82777441]	[380.22955322 495.62677002 0.8939687 ]	[513.57458496 316.16046143 0.86067629]	[523.85900879 405.90420532 0.87884218]	[539.23876953 498.21432495 0.87756979]	[459.73620605 490.48568726 0.76583695]	[421.33535767 490.52160645 0.72465187]	[441.68533325 626.40643311 0.83496445]	[444.34988403 767.5189209 0.81208885]	[495.60314941 487.97857666 0.70263761]	[495.62313843 629.03692627 0.76107073]	[495.67263794 767.54492188 0.79679281]	[451.98712158 236.47151184 0.90630078]	[477.62026978 236.45101929 0.9249953 ]	[434.06707764 244.27011108 0.82569671]	[487.94067383 244.19796753 0.79830331]	[495.67877197 793.2835083 0.79533368]	[508.45050049 790.68084717 0.80503243]	[4.85433319e+02 7.72839844e+02 6.50784314e-01]	[4.39282074e+02 7.90824829e+02 7.89845765e-01]	[423.84298706 788.20062256 0.79753888]	[4.54601440e+02 7.75340881e+02 7.00101912e-01]
[462.2286377 249.34860229 0.91005933]	[459.70397949 316.08276367 0.95213234]	[403.32327271 315.96118164 0.86421996]	[382.7539978 410.94839478 0.85261661]	[380.19863892 498.12384033 0.89687908]	[511.06866455 316.16259766 0.85712981]	[523.81799316 405.84005737 0.88039333]	[539.2243042 498.24243164 0.88114166]	[459.70370483 488.01016235 0.76214659]	[421.30502319 490.53164673 0.72919136]	[439.33126831 626.45904541 0.82412511]	[444.33731079 767.55133057 0.81633157]	[493.09213257 487.97357178 0.69977885]	[493.10968018 629.07489014 0.7511788 ]	[495.65905762 767.53973389 0.80005747]	[449.43463135 236.47857666 0.90916377]	[475.15374756 236.45402527 0.91397983]	[431.55178833 244.28166199 0.81522906]	[485.46127319 241.72850037 0.80312687]	[495.65234375 793.27526855 0.80008799]	[506.0123291 790.6807251 0.81286824]	[4.85435333e+02 7.72827148e+02 6.50229216e-01]	[4.39291046e+02 7.90816772e+02 7.86932468e-01]	[423.84799194 788.20141602 0.79279804]	[4.54590942e+02 7.77830627e+02 6.97075665e-01]
[459.84564209 249.37303162 0.90845925]	[459.63519287 316.09347534 0.94670421]	[400.83148193 315.95101929 0.8729071 ]	[380.33654785 410.99163818 0.86757326]	[380.12457275 495.66259766 0.89276397]	[508.51724243 316.17623901 0.86427903]	[523.78656006 403.37362671 0.88217163]	[539.18762207 498.20080566 0.86802667]	[459.63998413 490.51559448 0.74988586]	[421.23587036 490.56222534 0.72744477]	[439.25088501 626.57849121 0.81267852]	[444.34570312 767.5267334 0.81261283]	[490.56497192 490.48468018 0.69560176]	[488.02487183 629.05950928 0.77259088]	[495.66882324 767.53948975 0.80742663]	[446.90661621 236.50283813 0.91269845]	[475.06765747 236.45854187 0.90234911]	[431.52178955 246.76846313 0.80784553]	[485.40606689 241.71122742 0.82178819]	[495.61975098 793.27770996 0.80417621]	[506.00195312 790.68481445 0.82389534]	[4.85461639e+02 7.72825500e+02 6.54957771e-01]	[439.29638672 790.81719971 0.79252589]	[423.84228516 788.19805908 0.79965818]	[4.54615234e+02 7.75351257e+02 6.98183775e-01]
[459.80786133 249.39399719 0.91155028]	[457.19680786 316.0796814 0.93381894]	[400.7411499 315.96728516 0.88557243]	[380.29156494 411.00390625 0.87311363]	[377.64105225 493.12081909 0.88583231]	[505.97683716 316.13195801 0.88217533]	[521.40087891 403.34713745 0.88699633]	[536.70599365 498.13864136 0.84793109]	[459.5859375 493.06039429 0.74856824]	[421.18447876 493.10998535 0.73833132]	[439.22561646 626.49127197 0.82895339]	[444.32858276 767.52227783 0.81284821]	[490.48852539 490.56634521 0.70386738]	[487.92245483 629.0447998 0.78747016]	[495.64877319 767.52392578 0.80656922]	[444.44329834 236.53396606 0.91642487]	[472.53036499 236.47532654 0.89866567]	[428.97869873 246.78414917 0.81544143]	[482.95910645 244.19725037 0.82288694]	[495.60494995 793.27416992 0.80176562]	[506.0022583 790.67913818 0.82175559]	[4.85446930e+02 7.72808594e+02 6.56943083e-01]	[439.28372192 790.81896973 0.79351091]	[423.83276367 788.20166016 0.80195725]	[4.54605865e+02 7.75351624e+02 7.01056957e-01]
[459.71878052 251.88626099 0.92706567]	[457.11734009 316.06369019 0.92252785]	[400.67401123 315.93099976 0.89073825]	[380.2024231 408.38442993 0.88166136]	[375.10928345 498.18264771 0.88030624]	[505.90011597 316.11734009 0.89745593]	[521.31182861 405.87789917 0.88623649]	[531.55743408 498.20547485 0.85947216]	[457.11538696 493.1005249 0.7358045 ]	[418.7364502 495.63165283 0.73863292]	[439.11633301 626.52929688 0.81435132]	[444.31442261 767.52947998 0.8184396 ]	[485.50177002 493.08782959 0.71701825]	[485.40029907 629.03302002 0.8150546 ]	[495.59942627 767.54144287 0.80402875]	[444.35180664 236.61355591 0.92420691]	[467.4730835 236.54962158 0.90409446]	[426.38568115 246.81350708 0.82488626]	[482.84539795 244.21435547 0.82044756]	[495.68237305 793.27966309 0.81556851]	[508.48104858 790.65814209 0.81648189]	[4.85373993e+02 7.72826843e+02 6.71035945e-01]	[441.70333862 793.21685791 0.79714423]	[423.84259033 788.23291016 0.80782819]	[4.54596619e+02 7.75354614e+02 7.05727279e-01]
[459.65994263 251.93132019 0.92654979]	[457.07910156 316.06845093 0.9134295 ]	[400.66003418 315.93395996 0.88804537]	[380.15103149 408.38220215 0.88345611]	[375.01617432 495.65426636 0.8534568 ]	[503.47610474 316.12347412 0.90693712]	[521.25311279 405.8777771 0.87209231]	[528.98651123 498.23730469 0.87571537]	[457.11474609 495.61553955 0.73980612]	[418.74624634 495.66616821 0.74438047]	[439.0696106 626.52032471 0.80357593]	[444.31036377 767.5581665 0.82433641]	[485.48428345 495.6159668 0.72623849]	[482.96740723 629.05944824 0.82076031]	[495.59515381 767.51397705 0.80323315]	[444.29760742 236.64138794 0.92443806]	[467.40319824 236.59030151 0.90775239]	[423.91403198 246.76425171 0.82982039]	[482.79833984 244.23902893 0.82152939]	[495.65493774 793.28442383 0.8204689 ]	[508.46929932 790.66644287 0.82084715]	[4.85380157e+02 7.72797485e+02 6.68641567e-01]	[4.41696838e+02 7.93244080e+02 7.90239394e-01]	[423.84835815 790.59429932 0.80519402]	[4.54610718e+02 7.75370117e+02 7.13375568e-01]
[459.60952759 254.34146118 0.9240908 ]	[454.58053589 316.07998657 0.90044367]	[400.63137817 315.95153809 0.88893092]	[380.08605957 410.96954346 0.88165724]	[372.4432373 495.67318726 0.82919014]	[503.4251709 316.1348877 0.91282254]	[521.20025635 408.39245605 0.85438019]	[526.50177002 498.19387817 0.88277072]	[454.62759399 495.67248535 0.74278843]	[418.71450806 498.14620972 0.75332665]	[439.07015991 626.4753418 0.82155073]	[444.31011963 767.59063721 0.82807213]	[485.39526367 498.14425659 0.75059891]	[482.9598999 626.60211182 0.82831937]	[495.59072876 767.52557373 0.80214477]	[441.87097168 239.05201721 0.9223637 ]	[464.94204712 236.60690308 0.91207999]	[423.8911438 249.30787659 0.83292377]	[482.78088379 244.19625854 0.83180261]	[495.66421509 793.30804443 0.8167122 ]	[508.4777832 790.68328857 0.81670827]	[4.85371277e+02 7.72804382e+02 6.69454873e-01]	[4.39300446e+02 7.93266235e+02 7.84561098e-01]	[423.84039307 790.61096191 0.80260324]	[4.54610962e+02 7.77858093e+02 7.15973318e-01]
[457.21932983 254.45381165 0.93750793]	[452.04199219 316.10357666 0.89641964]	[398.24514771 315.95419312 0.89174241]	[377.7015686 408.45758057 0.88141549]	[367.34182739 498.16467285 0.8368156 ]	[503.37661743 316.16418457 0.91938937]	[518.71838379 410.97525024 0.83037066]	[526.47198486 498.1697998 0.88603377]	[454.54962158 495.68664551 0.73878783]	[418.67520142 498.13879395 0.75278407]	[436.59881592 629.02978516 0.79034185]	[444.29342651 767.55291748 0.83185506]	[482.95727539 498.17636108 0.76687849]	[482.91851807 629.1217041 0.83699459]	[495.59033203 765.06970215 0.80350453]	[441.82400513 239.1716156 0.91273564]	[464.9022522 239.05986023 0.88610131]	[423.83410645 249.35240173 0.84955049]	[482.75396729 244.18232727 0.83838576]	[495.58853149 793.3024292 0.81782544]	[506.01791382 790.68487549 0.82288331]	[4.85383606e+02 7.72718262e+02 6.82955146e-01]	[4.41712555e+02 7.93268066e+02 7.89060712e-01]	[423.8487854 790.6159668 0.80701929]	[4.54591766e+02 7.75336670e+02 7.22686112e-01]
[457.14852905 254.48971558 0.93474865]	[449.48626709 316.13366699 0.9024719 ]	[398.20443726 315.99304199 0.89542443]	[377.61520386 410.99539185 0.88095546]	[364.77856445 495.69796753 0.84654236]	[503.32287598 318.53323364 0.92515111]	[516.21820068 408.4704895 0.82073766]	[526.43487549 498.20162964 0.89479959]	[452.07092285 495.60635376 0.73619121]	[418.67306519 495.6401062 0.7590431 ]	[436.58520508 626.55609131 0.7959668 ]	[444.2953186 767.53869629 0.82904172]	[482.9281311 495.6574707 0.76750386]	[482.89981079 629.05859375 0.83832145]	[495.63235474 765.00946045 0.80777282]	[441.75622559 239.2021637 0.91345203]	[464.82647705 239.11894226 0.88888329]	[423.77630615 249.35240173 0.84962279]	[480.37545776 246.7429657 0.83537847]	[493.12094116 793.31744385 0.81690061]	[508.45925903 790.67822266 0.82101399]	[4.85424622e+02 7.70278198e+02 6.84800625e-01]	[4.41718445e+02 7.93246033e+02 7.89156318e-01]	[423.85195923 790.59985352 0.80518061]	[4.54589874e+02 7.75313049e+02 7.21917331e-01]
[457.13500977 254.58488464 0.94343662]	[446.95700073 318.5272522 0.90468818]	[398.14923096 316.03829956 0.89956951]	[377.57327271 411.00994873 0.87543416]	[362.29223633 498.15228271 0.86285049]	[503.28219604 318.60986328 0.92768353]	[513.59405518 411.03152466 0.8122586 ]	[524.02862549 498.27209473 0.90968376]	[449.48052979 498.18753052 0.75045168]	[418.57919312 498.23562622 0.76172245]	[431.55255127 629.14569092 0.77056754]	[441.9317627 767.51000977 0.8284359 ]	[482.84432983 498.20483398 0.78941894]	[482.83258057 631.59051514 0.83675903]	[493.11550903 762.50671387 0.7938351 ]	[441.72625732 244.1940918 0.90726388]	[462.42337036 241.63357544 0.87879449]	[421.38497925 249.40258789 0.86096531]	[480.32839966 246.75857544 0.83216095]	[493.0944519 793.30621338 0.82796729]	[508.44146729 790.6496582 0.82469344]	[4.85369537e+02 7.70176514e+02 7.07833290e-01]	[441.77944946 793.26196289 0.79421872]	[423.89352417 790.61901855 0.80585366]	[4.54578461e+02 7.72817688e+02 7.27946401e-01]
[457.09127808 256.96392822 0.93532401]	[446.87609863 318.53137207 0.90698391]	[398.08502197 316.06607056 0.89216888]	[377.50012207 413.51821899 0.86715233]	[362.22561646 498.22698975 0.88720518]	[500.88076782 318.59118652 0.92863995]	[511.00210571 408.46566772 0.80143923]	[523.97601318 498.20480347 0.90844005]	[449.44787598 498.22683716 0.75793391]	[418.55917358 500.68911743 0.76568985]	[428.98931885 629.07489014 0.77952313]	[444.29425049 765.04089355 0.82616019]	[482.81393433 498.25762939 0.79703844]	[482.79870605 629.12182617 0.84262913]	[498.11706543 762.47528076 0.80777192]	[441.6907959 246.75608826 0.90863705]	[462.38183594 244.19960022 0.88225597]	[421.35198975 251.93249512 0.88754803]	[480.29058838 249.29266357 0.8188678 ]	[490.56765747 793.29986572 0.79762739]	[505.98486328 790.64477539 0.81387287]	[4.87972382e+02 7.70139587e+02 6.92403197e-01]	[441.79910278 793.2590332 0.80375516]	[423.89987183 790.6149292 0.81236994]	[4.54590668e+02 7.72718933e+02 7.34690785e-01]
[457.09048462 256.9654541 0.93510669]	[446.87545776 318.53048706 0.90705049]	[398.08636475 316.06723022 0.89231336]	[377.49832153 413.51574707 0.86652726]	[362.22555542 498.22781372 0.88799411]	[500.87823486 318.58889771 0.92885333]	[511.00262451 408.46401978 0.80141902]	[523.97601318 498.20401001 0.90822548]	[449.44570923 498.23275757 0.75871557]	[418.55670166 500.69284058 0.76604474]	[428.99731445 629.07409668 0.78008342]	[441.93399048 765.04510498 0.82680434]	[482.81411743 498.26504517 0.7980352 ]	[482.80029297 629.1338501 0.84139717]	[498.11407471 762.47650146 0.80711961]	[441.68795776 246.75680542 0.90867305]	[462.38183594 244.2013092 0.88226718]	[421.34661865 251.93392944 0.88920259]	[480.28897095 249.29484558 0.81857234]	[493.05004883 793.29937744 0.79798138]	[505.99343872 790.6428833 0.81327701]	[4.87965454e+02 7.70142517e+02 6.93943799e-01]	[441.79879761 793.26116943 0.80283856]	[423.89764404 790.61779785 0.8123861 ]	[4.54585236e+02 7.72725220e+02 7.33311832e-01]
[454.6368103 257.06747437 0.92340964]	[444.39157104 318.5536499 0.92065471]	[398.02584839 316.10507202 0.88593042]	[375.06082153 411.00079346 0.84410173]	[359.79644775 498.2026062 0.89496911]	[500.82907104 318.6071167 0.92925 ]	[506.02792358 408.47012329 0.81687832]	[523.91082764 498.22360229 0.9162755 ]	[446.94985962 498.22140503 0.75677538]	[416.1545105 500.69369507 0.75404948]	[428.90567017 634.16802979 0.76449347]	[444.3036499 765.08526611 0.82457912]	[482.77651978 498.24530029 0.78973198]	[482.82870483 629.11682129 0.83469653]	[495.63665771 762.41040039 0.79441565]	[439.32876587 249.31930542 0.91168332]	[462.35073853 246.81692505 0.89464819]	[421.28887939 254.35974121 0.90009749]	[480.22113037 251.8775177 0.79856938]	[487.94277954 793.32904053 0.81019771]	[503.48278809 790.66583252 0.84194982]	[4.87952972e+02 7.70080505e+02 6.77761078e-01]	[4.41778595e+02 7.93262390e+02 7.91597426e-01]	[423.89694214 790.61309814 0.80655289]	[4.54619019e+02 7.72749634e+02 7.31395006e-01]
[454.57278442 257.13513184 0.90411389]	[444.32928467 318.60287476 0.92625767]	[395.60925293 316.17556763 0.88200319]	[372.53308105 411.01992798 0.83156633]	[359.76464844 498.25881958 0.9106487 ]	[500.77554321 318.62615967 0.9269864 ]	[505.95892334 411.01690674 0.84070575]	[523.84490967 498.2119751 0.92259556]	[444.43411255 498.20294189 0.76147515]	[416.06326294 500.69604492 0.74222016]	[426.43121338 631.66802979 0.7776764 ]	[441.92489624 765.08361816 0.82827139]	[480.38104248 498.21511841 0.78094822]	[482.83905029 626.62780762 0.85085171]	[493.08792114 754.84197998 0.77562249]	[439.29278564 249.39775085 0.91717279]	[462.30368042 249.33833313 0.90495771]	[421.24798584 254.40736389 0.90214366]	[480.13555908 251.89196777 0.77151704]	[487.96002197 793.26916504 0.83661461]	[503.48626709 790.60491943 0.85687548]	[4.85409363e+02 7.67580444e+02 6.58836722e-01]	[4.41760651e+02 7.93237183e+02 7.90669739e-01]	[423.88427734 790.58905029 0.80764961]	[4.54629639e+02 7.72741760e+02 7.32064188e-01]
[452.08880615 257.19332886 0.89051825]	[444.29882812 318.60604858 0.92824346]	[395.57437134 318.54367065 0.87898034]	[369.96551514 411.01895142 0.82421517]	[359.68847656 498.25366211 0.91618025]	[500.74664307 318.61282349 0.92610806]	[505.92474365 410.98696899 0.84784341]	[523.78399658 498.17572021 0.91585815]	[444.37356567 498.19445801 0.7688821 ]	[413.58624268 500.6987915 0.73315173]	[426.44949341 631.60437012 0.78255194]	[441.92959595 767.50378418 0.82602763]	[480.33032227 498.18780518 0.77295184]	[482.79907227 626.52783203 0.86364198]	[493.07287598 754.82232666 0.76398236]	[439.27008057 251.86540222 0.93091661]	[462.27679443 249.40847778 0.91154993]	[421.18994141 254.41447449 0.90755218]	[477.72579956 251.92895508 0.75546557]	[487.93261719 793.27856445 0.84986264]	[505.88308716 790.61737061 0.84775823]	[4.85383118e+02 7.67598450e+02 6.44438148e-01]	[4.41715912e+02 7.90832153e+02 7.81615973e-01]	[423.84863281 788.21588135 0.8064726 ]	[4.54628601e+02 7.72789978e+02 7.20138788e-01]
[449.51370239 257.21054077 0.88516301]	[441.90481567 318.60028076 0.93400115]	[395.54385376 318.54104614 0.87557721]	[369.91644287 410.95718384 0.81900293]	[359.63372803 498.20700073 0.91110265]	[500.70629883 318.61102295 0.92115235]	[505.88879395 410.96929932 0.84898031]	[521.40240479 498.19451904 0.91094619]	[444.35791016 495.69317627 0.75640357]	[413.57693481 498.26223755 0.72222918]	[426.44857788 629.13812256 0.7894209 ]	[444.30737305 765.08117676 0.82119113]	[480.30657959 495.6585083 0.75667405]	[482.80780029 626.56323242 0.85431921]	[490.56668091 759.8850708 0.76518977]	[439.19885254 251.88484192 0.9317404 ]	[462.19882202 251.84057617 0.9152025 ]	[418.79153442 254.40864563 0.90206707]	[477.63104248 251.91371155 0.74721766]	[487.96020508 793.36700439 0.84581208]	[505.90719604 790.70422363 0.84240073]	[4.82947723e+02 7.70073364e+02 6.84146225e-01]	[4.41746826e+02 7.93237976e+02 7.82357574e-01]	[423.88095093 790.58886719 0.80532885]	[4.57074554e+02 7.72765686e+02 7.23275065e-01]
[446.90463257 259.58911133 0.8865723 ]	[441.85540771 318.62426758 0.94253743]	[393.03723145 318.56802368 0.86519808]	[362.26791382 413.51675415 0.86231607]	[357.08712769 498.17584229 0.90024197]	[500.67141724 318.64926147 0.9138341 ]	[505.8805542 410.97894287 0.8574568 ]	[521.37701416 498.15991211 0.90657377]	[444.32849121 498.16229248 0.76715857]	[413.58331299 500.68411255 0.72944444]	[426.45462036 631.59594727 0.78681546]	[444.35864258 767.56494141 0.83071256]	[480.27130127 498.14257812 0.75975007]	[482.78286743 629.14178467 0.82789016]	[485.44821167 767.48986816 0.81798136]	[439.07305908 251.88397217 0.91286767]	[459.77658081 251.8470459 0.92313474]	[418.59130859 254.39781189 0.88976508]	[475.1335144 251.95991516 0.78519183]	[485.45947266 803.45849609 0.86597359]	[503.43060303 793.31054688 0.83795238]	[4.82738159e+02 7.70309204e+02 7.23351836e-01]	[4.41822662e+02 7.93327026e+02 7.62626886e-01]	[4.26392120e+02 7.90675720e+02 7.86536336e-01]	[4.54635315e+02 7.75311096e+02 7.19687462e-01]
[446.90490723 259.58880615 0.88632357]	[441.8536377 318.62084961 0.94288957]	[393.037323 318.56582642 0.86501878]	[362.27218628 413.51400757 0.86044651]	[357.08584595 498.17279053 0.90010524]	[500.66888428 318.64657593 0.91338897]	[505.88238525 410.97912598 0.8570081 ]	[521.3782959 498.16171265 0.90686917]	[444.32705688 498.16647339 0.76756096]	[413.58261108 500.68753052 0.72932476]	[428.91860962 631.60351562 0.78557169]	[444.36654663 767.55072021 0.82882708]	[480.26931763 498.14620972 0.75999683]	[482.78314209 629.13623047 0.82754248]	[485.45367432 767.49047852 0.8177107 ]	[439.07247925 251.88404846 0.91274697]	[459.77651978 251.84747314 0.92320973]	[418.58731079 254.3979187 0.88971502]	[475.13284302 251.96112061 0.78499222]	[485.46368408 803.46447754 0.8667289 ]	[503.43557739 793.31628418 0.83823258]	[4.82746460e+02 7.70309204e+02 7.25375950e-01]	[4.41838287e+02 7.93354248e+02 7.62463391e-01]	[4.26402130e+02 7.90697876e+02 7.86952198e-01]	[4.54643097e+02 7.75294861e+02 7.19251812e-01]
[444.43127441 259.59503174 0.89286357]	[441.81350708 318.66357422 0.94221163]	[392.98550415 318.59365845 0.85887098]	[362.22161865 413.5171814 0.86438793]	[357.01367188 495.69122314 0.87602425]	[498.24462891 318.71032715 0.90168494]	[505.86532593 411.02972412 0.86197245]	[521.38195801 498.19509888 0.91501904]	[444.32235718 500.68664551 0.78308618]	[413.55407715 500.80450439 0.7430256 ]	[428.96905518 629.08117676 0.78468746]	[444.40100098 767.49505615 0.8168087 ]	[480.27124023 498.25457764 0.77938688]	[482.71264648 629.07366943 0.83211064]	[487.92834473 767.605896 0.81035984]	[436.66723633 251.89810181 0.90743601]	[459.72763062 251.84382629 0.92262936]	[418.5866394 254.453125 0.88409513]	[475.15039062 251.97427368 0.8135826 ]	[485.4536438 806.0199585 0.86589843]	[503.41940308 795.878479 0.81128961]	[4.82791351e+02 7.72790222e+02 7.06954062e-01]	[4.41874878e+02 7.93331543e+02 7.64010727e-01]	[4.26438110e+02 7.90663513e+02 7.89572835e-01]	[4.57071930e+02 7.72822693e+02 7.03010440e-01]
[444.38040161 259.5980835 0.89983463]	[441.76480103 318.67388916 0.94199532]	[392.96887207 318.59100342 0.85701799]	[359.81719971 413.51519775 0.86945015]	[354.5362854 498.14779663 0.86704493]	[498.1444397 318.73806763 0.88259375]	[503.49520874 413.51345825 0.86296499]	[521.40734863 500.65179443 0.92259407]	[444.29711914 500.72970581 0.78377485]	[413.5506897 500.8505249 0.73932648]	[426.44503784 629.15185547 0.78029847]	[444.42547607 765.03857422 0.80554295]	[480.22912598 500.68041992 0.77099681]	[480.35101318 629.08441162 0.82536584]	[485.46246338 767.69030762 0.80218828]	[436.6088562 251.92396545 0.90370464]	[459.67202759 251.84457397 0.91745949]	[416.14468384 254.47665405 0.87140435]	[475.0954895 254.34747314 0.79897678]	[482.89019775 808.57598877 0.88577509]	[5.03267670e+02 8.03503906e+02 8.02875042e-01]	[4.82768463e+02 7.75274597e+02 6.81719840e-01]	[4.41841431e+02 7.95793457e+02 7.47199118e-01]	[4.26398102e+02 7.90651184e+02 7.83956051e-01]	[4.57125366e+02 7.72757935e+02 7.03134477e-01]
[444.32952881 262.16189575 0.87952924]	[441.71603394 318.76074219 0.93644887]	[390.44015503 318.68493652 0.85313463]	[359.69439697 413.56726074 0.89476752]	[344.30401611 498.17807007 0.85285759]	[495.67144775 321.17922974 0.86500025]	[503.44345093 411.02578735 0.86074764]	[523.77331543 500.76828003 0.93760431]	[441.76409912 500.75006104 0.79883957]	[405.89950562 500.84793091 0.73244601]	[428.96987915 634.24023438 0.77056479]	[444.33670044 767.58087158 0.83109653]	[477.71600342 500.70199585 0.74090767]	[480.32583618 634.22216797 0.80417264]	[4.85472198e+02 7.72835388e+02 7.69762516e-01]	[436.56671143 254.42182922 0.92234159]	[459.60476685 254.37149048 0.92581916]	[416.08508301 254.60897827 0.8754034 ]	[470.01071167 254.43382263 0.79028988]	[482.86367798 811.17663574 0.87087131]	[500.85861206 808.64990234 0.82863855]	[4.82792877e+02 7.88052673e+02 7.15421081e-01]	[4.41735962e+02 7.93346985e+02 7.52377272e-01]	[4.23878448e+02 7.90625916e+02 7.80757129e-01]	[4.54626038e+02 7.77841431e+02 6.75187230e-01]
[441.91390991 262.22561646 0.87925136]	[441.67401123 321.23498535 0.92738467]	[390.41552734 321.19161987 0.83517182]	[359.60147095 416.11724854 0.91386348]	[341.73913574 498.27127075 0.87594694]	[493.13748169 321.24304199 0.84591824]	[503.43722534 413.54727173 0.85799062]	[523.81799316 500.83865356 0.93867183]	[441.7461853 500.84887695 0.80991316]	[405.92510986 503.3288269 0.74022055]	[428.97589111 639.26940918 0.76884246]	[444.34976196 767.58770752 0.84387875]	[477.65939331 500.80926514 0.75234151]	[480.26568604 639.31848145 0.80435932]	[485.41064453 777.90869141 0.77805233]	[434.11898804 254.47372437 0.92233086]	[457.17611694 254.42179871 0.92063141]	[416.05969238 256.94692993 0.87486005]	[467.43856812 254.45718384 0.81406087]	[482.76434326 813.74536133 0.86559176]	[500.7902832 811.21697998 0.85860032]	[4.82758179e+02 7.88218018e+02 7.46386945e-01]	[4.39209686e+02 7.93333740e+02 7.68998146e-01]	[421.37057495 788.23718262 0.80764246]	[4.54636475e+02 7.77873657e+02 6.77688539e-01]
[441.9151001 262.22384644 0.87932056]	[441.68450928 321.23245239 0.92786312]	[390.42800903 321.19076538 0.83599782]	[359.59707642 416.11346436 0.91368937]	[341.73498535 500.63763428 0.87625289]	[495.59945679 321.24758911 0.84736192]	[503.43753052 413.55697632 0.86017919]	[523.81787109 500.83322144 0.93899381]	[441.7505188 500.84997559 0.80989844]	[405.92687988 503.32644653 0.74039841]	[428.96780396 639.27581787 0.76938152]	[444.35101318 767.59368896 0.84438264]	[477.66717529 500.81231689 0.75410205]	[480.2605896 639.34088135 0.80820823]	[485.41021729 777.91503906 0.779046 ]	[434.12042236 254.47332764 0.92213583]	[457.17648315 254.42108154 0.9207527 ]	[416.06472778 256.95159912 0.87630892]	[467.43817139 254.45864868 0.81584871]	[482.76580811 813.74908447 0.86747754]	[500.79171753 811.21929932 0.85945332]	[4.82758698e+02 7.88220825e+02 7.48868823e-01]	[4.39188263e+02 7.93329895e+02 7.67608225e-01]	[421.35855103 788.22955322 0.81014144]	[4.54641327e+02 7.77884033e+02 6.79473996e-01]
[441.8626709 264.76849365 0.88782668]	[441.67062378 323.82781982 0.90805745]	[387.9185791 323.73031616 0.81680185]	[359.56481934 416.12606812 0.91334486]	[339.22540283 500.74142456 0.90646732]	[495.62088013 326.29830933 0.8224932 ]	[503.45977783 416.14794922 0.87861466]	[523.86621094 500.89794922 0.93299031]	[441.7409668 503.3302002 0.81514603]	[405.89135742 503.41772461 0.74427611]	[431.48062134 636.76721191 0.77414221]	[444.36953735 765.06842041 0.82391709]	[477.67016602 503.28439331 0.75717896]	[480.28677368 639.31500244 0.80834126]	[4.85387268e+02 7.82980530e+02 7.67225146e-01]	[434.05010986 254.5375061 0.91646004]	[457.12615967 254.47668457 0.9220469 ]	[416.02175903 257.08203125 0.86826694]	[464.94528198 254.5692749 0.82475364]	[482.76885986 816.31951904 0.8212238 ]	[500.82394409 811.33416748 0.81441963]	[4.80309143e+02 7.90643738e+02 7.37815559e-01]	[4.41704041e+02 7.93349243e+02 7.73160338e-01]	[423.82449341 788.23699951 0.80690932]	[4.54642670e+02 7.75276367e+02 6.52838349e-01]
[441.78729248 269.85723877 0.90668237]	[439.29269409 331.39318848 0.90817183]	[385.40142822 326.31832886 0.80832821]	[357.17953491 418.66894531 0.93893564]	[339.1293335 500.71575928 0.91454929]	[493.1149292 331.41342163 0.81408739]	[503.48394775 418.66830444 0.89943612]	[523.89068604 503.31274414 0.93942755]	[439.32403564 503.31442261 0.8177191 ]	[403.35449219 503.40075684 0.7549817 ]	[434.0116272 639.27893066 0.77788508]	[444.38833618 765.03619385 0.81642896]	[475.15097046 503.27380371 0.74205917]	[480.23358154 641.90979004 0.7980572 ]	[4.85347290e+02 7.85485596e+02 7.58281112e-01]	[431.52035522 256.97012329 0.91141415]	[457.0958252 254.59246826 0.92319155]	[413.59191895 259.63400269 0.84637254]	[464.92971802 257.11209106 0.81601334]	[4.80352051e+02 8.16407410e+02 7.66453147e-01]	[5.00742706e+02 8.13791687e+02 7.75081098e-01]	[4.80279053e+02 7.90649719e+02 7.07692683e-01]	[4.39291260e+02 7.93302795e+02 7.64538407e-01]	[423.81915283 788.19439697 0.80550116]	[4.54648438e+02 7.72759155e+02 6.49952352e-01]
[441.71774292 272.41702271 0.92662036]	[439.2333374 333.98733521 0.92772365]	[385.29776001 331.41668701 0.82253247]	[357.1362915 418.7286377 0.94239956]	[336.61407471 500.67752075 0.90447187]	[493.05392456 334.03204346 0.83374512]	[505.90441895 421.26123047 0.90312517]	[523.94708252 503.45672607 0.92344248]	[439.28625488 503.41433716 0.81245148]	[403.29016113 505.88519287 0.74964321]	[431.55648804 639.32226562 0.79092181]	[444.3336792 765.08642578 0.82504249]	[475.13800049 503.39627075 0.74195462]	[480.20950317 641.91943359 0.81862938]	[482.81704712 788.14343262 0.79693866]	[428.95742798 257.12985229 0.90091038]	[454.58880615 257.02340698 0.90389681]	[413.59555054 262.18154907 0.82751989]	[464.92745972 257.14779663 0.83674675]	[4.82734558e+02 8.26588257e+02 7.67681897e-01]	[5.00668060e+02 8.21440186e+02 7.38626838e-01]	[4.80149200e+02 7.93294128e+02 6.95492506e-01]	[4.41770355e+02 7.98386108e+02 7.42998838e-01]	[423.84228516 790.68988037 0.7916075 ]	[4.54542267e+02 7.72731018e+02 6.15683496e-01]
[441.69332886 274.91299438 0.93837821]	[439.19302368 336.47460938 0.94268692]	[382.86038208 333.99105835 0.84101522]	[357.08111572 418.79544067 0.9384709 ]	[334.05044556 500.68994141 0.89148074]	[490.5227356 336.48730469 0.8510496 ]	[505.88900757 423.84814453 0.87682915]	[523.9553833 505.91409302 0.90564913]	[439.24258423 505.98526001 0.79248691]	[403.24899292 508.51126099 0.73968351]	[431.55841064 641.88311768 0.80259055]	[444.38049316 765.08557129 0.81467277]	[475.08016968 505.94662476 0.72286516]	[480.22470093 644.52252197 0.82415813]	[482.77468872 790.62567139 0.80133164]	[426.43270874 259.59173584 0.88719589]	[454.54598999 257.13360596 0.88325924]	[413.5116272 264.79684448 0.80910701]	[464.87088013 259.64276123 0.79582977]	[4.80350830e+02 8.29128601e+02 8.06585908e-01]	[5.00659271e+02 8.26526001e+02 7.69631445e-01]	[4.77696259e+02 7.95851746e+02 6.69880569e-01]	[4.41791992e+02 8.00986572e+02 7.37819672e-01]	[4.23854034e+02 7.90747009e+02 7.71776855e-01]	[4.54573547e+02 7.72752563e+02 6.08450592e-01]
[439.26867676 277.59985352 0.96206826]	[439.17565918 339.11978149 0.95453429]	[382.82119751 336.67098999 0.86699247]	[354.54220581 421.37747192 0.8996551 ]	[328.84335327 500.75546265 0.88227379]	[490.52368164 339.17141724 0.85957545]	[505.93383789 428.93051147 0.85744065]	[526.42242432 511.08172607 0.86589229]	[439.150177 516.18395996 0.7913624 ]	[400.80606079 518.70007324 0.76500332]	[428.98492432 644.54760742 0.8208847 ]	[444.39337158 767.49993896 0.83077633]	[470.02481079 516.15032959 0.71426171]	[480.16769409 647.13415527 0.8176651 ]	[4.82918701e+02 7.93318726e+02 7.59486318e-01]	[423.87762451 269.8397522 0.8785578 ]	[449.47964478 267.28433228 0.8368088 ]	[408.42630005 274.9072876 0.83612919]	[462.42840576 269.91607666 0.80196095]	[4.82867493e+02 8.36862854e+02 7.50765324e-01]	[5.00822174e+02 8.31773193e+02 7.85557151e-01]	[4.80239166e+02 8.03542969e+02 6.97398126e-01]	[4.39222595e+02 7.95821411e+02 7.93520749e-01]	[423.80395508 790.61126709 0.81601298]	[4.57101257e+02 7.72727600e+02 6.40674353e-01]
[439.24249268 280.11672974 0.94198745]	[439.16796875 339.29098511 0.94024074]	[382.79730225 339.20431519 0.86395276]	[351.99658203 423.92193604 0.84871978]	[321.26953125 500.79135132 0.89998341]	[488.01629639 339.28366089 0.85297251]	[506.02316284 434.10253906 0.85428232]	[526.50622559 518.64672852 0.87199837]	[439.10720825 521.24694824 0.80994046]	[400.74432373 521.2956543 0.79578173]	[428.95278931 647.13238525 0.80700135]	[444.42199707 765.07806396 0.82533979]	[469.972229 521.2644043 0.73385304]	[480.12930298 657.28796387 0.77178466]	[4.82964355e+02 7.95837708e+02 7.47611344e-01]	[423.84646606 272.4788208 0.91118282]	[446.96087646 272.35900879 0.86154264]	[408.44442749 275.0597229 0.8372696 ]	[462.4225769 272.47625732 0.8341338 ]	[4.82847809e+02 8.34402344e+02 7.68943369e-01]	[5.00859589e+02 8.31750305e+02 7.74645507e-01]	[4.80315186e+02 8.06032654e+02 6.93006694e-01]	[441.70349121 795.81396484 0.80431855]	[423.89593506 790.62658691 0.81386423]	[4.57153198e+02 7.70257996e+02 6.41007364e-01]
[439.18499756 282.75830078 0.89709866]	[439.13500977 341.81677246 0.9204151 ]	[382.74557495 341.72610474 0.85652345]	[349.45300293 428.91622925 0.82965189]	[321.17153931 500.74771118 0.9058795 ]	[487.98306274 341.81182861 0.84043342]	[508.46636963 439.06866455 0.89125431]	[528.97857666 518.73449707 0.87246698]	[439.06195068 521.34295654 0.8160553 ]	[400.7124939 523.79309082 0.80831271]	[428.94448853 649.55236816 0.80654246]	[444.37069702 765.04473877 0.82535863]	[467.46405029 521.33959961 0.74844366]	[477.69818115 652.19140625 0.7754069 ]	[4.82974701e+02 7.90681580e+02 7.14499414e-01]	[423.79525757 275.04989624 0.94025409]	[446.89474487 274.93566895 0.89950168]	[405.92657471 277.54379272 0.85328543]	[462.36932373 275.05145264 0.89973277]	[4.85348480e+02 8.31679077e+02 6.16171598e-01]	[5.03285889e+02 8.29097900e+02 6.40930533e-01]	[4.80288422e+02 7.95888306e+02 6.03664994e-01]	[441.83718872 795.79351807 0.79818416]	[426.39794922 790.67321777 0.81845242]	[4.54651520e+02 7.70214539e+02 6.17869079e-01]
[439.13342285 290.39593506 0.8984561 ]	[439.09906006 346.90087891 0.89686519]	[380.33514404 344.28353882 0.84436178]	[346.83312988 434.037323 0.83364505]	[318.70080566 503.31347656 0.93250299]	[487.92169189 349.41000366 0.82750756]	[508.49752808 439.18725586 0.90902776]	[529.07635498 521.20373535 0.86986077]	[436.59564209 521.34759521 0.80158561]	[400.64212036 523.8145752 0.80728316]	[426.45361328 649.5949707 0.79456782]	[444.36737061 765.03564453 0.81700337]	[464.92294312 521.32159424 0.76277816]	[477.65298462 659.78918457 0.75153971]	[4.82955902e+02 7.90738281e+02 6.73442304e-01]	[421.39312744 277.54779053 0.94751126]	[444.45257568 275.11703491 0.91257668]	[405.89916992 277.68545532 0.83982873]	[462.33230591 277.5453186 0.88636804]	[4.82899811e+02 8.29240479e+02 5.62126577e-01]	[5.03265289e+02 8.29119629e+02 5.93106985e-01]	[4.80273071e+02 8.00939941e+02 5.43948114e-01]	[441.84017944 795.81665039 0.80003989]	[426.40292358 790.68908691 0.81628364]	[4.57068329e+02 7.70188171e+02 5.99538088e-01]
[439.10125732 293.00912476 0.91932189]	[439.05728149 351.97354126 0.89249825]	[380.30804443 346.83172607 0.84477043]	[346.81134033 434.11087036 0.83792055]	[318.60702515 503.33129883 0.93156582]	[485.42370605 351.99252319 0.84148014]	[508.51705933 441.66653442 0.90122736]	[534.14385986 521.40692139 0.87339485]	[436.56060791 523.93902588 0.78230584]	[398.26477051 523.99261475 0.78511018]	[428.93991089 652.17883301 0.77820426]	[444.375 765.07824707 0.82151651]	[464.91564941 523.94146729 0.75812286]	[477.6362915 662.33135986 0.75951785]	[4.85378784e+02 8.03516357e+02 6.91122890e-01]	[421.35671997 277.72125244 0.9269768 ]	[444.43041992 277.61102295 0.91110653]	[405.853302 282.76522827 0.81914854]	[462.30841064 280.13101196 0.86052728]	[4.85412476e+02 8.44522522e+02 6.40441179e-01]	[5.03315338e+02 8.36853821e+02 6.63706660e-01]	[4.80293213e+02 8.08645996e+02 6.32081270e-01]	[441.78210449 795.84899902 0.80280256]	[426.39239502 790.69213867 0.80876243]	[4.57124939e+02 7.70224304e+02 6.17979348e-01]
[436.65228271 295.53860474 0.93394399]	[436.6444397 354.55319214 0.90128541]	[380.26455688 351.93716431 0.85516536]	[344.26901245 436.69903564 0.87487328]	[316.18249512 503.48654175 0.90792668]	[485.35235596 354.57763672 0.87337106]	[511.02093506 441.80569458 0.88313597]	[536.74584961 523.85418701 0.88550746]	[436.5435791 526.50842285 0.76144576]	[398.23657227 529.01550293 0.77137202]	[428.91317749 657.26373291 0.77506381]	[444.42800903 764.95788574 0.80704141]	[464.9225769 526.48937988 0.74935317]	[477.64279175 662.44689941 0.7801286 ]	[4.85375580e+02 8.08700195e+02 7.32228756e-01]	[421.27459717 280.23532104 0.91375041]	[444.33630371 280.13977051 0.88404614]	[403.35647583 285.26287842 0.82255435]	[462.24118042 282.67428589 0.86268151]	[4.82929230e+02 8.49769409e+02 7.40871072e-01]	[5.00881927e+02 8.47136230e+02 7.22275972e-01]	[4.80332611e+02 8.11320740e+02 6.37107551e-01]	[441.68826294 793.34588623 0.7961874 ]	[423.90914917 790.59912109 0.80362874]	[4.59608276e+02 7.70089783e+02 6.39678419e-01]
[436.58840942 298.01013184 0.93659085]	[436.58831787 357.08035278 0.91653645]	[380.2220459 354.59277344 0.877774 ]	[341.74633789 439.24728394 0.91825414]	[316.08102417 508.49230957 0.87405729]	[482.97146606 357.0958252 0.89838278]	[511.07110596 444.33798218 0.85210043]	[539.26379395 523.88330078 0.89746696]	[434.12652588 531.57147217 0.75220901]	[398.24801636 534.10772705 0.77143651]	[428.98248291 659.85449219 0.78146553]	[446.88607788 765.01470947 0.8064571 ]	[464.88467407 531.5703125 0.74835742]	[477.63296509 665.04412842 0.79773104]	[4.85424255e+02 8.11331604e+02 7.42198229e-01]	[421.18896484 285.31295776 0.90254015]	[444.29302979 282.74234009 0.86879462]	[403.29373169 290.44168091 0.81584853]	[462.2350769 285.23080444 0.83941638]	[4.82906128e+02 8.52364197e+02 7.77620196e-01]	[5.00886261e+02 8.49770813e+02 7.83711493e-01]	[4.82798676e+02 8.18941711e+02 6.28081203e-01]	[4.41697601e+02 7.93354736e+02 7.92548299e-01]	[426.36062622 790.60314941 0.79372168]	[4.59649475e+02 7.70111572e+02 6.57625437e-01]
[434.11428833 298.19750977 0.9122799 ]	[436.5480957 359.5696106 0.91625875]	[380.17654419 357.16473389 0.89668572]	[341.67227173 441.80935669 0.92089313]	[316.02017212 513.57525635 0.85966212]	[482.95593262 359.58114624 0.90953696]	[511.04089355 446.87619019 0.83657598]	[541.7701416 523.98248291 0.90927678]	[436.53930664 534.09405518 0.75121236]	[398.24884033 534.13739014 0.76967049]	[428.90878296 659.86230469 0.78579646]	[446.8899231 765.00061035 0.80204093]	[464.8744812 534.09954834 0.74615949]	[477.70025635 667.5267334 0.80783969]	[4.85478424e+02 8.13865723e+02 7.21061468e-01]	[421.13919067 292.88565063 0.91849971]	[441.89556885 290.38500977 0.88972318]	[400.85675049 295.45419312 0.8792305 ]	[459.84255981 292.943573 0.86170596]	[4.82942596e+02 8.54852478e+02 7.51549721e-01]	[5.03297668e+02 8.52247620e+02 7.73427784e-01]	[4.82859833e+02 8.24066467e+02 6.20898128e-01]	[4.39292969e+02 7.95809753e+02 7.77968526e-01]	[4.23893982e+02 7.90598145e+02 7.86111653e-01]	[4.59668549e+02 7.70096252e+02 6.57191217e-01]
[431.55065918 300.75808716 0.86200714]	[434.10797119 359.77230835 0.89980066]	[380.12252808 359.78076172 0.89745033]	[341.71307373 444.35379028 0.89497554]	[315.98706055 513.65655518 0.86137635]	[482.92849731 359.70230103 0.91224194]	[513.63861084 449.47702026 0.82132697]	[544.29498291 523.86157227 0.92924637]	[436.55078125 539.27508545 0.78681785]	[398.27603149 539.2668457 0.79589731]	[426.44381714 662.33276367 0.79009712]	[444.4458313 764.97613525 0.80188262]	[464.86624146 539.30114746 0.77136934]	[477.69927979 667.59802246 0.79909253]	[4.85504181e+02 8.13786682e+02 6.96342826e-01]	[418.77868652 295.45523071 0.95986438]	[441.77331543 293.01818848 0.93673146]	[400.81585693 295.5871582 0.89381558]	[459.74224854 295.48919678 0.90579647]	[4.85392212e+02 8.54829895e+02 7.16758013e-01]	[5.03321625e+02 8.52234375e+02 7.43687272e-01]	[4.82825836e+02 8.21513855e+02 5.84262252e-01]	[4.41695740e+02 7.93361511e+02 7.72136450e-01]	[423.89685059 790.60388184 0.79311192]	[4.59646667e+02 7.67683899e+02 6.44742966e-01]
[431.55108643 300.75839233 0.86200339]	[434.10696411 359.77386475 0.89934748]	[380.1227417 359.78378296 0.89719462]	[341.71264648 444.35186768 0.89554667]	[315.98550415 513.65960693 0.8616643 ]	[482.92660522 359.70281982 0.91226208]	[513.64416504 449.48403931 0.82102841]	[544.29602051 523.86096191 0.92956543]	[436.55200195 539.27606201 0.78696132]	[398.27813721 539.26818848 0.79580957]	[426.43490601 662.34094238 0.79146814]	[446.86282349 764.98309326 0.80141973]	[464.86541748 539.30145264 0.7713964 ]	[477.70144653 667.59399414 0.79976058]	[4.85497406e+02 8.13756409e+02 6.93082154e-01]	[418.77850342 295.45465088 0.9596737 ]	[441.77429199 293.019104 0.93650234]	[400.81439209 295.58682251 0.89381981]	[459.74026489 295.493927 0.90550023]	[4.85404510e+02 8.54812378e+02 7.07017779e-01]	[5.03318542e+02 8.52220947e+02 7.34946191e-01]	[4.82814148e+02 8.21474243e+02 5.76248050e-01]	[4.41690979e+02 7.93350159e+02 7.71561503e-01]	[423.89328003 790.59460449 0.79584301]	[4.59643372e+02 7.70090515e+02 6.44661009e-01]
[431.50289917 305.77267456 0.84531444]	[434.04922485 362.31137085 0.86329943]	[377.72564697 364.77853394 0.86821264]	[341.68917847 449.4777832 0.87121648]	[315.95965576 518.67248535 0.88143373]	[482.89764404 362.20214844 0.89905155]	[518.6763916 454.53091431 0.84676754]	[547.00341797 521.31713867 0.892115 ]	[434.10641479 541.81726074 0.8032769 ]	[398.24667358 541.83001709 0.81121433]	[426.41522217 664.89105225 0.81135738]	[446.92175293 765.05456543 0.79591668]	[464.82467651 541.83575439 0.78752011]	[477.75073242 670.09429932 0.77841574]	[4.90497192e+02 8.13841370e+02 7.11126208e-01]	[418.72875977 295.60803223 0.97416711]	[441.68014526 295.49179077 0.96563309]	[400.73477173 298.16775513 0.90408242]	[459.59628296 295.56948853 0.87280524]	[4.85410248e+02 8.54918640e+02 7.12211251e-01]	[5.03372589e+02 8.52318054e+02 7.50815630e-01]	[4.85377869e+02 8.24041382e+02 5.93266726e-01]	[4.39226868e+02 7.93333435e+02 7.81433463e-01]	[423.83639526 788.22766113 0.80368865]	[4.59701782e+02 7.70188049e+02 6.45506382e-01]
[428.92553711 313.39205933 0.84946567]	[431.5211792 367.35665894 0.83163482]	[377.69607544 369.94177246 0.85686946]	[339.2883606 454.61914062 0.8830353 ]	[315.93997192 518.7512207 0.89019078]	[482.82711792 362.3175354 0.88526511]	[521.17706299 454.57138062 0.87523103]	[557.24060059 518.72601318 0.83727396]	[434.12341309 541.91082764 0.81036747]	[398.26312256 541.92260742 0.81294405]	[423.84967041 664.93737793 0.82447642]	[444.44973755 762.50323486 0.79053169]	[464.82495117 541.92333984 0.78488851]	[480.11398315 667.65545654 0.75967634]	[4.90543976e+02 8.13809021e+02 6.59170270e-01]	[418.60827637 298.09204102 0.95642513]	[439.29284668 295.65969849 0.96612179]	[400.61044312 303.2774353 0.85842204]	[457.17129517 298.0696106 0.8399229 ]	[4.87987976e+02 8.57369995e+02 6.08470261e-01]	[5.03454926e+02 8.52325439e+02 6.60663962e-01]	[4.82922974e+02 8.24031616e+02 5.10364115e-01]	[4.39237518e+02 7.93305481e+02 7.79001057e-01]	[423.81826782 788.20050049 0.80855501]	[4.59673798e+02 7.67647400e+02 6.54455662e-01]
[423.91729736 315.91778564 0.88798296]	[431.46606445 369.95635986 0.82858378]	[377.65759277 372.52566528 0.86374587]	[339.24475098 457.18493652 0.90893447]	[313.52816772 521.17236328 0.8884486 ]	[482.77874756 364.80114746 0.88115489]	[521.30767822 454.57775879 0.89693642]	[562.3782959 503.45672607 0.91163772]	[434.10470581 544.36346436 0.80163431]	[398.23965454 544.39379883 0.80599052]	[423.77285767 667.45031738 0.84831971]	[446.88446045 764.9798584 0.79421711]	[462.44927979 544.36151123 0.78074086]	[480.18191528 672.66192627 0.75779587]	[4.95595978e+02 8.21499451e+02 6.69844687e-01]	[416.10464478 298.24700928 0.90784359]	[439.19766235 298.12512207 0.95153183]	[398.18453979 303.30496216 0.82140017]	[457.08877563 298.23376465 0.79345447]	[4.93114380e+02 8.62548096e+02 6.15827084e-01]	[5.05997559e+02 8.54899597e+02 6.48620784e-01]	[4.85424103e+02 8.29162781e+02 5.27345181e-01]	[4.39115295e+02 7.93275391e+02 7.79196501e-01]	[421.36187744 788.15698242 0.82055873]	[4.59718903e+02 7.70106873e+02 6.64169252e-01]
[423.79006958 316.13223267 0.93347871]	[428.97396851 375.03646851 0.86001593]	[377.62875366 377.51428223 0.88132024]	[339.20614624 459.71591187 0.93598008]	[313.48251343 521.19934082 0.88842666]	[482.75189209 367.36242676 0.87028676]	[521.43103027 452.05093384 0.89447069]	[564.85998535 498.22296143 0.90546036]	[434.1126709 544.3404541 0.80566686]	[398.27441406 544.3770752 0.80673146]	[421.40020752 665.05316162 0.85163403]	[444.43008423 765.00268555 0.80666649]	[462.43713379 544.33618164 0.78127474]	[480.18112183 670.16656494 0.77849287]	[4.95638763e+02 8.16388916e+02 6.28909767e-01]	[413.57455444 303.27120972 0.86460418]	[439.09616089 300.70599365 0.91359144]	[398.0430603 310.89404297 0.80628371]	[454.59451294 300.74530029 0.78552014]	[4.98137329e+02 8.65042419e+02 5.41770160e-01]	[5.08478424e+02 8.54873352e+02 5.76838672e-01]	[4.85448730e+02 8.29098633e+02 4.79392469e-01]	[4.39253845e+02 7.93295532e+02 7.84949064e-01]	[423.81915283 788.2288208 0.81625444]	[4.59644836e+02 7.70096558e+02 6.54169917e-01]
[421.31170654 321.18811035 0.93356681]	[426.41723633 377.62762451 0.90295738]	[377.58731079 380.17456055 0.900545 ]	[339.19381714 462.24581909 0.94010884]	[313.51953125 518.70251465 0.87513256]	[480.31808472 372.52069092 0.87774593]	[526.45495605 452.06234741 0.83458841]	[575.19354248 475.07501221 0.79939765]	[436.54394531 546.94519043 0.79384637]	[398.2645874 546.99188232 0.79265386]	[423.84851074 667.4989624 0.84729767]	[444.37564087 765.04431152 0.81283748]	[464.84390259 546.94763184 0.77547872]	[480.18710327 667.63848877 0.8169322 ]	[4.90487274e+02 7.85541687e+02 6.01404548e-01]	[410.95751953 315.94125366 0.89721644]	[436.5703125 310.96817017 0.87581956]	[395.52966309 318.5255127 0.85201687]	[449.48626709 310.90441895 0.77941984]	[4.85405426e+02 8.08707275e+02 4.98926163e-01]	[5.03375183e+02 8.08614136e+02 4.93929356e-01]	[4.82892212e+02 7.90720093e+02 4.42037523e-01]	[4.41703033e+02 7.93270142e+02 7.69399583e-01]	[423.81570435 788.22241211 0.80788243]	[4.57166443e+02 7.70153625e+02 6.51897788e-01]
[421.26599121 323.74255371 0.90838754]	[426.38049316 377.71939087 0.90735638]	[377.56976318 380.29818726 0.8878932 ]	[339.12045288 464.83551025 0.91991162]	[313.48727417 518.73455811 0.87175882]	[480.27249146 375.00421143 0.88671172]	[531.57867432 454.55780029 0.79695117]	[577.75604248 462.31561279 0.8520031 ]	[434.12744141 546.97894287 0.78975326]	[398.25115967 547.02966309 0.78982943]	[423.85272217 667.57287598 0.83849561]	[444.44070435 762.51470947 0.78805304]	[464.83636475 546.98168945 0.77806443]	[480.17379761 672.72021484 0.78193676]	[4.93111389e+02 8.13762329e+02 5.53728580e-01]	[408.44659424 316.0715332 0.91540611]	[434.05355835 315.91412354 0.88342655]	[395.5062561 318.62283325 0.84510022]	[446.88729858 313.4309082 0.79687607]	[4.95606201e+02 8.65039734e+02 4.26729560e-01]	[5.05955292e+02 8.54823914e+02 4.70593452e-01]	[4.85399109e+02 8.26585510e+02 4.05149996e-01]	[4.39233337e+02 7.93272217e+02 7.82102883e-01]	[423.81646729 788.19573975 0.81613606]	[4.59671204e+02 7.67647400e+02 6.59309983e-01]
[421.14862061 328.84753418 0.90674239]	[423.90588379 380.13769531 0.91096884]	[377.5178833 382.78945923 0.86728764]	[339.09384155 464.95843506 0.91104978]	[313.41802979 518.76104736 0.86428821]	[480.23217773 375.08917236 0.89466822]	[536.63342285 454.54241943 0.78505135]	[575.19110107 457.15374756 0.79990971]	[434.08666992 549.4942627 0.77253896]	[398.22546387 549.56738281 0.78086138]	[423.896698 667.47735596 0.83975416]	[444.35220337 762.49017334 0.79640168]	[462.45581055 547.05047607 0.77227408]	[480.13174438 667.54803467 0.79286963]	[4.87983154e+02 7.75351074e+02 5.51714182e-01]	[405.84152222 318.52557373 0.9255501 ]	[428.99191284 316.0380249 0.89708471]	[392.97357178 318.65786743 0.83346552]	[444.33078003 313.49328613 0.83385533]	[4.85361633e+02 8.06048767e+02 4.48992312e-01]	[5.03312531e+02 8.00970093e+02 4.35933650e-01]	[4.82919617e+02 7.85611084e+02 3.96643460e-01]	[4.41710327e+02 7.90833069e+02 7.86031306e-01]	[423.83432007 788.1831665 0.82329434]	[4.57172760e+02 7.67634644e+02 6.43989801e-01]
[418.79779053 331.46020508 0.91611779]	[423.85708618 380.22293091 0.91286802]	[375.12042236 385.34411621 0.84626269]	[339.09503174 467.38793945 0.9070726 ]	[310.88983154 521.19042969 0.86038327]	[480.19165039 377.49432373 0.89484358]	[539.17669678 457.08123779 0.81561077]	[577.69781494 446.86801147 0.78753299]	[434.1288147 549.54620361 0.77006906]	[398.2718811 552.08905029 0.77583808]	[423.84176636 667.58526611 0.84167475]	[444.35678101 762.46191406 0.79910254]	[464.82049561 549.52496338 0.76722866]	[480.1824646 670.18469238 0.77459872]	[4.90538910e+02 7.85572998e+02 5.11919916e-01]	[403.39050293 318.63687134 0.91984546]	[428.96969604 316.14285278 0.90232444]	[390.42404175 321.18405151 0.81914079]	[441.91729736 316.03414917 0.84862864]	[4.85392090e+02 8.11193726e+02 4.67219442e-01]	[5.03323578e+02 8.11145752e+02 4.47730601e-01]	[4.85379456e+02 7.90714294e+02 3.50069135e-01]	[4.39297028e+02 7.93235474e+02 7.85041988e-01]	[423.82791138 788.19140625 0.82013059]	[4.59598602e+02 7.67588989e+02 6.71612740e-01]
[418.71749878 333.99783325 0.92984271]	[423.82989502 380.34524536 0.89896548]	[375.09689331 390.43505859 0.83572865]	[339.07473755 467.47631836 0.90225369]	[308.37814331 521.30438232 0.87263608]	[480.14785767 377.60263062 0.9036659 ]	[539.25628662 454.62561035 0.83369404]	[575.17651367 441.83883667 0.84293234]	[436.56973267 552.08227539 0.77111626]	[400.64419556 554.62414551 0.77443683]	[421.40338135 667.63183594 0.84812963]	[441.92495728 764.99462891 0.81972623]	[464.83590698 549.58770752 0.76040918]	[480.19796753 667.6217041 0.81162184]	[4.90508606e+02 7.77852722e+02 5.57521284e-01]	[403.31115723 318.76345825 0.91680461]	[426.4185791 318.57720947 0.91139483]	[387.88589478 323.77651978 0.80667925]	[441.85375977 316.12918091 0.8862586 ]	[4.85357452e+02 8.08633301e+02 4.38946426e-01]	[5.03404938e+02 8.06068970e+02 4.12724882e-01]	[4.85402802e+02 7.88063843e+02 3.96874845e-01]	[4.41786255e+02 7.93278381e+02 7.72710085e-01]	[423.88803101 790.62115479 0.81321681]	[4.57080627e+02 7.67663269e+02 6.64221764e-01]
[418.63900757 336.53411865 0.93812734]	[423.83935547 382.86236572 0.87314981]	[375.07113647 393.02435303 0.83946633]	[336.70132446 472.58230591 0.89002788]	[308.37469482 521.39123535 0.87656534]	[480.1887207 377.74752808 0.90433991]	[541.68475342 457.06716919 0.86355603]	[575.144104 439.22640991 0.86406684]	[436.64761353 554.66369629 0.78348315]	[400.71292114 557.17712402 0.78016841]	[421.35476685 670.1114502 0.84005761]	[444.30865479 762.49902344 0.81644809]	[464.902771 554.63220215 0.74798638]	[480.30584717 680.40942383 0.78303713]	[5.00792725e+02 8.29251770e+02 6.42473221e-01]	[400.86251831 321.25512695 0.90130007]	[426.36334229 318.72625732 0.89528561]	[385.30657959 323.80331421 0.8165397 ]	[441.8039856 318.63027954 0.89954454]	[5.00783844e+02 8.75315918e+02 5.77255249e-01]	[5.16151794e+02 8.70237366e+02 5.73063612e-01]	[4.98156647e+02 8.44549561e+02 4.30809110e-01]	[4.41736755e+02 7.93317749e+02 7.71900058e-01]	[423.85327148 790.64447021 0.81495947]	[4.57194427e+02 7.67551392e+02 6.89078450e-01]
[418.55230713 339.04333496 0.95644099]	[423.80865479 387.90615845 0.85917687]	[375.02288818 398.03808594 0.85894763]	[336.63156128 477.61727905 0.90848315]	[308.32537842 521.41442871 0.88101971]	[480.17111206 380.16394043 0.9034276 ]	[541.78137207 454.6105957 0.88709319]	[572.60864258 436.57498169 0.83377755]	[436.65435791 557.19262695 0.79283977]	[400.71679688 557.23510742 0.7931478 ]	[421.24069214 667.65960693 0.85423046]	[441.88696289 762.47106934 0.81225908]	[464.9190979 557.17407227 0.74868381]	[480.32208252 677.76861572 0.76863229]	[5.00688354e+02 8.03511902e+02 4.23212677e-01]	[400.73190308 328.88391113 0.90649462]	[423.80908203 321.29071045 0.88198787]	[382.85992432 331.49630737 0.821042 ]	[441.71411133 318.72857666 0.89688516]	[5.00722595e+02 8.54848145e+02 2.43517578e-01]	[5.18761108e+02 8.47158875e+02 2.79465139e-01]	[4.95647614e+02 8.21480774e+02 2.61319369e-01]	[4.41800171e+02 7.93316223e+02 7.45327830e-01]	[423.8873291 790.66223145 0.7991336 ]	[4.54648346e+02 7.65083374e+02 6.73424482e-01]
[416.13378906 339.27935791 0.92666978]	[421.3651123 393.04400635 0.88941592]	[372.54806519 398.2618103 0.86180937]	[336.57824707 480.32369995 0.94010842]	[300.76364136 526.5222168 0.84156376]	[477.74380493 380.21231079 0.89117318]	[541.80487061 452.0852356 0.88299841]	[572.58758545 423.87457275 0.81993723]	[439.06045532 559.71337891 0.81083715]	[400.76553345 559.74633789 0.79833865]	[421.19345093 670.08581543 0.86345762]	[441.90637207 762.49243164 0.8196795 ]	[464.97338867 557.25775146 0.74507809]	[482.71853638 682.92260742 0.79016072]	[5.00768738e+02 8.29130737e+02 5.60802698e-01]	[400.66421509 334.06048584 0.94571316]	[421.3913269 331.41140747 0.89156222]	[382.74832153 336.56106567 0.89008194]	[439.32189941 326.30761719 0.84797001]	[5.00762634e+02 8.70199890e+02 4.22527879e-01]	[5.18667603e+02 8.62555664e+02 4.36556458e-01]	[4.98159790e+02 8.36905212e+02 3.70982587e-01]	[4.41787109e+02 7.93330566e+02 7.52370059e-01]	[423.8817749 790.69628906 0.80687201]	[4.57123322e+02 7.67503235e+02 7.01786637e-01]
[416.13476562 339.27902222 0.92700845]	[421.36123657 393.03863525 0.88963115]	[372.54776001 398.25875854 0.86182225]	[336.57858276 480.32263184 0.94028366]	[300.75946045 526.5211792 0.84255481]	[477.73348999 380.20852661 0.89169627]	[541.80560303 452.0854187 0.88254923]	[572.58563232 423.87319946 0.81969535]	[439.06045532 559.70849609 0.80960888]	[400.76702881 559.74273682 0.7979489 ]	[421.20046997 670.10119629 0.86357611]	[441.90139771 762.496521 0.82089669]	[464.97134399 557.2510376 0.74473143]	[482.71438599 682.90124512 0.78940725]	[5.00782288e+02 8.26577454e+02 5.09332180e-01]	[400.66531372 334.06134033 0.94588315]	[421.39102173 331.41119385 0.89149255]	[382.75073242 336.55929565 0.88946241]	[439.31970215 326.30422974 0.84871185]	[5.00790497e+02 8.67680237e+02 3.57684314e-01]	[5.18716309e+02 8.59954346e+02 3.82596374e-01]	[4.98165466e+02 8.34343445e+02 3.36695373e-01]	[4.41796143e+02 7.93314575e+02 7.48966396e-01]	[423.88369751 790.68719482 0.80679625]	[4.57106293e+02 7.67510925e+02 7.01638818e-01]
[413.58456421 341.8258667 0.87347323]	[421.35238647 395.61383057 0.91257787]	[372.53125 400.77764893 0.85752368]	[336.49700928 482.87954712 0.9236024 ]	[300.6812439 534.11566162 0.83844709]	[477.70672607 380.32614136 0.86490047]	[544.38317871 452.0112915 0.87254238]	[572.64697266 418.77563477 0.87144542]	[439.09237671 559.77893066 0.82966262]	[400.80438232 559.8112793 0.80139256]	[421.20761108 670.06970215 0.87362999]	[441.9152832 762.50622559 0.8196367 ]	[467.43035889 559.77349854 0.74831778]	[482.74746704 685.45562744 0.79948533]	[5.00840759e+02 8.24015564e+02 5.80159843e-01]	[398.28381348 336.57058716 0.96687865]	[421.28005981 334.0602417 0.93909711]	[380.33267212 336.68045044 0.90007401]	[439.20944214 333.9737854 0.85571712]	[4.98255341e+02 8.54831909e+02 3.95458192e-01]	[5.18706116e+02 8.52212585e+02 4.37896460e-01]	[5.00678589e+02 8.29240662e+02 4.02332067e-01]	[4.41783600e+02 7.95790283e+02 7.35116899e-01]	[423.85675049 790.70678711 0.80260712]	[4.57152252e+02 7.65075623e+02 7.03630328e-01]
[413.60299683 346.89624023 0.85733092]	[421.35446167 398.05444336 0.92554569]	[374.98583984 403.27597046 0.84601003]	[336.52383423 485.35870361 0.90300661]	[300.71499634 539.24163818 0.86684614]	[477.67172241 382.78115845 0.84960169]	[544.48138428 446.9223938 0.87637055]	[570.03967285 416.10824585 0.87425447]	[439.12133789 559.83258057 0.83944911]	[400.82531738 562.2487793 0.80245608]	[421.1730957 670.13476562 0.87828773]	[444.35830688 762.46472168 0.81441778]	[467.48513794 559.84033203 0.74872011]	[482.75631714 687.99169922 0.80172104]	[5.03235199e+02 8.36846252e+02 6.86301649e-01]	[398.26333618 339.07189941 0.97965866]	[421.24349976 336.53405762 0.96532404]	[380.31246948 339.29211426 0.87238234]	[439.1802063 334.00332642 0.84531188]	[5.00864807e+02 8.77957581e+02 6.24985278e-01]	[5.18759277e+02 8.72829895e+02 6.43089175e-01]	[5.00716125e+02 8.49626221e+02 4.99202609e-01]	[4.41705475e+02 7.93335571e+02 7.65518785e-01]	[423.83276367 790.65435791 0.82096839]	[4.59651154e+02 7.65052490e+02 7.11944163e-01]
[413.51980591 354.52310181 0.87196213]	[421.3380127 398.16564941 0.94398946]	[374.97387695 405.83432007 0.83254039]	[336.54916382 487.93640137 0.88193762]	[300.75802612 541.76544189 0.8802225 ]	[477.69787598 385.32705688 0.83390033]	[546.94744873 444.43618774 0.86530858]	[567.53045654 408.39633179 0.84936029]	[439.17550659 562.31530762 0.85821795]	[400.86740112 562.34991455 0.80272865]	[421.24081421 670.1885376 0.86478752]	[444.35461426 762.48370361 0.81629133]	[470.00958252 562.31652832 0.75245237]	[482.82608032 690.60559082 0.79002923]	[5.00903595e+02 8.36878662e+02 7.22676218e-01]	[398.181427 339.27304077 0.95350021]	[421.18890381 339.06015015 0.96587014]	[380.23406982 344.25311279 0.84396058]	[439.15524292 336.52386475 0.86648464]	[5.00790039e+02 8.80478760e+02 6.24998331e-01]	[5.18704834e+02 8.72895813e+02 6.37002587e-01]	[5.00732239e+02 8.49662354e+02 5.31754911e-01]	[4.41697357e+02 7.93356384e+02 7.69920588e-01]	[423.8336792 790.65112305 0.82423985]	[4.59651093e+02 7.65051270e+02 7.23666310e-01]
[408.44241333 357.17877197 0.89620507]	[421.31362915 400.72122192 0.95371848]	[372.4520874 413.57269287 0.81727189]	[336.5774231 495.60168457 0.88849914]	[305.76947021 541.83544922 0.87767756]	[477.64651489 390.47839355 0.81600481]	[549.51165771 444.37948608 0.84498155]	[565.00421143 398.24499512 0.94130093]	[439.29968262 562.41833496 0.86892176]	[403.33621216 564.87786865 0.7960369 ]	[421.32901001 672.70916748 0.83907455]	[444.42520142 765.00476074 0.80220795]	[475.15701294 562.3807373 0.76919115]	[482.7979126 693.19378662 0.761204 ]	[5.00910217e+02 8.49614441e+02 7.89675593e-01]	[398.08929443 346.84030151 0.88816309]	[418.75735474 341.70883179 0.93535686]	[380.15869141 346.87484741 0.77910185]	[436.67410278 336.63598633 0.86345547]	[4.98220673e+02 8.88136108e+02 7.45360136e-01]	[5.13656677e+02 8.80533020e+02 6.98464215e-01]	[5.00821320e+02 8.54858887e+02 6.06273472e-01]	[4.39239899e+02 7.93258423e+02 7.91842282e-01]	[423.79592896 788.20782471 0.8257556 ]	[4.59707184e+02 7.67617432e+02 7.22093046e-01]
[408.4241333 359.59094238 0.90106535]	[421.30187988 400.78063965 0.94703758]	[372.47000122 416.07290649 0.8286044 ]	[336.60513306 495.59750366 0.88796163]	[305.84707642 541.8848877 0.86902738]	[475.17190552 393.01809692 0.8147583 ]	[549.58270264 444.40820312 0.82928401]	[564.91333008 398.0765686 0.92745912]	[439.33648682 562.35400391 0.85827184]	[405.82858276 562.44628906 0.77473581]	[421.36456299 675.24420166 0.82320976]	[449.50323486 765.05804443 0.79369771]	[475.15896606 562.31542969 0.76043224]	[482.72149658 690.62774658 0.77414101]	[5.00889435e+02 8.47059143e+02 7.68610239e-01]	[398.08554077 349.42834473 0.89026934]	[418.7432251 341.81445312 0.9232316 ]	[380.1484375 349.44326782 0.76999801]	[436.64535522 339.0506897 0.85187227]	[4.95616211e+02 8.88137207e+02 7.28113830e-01]	[5.08544250e+02 8.83034302e+02 6.87438488e-01]	[5.00871857e+02 8.52336914e+02 5.96986175e-01]	[4.39178680e+02 7.93305969e+02 7.87325442e-01]	[423.81185913 788.19067383 0.8255502 ]	[4.62218536e+02 7.67668640e+02 7.14163244e-01]
[408.43005371 359.67388916 0.90173268]	[421.3215332 400.85217285 0.93239355]	[372.47436523 416.15805054 0.8376199 ]	[336.62335205 495.61978149 0.89481175]	[308.32098389 544.32458496 0.87136519]	[477.63922119 395.50326538 0.83202863]	[552.07928467 444.45397949 0.81413805]	[564.81634521 395.5562439 0.90516174]	[441.71258545 562.40570068 0.85894287]	[408.37988281 564.8694458 0.77216291]	[423.8538208 675.29370117 0.80276364]	[451.99014282 767.56427002 0.79731131]	[477.65222168 562.36853027 0.77681291]	[482.73617554 693.26141357 0.77174675]	[5.00861938e+02 8.49591431e+02 8.18557680e-01]	[398.10281372 351.9994812 0.90165234]	[418.73654175 344.35473633 0.90998363]	[380.16021729 354.44424438 0.79017067]	[436.65472412 339.14187622 0.85788536]	[4.90484314e+02 8.85623169e+02 7.37479329e-01]	[5.05917969e+02 8.80520630e+02 7.24101663e-01]	[5.03279510e+02 8.54789001e+02 6.38456583e-01]	[439.09835815 793.26635742 0.7966553 ]	[423.78417969 788.1517334 0.82880348]	[4.62219910e+02 7.70250000e+02 7.20843792e-01]
[408.46405029 359.71676636 0.89417613]	[421.32183838 403.28997803 0.92414409]	[372.47924805 418.55136108 0.84504694]	[336.61810303 495.6395874 0.89798146]	[308.31814575 544.31152344 0.86852616]	[477.6151123 395.6394043 0.84607393]	[552.14599609 446.86590576 0.81207889]	[562.46777344 395.51489258 0.90496051]	[441.72918701 562.43237305 0.85874569]	[408.43066406 564.92034912 0.77161241]	[426.43197632 675.27844238 0.78244776]	[451.99856567 767.47991943 0.79156852]	[477.65802002 562.37860107 0.77794147]	[482.71948242 690.68707275 0.79402143]	[5.00831879e+02 8.49644287e+02 8.16715479e-01]	[398.13085938 354.45849609 0.90835202]	[418.769104 346.86758423 0.90481824]	[380.19805908 354.54122925 0.80822301]	[439.08731079 339.2406311 0.86180168]	[4.88002289e+02 8.88173462e+02 7.36916959e-01]	[5.05890594e+02 8.85578308e+02 7.21955359e-01]	[5.00877380e+02 8.54898376e+02 6.17219925e-01]	[439.19613647 793.28509521 0.80506808]	[423.86407471 788.17785645 0.82707906]	[4.62200287e+02 7.70136658e+02 7.20505893e-01]
[408.46466064 359.71640015 0.89407051]	[421.32208252 403.29074097 0.92372137]	[372.4781189 418.55072021 0.84448129]	[336.62286377 495.63528442 0.8969121 ]	[308.32495117 544.30358887 0.86867911]	[477.61535645 395.64151001 0.84578907]	[554.62109375 446.87338257 0.81125599]	[562.46435547 395.51531982 0.90511072]	[441.72341919 562.43157959 0.8591457 ]	[408.42306519 564.91882324 0.77115434]	[426.42727661 675.27484131 0.78321731]	[452.00253296 767.47991943 0.79218864]	[477.64941406 562.37994385 0.77639389]	[482.71640015 690.67816162 0.79443866]	[5.00830322e+02 8.49639587e+02 8.14032257e-01]	[398.13134766 354.45806885 0.90810806]	[418.76925659 346.86746216 0.90464497]	[380.19937134 354.54501343 0.80719638]	[439.0847168 339.24185181 0.86225551]	[4.88005157e+02 8.88173462e+02 7.33190536e-01]	[5.05895996e+02 8.85579102e+02 7.19806135e-01]	[5.00876678e+02 8.54898499e+02 6.16397440e-01]	[439.19628906 793.28369141 0.80590564]	[423.86483765 788.17767334 0.82792902]	[4.62203705e+02 7.70136169e+02 7.20135093e-01]
[410.94345093 359.83169556 0.87531418]	[421.33328247 403.35751343 0.91289902]	[372.47729492 418.6015625 0.85002446]	[336.58337402 495.69442749 0.89780384]	[305.7600708 544.32873535 0.86974216]	[477.64627075 398.06835938 0.86379802]	[554.65264893 444.45425415 0.81352055]	[562.4387207 390.50918579 0.88504171]	[441.73544312 562.38531494 0.86366075]	[408.4631958 564.86358643 0.7772674 ]	[434.03930664 672.64404297 0.78938496]	[451.99105835 765.07635498 0.78467458]	[477.65792847 562.33978271 0.77644038]	[482.7210083 693.24810791 0.78058833]	[5.00804840e+02 8.47090942e+02 7.75286019e-01]	[398.15835571 354.54446411 0.92217684]	[421.140625 351.93939209 0.90443373]	[380.20074463 354.54794312 0.81647223]	[439.14584351 341.74536133 0.86650217]	[4.87967987e+02 8.88208679e+02 7.28303254e-01]	[5.05906738e+02 8.85606018e+02 6.99235022e-01]	[5.00822998e+02 8.52375244e+02 5.88394105e-01]	[439.24301147 793.2911377 0.82002479]	[423.90396118 788.19464111 0.8237114 ]	[4.59831940e+02 7.70144226e+02 7.16399968e-01]
[410.97128296 362.23425293 0.872082 ]	[421.35766602 405.88113403 0.89319772]	[372.50939941 418.63839722 0.85403526]	[336.50811768 498.1920166 0.9021287 ]	[303.23043823 544.32458496 0.88029844]	[477.66531372 398.19244385 0.88710868]	[554.65740967 446.9407959 0.80125749]	[562.4041748 392.97549438 0.88719982]	[441.70651245 562.38745117 0.87233061]	[408.43756104 564.85498047 0.7817502 ]	[436.63574219 670.15997314 0.82380784]	[452.08343506 765.0803833 0.7911526 ]	[477.59387207 562.35528564 0.77161944]	[480.31213379 690.621521 0.805354 ]	[5.00787720e+02 8.49713257e+02 8.05416405e-01]	[398.19070435 354.58569336 0.93426609]	[421.17822266 351.99118042 0.91240299]	[380.27252197 354.59164429 0.80801219]	[439.20071411 341.78491211 0.87813389]	[4.85405121e+02 8.90812378e+02 7.26771235e-01]	[5.03372040e+02 8.90637329e+02 7.15614796e-01]	[5.00840057e+02 8.57422913e+02 5.82732379e-01]	[439.30026245 793.32788086 0.80552125]	[426.40628052 790.58972168 0.81456906]	[4.62241516e+02 7.70129272e+02 7.07040966e-01]
[413.55249023 362.25790405 0.88836384]	[423.78198242 411.00280762 0.8695398 ]	[374.98718262 418.71548462 0.86646128]	[334.01959229 498.24130249 0.88288891]	[298.16461182 544.39916992 0.90571612]	[480.12435913 400.67370605 0.89796311]	[552.11083984 452.04718018 0.78945833]	[562.41046143 390.51049805 0.88380212]	[441.75479126 562.43878174 0.87070465]	[410.99353027 564.92596436 0.78357184]	[439.22070312 670.20172119 0.8539989 ]	[452.08352661 767.49365234 0.78496575]	[477.61120605 562.39282227 0.77860445]	[480.26220703 690.67089844 0.78678477]	[5.00676697e+02 8.54872498e+02 7.82664776e-01]	[398.26580811 356.98751831 0.94959497]	[421.28234863 354.45101929 0.91953546]	[380.35586548 357.08596802 0.84650713]	[439.27487183 349.36856079 0.8470543 ]	[4.77718109e+02 8.95929810e+02 7.00108111e-01]	[4.98179779e+02 8.93416626e+02 7.13994622e-01]	[5.00846405e+02 8.70242371e+02 6.28435135e-01]	[439.22592163 793.29748535 0.82655197]	[426.36886597 788.19830322 0.81508577]	[4.62210541e+02 7.70201172e+02 6.88283265e-01]
[413.54730225 362.31991577 0.87578535]	[423.7711792 413.55368042 0.88192928]	[374.99789429 418.7555542 0.86985832]	[333.93362427 498.24121094 0.86535341]	[298.04864502 544.38238525 0.91403151]	[477.73080444 400.77087402 0.88444793]	[552.1050415 454.55023193 0.79024833]	[562.40386963 390.50543213 0.88546318]	[441.77972412 562.45532227 0.8664282 ]	[411.01318359 564.91973877 0.78471935]	[439.29159546 670.17901611 0.85975587]	[452.04629517 767.50616455 0.79056549]	[477.65551758 562.43267822 0.78696132]	[480.26196289 693.17163086 0.77940279]	[5.00636627e+02 8.54923157e+02 7.73104787e-01]	[398.27182007 357.03393555 0.95712501]	[421.2940979 354.52590942 0.93295187]	[380.3520813 357.09030151 0.85198081]	[439.28167725 351.95895386 0.86818033]	[4.75132416e+02 8.95942444e+02 6.84123755e-01]	[4.95628082e+02 8.93455566e+02 6.97536170e-01]	[5.00843445e+02 8.70295715e+02 6.25162482e-01]	[439.25753784 793.31793213 0.81940824]	[426.3805542 788.22680664 0.80588585]	[4.59841888e+02 7.70191101e+02 7.01251149e-01]
[413.54736328 362.31964111 0.87589508]	[423.76837158 413.55456543 0.88256156]	[374.99697876 418.75631714 0.86982256]	[333.93453979 498.24108887 0.86543238]	[298.04855347 544.38116455 0.91353971]	[477.72698975 400.77108765 0.88398379]	[552.10327148 454.55880737 0.79076016]	[562.41052246 390.49423218 0.88547325]	[441.78646851 564.83337402 0.86544114]	[411.01852417 564.9239502 0.78407615]	[439.29421997 670.1864624 0.85910815]	[452.04495239 767.50097656 0.79037964]	[477.65856934 562.43493652 0.78701586]	[480.26553345 693.20343018 0.78112859]	[5.00635895e+02 8.57374207e+02 7.74886370e-01]	[398.27191162 357.03378296 0.957187 ]	[421.29397583 354.52572632 0.93287188]	[380.35198975 357.08969116 0.85254055]	[439.28109741 351.95529175 0.86752361]	[4.75130035e+02 8.95943604e+02 6.87185168e-01]	[4.95625153e+02 8.93459290e+02 6.99137747e-01]	[5.00844604e+02 8.70307068e+02 6.28843665e-01]	[439.2605896 793.32513428 0.8195678 ]	[426.37973022 788.23077393 0.80629778]	[4.59839966e+02 7.70184021e+02 7.07101822e-01]
[413.56549072 364.81634521 0.86498237]	[423.76824951 416.09829712 0.90311247]	[374.9899292 421.18032837 0.87198651]	[333.92266846 498.21014404 0.85941195]	[298.00634766 544.30432129 0.91998607]	[477.73968506 403.24902344 0.86258465]	[552.07836914 454.60690308 0.79590017]	[562.43310547 390.41333008 0.88332641]	[441.77883911 564.87432861 0.86980772]	[411.00915527 564.96289062 0.78404701]	[439.30322266 670.15155029 0.86566454]	[452.0769043 767.515625 0.79124403]	[477.64767456 564.85345459 0.79007316]	[480.24899292 690.60632324 0.80274266]	[5.00624725e+02 8.59940796e+02 7.52745867e-01]	[398.28128052 357.09347534 0.96523589]	[421.30496216 356.96875 0.94234616]	[380.33752441 357.10467529 0.86819136]	[439.28347778 354.47402954 0.86578435]	[4.75088928e+02 8.98419250e+02 6.73482478e-01]	[4.93123993e+02 8.95913269e+02 6.84739709e-01]	[5.00878571e+02 8.72793884e+02 6.19623125e-01]	[439.24499512 793.31689453 0.81638467]	[426.39181519 788.22637939 0.80316079]	[4.62207428e+02 7.70206482e+02 6.93696618e-01]
[413.57312012 364.86633301 0.85948312]	[421.40118408 416.1289978 0.90915143]	[375.01467896 421.24255371 0.87639982]	[331.45898438 498.17987061 0.84600246]	[295.59695435 541.94805908 0.91734731]	[477.69702148 403.27606201 0.85687506]	[552.0668335 457.068573 0.79851311]	[562.39562988 387.92098999 0.87883282]	[441.78662109 564.90093994 0.86814135]	[411.01742554 564.99743652 0.78294921]	[439.32345581 670.15222168 0.86202747]	[452.08047485 767.5480957 0.78576529]	[477.65560913 564.8661499 0.79319996]	[480.2578125 690.71429443 0.78376406]	[5.00644165e+02 8.59929138e+02 7.66677856e-01]	[398.28643799 357.15951538 0.97451413]	[421.29095459 357.0116272 0.95069462]	[380.36190796 357.20901489 0.87552166]	[439.28140259 354.52770996 0.88205922]	[4.75156372e+02 8.98502869e+02 6.86435997e-01]	[4.95649567e+02 8.95964417e+02 6.98147893e-01]	[5.03258392e+02 8.72762695e+02 6.25227511e-01]	[439.20092773 793.31469727 0.81746936]	[426.36749268 788.2098999 0.80121106]	[4.62207825e+02 7.70259460e+02 6.88601732e-01]
[416.01849365 367.37475586 0.86113948]	[423.78738403 418.53826904 0.91191065]	[375.05844116 421.25396729 0.87819546]	[331.45019531 498.13360596 0.83318841]	[295.53552246 541.84790039 0.91448998]	[477.73251343 403.36392212 0.84879595]	[549.58404541 454.59866333 0.79618251]	[562.40075684 387.86050415 0.88249767]	[441.81445312 564.92169189 0.86642623]	[413.48687744 565.01361084 0.78141999]	[441.66900635 670.08111572 0.86639601]	[452.01477051 767.56286621 0.78195405]	[477.71008301 564.9005127 0.80413049]	[480.3536377 698.29772949 0.7646879 ]	[5.00651367e+02 8.59945496e+02 7.64119983e-01]	[400.61434937 357.2253418 0.98004949]	[421.28970337 357.04626465 0.9548893 ]	[382.74032593 359.60992432 0.85647982]	[439.25283813 354.56781006 0.87135977]	[4.77631439e+02 8.98516296e+02 6.87506676e-01]	[4.95683167e+02 8.95972046e+02 7.02110589e-01]	[5.03257904e+02 8.72761230e+02 6.31241500e-01]	[439.24176025 793.3168335 0.81845504]	[426.39337158 788.22467041 0.79734409]	[4.59791779e+02 7.70259705e+02 6.84450209e-01]
[413.50341797 369.89541626 0.84635711]	[423.79882812 418.57333374 0.91816759]	[375.08666992 421.28482056 0.87917936]	[331.42501831 495.62393188 0.80703253]	[295.48086548 541.76306152 0.90117615]	[477.71115112 405.83071899 0.83474249]	[552.09368896 452.087677 0.78496701]	[562.38574219 382.75964355 0.90566629]	[441.84295654 564.89770508 0.86477238]	[413.53393555 564.96618652 0.7885108 ]	[439.30935669 670.0881958 0.85264087]	[449.45928955 767.55932617 0.77535999]	[477.74276733 564.90374756 0.80707455]	[482.71365356 698.33758545 0.76600879]	[5.00677643e+02 8.54920349e+02 7.62339413e-01]	[398.23034668 359.57281494 0.9767164 ]	[421.21508789 357.087677 0.9680813 ]	[380.31176758 359.67947388 0.86533523]	[439.23638916 354.53244019 0.87512082]	[4.77711487e+02 9.00995667e+02 6.72463834e-01]	[4.98179230e+02 8.95954651e+02 6.90335751e-01]	[5.00862030e+02 8.70288330e+02 5.99363744e-01]	[439.24386597 793.34234619 0.80154502]	[4.26365997e+02 7.90613831e+02 7.90423870e-01]	[4.59757568e+02 7.70240601e+02 6.68570518e-01]
[410.97543335 372.54870605 0.85012233]	[423.7684021 418.64093018 0.92741275]	[375.11694336 423.82315063 0.86314487]	[328.85812378 498.20022583 0.79845715]	[293.01049805 541.69622803 0.87903768]	[477.66299438 405.83557129 0.82421172]	[557.16815186 441.86026001 0.84134406]	[562.2454834 375.10757446 0.8853159 ]	[441.91992188 564.91473389 0.85545582]	[416.03115845 565.00860596 0.79232788]	[439.29013062 667.64904785 0.85874975]	[446.97091675 767.54754639 0.78132653]	[480.16546631 564.90264893 0.82362407]	[482.76470947 695.77722168 0.77733403]	[5.00739655e+02 8.52374268e+02 7.74985790e-01]	[398.11407471 359.70507812 0.95669293]	[418.80233765 357.16488647 0.96912897]	[380.17279053 362.21899414 0.82669485]	[439.11401367 354.5703125 0.82969677]	[4.82750366e+02 8.95941345e+02 7.10499167e-01]	[5.00787872e+02 8.93406921e+02 7.32311487e-01]	[5.00839355e+02 8.70183777e+02 5.84846854e-01]	[439.21658325 793.33074951 0.81463158]	[423.88674927 788.23718262 0.80748177]	[4.59742004e+02 7.70265198e+02 6.78152263e-01]
[408.3782959 375.05276489 0.86724579]	[421.36981201 418.71340942 0.94135284]	[375.04696655 426.35791016 0.84596485]	[326.37240601 500.65673828 0.81552297]	[292.97747803 541.70825195 0.87928367]	[477.64855957 405.89782715 0.81637853]	[557.17132568 439.31756592 0.86800832]	[559.77258301 369.89871216 0.81774235]	[444.35266113 564.90594482 0.8507753 ]	[416.10516357 564.98675537 0.80475169]	[441.6706543 667.53851318 0.87883472]	[449.45333862 767.59820557 0.78858167]	[480.21362305 564.91131592 0.83674419]	[482.77590942 690.71691895 0.77623558]	[5.00777557e+02 8.52322998e+02 7.82125294e-01]	[395.63540649 359.78475952 0.92323589]	[418.70227051 357.21533203 0.96458983]	[377.72937012 362.27035522 0.77825487]	[436.68869019 354.55026245 0.81289113]	[4.82800323e+02 8.95908569e+02 7.14749157e-01]	[5.00835175e+02 8.93358215e+02 7.24919498e-01]	[5.00856110e+02 8.67654846e+02 5.64747810e-01]	[439.25518799 793.32574463 0.81259096]	[426.34960938 790.59222412 0.80221742]	[4.59762695e+02 7.72738831e+02 7.02550828e-01]
[405.85800171 375.07131958 0.87589365]	[421.3458252 418.74609375 0.95110321]	[375.07888794 426.45950317 0.83939284]	[323.81329346 500.71157837 0.82597917]	[290.41589355 539.28729248 0.85557538]	[475.13812256 405.88671875 0.80303186]	[554.62103271 436.70004272 0.83502918]	[559.71295166 359.74130249 0.86693209]	[444.40109253 564.89001465 0.84761292]	[416.15457153 564.95855713 0.80954009]	[441.69760132 667.45605469 0.88836896]	[449.46838379 767.57318115 0.79117602]	[480.24136353 564.89898682 0.84280872]	[482.77563477 688.13409424 0.8043825 ]	[5.00798401e+02 8.49704651e+02 7.69652009e-01]	[395.56506348 359.83755493 0.90074372]	[418.62677002 357.23013306 0.96019399]	[377.71829224 367.38446045 0.78712577]	[436.61456299 357.01623535 0.85513169]	[4.82912598e+02 8.93346558e+02 6.97589874e-01]	[5.03288208e+02 8.90828003e+02 6.94122434e-01]	[5.00873901e+02 8.59996399e+02 5.46614647e-01]	[439.26409912 793.31036377 0.81424111]	[426.36816406 790.58935547 0.80168986]	[4.59762238e+02 7.72721069e+02 6.99938476e-01]
[403.30511475 377.53045654 0.90854955]	[421.33612061 418.76205444 0.95313144]	[375.05078125 429.00442505 0.83454901]	[321.26483154 500.85168457 0.86112809]	[285.31362915 539.25848389 0.8449828 ]	[475.14529419 405.82421875 0.80606341]	[554.66247559 428.97814941 0.78677452]	[554.65386963 357.05966187 0.84145284]	[444.45071411 564.89428711 0.84136307]	[418.56680298 564.95837402 0.81912595]	[441.67657471 665.07525635 0.87476611]	[449.45703125 767.52954102 0.79886651]	[480.27163696 564.9263916 0.8417269 ]	[482.7572937 685.49926758 0.78717285]	[5.00825104e+02 8.47167175e+02 6.45575762e-01]	[393.01480103 362.28662109 0.87708563]	[416.16305542 359.64273071 0.94391149]	[377.55541992 367.40597534 0.78009427]	[434.09716797 357.05722046 0.84204 ]	[4.85408295e+02 8.93345459e+02 5.41415274e-01]	[5.00879639e+02 8.90769470e+02 5.57130575e-01]	[5.00856537e+02 8.54838318e+02 4.48261440e-01]	[441.69467163 793.29003906 0.81105459]	[426.36901855 788.22998047 0.82233155]	[4.59705139e+02 7.70260742e+02 7.07222283e-01]
[400.84417725 377.65713501 0.93676925]	[421.31326294 418.79608154 0.95885944]	[375.04000854 431.54412842 0.83564484]	[321.18270874 503.2946167 0.87880158]	[285.27462769 536.67901611 0.83177972]	[472.59329224 405.82696533 0.79164422]	[554.65557861 421.31115723 0.84090871]	[547.05303955 346.8175354 0.80902249]	[446.92156982 564.9989624 0.82395148]	[418.60910034 567.44689941 0.80361772]	[441.69500732 665.04901123 0.87542582]	[449.51425171 767.59143066 0.80353177]	[480.33944702 565.0213623 0.83184564]	[482.87063599 690.68395996 0.76014465]	[5.00827667e+02 8.49697388e+02 7.59674549e-01]	[390.49642944 364.83511353 0.85365367]	[416.08273315 359.79922485 0.91248959]	[377.51477051 372.44915771 0.76953351]	[431.49346924 357.21792603 0.85768664]	[4.82895813e+02 8.93233521e+02 6.67987466e-01]	[5.00814423e+02 8.90723511e+02 6.68648601e-01]	[5.03286133e+02 8.59969299e+02 5.50816000e-01]	[439.20828247 793.29559326 0.80641872]	[423.86221313 788.19665527 0.82437456]	[4.59783447e+02 7.72768738e+02 7.28912592e-01]
[400.78100586 377.72055054 0.95212567]	[421.30548096 421.14382935 0.95913607]	[375.07077026 434.06872559 0.85063577]	[321.16439819 503.37792969 0.88020843]	[280.24615479 534.16314697 0.84211016]	[470.02301025 403.39785767 0.78822249]	[549.5166626 418.71124268 0.88013536]	[547.03857422 339.12689209 0.86481583]	[449.44177246 564.90771484 0.83294004]	[418.66943359 564.91259766 0.83347017]	[441.68008423 662.39990234 0.87308204]	[451.99456787 767.57873535 0.79969788]	[482.71057129 564.97650146 0.84120601]	[482.85461426 690.63476562 0.77270085]	[5.00852783e+02 8.47092773e+02 7.76772857e-01]	[387.94424438 369.91049194 0.84418434]	[413.54037476 362.22885132 0.88049221]	[375.06332397 375.04501343 0.8015303 ]	[426.39431763 357.20309448 0.86643708]	[4.85354065e+02 8.90646484e+02 6.78714752e-01]	[5.03319702e+02 8.85665405e+02 6.63133025e-01]	[5.03316742e+02 8.52375061e+02 5.82157910e-01]	[439.21148682 793.24371338 0.82106656]	[423.86831665 788.1651001 0.82800984]	[4.59815887e+02 7.72800232e+02 7.20819890e-01]
[400.67425537 380.1222229 0.96588707]	[421.2774353 421.17245483 0.96030974]	[375.04116821 434.12786865 0.85113198]	[321.17785645 503.39498901 0.87337929]	[282.71157837 529.03308105 0.84384459]	[467.49359131 405.8416748 0.79112154]	[546.93908691 416.1260376 0.86589915]	[544.5447998 336.70507812 0.89750624]	[449.47741699 564.85803223 0.82902128]	[418.7116394 564.8861084 0.83756173]	[441.68710327 664.94238281 0.8743096 ]	[449.4414978 767.59014893 0.80634987]	[482.71264648 564.88562012 0.84704483]	[482.83328247 682.93780518 0.77850258]	[4.90533997e+02 7.72833435e+02 1.97432950e-01]	[385.33721924 372.48239136 0.85898095]	[408.45205688 362.31262207 0.86026275]	[374.99349976 375.09707642 0.77250081]	[423.84729004 357.23095703 0.89219928]	[0. 0. 0.]	[0. 0. 0.]	[4.82740417e+02 7.93300476e+02 1.10173598e-01]	[439.23806763 793.21380615 0.8237552 ]	[423.89361572 788.17810059 0.83958 ]	[4.59680817e+02 7.75288269e+02 7.03105986e-01]
[398.25909424 380.21307373 0.96450377]	[421.26501465 421.14059448 0.95618397]	[375.00527954 436.6098938 0.85415673]	[321.17367554 503.44287109 0.8718937 ]	[285.29632568 526.47711182 0.85438985]	[467.43774414 403.30029297 0.82302845]	[544.51074219 413.54998779 0.85225707]	[541.88049316 336.60162354 0.91640288]	[451.987854 562.43914795 0.82505083]	[418.75561523 562.440979 0.83663958]	[441.67837524 664.88995361 0.86152142]	[449.44366455 767.66760254 0.81054235]	[482.74465942 564.83221436 0.84142345]	[482.84500122 685.5123291 0.80665231]	[5.00873688e+02 8.41988342e+02 7.51733303e-01]	[382.81890869 375.03530884 0.88856184]	[405.84912109 364.84887695 0.85789269]	[372.50567627 377.55895996 0.76169991]	[423.78497314 359.58044434 0.89746135]	[4.82905762e+02 8.85636536e+02 6.79305196e-01]	[5.03293793e+02 8.80532410e+02 6.70878887e-01]	[5.03348206e+02 8.52179321e+02 5.69372118e-01]	[439.10946655 793.21435547 0.81994915]	[423.79693604 788.16094971 0.84830582]	[4.59719452e+02 7.77883301e+02 7.35715508e-01]
[398.24636841 380.23406982 0.96383762]	[421.26165771 418.76449585 0.95653379]	[375.02404785 436.55459595 0.85041678]	[321.18417358 503.46694946 0.85519505]	[287.81085205 526.40777588 0.86122155]	[467.42449951 403.24420166 0.83355486]	[544.40435791 413.55117798 0.86452579]	[541.69726562 336.60385132 0.90151834]	[452.06781006 562.38537598 0.82900155]	[421.14562988 562.38964844 0.84192657]	[441.68292236 662.46148682 0.86285603]	[446.97854614 767.65869141 0.80841333]	[482.7869873 562.39886475 0.84388584]	[482.871521 682.90649414 0.79132974]	[5.00902039e+02 8.36876099e+02 6.35991931e-01]	[382.79730225 375.07327271 0.89780205]	[403.39657593 367.33407593 0.85856956]	[372.46383667 377.56021118 0.74777234]	[421.38812256 357.20947266 0.90439278]	[4.85344849e+02 8.77942688e+02 5.64547539e-01]	[5.03288116e+02 8.75365173e+02 5.97858787e-01]	[5.03347412e+02 8.49677490e+02 4.74512041e-01]	[439.18756104 793.2522583 0.80620724]	[423.82592773 788.2008667 0.83810997]	[4.59683533e+02 7.77869690e+02 7.15063691e-01]
[398.24655151 380.23532104 0.96399045]	[421.26257324 418.76498413 0.95655096]	[375.02224731 436.55648804 0.85021484]	[321.1852417 503.46435547 0.85521495]	[287.80612183 526.40814209 0.86128241]	[467.43060303 403.24316406 0.83282816]	[544.40716553 413.55178833 0.86488533]	[541.69610596 336.59768677 0.90111947]	[452.06735229 562.38269043 0.82873976]	[421.14633179 562.38751221 0.84206021]	[441.68200684 662.46209717 0.86299121]	[446.97424316 767.65716553 0.80889964]	[482.78579712 562.39544678 0.84370899]	[482.86883545 682.89373779 0.79041982]	[5.00899689e+02 8.36882507e+02 6.31131709e-01]	[382.79931641 375.07250977 0.897407 ]	[403.39715576 367.33682251 0.85851789]	[372.46212769 377.55374146 0.74585158]	[421.38864136 357.2104187 0.90465081]	[4.82940948e+02 8.77967468e+02 5.59187770e-01]	[5.03278320e+02 8.75379150e+02 5.92693269e-01]	[5.03348785e+02 8.49683105e+02 4.71474797e-01]	[439.19442749 793.25177002 0.80715191]	[423.83053589 788.20166016 0.8381325 ]	[4.59679230e+02 7.77865295e+02 7.14805126e-01]
[398.24420166 380.28179932 0.95959556]	[421.26974487 418.75064087 0.95652592]	[375.04193115 434.09509277 0.84674913]	[321.22387695 503.35787964 0.86254615]	[287.85317993 524.02429199 0.86981887]	[467.42504883 403.25390625 0.83346391]	[544.34570312 413.5763855 0.86994427]	[536.74078369 336.6907959 0.86850345]	[454.58117676 562.32263184 0.82605243]	[421.18405151 562.31213379 0.84193301]	[441.70263672 662.45355225 0.87232053]	[446.96627808 767.64459229 0.81539667]	[482.83905029 562.34643555 0.83698815]	[482.86557007 680.40081787 0.8050741 ]	[5.03233704e+02 8.34353577e+02 6.24614656e-01]	[382.79220581 375.11657715 0.90267324]	[403.387146 367.38595581 0.85972607]	[372.46817017 377.56307983 0.72047073]	[421.39724731 357.21929932 0.90572786]	[4.82924866e+02 8.80472290e+02 5.52074313e-01]	[5.03265442e+02 8.75400879e+02 5.83672345e-01]	[5.03377289e+02 8.49622742e+02 4.52400982e-01]	[439.20498657 793.25622559 0.80955058]	[423.82702637 788.21221924 0.84673047]	[4.59660278e+02 7.77843384e+02 7.07788885e-01]
[398.21707153 380.2973938 0.95615572]	[421.29510498 418.72753906 0.95079684]	[375.05621338 434.03036499 0.84026629]	[321.24435425 503.3039856 0.86703134]	[287.83807373 524.00598145 0.87289238]	[467.47543335 403.25515747 0.82791698]	[544.33270264 416.04354858 0.88063443]	[531.58782959 336.69888306 0.83901638]	[454.60546875 562.29022217 0.82355905]	[421.19778442 562.27722168 0.83465189]	[441.70098877 662.42895508 0.87010121]	[449.43334961 767.65979004 0.81530344]	[482.86801147 562.31951904 0.82931691]	[482.85888672 680.40319824 0.81216806]	[5.00873840e+02 8.31749451e+02 5.90578020e-01]	[382.78637695 375.1242981 0.90029681]	[403.36700439 367.42044067 0.8620255 ]	[372.47842407 377.52935791 0.67113233]	[421.40014648 359.58068848 0.90517944]	[4.82848724e+02 8.80453857e+02 4.73437041e-01]	[5.00830109e+02 8.75409485e+02 5.05947173e-01]	[5.03299835e+02 8.47093018e+02 4.03647751e-01]	[439.19018555 793.25213623 0.80863857]	[423.8319397 788.203125 0.84622043]	[4.59660706e+02 7.77873962e+02 7.05304980e-01]
[398.19412231 380.33242798 0.94634485]	[421.32266235 418.73699951 0.94968295]	[375.11300659 431.52429199 0.84151721]	[321.17956543 503.25805664 0.86757857]	[285.25640869 523.93737793 0.87886524]	[467.47930908 403.31201172 0.81990951]	[541.91375732 418.59143066 0.91344947]	[526.43347168 339.28561401 0.84901249]	[454.57849121 562.26226807 0.80883539]	[421.18225098 562.24993896 0.82128179]	[441.66070557 664.96917725 0.88061541]	[449.47320557 767.65582275 0.80668581]	[482.85040283 562.29162598 0.81650895]	[482.84664917 685.47229004 0.82682496]	[5.00806854e+02 8.47128845e+02 7.51327395e-01]	[382.77316284 377.50405884 0.90600252]	[403.36489868 369.93649292 0.86776072]	[372.52935791 377.54928589 0.59335423]	[423.80810547 359.62774658 0.90851235]	[4.80195892e+02 8.90759644e+02 6.78394318e-01]	[4.98251740e+02 8.90653015e+02 6.80877388e-01]	[5.03395966e+02 8.54869202e+02 5.53452313e-01]	[439.13580322 793.29449463 0.81975675]	[423.83248901 788.2208252 0.83560812]	[4.59757599e+02 7.77845581e+02 7.34057188e-01]
[398.19992065 380.33810425 0.94639963]	[421.31439209 418.79525757 0.95109212]	[375.10900879 431.5680542 0.84197515]	[321.19570923 500.87371826 0.865242 ]	[282.68389893 523.88195801 0.88718182]	[467.48040771 403.39770508 0.80364692]	[541.87908936 418.6980896 0.92636049]	[523.86999512 341.76712036 0.85452414]	[454.55395508 562.34576416 0.82109469]	[421.15975952 562.35540771 0.83387405]	[441.70025635 665.07617188 0.88079917]	[452.0039978 767.68475342 0.7933712 ]	[482.83432007 562.35968018 0.82610524]	[482.82290649 685.5914917 0.8130976 ]	[5.00748291e+02 8.52205078e+02 7.87248850e-01]	[382.77728271 377.51513672 0.90841609]	[403.37524414 369.94671631 0.86790252]	[372.54928589 377.58218384 0.60619676]	[423.831604 359.65109253 0.90422112]	[4.77733978e+02 8.93361389e+02 7.06563175e-01]	[4.98173828e+02 8.93221680e+02 7.24608123e-01]	[5.03314575e+02 8.65091736e+02 5.98496199e-01]	[436.66760254 793.28460693 0.81353563]	[423.81326294 788.17950439 0.83645654]	[4.59809448e+02 7.80392273e+02 7.18744993e-01]
[398.22940063 382.75170898 0.94314367]	[421.31079102 421.17755127 0.95447046]	[375.07931519 434.06851196 0.84488428]	[321.18521118 500.88879395 0.87961662]	[280.13031006 523.8180542 0.8999939 ]	[467.48413086 405.92077637 0.79491824]	[541.87872314 421.20095825 0.93441886]	[521.43383789 344.29421997 0.85063481]	[454.59463501 562.39123535 0.82272804]	[421.17477417 562.38519287 0.83014852]	[439.31173706 667.4776001 0.86549121]	[452.03948975 767.67352295 0.78009653]	[482.88162231 562.41851807 0.81153798]	[482.84628296 690.59960938 0.78909618]	[5.00696655e+02 8.57410461e+02 7.85547614e-01]	[382.80612183 377.53808594 0.91141105]	[405.86248779 372.46051025 0.86687315]	[374.98950195 377.56008911 0.47939599]	[426.34216309 359.68673706 0.86623985]	[4.75068604e+02 8.95893921e+02 7.15172768e-01]	[4.93099335e+02 8.93462585e+02 7.30889916e-01]	[5.03292786e+02 8.70319519e+02 6.70947909e-01]	[436.6890564 793.28833008 0.83083218]	[423.881073 788.18469238 0.82386935]	[4.59836334e+02 7.80417664e+02 6.99284375e-01]
[400.60827637 382.78118896 0.93880713]	[421.32662964 421.22973633 0.95566803]	[375.06842041 434.12106323 0.84787464]	[318.74490356 503.24252319 0.88044715]	[280.12637329 521.3873291 0.89677465]	[469.97955322 410.9666748 0.79215443]	[541.80786133 421.33483887 0.91634214]	[521.34851074 351.91998291 0.84865421]	[452.02249146 564.83654785 0.82013196]	[418.7593689 564.83959961 0.83053076]	[439.31723022 665.07543945 0.8835935 ]	[451.99969482 767.52124023 0.7818222 ]	[482.77807617 564.89276123 0.82996607]	[482.76815796 688.12261963 0.79713309]	[4.98252594e+02 8.54890808e+02 7.39053547e-01]	[385.28747559 377.5736084 0.90835387]	[408.38998413 372.52297974 0.86610836]	[375.05151367 377.63223267 0.5718416 ]	[426.38198853 359.80459595 0.85738796]	[4.75100586e+02 8.95902893e+02 6.91307366e-01]	[4.93118042e+02 8.93437500e+02 7.00944662e-01]	[5.00785339e+02 8.70245789e+02 6.07194185e-01]	[439.21914673 793.31103516 0.83055139]	[426.35049438 788.22125244 0.82051063]	[4.59777130e+02 7.72765564e+02 6.83527887e-01]
[400.67773438 382.81988525 0.93348169]	[421.34719849 421.23669434 0.95240551]	[375.09298706 434.11309814 0.85205919]	[318.75784302 500.81973267 0.87402368]	[277.71148682 521.37451172 0.89971125]	[469.99273682 413.49691772 0.79803461]	[541.7232666 423.87426758 0.8801493 ]	[521.22680664 354.54318237 0.86672556]	[452.03106689 564.87994385 0.82243681]	[418.75732422 564.88238525 0.83408195]	[439.3140564 667.59967041 0.88199562]	[452.05978394 767.56994629 0.79341102]	[482.79672241 564.95355225 0.82546985]	[482.74429321 693.21795654 0.78930867]	[4.98222137e+02 8.57437561e+02 7.59434581e-01]	[385.37417603 377.63146973 0.91429627]	[410.94424438 374.97052002 0.86464405]	[377.51126099 377.75454712 0.63122195]	[428.92227173 362.28033447 0.83851653]	[4.72535492e+02 8.95952515e+02 7.08535492e-01]	[4.90540985e+02 8.95878296e+02 7.13449299e-01]	[5.00817902e+02 8.72731628e+02 6.41849220e-01]	[439.19015503 793.32043457 0.82302237]	[423.90664673 788.21057129 0.81364977]	[4.59832733e+02 7.72763123e+02 6.88726664e-01]
[400.753479 385.33584595 0.90950173]	[421.37167358 421.27252197 0.94168133]	[375.09072876 434.11791992 0.84935683]	[318.70245361 500.82495117 0.88032234]	[277.66113281 521.36541748 0.90439105]	[470.0484314 413.60177612 0.79956937]	[541.70184326 431.48699951 0.85867971]	[518.78967285 357.0710144 0.88182843]	[449.47964478 564.96160889 0.81231856]	[418.69403076 564.98010254 0.82266271]	[439.26397705 670.19476318 0.84654796]	[452.05203247 767.62548828 0.79204381]	[482.73608398 565.02636719 0.82472438]	[482.75390625 695.77807617 0.78478181]	[4.98253662e+02 8.57379272e+02 7.75354624e-01]	[390.41137695 377.69421387 0.91119069]	[413.5222168 375.05996704 0.87601292]	[377.60040283 377.74157715 0.64352727]	[431.55758667 362.32543945 0.83403742]	[4.72545074e+02 8.95976013e+02 7.03104556e-01]	[4.90571075e+02 8.95899292e+02 7.10960150e-01]	[5.00824982e+02 8.70294373e+02 6.23890340e-01]	[439.18823242 793.34057617 0.8166576 ]	[426.34793091 790.59515381 0.80739206]	[4.59832153e+02 7.75267883e+02 6.85918450e-01]
[400.86212158 385.39285278 0.88313717]	[421.38235474 421.31335449 0.9337703 ]	[377.50149536 434.05523682 0.84920251]	[318.70809937 500.68447876 0.85892147]	[277.61334229 521.29016113 0.90522289]	[472.53234863 416.11538696 0.82041591]	[539.23565674 436.56155396 0.85541004]	[518.75964355 359.70535278 0.8827405 ]	[446.97833252 565.00775146 0.80472207]	[418.6645813 565.03497314 0.81169373]	[439.28567505 670.17108154 0.8573119 ]	[452.0098877 767.59075928 0.79434133]	[480.36550903 567.46850586 0.82083613]	[482.75057983 700.8637085 0.77624422]	[4.98252533e+02 8.62501953e+02 7.68225670e-01]	[393.02670288 377.71691895 0.9159441 ]	[416.10296631 375.09552002 0.90235919]	[377.68081665 377.66500854 0.5893575 ]	[436.58743286 362.28363037 0.85654879]	[4.72534668e+02 9.01000122e+02 6.83979750e-01]	[4.90567291e+02 8.98458374e+02 6.89451694e-01]	[5.00801941e+02 8.72830200e+02 6.64548039e-01]	[439.21826172 793.31463623 0.82719278]	[426.34298706 788.23016357 0.81261933]	[4.59786530e+02 7.72740356e+02 6.82567179e-01]
[400.85980225 385.39300537 0.88372535]	[421.38180542 421.31738281 0.9333328 ]	[375.12533569 434.07089233 0.84818298]	[318.71749878 500.66925049 0.85707939]	[277.62426758 521.2845459 0.90372956]	[472.54025269 416.11691284 0.82096899]	[539.2401123 436.56216431 0.85605466]	[518.75701904 359.69995117 0.88259029]	[446.97323608 565.01171875 0.80476165]	[418.65856934 565.03881836 0.81068254]	[439.29122925 670.16876221 0.85835582]	[452.00918579 767.59240723 0.79435122]	[480.36401367 567.47302246 0.82037109]	[482.74862671 700.87078857 0.77574384]	[4.98252502e+02 8.62507690e+02 7.68384337e-01]	[393.01809692 377.71697998 0.91539961]	[416.10171509 375.09506226 0.90192258]	[377.67706299 377.67102051 0.57791305]	[436.58770752 362.28466797 0.8558901 ]	[4.72549500e+02 9.00996521e+02 6.82173550e-01]	[4.93049713e+02 8.98443604e+02 6.88266575e-01]	[5.00801300e+02 8.72832947e+02 6.62612379e-01]	[439.22113037 793.31219482 0.82692981]	[426.34576416 788.22943115 0.8118152 ]	[4.59785126e+02 7.72737305e+02 6.80852890e-01]
[403.29162598 387.91760254 0.86567342]	[421.40234375 421.39819336 0.91925573]	[377.53134155 434.11578369 0.85805601]	[318.7355957 498.20626831 0.84731185]	[277.54730225 521.23742676 0.89896655]	[472.53051758 418.6015625 0.83758086]	[539.23168945 439.17123413 0.89897931]	[518.70117188 362.25436401 0.86215979]	[446.97433472 567.47375488 0.7926693 ]	[418.67263794 567.48864746 0.80444682]	[439.2739563 672.67340088 0.85111922]	[449.50640869 767.70251465 0.79541469]	[480.36737061 567.57287598 0.80318165]	[482.7227478 705.94146729 0.78825736]	[4.98258545e+02 8.62524475e+02 7.74481475e-01]	[395.54180908 377.75192261 0.92484188]	[418.54769897 377.5302124 0.93063068]	[377.75863647 377.62353516 0.56957453]	[436.64990234 362.33068848 0.86443478]	[4.75155151e+02 9.01062378e+02 7.04899669e-01]	[4.95631317e+02 8.98492188e+02 7.08480537e-01]	[5.00809265e+02 8.72817261e+02 6.41385615e-01]	[439.14978027 793.28076172 0.83268046]	[423.87945557 788.20275879 0.81988579]	[4.59771851e+02 7.75330750e+02 6.89628780e-01]
[403.32345581 390.46829224 0.86111993]	[423.80627441 423.81750488 0.91006106]	[377.52896118 436.5579834 0.85892534]	[318.61236572 498.25817871 0.85563409]	[275.02389526 521.21295166 0.90216416]	[475.09298706 418.66668701 0.85282099]	[539.30615234 441.73599243 0.91180795]	[518.72674561 369.90689087 0.83130527]	[446.93161011 567.57189941 0.78298521]	[418.65512085 570.03533936 0.78190321]	[439.27224731 672.65820312 0.85124528]	[452.01174927 767.62493896 0.8009665 ]	[480.34573364 570.08392334 0.79846221]	[482.7550354 705.97277832 0.76655287]	[4.98268890e+02 8.67664856e+02 7.79890716e-01]	[395.60021973 380.10559082 0.92918289]	[418.60418701 377.59313965 0.94705999]	[380.10357666 377.5765686 0.51363462]	[439.09146118 362.33862305 0.86107737]	[4.75093079e+02 9.03604004e+02 6.86848462e-01]	[4.93122559e+02 9.03571411e+02 6.86952651e-01]	[5.00834686e+02 8.75437439e+02 6.06047928e-01]	[439.17300415 793.27441406 0.84526795]	[423.91217041 788.184021 0.82906634]	[4.59773712e+02 7.72789368e+02 7.04385161e-01]
[405.89892578 393.03421021 0.84348142]	[426.37704468 423.87249756 0.88433009]	[377.65435791 434.05151367 0.85928702]	[318.55160522 495.65802002 0.84449846]	[272.39608765 516.20147705 0.84943962]	[477.70623779 421.15222168 0.8809945 ]	[541.75396729 454.5395813 0.87382483]	[518.77270508 377.70809937 0.90010035]	[446.93554688 570.10241699 0.77079409]	[418.63793945 570.09783936 0.77078855]	[439.26797485 677.81011963 0.8425678 ]	[452.05944824 767.69750977 0.78925097]	[480.36126709 575.14624023 0.78638619]	[482.72177124 708.53491211 0.75625831]	[5.00669800e+02 8.67641479e+02 7.90979505e-01]	[398.09085083 380.15853882 0.94428259]	[418.75256348 377.66967773 0.96439171]	[380.27069092 377.72518921 0.42801076]	[439.31347656 367.42529297 0.85835916]	[4.77624084e+02 9.03552490e+02 7.08943605e-01]	[4.95694458e+02 9.01034546e+02 7.10775018e-01]	[5.00862915e+02 8.75396851e+02 6.18017495e-01]	[439.0942688 793.29473877 0.83033806]	[423.89025879 788.1706543 0.82650268]	[4.59813751e+02 7.77838928e+02 6.94013536e-01]
[410.96243286 392.99914551 0.83846968]	[426.36984253 423.90740967 0.8771596 ]	[377.65118408 434.0763855 0.86047536]	[316.05914307 495.67263794 0.84643626]	[269.83361816 511.08956909 0.82883406]	[477.72219849 421.19433594 0.89067906]	[541.76953125 457.21420288 0.90904874]	[521.15405273 380.25726318 0.90066266]	[446.89541626 570.10943604 0.77145177]	[418.58898926 570.10803223 0.76063591]	[439.32720947 680.34259033 0.83330643]	[452.0736084 770.11120605 0.78872037]	[480.35168457 575.16387939 0.78668696]	[482.72073364 708.53936768 0.76726097]	[5.00670746e+02 8.67658875e+02 7.94640422e-01]	[398.17938232 380.13510132 0.95586741]	[421.20925903 377.68688965 0.97501683]	[380.36392212 377.73849487 0.57951576]	[441.75610352 372.48532104 0.8630805 ]	[4.77644623e+02 9.03559631e+02 7.09155619e-01]	[4.95693848e+02 9.01048706e+02 7.12759554e-01]	[5.00858765e+02 8.75413086e+02 6.09427333e-01]	[436.65420532 793.27172852 0.82927471]	[423.88296509 788.15673828 0.8265875 ]	[4.59818176e+02 7.80417297e+02 6.96812272e-01]
[413.60189819 393.00079346 0.85406947]	[426.45254517 423.89505005 0.86840862]	[377.71459961 431.55392456 0.85103452]	[316.00015259 495.59823608 0.83623332]	[264.72732544 508.53460693 0.82387769]	[480.20635986 421.22888184 0.90835774]	[541.82800293 459.75146484 0.93104219]	[521.28790283 385.36645508 0.87428874]	[444.42822266 570.08630371 0.78537065]	[416.16220093 570.07928467 0.75761974]	[441.72161865 677.77807617 0.83845437]	[454.54919434 770.07714844 0.79400808]	[480.31787109 575.14215088 0.79070675]	[482.74243164 708.53961182 0.74310416]	[5.00683441e+02 8.67628418e+02 7.91351020e-01]	[400.61502075 380.15652466 0.94768602]	[421.34381104 377.67922974 0.96139383]	[382.80749512 380.10372925 0.66750115]	[441.87347412 372.44894409 0.84856462]	[4.77658447e+02 9.03541992e+02 7.07741439e-01]	[4.98149841e+02 9.01012573e+02 7.11573958e-01]	[5.00855255e+02 8.75369568e+02 6.08236074e-01]	[439.11248779 793.29669189 0.83597642]	[426.34875488 788.18225098 0.82081509]	[4.59817139e+02 7.77872681e+02 6.95014000e-01]
[416.06341553 390.49057007 0.85691464]	[428.93768311 423.90332031 0.86433882]	[377.71176147 431.54858398 0.8459276 ]	[313.53994751 490.54129028 0.81932449]	[259.63748169 505.93832397 0.86969775]	[480.27871704 421.26144409 0.90697867]	[541.87115479 462.26309204 0.93485719]	[523.75817871 393.02767944 0.88169312]	[444.42440796 570.03918457 0.7896691 ]	[416.15686035 570.03741455 0.75778693]	[441.74710083 675.25823975 0.84353989]	[452.05169678 767.6640625 0.78825712]	[480.30914307 572.61279297 0.79206085]	[482.79898071 706.07427979 0.72621489]	[5.00703308e+02 8.65112427e+02 7.80302823e-01]	[400.69726562 380.1109314 0.94756824]	[421.40652466 377.65377808 0.95076138]	[385.33004761 377.65393066 0.52045971]	[444.31283569 369.9821167 0.83103245]	[4.80146393e+02 9.03545593e+02 7.11507380e-01]	[4.98237305e+02 8.98526123e+02 7.13682652e-01]	[5.00849915e+02 8.72867676e+02 5.96760809e-01]	[439.1519165 793.29077148 0.83488077]	[426.35910034 788.19177246 0.81719601]	[4.59782043e+02 7.75339050e+02 6.86811745e-01]
[416.15872192 387.90847778 0.87097859]	[428.9654541 423.83966064 0.87744117]	[377.73147583 431.47409058 0.84131241]	[315.94610596 485.36083984 0.85581827]	[259.57305908 500.88998413 0.89432806]	[480.30438232 421.23770142 0.9113434 ]	[541.93188477 464.82717896 0.90665132]	[523.84368896 395.54516602 0.88842523]	[444.41168213 570.04089355 0.79294503]	[416.14578247 570.03643799 0.7573539 ]	[441.75595093 672.67095947 0.85870886]	[452.06433105 767.57385254 0.7895968 ]	[480.29949951 572.61291504 0.7919243 ]	[4.82842773e+02 7.11194702e+02 6.69649899e-01]	[5.00707367e+02 8.65103577e+02 7.77311683e-01]	[400.79086304 377.69564819 0.95148122]	[423.87460327 377.58584595 0.93326712]	[387.89633179 377.57955933 0.59027201]	[444.37356567 369.95443726 0.82035542]	[4.80163666e+02 9.03561584e+02 7.11497426e-01]	[4.98254456e+02 9.00989746e+02 7.16127336e-01]	[5.00853790e+02 8.72857544e+02 5.89543164e-01]	[439.20452881 793.2802124 0.84349293]	[426.37664795 788.17504883 0.82348096]	[4.59780457e+02 7.72752075e+02 6.87029243e-01]
[418.59048462 385.37109375 0.88982582]	[431.48666382 423.81112671 0.8803423 ]	[380.12802124 426.44796753 0.84659684]	[316.02557373 482.74908447 0.90780306]	[257.17974854 498.24960327 0.88124037]	[480.35180664 421.24642944 0.91347939]	[544.28302002 467.42288208 0.8856647 ]	[523.9576416 398.16235352 0.90372032]	[444.38876343 570.0546875 0.79442239]	[416.11880493 570.03240967 0.75385475]	[441.77182007 670.15423584 0.87431133]	[452.03353882 767.51971436 0.78106827]	[480.28070068 572.62750244 0.78945172]	[4.82848785e+02 7.18846069e+02 6.66375577e-01]	[5.00709900e+02 8.65075256e+02 7.82023847e-01]	[400.87625122 377.61959839 0.92952657]	[426.3631897 377.54928589 0.91402948]	[390.47576904 377.48825073 0.62168616]	[446.87582397 369.96127319 0.81151462]	[4.80219208e+02 9.03588379e+02 7.15428948e-01]	[5.00690613e+02 9.00983948e+02 7.16833532e-01]	[5.00822968e+02 8.72788147e+02 5.93511939e-01]	[439.25375366 793.30163574 0.83898705]	[426.3894043 788.1975708 0.82080901]	[4.59760925e+02 7.70248352e+02 6.73075676e-01]
[418.6854248 382.86135864 0.9154408 ]	[431.51156616 421.39846802 0.88778073]	[380.12237549 423.88800049 0.86995435]	[315.96383667 480.29788208 0.90020633]	[256.9519043 490.53540039 0.8672868 ]	[482.75253296 421.25360107 0.91099536]	[544.32666016 467.4664917 0.88154668]	[526.4899292 398.20330811 0.87583864]	[444.3722229 570.03063965 0.80166411]	[416.09518433 570.02593994 0.75366712]	[441.77893066 670.16485596 0.87424147]	[452.03179932 767.57855225 0.78810316]	[480.26239014 572.58380127 0.79248178]	[4.82847778e+02 7.11160828e+02 6.91960752e-01]	[5.00698151e+02 8.60005249e+02 7.83149064e-01]	[403.3366394 377.53088379 0.9043051 ]	[428.9034729 375.09695435 0.88786471]	[393.07263184 375.07849121 0.59220815]	[449.44158936 364.85891724 0.80981719]	[4.82757843e+02 9.00996948e+02 7.13219821e-01]	[5.00809601e+02 8.95941833e+02 7.39345789e-01]	[5.00711395e+02 8.72703491e+02 6.14505172e-01]	[439.25067139 793.29522705 0.85180175]	[426.39019775 788.2010498 0.82625693]	[4.59768646e+02 7.72760193e+02 6.88138545e-01]
[418.69271851 382.77331543 0.93070376]	[434.03985596 421.27859497 0.90519375]	[380.16247559 421.37924194 0.88821298]	[310.96908569 480.16122437 0.84397548]	[254.5340271 485.49838257 0.88717544]	[482.78527832 418.80108643 0.90787268]	[544.3616333 469.98660278 0.87903178]	[534.16162109 400.6913147 0.86210543]	[444.35394287 567.47296143 0.81802744]	[416.05935669 567.48718262 0.76240849]	[441.77401733 672.66119385 0.85382056]	[452.00604248 767.61309814 0.79012918]	[480.26068115 567.54919434 0.8049466 ]	[482.82241821 700.93157959 0.72698027]	[5.00682190e+02 8.57396667e+02 7.61707902e-01]	[403.35064697 375.08068848 0.88784051]	[428.9367981 375.01272583 0.87623894]	[395.51330566 372.4602356 0.50424522]	[449.49926758 362.29934692 0.81971532]	[4.82882568e+02 8.98489136e+02 5.98852456e-01]	[5.03263214e+02 8.95862488e+02 6.65559411e-01]	[4.98254089e+02 8.70251709e+02 5.79815328e-01]	[439.26019287 793.28820801 0.84580523]	[426.36221313 788.20855713 0.82606578]	[4.59763947e+02 7.72800964e+02 6.93802953e-01]
[418.76382446 380.28643799 0.95171428]	[434.07952881 418.74447632 0.90621847]	[380.18438721 421.16720581 0.89890742]	[310.90466309 475.16207886 0.79959983]	[254.40788269 482.82098389 0.8985604 ]	[482.77252197 418.62356567 0.89748108]	[544.46520996 472.53598022 0.8838042 ]	[541.76507568 405.83609009 0.87835652]	[444.33151245 565.0067749 0.82820398]	[416.03518677 565.04425049 0.76785338]	[441.78610229 670.20227051 0.85844898]	[452.01669312 767.52111816 0.79002845]	[480.2482605 565.03344727 0.81465352]	[4.82856506e+02 6.98318115e+02 6.77083910e-01]	[5.00693939e+02 8.54877380e+02 7.65150309e-01]	[405.86465454 372.5145874 0.86063409]	[431.51315308 372.46902466 0.86063451]	[395.56799316 364.86621094 0.62506545]	[452.00839233 359.80789185 0.85270309]	[4.85426270e+02 8.95885315e+02 6.44743383e-01]	[5.03340118e+02 8.93320801e+02 7.06004322e-01]	[4.98180389e+02 8.67702393e+02 5.45444787e-01]	[441.70550537 793.29437256 0.8364594 ]	[426.40917969 788.22265625 0.82334161]	[4.59749359e+02 7.70224426e+02 6.99607968e-01]
[421.16784668 380.11740112 0.9436686 ]	[436.55477905 418.62936401 0.91475832]	[380.14932251 418.73223877 0.89616406]	[313.48269653 464.9793396 0.81548584]	[254.51622009 480.24926758 0.91356587]	[482.8656311 416.1550293 0.87494051]	[546.92340088 472.58828735 0.86594903]	[544.3894043 413.57183838 0.89587021]	[444.32250977 564.98419189 0.83390832]	[413.59118652 565.01959229 0.77191669]	[441.79370117 670.1394043 0.86867476]	[452.05532837 767.50317383 0.79025739]	[480.25521851 565.01068115 0.82266688]	[4.82856964e+02 6.95794861e+02 6.95539713e-01]	[5.00739075e+02 8.49700134e+02 7.33828545e-01]	[408.43487549 364.84854126 0.84672171]	[436.55627441 364.85678101 0.86210179]	[395.58514404 359.80780029 0.75743115]	[454.62625122 359.64883423 0.88897425]	[4.85360229e+02 8.88137573e+02 5.54808378e-01]	[5.03286621e+02 8.85605591e+02 5.89966655e-01]	[5.00675323e+02 8.57421509e+02 4.98055756e-01]	[441.71627808 793.30548096 0.82894641]	[426.4163208 788.22399902 0.81919861]	[4.59796722e+02 7.70220947e+02 7.09051847e-01]
[421.25726318 377.56192017 0.92548323]	[436.61904907 416.08447266 0.90847385]	[380.18725586 416.08377075 0.8733747 ]	[315.94006348 462.30804443 0.88916582]	[254.56976318 475.14025879 0.88185513]	[482.93484497 413.58078003 0.84457016]	[549.51165771 472.52539062 0.82975978]	[547.05084229 418.58285522 0.89332587]	[444.33468628 564.90673828 0.83953685]	[416.0256958 564.96417236 0.78491622]	[441.77484131 670.14489746 0.87331063]	[449.50906372 767.51000977 0.79309624]	[480.24084473 564.92144775 0.82818627]	[482.83691406 688.0291748 0.77202147]	[5.00696869e+02 8.44570068e+02 5.14020920e-01]	[411.02813721 362.19436646 0.8743993 ]	[436.63290405 359.79983521 0.90964788]	[398.0871582 359.5869751 0.7500149]	[457.15960693 357.00140381 0.87430644]	[4.87981079e+02 8.72751343e+02 3.16465735e-01]	[5.03459595e+02 8.72729187e+02 3.56069177e-01]	[4.95632935e+02 8.52296143e+02 3.47704262e-01]	[441.76080322 793.27880859 0.81948429]	[426.42843628 788.2331543 0.81975067]	[4.59717102e+02 7.70216248e+02 7.06408322e-01]
[421.34399414 369.94515991 0.87738085]	[436.66784668 408.47296143 0.88473535]	[380.21707153 410.95846558 0.83951378]	[316.012146 459.74707031 0.90281951]	[256.95709229 467.47756958 0.87519461]	[485.38238525 405.88635254 0.83348441]	[552.07305908 472.5413208 0.80023783]	[559.80230713 423.88323975 0.87614089]	[444.32669067 562.38616943 0.84200811]	[413.58959961 562.44390869 0.78929281]	[441.80889893 667.67364502 0.87529784]	[454.53796387 767.48608398 0.80531734]	[480.25753784 562.39007568 0.83301741]	[482.834198 688.04327393 0.79769468]	[5.00753204e+02 8.42006226e+02 6.89152241e-01]	[416.02236938 357.19815063 0.9042381 ]	[436.69723511 357.14538574 0.9343034 ]	[398.18392944 354.5786438 0.70777595]	[457.20962524 349.45864868 0.84529757]	[4.87937317e+02 8.72887024e+02 5.35014391e-01]	[5.03383240e+02 8.72821594e+02 5.89554071e-01]	[4.98211578e+02 8.52194031e+02 5.12983203e-01]	[441.72189331 793.26843262 0.82877684]	[426.40805054 788.20275879 0.82767665]	[4.59828552e+02 7.70187500e+02 7.53127456e-01]
[423.85931396 362.26898193 0.88401085]	[436.65158081 400.86486816 0.92709404]	[380.21899414 400.86105347 0.88832766]	[316.015625 457.07009888 0.84388506]	[257.09509277 464.88198853 0.88858992]	[485.39794922 400.82867432 0.87161839]	[554.70007324 469.97271729 0.80595893]	[564.83740234 434.05856323 0.86705083]	[441.88745117 559.7958374 0.83043021]	[413.5430603 562.25646973 0.77062911]	[441.78378296 667.53485107 0.88948882]	[454.56628418 767.55181885 0.82224071]	[480.18948364 559.77911377 0.7929914 ]	[482.8999939 685.48297119 0.76735532]	[5.00763367e+02 8.34363281e+02 6.27708316e-01]	[418.55322266 354.54727173 0.88992298]	[439.18478394 354.53326416 0.93121922]	[400.61413574 346.87112427 0.72241712]	[459.65786743 341.77713013 0.86132514]	[4.87989655e+02 8.75380981e+02 4.52579945e-01]	[5.03412292e+02 8.72847900e+02 5.01484931e-01]	[4.98164215e+02 8.49642395e+02 4.49778885e-01]	[439.29632568 793.31762695 0.82846844]	[426.38253784 788.22442627 0.83626688]	[4.59846130e+02 7.70280151e+02 7.49029398e-01]
[423.88049316 357.20809937 0.9137522 ]	[439.08081055 398.12985229 0.94204062]	[380.2460022 398.20974731 0.88692456]	[316.09310913 444.37762451 0.86015618]	[259.59396362 459.802948 0.89695263]	[485.42764282 398.07836914 0.86863935]	[554.71069336 464.96939087 0.82598275]	[570.06750488 441.66165161 0.86781257]	[441.90823364 552.07226562 0.79138321]	[413.55795288 554.64855957 0.73180175]	[441.77304077 664.98443604 0.88654327]	[452.07843018 767.51690674 0.81369066]	[480.18710327 549.56414795 0.76199627]	[482.83459473 680.33294678 0.76321089]	[5.00738800e+02 8.29178894e+02 5.59754610e-01]	[418.56539917 344.28057861 0.87842929]	[439.25506592 344.28390503 0.90868437]	[400.68026733 339.15213013 0.73922187]	[459.7913208 336.70004272 0.92056358]	[4.87982330e+02 8.70116333e+02 4.34436888e-01]	[5.03386688e+02 8.67602661e+02 4.55664366e-01]	[4.95679718e+02 8.39437561e+02 3.59752417e-01]	[441.68322754 793.31469727 0.8251332 ]	[426.36947632 788.22924805 0.83385456]	[4.59800323e+02 7.70248657e+02 7.38668084e-01]
[428.93667603 354.59387207 0.8690933 ]	[439.14907837 395.51968384 0.92590177]	[380.32019043 393.06793213 0.84209102]	[318.55081177 441.67022705 0.89515936]	[264.71707153 459.6026001 0.86106527]	[485.48913574 393.03283691 0.82371658]	[547.02429199 459.81173706 0.85816348]	[580.26617432 454.59170532 0.80604893]	[441.90289307 546.94000244 0.81732112]	[413.53509521 547.04089355 0.74809945]	[441.78433228 662.41210938 0.8698042 ]	[452.03039551 767.48535156 0.80318755]	[480.18692017 544.4944458 0.79920197]	[482.83566284 667.65002441 0.80116081]	[4.98256653e+02 8.06055603e+02 4.55862463e-01]	[418.68682861 339.20953369 0.9386512 ]	[441.70635986 339.19772339 0.95488161]	[400.75341797 336.54364014 0.7782191 ]	[462.22354126 336.4586792 0.88788968]	[4.87930267e+02 8.54822083e+02 3.00971538e-01]	[5.03461060e+02 8.52304138e+02 3.17739397e-01]	[4.95630829e+02 8.26596497e+02 3.12852561e-01]	[441.71768188 795.81951904 0.8074457 ]	[426.38235474 790.61578369 0.81951505]	[4.59717926e+02 7.70202393e+02 7.16242611e-01]
[434.04858398 341.82290649 0.85884124]	[439.10653687 385.33615112 0.91086984]	[380.27975464 385.32366943 0.84587848]	[318.55075073 439.10845947 0.89382887]	[267.30480957 454.64572144 0.83667088]	[487.94012451 382.85491943 0.8356989 ]	[546.972229 457.22573853 0.84576607]	[582.81134033 459.71612549 0.84404278]	[441.87219238 541.90899658 0.84448451]	[411.03613281 544.38909912 0.77380443]	[441.73599243 662.38983154 0.86816478]	[454.56976318 767.50872803 0.82098687]	[480.1736145 541.85931396 0.81699729]	[482.76983643 670.08013916 0.82499093]	[5.00653168e+02 8.16352417e+02 7.61425138e-01]	[421.17282104 336.47119141 0.9327206 ]	[441.81790161 336.45196533 0.94366169]	[400.8682251 328.87896729 0.78481853]	[462.26043701 323.81677246 0.86241597]	[4.82858093e+02 8.54833862e+02 7.58034587e-01]	[5.00889160e+02 8.52350098e+02 7.57613659e-01]	[4.98169525e+02 8.29106384e+02 5.69489002e-01]	[439.23114014 795.793396 0.81959271]	[423.89001465 788.23181152 0.81640905]	[4.62190857e+02 7.72696777e+02 7.20165133e-01]
[436.57931519 339.10232544 0.91516399]	[439.13464355 380.10910034 0.94128853]	[382.75704956 380.11618042 0.87201029]	[318.67453003 426.44570923 0.82183433]	[272.48635864 449.47964478 0.84689319]	[485.49066162 380.11013794 0.87733597]	[546.92480469 452.05050659 0.81898981]	[585.38311768 464.86868286 0.86270106]	[441.88595581 541.73248291 0.83417815]	[413.50076294 541.85827637 0.77959526]	[441.67437744 659.79968262 0.84960103]	[454.56292725 767.47875977 0.8278265 ]	[480.20291138 539.28076172 0.7952525 ]	[482.75064087 667.46777344 0.85441506]	[4.98128754e+02 8.08585876e+02 7.44133055e-01]	[421.26824951 326.31604004 0.89011127]	[444.30935669 328.84573364 0.8687548 ]	[403.33294678 318.64523315 0.82295418]	[462.36499023 318.63510132 0.90727675]	[4.82782318e+02 8.47154602e+02 7.47070193e-01]	[5.00777313e+02 8.47059753e+02 7.17895806e-01]	[4.93109741e+02 8.11277893e+02 5.87731779e-01]	[439.25314331 795.80865479 0.83441317]	[423.90261841 788.22601318 0.83025002]	[4.59836365e+02 7.70273071e+02 7.36779273e-01]
[436.68536377 334.02856445 0.89675444]	[439.18969727 375.09844971 0.93441361]	[382.79351807 375.0791626 0.84384036]	[318.65527344 421.37301636 0.87341988]	[275.03973389 446.98193359 0.86602604]	[487.9755249 375.06518555 0.83686155]	[544.3583374 444.34759521 0.87864769]	[585.46948242 480.11767578 0.87183589]	[441.84405518 531.60272217 0.79384899]	[413.5032959 536.66046143 0.72468662]	[439.32608032 652.1864624 0.83447587]	[454.61154175 767.48150635 0.82864016]	[480.13278198 529.05682373 0.74748456]	[482.75015259 664.86791992 0.83421016]	[4.95673004e+02 8.06025696e+02 7.36283183e-01]	[421.37539673 318.65228271 0.93321025]	[444.4367981 318.66799927 0.91014451]	[405.88647461 316.03707886 0.79804409]	[464.82995605 316.07739258 0.8672142 ]	[4.80225189e+02 8.36933533e+02 7.53455877e-01]	[4.98256256e+02 8.36930969e+02 7.47966111e-01]	[4.95620239e+02 8.11224243e+02 6.01051688e-01]	[439.1890564 795.83874512 0.82638091]	[423.88208008 788.22131348 0.81538737]	[4.62190857e+02 7.72709595e+02 7.24190295e-01]
[439.12246704 321.26275635 0.89296025]	[439.24398804 364.84820557 0.9149735 ]	[385.36453247 364.76568604 0.82110566]	[323.81576538 418.54522705 0.81134808]	[277.69708252 444.30090332 0.87408876]	[490.53823853 364.86895752 0.8155877 ]	[544.33618164 441.80297852 0.92915249]	[585.49273682 482.86764526 0.89431477]	[441.81903076 523.98577881 0.81741059]	[410.97851562 526.53155518 0.73520529]	[439.26986694 649.5637207 0.85135096]	[454.60430908 765.03515625 0.8147313 ]	[480.11856079 523.87225342 0.78286576]	[482.73376465 654.73358154 0.80936432]	[4.90521698e+02 7.90687500e+02 7.56158590e-01]	[423.82540894 313.50152588 0.89042783]	[446.91952515 313.52819824 0.89020813]	[410.99353027 308.31958008 0.72864425]	[464.92852783 303.265625 0.80510455]	[4.80268799e+02 8.29230347e+02 7.90443897e-01]	[5.00686279e+02 8.29122498e+02 7.62417376e-01]	[4.85463898e+02 7.95877075e+02 6.48097813e-01]	[439.28057861 798.38293457 0.81234467]	[423.90142822 790.60742188 0.81200975]	[4.62186127e+02 7.70225037e+02 7.07399309e-01]
[439.2149353 316.13742065 0.93532002]	[439.23709106 359.72634888 0.94625759]	[382.84368896 359.69671631 0.86627549]	[328.91201782 410.96166992 0.79737651]	[282.68829346 441.86264038 0.85937113]	[490.54644775 359.71780396 0.86080068]	[541.91003418 441.69515991 0.93597424]	[585.36462402 490.51947021 0.86051977]	[441.81359863 521.34393311 0.84328294]	[410.94802856 523.86920166 0.76630932]	[439.19873047 646.93560791 0.85647875]	[449.52307129 767.51568604 0.81384426]	[480.14300537 521.26489258 0.79212749]	[482.74484253 647.13140869 0.83182758]	[4.90491302e+02 7.85572693e+02 7.73681402e-01]	[423.915802 300.77984619 0.86374813]	[449.51934814 303.24755859 0.83925146]	[413.51303101 298.1473999 0.80331266]	[464.95748901 298.09835815 0.85171819]	[4.77741730e+02 8.18898010e+02 7.91785121e-01]	[4.98206573e+02 8.16390320e+02 7.70354807e-01]	[4.85399170e+02 7.90769714e+02 7.04049766e-01]	[439.29922485 798.38653564 0.80727375]	[423.85534668 790.64453125 0.81746525]	[4.59665375e+02 7.72822693e+02 6.78272605e-01]
[439.29742432 313.41439819 0.90827942]	[439.32461548 357.07119751 0.94894737]	[385.35351562 357.00732422 0.84241295]	[334.01251221 403.28948975 0.84072852]	[290.43212891 441.7951355 0.87557048]	[493.10827637 357.12802124 0.8739686 ]	[541.70019531 439.18615723 0.89826822]	[582.74829102 498.17907715 0.86448216]	[441.79360962 521.1963501 0.82900298]	[408.46817017 521.33190918 0.76441157]	[439.21121216 644.38244629 0.84296882]	[452.00134277 767.48931885 0.80068755]	[480.1184082 518.71563721 0.76484001]	[480.36193848 644.5446167 0.83328146]	[485.34197998 772.7789917 0.79747039]	[428.90557861 298.08795166 0.90713686]	[452.07794189 298.08999634 0.89698881]	[416.03042603 295.62539673 0.82299399]	[470.02807617 295.48739624 0.82072973]	[477.68499756 811.19146729 0.8837837 ]	[493.10195923 808.72570801 0.83875597]	[4.82831573e+02 7.85588318e+02 6.84215546e-01]	[441.69869995 798.4276123 0.82396698]	[423.87634277 790.64788818 0.82141441]	[4.59686676e+02 7.72801880e+02 7.00132072e-01]
[441.73513794 300.72073364 0.91059309]	[439.300354 352.009552 0.91548294]	[385.32775879 351.91928101 0.8169719 ]	[333.95162964 403.24865723 0.83889693]	[295.44290161 441.69754028 0.90455222]	[495.60028076 352.02355957 0.82232833]	[536.67852783 436.59164429 0.84032893]	[575.17486572 500.7734375 0.84911281]	[441.75949097 513.60906982 0.79297817]	[408.44921875 518.69207764 0.73696351]	[439.20526123 641.86737061 0.85663408]	[451.98434448 762.49273682 0.78108013]	[477.71182251 508.52316284 0.74075896]	[480.21994019 641.7991333 0.79340374]	[482.88015747 770.21313477 0.80842519]	[431.54116821 292.97097778 0.87359411]	[454.64920044 293.02178955 0.89229363]	[416.10125732 290.35519409 0.81385571]	[470.03134155 287.8538208 0.77747917]	[477.64553833 808.67010498 0.82266927]	[4.93068970e+02 8.08523132e+02 7.69837439e-01]	[4.82736481e+02 7.80463074e+02 6.20666265e-01]	[441.79788208 795.83581543 0.81014222]	[426.3999939 790.61981201 0.8044976 ]	[4.59638123e+02 7.70226746e+02 6.83341682e-01]
[441.80206299 298.02487183 0.93106812]	[441.72619629 341.79022217 0.92385143]	[390.45776367 341.67810059 0.83705717]	[334.04959106 400.78100586 0.87171412]	[295.62783813 441.72720337 0.91382349]	[495.67074585 344.28884888 0.82689637]	[528.99810791 431.51504517 0.82657468]	[565.0725708 500.86038208 0.90565825]	[441.73675537 505.99594116 0.79518753]	[408.42797852 511.04559326 0.72312653]	[439.11181641 639.33203125 0.82441014]	[452.0536499 762.44537354 0.7803008 ]	[477.66360474 505.87582397 0.75393116]	[480.1494751 634.17333984 0.77386832]	[482.74078369 767.64996338 0.80688292]	[434.06063843 282.73635864 0.85768467]	[457.19494629 285.28262329 0.87770551]	[418.5836792 280.17941284 0.82412571]	[475.10296631 280.15606689 0.80103517]	[4.72528839e+02 8.06002686e+02 7.60785103e-01]	[4.85460785e+02 8.00917725e+02 7.39004374e-01]	[4.82760345e+02 7.75295593e+02 6.20384753e-01]	[441.71212769 793.31994629 0.81876159]	[426.37692261 788.206604 0.81169581]	[4.59694550e+02 7.70197388e+02 6.90564871e-01]
[441.87124634 293.01992798 0.90566099]	[441.74319458 339.206604 0.94776881]	[390.43966675 339.12457275 0.85384554]	[336.49725342 400.75787354 0.90172309]	[298.06005859 441.88595581 0.89451134]	[498.13601685 339.23953247 0.87135154]	[523.98443604 426.41903687 0.88176376]	[562.29266357 503.24829102 0.92409992]	[441.75775146 503.40216064 0.82105547]	[408.4359436 505.95062256 0.74235368]	[436.64901733 629.14697266 0.80801886]	[452.00549316 759.86260986 0.77528846]	[477.6736145 503.30014038 0.77570301]	[477.62896729 626.49688721 0.81482393]	[480.34506226 764.96630859 0.8092922 ]	[436.57095337 277.64202881 0.91811979]	[459.61209106 277.66638184 0.93411875]	[418.62695312 277.51727295 0.88181627]	[477.58770752 277.4704895 0.8340897 ]	[4.70047791e+02 7.95881714e+02 7.84945548e-01]	[487.91345215 790.81115723 0.80111951]	[4.80360535e+02 7.70253784e+02 6.58199787e-01]	[441.72949219 793.2512207 0.82345355]	[426.37692261 788.19787598 0.81602716]	[4.59689301e+02 7.70123840e+02 6.73837721e-01]
[444.31784058 285.28155518 0.86212337]	[441.70651245 336.61825562 0.95826316]	[390.42596436 336.55221558 0.84817171]	[336.53677368 400.65838623 0.92467391]	[300.70898438 444.36398315 0.84144825]	[495.66366577 336.64550781 0.88415158]	[523.76599121 423.769104 0.92859572]	[557.17797852 500.81399536 0.86809695]	[441.77282715 503.32870483 0.83010447]	[408.4631958 503.46896362 0.7501862 ]	[436.55688477 629.078125 0.80714178]	[452.01315308 759.94519043 0.78568166]	[477.68191528 500.85748291 0.77832055]	[475.11181641 626.52868652 0.7962293 ]	[480.36013794 762.51373291 0.81999981]	[436.6255188 275.01519775 0.93415582]	[459.65744019 275.01397705 0.95367312]	[418.62454224 274.98400879 0.88226748]	[477.58630371 274.92102051 0.81942296]	[469.97442627 793.34338379 0.79480743]	[485.41461182 790.72442627 0.82339817]	[4.82754578e+02 7.70210999e+02 6.80807412e-01]	[441.77780151 793.23596191 0.84575659]	[428.94223022 788.22442627 0.8177911 ]	[4.59691071e+02 7.70133118e+02 7.08038390e-01]
[444.29281616 280.11566162 0.90256095]	[441.70300293 336.44732666 0.94257736]	[387.9302063 333.99227905 0.82779032]	[336.61203003 400.6322937 0.93982005]	[305.76782227 449.49514771 0.80113155]	[495.68725586 336.49307251 0.87047386]	[521.31207275 421.32794189 0.93503511]	[546.99908447 500.77258301 0.90585017]	[441.77416992 503.26928711 0.8277595 ]	[408.47561646 503.39868164 0.75361568]	[434.0579834 629.04724121 0.80082393]	[451.99316406 759.93719482 0.78666389]	[477.67114258 500.80264282 0.77207655]	[470.04919434 626.52026367 0.79605502]	[480.32366943 757.33154297 0.81385285]	[436.61804199 272.35977173 0.88681555]	[459.64666748 272.4024353 0.92292643]	[418.6583252 269.90005493 0.84296131]	[477.58792114 272.35174561 0.8015691 ]	[472.51574707 793.29223633 0.7978251 ]	[485.44845581 790.64581299 0.81345171]	[4.80285889e+02 7.67577820e+02 6.71827018e-01]	[441.7984314 793.2611084 0.8396405]	[428.90734863 788.23291016 0.82112122]	[4.59706665e+02 7.70122559e+02 7.19959974e-01]
[444.29953003 277.4708252 0.92080635]	[441.68875122 331.46444702 0.91352022]	[387.94598389 328.8923645 0.80777127]	[339.13012695 398.14141846 0.93094707]	[313.49465942 454.55145264 0.82528383]	[495.66275024 331.45394897 0.82294571]	[521.20135498 418.76046753 0.92567205]	[544.42694092 500.71154785 0.92835546]	[441.79205322 500.85079956 0.82177866]	[408.46786499 503.36526489 0.75377357]	[428.9914856 629.14971924 0.78361005]	[446.96282959 757.37841797 0.77469999]	[477.72634888 500.77236938 0.77416015]	[469.98669434 626.60784912 0.77654326]	[480.35592651 754.77508545 0.81629628]	[436.5809021 262.20483398 0.87285256]	[459.6618042 262.23855591 0.90178192]	[418.6137085 262.19732666 0.83717817]	[477.5932312 264.71325684 0.77423108]	[467.48165894 793.25958252 0.79822367]	[485.36178589 790.64471436 0.81462979]	[4.80340424e+02 7.67483032e+02 6.77393079e-01]	[441.8338623 790.81970215 0.81609768]	[426.43280029 788.19372559 0.79183841]	[4.59664276e+02 7.70082825e+02 6.79047465e-01]
[441.91763306 274.92745972 0.90947545]	[441.71343994 323.82260132 0.90890694]	[390.45834351 323.7562561 0.81243777]	[339.27706909 398.03726196 0.90718675]	[316.07580566 452.05712891 0.85594618]	[495.69839478 323.81271362 0.82954288]	[518.74017334 418.55490112 0.89267421]	[541.88989258 500.65664673 0.91373783]	[441.80154419 500.72970581 0.8164165 ]	[408.46270752 500.84127808 0.75443316]	[428.9559021 629.09857178 0.79812443]	[446.93280029 762.48345947 0.78396344]	[480.11221313 500.67242432 0.77012277]	[467.48028564 626.48974609 0.81369829]	[480.37368774 757.34143066 0.81062633]	[436.60684204 257.17706299 0.91387224]	[459.66925049 257.19796753 0.93330717]	[418.65545654 257.10177612 0.87840587]	[477.60522461 257.16949463 0.81330931]	[467.47756958 790.83514404 0.79690516]	[482.95632935 790.62585449 0.81933373]	[4.82738312e+02 7.67579224e+02 6.87197089e-01]	[441.79452515 790.83520508 0.8011561 ]	[4.26416626e+02 7.88218506e+02 7.78540850e-01]	[4.59639587e+02 7.70190125e+02 6.81866944e-01]
[444.35113525 269.87432861 0.86983705]	[441.68609619 321.20825195 0.93108416]	[387.93865967 321.17129517 0.83311385]	[341.7694397 398.02685547 0.89102685]	[318.67312622 457.14645386 0.88340926]	[495.68109131 321.22036743 0.85665238]	[516.20495605 416.04064941 0.84187627]	[541.72186279 498.2333374 0.88473541]	[441.78344727 498.20953369 0.79631495]	[408.42694092 500.72470093 0.7392928 ]	[428.9125061 629.15161133 0.79175001]	[446.87265015 765.01416016 0.79708713]	[480.11538696 498.13949585 0.75055456]	[470.056427 626.54595947 0.79572445]	[482.75201416 759.89642334 0.80929607]	[436.67147827 254.60786438 0.94843006]	[459.72158813 256.95870972 0.96562213]	[418.64190674 256.95706177 0.89771211]	[477.63256836 257.06362915 0.82445979]	[470.04046631 793.25860596 0.81570381]	[485.46060181 790.67681885 0.81369174]	[4.82748413e+02 7.67664062e+02 6.79354787e-01]	[441.77307129 790.84136963 0.80052382]	[4.26362549e+02 7.88233826e+02 7.79218197e-01]	[4.57214813e+02 7.70294067e+02 7.09663570e-01]
[444.35415649 264.77490234 0.86151117]	[441.71054077 318.72607422 0.94265109]	[390.46038818 318.65863037 0.85129094]	[341.80944824 398.02374268 0.88189542]	[321.20217896 459.67715454 0.89356023]	[495.67492676 318.75680542 0.87348485]	[516.17663574 413.51535034 0.8268736 ]	[539.21130371 495.6428833 0.83424008]	[441.8175354 498.19549561 0.79507208]	[410.93902588 500.71401978 0.73643786]	[428.90988159 629.14685059 0.79230577]	[444.44665527 765.07220459 0.79474366]	[480.13946533 498.13308716 0.75517863]	[472.59225464 626.54711914 0.79783404]	[482.70697021 762.42858887 0.80186427]	[436.63677979 254.49108887 0.94207102]	[459.69732666 254.48480225 0.96515119]	[418.58236694 254.51171875 0.87478685]	[475.15625 254.48509216 0.80951262]	[469.99645996 793.25817871 0.79475319]	[485.39929199 790.67199707 0.81546259]	[4.82741364e+02 7.70115479e+02 6.50769770e-01]	[441.72738647 793.21643066 0.79658771]	[4.26353241e+02 7.88244019e+02 7.78103948e-01]	[4.57181824e+02 7.72779419e+02 6.74276114e-01]
[444.30780029 259.69360352 0.88948947]	[441.69610596 318.65292358 0.94797856]	[390.44894409 318.56771851 0.8531971 ]	[344.29705811 398.00921631 0.87126958]	[328.8453064 459.71343994 0.86844677]	[495.63705444 318.71112061 0.87719625]	[513.64306641 408.46911621 0.80903119]	[536.72943115 493.09103394 0.81933099]	[441.7605896 495.67437744 0.78645092]	[408.3815918 498.19839478 0.72218925]	[426.41995239 629.06060791 0.80873436]	[446.8788147 764.98052979 0.78499746]	[477.7361145 495.61953735 0.73753339]	[472.55337524 626.56152344 0.81024772]	[482.72613525 762.4140625 0.80248725]	[436.61956787 251.96946716 0.91083866]	[459.65652466 254.35801697 0.94199622]	[418.57730103 254.38735962 0.85562658]	[475.10552979 254.46893311 0.83504725]	[472.54992676 793.22192383 0.8168146 ]	[485.47732544 790.64746094 0.82787883]	[4.82731812e+02 7.70110474e+02 6.62667096e-01]	[441.74035645 790.79888916 0.79982162]	[4.26345795e+02 7.88191467e+02 7.78590560e-01]	[4.57216064e+02 7.70302002e+02 6.91150129e-01]
[441.91461182 257.14956665 0.92375541]	[439.32730103 318.56991577 0.95264941]	[387.92044067 316.16946411 0.85011989]	[349.38549805 398.09265137 0.87753701]	[334.00756836 462.37078857 0.88734663]	[495.60205078 318.63137817 0.87930948]	[513.64892578 405.92401123 0.81401604]	[536.68182373 490.50015259 0.82121503]	[441.79431152 493.10653687 0.77570313]	[408.41027832 495.64126587 0.71203113]	[426.39657593 626.5892334 0.80444396]	[444.40737915 762.51312256 0.78895026]	[480.13616943 493.05236816 0.73943061]	[475.10696411 626.47467041 0.81546521]	[480.38034058 759.88879395 0.80748826]	[436.56173706 249.36502075 0.87911499]	[459.63845825 249.36726379 0.90480411]	[416.14883423 254.38195801 0.87295401]	[472.58752441 254.37594604 0.79550874]	[475.12698364 790.83331299 0.81624711]	[487.98825073 790.61004639 0.81227517]	[4.80260498e+02 7.67678040e+02 6.72552347e-01]	[4.41749268e+02 7.90747009e+02 7.84385741e-01]	[4.26343811e+02 7.88160950e+02 7.64269233e-01]	[4.57169434e+02 7.70276184e+02 7.05607116e-01]
[441.86914062 256.97998047 0.93948185]	[439.30288696 316.16040039 0.95281774]	[387.92428589 316.0980835 0.85442507]	[352.02001953 398.07293701 0.88850713]	[336.55664062 462.39572144 0.91901976]	[493.10565186 318.52328491 0.87673938]	[513.62268066 405.86999512 0.82400596]	[536.7019043 487.99822998 0.82764095]	[441.8140564 493.05819702 0.76862091]	[408.415802 493.12780762 0.70576805]	[426.38781738 626.62438965 0.80316979]	[446.86669922 764.98828125 0.78838509]	[480.1600647 490.53656006 0.74120736]	[477.67633057 626.50073242 0.82072121]	[482.73971558 759.91094971 0.79787838]	[434.08679199 244.23629761 0.86118877]	[459.59158325 244.24383545 0.88675338]	[416.06906128 251.87879944 0.84972405]	[470.04922485 251.90740967 0.77655154]	[477.65853882 793.24639893 0.83970904]	[493.05712891 790.64068604 0.80670249]	[4.80256805e+02 7.67657288e+02 6.56525493e-01]	[4.41790985e+02 7.90796265e+02 7.87145853e-01]	[4.26361542e+02 7.88202576e+02 7.80714631e-01]	[4.57205841e+02 7.70300476e+02 7.28715897e-01]
[441.84072876 254.54380798 0.9409703 ]	[439.29730225 316.09893799 0.95711023]	[387.89657593 316.06350708 0.8546716 ]	[354.49508667 398.15777588 0.90715665]	[339.09719849 472.58239746 0.87975788]	[493.11138916 316.1081543 0.8759315 ]	[513.63421631 403.37109375 0.83735001]	[536.67779541 485.47555542 0.83760476]	[441.81655884 490.53344727 0.76592398]	[408.40768433 493.08822632 0.70682174]	[426.38803101 626.58850098 0.80832148]	[444.40240479 759.93902588 0.78160828]	[480.17477417 488.00942993 0.73938012]	[477.71813965 626.57080078 0.81627882]	[482.76928711 759.93243408 0.79553074]	[431.54776001 239.20014954 0.86811054]	[457.19833374 239.19361877 0.88545746]	[413.5798645 249.32476807 0.83145356]	[467.47793579 249.3311615 0.70941854]	[477.70324707 793.28314209 0.82607466]	[493.1232605 790.66571045 0.80543315]	[4.80267120e+02 7.67697815e+02 6.69506431e-01]	[4.41870514e+02 7.90778564e+02 7.89112806e-01]	[4.26402435e+02 7.88207520e+02 7.77016699e-01]	[4.57154144e+02 7.70198730e+02 7.19269097e-01]
[441.84088135 254.54379272 0.94082183]	[439.29333496 316.10144043 0.95744157]	[387.89135742 316.06866455 0.85507995]	[354.49679565 398.15719604 0.90710056]	[339.10031128 472.57983398 0.8793664 ]	[493.10528564 316.10635376 0.87631845]	[513.61993408 403.33877563 0.84012061]	[536.68017578 485.47103882 0.83806753]	[441.81878662 490.53610229 0.76595455]	[408.41210938 493.08929443 0.70675707]	[426.37792969 626.57672119 0.81190318]	[444.40194702 759.93414307 0.78022039]	[480.18032837 490.4831543 0.73997366]	[477.71578979 626.57147217 0.81698734]	[482.76165771 759.9352417 0.7952565 ]	[431.54452515 239.20021057 0.86804837]	[457.19799805 239.19128418 0.88559818]	[413.57223511 249.32301331 0.83082271]	[467.47750854 249.328125 0.70762932]	[477.70394897 793.29608154 0.820041 ]	[493.13009644 790.66906738 0.80266976]	[4.80260162e+02 7.67697327e+02 6.68326616e-01]	[4.41873566e+02 7.90805420e+02 7.89685845e-01]	[4.26403107e+02 7.88233521e+02 7.79702544e-01]	[4.57152893e+02 7.70197144e+02 7.17113137e-01]
[441.81723022 254.41059875 0.92961168]	[439.27243042 316.05773926 0.95545715]	[387.85934448 316.06011963 0.85252863]	[356.99273682 398.21456909 0.93076718]	[339.25415039 477.59927368 0.86910033]	[493.07443237 316.02972412 0.86604995]	[513.59576416 403.29174805 0.84991205]	[536.70074463 485.40982056 0.84850043]	[441.85894775 490.48394775 0.7675367 ]	[408.46405029 490.56817627 0.70766121]	[426.36761475 626.58831787 0.81104642]	[444.37161255 759.91546631 0.78644955]	[480.20858765 487.97128296 0.75014359]	[477.74868774 626.49682617 0.83100969]	[482.73986816 759.86218262 0.79546303]	[431.52972412 239.08287048 0.88223428]	[457.12533569 236.68299866 0.89466333]	[413.54824829 246.77308655 0.82553446]	[464.94702148 241.72491455 0.72433519]	[477.72454834 793.23291016 0.82537633]	[493.12127686 790.62005615 0.80613881]	[4.80235291e+02 7.67663086e+02 6.73616409e-01]	[4.44319885e+02 7.90755676e+02 7.90343046e-01]	[4.26437225e+02 7.88215454e+02 7.76163220e-01]	[4.57123169e+02 7.70186279e+02 7.16526866e-01]
[441.77029419 251.95832825 0.92587733]	[439.28469849 316.02786255 0.95657301]	[385.37469482 316.06143188 0.85555041]	[357.07745361 400.62792969 0.94138932]	[344.31210327 480.17700195 0.86688095]	[493.10324097 315.98580933 0.86026388]	[513.57165527 403.26138306 0.85342926]	[536.71484375 485.35604858 0.85709226]	[441.90081787 488.00518799 0.76242548]	[410.98526001 493.06707764 0.70970541]	[426.41265869 626.5581665 0.81167978]	[444.36193848 757.38238525 0.78636509]	[480.2487793 487.94250488 0.75667572]	[480.13446045 626.45501709 0.83349532]	[482.7668457 757.36584473 0.80460125]	[431.49441528 236.65408325 0.89371938]	[457.06237793 236.60816956 0.89742804]	[413.55578613 244.26533508 0.82193428]	[464.91650391 241.65667725 0.75857717]	[477.72479248 790.82525635 0.84142315]	[495.59625244 790.609375 0.82172376]	[4.80250214e+02 7.67655151e+02 6.75395668e-01]	[444.37359619 790.72113037 0.79961103]	[4.28962433e+02 7.88196167e+02 7.73221970e-01]	[4.57118591e+02 7.70132263e+02 7.26358593e-01]
[441.70300293 246.81399536 0.90836227]	[439.26953125 316.00402832 0.95748019]	[385.32519531 316.05886841 0.86178577]	[359.57046509 403.26226807 0.91616827]	[357.01699829 482.88522339 0.91835779]	[493.08450317 315.93939209 0.84904063]	[511.06195068 400.8734436 0.86025041]	[536.66552734 482.94937134 0.85845685]	[441.92602539 487.99441528 0.75809067]	[410.99777222 493.05725098 0.70769143]	[426.43161011 626.57391357 0.80459297]	[444.37042236 762.42242432 0.79266959]	[480.28079224 487.93304443 0.75826359]	[480.17434692 626.53399658 0.82644492]	[482.75878906 759.92047119 0.80846637]	[428.93310547 236.43684387 0.91118443]	[454.56561279 236.43830872 0.90848148]	[410.97164917 244.26263428 0.81934661]	[462.44787598 241.69580078 0.77217352]	[477.66726685 790.78326416 0.81947339]	[493.05526733 790.58850098 0.81223762]	[4.80248444e+02 7.70091797e+02 6.81197941e-01]	[441.88757324 790.81201172 0.80101788]	[4.28915497e+02 7.90619080e+02 7.80567884e-01]	[4.57110138e+02 7.70206604e+02 7.32289553e-01]
[441.72125244 244.2311554 0.90477049]	[439.26046753 315.98840332 0.9555074 ]	[385.30441284 316.06628418 0.86531997]	[359.64828491 408.38497925 0.88779491]	[357.15908813 485.47131348 0.9089812 ]	[490.56936646 313.5249939 0.83745575]	[511.05484009 400.83389282 0.87135577]	[534.18737793 485.36611938 0.84942061]	[441.92391968 490.48693848 0.75611871]	[410.98464966 493.10134888 0.70943975]	[428.90921021 626.54046631 0.80435687]	[444.35256958 762.45727539 0.79911232]	[480.28359985 487.94644165 0.75798988]	[480.20742798 626.55169678 0.82652742]	[482.81918335 762.42810059 0.81502551]	[428.93258667 234.03343201 0.90987682]	[454.55010986 234.03962708 0.90688598]	[408.4246521 241.71296692 0.82649386]	[462.41741943 239.18766785 0.71355003]	[477.68502808 790.78295898 0.83112478]	[493.09280396 790.60119629 0.81875724]	[4.80304077e+02 7.70135010e+02 7.16241241e-01]	[441.81796265 790.7578125 0.81766796]	[426.396698 788.21636963 0.79020023]	[4.57107239e+02 7.70245850e+02 7.39560843e-01]
[441.66564941 241.70230103 0.91110218]	[439.26123047 315.97232056 0.95238239]	[385.30285645 316.06420898 0.86646736]	[359.78424072 408.39822388 0.87356794]	[359.64706421 488.01257324 0.88864481]	[490.55499268 313.48706055 0.83250272]	[511.02633667 400.79821777 0.88092726]	[534.11578369 482.97463989 0.85276407]	[444.31262207 490.50756836 0.74996871]	[411.03414917 493.12063599 0.70631206]	[428.91326904 626.52618408 0.80502582]	[444.34094238 762.44506836 0.79863989]	[480.31259155 487.96737671 0.75751728]	[480.25012207 626.54046631 0.83665091]	[482.80117798 762.44891357 0.81529874]	[426.36526489 234.02423096 0.92166626]	[449.49993896 233.95974731 0.89908028]	[405.9239502 244.21856689 0.83044022]	[462.37762451 239.08039856 0.79178494]	[477.69772339 790.80718994 0.81796414]	[493.09695435 790.61798096 0.80616111]	[4.80277374e+02 7.70148010e+02 7.13329554e-01]	[441.78189087 790.72662354 0.81998706]	[426.35037231 788.18060303 0.79729545]	[4.57092957e+02 7.70248901e+02 7.34127462e-01]
[439.27697754 241.64324951 0.91855961]	[439.26309204 315.96881104 0.95173174]	[385.29620361 316.06851196 0.86954498]	[362.28308105 408.47189331 0.84911072]	[359.76065063 493.09945679 0.87553966]	[490.56137085 313.47610474 0.83243728]	[511.03018188 400.76727295 0.88523275]	[531.61248779 482.97015381 0.85140127]	[444.3276062 487.98846436 0.75182158]	[413.48791504 493.07785034 0.70524454]	[428.91952515 626.48675537 0.80874962]	[444.33343506 762.42980957 0.79612809]	[480.331604 487.91784668 0.76118171]	[480.2512207 626.4921875 0.8471899]	[482.78863525 759.92248535 0.81038976]	[423.87902832 233.9972229 0.9309212 ]	[446.95834351 233.92086792 0.90492404]	[405.85784912 241.72506714 0.8384704 ]	[462.3137207 239.07551575 0.78400117]	[480.13861084 790.8145752 0.8359887 ]	[495.60220337 790.60900879 0.81357044]	[4.80232086e+02 7.70085876e+02 7.01875389e-01]	[441.81768799 790.69134521 0.81378734]	[426.36517334 788.16015625 0.79516685]	[4.57072662e+02 7.70235657e+02 7.35276937e-01]
[439.23431396 239.15673828 0.93030977]	[439.26681519 315.95220947 0.9464848 ]	[382.86645508 316.06399536 0.87171721]	[367.33712769 408.43322754 0.81818038]	[362.22845459 495.60183716 0.85982072]	[490.56149292 313.45532227 0.82875758]	[511.04055786 400.80700684 0.87395597]	[531.58392334 485.37936401 0.84635437]	[444.32849121 490.52667236 0.75145847]	[413.49047852 495.60894775 0.70535946]	[428.92166138 626.51538086 0.80240077]	[444.32473755 762.42590332 0.7954554 ]	[480.34844971 487.98135376 0.76117867]	[480.26339722 626.53369141 0.84221232]	[482.79296875 759.90454102 0.8114723 ]	[423.82183838 233.95021057 0.93977857]	[446.91174316 233.86585999 0.90359217]	[405.81964111 241.66436768 0.8434248 ]	[462.29470825 236.66462708 0.76496398]	[480.15734863 793.21862793 0.84092259]	[495.62768555 790.63165283 0.81570184]	[4.80223724e+02 7.70069824e+02 7.01439619e-01]	[441.83496094 790.69342041 0.81017256]	[426.35473633 788.16436768 0.79442799]	[4.54642242e+02 7.70224854e+02 7.32177377e-01]
[439.20306396 239.12094116 0.93438286]	[439.27490234 315.96173096 0.94722259]	[382.86599731 316.09091187 0.8758018 ]	[369.9112854 408.45248413 0.81838775]	[362.30606079 495.61859131 0.8503294 ]	[493.06469727 313.4710083 0.83106381]	[511.02047729 400.77508545 0.8753069 ]	[531.53637695 485.38543701 0.84677935]	[444.32046509 490.49728394 0.75204349]	[411.02453613 493.09875488 0.70117903]	[428.96801758 626.48937988 0.80063117]	[444.32952881 762.4901123 0.80085677]	[480.3500061 487.95239258 0.76189828]	[480.29315186 626.51831055 0.84425974]	[482.79284668 759.90936279 0.81230712]	[423.77655029 233.92532349 0.94344258]	[446.88122559 233.83656311 0.90102977]	[403.39593506 241.66125488 0.83787537]	[462.2824707 236.63949585 0.77406615]	[480.17337036 793.21875 0.84896922]	[495.63876343 790.63201904 0.81727147]	[4.80222626e+02 7.70072510e+02 7.06083953e-01]	[441.80462646 790.70367432 0.80561292]	[423.90075684 788.1628418 0.7946893 ]	[4.57071564e+02 7.70288818e+02 7.39623725e-01]
[439.19848633 239.08816528 0.94131482]	[439.28262329 315.97720337 0.94881487]	[382.86447144 316.11331177 0.8745206 ]	[372.49240112 411.02752686 0.82486004]	[364.77801514 498.23193359 0.86170787]	[493.10458374 313.47668457 0.83487755]	[511.02471924 400.75250244 0.87229514]	[529.0211792 485.41781616 0.84771675]	[444.33828735 487.9737854 0.75556505]	[411.02935791 490.56787109 0.70042521]	[431.47213745 626.4776001 0.8036235 ]	[444.33981323 764.96539307 0.8054955 ]	[480.37557983 485.45272827 0.76577175]	[480.32943726 626.46075439 0.8488189 ]	[482.78469849 759.89831543 0.81403947]	[421.39923096 233.90287781 0.94441587]	[446.87084961 231.44895935 0.89529562]	[403.38616943 241.68583679 0.83916783]	[462.27664185 236.62718201 0.78418899]	[480.16571045 793.22637939 0.85841632]	[495.63226318 790.6350708 0.82575488]	[4.80222229e+02 7.67712097e+02 7.05990970e-01]	[441.77154541 790.69836426 0.79998583]	[423.86303711 788.14825439 0.79693401]	[4.57082489e+02 7.70315613e+02 7.43259966e-01]
[439.1897583 239.07403564 0.94321716]	[439.30258179 315.99545288 0.94916248]	[385.30374146 316.13977051 0.87143528]	[374.97360229 413.51031494 0.83566034]	[364.82681274 500.65426636 0.8674767 ]	[495.59884644 313.49172974 0.8383916 ]	[511.03045654 400.77627563 0.86553603]	[526.54296875 485.44244385 0.85494077]	[444.35943604 487.92752075 0.75542486]	[413.5151062 490.52304077 0.70530993]	[431.50619507 626.42041016 0.80434972]	[444.34542847 764.96374512 0.80339158]	[480.37908936 485.41604614 0.76979232]	[480.36853027 626.45062256 0.84907669]	[482.80075073 759.86303711 0.81229091]	[421.38195801 233.88577271 0.94786978]	[444.44421387 231.41511536 0.89281952]	[403.37304688 241.66975403 0.84232026]	[462.27352905 236.59133911 0.78979105]	[480.17932129 793.21350098 0.86122298]	[495.64703369 790.62280273 0.82790744]	[4.80225616e+02 7.67701721e+02 7.02106178e-01]	[441.75146484 790.69268799 0.79802942]	[423.84796143 788.13415527 0.79925358]	[4.57090179e+02 7.72689453e+02 7.47005939e-01]
[439.18875122 239.06448364 0.94645488]	[439.3182373 316.00073242 0.94865489]	[385.31307983 316.15838623 0.87032461]	[375.05981445 413.50097656 0.85120136]	[364.81671143 500.68582153 0.87185073]	[495.61358643 313.48953247 0.84070581]	[511.02554321 400.79867554 0.864187 ]	[526.51049805 485.4682312 0.85750842]	[444.37594604 485.47033691 0.75347668]	[413.51190186 490.49664307 0.70285285]	[431.48626709 626.46307373 0.80520314]	[444.35101318 765.01416016 0.81278133]	[482.73306274 485.41885376 0.77273118]	[482.71231079 626.53656006 0.84842867]	[482.84777832 759.87976074 0.81222171]	[421.37744141 233.8770752 0.94930845]	[444.43688965 231.39706421 0.89164245]	[403.37472534 241.6471405 0.84480083]	[462.26425171 236.56752014 0.78933072]	[480.1781311 790.81951904 0.86314231]	[495.65478516 790.60968018 0.82544357]	[4.80287567e+02 7.67714050e+02 7.11032569e-01]	[441.70498657 790.68762207 0.80671096]	[423.83010864 788.12103271 0.80545223]	[4.57118286e+02 7.72725586e+02 7.58035779e-01]
[439.18527222 239.06124878 0.94676489]	[439.32067871 315.99954224 0.94859076]	[385.31814575 316.1579895 0.86993575]	[375.06018066 413.50192261 0.85129064]	[364.81591797 500.68759155 0.87221301]	[495.60943604 313.48510742 0.83947283]	[511.03146362 400.78277588 0.86538494]	[526.50860596 485.46347046 0.85870355]	[444.37908936 487.9211731 0.75311786]	[413.51330566 490.50253296 0.70307904]	[431.48745728 626.46466064 0.80722243]	[444.35244751 765.00805664 0.81195861]	[482.73446655 485.42312622 0.77257973]	[482.7098999 626.53961182 0.84844589]	[482.84820557 759.86987305 0.81159961]	[421.37332153 233.87533569 0.94992083]	[444.43145752 231.39303589 0.89183992]	[403.37393188 241.64274597 0.84391689]	[462.25918579 236.56039429 0.78191864]	[480.17959595 790.81195068 0.86652052]	[495.65454102 790.60461426 0.82688653]	[4.80285645e+02 7.67706970e+02 7.09278226e-01]	[441.71124268 790.6776123 0.8114441 ]	[423.8409729 788.11474609 0.80652928]	[4.57119537e+02 7.72721924e+02 7.57790923e-01]
[439.16952515 239.05387878 0.94427693]	[441.67703247 316.00842285 0.95035881]	[385.34487915 316.16802979 0.86712539]	[375.08615112 413.5218811 0.86005777]	[364.82458496 500.68002319 0.87066662]	[495.64175415 313.48699951 0.84419101]	[511.03036499 400.76733398 0.86854464]	[526.49737549 485.46572876 0.85965389]	[444.38897705 485.47097778 0.75319177]	[413.53344727 490.49502563 0.70685768]	[431.47793579 626.55169678 0.80543214]	[444.36508179 764.99517822 0.80746752]	[482.73895264 485.41497803 0.77478403]	[482.7098999 626.5960083 0.84926611]	[482.83828735 759.87506104 0.81201214]	[421.35922241 233.87512207 0.95070791]	[444.42288208 231.38261414 0.8948136 ]	[403.4006958 241.6676178 0.8367824]	[462.26791382 236.57609558 0.83218187]	[480.19259644 790.7925415 0.87893546]	[495.68862915 790.58874512 0.83481216]	[4.80269714e+02 7.67697815e+02 7.10722327e-01]	[439.28903198 790.66516113 0.81328171]	[423.83050537 788.09399414 0.81005979]	[4.57135742e+02 7.72712769e+02 7.57803857e-01]
[439.17422485 239.04893494 0.94448113]	[441.70465088 316.00915527 0.95041132]	[385.37612915 316.16842651 0.86423635]	[375.11657715 413.53405762 0.86514759]	[364.83319092 500.69442749 0.87245643]	[495.67764282 313.496521 0.84923381]	[511.02746582 400.76589966 0.86734408]	[526.48303223 485.45233154 0.8639642 ]	[444.41845703 487.92056274 0.74927199]	[413.56585693 490.49807739 0.70643872]	[431.47735596 626.6137085 0.80093479]	[444.38110352 764.99786377 0.80670774]	[482.75500488 485.41622925 0.77318692]	[482.71334839 629.08544922 0.84017473]	[482.83502197 759.89978027 0.81110394]	[421.36663818 233.86526489 0.94716811]	[444.43563843 231.37733459 0.89151883]	[405.8374939 241.65184021 0.83220619]	[462.28094482 236.574646 0.83801037]	[480.19082642 790.79815674 0.87218958]	[495.68731689 790.59741211 0.82963592]	[4.80263184e+02 7.67716003e+02 7.06202805e-01]	[439.28610229 790.66998291 0.81909198]	[423.83721924 788.09448242 0.81456888]	[4.57146820e+02 7.72718079e+02 7.57811069e-01]
[439.21731567 239.07041931 0.9427039 ]	[441.75216675 315.99804688 0.94605064]	[387.92745972 316.16278076 0.86179996]	[375.11755371 413.56069946 0.86846453]	[362.32971191 500.70895386 0.8936559 ]	[498.12390137 313.49523926 0.85386735]	[511.07852173 400.73309326 0.87097305]	[526.50744629 485.46029663 0.85720986]	[444.4329834 485.46356201 0.74730229]	[413.59933472 490.48583984 0.70918107]	[428.99682617 629.04541016 0.78918868]	[444.38684082 764.99090576 0.80442184]	[482.75933838 485.41842651 0.77306271]	[482.75018311 629.12615967 0.83034712]	[482.84893799 762.43145752 0.80937082]	[423.78863525 233.87806702 0.93621063]	[446.92520142 231.41355896 0.88642275]	[408.38131714 241.67340088 0.81932294]	[462.34292603 236.60832214 0.85093606]	[480.21350098 790.83404541 0.85063863]	[498.14346313 790.63696289 0.81768042]	[4.80271362e+02 7.70101135e+02 7.09665060e-01]	[439.26824951 790.6729126 0.81406498]	[423.83569336 788.08557129 0.81639463]	[4.57149017e+02 7.72709229e+02 7.51997948e-01]
[439.26132202 239.09378052 0.93996924]	[441.76226807 316.00750732 0.94648546]	[387.94342041 316.15795898 0.86029947]	[377.49243164 413.54882812 0.87171912]	[362.29806519 500.64071655 0.88350427]	[498.14910889 313.51040649 0.86140096]	[513.57269287 400.77764893 0.86378682]	[526.53594971 485.49551392 0.84730685]	[446.87728882 487.94396973 0.73800135]	[416.0451355 490.53286743 0.71074045]	[431.50769043 626.6229248 0.78808552]	[444.38879395 765.06939697 0.81364894]	[482.76925659 485.44924927 0.7677446 ]	[482.77056885 629.12493896 0.82872665]	[482.86071777 764.96813965 0.81603968]	[423.85754395 233.89710999 0.92791712]	[446.96774292 231.43838501 0.88070172]	[408.44277954 241.70552063 0.82230765]	[462.38156128 236.64546204 0.86053884]	[480.2074585 793.26446533 0.83825856]	[498.15527344 790.69769287 0.80836976]	[4.80281494e+02 7.70190735e+02 7.05591857e-01]	[439.26348877 790.72058105 0.80918902]	[423.83978271 788.12237549 0.8155632 ]	[4.57136902e+02 7.72772827e+02 7.54914165e-01]
[439.29296875 239.11763 0.937253 ]	[441.78488159 316.01571655 0.94427598]	[390.44778442 316.15872192 0.86072934]	[375.11203003 413.52658081 0.86695659]	[362.19976807 500.65734863 0.89978707]	[498.16973877 313.51235962 0.86636573]	[513.62677002 400.78182983 0.86578113]	[528.97607422 487.97305298 0.839589 ]	[446.90765381 487.94949341 0.73640418]	[416.06723022 490.5397644 0.71247399]	[434.12249756 626.46813965 0.80333215]	[444.41595459 765.01934814 0.80144215]	[482.79241943 485.45822144 0.76424325]	[482.76657104 626.59857178 0.83620048]	[482.87503052 764.9708252 0.81060123]	[423.91653442 233.90875244 0.91831625]	[449.47491455 233.8230896 0.88194442]	[410.99273682 244.19271851 0.820306 ]	[462.43029785 239.04981995 0.85997349]	[480.17922974 793.29467773 0.81915724]	[498.14938354 790.72607422 0.79977036]	[4.80306946e+02 7.70197083e+02 7.07377195e-01]	[441.74371338 790.74005127 0.79722142]	[423.89630127 788.14776611 0.79573792]	[4.57148163e+02 7.72741821e+02 7.43510008e-01]
[439.33026123 239.14956665 0.93002516]	[441.80007935 316.02609253 0.9419952 ]	[390.4810791 316.1534729 0.86279964]	[375.09146118 413.53225708 0.8656922 ]	[359.79122925 498.16049194 0.89004272]	[498.19470215 313.54443359 0.87610751]	[513.65350342 400.80148315 0.86309892]	[529.07385254 490.50183105 0.82351303]	[446.94439697 487.93399048 0.72998857]	[416.09429932 490.53097534 0.71337736]	[436.57965088 626.46081543 0.80461395]	[444.43887329 762.48687744 0.77996337]	[482.80752563 485.43682861 0.76271713]	[482.76516724 626.59124756 0.83379567]	[482.88146973 764.95288086 0.80336165]	[426.38922119 233.92884827 0.91420156]	[451.99703979 233.84550476 0.88498783]	[413.49365234 244.21798706 0.82381254]	[464.83618164 239.06427002 0.86431491]	[480.17480469 793.31317139 0.80098778]	[498.16256714 790.73358154 0.79414535]	[4.80314941e+02 7.70198730e+02 6.99446201e-01]	[4.41838959e+02 7.90787170e+02 7.83061266e-01]	[4.26398102e+02 7.88199524e+02 7.78670311e-01]	[4.57145020e+02 7.70298462e+02 7.22302139e-01]
[441.68728638 241.6217804 0.9167161 ]	[441.81768799 316.03146362 0.94107628]	[392.97460938 316.13232422 0.86287481]	[375.07894897 413.4989624 0.85791695]	[359.67260742 498.21395874 0.90692186]	[498.22433472 315.92263794 0.88419849]	[516.12255859 400.80029297 0.86870521]	[534.08843994 488.00476074 0.82318586]	[446.93008423 485.45672607 0.73145813]	[416.09075928 490.51998901 0.70952797]	[436.5899353 626.52075195 0.80380404]	[446.86196899 764.97790527 0.77980453]	[482.79052734 485.39279175 0.76555365]	[482.74319458 626.59771729 0.82740551]	[482.86273193 764.987854 0.80803907]	[426.42700195 233.96217346 0.91316295]	[452.04821777 233.89151001 0.89262307]	[413.52102661 244.24989319 0.82020175]	[464.87783813 239.07162476 0.85901326]	[480.20147705 793.32440186 0.8088249 ]	[498.18832397 790.74090576 0.79683721]	[4.80277039e+02 7.70234131e+02 6.92585468e-01]	[4.41847565e+02 7.90785950e+02 7.84822643e-01]	[4.26421356e+02 7.88196960e+02 7.75009155e-01]	[4.57158203e+02 7.72726013e+02 7.15808749e-01]
[441.71322632 241.66123962 0.91206247]	[441.83465576 316.04196167 0.94063157]	[392.99053955 316.12338257 0.86390471]	[375.05111694 405.89920044 0.85804427]	[357.21682739 493.06945801 0.89110947]	[498.24911499 315.94491577 0.89322245]	[516.14099121 400.83966064 0.86441183]	[536.68011475 487.9822998 0.83255643]	[446.92059326 485.45635986 0.7346251 ]	[416.10604858 490.51733398 0.71555918]	[436.57559204 626.49572754 0.80547225]	[446.87380981 765.01226807 0.78343588]	[482.76651001 485.39831543 0.76910037]	[480.34204102 626.47314453 0.83766466]	[482.84875488 764.98815918 0.80734718]	[428.92672729 233.98097229 0.90897292]	[454.54800415 233.93289185 0.90070879]	[413.53808594 244.2464447 0.81638646]	[464.90597534 239.12582397 0.84181851]	[480.19348145 793.33538818 0.80801934]	[498.18624878 790.74694824 0.79390973]	[4.80273987e+02 7.70231384e+02 6.91307783e-01]	[4.41853333e+02 7.90800110e+02 7.83395946e-01]	[4.26439087e+02 7.88211853e+02 7.71284342e-01]	[4.57171753e+02 7.72750305e+02 7.16694593e-01]
[441.73168945 244.18652344 0.90398246]	[441.83383179 316.03787231 0.94147575]	[392.99337769 316.10922241 0.86352861]	[374.97677612 405.86254883 0.84940159]	[357.06188965 488.02853394 0.88340598]	[498.24731445 315.96386719 0.89552575]	[516.15393066 400.85751343 0.86152828]	[536.73364258 487.91836548 0.84489632]	[446.88323975 485.4418335 0.74289078]	[416.07751465 490.48565674 0.71504605]	[436.55923462 626.49749756 0.80620176]	[446.87454224 765.02813721 0.78908956]	[482.74087524 485.3963623 0.77249187]	[480.3480835 626.60797119 0.82956946]	[482.86810303 764.99188232 0.80940527]	[428.97283936 234.02316284 0.90958333]	[454.60198975 233.99812317 0.91085243]	[413.56695557 246.75099182 0.82240391]	[464.94567871 241.62049866 0.82733065]	[480.19458008 793.33612061 0.82535201]	[498.19244385 790.74841309 0.80667681]	[4.80287140e+02 7.70221680e+02 7.04023719e-01]	[4.41829315e+02 7.90810913e+02 7.84141660e-01]	[4.26414154e+02 7.88219421e+02 7.73945272e-01]	[4.57186523e+02 7.72749878e+02 7.31230557e-01]
[441.74121094 246.81454468 0.90516967]	[441.82580566 316.04873657 0.94185132]	[392.97253418 316.10388184 0.85961974]	[369.96691895 405.88616943 0.83515686]	[354.56713867 490.52890015 0.85423195]	[498.24725342 315.9972229 0.9002347 ]	[516.15203857 403.28146362 0.85210419]	[539.21429443 485.41516113 0.86982721]	[444.42163086 487.9526062 0.74460274]	[416.02679443 490.54489136 0.70748013]	[434.1048584 626.57391357 0.79556674]	[446.87265015 765.08825684 0.79900378]	[480.37435913 485.46398926 0.76618707]	[480.35836792 629.06378174 0.82659912]	[482.86764526 764.99725342 0.81650662]	[428.96948242 236.44973755 0.9108758 ]	[454.63986206 234.07444763 0.91459906]	[413.57095337 246.78775024 0.82047021]	[464.97515869 241.64891052 0.81864738]	[480.21273804 793.32128906 0.85209572]	[498.21005249 790.7333374 0.82981855]	[4.80299927e+02 7.70239136e+02 7.10568488e-01]	[4.41777771e+02 7.90838257e+02 7.68643558e-01]	[4.26363251e+02 7.88238586e+02 7.71293759e-01]	[4.57201599e+02 7.72810852e+02 7.41796434e-01]
[441.68637085 251.8605957 0.92231631]	[441.81539917 316.07302856 0.94432831]	[392.98278809 316.11148071 0.85896903]	[364.87774658 405.90490723 0.8372699 ]	[349.4357605 485.36151123 0.86556482]	[498.21411133 316.03540039 0.90076971]	[516.17059326 403.33517456 0.84822279]	[539.2722168 485.4307251 0.87254775]	[444.39822388 488.00149536 0.74749982]	[416.03771973 493.06619263 0.71677309]	[434.04553223 629.0300293 0.79156518]	[446.8704834 765.07824707 0.79820538]	[480.34176636 487.95968628 0.76318496]	[480.33007812 629.09063721 0.82196414]	[482.84359741 764.97967529 0.81612766]	[428.91717529 236.59088135 0.90256721]	[454.59631348 236.5342865 0.90178078]	[413.56744385 246.81364441 0.81843537]	[464.98043823 244.1978302 0.81503916]	[480.21563721 793.32678223 0.84675497]	[498.2053833 790.73260498 0.82503635]	[4.80266998e+02 7.70216553e+02 7.08484471e-01]	[4.41793335e+02 7.93211853e+02 7.73789644e-01]	[4.26386719e+02 7.90588074e+02 7.77163684e-01]	[4.57199982e+02 7.72793030e+02 7.45250404e-01]
[441.706604 254.35203552 0.93114567]	[441.80661011 316.13653564 0.94894332]	[392.98077393 316.15454102 0.85800493]	[362.31869507 408.39505005 0.85345572]	[341.73013306 482.93865967 0.89516079]	[498.21130371 316.08413696 0.90373218]	[516.13647461 403.34161377 0.85126793]	[539.30700684 485.35308838 0.8902474 ]	[444.39120483 490.53192139 0.75218379]	[416.05230713 495.59429932 0.7274254 ]	[431.5296936 626.62683105 0.79275441]	[446.86608887 765.02398682 0.79661864]	[480.33660889 490.49655151 0.76596695]	[480.23672485 629.06359863 0.82651949]	[482.86096191 765.03161621 0.82202983]	[428.92401123 239.04924011 0.8863073 ]	[454.59671021 236.61917114 0.88773233]	[413.57583618 249.34484863 0.81780946]	[467.40692139 244.23841858 0.8031258 ]	[480.21337891 793.34033203 0.85895908]	[498.21932983 790.75610352 0.83878082]	[4.80288574e+02 7.70246460e+02 7.10237503e-01]	[4.41796356e+02 7.90821472e+02 7.81170428e-01]	[4.26379364e+02 7.88229431e+02 7.81896114e-01]	[4.57197174e+02 7.72734009e+02 7.47608423e-01]
[441.74453735 254.46356201 0.94140869]	[441.77297974 316.16802979 0.95113885]	[390.48336792 316.17095947 0.85595357]	[362.21841431 405.85275269 0.87345219]	[339.21685791 482.80712891 0.92606795]	[498.18869019 316.12612915 0.90149897]	[513.64685059 403.38262939 0.83931005]	[541.73217773 482.91668701 0.9027459 ]	[444.36578369 493.06924438 0.75363505]	[416.04815674 495.6177063 0.72903126]	[428.96414185 629.09210205 0.78729242]	[446.86968994 765.06671143 0.79997838]	[480.30484009 493.052948 0.76426584]	[480.22323608 629.11517334 0.81644362]	[482.83114624 765.03259277 0.82833135]	[428.97103882 239.16963196 0.86522144]	[454.6472168 239.11277771 0.87188631]	[413.59747314 249.38993835 0.83210707]	[467.42141724 249.30284119 0.79908282]	[480.15289307 795.81390381 0.8356216 ]	[498.15023804 790.79089355 0.81230563]	[4.80310669e+02 7.70220825e+02 7.27539003e-01]	[4.41728180e+02 7.90824951e+02 7.89087534e-01]	[4.23912231e+02 7.88210571e+02 7.87578046e-01]	[4.57189362e+02 7.72778687e+02 7.43516982e-01]
[441.72293091 254.53456116 0.95066321]	[441.75643921 318.51605225 0.95260853]	[390.45568848 318.52783203 0.85644829]	[359.79916382 405.84161377 0.88749439]	[339.05349731 482.78268433 0.92952883]	[498.17681885 316.15362549 0.89626265]	[511.08605957 403.3913269 0.84438056]	[541.78277588 482.83462524 0.91450948]	[444.32791138 493.06051636 0.75517917]	[413.58834839 495.5949707 0.72139174]	[428.92892456 629.14263916 0.78575605]	[446.90316772 767.51342773 0.80902368]	[480.27871704 493.04449463 0.76244479]	[480.17422485 631.63232422 0.81153667]	[482.80581665 765.01611328 0.82732618]	[428.96386719 241.68092346 0.85535306]	[454.6222229 241.62982178 0.85610849]	[416.0274353 251.86502075 0.84266472]	[464.95513916 251.82881165 0.80258346]	[480.14724731 795.83276367 0.84786564]	[498.12640381 790.79266357 0.81556553]	[4.80285797e+02 7.70178833e+02 7.07638323e-01]	[4.39267639e+02 7.93222961e+02 7.70244598e-01]	[4.23869324e+02 7.88212646e+02 7.88033962e-01]	[4.57207916e+02 7.72822571e+02 7.46689141e-01]
[441.74798584 257.00012207 0.95841914]	[441.75262451 318.55065918 0.94942206]	[390.4510498 318.56951904 0.85978299]	[359.71707153 403.40032959 0.9003517 ]	[336.51974487 480.24719238 0.9176203 ]	[498.17733765 318.51376343 0.89474046]	[511.04293823 405.8338623 0.84542185]	[541.79888916 480.36764526 0.92132396]	[444.31063843 493.10467529 0.76570421]	[413.56533813 495.65881348 0.7298637 ]	[428.94366455 629.04571533 0.78995663]	[446.88619995 767.51281738 0.809793 ]	[480.26779175 493.06695557 0.76669812]	[480.13708496 629.04510498 0.81990778]	[482.81011963 764.99969482 0.82019824]	[428.99923706 246.75527954 0.84871906]	[457.08447266 244.25442505 0.86204654]	[413.58486938 251.95497131 0.84464431]	[467.40557861 251.84008789 0.76911539]	[477.66174316 795.80419922 0.81870037]	[493.11947632 790.77429199 0.79550195]	[4.80344025e+02 7.70195251e+02 6.91372991e-01]	[4.41708710e+02 7.93227661e+02 7.78845608e-01]	[4.23898895e+02 7.88225708e+02 7.81146407e-01]	[4.57193298e+02 7.72812439e+02 7.28415489e-01]
[441.75177002 257.11315918 0.95662415]	[441.76797485 318.56777954 0.94975799]	[390.43774414 318.59277344 0.86032391]	[359.64532471 403.35021973 0.91750968]	[334.00119019 477.74734497 0.87984133]	[498.19381714 318.53735352 0.90109479]	[508.55206299 405.89456177 0.83551198]	[541.90606689 480.28372192 0.91855109]	[444.33813477 490.55206299 0.76454884]	[413.59643555 493.12612915 0.72883731]	[426.4347229 629.05755615 0.79284084]	[446.90039062 767.49621582 0.80710799]	[480.2774353 490.50616455 0.77181733]	[477.71710205 626.5894165 0.81306607]	[482.80673218 762.48101807 0.80579931]	[431.46633911 249.37484741 0.8605603 ]	[454.6463623 249.29804993 0.86181563]	[413.57339478 254.42204285 0.85861433]	[467.42410278 251.91191101 0.81196541]	[477.60986328 793.34985352 0.81227386]	[493.04360962 790.737854 0.7954284 ]	[4.82747528e+02 7.70114563e+02 6.78718626e-01]	[4.41707184e+02 7.90835999e+02 7.72663832e-01]	[4.23895416e+02 7.88205566e+02 7.74358571e-01]	[4.57215363e+02 7.72784485e+02 7.17374384e-01]
[441.7277832 257.18936157 0.95216393]	[441.74291992 318.6043396 0.94895661]	[390.42593384 318.62634277 0.85777414]	[357.21218872 403.35058594 0.92556256]	[328.88580322 477.71618652 0.86161125]	[498.15701294 318.56930542 0.89662153]	[508.53393555 405.89828491 0.84199619]	[541.94281006 480.15454102 0.91093838]	[444.31167603 493.05096436 0.76135486]	[413.56661987 495.61148071 0.72316098]	[426.44277954 629.13793945 0.78573608]	[446.88821411 767.56970215 0.81345046]	[480.25906372 490.51821899 0.76564848]	[477.73580933 626.56774902 0.81205672]	[482.84512329 759.91119385 0.8028276 ]	[428.98422241 251.91665649 0.88137472]	[454.57608032 251.82144165 0.86347342]	[413.59732056 254.51603699 0.86341083]	[464.96786499 251.96162415 0.83103377]	[477.70120239 795.81005859 0.84390491]	[495.61581421 790.7555542 0.80136341]	[4.82764893e+02 7.67634094e+02 7.06335604e-01]	[4.39229187e+02 7.93220764e+02 7.45502412e-01]	[4.23841034e+02 7.88197876e+02 7.67062306e-01]	[4.59605957e+02 7.75285400e+02 7.24596202e-01]
[441.75091553 259.615448 0.93701398]	[441.70446777 318.64581299 0.94727385]	[387.93969727 318.65155029 0.85551983]	[357.14108276 403.39013672 0.9171766 ]	[323.74838257 475.16470337 0.84380996]	[495.65939331 318.62384033 0.88350809]	[508.5562439 405.92010498 0.83893907]	[544.28900146 477.65533447 0.89212966]	[441.93121338 493.11193848 0.76030391]	[413.55245972 495.67886353 0.71921325]	[428.92272949 629.08227539 0.79166842]	[446.8699646 765.0793457 0.80299586]	[480.22143555 490.5617981 0.75744718]	[477.68722534 626.43481445 0.81834865]	[482.85061646 759.862854 0.79961193]	[431.46139526 251.97503662 0.88505119]	[454.62472534 251.90246582 0.87669307]	[413.57672119 254.55410767 0.85894948]	[464.97201538 254.4283905 0.83573496]	[480.17312622 798.36755371 0.8450973 ]	[498.14431763 790.79931641 0.80285496]	[4.80351807e+02 7.67592651e+02 7.00714946e-01]	[4.41737732e+02 7.93283875e+02 7.61792600e-01]	[4.23903107e+02 7.90596558e+02 7.77560532e-01]	[4.57197662e+02 7.72735535e+02 7.40741968e-01]
[441.74798584 259.72463989 0.91306317]	[439.31402588 318.71765137 0.94434267]	[387.87176514 318.71850586 0.84851277]	[357.09320068 403.36825562 0.91014689]	[321.15084839 475.06970215 0.85647827]	[495.58938599 318.68365479 0.87409353]	[508.54669189 408.46871948 0.8373273 ]	[544.42340088 477.69763184 0.8952921 ]	[441.88427734 495.63241577 0.76841104]	[411.02728271 498.17834473 0.71758878]	[426.41583252 629.14910889 0.78967345]	[446.90634155 765.08587646 0.80183154]	[480.18704224 493.06729126 0.75048137]	[477.6890564 626.50738525 0.80466127]	[482.83261108 764.98370361 0.79522067]	[431.45986938 254.41540527 0.90320015]	[454.58132935 254.35191345 0.88428009]	[413.58413696 254.55500793 0.8471874 ]	[464.93624878 254.39198303 0.83713233]	[4.80175629e+02 8.00912659e+02 7.98055112e-01]	[4.98141083e+02 7.93248474e+02 7.59976745e-01]	[4.80337921e+02 7.70140564e+02 6.94370210e-01]	[4.41690125e+02 7.93348145e+02 7.53906250e-01]	[4.23887573e+02 7.90619934e+02 7.83364177e-01]	[4.57221191e+02 7.72740051e+02 7.29322910e-01]
[441.7545166 262.2545166 0.90371954]	[439.29638672 318.76055908 0.94033355]	[385.37902832 318.7649231 0.84440506]	[357.01507568 403.38165283 0.89124852]	[318.68252563 469.98529053 0.86798465]	[493.11248779 318.71389771 0.86795473]	[511.04519653 410.95553589 0.8341738 ]	[544.53259277 477.74337769 0.8945235 ]	[441.82565308 495.69146729 0.78213823]	[410.96258545 498.25115967 0.72897804]	[426.41641235 631.621521 0.78899616]	[446.93045044 765.07171631 0.80446166]	[480.13360596 493.11993408 0.74156684]	[477.63961792 626.5010376 0.79955465]	[482.80389404 764.98114014 0.81114626]	[431.49328613 254.49014282 0.91170382]	[454.59286499 254.45050049 0.89930445]	[413.57046509 254.58398438 0.85702986]	[464.89782715 254.48452759 0.86188698]	[480.18344116 800.94671631 0.82043999]	[4.98124268e+02 7.93273987e+02 7.79432058e-01]	[4.80309448e+02 7.70115356e+02 7.15637088e-01]	[4.41706787e+02 7.95805420e+02 7.73489654e-01]	[423.89422607 790.64483643 0.80005664]	[4.59598663e+02 7.72741577e+02 7.36309290e-01]
[441.69924927 267.27310181 0.90092647]	[439.25067139 321.16903687 0.93886083]	[385.30978394 321.17910767 0.84438568]	[354.58734131 403.3515625 0.88390058]	[318.58822632 467.39926147 0.87890369]	[493.07449341 318.74319458 0.8607108 ]	[511.0670166 410.97836304 0.83185697]	[544.53216553 477.65197754 0.88119966]	[441.79574585 498.14419556 0.78562242]	[408.4564209 500.67614746 0.72872865]	[426.44940186 631.61804199 0.7831682 ]	[446.92449951 765.06445312 0.80761302]	[480.11508179 493.11956787 0.73600912]	[477.66815186 626.48254395 0.8043499 ]	[482.75491333 767.47412109 0.82287812]	[428.95303345 254.55691528 0.9129948 ]	[454.53982544 254.50987244 0.90133917]	[413.51065063 254.61042786 0.85278666]	[464.85778809 254.4914093 0.86589581]	[480.19921875 803.49841309 0.81691188]	[4.95692078e+02 7.93357727e+02 7.64615774e-01]	[4.80249695e+02 7.70238647e+02 6.98223472e-01]	[4.41742889e+02 7.95816101e+02 7.94774413e-01]	[426.35296631 790.67236328 0.81196177]	[4.57191376e+02 7.72760986e+02 7.32265592e-01]
[439.33352661 269.89962769 0.91208559]	[439.21633911 321.22885132 0.93237293]	[382.85977173 321.25009155 0.83814937]	[354.52587891 403.37924194 0.86731642]	[316.12902832 464.86032104 0.90122777]	[490.57400513 318.77392578 0.85302889]	[513.61218262 413.58123779 0.8404178 ]	[547.01379395 477.60324097 0.86074984]	[441.67602539 498.23498535 0.81480181]	[405.85238647 500.76318359 0.7500931 ]	[426.43231201 631.66772461 0.78397441]	[446.94735718 765.01123047 0.79914796]	[477.61236572 495.69104004 0.72957653]	[477.64450073 626.56201172 0.79084635]	[482.80221558 767.55059814 0.81469762]	[426.42520142 257.00619507 0.91419464]	[452.07019043 256.94503784 0.89936841]	[410.98791504 257.03881836 0.84568346]	[464.84283447 254.58093262 0.84322417]	[480.17279053 806.03375244 0.81984955]	[4.95671967e+02 7.98390686e+02 7.50798643e-01]	[4.80285492e+02 7.72734985e+02 6.55313194e-01]	[4.41764404e+02 7.95831177e+02 7.90207386e-01]	[423.91152954 790.6583252 0.81444472]	[4.57219788e+02 7.72742371e+02 7.13216424e-01]
[439.28302002 272.41705322 0.92203259]	[439.19763184 321.300354 0.92465347]	[382.81518555 323.75466919 0.83450466]	[352.02111816 405.86062622 0.84505135]	[315.98153687 464.88253784 0.88014054]	[490.56069946 321.19702148 0.84796315]	[516.11859131 416.02474976 0.84303439]	[552.07904053 475.14846802 0.83305317]	[441.66549683 500.72039795 0.8196094 ]	[405.8293457 500.83947754 0.75451195]	[426.43338013 634.22216797 0.77859199]	[446.94760132 765.06872559 0.80493689]	[477.59667969 498.2411499 0.73160356]	[477.68014526 631.63598633 0.75240779]	[482.77484131 767.68731689 0.81735623]	[426.37789917 257.11117554 0.91098177]	[449.5241394 257.03845215 0.89315933]	[410.9760437 257.17785645 0.83367735]	[462.45071411 257.00869751 0.8385545 ]	[480.22454834 808.58764648 0.85475826]	[4.98162567e+02 8.03526367e+02 7.65293241e-01]	[4.80215179e+02 7.75276367e+02 6.29549503e-01]	[4.41851593e+02 7.98358948e+02 7.78728127e-01]	[426.3866272 790.71875 0.79983026]	[4.57169006e+02 7.72775085e+02 6.94345474e-01]
[439.25064087 274.88952637 0.93399209]	[439.168396 323.81600952 0.9157064 ]	[382.79428101 326.31271362 0.82716501]	[351.92098999 408.3838501 0.83292758]	[313.43283081 464.83795166 0.85288435]	[490.49423218 321.27005005 0.83859622]	[518.64086914 416.11422729 0.86870867]	[557.25341797 472.59518433 0.83061498]	[439.26425171 500.83840942 0.83517027]	[403.30560303 503.33602905 0.77363002]	[426.38858032 636.7925415 0.78007275]	[446.95907593 767.51422119 0.81082261]	[475.09863281 500.77548218 0.73734426]	[477.61236572 631.58776855 0.74223632]	[482.77896118 770.15057373 0.81246781]	[423.90585327 257.20526123 0.90077466]	[449.47683716 257.11917114 0.88782722]	[408.42172241 259.65863037 0.81675619]	[462.42584229 257.07156372 0.8236618 ]	[480.22705078 808.74078369 0.85932702]	[4.98161041e+02 8.06101013e+02 7.80483723e-01]	[4.80208313e+02 7.77875305e+02 6.20664775e-01]	[4.41791260e+02 7.98383362e+02 7.76565075e-01]	[423.90359497 790.690979 0.80792707]	[4.57181244e+02 7.75291443e+02 6.85265243e-01]
[439.21884155 275.01907349 0.95044702]	[439.15045166 328.85510254 0.9068445 ]	[382.77224731 328.85714722 0.82827801]	[349.40310669 408.47521973 0.8269642 ]	[308.40817261 464.89678955 0.82816911]	[488.01116943 323.78771973 0.82697397]	[518.67504883 416.0708313 0.87073863]	[559.7388916 467.49176025 0.84008312]	[439.26766968 500.85858154 0.833022 ]	[403.29779053 503.36218262 0.77219653]	[423.90213013 641.82434082 0.81085169]	[446.91439819 767.54376221 0.82548755]	[475.11331177 500.79632568 0.73833799]	[477.63320923 639.30249023 0.75282228]	[482.78192139 772.75476074 0.8081193 ]	[423.85928345 259.69815063 0.88486004]	[446.97674561 259.61483765 0.86488014]	[405.86749268 259.71569824 0.82942331]	[462.36639404 257.15267944 0.84068191]	[480.18652344 811.27624512 0.86773872]	[495.67300415 808.70281982 0.8314867 ]	[4.80197144e+02 7.85500549e+02 6.27799988e-01]	[4.41775665e+02 7.98423035e+02 7.86752999e-01]	[423.87304688 790.70599365 0.81781745]	[4.57159271e+02 7.75315857e+02 6.65505469e-01]
[439.16500854 277.47015381 0.958296 ]	[439.11972046 331.48123169 0.90991664]	[382.74160767 331.43606567 0.8427313 ]	[346.89810181 411.02328491 0.82628399]	[305.78005981 467.39004517 0.81244123]	[487.97177124 328.85385132 0.82307136]	[518.74890137 416.07043457 0.88618809]	[562.25476074 464.86721802 0.89966124]	[439.26202393 503.34103394 0.82831734]	[403.29522705 503.46960449 0.76259041]	[426.38659668 641.89691162 0.80523229]	[446.90594482 767.60858154 0.82820189]	[475.09072876 503.27050781 0.74010491]	[477.621521 639.26373291 0.75388718]	[482.79763794 777.84448242 0.78921366]	[423.77075195 264.76031494 0.88457024]	[446.8895874 262.21072388 0.85025591]	[403.38064575 264.72875977 0.82693696]	[462.29135132 259.62823486 0.82803655]	[480.28512573 813.8237915 0.84447783]	[498.215271 811.20178223 0.83550143]	[4.80170837e+02 7.88091248e+02 6.75244927e-01]	[4.41695435e+02 7.98382935e+02 7.85124540e-01]	[423.84301758 790.68139648 0.82682145]	[4.57156555e+02 7.77868958e+02 6.74980462e-01]
[439.13760376 277.69680786 0.94358695]	[439.11386108 334.00436401 0.92425424]	[380.34262085 333.99661255 0.86073762]	[344.33309937 416.09921265 0.85338086]	[303.2026062 469.99102783 0.81321299]	[487.91436768 331.42349243 0.83178097]	[521.17248535 416.08190918 0.89895409]	[562.37878418 462.28561401 0.93985432]	[439.31369019 503.33642578 0.82595366]	[403.35940552 503.46307373 0.75385606]	[426.39135742 644.32800293 0.81550992]	[446.94952393 767.50793457 0.81782204]	[475.15911865 500.86505127 0.74056137]	[480.12716675 641.80688477 0.7789973 ]	[4.82818878e+02 7.82992371e+02 7.80251026e-01]	[421.35836792 272.38348389 0.91867077]	[444.41854858 269.8694458 0.87428558]	[403.33343506 272.38330078 0.84213686]	[462.28063965 262.25042725 0.82435864]	[4.80200562e+02 8.18871643e+02 8.07266474e-01]	[4.98140137e+02 8.13764587e+02 7.97880232e-01]	[4.80184723e+02 7.90606079e+02 6.81362689e-01]	[4.41731873e+02 7.98373352e+02 7.90072203e-01]	[423.87304688 790.65380859 0.83025646]	[4.57176971e+02 7.72825684e+02 6.61254823e-01]
[439.0798645 280.22039795 0.90504372]	[439.05999756 336.49777222 0.93784684]	[380.26077271 336.57073975 0.88684779]	[344.29086304 418.61386108 0.88785028]	[303.23425293 472.59820557 0.81391025]	[485.44100952 333.98748779 0.85806048]	[521.3001709 418.58621216 0.93728352]	[562.44927979 462.24093628 0.93940103]	[439.31747437 503.45574951 0.81271064]	[403.34725952 508.46005249 0.74166048]	[428.93933105 644.37255859 0.80626196]	[446.95220947 767.48602295 0.8163898 ]	[477.60693359 503.35183716 0.74501067]	[477.72039795 644.3671875 0.78512478]	[4.82801270e+02 7.85529358e+02 7.62668729e-01]	[421.29107666 274.94674683 0.96433955]	[444.35919189 272.47525024 0.90588254]	[403.24649048 274.87747192 0.8751545 ]	[462.25036621 267.28097534 0.83404142]	[4.80204254e+02 8.21455383e+02 7.48641372e-01]	[4.95687897e+02 8.13862854e+02 7.21778274e-01]	[4.80192719e+02 7.90707886e+02 6.70532942e-01]	[4.41730865e+02 7.95863464e+02 7.85708189e-01]	[423.88601685 790.61297607 0.82634354]	[4.57157806e+02 7.72773376e+02 6.51487052e-01]
[436.67614746 285.23184204 0.87822002]	[436.68438721 336.61676025 0.94259274]	[380.27059937 339.05203247 0.8919397 ]	[344.30459595 418.79345703 0.90152001]	[303.25964355 477.71090698 0.84494299]	[485.40829468 336.46026611 0.8806181 ]	[521.33453369 418.6232605 0.94374585]	[564.87921143 462.28036499 0.93671662]	[441.68609619 511.05612183 0.78298455]	[405.83206177 516.14849854 0.725748 ]	[429.00344849 644.51159668 0.8094523 ]	[449.46765137 767.54138184 0.81996578]	[477.67379761 508.47290039 0.72971499]	[477.70895386 646.96563721 0.80269766]	[4.82786102e+02 7.88134155e+02 7.77308106e-01]	[421.26916504 275.084198 0.97974646]	[444.31057739 274.96743774 0.93318403]	[403.24377441 275.07998657 0.90440392]	[462.19857788 272.43225098 0.85915995]	[4.80157227e+02 8.26527405e+02 7.31374383e-01]	[4.93107452e+02 8.21431763e+02 6.88207150e-01]	[4.80219177e+02 7.93239014e+02 6.69999897e-01]	[4.39266296e+02 7.98381348e+02 7.92344153e-01]	[423.86087036 790.63781738 0.82725078]	[4.59609131e+02 7.72783569e+02 6.72271550e-01]
[436.65841675 290.44052124 0.8864466 ]	[439.05792236 339.12182617 0.9439261 ]	[380.31173706 339.21875 0.88132745]	[344.32711792 421.33425903 0.88201767]	[305.80505371 480.30249023 0.86785448]	[485.43167114 336.62393188 0.88795912]	[521.37817383 418.78759766 0.95474684]	[564.94372559 462.33422852 0.92377728]	[439.33258057 513.56542969 0.79078448]	[403.35836792 516.16253662 0.7369656 ]	[428.99832153 644.49835205 0.82069272]	[452.00906372 767.56018066 0.80814779]	[477.63986206 508.49865723 0.72797412]	[477.66769409 644.44592285 0.81478107]	[4.82810272e+02 7.88213745e+02 7.52850175e-01]	[421.2432251 277.57958984 0.96786481]	[441.92904663 275.13763428 0.9386245 ]	[400.85391235 277.62802124 0.91093922]	[462.20776367 274.98318481 0.88049173]	[4.77652191e+02 8.29089172e+02 7.08563447e-01]	[4.90552124e+02 8.26561340e+02 6.74325109e-01]	[4.80297241e+02 7.93335754e+02 6.09124124e-01]	[4.36689911e+02 7.95875427e+02 7.67643929e-01]	[421.37854004 788.22766113 0.83677506]	[4.59676178e+02 7.75324646e+02 6.49245679e-01]
[436.55334473 295.4703064 0.90678972]	[439.05505371 341.68566895 0.92788756]	[380.26464844 341.80517578 0.8666904 ]	[346.83230591 426.34234619 0.84705997]	[305.83972168 482.88555908 0.85554743]	[485.46783447 339.15686035 0.88673657]	[521.41412354 421.29397583 0.95468175]	[564.93328857 464.83456421 0.90448099]	[441.65661621 516.20214844 0.80623341]	[403.38397217 518.75500488 0.74666154]	[428.99954224 646.93798828 0.80666465]	[452.02926636 765.04870605 0.79310828]	[477.65576172 513.61578369 0.72534406]	[477.67001343 644.54541016 0.81377983]	[4.82849365e+02 7.90620972e+02 7.17451513e-01]	[421.1494751 280.13400269 0.93596566]	[441.84677124 277.65106201 0.93316847]	[400.79980469 280.14007568 0.87001395]	[462.19467163 275.12051392 0.90104651]	[4.77717407e+02 8.31660706e+02 6.62662745e-01]	[4.93113617e+02 8.29143311e+02 6.40090108e-01]	[4.80319855e+02 7.95803589e+02 5.69088995e-01]	[4.39222260e+02 7.95884766e+02 7.93638825e-01]	[423.84051514 790.59246826 0.82556951]	[4.59720154e+02 7.70273438e+02 6.32550478e-01]
[434.12844849 297.98681641 0.91894883]	[439.06350708 344.27984619 0.90640718]	[380.23312378 346.84637451 0.8531155 ]	[349.40423584 426.44833374 0.83327055]	[310.90390015 487.91851807 0.81951684]	[485.45715332 341.67953491 0.87384987]	[521.40216064 426.37774658 0.91663992]	[564.90472412 475.06356812 0.87554699]	[439.32144165 521.19012451 0.82643479]	[403.33966064 521.28613281 0.76401442]	[431.49221802 647.04736328 0.80893964]	[449.51528931 765.00653076 0.79283237]	[477.63793945 518.72772217 0.73602659]	[477.70651245 647.14221191 0.8072055 ]	[4.82827576e+02 7.90637085e+02 6.86982453e-01]	[421.14315796 285.23693848 0.90167928]	[441.81918335 282.69515991 0.89686602]	[400.79763794 282.75314331 0.85304344]	[459.80853271 277.7071228 0.88661164]	[4.77684357e+02 8.29192993e+02 5.53491056e-01]	[4.93065399e+02 8.29098022e+02 5.51751971e-01]	[4.80283325e+02 7.95824341e+02 5.29884398e-01]	[441.72369385 795.82299805 0.79905504]	[423.90280151 790.59075928 0.8222701 ]	[4.59663422e+02 7.70196228e+02 6.33535445e-01]
[436.54925537 297.98953247 0.92182159]	[439.06277466 344.28091431 0.90588456]	[380.23348999 346.84567261 0.85359186]	[349.39950562 426.45025635 0.83270991]	[310.90106201 487.92028809 0.81943679]	[485.45904541 341.68069458 0.87283361]	[521.40130615 426.37191772 0.91669273]	[564.8984375 472.61431885 0.87488037]	[439.31686401 518.78851318 0.82543945]	[403.34008789 521.28173828 0.76320958]	[431.4909668 647.04595947 0.80905682]	[451.9949646 765.00213623 0.79327935]	[477.63113403 518.71844482 0.73393112]	[477.70327759 647.14874268 0.80549461]	[4.82835724e+02 7.90708923e+02 6.98900580e-01]	[421.15350342 285.23666382 0.90055019]	[441.83175659 282.69836426 0.89378858]	[400.79940796 282.73236084 0.85698199]	[459.80886841 277.70877075 0.88365406]	[4.77703094e+02 8.31701721e+02 5.89968920e-01]	[4.93091736e+02 8.29195190e+02 5.87144971e-01]	[4.80296021e+02 7.98361084e+02 5.48585296e-01]	[441.70541382 795.82806396 0.80305314]	[423.89605713 788.23950195 0.82358712]	[4.59696503e+02 7.70177124e+02 6.43155396e-01]
[434.10852051 298.24969482 0.8982023 ]	[439.06738281 349.45050049 0.8931511 ]	[380.27993774 351.99639893 0.86025381]	[349.45965576 436.55316162 0.84605527]	[313.49105835 498.16134644 0.85231209]	[485.41595459 341.8237915 0.85833359]	[521.31170654 428.99645996 0.89845753]	[564.82879639 480.18109131 0.91490698]	[439.29519653 521.3425293 0.84141445]	[403.33511353 523.81512451 0.77708369]	[431.55441284 647.11651611 0.80982935]	[449.48834229 765.06494141 0.79368764]	[475.14538574 521.29803467 0.74550527]	[477.73345947 647.13708496 0.80730915]	[4.82882355e+02 7.80431519e+02 5.68877161e-01]	[418.80157471 292.91317749 0.92525077]	[441.82302856 290.40844727 0.90980983]	[400.78945923 292.87460327 0.84929329]	[459.78363037 282.75915527 0.84298903]	[4.77665527e+02 8.13796814e+02 3.33047092e-01]	[4.93121643e+02 8.13804688e+02 3.34175229e-01]	[4.80306946e+02 7.90649780e+02 4.23723131e-01]	[441.78555298 793.36566162 0.79971474]	[426.40429688 790.61425781 0.8197422 ]	[4.59627106e+02 7.70255493e+02 6.17716253e-01]
[434.10736084 298.24899292 0.89832079]	[439.06793213 349.45004272 0.89326811]	[380.27938843 351.99694824 0.86053479]	[349.45895386 436.56719971 0.84868979]	[313.49185181 498.16073608 0.85246944]	[485.41604614 341.8241272 0.85826719]	[521.31542969 431.46118164 0.89799994]	[564.82421875 480.17160034 0.91203326]	[439.30465698 521.33551025 0.84031379]	[403.34552002 523.81036377 0.77538061]	[434.0218811 647.12084961 0.81057793]	[449.48873901 765.07855225 0.79440188]	[475.16262817 521.28820801 0.74573779]	[477.74179077 647.14715576 0.80818266]	[4.82890289e+02 7.77908752e+02 5.59356391e-01]	[418.8012085 292.91238403 0.92508137]	[441.82247925 290.40881348 0.90984297]	[400.78875732 292.87445068 0.84893662]	[459.78479004 282.75662231 0.84393251]	[4.77651489e+02 8.11261536e+02 3.12552750e-01]	[4.93112091e+02 8.11289246e+02 3.11349183e-01]	[4.80313232e+02 7.88201599e+02 4.13113594e-01]	[441.7807312 793.36663818 0.80022949]	[426.4034729 790.61724854 0.82116377]	[4.59627014e+02 7.70275635e+02 6.17897749e-01]
[434.03701782 303.20874023 0.86264896]	[439.0539856 354.53045654 0.91577512]	[380.2802124 354.57647705 0.8771621 ]	[351.99008179 439.18612671 0.89544904]	[316.10684204 500.71734619 0.91066766]	[485.39309692 349.39242554 0.8454029 ]	[521.29748535 436.64755249 0.9202804 ]	[562.38726807 482.78323364 0.93113863]	[439.27859497 523.82849121 0.83754945]	[403.32333374 523.93383789 0.77142227]	[434.05371094 649.63024902 0.80405426]	[449.47305298 765.05725098 0.78551894]	[475.10443115 521.38421631 0.74421549]	[477.69714355 649.68267822 0.78539222]	[4.82906494e+02 7.72796570e+02 5.75143695e-01]	[418.77667236 295.46505737 0.95911205]	[441.78204346 293.01260376 0.94843662]	[400.77172852 292.99194336 0.85445011]	[459.74777222 290.35595703 0.84629524]	[4.80141083e+02 8.01010193e+02 2.96631902e-01]	[4.98154968e+02 8.00972656e+02 2.84117132e-01]	[4.80308990e+02 7.88082275e+02 3.98408979e-01]	[4.41790771e+02 7.93339722e+02 7.88431227e-01]	[426.38830566 790.6116333 0.8173039 ]	[4.59603241e+02 7.70262207e+02 6.02534771e-01]
[434.10568237 310.9793396 0.86580902]	[439.0710144 357.15313721 0.95009243]	[380.27566528 359.60574341 0.8923189 ]	[356.97857666 441.89337158 0.91291815]	[318.55142212 513.58911133 0.87064976]	[485.42791748 354.60083008 0.86462915]	[521.21258545 441.75994873 0.93859178]	[559.82275391 498.25588989 0.8813473 ]	[439.21255493 526.50579834 0.81028312]	[403.25473022 529.02905273 0.75235331]	[434.02441406 654.74560547 0.78423417]	[451.9883728 764.97094727 0.79421967]	[472.5843811 526.4564209 0.73001796]	[477.73638916 664.85974121 0.79180014]	[4.82919373e+02 8.06080322e+02 6.71784222e-01]	[418.78234863 298.07327271 0.96593791]	[441.80383301 295.65463257 0.96520329]	[400.77029419 298.08914185 0.89989591]	[459.78500366 295.44168091 0.87203377]	[4.80277802e+02 8.44551575e+02 5.80875397e-01]	[4.98216461e+02 8.39440857e+02 5.84529042e-01]	[4.80294922e+02 8.11165588e+02 5.37617087e-01]	[441.73800659 795.87255859 0.79920518]	[426.37329102 790.63482666 0.82025927]	[4.59730377e+02 7.67681702e+02 6.60635531e-01]
[431.51852417 316.09423828 0.89416182]	[439.06613159 362.21969604 0.93475848]	[380.29724121 364.77523804 0.86187899]	[357.03515625 449.46484375 0.88370264]	[318.71902466 521.24230957 0.91036314]	[485.46322632 359.68508911 0.88736123]	[518.79803467 449.42950439 0.87026286]	[554.68267822 505.90319824 0.84456533]	[439.20675659 536.70330811 0.81229484]	[403.25 536.72796631 0.75714004]	[434.04232788 662.40814209 0.81088692]	[454.55865479 764.98968506 0.80829108]	[472.56814575 536.67285156 0.71939838]	[477.70672607 667.47705078 0.80903596]	[4.82877686e+02 8.11254456e+02 7.44830370e-01]	[418.71051025 300.77731323 0.91273135]	[441.722229 300.65591431 0.9294368 ]	[400.75689697 300.74136353 0.82971889]	[459.73233032 298.02716064 0.89279252]	[4.80281616e+02 8.52319946e+02 6.85355783e-01]	[4.98237457e+02 8.49776733e+02 6.89370394e-01]	[4.80265045e+02 8.16396667e+02 5.72536767e-01]	[441.70108032 798.37304688 0.79981422]	[426.38311768 790.65301514 0.8197155 ]	[4.59834778e+02 7.67685913e+02 6.80901885e-01]
[434.0244751 318.72302246 0.88928324]	[439.09503174 364.81619263 0.91896254]	[380.29608154 367.4147644 0.85327196]	[357.05761719 452.0663147 0.88890076]	[318.73556519 523.80889893 0.92332602]	[487.91729736 362.20672607 0.86431408]	[521.14892578 454.57202148 0.87692219]	[549.57446289 508.45666504 0.82270837]	[439.22827148 539.22589111 0.83125085]	[403.2822876 539.24230957 0.76207346]	[431.51708984 662.46289062 0.80767304]	[452.00424194 765.04681396 0.79446238]	[472.56066895 539.22576904 0.73004544]	[477.70220947 665.0635376 0.8094852 ]	[4.85377960e+02 8.06123108e+02 5.94674885e-01]	[418.75219727 310.91241455 0.90472138]	[441.78219604 308.40039062 0.89719391]	[400.75479126 308.34637451 0.82497549]	[459.7578125 300.68817139 0.85816073]	[4.80326080e+02 8.49736572e+02 4.10573721e-01]	[5.00682373e+02 8.47171204e+02 4.39752191e-01]	[4.80282135e+02 8.11279846e+02 4.32936072e-01]	[4.41749359e+02 7.98400085e+02 7.66068399e-01]	[426.38867188 790.69927979 0.80115354]	[4.59709991e+02 7.70142944e+02 6.30127430e-01]
[431.55657959 321.24835205 0.87031305]	[439.11984253 369.92590332 0.90926665]	[380.33404541 372.4581604 0.85151148]	[357.06115723 457.14694214 0.91110051]	[318.73654175 523.97705078 0.90629786]	[485.4850769 364.7791748 0.84595853]	[518.7868042 457.12374878 0.88953167]	[549.57562256 513.64819336 0.82157308]	[439.24414062 541.71374512 0.84016144]	[403.28823853 541.72662354 0.76461691]	[434.04269409 664.90985107 0.81961024]	[452.00979614 764.9755249 0.78515327]	[472.60925293 541.72363281 0.73866665]	[477.71557617 665.07073975 0.80796117]	[4.82915344e+02 7.90721741e+02 5.98566473e-01]	[418.75665283 313.54736328 0.93902075]	[441.76742554 313.4772644 0.93956625]	[400.77642822 313.46401978 0.83469367]	[459.73864746 308.36190796 0.84404659]	[4.77737457e+02 8.18928101e+02 4.52553391e-01]	[4.98149261e+02 8.16402527e+02 4.50969398e-01]	[4.80291412e+02 7.98402588e+02 4.52732295e-01]	[4.41749725e+02 7.98362549e+02 7.84870327e-01]	[426.35693359 790.65966797 0.81506264]	[4.59761047e+02 7.70094482e+02 6.31312013e-01]
[434.02859497 326.31063843 0.84863824]	[439.11328125 375.07955933 0.93278074]	[380.32241821 375.12484741 0.87393707]	[356.98672485 459.84939575 0.9276104 ]	[318.69064331 528.97833252 0.87876737]	[485.4647522 372.44259644 0.83742726]	[521.15252686 459.70498657 0.92621446]	[547.00177002 518.66693115 0.86147702]	[439.25949097 541.85144043 0.86116135]	[403.29724121 541.90704346 0.78815532]	[436.65710449 664.99511719 0.85724294]	[451.99942017 762.51586914 0.77694619]	[475.084198 541.82318115 0.75780904]	[480.10641479 667.60943604 0.79578584]	[4.82958832e+02 8.08604736e+02 5.87346315e-01]	[418.77407837 316.0932312 0.97097653]	[441.77658081 315.9961853 0.9673208 ]	[400.79299927 316.04229736 0.87181675]	[459.76644897 310.96224976 0.86567926]	[4.82743439e+02 8.47136353e+02 3.66304636e-01]	[5.00738007e+02 8.42036987e+02 4.01166737e-01]	[4.80263214e+02 8.11226868e+02 4.44359571e-01]	[4.41728760e+02 7.95824341e+02 7.93143451e-01]	[426.37957764 790.61352539 0.81320816]	[4.59786926e+02 7.67622498e+02 6.55075669e-01]
[434.11343384 333.97634888 0.87588507]	[439.12850952 377.61334229 0.95963192]	[380.32522583 377.70159912 0.88659286]	[356.96496582 462.26086426 0.92698032]	[318.60705566 531.5526123 0.87352175]	[487.92672729 375.11236572 0.84985834]	[521.19512939 462.21862793 0.93933678]	[546.98876953 521.23297119 0.88893497]	[439.19509888 544.3894043 0.85694736]	[400.87664795 544.44006348 0.79059774]	[439.12817383 667.44781494 0.85800081]	[452.03695679 764.99121094 0.7898705 ]	[472.5440979 544.36987305 0.76155716]	[480.12585449 670.11932373 0.77448744]	[4.85425842e+02 8.26596252e+02 5.80837369e-01]	[418.7895813 318.64828491 0.95734954]	[441.83560181 318.5324707 0.95846748]	[400.78973389 318.61483765 0.89824659]	[462.1918335 315.93811035 0.88166225]	[4.82904297e+02 8.70204712e+02 4.89050984e-01]	[5.00806366e+02 8.67601440e+02 4.95735466e-01]	[4.80306366e+02 8.31757080e+02 4.34214175e-01]	[4.41687622e+02 7.95858032e+02 7.93492556e-01]	[423.91098022 790.62103271 0.81574672]	[4.62196136e+02 7.67660645e+02 7.04547882e-01]
[436.550354 336.53668213 0.90355659]	[439.14242554 380.15084839 0.95631421]	[382.76589966 380.17529297 0.87758291]	[354.52401733 462.35144043 0.90800667]	[316.14468384 531.60546875 0.87473404]	[487.99780273 377.7406311 0.86427069]	[521.2767334 464.93237305 0.92048216]	[549.52233887 523.93127441 0.867908 ]	[439.21026611 544.4418335 0.84929454]	[400.87661743 544.49432373 0.7813884 ]	[439.11557007 667.60046387 0.85103953]	[452.07904053 762.51623535 0.78025645]	[472.58187866 544.42907715 0.75646013]	[480.14944458 680.34985352 0.75140977]	[4.85379761e+02 8.31717346e+02 7.17176080e-01]	[421.17330933 321.18847656 0.92775685]	[441.86938477 318.7416687 0.91917473]	[400.85635376 318.73675537 0.86089879]	[462.24984741 316.1206665 0.91172409]	[4.82756561e+02 8.72710510e+02 6.38773263e-01]	[5.00710846e+02 8.70139343e+02 6.28161430e-01]	[4.82802429e+02 8.36909058e+02 5.44708788e-01]	[439.20648193 793.36499023 0.81117338]	[423.8999939 788.20227051 0.81360388]	[4.62237518e+02 7.67622131e+02 7.17906117e-01]
[436.58383179 339.08239746 0.92646456]	[439.15112305 382.75378418 0.94177371]	[382.775177 382.72360229 0.86127132]	[351.93804932 464.82141113 0.8655175 ]	[315.95626831 534.16308594 0.86153644]	[490.50665283 380.32196045 0.85209 ]	[521.27203369 469.98486328 0.90218139]	[549.50341797 528.98461914 0.83720785]	[439.19662476 547.05175781 0.82056397]	[403.24606323 549.51708984 0.75996417]	[439.16992188 667.61541748 0.85308802]	[452.07550049 764.98590088 0.78662956]	[472.55862427 547.05316162 0.73529595]	[480.14111328 682.909729 0.76239824]	[4.85393860e+02 8.31700684e+02 6.56968117e-01]	[421.19934082 326.34088135 0.89467168]	[441.90927124 323.82318115 0.87626076]	[403.31976318 321.25875854 0.80894899]	[462.25219727 318.66052246 0.92385066]	[4.82784576e+02 8.72818115e+02 5.64232230e-01]	[5.00736176e+02 8.70234802e+02 5.75109959e-01]	[4.82766418e+02 8.39428955e+02 4.84316856e-01]	[439.23074341 795.79656982 0.80326718]	[423.8994751 788.22296143 0.81260347]	[4.62207825e+02 7.67657104e+02 7.16771007e-01]
[436.63839722 341.68218994 0.9064154 ]	[439.16616821 385.35620117 0.9204818 ]	[382.77981567 385.3782959 0.83783394]	[346.84552002 467.40301514 0.84694785]	[308.35592651 539.16223145 0.8291893 ]	[488.01858521 382.83047485 0.83762258]	[521.2689209 475.11883545 0.90251368]	[549.49847412 536.66912842 0.83810437]	[439.25357056 554.70013428 0.81821817]	[403.33230591 554.68096924 0.74525416]	[439.16748047 667.64440918 0.85347319]	[452.02319336 764.94396973 0.77398545]	[472.6031189 557.17016602 0.72810024]	[480.13806152 682.92120361 0.7623471 ]	[4.85484894e+02 8.29211060e+02 5.03377736e-01]	[421.24023438 334.01748657 0.92255485]	[444.30853271 331.5 0.88774294]	[403.3215332 331.49102783 0.81536961]	[462.2833252 321.25650024 0.88586855]	[4.82843689e+02 8.70294312e+02 2.97928303e-01]	[5.00792114e+02 8.70212341e+02 3.34988773e-01]	[4.82805450e+02 8.44558655e+02 3.37002665e-01]	[4.39243225e+02 7.93316528e+02 7.88738251e-01]	[423.90109253 788.19580078 0.80126441]	[4.59824432e+02 7.67617554e+02 7.04744697e-01]
[436.65432739 344.26748657 0.88012654]	[439.18673706 392.980896 0.91427147]	[382.7956543 390.48825073 0.83480918]	[344.28948975 467.41378784 0.85528094]	[300.77368164 539.19036865 0.8401131 ]	[488.02401733 390.44729614 0.81649023]	[521.28991699 477.67156982 0.92532331]	[547.00091553 539.19030762 0.86518109]	[439.25637817 559.71362305 0.83516163]	[403.33529663 557.26086426 0.75544286]	[439.14224243 667.67675781 0.85483062]	[452.05630493 762.5166626 0.7763381 ]	[472.58383179 559.73803711 0.73690534]	[480.1758728 685.52197266 0.77788061]	[4.85467072e+02 8.39467346e+02 6.13976300e-01]	[421.26483154 336.54846191 0.95040059]	[444.31845093 336.44207764 0.91427159]	[403.33267212 334.05627441 0.82090247]	[462.26983643 328.86331177 0.86124039]	[4.82867432e+02 8.80470032e+02 4.91435081e-01]	[5.00802246e+02 8.75377197e+02 5.31646609e-01]	[4.82838684e+02 8.52195129e+02 4.72238004e-01]	[4.39178223e+02 7.93323303e+02 7.83586800e-01]	[423.8664856 788.17822266 0.79697752]	[4.59841766e+02 7.67602478e+02 7.01276779e-01]
[439.08132935 349.41253662 0.88696432]	[439.23233032 395.57723999 0.93606853]	[382.87002563 395.49316406 0.83533072]	[341.72067261 470.01779175 0.86513072]	[298.23129272 539.22253418 0.87591237]	[490.52044678 395.53173828 0.82363397]	[521.34814453 480.26806641 0.9503147 ]	[546.96960449 541.73773193 0.89531189]	[439.26004028 559.7857666 0.84067535]	[403.35644531 559.74859619 0.76057172]	[439.11065674 670.1998291 0.83651519]	[454.55618286 764.97637939 0.7824477 ]	[472.58023071 559.83551025 0.74055833]	[480.15151978 688.01489258 0.79548568]	[4.85476440e+02 8.47107971e+02 6.38406932e-01]	[421.32498169 339.04815674 0.95876819]	[444.39807129 336.60528564 0.92740554]	[403.36569214 336.53308105 0.83495188]	[462.31085205 333.92694092 0.85755861]	[4.82866943e+02 8.88186768e+02 4.95475560e-01]	[5.00781982e+02 8.83070679e+02 5.23035049e-01]	[4.82824677e+02 8.54812073e+02 4.84982342e-01]	[4.39153656e+02 7.93335205e+02 7.85274148e-01]	[423.86932373 788.18005371 0.79772329]	[4.62220734e+02 7.67620239e+02 7.05926657e-01]
[439.07275391 356.97518921 0.91940659]	[439.25375366 398.08917236 0.96060872]	[385.36477661 398.0300293 0.84262258]	[339.27996826 472.58480835 0.8726505 ]	[298.14663696 536.73681641 0.87530029]	[493.05337524 398.07312012 0.84561062]	[521.39190674 482.75167847 0.95261335]	[547.0166626 541.9006958 0.88651073]	[439.29589844 562.23944092 0.8564018 ]	[403.38012695 559.82861328 0.76956201]	[439.11862183 670.19091797 0.84548265]	[454.54550171 764.96337891 0.77892315]	[475.08297729 562.28436279 0.75695109]	[480.16421509 688.0390625 0.79830432]	[4.85474579e+02 8.44596924e+02 6.36170983e-01]	[421.34161377 339.29763794 0.93271518]	[444.40054321 339.206604 0.91952163]	[405.84976196 339.07092285 0.8271271 ]	[462.37109375 336.53991699 0.88819289]	[4.82847687e+02 8.88163879e+02 4.82904106e-01]	[5.00766296e+02 8.83040100e+02 5.15457034e-01]	[4.82850830e+02 8.52357727e+02 4.78501081e-01]	[4.39184814e+02 7.93306519e+02 7.88717866e-01]	[423.88119507 788.16784668 0.79863691]	[4.62206757e+02 7.67593628e+02 6.94270015e-01]
[439.11819458 357.1210022 0.94200444]	[439.25091553 398.24478149 0.95947707]	[385.36257935 398.16870117 0.858446 ]	[339.17929077 475.08251953 0.88400048]	[295.64526367 536.73345947 0.87127143]	[493.06613159 398.27090454 0.85731816]	[523.80334473 482.95462036 0.93345374]	[549.57629395 544.52056885 0.85407853]	[439.24197388 562.33129883 0.87200224]	[403.33013916 562.33135986 0.79802179]	[439.14822388 670.15460205 0.85786718]	[454.53805542 765.02069092 0.78559887]	[472.52572632 562.36767578 0.76858717]	[480.15396118 685.45550537 0.8099013 ]	[4.85385773e+02 7.93285095e+02 4.66408879e-01]	[421.37915039 341.79049683 0.90442443]	[446.88824463 341.70297241 0.87950099]	[405.87268066 339.22540283 0.83565146]	[462.41970825 336.65344238 0.89863354]	[4.80256805e+02 8.21480530e+02 2.84252048e-01]	[5.00686188e+02 8.24076843e+02 2.84571767e-01]	[4.80303314e+02 8.00987854e+02 3.22315186e-01]	[441.71380615 795.8114624 0.80799103]	[426.41677856 790.59637451 0.82057178]	[4.59831909e+02 7.67653259e+02 6.88282728e-01]
[439.14837646 359.56643677 0.95407254]	[439.30709839 400.77133179 0.94826156]	[385.38540649 400.6918335 0.85762423]	[339.11013794 475.09762573 0.89527339]	[295.53173828 534.15136719 0.86692244]	[493.12646484 400.78469849 0.85697699]	[523.88909912 485.47561646 0.9067663 ]	[552.09191895 547.065979 0.82144725]	[439.33166504 562.36364746 0.87427115]	[405.84896851 562.3649292 0.7885772 ]	[439.25402832 670.11340332 0.87391597]	[454.55477905 765.06091309 0.79334939]	[475.11080933 562.40423584 0.78063464]	[480.17230225 685.55163574 0.81555629]	[4.85419952e+02 8.18934937e+02 4.39056516e-01]	[423.77102661 346.80914307 0.88063234]	[446.90045166 344.26971436 0.86050868]	[405.93133545 341.70300293 0.80516678]	[462.41061401 339.11932373 0.90159094]	[4.80264282e+02 8.42026794e+02 2.17126191e-01]	[5.00816315e+02 8.52264282e+02 2.40028545e-01]	[4.82758606e+02 8.26617676e+02 2.58367419e-01]	[439.24313354 795.8137207 0.79741979]	[426.38299561 790.60333252 0.8176232 ]	[4.59827789e+02 7.70109314e+02 7.18282044e-01]
[439.15148926 359.75668335 0.93908083]	[441.70828247 400.86410522 0.93641526]	[387.94100952 400.74884033 0.85835516]	[336.59048462 475.17541504 0.89961469]	[292.9178772 528.98736572 0.82362777]	[493.13589478 403.28677368 0.84262085]	[523.97619629 490.49520874 0.8752864 ]	[552.1307373 552.07580566 0.80826998]	[439.33355713 562.35015869 0.87908763]	[405.8503418 562.38201904 0.79725629]	[439.28134155 667.58294678 0.89406586]	[451.98983765 767.51904297 0.78493035]	[475.11621094 562.36749268 0.78585184]	[480.13616943 677.77050781 0.76935244]	[4.82925446e+02 7.85547363e+02 4.65563059e-01]	[423.79025269 351.96157837 0.87189817]	[446.89324951 351.92745972 0.86365265]	[408.44622803 344.24771118 0.76351875]	[464.84265137 339.24414062 0.87585551]	[4.80235840e+02 8.16361328e+02 2.56457716e-01]	[5.00666748e+02 8.18916687e+02 2.56508142e-01]	[4.77729462e+02 7.93282837e+02 3.29378843e-01]	[441.74649048 793.35412598 0.80012274]	[426.44064331 790.60632324 0.81452918]	[4.59708862e+02 7.70205444e+02 6.51547730e-01]
[439.20187378 362.29351807 0.92192799]	[441.72116089 403.35009766 0.92188394]	[390.43884277 400.87869263 0.84382188]	[334.02770996 472.61618042 0.85121107]	[280.23101807 526.43328857 0.85464841]	[495.63140869 405.8687439 0.82792026]	[523.99688721 495.62689209 0.87939912]	[554.65692139 554.69720459 0.81216025]	[441.68600464 562.41448975 0.88119453]	[405.88464355 562.41687012 0.802899 ]	[439.27557373 667.5635376 0.88428342]	[452.00799561 767.50897217 0.77871811]	[475.17050171 562.44403076 0.79334807]	[480.15493774 680.37207031 0.77408391]	[4.82963013e+02 7.88135498e+02 4.35048223e-01]	[423.84384155 354.58056641 0.89417589]	[446.95819092 354.51223755 0.87989557]	[410.99972534 349.4352417 0.73099607]	[464.95831299 341.79644775 0.83324671]	[4.80237885e+02 8.16360046e+02 2.33880818e-01]	[5.00680389e+02 8.21495728e+02 2.33062625e-01]	[4.77671967e+02 7.98396790e+02 2.91391373e-01]	[4.41745972e+02 7.93356079e+02 7.91648090e-01]	[426.44546509 790.60406494 0.807854 ]	[4.59723785e+02 7.70197388e+02 6.46019518e-01]
[439.26980591 367.34085083 0.90379429]	[441.71304321 408.39599609 0.90611535]	[390.44100952 403.3659668 0.83110154]	[331.39938354 472.55166626 0.8251372 ]	[277.63345337 523.82098389 0.92013705]	[495.6053772 410.97875977 0.81206113]	[523.99890137 498.21310425 0.90843344]	[554.63421631 557.26239014 0.82730669]	[439.32846069 562.39294434 0.88574719]	[405.86505127 562.39099121 0.80663079]	[439.3086853 665.07904053 0.89533067]	[449.49105835 767.51220703 0.7813884 ]	[472.61029053 562.43267822 0.78327751]	[477.681427 672.68084717 0.73862207]	[4.80271423e+02 7.72805115e+02 4.68584716e-01]	[426.35488892 357.10256958 0.90693581]	[449.50643921 357.03271484 0.89453435]	[413.58654785 356.97735596 0.76084918]	[467.46520996 349.38165283 0.79627216]	[4.77718353e+02 8.08696045e+02 2.74068534e-01]	[4.95672241e+02 8.08600769e+02 2.61694610e-01]	[4.75151276e+02 7.88131592e+02 3.21307600e-01]	[4.41860168e+02 7.95792847e+02 7.84199834e-01]	[428.94213867 790.65966797 0.80576515]	[4.59613495e+02 7.70208801e+02 6.06662750e-01]
[441.69689941 372.51168823 0.91776007]	[441.74163818 413.49856567 0.90406179]	[390.44848633 405.91531372 0.81250376]	[331.43981934 464.96191406 0.82661521]	[277.48184204 521.24639893 0.9202286 ]	[498.12860107 416.03359985 0.8334052 ]	[526.43988037 500.83929443 0.92511916]	[554.62646484 559.83691406 0.84871364]	[441.66299438 562.42199707 0.8831079 ]	[405.88235474 562.42059326 0.80384636]	[439.32189941 667.48101807 0.89608419]	[449.48352051 767.51452637 0.78324234]	[475.08203125 564.82922363 0.78486806]	[477.73965454 672.72412109 0.75746882]	[4.82748444e+02 7.77856995e+02 5.07902861e-01]	[428.94802856 359.599823 0.90099049]	[454.61181641 357.20449829 0.9154563 ]	[416.08221436 357.06536865 0.78095239]	[470.02255249 354.46887207 0.8001799 ]	[4.80160675e+02 8.11181274e+02 3.05000246e-01]	[4.98147766e+02 8.08683289e+02 2.99114227e-01]	[4.77674622e+02 7.88169739e+02 3.67257625e-01]	[4.41824585e+02 7.93366394e+02 7.92625308e-01]	[428.91589355 790.63568115 0.80668688]	[4.59618195e+02 7.70200134e+02 6.16320610e-01]
[441.71963501 377.53433228 0.94242644]	[441.79449463 413.57156372 0.90703285]	[390.50057983 408.40969849 0.81016254]	[328.84094238 464.91937256 0.82399505]	[275.0758667 516.22583008 0.87221861]	[498.18786621 416.14398193 0.86340612]	[526.42944336 503.25283813 0.9203136 ]	[554.63446045 562.33441162 0.85986012]	[441.67974854 562.44085693 0.88130069]	[405.91296387 562.40509033 0.80073452]	[439.32369995 667.4932251 0.88860422]	[449.44815063 767.54589844 0.78590459]	[475.09805298 564.87677002 0.78824574]	[477.68060303 677.80285645 0.73446792]	[4.82812073e+02 7.83021729e+02 4.68302071e-01]	[428.98654175 359.81036377 0.88376427]	[457.09634399 359.73855591 0.91579145]	[416.13323975 357.21862793 0.77209455]	[475.11010742 356.99157715 0.83238018]	[4.80268433e+02 8.13808411e+02 2.71474570e-01]	[5.00666870e+02 8.13828491e+02 2.86450297e-01]	[4.77641388e+02 7.90753845e+02 3.41620207e-01]	[441.77664185 793.33728027 0.80362648]	[426.41729736 790.61431885 0.82096064]	[4.59622772e+02 7.70250793e+02 6.22319877e-01]
[441.82272339 377.71655273 0.93157959]	[441.82531738 416.01739502 0.90809166]	[393.05175781 408.38684082 0.81983984]	[328.84732056 462.33258057 0.85353005]	[274.89517212 508.50946045 0.83808815]	[498.19760132 418.57363892 0.87724245]	[526.47216797 503.37875366 0.90436447]	[552.14025879 562.42822266 0.86074364]	[439.33206177 562.44488525 0.87914032]	[405.88302612 562.41149902 0.80123782]	[441.68215942 667.54711914 0.88905936]	[449.46923828 767.53881836 0.77979887]	[472.60003662 564.87902832 0.78259736]	[480.10787964 680.33374023 0.76318246]	[4.85345062e+02 7.88109802e+02 5.23891807e-01]	[431.55575562 362.34249878 0.85532808]	[457.21072388 362.29598999 0.90584928]	[416.16925049 359.60324097 0.81042951]	[475.1579895 357.12341309 0.86324543]	[4.82740692e+02 8.16365967e+02 3.09775293e-01]	[5.00718353e+02 8.16332703e+02 3.25699121e-01]	[4.80181030e+02 7.93310425e+02 3.92750144e-01]	[441.75024414 793.3392334 0.81041706]	[426.40139771 790.59625244 0.82493222]	[4.59656616e+02 7.70258240e+02 6.32226467e-01]
[441.90350342 380.19921875 0.92292339]	[441.87619019 416.08639526 0.91121244]	[395.50360107 408.47503662 0.81666952]	[328.84222412 462.21829224 0.85642332]	[274.90893555 505.91314697 0.87041301]	[498.24627686 418.6133728 0.89246833]	[526.50689697 503.39929199 0.89469391]	[554.65435791 564.86529541 0.86530089]	[439.32458496 562.44134521 0.88187623]	[405.88110352 562.40655518 0.80177844]	[441.67337036 667.54858398 0.88409722]	[449.50186157 767.51849365 0.77402711]	[472.5753479 564.87884521 0.78374779]	[477.73577881 677.82971191 0.75816125]	[4.85356934e+02 7.88121582e+02 5.16538799e-01]	[436.55807495 369.88980103 0.84578276]	[459.62228394 367.41860962 0.88825732]	[418.62594604 359.6473999 0.79939377]	[477.59768677 357.19995117 0.85119236]	[4.82746307e+02 8.16365051e+02 2.93923259e-01]	[5.00746216e+02 8.16354004e+02 3.10352772e-01]	[4.80188477e+02 7.93312622e+02 3.78842086e-01]	[441.73956299 793.32653809 0.80396008]	[426.39251709 788.24127197 0.8220489 ]	[4.59679504e+02 7.70238159e+02 6.19722605e-01]
[441.90551758 380.32080078 0.91178048]	[441.92651367 416.1138916 0.90475345]	[395.56951904 410.97122192 0.82825702]	[326.31341553 462.21392822 0.86326134]	[274.88278198 503.45275879 0.88607109]	[498.25518799 418.64556885 0.89432836]	[526.53924561 503.44671631 0.88411039]	[557.19384766 564.96514893 0.86356211]	[441.66159058 564.8494873 0.87747163]	[405.88168335 562.4519043 0.80236721]	[441.67034912 667.55645752 0.88727236]	[449.49737549 767.50970459 0.77394509]	[472.59365845 564.91723633 0.78239936]	[477.74008179 680.35186768 0.75812346]	[4.82929504e+02 7.88177368e+02 4.94614542e-01]	[436.59744263 372.50061035 0.85671616]	[459.63076782 372.51620483 0.90153325]	[418.67102051 359.70587158 0.8088122 ]	[477.5977478 359.67211914 0.8301093 ]	[4.80343628e+02 8.16364014e+02 2.91981906e-01]	[5.00699799e+02 8.16393433e+02 3.05038184e-01]	[4.77719025e+02 7.95841064e+02 3.64371270e-01]	[441.76998901 793.3260498 0.80432802]	[426.42895508 790.59747314 0.81720877]	[4.59679382e+02 7.70211792e+02 6.23908043e-01]
[444.32095337 382.78057861 0.89602154]	[444.31488037 416.16412354 0.90511525]	[395.56973267 411.03933716 0.82725543]	[326.33392334 459.85284424 0.86684859]	[272.50161743 503.35003662 0.90034515]	[500.6517334 418.69567871 0.90031159]	[528.98321533 503.44616699 0.87939727]	[557.26318359 565.02880859 0.86867458]	[441.66317749 564.8727417 0.87848258]	[405.8994751 564.83807373 0.80286729]	[441.66564941 667.52697754 0.88962847]	[449.49026489 767.50598145 0.77116263]	[472.58477783 564.93444824 0.78447044]	[477.69622803 677.77526855 0.74183369]	[4.82795471e+02 7.82981934e+02 4.86902922e-01]	[436.6133728 375.00634766 0.87164134]	[459.69549561 375.01333618 0.91854161]	[418.68322754 359.80578613 0.77359051]	[477.699646 359.80230713 0.83158875]	[4.80241028e+02 8.11265442e+02 2.94316530e-01]	[4.98241364e+02 8.11222717e+02 2.95403987e-01]	[4.77651550e+02 7.90752808e+02 3.50065768e-01]	[4.41820007e+02 7.93356201e+02 7.84799695e-01]	[428.91802979 790.64007568 0.80431819]	[4.59617584e+02 7.70191895e+02 5.89793146e-01]
[444.39352417 382.84112549 0.8786152 ]	[444.3374939 418.56652832 0.90938163]	[395.56243896 413.52127075 0.83098799]	[326.31195068 459.8454895 0.86935639]	[272.47161865 503.27523804 0.90166587]	[500.69052124 418.77514648 0.90770793]	[529.03137207 503.45007324 0.87783986]	[559.77557373 565.04089355 0.88106495]	[441.67456055 564.9006958 0.87795275]	[405.91210938 564.85046387 0.80048513]	[439.32391357 667.60009766 0.8820529 ]	[449.49636841 765.07391357 0.77200818]	[472.59603882 564.97998047 0.78013086]	[477.74172974 680.41363525 0.75884706]	[4.82931366e+02 7.90663513e+02 4.43879992e-01]	[436.66662598 375.07244873 0.88656676]	[459.74121094 375.06344604 0.93327409]	[418.70870972 362.22229004 0.77153373]	[477.73580933 359.78805542 0.83618182]	[4.80260040e+02 8.11287659e+02 2.31947169e-01]	[4.98264862e+02 8.16365356e+02 2.24522799e-01]	[4.77640747e+02 7.95868774e+02 2.97740728e-01]	[4.41804657e+02 7.93352173e+02 7.87890375e-01]	[428.91342163 790.63311768 0.80719262]	[4.59662689e+02 7.70132812e+02 6.30198956e-01]
[444.36114502 385.31924438 0.8668735 ]	[444.30578613 418.62814331 0.92174453]	[395.50665283 416.04095459 0.83307886]	[323.82171631 462.1890564 0.86573654]	[272.4552002 503.23867798 0.89774883]	[500.67776489 421.16238403 0.90648258]	[531.59503174 503.46817017 0.86086243]	[562.24798584 567.44592285 0.8801356 ]	[441.68756104 564.9564209 0.86944127]	[408.3899231 564.90509033 0.7905401 ]	[441.68045044 667.62878418 0.87401384]	[452.0269165 765.05114746 0.78314364]	[472.6060791 565.04632568 0.76757145]	[480.12857056 685.50457764 0.77723253]	[4.85346527e+02 8.29182434e+02 4.93056744e-01]	[436.64596558 375.11010742 0.88512993]	[459.71722412 377.48736572 0.93767691]	[418.66299438 359.79962158 0.80567563]	[477.69714355 359.80096436 0.82695562]	[4.93099213e+02 8.90683289e+02 1.77059993e-01]	[5.03347107e+02 8.75347961e+02 2.17036709e-01]	[4.80181396e+02 8.47161011e+02 3.20832491e-01]	[441.69656372 795.7980957 0.80794549]	[426.40289307 790.6060791 0.82118356]	[4.59766113e+02 7.70122803e+02 6.80357158e-01]
[444.33950806 385.38021851 0.86115241]	[441.91790771 418.67782593 0.92428899]	[393.02340698 416.15396118 0.83748156]	[323.73864746 462.24472046 0.8749727 ]	[272.4336853 500.88949585 0.89415777]	[500.67718506 421.17822266 0.90677536]	[534.12451172 505.86904907 0.85455132]	[562.37902832 567.49676514 0.89367878]	[441.69393921 564.96057129 0.86866963]	[408.390625 564.92297363 0.79003745]	[441.66567993 667.6348877 0.8714838 ]	[451.98937988 765.03710938 0.77322644]	[475.09231567 565.04321289 0.77059579]	[477.72280884 685.41607666 0.76411259]	[4.85413940e+02 8.29191101e+02 3.84405196e-01]	[436.62329102 377.51187134 0.88953555]	[459.70065308 377.52694702 0.94511479]	[418.6222229 362.19717407 0.80188888]	[477.6791687 359.82601929 0.82693923]	[4.95663086e+02 8.90778259e+02 1.36381209e-01]	[5.03359497e+02 8.83035156e+02 1.70092583e-01]	[4.80167450e+02 8.54823730e+02 2.45037064e-01]	[441.72045898 793.35119629 0.80140436]	[426.43109131 790.61798096 0.81647229]	[4.59721436e+02 7.70118286e+02 6.58670127e-01]
[444.34683228 387.92141724 0.85657477]	[444.29144287 418.73199463 0.92601264]	[393.03955078 418.5619812 0.84630793]	[321.19314575 462.33746338 0.88899577]	[272.38821411 500.89697266 0.88942742]	[500.66946411 421.23394775 0.90111524]	[536.63659668 505.96282959 0.84088504]	[562.43261719 567.56158447 0.89324147]	[441.68780518 565.03833008 0.85494846]	[405.89898682 564.9909668 0.78480428]	[441.66442871 667.63427734 0.87332767]	[449.47445679 765.06164551 0.77114117]	[475.11657715 567.52410889 0.7616362 ]	[477.69058228 685.39611816 0.7533946 ]	[4.85356659e+02 7.98412109e+02 2.90708929e-01]	[436.62402344 377.58432007 0.90438473]	[459.70880127 377.57797241 0.95264602]	[418.62918091 362.27954102 0.76980352]	[477.67599487 362.22360229 0.81351262]	[4.95641296e+02 8.93313843e+02 1.16123207e-01]	[5.03356079e+02 8.88140320e+02 1.47603273e-01]	[4.80288849e+02 8.65098694e+02 2.20521376e-01]	[441.69268799 793.32116699 0.79514694]	[426.40777588 790.6048584 0.81330407]	[4.59671204e+02 7.70166687e+02 6.48354769e-01]
[444.35113525 390.50308228 0.8580637 ]	[441.90731812 421.1506958 0.9281311 ]	[393.02655029 418.65014648 0.85243356]	[321.14416504 462.37887573 0.88798559]	[269.85922241 503.28225708 0.87348598]	[500.64398193 421.32809448 0.8830207 ]	[534.18884277 506.00646973 0.82958102]	[562.46966553 570.04620361 0.87970626]	[441.66867065 567.50366211 0.84350926]	[405.89645386 565.03283691 0.77162188]	[441.70217896 667.67010498 0.86852252]	[452.00460815 764.9888916 0.77547085]	[475.06445312 570.0736084 0.74247009]	[480.13781738 690.60546875 0.71040863]	[4.85496155e+02 8.49736145e+02 5.53228617e-01]	[436.62451172 377.68606567 0.91320622]	[459.70874023 377.65258789 0.95919991]	[418.63842773 364.8309021 0.75798881]	[477.66595459 362.32855225 0.79790294]	[4.85425751e+02 8.95931824e+02 3.86072487e-01]	[5.00842224e+02 8.93243225e+02 4.32770669e-01]	[4.80295288e+02 8.62569397e+02 3.97717357e-01]	[439.30105591 793.32800293 0.81433213]	[426.39868164 788.23321533 0.8208468 ]	[4.59759552e+02 7.67652466e+02 6.86910510e-01]
[444.35638428 395.50927734 0.88045412]	[441.84863281 421.2401123 0.9375577 ]	[390.50360107 418.73382568 0.85290098]	[318.69891357 462.43530273 0.88375664]	[267.33569336 503.29779053 0.87042731]	[498.22344971 423.78213501 0.87257731]	[536.67584229 511.01251221 0.8186205 ]	[564.82116699 570.08374023 0.87766165]	[441.66131592 570.04486084 0.83143419]	[405.8765564 567.54046631 0.75628424]	[441.72125244 670.10626221 0.85500127]	[451.99536133 765.01464844 0.77212042]	[475.0821228 572.60986328 0.7400564 ]	[480.12106323 688.13952637 0.71045679]	[4.87940521e+02 8.49660400e+02 5.05972624e-01]	[436.63827515 380.11148071 0.91713399]	[459.71572876 380.0947876 0.96045113]	[418.64920044 369.92175293 0.77539384]	[477.60842896 369.92382812 0.76980823]	[4.82927521e+02 8.95852478e+02 3.55828047e-01]	[5.00784851e+02 8.90797974e+02 3.94622624e-01]	[4.82743469e+02 8.59970154e+02 3.62112075e-01]	[4.41692230e+02 7.93361084e+02 7.90149689e-01]	[426.41223145 790.60595703 0.80749553]	[4.59732483e+02 7.67661316e+02 6.71105206e-01]
[444.32485962 395.59545898 0.89968336]	[441.84503174 421.27630615 0.93834662]	[392.97802734 418.76034546 0.85376966]	[318.73846436 464.84609985 0.87228233]	[264.72293091 503.3888855 0.86091089]	[498.20150757 423.8331604 0.86430126]	[536.67016602 513.55822754 0.817029 ]	[564.8873291 572.61529541 0.86595273]	[441.71020508 575.14282227 0.82194817]	[405.90655518 570.09057617 0.73715925]	[441.75854492 670.16113281 0.84443957]	[452.04537964 765.04089355 0.78261942]	[477.61755371 577.7230835 0.75123501]	[4.80261719e+02 7.06044800e+02 6.56052053e-01]	[4.90494965e+02 8.54897156e+02 6.88073099e-01]	[436.6178894 380.21716309 0.91246682]	[459.6690979 380.17803955 0.95424062]	[418.63949585 372.519104 0.80065721]	[475.12545776 372.47781372 0.75525588]	[4.82862640e+02 8.98444153e+02 6.51087999e-01]	[5.00820068e+02 8.93364014e+02 6.90370858e-01]	[4.82921082e+02 8.67636292e+02 5.40237546e-01]	[439.25009155 793.35687256 0.79989469]	[426.35629272 788.23376465 0.8086406 ]	[4.59772888e+02 7.67672241e+02 6.74299598e-01]
[444.30426025 398.06381226 0.9118433 ]	[441.82919312 421.37225342 0.92611772]	[390.48233032 421.19781494 0.8537007 ]	[318.69799805 464.95458984 0.86718291]	[264.71328735 503.43399048 0.85558867]	[498.19992065 426.36239624 0.84978986]	[534.12457275 513.6105957 0.81622571]	[564.8493042 572.64703369 0.86747128]	[441.71243286 575.16790771 0.82203788]	[405.91827393 570.11688232 0.73655194]	[441.70223999 672.6932373 0.84680015]	[452.0508728 765.03790283 0.78268027]	[477.61560059 577.73822021 0.75084651]	[4.80249146e+02 7.06026245e+02 6.70453310e-01]	[4.90519257e+02 8.57389221e+02 6.97473168e-01]	[436.56173706 380.328125 0.892928 ]	[459.65646362 380.27294922 0.94589335]	[418.61529541 377.5138855 0.80600536]	[475.10723877 374.99179077 0.77452654]	[4.82804169e+02 8.98503418e+02 6.82767093e-01]	[5.00786743e+02 8.93417603e+02 7.08864927e-01]	[4.85399139e+02 8.67669250e+02 5.54926038e-01]	[439.25979614 793.35748291 0.79456222]	[426.38034058 788.22833252 0.79838133]	[4.59776123e+02 7.67659424e+02 6.75876975e-01]
[441.89083862 398.13131714 0.92075586]	[441.80130005 423.79290771 0.92273623]	[390.48550415 421.25454712 0.8545506 ]	[318.64221191 470.01968384 0.84752125]	[262.20632935 505.91174316 0.84127396]	[498.1612854 426.42785645 0.83815968]	[534.17022705 513.64147949 0.81741881]	[564.92767334 575.14562988 0.86486012]	[441.67169189 575.22003174 0.82563913]	[405.91503906 572.61761475 0.7373479 ]	[439.32763672 675.20776367 0.84691393]	[452.05148315 765.01324463 0.78696889]	[475.11203003 577.79125977 0.74428993]	[4.80202026e+02 6.98353394e+02 6.77008510e-01]	[4.90503510e+02 8.54844910e+02 6.65249169e-01]	[434.10046387 382.76300049 0.87353063]	[459.60974121 382.71881104 0.92044067]	[418.55780029 377.59072876 0.81112111]	[475.09307861 375.04483032 0.80050373]	[4.82829285e+02 9.01020264e+02 6.22624636e-01]	[5.00752960e+02 8.95841553e+02 6.47922456e-01]	[4.82889465e+02 8.67635559e+02 4.99725252e-01]	[439.29064941 793.33782959 0.81085044]	[426.39349365 788.22247314 0.81200993]	[4.59799835e+02 7.67637939e+02 6.78303003e-01]
[441.81414795 398.18048096 0.92825913]	[441.7857666 423.85864258 0.91924107]	[390.48101807 421.32635498 0.84810919]	[318.71160889 475.06896973 0.83264703]	[264.7984314 505.98962402 0.82240832]	[498.15884399 428.93048096 0.83046561]	[534.17645264 516.12701416 0.81896466]	[564.95825195 575.18640137 0.86551386]	[441.67770386 575.20465088 0.82500613]	[405.91882324 572.60498047 0.73705834]	[439.29644775 675.27288818 0.84333837]	[452.07525635 765.03930664 0.78282648]	[475.13421631 577.76818848 0.74536884]	[4.80190277e+02 6.98350342e+02 6.66555941e-01]	[4.87926117e+02 8.54847046e+02 6.82654202e-01]	[431.56057739 382.79940796 0.8620798 ]	[457.18078613 382.78268433 0.9050619 ]	[416.1161499 377.59466553 0.81287813]	[472.57427979 375.11611938 0.80939007]	[4.82769531e+02 9.01045105e+02 6.26990914e-01]	[4.98261536e+02 8.95868835e+02 6.42605484e-01]	[4.82813599e+02 8.67602295e+02 5.29439330e-01]	[441.68252563 795.79138184 0.79801071]	[426.41983032 788.23498535 0.79957968]	[4.59812744e+02 7.67635010e+02 6.65569365e-01]
[441.72286987 398.24206543 0.93679953]	[441.7711792 423.88647461 0.91683853]	[392.96484375 421.37371826 0.83993864]	[318.70376587 477.61706543 0.8451938 ]	[264.74984741 511.03482056 0.80468619]	[498.13476562 428.9225769 0.82603306]	[534.18164062 516.14703369 0.82084996]	[564.9753418 575.17419434 0.86198151]	[441.6973877 577.72509766 0.82712084]	[408.39099121 575.17016602 0.73536956]	[439.31100464 677.83172607 0.843279 ]	[452.08496094 765.02679443 0.78204358]	[475.17672729 580.24163818 0.75001931]	[4.80176025e+02 7.03439026e+02 6.75869107e-01]	[4.85468109e+02 8.54876526e+02 7.03031242e-01]	[428.99441528 382.85192871 0.85365301]	[457.11456299 382.8600769 0.88296807]	[416.0546875 377.60287476 0.8028155 ]	[470.04190063 377.56713867 0.80840099]	[4.80246887e+02 9.01064575e+02 6.58317685e-01]	[4.98186523e+02 8.95935425e+02 6.57823384e-01]	[4.82807190e+02 8.67670654e+02 5.52973986e-01]	[439.31054688 795.78759766 0.80119103]	[426.41748047 788.22772217 0.79505229]	[4.59820587e+02 7.67612549e+02 6.61706388e-01]
[441.69165039 398.24502563 0.93608344]	[441.76062012 426.36477661 0.90673399]	[390.50332642 423.79727173 0.83287317]	[321.29187012 477.58978271 0.80340517]	[269.86187744 513.60974121 0.80537045]	[498.1312561 431.46356201 0.82164776]	[534.18322754 516.16717529 0.82324368]	[564.98083496 575.16033936 0.86097419]	[441.74389648 577.7411499 0.82648879]	[408.4352417 575.19677734 0.73564637]	[439.32183838 680.31939697 0.85161138]	[454.5428772 767.4755249 0.78941023]	[477.66299438 580.25543213 0.76373351]	[4.80176788e+02 7.00927307e+02 6.73606396e-01]	[4.85411835e+02 8.57419373e+02 7.23111749e-01]	[428.96511841 382.87207031 0.84791505]	[457.06967163 385.29260254 0.86855572]	[416.04138184 377.63305664 0.79865968]	[469.98831177 377.58477783 0.82117832]	[4.77650696e+02 9.01000122e+02 6.73693180e-01]	[4.93118164e+02 8.95951904e+02 6.62340224e-01]	[4.82844238e+02 8.70150269e+02 5.93479872e-01]	[439.28149414 795.84387207 0.79687852]	[4.26389679e+02 7.90615112e+02 7.88531661e-01]	[4.59814331e+02 7.67660217e+02 6.85572386e-01]
[439.32388306 398.24099731 0.93617564]	[441.76654053 426.41415405 0.90032977]	[392.96762085 423.81616211 0.82953387]	[321.26434326 477.72021484 0.83577627]	[269.90261841 518.71069336 0.83410233]	[498.13903809 431.5173645 0.82499057]	[534.18432617 516.20843506 0.82863975]	[564.99206543 575.18139648 0.86018646]	[441.79467773 577.76531982 0.82365477]	[410.96417236 577.69659424 0.73560822]	[441.66357422 677.84368896 0.84777546]	[452.0557251 765.08746338 0.78653836]	[477.73898315 580.29589844 0.77757239]	[4.80203278e+02 7.06058411e+02 6.70285702e-01]	[4.85413513e+02 8.60011230e+02 7.32336044e-01]	[428.92074585 382.87628174 0.84723216]	[454.60708618 385.29675293 0.86375332]	[416.01782227 377.61755371 0.79362488]	[469.96148682 377.53210449 0.8209967 ]	[4.77660248e+02 9.03535950e+02 6.99176073e-01]	[4.93118958e+02 8.98433472e+02 6.83028877e-01]	[4.82875916e+02 8.70237000e+02 6.23363972e-01]	[439.28405762 795.80609131 0.80244303]	[4.26404846e+02 7.90594910e+02 7.89967239e-01]	[4.59782806e+02 7.67661987e+02 6.78657532e-01]
[439.31375122 398.23254395 0.93625212]	[441.75366211 426.4208374 0.90064287]	[390.49926758 423.83093262 0.82754582]	[321.16836548 480.1456604 0.86266732]	[269.89541626 518.72424316 0.83365369]	[498.13418579 431.51882935 0.82364595]	[536.64227295 518.63653564 0.83105004]	[564.99255371 575.19610596 0.86340904]	[441.78955078 577.76330566 0.82374072]	[410.95275879 575.22729492 0.7347694 ]	[439.31515503 675.2947998 0.85028404]	[452.02722168 765.06842041 0.78642923]	[477.72540283 580.29833984 0.7757417 ]	[4.80216248e+02 7.06012329e+02 6.63597941e-01]	[4.85403198e+02 8.62513306e+02 7.32186735e-01]	[428.90542603 382.86660767 0.84793144]	[454.59329224 382.87081909 0.86230379]	[413.59466553 377.61499023 0.79315859]	[469.95532227 377.52633667 0.81854969]	[4.77692657e+02 9.03555847e+02 7.01978922e-01]	[4.95614655e+02 8.98444580e+02 6.84157550e-01]	[4.82848175e+02 8.70247559e+02 6.20584905e-01]	[439.27282715 793.36981201 0.81489885]	[426.3918457 788.2322998 0.79975021]	[4.59765778e+02 7.67659912e+02 6.79002702e-01]
[439.2951355 398.2371521 0.93883038]	[441.75247192 426.38656616 0.90277654]	[392.95877075 423.78994751 0.83157492]	[321.17431641 480.21490479 0.87516499]	[272.37261963 521.20727539 0.8627423 ]	[498.11938477 431.47918701 0.81889373]	[536.637146 518.64575195 0.83182687]	[565.00836182 575.2064209 0.86247033]	[441.81036377 580.23510742 0.83227444]	[410.9861145 577.73352051 0.74284261]	[439.3031311 677.82116699 0.85276753]	[452.04089355 765.03039551 0.78365308]	[477.74520874 580.3480835 0.78842807]	[480.21560669 705.99554443 0.7072562 ]	[4.85467255e+02 8.59984314e+02 7.28061318e-01]	[426.43307495 385.28912354 0.84878993]	[454.56921387 385.29135132 0.85805541]	[413.58813477 377.62094116 0.78860247]	[467.48016357 377.55081177 0.82249856]	[4.77692261e+02 9.03576782e+02 7.08183289e-01]	[4.95635895e+02 8.98459839e+02 6.85017765e-01]	[4.82881622e+02 8.70222900e+02 6.10546827e-01]	[439.30297852 793.36553955 0.8185302 ]	[426.42297363 788.23718262 0.80415547]	[4.59788971e+02 7.67614563e+02 6.74512327e-01]
[439.28094482 398.23867798 0.94066262]	[441.72433472 426.39849854 0.90167081]	[390.47506714 423.80627441 0.83075333]	[321.20452881 480.22485352 0.87378085]	[269.93130493 521.29559326 0.87034327]	[495.69418335 431.48925781 0.81823176]	[536.63513184 518.66540527 0.83396333]	[565.04699707 577.71972656 0.86124098]	[441.79400635 580.24487305 0.83540303]	[410.97109985 577.74450684 0.74232256]	[439.30316162 677.7644043 0.84859365]	[454.55010986 765.01281738 0.7883358 ]	[477.72515869 580.36322021 0.78927857]	[480.22616577 706.0043335 0.70946681]	[4.85494568e+02 8.59940247e+02 7.21816301e-01]	[426.41564941 382.87573242 0.8525424 ]	[454.5536499 382.87542725 0.85559404]	[413.56851196 377.6217041 0.7868222 ]	[467.46154785 377.57189941 0.82822514]	[4.77733582e+02 9.03574646e+02 7.01919258e-01]	[4.95660492e+02 8.98438232e+02 6.79810822e-01]	[4.82878693e+02 8.70190247e+02 5.98035097e-01]	[439.29067993 793.34924316 0.82258117]	[426.43048096 788.21862793 0.80891681]	[4.59825287e+02 7.67608276e+02 6.76787078e-01]
[439.2885437 398.1913147 0.94088185]	[441.70501709 426.35418701 0.90788293]	[390.47796631 423.78179932 0.83439434]	[321.16860962 480.20202637 0.87467545]	[269.8744812 521.27124023 0.85945857]	[495.63540649 428.98797607 0.81751406]	[534.09350586 518.63623047 0.82960951]	[565.012146 577.76147461 0.8681674 ]	[441.8326416 577.77600098 0.82012016]	[413.49813843 577.69525146 0.7338593 ]	[439.30810547 675.28863525 0.84090436]	[452.05657959 765.06634521 0.78245926]	[477.74798584 580.32922363 0.78076857]	[4.80257233e+02 7.03494263e+02 6.97576404e-01]	[4.90489807e+02 8.57388428e+02 6.88267827e-01]	[426.41812134 382.8380127 0.85761881]	[454.55273438 382.8230896 0.86313295]	[413.56430054 377.61901855 0.80028415]	[467.44744873 377.53131104 0.82634485]	[4.80308044e+02 9.03593811e+02 6.22848332e-01]	[4.98200745e+02 8.95983521e+02 6.27853632e-01]	[4.82911743e+02 8.70145081e+02 5.41596174e-01]	[439.27639771 793.33148193 0.81395906]	[426.42382812 788.22436523 0.80082476]	[4.59798645e+02 7.70139771e+02 6.69748187e-01]
[439.29727173 398.12557983 0.94513696]	[441.68554688 423.89300537 0.91623479]	[390.44238281 421.37539673 0.84252393]	[321.19107056 480.11434937 0.84703422]	[264.80807495 521.22692871 0.84413421]	[495.61602783 428.91604614 0.82109624]	[531.61981201 516.18377686 0.82399285]	[564.96740723 577.72491455 0.87387347]	[441.80325317 575.19696045 0.80868292]	[411.00341797 572.65014648 0.73189354]	[439.31719971 677.79266357 0.82939541]	[452.02786255 767.50091553 0.77816355]	[477.70095825 577.76379395 0.75457901]	[4.80257874e+02 7.03452637e+02 6.94666088e-01]	[4.88013031e+02 8.54861450e+02 6.98601484e-01]	[426.41244507 382.76034546 0.87309664]	[454.55072021 382.73074341 0.87276244]	[413.56661987 377.54833984 0.78426498]	[467.47775269 375.01776123 0.79821491]	[4.80344788e+02 9.00976440e+02 6.25680745e-01]	[4.98247467e+02 8.95857727e+02 6.48753107e-01]	[4.82877960e+02 8.67659851e+02 5.48812807e-01]	[439.25241089 793.34082031 0.81181759]	[426.38787842 788.23297119 0.8000083 ]	[4.59784546e+02 7.70184937e+02 6.68258309e-01]
[439.28106689 395.62600708 0.93117028]	[441.7010498 421.3921814 0.9296788]	[387.94668579 421.2416687 0.85025269]	[321.290802 475.11242676 0.8088308 ]	[264.80465698 518.70977783 0.82374322]	[493.13278198 423.90264893 0.83843082]	[529.04803467 511.09130859 0.82209849]	[564.91052246 575.22125244 0.87358648]	[441.78875732 572.60455322 0.81404889]	[410.9765625 570.06481934 0.73929906]	[439.31848145 672.72460938 0.84401333]	[452.01751709 765.078125 0.78086454]	[477.67874146 575.21142578 0.75030345]	[480.2338562 695.78820801 0.69803935]	[4.90496429e+02 8.52303101e+02 6.27384722e-01]	[426.42858887 380.26950073 0.88805312]	[452.08395386 380.27206421 0.88554764]	[413.56817627 374.99414062 0.75774312]	[467.46820068 374.97808838 0.78477979]	[4.82795563e+02 8.93324097e+02 3.52844656e-01]	[5.00694702e+02 8.90794983e+02 4.18720901e-01]	[4.82895874e+02 8.67609192e+02 4.53397691e-01]	[439.290802 793.33239746 0.81389314]	[426.39212036 788.23828125 0.8082602 ]	[4.59783325e+02 7.70162964e+02 6.81831419e-01]
[439.32531738 393.04953003 0.90807706]	[441.6635437 421.34988403 0.93768036]	[385.33642578 421.20123291 0.85438907]	[321.27337646 470.03353882 0.80283052]	[264.79971313 513.62988281 0.80048084]	[495.5947876 423.8737793 0.84145248]	[529.00048828 508.53912354 0.83806032]	[564.81469727 572.65765381 0.87066579]	[441.80465698 570.05187988 0.82186145]	[410.97323608 567.57049561 0.74796253]	[439.26358032 672.72290039 0.85763609]	[449.50616455 765.04168701 0.77481091]	[477.71408081 572.63391113 0.75940168]	[480.21838379 688.05218506 0.76779062]	[4.87979126e+02 8.34303406e+02 3.36042911e-01]	[428.91882324 377.71099854 0.89081836]	[454.59375 380.0921936 0.90361124]	[413.54211426 367.38247681 0.75712645]	[467.49401855 367.42288208 0.75840569]	[4.82796844e+02 8.44593689e+02 1.84545040e-01]	[5.00797668e+02 8.49696899e+02 2.00730756e-01]	[4.82802277e+02 8.59944214e+02 2.46084064e-01]	[4.41739288e+02 7.93333984e+02 7.88450837e-01]	[426.43862915 790.61346436 0.80870408]	[4.59727692e+02 7.67680054e+02 6.59986734e-01]
[439.32693481 393.05200195 0.90853417]	[441.66601562 421.35107422 0.9374336 ]	[385.33706665 421.2048645 0.8543582 ]	[321.26980591 470.02731323 0.80202764]	[264.80300903 513.62243652 0.80002707]	[495.59671021 423.8739624 0.841699 ]	[529.00231934 508.54226685 0.83783382]	[564.81500244 572.65979004 0.87067419]	[441.80404663 570.05236816 0.82179224]	[410.97033691 567.57080078 0.74762946]	[439.2640686 672.72406006 0.85729635]	[449.509552 765.0447998 0.77474082]	[477.7137146 572.63531494 0.75913143]	[480.21694946 688.0645752 0.76510984]	[4.87982910e+02 8.39430237e+02 3.47935945e-01]	[428.92041016 377.71310425 0.89180768]	[454.59356689 380.09182739 0.90362585]	[413.53933716 367.37228394 0.75832158]	[467.49581909 367.41818237 0.76015162]	[4.82812134e+02 8.47141174e+02 1.81217819e-01]	[5.00797424e+02 8.52230469e+02 1.98854715e-01]	[4.82802521e+02 8.59970398e+02 2.60019392e-01]	[4.41735596e+02 7.93341125e+02 7.84428596e-01]	[426.43634033 790.61547852 0.80567932]	[4.59723511e+02 7.70103333e+02 6.59447253e-01]
[439.28521729 385.30871582 0.90173829]	[439.30700684 421.19848633 0.94515121]	[385.2947998 418.74859619 0.85647005]	[318.73632812 467.38540649 0.84390241]	[264.73126221 508.46310425 0.81482589]	[493.10281372 421.32171631 0.85605752]	[529.01062012 508.44937134 0.84179181]	[564.80859375 572.66064453 0.86533183]	[441.7807312 567.52294922 0.8354466 ]	[410.97052002 567.46881104 0.7639634 ]	[439.24401855 672.67749023 0.86310607]	[454.54052734 765.03497314 0.79136461]	[477.66589355 570.08013916 0.75676095]	[480.21444702 690.68511963 0.73399305]	[4.90477722e+02 8.49635376e+02 5.71692348e-01]	[426.40887451 375.09414673 0.87624395]	[452.06420898 377.49017334 0.88263088]	[413.49694824 362.23345947 0.75939161]	[467.45126343 359.80923462 0.80698806]	[4.80288177e+02 8.70219910e+02 3.79196852e-01]	[4.98172638e+02 8.72755920e+02 3.89911264e-01]	[4.85410065e+02 8.57413757e+02 4.05917734e-01]	[439.25216675 793.3145752 0.81982678]	[426.4102478 788.20935059 0.81064475]	[4.59844086e+02 7.70147217e+02 7.01549590e-01]
[439.30178833 380.32583618 0.92740202]	[439.29901123 418.61087036 0.94541204]	[385.37750244 416.10223389 0.82098895]	[321.18862915 462.32095337 0.88281834]	[269.92337036 503.35177612 0.86659819]	[493.11105347 418.76193237 0.8680498 ]	[526.54064941 503.48092651 0.87999445]	[562.40698242 572.59631348 0.86463732]	[441.76260376 565.03259277 0.84024888]	[410.96929932 564.97650146 0.77445185]	[439.22225952 670.13201904 0.85399663]	[454.53741455 765.07580566 0.78901249]	[477.63421631 567.55578613 0.75456178]	[480.228302 690.6541748 0.75637329]	[4.90561615e+02 8.42037964e+02 5.32178760e-01]	[426.42822266 372.49673462 0.8512429 ]	[454.54260254 372.5317688 0.86442435]	[413.54403687 359.7328186 0.77679807]	[469.95465088 359.65048218 0.82328278]	[4.80183777e+02 8.70171753e+02 3.64447355e-01]	[4.98183014e+02 8.72739746e+02 3.82228702e-01]	[4.85377411e+02 8.52293335e+02 3.60396653e-01]	[439.20639038 793.34973145 0.79916966]	[426.35195923 788.2321167 0.81196117]	[4.59846130e+02 7.70188171e+02 7.10526288e-01]
[439.3092041 375.03125 0.92043799]	[441.7116394 403.3729248 0.91183406]	[390.46252441 400.80215454 0.8482874 ]	[321.23226929 459.59222412 0.83378065]	[272.48797607 500.65673828 0.87119073]	[495.63616943 410.94604492 0.81671274]	[524.00506592 500.66256714 0.91108298]	[559.84631348 567.45172119 0.88096106]	[441.73431396 562.42022705 0.86171889]	[408.4324646 562.39111328 0.78221381]	[439.21563721 667.66699219 0.85356432]	[454.53729248 767.51055908 0.79917264]	[477.62600708 564.85498047 0.78557384]	[480.27978516 688.01367188 0.78557521]	[4.93103638e+02 8.39456604e+02 6.45224333e-01]	[428.96505737 359.66571045 0.89522523]	[454.58065796 359.71282959 0.89310062]	[416.06820679 354.45022583 0.75276822]	[470.02807617 352.01382446 0.78372931]	[4.82865784e+02 8.72877441e+02 6.27402306e-01]	[5.00829224e+02 8.72794250e+02 6.60428703e-01]	[4.87919495e+02 8.49736694e+02 5.04025936e-01]	[439.19641113 793.35009766 0.81317514]	[423.88674927 788.22039795 0.82676119]	[4.59850494e+02 7.70258545e+02 7.33291447e-01]
[441.72128296 362.29684448 0.91388947]	[441.671875 400.7880249 0.93716818]	[385.29138184 400.62640381 0.85670644]	[321.28945923 452.04138184 0.80302989]	[274.91012573 493.12469482 0.83472568]	[495.65206909 403.28164673 0.85073942]	[523.95629883 495.59707642 0.88134927]	[559.73492432 565.04815674 0.8756904 ]	[441.75564575 559.82403564 0.83769226]	[408.46035767 559.82043457 0.75378782]	[439.21325684 667.597229 0.88683081]	[451.99090576 767.49212646 0.79823518]	[477.67282104 562.25518799 0.76949489]	[480.30975342 682.86602783 0.77651268]	[4.98142212e+02 8.24021484e+02 3.77770990e-01]	[431.47631836 354.53326416 0.86307752]	[454.65246582 354.57852173 0.89367664]	[416.04510498 341.78302002 0.76391536]	[469.97640991 341.75961304 0.76988161]	[4.85417389e+02 8.70290955e+02 2.48758823e-01]	[5.03341095e+02 8.70200989e+02 2.73632705e-01]	[4.90499207e+02 8.47093445e+02 2.46079236e-01]	[441.72424316 793.31207275 0.8221249 ]	[426.41751099 790.58886719 0.82979268]	[4.59746185e+02 7.70238892e+02 7.18332648e-01]
[441.76937866 359.59625244 0.93222928]	[441.66275024 398.09841919 0.94073433]	[385.34521484 395.61941528 0.83043087]	[323.77075195 444.44638062 0.81272894]	[274.96780396 487.98999023 0.842875 ]	[495.64468384 398.21868896 0.87566829]	[523.90863037 485.4463501 0.90788013]	[554.64593506 564.84460449 0.86770409]	[441.78088379 554.68249512 0.79837358]	[410.95166016 554.6697998 0.72393644]	[439.25796509 665.05395508 0.88042235]	[452.05078125 765.08477783 0.79726166]	[477.72546387 557.19226074 0.74681079]	[480.35073853 680.38275146 0.78611243]	[4.98166351e+02 8.21489990e+02 5.51575303e-01]	[431.53814697 344.30554199 0.84815693]	[457.15509033 346.84393311 0.87155902]	[416.10601807 336.68771362 0.83898747]	[472.52536011 339.05911255 0.81416023]	[4.85446869e+02 8.67613220e+02 4.40063894e-01]	[5.03343903e+02 8.62547913e+02 4.60441262e-01]	[4.90506378e+02 8.31771729e+02 3.76451045e-01]	[439.28936768 793.31323242 0.82945371]	[426.34854126 788.21459961 0.83337641]	[4.59799377e+02 7.70238159e+02 6.98636055e-01]
[441.76016235 354.52420044 0.91611052]	[441.69241333 387.91641235 0.89897686]	[390.41220093 382.81774902 0.82382613]	[326.31341553 439.29400635 0.84879351]	[277.56259155 485.40093994 0.88308656]	[495.67602539 392.98269653 0.82170767]	[523.82971191 482.75045776 0.93869221]	[549.51806641 559.80944824 0.86377221]	[441.8470459 546.97644043 0.81151479]	[410.97879028 547.01177979 0.74375635]	[439.30615234 664.93518066 0.87853611]	[454.54754639 765.06109619 0.80964941]	[480.16107178 547.00482178 0.77198356]	[482.73193359 677.79827881 0.79783499]	[4.98162811e+02 8.21474976e+02 7.32948899e-01]	[434.01867676 339.16629028 0.89851844]	[457.12527466 339.18927002 0.91685641]	[416.13983154 334.01434326 0.79502189]	[472.55477905 333.93423462 0.77876025]	[4.82945068e+02 8.57456543e+02 7.23887980e-01]	[5.03267883e+02 8.54885498e+02 7.47956753e-01]	[4.93078369e+02 8.29160950e+02 5.59946060e-01]	[441.71136475 795.8427124 0.82651156]	[426.40371704 790.60266113 0.81348252]	[4.59852295e+02 7.70172424e+02 7.28566945e-01]
[441.83154297 341.68692017 0.91014796]	[441.73706055 380.26525879 0.9410904 ]	[387.88690186 380.1557312 0.84881294]	[328.85174561 436.68768311 0.8254528 ]	[280.19573975 482.79641724 0.8730303 ]	[498.13650513 382.72937012 0.85698211]	[521.39093018 475.10443115 0.89937049]	[546.95794678 554.62243652 0.85038042]	[441.82498169 541.85461426 0.8445968 ]	[411.00021362 544.31140137 0.77460343]	[439.30252075 659.82641602 0.85188502]	[454.5461731 765.07720947 0.81395376]	[477.74337769 541.8359375 0.78820813]	[480.37905884 667.5269165 0.83970821]	[4.98143616e+02 8.11276428e+02 7.32051373e-01]	[434.06210327 333.93951416 0.86424369]	[457.16534424 333.94470215 0.89783251]	[418.54693604 323.74719238 0.76922661]	[472.55078125 321.19921875 0.76185566]	[4.82912872e+02 8.52404724e+02 7.42028356e-01]	[5.03250610e+02 8.52290405e+02 7.62575805e-01]	[4.90496552e+02 8.21509338e+02 5.42328477e-01]	[441.67675781 793.36499023 0.8327288 ]	[426.39459229 788.23876953 0.81973791]	[4.59829865e+02 7.70240540e+02 7.26510644e-01]
[444.33468628 336.57369995 0.90908849]	[441.72418213 377.51620483 0.93886042]	[387.87054443 375.06268311 0.82436109]	[331.4777832 431.48043823 0.8150416 ]	[290.41146851 480.29943848 0.8693617 ]	[498.14608765 377.56710815 0.88541734]	[521.29388428 464.87347412 0.91314125]	[544.51959229 547.01055908 0.88327581]	[441.89956665 539.25640869 0.8086912 ]	[413.55038452 541.73022461 0.75774509]	[439.26876831 654.73394775 0.84778821]	[449.50567627 765.07891846 0.79918498]	[480.19439697 539.24176025 0.78028619]	[482.73895264 662.42034912 0.81322074]	[4.95610565e+02 7.85544922e+02 5.51025987e-01]	[436.5723877 321.22106934 0.88230163]	[459.65304565 321.20196533 0.92241853]	[418.57330322 316.16986084 0.84864676]	[475.13500977 316.07312012 0.81938803]	[4.82907349e+02 8.36918335e+02 4.05936420e-01]	[5.00835480e+02 8.34362488e+02 4.14861470e-01]	[4.85392120e+02 7.98400757e+02 3.89985412e-01]	[441.71533203 793.34667969 0.82594377]	[426.40380859 788.22930908 0.83126998]	[4.59638672e+02 7.70276062e+02 6.75602019e-01]
[444.36355591 326.32315063 0.85293043]	[441.77828979 367.37637329 0.89989215]	[390.46899414 364.7897644 0.82163966]	[333.99987793 426.43240356 0.83226752]	[295.41027832 480.28076172 0.8911078 ]	[498.20809937 369.90237427 0.83612108]	[521.23797607 459.78399658 0.92757511]	[544.41931152 544.40997314 0.93548113]	[444.29354858 534.11291504 0.77270287]	[413.55926514 536.64056396 0.72404754]	[439.25296021 649.68688965 0.84977496]	[452.0067749 764.94616699 0.79113442]	[480.23693848 531.61584473 0.76282734]	[482.78970337 664.95288086 0.84622538]	[4.98196503e+02 7.93316040e+02 7.56464362e-01]	[436.65048218 316.07510376 0.9269436 ]	[459.66424561 316.03540039 0.9462291 ]	[418.68850708 313.4559021 0.81832254]	[475.10580444 308.40161133 0.75403082]	[4.82957672e+02 8.34404846e+02 7.28139162e-01]	[5.03285736e+02 8.31876953e+02 7.63360620e-01]	[4.93091858e+02 8.06041504e+02 5.96415818e-01]	[441.68865967 793.32128906 0.83580333]	[426.36849976 788.17614746 0.82029486]	[4.59766418e+02 7.70126038e+02 7.00709701e-01]
[444.33773804 318.60031128 0.91046172]	[441.80105591 359.70147705 0.95113403]	[390.47314453 359.66366577 0.85399354]	[336.44659424 423.80981445 0.86931849]	[295.63485718 480.12710571 0.89596689]	[498.22058105 359.71102905 0.8914997 ]	[518.76702881 449.50491333 0.84620672]	[544.2880249 541.82757568 0.92397797]	[444.32330322 523.8414917 0.80757493]	[413.55355835 523.94415283 0.76012176]	[439.13977051 649.55023193 0.83108139]	[454.56677246 764.9708252 0.79455316]	[480.26455688 523.80810547 0.80241138]	[482.81817627 659.8538208 0.8197692 ]	[4.95672485e+02 7.90766663e+02 7.82982886e-01]	[436.59979248 305.84741211 0.85932583]	[459.64096069 308.32116699 0.88825244]	[418.63580322 298.23779297 0.83977401]	[475.11624146 298.10668945 0.80698746]	[4.82941406e+02 8.31664490e+02 8.16537917e-01]	[500.89294434 829.22332764 0.84343624]	[4.90501007e+02 8.00938843e+02 6.38811529e-01]	[439.26461792 795.78869629 0.83152217]	[426.35546875 788.18695068 0.81657791]	[4.59853088e+02 7.70192444e+02 7.07800388e-01]
[444.35479736 315.91592407 0.89534307]	[441.81872559 356.99761963 0.94305789]	[390.47393799 354.59680176 0.83162379]	[336.50415039 421.33416748 0.90637439]	[298.18658447 480.31924438 0.90872777]	[498.21127319 356.98391724 0.88354564]	[518.76116943 444.36489868 0.86480927]	[541.84069824 536.72906494 0.88225126]	[444.32247925 521.3684082 0.81756318]	[413.56613159 523.83154297 0.77317458]	[439.12826538 646.97387695 0.86171591]	[452.02740479 762.50085449 0.78698015]	[480.27359009 521.35449219 0.81431961]	[482.84259033 652.12359619 0.81815541]	[4.98149780e+02 7.80473328e+02 7.59234786e-01]	[436.58782959 298.21203613 0.90760815]	[459.66781616 298.15991211 0.94397324]	[418.6355896 295.61923218 0.86529624]	[477.59796143 295.43081665 0.80965346]	[4.85380646e+02 8.21475403e+02 7.41172671e-01]	[5.03376282e+02 8.16352295e+02 7.33724833e-01]	[4.90508453e+02 7.88141357e+02 6.52506709e-01]	[441.72286987 793.34814453 0.80726862]	[426.38204956 788.1895752 0.80894542]	[4.59773041e+02 7.70156189e+02 7.03297436e-01]
[444.36541748 303.21459961 0.86653662]	[441.80197144 349.43789673 0.90096539]	[390.47952271 349.3744812 0.80787402]	[336.6854248 418.73168945 0.93757164]	[305.80142212 480.25024414 0.8637991 ]	[498.2114563 349.39233398 0.83696508]	[518.66705322 441.67355347 0.88535637]	[541.72009277 526.46881104 0.89220345]	[444.33026123 513.63745117 0.76802731]	[413.58755493 518.68969727 0.74023777]	[439.07138062 644.47399902 0.86005616]	[452.0043335 765.06866455 0.81131613]	[480.2796936 511.06719971 0.76569015]	[482.92382812 646.99554443 0.83539003]	[498.19256592 780.45672607 0.78519386]	[436.64779663 295.44412231 0.91632813]	[459.64627075 295.40631104 0.93016344]	[418.6138916 292.91210938 0.84344763]	[475.10372925 287.88473511 0.75419134]	[482.84390259 813.86535645 0.82487172]	[503.27511597 813.75311279 0.83206975]	[4.93080872e+02 7.88211975e+02 6.86270356e-01]	[439.27484131 793.33673096 0.80552948]	[423.87405396 788.19384766 0.82308638]	[4.59706360e+02 7.72740662e+02 7.12320030e-01]
[444.35775757 298.027771 0.91652989]	[441.84033203 339.29641724 0.93810505]	[393.02929688 339.25808716 0.84809077]	[339.18502808 416.13754272 0.90882599]	[313.48297119 480.15509033 0.87687373]	[498.27175903 339.29376221 0.88299453]	[518.67980957 439.12289429 0.8732208 ]	[539.30841064 523.87646484 0.9031691 ]	[444.34106445 508.54281616 0.76043284]	[416.05700684 513.60467529 0.72653878]	[439.10586548 644.32751465 0.84181011]	[449.50738525 765.06292725 0.79607391]	[480.25244141 508.48355103 0.76372659]	[482.9147644 644.42828369 0.82924742]	[495.67388916 770.29199219 0.77619642]	[436.61526489 285.24307251 0.86634374]	[459.66885376 285.25946045 0.89946306]	[418.60644531 277.72894287 0.85942119]	[475.13781738 277.63174438 0.79433936]	[482.78424072 811.16717529 0.86625838]	[500.7850647 808.69750977 0.85397434]	[4.93045044e+02 7.85517212e+02 6.31012857e-01]	[4.41741089e+02 7.93369690e+02 7.82257676e-01]	[423.91430664 788.22241211 0.79819298]	[4.59685303e+02 7.72781433e+02 6.95282578e-01]
[444.40228271 293.01815796 0.88795549]	[441.87536621 336.65106201 0.94861019]	[393.07250977 336.63104248 0.86226141]	[341.671875 413.55273438 0.86221075]	[316.09631348 480.14584351 0.89034534]	[500.64486694 336.62582397 0.91233748]	[518.70153809 436.59298706 0.86128551]	[541.6862793 521.29022217 0.89955211]	[444.39660645 503.35757446 0.79565603]	[416.05932617 505.88607788 0.75345606]	[439.10858154 639.33001709 0.82438284]	[446.94787598 767.52038574 0.81390804]	[480.33477783 503.31237793 0.81161433]	[482.90014648 636.7489624 0.8063761 ]	[493.05007935 770.09570312 0.78802097]	[436.62423706 277.69665527 0.91225719]	[459.68392944 277.60549927 0.94527769]	[418.63647461 277.59014893 0.88229465]	[477.59866333 274.96774292 0.7998023 ]	[482.79412842 808.62664795 0.85961342]	[5.00788300e+02 8.06048950e+02 7.96502531e-01]	[4.85420990e+02 7.75326416e+02 6.64781153e-01]	[4.41742371e+02 7.95823975e+02 7.84202337e-01]	[423.91000366 790.61102295 0.80311257]	[4.59612061e+02 7.72805725e+02 7.23202407e-01]
[444.39575195 285.25628662 0.85635126]	[441.89169312 334.02496338 0.92021012]	[395.52380371 334.00033569 0.85041785]	[344.28109741 408.42056274 0.82932246]	[318.71478271 480.20162964 0.89813781]	[498.24945068 333.96725464 0.86400908]	[518.64874268 421.35305786 0.85805351]	[539.2154541 513.59942627 0.83484781]	[446.89810181 503.375 0.76972705]	[416.1343689 505.9190979 0.74543005]	[436.68969727 639.34057617 0.80134737]	[444.4302063 762.50134277 0.79628706]	[482.75115967 503.32189941 0.80161226]	[482.91064453 636.72967529 0.80149555]	[490.54177856 764.98095703 0.79134208]	[436.66445923 275.05160522 0.94280255]	[459.67333984 274.98190308 0.95163018]	[418.62661743 274.97851562 0.89308262]	[475.11968994 272.36499023 0.77188009]	[480.35406494 800.97869873 0.84948254]	[500.76913452 795.80065918 0.82040101]	[4.85421204e+02 7.70169800e+02 6.92499518e-01]	[4.41761597e+02 7.93352356e+02 7.87161708e-01]	[423.91094971 790.61535645 0.80233049]	[4.57152618e+02 7.70223694e+02 7.38442540e-01]
[444.402771 277.70281982 0.89828438]	[441.90405273 331.39523315 0.8886866 ]	[395.53668213 328.90719604 0.82471752]	[349.3848877 403.39245605 0.83241427]	[321.29925537 480.12924194 0.86916006]	[500.65435791 328.85971069 0.84238958]	[516.17706299 418.70153809 0.85990274]	[539.2444458 505.92544556 0.86733913]	[446.91976929 500.84631348 0.78326786]	[416.17367554 503.33551025 0.77571332]	[436.67507935 634.22375488 0.7939955 ]	[444.42883301 765.01043701 0.80206472]	[482.76541138 500.80990601 0.82007277]	[482.84268188 629.04290771 0.83861005]	[490.55200195 762.51580811 0.78879791]	[436.652771 272.35427856 0.88783914]	[459.68167114 269.86911011 0.90860033]	[418.66470337 272.35171509 0.85197181]	[477.59820557 264.74453735 0.76911473]	[480.28146362 795.79595947 0.87377316]	[500.74407959 790.82867432 0.85362846]	[4.87936493e+02 7.70196350e+02 6.70592427e-01]	[441.80062866 793.27972412 0.7942965 ]	[426.36254883 790.6149292 0.80127215]	[4.57163574e+02 7.72695374e+02 7.27539361e-01]
[444.3770752 275.07522583 0.91566819]	[441.9152832 323.76580811 0.89487857]	[395.54949951 323.80529785 0.82972503]	[351.98855591 403.31005859 0.86023122]	[331.44165039 480.22628784 0.88036275]	[500.69000244 321.26107788 0.87627113]	[516.19317627 416.09790039 0.84316128]	[539.22338867 503.3039856 0.88671702]	[446.93463135 500.69671631 0.779329 ]	[418.54455566 500.82287598 0.78801566]	[439.11642456 631.67547607 0.80136108]	[444.41644287 767.56445312 0.82212079]	[482.7791748 498.22946167 0.80880296]	[482.83404541 626.61315918 0.83920676]	[490.57546997 759.87878418 0.77443111]	[436.59075928 262.18664551 0.87232888]	[459.65896606 259.68685913 0.91787809]	[418.58709717 259.72097778 0.83871365]	[475.16738892 257.14300537 0.81532186]	[480.31384277 793.27911377 0.89008605]	[500.74343872 790.71636963 0.87314588]	[4.87965698e+02 7.67650452e+02 6.71812415e-01]	[4.39258423e+02 7.93241577e+02 7.79902279e-01]	[423.8036499 788.21337891 0.81568122]	[4.57180298e+02 7.75296692e+02 7.36368418e-01]
[444.43167114 272.472229 0.879125 ]	[441.91534424 321.16891479 0.91592586]	[395.57955933 321.21963501 0.84781969]	[354.49917603 403.28210449 0.87907243]	[336.48822021 482.71505737 0.91880178]	[500.73510742 318.72366333 0.90401691]	[518.67144775 413.56143188 0.83205867]	[539.22631836 500.81039429 0.88657546]	[449.45428467 500.72164917 0.77383578]	[418.58398438 500.83703613 0.79071903]	[439.07110596 629.14855957 0.79047096]	[444.43701172 767.60455322 0.81995648]	[482.83630371 498.26541138 0.80612648]	[482.83050537 626.52819824 0.84958357]	[490.5453186 759.89172363 0.77999216]	[436.64562988 257.16192627 0.9163391 ]	[459.69558716 257.04882812 0.95045739]	[418.65209961 257.17025757 0.87790197]	[477.59909058 254.53501892 0.82046896]	[480.29412842 793.24542236 0.89738107]	[500.70217896 790.69421387 0.87411177]	[4.87999237e+02 7.67663086e+02 6.89271927e-01]	[4.39171143e+02 7.93210510e+02 7.65594184e-01]	[421.37359619 788.17211914 0.80876589]	[4.57211517e+02 7.75350403e+02 7.42856920e-01]
[446.87637329 267.36340332 0.84897768]	[444.33804321 318.65029907 0.92237699]	[395.58972168 318.69284058 0.86983252]	[357.0491333 403.31381226 0.91280878]	[339.10235596 480.30929565 0.93251371]	[500.77182007 318.57696533 0.92275119]	[518.78808594 413.48596191 0.8335768 ]	[539.29260254 500.7124939 0.89283657]	[451.99191284 498.18054199 0.75410587]	[418.64053345 500.71914673 0.79382402]	[436.68118286 631.62030029 0.7815057 ]	[444.45147705 767.5579834 0.81596959]	[482.88391113 495.66882324 0.77548033]	[482.8081665 626.43762207 0.85811746]	[490.48925781 759.92919922 0.78216666]	[436.68737793 256.94073486 0.94690633]	[459.73510742 254.5332489 0.96752596]	[418.64562988 256.97808838 0.89151877]	[477.63922119 254.40083313 0.81984806]	[480.30041504 793.25732422 0.9205454 ]	[500.70779419 790.70324707 0.88998818]	[4.87939270e+02 7.67698669e+02 7.03280091e-01]	[4.39143494e+02 7.90826172e+02 7.70206571e-01]	[421.35629272 788.15515137 0.81512988]	[4.59603394e+02 7.75298889e+02 7.54504919e-01]
[446.90490723 262.24911499 0.85079396]	[444.35760498 318.57815552 0.92472237]	[395.58163452 318.62826538 0.8782289 ]	[357.16571045 403.29101562 0.93289137]	[339.27810669 482.74536133 0.90807581]	[500.82492065 316.17791748 0.92899752]	[521.17816162 410.93737793 0.84515131]	[541.69152832 498.25668335 0.88487887]	[452.03814697 495.67114258 0.74248087]	[418.67773438 498.22845459 0.77900803]	[439.13412476 629.06829834 0.81082749]	[446.87979126 767.52111816 0.8099761 ]	[482.91766357 495.6211853 0.76162893]	[482.84533691 626.61920166 0.84612793]	[487.92907715 762.46722412 0.79505217]	[439.08428955 254.49708557 0.95437914]	[459.75201416 254.42152405 0.95908868]	[418.66064453 254.52488708 0.89549732]	[477.60083008 251.96566772 0.801934 ]	[480.28884888 793.24206543 0.89450902]	[500.67724609 790.69482422 0.87166357]	[4.85367828e+02 7.70112061e+02 7.19293535e-01]	[4.39221863e+02 7.90798706e+02 7.85660386e-01]	[423.80621338 788.1416626 0.80598968]	[4.57221069e+02 7.72824646e+02 7.53694892e-01]
[446.90359497 262.24859619 0.85070127]	[444.35540771 318.57858276 0.9247542 ]	[395.57983398 318.6289978 0.87801319]	[357.16656494 403.29016113 0.93316567]	[339.27832031 482.74246216 0.9076122 ]	[500.82229614 316.17755127 0.92867792]	[521.18017578 410.93695068 0.84524781]	[541.69152832 498.25762939 0.88486803]	[452.03839111 495.6730957 0.74269629]	[418.67669678 498.23049927 0.77926391]	[439.13769531 629.07220459 0.81093258]	[446.88330078 767.52410889 0.81074595]	[482.91851807 495.62268066 0.76166004]	[482.84472656 626.62072754 0.84748626]	[487.93267822 762.46722412 0.79481196]	[439.08483887 254.49664307 0.9541803 ]	[459.75048828 254.42126465 0.95859814]	[418.66192627 254.52261353 0.89548051]	[477.60238647 251.96177673 0.80208021]	[480.28851318 793.24243164 0.89389199]	[500.67681885 790.69525146 0.87088877]	[4.85371552e+02 7.70112732e+02 7.17837691e-01]	[4.39222229e+02 7.90807190e+02 7.83769310e-01]	[423.80496216 788.15045166 0.80625796]	[4.57224213e+02 7.72827576e+02 7.54094958e-01]
[446.89431763 259.66824341 0.87506878]	[444.36862183 316.16836548 0.92519826]	[395.60543823 318.52661133 0.88163662]	[359.69271851 400.74533081 0.94232446]	[344.30114746 480.36621094 0.88366461]	[500.82992554 316.11029053 0.92809618]	[521.19610596 408.40585327 0.8562119 ]	[541.70947266 498.21276855 0.88806045]	[454.60366821 493.11401367 0.74184692]	[418.7600708 498.1394043 0.77414894]	[439.15863037 626.56567383 0.82575452]	[446.86938477 767.53961182 0.8131212 ]	[485.35604858 493.06344604 0.74177343]	[482.83987427 626.55523682 0.85789436]	[485.47067261 762.47167969 0.80602777]	[439.09057617 254.34764099 0.93046677]	[459.75561523 251.92124939 0.93621039]	[418.68807983 254.37477112 0.88022876]	[477.60952759 251.90623474 0.81545031]	[480.23760986 793.36169434 0.84752744]	[500.65380859 790.76721191 0.82566619]	[4.82925201e+02 7.70089600e+02 7.57939935e-01]	[4.39248566e+02 7.93220947e+02 7.78758526e-01]	[423.82702637 788.1942749 0.80119967]	[4.57201813e+02 7.72827881e+02 7.44851887e-01]
[446.94558716 259.5874939 0.88131237]	[444.38751221 316.13845825 0.92320681]	[395.62136841 318.52514648 0.88126999]	[359.8197937 403.2572937 0.90308136]	[351.93875122 482.94830322 0.85958028]	[500.83602905 316.04788208 0.92448425]	[521.21032715 403.38491821 0.86495918]	[541.70349121 498.18789673 0.88309598]	[457.08752441 493.08203125 0.74038601]	[418.80300903 495.64953613 0.7583937 ]	[439.17745972 626.45849609 0.83143973]	[446.87094116 765.07885742 0.8023138 ]	[485.41821289 493.05953979 0.72701746]	[482.85449219 629.02624512 0.84621173]	[485.42929077 764.94219971 0.81675994]	[439.10974121 251.8899231 0.91221046]	[459.81097412 251.8271637 0.91762584]	[418.75390625 251.92446899 0.85341471]	[477.68502808 251.90652466 0.82176304]	[480.1499939 795.81921387 0.86796218]	[498.18670654 790.8293457 0.83528286]	[4.82916962e+02 7.70161743e+02 7.53446460e-01]	[4.39272766e+02 7.93224548e+02 7.74482667e-01]	[4.23857483e+02 7.88199097e+02 7.84497142e-01]	[4.57191437e+02 7.72758057e+02 7.55001307e-01]
[452.02151489 254.60192871 0.9057796 ]	[446.92687988 316.03982544 0.90339983]	[398.11221313 316.04244995 0.88648546]	[369.90365601 403.34786987 0.83613074]	[357.15631104 485.37841797 0.92292297]	[503.26760864 315.9546814 0.91386813]	[521.25970459 403.31988525 0.88628334]	[541.73205566 495.6937561 0.87922621]	[457.11715698 490.51367188 0.75220889]	[418.7930603 493.06054688 0.75911444]	[439.26660156 623.97094727 0.84789968]	[444.42108154 765.0401001 0.80047274]	[485.48141479 490.52368164 0.72216564]	[482.87338257 626.56976318 0.85538381]	[485.48251343 765.0289917 0.82189304]	[439.21539307 244.26408386 0.90180576]	[462.21838379 241.64733887 0.91512108]	[421.24688721 251.88078308 0.84531718]	[480.13366699 244.26312256 0.79298592]	[480.21224976 795.81567383 0.8665598 ]	[500.67947388 790.84356689 0.84377486]	[4.82922974e+02 7.70250183e+02 7.33443260e-01]	[441.73925781 793.22052002 0.80190927]	[423.90405273 788.21917725 0.78915852]	[4.57132874e+02 7.72737976e+02 7.44241595e-01]
[452.05725098 254.52944946 0.90486789]	[449.45376587 316.02923584 0.89602363]	[398.17251587 316.00527954 0.89260828]	[374.97644043 405.85455322 0.84173286]	[359.61627197 487.99859619 0.88628238]	[503.31719971 315.97436523 0.91586185]	[521.30163574 403.31265259 0.89505523]	[541.77679443 495.69952393 0.88841218]	[457.13687134 490.48483276 0.75327784]	[418.8008728 490.53369141 0.75849158]	[439.27209473 624.00091553 0.84796762]	[444.43728638 765.07635498 0.80369753]	[487.92437744 490.50268555 0.71733117]	[482.86761475 629.02520752 0.84883398]	[487.91946411 767.47418213 0.81895924]	[439.25912476 241.69419861 0.9092325 ]	[462.2611084 239.15647888 0.92250443]	[421.30020142 246.83276367 0.83618617]	[480.18725586 244.25088501 0.82861537]	[480.22229004 795.80487061 0.84885323]	[500.69525146 793.21575928 0.83524257]	[4.82947601e+02 7.70302124e+02 7.18841553e-01]	[441.73242188 793.23907471 0.79995227]	[423.90072632 788.23455811 0.79202259]	[4.57154449e+02 7.72770386e+02 7.34429777e-01]
[452.05755615 254.52978516 0.90494853]	[449.45507812 316.03369141 0.89682257]	[398.17288208 316.01101685 0.89279044]	[374.97424316 405.89730835 0.83724713]	[359.61730957 487.98968506 0.88795346]	[503.31759644 315.97540283 0.91597873]	[521.30133057 403.31832886 0.89409983]	[541.77593994 495.69699097 0.88771874]	[457.14416504 490.52624512 0.75415879]	[421.14056396 493.05072021 0.75746262]	[439.2840271 624.03033447 0.8441397 ]	[444.43197632 767.49926758 0.80735278]	[487.93200684 490.5453186 0.71565956]	[482.87420654 629.06256104 0.84329021]	[487.92672729 767.48736572 0.8196609 ]	[439.25982666 241.69538879 0.90941238]	[462.26144409 239.15696716 0.92255968]	[421.30148315 246.83425903 0.83641672]	[480.18795776 244.25335693 0.82873559]	[480.23529053 795.82342529 0.85257155]	[500.70736694 793.234375 0.83631951]	[4.82942383e+02 7.70316711e+02 7.13873923e-01]	[441.73458862 793.24475098 0.79745823]	[4.26346008e+02 7.90594360e+02 7.89283812e-01]	[4.57145691e+02 7.72805664e+02 7.29981363e-01]
[454.59417725 254.48483276 0.91373545]	[452.03924561 316.04440308 0.89609957]	[398.22607422 316.00097656 0.89565313]	[377.51831055 405.89385986 0.87024599]	[359.74182129 490.53665161 0.8659175 ]	[503.38806152 316.0072937 0.91549748]	[521.36523438 403.32809448 0.88336694]	[541.79486084 495.68862915 0.88873887]	[457.1635437 490.53991699 0.75130212]	[421.14050293 493.0697937 0.75229448]	[439.29605103 626.44683838 0.84951174]	[444.43597412 765.04125977 0.80187774]	[487.96044922 490.55679321 0.70914418]	[482.89205933 629.10894775 0.83830303]	[485.49707031 767.53912354 0.82905328]	[439.30688477 241.62734985 0.9187094 ]	[462.32009888 239.07601929 0.93123168]	[421.32339478 246.834198 0.85072035]	[480.25064087 241.72293091 0.82968962]	[480.25588989 795.81188965 0.8534168 ]	[500.72070312 793.23565674 0.84025425]	[4.82895325e+02 7.72759705e+02 7.16829479e-01]	[441.78646851 793.22546387 0.80349779]	[4.26402130e+02 7.90593323e+02 7.84959495e-01]	[4.57137726e+02 7.72752136e+02 7.35958397e-01]
[454.63226318 254.46221924 0.91076207]	[457.0675354 316.05093384 0.91226995]	[400.63357544 315.95709229 0.89085627]	[377.64572144 405.81826782 0.89112699]	[362.3114624 488.02166748 0.83909535]	[505.87194824 316.06072998 0.90235472]	[523.75823975 405.82498169 0.88303721]	[541.86224365 498.1534729 0.90435189]	[457.22265625 490.49359131 0.75081706]	[421.17190552 490.52911377 0.74531245]	[439.31747437 626.50256348 0.83608055]	[444.44818115 765.06152344 0.79568666]	[490.48748779 490.50772095 0.70082009]	[482.92501831 629.13470459 0.82385319]	[485.46176147 767.55639648 0.83752215]	[441.67962646 239.16615295 0.92094868]	[462.3828125 236.68789673 0.91559601]	[421.41555786 244.25062561 0.82712311]	[480.36044312 241.66583252 0.85805482]	[480.26541138 795.79620361 0.849325 ]	[500.72836304 793.22216797 0.84030509]	[4.82852692e+02 7.72783386e+02 7.20114648e-01]	[441.80764771 793.21185303 0.79813612]	[4.26420105e+02 7.88241882e+02 7.79027820e-01]	[4.57143036e+02 7.72788269e+02 7.26303220e-01]
[457.16873169 251.95399475 0.90446663]	[459.58636475 316.02838135 0.93537599]	[400.72012329 315.95385742 0.8929987 ]	[380.18743896 408.43695068 0.88751775]	[372.49124146 493.05117798 0.82434708]	[508.46969604 316.04626465 0.86831498]	[523.83465576 403.37329102 0.87915045]	[544.284729 498.19458008 0.91136616]	[459.62420654 485.45965576 0.76448166]	[421.22717285 487.95031738 0.74920785]	[439.31680298 626.45489502 0.83540213]	[446.88839722 764.99603271 0.78583181]	[490.57574463 485.45898438 0.70298105]	[485.36999512 629.12646484 0.80098653]	[485.47988892 767.53601074 0.83388352]	[441.79910278 236.67228699 0.93700016]	[464.89877319 236.56367493 0.92252225]	[426.36523438 246.75050354 0.80559075]	[482.83807373 241.68106079 0.86087066]	[480.22109985 793.34417725 0.85162532]	[500.69104004 790.84667969 0.83759266]	[4.82899902e+02 7.72770386e+02 7.13471830e-01]	[441.80133057 790.8013916 0.81127876]	[4.26421875e+02 7.88199402e+02 7.84025908e-01]	[4.57163055e+02 7.72736755e+02 7.27227569e-01]
[457.21328735 251.90722656 0.90505898]	[459.64337158 316.03781128 0.94570529]	[400.77505493 315.94207764 0.88350773]	[380.29040527 408.38040161 0.87511009]	[375.1177063 490.50405884 0.85871369]	[511.00558472 316.0567627 0.86223209]	[523.87280273 403.32699585 0.88517547]	[544.32330322 498.18753052 0.91521037]	[459.70996094 485.44525146 0.77344382]	[421.29507446 487.93792725 0.74440628]	[439.30819702 626.44464111 0.83569711]	[446.89404297 765.00170898 0.7850914 ]	[495.60903931 485.4211731 0.7063511 ]	[485.39233398 629.15301514 0.79936725]	[485.48300171 767.54418945 0.83439744]	[441.85369873 236.63674927 0.93562955]	[464.94677734 236.54275513 0.92041999]	[426.45016479 246.75196838 0.79989845]	[482.86950684 244.20451355 0.863572 ]	[480.21350098 793.35424805 0.84896576]	[500.67553711 793.22161865 0.83065403]	[4.82902588e+02 7.72776184e+02 7.08177745e-01]	[441.80743408 790.8213501 0.80135536]	[4.26425171e+02 7.88214661e+02 7.77805865e-01]	[4.57162842e+02 7.72739929e+02 7.25669861e-01]
[459.60253906 251.84960938 0.90195572]	[459.67849731 316.03613281 0.95190263]	[400.80551147 315.93682861 0.88182712]	[380.30636597 410.94281006 0.8686375 ]	[377.55133057 490.48529053 0.87336713]	[511.06292725 316.07095337 0.86343908]	[523.89031982 403.35372925 0.88009751]	[544.39361572 498.24246216 0.92269665]	[459.74276733 485.44515991 0.77665597]	[421.32269287 487.94049072 0.74268949]	[439.30673218 626.46270752 0.833965 ]	[446.89984131 764.99859619 0.78357375]	[495.6517334 485.40637207 0.71089822]	[485.39596558 629.13024902 0.79974121]	[485.50061035 767.52056885 0.8271836 ]	[441.88391113 236.58073425 0.94089031]	[464.97518921 236.49389648 0.91719794]	[428.90917969 244.22450256 0.80227596]	[482.9211731 241.65455627 0.86608791]	[480.21038818 793.34362793 0.8552658 ]	[500.68331909 790.84417725 0.83636427]	[4.82919647e+02 7.72756531e+02 7.04339683e-01]	[441.78955078 790.82226562 0.80002248]	[4.26403473e+02 7.88212646e+02 7.81078696e-01]	[4.57172577e+02 7.72744934e+02 7.27242827e-01]
[459.63684082 249.39468384 0.89826977]	[459.69717407 316.03393555 0.95613325]	[400.84011841 315.93078613 0.8765986 ]	[380.34811401 405.90512085 0.86580276]	[377.6234436 490.52377319 0.89138907]	[511.09597778 316.07443237 0.86304218]	[523.9118042 405.8354187 0.87340117]	[544.43005371 500.6736145 0.92921662]	[459.72781372 485.46481323 0.77417433]	[421.30142212 487.95587158 0.74390256]	[439.33197021 626.46203613 0.83359182]	[446.90612793 765.01623535 0.78476703]	[495.65075684 485.43441772 0.71045452]	[485.39932251 629.05578613 0.8042925 ]	[485.50366211 767.51373291 0.82289225]	[441.92755127 236.53895569 0.93659359]	[467.43533325 236.47532654 0.91036016]	[431.51116943 244.22338867 0.77256495]	[482.96337891 241.69987488 0.86015409]	[480.20959473 793.35192871 0.85705042]	[500.68234253 790.84350586 0.83512181]	[4.82917542e+02 7.72746582e+02 7.05915987e-01]	[441.74890137 790.81549072 0.79632831]	[4.26357025e+02 7.88193848e+02 7.84530997e-01]	[4.57189697e+02 7.72773621e+02 7.29234993e-01]
[459.70974731 249.35343933 0.90012622]	[459.71838379 316.04431152 0.95839936]	[400.85009766 315.95169067 0.87440848]	[380.34680176 408.41793823 0.86416453]	[377.67266846 490.56188965 0.893242 ]	[513.60406494 316.10299683 0.86622632]	[523.93292236 405.86401367 0.87134987]	[544.44195557 500.69107056 0.93437958]	[459.74966431 485.44604492 0.77798933]	[421.31555176 487.93734741 0.74044573]	[441.68014526 626.48510742 0.82987928]	[446.90365601 765.019104 0.78510696]	[495.68710327 485.4069519 0.71491736]	[488.00048828 629.13543701 0.76576829]	[487.94140625 767.49090576 0.81676269]	[444.35559082 236.49845886 0.92943186]	[469.9593811 236.43711853 0.89787263]	[431.512146 241.70269775 0.80444992]	[485.35064697 241.64970398 0.85841811]	[480.20828247 793.33898926 0.85304308]	[500.67874146 790.84344482 0.83071703]	[4.82933105e+02 7.72730713e+02 7.05064714e-01]	[441.75436401 790.80004883 0.79920471]	[4.26366913e+02 7.88183716e+02 7.79951096e-01]	[4.57185852e+02 7.72773315e+02 7.30525911e-01]
[459.73217773 249.3260498 0.8984971 ]	[459.72180176 316.04736328 0.95969415]	[400.8604126 315.93951416 0.87156188]	[382.76870728 408.40560913 0.85237336]	[377.74923706 493.07424927 0.88832325]	[513.6192627 316.1187439 0.86599374]	[523.94042969 405.90725708 0.86901808]	[544.40057373 500.65231323 0.93267429]	[459.71847534 487.92120361 0.77228844]	[421.27996826 487.95794678 0.74095386]	[441.68572998 626.45074463 0.83326221]	[446.89520264 765.03161621 0.78741026]	[495.66009521 485.45397949 0.70827538]	[488.0005188 631.59204102 0.77057737]	[487.94329834 767.4987793 0.81907558]	[444.3788147 236.47389221 0.92471415]	[469.98788452 236.41642761 0.89683801]	[431.53253174 241.67243958 0.81116903]	[485.36575317 241.62472534 0.85870504]	[480.19485474 793.33795166 0.85314792]	[500.6661377 793.21630859 0.82802647]	[4.82935120e+02 7.72743469e+02 7.01646388e-01]	[441.75595093 790.79779053 0.80078822]	[4.26374268e+02 7.88188477e+02 7.79969692e-01]	[4.57179810e+02 7.72789612e+02 7.28175700e-01]
[459.75012207 249.30125427 0.8969059 ]	[459.72576904 316.04501343 0.96043551]	[400.87179565 315.92990112 0.86866373]	[382.84542847 408.39694214 0.83900905]	[380.14471436 493.11135864 0.89294702]	[513.63427734 316.125 0.86760098]	[523.92816162 405.8793335 0.87040234]	[544.34436035 500.69204712 0.93107593]	[459.70684814 485.43170166 0.7786544 ]	[421.2644043 485.47463989 0.74620992]	[441.6875 626.43334961 0.83656454]	[446.89968872 765.04455566 0.78804541]	[495.63684082 485.40609741 0.71202755]	[487.91848755 629.06854248 0.78582579]	[487.91964722 767.51055908 0.82147944]	[444.39480591 236.44836426 0.92167389]	[470.04058838 234.08047485 0.89476383]	[431.52227783 241.701828 0.81054437]	[485.39004517 241.67904663 0.85381955]	[480.16033936 793.32574463 0.84592533]	[498.24462891 793.21661377 0.82429844]	[4.82933441e+02 7.72765137e+02 6.98138773e-01]	[441.76119995 790.7947998 0.800322 ]	[4.26381317e+02 7.88194641e+02 7.77055979e-01]	[4.57183746e+02 7.72803040e+02 7.23872364e-01]
[459.7305603 246.82879639 0.89443153]	[459.71884155 316.04693604 0.96192622]	[400.86291504 315.92706299 0.87053281]	[385.29199219 408.42044067 0.83485305]	[380.17605591 493.12252808 0.89352202]	[513.62249756 316.12796021 0.86804879]	[523.918396 405.92150879 0.86988437]	[544.30700684 500.77404785 0.94104737]	[459.68643188 485.43927002 0.77411783]	[421.24816895 487.93011475 0.74758351]	[441.67565918 626.42926025 0.83377349]	[446.90350342 765.04681396 0.78824925]	[495.61868286 485.41464233 0.70943105]	[485.48376465 629.05395508 0.79111254]	[485.49761963 767.51531982 0.82540637]	[444.37194824 236.43652344 0.92694217]	[470.00924683 234.06465149 0.89753169]	[431.52520752 241.69233704 0.81066972]	[485.38217163 241.64720154 0.85772395]	[480.17169189 793.32702637 0.84872383]	[498.25393677 790.84686279 0.82683837]	[4.82917938e+02 7.72757568e+02 7.07075119e-01]	[441.7668457 790.7901001 0.80053174]	[4.26385071e+02 7.88191895e+02 7.75993764e-01]	[4.57187195e+02 7.72801514e+02 7.25895643e-01]
[459.70623779 246.79759216 0.89188206]	[459.70523071 316.04180908 0.95972264]	[400.84701538 313.55001831 0.87456834]	[385.29107666 408.4022522 0.83704561]	[380.1947937 493.08770752 0.8914085 ]	[513.59246826 316.11279297 0.86603308]	[523.89904785 408.39971924 0.87282246]	[541.87011719 500.7741394 0.94223523]	[459.6647644 485.39941406 0.77547294]	[421.23242188 485.4447937 0.75144464]	[441.68099976 626.41259766 0.83171457]	[446.89395142 765.0758667 0.79158098]	[493.13491821 485.38244629 0.70974451]	[485.45950317 626.6060791 0.79850304]	[485.49893188 767.49981689 0.82102346]	[444.3527832 236.42744446 0.93156129]	[469.97277832 234.05426025 0.90023649]	[431.5151062 241.71536255 0.80788976]	[485.35705566 241.65745544 0.86013442]	[480.19229126 793.34057617 0.85023272]	[500.66177368 790.84069824 0.82910287]	[4.82907990e+02 7.72739075e+02 7.07115591e-01]	[441.76266479 790.793396 0.79639941]	[4.26375702e+02 7.88193054e+02 7.76153088e-01]	[4.57183258e+02 7.72822937e+02 7.24562526e-01]
[459.67004395 246.78605652 0.88971955]	[459.69171143 316.03546143 0.9579972 ]	[400.82064819 313.54217529 0.88018137]	[382.86230469 408.38388062 0.83893335]	[380.18499756 493.12597656 0.89400983]	[513.56256104 316.09054565 0.86425281]	[523.84985352 405.86920166 0.88022745]	[541.80755615 500.76739502 0.94181609]	[459.66452026 487.92071533 0.76520872]	[421.23574829 487.96630859 0.74249601]	[441.66906738 626.43127441 0.82693422]	[446.89880371 767.48968506 0.79286253]	[495.59420776 485.45285034 0.70368254]	[485.42352295 626.60247803 0.80594105]	[487.91616821 767.49523926 0.82088971]	[444.32406616 236.43043518 0.93563485]	[467.47180176 234.05485535 0.90758145]	[431.51300049 241.7224884 0.80414194]	[482.96343994 241.66200256 0.86595941]	[480.1968689 793.35723877 0.86263442]	[500.67279053 790.84844971 0.83613294]	[4.82921844e+02 7.72735107e+02 7.00828195e-01]	[4.41743774e+02 7.90824829e+02 7.90027797e-01]	[4.26346619e+02 7.88214844e+02 7.81028926e-01]	[4.57189758e+02 7.72841492e+02 7.24599004e-01]
[459.62799072 246.77958679 0.8864314 ]	[459.67254639 316.01675415 0.95173138]	[400.80480957 313.52389526 0.88155389]	[382.80151367 408.42230225 0.84872895]	[380.1293335 493.11624146 0.89491135]	[511.07836914 316.06707764 0.86351383]	[523.82647705 405.85662842 0.88471675]	[541.74700928 500.75854492 0.93511319]	[459.65774536 485.43621826 0.76919812]	[421.21838379 487.92984009 0.74603713]	[441.67559814 626.41864014 0.83714491]	[446.90374756 767.49981689 0.79487252]	[495.58959961 485.41256714 0.70823854]	[485.36306763 626.57873535 0.82174689]	[487.92077637 767.50567627 0.82254386]	[441.92132568 236.45011902 0.9434399 ]	[467.40783691 234.04725647 0.91747093]	[431.52374268 244.18795776 0.79409134]	[482.92114258 241.62800598 0.87298423]	[480.1730957 793.36315918 0.85753709]	[498.25949097 793.23162842 0.83061332]	[4.82952057e+02 7.72745728e+02 6.98435247e-01]	[4.41725983e+02 7.90825073e+02 7.90106952e-01]	[4.23909760e+02 7.88206604e+02 7.83545852e-01]	[4.57206360e+02 7.75268555e+02 7.21605718e-01]
[459.60205078 246.8210144 0.88176268]	[459.63583374 316.02093506 0.9432385 ]	[400.7699585 313.53686523 0.88475853]	[382.73641968 408.46383667 0.85910863]	[377.72161865 493.04025269 0.89243376]	[511.00726318 316.0741272 0.86119616]	[523.79119873 403.34991455 0.88699514]	[541.70898438 500.68374634 0.91787064]	[459.59350586 485.44302368 0.76283753]	[421.16748047 487.9263916 0.74884659]	[439.31921387 626.44976807 0.83680904]	[446.90075684 767.51074219 0.79993331]	[490.57012939 485.43725586 0.70756888]	[482.95193481 626.5536499 0.83544272]	[485.49328613 767.52233887 0.82889879]	[441.88519287 236.46974182 0.94718313]	[464.97512817 234.06613159 0.91950399]	[428.94802856 241.73149109 0.80168086]	[482.91983032 241.65750122 0.87907118]	[480.18191528 793.36810303 0.86299855]	[500.66159058 793.22210693 0.83909947]	[4.82938354e+02 7.72754761e+02 7.05599010e-01]	[4.41715210e+02 7.90840820e+02 7.89917111e-01]	[4.23903473e+02 7.88219482e+02 7.87405431e-01]	[4.57212463e+02 7.75276184e+02 7.27750719e-01]
[457.21066284 246.84062195 0.87720156]	[459.60281372 316.01467896 0.93698329]	[400.74487305 313.52047729 0.88673788]	[380.33584595 408.46762085 0.86785096]	[377.65722656 490.54241943 0.8922351 ]	[508.5010376 316.07641602 0.86678964]	[523.76629639 403.36077881 0.88782936]	[541.69262695 500.71820068 0.91847944]	[457.21255493 485.45941162 0.75502914]	[421.15264893 487.94146729 0.74911213]	[439.31692505 626.44366455 0.83708757]	[446.89379883 767.52502441 0.80405551]	[490.52038574 485.45669556 0.70863932]	[485.35845947 626.56719971 0.82342666]	[485.47634888 767.52624512 0.8316409 ]	[441.85159302 236.46760559 0.95363462]	[464.94189453 234.08068848 0.92857969]	[426.41625977 241.70437622 0.81591183]	[482.86123657 241.66921997 0.87369508]	[480.19522095 795.79901123 0.86256111]	[500.67623901 793.22332764 0.84358519]	[4.82911652e+02 7.72747864e+02 7.11577654e-01]	[4.39293823e+02 7.93227051e+02 7.80212700e-01]	[4.23876404e+02 7.88229980e+02 7.87350833e-01]	[4.57203003e+02 7.75291992e+02 7.32987940e-01]
[457.15390015 246.81199646 0.87034774]	[457.1859436 316.00732422 0.92398119]	[400.69186401 313.49899292 0.8897655 ]	[380.28045654 408.41192627 0.87576485]	[377.59805298 490.56604004 0.8840937 ]	[506.01156616 316.07339478 0.87591374]	[521.39788818 403.36880493 0.89031065]	[539.31542969 500.72927856 0.90667069]	[457.14450073 487.97213745 0.74001217]	[418.76013184 488.00094604 0.74482328]	[439.29162598 626.46356201 0.8403548 ]	[446.88049316 767.52770996 0.8043865 ]	[488.01132202 487.98287964 0.70692647]	[482.92074585 629.03057861 0.83367002]	[485.46835327 767.53094482 0.83383268]	[441.80603027 236.45324707 0.96298021]	[464.89285278 234.07125854 0.94015145]	[426.38275146 244.19102478 0.80461097]	[482.81765747 241.67527771 0.86994469]	[480.19592285 795.81829834 0.8574546 ]	[500.67990112 793.23193359 0.83912694]	[4.82901337e+02 7.72748169e+02 7.12427139e-01]	[4.41721252e+02 7.93266541e+02 7.87102342e-01]	[4.23908844e+02 7.90610474e+02 7.87865698e-01]	[4.57192139e+02 7.75280945e+02 7.26017892e-01]
[457.12106323 249.29438782 0.87064224]	[457.1463623 315.98669434 0.91521692]	[400.67770386 313.46829224 0.88763654]	[380.21148682 408.39279175 0.87995768]	[377.51687622 490.54754639 0.8626852 ]	[505.95675659 316.05334473 0.889274 ]	[521.34667969 405.83248901 0.88795394]	[539.23999023 498.25411987 0.88179272]	[457.11053467 490.53475952 0.73182023]	[418.75756836 490.5557251 0.74038148]	[439.24584961 626.51464844 0.83266801]	[446.87854004 767.51434326 0.80539107]	[487.93499756 490.55834961 0.70701063]	[482.87350464 629.13696289 0.8362866 ]	[485.45996094 767.5189209 0.83357573]	[441.77154541 236.48092651 0.96547586]	[464.8475647 234.07698059 0.94510746]	[423.92788696 244.22140503 0.80611223]	[482.80499268 241.62797546 0.87712789]	[480.19677734 795.81976318 0.85311347]	[500.6736145 793.22595215 0.83612323]	[4.82889435e+02 7.72731323e+02 7.12641716e-01]	[441.77664185 793.27642822 0.79373419]	[4.26388519e+02 7.90636780e+02 7.87676752e-01]	[4.57176544e+02 7.72831482e+02 7.27127314e-01]
[457.09118652 249.31732178 0.86971843]	[457.06744385 316.0022583 0.9027701 ]	[400.62390137 313.51168823 0.89412749]	[380.15722656 405.92175293 0.88513935]	[375.00860596 493.08694458 0.84135419]	[505.88247681 316.05712891 0.89968449]	[521.30877686 405.84802246 0.88891637]	[536.70178223 498.19439697 0.85708219]	[457.09002686 490.49981689 0.73136055]	[418.76507568 490.54953003 0.74283582]	[439.24029541 626.50402832 0.83302343]	[446.87826538 767.48791504 0.80422288]	[485.45718384 490.52978516 0.71760058]	[482.81619263 629.10339355 0.83912736]	[485.42181396 767.49676514 0.83565605]	[441.74273682 236.48300171 0.96881783]	[462.44033813 236.42198181 0.95098913]	[423.84793091 244.19345093 0.82236636]	[482.73861694 241.64479065 0.86504412]	[480.18237305 795.80578613 0.8563602 ]	[500.66052246 790.84637451 0.83721983]	[4.82872253e+02 7.72719299e+02 7.16278791e-01]	[441.7840271 793.26318359 0.8026014 ]	[426.38925171 790.63208008 0.79100257]	[4.57175598e+02 7.72813171e+02 7.35385716e-01]
[454.63952637 249.3296814 0.8623783 ]	[454.60678101 316.02423096 0.90215075]	[398.26065063 313.54785156 0.89456034]	[377.75915527 405.86727905 0.89099312]	[369.92883301 490.56445312 0.81281877]	[503.47000122 316.06469727 0.90716648]	[521.27380371 405.89251709 0.87775224]	[536.64001465 495.69680786 0.83947015]	[457.09048462 490.49411011 0.73461163]	[418.76672363 490.54266357 0.74396706]	[439.18548584 626.49731445 0.83505189]	[446.8732605 765.08581543 0.8051551 ]	[485.44009399 490.5144043 0.72201955]	[482.7953186 629.08239746 0.84546167]	[485.41052246 767.50506592 0.84037584]	[441.69747925 236.47631836 0.96708041]	[462.41995239 236.42773438 0.95346087]	[421.41308594 244.22369385 0.82593167]	[482.71585083 241.72755432 0.85417759]	[480.20645142 795.81109619 0.86281449]	[500.67242432 790.84356689 0.84777808]	[4.82855042e+02 7.72713806e+02 7.26610601e-01]	[441.79147339 793.27502441 0.80716968]	[426.38592529 790.64007568 0.79865599]	[4.57176270e+02 7.72800476e+02 7.39139199e-01]
[454.55929565 249.39274597 0.8595978 ]	[452.05758667 316.05157471 0.89478999]	[398.22506714 315.95953369 0.8950069 ]	[377.71759033 405.8850708 0.89316475]	[364.82998657 490.5713501 0.82543427]	[503.42056274 316.07849121 0.91607296]	[521.25164795 405.90600586 0.87197524]	[531.62188721 495.63012695 0.82844341]	[454.63378906 490.48339844 0.73253345]	[418.73434448 490.52346802 0.74953055]	[439.0899353 626.54016113 0.82039201]	[446.8951416 767.49243164 0.79979157]	[485.39660645 490.52319336 0.72945923]	[482.77862549 629.12237549 0.84542465]	[485.41503906 767.5378418 0.84052312]	[439.31918335 236.50138855 0.96346682]	[462.35003662 236.46316528 0.96925443]	[421.35998535 244.22621155 0.84017813]	[480.32366943 244.18075562 0.85640728]	[480.16537476 795.824646 0.86291826]	[498.25640869 793.25482178 0.83911955]	[4.82872406e+02 7.72750977e+02 7.17474699e-01]	[4.41799805e+02 7.93279541e+02 7.86728799e-01]	[4.26389404e+02 7.90643555e+02 7.83127069e-01]	[4.57189636e+02 7.72803528e+02 7.29602575e-01]
[452.05340576 251.9004364 0.87269884]	[449.50161743 316.07327271 0.89699233]	[398.16513062 316.01461792 0.89864039]	[377.63842773 408.44146729 0.881661 ]	[362.27523804 495.6008606 0.84837574]	[503.37860107 316.08853149 0.92261195]	[521.21746826 405.90612793 0.86492991]	[531.54931641 493.040802 0.81832397]	[454.5975647 493.0473938 0.73138577]	[418.70526123 493.0944519 0.7581315 ]	[436.69430542 629.02990723 0.81261706]	[446.88632202 767.50714111 0.80484205]	[485.36477661 493.09783936 0.73728138]	[482.75006104 631.65991211 0.84809667]	[485.41009521 765.07305908 0.83306468]	[439.27697754 236.59033203 0.95726794]	[462.2975769 236.52586365 0.97096115]	[421.31726074 246.84141541 0.84707826]	[480.23266602 244.22341919 0.83427912]	[480.20422363 793.36993408 0.87465644]	[500.6619873 790.81549072 0.85210347]	[4.82885071e+02 7.70287903e+02 7.42595494e-01]	[441.76333618 793.24987793 0.79413033]	[4.26371613e+02 7.90609009e+02 7.84339070e-01]	[4.57198273e+02 7.72807800e+02 7.37070143e-01]
[452.00964355 251.9568634 0.87593007]	[446.96032715 316.09466553 0.90292454]	[398.12734985 316.04455566 0.89899582]	[377.56207275 410.98739624 0.87503517]	[359.81784058 495.6534729 0.86720192]	[503.3213501 316.11456299 0.93085217]	[518.78070068 403.39035034 0.85701466]	[529.05627441 488.01599121 0.82374215]	[452.06726074 493.12442017 0.73298502]	[418.65942383 495.65603638 0.76688349]	[436.62936401 629.06719971 0.80346423]	[446.921875 767.48913574 0.80123436]	[482.94281006 495.62960815 0.75468987]	[482.73373413 631.60223389 0.84331131]	[485.39981079 767.47485352 0.82706821]	[439.23583984 236.64434814 0.93973094]	[462.25405884 236.5657196 0.96207517]	[421.28421021 246.8407135 0.84578985]	[480.1758728 241.7106781 0.82890069]	[480.16177368 793.35357666 0.86686212]	[498.215271 790.8180542 0.83779806]	[4.82886322e+02 7.70313660e+02 7.17489600e-01]	[441.80310059 793.23962402 0.79631788]	[4.26413910e+02 7.90605713e+02 7.81493247e-01]	[4.57221436e+02 7.72779236e+02 7.39028335e-01]
[449.4649353 254.35612488 0.88005519]	[446.91635132 316.11276245 0.90372157]	[398.10897827 316.08166504 0.89685583]	[377.52011108 410.98410034 0.86766577]	[359.70480347 495.64120483 0.88655567]	[503.28005981 316.13516235 0.93147469]	[518.72106934 405.8822937 0.84324813]	[529.03381348 488.00628662 0.82679021]	[452.06851196 495.6854248 0.74104732]	[418.67443848 498.18771362 0.77285135]	[436.5904541 631.6505127 0.79144353]	[446.94924927 767.53167725 0.80439389]	[482.92080688 498.15029907 0.76553202]	[480.34463501 634.16003418 0.83422947]	[485.36578369 767.47210693 0.82486951]	[439.19665527 239.05186462 0.92962044]	[462.20776367 236.62879944 0.95412415]	[421.25302124 246.82025146 0.8497107 ]	[480.13290405 244.2638092 0.83620965]	[477.690979 793.34680176 0.8315236 ]	[495.68969727 790.79003906 0.80766457]	[4.82917419e+02 7.70293945e+02 7.22872317e-01]	[441.74874878 793.26751709 0.80091757]	[4.26383514e+02 7.90604553e+02 7.87798822e-01]	[4.59623169e+02 7.72832825e+02 7.29194343e-01]
[449.4720459 254.44297791 0.89284915]	[444.44390869 316.15161133 0.90837967]	[398.06219482 316.1524353 0.89181745]	[377.5039978 408.47891235 0.86270088]	[359.56539917 493.05581665 0.88563979]	[500.89855957 316.14691162 0.92543459]	[518.66864014 408.44503784 0.83555162]	[529.05047607 487.98791504 0.83041549]	[452.04147339 495.63244629 0.73655236]	[418.66802979 498.15689087 0.76901889]	[436.66308594 631.58728027 0.80348599]	[446.89944458 765.05010986 0.7976675 ]	[482.89324951 495.63946533 0.76063341]	[480.30236816 631.64379883 0.84305006]	[485.41452026 765.0133667 0.81873798]	[439.16778564 239.18635559 0.90801626]	[462.18582153 239.04856873 0.93958282]	[421.21401978 251.83735657 0.86772615]	[477.73446655 246.74812317 0.81588012]	[477.72180176 793.32519531 0.84225857]	[498.14932251 790.77496338 0.81434762]	[4.82953857e+02 7.70237183e+02 7.20381856e-01]	[441.80981445 790.81866455 0.81987488]	[4.26425262e+02 7.88207275e+02 7.87324309e-01]	[4.57206085e+02 7.72726379e+02 7.31600046e-01]
[449.45651245 254.48199463 0.89890909]	[444.41879272 318.54199219 0.91283607]	[398.02090454 318.53738403 0.8903774 ]	[375.0715332 408.45352173 0.8577565 ]	[357.14016724 490.5411377 0.88965338]	[500.89877319 318.56271362 0.92730165]	[516.21118164 410.95858765 0.83304203]	[529.07043457 487.97879028 0.83082724]	[451.99093628 495.6362915 0.73921388]	[418.64544678 498.18292236 0.77565205]	[439.08465576 631.59832764 0.81458175]	[446.86877441 765.06787109 0.80563509]	[482.84115601 495.61734009 0.76692384]	[480.23843384 626.58209229 0.86706668]	[485.42156982 764.95037842 0.80466819]	[439.15197754 241.64871216 0.90128654]	[459.85491943 239.11087036 0.93232882]	[421.17773438 251.89660645 0.87148315]	[477.7026062 249.37033081 0.81564105]	[480.19631958 793.33392334 0.8545416 ]	[498.22537231 790.7543335 0.82828748]	[4.82928680e+02 7.70180298e+02 7.27565587e-01]	[441.80117798 790.828125 0.80848694]	[4.26403809e+02 7.88209473e+02 7.85892248e-01]	[4.57177673e+02 7.72736633e+02 7.46143043e-01]
[449.42709351 254.54902649 0.90369409]	[444.41622925 318.61251831 0.91346955]	[395.640625 318.56762695 0.88911271]	[372.48577881 408.42532349 0.83750039]	[357.04421997 490.53353882 0.87861246]	[500.88491821 318.63064575 0.92420733]	[516.17816162 413.49554443 0.83142436]	[531.57666016 490.50158691 0.81744802]	[449.4546814 495.62371826 0.73675948]	[418.59048462 498.16815186 0.76065761]	[436.65405273 631.63232422 0.80161154]	[446.89016724 765.04779053 0.7968812 ]	[482.78808594 495.60772705 0.7692641 ]	[480.2197876 629.02819824 0.84451437]	[485.37905884 764.9520874 0.80179787]	[439.14419556 244.21784973 0.8955574 ]	[459.81503296 239.19895935 0.9188326 ]	[421.18286133 254.35604858 0.87846339]	[477.67623901 251.8445282 0.81144822]	[480.23156738 795.84918213 0.84411871]	[500.66171265 790.81060791 0.82616121]	[4.82857178e+02 7.70166992e+02 7.20417976e-01]	[441.80465698 793.21820068 0.79804587]	[4.26412201e+02 7.88209778e+02 7.83691883e-01]	[4.57187256e+02 7.72723877e+02 7.35623896e-01]
[446.93795776 254.59895325 0.90925932]	[444.38314819 318.66622925 0.91622567]	[395.61410522 318.62304688 0.88567704]	[369.89712524 408.44082642 0.82874161]	[356.97134399 490.49447632 0.86206931]	[500.85882568 318.67584229 0.92135704]	[516.16369629 413.48516846 0.82774216]	[534.09991455 493.04190063 0.81369454]	[446.91540527 495.68096924 0.75106251]	[416.15725708 498.23095703 0.75808108]	[436.62179565 629.14959717 0.8062883 ]	[446.89761353 765.05224609 0.80097336]	[482.7338562 495.66351318 0.77950227]	[480.22058105 629.06121826 0.83277667]	[485.34060669 762.48907471 0.80042148]	[439.10656738 244.27857971 0.88632494]	[459.79296875 241.67366028 0.91120273]	[421.14425659 254.41955566 0.88486868]	[477.65362549 251.93330383 0.8175357 ]	[480.31665039 798.3704834 0.8379612 ]	[500.71075439 790.83416748 0.81633461]	[4.82789703e+02 7.70092163e+02 7.36226320e-01]	[441.79049683 790.83166504 0.80992472]	[426.40151978 788.18951416 0.79860353]	[4.57192352e+02 7.72724365e+02 7.51168072e-01]
[446.92373657 257.01004028 0.91045994]	[444.38058472 318.72900391 0.91063982]	[395.61309814 318.6835022 0.88051349]	[367.33474731 408.46966553 0.8326844 ]	[354.54022217 490.4871521 0.85721564]	[500.83987427 318.7371521 0.913867 ]	[516.14916992 416.01947021 0.84149373]	[534.12609863 495.68441772 0.82583392]	[444.44473267 498.23855591 0.76805377]	[416.07086182 500.74966431 0.75983942]	[436.58166504 631.59503174 0.79574597]	[446.92297363 767.50018311 0.8074441 ]	[482.72213745 498.21588135 0.79277062]	[480.18191528 631.67730713 0.8019765 ]	[482.84194946 767.49273682 0.82490039]	[439.08554077 246.83198547 0.8871581 ]	[459.77801514 244.23765564 0.90251505]	[418.77923584 254.45289612 0.88798499]	[477.65930176 254.3480835 0.82543302]	[480.23361206 803.48266602 0.82566065]	[4.98203003e+02 7.95797668e+02 7.73284793e-01]	[4.80313873e+02 7.70249634e+02 7.18711793e-01]	[439.29052734 793.2767334 0.79934841]	[423.90789795 788.22076416 0.80821085]	[4.57200531e+02 7.72795776e+02 7.45558918e-01]
[446.89367676 257.15228271 0.89878994]	[444.35528564 321.19152832 0.90358227]	[395.58792114 321.17871094 0.86319166]	[362.35269165 413.49966431 0.85623634]	[351.96524048 488.00820923 0.84241521]	[500.81893921 321.16241455 0.9096579 ]	[516.14544678 416.10821533 0.86124587]	[534.10614014 498.2149353 0.84566379]	[444.41647339 500.69000244 0.78035498]	[416.05163574 500.81707764 0.76693457]	[436.60144043 629.14916992 0.79761654]	[446.91455078 767.5012207 0.80209023]	[480.37719727 498.24108887 0.79777819]	[477.73776245 629.12084961 0.80851614]	[482.82354736 767.63623047 0.8134439 ]	[439.07382202 251.82766724 0.89334905]	[459.79364014 249.37081909 0.91312051]	[418.75250244 254.50511169 0.87619662]	[477.67999268 254.45793152 0.86605376]	[480.18084717 806.10351562 0.81305432]	[4.98130951e+02 8.00953918e+02 7.22580671e-01]	[4.80283661e+02 7.72736450e+02 6.82689309e-01]	[4.39287628e+02 7.93332642e+02 7.90477037e-01]	[423.88577271 788.22747803 0.80459595]	[4.57184479e+02 7.72788330e+02 7.22547948e-01]
[446.87069702 259.61434937 0.88709545]	[444.35726929 321.26220703 0.89557588]	[395.59994507 321.21514893 0.86102182]	[362.29666138 413.52749634 0.87010521]	[346.84973145 488.02053833 0.83088946]	[500.79779053 321.2555542 0.89880395]	[516.11499023 416.15402222 0.86171412]	[531.62438965 500.72970581 0.86354458]	[444.37799072 500.73348999 0.7934655 ]	[413.59701538 500.84683228 0.76799458]	[434.10031128 631.65905762 0.78340435]	[449.46630859 767.49090576 0.79656011]	[480.3425293 500.70477295 0.80669832]	[477.64703369 629.06274414 0.80424184]	[482.76144409 770.16278076 0.83080828]	[439.07086182 251.93267822 0.90898913]	[459.77941895 251.87101746 0.93355715]	[418.72122192 254.52947998 0.87968224]	[477.68527222 254.43994141 0.87141943]	[477.60070801 808.61853027 0.83208001]	[4.90542938e+02 8.06055298e+02 7.62292027e-01]	[4.80328156e+02 7.77895386e+02 6.55651808e-01]	[4.39281219e+02 7.95830566e+02 7.77487755e-01]	[4.23894257e+02 7.90593567e+02 7.88864315e-01]	[4.59603363e+02 7.72819946e+02 6.84562743e-01]
[446.88018799 262.15512085 0.8643983 ]	[444.33966064 323.7517395 0.88714582]	[395.58279419 321.28057861 0.84873599]	[362.23730469 413.57546997 0.8810035 ]	[341.82730103 490.52496338 0.83853143]	[500.76345825 323.75579834 0.87987602]	[513.60797119 418.59121704 0.87512815]	[531.55224609 500.80291748 0.87792253]	[444.33734131 500.75540161 0.80022973]	[413.54272461 500.87136841 0.76388705]	[434.06408691 636.73034668 0.77021414]	[449.51544189 767.65820312 0.80879855]	[480.30105591 500.72125244 0.80577576]	[477.62365723 631.67999268 0.77427161]	[482.71673584 775.32525635 0.79397029]	[439.09088135 254.42230225 0.93794024]	[459.77786255 254.38977051 0.96820635]	[418.6968689 254.60453796 0.88807142]	[477.63983154 254.5512085 0.87222469]	[467.44903564 811.16778564 0.82815218]	[482.93154907 808.71875 0.82349354]	[4.82739594e+02 7.88134338e+02 6.51238143e-01]	[4.36682281e+02 7.98380737e+02 7.63165653e-01]	[421.35708618 788.23956299 0.79950166]	[4.59654968e+02 7.82977478e+02 6.84559584e-01]
[446.87063599 264.74389648 0.85117257]	[444.35061646 326.34570312 0.87124193]	[395.58029175 323.78939819 0.83982164]	[359.79214478 416.05593872 0.90190768]	[341.73553467 493.0947876 0.85238266]	[500.76165771 326.37734985 0.86175215]	[513.59509277 418.74942017 0.89754963]	[529.06213379 503.27432251 0.88131905]	[444.32559204 500.77093506 0.79671162]	[413.54492188 503.26605225 0.75686187]	[434.10159302 636.72021484 0.77584732]	[449.47723389 767.637146 0.80912733]	[480.29602051 500.73855591 0.80335665]	[475.13259888 634.15979004 0.7622208 ]	[480.36956787 777.83477783 0.78200257]	[439.0770874 254.52522278 0.94672918]	[459.76812744 254.47657776 0.97915447]	[418.70059204 257.0390625 0.88222551]	[477.66522217 254.59042358 0.86888611]	[4.69972687e+02 8.11300659e+02 7.91383088e-01]	[4.85377502e+02 8.11174133e+02 7.90690839e-01]	[4.80289246e+02 7.88150757e+02 6.50272012e-01]	[4.36650604e+02 7.95828674e+02 7.61997223e-01]	[421.3475647 788.17803955 0.81255382]	[4.59630341e+02 7.82931824e+02 6.54966474e-01]
[444.42773438 269.83450317 0.85654807]	[444.33425903 328.89624023 0.87378722]	[395.54467773 326.3085022 0.83107698]	[359.70626831 416.14007568 0.91425478]	[339.25262451 495.70010376 0.88014227]	[500.74169922 328.91860962 0.86091083]	[513.57476807 421.17483521 0.88723737]	[529.01373291 503.38345337 0.87685716]	[444.29922485 500.86618042 0.80646849]	[413.51635742 503.36849976 0.75970709]	[431.53018188 636.73394775 0.77467608]	[449.49371338 767.65093994 0.81542879]	[480.26583862 500.83990479 0.81029832]	[472.5557251 631.6918335 0.76780832]	[4.80294617e+02 7.77894958e+02 7.70478308e-01]	[439.06420898 256.9493103 0.94721693]	[459.75454712 254.5756073 0.97242695]	[418.74957275 257.16775513 0.8774659 ]	[477.65155029 257.03170776 0.8506785 ]	[4.67414917e+02 8.13775940e+02 7.65891433e-01]	[4.82868713e+02 8.11280701e+02 7.82494366e-01]	[4.80239166e+02 7.88163147e+02 6.34632826e-01]	[4.36592468e+02 7.95786560e+02 7.66232431e-01]	[421.32531738 788.13067627 0.82905936]	[4.59624664e+02 7.82970215e+02 6.60580933e-01]
[444.38009644 272.4446106 0.8855865 ]	[444.31863403 331.42926025 0.88267612]	[395.54885864 326.3611145 0.82809985]	[359.64938354 418.60397339 0.92522794]	[339.2074585 495.67294312 0.88182479]	[500.71636963 331.49240112 0.86650133]	[513.57659912 421.27380371 0.88220966]	[528.97888184 503.49035645 0.86746508]	[441.93133545 503.28079224 0.81038052]	[413.52835083 503.38372803 0.76024336]	[431.50698853 634.23419189 0.77744985]	[449.51809692 767.6192627 0.80980706]	[480.22833252 503.2651062 0.80745578]	[475.06100464 634.22619629 0.76265949]	[4.80250519e+02 7.82960876e+02 7.28717327e-01]	[436.62649536 257.12973022 0.92206711]	[459.70187378 257.03460693 0.95146781]	[418.71261597 259.72036743 0.84026635]	[477.61590576 257.1378479 0.82651973]	[4.64866943e+02 8.16323242e+02 6.66547716e-01]	[4.82753235e+02 8.13831177e+02 6.84586465e-01]	[4.80185822e+02 7.90636414e+02 5.82316875e-01]	[4.36614716e+02 7.95813049e+02 7.65796065e-01]	[421.3336792 788.15924072 0.83380508]	[4.59617584e+02 7.80458252e+02 6.35248601e-01]
[444.35803223 274.94125366 0.90966105]	[441.9090271 333.94747925 0.89843893]	[395.51968384 328.92434692 0.82349932]	[359.59646606 418.70751953 0.94513917]	[339.12042236 498.12533569 0.89121801]	[500.68157959 334.0199585 0.88137341]	[513.58911133 423.80041504 0.85684824]	[526.53167725 505.97753906 0.85727721]	[441.87362671 503.34326172 0.81629938]	[410.96096802 503.43704224 0.75107491]	[431.5256958 636.80432129 0.78313267]	[451.99179077 767.48303223 0.80146658]	[480.19436646 503.31387329 0.79572105]	[475.14511108 641.88275146 0.77435321]	[4.80243134e+02 7.85593567e+02 7.56726921e-01]	[436.5710144 259.61352539 0.89122999]	[459.69595337 257.15908813 0.93712729]	[418.6550293 264.72259521 0.80296904]	[477.62991333 259.64993286 0.79495913]	[4.64851501e+02 8.21521545e+02 6.85885668e-01]	[4.82761444e+02 8.21488281e+02 6.90764725e-01]	[4.80174744e+02 7.90774597e+02 5.88657498e-01]	[439.13946533 795.83459473 0.7986936 ]	[423.80413818 788.18304443 0.82829994]	[4.59615784e+02 7.72756104e+02 6.17800891e-01]
[444.35919189 274.94189453 0.90961993]	[441.90945435 333.94464111 0.89800572]	[395.5234375 328.92062378 0.8239156 ]	[359.59811401 418.70678711 0.94417131]	[339.12075806 498.12051392 0.88989067]	[500.68096924 334.01794434 0.88064086]	[513.58856201 423.80151367 0.85584235]	[526.53356934 505.98736572 0.85523355]	[441.87335205 503.34262085 0.81639868]	[410.96188354 503.43655396 0.7512486 ]	[431.53161621 639.26757812 0.78340852]	[451.99215698 767.49487305 0.80243909]	[480.19308472 503.3130188 0.79561895]	[475.15124512 641.88330078 0.7744053 ]	[4.80244690e+02 7.85604309e+02 7.54986107e-01]	[436.57226562 259.6133728 0.89125901]	[459.69772339 257.1595459 0.93735963]	[418.65655518 264.72235107 0.80233443]	[477.63116455 259.64852905 0.79545981]	[4.64842041e+02 8.21509399e+02 6.87878728e-01]	[4.82758087e+02 8.21479004e+02 6.91706300e-01]	[4.80179016e+02 7.90799622e+02 5.87040544e-01]	[4.39135986e+02 7.95837219e+02 7.94200122e-01]	[423.80108643 788.18255615 0.82499969]	[4.59613312e+02 7.72783813e+02 6.17080271e-01]
[441.91970825 275.08703613 0.9316029 ]	[441.8901062 334.05947876 0.91906786]	[395.50543213 333.92333984 0.83321774]	[359.56661987 418.73950195 0.94832361]	[336.66662598 498.11859131 0.88778222]	[500.66809082 336.47952271 0.89757317]	[513.59088135 423.8494873 0.84983116]	[526.52978516 506.01727295 0.85155755]	[441.87023926 503.45523071 0.80197573]	[410.95385742 505.93777466 0.73649776]	[431.51882935 641.84332275 0.79161954]	[452.01269531 767.5836792 0.81599987]	[480.19882202 503.4312439 0.78249538]	[472.59158325 641.93780518 0.77433741]	[4.80249878e+02 7.90665344e+02 7.60498524e-01]	[434.11315918 262.19763184 0.86570406]	[459.63781738 259.70120239 0.909446 ]	[418.62667847 264.79971313 0.79955554]	[477.61206055 262.22149658 0.7966994 ]	[4.64864044e+02 8.29091064e+02 7.39109755e-01]	[4.82771545e+02 8.29067810e+02 7.42737412e-01]	[4.80181641e+02 7.98393188e+02 5.64824581e-01]	[4.39096405e+02 7.95838623e+02 7.70886123e-01]	[423.78240967 788.19366455 0.82406342]	[4.59603607e+02 7.75312622e+02 6.12054825e-01]
[441.87194824 277.61386108 0.93814933]	[441.85003662 336.53262329 0.94305789]	[393.05273438 336.44442749 0.84608042]	[357.16342163 421.25595093 0.94837326]	[336.50695801 500.66397095 0.90366685]	[500.64883423 336.61437988 0.91462362]	[511.08956909 428.94891357 0.82326603]	[526.52441406 511.04998779 0.84290457]	[441.79541016 508.48852539 0.78314513]	[408.41577148 511.01333618 0.71798283]	[428.98043823 641.80621338 0.78849769]	[449.51281738 767.57092285 0.80744672]	[480.11480713 508.48980713 0.74842358]	[469.99645996 644.38165283 0.78960228]	[4.80218079e+02 7.85545654e+02 6.71871364e-01]	[434.09851074 267.35769653 0.86293656]	[459.61288452 267.32403564 0.90262318]	[418.56277466 272.35287476 0.81445557]	[475.12588501 269.86798096 0.78765088]	[4.64844788e+02 8.26618713e+02 5.55617332e-01]	[4.80332336e+02 8.26601990e+02 5.64679563e-01]	[4.77693573e+02 7.90813843e+02 4.88556474e-01]	[4.36697083e+02 7.93332397e+02 7.84387589e-01]	[421.38580322 788.17834473 0.83265138]	[4.57227295e+02 7.75344666e+02 6.04863226e-01]
[441.8626709 282.77032471 0.88428402]	[441.80935669 339.14315796 0.94721198]	[393.0005188 339.08590698 0.85309052]	[357.07937622 423.84188843 0.91956162]	[333.9284668 500.89428711 0.89332569]	[498.22564697 339.18914795 0.897838 ]	[513.58239746 436.58300781 0.84452599]	[528.99334717 521.19622803 0.87841046]	[441.71343994 516.21746826 0.7954241 ]	[403.38446045 518.71160889 0.73850042]	[428.93978882 644.52813721 0.80867136]	[452.03445435 765.02874756 0.80100369]	[477.70663452 516.18127441 0.73616225]	[475.12036133 647.08776855 0.78937566]	[4.82737579e+02 7.88164856e+02 6.27779126e-01]	[434.06375122 275.00717163 0.91594696]	[457.1630249 274.93933105 0.92050731]	[416.16342163 275.08187866 0.85937047]	[472.54968262 272.48440552 0.81998801]	[4.64880432e+02 8.29120483e+02 5.15984178e-01]	[4.80345856e+02 8.29177734e+02 5.24216890e-01]	[4.80308197e+02 7.95832275e+02 4.39557165e-01]	[439.22537231 795.84686279 0.81281102]	[423.87265015 790.59661865 0.8352983 ]	[4.59692444e+02 7.70197021e+02 6.41434610e-01]
[441.86264038 282.77682495 0.88370144]	[441.809021 339.14624023 0.94703919]	[392.99835205 339.08755493 0.85357726]	[357.07781982 423.84353638 0.9196654 ]	[333.93139648 500.89944458 0.89452672]	[498.22680664 339.19354248 0.89728558]	[513.57861328 436.57888794 0.84344423]	[528.99273682 521.19476318 0.87689596]	[441.71185303 516.21856689 0.79485005]	[403.38442993 518.71038818 0.73763692]	[428.94873047 644.53881836 0.80874091]	[452.04299927 765.0378418 0.80164766]	[477.70343018 516.18365479 0.73497355]	[475.12106323 647.1206665 0.78286642]	[4.82726837e+02 7.88152588e+02 6.22734010e-01]	[434.06628418 275.00775146 0.91634089]	[457.16372681 274.94342041 0.9209795 ]	[416.15872192 275.07214355 0.86007833]	[472.55258179 272.4810791 0.81911248]	[4.64854614e+02 8.29112244e+02 5.05667865e-01]	[4.80322662e+02 8.29165161e+02 5.12208819e-01]	[4.80293365e+02 7.95827393e+02 4.33882922e-01]	[439.22463989 795.84710693 0.81541365]	[423.87582397 790.5949707 0.83741909]	[4.59692535e+02 7.70212708e+02 6.37084126e-01]
[441.77838135 290.42178345 0.90561843]	[441.73599243 341.69564819 0.9293977 ]	[390.44644165 339.24758911 0.84231997]	[357.05715942 423.88650513 0.90738952]	[328.93319702 503.23913574 0.87903613]	[498.17669678 341.77209473 0.8574329 ]	[513.58520508 439.24530029 0.89196724]	[529.03448486 521.3671875 0.88568914]	[439.30737305 521.29486084 0.83139789]	[403.27325439 521.3538208 0.77791369]	[428.93606567 649.61450195 0.78382456]	[452.02514648 765.05944824 0.79752392]	[477.62020874 521.28308105 0.75418806]	[475.1307373 652.15313721 0.75409019]	[4.82822601e+02 7.88166138e+02 5.72249651e-01]	[431.49868774 277.53155518 0.90432912]	[457.08770752 275.1378479 0.92533159]	[416.10531616 277.58624268 0.84956855]	[469.96813965 275.03640747 0.82753396]	[4.75169128e+02 8.31762024e+02 3.54067683e-01]	[4.85355042e+02 8.31747437e+02 3.74772280e-01]	[4.80269745e+02 7.95875122e+02 3.95909399e-01]	[439.27404785 795.80804443 0.80612326]	[423.90032959 790.61010742 0.83384275]	[4.59703308e+02 7.70202454e+02 6.23012424e-01]
[441.67266846 295.39505005 0.92704749]	[441.67977905 346.82449341 0.9061811 ]	[387.8968811 344.27011108 0.81674391]	[356.99914551 428.93499756 0.87174153]	[323.81802368 503.42352295 0.8741594 ]	[498.16400146 346.86175537 0.82626605]	[513.59869385 441.74237061 0.8867178 ]	[529.05950928 523.81311035 0.88220096]	[439.24050903 521.34399414 0.83789444]	[400.84561157 521.39611816 0.78951263]	[431.47369385 649.63897705 0.79556656]	[452.05474854 765.00585938 0.8029263 ]	[475.1159668 521.33929443 0.75315231]	[477.61016846 662.3248291 0.76092708]	[4.82835876e+02 8.03537292e+02 6.37199402e-01]	[426.45065308 277.70556641 0.88779891]	[454.54782104 277.62643433 0.89035702]	[416.03207397 280.14358521 0.80494398]	[467.47128296 277.55773926 0.85856366]	[4.77635010e+02 8.47155273e+02 5.74797451e-01]	[4.88003204e+02 8.44577271e+02 5.51281095e-01]	[4.80301270e+02 8.08698853e+02 5.03657579e-01]	[439.23934937 795.83325195 0.83233452]	[423.90029907 790.61053467 0.84819311]	[4.59775879e+02 7.70114380e+02 6.67718112e-01]
[439.22763062 298.15679932 0.95111841]	[439.27728271 356.96276855 0.94681585]	[385.33621216 354.47207642 0.83092695]	[354.50112915 436.69015503 0.88410366]	[321.16140747 505.95214844 0.87795526]	[495.63446045 357.01416016 0.85780001]	[513.63439941 444.38256836 0.84880137]	[531.57446289 526.48291016 0.84126395]	[439.15545654 526.41748047 0.80649227]	[400.81906128 526.47668457 0.76955926]	[431.50686646 654.75360107 0.77803755]	[449.4894104 767.55627441 0.81981301]	[472.52993774 526.40472412 0.73385257]	[475.12640381 662.378479 0.75391233]	[4.82921875e+02 7.85607300e+02 5.99675775e-01]	[423.88241577 290.3555603 0.87321746]	[449.4743042 287.87509155 0.85336667]	[411.034729 290.38522339 0.77149284]	[464.9041748 282.78015137 0.82143337]	[4.80140717e+02 8.11190674e+02 3.38852972e-01]	[4.98137268e+02 8.11190796e+02 3.44422609e-01]	[4.80344238e+02 7.90756409e+02 4.31383669e-01]	[441.74105835 795.80200195 0.82124001]	[426.40612793 790.65478516 0.83938569]	[4.59647339e+02 7.72731018e+02 6.43779576e-01]
[439.28143311 300.75765991 0.92166018]	[439.25143433 357.11486816 0.96070707]	[385.31933594 357.02490234 0.85283351]	[351.98046875 439.18737793 0.88762522]	[318.7008667 508.53338623 0.86691535]	[493.12121582 357.19345093 0.87370759]	[513.62402344 449.46047974 0.82594097]	[531.59814453 529.05603027 0.8262282 ]	[439.13397217 529.04327393 0.79258001]	[400.79043579 529.05908203 0.76688647]	[434.07559204 659.79309082 0.79535609]	[452.01425171 765.03948975 0.80696958]	[472.52627563 531.53308105 0.72251356]	[475.15454102 664.89367676 0.76917338]	[4.82930023e+02 8.06098755e+02 6.44196808e-01]	[423.91766357 295.43658447 0.91671377]	[449.47729492 292.99102783 0.87776339]	[411.03387451 295.50448608 0.81778049]	[464.90194702 290.38479614 0.81537724]	[4.80210938e+02 8.47093018e+02 5.51372528e-01]	[4.95632385e+02 8.42033875e+02 5.36382973e-01]	[4.82759460e+02 8.11181274e+02 4.99133170e-01]	[441.72131348 795.89782715 0.80241477]	[426.39282227 790.65606689 0.82402879]	[4.59746338e+02 7.70111450e+02 6.72998369e-01]
[439.25811768 308.36941528 0.90573126]	[439.22241211 359.59994507 0.95868772]	[382.87179565 357.18783569 0.8633976 ]	[349.42816162 439.29608154 0.88047498]	[318.61477661 511.06280518 0.86655784]	[490.57263184 359.64453125 0.86361682]	[513.64556885 454.59432983 0.83395785]	[534.1105957 534.17144775 0.82281363]	[439.16104126 536.64477539 0.79591078]	[400.81283569 534.17016602 0.75871855]	[434.03829956 662.37640381 0.80614179]	[454.54107666 759.93981934 0.78955269]	[472.52166748 536.65838623 0.71932596]	[477.68234253 667.55633545 0.79114556]	[4.82858337e+02 8.11189514e+02 7.05958366e-01]	[423.89175415 295.64996338 0.93116003]	[449.45529175 295.55215454 0.90208644]	[411.01467896 295.65209961 0.82361001]	[464.85476685 292.97814941 0.83268344]	[4.80278625e+02 8.52266846e+02 5.81397235e-01]	[4.98198303e+02 8.49720215e+02 5.88712990e-01]	[4.80235962e+02 8.13850525e+02 5.25436401e-01]	[441.71618652 795.86242676 0.81263614]	[426.40567017 790.61322021 0.82124829]	[4.62191101e+02 7.65076599e+02 6.77902341e-01]
[439.20678711 313.52963257 0.9278276 ]	[439.20272827 359.80093384 0.94750965]	[382.8404541 359.70700073 0.86547929]	[346.88018799 441.79104614 0.87334877]	[316.17907715 516.11560059 0.86863703]	[490.57388306 359.80303955 0.84782356]	[513.58618164 457.18981934 0.8674261 ]	[534.15985107 539.21881104 0.84447253]	[439.16589355 539.20568848 0.81924295]	[400.81115723 539.22894287 0.77556121]	[434.10879517 664.86730957 0.82526886]	[452.07376099 762.42895508 0.78960115]	[472.53311157 539.22003174 0.73154521]	[477.68887329 667.54272461 0.80407941]	[4.85409821e+02 8.13771912e+02 6.70739293e-01]	[423.8576355 298.21850586 0.91353267]	[446.97024536 298.12994385 0.89647603]	[410.95794678 300.62649536 0.8139717 ]	[462.45526123 298.02905273 0.87304658]	[4.82819031e+02 8.54882629e+02 5.26404738e-01]	[5.00785187e+02 8.52284302e+02 5.73993266e-01]	[4.80333710e+02 8.24014282e+02 5.02225935e-01]	[441.70578003 795.86907959 0.79602945]	[426.3729248 790.62811279 0.80633503]	[4.59829315e+02 7.67543884e+02 6.82879686e-01]
[439.16598511 316.05767822 0.94222009]	[439.18527222 362.32226562 0.93074894]	[382.79342651 362.25820923 0.8514663 ]	[346.81610107 444.33331299 0.85974783]	[316.11193848 516.13470459 0.87598687]	[490.56854248 362.29724121 0.83450907]	[511.08825684 459.69918823 0.89869803]	[534.17279053 539.29046631 0.85688359]	[439.17166138 539.2822876 0.83041447]	[400.81726074 541.71655273 0.78383017]	[434.07208252 664.85784912 0.81474316]	[454.55661011 762.48406982 0.78993082]	[472.52890015 539.28967285 0.7362839 ]	[477.68167114 667.64819336 0.7731632 ]	[4.85461151e+02 8.18909180e+02 6.15531802e-01]	[423.80465698 300.71878052 0.8939153 ]	[446.94781494 300.64764404 0.86999458]	[405.92095947 300.6512146 0.82507843]	[462.43252563 298.13961792 0.88468766]	[4.82872833e+02 8.59933838e+02 5.22440016e-01]	[5.00827179e+02 8.54805725e+02 5.62016845e-01]	[4.82830994e+02 8.29080017e+02 4.67214406e-01]	[439.2612915 795.85662842 0.8008858 ]	[426.34683228 790.62115479 0.81421822]	[4.62250732e+02 7.67624207e+02 6.82354093e-01]
[439.10894775 318.51480103 0.95003504]	[439.14379883 367.35049438 0.91314977]	[380.34866333 364.79830933 0.8429094 ]	[344.33969116 444.4432373 0.84588307]	[316.04196167 518.6842041 0.88826275]	[490.48693848 364.87503052 0.81934643]	[511.1020813 459.79858398 0.89916736]	[536.67712402 541.81140137 0.87235045]	[439.14361572 541.76617432 0.83972222]	[400.7984314 541.79638672 0.80092221]	[434.03240967 664.94482422 0.81528682]	[452.07278442 764.96429443 0.7937445 ]	[470.01174927 541.784729 0.74922407]	[477.71047974 670.08929443 0.77715123]	[4.85440277e+02 8.16386230e+02 6.98507965e-01]	[421.36904907 305.79296875 0.88508081]	[444.42678833 303.22924805 0.85607278]	[405.88565063 303.22518921 0.80422074]	[462.37033081 298.2164917 0.88884312]	[4.82795624e+02 8.57381714e+02 6.51325285e-01]	[5.00789093e+02 8.52337891e+02 6.72799945e-01]	[4.82892670e+02 8.26558411e+02 5.72802424e-01]	[439.21853638 795.86480713 0.7978937 ]	[423.85998535 788.24145508 0.81593978]	[4.62198700e+02 7.67647583e+02 6.89166307e-01]
[439.06069946 321.15679932 0.9150613 ]	[439.10873413 372.45526123 0.90750641]	[380.33773804 367.36578369 0.84417075]	[344.27389526 449.46240234 0.84307468]	[315.96875 521.27630615 0.91043484]	[487.9647522 372.45016479 0.82352209]	[513.59277344 462.24645996 0.89304471]	[539.18878174 544.3013916 0.88289821]	[439.07925415 541.78344727 0.835298 ]	[400.74053955 541.80493164 0.81934375]	[426.40365601 664.86553955 0.80813682]	[449.4559021 765.01623535 0.79746348]	[467.49194336 541.80957031 0.75586063]	[477.6204834 667.56396484 0.80129772]	[4.87917419e+02 8.08590576e+02 6.06287718e-01]	[421.28717041 313.49386597 0.9209038 ]	[444.35888672 310.97946167 0.88380218]	[403.38452148 313.41741943 0.807069 ]	[462.31433105 303.23049927 0.85227966]	[4.82770996e+02 8.39440613e+02 3.88992548e-01]	[5.00826935e+02 8.39441895e+02 4.29706603e-01]	[4.82860779e+02 8.11222290e+02 4.69333559e-01]	[441.69622803 795.86535645 0.79718012]	[423.89849854 790.6340332 0.82392049]	[4.59722412e+02 7.70155579e+02 6.67692244e-01]
[436.60769653 323.71646118 0.87713689]	[439.1177063 374.9760437 0.92054963]	[380.35235596 369.97454834 0.84123546]	[341.7989502 454.53430176 0.85046405]	[315.91992188 521.40209961 0.91062784]	[487.93615723 372.54547119 0.83088446]	[513.65185547 462.29467773 0.89179349]	[541.68737793 544.33227539 0.90767175]	[439.06332397 541.80767822 0.8315624 ]	[400.74530029 541.81072998 0.8182537 ]	[423.7989502 665.0246582 0.84006715]	[446.91436768 765.00079346 0.78400207]	[467.44763184 541.84619141 0.76086593]	[477.61138916 667.5335083 0.76434016]	[4.87976562e+02 7.88138062e+02 5.14301419e-01]	[421.2293396 316.00646973 0.95370662]	[441.92712402 313.55123901 0.91619462]	[403.32131958 315.96359253 0.84296393]	[462.25784302 308.38214111 0.85721624]	[4.80270416e+02 8.08606445e+02 3.13350677e-01]	[5.00678223e+02 8.08683899e+02 2.99658954e-01]	[4.82872314e+02 7.95809265e+02 3.43028903e-01]	[4.41749115e+02 7.95784790e+02 7.75769472e-01]	[423.91015625 790.63922119 0.8093285 ]	[4.59645477e+02 7.70144714e+02 6.42414808e-01]
[436.55895996 331.50271606 0.87287831]	[436.68945312 377.59786987 0.94389528]	[380.22332764 377.61383057 0.89296174]	[339.30279541 459.71560669 0.92413664]	[313.43322754 526.43963623 0.86149544]	[485.44732666 377.4876709 0.86125743]	[518.79345703 462.44522095 0.90705895]	[544.51849365 541.81445312 0.9216485 ]	[439.09771729 544.38452148 0.83543742]	[400.77493286 544.38323975 0.81063914]	[421.15844727 667.4543457 0.86808777]	[446.94656372 759.95135498 0.7796855 ]	[469.98059082 544.43035889 0.74987793]	[480.17657471 670.14190674 0.77142692]	[4.93125427e+02 8.16324219e+02 5.03264785e-01]	[421.13439941 318.62677002 0.95833302]	[441.84869385 316.18609619 0.95212317]	[400.78530884 318.59350586 0.89617407]	[459.84463501 315.93634033 0.88079125]	[4.82951874e+02 8.67698059e+02 3.83813083e-01]	[5.00863525e+02 8.65094177e+02 4.01103616e-01]	[4.87972137e+02 8.29127808e+02 3.53483260e-01]	[4.39295227e+02 7.93296570e+02 7.85477340e-01]	[423.85058594 788.19335938 0.80470067]	[4.59759399e+02 7.67576782e+02 6.85996234e-01]
[436.55895996 331.50268555 0.87292731]	[436.68875122 377.59909058 0.94375819]	[380.22158813 377.61630249 0.89299047]	[339.30322266 459.71820068 0.92385143]	[313.43951416 526.43170166 0.86367673]	[485.4475708 377.48825073 0.86121762]	[518.79663086 462.44683838 0.90708512]	[544.52484131 541.81835938 0.92171985]	[439.09671021 544.40039062 0.8334862 ]	[400.76974487 544.40197754 0.80882794]	[421.16314697 667.47515869 0.86895251]	[446.95440674 762.41424561 0.78005195]	[469.98791504 544.44500732 0.74879444]	[480.18240356 670.15930176 0.76958978]	[4.93120331e+02 8.13792236e+02 4.92195457e-01]	[421.13442993 318.62667847 0.95833367]	[441.84893799 316.18606567 0.9520179 ]	[400.78543091 318.59280396 0.89610881]	[459.84487915 315.93615723 0.88078642]	[4.82944153e+02 8.67659607e+02 3.55909109e-01]	[5.00858307e+02 8.65063477e+02 3.72058809e-01]	[4.87981079e+02 8.26635864e+02 3.34733307e-01]	[4.39290619e+02 7.93290588e+02 7.87764072e-01]	[423.84866333 788.18994141 0.80916834]	[4.59756348e+02 7.67581787e+02 6.87036216e-01]
[436.55935669 331.503479 0.87303686]	[436.68786621 377.60028076 0.94357967]	[380.21981812 377.61804199 0.89312494]	[339.30099487 459.72009277 0.92485559]	[313.43875122 526.43280029 0.863747 ]	[485.44769287 377.48880005 0.86114228]	[518.79650879 462.44558716 0.9070003 ]	[544.52386475 541.81793213 0.92161345]	[439.09597778 544.40515137 0.83281964]	[400.76754761 544.40655518 0.80834329]	[421.16223145 667.484375 0.86791271]	[446.95346069 762.42004395 0.77952594]	[469.99121094 544.45025635 0.74882561]	[480.18280029 670.16748047 0.76843357]	[4.93120758e+02 8.13790222e+02 4.89882052e-01]	[418.80725098 318.62493896 0.95836407]	[441.84921265 316.18612671 0.95200408]	[400.78546143 318.5960083 0.89601117]	[459.84521484 315.93688965 0.88084418]	[4.82948883e+02 8.67654053e+02 3.50331306e-01]	[5.00856903e+02 8.65056335e+02 3.67134571e-01]	[4.87988831e+02 8.26633850e+02 3.31343770e-01]	[4.39281219e+02 7.93290588e+02 7.87053943e-01]	[423.84393311 788.18902588 0.80916589]	[4.59758301e+02 7.67588440e+02 6.86856270e-01]
[431.51309204 336.44665527 0.87659407]	[436.64880371 377.7166748 0.94402075]	[380.18041992 380.10241699 0.90281135]	[339.28207397 459.8404541 0.93177819]	[313.43630981 529.06658936 0.83632916]	[485.42712402 377.57806396 0.87390637]	[521.29492188 462.4425354 0.93417156]	[549.5826416 539.2286377 0.84398413]	[439.07510376 544.43737793 0.83020473]	[400.74267578 544.46929932 0.80830812]	[421.1383667 667.50708008 0.87086803]	[446.94509888 762.43249512 0.78412455]	[467.49346924 544.45898438 0.75150675]	[480.11712646 667.60821533 0.77925795]	[4.90507019e+02 7.90690430e+02 4.87716049e-01]	[418.67382812 318.76782227 0.931427 ]	[441.71353149 318.63311768 0.95704287]	[400.6836853 318.73028564 0.87216228]	[459.71890259 316.0199585 0.88736272]	[4.80326538e+02 8.11283997e+02 3.42075765e-01]	[5.00762939e+02 8.13817017e+02 3.26541245e-01]	[4.85434814e+02 7.98416199e+02 3.11493099e-01]	[4.39294983e+02 7.93325623e+02 7.92140126e-01]	[423.8430481 788.22186279 0.82348371]	[4.59736908e+02 7.67587402e+02 6.83182001e-01]
[428.90499878 336.61676025 0.89126337]	[436.61346436 380.14508057 0.9363991 ]	[380.16159058 380.20663452 0.90874541]	[339.25415039 462.29498291 0.93880028]	[313.43759155 534.13330078 0.83996296]	[485.37136841 377.67398071 0.88848436]	[521.41137695 462.40362549 0.94304109]	[562.21740723 536.71466064 0.85586405]	[439.08102417 544.45617676 0.82944453]	[400.75741577 544.49230957 0.80176377]	[421.22741699 667.63909912 0.85625196]	[451.99673462 764.94537354 0.77425694]	[467.48126221 544.47772217 0.74996668]	[480.18276978 670.1182251 0.77451175]	[4.95624207e+02 8.11227600e+02 4.27245617e-01]	[418.59613037 323.72341919 0.88733166]	[439.29330444 321.16159058 0.92878121]	[400.63687134 321.15499878 0.84346008]	[459.64666748 316.07913208 0.88069296]	[4.85371704e+02 8.65110718e+02 2.75336832e-01]	[5.03266388e+02 8.59967712e+02 2.97910511e-01]	[4.90531464e+02 8.24049133e+02 2.58393973e-01]	[4.39251678e+02 7.95870361e+02 7.78832853e-01]	[423.88143921 790.63366699 0.81925899]	[4.62190094e+02 7.67618652e+02 6.72072947e-01]
[426.42382812 339.22912598 0.88953525]	[436.62454224 382.81103516 0.91191918]	[380.10229492 385.36782837 0.87067074]	[339.16140747 464.90161133 0.92220008]	[308.34158325 539.27655029 0.84935248]	[485.41241455 380.2583313 0.89147758]	[523.97692871 464.83554077 0.90999895]	[565.04602051 529.00921631 0.85242343]	[439.18365479 552.09869385 0.8077606 ]	[400.87280273 552.12011719 0.75827128]	[434.12164307 667.65545654 0.82015413]	[457.0899353 765.04315186 0.80760843]	[472.54281616 552.09057617 0.72386998]	[480.21517944 685.41522217 0.79727703]	[4.93122559e+02 8.31755676e+02 6.09999835e-01]	[418.59020996 333.9357605 0.88884884]	[439.24438477 331.39529419 0.89870614]	[398.26095581 328.86849976 0.78593737]	[459.58746338 321.17514038 0.84577376]	[4.82865845e+02 8.70324341e+02 5.53530753e-01]	[5.00822479e+02 8.70197693e+02 5.65070748e-01]	[4.87997345e+02 8.44537781e+02 4.15533543e-01]	[4.39107941e+02 7.95862061e+02 7.84750402e-01]	[423.85171509 788.24401855 0.82147598]	[4.62344757e+02 7.70175171e+02 7.23865807e-01]
[426.43063354 341.76031494 0.86766315]	[436.56738281 385.37280273 0.87684047]	[377.71664429 390.48449707 0.86312258]	[336.6930542 464.93811035 0.94210702]	[303.26513672 541.73236084 0.8925845 ]	[485.34649658 380.32852173 0.9014343 ]	[526.390625 467.41217041 0.89026099]	[570.0256958 529.06530762 0.82217288]	[439.24597168 554.67163086 0.81299025]	[403.31625366 554.67346191 0.74767751]	[436.66647339 667.65435791 0.84492034]	[454.63607788 765.02618408 0.79894686]	[475.06439209 554.63952637 0.73010397]	[480.20040894 685.47442627 0.78152978]	[4.98177643e+02 8.29123352e+02 5.20361364e-01]	[418.61071777 336.46505737 0.92612046]	[439.2762146 333.98110962 0.93541491]	[398.27090454 333.95727539 0.80427384]	[457.21884155 321.29376221 0.85671741]	[4.82885071e+02 8.65102295e+02 3.61299157e-01]	[5.00866150e+02 8.62548035e+02 3.73263538e-01]	[5.00724152e+02 8.34285767e+02 3.43106925e-01]	[4.39175232e+02 7.95853027e+02 7.74343312e-01]	[426.35339355 790.60839844 0.81038994]	[4.62281067e+02 7.70138855e+02 7.21790195e-01]
[426.3949585 344.34500122 0.84822518]	[436.59835815 390.45184326 0.87239343]	[377.73809814 393.05505371 0.87187159]	[336.61621094 467.45690918 0.90415412]	[300.74874878 541.70300293 0.87906164]	[482.96716309 382.81671143 0.8805669 ]	[524.02612305 469.98815918 0.86624783]	[570.05773926 529.04620361 0.81498712]	[439.25634766 554.68664551 0.81799215]	[403.33004761 554.68103027 0.74803042]	[439.08435059 667.5836792 0.86256105]	[454.62023926 764.96154785 0.79553699]	[472.61306763 554.67297363 0.72488266]	[480.20327759 682.96923828 0.79139566]	[4.93102783e+02 8.31703369e+02 5.57358623e-01]	[418.59603882 336.60565186 0.93273073]	[439.22821045 336.49923706 0.95815599]	[398.26324463 333.99093628 0.7871536 ]	[457.18566895 323.79388428 0.81431681]	[4.82823975e+02 8.70211914e+02 4.29397941e-01]	[5.00780273e+02 8.67709167e+02 4.51990426e-01]	[4.87979401e+02 8.44538025e+02 3.79658401e-01]	[4.39214386e+02 7.95787354e+02 7.94662535e-01]	[426.35723877 788.22998047 0.81694734]	[4.62277649e+02 7.67679749e+02 7.43033409e-01]
[428.90353394 349.45523071 0.83410162]	[436.58435059 395.52130127 0.89129138]	[377.71664429 395.59759521 0.88502216]	[336.53601074 470.02636719 0.88326818]	[300.64483643 541.73809814 0.89932096]	[482.97460938 385.40292358 0.84878498]	[524.00384521 472.57110596 0.86917609]	[570.01300049 531.58081055 0.81906998]	[439.2454834 559.72753906 0.83767623]	[403.33206177 559.71643066 0.76224715]	[439.07849121 670.12091064 0.84360737]	[454.6060791 764.99353027 0.7958405 ]	[472.57043457 559.72747803 0.73077995]	[480.19589233 685.5256958 0.81012297]	[4.95683777e+02 8.31775879e+02 5.62281668e-01]	[418.60803223 339.06500244 0.93147022]	[439.26376343 336.6239624 0.95872313]	[398.26199341 336.52853394 0.83165753]	[459.60586548 328.87832642 0.81341898]	[4.82868744e+02 8.70232788e+02 4.03202802e-01]	[5.00842346e+02 8.70185181e+02 4.31930840e-01]	[4.93120361e+02 8.47081848e+02 3.70718390e-01]	[4.39183624e+02 7.95814758e+02 7.78879464e-01]	[423.890625 788.23968506 0.80945665]	[4.62269897e+02 7.67679565e+02 7.31982052e-01]
[428.9760437 354.55465698 0.86363584]	[436.58062744 398.00668335 0.91509765]	[377.73800659 398.05245972 0.88860703]	[336.48532104 472.58969116 0.8763206 ]	[298.18170166 541.777771 0.91048539]	[485.35107422 390.51358032 0.84290743]	[523.98913574 477.63119507 0.89568448]	[567.49975586 534.13891602 0.84318179]	[439.23016357 559.7578125 0.842987 ]	[403.31188965 559.7545166 0.76994586]	[436.59857178 670.10339355 0.82807422]	[454.63418579 765.00164795 0.79955661]	[472.54116821 559.75976562 0.73643535]	[480.23959351 685.47772217 0.81181914]	[4.95659119e+02 8.34339417e+02 5.57697892e-01]	[418.62261963 339.25811768 0.9145335 ]	[439.29928589 339.12243652 0.94916457]	[400.6055603 336.69604492 0.85597551]	[459.63311768 331.46853638 0.82721376]	[4.82909393e+02 8.72857971e+02 4.61019009e-01]	[5.03277008e+02 8.72772949e+02 5.00651300e-01]	[4.90517365e+02 8.49680603e+02 3.82934600e-01]	[4.39156250e+02 7.95795837e+02 7.72269070e-01]	[423.86495972 788.21295166 0.80145693]	[4.62310181e+02 7.67678223e+02 7.25313842e-01]
[428.97918701 357.03253174 0.88341618]	[436.58673096 398.07693481 0.92496753]	[380.09646606 398.10946655 0.89477021]	[334.07495117 475.14263916 0.87462288]	[298.11843872 541.78320312 0.91581261]	[485.35955811 395.51339722 0.85941404]	[524.00579834 480.1663208 0.90739763]	[567.51904297 539.16894531 0.85731536]	[439.17687988 559.800354 0.84638637]	[403.25326538 559.80267334 0.78721374]	[431.54815674 667.65289307 0.80118138]	[454.59161377 762.51373291 0.78129232]	[469.9914856 559.81750488 0.74237084]	[480.15719604 685.46881104 0.77906537]	[4.95674652e+02 8.31768250e+02 4.72463787e-01]	[418.61199951 341.7243042 0.89897329]	[439.32263184 339.21914673 0.9453674 ]	[400.61520386 339.11428833 0.85078031]	[459.65594482 334.03079224 0.84606665]	[4.85411835e+02 8.72889343e+02 3.77775759e-01]	[5.03329773e+02 8.72772400e+02 4.21564043e-01]	[4.87999908e+02 8.49657104e+02 3.18937719e-01]	[4.39250244e+02 7.93363892e+02 7.77183354e-01]	[426.37347412 788.22467041 0.7920959 ]	[4.62289490e+02 7.67614502e+02 6.98531747e-01]
[428.91622925 357.15060425 0.89043868]	[436.59344482 398.17565918 0.93064976]	[380.10488892 398.2381897 0.89917731]	[334.06253052 475.16989136 0.87520176]	[298.10479736 541.75640869 0.91050816]	[485.3671875 398.0196228 0.87729645]	[526.41265869 480.35101318 0.91418028]	[567.47418213 539.28747559 0.88380718]	[439.18612671 562.24511719 0.85130191]	[403.25888062 562.23858643 0.79025024]	[428.97418213 670.14886475 0.79316366]	[454.63244629 764.96490479 0.78518784]	[470.00863647 562.28637695 0.74616158]	[480.13638306 685.54016113 0.7808919 ]	[4.95652222e+02 8.34341675e+02 5.70557714e-01]	[418.59725952 344.26315308 0.87952346]	[439.29867554 341.71170044 0.92240739]	[400.62661743 339.20141602 0.83915633]	[459.66162109 336.53820801 0.87725151]	[4.85397339e+02 8.75341187e+02 5.10416269e-01]	[5.03309540e+02 8.72796631e+02 5.53326786e-01]	[4.87978729e+02 8.49640991e+02 3.98273855e-01]	[4.39182434e+02 7.95796753e+02 7.57877886e-01]	[4.23898834e+02 7.88209595e+02 7.79140949e-01]	[4.62320801e+02 7.67616577e+02 6.98754311e-01]
[428.97689819 359.72619629 0.88347101]	[436.57595825 400.62371826 0.92265069]	[380.1086731 400.67758179 0.90474111]	[334.04516602 477.63470459 0.8833676 ]	[298.10736084 541.76702881 0.90891677]	[485.37615967 398.16760254 0.89299166]	[526.4375 482.79669189 0.9124065 ]	[565.01074219 541.7199707 0.90547389]	[439.12957764 562.24169922 0.84441125]	[400.86532593 559.83660889 0.79660255]	[428.9336853 670.11401367 0.79483622]	[454.57202148 765.01208496 0.78298962]	[467.42337036 562.28961182 0.75874114]	[477.61096191 682.93383789 0.72925335]	[4.95636810e+02 8.16345154e+02 4.04761046e-01]	[418.66082764 351.95010376 0.88571107]	[441.66275024 349.41867065 0.88650692]	[400.64434814 339.29949951 0.83161402]	[459.68917847 336.67297363 0.88551515]	[4.85400024e+02 8.65110046e+02 2.29516834e-01]	[5.03335022e+02 8.65054565e+02 2.60052413e-01]	[4.90495026e+02 8.26615906e+02 2.40619943e-01]	[4.39245026e+02 7.93363281e+02 7.45167077e-01]	[4.26354736e+02 7.88211426e+02 7.77505994e-01]	[4.62239563e+02 7.67649902e+02 6.84218884e-01]
[429.00299072 364.76898193 0.8480885 ]	[436.58633423 400.87121582 0.9128415 ]	[380.12698364 403.26281738 0.89071983]	[333.92443848 480.20248413 0.89363331]	[298.10644531 541.94067383 0.915685 ]	[485.37908936 400.76559448 0.89738572]	[524.03070068 485.47415161 0.88137275]	[564.98278809 544.47875977 0.91020626]	[439.10299683 562.28137207 0.85483658]	[400.8699646 562.27801514 0.81344187]	[426.45510864 670.16345215 0.79246187]	[457.07418823 764.98168945 0.7858004 ]	[464.94723511 562.33459473 0.77996635]	[477.59695435 685.51403809 0.73725629]	[4.95586853e+02 8.41999390e+02 6.01336777e-01]	[418.69165039 356.99139404 0.92525733]	[441.69854736 354.57647705 0.94962442]	[400.63278198 346.82888794 0.80172551]	[459.63058472 341.82546997 0.8292799 ]	[4.82912201e+02 8.80462952e+02 5.39027035e-01]	[5.00882721e+02 8.75401550e+02 5.72729707e-01]	[4.87929352e+02 8.52260803e+02 4.39738542e-01]	[4.39132446e+02 7.93331848e+02 7.73397326e-01]	[423.89108276 788.15698242 0.79016364]	[4.62333801e+02 7.67645691e+02 6.83665991e-01]
[429.00299072 364.76898193 0.84804338]	[436.58761597 400.8722229 0.91313815]	[380.12890625 403.26345825 0.89087903]	[333.92062378 480.20675659 0.89278609]	[298.10772705 541.94165039 0.91597426]	[485.38043213 400.76644897 0.89721727]	[524.03070068 485.47454834 0.88145965]	[564.980896 544.47259521 0.91169316]	[439.10192871 562.28674316 0.85561991]	[400.86907959 562.28192139 0.81421787]	[426.45080566 670.16094971 0.79284286]	[457.06939697 764.97424316 0.7854616 ]	[464.94564819 562.34118652 0.78100783]	[477.58782959 685.49884033 0.73300868]	[4.93134094e+02 8.41988281e+02 5.92959285e-01]	[418.69155884 356.99157715 0.92506981]	[441.69857788 354.57702637 0.94954079]	[400.63192749 346.82852173 0.80130267]	[459.63024902 344.24368286 0.82856953]	[4.82916046e+02 8.80463318e+02 5.31098902e-01]	[5.03260590e+02 8.75397278e+02 5.66382766e-01]	[4.87922028e+02 8.52264832e+02 4.32154715e-01]	[4.39136749e+02 7.93331726e+02 7.73307562e-01]	[423.89080811 788.1605835 0.79136944]	[4.62329163e+02 7.67638367e+02 6.85646117e-01]
[428.98324585 367.40875244 0.83866322]	[436.62423706 403.3677063 0.90550011]	[380.11798096 405.86804199 0.87083077]	[331.4642334 480.3288269 0.89335293]	[298.12792969 544.42687988 0.91372758]	[485.3951416 400.84411621 0.88858187]	[523.98309326 487.95532227 0.8824935 ]	[564.93658447 546.99707031 0.89317071]	[439.09991455 562.31488037 0.86204278]	[400.84310913 562.31573486 0.82505202]	[426.45553589 670.10186768 0.79590386]	[452.06488037 765.01031494 0.77681851]	[464.97436523 562.36553955 0.78335077]	[475.08337402 677.84344482 0.70199513]	[4.85456787e+02 7.85576599e+02 4.48154926e-01]	[418.65002441 357.11425781 0.94241583]	[441.68267822 357.04711914 0.97374618]	[398.27770996 351.93356323 0.79778057]	[459.60684204 346.84213257 0.79791445]	[4.82787476e+02 8.11276001e+02 2.88596243e-01]	[5.00835175e+02 8.11255127e+02 2.80764014e-01]	[4.82871155e+02 7.90698425e+02 3.06600064e-01]	[4.39293884e+02 7.93296082e+02 7.57244945e-01]	[426.36694336 788.18280029 0.79305643]	[4.59830475e+02 7.67646790e+02 6.54769003e-01]
[429.00039673 372.5274353 0.83973205]	[436.62493896 408.39865112 0.88498783]	[377.73529053 410.9758606 0.86194086]	[328.92681885 482.81881714 0.88177872]	[298.17080688 544.45196533 0.9129948 ]	[485.40533447 403.30630493 0.87423116]	[523.96276855 490.49041748 0.87651432]	[564.94415283 547.05102539 0.88157195]	[439.06512451 562.35919189 0.85809946]	[400.81848145 562.3447876 0.83034885]	[426.34344482 670.12054443 0.7999506 ]	[452.05148315 762.50537109 0.77208102]	[464.9102478 562.42669678 0.79046524]	[475.1746521 685.51617432 0.70965558]	[4.95646698e+02 8.41984375e+02 4.56544399e-01]	[418.65222168 359.59429932 0.93122369]	[441.70098877 357.20269775 0.96236849]	[398.27935791 354.54489136 0.81233883]	[459.65856934 352.0246582 0.81765383]	[4.82899872e+02 8.80515808e+02 3.54425669e-01]	[5.03263336e+02 8.77905762e+02 3.87809426e-01]	[4.90496002e+02 8.52307190e+02 3.12185049e-01]	[4.39223083e+02 7.93317749e+02 7.60609031e-01]	[4.23908081e+02 7.88181274e+02 7.85176218e-01]	[4.62223816e+02 7.67599487e+02 6.92047000e-01]
[428.99551392 372.52893066 0.84020042]	[436.62380981 408.39242554 0.88514835]	[377.73553467 410.96908569 0.86184037]	[328.927948 482.81835938 0.88213885]	[298.16748047 544.45855713 0.91291863]	[485.4024353 403.30319214 0.87464517]	[523.96624756 490.49194336 0.87483227]	[564.94610596 547.05224609 0.87952548]	[439.06665039 562.35070801 0.85768092]	[400.82180786 562.3394165 0.82877731]	[426.35189819 670.1184082 0.7994293 ]	[452.0508728 762.51416016 0.77214026]	[464.90875244 562.41442871 0.79192382]	[477.58639526 685.50341797 0.71011198]	[4.95650482e+02 8.41974487e+02 4.31496739e-01]	[418.65264893 359.5944519 0.93212289]	[441.69970703 357.20568848 0.96239322]	[398.28262329 354.53482056 0.81025606]	[459.65939331 352.02352905 0.81917632]	[4.82907990e+02 8.80490967e+02 3.27234954e-01]	[5.03267059e+02 8.75422241e+02 3.60070825e-01]	[4.87998138e+02 8.52324890e+02 2.95219243e-01]	[4.39219757e+02 7.93312378e+02 7.63560295e-01]	[423.90704346 788.17980957 0.78886992]	[4.62217590e+02 7.67612000e+02 6.92076087e-01]
[428.97808838 375.12698364 0.87227631]	[436.59082031 410.98596191 0.87474656]	[377.72381592 413.5355835 0.8665657 ]	[328.85025024 485.36080933 0.85513091]	[298.22402954 544.50769043 0.90104574]	[485.35217285 403.35140991 0.87370843]	[523.95263672 490.54806519 0.87992436]	[564.93060303 547.07116699 0.87797219]	[439.08010864 562.36645508 0.86459422]	[400.82131958 562.37573242 0.83350527]	[426.3638916 670.12567139 0.80448616]	[452.01431274 764.95489502 0.77278173]	[464.93847656 562.41174316 0.79161489]	[472.60794067 680.37219238 0.69023609]	[4.85437927e+02 7.90688782e+02 2.99938560e-01]	[418.64077759 359.75741577 0.92830825]	[441.67633057 359.67913818 0.95453972]	[400.61630249 357.02978516 0.8449111 ]	[459.64312744 354.52145386 0.82555282]	[4.80293213e+02 8.11159790e+02 1.66072950e-01]	[5.00714783e+02 8.13752808e+02 1.30716473e-01]	[4.87980438e+02 8.65046631e+02 1.62953869e-01]	[4.39286621e+02 7.93294312e+02 7.64143288e-01]	[426.35809326 788.19970703 0.79866874]	[4.59819489e+02 7.67596802e+02 6.80587053e-01]
[428.94311523 377.56732178 0.8837409 ]	[436.58068848 416.00900269 0.88311321]	[377.71343994 416.08456421 0.88139415]	[326.35827637 487.92022705 0.8333289 ]	[300.67944336 546.99682617 0.87558532]	[485.35708618 405.87405396 0.85350859]	[523.98181152 495.58810425 0.87777936]	[564.98223877 549.53460693 0.86600673]	[439.0796814 562.43597412 0.86478752]	[400.82141113 562.4206543 0.83399242]	[426.35491943 670.16577148 0.7967937 ]	[452.01821899 762.50463867 0.76728308]	[464.9418335 564.87213135 0.78972143]	[472.56170654 685.44067383 0.70382887]	[4.85435425e+02 7.93292236e+02 2.32520610e-01]	[418.60693359 362.21844482 0.90265125]	[439.32415771 359.75430298 0.94366199]	[400.61050415 357.11837769 0.84291053]	[459.59518433 354.52606201 0.82545102]	[4.80203003e+02 8.08613342e+02 1.09571733e-01]	[4.98190369e+02 8.08593384e+02 7.44669735e-02]	[4.82840698e+02 7.93306946e+02 1.46489978e-01]	[4.39199860e+02 7.93278137e+02 7.77571559e-01]	[423.88815308 788.17089844 0.81181461]	[4.59837830e+02 7.67582825e+02 6.88976884e-01]
[426.38201904 380.10812378 0.89468926]	[436.55535889 418.54000854 0.90796435]	[377.712677 418.60003662 0.89313662]	[328.88220215 490.54205322 0.82353961]	[300.77987671 552.12438965 0.83448446]	[485.3543396 413.52056885 0.84309214]	[526.43328857 498.19699097 0.88271725]	[567.51049805 552.06018066 0.8301999 ]	[439.10775757 564.95550537 0.85845447]	[400.84091187 564.92944336 0.82371289]	[431.47683716 670.18426514 0.7738505 ]	[452.03552246 762.50787354 0.77160227]	[467.42324829 565.03509521 0.76927501]	[4.75113007e+02 6.88081238e+02 6.87619448e-01]	[4.93094757e+02 8.52251648e+02 4.97270942e-01]	[418.5675354 367.32937622 0.86669689]	[439.24972534 364.79821777 0.90441769]	[400.60998535 359.66879272 0.84096152]	[457.17324829 357.07723999 0.84173608]	[4.82891357e+02 8.93262695e+02 3.79569948e-01]	[5.00842285e+02 8.90691650e+02 4.12174165e-01]	[4.87927826e+02 8.67690430e+02 3.43554318e-01]	[4.39205261e+02 7.93312683e+02 7.83862591e-01]	[423.89825439 788.20080566 0.80480719]	[4.59839386e+02 7.67564880e+02 6.80863917e-01]
[426.44863892 380.2649231 0.88054156]	[434.10928345 418.58288574 0.90689403]	[377.71377563 418.68411255 0.8996492 ]	[328.90692139 493.06402588 0.82642561]	[303.29669189 557.17285156 0.82981032]	[482.95303345 416.02285767 0.8605755 ]	[526.46966553 498.24700928 0.88371372]	[570.01361084 552.11218262 0.82132804]	[439.081604 565.02893066 0.84413898]	[400.82092285 565.00170898 0.8136676 ]	[429.00033569 675.20996094 0.75753516]	[454.55783081 762.50006104 0.76750129]	[464.95895386 567.50683594 0.76879656]	[477.70678711 695.7833252 0.6960991 ]	[4.93072021e+02 8.54868591e+02 6.73602045e-01]	[418.61581421 372.45916748 0.87287021]	[439.28634644 369.97888184 0.89360613]	[400.60848999 359.74795532 0.84791881]	[457.18533325 357.20147705 0.84475702]	[4.82896118e+02 8.93387756e+02 6.47718668e-01]	[5.03278259e+02 8.90814514e+02 6.70857787e-01]	[4.85460022e+02 8.70155701e+02 5.09753704e-01]	[439.14987183 793.31195068 0.79829603]	[423.89453125 788.16473389 0.80586994]	[4.62234039e+02 7.67545288e+02 6.63651705e-01]
[426.43655396 382.72479248 0.87193769]	[434.09365845 418.6111145 0.90617156]	[377.71359253 418.73931885 0.9042542 ]	[328.90512085 495.63796997 0.83591896]	[308.35369873 559.70758057 0.83650398]	[482.94619751 416.05105591 0.86519873]	[526.47058105 498.26608276 0.88701332]	[570.07092285 552.09436035 0.81497902]	[439.08703613 567.51904297 0.82851553]	[400.83151245 567.48602295 0.79451162]	[426.40182495 675.21221924 0.76055056]	[452.04083252 762.49621582 0.76687723]	[464.97085571 570.03662109 0.75270444]	[480.12225342 703.49578857 0.72049785]	[4.93115112e+02 8.57417603e+02 6.93287909e-01]	[418.60998535 374.99118042 0.88566017]	[439.28945923 372.53161621 0.90921557]	[398.27145386 362.20480347 0.81696916]	[457.21380615 359.63467407 0.85226226]	[4.82841553e+02 8.95843140e+02 6.78508520e-01]	[5.00823395e+02 8.93263672e+02 6.96492016e-01]	[4.90486511e+02 8.70244019e+02 5.46838164e-01]	[439.16729736 793.2802124 0.81531906]	[423.88775635 788.15588379 0.81863773]	[4.62221802e+02 7.67559998e+02 6.51059449e-01]
[426.43695068 382.72659302 0.87152916]	[434.09463501 418.61071777 0.90614998]	[377.71386719 418.73834229 0.9042691 ]	[328.90841675 495.63253784 0.8359428 ]	[308.35241699 559.70178223 0.83552605]	[482.94641113 416.05267334 0.86490053]	[526.48748779 500.64181519 0.88639694]	[570.0645752 552.09606934 0.81474203]	[439.08840942 567.51446533 0.82952523]	[400.83096313 567.48266602 0.79533303]	[426.39572144 672.74389648 0.76203817]	[452.050354 762.47796631 0.76814681]	[464.97595215 570.03094482 0.75259876]	[480.11911011 703.47601318 0.71784627]	[4.93116089e+02 8.57405151e+02 6.91086352e-01]	[418.61117554 374.99490356 0.88614881]	[439.28799438 372.53561401 0.9093498 ]	[398.27001953 362.20153809 0.81535602]	[457.21047974 359.63482666 0.85001105]	[4.82844940e+02 8.95846863e+02 6.69386208e-01]	[5.00821106e+02 8.93264893e+02 6.88589513e-01]	[4.88009247e+02 8.70232117e+02 5.41709483e-01]	[439.17675781 793.28338623 0.81375003]	[423.89682007 788.15826416 0.81493783]	[4.62224915e+02 7.67539734e+02 6.50631070e-01]
[426.40362549 382.8001709 0.87135464]	[434.08477783 418.68963623 0.907233 ]	[377.70132446 421.16812134 0.90478194]	[328.87255859 498.17547607 0.84757131]	[308.40890503 559.82806396 0.8568691 ]	[482.93338013 416.12619019 0.87486279]	[526.52001953 500.68151855 0.88679206]	[570.07122803 549.5402832 0.81689417]	[439.0736084 567.57214355 0.82023376]	[400.82421875 567.54614258 0.78849751]	[426.35028076 675.25567627 0.77695024]	[449.50296021 762.48052979 0.76751834]	[464.94876099 570.08569336 0.75446367]	[4.80112000e+02 7.06017090e+02 6.92055702e-01]	[4.95600677e+02 8.57447021e+02 6.96038604e-01]	[418.58688354 375.06304932 0.89382058]	[439.27682495 375.01879883 0.92948699]	[398.21414185 362.23413086 0.7959975 ]	[457.19543457 359.72930908 0.83120167]	[4.82944458e+02 8.95913452e+02 6.63031638e-01]	[5.03313995e+02 8.93294250e+02 6.94897830e-01]	[4.87984863e+02 8.70254517e+02 5.33596277e-01]	[439.19082642 793.23632812 0.82458204]	[423.87997437 788.12463379 0.8207041 ]	[4.59810822e+02 7.67534363e+02 6.50313795e-01]
[423.88171387 387.89544678 0.85211986]	[434.09729004 421.24902344 0.90779889]	[380.0916748 421.36502075 0.89541429]	[333.94033813 500.80615234 0.90586638]	[315.93426514 564.96044922 0.90854311]	[482.94329834 418.72158813 0.90115595]	[531.57196045 500.76086426 0.88067853]	[575.2244873 544.45288086 0.85403502]	[439.08300781 572.60125732 0.80879086]	[400.83734131 570.10290527 0.77191836]	[426.37771606 682.93792725 0.79974031]	[449.50457764 762.47290039 0.76776648]	[464.95507812 572.65899658 0.74969029]	[4.77744843e+02 7.03463745e+02 7.02418387e-01]	[4.93127167e+02 8.57435425e+02 6.70674384e-01]	[416.13815308 377.62683105 0.91317719]	[439.18582153 377.55426025 0.95163 ]	[398.09869385 364.87280273 0.79040629]	[457.13897705 362.22439575 0.84848118]	[4.85349335e+02 8.98429749e+02 6.39439166e-01]	[5.03324219e+02 8.93351013e+02 6.80913568e-01]	[4.87937805e+02 8.70254944e+02 5.00757337e-01]	[439.18597412 793.28753662 0.80156952]	[423.86819458 788.15930176 0.81257272]	[4.59807983e+02 7.65066650e+02 6.56183600e-01]
[423.83666992 390.44140625 0.85713458]	[434.09313965 421.31240845 0.90520328]	[377.72595215 423.83914185 0.88174051]	[334.00250244 500.88806152 0.91406876]	[315.98175049 564.99298096 0.9064818 ]	[482.93469238 418.75708008 0.90334642]	[534.1206665 500.77783203 0.87611461]	[580.2208252 544.35534668 0.87091595]	[439.09588623 572.66870117 0.8120544 ]	[400.86654663 572.60003662 0.76704395]	[426.45169067 682.9095459 0.7882098 ]	[449.51977539 762.49957275 0.76981163]	[464.96450806 575.21514893 0.7503984 ]	[480.16497803 708.53717041 0.71079105]	[4.93100586e+02 8.57452820e+02 7.18681037e-01]	[416.11434937 377.66900635 0.91055489]	[439.15710449 377.60702515 0.95143116]	[398.0736084 367.35186768 0.78039372]	[457.09210205 362.27850342 0.82112795]	[4.82893860e+02 9.01002869e+02 7.26269901e-01]	[5.03285187e+02 8.93430725e+02 7.47498155e-01]	[4.90484558e+02 8.70185608e+02 5.54574311e-01]	[439.18463135 793.28778076 0.80639499]	[423.87277222 788.1427002 0.80722499]	[4.59809998e+02 7.67516907e+02 6.60436511e-01]
[423.83621216 390.4407959 0.85698968]	[434.09262085 421.3152771 0.90508145]	[377.72506714 423.840271 0.88159561]	[334.00228882 500.88726807 0.91389996]	[315.9815979 564.99298096 0.90651673]	[482.93515015 418.76245117 0.90335405]	[534.11816406 500.77178955 0.87606537]	[580.22210693 544.35650635 0.87097996]	[439.09466553 572.66455078 0.81210846]	[400.86651611 572.59527588 0.76713812]	[426.4491272 682.89520264 0.78607833]	[449.52615356 762.49072266 0.76900876]	[464.96176147 575.21252441 0.75102353]	[480.15548706 706.07324219 0.7110796 ]	[4.93101074e+02 8.57440491e+02 7.18012393e-01]	[416.11334229 377.66864014 0.91029859]	[439.15670776 377.60586548 0.95111728]	[398.07192993 367.35440063 0.78009808]	[457.09085083 362.27758789 0.8210448 ]	[4.82900146e+02 9.01012024e+02 7.20860541e-01]	[5.03291992e+02 8.93432434e+02 7.42328703e-01]	[4.88009430e+02 8.70176880e+02 5.49043298e-01]	[439.18948364 793.28607178 0.8071909 ]	[423.87985229 788.13970947 0.80630726]	[4.59815002e+02 7.67509277e+02 6.59733415e-01]
[423.84857178 390.4760437 0.85510695]	[434.08825684 421.34976196 0.90194064]	[377.73422241 423.89602661 0.87314498]	[334.05914307 500.9034729 0.92436683]	[316.07333374 565.0423584 0.91740227]	[482.92919922 418.78823853 0.90250081]	[534.16357422 500.78314209 0.87778109]	[580.3324585 541.90454102 0.88310552]	[439.1494751 575.18280029 0.82557154]	[403.28140259 572.64910889 0.759363 ]	[426.45223999 682.94824219 0.79659772]	[452.00643921 764.97515869 0.77385843]	[467.46972656 577.70581055 0.74365115]	[480.15258789 708.5736084 0.73377728]	[4.93065125e+02 8.59982666e+02 7.21058488e-01]	[416.13522339 377.72619629 0.91009629]	[439.14877319 377.64312744 0.94950783]	[398.12692261 372.4468689 0.7686007 ]	[454.64407349 364.81790161 0.79789191]	[4.82801117e+02 9.00989319e+02 7.31063485e-01]	[5.00832397e+02 8.95843811e+02 7.43343234e-01]	[4.90487366e+02 8.70220398e+02 5.69913030e-01]	[439.13995361 793.24188232 0.82380819]	[423.85272217 788.10540771 0.82797503]	[4.59820221e+02 7.67570129e+02 6.52391553e-01]
[423.85079956 392.96841431 0.8600409 ]	[434.05349731 421.39501953 0.89438987]	[377.70611572 426.42785645 0.8612811 ]	[334.0513916 503.30947876 0.92572749]	[316.10388184 567.47412109 0.90657228]	[482.92141724 418.80371094 0.90256023]	[536.66119385 500.82159424 0.88127434]	[582.86120605 541.89160156 0.91395199]	[439.15264893 577.69403076 0.82327223]	[403.28939819 575.17285156 0.75684196]	[426.41094971 682.89038086 0.78866351]	[449.50466919 764.99090576 0.77811188]	[467.47225952 577.76226807 0.74232572]	[4.80152466e+02 7.13723816e+02 7.11826861e-01]	[4.93056671e+02 8.65078186e+02 7.46381402e-01]	[416.11791992 380.08578491 0.91023946]	[439.14099121 377.66220093 0.95019937]	[398.12640381 375.01080322 0.7875036 ]	[454.60348511 364.86999512 0.78003287]	[4.82747040e+02 9.01057983e+02 7.65554786e-01]	[5.00802917e+02 8.95924622e+02 7.72132576e-01]	[4.90542877e+02 8.72714722e+02 6.09399915e-01]	[439.18582153 793.27520752 0.82799524]	[423.87399292 788.14349365 0.82438159]	[4.59782349e+02 7.67592041e+02 6.54035032e-01]
[423.85675049 393.03570557 0.86640847]	[434.05480957 423.78149414 0.889817 ]	[377.68563843 428.92105103 0.85833573]	[334.03475952 503.38693237 0.91600537]	[316.12579346 567.48364258 0.90639067]	[482.93096924 421.15249634 0.90148073]	[534.18408203 500.80130005 0.87937802]	[582.83691406 541.80932617 0.90822887]	[439.15707397 577.70056152 0.82137227]	[403.29632568 575.19091797 0.75545484]	[426.36990356 682.92333984 0.79663885]	[449.50787354 764.95709229 0.77551877]	[467.4694519 577.75750732 0.74093062]	[480.15884399 713.69519043 0.7186268 ]	[4.90568817e+02 8.62541443e+02 7.41529763e-01]	[416.10848999 380.13928223 0.90828192]	[439.14044189 377.70336914 0.94739217]	[398.105896 375.03826904 0.79571223]	[454.56832886 367.33267212 0.76464653]	[4.82748657e+02 9.03556091e+02 7.43440628e-01]	[5.00795166e+02 8.95939331e+02 7.50645757e-01]	[4.90490356e+02 8.70277466e+02 6.01118684e-01]	[439.19067383 793.31738281 0.8208949 ]	[423.87197876 788.16589355 0.81750572]	[4.59790558e+02 7.67541870e+02 6.57067060e-01]
[423.85845947 393.04379272 0.86823428]	[434.06201172 423.83789062 0.88627535]	[377.68103027 431.46603394 0.85758716]	[334.05114746 503.41189575 0.91675776]	[316.13531494 567.4743042 0.90802389]	[482.9475708 421.19848633 0.90147603]	[536.71838379 500.84857178 0.8849107 ]	[582.87322998 541.7300415 0.90601099]	[439.1892395 577.77716064 0.82849514]	[403.32818604 577.70648193 0.75291777]	[423.90072632 685.40100098 0.8012234 ]	[449.45193481 762.50067139 0.77743548]	[470.01428223 580.28033447 0.73925024]	[4.80177094e+02 7.23937683e+02 6.90834880e-01]	[4.93059326e+02 8.67593994e+02 7.57874370e-01]	[416.08908081 380.14257812 0.90859306]	[439.13961792 377.70089722 0.94906616]	[398.08474731 375.08059692 0.79722142]	[454.57562256 367.37957764 0.75917423]	[4.82726959e+02 9.03610657e+02 7.55323768e-01]	[5.00784058e+02 8.98435974e+02 7.55558550e-01]	[4.90508362e+02 8.72760437e+02 6.19876802e-01]	[439.22561646 793.27233887 0.83395326]	[423.89755249 788.14678955 0.82281107]	[4.59738708e+02 7.65068298e+02 6.45967007e-01]
[423.8583374 393.03912354 0.86703932]	[434.09893799 423.87820435 0.88470161]	[377.7147522 431.49914551 0.86184704]	[334.06539917 503.42007446 0.91667694]	[316.1270752 567.48205566 0.90606344]	[482.95593262 421.24365234 0.90078205]	[536.74786377 500.85314941 0.88725102]	[582.95043945 539.30822754 0.89701223]	[439.18722534 580.24450684 0.83635533]	[403.32891846 577.73577881 0.75808352]	[423.92721558 685.44763184 0.80143672]	[449.50189209 762.4788208 0.77127951]	[469.98660278 580.32580566 0.74264073]	[4.80194153e+02 7.23934448e+02 7.03076482e-01]	[4.93043396e+02 8.67589050e+02 7.58995295e-01]	[416.08053589 380.14480591 0.90601665]	[439.13330078 377.69851685 0.94640821]	[398.07913208 377.50631714 0.80741203]	[454.58407593 367.39285278 0.76193094]	[4.82794342e+02 9.06097961e+02 7.59034753e-01]	[5.00834625e+02 8.98448425e+02 7.61203647e-01]	[4.87994385e+02 8.72747437e+02 6.32742167e-01]	[439.19100952 793.30548096 0.83317429]	[423.88793945 788.15258789 0.82526135]	[4.59770905e+02 7.65064819e+02 6.48473859e-01]
[423.86657715 393.03759766 0.86601412]	[434.07843018 423.90710449 0.87685591]	[377.70544434 431.54040527 0.86334175]	[334.03515625 503.44927979 0.90372062]	[316.11343384 567.49041748 0.90505397]	[482.95062256 421.2600708 0.90220451]	[539.22039795 500.86947632 0.89566791]	[582.98181152 539.16937256 0.87497795]	[439.19851685 580.28881836 0.84368855]	[403.32940674 577.78509521 0.76231647]	[426.42504883 685.46807861 0.80440491]	[452.03787231 762.47442627 0.76770836]	[470.00634766 582.76947021 0.74262244]	[4.80220398e+02 7.23980713e+02 6.95594311e-01]	[4.90577118e+02 8.67597961e+02 7.59528875e-01]	[416.09780884 380.13970947 0.90852165]	[439.1446228 377.70022583 0.94902003]	[398.09188843 375.11834717 0.80587363]	[454.59710693 367.42047119 0.76072037]	[4.82862366e+02 9.06124878e+02 7.56854832e-01]	[5.03251190e+02 8.98459290e+02 7.60482013e-01]	[4.87959351e+02 8.72754150e+02 6.35688365e-01]	[439.19503784 793.28961182 0.84174955]	[426.34854126 788.13427734 0.82828057]	[4.59812836e+02 7.65056519e+02 6.44076467e-01]
[423.86801147 392.987854 0.85956913]	[434.10946655 423.89141846 0.88381141]	[377.73120117 431.50042725 0.86157393]	[334.02508545 503.41867065 0.90397906]	[316.05453491 565.02703857 0.91452187]	[482.94967651 421.26382446 0.90370053]	[539.20465088 500.86853027 0.89318287]	[585.36938477 531.59368896 0.86531234]	[439.23388672 580.25811768 0.8410033 ]	[403.36209106 577.75518799 0.75416219]	[428.97167969 682.98980713 0.79684913]	[452.07113647 762.44036865 0.77133691]	[472.53881836 580.31707764 0.73813093]	[4.80228790e+02 7.21417969e+02 6.79902077e-01]	[4.90575348e+02 8.65131836e+02 7.51878738e-01]	[416.13116455 380.09875488 0.91453922]	[439.14852905 377.6817627 0.94937968]	[398.14276123 375.0670166 0.79986686]	[454.62692261 367.40557861 0.77405518]	[4.8285495e+02 9.0612561e+02 7.6111418e-01]	[5.00885986e+02 8.98459717e+02 7.60905385e-01]	[4.87958649e+02 8.72719910e+02 6.25290453e-01]	[439.24212646 793.29473877 0.83728576]	[426.40600586 788.15155029 0.81831765]	[4.59825409e+02 7.65027100e+02 6.51032925e-01]
[423.87973022 390.45559692 0.84762555]	[436.54901123 423.89309692 0.88863742]	[377.74325562 431.46746826 0.85981148]	[333.99615479 503.38766479 0.90346736]	[315.978302 565.01983643 0.90088987]	[482.96862793 421.26974487 0.90293622]	[539.21807861 500.87841797 0.89652109]	[585.40533447 529.05303955 0.86924511]	[439.23733521 577.79040527 0.83640748]	[403.37261963 577.72595215 0.75173831]	[431.54846191 680.38702393 0.7791841 ]	[452.06723022 762.43304443 0.77100438]	[472.5524292 580.26300049 0.73576587]	[4.80216797e+02 7.16308594e+02 6.96942687e-01]	[4.93037720e+02 8.67587891e+02 7.53421187e-01]	[416.14245605 377.71734619 0.91250485]	[439.16674805 377.62228394 0.94876862]	[398.16366577 374.97741699 0.77150857]	[457.11120605 364.83828735 0.79687268]	[4.82867371e+02 9.03625488e+02 7.66796231e-01]	[5.03255341e+02 8.98428955e+02 7.75769114e-01]	[4.87960876e+02 8.72751099e+02 6.22644305e-01]	[439.22970581 793.26367188 0.8487981 ]	[426.38787842 788.13305664 0.82825232]	[4.59821838e+02 7.65044495e+02 6.48855805e-01]
[426.39700317 385.34246826 0.85228592]	[436.57177734 421.38131714 0.91171724]	[380.14273071 423.86694336 0.88246334]	[333.92379761 500.85610962 0.90217698]	[313.45568848 562.42492676 0.88982904]	[482.95510864 421.17407227 0.90516204]	[539.17687988 500.8170166 0.89281589]	[585.44647217 526.42810059 0.89833057]	[439.23681641 575.21643066 0.82328427]	[403.38980103 575.16351318 0.73960459]	[434.03024292 677.77935791 0.77285153]	[454.54083252 764.9552002 0.77793539]	[470.05044556 577.70092773 0.72603685]	[4.80163116e+02 7.08588379e+02 6.99935913e-01]	[4.93099976e+02 8.62525024e+02 7.06858635e-01]	[418.56811523 377.56164551 0.91848862]	[439.2477417 377.48745728 0.94844633]	[398.11584473 364.79547119 0.80526757]	[457.12997437 362.27294922 0.80394787]	[4.82919678e+02 9.00987183e+02 6.77267492e-01]	[5.03260254e+02 8.95867371e+02 7.04511881e-01]	[4.87926178e+02 8.70305786e+02 5.58203757e-01]	[439.18667603 793.27685547 0.82837999]	[423.90609741 788.14801025 0.81935799]	[4.59841827e+02 7.67571777e+02 6.61402285e-01]
[428.91125488 382.7996521 0.86220706]	[436.57876587 421.20166016 0.92108464]	[380.17318726 421.31018066 0.90269548]	[331.49841309 500.70809937 0.88398534]	[313.42718506 562.28894043 0.87834871]	[482.94537354 418.69049072 0.8941561 ]	[536.71984863 500.70370483 0.87885141]	[585.37280273 523.98590088 0.91221976]	[439.26174927 572.61108398 0.82402825]	[403.37487793 570.09954834 0.74504495]	[434.07144165 677.78161621 0.78735459]	[454.58456421 764.99053955 0.78990614]	[472.56832886 572.64996338 0.72979033]	[480.18823242 706.07525635 0.7350235 ]	[4.93083618e+02 8.57460327e+02 6.86838925e-01]	[418.63537598 375.05621338 0.90077209]	[439.30801392 375.04223633 0.93574476]	[398.16226196 359.78994751 0.84354407]	[457.16976929 359.74362183 0.8038882 ]	[4.85430145e+02 8.98451782e+02 5.81896424e-01]	[5.03362915e+02 8.93379150e+02 6.41573608e-01]	[4.85416412e+02 8.70247192e+02 5.29722571e-01]	[439.17147827 793.2869873 0.82300657]	[423.89523315 788.15100098 0.82187951]	[4.62229828e+02 7.67618896e+02 6.69489920e-01]
[truncated: 88 more rows]
