# Supplementary material for: Evaluation of functional tests performance using a camera-based and machine learning approach
Source: PLoS One. 2023 Nov 3;18(11):e0288279. doi: 10.1371/journal.pone.0288279 (PMC10624324; doi:10.1371/journal.pone.0288279)
Supplement: S1 Data — This dataset includes all the extracted keypoints of movements and the associated features and statistics, which were used for the analyses presented in the main manuscript. (ZIP) [file pone.0288279.s001.zip › PLOS_data_28032023/original_movement_data/CSV/000025_PNJN_P_crop.csv]

[523.91162109 280.10821533 0.92187208]	[521.40142822 362.22525024 0.93123364]	[462.25241089 359.78659058 0.88430429]	[441.70770264 472.61126709 0.87303692]	[439.12237549 580.28894043 0.87943661]	[582.95281982 362.23129272 0.87969184]	[600.76171875 477.65219116 0.82191747]	[603.3939209 577.78582764 0.85698986]	[521.20678711 544.38220215 0.72132707]	[480.29241943 544.41101074 0.71366125]	[482.92477417 708.55731201 0.84867525]	[4.82826172e+02 8.54908936e+02 8.21223974e-01]	[559.78436279 544.37042236 0.70466727]	[552.07092285 706.10961914 0.83114362]	[5.59756042e+02 8.65068176e+02 7.79559195e-01]	[511.0854187 269.92477417 0.84901893]	[541.67974854 269.87255859 0.8841002 ]	[490.50061035 275.03701782 0.86898077]	[557.25616455 275.02526855 0.8797698 ]	[5.62454956e+02 9.03569580e+02 7.64024258e-01]	[5.82792480e+02 8.93313904e+02 7.98690498e-01]	[5.46937378e+02 8.72844360e+02 7.13095188e-01]	[4.85419250e+02 8.98442261e+02 7.71553397e-01]	[4.67429321e+02 8.93362610e+02 7.29764760e-01]	[4.87919250e+02 8.70140381e+02 6.91884160e-01]
[523.91149902 280.10769653 0.92194402]	[521.39935303 362.2225647 0.93160939]	[462.2515564 359.78543091 0.88438725]	[441.70846558 475.06341553 0.8728525 ]	[439.12457275 580.28674316 0.8792417 ]	[582.95019531 362.22747803 0.87988687]	[600.75793457 477.65231323 0.82156515]	[603.39453125 577.78686523 0.85676265]	[521.2019043 544.34143066 0.71954501]	[480.29589844 544.36804199 0.71403998]	[482.92617798 708.55114746 0.84860492]	[4.82826599e+02 8.54904602e+02 8.21728587e-01]	[559.76446533 544.33056641 0.7003513 ]	[552.07305908 706.09814453 0.83151263]	[5.59756714e+02 8.65049866e+02 7.78501034e-01]	[511.08526611 269.92532349 0.84875286]	[541.68041992 269.87350464 0.88412309]	[490.49923706 275.03778076 0.86906725]	[557.25860596 275.0249939 0.88003933]	[5.62451477e+02 9.03561157e+02 7.66077757e-01]	[5.82788879e+02 8.93307983e+02 8.00132513e-01]	[5.46936462e+02 8.72826599e+02 7.15471447e-01]	[4.85413177e+02 8.98437500e+02 7.71741331e-01]	[4.67426575e+02 8.93358398e+02 7.30247200e-01]	[4.87919861e+02 8.70136292e+02 6.91938162e-01]
[523.90612793 280.1053772 0.92239743]	[521.39831543 362.22537231 0.93233854]	[462.2489624 359.7895813 0.8846218]	[441.7192688 475.06469727 0.87133455]	[439.1267395 580.27246094 0.87611121]	[582.95269775 362.22653198 0.87978041]	[600.76153564 477.6395874 0.81985557]	[603.40258789 577.76678467 0.85253841]	[521.19940186 544.37750244 0.71926516]	[480.28921509 544.40600586 0.71172136]	[482.93606567 708.55712891 0.84875071]	[4.82822906e+02 8.54916504e+02 8.19637775e-01]	[559.77349854 544.36218262 0.7032879 ]	[552.07910156 706.09869385 0.83277839]	[5.59754883e+02 8.65050537e+02 7.77942538e-01]	[511.08514404 269.91448975 0.84833825]	[539.31781006 269.86779785 0.88253438]	[490.4961853 275.02539062 0.87005591]	[557.24078369 275.02185059 0.87778234]	[5.62435913e+02 9.03559875e+02 7.65462220e-01]	[5.82780701e+02 8.93311340e+02 7.98888505e-01]	[5.46940308e+02 8.72826965e+02 7.12466657e-01]	[4.85408447e+02 8.98441101e+02 7.73771286e-01]	[4.67416077e+02 8.93362610e+02 7.31776893e-01]	[4.87918060e+02 8.70148254e+02 6.90897822e-01]
[523.90435791 280.09838867 0.92328781]	[521.39715576 362.23913574 0.93154597]	[462.24838257 359.80032349 0.88341713]	[441.71697998 475.06973267 0.87138176]	[439.11785889 580.25854492 0.87360251]	[582.95159912 362.24084473 0.87834126]	[600.75830078 477.65493774 0.82070464]	[603.40924072 577.78430176 0.85453969]	[521.19384766 544.39794922 0.71786088]	[480.28457642 544.42730713 0.71124029]	[482.94210815 708.53942871 0.8473528 ]	[4.82825623e+02 8.54894226e+02 8.21683466e-01]	[559.77178955 544.38311768 0.70264548]	[552.08972168 706.09979248 0.8303504 ]	[5.59757141e+02 8.62556030e+02 7.77649879e-01]	[511.08465576 269.90405273 0.84796762]	[539.31842041 269.86364746 0.88247728]	[490.49380493 275.01849365 0.87047696]	[557.24151611 275.03210449 0.88066435]	[5.62418335e+02 9.03541382e+02 7.66203761e-01]	[5.82768494e+02 8.93301575e+02 7.99878478e-01]	[5.46945740e+02 8.72796143e+02 7.12443769e-01]	[4.85400970e+02 8.98420349e+02 7.74239182e-01]	[4.67412628e+02 8.93345032e+02 7.32297003e-01]	[4.87919098e+02 8.70130920e+02 6.87750041e-01]
[523.89172363 277.70812988 0.92991132]	[521.38653564 362.2250061 0.93305117]	[462.24298096 359.7991333 0.88297921]	[441.72155762 472.6088562 0.87324846]	[439.12786865 580.22827148 0.86878967]	[582.94287109 362.21273804 0.88117671]	[600.75708008 477.63644409 0.81742436]	[603.42236328 577.77508545 0.85173339]	[521.19604492 544.39251709 0.71646291]	[480.2789917 544.41345215 0.71284413]	[482.93551636 708.5536499 0.85402346]	[4.82825378e+02 8.54915710e+02 8.20413828e-01]	[559.78497314 544.3838501 0.7050736 ]	[552.12164307 706.07543945 0.83555752]	[5.59754211e+02 8.62550476e+02 7.77819037e-01]	[511.08370972 269.87042236 0.84412873]	[539.31207275 269.84957886 0.88089478]	[490.50970459 275.00247192 0.86536348]	[557.24017334 275.03430176 0.88149452]	[5.62402039e+02 9.01065186e+02 7.68691301e-01]	[5.80358032e+02 8.93300903e+02 8.01931739e-01]	[5.46949585e+02 8.72779541e+02 7.12527573e-01]	[4.85388763e+02 8.98430054e+02 7.76380658e-01]	[4.67399536e+02 8.93352844e+02 7.33242035e-01]	[4.87921021e+02 8.70150391e+02 6.91641629e-01]
[523.89074707 277.70056152 0.9320246 ]	[521.3838501 362.22805786 0.9329288 ]	[462.24035645 359.80883789 0.88085306]	[441.71368408 475.06674194 0.87341851]	[439.13058472 580.23620605 0.86965954]	[582.94281006 362.20797729 0.88221174]	[600.75360107 477.6156311 0.81034464]	[603.43341064 577.78070068 0.84935564]	[521.19689941 544.45068359 0.71232444]	[480.27328491 544.4753418 0.70762491]	[482.94509888 708.57720947 0.84722704]	[4.82826385e+02 8.54899841e+02 8.21970463e-01]	[559.80310059 544.43994141 0.70427734]	[552.12182617 706.11083984 0.83090359]	[5.59747375e+02 8.62542542e+02 7.77344465e-01]	[511.09683228 269.85940552 0.84302878]	[539.31323242 269.84564209 0.88036841]	[490.51940918 274.99145508 0.86523938]	[557.24243164 275.03948975 0.88245982]	[5.62393494e+02 9.01058350e+02 7.68144548e-01]	[5.80349182e+02 8.93299927e+02 8.02156389e-01]	[5.46946716e+02 8.72768982e+02 7.12317705e-01]	[4.85401794e+02 8.98442505e+02 7.73495018e-01]	[4.67403564e+02 8.93363220e+02 7.30881751e-01]	[4.87924805e+02 8.70138000e+02 6.89446092e-01]
[523.88171387 277.66381836 0.93396133]	[521.37579346 362.23269653 0.93263602]	[462.23733521 359.81982422 0.87848985]	[441.71609497 475.06738281 0.8749361 ]	[439.13729858 577.79498291 0.86692369]	[582.9342041 362.20776367 0.88115776]	[600.74353027 477.61831665 0.81126827]	[603.42932129 577.78100586 0.85161668]	[521.19030762 544.39379883 0.71454978]	[480.28134155 544.41638184 0.71264505]	[482.95510864 708.58966064 0.84153348]	[4.82817932e+02 8.54925598e+02 8.17097306e-01]	[559.7723999 544.3848877 0.70381021]	[552.1083374 706.10076904 0.8303476 ]	[5.59751038e+02 8.62543640e+02 7.77520120e-01]	[511.09033203 269.81280518 0.83606833]	[539.29681396 267.34466553 0.87616229]	[490.5362854 274.96768188 0.86002541]	[557.24310303 275.00094604 0.87796813]	[5.62395264e+02 9.01059814e+02 7.67838359e-01]	[5.80350159e+02 8.93299805e+02 8.01570058e-01]	[5.46950806e+02 8.72770935e+02 7.10114837e-01]	[4.85387848e+02 8.98447388e+02 7.73589432e-01]	[4.64951782e+02 8.93364563e+02 7.31288850e-01]	[4.87917023e+02 8.70159424e+02 6.88788891e-01]
[523.89318848 277.66220093 0.93445885]	[521.37158203 362.23800659 0.93280911]	[462.23168945 362.20001221 0.87839723]	[441.72409058 475.06573486 0.8749032 ]	[439.13186646 577.7947998 0.8668763 ]	[582.92993164 362.21121216 0.88125241]	[600.75140381 477.62133789 0.81224799]	[603.42834473 580.22039795 0.85517383]	[521.19219971 544.36956787 0.71423411]	[480.28259277 544.38977051 0.71308249]	[482.9442749 708.55535889 0.84219706]	[4.82816528e+02 8.57384521e+02 8.13323319e-01]	[559.77349854 544.36663818 0.70310533]	[552.11761475 706.08288574 0.82986546]	[5.59748840e+02 8.62551697e+02 7.76938975e-01]	[511.08908081 269.81515503 0.84000689]	[539.30511475 267.3248291 0.87707543]	[490.51513672 274.9732666 0.86409175]	[557.26153564 274.98696899 0.87958407]	[5.62401001e+02 9.01066956e+02 7.66968012e-01]	[5.80357727e+02 8.93303894e+02 8.01488340e-01]	[5.46947388e+02 8.72776978e+02 7.09073126e-01]	[4.85385406e+02 8.98465515e+02 7.70359516e-01]	[4.64944763e+02 8.93377319e+02 7.29688168e-01]	[4.85478577e+02 8.70177979e+02 6.87578976e-01]
[523.89324951 277.64263916 0.93620116]	[521.37609863 362.24005127 0.931853 ]	[462.23168945 362.21002197 0.87687045]	[441.71994019 472.60559082 0.87469906]	[439.12652588 577.79852295 0.86603427]	[582.93658447 362.20489502 0.8825177 ]	[600.77789307 477.61260986 0.80985069]	[603.4630127 577.77703857 0.85091352]	[521.20703125 541.89666748 0.71906918]	[480.29785156 544.33087158 0.7158221 ]	[482.95812988 708.5333252 0.84044135]	[4.82817657e+02 8.57395447e+02 8.12684774e-01]	[559.77514648 541.89245605 0.70528203]	[552.13421631 706.05834961 0.8310113 ]	[5.59745728e+02 8.62544250e+02 7.75910378e-01]	[511.07382202 267.3494873 0.84016383]	[539.30395508 267.28903198 0.87517047]	[490.49395752 274.96716309 0.8645637 ]	[557.26904297 274.97262573 0.87873441]	[5.62393250e+02 9.01065857e+02 7.65326440e-01]	[5.80351379e+02 8.93305725e+02 7.97232628e-01]	[5.46940674e+02 8.72776733e+02 7.10824370e-01]	[4.85367706e+02 8.98448730e+02 7.74884582e-01]	[4.64938446e+02 8.93365784e+02 7.32033134e-01]	[4.87916565e+02 8.70194946e+02 6.88762188e-01]
[523.89099121 277.61981201 0.93883282]	[521.37780762 362.23733521 0.93206763]	[462.23544312 362.21289062 0.87665516]	[441.72009277 472.6060791 0.87420028]	[439.12554932 577.79071045 0.86530399]	[582.93481445 362.19976807 0.88338429]	[600.76306152 475.15673828 0.80331123]	[603.44262695 580.21789551 0.85515338]	[521.21081543 541.87908936 0.72146487]	[480.30505371 541.8939209 0.71618724]	[482.96472168 706.13140869 0.83931136]	[4.82818726e+02 8.57397583e+02 8.12946498e-01]	[559.77197266 541.86968994 0.70400441]	[552.1383667 706.05108643 0.83015299]	[5.59749390e+02 8.62524231e+02 7.75553346e-01]	[511.06204224 267.32583618 0.84059584]	[539.29992676 264.79510498 0.87369031]	[490.49050903 274.98040771 0.86709321]	[557.2668457 274.97958374 0.88012964]	[5.62390747e+02 9.01059631e+02 7.64831185e-01]	[5.80351196e+02 8.93302246e+02 7.97206640e-01]	[5.46945068e+02 8.72763123e+02 7.09504247e-01]	[4.85396332e+02 8.98457520e+02 7.73795068e-01]	[4.67398499e+02 8.93379211e+02 7.29037225e-01]	[4.85474487e+02 8.70189880e+02 6.88075542e-01]
[523.89404297 277.60739136 0.94064212]	[521.37268066 362.24282837 0.9318893 ]	[462.2326355 362.2194519 0.87663019]	[441.71160889 475.06365967 0.87479484]	[439.12619019 577.78710938 0.86742878]	[582.92993164 362.20111084 0.88218945]	[600.75726318 477.60925293 0.80628341]	[603.45928955 577.79211426 0.85623044]	[521.19024658 544.38146973 0.71752262]	[480.28479004 544.41333008 0.71242172]	[482.95895386 708.51257324 0.84096432]	[4.82816101e+02 8.57405273e+02 8.12124193e-01]	[559.76184082 544.36218262 0.70389807]	[554.61859131 706.09320068 0.82916617]	[5.59743530e+02 8.62521729e+02 7.74521828e-01]	[511.0567627 267.31311035 0.84113282]	[539.30328369 264.77548218 0.87452334]	[488.02856445 274.97650146 0.86719906]	[557.27185059 274.9770813 0.87979531]	[5.62388794e+02 9.01062256e+02 7.65692353e-01]	[5.80347839e+02 8.93305298e+02 7.95764387e-01]	[5.46940369e+02 8.72761475e+02 7.11784065e-01]	[4.85373260e+02 8.98458862e+02 7.76372075e-01]	[4.64947357e+02 8.93373352e+02 7.31224597e-01]	[4.85476990e+02 8.70195312e+02 6.87657475e-01]
[523.88989258 277.58755493 0.94260257]	[521.37438965 362.24243164 0.93188149]	[462.23480225 362.21789551 0.87679768]	[441.71221924 475.07888794 0.87744039]	[439.12554932 577.79516602 0.86832488]	[582.92822266 362.19891357 0.88228589]	[600.77026367 477.60516357 0.80581844]	[603.46582031 580.21588135 0.85789979]	[521.19378662 544.4710083 0.70974261]	[480.27688599 544.49310303 0.70325738]	[482.9614563 708.57263184 0.83860964]	[4.82816895e+02 8.57401306e+02 8.13659847e-01]	[559.79449463 544.44958496 0.70370543]	[554.61962891 706.09643555 0.8316623 ]	[5.59743530e+02 8.62522400e+02 7.74780035e-01]	[511.05004883 267.28665161 0.84066546]	[539.30059814 264.75650024 0.87452811]	[488.0246582 274.96435547 0.86692226]	[557.2668457 274.98059082 0.87802011]	[5.62390808e+02 9.01058960e+02 7.66320109e-01]	[5.80352539e+02 8.93302795e+02 7.96608984e-01]	[5.46941406e+02 8.72764282e+02 7.11321056e-01]	[4.85384491e+02 8.98467957e+02 7.74242342e-01]	[4.64951538e+02 8.93379272e+02 7.30383396e-01]	[4.85476013e+02 8.70189148e+02 6.88668191e-01]
[523.88903809 277.57928467 0.94186294]	[521.3795166 362.24588013 0.93186522]	[462.23760986 362.22201538 0.8761341 ]	[441.7154541 475.08441162 0.8793965 ]	[439.13226318 577.79071045 0.86892396]	[582.93054199 362.20202637 0.88252658]	[600.76220703 477.59844971 0.80520058]	[603.47314453 577.79272461 0.85691416]	[521.21289062 546.94799805 0.70570809]	[480.28787231 546.97137451 0.69830662]	[482.97109985 708.58203125 0.839131 ]	[4.82806427e+02 8.57433105e+02 8.11144471e-01]	[559.82653809 544.48840332 0.70202559]	[554.6204834 706.09588623 0.83660305]	[5.59749878e+02 8.65044556e+02 7.75046289e-01]	[511.04370117 267.27310181 0.83955723]	[539.29907227 264.74554443 0.87435311]	[488.01583862 274.95257568 0.86778992]	[557.25939941 274.97824097 0.87490225]	[5.62422119e+02 9.03550781e+02 7.64356256e-01]	[5.82770081e+02 8.93320007e+02 7.94729829e-01]	[5.46935730e+02 8.72815979e+02 7.10207880e-01]	[4.85358612e+02 8.98467224e+02 7.74918199e-01]	[4.64933197e+02 8.93375671e+02 7.31627345e-01]	[4.85460052e+02 8.70207581e+02 6.92209542e-01]
[523.89123535 277.56130981 0.94181657]	[521.37731934 362.24450684 0.9323526 ]	[462.23931885 362.21887207 0.87687695]	[441.71896362 475.0954895 0.88174736]	[439.13717651 580.23577881 0.87474298]	[582.92712402 362.20083618 0.88203657]	[600.75543213 477.59713745 0.80525064]	[603.47357178 577.79077148 0.85603207]	[521.21154785 544.4776001 0.70693976]	[480.28192139 546.92840576 0.69828272]	[482.97085571 708.57647705 0.84007412]	[4.82805573e+02 8.57409973e+02 8.11894774e-01]	[559.82794189 544.4576416 0.70402694]	[554.62561035 706.08575439 0.83486253]	[5.59752075e+02 8.62565735e+02 7.74269938e-01]	[511.04464722 264.79623413 0.83967537]	[539.30059814 264.72348022 0.87465131]	[488.01022339 274.9463501 0.86849487]	[557.25689697 274.97692871 0.87225544]	[5.62422974e+02 9.03548279e+02 7.63158262e-01]	[5.82770752e+02 8.93317505e+02 7.94079304e-01]	[5.46932556e+02 8.72804260e+02 7.10235953e-01]	[4.85355255e+02 8.98450134e+02 7.74821937e-01]	[4.64935150e+02 8.93360840e+02 7.31333375e-01]	[4.85458038e+02 8.70183289e+02 6.88820839e-01]
[523.89642334 277.55151367 0.94148415]	[521.38110352 362.24880981 0.93203354]	[462.23953247 362.22052002 0.87655985]	[441.7203064 475.1022644 0.88246769]	[439.13616943 580.23565674 0.87460405]	[582.93249512 362.21234131 0.88149011]	[600.78033447 477.59213257 0.80953026]	[603.46459961 577.79882812 0.85754365]	[521.22973633 544.45214844 0.71179742]	[480.29684448 544.46911621 0.70194602]	[485.34860229 708.59143066 0.83828479]	[4.82804565e+02 8.57413269e+02 8.12520921e-01]	[559.84387207 544.4319458 0.70882034]	[554.62646484 706.11334229 0.83464444]	[5.59760071e+02 8.62551758e+02 7.75397599e-01]	[511.04370117 264.79174805 0.84006077]	[539.29644775 262.25976562 0.87418592]	[488.00537109 274.95230103 0.87020427]	[557.25183105 274.96392822 0.87041223]	[5.62418152e+02 9.03544373e+02 7.63140619e-01]	[5.82768433e+02 8.93315430e+02 7.94320345e-01]	[5.46943176e+02 8.72792358e+02 7.10367858e-01]	[4.85349060e+02 8.98449402e+02 7.74160981e-01]	[4.64927948e+02 8.93361267e+02 7.32554317e-01]	[4.85458130e+02 8.70186584e+02 6.89535618e-01]
[523.8951416 277.53985596 0.94164199]	[521.38977051 362.253479 0.93143916]	[462.25183105 362.21609497 0.87755144]	[441.73074341 475.10403442 0.88437957]	[439.13879395 580.24523926 0.87763983]	[582.94036865 362.22164917 0.88119286]	[600.77600098 475.14685059 0.80671185]	[603.472229 577.78411865 0.85617018]	[521.22875977 544.42816162 0.71142423]	[480.29629517 544.43920898 0.70444626]	[482.97402954 708.58343506 0.83622754]	[4.82802429e+02 8.57405518e+02 8.13087642e-01]	[559.8404541 544.41387939 0.70717132]	[554.61706543 706.10595703 0.83300918]	[5.59765747e+02 8.62518372e+02 7.75399029e-01]	[511.0539856 264.77828979 0.84027261]	[539.29980469 262.25750732 0.87394571]	[488.01586914 274.95327759 0.86844563]	[557.24359131 274.98016357 0.87192106]	[5.62403076e+02 9.01066162e+02 7.60057569e-01]	[5.80364624e+02 8.93305786e+02 7.92278826e-01]	[5.46955933e+02 8.72765625e+02 7.08573341e-01]	[4.85347809e+02 8.98446106e+02 7.73517251e-01]	[4.64928009e+02 8.93360535e+02 7.31128275e-01]	[4.85456604e+02 8.70182434e+02 6.89436436e-01]
[523.89196777 277.53930664 0.9417116 ]	[521.40484619 362.26010132 0.9296599 ]	[462.26165771 362.21139526 0.87722528]	[441.74349976 475.10626221 0.88548756]	[439.13516235 580.24493408 0.87659371]	[582.96673584 362.23052979 0.88139075]	[600.75921631 475.1506958 0.80212802]	[603.48687744 580.22009277 0.85857993]	[521.21813965 544.4664917 0.70672828]	[480.28167725 544.46929932 0.70270926]	[482.96832275 708.57507324 0.84042442]	[4.82800751e+02 8.57435059e+02 8.09920371e-01]	[559.84094238 544.45831299 0.70368052]	[552.13250732 706.11535645 0.83402264]	[5.59764587e+02 8.62553162e+02 7.76237369e-01]	[511.04379272 264.77328491 0.84147215]	[539.30078125 262.25180054 0.87476814]	[488.01870728 274.95626831 0.86797333]	[557.24853516 274.9836731 0.87360632]	[5.62394287e+02 9.03550354e+02 7.63592839e-01]	[5.80360413e+02 8.93319641e+02 7.92553246e-01]	[5.46958801e+02 8.72790833e+02 7.06451178e-01]	[4.82933441e+02 8.98444458e+02 7.73443937e-01]	[4.64916016e+02 8.93356934e+02 7.32273638e-01]	[4.85457336e+02 8.70208252e+02 6.89633071e-01]
[523.8838501 277.53274536 0.94233876]	[521.40924072 362.26174927 0.92868638]	[462.2677002 362.21380615 0.8763833 ]	[441.75033569 475.11331177 0.88797629]	[439.14126587 580.24237061 0.87695843]	[582.96887207 362.22909546 0.88143796]	[600.74584961 475.15188599 0.79997426]	[603.49505615 577.78741455 0.85679185]	[521.22357178 544.44140625 0.70588738]	[480.28646851 544.44281006 0.7033354 ]	[482.97241211 708.60375977 0.83767998]	[4.82804138e+02 8.57444031e+02 8.10106277e-01]	[559.84185791 544.43267822 0.70259827]	[552.13604736 706.11706543 0.83261931]	[5.59760681e+02 8.62553040e+02 7.74918139e-01]	[511.0430603 264.75494385 0.84232748]	[539.30114746 262.24777222 0.87424964]	[488.01837158 274.94445801 0.86829937]	[557.24841309 274.99050903 0.87505084]	[5.62404846e+02 9.03552002e+02 7.63517380e-01]	[5.82764099e+02 8.93320801e+02 7.92610466e-01]	[5.46949463e+02 8.72795410e+02 7.08967566e-01]	[4.82940308e+02 8.98455505e+02 7.72598088e-01]	[4.64918365e+02 8.93366089e+02 7.32062995e-01]	[4.85460175e+02 8.70216553e+02 6.92737460e-01]
[523.88079834 277.5289917 0.94275159]	[521.4130249 362.26190186 0.92742372]	[462.27139282 362.21011353 0.87626147]	[441.75259399 475.11624146 0.88755453]	[439.14666748 580.24182129 0.87775433]	[582.97058105 362.2315979 0.88095182]	[600.7489624 475.15029907 0.79905844]	[603.4944458 577.79632568 0.85706764]	[521.22631836 544.41271973 0.70791525]	[480.2935791 544.41070557 0.70596945]	[485.347229 708.57867432 0.83635086]	[4.82801300e+02 8.57458191e+02 8.07803512e-01]	[559.83776855 544.40979004 0.70315164]	[552.1361084 706.10809326 0.83215785]	[5.59762573e+02 8.62559692e+02 7.75235236e-01]	[511.04171753 264.74908447 0.84281027]	[539.29876709 262.24240112 0.87361503]	[488.01889038 274.93759155 0.8660934 ]	[557.25170898 274.98171997 0.87387383]	[5.62398804e+02 9.03554077e+02 7.62844622e-01]	[5.82762390e+02 8.93323425e+02 7.91166604e-01]	[5.46952698e+02 8.72800903e+02 7.08176851e-01]	[4.82927155e+02 8.98453308e+02 7.73786783e-01]	[4.64907440e+02 8.93364136e+02 7.32868910e-01]	[4.85459320e+02 8.70230652e+02 6.92416906e-01]
[523.88201904 277.52182007 0.94214326]	[521.42669678 362.26327515 0.92606914]	[462.28674316 362.21316528 0.8757993 ]	[441.75683594 475.11303711 0.88879138]	[439.14929199 580.246521 0.87834388]	[582.97509766 362.23068237 0.88142192]	[600.76861572 475.14926147 0.80197251]	[603.49462891 577.78204346 0.85704422]	[521.24816895 544.36791992 0.71328896]	[480.31152344 544.36413574 0.71171474]	[485.35095215 708.58642578 0.83796132]	[4.82801392e+02 8.57460693e+02 8.09741199e-01]	[562.21655273 544.37188721 0.70552862]	[552.12799072 706.10113525 0.83166444]	[5.59763245e+02 8.62538879e+02 7.75331974e-01]	[511.04144287 264.74295044 0.84281009]	[539.29779053 262.23165894 0.87433183]	[488.02267456 274.94494629 0.86758626]	[557.2454834 274.98266602 0.87269104]	[5.62396301e+02 9.03544922e+02 7.61670589e-01]	[5.80368408e+02 8.93314087e+02 7.90297270e-01]	[5.46955261e+02 8.72784973e+02 7.08846927e-01]	[4.82936829e+02 8.98444763e+02 7.72744656e-01]	[4.64917114e+02 8.93358643e+02 7.33174205e-01]	[4.85455353e+02 8.70228943e+02 6.95772290e-01]
[523.8838501 277.51873779 0.94238257]	[523.75714111 362.25436401 0.92669946]	[462.29119873 362.20715332 0.87632793]	[441.76422119 475.12493896 0.88926393]	[439.15124512 580.25280762 0.87986493]	[582.97351074 362.23031616 0.88207722]	[600.76611328 475.16525269 0.80445725]	[603.48931885 577.78387451 0.85783935]	[521.25152588 544.34350586 0.71413165]	[480.32012939 544.340271 0.71252412]	[485.35317993 708.56097412 0.8386395 ]	[4.82805756e+02 8.57447937e+02 8.09193134e-01]	[559.84545898 544.34820557 0.70446187]	[552.13378906 706.0848999 0.8315081 ]	[5.59761719e+02 8.62543152e+02 7.75087595e-01]	[511.04312134 264.74017334 0.84314096]	[539.3001709 262.23330688 0.87452924]	[488.02835083 274.943573 0.86776996]	[557.23687744 274.98861694 0.87300408]	[5.62405640e+02 9.03547424e+02 7.61427283e-01]	[5.82766418e+02 8.93317261e+02 7.91352928e-01]	[5.46948486e+02 8.72789307e+02 7.10929573e-01]	[4.85352112e+02 8.98453552e+02 7.72740722e-01]	[4.64933746e+02 8.93365601e+02 7.30900407e-01]	[4.85455719e+02 8.70216919e+02 6.93488359e-01]
[523.88311768 277.51998901 0.94264597]	[521.42803955 362.2638855 0.92656106]	[462.28964233 362.21084595 0.87622392]	[441.76821899 475.13494873 0.88987398]	[439.14962769 580.25799561 0.88178247]	[582.97503662 362.24057007 0.88177973]	[600.76934814 475.16662598 0.80515277]	[603.49017334 577.77874756 0.85619247]	[521.24615479 544.38464355 0.7121492 ]	[480.31967163 544.38000488 0.71168911]	[485.34298706 708.5824585 0.8391726 ]	[4.82811218e+02 8.57435608e+02 8.11401010e-01]	[559.83874512 544.38476562 0.7032792 ]	[552.14379883 706.07415771 0.83394307]	[5.59761536e+02 8.62551025e+02 7.75867045e-01]	[511.03945923 264.74203491 0.84317678]	[539.30010986 262.23275757 0.87482321]	[490.47961426 274.94296265 0.86760747]	[557.23779297 274.987854 0.87348247]	[5.62409485e+02 9.03549683e+02 7.61570394e-01]	[5.82768066e+02 8.93317749e+02 7.91470647e-01]	[5.46944580e+02 8.72791260e+02 7.11429775e-01]	[4.85354309e+02 8.98456360e+02 7.74102986e-01]	[4.64937073e+02 8.93364563e+02 7.32602477e-01]	[4.85460785e+02 8.70204834e+02 6.96392238e-01]
[523.88104248 277.52044678 0.94280213]	[521.42773438 362.26431274 0.92641193]	[462.29138184 362.21044922 0.87588757]	[441.77404785 475.14047241 0.8897723 ]	[439.15026855 580.26745605 0.88472629]	[582.97192383 362.2414856 0.88105059]	[600.76702881 477.59655762 0.80509692]	[603.4866333 577.79797363 0.85617864]	[521.23876953 544.4173584 0.70626807]	[480.31311035 544.41326904 0.70696199]	[485.34265137 708.55419922 0.8368907 ]	[4.82811340e+02 8.57429138e+02 8.10990214e-01]	[559.83508301 544.41430664 0.6987434 ]	[552.12530518 706.06500244 0.83309919]	[5.59763672e+02 8.62545898e+02 7.75652766e-01]	[511.03967285 264.74142456 0.84301287]	[539.29821777 262.2333374 0.87441486]	[490.48623657 274.94265747 0.86660254]	[557.23736572 274.98770142 0.87304735]	[5.62399292e+02 9.03550049e+02 7.61206150e-01]	[5.82763428e+02 8.93319702e+02 7.90566385e-01]	[5.46950378e+02 8.72790222e+02 7.08828926e-01]	[4.85355591e+02 8.98460327e+02 7.73705423e-01]	[4.64936310e+02 8.93367371e+02 7.31934547e-01]	[4.85460358e+02 8.70199890e+02 6.94095373e-01]
[523.88018799 277.519104 0.94324887]	[523.75842285 362.26113892 0.92621249]	[462.29455566 362.20761108 0.87617171]	[441.775177 475.14877319 0.89041591]	[439.15716553 580.26751709 0.88567227]	[582.97918701 362.24432373 0.8808974 ]	[600.76965332 477.59368896 0.8059305 ]	[603.49212646 577.78521729 0.85561192]	[521.24206543 544.36407471 0.70990276]	[480.32608032 544.36169434 0.71054721]	[485.34942627 708.52386475 0.8386609 ]	[4.82807526e+02 8.57434021e+02 8.10218513e-01]	[559.81921387 544.36157227 0.69724238]	[552.11029053 706.04595947 0.8329469 ]	[5.59763611e+02 8.62551636e+02 7.75836468e-01]	[511.03848267 264.74520874 0.84279037]	[539.29571533 262.23342896 0.87419128]	[490.4967041 274.94564819 0.86370468]	[557.23626709 274.98583984 0.87187558]	[5.62405273e+02 9.03556885e+02 7.61480451e-01]	[5.82768005e+02 8.93322388e+02 7.90951312e-01]	[5.46951477e+02 8.72794128e+02 7.09224164e-01]	[4.82947174e+02 8.98455811e+02 7.74321496e-01]	[4.64929596e+02 8.93363464e+02 7.32813299e-01]	[4.85456848e+02 8.70204163e+02 6.92996502e-01]
[523.88323975 277.51998901 0.94367468]	[523.76104736 362.26004028 0.9262588 ]	[462.29470825 362.2098999 0.87579745]	[441.78482056 475.13388062 0.89033055]	[439.15951538 580.26525879 0.88371122]	[582.97906494 362.24133301 0.88156426]	[600.76733398 477.59753418 0.80593473]	[603.49578857 577.78991699 0.85650212]	[521.26135254 541.88012695 0.71069813]	[480.34353638 541.87969971 0.71027213]	[485.34487915 708.51501465 0.83877021]	[4.82809448e+02 8.57427185e+02 8.11041176e-01]	[559.82647705 541.87786865 0.69534725]	[552.12280273 706.03344727 0.8331731 ]	[5.59766968e+02 8.62550049e+02 7.76354074e-01]	[511.04321289 264.75030518 0.84249145]	[539.29626465 262.23538208 0.87453669]	[490.49642944 274.94924927 0.86405098]	[557.23443604 274.98712158 0.87107259]	[5.62403320e+02 9.03554932e+02 7.61168003e-01]	[5.82766602e+02 8.93321228e+02 7.91145444e-01]	[5.46952881e+02 8.72791748e+02 7.09283948e-01]	[4.82949005e+02 8.98453979e+02 7.74981558e-01]	[4.64930725e+02 8.93362488e+02 7.33590722e-01]	[4.85460022e+02 8.70200012e+02 6.94294691e-01]
[523.88409424 277.52426147 0.94354969]	[523.75830078 362.26293945 0.92597193]	[462.29309082 362.21337891 0.87557679]	[441.7833252 475.13101196 0.89014721]	[439.15792847 580.26776123 0.8839922 ]	[582.97698975 362.24279785 0.88138002]	[600.76177979 475.1524353 0.80115628]	[603.49383545 577.78063965 0.85524035]	[521.25860596 541.88562012 0.70953512]	[480.34088135 541.88330078 0.70942515]	[485.35162354 708.51531982 0.83772665]	[4.82810120e+02 8.57424683e+02 8.11207414e-01]	[559.82513428 541.88433838 0.69435936]	[552.13684082 706.05419922 0.83079809]	[5.59766113e+02 8.62551025e+02 7.76369572e-01]	[511.0458374 264.75384521 0.84211457]	[539.29760742 262.24008179 0.87446529]	[490.49560547 274.94595337 0.86359942]	[557.23883057 274.98641968 0.87127024]	[5.62407227e+02 9.03553284e+02 7.61444807e-01]	[5.82767883e+02 8.93319031e+02 7.91710734e-01]	[5.46949890e+02 8.72791626e+02 7.09911764e-01]	[4.85350647e+02 8.98454407e+02 7.74830103e-01]	[4.64933533e+02 8.93363464e+02 7.33375371e-01]	[4.85459656e+02 8.70197205e+02 6.94011450e-01]
[523.88299561 277.52981567 0.94390535]	[521.42431641 362.26693726 0.92653877]	[462.29107666 362.21734619 0.87533408]	[441.78457642 475.12469482 0.88992184]	[439.16027832 580.27154541 0.8840183 ]	[582.95910645 362.24255371 0.88172215]	[600.75872803 475.15139771 0.80157423]	[603.49627686 577.77764893 0.85502809]	[521.26239014 544.35516357 0.7087813 ]	[480.34268188 544.35784912 0.70884454]	[482.97531128 708.56231689 0.83608389]	[4.82809906e+02 8.57411621e+02 8.12193394e-01]	[559.83422852 544.34851074 0.69676709]	[552.12823486 706.04888916 0.83274668]	[5.59766846e+02 8.62546448e+02 7.76445150e-01]	[511.04577637 264.76239014 0.84153551]	[539.29437256 262.24740601 0.87354761]	[490.49703979 274.94781494 0.86306763]	[557.23730469 274.98474121 0.87050885]	[5.62404968e+02 9.03547729e+02 7.60259032e-01]	[5.82764038e+02 8.93315735e+02 7.91222751e-01]	[5.46951050e+02 8.72787476e+02 7.10309803e-01]	[4.82942505e+02 8.98439026e+02 7.73599207e-01]	[4.64926544e+02 8.93351868e+02 7.33673692e-01]	[4.85464111e+02 8.70183899e+02 6.94604635e-01]
[523.88427734 277.53457642 0.94406778]	[521.42297363 362.26901245 0.92624032]	[462.29324341 362.22229004 0.87490219]	[441.7878418 475.12435913 0.8900218 ]	[439.16165161 580.27288818 0.88361228]	[582.95849609 362.23947144 0.88168907]	[600.75665283 475.13034058 0.79688424]	[603.49407959 577.77661133 0.85535359]	[521.25482178 544.36383057 0.70655245]	[480.33605957 544.36334229 0.70864791]	[482.96835327 708.58660889 0.83803958]	[4.82814178e+02 8.57412170e+02 8.11662912e-01]	[559.8303833 544.35742188 0.69409323]	[552.10632324 706.07385254 0.83207631]	[5.59765747e+02 8.62526001e+02 7.75702834e-01]	[511.04879761 264.77020264 0.8409912 ]	[539.29180908 262.25134277 0.87293315]	[490.50036621 274.94558716 0.86149621]	[557.24023438 274.97937012 0.86988449]	[5.62401489e+02 9.03541382e+02 7.58000493e-01]	[5.80366150e+02 8.93307800e+02 7.90907621e-01]	[5.46953674e+02 8.72772339e+02 7.09326327e-01]	[4.82937042e+02 8.98442932e+02 7.74499834e-01]	[4.64922302e+02 8.93355652e+02 7.34088361e-01]	[4.85471313e+02 8.70190247e+02 6.95213079e-01]
[523.8795166 277.54031372 0.94355536]	[521.41436768 362.25778198 0.92751527]	[462.29629517 362.2116394 0.87508827]	[441.78106689 475.10806274 0.88933051]	[439.15109253 577.78631592 0.87161916]	[582.9442749 362.23233032 0.88221753]	[600.74700928 475.13604736 0.79527634]	[603.4911499 577.77648926 0.85745764]	[521.25695801 541.89434814 0.70925641]	[480.33517456 541.89398193 0.70873368]	[482.9666748 708.56622314 0.83639389]	[4.82820557e+02 8.57412415e+02 8.12764704e-01]	[559.83221436 541.89459229 0.69538665]	[552.11749268 706.04675293 0.83424377]	[5.59764160e+02 8.62516052e+02 7.76230812e-01]	[511.05181885 264.76980591 0.84007895]	[539.29327393 264.7154541 0.87139153]	[490.49645996 274.94940186 0.86494744]	[557.22808838 275.00186157 0.87200081]	[5.62399048e+02 9.01066711e+02 7.56722212e-01]	[5.80362000e+02 8.93300232e+02 7.91576445e-01]	[5.46954834e+02 8.72767639e+02 7.09848166e-01]	[4.85354431e+02 8.98462158e+02 7.71896005e-01]	[4.64935028e+02 8.93373596e+02 7.30589867e-01]	[4.85474030e+02 8.70197266e+02 6.95794642e-01]
[523.8782959 277.54202271 0.94377184]	[521.40539551 362.26223755 0.92818832]	[462.28979492 362.21710205 0.87594676]	[441.78143311 475.10110474 0.88804501]	[439.1499939 577.78796387 0.87183714]	[582.93530273 362.23330688 0.8814587 ]	[600.77099609 477.60531616 0.80679828]	[603.47406006 577.78814697 0.85664266]	[521.25592041 541.89111328 0.71187288]	[480.33724976 541.89215088 0.70986211]	[482.96911621 708.5446167 0.83445001]	[4.82819000e+02 8.57428589e+02 8.11318219e-01]	[559.82946777 541.88952637 0.6986407 ]	[552.12426758 706.02722168 0.83526653]	[5.59760193e+02 8.62516724e+02 7.74720311e-01]	[511.04824829 264.77099609 0.83999145]	[539.29614258 264.71633911 0.87200582]	[490.49130249 274.94989014 0.86532706]	[557.23754883 275.00405884 0.87392831]	[5.62407349e+02 9.03540833e+02 7.58441627e-01]	[5.82765991e+02 8.93307495e+02 7.92702854e-01]	[5.46950562e+02 8.72771545e+02 7.08170712e-01]	[4.85358826e+02 8.98474670e+02 7.71102250e-01]	[4.64934662e+02 8.93385742e+02 7.29929209e-01]	[4.85474335e+02 8.70207703e+02 6.96812630e-01]
[523.87878418 277.54000854 0.94385552]	[521.39923096 362.25793457 0.9290728 ]	[462.28643799 362.2171936 0.87597853]	[441.77749634 475.09194946 0.8876844 ]	[439.14733887 577.77453613 0.87071788]	[582.92999268 362.22662354 0.88139844]	[600.7779541 477.59387207 0.80546045]	[603.47485352 577.78924561 0.85692728]	[521.2399292 541.8963623 0.71227092]	[480.32818604 541.89990234 0.70977199]	[482.97296143 708.52740479 0.83624893]	[4.82818817e+02 8.59933899e+02 8.09511960e-01]	[559.8125 541.89349365 0.69845772]	[552.12280273 706.0300293 0.83563781]	[5.5976178e+02 8.6251300e+02 7.7457875e-01]	[511.0526123 264.76834106 0.83988839]	[539.29681396 264.71655273 0.8720057 ]	[490.49551392 274.94924927 0.86510211]	[557.23834229 275.00454712 0.87382072]	[5.62417603e+02 9.03538330e+02 7.57380903e-01]	[5.82773560e+02 8.93303955e+02 7.93223023e-01]	[5.46949951e+02 8.72772278e+02 7.08185375e-01]	[4.85350891e+02 8.98490662e+02 7.73955643e-01]	[4.64927643e+02 8.93401917e+02 7.32605219e-01]	[4.85475128e+02 8.70247620e+02 6.99335098e-01]
[523.87286377 277.55316162 0.94394857]	[521.39611816 362.25582886 0.92908561]	[462.28570557 362.20959473 0.87717545]	[441.78085327 475.09710693 0.88768548]	[439.15512085 577.79064941 0.87335116]	[582.92071533 362.22784424 0.8802104 ]	[600.76446533 477.63015747 0.81513071]	[603.45751953 577.79138184 0.85669804]	[521.20532227 544.41119385 0.70434839]	[480.3031311 544.41888428 0.70230997]	[482.94128418 708.59588623 0.83292764]	[4.82819458e+02 8.59954651e+02 8.10586154e-01]	[559.78289795 544.40081787 0.69442683]	[552.15081787 708.53399658 0.82405972]	[5.59762878e+02 8.62545410e+02 7.76928365e-01]	[511.05334473 264.77877808 0.83849281]	[539.29718018 264.7348938 0.87191743]	[490.49645996 274.9425354 0.8612231 ]	[557.24060059 275.01223755 0.87106723]	[5.62418823e+02 9.03578552e+02 7.56893814e-01]	[5.82781860e+02 8.93315430e+02 7.87537038e-01]	[5.46952148e+02 8.72790833e+02 7.03313053e-01]	[4.85374695e+02 8.98477112e+02 7.74166882e-01]	[4.64947876e+02 8.93395447e+02 7.27081418e-01]	[4.85470978e+02 8.70282227e+02 6.94377124e-01]
[523.88116455 277.54486084 0.94308281]	[521.40142822 362.25457764 0.92900687]	[462.28952026 362.20782471 0.8772279 ]	[441.77603149 475.0916748 0.88826895]	[439.1472168 577.75482178 0.87159485]	[582.93157959 362.22799683 0.88087928]	[600.77783203 477.64523315 0.81963134]	[603.44921875 577.79492188 0.8581956 ]	[521.21386719 544.38226318 0.70559663]	[480.30581665 544.39233398 0.70417309]	[482.95175171 708.61169434 0.82787037]	[4.82813507e+02 8.57463745e+02 8.09850574e-01]	[559.79467773 544.36810303 0.69680297]	[552.13684082 708.53314209 0.82495558]	[5.59761230e+02 8.62559143e+02 7.79111207e-01]	[511.06039429 264.77084351 0.83870721]	[539.30004883 264.72073364 0.87242657]	[490.49731445 274.93804932 0.86077756]	[557.24041748 275.00430298 0.86984926]	[5.62421570e+02 9.03582153e+02 7.61489153e-01]	[5.82772400e+02 8.93320984e+02 7.89182901e-01]	[5.46954163e+02 8.72791687e+02 7.05222666e-01]	[4.85381348e+02 8.98459778e+02 7.75834143e-01]	[4.67397217e+02 8.93386658e+02 7.27173448e-01]	[4.85465302e+02 8.70252075e+02 6.88158274e-01]
[523.88409424 277.54016113 0.94329846]	[521.39691162 362.25582886 0.9300403 ]	[462.28259277 362.21115112 0.87686944]	[441.77322388 475.09207153 0.8877275 ]	[439.14697266 577.75488281 0.87197566]	[582.93096924 362.22320557 0.88136566]	[600.78674316 477.66983032 0.82684618]	[603.44989014 580.22021484 0.85701913]	[521.20581055 544.39630127 0.70360494]	[480.30297852 544.41162109 0.70251548]	[482.94909668 708.63311768 0.82905775]	[4.82810272e+02 8.57452820e+02 8.11025441e-01]	[559.78637695 544.37658691 0.6949923 ]	[552.11499023 708.52526855 0.82816112]	[5.59761047e+02 8.62565979e+02 7.80181110e-01]	[511.06542969 264.76266479 0.83914781]	[539.30432129 264.71572876 0.87313628]	[490.51062012 274.93222046 0.8599757 ]	[557.2444458 275.00076294 0.86956167]	[5.62412964e+02 9.03579895e+02 7.60849476e-01]	[5.82763855e+02 8.93319824e+02 7.87854671e-01]	[5.46960815e+02 8.72795410e+02 7.07063854e-01]	[4.85384979e+02 8.98459961e+02 7.74905026e-01]	[4.67400909e+02 8.93383362e+02 7.26579368e-01]	[4.85462860e+02 8.70234802e+02 6.87293470e-01]
[523.88812256 277.5322876 0.94274777]	[521.40582275 362.25128174 0.92970181]	[462.29788208 362.20623779 0.87626463]	[441.77178955 475.08660889 0.88769174]	[439.14709473 577.73791504 0.87033403]	[582.9354248 362.22415161 0.88161922]	[600.78216553 477.65527344 0.8240968 ]	[603.44445801 577.77874756 0.85436249]	[521.22045898 544.36236572 0.70781773]	[480.31265259 544.37628174 0.70553654]	[482.95623779 708.60882568 0.83353859]	[4.82813171e+02 8.59938599e+02 8.11809719e-01]	[559.79797363 544.34759521 0.696199 ]	[552.1151123 708.52380371 0.82912397]	[5.59762146e+02 8.62564148e+02 7.80208349e-01]	[511.07357788 264.75680542 0.83901858]	[539.30963135 264.70996094 0.87348717]	[490.51678467 274.94094849 0.86182511]	[557.24645996 275.01461792 0.87143075]	[5.62413086e+02 9.03577881e+02 7.61943877e-01]	[5.82766357e+02 8.93319702e+02 7.88558602e-01]	[5.46961487e+02 8.72797485e+02 7.05985308e-01]	[4.85380493e+02 8.98467163e+02 7.76898921e-01]	[4.67397644e+02 8.93391174e+02 7.28932440e-01]	[4.85464478e+02 8.70260193e+02 6.92013264e-01]
[523.89501953 277.52960205 0.94239867]	[521.41467285 362.25012207 0.92890012]	[462.30960083 362.20092773 0.87540257]	[441.76937866 475.09338379 0.88804609]	[439.15155029 577.73413086 0.86973524]	[582.93841553 362.22937012 0.88150078]	[600.77758789 477.65014648 0.82257199]	[603.44647217 577.77038574 0.85454625]	[521.22595215 544.36737061 0.70863235]	[480.31375122 544.37750244 0.7069487 ]	[482.95785522 708.6036377 0.83220661]	[4.82811920e+02 8.59936340e+02 8.10251236e-01]	[559.80834961 544.35601807 0.69724077]	[552.11212158 708.52734375 0.82864732]	[5.59762207e+02 8.62571838e+02 7.79577434e-01]	[511.08282471 264.7527771 0.8384127 ]	[539.31530762 262.26052856 0.87413365]	[490.52459717 274.94287109 0.86441499]	[557.26049805 275.01382446 0.8732028 ]	[5.62416016e+02 9.03579163e+02 7.59675860e-01]	[5.82770874e+02 8.93320740e+02 7.88384259e-01]	[5.46960754e+02 8.72806458e+02 7.04035223e-01]	[4.85391174e+02 8.98466736e+02 7.78272390e-01]	[4.67405762e+02 8.93392822e+02 7.28553772e-01]	[4.85459839e+02 8.70261963e+02 6.86495960e-01]
[523.90325928 277.5269165 0.94250464]	[521.42852783 362.25457764 0.92725098]	[462.32391357 362.20452881 0.87303728]	[441.77554321 475.10696411 0.88829815]	[439.15048218 577.72955322 0.86892349]	[582.94677734 362.24093628 0.88190591]	[600.77630615 477.64038086 0.82036465]	[603.4465332 577.76818848 0.85400009]	[521.23083496 544.38433838 0.71076322]	[480.31661987 544.39434814 0.7083261 ]	[482.95962524 708.58361816 0.83176309]	[4.82808655e+02 8.59943115e+02 8.08455586e-01]	[559.81170654 544.37353516 0.69918633]	[552.11810303 708.53845215 0.82806569]	[5.59760925e+02 8.65068909e+02 7.83283770e-01]	[513.56311035 264.73809814 0.83753526]	[541.68096924 264.70986938 0.87552917]	[490.55749512 274.92062378 0.85832012]	[557.26263428 275.0116272 0.86798191]	[5.62404724e+02 9.03587097e+02 7.61740506e-01]	[5.82761536e+02 8.93334412e+02 7.89464414e-01]	[5.46970337e+02 8.72833557e+02 7.04816997e-01]	[4.85398224e+02 8.98473267e+02 7.73457944e-01]	[4.67405121e+02 8.93397644e+02 7.24810243e-01]	[4.85455658e+02 8.70269165e+02 6.84506714e-01]
[523.91485596 277.52377319 0.94232368]	[523.7678833 362.26049805 0.92583227]	[462.33511353 362.20733643 0.8716144 ]	[441.78619385 475.11679077 0.88815689]	[439.1519165 577.73638916 0.87000042]	[582.95953369 362.25241089 0.88155031]	[600.78265381 477.63864136 0.81969458]	[603.44891357 577.75390625 0.85347354]	[521.24328613 544.35351562 0.71268421]	[480.3241272 544.35949707 0.71082294]	[482.95773315 708.57537842 0.83320612]	[4.82807495e+02 8.59940002e+02 8.07573259e-01]	[559.82458496 544.3480835 0.70132077]	[552.11334229 708.52996826 0.82922041]	[5.59762512e+02 8.65060608e+02 7.82573223e-01]	[513.58532715 264.73361206 0.83878833]	[541.68804932 264.7076416 0.87775487]	[493.04046631 274.91021729 0.85718155]	[557.2567749 275.00308228 0.86360067]	[5.62401306e+02 9.03586365e+02 7.61928678e-01]	[5.80368164e+02 8.93331482e+02 7.88657546e-01]	[5.46971863e+02 8.72828796e+02 7.05322742e-01]	[4.85393372e+02 8.98471069e+02 7.70791411e-01]	[4.67400146e+02 8.93394592e+02 7.23024964e-01]	[4.85457428e+02 8.70265747e+02 6.83737636e-01]
[523.9329834 277.52883911 0.94112039]	[523.78662109 362.26889038 0.92400426]	[462.35540771 362.21148682 0.86903393]	[441.79354858 475.12988281 0.88832855]	[439.15664673 577.73388672 0.87082016]	[582.98150635 362.26660156 0.87947875]	[600.77783203 477.62814331 0.816082 ]	[603.45019531 577.75189209 0.85209221]	[521.246521 544.34851074 0.71097505]	[480.33261108 544.35351562 0.71132344]	[482.95690918 708.59332275 0.83166993]	[4.82804047e+02 8.59938965e+02 8.09925437e-01]	[559.81738281 544.34533691 0.69812828]	[552.11346436 708.53436279 0.82899606]	[5.59761108e+02 8.65056030e+02 7.81589031e-01]	[513.6159668 264.73699951 0.83976769]	[541.70373535 264.71212769 0.88205755]	[493.06503296 274.9140625 0.8576237 ]	[559.69836426 275.00427246 0.86452138]	[5.62398865e+02 9.03586731e+02 7.59457409e-01]	[5.80364014e+02 8.93329956e+02 7.86653876e-01]	[5.46971191e+02 8.72826355e+02 7.04264164e-01]	[4.85394073e+02 8.98460632e+02 7.73204327e-01]	[4.67401642e+02 8.93386963e+02 7.24799514e-01]	[4.85452576e+02 8.70266479e+02 6.86554253e-01]
[523.93988037 277.54290771 0.94001663]	[523.80371094 362.27511597 0.92363113]	[462.37060547 362.21563721 0.86714178]	[441.80218506 475.10903931 0.88659048]	[439.15744019 577.72991943 0.87020195]	[582.99645996 362.27102661 0.87930489]	[600.76824951 477.64126587 0.81601942]	[603.45758057 577.74713135 0.85298395]	[521.25714111 544.37908936 0.71145332]	[480.33972168 544.38372803 0.71026254]	[482.95574951 708.58575439 0.82762706]	[4.82804901e+02 8.57449219e+02 8.10856223e-01]	[559.82666016 544.37298584 0.70060259]	[552.1105957 708.52874756 0.82954502]	[5.59763000e+02 8.65055359e+02 7.81611681e-01]	[513.62799072 264.74606323 0.83890057]	[541.71563721 264.72305298 0.88447917]	[493.08828735 274.91918945 0.86110657]	[559.71368408 275.01251221 0.86959791]	[5.62398865e+02 9.03585205e+02 7.58263886e-01]	[5.80364868e+02 8.93326904e+02 7.85728872e-01]	[5.46972534e+02 8.72826416e+02 7.03860402e-01]	[4.85405090e+02 8.98449280e+02 7.73254454e-01]	[4.67415527e+02 8.93376221e+02 7.23963976e-01]	[4.85454010e+02 8.70243774e+02 6.84018493e-01]
[523.949646 277.56546021 0.93875408]	[523.82733154 362.26611328 0.92301178]	[462.40609741 362.20404053 0.86255461]	[441.80114746 475.09918213 0.88556945]	[439.16418457 577.74078369 0.87246633]	[585.33825684 362.27679443 0.87998319]	[600.76293945 477.63116455 0.81091142]	[603.46289062 577.75817871 0.85377318]	[521.26550293 544.36761475 0.71000624]	[480.35083008 544.37493896 0.70703977]	[485.34683228 708.53771973 0.82523 ]	[4.82805664e+02 8.57431152e+02 8.10882151e-01]	[559.82232666 544.35430908 0.69707447]	[552.11065674 706.13702393 0.83291608]	[5.59758972e+02 8.62572754e+02 7.77442932e-01]	[513.65093994 264.76535034 0.83839858]	[541.73150635 264.74606323 0.88835222]	[493.12612915 274.92251587 0.86202443]	[559.74926758 275.02191162 0.87777311]	[5.62415527e+02 9.03577759e+02 7.57945061e-01]	[5.82767578e+02 8.93320435e+02 7.86494672e-01]	[5.46952637e+02 8.72814941e+02 7.06702530e-01]	[4.85409912e+02 8.98448853e+02 7.71354914e-01]	[4.67415619e+02 8.93374512e+02 7.21805692e-01]	[4.85458771e+02 8.70231995e+02 6.82362556e-01]
[523.95721436 277.5715332 0.93663329]	[523.86132812 362.25308228 0.92178893]	[462.44345093 359.80969238 0.85973901]	[441.82211304 475.07583618 0.88233471]	[439.16082764 577.72851562 0.87099415]	[585.35797119 362.27590942 0.8829248 ]	[600.79931641 477.61819458 0.81625688]	[603.50115967 577.79071045 0.85506165]	[521.29858398 544.39788818 0.71193737]	[480.37121582 544.40539551 0.7062431 ]	[485.34909058 708.57562256 0.82590306]	[4.82813690e+02 8.57420715e+02 8.12449038e-01]	[562.22387695 544.38031006 0.7031104 ]	[552.11254883 706.12548828 0.83466017]	[5.59760193e+02 8.65039429e+02 7.78191447e-01]	[516.11401367 264.77111816 0.83851033]	[541.74682617 264.75540161 0.89075702]	[495.59954834 274.95095825 0.86825168]	[559.77813721 275.04064941 0.88527924]	[5.6242450e+02 9.0357959e+02 7.5881058e-01]	[5.82773010e+02 8.93322998e+02 7.89295495e-01]	[5.46951355e+02 8.72817627e+02 7.07159400e-01]	[4.85409851e+02 8.98456238e+02 7.71991849e-01]	[4.67414062e+02 8.93378296e+02 7.22615182e-01]	[4.85464508e+02 8.70221191e+02 6.82400346e-01]
[523.97595215 277.60540771 0.9308787 ]	[523.84759521 362.2492981 0.92284602]	[462.42834473 359.80441284 0.86225295]	[441.82199097 475.06521606 0.87849194]	[439.17129517 577.73773193 0.87427163]	[585.35565186 362.27676392 0.8803274 ]	[600.80004883 477.62921143 0.82032865]	[603.50268555 577.79571533 0.85573518]	[521.28106689 544.43487549 0.70729232]	[480.36242676 544.43737793 0.70476383]	[485.34515381 708.60906982 0.82234162]	[4.82810242e+02 8.57444458e+02 8.13338935e-01]	[559.84057617 544.4206543 0.69853407]	[552.12121582 708.50054932 0.83156192]	[5.59763489e+02 8.62567017e+02 7.79037535e-01]	[516.13696289 267.27133179 0.83854377]	[541.76074219 264.78134155 0.89331812]	[495.65026855 274.97161865 0.87349784]	[559.81555176 275.02581787 0.89552701]	[5.62414673e+02 9.03573303e+02 7.60849595e-01]	[5.82765625e+02 8.93321350e+02 7.90099204e-01]	[5.46956360e+02 8.72806396e+02 7.05420196e-01]	[4.85404999e+02 8.98460205e+02 7.74800181e-01]	[4.67411194e+02 8.93382019e+02 7.25768566e-01]	[4.85458374e+02 8.70241211e+02 6.89443231e-01]
[523.9942627 277.62228394 0.92573279]	[523.84655762 362.24078369 0.92402428]	[462.42242432 359.79962158 0.86387146]	[441.81930542 475.07702637 0.87788939]	[439.1809082 577.75897217 0.87566638]	[585.35864258 362.26235962 0.88270324]	[600.81213379 477.62054443 0.82432985]	[603.51593018 577.78259277 0.85487252]	[521.29205322 544.40509033 0.71316624]	[480.36856079 544.40814209 0.71109456]	[482.97488403 708.59472656 0.82613665]	[4.82812805e+02 8.57463135e+02 8.11902761e-01]	[562.2230835 544.39984131 0.70470214]	[552.09008789 706.13922119 0.8301214 ]	[5.59765686e+02 8.65053406e+02 7.81743109e-01]	[516.16705322 267.29400635 0.84262019]	[541.77557373 264.80355835 0.89436483]	[495.68960571 274.98126221 0.87585247]	[559.83673096 275.01971436 0.90073186]	[5.62423279e+02 9.03585144e+02 7.61452973e-01]	[5.82771912e+02 8.93329651e+02 7.91957498e-01]	[5.46954651e+02 8.72824585e+02 7.05456853e-01]	[4.85404968e+02 8.98470825e+02 7.75436461e-01]	[4.67412506e+02 8.93390503e+02 7.26629257e-01]	[4.85459106e+02 8.70260315e+02 6.90573871e-01]
[524.0223999 277.62609863 0.92223161]	[523.86651611 362.23379517 0.92326796]	[464.822052 359.79129028 0.8611744 ]	[441.82818604 475.07659912 0.87432158]	[439.19433594 577.7800293 0.87823176]	[585.37420654 362.26644897 0.8826068 ]	[600.79394531 477.64678955 0.82799292]	[603.50445557 577.7991333 0.85946769]	[521.31085205 544.33972168 0.71752042]	[480.3732605 544.33898926 0.71594226]	[485.37240601 708.53112793 0.82343364]	[4.82812378e+02 8.59935181e+02 8.10855687e-01]	[562.24816895 544.34503174 0.71019596]	[552.10552979 706.1295166 0.82922244]	[5.59769592e+02 8.62570862e+02 7.79777110e-01]	[516.21661377 267.31231689 0.84928071]	[541.79626465 267.2755127 0.89474189]	[498.12976074 274.99859619 0.8824898 ]	[562.20544434 274.99639893 0.89582109]	[5.62426147e+02 9.03585388e+02 7.62248755e-01]	[5.82777039e+02 8.93326355e+02 7.91079879e-01]	[5.46952209e+02 8.72811340e+02 7.05826461e-01]	[4.85389465e+02 8.98469360e+02 7.74158478e-01]	[4.67396088e+02 8.93387756e+02 7.26563811e-01]	[4.85461182e+02 8.70268066e+02 6.90796494e-01]
[526.4185791 277.63430786 0.92062986]	[523.90118408 362.22598267 0.92124784]	[464.86901855 359.79116821 0.85681647]	[441.82766724 475.08163452 0.87451422]	[439.20925903 580.21911621 0.88004005]	[585.39837646 362.2590332 0.88235158]	[600.81555176 477.62359619 0.8224293 ]	[603.48858643 577.78436279 0.85793173]	[521.34020996 541.87042236 0.71657556]	[482.72122192 541.87158203 0.71422124]	[485.39959717 708.49890137 0.82159144]	[4.82815552e+02 8.59931885e+02 8.11959624e-01]	[562.27099609 541.88256836 0.71013415]	[552.11376953 706.10229492 0.82926977]	[5.59770508e+02 8.62562439e+02 7.79089630e-01]	[518.66674805 267.31344604 0.85759079]	[541.82318115 267.30081177 0.90035731]	[498.15356445 274.96697998 0.87820303]	[562.21759033 274.99191284 0.88415408]	[5.62423279e+02 9.03580933e+02 7.60832667e-01]	[5.82777039e+02 8.93323059e+02 7.91459501e-01]	[5.46954468e+02 8.72806946e+02 7.04615235e-01]	[4.85382843e+02 8.98469910e+02 7.75960922e-01]	[4.64950989e+02 8.93384644e+02 7.28982627e-01]	[4.85469452e+02 8.70275574e+02 6.91295028e-01]
[526.4520874 277.64331055 0.91619062]	[523.92175293 362.2250061 0.91948795]	[464.88818359 359.78671265 0.85499239]	[441.85638428 475.06845093 0.87214386]	[439.24816895 577.78662109 0.8812089 ]	[585.41943359 362.26971436 0.88049573]	[600.8447876 477.665802 0.82926482]	[603.49609375 580.21655273 0.86067343]	[521.36248779 541.87567139 0.71639669]	[482.7421875 541.87475586 0.71421206]	[485.41992188 708.4989624 0.81801069]	[4.82816772e+02 8.59929382e+02 8.10857892e-01]	[562.29144287 541.88623047 0.71279615]	[552.14837646 706.1305542 0.82961237]	[5.59769470e+02 8.62568054e+02 7.79106915e-01]	[518.69464111 267.31787109 0.86274415]	[541.85302734 267.30279541 0.90200007]	[498.17581177 274.96640015 0.88466227]	[562.23760986 275.0072937 0.8832202 ]	[5.62425781e+02 9.03579041e+02 7.60475278e-01]	[5.82775513e+02 8.93323425e+02 7.91090429e-01]	[5.46946655e+02 8.72807190e+02 7.05235958e-01]	[4.85377716e+02 8.98463318e+02 7.75474131e-01]	[4.64949158e+02 8.93377747e+02 7.29388714e-01]	[4.85474915e+02 8.70268372e+02 6.89879179e-01]
[526.4743042 277.62484741 0.9148702 ]	[523.94720459 362.20782471 0.91787815]	[464.92330933 359.75939941 0.85431397]	[441.87380981 475.07000732 0.87347591]	[439.27859497 577.79174805 0.88447553]	[585.44921875 362.25430298 0.88322914]	[600.88989258 477.659729 0.83097637]	[603.5043335 580.21929932 0.86279321]	[521.37316895 541.89672852 0.71678585]	[482.74725342 541.89282227 0.71725845]	[485.40106201 708.54125977 0.82490015]	[4.82822632e+02 8.59944153e+02 8.14064264e-01]	[562.30627441 544.32885742 0.71466011]	[554.63543701 708.50628662 0.83120495]	[5.59769531e+02 8.62552979e+02 7.79187262e-01]	[518.71746826 267.29614258 0.86482978]	[541.87927246 267.29260254 0.90093625]	[498.20947266 274.9666748 0.89248359]	[562.26812744 275.01763916 0.8993625 ]	[5.62420227e+02 9.03570374e+02 7.61907339e-01]	[5.82770569e+02 8.93319397e+02 7.92818546e-01]	[5.46952026e+02 8.72795654e+02 7.06544936e-01]	[4.85366608e+02 8.98469177e+02 7.76158333e-01]	[4.64943146e+02 8.93383606e+02 7.31372237e-01]	[4.87915344e+02 8.70289673e+02 6.97930157e-01]
[526.51611328 277.62649536 0.90891427]	[523.95812988 362.19558716 0.91736674]	[464.93041992 359.74728394 0.85579664]	[441.88150024 475.07269287 0.8746472 ]	[439.30368042 577.78991699 0.88784897]	[585.46881104 362.25405884 0.88279229]	[603.25018311 477.6703186 0.8348096 ]	[605.85913086 577.75048828 0.85788834]	[521.3737793 544.36120605 0.71658295]	[482.73431396 544.34289551 0.71819836]	[485.4072876 708.5894165 0.8237499]	[4.82823853e+02 8.57458618e+02 8.15783978e-01]	[562.31982422 544.37091064 0.71835309]	[554.65625 708.52172852 0.83274794]	[5.59770996e+02 8.62557129e+02 7.80318677e-01]	[518.75286865 267.30377197 0.87213081]	[541.90930176 267.29974365 0.90068197]	[498.22421265 274.97790527 0.89835703]	[562.28070068 275.03207397 0.90245199]	[5.62416565e+02 9.03566528e+02 7.62036383e-01]	[5.82767639e+02 8.93317932e+02 7.93434739e-01]	[5.46952759e+02 8.72794373e+02 7.08262920e-01]	[4.85364502e+02 8.98450256e+02 7.75955021e-01]	[4.64942200e+02 8.93368103e+02 7.31590331e-01]	[4.87921753e+02 8.70271301e+02 7.01915026e-01]
[528.97033691 277.62643433 0.90042275]	[523.97467041 359.81939697 0.91697252]	[464.95635986 359.73287964 0.85302907]	[441.88668823 475.08380127 0.87686145]	[439.32278442 577.76574707 0.88783872]	[585.48260498 362.24688721 0.88180858]	[603.26147461 477.61837769 0.82846975]	[605.88983154 577.7064209 0.85411036]	[521.40087891 544.3737793 0.71757621]	[482.75375366 544.35858154 0.71845824]	[485.4119873 708.58526611 0.82215548]	[4.82828125e+02 8.57460938e+02 8.15563977e-01]	[562.3458252 544.37921143 0.71941429]	[554.67919922 708.51531982 0.83383894]	[5.59773743e+02 8.62545837e+02 7.79973269e-01]	[518.77880859 267.31213379 0.87452942]	[541.93133545 267.29684448 0.89885968]	[498.25265503 275.00082397 0.90821683]	[562.30175781 275.02651978 0.91587728]	[5.62414001e+02 9.03563354e+02 7.62251198e-01]	[5.82767334e+02 8.93315491e+02 7.93469429e-01]	[5.46956116e+02 8.72786072e+02 7.07869649e-01]	[4.85367401e+02 8.98448059e+02 7.76522279e-01]	[4.64945923e+02 8.93365356e+02 7.31247604e-01]	[4.87924622e+02 8.70273682e+02 7.00222373e-01]
[529.00238037 277.6428833 0.89503944]	[523.98101807 359.81069946 0.91694593]	[464.96633911 359.71820068 0.85335022]	[441.89019775 475.06469727 0.87150121]	[441.68719482 577.7387085 0.88758457]	[585.49194336 362.24487305 0.88121021]	[603.27191162 477.67071533 0.83793098]	[605.90765381 577.72479248 0.85569084]	[521.39910889 544.37854004 0.71495104]	[482.75241089 544.36120605 0.71619117]	[485.42407227 708.57635498 0.82134992]	[4.82829102e+02 8.57456787e+02 8.15991580e-01]	[562.34509277 544.38641357 0.71799302]	[554.6819458 708.50689697 0.83416712]	[5.59770569e+02 8.62541504e+02 7.79687345e-01]	[521.16424561 267.33364868 0.87979275]	[541.94970703 267.3203125 0.89941353]	[498.26055908 275.0088501 0.91065693]	[562.31793213 275.0267334 0.91991627]	[5.62411255e+02 9.03568481e+02 7.63517141e-01]	[5.82767090e+02 8.93317932e+02 7.93825686e-01]	[5.46958130e+02 8.72779419e+02 7.06847072e-01]	[4.85375366e+02 8.98445618e+02 7.75740504e-01]	[4.64953247e+02 8.93363342e+02 7.29826987e-01]	[4.87921997e+02 8.70267761e+02 6.98479116e-01]
[529.03082275 277.6675415 0.88793528]	[523.98498535 359.80203247 0.91806877]	[464.97015381 359.71484375 0.85433906]	[441.89312744 472.59921265 0.87060207]	[441.70120239 577.7401123 0.88739872]	[585.50250244 362.22167969 0.88333392]	[603.30059814 477.67181396 0.84875804]	[605.92913818 577.74450684 0.85779095]	[523.76287842 544.44500732 0.71320188]	[482.7696228 544.43707275 0.71165222]	[485.42410278 708.60266113 0.82325912]	[4.82829895e+02 8.57440063e+02 8.17558944e-01]	[562.37426758 544.44012451 0.72034758]	[557.16149902 708.53491211 0.83404011]	[5.59768921e+02 8.62554810e+02 7.79919744e-01]	[521.1897583 267.34579468 0.885997 ]	[544.29870605 267.35162354 0.90005523]	[500.64230347 274.99472046 0.913773 ]	[562.33856201 275.01928711 0.92087066]	[5.62419495e+02 9.03569397e+02 7.64793754e-01]	[5.82771667e+02 8.93318481e+02 7.96169221e-01]	[5.46952332e+02 8.72786377e+02 7.07940102e-01]	[4.85370941e+02 8.98446655e+02 7.76994646e-01]	[4.64950531e+02 8.93360718e+02 7.30666339e-01]	[4.87925201e+02 8.70255066e+02 6.98504329e-01]
[529.04962158 277.68035889 0.8841508 ]	[523.98406982 359.80328369 0.91789013]	[464.96615601 359.72592163 0.85425383]	[441.90386963 472.57754517 0.86608559]	[441.69595337 577.7265625 0.88412714]	[585.51165771 362.21759033 0.88429433]	[603.30554199 477.6015625 0.83755219]	[605.96209717 577.70916748 0.8555885 ]	[523.76330566 544.39465332 0.7216863 ]	[482.77316284 544.38818359 0.71746236]	[485.43359375 708.49798584 0.82860416]	[4.82822296e+02 8.57438354e+02 8.17121923e-01]	[562.3684082 544.40026855 0.72756302]	[557.15789795 708.49780273 0.83418012]	[5.59787964e+02 8.62497986e+02 7.79380977e-01]	[521.20306396 267.35772705 0.8885538 ]	[544.3223877 269.81945801 0.90137088]	[500.64611816 275.00198364 0.91648859]	[562.35095215 275.05212402 0.91977119]	[5.62388550e+02 9.03569397e+02 7.62409031e-01]	[5.82763367e+02 8.93318359e+02 7.91096091e-01]	[5.46976990e+02 8.72751770e+02 6.97432876e-01]	[4.85366516e+02 8.98445557e+02 7.76022851e-01]	[4.64945251e+02 8.93361511e+02 7.29673624e-01]	[4.85477386e+02 8.70255859e+02 6.96967840e-01]
[529.06097412 277.69207764 0.881414 ]	[523.98822021 359.79815674 0.9179523 ]	[467.39349365 359.72677612 0.85219014]	[441.90194702 472.56530762 0.86585969]	[441.68881226 577.71514893 0.88216221]	[585.51379395 362.20291138 0.88536459]	[603.3225708 475.13555908 0.83441395]	[605.9666748 577.69415283 0.85498381]	[523.77514648 544.39849854 0.72265416]	[482.78094482 544.3972168 0.72022867]	[485.43933105 706.12969971 0.82667232]	[4.82826324e+02 8.57425781e+02 8.18303704e-01]	[562.38531494 544.40661621 0.73057473]	[557.19885254 708.51794434 0.83827019]	[5.59780701e+02 8.62506348e+02 7.78237402e-01]	[521.21191406 267.36660767 0.89066905]	[544.3303833 269.8324585 0.90272182]	[500.64404297 274.98751831 0.9157393 ]	[562.35217285 275.04776001 0.91117334]	[5.62403442e+02 9.03568542e+02 7.62279809e-01]	[5.82774048e+02 8.93312927e+02 7.92094171e-01]	[5.46964722e+02 8.72761902e+02 7.00643301e-01]	[4.85387939e+02 8.98446716e+02 7.75841594e-01]	[4.67402924e+02 8.93365967e+02 7.28238344e-01]	[4.85472382e+02 8.70241150e+02 6.96406186e-01]
[529.06158447 277.69262695 0.88157719]	[523.98754883 359.79806519 0.91806662]	[464.97293091 359.72665405 0.85260087]	[441.90100098 472.56719971 0.86626148]	[441.68875122 577.71246338 0.88145566]	[585.51348877 362.20181274 0.8860271 ]	[603.3260498 475.10827637 0.83184302]	[605.97467041 577.69128418 0.85349476]	[523.77807617 544.38757324 0.72418374]	[482.78353882 544.38446045 0.72107559]	[485.43893433 706.12030029 0.82718414]	[4.82825897e+02 8.57430725e+02 8.17998290e-01]	[562.38916016 544.39788818 0.73194289]	[557.19628906 708.51062012 0.83809066]	[5.59783325e+02 8.62502380e+02 7.78694212e-01]	[521.2131958 267.36682129 0.89085388]	[544.33215332 269.83520508 0.90327042]	[500.64733887 274.98806763 0.91616702]	[562.35595703 275.04562378 0.91066957]	[5.62397400e+02 9.03566284e+02 7.61499345e-01]	[5.82771118e+02 8.93312134e+02 7.91064501e-01]	[5.46967957e+02 8.72759277e+02 6.99588358e-01]	[4.85387970e+02 8.98446228e+02 7.75661945e-01]	[4.67403473e+02 8.93366455e+02 7.28296041e-01]	[4.85471954e+02 8.70244812e+02 6.96876407e-01]
[529.06298828 277.6993103 0.88065469]	[523.98736572 359.79714966 0.91827202]	[467.39456177 359.73120117 0.85173285]	[441.90643311 472.55935669 0.86479902]	[441.69198608 577.71875 0.88295531]	[585.5135498 362.19815063 0.88665998]	[603.33123779 475.07977295 0.82836545]	[605.98199463 575.22625732 0.85090774]	[523.77703857 544.41113281 0.72237843]	[482.77774048 544.40734863 0.72027481]	[485.43469238 706.1104126 0.82587516]	[4.82825378e+02 8.57421631e+02 8.18604589e-01]	[562.39349365 544.41925049 0.73033565]	[557.22790527 708.5324707 0.83718324]	[5.59793152e+02 8.62514771e+02 7.80613482e-01]	[521.21484375 269.8168335 0.89168119]	[544.33288574 269.84002686 0.90418649]	[500.64953613 274.98422241 0.9161917 ]	[562.35821533 275.03942871 0.91043061]	[5.62396301e+02 9.03562744e+02 7.62186408e-01]	[5.82770691e+02 8.93313477e+02 7.93543220e-01]	[5.46975708e+02 8.72762695e+02 7.00434387e-01]	[4.85373566e+02 8.98435364e+02 7.77688146e-01]	[4.67394348e+02 8.93357788e+02 7.28468776e-01]	[4.85475891e+02 8.70235474e+02 6.95437551e-01]
[529.03289795 277.70355225 0.88319689]	[523.99041748 359.79541016 0.91818649]	[467.39932251 359.72912598 0.85122067]	[441.9046936 472.56292725 0.8636502 ]	[441.68673706 577.72497559 0.88270384]	[585.51391602 362.1968689 0.88627779]	[603.32702637 475.12072754 0.83646578]	[605.98358154 577.73303223 0.85797971]	[523.79412842 544.4050293 0.72842199]	[482.78216553 544.39575195 0.72479427]	[485.45089722 706.06524658 0.82544374]	[4.82830902e+02 8.59949890e+02 8.15880656e-01]	[562.4175415 544.41625977 0.73604614]	[557.22241211 708.50946045 0.84583807]	[5.59804077e+02 8.62548340e+02 7.83816874e-01]	[521.20111084 269.82971191 0.89015144]	[544.31085205 269.8527832 0.90596688]	[500.64483643 274.98828125 0.91620392]	[562.34576416 275.0383606 0.91158056]	[5.62395813e+02 9.03589661e+02 7.65283525e-01]	[5.82764160e+02 8.93332642e+02 7.88203776e-01]	[5.46995605e+02 8.72785706e+02 6.99490726e-01]	[4.85355316e+02 8.98456482e+02 7.78233469e-01]	[4.64941681e+02 8.93374512e+02 7.31393576e-01]	[4.85476990e+02 8.70295715e+02 6.97876036e-01]
[526.53344727 280.09762573 0.8876549 ]	[523.96899414 359.82128906 0.91802585]	[464.94250488 359.75256348 0.8555131 ]	[441.89724731 475.06158447 0.8668226 ]	[441.68777466 577.74102783 0.8860234 ]	[585.47576904 362.22903442 0.88451439]	[603.2911377 475.15945435 0.83268797]	[605.97723389 577.73657227 0.85978907]	[521.41522217 544.33758545 0.72125161]	[482.75463867 541.90576172 0.72310579]	[485.41116333 706.10339355 0.83073032]	[4.82837708e+02 8.59962646e+02 8.16368520e-01]	[562.36853027 544.35681152 0.72673601]	[557.23034668 708.52362061 0.84190428]	[5.59804871e+02 8.62525696e+02 7.84945011e-01]	[518.76519775 269.89163208 0.87977552]	[541.91644287 269.88430786 0.91201335]	[498.2194519 275.02932739 0.90908611]	[562.27709961 275.06814575 0.90706468]	[5.62378174e+02 9.03582642e+02 7.66957641e-01]	[5.80354248e+02 8.93328979e+02 7.89111972e-01]	[5.47005615e+02 8.72764648e+02 7.00514197e-01]	[4.85375336e+02 8.98468384e+02 7.76920199e-01]	[4.67395569e+02 8.93390503e+02 7.30604470e-01]	[4.85480286e+02 8.70301331e+02 6.99456692e-01]
[526.50177002 280.12356567 0.89295828]	[523.9465332 362.21414185 0.91842163]	[464.91027832 359.79580688 0.8529225 ]	[441.88162231 475.12179565 0.87383783]	[439.2640686 577.72973633 0.87648988]	[585.43847656 362.24035645 0.88157868]	[600.89361572 475.14407349 0.82725197]	[605.96905518 577.72637939 0.8588295 ]	[521.40545654 541.80853271 0.71791947]	[482.75820923 541.80340576 0.71522099]	[485.43179321 706.08465576 0.82564348]	[4.82836700e+02 8.59941101e+02 8.15677285e-01]	[562.34436035 541.83312988 0.71981436]	[557.22839355 708.51599121 0.83993834]	[5.59832397e+02 8.62507080e+02 7.86916494e-01]	[518.72485352 269.92276001 0.87889224]	[541.88842773 269.90249634 0.91308463]	[498.15884399 275.05682373 0.89108044]	[562.23638916 275.04974365 0.87837017]	[5.62368469e+02 9.03599548e+02 7.63455808e-01]	[5.80351379e+02 8.93338379e+02 7.82659948e-01]	[5.47039124e+02 8.72757935e+02 6.90651596e-01]	[4.85388916e+02 8.98471924e+02 7.75042832e-01]	[4.67401062e+02 8.93393799e+02 7.29514241e-01]	[4.85472961e+02 8.70286865e+02 6.94807649e-01]
[524.01556396 280.1446228 0.90109456]	[523.86871338 362.24203491 0.92410898]	[462.44302368 359.81964111 0.8583625 ]	[441.85791016 475.09381104 0.87188584]	[439.1885376 577.7053833 0.87166595]	[585.37072754 362.24133301 0.88677132]	[600.81982422 475.17288208 0.8244108 ]	[605.9296875 577.71490479 0.86065298]	[521.36212158 544.34906006 0.71427625]	[482.73431396 544.33837891 0.7115379 ]	[485.43719482 706.09710693 0.82547927]	[4.82834076e+02 8.57455078e+02 8.14608872e-01]	[562.3036499 544.3536377 0.71264684]	[557.20288086 708.50280762 0.83765298]	[5.62205322e+02 8.59995667e+02 7.87592292e-01]	[516.20721436 269.93151855 0.86122698]	[541.79449463 269.9241333 0.90955657]	[495.6572876 275.05523682 0.87871718]	[559.83306885 275.0597229 0.90936399]	[5.62357971e+02 9.03586548e+02 7.63455868e-01]	[5.80355164e+02 8.93325012e+02 7.82294512e-01]	[5.49520752e+02 8.72735718e+02 6.74456298e-01]	[4.85415253e+02 8.98479492e+02 7.71289587e-01]	[4.67417877e+02 8.93399109e+02 7.25630641e-01]	[4.85468628e+02 8.70266052e+02 6.88441455e-01]
[523.93981934 280.11654663 0.91756958]	[523.78375244 362.21499634 0.93107039]	[462.35903931 359.79116821 0.87806302]	[441.82751465 472.60928345 0.8765741 ]	[439.15960693 575.2208252 0.86831057]	[582.9552002 362.22210693 0.8824144 ]	[600.75152588 477.59210205 0.81139916]	[605.86712646 577.73010254 0.85794336]	[521.25964355 541.90124512 0.71225882]	[480.33517456 541.90081787 0.71046931]	[485.40515137 706.08343506 0.83478761]	[4.82831696e+02 8.57429138e+02 8.14814270e-01]	[559.83660889 541.9095459 0.69994593]	[554.69415283 706.10565186 0.8328715 ]	[5.62204285e+02 8.62491638e+02 7.86677957e-01]	[513.65332031 269.9168396 0.85053289]	[541.73217773 269.91699219 0.90056765]	[493.08370972 275.03665161 0.86654568]	[559.72766113 275.09973145 0.88322383]	[5.62364807e+02 9.03565674e+02 7.58578777e-01]	[5.80348450e+02 8.93316406e+02 7.84925520e-01]	[5.49513367e+02 8.72754639e+02 6.75703228e-01]	[4.85413116e+02 8.98474121e+02 7.71991014e-01]	[4.67415497e+02 8.93394714e+02 7.24717557e-01]	[4.85468933e+02 8.70248291e+02 6.84333384e-01]
[523.89605713 280.13973999 0.92058247]	[521.38226318 362.19729614 0.93491358]	[462.28283691 359.80633545 0.87992501]	[441.73916626 475.09988403 0.87937814]	[439.09344482 577.75976562 0.86368769]	[582.88653564 359.79156494 0.88933647]	[598.32159424 475.15197754 0.8071931 ]	[603.49645996 580.215271 0.86190844]	[521.21148682 544.43005371 0.72311777]	[480.25933838 544.44647217 0.71187407]	[485.36526489 706.04309082 0.84093654]	[4.82843689e+02 8.57407410e+02 8.17371190e-01]	[559.84326172 544.4197998 0.71378672]	[554.61151123 708.51501465 0.82461578]	[5.62234009e+02 8.59999207e+02 7.91356862e-01]	[511.09713745 272.34963989 0.85001981]	[539.30615234 269.9069519 0.88373262]	[490.52218628 275.00787354 0.86679411]	[557.25537109 275.02157593 0.88401926]	[5.62339050e+02 9.03575684e+02 7.57142782e-01]	[5.80346375e+02 8.93321106e+02 7.81501710e-01]	[5.49570007e+02 8.72745789e+02 6.68367624e-01]	[4.85387512e+02 8.98467407e+02 7.67112494e-01]	[4.67402588e+02 8.93384644e+02 7.24270880e-01]	[4.87940857e+02 8.70216797e+02 6.85203135e-01]
[523.79870605 280.14117432 0.92749363]	[521.31860352 359.81314087 0.93423325]	[462.22601318 359.77038574 0.88845927]	[441.73052979 475.06723022 0.87382174]	[436.64651489 577.79077148 0.85054904]	[582.79174805 359.78115845 0.88011265]	[595.6751709 477.59970093 0.79992056]	[603.35119629 575.16235352 0.8464548 ]	[518.71783447 544.44622803 0.71137166]	[480.16067505 544.44744873 0.70490199]	[482.93292236 706.13220215 0.85322833]	[4.82840485e+02 8.59952881e+02 8.14772487e-01]	[557.26824951 544.45648193 0.69099975]	[549.58563232 708.50213623 0.82914019]	[5.62236633e+02 8.62498840e+02 7.93253481e-01]	[508.48245239 272.37182617 0.87020546]	[536.74078369 269.90744019 0.85392296]	[485.49414062 275.02194214 0.88676757]	[552.14459229 274.99401855 0.86114669]	[5.62321838e+02 9.03589050e+02 7.57960320e-01]	[5.80328308e+02 8.93333740e+02 7.78416276e-01]	[5.52057373e+02 8.72763550e+02 6.64378226e-01]	[4.85377258e+02 8.98479919e+02 7.69849002e-01]	[4.64954498e+02 8.93397644e+02 7.28773117e-01]	[4.87939148e+02 8.70291199e+02 6.94083452e-01]
[521.32336426 280.1751709 0.91810817]	[521.23095703 359.81195068 0.9280082 ]	[459.80010986 359.74743652 0.89278132]	[441.66360474 470.05084229 0.87311423]	[436.59713745 577.79681396 0.84708333]	[580.33929443 359.81658936 0.86701488]	[590.61364746 475.13046265 0.80102319]	[603.2600708 575.16094971 0.83796704]	[516.21783447 546.93353271 0.70336694]	[477.71450806 546.92822266 0.69931006]	[482.84533691 708.51245117 0.85532111]	[4.82840881e+02 8.59940796e+02 8.10020685e-01]	[557.18322754 546.95526123 0.68672204]	[547.02276611 706.08905029 0.85488105]	[5.62231567e+02 8.62525085e+02 7.94236183e-01]	[505.89697266 272.36584473 0.89760852]	[534.12237549 272.35968018 0.85053527]	[485.38769531 275.01119995 0.90457416]	[549.54718018 275.09094238 0.88067198]	[5.62320007e+02 9.03600037e+02 7.61409640e-01]	[5.80328979e+02 8.93340149e+02 7.80064285e-01]	[5.52069153e+02 8.72786682e+02 6.69212699e-01]	[4.85373413e+02 8.98465027e+02 7.68533409e-01]	[4.64954407e+02 8.93383545e+02 7.28366792e-01]	[4.87953125e+02 8.70273132e+02 6.89317107e-01]
[521.21710205 282.68441772 0.89500511]	[518.7265625 359.82052612 0.90249681]	[459.66479492 359.81097412 0.87450403]	[439.20797729 472.60470581 0.868563 ]	[431.55450439 580.21655273 0.82660115]	[577.75109863 359.79556274 0.85076714]	[588.05822754 475.10501099 0.82402611]	[600.84136963 575.20751953 0.82894582]	[513.65991211 546.9541626 0.69910622]	[477.60952759 546.93670654 0.68973792]	[482.80990601 706.11138916 0.859721 ]	[4.82812775e+02 8.59990662e+02 8.12847078e-01]	[552.13970947 546.98522949 0.68242186]	[546.98052979 706.09094238 0.86796844]	[5.62234009e+02 8.62534058e+02 7.96166539e-01]	[503.42501831 272.48135376 0.92641246]	[529.07904053 272.45187378 0.86711979]	[482.8979187 274.99578857 0.92364657]	[547.00976562 275.07766724 0.88716888]	[5.62348877e+02 9.03592957e+02 7.66467214e-01]	[5.80351746e+02 8.93337280e+02 7.86432087e-01]	[5.52063171e+02 8.72798401e+02 6.74447954e-01]	[4.85368988e+02 8.98474609e+02 7.74867713e-01]	[4.64942932e+02 8.93402100e+02 7.34663188e-01]	[4.85474304e+02 8.70313782e+02 6.92929149e-01]
[518.73931885 285.26263428 0.86889374]	[516.18725586 362.20220947 0.88033354]	[457.16714478 362.21362305 0.85393214]	[439.14266968 475.08724976 0.87020695]	[426.39321899 580.22265625 0.83244854]	[575.18005371 359.81610107 0.84182209]	[585.60266113 475.13769531 0.84729576]	[600.7520752 572.58538818 0.82349348]	[511.00714111 544.46533203 0.70233303]	[470.03289795 544.4510498 0.67686236]	[482.77096558 706.04864502 0.85444164]	[4.82806030e+02 8.59964600e+02 8.13734174e-01]	[549.51257324 544.48693848 0.69223076]	[544.5168457 706.09436035 0.88835794]	[5.62232239e+02 8.59993469e+02 7.98107803e-01]	[503.33755493 274.95492554 0.96065938]	[526.52325439 274.91366577 0.89387739]	[482.79611206 275.0682373 0.92885876]	[544.55877686 275.11618042 0.89488196]	[5.62333801e+02 9.03579956e+02 7.63830066e-01]	[5.80340332e+02 8.93325134e+02 7.87255645e-01]	[5.52101440e+02 8.72747681e+02 6.72641277e-01]	[4.85379211e+02 8.98452454e+02 7.73477197e-01]	[4.64950531e+02 8.93386475e+02 7.35880375e-01]	[4.85467590e+02 8.70292908e+02 6.95717335e-01]
[516.22631836 287.82910156 0.85394138]	[511.07327271 359.78668213 0.87463832]	[454.59011841 359.79602051 0.8407793 ]	[436.66439819 472.54919434 0.84783542]	[421.39352417 577.79376221 0.86492151]	[572.5916748 359.79324341 0.84227186]	[585.51678467 475.0869751 0.85585129]	[595.7355957 572.59362793 0.80840689]	[505.98269653 546.93267822 0.71730608]	[464.95593262 544.50311279 0.68413466]	[480.34603882 706.04455566 0.85991073]	[4.82797546e+02 8.59933899e+02 8.11532259e-01]	[546.96002197 544.49414062 0.71501696]	[544.49676514 706.11920166 0.89462185]	[5.62229309e+02 8.62491577e+02 7.97808170e-01]	[503.269104 275.01583862 0.96732116]	[526.41906738 275.00006104 0.91722143]	[482.73965454 275.06158447 0.9249301 ]	[544.45941162 277.51281738 0.90235871]	[5.62341736e+02 9.03577698e+02 7.70882010e-01]	[5.80346802e+02 8.93328796e+02 7.96284795e-01]	[5.52105469e+02 8.72761841e+02 6.69781983e-01]	[4.85394836e+02 8.98449402e+02 7.74656892e-01]	[4.67402435e+02 8.93392273e+02 7.36446977e-01]	[4.85461487e+02 8.70261780e+02 6.91716313e-01]
[513.65917969 292.94186401 0.87138414]	[508.47143555 359.78707886 0.8881436 ]	[452.01660156 362.19836426 0.83060497]	[436.54122925 470.03921509 0.82725716]	[421.26495361 577.73840332 0.87736088]	[567.57128906 359.76000977 0.85915583]	[585.45794678 472.58178711 0.85066599]	[593.13269043 570.10266113 0.80406952]	[505.89733887 544.45947266 0.73265356]	[464.83731079 544.45690918 0.70736498]	[480.31628418 706.02062988 0.86231232]	[4.82789551e+02 8.60008423e+02 8.10967028e-01]	[544.51947021 544.44885254 0.73251361]	[544.46136475 706.07080078 0.90070951]	[5.62234436e+02 8.62496948e+02 8.00481021e-01]	[500.82177734 277.50854492 0.96253276]	[523.93737793 277.48736572 0.94828677]	[480.24594116 277.56286621 0.92381108]	[544.3739624 277.5824585 0.90604919]	[5.62344360e+02 9.03561401e+02 7.70330310e-01]	[5.80343750e+02 8.93322144e+02 7.95275033e-01]	[5.52131958e+02 8.72763184e+02 6.69170380e-01]	[4.85369293e+02 8.98457764e+02 7.76681662e-01]	[4.64945862e+02 8.93395752e+02 7.39721835e-01]	[4.85450775e+02 8.70317627e+02 6.93847299e-01]
[508.54779053 295.42388916 0.89019316]	[505.9168396 359.7701416 0.90933985]	[446.97573853 359.78765869 0.84205884]	[431.52655029 469.9894104 0.81327474]	[421.14309692 575.21063232 0.87223798]	[565.05804443 359.74237061 0.88573325]	[582.98913574 467.40481567 0.84690964]	[588.10083008 572.65942383 0.81055337]	[503.45822144 544.35198975 0.74684632]	[462.40725708 544.35223389 0.72227651]	[480.28164673 705.94708252 0.85465688]	[4.82800049e+02 8.62525085e+02 8.17827940e-01]	[544.42449951 544.34716797 0.75348037]	[544.42523193 706.12481689 0.90539849]	[5.62233887e+02 8.62493225e+02 7.99207747e-01]	[500.71185303 277.62533569 0.94279557]	[523.80352783 277.63934326 0.95110655]	[480.13238525 277.60745239 0.88803905]	[541.84436035 277.6590271 0.87383467]	[5.62320679e+02 9.03559326e+02 7.67531037e-01]	[5.80330078e+02 8.93330933e+02 7.97754288e-01]	[5.54628662e+02 8.72755127e+02 6.62481129e-01]	[4.85360138e+02 9.00981567e+02 7.68292129e-01]	[4.64924744e+02 8.93440613e+02 7.35753238e-01]	[4.85461853e+02 8.72747986e+02 7.05790162e-01]
[508.46359253 295.49261475 0.90593791]	[503.42825317 359.77947998 0.92555493]	[444.41790771 359.78909302 0.851017 ]	[423.87606812 472.597229 0.84072214]	[418.70593262 575.15112305 0.86884654]	[564.89367676 359.74090576 0.89860791]	[582.86853027 469.97219849 0.84591901]	[588.04473877 572.62811279 0.82118273]	[503.38421631 544.34356689 0.74820197]	[462.34121704 544.35577393 0.72655731]	[480.24731445 705.99389648 0.86960936]	[4.82806274e+02 8.62508667e+02 8.21499944e-01]	[544.34954834 544.32495117 0.75550777]	[544.38421631 706.04705811 0.91389799]	[5.62242065e+02 8.59976013e+02 8.03199649e-01]	[498.24951172 277.72412109 0.90581143]	[521.39556885 277.70837402 0.93664962]	[477.65139771 277.64535522 0.86052996]	[541.76867676 277.63562012 0.85851407]	[5.62315918e+02 9.03553589e+02 7.70848036e-01]	[5.80325806e+02 8.93327393e+02 7.98881710e-01]	[5.54661011e+02 8.72721558e+02 6.60380602e-01]	[4.85412201e+02 9.00984558e+02 7.63120592e-01]	[4.67417480e+02 8.93456421e+02 7.29946315e-01]	[4.85461548e+02 8.72720520e+02 7.13394880e-01]
[505.87295532 295.57894897 0.92959678]	[503.25582886 359.79238892 0.94217116]	[441.8343811 359.81784058 0.87355125]	[421.36538696 475.11236572 0.87057483]	[418.58001709 577.74578857 0.86033553]	[562.39654541 359.73483276 0.90353048]	[580.32635498 469.98239136 0.82660973]	[585.60577393 572.60357666 0.83661747]	[503.30627441 544.38397217 0.75140643]	[462.26184082 544.41351318 0.74011642]	[480.19293213 705.95874023 0.87368453]	[4.82791687e+02 8.60006653e+02 8.18904221e-01]	[544.30200195 544.34625244 0.75283223]	[544.33227539 706.06134033 0.91323543]	[5.62239807e+02 8.59962952e+02 8.03626001e-01]	[495.64245605 280.17449951 0.87772727]	[521.23834229 280.1434021 0.90956002]	[472.55737305 277.64724731 0.82768273]	[539.27679443 277.59664917 0.84753764]	[5.62307800e+02 9.03570801e+02 7.75007069e-01]	[5.80324524e+02 8.93339355e+02 8.00513327e-01]	[5.54676453e+02 8.72701111e+02 6.53523803e-01]	[4.85451080e+02 9.00992188e+02 7.59380937e-01]	[4.67452606e+02 8.95849915e+02 7.26782978e-01]	[4.85446625e+02 8.70318726e+02 7.10080147e-01]
[503.39328003 297.99871826 0.9492054 ]	[500.79562378 359.77920532 0.9425503 ]	[441.72506714 359.80715942 0.88134694]	[421.29211426 472.60580444 0.87586081]	[416.12322998 577.7300415 0.84486926]	[562.26263428 359.71212769 0.89483076]	[580.23144531 472.57095337 0.81356496]	[585.53826904 572.63525391 0.84682947]	[500.89456177 541.88433838 0.75055116]	[462.19995117 544.35668945 0.74060625]	[480.12908936 705.98693848 0.85236901]	[4.82785461e+02 8.57449036e+02 8.23121667e-01]	[541.90209961 541.83740234 0.75050592]	[544.31982422 706.0456543 0.90568161]	[5.62232422e+02 8.59959717e+02 8.01216841e-01]	[493.07479858 282.68243408 0.85760736]	[518.76116943 282.70437622 0.86939633]	[469.99331665 277.61618042 0.81940925]	[536.6942749 277.59036255 0.82503349]	[5.62329224e+02 9.03579041e+02 7.77523279e-01]	[5.80344543e+02 8.93337036e+02 8.03435028e-01]	[5.54645935e+02 8.72695740e+02 6.56807184e-01]	[4.85470734e+02 8.98494385e+02 7.61889100e-01]	[4.67460449e+02 8.93437561e+02 7.30173647e-01]	[4.85451660e+02 8.70235718e+02 7.08506227e-01]
[500.78927612 298.10510254 0.95330435]	[498.21313477 359.76095581 0.91906953]	[439.18460083 362.20016479 0.87147766]	[418.74749756 472.57720947 0.87639219]	[410.94610596 577.71051025 0.81084615]	[557.16937256 359.69351196 0.85656166]	[570.05627441 467.41937256 0.79985732]	[585.37524414 567.59277344 0.87106359]	[500.74505615 544.34771729 0.76434284]	[459.74542236 544.41900635 0.7443797 ]	[477.59115601 705.93212891 0.82377523]	[4.82778473e+02 8.54914978e+02 8.32653046e-01]	[541.77539062 541.89257812 0.75586534]	[541.94787598 706.00311279 0.89606589]	[5.59819397e+02 8.57415100e+02 7.96610892e-01]	[485.427948 285.28463745 0.86794966]	[511.08886719 287.82003784 0.83353329]	[464.90939331 277.66394043 0.84537065]	[526.52160645 280.14105225 0.81737071]	[5.62356750e+02 9.03582031e+02 7.78213441e-01]	[5.80357788e+02 8.93321655e+02 8.07485521e-01]	[5.52094299e+02 8.70257690e+02 6.62385881e-01]	[4.85426605e+02 8.98486267e+02 7.74738789e-01]	[4.67409149e+02 8.93425598e+02 7.46406317e-01]	[4.85454102e+02 8.70127930e+02 7.01860964e-01]
[500.78829956 298.10653687 0.9535498 ]	[498.21609497 359.76092529 0.91956735]	[439.18640137 362.19882202 0.87161654]	[418.74890137 472.5743103 0.87607479]	[408.48046875 577.72015381 0.81193614]	[557.17321777 359.69537354 0.8567276 ]	[570.05212402 467.42327881 0.79949355]	[585.37432861 567.58868408 0.87184191]	[500.73205566 544.3270874 0.76084977]	[459.72763062 544.39038086 0.74451816]	[477.59112549 705.94293213 0.82612824]	[4.82778717e+02 8.54928528e+02 8.32449913e-01]	[541.77020264 541.88104248 0.75467783]	[541.94891357 705.99743652 0.89541274]	[5.59815063e+02 8.57407471e+02 7.97847509e-01]	[485.42785645 285.28527832 0.86782688]	[511.08779907 287.82250977 0.83383954]	[464.90914917 277.65844727 0.84504282]	[526.5213623 280.14181519 0.81789643]	[5.62359314e+02 9.03583740e+02 7.78547406e-01]	[5.80359253e+02 8.93319641e+02 8.08221936e-01]	[5.52083740e+02 8.70245789e+02 6.64664507e-01]	[4.85427216e+02 8.98492432e+02 7.73956358e-01]	[4.67410767e+02 8.93429077e+02 7.46366918e-01]	[4.85448547e+02 8.70139587e+02 7.06833720e-01]
[500.7053833 298.1852417 0.94163793]	[495.65606689 359.76119995 0.8979857 ]	[436.69290161 359.82424927 0.85768831]	[418.66577148 472.57028198 0.87373459]	[403.37054443 575.17462158 0.83369774]	[552.11621094 359.70446777 0.85483152]	[567.48468018 464.93875122 0.83732778]	[582.99591064 567.57647705 0.8791517 ]	[500.64666748 541.89807129 0.75240028]	[459.67791748 544.36230469 0.74844897]	[475.11425781 705.93835449 0.82800347]	[4.82796387e+02 8.54926453e+02 8.33633721e-01]	[539.30340576 541.84918213 0.73300922]	[541.92022705 705.97839355 0.90058511]	[5.59801941e+02 8.57426270e+02 7.91732550e-01]	[482.94586182 287.83779907 0.88793606]	[508.51998901 287.88824463 0.84533662]	[462.39376831 280.1166687 0.86920774]	[526.45721436 280.17562866 0.81164241]	[5.62376038e+02 9.01065918e+02 7.86284924e-01]	[5.80360779e+02 8.93287720e+02 8.18436742e-01]	[5.52078003e+02 8.70267456e+02 6.61835372e-01]	[4.85422791e+02 8.98513733e+02 7.84035325e-01]	[4.67411377e+02 8.93439331e+02 7.55608499e-01]	[4.85460510e+02 8.70138000e+02 7.00770617e-01]
[498.25271606 298.23675537 0.91809589]	[493.1050415 359.73452759 0.88860452]	[436.60623169 359.76861572 0.85696453]	[418.58148193 472.55627441 0.86007953]	[400.82562256 572.67224121 0.85405374]	[549.57556152 359.70007324 0.85519284]	[565.04949951 470.02734375 0.84800559]	[582.9619751 570.01531982 0.88114381]	[498.11642456 541.79919434 0.72981209]	[457.17022705 541.85406494 0.73104548]	[472.60580444 705.95056152 0.81622076]	[4.82795013e+02 8.54915649e+02 8.34573507e-01]	[536.69116211 541.76678467 0.70532525]	[541.89404297 706.04724121 0.90326661]	[5.59793091e+02 8.54826294e+02 8.11544061e-01]	[482.82678223 290.38861084 0.90470624]	[506.01177979 290.3772583 0.86136019]	[462.28799438 280.16403198 0.86639714]	[526.43695068 277.72244263 0.82786512]	[5.62329834e+02 8.98506775e+02 7.86866426e-01]	[5.80291443e+02 8.93225464e+02 8.12052429e-01]	[5.52109253e+02 8.67710693e+02 6.47779107e-01]	[4.85407837e+02 8.98495972e+02 7.79702246e-01]	[4.67399170e+02 8.93431274e+02 7.58270562e-01]	[4.85472656e+02 8.70128967e+02 6.93632603e-01]
[498.13323975 300.63134766 0.89533252]	[488.0078125 359.70065308 0.89266574]	[434.0769043 359.78707886 0.84120679]	[416.16821289 472.51602173 0.84700453]	[400.75259399 575.14501953 0.86688274]	[547.0168457 359.63043213 0.87825233]	[564.97869873 469.9921875 0.85209739]	[582.90966797 570.07489014 0.87595344]	[495.63986206 541.79492188 0.72140193]	[457.11526489 541.87811279 0.72811675]	[472.55874634 705.98059082 0.81425673]	[4.82766235e+02 8.54904297e+02 8.37020874e-01]	[534.16162109 541.73297119 0.691571 ]	[541.88006592 706.04248047 0.90766358]	[5.59758911e+02 8.52259644e+02 8.18817496e-01]	[482.72723389 290.42956543 0.91109627]	[505.91329956 290.43612671 0.87761879]	[462.19729614 280.18365479 0.85620034]	[523.97784424 280.17544556 0.81587511]	[5.62299072e+02 8.95885315e+02 7.99795747e-01]	[5.80250183e+02 8.90731201e+02 8.03439021e-01]	[5.52067566e+02 8.65057983e+02 6.28167510e-01]	[4.85393250e+02 8.98483643e+02 7.79524922e-01]	[4.64940796e+02 8.93425598e+02 7.62395680e-01]	[4.85458252e+02 8.70118164e+02 6.91605508e-01]
[495.5993042 300.68371582 0.875521 ]	[485.48568726 359.71273804 0.90147871]	[431.53152466 359.8142395 0.83359098]	[416.12860107 469.99462891 0.83699322]	[400.69421387 575.18292236 0.86971807]	[546.92712402 359.61199951 0.89487201]	[564.92895508 467.4828186 0.8593412 ]	[582.85009766 570.07324219 0.87067413]	[493.13525391 541.82385254 0.7142235 ]	[454.6505127 541.90899658 0.71322286]	[469.99795532 705.9697876 0.81092036]	[4.82759918e+02 8.54859863e+02 8.42511654e-01]	[531.62475586 541.75305176 0.68873966]	[541.87457275 706.03747559 0.90478837]	[5.59700500e+02 8.52269104e+02 8.04503918e-01]	[480.29589844 292.87445068 0.91611677]	[503.46420288 292.89938354 0.893888 ]	[459.73937988 280.21508789 0.85379332]	[523.85736084 282.67474365 0.79723209]	[5.62396484e+02 8.93361938e+02 8.35511208e-01]	[5.80313171e+02 8.88180054e+02 8.05895090e-01]	[5.49516663e+02 8.65070129e+02 6.47121191e-01]	[4.85399750e+02 8.98459656e+02 7.80334473e-01]	[4.64943481e+02 8.93394470e+02 7.61970162e-01]	[4.85442078e+02 8.67675659e+02 6.84036076e-01]
[490.55303955 300.70013428 0.86900675]	[485.38793945 359.68649292 0.9182629 ]	[428.98318481 359.77386475 0.83966786]	[416.05813599 469.98455811 0.82608616]	[400.64437866 575.19610596 0.86898315]	[544.47119141 359.5854187 0.90946907]	[564.84503174 464.94107056 0.86437029]	[582.83282471 570.03460693 0.8663854 ]	[493.08300781 541.9006958 0.72314227]	[454.5975647 544.41186523 0.71462125]	[470.0039978 705.98413086 0.80778098]	[4.82757172e+02 8.54882202e+02 8.34661484e-01]	[531.60571289 541.80059814 0.70176059]	[541.85925293 706.02154541 0.9019801 ]	[5.57206726e+02 8.52268005e+02 7.85624146e-01]	[480.22320557 292.87823486 0.91367501]	[503.36437988 292.95559692 0.91718578]	[459.61361694 280.20214844 0.82088208]	[521.42022705 285.28451538 0.79644614]	[5.64842896e+02 8.93266785e+02 8.31431448e-01]	[5.80355835e+02 8.85619263e+02 7.85133243e-01]	[5.46993530e+02 8.65065002e+02 6.55615389e-01]	[4.85408020e+02 8.98476990e+02 7.74938941e-01]	[4.64937408e+02 8.93405212e+02 7.56797016e-01]	[4.85439453e+02 8.67694824e+02 6.74478471e-01]
[490.51821899 300.69680786 0.87081188]	[482.94125366 359.69271851 0.93124145]	[426.39819336 359.77429199 0.84865218]	[411.03475952 469.99179077 0.80442506]	[398.27841187 575.152771 0.8689003 ]	[544.40515137 359.59002686 0.9169094 ]	[562.44250488 464.85488892 0.87807906]	[582.79699707 567.54083252 0.87212884]	[490.55221558 541.82531738 0.71147287]	[452.08035278 544.32305908 0.69872463]	[469.96133423 706.02056885 0.80550921]	[4.82763397e+02 8.54861816e+02 8.37799311e-01]	[529.06243896 541.74072266 0.69497037]	[541.79718018 705.96002197 0.8951869 ]	[5.57213806e+02 8.49697998e+02 7.97898769e-01]	[480.19775391 292.88864136 0.91645259]	[503.3137207 292.95462036 0.9225719 ]	[457.15722656 280.18014526 0.81680828]	[521.30908203 285.28451538 0.77520454]	[5.62390320e+02 8.88186707e+02 8.25015366e-01]	[5.80255615e+02 8.75419189e+02 7.81195879e-01]	[5.47029053e+02 8.57371155e+02 6.53517723e-01]	[4.85404388e+02 8.98443115e+02 7.78155565e-01]	[4.64938782e+02 8.93386353e+02 7.65662134e-01]	[4.85457611e+02 8.67662048e+02 6.77181780e-01]
[487.98052979 300.69665527 0.87643731]	[482.89691162 359.68347168 0.93878502]	[423.8979187 359.79946899 0.85375655]	[408.44976807 470.037323 0.80638766]	[398.25039673 570.12341309 0.87332004]	[544.33966064 359.56643677 0.91802281]	[562.36828613 464.85070801 0.88141555]	[582.74243164 567.52020264 0.8666113 ]	[488.02087402 541.90374756 0.71364605]	[449.5123291 544.42297363 0.69896674]	[467.43835449 706.10406494 0.8138206 ]	[4.82749664e+02 8.54824829e+02 8.43063593e-01]	[528.99261475 541.80645752 0.70649409]	[541.77886963 705.9642334 0.89068389]	[5.54671509e+02 8.47068604e+02 7.64292240e-01]	[480.14041138 292.89736938 0.91062582]	[503.23855591 292.93865967 0.92008364]	[457.08911133 282.68988037 0.78933269]	[521.26391602 285.25338745 0.79644746]	[5.62281067e+02 8.83096619e+02 7.92100132e-01]	[5.77718079e+02 8.72875610e+02 7.82565832e-01]	[5.46980591e+02 8.52295837e+02 6.54714406e-01]	[4.85442535e+02 8.95955444e+02 7.85017669e-01]	[4.67408112e+02 8.93351990e+02 7.71830320e-01]	[4.85444794e+02 8.67612854e+02 6.74434662e-01]
[485.49465942 300.65893555 0.89108437]	[482.8800354 359.67776489 0.94041097]	[423.8604126 359.79400635 0.85623169]	[405.83306885 470.01489258 0.82026935]	[398.21728516 570.08660889 0.87647259]	[544.31072998 359.56411743 0.91920227]	[562.28497314 462.37661743 0.8805092 ]	[582.73950195 567.5345459 0.86040837]	[487.97720337 544.32867432 0.71872455]	[449.43154907 544.43395996 0.70204496]	[467.43331909 706.10314941 0.81567961]	[4.82739502e+02 8.54789185e+02 8.47521663e-01]	[528.97833252 541.84356689 0.71124917]	[541.74304199 705.97119141 0.89107072]	[5.52115234e+02 8.34339172e+02 7.67163515e-01]	[477.70608521 292.87435913 0.89417422]	[500.83053589 292.89682007 0.91605115]	[452.08865356 282.72366333 0.77882862]	[518.79803467 282.72866821 0.72491616]	[5.59750061e+02 8.77885559e+02 7.99963713e-01]	[5.72625305e+02 8.70308228e+02 7.94525623e-01]	[5.46967102e+02 8.47096863e+02 6.17394328e-01]	[4.85415649e+02 8.98412048e+02 7.75512695e-01]	[4.64944885e+02 8.93359558e+02 7.67997324e-01]	[4.85444611e+02 8.65118286e+02 6.76473677e-01]
[485.3765564 300.64172363 0.90908998]	[482.82528687 359.65383911 0.94388938]	[423.7817688 359.77954102 0.86345834]	[403.37695312 472.53540039 0.8294307 ]	[398.15899658 572.60986328 0.86653471]	[541.89025879 357.2175293 0.91622597]	[562.26019287 462.37112427 0.87848651]	[582.73150635 567.53240967 0.85867345]	[487.91384888 541.90472412 0.71776783]	[446.89089966 544.39971924 0.70745027]	[467.40863037 706.0892334 0.82452357]	[482.74047852 852.38092041 0.85268134]	[526.53460693 541.82891846 0.71256566]	[541.70397949 705.94976807 0.88247693]	[5.49542725e+02 8.29202515e+02 7.81780183e-01]	[477.59063721 292.88299561 0.88059348]	[500.71411133 290.45480347 0.90603513]	[449.49954224 282.7822876 0.76038879]	[518.73052979 282.67953491 0.77534395]	[5.57183350e+02 8.72765442e+02 8.00010920e-01]	[5.70059753e+02 8.67596558e+02 7.61922717e-01]	[5.44489563e+02 8.34313416e+02 6.54797375e-01]	[4.87919922e+02 8.95934082e+02 7.64520705e-01]	[4.67425629e+02 8.93336487e+02 7.59914994e-01]	[4.85451080e+02 8.65090515e+02 6.79570973e-01]
[482.91397095 300.6390686 0.91862124]	[482.74124146 359.7071228 0.94556057]	[421.2901001 362.22949219 0.8743186 ]	[403.34136963 472.57556152 0.83959454]	[398.13562012 572.6307373 0.86802745]	[541.84515381 359.58151245 0.91860682]	[562.23455811 464.87332153 0.86703008]	[580.30059814 567.5022583 0.85577124]	[485.45257568 544.33215332 0.73083204]	[444.42062378 544.4039917 0.71700782]	[464.94497681 706.11645508 0.83624434]	[482.73797607 852.37646484 0.85472739]	[526.48345947 541.85571289 0.73164731]	[539.30133057 705.91278076 0.86818635]	[5.47007263e+02 8.24007935e+02 7.75048614e-01]	[475.06430054 292.87936401 0.86568731]	[500.63180542 292.87301636 0.89633954]	[446.97299194 282.71368408 0.7748552 ]	[516.20904541 280.22741699 0.76262748]	[5.52083557e+02 8.70212219e+02 7.74761200e-01]	[5.67506409e+02 8.59981201e+02 7.21774995e-01]	[5.44425110e+02 8.29148132e+02 6.57614827e-01]	[4.85468536e+02 8.95914124e+02 7.58939147e-01]	[4.67422302e+02 8.93325134e+02 7.55037785e-01]	[4.85454407e+02 8.65087158e+02 6.81184173e-01]
[482.81088257 300.73223877 0.91550696]	[480.33462524 359.66973877 0.94945669]	[421.23449707 362.21844482 0.88047004]	[403.33654785 472.59899902 0.84212351]	[398.12649536 572.65222168 0.86961359]	[541.75494385 357.20883179 0.90512049]	[559.82940674 464.86825562 0.85863847]	[580.23199463 567.47698975 0.84271133]	[485.40136719 544.32879639 0.74253958]	[444.39208984 544.409729 0.72336805]	[464.93795776 706.07873535 0.84653962]	[4.82746277e+02 8.52383972e+02 8.48072052e-01]	[526.40856934 541.85095215 0.749672 ]	[539.29901123 705.93395996 0.85947978]	[544.43811035 808.75128174 0.85994315]	[469.97741699 293.00314331 0.87671733]	[498.13427734 292.95428467 0.88622808]	[444.42886353 285.25570679 0.7942754 ]	[513.65533447 280.15161133 0.77599525]	[5.49518311e+02 8.54886902e+02 7.52158761e-01]	[5.65027588e+02 8.49661682e+02 7.81302392e-01]	[5.41852905e+02 8.11304688e+02 6.80758655e-01]	[4.87926117e+02 8.95877380e+02 7.57207572e-01]	[4.67446320e+02 8.93302185e+02 7.58393228e-01]	[4.85463013e+02 8.65101318e+02 6.77914798e-01]
[482.77536011 300.74584961 0.91769773]	[480.30023193 359.70071411 0.94905031]	[421.2102356 362.26177979 0.87899774]	[403.31134033 475.08425903 0.85235673]	[398.11599731 572.6595459 0.86661965]	[541.71917725 357.21594238 0.90024376]	[559.8180542 464.93664551 0.85452038]	[580.22033691 567.52789307 0.83753866]	[485.3868103 544.33514404 0.74691176]	[444.36581421 544.42523193 0.72903931]	[464.91329956 706.05682373 0.85490209]	[482.75140381 852.34179688 0.85921079]	[526.40911865 541.85089111 0.75234461]	[539.25439453 705.95007324 0.85098732]	[544.33538818 808.54498291 0.84560859]	[467.44915771 293.01956177 0.88825768]	[495.6796875 292.94598389 0.87844908]	[444.33053589 287.82345581 0.79340231]	[513.59552002 280.11132812 0.7704559 ]	[5.49529236e+02 8.52373596e+02 7.48816907e-01]	[5.65008362e+02 8.47083191e+02 7.48657823e-01]	[5.39300171e+02 8.08733215e+02 6.20964825e-01]	[4.87961395e+02 8.95844116e+02 7.60634124e-01]	[4.67485229e+02 8.93281799e+02 7.63377964e-01]	[4.85458862e+02 8.62569336e+02 6.75547898e-01]
[482.7755127 300.74575806 0.91764581]	[480.2986145 359.70278931 0.94876599]	[421.20999146 362.26431274 0.87837172]	[403.31335449 475.08660889 0.85236412]	[398.11361694 572.64318848 0.86731589]	[541.71881104 357.21707153 0.90025222]	[559.82043457 464.93408203 0.85473132]	[580.21807861 567.52441406 0.83726192]	[485.38500977 544.35308838 0.74847221]	[444.36553955 544.44665527 0.72897816]	[464.91448975 706.05462646 0.85513145]	[482.75228882 852.34014893 0.85931236]	[526.40539551 541.86608887 0.75391442]	[539.25469971 705.93896484 0.84926391]	[544.33422852 808.5479126 0.8466301 ]	[467.44924927 293.01928711 0.88811827]	[495.67935181 292.94528198 0.87816465]	[444.32849121 287.8208313 0.79426146]	[513.59344482 280.11190796 0.77045184]	[5.49530090e+02 8.52365356e+02 7.53846765e-01]	[5.65006165e+02 8.47080261e+02 7.52763867e-01]	[5.39298828e+02 8.08742432e+02 6.22900486e-01]	[4.87968414e+02 8.95844727e+02 7.62230337e-01]	[4.67491882e+02 8.93283691e+02 7.64421284e-01]	[4.85456909e+02 8.62565979e+02 6.74638093e-01]
[480.36618042 300.77752686 0.91293126]	[480.27371216 359.72439575 0.95182455]	[421.1963501 362.28149414 0.87790579]	[403.29110718 475.10510254 0.85968029]	[398.10440063 572.65264893 0.86636907]	[539.32043457 359.5821228 0.89815873]	[559.76239014 467.4397583 0.83947951]	[577.79040527 567.53466797 0.83390594]	[485.36981201 544.33911133 0.74954164]	[444.37203979 544.43572998 0.73105538]	[464.92669678 706.11315918 0.84625459]	[4.82756683e+02 8.52385010e+02 8.50858092e-01]	[524.00189209 541.84899902 0.75702691]	[539.22076416 705.98736572 0.84465575]	[541.91595459 801.0032959 0.80741811]	[464.94396973 293.01437378 0.89821351]	[495.60067749 292.98718262 0.87477946]	[441.93865967 285.27362061 0.81422102]	[511.01696777 280.16644287 0.77309972]	[5.46947449e+02 8.52181274e+02 7.30713308e-01]	[5.64903442e+02 8.39483154e+02 7.00693071e-01]	[5.36700012e+02 8.06017395e+02 5.49261212e-01]	[4.90484833e+02 8.93406250e+02 7.65334010e-01]	[4.69995880e+02 8.93264587e+02 7.62827098e-01]	[4.85440491e+02 8.65099121e+02 6.69639170e-01]
[480.30975342 303.21603394 0.91023815]	[480.23266602 359.77163696 0.9451071 ]	[421.15997314 362.347229 0.86815512]	[403.27310181 475.1335144 0.86430836]	[398.10870361 572.60174561 0.86341888]	[539.27337646 359.61685181 0.89723092]	[559.75799561 467.48287964 0.83596289]	[577.74804688 567.53997803 0.82809675]	[485.36672974 544.48126221 0.74068606]	[444.36431885 547.02423096 0.71408457]	[464.91925049 708.50164795 0.84292465]	[4.82729767e+02 8.54883179e+02 8.39876950e-01]	[524.0012207 544.3694458 0.75332713]	[539.20629883 706.0848999 0.83515632]	[541.94787598 795.78796387 0.82445133]	[464.88464355 295.38821411 0.90648216]	[493.07879639 293.01004028 0.87352931]	[441.89196777 285.24588013 0.82721263]	[508.49697876 280.21176147 0.78173238]	[5.46924072e+02 8.49606628e+02 7.21190810e-01]	[5.64912964e+02 8.34346497e+02 6.96076572e-01]	[5.36691406e+02 7.95835693e+02 5.64909875e-01]	[4.87979736e+02 8.93440979e+02 7.57726610e-01]	[4.67493042e+02 8.93306396e+02 7.57377386e-01]	[4.85437195e+02 8.67653748e+02 6.74024045e-01]
[480.27923584 303.2388916 0.90579641]	[480.17715454 359.8130188 0.93454629]	[418.76876831 364.83428955 0.8630259 ]	[403.26370239 477.60250854 0.87067157]	[398.08660889 572.621521 0.85675764]	[539.23956299 359.65533447 0.89624292]	[559.73461914 467.48471069 0.8293106 ]	[577.71258545 567.54101562 0.82172513]	[482.96447754 544.47351074 0.74292243]	[444.31503296 547.00341797 0.71776694]	[464.8821106 708.66033936 0.84305984]	[4.82715088e+02 8.57414429e+02 8.31989884e-01]	[523.96740723 544.37164307 0.757204 ]	[539.17248535 706.13092041 0.82286417]	[541.91387939 790.71429443 0.85884631]	[464.83898926 295.42077637 0.91667396]	[490.56466675 293.02807617 0.87479222]	[441.8739624 285.30929565 0.82818294]	[508.47653198 280.1980896 0.79108143]	[5.44485168e+02 8.47045044e+02 7.16213465e-01]	[5.64863708e+02 8.31798035e+02 7.07665145e-01]	[5.36707153e+02 7.90730774e+02 6.08749926e-01]	[4.85456299e+02 8.95863037e+02 7.62106895e-01]	[4.67438293e+02 8.93324463e+02 7.63919294e-01]	[4.85431427e+02 8.70140747e+02 6.88162923e-01]
[480.25616455 303.28048706 0.90038985]	[480.15814209 362.21334839 0.92855239]	[418.76812744 364.85546875 0.860865 ]	[403.2460022 477.64910889 0.88200933]	[398.06674194 575.20800781 0.85525697]	[539.19897461 359.69863892 0.88615465]	[557.27056885 470.04559326 0.81754494]	[577.72668457 570.03594971 0.8151294 ]	[482.9680481 546.9956665 0.73549813]	[444.31671143 552.06732178 0.71038443]	[464.86901855 708.70812988 0.83814919]	[4.82708649e+02 8.57413208e+02 8.33428621e-01]	[523.97106934 544.4251709 0.75374335]	[536.69946289 708.55438232 0.80673856]	[541.83300781 788.19482422 0.84947312]	[462.44680786 295.46072388 0.92822653]	[490.52709961 295.42074585 0.8832022 ]	[441.8352356 285.29464722 0.83380032]	[508.44638062 280.24710083 0.7777068 ]	[5.44498718e+02 8.44572083e+02 7.12014019e-01]	[5.62447876e+02 8.31743896e+02 7.04714060e-01]	[5.34117188e+02 7.88171387e+02 6.06706619e-01]	[4.85428650e+02 8.95868591e+02 7.64396489e-01]	[4.67411072e+02 8.93325745e+02 7.66595423e-01]	[4.85434479e+02 8.70134094e+02 6.90424681e-01]
[480.22131348 303.28460693 0.89590085]	[480.13031006 362.25415039 0.9208135 ]	[418.74401855 367.35443115 0.85660487]	[400.85427856 480.12371826 0.89663959]	[398.03808594 577.78936768 0.86378491]	[539.18011475 359.72607422 0.88290328]	[557.24554443 472.5480957 0.81607991]	[577.70690918 570.07055664 0.81255764]	[482.91662598 546.95922852 0.73342413]	[441.87774658 549.52911377 0.71449721]	[464.8302002 708.66253662 0.8364343 ]	[4.82731628e+02 8.57375549e+02 8.29395413e-01]	[523.94506836 544.40093994 0.75070632]	[536.68737793 708.54400635 0.79645652]	[541.77661133 788.07574463 0.84801543]	[462.39953613 295.4864502 0.94101143]	[488.02120972 295.43057251 0.88737482]	[441.8319397 287.86340332 0.82828689]	[505.99203491 282.70733643 0.76826262]	[5.46964661e+02 8.39443054e+02 7.21338332e-01]	[5.64836548e+02 8.29237793e+02 7.28309989e-01]	[5.31568909e+02 7.88056274e+02 6.26811266e-01]	[4.85459534e+02 8.95919006e+02 7.47501612e-01]	[4.67422821e+02 8.93355408e+02 7.54376888e-01]	[4.85432678e+02 8.70115967e+02 6.84580207e-01]
[480.1711731 305.77423096 0.88677287]	[480.11434937 362.30554199 0.91143215]	[418.71456909 367.41812134 0.85471201]	[400.83453369 480.17471313 0.90883219]	[398.02236938 580.24102783 0.86374366]	[536.72540283 359.7817688 0.87136364]	[557.22302246 475.13031006 0.82775044]	[575.2088623 570.11132812 0.80885851]	[482.90811157 546.99639893 0.73562998]	[441.87991333 549.57452393 0.71342671]	[464.83123779 708.6574707 0.83280027]	[4.82726501e+02 8.54921387e+02 8.33160162e-01]	[523.92199707 544.44238281 0.75083292]	[534.16070557 708.54180908 0.78357226]	[541.78143311 785.52349854 0.83806551]	[462.34542847 295.52017212 0.95162475]	[487.97525024 295.45718384 0.89597893]	[441.82028198 290.42269897 0.82645106]	[505.96389771 282.77627563 0.7602908 ]	[5.46965027e+02 8.34339844e+02 7.62711287e-01]	[5.64832275e+02 8.29070312e+02 7.46176958e-01]	[5.31582275e+02 7.85505798e+02 6.24466240e-01]	[4.85448029e+02 8.95915405e+02 7.49233246e-01]	[4.67416992e+02 8.93348083e+02 7.55998611e-01]	[4.85432678e+02 8.67666016e+02 6.83019340e-01]
[480.13970947 308.3369751 0.88235927]	[480.1234436 364.77130127 0.90434319]	[418.71582031 369.90917969 0.85869443]	[400.83444214 480.20025635 0.9095701 ]	[398.03747559 580.3493042 0.88145763]	[536.69488525 362.21359253 0.85928708]	[557.23193359 477.64538574 0.84705329]	[575.21820068 572.64642334 0.80838692]	[482.8994751 549.54589844 0.73474985]	[441.88919067 554.63171387 0.71101695]	[462.44821167 711.12561035 0.83113337]	[4.82737488e+02 8.54892700e+02 8.40073407e-01]	[523.89648438 546.94818115 0.74884415]	[534.11877441 708.64575195 0.77802128]	[541.83428955 780.4553833 0.83609593]	[462.32095337 295.59658813 0.95746446]	[487.9302063 295.50964355 0.90510881]	[441.79577637 290.44750977 0.83712655]	[505.94332886 285.24768066 0.77833062]	[5.46919983e+02 8.31791687e+02 8.22445035e-01]	[5.62444824e+02 8.26551636e+02 7.61951506e-01]	[5.34110291e+02 7.77910645e+02 6.30949080e-01]	[4.85453400e+02 8.95935059e+02 7.44117141e-01]	[4.67416992e+02 8.93356689e+02 7.53475785e-01]	[4.85448029e+02 8.67608337e+02 6.92029893e-01]
[480.11575317 308.39910889 0.88084441]	[477.74124146 364.85119629 0.88557148]	[418.68811035 372.45297241 0.85967982]	[400.8210144 480.26989746 0.91351163]	[398.03573608 582.76055908 0.88516271]	[536.6583252 362.25872803 0.85021651]	[557.21069336 477.65567017 0.84427518]	[575.20892334 572.65606689 0.80583107]	[482.89761353 552.13586426 0.73605621]	[441.8805542 557.24047852 0.71730256]	[462.43887329 708.66705322 0.84033489]	[4.82738129e+02 8.57358459e+02 8.35591733e-01]	[523.89367676 549.50695801 0.74004698]	[531.60076904 708.62322998 0.78314352]	[541.82110596 775.34283447 0.83742142]	[462.29492188 295.61618042 0.96362388]	[487.92694092 295.5329895 0.9087981 ]	[441.76754761 292.8911438 0.84194732]	[505.97259521 285.32489014 0.77748817]	[5.44508789e+02 8.31643677e+02 8.26690793e-01]	[5.62402100e+02 8.21477539e+02 7.45827854e-01]	[5.34121826e+02 7.75265686e+02 6.54855072e-01]	[4.85438629e+02 8.95938354e+02 7.58488655e-01]	[4.67420624e+02 8.93370544e+02 7.65562594e-01]	[4.85455902e+02 8.67646973e+02 6.95542455e-01]
[477.74261475 310.91073608 0.88536823]	[477.71984863 367.40478516 0.87138224]	[418.67733765 372.53619385 0.86410052]	[400.81530762 480.33688354 0.91304797]	[395.65228271 582.81378174 0.89088225]	[536.65222168 362.3213501 0.83639908]	[557.19195557 480.1288147 0.85963678]	[575.16845703 577.69812012 0.81155157]	[482.86898804 554.68939209 0.73828715]	[441.84814453 559.75683594 0.72530174]	[464.8303833 711.15856934 0.82116836]	[4.82741638e+02 8.54910278e+02 8.39854538e-01]	[523.88189697 552.0581665 0.73752791]	[531.57891846 708.66784668 0.76902181]	[541.78814697 775.26080322 0.83084047]	[462.28414917 298.00036621 0.96116459]	[485.49713135 295.58197021 0.91086292]	[441.77511597 293.01092529 0.85415173]	[505.95562744 290.33984375 0.79111207]	[5.44487671e+02 8.29187744e+02 8.14997137e-01]	[5.62363953e+02 8.16394409e+02 7.34258890e-01]	[5.31597534e+02 7.72700317e+02 6.73322201e-01]	[4.85451935e+02 8.95924744e+02 7.62665868e-01]	[4.67438904e+02 8.93352356e+02 7.68805146e-01]	[4.85423889e+02 8.67619751e+02 6.92784786e-01]
[477.69598389 313.42922974 0.89561033]	[477.69406128 369.96911621 0.86690879]	[418.6739502 375.00460815 0.87004578]	[400.81564331 482.73980713 0.91709 ]	[395.63299561 582.91235352 0.90380555]	[534.16186523 364.80224609 0.82079303]	[557.19085693 480.18508911 0.86284482]	[572.67279053 577.73754883 0.81526697]	[482.82415771 559.71881104 0.75288087]	[441.80712891 562.29241943 0.74429321]	[464.8762207 711.17449951 0.82047635]	[4.82760345e+02 8.54914429e+02 8.42587471e-01]	[523.85168457 554.640625 0.74320626]	[531.53527832 711.159729 0.761922 ]	[541.74511719 770.26745605 0.83768666]	[462.25296021 298.07489014 0.96081746]	[485.46118164 295.66049194 0.91788644]	[441.76025391 295.46374512 0.86143917]	[505.93621826 292.88070679 0.80584824]	[5.44422119e+02 8.26612122e+02 8.06282580e-01]	[5.62296753e+02 8.13746399e+02 7.46281505e-01]	[5.31561584e+02 7.70131714e+02 7.13467181e-01]	[4.85446350e+02 8.95969360e+02 7.58164465e-01]	[4.67428802e+02 8.93380188e+02 7.65253782e-01]	[4.85443298e+02 8.67634277e+02 6.96536124e-01]
[477.6635437 313.50088501 0.89851761]	[477.66851807 372.54666138 0.8739205 ]	[418.66784668 375.09182739 0.87832415]	[400.78912354 482.96878052 0.90390515]	[395.6255188 585.34460449 0.90866923]	[534.1383667 367.35424805 0.80516893]	[554.69415283 480.24005127 0.86410642]	[570.10961914 580.32922363 0.8452298 ]	[482.80084229 559.81237793 0.76245284]	[441.78897095 562.37176514 0.75264609]	[464.8821106 713.69915771 0.80929846]	[4.82761597e+02 8.54878479e+02 8.50254238e-01]	[523.82208252 557.23968506 0.7476989 ]	[529.00280762 716.34680176 0.75172621]	[539.2230835 767.62060547 0.7910291 ]	[462.22595215 298.13110352 0.9578861 ]	[485.42730713 298.03118896 0.91864604]	[441.74230957 295.56039429 0.86177182]	[505.9175415 292.94567871 0.81938505]	[5.41920105e+02 8.26533630e+02 7.39868224e-01]	[5.59716003e+02 8.11297913e+02 6.96407139e-01]	[5.28995911e+02 7.65060913e+02 6.97164893e-01]	[4.85455322e+02 8.98411377e+02 7.57784367e-01]	[4.67431458e+02 8.93384338e+02 7.66267598e-01]	[4.85446594e+02 8.67598694e+02 6.94174767e-01]
[477.62231445 313.53186035 0.89519608]	[477.67062378 374.98376465 0.87945199]	[418.66668701 375.12036133 0.87967801]	[400.78424072 482.97167969 0.90146035]	[395.60751343 585.36437988 0.90506077]	[534.14764404 367.40106201 0.80057937]	[554.66583252 480.23303223 0.86213899]	[570.07873535 580.35693359 0.85226351]	[482.80102539 562.27606201 0.76730025]	[441.78607178 562.40722656 0.75428843]	[464.88052368 713.69104004 0.81259871]	[4.82766541e+02 8.54907349e+02 8.46678495e-01]	[523.82800293 559.73187256 0.75153172]	[529.04724121 718.89282227 0.75530976]	[539.16699219 767.54278564 0.78582942]	[462.20947266 298.14239502 0.95720297]	[485.39486694 298.06900024 0.91878945]	[441.74002075 295.56759644 0.86199164]	[505.88018799 293.0227356 0.83314711]	[5.41834167e+02 8.21527893e+02 7.22895980e-01]	[5.57202393e+02 8.11221191e+02 6.88771486e-01]	[5.26494568e+02 7.64997192e+02 7.09048808e-01]	[4.85452057e+02 8.98444275e+02 7.52588987e-01]	[4.67425323e+02 8.93407043e+02 7.60771573e-01]	[4.85458862e+02 8.67639343e+02 7.01722443e-01]
[477.62255859 313.5329895 0.89556217]	[477.66744995 374.98123169 0.87799805]	[418.66415405 375.11947632 0.87903398]	[400.78219604 485.3449707 0.90150815]	[395.60751343 585.36932373 0.90476555]	[534.14593506 367.39797974 0.80094725]	[554.6675415 480.23129272 0.86271369]	[570.08227539 580.35760498 0.85259795]	[482.81234741 562.2678833 0.76415557]	[441.79251099 562.39703369 0.75240374]	[464.88739014 711.26098633 0.81222653]	[4.82768219e+02 8.54908447e+02 8.46282601e-01]	[523.84313965 559.72558594 0.75048691]	[529.04937744 718.90222168 0.75569475]	[539.16619873 767.54309082 0.78506571]	[462.20947266 298.14358521 0.95705026]	[485.39358521 298.06958008 0.91899639]	[441.73886108 295.56793213 0.8628456 ]	[505.88104248 293.0151062 0.83241552]	[5.41832336e+02 8.21529541e+02 7.21068978e-01]	[5.57201355e+02 8.11222168e+02 6.86598718e-01]	[5.26492859e+02 7.64995483e+02 7.08121002e-01]	[4.85450226e+02 8.98445435e+02 7.51651227e-01]	[4.67422882e+02 8.93407715e+02 7.60484815e-01]	[4.85461853e+02 8.67642029e+02 7.01410353e-01]
[477.6008606 315.92687988 0.89654994]	[477.62759399 374.99700928 0.87494171]	[418.64407349 377.50140381 0.87723482]	[400.78152466 482.94549561 0.90306079]	[395.59423828 585.38970947 0.90274101]	[534.10491943 367.4269104 0.79789597]	[554.65679932 480.24853516 0.86101329]	[570.04101562 582.81341553 0.86961603]	[482.78729248 562.27264404 0.76711476]	[441.77432251 562.40631104 0.75489652]	[464.85821533 713.75891113 0.81210142]	[4.82751312e+02 8.57366760e+02 8.47994983e-01]	[523.81463623 559.72900391 0.75061381]	[529.02185059 721.43536377 0.77250546]	[536.68890381 765.07574463 0.77927858]	[462.19549561 298.16220093 0.95186484]	[485.38708496 298.10198975 0.91592741]	[441.72540283 295.60641479 0.86711693]	[503.50805664 295.43774414 0.83639824]	[5.41838928e+02 8.18888428e+02 7.44063497e-01]	[5.57207703e+02 8.08750122e+02 7.05079734e-01]	[5.26447144e+02 7.62449707e+02 7.13457227e-01]	[4.85425629e+02 8.98492310e+02 7.53365517e-01]	[4.67402771e+02 8.93439270e+02 7.61279166e-01]	[4.85449524e+02 8.67665771e+02 7.09853292e-01]
[477.60287476 315.9553833 0.90121138]	[477.61468506 375.02215576 0.877846 ]	[418.62466431 377.52191162 0.87651622]	[400.78912354 482.93499756 0.90265405]	[395.60412598 585.46435547 0.89524293]	[531.62402344 369.93179321 0.79772997]	[554.64697266 480.26226807 0.86207718]	[570.04077148 582.84735107 0.87218767]	[482.7869873 562.28857422 0.77364171]	[441.77227783 562.41784668 0.75693274]	[462.45333862 713.78710938 0.81812692]	[4.82735809e+02 8.57374023e+02 8.46771955e-01]	[523.82012939 559.74676514 0.75707775]	[529.02575684 723.90441895 0.78184879]	[536.7119751 762.51568604 0.77998155]	[462.18746948 298.19061279 0.94817519]	[485.36782837 298.11978149 0.91520107]	[441.71606445 298.01934814 0.86909187]	[503.48440552 295.427948 0.84387273]	[541.70019531 813.8215332 0.81832922]	[5.52125793e+02 8.08625549e+02 7.45708287e-01]	[5.26528503e+02 7.57326233e+02 7.07557142e-01]	[4.87933167e+02 8.98456909e+02 7.41547048e-01]	[4.67457031e+02 8.93430359e+02 7.54780233e-01]	[4.85417999e+02 8.67669128e+02 7.16034174e-01]
[477.60018921 315.98480225 0.90441692]	[477.60217285 375.07116699 0.88496697]	[418.61981201 377.55996704 0.87683785]	[400.76983643 482.94717407 0.89962715]	[395.58370972 585.49993896 0.88338947]	[531.597229 372.44656372 0.79881233]	[554.62243652 480.24194336 0.86426044]	[570.04534912 582.83795166 0.87062013]	[482.78759766 562.2755127 0.77131069]	[441.77651978 562.40393066 0.7547754 ]	[462.44024658 716.28344727 0.81933922]	[4.82740784e+02 8.57364014e+02 8.44033360e-01]	[523.81048584 559.73071289 0.75559592]	[529.02026367 723.91137695 0.78565162]	[536.68115234 759.93511963 0.771281 ]	[459.85281372 298.22671509 0.9415282 ]	[485.34442139 298.14605713 0.91288543]	[441.70141602 298.08502197 0.86144537]	[503.46694946 295.45166016 0.85018283]	[539.28881836 811.33880615 0.82748026]	[5.52084412e+02 8.06122314e+02 7.37966001e-01]	[5.28965088e+02 7.52288818e+02 7.22114623e-01]	[4.87948792e+02 8.98455017e+02 7.34900951e-01]	[4.67474884e+02 8.93429749e+02 7.49137163e-01]	[4.85433533e+02 8.67633423e+02 7.18440294e-01]
[475.16567993 316.01629639 0.90536904]	[475.16278076 375.11776733 0.88786441]	[418.59747314 377.60494995 0.87875998]	[400.73641968 482.9352417 0.90404785]	[395.52935791 585.50445557 0.8756153 ]	[531.57757568 372.50695801 0.80507332]	[554.62298584 480.26403809 0.86599422]	[570.03607178 582.89831543 0.87506354]	[482.79577637 559.83258057 0.77144909]	[441.77755737 562.38330078 0.75376749]	[462.38861084 716.31103516 0.8246333 ]	[4.82737030e+02 8.54915955e+02 8.46479475e-01]	[523.82019043 557.26837158 0.75636464]	[528.97070312 721.36804199 0.76405704]	[536.73516846 757.32104492 0.77539277]	[459.83200073 298.25927734 0.93315512]	[482.9571228 298.17486572 0.91538459]	[441.66131592 298.1647644 0.86465353]	[503.44650269 295.52426147 0.86645454]	[539.25640869 811.16156006 0.85724521]	[5.49575195e+02 8.03525574e+02 7.45041251e-01]	[5.28998047e+02 7.52164673e+02 7.17897534e-01]	[4.87928955e+02 8.98441284e+02 7.32971072e-01]	[4.67459137e+02 8.93416321e+02 7.49539614e-01]	[4.85454102e+02 8.67603516e+02 7.06509292e-01]
[475.16973877 316.05593872 0.90892279]	[475.1552124 377.52261353 0.89457333]	[418.58529663 377.63299561 0.87613535]	[400.70361328 485.34396362 0.90255278]	[395.496521 585.58618164 0.85536981]	[531.56561279 375.05578613 0.81791592]	[554.63031006 480.37133789 0.85833347]	[570.03436279 582.94372559 0.87369537]	[482.77481079 562.2935791 0.77377361]	[441.74639893 562.40081787 0.75529933]	[462.3729248 716.29388428 0.8267166 ]	[4.82727448e+02 8.54924438e+02 8.45992208e-01]	[523.80596924 559.77832031 0.76339078]	[528.98138428 721.3894043 0.76289594]	[536.73571777 754.77252197 0.7809093 ]	[459.82647705 300.64627075 0.92559057]	[482.96176147 298.21353149 0.9116742 ]	[439.30566406 298.19866943 0.86887902]	[503.44085693 295.60009766 0.86225486]	[539.21191406 808.75213623 0.84983814]	[5.49545349e+02 8.03463074e+02 7.40214586e-01]	[5.29003418e+02 7.49706482e+02 7.27334738e-01]	[4.87921387e+02 8.98449158e+02 7.31021762e-01]	[4.67460205e+02 8.93428772e+02 7.46427298e-01]	[4.85457031e+02 8.67604065e+02 7.09124804e-01]
[475.14810181 316.1378479 0.91299987]	[475.10848999 377.56011963 0.89545077]	[418.56103516 377.67446899 0.87496948]	[400.65960693 485.39172363 0.89904547]	[393.03848267 588.0458374 0.8414644 ]	[531.53674316 375.10083008 0.82255971]	[552.13983154 482.80947876 0.85697842]	[570.01690674 582.98382568 0.8710646 ]	[482.75979614 562.33398438 0.77851021]	[441.73495483 562.43981934 0.7546829 ]	[462.37063599 716.27587891 0.82630789]	[4.82725586e+02 8.57396423e+02 8.41978133e-01]	[523.79229736 559.83093262 0.7638281 ]	[529.00341797 721.41387939 0.76480258]	[536.70269775 752.27606201 0.78998107]	[459.79675293 300.73403931 0.91258413]	[482.95080566 300.67129517 0.89625651]	[439.25942993 298.18249512 0.86266851]	[503.42929077 295.59210205 0.85325378]	[539.20678711 808.70019531 0.87006819]	[5.49526855e+02 8.00943115e+02 7.57892489e-01]	[5.28971069e+02 7.49635193e+02 7.27488041e-01]	[4.85478699e+02 8.98415771e+02 7.32013762e-01]	[4.67444855e+02 8.93407593e+02 7.47737944e-01]	[4.85461578e+02 8.67638977e+02 7.15179384e-01]
[475.12814331 316.15325928 0.91120994]	[475.08532715 377.59494019 0.89646339]	[418.54721069 377.72338867 0.87527573]	[400.63604736 485.46112061 0.89048421]	[392.97631836 590.58074951 0.82329696]	[529.06774902 377.49807739 0.83105427]	[552.09942627 482.77581787 0.86265022]	[567.5994873 585.34765625 0.8679359 ]	[482.76028442 562.37384033 0.78449357]	[441.74188232 564.88586426 0.75893176]	[462.39517212 716.34283447 0.82328236]	[4.82727448e+02 8.57424011e+02 8.43052745e-01]	[523.78631592 562.28594971 0.77042115]	[528.98657227 723.8939209 0.77808255]	[536.67797852 752.23962402 0.78755814]	[459.78082275 300.75735474 0.90834808]	[482.93264771 300.69403076 0.89697373]	[439.25643921 298.24575806 0.86378878]	[503.40719604 298.03787231 0.8557862 ]	[539.18640137 808.66229248 0.86594212]	[5.47068054e+02 7.98417908e+02 7.63623714e-01]	[5.28974670e+02 7.49578796e+02 7.16134191e-01]	[4.85462799e+02 8.98469055e+02 7.28363037e-01]	[4.67419342e+02 8.93434448e+02 7.47126102e-01]	[4.85468384e+02 8.67653625e+02 7.20293760e-01]
[475.1282959 316.15335083 0.91122949]	[475.08496094 377.59555054 0.89648712]	[418.54754639 377.72509766 0.8752867 ]	[400.63388062 485.46105957 0.8903504 ]	[392.97262573 590.58093262 0.82303834]	[529.06640625 377.49777222 0.83123183]	[552.10070801 482.77728271 0.86266136]	[567.5993042 585.34838867 0.86786652]	[482.75790405 562.37420654 0.78471899]	[441.73928833 564.88842773 0.75883484]	[462.40942383 718.82550049 0.82099342]	[4.82728729e+02 8.57434387e+02 8.42291951e-01]	[523.78491211 562.28527832 0.77048051]	[528.98352051 723.91143799 0.7801277 ]	[536.67224121 752.23162842 0.78563607]	[459.78201294 300.75695801 0.90857875]	[482.9329834 300.69421387 0.89696652]	[439.26037598 298.24206543 0.86328316]	[503.40664673 298.03692627 0.85596013]	[539.19415283 808.67303467 0.86690801]	[5.47065918e+02 7.98423950e+02 7.62398839e-01]	[5.26542358e+02 7.49565979e+02 7.15152562e-01]	[4.87923370e+02 8.98463684e+02 7.28347659e-01]	[4.67433044e+02 8.93435730e+02 7.47159183e-01]	[4.85462280e+02 8.67658569e+02 7.22646534e-01]
[475.15234375 318.54522705 0.91888785]	[475.07830811 377.6494751 0.89753854]	[416.16525269 380.121521 0.87802339]	[400.63311768 487.92767334 0.88448274]	[390.49636841 590.62689209 0.8168146 ]	[531.53582764 377.54724121 0.83906943]	[549.58154297 482.77355957 0.86245447]	[567.58135986 585.42565918 0.8650763 ]	[482.77151489 564.85546875 0.78650433]	[441.75714111 564.97406006 0.75598139]	[462.36700439 718.89831543 0.82156146]	[4.82727051e+02 8.57406006e+02 8.43557417e-01]	[523.78082275 562.3548584 0.77617049]	[528.97540283 721.45812988 0.7726891 ]	[536.68237305 754.73760986 0.7856006 ]	[459.78149414 303.26080322 0.90427768]	[482.95593262 300.78097534 0.88302922]	[439.24728394 300.64440918 0.84691226]	[503.41940308 298.08456421 0.84651464]	[536.72686768 808.6496582 0.87080723]	[5.47037292e+02 7.98441040e+02 7.79045522e-01]	[5.28979065e+02 7.49686340e+02 7.29451656e-01]	[4.87925537e+02 8.98465576e+02 7.30900645e-01]	[4.67453186e+02 8.93431763e+02 7.48681724e-01]	[4.85462189e+02 8.67628052e+02 7.18646288e-01]
[475.15219116 318.58700562 0.91628718]	[475.08837891 377.70437622 0.90104854]	[416.16653442 380.17523193 0.88169801]	[400.64431763 487.96328735 0.88634235]	[390.46511841 593.11083984 0.81360948]	[529.07470703 377.58374023 0.84701335]	[549.58642578 482.87689209 0.85063195]	[567.57073975 585.48101807 0.86476797]	[482.76434326 562.4152832 0.78433686]	[441.75048828 564.93499756 0.75648111]	[462.39221191 718.8604126 0.82447577]	[4.82748627e+02 8.57385498e+02 8.41208875e-01]	[523.77868652 562.32086182 0.77532279]	[529.00854492 723.91619873 0.77758074]	[536.66650391 754.74316406 0.78748673]	[459.77102661 305.78704834 0.90070742]	[482.94189453 303.25274658 0.88118148]	[439.25341797 300.69943237 0.83207166]	[503.38000488 298.11657715 0.84694296]	[536.69250488 808.63049316 0.87904382]	[5.46999695e+02 7.98429993e+02 7.94557691e-01]	[5.26541199e+02 7.49690125e+02 7.35476971e-01]	[4.87992737e+02 8.98418579e+02 7.30519116e-01]	[4.69971558e+02 8.93400452e+02 7.48865426e-01]	[4.85471008e+02 8.67600891e+02 7.17797339e-01]
[475.09835815 318.74014282 0.89020771]	[475.07839966 380.18481445 0.90307909]	[416.14407349 382.73321533 0.85808027]	[400.60888672 493.12850952 0.87955457]	[387.92950439 598.2845459 0.82181287]	[529.0690918 377.6918335 0.86012155]	[549.55438232 482.95077515 0.84342432]	[567.53326416 587.96582031 0.85504621]	[482.7364502 564.95074463 0.780397 ]	[441.72872925 567.50189209 0.74530596]	[462.40414429 723.94018555 0.82577693]	[4.82753510e+02 8.59931213e+02 8.33202124e-01]	[521.41900635 562.42297363 0.77381372]	[528.97955322 723.9362793 0.7672444 ]	[531.5479126 752.25457764 0.79623729]	[459.76599121 310.88873291 0.9057982 ]	[482.93292236 308.38595581 0.87908375]	[439.28457642 300.77627563 0.82127804]	[503.39926147 298.18859863 0.85671782]	[531.59301758 808.60418701 0.86880934]	[544.49749756 798.38818359 0.81185949]	[524.00085449 749.62371826 0.75342292]	[4.90505554e+02 8.95959290e+02 7.22854793e-01]	[4.70008575e+02 8.93399902e+02 7.39013135e-01]	[4.85448425e+02 8.67682922e+02 7.21797168e-01]
[475.0987854 318.7401123 0.89020145]	[475.08529663 380.18426514 0.90387893]	[416.15029907 382.72839355 0.85922343]	[400.6111145 493.13378906 0.88010502]	[387.92623901 598.29058838 0.82216084]	[529.07061768 377.69140625 0.86019659]	[549.54797363 482.9414978 0.84548324]	[567.53149414 587.96539307 0.8553772 ]	[482.73376465 564.95593262 0.78042549]	[441.72640991 567.50604248 0.74533826]	[462.39831543 723.92266846 0.82704192]	[4.82748505e+02 8.57465088e+02 8.32880139e-01]	[521.41729736 562.42852783 0.77386463]	[528.9800415 723.91796875 0.76098633]	[531.54962158 752.25671387 0.79938775]	[459.76586914 310.88912964 0.90579551]	[482.93289185 308.38604736 0.87908196]	[439.28286743 300.77545166 0.82224107]	[503.39752197 298.18939209 0.85681885]	[531.59289551 808.59863281 0.87323678]	[544.50085449 798.38433838 0.81491256]	[524.00250244 749.62866211 0.75950116]	[4.90526764e+02 8.95964661e+02 7.22479224e-01]	[4.70032715e+02 8.93405151e+02 7.36206949e-01]	[4.85443756e+02 8.67678162e+02 7.22670734e-01]
[475.09851074 318.73901367 0.8903439 ]	[475.0843811 380.18319702 0.90389961]	[416.15054321 382.72103882 0.85973126]	[400.61541748 493.12533569 0.87983292]	[387.92895508 598.27746582 0.82014191]	[529.07202148 377.69226074 0.86001658]	[549.54248047 482.95303345 0.84296942]	[567.53082275 587.96844482 0.8559829 ]	[482.72723389 564.91906738 0.78110689]	[441.72488403 567.45812988 0.74646008]	[462.38314819 723.95495605 0.83238459]	[4.82743805e+02 8.57450562e+02 8.35671127e-01]	[521.41003418 562.40081787 0.77451211]	[528.9732666 723.93243408 0.75643206]	[531.55340576 752.25982666 0.79677761]	[459.76535034 310.88861084 0.90562505]	[482.93310547 308.38504028 0.87908536]	[439.28121948 300.77340698 0.82306492]	[503.40090942 298.18780518 0.85773695]	[531.58691406 808.60473633 0.86729813]	[544.49304199 798.39111328 0.81159854]	[526.39819336 749.62463379 0.75652665]	[4.90531799e+02 8.95954041e+02 7.24999309e-01]	[4.70044983e+02 8.93395691e+02 7.35497534e-01]	[4.85440002e+02 8.67662354e+02 7.25714445e-01]
[475.0960083 318.76806641 0.88525766]	[475.09259033 380.20651245 0.90342623]	[416.1545105 382.73699951 0.8580206 ]	[400.61489868 493.12210083 0.87933403]	[387.91418457 598.29888916 0.82237178]	[529.07080078 377.73205566 0.8609398 ]	[549.51019287 482.96755981 0.84272534]	[567.51861572 587.97772217 0.85524631]	[482.72229004 564.94445801 0.78036541]	[441.72991943 567.50476074 0.74385351]	[462.42324829 723.97729492 0.83242929]	[4.82740784e+02 8.59972839e+02 8.32124710e-01]	[521.38995361 562.41259766 0.76946437]	[526.54650879 723.90344238 0.74364066]	[531.5769043 752.26165771 0.79620802]	[459.76504517 310.91915894 0.90827966]	[482.93179321 310.87167358 0.88176972]	[439.27478027 300.78067017 0.82024091]	[503.40380859 298.19760132 0.85277009]	[531.53082275 808.64129639 0.87641746]	[544.44750977 798.43621826 0.81802273]	[526.42730713 749.6315918 0.75799507]	[4.93104034e+02 8.95877319e+02 7.29984522e-01]	[4.72605194e+02 8.93373291e+02 7.33656406e-01]	[4.85401917e+02 8.70124573e+02 7.30009675e-01]
[475.09719849 321.14779663 0.88238484]	[475.06079102 380.22647095 0.89853162]	[416.1446228 382.77474976 0.85425693]	[400.60971069 495.65362549 0.88183141]	[387.91418457 600.7522583 0.82894427]	[529.04498291 377.75204468 0.86573291]	[549.50250244 485.34680176 0.84176612]	[567.51690674 587.98394775 0.8556335 ]	[482.74688721 567.48706055 0.76866841]	[441.74285889 570.09918213 0.73218626]	[462.43945312 724.0088501 0.83366048]	[4.82742065e+02 8.59958252e+02 8.28130186e-01]	[521.40802002 564.90917969 0.76526827]	[526.54394531 723.95739746 0.7532481 ]	[529.08319092 752.27087402 0.7966826 ]	[459.7689209 310.95385742 0.91110295]	[482.92715454 310.90588379 0.8868221 ]	[439.27767944 303.21755981 0.82439625]	[503.3939209 298.24990845 0.84433305]	[529.01324463 808.61529541 0.87539959]	[544.4083252 798.39385986 0.82259953]	[526.39483643 749.63018799 0.75431424]	[4.93132629e+02 8.95877197e+02 7.26397276e-01]	[4.75104980e+02 8.93367615e+02 7.32460439e-01]	[4.85389832e+02 8.67698120e+02 7.24521101e-01]
[475.10400391 321.20581055 0.87675369]	[475.06295776 380.31204224 0.8851428 ]	[416.1572876 382.8744812 0.84307551]	[398.27938843 498.14459229 0.88926005]	[387.9569397 600.8505249 0.8393876]	[529.05932617 380.17904663 0.86754537]	[549.51477051 485.40216064 0.83135331]	[567.56085205 588.08398438 0.83621645]	[482.76608276 567.54711914 0.75804031]	[441.75137329 572.64520264 0.72348201]	[464.82958984 726.48406982 0.83740151]	[4.82786713e+02 8.62510742e+02 8.24145734e-01]	[523.76434326 564.95373535 0.75842345]	[529.0065918 724.03692627 0.75161815]	[529.02709961 752.28009033 0.78843731]	[459.77346802 313.41073608 0.91351908]	[482.94018555 310.96862793 0.88838851]	[439.25311279 303.28381348 0.82088351]	[503.37258911 300.76275635 0.81973052]	[526.49127197 808.54541016 0.85512042]	[544.36236572 795.85479736 0.80736583]	[5.23933533e+02 7.49621643e+02 7.40425527e-01]	[4.95612000e+02 8.95876221e+02 7.07307100e-01]	[4.75106232e+02 8.93374268e+02 7.15131998e-01]	[4.85421814e+02 8.70167847e+02 7.20569134e-01]
[475.1060791 321.23236084 0.87418222]	[475.06439209 380.33172607 0.88228017]	[416.15557861 385.29730225 0.84320074]	[398.27667236 498.17251587 0.89410043]	[387.94628906 600.88873291 0.84576857]	[529.0736084 380.20324707 0.864838 ]	[549.52166748 485.4211731 0.8277967 ]	[567.54284668 588.07476807 0.83942556]	[482.74734497 570.03881836 0.75343668]	[441.73303223 575.16967773 0.72491789]	[464.86730957 726.59454346 0.85015702]	[4.82780426e+02 8.62518005e+02 8.33410978e-01]	[521.4241333 564.9901123 0.75287658]	[529.0246582 724.03051758 0.74748445]	[529.08166504 752.30389404 0.77977788]	[459.77154541 313.45004272 0.92071098]	[482.93444824 313.40377808 0.89363647]	[439.26034546 303.27593994 0.81894529]	[503.36575317 303.19360352 0.82370925]	[526.48883057 808.53857422 0.85307062]	[544.35931396 795.8581543 0.80670774]	[5.23980835e+02 7.49648071e+02 7.30927050e-01]	[4.93049622e+02 8.95921997e+02 7.10570097e-01]	[4.72541595e+02 8.93389954e+02 7.18273818e-01]	[4.85448853e+02 8.70172302e+02 7.32808471e-01]
[475.11038208 321.24041748 0.87290108]	[472.61138916 380.34030151 0.87942028]	[416.15435791 385.31234741 0.84254384]	[400.61077881 498.15914917 0.89247096]	[390.42788696 603.27648926 0.85065913]	[529.07116699 380.21328735 0.86620587]	[549.51916504 485.4666748 0.81867737]	[567.54699707 588.10693359 0.83341002]	[482.74310303 572.58551025 0.75168324]	[441.73748779 577.70825195 0.7278043 ]	[464.88302612 726.58435059 0.84426057]	[4.82782043e+02 8.62529297e+02 8.34935427e-01]	[521.42449951 567.48583984 0.74862909]	[529.06616211 726.44030762 0.75281715]	[531.53704834 752.28106689 0.77830768]	[459.78341675 313.46951294 0.92481065]	[482.92617798 313.42098999 0.89627206]	[439.28152466 303.27844238 0.8230834 ]	[503.36297607 300.77648926 0.82735592]	[526.49029541 808.52911377 0.84757972]	[544.36047363 795.84197998 0.80482161]	[5.23977539e+02 7.49619263e+02 7.27205038e-01]	[4.90565277e+02 8.95911255e+02 7.08916545e-01]	[4.72528503e+02 8.93377014e+02 7.18099713e-01]	[4.85447144e+02 8.70175659e+02 7.33345866e-01]
[475.1088562 321.24539185 0.87255728]	[475.06140137 382.71911621 0.87704951]	[416.15332031 385.3253479 0.84119958]	[400.61206055 498.16296387 0.89460522]	[390.47244263 600.87481689 0.84821218]	[531.53668213 380.22915649 0.86507773]	[549.50872803 485.484375 0.81870598]	[567.52984619 590.5501709 0.8341276 ]	[482.7394104 572.64959717 0.75105852]	[441.73419189 577.76916504 0.73132032]	[464.88250732 726.60723877 0.84583122]	[4.82785095e+02 8.62540710e+02 8.35744083e-01]	[521.42529297 567.54107666 0.74312145]	[531.52825928 726.44171143 0.74199265]	[529.08105469 754.78070068 0.77208918]	[459.784729 313.47625732 0.92662024]	[482.9206543 313.425354 0.89847434]	[439.28857422 303.29476929 0.82625872]	[503.35955811 300.775177 0.83028477]	[526.47961426 808.52862549 0.84853876]	[544.3637085 795.85870361 0.80033541]	[5.23965759e+02 7.49690186e+02 7.27105021e-01]	[4.90525665e+02 8.95932495e+02 7.06811488e-01]	[4.70013123e+02 8.93389771e+02 7.19726145e-01]	[4.85470825e+02 8.70186157e+02 7.31512666e-01]
[475.10568237 321.24960327 0.87285042]	[475.0697937 382.72579956 0.87769914]	[416.16003418 385.32736206 0.84211898]	[398.28305054 498.16656494 0.89729869]	[392.96405029 600.86920166 0.84817195]	[531.5401001 380.24142456 0.86422509]	[549.51049805 487.95336914 0.81668401]	[567.51885986 590.59906006 0.83245403]	[482.73757935 572.65679932 0.75300771]	[441.72494507 577.76800537 0.73262095]	[464.86502075 726.58349609 0.84961772]	[4.82787354e+02 8.62519653e+02 8.39421034e-01]	[523.76147461 567.55603027 0.74294937]	[531.53704834 726.44641113 0.74067241]	[529.07128906 754.82421875 0.76809382]	[459.78549194 313.48486328 0.9287014 ]	[482.912323 313.43106079 0.9016763 ]	[439.29574585 305.76696777 0.82577062]	[503.34902954 303.20996094 0.83325106]	[526.49371338 808.52435303 0.85086775]	[544.37091064 795.86865234 0.80597556]	[5.23954163e+02 7.49723999e+02 7.25552261e-01]	[4.87986938e+02 8.95941650e+02 7.15888202e-01]	[4.67492737e+02 8.93381165e+02 7.30184913e-01]	[4.87926453e+02 8.70175232e+02 7.38621593e-01]
[475.11306763 321.2578125 0.87352765]	[475.07449341 382.73947144 0.87657768]	[416.16543579 385.32821655 0.84206718]	[400.61483765 498.16729736 0.9019177 ]	[392.97949219 600.87878418 0.85002017]	[531.52862549 380.25909424 0.86266392]	[549.50457764 488.00643921 0.81417871]	[567.50878906 590.60778809 0.83228904]	[482.72668457 575.17163086 0.75341815]	[441.72116089 580.26330566 0.7379247 ]	[464.82940674 726.53369141 0.84888428]	[4.82784973e+02 8.62487732e+02 8.34808946e-01]	[521.41821289 570.04327393 0.73920488]	[529.07409668 724.00726318 0.73451149]	[529.08081055 757.33209229 0.76753604]	[459.78100586 313.48587036 0.92996556]	[482.9178772 313.421875 0.90047091]	[439.28521729 305.79748535 0.82188839]	[503.35473633 303.20935059 0.83028305]	[526.4732666 808.55010986 0.86927247]	[544.35253906 798.36962891 0.81804156]	[5.23979492e+02 7.52181213e+02 7.24208653e-01]	[4.87998505e+02 8.95968201e+02 7.12671041e-01]	[4.69957397e+02 8.93403625e+02 7.31270075e-01]	[4.87924713e+02 8.70156738e+02 7.30141997e-01]
[475.11636353 321.27365112 0.87086093]	[472.61230469 382.73214722 0.87464517]	[416.15280151 385.3215332 0.84062898]	[398.2829895 498.18798828 0.90512019]	[392.98791504 600.87127686 0.85174102]	[529.06646729 380.25790405 0.86400986]	[549.5010376 487.99234009 0.81735837]	[567.52722168 590.5625 0.83197927]	[482.7154541 572.62823486 0.75364512]	[441.70114136 577.76092529 0.73569047]	[462.44891357 726.5211792 0.83857 ]	[4.82774445e+02 8.59991821e+02 8.27425241e-01]	[521.40625 567.52124023 0.74838221]	[529.06616211 723.99945068 0.73490369]	[529.03179932 754.78436279 0.7752074 ]	[459.78359985 313.49343872 0.93156707]	[482.92407227 313.43618774 0.90083718]	[439.28771973 305.78671265 0.82595462]	[503.34747314 303.21582031 0.82592678]	[526.44708252 808.53857422 0.86199236]	[544.33587646 795.87976074 0.80982322]	[5.23941162e+02 7.49712524e+02 7.36862481e-01]	[4.90543579e+02 8.95961365e+02 7.06761301e-01]	[4.70008759e+02 8.93418030e+02 7.25484610e-01]	[4.85451935e+02 8.70140503e+02 7.22271860e-01]
[475.11245728 321.29031372 0.86801451]	[472.60934448 382.73800659 0.87333125]	[416.15484619 385.33483887 0.84007502]	[398.2822876 498.1942749 0.90609711]	[392.97634888 603.27307129 0.85370362]	[529.06115723 380.25656128 0.86430913]	[549.49786377 488.01818848 0.81578022]	[567.52972412 590.58892822 0.8307904 ]	[482.71112061 572.61230469 0.75262642]	[441.69647217 577.74786377 0.73360336]	[462.43127441 726.4788208 0.83961284]	[4.82780090e+02 8.59979919e+02 8.26874018e-01]	[521.39880371 567.50445557 0.74946195]	[5.29066223e+02 7.23942383e+02 7.20102131e-01]	[529.02819824 754.79797363 0.77516502]	[459.77832031 313.50637817 0.93284255]	[482.92434692 313.45144653 0.90326333]	[439.27215576 305.80361938 0.82526499]	[503.35244751 303.23956299 0.82181382]	[526.45074463 808.54077148 0.86440361]	[544.34277344 795.88415527 0.81402338]	[5.23926941e+02 7.49720947e+02 7.25586295e-01]	[4.90534576e+02 8.95956238e+02 7.07699418e-01]	[4.69997772e+02 8.93411804e+02 7.27073908e-01]	[4.85463074e+02 8.70135315e+02 7.20269442e-01]
[475.11553955 321.30331421 0.86607528]	[472.60794067 382.7432251 0.87316644]	[416.15487671 385.33596802 0.84032726]	[398.27944946 498.18164062 0.9035483 ]	[392.99502563 600.89068604 0.85435081]	[529.05596924 380.2590332 0.8645075 ]	[547.07781982 488.01861572 0.81616902]	[567.52185059 590.58666992 0.8319357 ]	[482.70663452 572.58575439 0.75220692]	[441.69003296 577.72937012 0.73306185]	[462.42962646 726.48419189 0.84173477]	[4.82775116e+02 8.59965088e+02 8.26780975e-01]	[521.39398193 567.48016357 0.7516492 ]	[529.0456543 723.9642334 0.72938561]	[529.02294922 754.79931641 0.77692556]	[459.7829895 313.51989746 0.93498957]	[482.92141724 313.46954346 0.90646988]	[439.26879883 305.81802368 0.82805502]	[503.3432312 303.27349854 0.82049119]	[526.46203613 808.55487061 0.86556858]	[544.34588623 795.89501953 0.81444865]	[5.23922607e+02 7.49718628e+02 7.24098146e-01]	[4.90523132e+02 8.95959595e+02 7.06871867e-01]	[4.69984344e+02 8.93411255e+02 7.27418303e-01]	[4.85470001e+02 8.70123413e+02 7.19314456e-01]
[475.11431885 321.30200195 0.86588174]	[475.06149292 382.74569702 0.87324315]	[416.15808105 385.33236694 0.84082812]	[398.27645874 498.18969727 0.90493774]	[392.99371338 603.26757812 0.85538656]	[529.06060791 380.26470947 0.86323828]	[547.07183838 488.01879883 0.81837428]	[567.52044678 590.5847168 0.83222353]	[480.37509155 572.59832764 0.75284988]	[441.68362427 577.74487305 0.73491424]	[462.40710449 726.50671387 0.8467623 ]	[4.82773346e+02 8.59969849e+02 8.27797234e-01]	[521.38391113 567.49090576 0.75161928]	[5.29035583e+02 7.23962097e+02 7.22777426e-01]	[529.02636719 754.80535889 0.77938604]	[459.78271484 313.51702881 0.93450201]	[482.92269897 313.46630859 0.90555465]	[439.27127075 305.82580566 0.82732654]	[503.34786987 303.26638794 0.82116753]	[526.46777344 808.55969238 0.86412382]	[544.35430908 798.35839844 0.81355745]	[5.23923035e+02 7.49727600e+02 7.29504406e-01]	[4.90514221e+02 8.95963745e+02 7.08394766e-01]	[4.69976105e+02 8.93415405e+02 7.29421437e-01]	[4.85475159e+02 8.70128235e+02 7.18853295e-01]
[475.10238647 321.28952026 0.86603272]	[472.61206055 382.7456665 0.87231356]	[416.1545105 385.32849121 0.84052134]	[398.25341797 498.24020386 0.91127694]	[392.9694519 600.88439941 0.85238242]	[529.05932617 380.27069092 0.86196715]	[547.05993652 487.98706055 0.82031727]	[567.5088501 590.57421875 0.83373094]	[480.36999512 572.6484375 0.75528485]	[441.68423462 577.78851318 0.74042135]	[462.39962769 726.5020752 0.84166163]	[4.82778564e+02 8.62495667e+02 8.29862833e-01]	[521.37438965 567.53314209 0.74827611]	[5.28991638e+02 7.23956848e+02 7.23004341e-01]	[528.98986816 754.83117676 0.78470427]	[459.77767944 313.50665283 0.9330408 ]	[482.91049194 313.45849609 0.90652603]	[439.26089478 305.78588867 0.82651728]	[503.32263184 303.24755859 0.8183825 ]	[526.46954346 808.62194824 0.87147188]	[544.34484863 798.41741943 0.80902368]	[5.23911865e+02 7.49760071e+02 7.34355211e-01]	[4.90494141e+02 8.98412964e+02 7.06695855e-01]	[4.69966309e+02 8.93432861e+02 7.26509631e-01]	[4.85469879e+02 8.70176025e+02 7.28637218e-01]
[475.09396362 321.28588867 0.86586684]	[472.60372925 382.73672485 0.87355816]	[416.14312744 385.32351685 0.84009945]	[398.25320435 498.23852539 0.91158283]	[392.97268677 600.88323975 0.85489863]	[529.05407715 380.26089478 0.86405689]	[547.05047607 487.98498535 0.82172936]	[567.5100708 588.11663818 0.83641714]	[480.36706543 572.61730957 0.75527644]	[441.67730713 577.75878906 0.73952281]	[462.42602539 726.50799561 0.83811778]	[4.82773285e+02 8.62503418e+02 8.32087159e-01]	[521.37414551 567.51031494 0.75041491]	[526.52056885 723.97705078 0.73829919]	[526.54785156 754.7947998 0.7873292 ]	[459.77307129 313.50411987 0.93352187]	[482.90264893 313.45571899 0.90788245]	[439.25942993 305.8052063 0.82713878]	[503.31051636 303.2414856 0.82017082]	[526.48669434 808.64068604 0.86603689]	[544.33898926 798.41296387 0.80149686]	[5.23898743e+02 7.49708557e+02 7.26172328e-01]	[4.90510986e+02 8.95976685e+02 7.10438669e-01]	[4.69975067e+02 8.93430969e+02 7.30903149e-01]	[4.85461853e+02 8.70173645e+02 7.31287956e-01]
[475.0680542 321.26629639 0.86596608]	[472.59384155 380.3522644 0.87551039]	[416.1355896 385.30661011 0.8399415 ]	[398.24746704 498.19729614 0.90500307]	[392.98434448 600.87658691 0.85518122]	[529.04968262 380.24124146 0.86560524]	[547.03692627 487.93344116 0.82504809]	[567.50354004 588.07635498 0.84401667]	[480.36541748 572.62011719 0.7541185 ]	[441.67556763 577.75854492 0.73776966]	[462.42382812 726.48846436 0.83986247]	[4.82765259e+02 8.62493469e+02 8.29480767e-01]	[521.37011719 567.5111084 0.74677318]	[526.45098877 724.00408936 0.7602455 ]	[526.50445557 754.7635498 0.7884829 ]	[459.75839233 313.47988892 0.92926466]	[482.88928223 313.44082642 0.90778983]	[439.23864746 305.78097534 0.81741279]	[503.30758667 303.24047852 0.82179666]	[526.48919678 808.69244385 0.86247879]	[5.44316956e+02 8.00924133e+02 7.90570796e-01]	[5.23874451e+02 7.49658997e+02 7.21259594e-01]	[4.90512665e+02 8.98419128e+02 7.05685019e-01]	[4.69975403e+02 8.93438110e+02 7.26149738e-01]	[4.85449951e+02 8.70169189e+02 7.28449821e-01]
[475.06393433 321.25512695 0.86724842]	[472.58883667 380.33197021 0.87831569]	[416.13339233 382.87695312 0.84101427]	[398.24142456 498.18692017 0.9021818 ]	[393.01373291 600.85601807 0.85451025]	[529.04290771 380.22619629 0.86613667]	[547.00872803 485.45526123 0.83564341]	[567.49578857 588.02404785 0.85105979]	[480.35974121 570.09350586 0.7535069 ]	[441.67727661 577.71166992 0.73150003]	[462.3944397 726.51177979 0.8463161 ]	[4.82742981e+02 8.59942444e+02 8.31653357e-01]	[521.35876465 567.46075439 0.74712586]	[526.43518066 724.03417969 0.76906443]	[526.43768311 754.73535156 0.78549808]	[459.74899292 313.45062256 0.92428273]	[482.90466309 313.41796875 0.90123308]	[439.2359314 305.7911377 0.79839236]	[503.30444336 303.25811768 0.81258059]	[526.48156738 808.72979736 0.8595531 ]	[5.41926453e+02 8.00959839e+02 7.87632704e-01]	[5.23813660e+02 7.49607971e+02 7.01856315e-01]	[4.90498077e+02 8.95942261e+02 7.15273261e-01]	[4.69960907e+02 8.93388489e+02 7.34719872e-01]	[4.85433807e+02 8.67696289e+02 7.23655462e-01]
[472.60220337 321.23324585 0.86907697]	[472.57119751 380.31851196 0.8790803 ]	[416.11123657 382.85510254 0.84075522]	[398.24911499 498.18258667 0.90083957]	[393.02328491 600.82415771 0.8504076 ]	[529.0413208 380.22131348 0.86552703]	[547.00250244 485.40930176 0.84505856]	[567.49035645 587.98040771 0.85801911]	[480.35205078 570.05670166 0.75281781]	[441.67340088 575.19549561 0.72818995]	[462.40109253 726.54217529 0.8517617 ]	[4.82712585e+02 8.57461487e+02 8.31825793e-01]	[521.3425293 565.00891113 0.7447024 ]	[526.44598389 724.04089355 0.76674569]	[524.03405762 754.75213623 0.78986675]	[459.73986816 313.41442871 0.91800219]	[482.90383911 313.39627075 0.89734864]	[439.22103882 303.28646851 0.80132121]	[503.31549072 303.20236206 0.81101394]	[526.46673584 808.74645996 0.85876334]	[5.41927551e+02 8.00976379e+02 7.84161270e-01]	[5.21354065e+02 7.49625427e+02 7.06988692e-01]	[4.90535248e+02 8.95932495e+02 7.14860499e-01]	[4.69979919e+02 8.93389343e+02 7.34678924e-01]	[4.85394867e+02 8.67679077e+02 7.23047853e-01]
[472.61206055 321.19430542 0.87458515]	[472.54193115 380.29125977 0.88237351]	[416.07861328 382.82858276 0.84025747]	[398.24832153 495.68554688 0.88802361]	[393.05963135 600.78710938 0.84872121]	[529.0135498 380.18658447 0.86705756]	[547.03082275 487.95629883 0.82899791]	[567.48205566 587.97698975 0.86073589]	[480.35513306 570.09106445 0.75078267]	[441.67663574 577.71240234 0.72785187]	[462.40338135 726.62719727 0.84959942]	[4.82704895e+02 8.60005859e+02 8.31843317e-01]	[521.35046387 567.46655273 0.7432341 ]	[526.44189453 724.03527832 0.75410098]	[524.01031494 754.74853516 0.79481769]	[459.73495483 310.96948242 0.91380209]	[482.90957642 310.94680786 0.89325905]	[439.21426392 303.21813965 0.80942845]	[503.33389282 300.71643066 0.81727326]	[526.44329834 811.16662598 0.85979778]	[5.41904297e+02 8.03512268e+02 7.81345248e-01]	[5.21322266e+02 7.49610229e+02 7.01597214e-01]	[4.90554596e+02 8.95957947e+02 7.17759788e-01]	[4.70002991e+02 8.93421631e+02 7.32657552e-01]	[4.85384918e+02 8.70138550e+02 7.34424472e-01]
[475.0713501 321.17169189 0.87849939]	[472.54495239 380.25430298 0.8879438 ]	[416.07144165 382.79650879 0.84290421]	[398.24194336 495.63931274 0.88518894]	[393.07531738 600.77355957 0.84660566]	[529.00762939 380.12930298 0.86775762]	[547.0177002 485.42404175 0.83840168]	[567.48608398 585.58666992 0.86157417]	[480.36444092 567.50469971 0.76423663]	[441.67041016 572.59545898 0.73006213]	[462.38174438 726.58978271 0.84785819]	[4.82711670e+02 8.59988525e+02 8.34619462e-01]	[521.37310791 564.91931152 0.760095 ]	[526.4710083 723.96588135 0.73119384]	[524.01184082 754.75189209 0.79451096]	[459.74539185 310.95095825 0.91423035]	[482.91757202 310.91650391 0.8898834 ]	[439.20672607 300.7199707 0.82602358]	[503.34692383 298.24642944 0.82910103]	[526.45269775 811.16052246 0.85475647]	[5.41914429e+02 8.03514832e+02 7.80537307e-01]	[5.21332214e+02 7.49617737e+02 7.02471197e-01]	[4.90541626e+02 8.95961548e+02 7.23120630e-01]	[4.70000610e+02 8.93425354e+02 7.36472130e-01]	[4.85402039e+02 8.70120239e+02 7.35271692e-01]
[475.12158203 318.6697998 0.90983856]	[470.04690552 380.15753174 0.89573324]	[416.05905151 380.3168335 0.85375047]	[398.2371521 493.10388184 0.88172203]	[395.53445435 598.26422119 0.84477711]	[528.97485352 377.68173218 0.86497772]	[547.00012207 482.88931274 0.86661726]	[567.4934082 585.49395752 0.87130779]	[480.3795166 565.01269531 0.77442038]	[441.68310547 570.04882812 0.73680949]	[462.37658691 726.49346924 0.84245205]	[4.82709747e+02 8.59952881e+02 8.24864745e-01]	[521.40625 564.86157227 0.76874447]	[5.26432495e+02 7.21450500e+02 7.20467508e-01]	[523.96453857 752.21362305 0.81872767]	[459.77182007 308.3392334 0.9071877 ]	[482.9352417 305.8303833 0.87702829]	[439.20788574 300.63467407 0.84178782]	[503.31903076 298.16375732 0.82615536]	[526.47839355 811.13195801 0.84785235]	[5.41909119e+02 8.03466003e+02 7.69150496e-01]	[5.21267517e+02 7.47121399e+02 6.97542071e-01]	[4.93109314e+02 8.95899780e+02 7.21812367e-01]	[4.72568756e+02 8.93396240e+02 7.27647662e-01]	[4.85372955e+02 8.67691772e+02 7.20857620e-01]
[475.10400391 318.60623169 0.91208011]	[470.0272522 377.74609375 0.89433008]	[416.05770874 380.22808838 0.86175728]	[398.23214722 493.07608032 0.88036025]	[395.53738403 598.21173096 0.83916622]	[526.53515625 377.60351562 0.86056721]	[547.00274658 482.92019653 0.86262208]	[567.49804688 585.4977417 0.87264937]	[482.71377563 564.97515869 0.77898461]	[441.68835449 567.56231689 0.73940188]	[462.37243652 723.97338867 0.8339709 ]	[4.82708832e+02 8.59963257e+02 8.25905085e-01]	[521.40905762 562.4274292 0.77140832]	[5.26429810e+02 7.21363647e+02 7.13797510e-01]	[523.92205811 752.18450928 0.83355153]	[459.76571655 305.81704712 0.90639764]	[482.90039062 303.29586792 0.88289219]	[439.18887329 298.20318604 0.85826969]	[503.29876709 298.05041504 0.84005725]	[526.52038574 811.11621094 0.8496114 ]	[5.41926514e+02 8.00973877e+02 7.77584851e-01]	[5.21213501e+02 7.47084045e+02 6.92882776e-01]	[4.93095245e+02 8.95932495e+02 7.23832905e-01]	[4.72550903e+02 8.93416077e+02 7.29539335e-01]	[4.85368561e+02 8.67698792e+02 7.24495292e-01]
[475.11273193 318.55020142 0.91618747]	[472.51821899 377.71350098 0.89232695]	[416.07019043 380.18429565 0.86455464]	[398.24893188 490.54232788 0.88387591]	[395.54135132 593.18457031 0.83348835]	[528.9833374 377.58734131 0.85483909]	[547.03540039 482.85848999 0.86657673]	[567.51202393 585.41174316 0.87722623]	[482.72821045 564.95800781 0.78192627]	[441.70953369 567.53381348 0.74416578]	[462.36853027 723.94610596 0.83489108]	[4.82721039e+02 8.59948608e+02 8.24051797e-01]	[521.42218018 562.42169189 0.77432668]	[5.26423767e+02 7.18851013e+02 7.15332210e-01]	[523.92315674 752.22680664 0.83153182]	[459.759552 303.26763916 0.90747571]	[482.91213989 303.21438599 0.88539636]	[439.19638062 298.23898315 0.85891366]	[503.30142212 298.10287476 0.8266505 ]	[526.51324463 811.14593506 0.85405588]	[5.41915527e+02 8.03463745e+02 7.80418038e-01]	[5.21218811e+02 7.47128845e+02 6.99026644e-01]	[4.93111084e+02 8.95949158e+02 7.18693256e-01]	[4.72556152e+02 8.93429199e+02 7.26023257e-01]	[4.85381104e+02 8.67697876e+02 7.17657089e-01]
[475.1008606 316.13446045 0.91016424]	[472.5296936 377.64077759 0.89096999]	[416.07351685 380.12210083 0.86288947]	[398.25549316 490.48791504 0.88523853]	[395.55145264 590.64398193 0.83642125]	[528.97143555 377.50967407 0.84093434]	[547.02764893 482.83261108 0.87159705]	[567.53521729 585.34014893 0.87753409]	[482.7121582 564.86816406 0.78040838]	[441.70343018 565.00616455 0.75138956]	[462.35153198 723.92370605 0.83255631]	[4.82702698e+02 8.57426819e+02 8.26600373e-01]	[521.40435791 562.34448242 0.76871812]	[526.46746826 716.29602051 0.7169401 ]	[523.95318604 752.2822876 0.82284266]	[459.7484436 300.75421143 0.91382211]	[482.88116455 300.66696167 0.90826362]	[439.17852783 298.21069336 0.8667987 ]	[503.28939819 297.9916687 0.83995044]	[526.50646973 811.17462158 0.85534447]	[5.44304382e+02 8.03492126e+02 7.82573938e-01]	[5.21247864e+02 7.49565063e+02 7.09839761e-01]	[4.93100464e+02 8.95947327e+02 7.13604748e-01]	[4.72540222e+02 8.93414795e+02 7.18802273e-01]	[4.85362091e+02 8.67632812e+02 7.17284739e-01]
[475.08703613 316.08584595 0.90702063]	[472.53594971 377.58724976 0.88880271]	[416.09298706 377.73217773 0.86367512]	[398.27047729 488.01339722 0.88578451]	[395.57876587 590.56262207 0.84615296]	[526.54223633 375.08435059 0.83175522]	[547.06414795 480.33383179 0.87626028]	[567.5491333 582.93225098 0.87748671]	[482.74899292 562.43890381 0.78520143]	[441.73623657 564.97583008 0.75484014]	[462.36138916 721.36254883 0.81901139]	[4.82731628e+02 8.57402405e+02 8.26826632e-01]	[523.78735352 562.33648682 0.77374583]	[5.26491699e+02 7.13709534e+02 7.06753075e-01]	[523.9677124 752.28424072 0.82787496]	[459.74645996 300.69146729 0.92350155]	[482.87786865 298.24728394 0.9184804 ]	[439.16427612 298.14978027 0.86474329]	[503.26849365 295.60617065 0.83409774]	[526.52233887 811.13037109 0.86395323]	[5.44318176e+02 8.01001099e+02 7.97213197e-01]	[5.21255859e+02 7.49599304e+02 7.15852559e-01]	[4.93075928e+02 8.95955627e+02 7.13262200e-01]	[4.72523926e+02 8.93413147e+02 7.22022772e-01]	[4.85402527e+02 8.67635559e+02 7.07409322e-01]
[475.08648682 316.08563232 0.90693974]	[472.52832031 377.58822632 0.88856483]	[416.08508301 377.73300171 0.86264658]	[398.27160645 488.01602173 0.88584608]	[395.57861328 590.54217529 0.84775871]	[526.54156494 375.08474731 0.8319546 ]	[547.06536865 480.35128784 0.87501359]	[567.54785156 582.93414307 0.87810671]	[482.74508667 562.4352417 0.78517777]	[441.73306274 564.97381592 0.75445026]	[462.35513306 721.37091064 0.82110202]	[4.82734314e+02 8.57412231e+02 8.28858733e-01]	[523.78295898 562.33190918 0.7730422 ]	[5.26488464e+02 7.13697876e+02 7.11023927e-01]	[523.97497559 752.2744751 0.82998449]	[459.74603271 300.69073486 0.92353421]	[482.87780762 298.2467041 0.91876769]	[439.1651001 298.14968872 0.86512947]	[503.26794434 295.60449219 0.83449066]	[526.51959229 811.1350708 0.86875647]	[5.44309204e+02 8.03466919e+02 8.01389933e-01]	[5.21264587e+02 7.49588318e+02 7.20107377e-01]	[4.93095703e+02 8.95933289e+02 7.20136881e-01]	[4.72545532e+02 8.93404846e+02 7.27470219e-01]	[4.85399689e+02 8.67656921e+02 7.10231662e-01]
[475.10693359 316.02270508 0.90470129]	[472.55154419 377.51470947 0.87736958]	[416.10934448 377.65213013 0.8638835 ]	[398.28256226 487.925354 0.89339298]	[395.5796814 588.05517578 0.85849637]	[526.52703857 375.00250244 0.82697105]	[547.06756592 480.26733398 0.8697046 ]	[567.55969238 582.87634277 0.87291014]	[482.74203491 562.3861084 0.78241611]	[441.73736572 564.9185791 0.75617129]	[462.34741211 718.81793213 0.81567448]	[4.82739960e+02 8.57394226e+02 8.29372406e-01]	[523.77612305 562.27984619 0.76487112]	[526.50396729 711.18145752 0.71652037]	[523.97918701 752.29589844 0.825046 ]	[459.76348877 300.63064575 0.93357593]	[482.87670898 298.17694092 0.93050724]	[439.18920898 298.09997559 0.86816013]	[503.25726318 295.50784302 0.834719 ]	[526.52758789 811.17004395 0.85905051]	[5.44306702e+02 8.03500366e+02 7.95878887e-01]	[5.21286377e+02 7.49618774e+02 7.24312723e-01]	[4.93069183e+02 8.95969604e+02 7.14450002e-01]	[4.70042206e+02 8.93415771e+02 7.23954618e-01]	[4.85418579e+02 8.67635925e+02 7.04833090e-01]
[475.10070801 315.97494507 0.90083534]	[472.556427 377.48461914 0.8712374 ]	[416.1133728 377.6229248 0.86324918]	[398.27508545 485.46966553 0.89983469]	[395.58789062 588.00695801 0.86721814]	[526.53759766 372.53070068 0.82034671]	[549.50018311 480.18435669 0.85781443]	[567.55822754 582.83062744 0.87159431]	[482.72253418 562.36621094 0.78612959]	[441.73117065 564.91345215 0.75949752]	[462.3404541 716.27954102 0.8140927 ]	[4.82748413e+02 8.57360046e+02 8.30837965e-01]	[521.40374756 559.83587646 0.76290154]	[526.53363037 713.70898438 0.7138657 ]	[523.99334717 752.3024292 0.82023311]	[459.75579834 298.21252441 0.94386411]	[482.89517212 298.12863159 0.93540674]	[439.17828369 295.63613892 0.86668086]	[503.28683472 295.45413208 0.83033717]	[528.98236084 811.20843506 0.85764247]	[5.44326111e+02 8.03530090e+02 7.90009439e-01]	[5.21307983e+02 7.49630859e+02 7.27308393e-01]	[4.93079498e+02 8.95953735e+02 7.21582890e-01]	[4.72532745e+02 8.93404602e+02 7.28783071e-01]	[4.85413971e+02 8.67618958e+02 7.07577467e-01]
[475.12896729 315.921875 0.89415932]	[472.5793457 375.08581543 0.86278975]	[416.11727905 377.57867432 0.85935044]	[400.63076782 485.40438843 0.90657258]	[395.60604858 585.56219482 0.87768757]	[528.99291992 372.44976807 0.81140375]	[549.51196289 480.14785767 0.85455871]	[567.57324219 582.75396729 0.86233103]	[482.74822998 562.29644775 0.76979339]	[441.75869751 564.85351562 0.74839461]	[462.41836548 713.74859619 0.80060607]	[4.82773071e+02 8.57375854e+02 8.29552710e-01]	[521.42230225 559.75408936 0.74926728]	[526.50878906 711.15179443 0.72789067]	[523.95446777 752.27026367 0.8277595 ]	[459.76971436 298.16870117 0.95346439]	[482.90493774 298.06408691 0.93924189]	[439.19061279 295.58587646 0.86881697]	[503.28717041 292.98855591 0.81387913]	[529.00708008 811.20983887 0.85564411]	[5.44322388e+02 8.03521179e+02 7.88626730e-01]	[5.21248596e+02 7.49601868e+02 7.22864687e-01]	[4.90530701e+02 8.98443115e+02 7.29793072e-01]	[4.69997223e+02 8.93428650e+02 7.41424382e-01]	[4.85457306e+02 8.67658020e+02 6.98600888e-01]
[475.13656616 313.43792725 0.88001233]	[472.57998657 374.99221802 0.84607577]	[416.12503052 375.11602783 0.85303581]	[400.64724731 482.92779541 0.91808623]	[395.60891724 585.47857666 0.89139271]	[528.98925781 367.39730835 0.81219977]	[549.51617432 477.70361328 0.84629214]	[567.58911133 580.3102417 0.85436821]	[482.77029419 559.77270508 0.7550624 ]	[441.75924683 562.35742188 0.74400413]	[462.43338013 713.70599365 0.801561 ]	[4.82754822e+02 8.54902832e+02 8.35111499e-01]	[523.80084229 557.18743896 0.73582035]	[526.54589844 708.63311768 0.72550762]	[523.96234131 752.27142334 0.82954019]	[459.77444458 298.05020142 0.96551752]	[482.92028809 295.64105225 0.93747246]	[439.2199707 295.43933105 0.86574167]	[503.2769165 292.88851929 0.80514491]	[529.04675293 811.21569824 0.8534919 ]	[5.44371216e+02 8.03526428e+02 7.86300242e-01]	[5.21237427e+02 7.49616333e+02 7.24017024e-01]	[4.90486115e+02 8.98444519e+02 7.26015627e-01]	[4.67494568e+02 8.93417053e+02 7.39355028e-01]	[4.85444153e+02 8.67610352e+02 6.94630146e-01]
[475.13894653 310.89273071 0.86567664]	[472.56307983 372.46316528 0.82901216]	[416.11114502 375.06005859 0.84848285]	[400.66882324 482.86044312 0.92638189]	[395.62539673 585.41186523 0.896478 ]	[528.9765625 364.80844116 0.82445323]	[549.5446167 477.66989136 0.84502035]	[570.0145874 580.2510376 0.84804755]	[482.76083374 557.2578125 0.74830914]	[441.74737549 562.29345703 0.73641598]	[462.41400146 711.23608398 0.8047815 ]	[4.82737274e+02 8.54879028e+02 8.42974722e-01]	[523.78912354 554.63537598 0.7305547 ]	[526.54553223 708.54718018 0.72340864]	[524.00146484 754.74481201 0.8236354 ]	[459.76794434 295.62982178 0.96411324]	[482.93704224 295.54696655 0.93236995]	[439.21505737 292.94927979 0.85276306]	[503.27127075 290.41543579 0.7861957 ]	[529.05053711 811.19378662 0.85918611]	[5.44384338e+02 8.03507935e+02 7.93228149e-01]	[5.21281067e+02 7.49673340e+02 7.38296270e-01]	[4.87988068e+02 8.98427307e+02 7.32864618e-01]	[4.67470978e+02 8.93405029e+02 7.45709956e-01]	[4.85434143e+02 8.67596069e+02 7.01553166e-01]
[475.12503052 308.3755188 0.86014378]	[472.58157349 369.89135742 0.82433712]	[416.12466431 372.55026245 0.83715516]	[400.66107178 482.79281616 0.93211418]	[395.62680054 582.99285889 0.89202636]	[528.99206543 362.30487061 0.84105456]	[549.57055664 477.66412354 0.84468389]	[570.0390625 577.78631592 0.83818203]	[482.75256348 557.26519775 0.75180554]	[441.74273682 562.29803467 0.74326116]	[462.42520142 711.22625732 0.81407613]	[4.82737061e+02 8.54859741e+02 8.46083164e-01]	[523.78900146 554.637146 0.73597032]	[528.97070312 708.60327148 0.75004238]	[524.00158691 754.78625488 0.82041979]	[459.77288818 295.58529663 0.96769941]	[482.91360474 295.50085449 0.93200243]	[439.20358276 290.43719482 0.84994042]	[503.25143433 290.35922241 0.79156804]	[531.5723877 811.22113037 0.85652012]	[5.44428894e+02 8.03532410e+02 7.95004666e-01]	[5.21292847e+02 7.49703186e+02 7.42885888e-01]	[4.90529877e+02 8.95925049e+02 7.40186870e-01]	[4.70006287e+02 8.93364319e+02 7.48586416e-01]	[4.85402924e+02 8.65127502e+02 7.05283582e-01]
[475.13900757 305.76403809 0.85933751]	[472.60943604 364.85955811 0.83386731]	[416.12786865 372.46524048 0.83092374]	[400.6803894 480.3588562 0.92772573]	[395.64700317 582.91259766 0.90130073]	[529.04602051 362.23095703 0.84722584]	[552.08782959 475.17007446 0.82421201]	[570.06903076 577.70953369 0.82488841]	[482.76220703 557.21148682 0.74801069]	[441.76242065 559.82769775 0.73764563]	[464.82015991 711.21630859 0.82020056]	[4.82717529e+02 8.54920898e+02 8.41435790e-01]	[523.78216553 552.10540771 0.73270929]	[528.99578857 708.60638428 0.765279 ]	[526.41656494 762.42346191 0.81576532]	[459.79193115 295.47842407 0.95618284]	[482.92242432 295.40603638 0.91970766]	[439.20898438 287.8850708 0.84585911]	[503.28366089 287.80203247 0.79061002]	[534.16815186 811.33050537 0.83227623]	[5.46928711e+02 8.06081421e+02 7.87050724e-01]	[5.21329285e+02 7.54746887e+02 7.33258128e-01]	[4.88002960e+02 8.95957153e+02 7.49923706e-01]	[4.69957886e+02 8.93395874e+02 7.59293973e-01]	[4.85383698e+02 8.67651123e+02 7.03065813e-01]
[475.1335144 303.28189087 0.86054885]	[475.07717896 364.81665039 0.84455514]	[416.13232422 369.96292114 0.82853693]	[400.68783569 480.24859619 0.92357862]	[398.01660156 582.847229 0.90135169]	[531.5324707 362.21365356 0.84871441]	[552.09997559 472.59024048 0.80700076]	[570.09332275 575.22930908 0.81910825]	[482.77807617 557.20788574 0.74917436]	[441.78030396 559.82550049 0.7365706 ]	[464.84869385 711.1673584 0.82046318]	[4.82719330e+02 8.54844116e+02 8.52413058e-01]	[523.78894043 552.09783936 0.73294592]	[528.97174072 708.57867432 0.76383507]	[526.40374756 762.49188232 0.82371855]	[459.79156494 295.44369507 0.94914901]	[482.92837524 293.02468872 0.91606426]	[439.22384644 287.83297729 0.84047019]	[503.3069458 285.27734375 0.79386544]	[536.74621582 813.74707031 0.82273674]	[5.47030701e+02 8.06126831e+02 7.64246166e-01]	[5.21307007e+02 7.57303467e+02 7.27211654e-01]	[4.88000458e+02 8.95951660e+02 7.54976332e-01]	[4.69962830e+02 8.93380859e+02 7.63715148e-01]	[4.85389557e+02 8.65115601e+02 6.95476472e-01]
[475.15197754 303.25231934 0.8656072 ]	[475.0741272 362.34884644 0.85167736]	[416.14135742 369.91003418 0.83079731]	[400.6965332 480.21548462 0.91861761]	[398.01855469 582.83166504 0.89718515]	[531.5447998 359.8175354 0.8542949]	[552.14660645 472.58700562 0.80629802]	[570.10668945 575.19610596 0.81690454]	[482.79690552 554.67633057 0.74470335]	[441.80212402 559.77874756 0.73120654]	[464.82519531 711.1194458 0.83095926]	[4.82721863e+02 8.54846680e+02 8.51763248e-01]	[523.80059814 549.53900146 0.73583037]	[528.96673584 708.56091309 0.75226122]	[526.44073486 765.00598145 0.82382584]	[459.796875 295.41729736 0.94109362]	[482.95568848 292.9956665 0.9104476 ]	[439.21966553 285.29040527 0.83856338]	[503.35275269 282.77288818 0.79743969]	[5.39249329e+02 8.13870972e+02 7.98279166e-01]	[5.49535156e+02 8.08619324e+02 7.46872902e-01]	[5.21310364e+02 7.59912231e+02 7.30064273e-01]	[4.88004761e+02 8.95932922e+02 7.53904164e-01]	[4.69966309e+02 8.93368286e+02 7.61803985e-01]	[4.85400452e+02 8.65121887e+02 6.95290446e-01]
[475.17129517 303.1958313 0.87282604]	[475.08822632 362.31311035 0.8606621 ]	[416.15740967 367.41378784 0.83129096]	[400.68341064 480.14929199 0.91131175]	[395.64077759 582.77844238 0.88876438]	[531.56329346 359.79159546 0.85886955]	[554.64874268 475.07632446 0.81367558]	[570.12115479 575.18835449 0.8146199 ]	[482.80020142 554.67474365 0.74565595]	[441.80169678 559.77142334 0.73238242]	[464.85595703 708.68188477 0.8333565 ]	[4.82728455e+02 8.54840515e+02 8.53918552e-01]	[523.80297852 549.54125977 0.73668081]	[528.96435547 708.62463379 0.77430725]	[526.45617676 767.48742676 0.82666326]	[459.81338501 295.38519287 0.93686986]	[482.96328735 292.9491272 0.90080595]	[439.27310181 285.2791748 0.83671683]	[503.35620117 282.756073 0.80773962]	[5.39294067e+02 8.18936646e+02 7.74991870e-01]	[5.49566650e+02 8.11137329e+02 7.36304820e-01]	[5.21317993e+02 7.62484924e+02 7.48747051e-01]	[4.88014709e+02 8.95921631e+02 7.51101434e-01]	[4.69967010e+02 8.93358948e+02 7.58942068e-01]	[4.85398560e+02 8.65116089e+02 6.96190238e-01]
[477.60351562 300.75366211 0.880952 ]	[475.1022644 362.28738403 0.86797041]	[418.54556274 367.3916626 0.83402848]	[400.68557739 480.17526245 0.91418082]	[395.62759399 582.75097656 0.88273948]	[531.58557129 359.76748657 0.86021656]	[554.64007568 472.5953064 0.80809951]	[570.11907959 575.15527344 0.81099987]	[482.8132019 554.67034912 0.74400973]	[441.82937622 559.77233887 0.72960687]	[464.86151123 708.6595459 0.83808637]	[4.82734680e+02 8.54831177e+02 8.53931785e-01]	[523.78881836 549.53619385 0.73415542]	[529.02429199 708.54046631 0.77180243]	[529.00933838 767.63391113 0.81107241]	[459.82980347 292.9961853 0.93209374]	[482.9798584 292.91436768 0.89171803]	[439.31976318 285.29135132 0.83168304]	[503.38269043 282.7069397 0.8156116 ]	[5.41721558e+02 8.21477234e+02 7.66166568e-01]	[5.52135437e+02 8.11207947e+02 7.31587470e-01]	[5.21407104e+02 7.67513184e+02 7.53125310e-01]	[4.88012909e+02 8.95908752e+02 7.52105534e-01]	[4.69976868e+02 8.93346741e+02 7.64385223e-01]	[4.85384186e+02 8.65115295e+02 6.92731619e-01]
[477.6321106 300.73764038 0.88774741]	[475.13412476 362.27368164 0.87436724]	[418.56625366 367.3755188 0.83782482]	[400.70254517 480.14251709 0.91308868]	[398.01312256 580.34954834 0.88172448]	[531.59924316 359.74526978 0.86296445]	[554.62207031 472.52627563 0.7989521 ]	[570.12518311 572.64306641 0.80864811]	[482.81213379 554.67877197 0.74551469]	[441.82818604 559.7723999 0.73075765]	[464.85098267 708.60327148 0.84996814]	[482.73513794 854.82507324 0.8548677 ]	[523.78723145 549.54827881 0.73538411]	[529.0480957 708.53015137 0.76472807]	[529.0635376 767.70629883 0.81242657]	[459.84979248 292.9942627 0.93176955]	[485.34335327 292.89498901 0.88760126]	[441.68313599 287.81939697 0.83175683]	[503.39178467 282.67495728 0.82291186]	[5.41745850e+02 8.21510498e+02 7.77938426e-01]	[5.54628296e+02 8.11233826e+02 7.46046543e-01]	[5.23810303e+02 7.67572327e+02 7.58591831e-01]	[4.88007355e+02 8.95901733e+02 7.49078214e-01]	[4.69979065e+02 8.93336182e+02 7.62209177e-01]	[4.85391663e+02 8.65110413e+02 6.95485830e-01]
[477.63348389 300.73461914 0.88865727]	[475.13702393 362.2694397 0.87534517]	[418.57073975 367.36901855 0.83905685]	[400.70440674 480.1373291 0.91207546]	[395.65130615 580.33685303 0.87885034]	[531.6003418 359.74380493 0.86287278]	[554.6204834 472.52896118 0.79910123]	[570.11871338 572.62817383 0.8093946 ]	[482.81051636 554.66552734 0.74477595]	[441.82641602 559.76013184 0.73025346]	[464.84283447 708.59332275 0.85127234]	[482.7350769 854.80023193 0.85724074]	[523.78497314 549.5345459 0.73644131]	[529.04107666 708.54412842 0.76404572]	[529.06231689 767.69940186 0.8131336 ]	[459.85067749 292.9928894 0.93231797]	[485.34194946 292.89202881 0.88716179]	[441.68127441 287.80639648 0.83290291]	[503.39413452 280.2532959 0.82466936]	[5.41753784e+02 8.21503845e+02 7.76836276e-01]	[5.54634094e+02 8.11225647e+02 7.45125055e-01]	[5.23805603e+02 7.67555542e+02 7.59755731e-01]	[4.87985260e+02 8.95912781e+02 7.49797642e-01]	[4.69965027e+02 8.93339417e+02 7.62612939e-01]	[4.85390808e+02 8.65075317e+02 6.96331024e-01]
[477.65307617 300.74728394 0.88682455]	[475.17077637 362.26040649 0.88051349]	[418.57849121 367.35809326 0.83949143]	[400.71575928 477.70263672 0.90081418]	[398.03863525 580.27209473 0.87676328]	[534.09460449 359.73754883 0.8637172 ]	[554.63470459 472.56555176 0.8064521 ]	[572.58959961 570.11108398 0.81088942]	[482.82269287 554.63433838 0.74405789]	[441.82556152 559.7232666 0.72707576]	[462.42404175 708.49389648 0.85753483]	[4.82730652e+02 8.54807190e+02 8.50201309e-01]	[523.80712891 549.49462891 0.74625045]	[529.00695801 706.01092529 0.72013336]	[531.59033203 770.23138428 0.77495593]	[462.18530273 292.98681641 0.92832357]	[485.38415527 292.89642334 0.88268173]	[441.67034912 285.29177856 0.83356553]	[503.44509888 280.20568848 0.81724507]	[5.41890442e+02 8.26549683e+02 7.54812539e-01]	[5.57254578e+02 8.11320862e+02 7.14097023e-01]	[5.23829041e+02 7.70135315e+02 7.21262813e-01]	[4.87986359e+02 8.95882324e+02 7.50812709e-01]	[4.69976532e+02 8.93324646e+02 7.57488668e-01]	[4.85388458e+02 8.65085571e+02 6.83134437e-01]
[477.68588257 300.74386597 0.89093274]	[477.6000061 362.2364502 0.88873386]	[418.60092163 364.88012695 0.84327793]	[400.72558594 477.68795776 0.8992883 ]	[398.04229736 580.25616455 0.87390828]	[534.09912109 359.71780396 0.8646633 ]	[554.66259766 472.5585022 0.80595416]	[572.60266113 570.11138916 0.81138313]	[482.82339478 554.62042236 0.7428391 ]	[441.82434082 557.25604248 0.72492826]	[462.41790771 708.51202393 0.86073864]	[4.82738953e+02 8.54835510e+02 8.45182061e-01]	[523.80621338 547.02770996 0.74596518]	[529.04498291 706.05255127 0.72840273]	[5.31596741e+02 7.72747864e+02 7.60446906e-01]	[462.21548462 292.98431396 0.92759413]	[485.42684937 292.89807129 0.88047093]	[441.68392944 285.26138306 0.83592343]	[503.47024536 280.20013428 0.80158782]	[5.44384033e+02 8.26661438e+02 7.58594513e-01]	[5.59808228e+02 8.13777039e+02 7.12887168e-01]	[5.23808533e+02 7.70256836e+02 7.16229022e-01]	[4.87969604e+02 8.95896851e+02 7.48535037e-01]	[4.67490295e+02 8.93335205e+02 7.61878669e-01]	[4.85411743e+02 8.65134827e+02 6.77970290e-01]
[477.68737793 300.74261475 0.89117813]	[477.60403442 362.2364502 0.88972718]	[418.60327148 364.87478638 0.84409136]	[400.72720337 477.68234253 0.89999622]	[398.04125977 580.25457764 0.87198931]	[534.10021973 359.71859741 0.86494917]	[554.66894531 472.55609131 0.80560732]	[572.60632324 570.10955811 0.81083328]	[482.81790161 552.11767578 0.74046212]	[441.81228638 557.22747803 0.72273505]	[462.41674805 708.49761963 0.86163205]	[4.82737915e+02 8.54822266e+02 8.46172094e-01]	[523.8079834 547.01519775 0.74462152]	[529.04168701 706.04083252 0.73375463]	[5.31597656e+02 7.72739868e+02 7.61383474e-01]	[462.21603394 292.98422241 0.92790043]	[485.42712402 292.89654541 0.88057792]	[441.6842041 285.25881958 0.83607167]	[503.46582031 280.19848633 0.80109912]	[5.44379150e+02 8.26658325e+02 7.58109331e-01]	[5.59799866e+02 8.13775330e+02 7.12197661e-01]	[5.23805054e+02 7.70248596e+02 7.17003345e-01]	[4.88001190e+02 8.95880920e+02 7.48418987e-01]	[4.69976685e+02 8.93327759e+02 7.60718107e-01]	[4.85394989e+02 8.65120178e+02 6.78083539e-01]
[477.73745728 300.72909546 0.90013248]	[477.61999512 362.2159729 0.89433765]	[418.61499023 364.85699463 0.84684825]	[400.73101807 477.65893555 0.89399087]	[398.03710938 580.21929932 0.86772168]	[534.11676025 359.69595337 0.86533582]	[554.67504883 472.53771973 0.80213147]	[572.61676025 570.08850098 0.81167066]	[482.80975342 552.08074951 0.74544197]	[441.81158447 557.18780518 0.72627014]	[464.84933472 706.13134766 0.84912062]	[4.82730316e+02 8.54824585e+02 8.46064985e-01]	[523.79748535 546.99176025 0.75010133]	[529.03674316 705.96148682 0.73894024]	[5.29072815e+02 7.75281494e+02 7.51809835e-01]	[462.25839233 292.974823 0.92728877]	[485.47348022 292.88198853 0.87355888]	[441.70663452 282.77069092 0.8417356 ]	[503.50527954 280.16992188 0.80724633]	[5.44492493e+02 8.29218445e+02 7.57341027e-01]	[5.62272705e+02 8.16395630e+02 7.05437899e-01]	[5.21375305e+02 7.72815247e+02 7.05296814e-01]	[4.87949432e+02 8.95866394e+02 7.48590827e-01]	[4.67462524e+02 8.93310242e+02 7.63804555e-01]	[4.85405914e+02 8.65134094e+02 6.80424154e-01]
[480.12991333 300.73123169 0.90514719]	[477.64038086 362.20477295 0.90051866]	[418.62591553 364.83071899 0.85227925]	[400.73727417 477.62225342 0.88718379]	[398.03741455 577.73760986 0.86414063]	[534.14105225 359.68637085 0.86683166]	[554.69152832 472.57870483 0.80578941]	[572.61907959 570.08496094 0.81239086]	[482.81433105 552.09613037 0.74902588]	[441.81872559 557.20159912 0.72959954]	[462.43182373 706.08074951 0.85803896]	[4.82721558e+02 8.52393799e+02 8.49692762e-01]	[523.8012085 547.00354004 0.75210309]	[529.07861328 698.36627197 0.72115415]	[5.34134705e+02 7.85488525e+02 7.66381919e-01]	[462.29150391 292.96789551 0.92626542]	[487.93075562 292.88070679 0.86967593]	[441.72952271 282.76455688 0.84464723]	[505.93511963 280.15505981 0.81754416]	[5.46948059e+02 8.31853455e+02 7.34700501e-01]	[5.62343994e+02 8.26528992e+02 7.16424525e-01]	[5.23824402e+02 7.85488159e+02 6.82627082e-01]	[4.87978241e+02 8.93402893e+02 7.56236970e-01]	[4.67494354e+02 8.93256287e+02 7.61318564e-01]	[4.85393433e+02 8.65082214e+02 6.78169489e-01]
[480.19638062 300.68206787 0.92491984]	[477.67190552 359.77783203 0.91703749]	[418.64547729 362.349823 0.85905433]	[400.74624634 475.16439819 0.88811278]	[398.02282715 577.73626709 0.86191732]	[534.16595459 359.62420654 0.8660692 ]	[557.18737793 472.51132202 0.80431998]	[572.64758301 567.54382324 0.81990391]	[482.85198975 549.57800293 0.74404955]	[441.8427124 554.68304443 0.72407681]	[464.83709717 706.125 0.85034066]	[4.82757568e+02 8.54834778e+02 8.40362072e-01]	[523.8394165 546.96575928 0.75210488]	[534.14416504 705.93701172 0.79105365]	[541.77502441 798.39538574 0.80847174]	[462.36764526 292.91870117 0.91275388]	[487.99200439 290.42996216 0.86140418]	[441.77334595 280.25054932 0.86031824]	[505.97454834 277.69039917 0.82304496]	[5.46946655e+02 8.49728088e+02 7.38447547e-01]	[5.62436829e+02 8.36887451e+02 7.08923697e-01]	[5.29066162e+02 8.03476501e+02 5.66624403e-01]	[4.87931396e+02 8.95863892e+02 7.45728731e-01]	[4.67461975e+02 8.93297974e+02 7.55763352e-01]	[4.87931793e+02 8.65114319e+02 6.77881896e-01]
[480.21533203 300.66748047 0.93046504]	[477.66955566 359.7598877 0.9200446 ]	[418.64395142 362.33694458 0.86084592]	[400.75402832 475.15707397 0.88628387]	[398.01922607 577.69256592 0.85744941]	[534.16680908 359.60171509 0.86649221]	[557.1628418 470.03955078 0.80517012]	[572.64666748 567.50494385 0.82402956]	[482.85751343 549.5501709 0.74817175]	[441.84768677 554.65887451 0.72481894]	[464.86520386 706.13244629 0.84597433]	[4.82757660e+02 8.54855896e+02 8.37008178e-01]	[523.84631348 546.93518066 0.75467837]	[536.64794922 705.99786377 0.80869615]	[541.8862915 808.59259033 0.83853829]	[462.39645386 292.90267944 0.90771174]	[488.01248169 290.43069458 0.85892779]	[441.78399658 280.23797607 0.86805212]	[505.96780396 277.7038269 0.81808102]	[5.46973511e+02 8.52324463e+02 7.35757351e-01]	[5.64828308e+02 8.44591980e+02 7.33117700e-01]	[5.36674316e+02 8.11147278e+02 5.82151771e-01]	[4.87940430e+02 8.95890381e+02 7.47301221e-01]	[4.67464142e+02 8.93322998e+02 7.56969094e-01]	[4.87932465e+02 8.65140869e+02 6.78423285e-01]
[480.24316406 300.65563965 0.93402445]	[477.68127441 359.7277832 0.9240101 ]	[418.66677856 362.31021118 0.86640012]	[400.7623291 475.13851929 0.88396096]	[398.01843262 575.23205566 0.8573035 ]	[534.15582275 359.56646729 0.86344081]	[557.15789795 470.03451538 0.80365932]	[572.65362549 567.4598999 0.82952267]	[482.85913086 549.50732422 0.7504127 ]	[441.84533691 552.12072754 0.72324872]	[464.89251709 706.12921143 0.84841353]	[4.82755432e+02 8.54893005e+02 8.34638536e-01]	[523.85943604 544.47979736 0.75845772]	[536.71588135 706.03448486 0.83197391]	[544.33044434 811.25463867 0.84605354]	[462.43667603 292.88571167 0.89934313]	[490.49630737 290.44070435 0.85721916]	[441.81323242 280.25372314 0.86001843]	[505.98220825 277.71575928 0.80895263]	[5.49523804e+02 8.57394653e+02 7.21381307e-01]	[5.64958252e+02 8.49713013e+02 7.73218334e-01]	[5.39320435e+02 8.13861450e+02 5.88305295e-01]	[4.85443481e+02 8.95972961e+02 7.50798881e-01]	[4.67412689e+02 8.93375793e+02 7.62130678e-01]	[4.87937195e+02 8.67630066e+02 6.88290954e-01]
[480.26361084 300.64996338 0.93560559]	[477.69216919 359.69454956 0.92763585]	[418.67712402 362.27810669 0.87099016]	[400.77294922 475.12158203 0.88285005]	[398.02236938 575.21673584 0.85816324]	[534.16351318 357.20227051 0.86437005]	[557.17932129 470.01382446 0.80502337]	[572.67687988 565.04376221 0.83440757]	[482.86865234 549.51489258 0.7491101 ]	[441.85116577 552.13000488 0.72149354]	[464.87948608 708.50769043 0.84783155]	[4.82760468e+02 8.54909058e+02 8.32346737e-01]	[523.87628174 544.48278809 0.75808859]	[539.16729736 706.01965332 0.84357309]	[5.44473511e+02 8.16331970e+02 8.07099044e-01]	[464.83685303 292.86984253 0.89233702]	[490.52526855 290.44534302 0.85727137]	[441.83856201 280.21453857 0.8643983 ]	[505.99282837 277.70626831 0.81184649]	[5.47055603e+02 8.65133545e+02 7.25978374e-01]	[5.65005310e+02 8.52375122e+02 7.37840176e-01]	[5.41874878e+02 8.24028381e+02 5.95407128e-01]	[4.85426239e+02 8.98425110e+02 7.50661731e-01]	[4.67418182e+02 8.93394165e+02 7.59089291e-01]	[4.87950653e+02 8.67656921e+02 6.91806316e-01]
[480.28347778 300.65194702 0.9356699 ]	[477.69567871 359.6819458 0.92893106]	[418.67803955 362.27194214 0.87198651]	[400.77420044 475.13583374 0.88126463]	[398.03741455 575.18707275 0.86159742]	[534.18017578 357.1907959 0.86523283]	[557.19836426 470.01461792 0.80421275]	[575.14996338 565.02526855 0.83753461]	[482.88534546 549.49645996 0.7502712 ]	[441.86361694 552.11602783 0.72171873]	[464.88015747 706.11126709 0.84850657]	[4.82758057e+02 8.54888733e+02 8.36141109e-01]	[523.88897705 544.4677124 0.76069319]	[539.28094482 706.00854492 0.87606812]	[5.46958679e+02 8.26582397e+02 7.81857193e-01]	[464.85620117 292.87734985 0.89256483]	[490.53936768 290.43713379 0.85720354]	[441.86102295 280.24194336 0.85759854]	[505.99923706 277.67504883 0.81793976]	[5.52104614e+02 8.70200684e+02 7.62000263e-01]	[5.67522217e+02 8.59977112e+02 7.26235867e-01]	[5.44333496e+02 8.31685730e+02 6.39446080e-01]	[4.85435791e+02 8.98439514e+02 7.52988636e-01]	[4.67420319e+02 8.93400757e+02 7.60381401e-01]	[4.87931854e+02 8.67635071e+02 6.96572900e-01]
[480.28915405 300.65493774 0.93573666]	[477.70327759 359.68951416 0.9306252 ]	[418.68136597 362.27008057 0.87319177]	[400.77294922 475.13214111 0.88241994]	[398.03955078 572.66479492 0.85840887]	[536.64862061 357.20376587 0.86944383]	[557.20544434 469.99996948 0.80428809]	[575.14526367 565.04626465 0.83459419]	[482.90286255 547.00268555 0.75135094]	[441.87524414 552.06378174 0.72139186]	[464.86312866 706.07659912 0.84970236]	[4.82749664e+02 8.54908508e+02 8.32762361e-01]	[523.91265869 544.43444824 0.76212645]	[539.26794434 705.89355469 0.8540659 ]	[5.47039246e+02 8.29225952e+02 7.96985626e-01]	[464.85961914 292.87969971 0.89421666]	[490.5501709 290.43771362 0.85630977]	[441.87857056 280.22158813 0.85483658]	[506.00405884 277.65917969 0.81494856]	[5.54650940e+02 8.72750671e+02 7.67168105e-01]	[5.67531494e+02 8.65142944e+02 7.40328550e-01]	[5.44393616e+02 8.34351929e+02 6.65014207e-01]	[4.87938080e+02 8.98456604e+02 7.47971714e-01]	[4.67455109e+02 8.93429077e+02 7.47529507e-01]	[4.85460388e+02 8.67669983e+02 6.97874725e-01]
[480.3276062 300.63418579 0.94053346]	[477.73529053 359.67385864 0.93484288]	[418.72854614 362.2130127 0.88389766]	[400.79473877 475.08898926 0.87560749]	[398.04678345 572.58673096 0.85830051]	[536.68115234 357.2131958 0.87383795]	[557.16265869 467.46353149 0.80268472]	[575.16949463 565.04217529 0.83667815]	[482.92715454 547.01123047 0.74884194]	[441.90420532 552.07104492 0.71766162]	[464.8531189 705.98779297 0.84622461]	[4.82724701e+02 8.54873596e+02 8.37762713e-01]	[523.9251709 544.44610596 0.76234734]	[539.27252197 703.42370605 0.84224504]	[5.49534058e+02 8.31769226e+02 7.94901431e-01]	[464.89654541 290.44625854 0.88587338]	[493.072052 290.41918945 0.85308099]	[441.89810181 280.22583008 0.85211682]	[506.00683594 277.65823364 0.7779851 ]	[5.57166199e+02 8.75329285e+02 7.81605780e-01]	[5.67586243e+02 8.70179810e+02 7.83428669e-01]	[5.44477966e+02 8.39495178e+02 6.49022043e-01]	[4.87925690e+02 8.98463135e+02 7.50213742e-01]	[4.67449982e+02 8.93432068e+02 7.45755613e-01]	[4.85418213e+02 8.67648560e+02 6.94110513e-01]
[480.33081055 300.63327026 0.94072217]	[477.73840332 359.67608643 0.9352966 ]	[418.72894287 362.2154541 0.88369471]	[400.79391479 475.08685303 0.8755607 ]	[398.05352783 570.12176514 0.8590135 ]	[536.68365479 357.21377563 0.8740502 ]	[557.16607666 467.47033691 0.80133492]	[575.16931152 565.03796387 0.8367523 ]	[482.92779541 547.02386475 0.74696863]	[441.90447998 552.08483887 0.71695185]	[464.85955811 705.98571777 0.84435809]	[4.82719971e+02 8.54889832e+02 8.35717678e-01]	[523.92523193 544.45874023 0.76036358]	[539.27624512 703.42120361 0.84110546]	[5.49527100e+02 8.31778503e+02 7.92243600e-01]	[464.89889526 290.4463501 0.88524598]	[493.07730103 290.41622925 0.85329866]	[441.9006958 280.23553467 0.84960985]	[506.0201416 277.65600586 0.77933335]	[5.54678345e+02 8.75337708e+02 7.79937267e-01]	[5.67569275e+02 8.70191345e+02 7.84131408e-01]	[5.44476257e+02 8.41990173e+02 6.47507370e-01]	[4.85470886e+02 8.98482117e+02 7.55362988e-01]	[4.67439819e+02 8.93444031e+02 7.46997833e-01]	[4.85411377e+02 8.67671875e+02 6.94149375e-01]
[480.36230469 300.63769531 0.93988872]	[480.12075806 359.6781311 0.93802446]	[418.75344849 362.21194458 0.88471317]	[400.82156372 475.0880127 0.87228632]	[398.07012939 570.08032227 0.86379975]	[536.73040771 357.21569824 0.87762284]	[557.20050049 467.4175415 0.80830032]	[575.18469238 565.04437256 0.83594525]	[482.91607666 546.9977417 0.7516582 ]	[441.88723755 549.5637207 0.72292089]	[464.83953857 705.9666748 0.84269792]	[4.82716888e+02 8.57360107e+02 8.32114160e-01]	[523.91931152 544.44702148 0.76302487]	[539.2868042 703.48864746 0.86079746]	[5.52152588e+02 8.42034058e+02 7.57306933e-01]	[464.93490601 290.45541382 0.87901801]	[493.13586426 290.42391968 0.85665131]	[441.91027832 280.2250061 0.84298104]	[508.48361206 277.63500977 0.77172667]	[5.57261292e+02 8.83057495e+02 7.56685972e-01]	[5.70109558e+02 8.72876709e+02 7.58616567e-01]	[5.46967834e+02 8.52200012e+02 6.60984993e-01]	[4.85460846e+02 8.98495789e+02 7.63989091e-01]	[4.67428192e+02 8.95843567e+02 7.52341628e-01]	[4.85427094e+02 8.70112366e+02 6.95695519e-01]
[482.72296143 300.64578247 0.93773049]	[480.15307617 359.68536377 0.94313401]	[418.7862854 362.21130371 0.88555825]	[400.85183716 475.08010864 0.8667053 ]	[398.10144043 570.07287598 0.87044269]	[539.1807251 357.21942139 0.88143706]	[557.23913574 467.47616577 0.81386703]	[575.19439697 565.04510498 0.83656758]	[482.93322754 547.0032959 0.74319828]	[441.89624023 549.56500244 0.71752387]	[464.85018921 706.01263428 0.84154403]	[4.82732361e+02 8.57374512e+02 8.31333578e-01]	[523.94012451 544.44372559 0.75687557]	[539.2723999 703.45849609 0.85611415]	[5.54669250e+02 8.49691467e+02 7.82613039e-01]	[467.39138794 292.88153076 0.87191725]	[495.62677002 290.43914795 0.86115754]	[441.94158936 280.21862793 0.82688969]	[511.00933838 277.63565063 0.77516329]	[5.62309875e+02 8.90649536e+02 8.08980584e-01]	[5.77716858e+02 8.77931519e+02 7.49473035e-01]	[5.46943970e+02 8.57382202e+02 6.52545929e-01]	[4.85472839e+02 8.98492981e+02 7.69902527e-01]	[4.67437653e+02 8.93449402e+02 7.52957046e-01]	[4.85428619e+02 8.70140686e+02 6.99488282e-01]
[482.76794434 300.65084839 0.93530768]	[480.17520142 359.68280029 0.94448924]	[421.15463257 362.19909668 0.8852433 ]	[400.86236572 475.09091187 0.86975217]	[398.12268066 570.07897949 0.87520206]	[539.20391846 357.21612549 0.88609111]	[557.25518799 467.4510498 0.81824195]	[575.23260498 565.01776123 0.83729547]	[482.96063232 546.98065186 0.74119246]	[441.91439819 549.5357666 0.71850878]	[464.85879517 706.08551025 0.84050584]	[4.82712555e+02 8.54896240e+02 8.38564217e-01]	[523.98577881 544.42687988 0.75199175]	[541.69006348 703.51452637 0.86303604]	[5.57211609e+02 8.49779236e+02 7.90480793e-01]	[467.43884277 292.87838745 0.86748302]	[495.70123291 290.43151855 0.8675881 ]	[444.32971191 280.22033691 0.81926161]	[511.09268188 277.6529541 0.765885 ]	[5.62411377e+02 8.90788208e+02 8.46148849e-01]	[5.80280518e+02 8.83045349e+02 7.75555968e-01]	[5.47019226e+02 8.59974548e+02 6.55669272e-01]	[4.85464996e+02 8.98500488e+02 7.67743945e-01]	[4.67431732e+02 8.93449768e+02 7.47347832e-01]	[4.85397064e+02 8.67695557e+02 6.92771435e-01]
[482.81237793 300.64746094 0.93607104]	[480.20437622 359.6552124 0.94519955]	[421.1786499 362.19839478 0.88300335]	[400.87002563 475.09588623 0.87058437]	[398.15823364 572.58959961 0.87935305]	[539.21929932 357.17111206 0.88722157]	[559.69006348 464.95898438 0.82584065]	[577.71185303 565.01391602 0.8426556 ]	[485.35803223 546.97113037 0.73822188]	[444.33703613 549.52807617 0.71181935]	[464.92520142 706.09918213 0.8301264 ]	[4.82704498e+02 8.54917175e+02 8.37877393e-01]	[524.02069092 544.41918945 0.75030565]	[539.31237793 703.47869873 0.85890144]	[5.57268372e+02 8.52223083e+02 7.95789421e-01]	[467.49899292 292.87835693 0.86203647]	[498.15856934 290.42419434 0.87535524]	[444.3767395 280.21469116 0.81630445]	[511.10391235 277.68212891 0.73573476]	[5.62457275e+02 8.93262634e+02 8.36510718e-01]	[5.80341370e+02 8.85647278e+02 7.92422175e-01]	[5.47038696e+02 8.62566345e+02 6.53726339e-01]	[4.85459137e+02 9.00982117e+02 7.69148290e-01]	[4.67434448e+02 8.95854065e+02 7.46416211e-01]	[4.85386139e+02 8.70115173e+02 6.99743867e-01]
[482.84170532 300.62530518 0.93635756]	[480.25088501 359.63772583 0.94656336]	[421.18835449 362.21481323 0.87841475]	[403.259552 475.1295166 0.86557645]	[398.19033813 575.16241455 0.87275434]	[539.27978516 357.15109253 0.8920418 ]	[559.75524902 464.90985107 0.84714085]	[577.73931885 565.00695801 0.84710908]	[485.37911987 546.93554688 0.74009544]	[444.35958862 547.04699707 0.7095049 ]	[464.9513855 706.0715332 0.82957828]	[4.82705658e+02 8.54926636e+02 8.37450862e-01]	[526.3927002 544.3885498 0.75226873]	[539.30584717 703.46331787 0.85707384]	[5.59692627e+02 8.52255737e+02 8.04686189e-01]	[470.02227783 292.87094116 0.85869074]	[498.19271851 290.42010498 0.88011324]	[444.43615723 280.15414429 0.81464946]	[513.64794922 277.66769409 0.77509212]	[5.62462524e+02 8.93342102e+02 8.50159466e-01]	[5.80345459e+02 8.88155396e+02 8.18738461e-01]	[5.49496521e+02 8.65054626e+02 6.69438481e-01]	[4.85445435e+02 9.01025696e+02 7.73890078e-01]	[4.67426300e+02 8.95879211e+02 7.46623635e-01]	[4.85374115e+02 8.70125793e+02 7.02897787e-01]
[482.96420288 298.24749756 0.92118061]	[480.36810303 359.6468811 0.94484347]	[421.26559448 359.80526733 0.87895024]	[403.28115845 475.13104248 0.85820484]	[398.27557373 575.18157959 0.88292599]	[541.77294922 357.18777466 0.91078627]	[559.79547119 462.42935181 0.85712105]	[580.24200439 565.03637695 0.85920966]	[485.47332764 547.02319336 0.7167635 ]	[446.87573242 549.59075928 0.68621272]	[467.44317627 706.10754395 0.8160398 ]	[4.80389282e+02 8.54869324e+02 8.45454454e-01]	[526.50769043 544.48388672 0.72137594]	[539.28869629 703.46282959 0.85194254]	[5.59696045e+02 8.52190125e+02 8.06996405e-01]	[475.0944519 290.43908691 0.86684972]	[500.67004395 290.3822937 0.89396989]	[446.97833252 280.19735718 0.78632885]	[518.66003418 277.7114563 0.790263 ]	[5.62267334e+02 8.93388062e+02 8.29173326e-01]	[5.77782043e+02 8.90619324e+02 8.06490779e-01]	[5.49534546e+02 8.62494568e+02 6.43522203e-01]	[4.85477814e+02 8.98493286e+02 7.75687993e-01]	[4.67441559e+02 8.93442566e+02 7.51514554e-01]	[4.85346039e+02 8.67670776e+02 7.00837016e-01]
[485.40078735 298.25286865 0.91333646]	[482.77468872 359.65881348 0.94404078]	[421.33197021 359.80178833 0.86963153]	[403.39648438 472.60195923 0.82700163]	[400.62954712 575.17126465 0.87589926]	[541.84417725 357.20623779 0.91556382]	[562.20489502 462.40637207 0.86269969]	[580.30096436 565.04980469 0.86691004]	[487.93582153 549.49810791 0.71244532]	[446.9251709 552.11578369 0.68456781]	[467.45513916 706.10546875 0.8134166 ]	[4.80385712e+02 8.54856323e+02 8.46971750e-01]	[528.98114014 544.50512695 0.71364594]	[539.24554443 703.44299316 0.84543693]	[5.57214172e+02 8.52191833e+02 7.98872292e-01]	[477.60177612 290.43136597 0.8783378 ]	[500.73071289 290.40576172 0.90224433]	[449.47467041 280.22540283 0.77814043]	[518.72607422 280.1072998 0.78743231]	[5.57226990e+02 8.93431213e+02 7.75503218e-01]	[5.72647339e+02 8.90676575e+02 7.77915657e-01]	[5.49524536e+02 8.60019653e+02 6.42963588e-01]	[4.85476868e+02 8.98470154e+02 7.77371347e-01]	[4.67447113e+02 8.93427063e+02 7.48365700e-01]	[4.82940948e+02 8.67657654e+02 6.92213714e-01]
[487.93014526 300.68344116 0.88685364]	[482.8392334 359.63830566 0.94467497]	[423.82098389 359.76882935 0.86264819]	[405.86068726 472.57382202 0.81764698]	[400.67510986 575.18365479 0.87357247]	[541.88793945 357.17712402 0.91857314]	[562.25994873 462.37783813 0.8729406 ]	[580.3482666 567.47418213 0.86982191]	[487.97747803 546.99853516 0.71665817]	[449.44262695 552.07824707 0.68096107]	[467.46243286 708.54797363 0.80669951]	[4.80388245e+02 8.54857727e+02 8.48204911e-01]	[529.01275635 544.45617676 0.71380597]	[539.20562744 703.4307251 0.83361447]	[5.54698303e+02 8.52187988e+02 7.96753466e-01]	[477.70993042 292.88983154 0.90292346]	[500.83905029 292.88549805 0.91038597]	[452.03009033 280.2074585 0.78253657]	[521.15734863 280.17883301 0.76396316]	[5.52096802e+02 8.95859314e+02 7.66282082e-01]	[5.70030396e+02 8.90749268e+02 7.87211299e-01]	[5.49513428e+02 8.59962952e+02 6.39780223e-01]	[4.85456329e+02 8.98453918e+02 7.76762307e-01]	[4.67416718e+02 8.93425354e+02 7.52017558e-01]	[4.85353516e+02 8.67659912e+02 6.96365833e-01]
[487.98327637 300.71447754 0.87478226]	[482.87145996 359.65856934 0.94400853]	[423.87246704 359.80136108 0.8550697 ]	[411.00860596 472.56719971 0.80686694]	[400.71234131 575.20227051 0.87110925]	[541.94335938 357.16720581 0.9205156 ]	[562.28466797 462.3878479 0.87270951]	[580.35272217 567.47576904 0.8682344 ]	[488.01449585 546.9932251 0.715877 ]	[449.49249268 549.58782959 0.68543619]	[467.49676514 706.1282959 0.80479431]	[4.82704346e+02 8.54822021e+02 8.48737657e-01]	[529.02111816 544.45739746 0.71586013]	[539.20135498 703.37854004 0.82346535]	[5.54660400e+02 8.52177673e+02 7.99174905e-01]	[480.12390137 292.9163208 0.91160393]	[500.9019165 292.92663574 0.91712213]	[454.57080078 280.21362305 0.79056281]	[521.22058105 282.72549438 0.75618351]	[5.52087158e+02 8.95932129e+02 7.61312246e-01]	[5.70018188e+02 8.90801331e+02 7.83126831e-01]	[5.47040588e+02 8.59968445e+02 6.55850708e-01]	[4.85453033e+02 8.98457581e+02 7.73424149e-01]	[4.67420227e+02 8.93415771e+02 7.49141037e-01]	[4.85356781e+02 8.67615723e+02 6.85997963e-01]
[490.54394531 300.77554321 0.85655135]	[482.90841675 359.68795776 0.93663114]	[426.3477478 359.79141235 0.85184133]	[413.52886963 470.03274536 0.80421287]	[400.72366333 577.69799805 0.87429398]	[544.34381104 357.2171936 0.92029417]	[562.41052246 464.91738892 0.86733937]	[582.74200439 567.54309082 0.86540407]	[490.54476929 549.51672363 0.70466769]	[452.06497192 554.64349365 0.68352675]	[467.47653198 706.08758545 0.80216897]	[480.39016724 852.37860107 0.85470229]	[531.55786133 546.93096924 0.70188862]	[539.21838379 703.37768555 0.82370758]	[5.54628784e+02 8.49794861e+02 7.98159838e-01]	[480.18441772 292.9624939 0.9268896 ]	[503.31329346 292.95489502 0.92342383]	[457.07702637 280.20608521 0.79850119]	[521.32958984 280.22937012 0.78028697]	[5.52097778e+02 8.95975586e+02 7.56585419e-01]	[5.67587402e+02 8.90821960e+02 7.81829655e-01]	[5.47022888e+02 8.59946106e+02 6.61204278e-01]	[4.85429718e+02 8.98472961e+02 7.68052459e-01]	[4.67403748e+02 8.93415527e+02 7.44584858e-01]	[4.82946899e+02 8.65114685e+02 6.85710907e-01]
[493.07907104 303.1918335 0.85619825]	[485.34820557 359.69424438 0.92549545]	[428.92303467 359.80419922 0.83905792]	[416.05834961 470.05307007 0.82404441]	[400.71411133 575.15948486 0.86560321]	[544.45068359 359.56552124 0.9151969 ]	[564.8269043 464.92834473 0.86922193]	[582.77630615 567.57281494 0.86383766]	[493.07885742 547.00994873 0.71442556]	[454.57446289 552.10919189 0.69446182]	[469.95684814 706.09033203 0.80815256]	[4.82715973e+02 8.52377258e+02 8.52113545e-01]	[534.11621094 544.46612549 0.70832413]	[539.20837402 703.36468506 0.8201983 ]	[5.52117493e+02 8.52202271e+02 7.96450317e-01]	[480.22338867 292.98123169 0.9305687 ]	[503.37078857 292.9630127 0.92135698]	[457.1930542 282.69992065 0.81238586]	[521.39733887 282.70153809 0.77711552]	[5.52128052e+02 8.98430420e+02 7.53828228e-01]	[5.70022827e+02 8.90844971e+02 7.78428197e-01]	[5.46978271e+02 8.62506470e+02 6.69238627e-01]	[4.85425964e+02 8.98501831e+02 7.63444543e-01]	[4.67397125e+02 8.93430359e+02 7.43407845e-01]	[4.85373871e+02 8.65120178e+02 6.81333542e-01]
[495.63699341 300.75460815 0.86988699]	[485.44976807 359.71640015 0.90892595]	[431.50009155 362.21127319 0.83126682]	[416.13467407 472.54788208 0.84562814]	[400.76876831 577.69708252 0.86969912]	[544.53259277 359.58642578 0.902538 ]	[564.93432617 467.45846558 0.85614097]	[582.85003662 570.08557129 0.85827655]	[495.59817505 549.49676514 0.71509492]	[454.62872314 552.11120605 0.70282847]	[469.97906494 706.06445312 0.81133974]	[4.82712830e+02 8.52378601e+02 8.51624131e-01]	[536.67407227 546.96240234 0.70983648]	[539.23083496 703.38409424 0.82838702]	[5.52074707e+02 8.52209045e+02 7.94786394e-01]	[480.29476929 292.97470093 0.93148911]	[503.45144653 292.949646 0.90622354]	[459.72589111 285.29440308 0.81718194]	[523.8269043 282.70532227 0.76874804]	[5.52104675e+02 8.98469238e+02 7.61188209e-01]	[5.70017517e+02 8.93219116e+02 7.83748806e-01]	[5.46942261e+02 8.62510132e+02 6.65128350e-01]	[4.85447357e+02 8.98507568e+02 7.63633072e-01]	[4.67414093e+02 8.93439209e+02 7.41386533e-01]	[4.85362762e+02 8.65124390e+02 6.83625400e-01]
[495.63458252 300.76013184 0.86892176]	[485.45147705 359.71878052 0.9086799 ]	[431.5067749 362.21218872 0.83134598]	[416.13305664 472.54824829 0.84557348]	[400.77490234 575.23052979 0.86613792]	[544.53430176 359.59161377 0.90234697]	[564.93719482 467.45874023 0.85615075]	[582.84875488 570.08868408 0.85870254]	[495.58908081 547.03717041 0.71566933]	[454.625 552.10070801 0.70233369]	[469.97949219 706.05883789 0.81055367]	[4.82714325e+02 8.52378052e+02 8.52365732e-01]	[536.66741943 546.93945312 0.71042985]	[539.22766113 703.37036133 0.82539672]	[5.52078674e+02 8.52209045e+02 7.95305848e-01]	[480.29428101 292.97979736 0.93221045]	[503.4498291 292.95663452 0.90713573]	[459.7293396 285.29190063 0.81757361]	[523.82556152 282.71127319 0.76894593]	[5.52097900e+02 8.98477112e+02 7.60740519e-01]	[5.67581604e+02 8.93223755e+02 7.83468485e-01]	[5.46951294e+02 8.62512268e+02 6.65620983e-01]	[4.85439392e+02 8.98515320e+02 7.63431311e-01]	[4.67408386e+02 8.93443665e+02 7.41021991e-01]	[4.85364441e+02 8.65124634e+02 6.85856283e-01]
[498.15441895 300.7538147 0.88242018]	[488.02108765 359.7444458 0.88868004]	[434.06750488 359.82754517 0.83832133]	[418.58804321 472.60983276 0.86313868]	[400.85794067 575.1463623 0.85117912]	[547.06018066 359.68164062 0.87254417]	[564.99890137 469.99304199 0.84841323]	[582.92333984 570.05389404 0.87155575]	[498.12216187 549.50518799 0.72210538]	[457.16009521 552.1005249 0.71362114]	[470.02719116 706.07220459 0.80480444]	[4.82723572e+02 8.52379150e+02 8.52070689e-01]	[539.19213867 546.97808838 0.71933782]	[539.21252441 700.93481445 0.81559891]	[5.52093262e+02 8.52201538e+02 7.95065761e-01]	[480.36538696 292.99917603 0.93530011]	[505.89038086 292.93731689 0.8892262 ]	[459.82659912 285.28466797 0.83592093]	[523.94525146 280.20700073 0.7991578 ]	[5.52114380e+02 8.98496216e+02 7.58635581e-01]	[5.70049072e+02 8.93245544e+02 7.85095572e-01]	[5.46952148e+02 8.62495789e+02 6.60513580e-01]	[4.85439392e+02 9.00998047e+02 7.59075344e-01]	[4.67420013e+02 8.95846313e+02 7.37953126e-01]	[4.85379211e+02 8.65122986e+02 6.86564863e-01]
[500.64126587 300.77944946 0.8917008 ]	[493.10549927 359.78155518 0.88133794]	[436.62844849 362.23925781 0.85103595]	[418.67504883 475.09866333 0.87675142]	[403.30969238 575.20043945 0.84328902]	[552.05749512 359.73309326 0.8540116 ]	[565.04681396 467.49526978 0.83889413]	[582.95324707 570.02087402 0.87258416]	[498.24014282 549.53051758 0.72993577]	[459.63369751 552.13464355 0.7197454 ]	[475.08062744 706.07775879 0.80632782]	[4.82729584e+02 8.54815308e+02 8.45709980e-01]	[539.30200195 547.0057373 0.73288351]	[541.70709229 703.43133545 0.84760451]	[5.52106812e+02 8.52267151e+02 7.92529166e-01]	[482.80871582 293.00546265 0.93276787]	[508.43780518 292.95748901 0.87553698]	[462.21646118 282.74050903 0.84694934]	[526.40380859 280.16012573 0.7656911 ]	[5.52113281e+02 8.98476868e+02 7.59411693e-01]	[5.70065979e+02 8.93241272e+02 7.90775299e-01]	[5.46949463e+02 8.65067932e+02 6.57998919e-01]	[4.85451019e+02 9.00995605e+02 7.60890126e-01]	[4.67429657e+02 8.95856262e+02 7.38314569e-01]	[4.85383636e+02 8.67612488e+02 6.86825514e-01]
[500.74917603 300.76092529 0.91197634]	[498.13140869 359.76644897 0.90648007]	[439.13327026 362.22570801 0.86800373]	[418.71746826 472.59643555 0.87232256]	[408.4211731 580.2175293 0.81888151]	[554.637146 359.68841553 0.85731256]	[567.51885986 467.43984985 0.82064867]	[585.36260986 570.03399658 0.8704015 ]	[500.72521973 546.98828125 0.74309015]	[459.70587158 549.55297852 0.72045404]	[477.59020996 706.05969238 0.81014639]	[4.82744202e+02 8.54867737e+02 8.36723506e-01]	[541.78808594 544.4888916 0.74878222]	[541.75244141 703.40917969 0.85557115]	[5.54621338e+02 8.52350769e+02 7.89255023e-01]	[482.92437744 292.9949646 0.9189477 ]	[511.00469971 292.9486084 0.86573434]	[462.3008728 282.72348022 0.84738946]	[526.48266602 280.15609741 0.7763021 ]	[5.52129944e+02 8.98489990e+02 7.55615354e-01]	[5.70087585e+02 8.93252747e+02 7.86047518e-01]	[5.46990540e+02 8.67614075e+02 6.57630742e-01]	[4.85446350e+02 9.01018494e+02 7.61396348e-01]	[4.67419647e+02 8.95876770e+02 7.33006835e-01]	[4.85417419e+02 8.67678162e+02 6.89778268e-01]
[500.85266113 300.76303101 0.91774094]	[498.23422241 359.74353027 0.92621374]	[439.20626831 362.20278931 0.87851298]	[421.17138672 472.57546997 0.87271529]	[413.57122803 577.74829102 0.82558775]	[557.22674561 359.64605713 0.86938798]	[567.57928467 464.89456177 0.82619464]	[585.46264648 570.04296875 0.86283457]	[500.75982666 544.49237061 0.74880725]	[459.75524902 547.01586914 0.72729319]	[477.67858887 706.02099609 0.81930816]	[4.82733063e+02 8.54892090e+02 8.33437026e-01]	[541.79211426 544.42175293 0.7490319 ]	[541.78063965 700.9163208 0.84983057]	[5.54644287e+02 8.52363953e+02 7.89765060e-01]	[485.41116333 292.99636841 0.90622222]	[513.60083008 292.95309448 0.86813998]	[462.38009644 285.29776001 0.83808047]	[529.00415039 280.14529419 0.76523918]	[5.52127014e+02 8.98512817e+02 7.44150162e-01]	[5.70093079e+02 8.93266113e+02 7.75830626e-01]	[5.47009216e+02 8.67645630e+02 6.61040664e-01]	[4.85444580e+02 9.01047180e+02 7.61583865e-01]	[4.67422424e+02 8.95903381e+02 7.32659876e-01]	[4.85402588e+02 8.67702637e+02 6.91355467e-01]
[503.33905029 300.72335815 0.91631305]	[500.78152466 359.73373413 0.94565886]	[441.72964478 359.82287598 0.88151515]	[421.33084106 475.06460571 0.87437129]	[416.15472412 577.7255249 0.8556118 ]	[562.23083496 359.62362671 0.89655095]	[577.73443604 470.01098633 0.79664618]	[587.99151611 575.23150635 0.84253907]	[503.26330566 544.35144043 0.7409184 ]	[462.2600708 544.40240479 0.73475301]	[480.20394897 705.93365479 0.83804643]	[4.82778961e+02 8.54879578e+02 8.33156407e-01]	[541.90966797 541.87799072 0.74366742]	[541.89263916 700.92602539 0.85919785]	[5.54663574e+02 8.54795410e+02 7.89153874e-01]	[490.50744629 293.0078125 0.87838876]	[518.66326904 292.93792725 0.87912482]	[464.9750061 290.38815308 0.76543134]	[536.64117432 280.2166748 0.75496823]	[5.54617126e+02 9.00980591e+02 7.39997029e-01]	[5.70091309e+02 8.93270447e+02 7.70525038e-01]	[5.47006042e+02 8.67706116e+02 6.74078822e-01]	[4.85454712e+02 9.01013550e+02 7.54885674e-01]	[4.67449310e+02 8.95869629e+02 7.23184288e-01]	[4.85450409e+02 8.70116516e+02 7.01601207e-01]
[503.41592407 300.67782593 0.91876739]	[500.89776611 359.75985718 0.94143504]	[441.79745483 362.21377563 0.87355113]	[423.77941895 475.10620117 0.858998 ]	[418.59646606 575.17810059 0.86341178]	[562.38323975 359.67578125 0.91155523]	[580.2633667 467.46148682 0.82374424]	[588.08807373 575.14385986 0.82062322]	[503.32946777 544.3571167 0.7468617 ]	[462.31283569 544.40710449 0.73273528]	[480.24462891 703.44372559 0.84042555]	[4.82768158e+02 8.54872131e+02 8.31146896e-01]	[544.29034424 541.88684082 0.75237846]	[541.94219971 703.38604736 0.8641082 ]	[5.54664124e+02 8.52377808e+02 7.91679919e-01]	[493.11816406 292.94744873 0.87396401]	[518.76501465 292.88824463 0.88982111]	[470.03845215 290.37860107 0.74348068]	[539.16552734 280.19262695 0.77883297]	[5.54625854e+02 9.01009705e+02 7.40555167e-01]	[5.70091248e+02 8.93281677e+02 7.72110164e-01]	[5.47008423e+02 8.67679871e+02 6.75051689e-01]	[4.85446533e+02 9.00998535e+02 7.54301667e-01]	[4.67445007e+02 8.95856262e+02 7.22049236e-01]	[4.85429718e+02 8.67708313e+02 6.99651301e-01]
[505.92630005 300.68447876 0.89811599]	[503.34802246 359.70230103 0.94281971]	[444.33615112 359.77648926 0.86173934]	[423.84716797 475.0760498 0.84493631]	[418.65927124 575.16156006 0.87147188]	[562.45599365 359.61480713 0.91474533]	[580.37115479 464.94836426 0.84810275]	[590.59088135 572.58496094 0.80446661]	[503.387146 544.3515625 0.76046199]	[462.36166382 544.37542725 0.73969191]	[480.26321411 703.50952148 0.84173417]	[4.82769806e+02 8.54890686e+02 8.25461268e-01]	[544.34777832 544.32995605 0.7666797 ]	[544.30078125 703.41833496 0.86606365]	[5.54680481e+02 8.54808228e+02 7.88307548e-01]	[495.69921875 292.9225769 0.88469082]	[521.25494385 292.87530518 0.90787154]	[470.02288818 285.30084229 0.75437921]	[539.27453613 280.20202637 0.78747368]	[5.54643066e+02 9.00989746e+02 7.43188083e-01]	[5.70098755e+02 8.93273621e+02 7.74477005e-01]	[5.47001587e+02 8.70104492e+02 6.81231737e-01]	[4.85446381e+02 9.00977417e+02 7.54351139e-01]	[4.67443237e+02 8.93451965e+02 7.20501006e-01]	[4.85434479e+02 8.70131165e+02 6.95338786e-01]
[508.45199585 300.6913147 0.88193315]	[503.42346191 359.67767334 0.93620664]	[444.44213867 359.77328491 0.85292041]	[428.97192383 472.51257324 0.80496937]	[418.77780151 575.14459229 0.87372452]	[564.88128662 359.5642395 0.91599715]	[582.82739258 464.90167236 0.86897373]	[593.13616943 570.05133057 0.80042332]	[503.45672607 544.34576416 0.74909097]	[462.42477417 544.38165283 0.72410953]	[480.27087402 705.93267822 0.838202 ]	[4.82768738e+02 8.54852112e+02 8.29980373e-01]	[544.40704346 541.91271973 0.76105994]	[544.31835938 703.41729736 0.86654627]	[5.54687805e+02 8.54826111e+02 7.88227320e-01]	[498.22183228 292.92324829 0.90087306]	[521.34979248 292.89007568 0.91449386]	[475.12023926 285.25613403 0.76355797]	[541.73199463 280.21884155 0.79976469]	[5.54662537e+02 9.00986145e+02 7.51094460e-01]	[5.70107544e+02 8.93271667e+02 7.82395542e-01]	[5.47001221e+02 8.70115967e+02 6.82877600e-01]	[4.85416290e+02 8.98507812e+02 7.61777759e-01]	[4.67415527e+02 8.93435608e+02 7.26205111e-01]	[4.85425323e+02 8.67694580e+02 6.95031404e-01]
[508.5489502 300.7137146 0.86766607]	[503.4987793 359.71026611 0.92336196]	[446.96411133 359.79016113 0.84371632]	[434.07443237 470.02233887 0.8154968 ]	[421.21646118 575.19488525 0.87076986]	[564.97186279 359.60467529 0.91459996]	[582.94818115 464.8500061 0.87875259]	[595.69622803 570.06329346 0.80279887]	[505.88012695 544.34051514 0.73870128]	[464.83953857 544.37347412 0.71703273]	[480.29800415 705.91223145 0.83585399]	[4.82793427e+02 8.54860718e+02 8.25413048e-01]	[544.48822021 541.90667725 0.7526418 ]	[544.33587646 703.40100098 0.86789346]	[5.54698059e+02 8.54862976e+02 7.84668207e-01]	[500.67364502 292.92993164 0.91680712]	[523.77508545 292.91915894 0.91587389]	[477.67364502 285.25076294 0.77535474]	[541.82012939 280.25039673 0.81860411]	[5.54663269e+02 9.00985168e+02 7.52045095e-01]	[5.70106506e+02 8.93276794e+02 7.82894015e-01]	[5.47005493e+02 8.70154785e+02 6.87966168e-01]	[4.85424713e+02 8.98493469e+02 7.61778235e-01]	[4.67431366e+02 8.93419922e+02 7.23976314e-01]	[4.85444824e+02 8.67708740e+02 6.88703418e-01]
[511.09109497 300.72427368 0.86300451]	[505.96618652 359.73672485 0.90716684]	[451.98858643 359.79876709 0.83763683]	[436.55551147 472.5249939 0.82257193]	[421.26287842 575.21130371 0.87036264]	[567.45526123 359.65811157 0.89220512]	[585.40911865 469.97363281 0.85964417]	[595.75238037 572.59698486 0.80797732]	[505.91744995 541.86578369 0.73289013]	[464.87927246 541.90911865 0.70941526]	[480.33435059 703.39990234 0.82887721]	[4.82783325e+02 8.57371704e+02 8.17261219e-01]	[544.54980469 541.84100342 0.73613834]	[544.37145996 700.92266846 0.86165071]	[5.54685059e+02 8.54888428e+02 7.82420456e-01]	[500.72094727 292.9375 0.91972208]	[523.85101318 292.91040039 0.91727161]	[480.15560913 287.79272461 0.78256673]	[541.92315674 282.70288086 0.812226 ]	[5.54657471e+02 9.00999817e+02 7.55016744e-01]	[5.70100647e+02 8.93284729e+02 7.84236431e-01]	[5.46984558e+02 8.70169922e+02 6.93044245e-01]	[4.85384491e+02 8.98492188e+02 7.64219820e-01]	[4.67395844e+02 8.93425964e+02 7.26911604e-01]	[4.85455811e+02 8.70195862e+02 6.99243665e-01]
[513.62854004 300.70483398 0.86940044]	[508.52865601 359.72854614 0.8908447 ]	[454.5609436 359.78045654 0.84556842]	[436.65856934 472.52722168 0.84156257]	[421.37542725 575.19256592 0.85183311]	[567.5791626 359.69415283 0.87048411]	[585.50604248 469.97192383 0.8483125 ]	[598.28961182 572.60076904 0.81877601]	[505.99493408 541.89782715 0.72168815]	[464.94140625 541.91448975 0.70240724]	[480.37545776 703.38812256 0.82615292]	[4.82783142e+02 8.54915588e+02 8.18286955e-01]	[547.0098877 541.89465332 0.7162469 ]	[544.40002441 703.41717529 0.86765188]	[5.54688599e+02 8.54899109e+02 7.82024920e-01]	[500.78494263 292.91317749 0.92008412]	[523.92578125 292.90200806 0.90744954]	[480.27896118 282.7802124 0.801588 ]	[544.33215332 282.7192688 0.81430846]	[5.54657593e+02 9.00986694e+02 7.53072262e-01]	[5.70096985e+02 8.93277771e+02 7.84285784e-01]	[5.46985107e+02 8.70177734e+02 6.94425225e-01]	[4.85408844e+02 8.98474731e+02 7.64848113e-01]	[4.67415192e+02 8.93412659e+02 7.28458107e-01]	[4.85450775e+02 8.70174988e+02 6.90003991e-01]
[516.1541748 300.69674683 0.87552053]	[513.60656738 359.74398804 0.88691431]	[457.09057617 359.78823853 0.85318029]	[439.14709473 475.06661987 0.86859655]	[423.86325073 572.66876221 0.82890224]	[572.59881592 359.73297119 0.85360551]	[585.52838135 470.04074097 0.84545106]	[600.79632568 572.5880127 0.8326813 ]	[511.00991821 544.3571167 0.7065354 ]	[470.03967285 544.36981201 0.6804015 ]	[482.73745728 703.39752197 0.82576895]	[4.82791870e+02 8.57366089e+02 8.16886485e-01]	[549.53771973 544.36138916 0.69928193]	[544.42883301 703.37573242 0.85863709]	[5.54697815e+02 8.54897278e+02 7.80513823e-01]	[500.82852173 292.89724731 0.915631 ]	[523.99780273 292.871521 0.88863754]	[480.34735107 282.74133301 0.80230868]	[544.46612549 280.20773315 0.83232588]	[5.54651855e+02 8.98515320e+02 7.49664009e-01]	[5.70095886e+02 8.93267578e+02 7.82131076e-01]	[5.46991028e+02 8.70180725e+02 6.93147779e-01]	[4.85412537e+02 8.98477722e+02 7.64723480e-01]	[4.67413666e+02 8.93416504e+02 7.30320394e-01]	[4.85457001e+02 8.70198914e+02 6.92212820e-01]
[516.1541748 300.69668579 0.87541407]	[513.60906982 359.74368286 0.88710475]	[457.09390259 359.78848267 0.85348499]	[439.14822388 475.0632019 0.86825722]	[423.86233521 575.13494873 0.82845187]	[572.59735107 359.73193359 0.85399997]	[585.52880859 472.51278687 0.84477901]	[600.79504395 572.58435059 0.83277595]	[511.00686646 544.36230469 0.70663708]	[470.03231812 544.37329102 0.68081307]	[482.74526978 703.37792969 0.82527959]	[4.82794464e+02 8.57365967e+02 8.16497922e-01]	[549.54370117 544.36993408 0.69880605]	[544.43933105 703.38214111 0.85803264]	[5.54698242e+02 8.54899048e+02 7.80198514e-01]	[500.82803345 292.89697266 0.91572946]	[523.99816895 292.87072754 0.88840079]	[480.34527588 282.74057007 0.80341375]	[544.46551514 280.20669556 0.83239228]	[5.54648865e+02 8.98514526e+02 7.50656366e-01]	[5.70092957e+02 8.93267883e+02 7.83431172e-01]	[5.46990723e+02 8.70181885e+02 6.92961574e-01]	[4.85400787e+02 8.98479187e+02 7.64158368e-01]	[4.67404724e+02 8.93416077e+02 7.29947090e-01]	[4.85461273e+02 8.70201843e+02 6.91175461e-01]
[518.66644287 300.6920166 0.88862026]	[516.16235352 359.73455811 0.89932919]	[457.19213867 359.78088379 0.86653411]	[439.1809082 472.56362915 0.86414444]	[426.44418335 575.15588379 0.80843288]	[572.66455078 359.71380615 0.85330009]	[585.57965088 475.07647705 0.84960508]	[603.25543213 572.61883545 0.84221822]	[511.09613037 544.47418213 0.69843453]	[475.0604248 544.49438477 0.67987722]	[482.77542114 705.91442871 0.83915603]	[4.82788971e+02 8.57394714e+02 8.16403508e-01]	[552.10113525 544.46813965 0.68969083]	[544.51507568 703.48901367 0.84694123]	[5.54708191e+02 8.54892700e+02 7.78644800e-01]	[500.89639282 292.89654541 0.91208583]	[526.45666504 290.4559021 0.87829512]	[482.73248291 282.74429321 0.80984396]	[546.91906738 280.24517822 0.80630702]	[5.54651733e+02 8.98503662e+02 7.50253201e-01]	[5.70103760e+02 8.93263489e+02 7.81147957e-01]	[5.46976990e+02 8.70185608e+02 6.98006392e-01]	[4.85409515e+02 8.98462524e+02 7.66770542e-01]	[4.67417542e+02 8.93405029e+02 7.31217861e-01]	[4.85449158e+02 8.70224243e+02 6.98378146e-01]
[518.79284668 300.67987061 0.90993899]	[518.63421631 359.70809937 0.90792418]	[459.62991333 359.77606201 0.87499666]	[439.25088501 472.56793213 0.86921203]	[431.55712891 572.64416504 0.79939455]	[575.19232178 359.63955688 0.8561781 ]	[588.03607178 469.98495483 0.81539321]	[603.29406738 570.12194824 0.84448111]	[513.65368652 544.39276123 0.702802 ]	[477.58840942 544.4107666 0.6937055 ]	[482.79351807 703.47906494 0.83444548]	[4.82788086e+02 8.57412903e+02 8.14953327e-01]	[554.66381836 544.40545654 0.69124281]	[544.52746582 703.46191406 0.8457076 ]	[5.57168091e+02 8.54887573e+02 7.80472040e-01]	[503.31591797 292.91436768 0.91993189]	[526.54162598 290.42807007 0.86941475]	[482.79238892 282.7427063 0.83182317]	[546.98907471 280.13616943 0.82066882]	[5.54652039e+02 8.98501526e+02 7.53321409e-01]	[5.70111328e+02 8.93262573e+02 7.83992112e-01]	[5.46989014e+02 8.70174377e+02 6.94213212e-01]	[4.85411835e+02 8.98427002e+02 7.65919805e-01]	[4.67429108e+02 8.93378296e+02 7.29705989e-01]	[4.85452057e+02 8.70236267e+02 7.01021791e-01]
[521.29351807 298.25408936 0.93510789]	[518.79797363 359.72467041 0.93198264]	[459.7640686 359.79666138 0.88793045]	[441.75747681 472.52108765 0.86915022]	[436.62417603 575.22973633 0.83749646]	[580.23590088 359.64251709 0.87258285]	[590.61700439 467.40457153 0.78574109]	[603.36260986 572.61340332 0.84547538]	[518.66168213 541.90899658 0.71218091]	[477.74273682 544.3293457 0.71154988]	[482.87115479 705.91748047 0.8345871 ]	[4.82813477e+02 8.54896729e+02 8.25814724e-01]	[557.24053955 544.3394165 0.69736797]	[547.00463867 703.45654297 0.82111561]	[5.57189148e+02 8.54850098e+02 7.83466876e-01]	[503.48852539 290.4390564 0.89410681]	[531.54309082 290.39260864 0.84967905]	[482.92044067 282.74423218 0.8371433 ]	[547.0736084 277.71105957 0.82406759]	[5.54649658e+02 8.98510681e+02 7.46688604e-01]	[5.70115906e+02 8.93270996e+02 7.78553963e-01]	[5.46972839e+02 8.70150330e+02 6.90023363e-01]	[4.85431305e+02 8.98419250e+02 7.58475959e-01]	[4.67441559e+02 8.93361816e+02 7.22824872e-01]	[4.85472382e+02 8.70174744e+02 7.01986790e-01]
[521.3326416 298.24127197 0.93897098]	[521.2265625 359.73800659 0.94240367]	[459.83728027 359.79873657 0.88943321]	[441.76647949 472.57666016 0.87182897]	[436.66070557 575.14678955 0.83973205]	[580.33117676 359.64590454 0.88245803]	[595.67315674 472.55056763 0.78236634]	[603.39318848 572.61083984 0.85058814]	[518.72766113 544.40106201 0.72052908]	[480.15316772 544.40582275 0.71739841]	[482.89361572 705.90686035 0.83891678]	[4.82821228e+02 8.54866577e+02 8.30235541e-01]	[559.74908447 544.42364502 0.70575947]	[547.02697754 703.4487915 0.82205099]	[5.57185669e+02 8.54871826e+02 7.80520141e-01]	[505.91210938 290.41131592 0.8865003 ]	[531.60266113 290.3944397 0.8471576 ]	[482.97366333 282.69778442 0.82567 ]	[549.5166626 277.71743774 0.80621916]	[5.54665466e+02 8.98508972e+02 7.46773779e-01]	[5.70123413e+02 8.93267151e+02 7.79579997e-01]	[5.46968750e+02 8.70173950e+02 6.98139548e-01]	[4.85454498e+02 8.98433899e+02 7.59512305e-01]	[4.67460327e+02 8.93374451e+02 7.22136497e-01]	[4.85469635e+02 8.70153625e+02 7.00961828e-01]
[521.36157227 298.21554565 0.94313383]	[521.29229736 359.72677612 0.94651091]	[462.22860718 359.77206421 0.88975996]	[441.7789917 472.57662964 0.87361562]	[436.69168091 572.6696167 0.84314406]	[582.75762939 359.65255737 0.88587713]	[595.71459961 470.00436401 0.77943522]	[603.38458252 572.59283447 0.85334426]	[518.77258301 544.38922119 0.71745586]	[480.20794678 544.39343262 0.71637756]	[482.92852783 705.9276123 0.84032935]	[4.82827179e+02 8.54877319e+02 8.28837931e-01]	[559.76269531 544.40997314 0.7061969 ]	[547.05102539 705.92712402 0.82798213]	[5.57188354e+02 8.54885986e+02 7.78312564e-01]	[505.95916748 290.37759399 0.87444144]	[534.11639404 290.37380981 0.84368438]	[485.36621094 280.20053101 0.82243502]	[549.5982666 277.67178345 0.81765735]	[5.54677124e+02 9.00981262e+02 7.39820242e-01]	[5.72586121e+02 8.93275330e+02 7.71836519e-01]	[5.46969116e+02 8.70189636e+02 6.97541595e-01]	[4.85456970e+02 8.98439331e+02 7.59280503e-01]	[4.67469818e+02 8.93377991e+02 7.21200526e-01]	[4.85468781e+02 8.70168335e+02 7.01509535e-01]
[521.40679932 298.19064331 0.94189596]	[521.32635498 359.74694824 0.94885117]	[462.24935913 359.81491089 0.88115382]	[441.77209473 475.07827759 0.87646347]	[436.67672729 575.19720459 0.84218186]	[582.81646729 359.66506958 0.8929078 ]	[595.75738525 470.03408813 0.78201431]	[603.41436768 572.62469482 0.8543281 ]	[521.1696167 544.45898438 0.71551079]	[480.22503662 544.47680664 0.70855939]	[482.95013428 703.5144043 0.83490193]	[4.82829010e+02 8.54915527e+02 8.25905800e-01]	[559.7980957 544.46478271 0.70561719]	[549.48901367 705.96002197 0.82816291]	[5.57180664e+02 8.54879089e+02 7.78598249e-01]	[506.01565552 287.88916016 0.8591513 ]	[536.6494751 290.34356689 0.84576184]	[485.4437561 280.13793945 0.8204872 ]	[552.10388184 277.64279175 0.82387024]	[5.54665466e+02 9.00985413e+02 7.38816679e-01]	[5.70119263e+02 8.93275696e+02 7.69432425e-01]	[5.46964966e+02 8.70182434e+02 6.97937012e-01]	[4.85431976e+02 8.98460083e+02 7.62494743e-01]	[4.67451202e+02 8.93394104e+02 7.24772573e-01]	[4.85472473e+02 8.70197754e+02 7.07610786e-01]
[523.7635498 298.19546509 0.93914622]	[521.35723877 359.74768066 0.94702679]	[462.27154541 359.79885864 0.88072276]	[441.78903198 475.07623291 0.87698787]	[439.06240845 575.22143555 0.84948623]	[582.85571289 359.68280029 0.89578861]	[598.24969482 469.97003174 0.78250366]	[603.4486084 572.60040283 0.85430348]	[521.19012451 544.47601318 0.7110793 ]	[480.24429321 544.4876709 0.70405829]	[482.94354248 705.92901611 0.83645135]	[4.82821869e+02 8.57370300e+02 8.23858798e-01]	[559.81811523 544.47143555 0.70218873]	[549.5189209 705.98522949 0.82939792]	[5.57184692e+02 8.54886292e+02 7.77825236e-01]	[508.45846558 287.88116455 0.85439402]	[536.71893311 290.34796143 0.85511738]	[485.47711182 280.18307495 0.81079572]	[554.65618896 277.68505859 0.81276232]	[5.54659668e+02 9.00983948e+02 7.39726484e-01]	[5.70119385e+02 8.93276733e+02 7.69766212e-01]	[5.46969238e+02 8.70190430e+02 6.97751164e-01]	[4.85392090e+02 8.98455627e+02 7.67794490e-01]	[4.67417938e+02 8.93391907e+02 7.28672028e-01]	[4.85463928e+02 8.70224854e+02 7.11637080e-01]
[523.79663086 298.17752075 0.9386667 ]	[521.38018799 359.74023438 0.94645137]	[462.29342651 359.77590942 0.882348 ]	[441.82611084 475.07522583 0.87770003]	[439.07687378 577.69567871 0.85464114]	[582.87792969 359.68930054 0.89833075]	[598.32366943 467.46392822 0.7909832 ]	[603.48406982 572.59240723 0.8531875 ]	[521.21392822 544.40612793 0.71509057]	[480.27267456 544.41412354 0.70637178]	[482.95550537 705.94067383 0.83692861]	[4.82819305e+02 8.57371765e+02 8.22611928e-01]	[559.83056641 544.40441895 0.70346457]	[549.5770874 705.99121094 0.82618982]	[5.57186768e+02 8.54882446e+02 7.77998507e-01]	[508.51416016 287.83807373 0.8430661 ]	[539.18554688 287.87893677 0.86080855]	[485.50534058 280.12466431 0.80771244]	[557.17279053 277.68096924 0.81124938]	[5.54651917e+02 9.00994568e+02 7.40375400e-01]	[5.70117981e+02 8.93285645e+02 7.69399166e-01]	[5.46955811e+02 8.70181458e+02 6.95973158e-01]	[4.85387421e+02 8.98448486e+02 7.67850280e-01]	[4.67414124e+02 8.93386475e+02 7.28386760e-01]	[4.85464935e+02 8.70225403e+02 7.11429417e-01]
[523.85162354 298.16378784 0.93976462]	[521.40020752 359.73135376 0.94524717]	[462.31500244 359.76425171 0.88119775]	[441.82952881 475.08920288 0.87880528]	[439.11584473 575.22802734 0.86058772]	[582.88763428 359.68023682 0.90146524]	[600.74627686 467.40640259 0.79432803]	[603.5010376 570.11236572 0.8553347 ]	[521.2723999 544.45013428 0.72089773]	[480.31481934 544.46246338 0.70828128]	[482.95373535 706.02282715 0.84390295]	[4.82821930e+02 8.57398865e+02 8.21172476e-01]	[562.25109863 544.43920898 0.71395445]	[549.58856201 705.99609375 0.82751298]	[5.57208435e+02 8.54885437e+02 7.78521061e-01]	[511.02514648 287.82104492 0.83814877]	[539.2432251 287.84390259 0.87079048]	[487.95492554 280.15615845 0.80508786]	[557.22967529 277.68844604 0.81638008]	[5.54649963e+02 9.00975037e+02 7.36702323e-01]	[5.72583618e+02 8.93279175e+02 7.66443908e-01]	[5.46972473e+02 8.70194031e+02 6.94621921e-01]	[4.85399933e+02 8.98436829e+02 7.70802319e-01]	[4.67426880e+02 8.93383545e+02 7.32210875e-01]	[4.85467438e+02 8.70243408e+02 7.09477365e-01]
[523.8883667 298.15585327 0.9416191 ]	[521.41705322 359.72521973 0.94487393]	[462.33081055 359.76376343 0.8797034 ]	[441.84533691 475.08285522 0.87978131]	[439.14346313 575.18017578 0.86436737]	[582.89910889 359.66720581 0.90338308]	[600.75384521 467.42370605 0.79564357]	[603.51434326 570.10968018 0.8567037 ]	[521.29162598 544.46661377 0.72408044]	[480.33233643 544.47814941 0.7107392 ]	[482.95828247 706.00744629 0.8457073 ]	[4.82815369e+02 8.57384216e+02 8.21570456e-01]	[562.26031494 544.45330811 0.71440971]	[549.58532715 705.95715332 0.82636011]	[5.57213928e+02 8.54884705e+02 7.77757585e-01]	[511.07733154 287.80917358 0.8389014 ]	[539.27954102 287.83108521 0.8769654 ]	[487.98608398 280.16720581 0.80085772]	[557.26367188 277.69836426 0.8102814 ]	[5.54647339e+02 8.98517517e+02 7.35977709e-01]	[5.70122375e+02 8.93275635e+02 7.66507506e-01]	[5.46978760e+02 8.70198486e+02 6.93662763e-01]	[4.85408966e+02 8.98426697e+02 7.70894766e-01]	[4.67429504e+02 8.93376343e+02 7.31652796e-01]	[4.85465057e+02 8.70227417e+02 7.06606627e-01]
[523.89837646 298.15631104 0.94091409]	[521.41369629 359.73007202 0.94481248]	[462.32904053 359.7618103 0.88012737]	[441.84661865 475.09439087 0.87991703]	[439.15841675 575.18096924 0.86556911]	[582.89526367 359.67581177 0.90390569]	[600.74798584 467.42556763 0.79544103]	[603.52130127 570.10400391 0.8575083 ]	[521.29931641 544.48803711 0.72224581]	[480.33850098 546.93591309 0.70987052]	[482.96356201 706.02593994 0.8465749 ]	[4.82817993e+02 8.57414185e+02 8.21335793e-01]	[562.26422119 544.47070312 0.71336937]	[549.58435059 705.9810791 0.82967162]	[5.57217529e+02 8.54904480e+02 7.76566565e-01]	[511.09747314 287.80493164 0.83836704]	[539.29370117 287.83483887 0.87920541]	[488.00619507 280.1703186 0.79742986]	[559.69439697 280.10018921 0.80387551]	[5.54666077e+02 8.98517151e+02 7.39270210e-01]	[5.72587402e+02 8.93274902e+02 7.69400895e-01]	[5.46977356e+02 8.70212463e+02 6.95697427e-01]	[4.85390656e+02 8.98436707e+02 7.72966325e-01]	[4.67414124e+02 8.93384399e+02 7.34858215e-01]	[4.85471100e+02 8.70252258e+02 7.15092897e-01]
[523.90264893 298.15704346 0.93981022]	[521.4128418 359.73025513 0.94498289]	[462.33035278 359.76287842 0.87933218]	[441.84506226 475.09725952 0.87943059]	[439.15689087 575.18432617 0.86486256]	[582.89306641 359.67459106 0.90390009]	[600.74023438 467.43554688 0.79257643]	[603.51855469 570.10571289 0.85706067]	[521.3012085 544.47094727 0.72373158]	[480.34185791 544.48529053 0.71105343]	[482.95950317 706.03540039 0.8469708 ]	[4.82813049e+02 8.57401672e+02 8.22538972e-01]	[562.26531982 544.45721436 0.71412545]	[549.57507324 705.98272705 0.82895935]	[5.57215637e+02 8.54907104e+02 7.75918484e-01]	[511.10202026 287.80554199 0.83827657]	[539.29638672 287.83178711 0.87977117]	[488.0065918 280.17163086 0.79696083]	[559.69665527 277.72576904 0.80532891]	[5.54671326e+02 9.00975708e+02 7.39370406e-01]	[5.72591797e+02 8.93276428e+02 7.70805717e-01]	[5.46974731e+02 8.70212036e+02 6.94782257e-01]	[4.85388855e+02 8.98428284e+02 7.73965120e-01]	[4.67408325e+02 8.93375671e+02 7.35952497e-01]	[4.85467133e+02 8.70244568e+02 7.14682758e-01]
[523.90802002 298.15478516 0.93903118]	[521.41387939 359.73397827 0.94515634]	[462.32830811 359.76409912 0.88001502]	[441.84463501 475.09228516 0.87822139]	[439.16070557 575.17492676 0.86523044]	[582.89099121 359.68078613 0.90363002]	[600.74554443 467.44812012 0.7923367 ]	[603.51568604 570.11688232 0.85664666]	[521.30975342 544.47283936 0.72133404]	[480.34112549 544.48162842 0.70762551]	[482.95822144 706.04174805 0.8470338 ]	[4.82820831e+02 8.57432129e+02 8.20462346e-01]	[562.27606201 544.46386719 0.71310192]	[549.58551025 706.02581787 0.82810855]	[5.57217346e+02 8.54909912e+02 7.75351226e-01]	[513.57714844 287.79553223 0.83773267]	[539.30621338 287.83709717 0.8805936 ]	[488.01376343 280.15853882 0.79763347]	[559.70202637 280.11260986 0.80378425]	[5.54664917e+02 8.98517395e+02 7.39208102e-01]	[5.72585388e+02 8.93277283e+02 7.69200265e-01]	[5.46976990e+02 8.70213867e+02 6.93414211e-01]	[4.85371582e+02 8.98438782e+02 7.75448263e-01]	[4.67395111e+02 8.93384949e+02 7.37566650e-01]	[4.85474152e+02 8.70275513e+02 7.15827703e-01]
[523.91125488 298.15994263 0.93836498]	[521.40362549 359.75613403 0.94482154]	[462.31210327 359.78918457 0.87946868]	[441.84436035 475.09231567 0.87807924]	[439.1574707 575.17419434 0.86364561]	[582.89611816 359.69396973 0.90331328]	[600.74456787 467.4609375 0.79075885]	[603.51593018 572.58312988 0.85543472]	[521.31091309 544.47155762 0.71979338]	[480.33642578 544.48223877 0.70570636]	[482.96478271 706.07598877 0.84712887]	[4.82820343e+02 8.57441833e+02 8.20283353e-01]	[562.28356934 544.45703125 0.71326768]	[552.05560303 706.07989502 0.82762372]	[5.57209106e+02 8.54913574e+02 7.74123430e-01]	[513.58166504 287.80923462 0.83808804]	[539.31072998 287.84146118 0.88123709]	[488.02618408 280.1711731 0.79157805]	[559.70910645 280.11471558 0.80511957]	[5.54663452e+02 8.98515869e+02 7.40481079e-01]	[5.72582947e+02 8.93277100e+02 7.69901097e-01]	[5.46969788e+02 8.70215759e+02 6.94309354e-01]	[4.85376831e+02 8.98438232e+02 7.74681568e-01]	[4.67397552e+02 8.93385620e+02 7.37753689e-01]	[4.85474304e+02 8.70282227e+02 7.17077971e-01]
[523.9152832 298.16201782 0.93798864]	[521.39672852 359.76251221 0.94568706]	[462.31228638 359.8026123 0.87764943]	[441.85116577 475.11029053 0.88089508]	[439.15527344 575.20471191 0.86423367]	[582.8838501 359.69622803 0.90366852]	[598.31732178 470.02526855 0.78626466]	[603.50500488 572.58013916 0.85754728]	[521.30975342 544.48321533 0.72034419]	[480.33853149 546.92919922 0.70676219]	[482.96368408 706.07861328 0.84815758]	[4.82817749e+02 8.57458191e+02 8.19062114e-01]	[562.27911377 544.46691895 0.71442521]	[549.58190918 706.09515381 0.82758957]	[5.57223572e+02 8.54912476e+02 7.75120974e-01]	[513.5859375 287.81558228 0.83889157]	[539.31347656 287.83709717 0.88102937]	[488.0317688 280.17111206 0.78771007]	[559.70935059 280.09945679 0.80753297]	[5.54663452e+02 8.98517334e+02 7.40021944e-01]	[5.72583008e+02 8.93282104e+02 7.69829273e-01]	[5.46981018e+02 8.70216003e+02 6.91164613e-01]	[4.85372803e+02 8.98449158e+02 7.78852940e-01]	[4.67394684e+02 8.93395691e+02 7.40527570e-01]	[4.85473206e+02 8.70299072e+02 7.14863777e-01]
[523.92401123 298.17739868 0.9358902 ]	[521.35241699 359.77346802 0.94436091]	[462.26861572 362.21334839 0.87551498]	[441.78970337 475.0920105 0.88023663]	[439.10284424 577.77935791 0.85939699]	[582.83093262 359.68609619 0.90062749]	[598.26074219 472.55456543 0.78872824]	[603.45471191 572.58782959 0.8576473 ]	[521.26721191 546.97808838 0.71460283]	[480.30044556 547.00665283 0.70032525]	[482.95840454 706.12908936 0.8501938 ]	[4.82824158e+02 8.59928833e+02 8.18650901e-01]	[562.24902344 546.95178223 0.71002835]	[549.58538818 706.07299805 0.8255769 ]	[5.57224182e+02 8.57361267e+02 7.73931742e-01]	[513.58422852 287.8465271 0.83916694]	[539.31256104 287.84957886 0.87965715]	[487.99758911 280.16378784 0.79796755]	[559.72918701 277.66809082 0.82766265]	[5.54683167e+02 9.00977295e+02 7.41426408e-01]	[5.72601807e+02 8.93283447e+02 7.71617293e-01]	[5.46976685e+02 8.70233093e+02 6.93984687e-01]	[4.85380707e+02 8.98454285e+02 7.75995612e-01]	[4.67405121e+02 8.93399902e+02 7.37593055e-01]	[4.85474915e+02 8.70300659e+02 7.16418862e-01]
[523.89978027 298.18673706 0.93681055]	[521.33624268 359.79208374 0.94010937]	[462.262146 362.22314453 0.87438422]	[441.75338745 472.60427856 0.87520379]	[439.07012939 580.23791504 0.85830712]	[582.7979126 359.69732666 0.89484668]	[598.25335693 472.57397461 0.79165816]	[603.44116211 572.5770874 0.85742176]	[521.24737549 546.9899292 0.71182662]	[480.28213501 547.01599121 0.70041615]	[482.94564819 706.09918213 0.85343575]	[4.82820526e+02 8.57457458e+02 8.21210384e-01]	[562.24310303 546.97546387 0.70818377]	[549.52813721 706.02758789 0.82798898]	[5.57210938e+02 8.54914001e+02 7.75748610e-01]	[511.08425903 287.85748291 0.83878434]	[539.28955078 287.86077881 0.87795573]	[487.98724365 280.21078491 0.79719877]	[559.70117188 277.68481445 0.81585956]	[5.54672668e+02 9.00989441e+02 7.40909398e-01]	[5.72592407e+02 8.93289490e+02 7.69758821e-01]	[5.46972229e+02 8.70221436e+02 6.97307825e-01]	[4.85383911e+02 8.98453186e+02 7.78078198e-01]	[4.67409698e+02 8.93399719e+02 7.40137398e-01]	[4.85469604e+02 8.70292480e+02 7.19524741e-01]
[523.87225342 298.21548462 0.93465793]	[521.32403564 359.78894043 0.93990433]	[462.25613403 362.22595215 0.87487537]	[441.73040771 475.07846069 0.87580007]	[436.69125366 580.23370361 0.85628188]	[582.76037598 359.69515991 0.89054555]	[598.2243042 472.54296875 0.78873813]	[603.43139648 570.10632324 0.86222702]	[521.26092529 546.92657471 0.71536779]	[480.30361938 546.94268799 0.70496315]	[482.94226074 706.06933594 0.85384238]	[4.82820404e+02 8.59932190e+02 8.22185993e-01]	[562.24450684 544.47967529 0.71099532]	[549.52124023 706.01824951 0.8284989 ]	[5.57215454e+02 8.54911682e+02 7.76453555e-01]	[511.03604126 290.34912109 0.84191483]	[539.25561523 290.34594727 0.87501663]	[487.93249512 280.22128296 0.79695553]	[557.25219727 277.70053101 0.80473423]	[5.54689148e+02 9.00986511e+02 7.39769995e-01]	[5.72604553e+02 8.93284119e+02 7.68781304e-01]	[5.46969177e+02 8.70223389e+02 6.97558820e-01]	[4.85370178e+02 8.98452576e+02 7.78567791e-01]	[4.67395111e+02 8.93399719e+02 7.41882980e-01]	[4.85469238e+02 8.70308472e+02 7.22701311e-01]
[523.82666016 298.21807861 0.93855268]	[521.2880249 359.74893188 0.94349641]	[462.25524902 359.79489136 0.88244975]	[441.72879028 472.57220459 0.8726294 ]	[436.67782593 577.79315186 0.84979379]	[580.32830811 359.65213013 0.88788754]	[595.71002197 470.02905273 0.7828123 ]	[603.40869141 572.59057617 0.85593766]	[521.21685791 544.4654541 0.71934736]	[480.25656128 544.48400879 0.70812821]	[482.92596436 706.04718018 0.85770518]	[4.82821777e+02 8.59934753e+02 8.21038961e-01]	[562.2230835 544.4588623 0.7156902]	[549.49468994 705.99078369 0.83517551]	[5.57217346e+02 8.54908691e+02 7.77027965e-01]	[508.53231812 290.35803223 0.84863001]	[539.2020874 290.36383057 0.86861861]	[485.47344971 282.67803955 0.79846174]	[554.68847656 280.12173462 0.77273679]	[5.54695801e+02 9.00994019e+02 7.39742517e-01]	[5.72608276e+02 8.93283997e+02 7.67295718e-01]	[5.46965942e+02 8.70217651e+02 6.95249677e-01]	[4.85371155e+02 8.98461060e+02 7.78948247e-01]	[4.67396851e+02 8.93404358e+02 7.40977705e-01]	[4.85473511e+02 8.70305359e+02 7.22686589e-01]
[523.77581787 298.25015259 0.93060774]	[521.23968506 359.77050781 0.93687284]	[462.2137146 359.81716919 0.88640976]	[441.74728394 472.53659058 0.87288731]	[436.66842651 577.71795654 0.84692657]	[580.2902832 359.67346191 0.87843746]	[593.17248535 470.04797363 0.7798509 ]	[603.38647461 572.58007812 0.85088509]	[518.79449463 544.4901123 0.7117992 ]	[480.22546387 546.93652344 0.70780021]	[482.91235352 706.04638672 0.85770178]	[4.82816925e+02 8.59940002e+02 8.19472313e-01]	[559.79394531 544.4854126 0.70381498]	[549.49487305 706.02545166 0.83205432]	[5.57220825e+02 8.54914246e+02 7.77523696e-01]	[508.46090698 290.39349365 0.85918641]	[536.7310791 290.38949585 0.85987145]	[485.42333984 282.6725769 0.80484575]	[554.65594482 277.69259644 0.786385 ]	[5.57173645e+02 9.00988647e+02 7.41196096e-01]	[5.72615540e+02 8.93279846e+02 7.69775331e-01]	[5.46964294e+02 8.70215698e+02 6.95369363e-01]	[4.85364716e+02 8.98475159e+02 7.75939763e-01]	[4.64957184e+02 8.93409973e+02 7.38219500e-01]	[4.85470825e+02 8.70305176e+02 7.21218646e-01]
[521.40447998 300.63879395 0.93348217]	[521.1763916 359.77661133 0.92737323]	[459.81185913 362.19732666 0.88269442]	[441.71948242 472.51696777 0.86698782]	[436.65045166 577.69854736 0.83982229]	[580.21850586 359.69622803 0.86495191]	[590.60150146 469.98751831 0.79117262]	[603.34130859 572.62554932 0.84127128]	[518.70275879 544.49493408 0.7051543 ]	[480.15975952 546.94549561 0.70028597]	[482.87136841 706.11120605 0.8545295 ]	[4.82815643e+02 8.59927979e+02 8.15073669e-01]	[559.70025635 544.49743652 0.69124573]	[547.05181885 706.00976562 0.83417714]	[5.57230042e+02 8.57373901e+02 7.75519788e-01]	[506.00024414 290.42449951 0.87060881]	[536.65942383 290.43347168 0.85528344]	[485.35900879 282.68179321 0.80975479]	[552.13781738 277.71896362 0.78459364]	[5.57174805e+02 9.00996887e+02 7.36139059e-01]	[5.72627014e+02 8.93286255e+02 7.65229702e-01]	[5.46981506e+02 8.70247803e+02 6.92812264e-01]	[4.85378510e+02 8.98483093e+02 7.77450800e-01]	[4.67403015e+02 8.93421814e+02 7.36143649e-01]	[4.85472809e+02 8.70291077e+02 7.12432742e-01]
[521.36566162 300.65325928 0.93698066]	[518.74291992 359.78494263 0.9172073 ]	[459.72244263 362.2097168 0.87596142]	[439.31167603 472.55270386 0.87015676]	[436.62084961 575.23376465 0.83365917]	[577.72387695 359.71722412 0.85817635]	[588.12536621 470.02157593 0.80135328]	[603.32446289 572.57733154 0.8471806 ]	[518.65698242 544.40093994 0.70160353]	[477.74658203 544.42700195 0.69918782]	[482.84353638 706.05975342 0.837906 ]	[4.82809021e+02 8.57458740e+02 8.08559358e-01]	[557.23675537 544.40917969 0.69506156]	[546.97949219 705.98876953 0.84942222]	[5.57211426e+02 8.57364807e+02 7.76055455e-01]	[505.94885254 290.44433594 0.88512278]	[534.14654541 290.45068359 0.85468394]	[482.95993042 282.75738525 0.8253575 ]	[549.53759766 280.17697144 0.75518543]	[5.54653625e+02 9.00985535e+02 7.37792194e-01]	[5.72583679e+02 8.93292053e+02 7.67551184e-01]	[5.47001587e+02 8.70249451e+02 6.94969058e-01]	[4.85397125e+02 8.98456604e+02 7.73771584e-01]	[4.67421967e+02 8.93402710e+02 7.30968595e-01]	[4.85467865e+02 8.70264099e+02 6.96663499e-01]
[521.31976318 300.65628052 0.9354524 ]	[518.67712402 359.74533081 0.91028738]	[459.64971924 359.81463623 0.87043732]	[439.23464966 472.55847168 0.86739665]	[436.56369019 577.72961426 0.82798272]	[575.20526123 359.67416382 0.85262012]	[588.05480957 469.99517822 0.81381202]	[603.28216553 570.12103271 0.84224015]	[516.13104248 544.42071533 0.68949103]	[477.63162231 544.43395996 0.68357575]	[482.80465698 706.06134033 0.83874702]	[4.82813324e+02 8.57447388e+02 8.07618618e-01]	[554.64923096 544.42883301 0.68154413]	[546.918396 705.99053955 0.85599291]	[5.57203186e+02 8.57373657e+02 7.75632679e-01]	[505.89273071 290.45288086 0.8936401 ]	[531.60876465 290.44781494 0.85496747]	[482.91717529 282.75509644 0.84276766]	[549.51043701 280.16641235 0.78901249]	[5.54660217e+02 9.00981384e+02 7.38017917e-01]	[5.72589600e+02 8.93286377e+02 7.67474353e-01]	[5.46996643e+02 8.70253723e+02 6.91908717e-01]	[4.85402435e+02 8.98470154e+02 7.71959484e-01]	[4.67423340e+02 8.93410706e+02 7.30373919e-01]	[4.85473724e+02 8.70261963e+02 6.90244913e-01]
[521.25732422 300.66873169 0.93100852]	[516.14459229 359.72341919 0.8955152 ]	[457.19058228 359.80706787 0.85836053]	[439.13973999 472.60067749 0.85289663]	[431.55545044 580.21508789 0.81845528]	[572.62255859 359.66210938 0.85354733]	[585.60070801 472.54425049 0.83561778]	[600.87231445 572.62261963 0.83775735]	[513.5894165 544.45611572 0.68520653]	[475.09158325 546.9342041 0.66789365]	[482.80670166 706.08074951 0.84101748]	[4.82804871e+02 8.59943359e+02 8.08291435e-01]	[552.11676025 544.43328857 0.68130237]	[544.5447998 705.99163818 0.86274481]	[5.57202637e+02 8.57367920e+02 7.77145386e-01]	[503.44882202 292.88726807 0.90775508]	[529.06799316 292.86999512 0.85776854]	[482.83233643 282.67623901 0.86361098]	[546.99267578 280.17785645 0.77783597]	[5.54654541e+02 9.00976562e+02 7.49689698e-01]	[5.70119080e+02 8.93283447e+02 7.76933610e-01]	[5.47011292e+02 8.70246460e+02 6.93212271e-01]	[4.85400818e+02 8.98482117e+02 7.74190307e-01]	[4.67425751e+02 8.93424866e+02 7.32998729e-01]	[4.85455505e+02 8.70285828e+02 6.93554878e-01]
[518.78430176 300.69186401 0.90665519]	[513.57794189 359.75448608 0.88286573]	[457.08898926 362.19662476 0.84676647]	[439.13842773 475.06848145 0.86432707]	[428.91271973 577.7901001 0.82407731]	[570.11419678 359.7182312 0.85348141]	[585.52484131 469.97415161 0.84570622]	[600.79980469 570.10192871 0.83638954]	[511.02270508 544.44555664 0.69161707]	[472.54501343 544.48986816 0.66534191]	[482.75338745 705.96191406 0.83559662]	[4.82792328e+02 8.60013306e+02 8.11932206e-01]	[549.49926758 544.42242432 0.69352162]	[544.47406006 705.98803711 0.87969542]	[5.57180359e+02 8.57364807e+02 7.79157400e-01]	[503.31814575 292.90423584 0.91855645]	[528.96453857 290.45507812 0.86921686]	[482.75131226 282.70495605 0.83862525]	[546.99298096 280.16323853 0.80158442]	[5.54641357e+02 8.98518372e+02 7.49555111e-01]	[5.70110779e+02 8.93277588e+02 7.76218295e-01]	[5.47004272e+02 8.70238098e+02 6.98389769e-01]	[4.85394714e+02 8.98497681e+02 7.76282370e-01]	[4.67420593e+02 8.93442505e+02 7.32740104e-01]	[4.85442627e+02 8.72714722e+02 7.09090471e-01]
[518.78430176 300.69168091 0.90663445]	[513.57641602 359.75436401 0.88224012]	[457.0892334 359.82788086 0.84661925]	[439.13439941 475.07287598 0.86390859]	[428.91818237 577.79681396 0.82470125]	[570.11273193 359.71841431 0.85311252]	[585.52606201 467.50021362 0.84551978]	[600.80560303 570.10418701 0.83699346]	[511.02758789 544.43249512 0.692469 ]	[472.54364014 544.48028564 0.66651118]	[482.75177002 705.95812988 0.83540779]	[4.82794891e+02 8.60010559e+02 8.12174559e-01]	[549.51281738 544.40789795 0.69318944]	[544.4697876 705.96777344 0.87890369]	[5.57177795e+02 8.54924011e+02 7.80028045e-01]	[503.31814575 292.9041748 0.91850913]	[528.96520996 290.45513916 0.86916924]	[482.75106812 282.7046814 0.83844858]	[546.99621582 280.16174316 0.80135351]	[5.54643738e+02 9.00976807e+02 7.49106050e-01]	[5.70110840e+02 8.93277222e+02 7.74320185e-01]	[5.47007935e+02 8.70232300e+02 6.97983563e-01]	[4.85394867e+02 8.98496033e+02 7.76894987e-01]	[4.67422058e+02 8.93439209e+02 7.33677447e-01]	[4.85445984e+02 8.72711609e+02 7.09821880e-01]
[518.65905762 300.70263672 0.88582522]	[508.50320435 359.75509644 0.8892889 ]	[454.54214478 362.21005249 0.83225036]	[436.65301514 472.54406738 0.84393936]	[423.90289307 577.72680664 0.82773167]	[567.58239746 359.69393921 0.86621898]	[585.49859619 470.00979614 0.84338707]	[595.75939941 570.07507324 0.8097204 ]	[505.99917603 544.34069824 0.70461386]	[467.40432739 544.38922119 0.67567939]	[480.37094116 706.03778076 0.84586 ]	[4.82799713e+02 8.59992615e+02 8.10888588e-01]	[546.94171143 541.89453125 0.71440351]	[544.43450928 706.03302002 0.89206171]	[5.57192627e+02 8.57366455e+02 7.80415297e-01]	[500.89318848 292.90109253 0.9176929 ]	[526.43792725 292.87103271 0.88048708]	[480.36914062 282.68362427 0.83745539]	[544.54034424 280.12634277 0.81653541]	[5.54655762e+02 9.00979980e+02 7.46292770e-01]	[5.72584473e+02 8.93282776e+02 7.71094918e-01]	[5.47020386e+02 8.70244141e+02 6.92939878e-01]	[4.85412048e+02 8.98497375e+02 7.75625169e-01]	[4.67434998e+02 8.93442200e+02 7.35502839e-01]	[4.85441284e+02 8.70320435e+02 7.02514529e-01]
[511.08724976 300.70822144 0.8676886 ]	[503.45751953 359.73532104 0.92798823]	[446.89880371 359.81304932 0.84378082]	[429.00341797 470.02609253 0.80196923]	[421.33151245 577.76318359 0.87128955]	[564.94274902 359.61849976 0.9121601 ]	[582.9005127 464.85223389 0.87429321]	[590.6270752 567.58001709 0.80466533]	[503.4649353 541.85974121 0.73491263]	[462.44180298 541.89257812 0.70093173]	[480.27386475 706.05609131 0.84988713]	[4.82791199e+02 8.59970459e+02 8.14360380e-01]	[544.40014648 541.84051514 0.75159621]	[544.36224365 706.02960205 0.89796782]	[5.57171204e+02 8.54915527e+02 7.81303525e-01]	[500.72912598 292.91525269 0.92019027]	[523.85742188 292.92495728 0.91640466]	[477.73843384 282.74850464 0.78621352]	[541.89459229 282.73831177 0.79328698]	[5.54645874e+02 9.00994141e+02 7.45258927e-01]	[5.70120361e+02 8.93288269e+02 7.71848261e-01]	[5.47027588e+02 8.70231995e+02 6.91722989e-01]	[4.85423615e+02 9.00982361e+02 7.66541719e-01]	[4.67443604e+02 8.95846008e+02 7.28141665e-01]	[4.85442108e+02 8.70296875e+02 7.09434867e-01]
[508.51333618 300.681427 0.87922961]	[503.37896729 359.72543335 0.93956935]	[444.3604126 362.19586182 0.85290551]	[423.85299683 472.60263062 0.83789563]	[421.26934814 577.73028564 0.8748855 ]	[564.82885742 359.59664917 0.91969651]	[582.77026367 464.90454102 0.8507424 ]	[588.09228516 572.58465576 0.81361324]	[503.37445068 541.84503174 0.74266732]	[462.34365845 541.87677002 0.71837598]	[480.24490356 705.98516846 0.85091448]	[4.82797852e+02 8.57456665e+02 8.18227708e-01]	[544.32995605 541.82525635 0.75297701]	[544.31890869 703.51324463 0.88075888]	[5.54672424e+02 8.54844910e+02 7.83617258e-01]	[500.6496582 292.88937378 0.90539986]	[521.42724609 292.9005127 0.91443932]	[475.16314697 282.71688843 0.78815699]	[541.77471924 282.75140381 0.77901298]	[5.54674500e+02 9.00997070e+02 7.50027418e-01]	[5.72587708e+02 8.93283875e+02 7.75270939e-01]	[5.46985962e+02 8.70154236e+02 6.84916258e-01]	[4.85455048e+02 9.01020874e+02 7.66710818e-01]	[4.67462555e+02 8.95864563e+02 7.28947222e-01]	[4.85440033e+02 8.70249695e+02 7.14040697e-01]
[505.96563721 300.62475586 0.90388441]	[500.90020752 359.75164795 0.94501215]	[441.78973389 362.23425293 0.87193662]	[421.36117554 475.15704346 0.86535519]	[421.1574707 577.77874756 0.88294119]	[562.37548828 359.64865112 0.91335225]	[580.29248047 467.39501953 0.82816422]	[587.96435547 572.64929199 0.83886141]	[503.25521851 541.90057373 0.74555874]	[462.24282837 544.35705566 0.74085909]	[480.19998169 703.48791504 0.84424675]	[4.82786224e+02 8.57431335e+02 8.24269116e-01]	[541.92443848 541.87115479 0.74593192]	[544.28277588 703.48095703 0.86755925]	[5.54663269e+02 8.54803467e+02 7.87267268e-01]	[498.17138672 290.41296387 0.88470161]	[521.31262207 290.42947388 0.90593195]	[472.53442383 282.70297241 0.77498955]	[539.28668213 282.69009399 0.73716962]	[5.54664795e+02 9.01027405e+02 7.55303502e-01]	[5.72581177e+02 8.93306885e+02 7.76836812e-01]	[5.47003540e+02 8.70110168e+02 6.76088512e-01]	[4.85464203e+02 9.01015259e+02 7.70528615e-01]	[4.67476929e+02 8.95860657e+02 7.32969820e-01]	[4.85426605e+02 8.70228455e+02 7.15699852e-01]
[503.42608643 300.63006592 0.92340267]	[500.75720215 359.74282837 0.94399869]	[441.6953125 362.23641968 0.87580323]	[421.30249023 475.09667969 0.87604344]	[418.668396 577.70721436 0.87059629]	[559.83349609 359.60601807 0.89150572]	[577.68371582 469.98455811 0.79415721]	[585.5098877 570.03015137 0.85714436]	[500.87542725 541.84381104 0.73742819]	[462.21591187 541.8949585 0.73399436]	[477.74346924 706.02258301 0.82281327]	[4.82773682e+02 8.57384644e+02 8.25837731e-01]	[541.85858154 541.79486084 0.72986114]	[541.92907715 705.89697266 0.87086213]	[5.54654724e+02 8.52379761e+02 7.92408586e-01]	[493.13098145 290.44155884 0.85861528]	[521.15667725 290.42184448 0.89140266]	[469.96005249 282.71948242 0.77601808]	[539.16156006 280.17904663 0.76018834]	[5.54693848e+02 8.98510681e+02 7.61329710e-01]	[5.72617981e+02 8.93270752e+02 7.87119925e-01]	[5.46997681e+02 8.67688416e+02 6.81122899e-01]	[4.85466461e+02 9.00987244e+02 7.70799398e-01]	[4.67475281e+02 8.95839966e+02 7.33433008e-01]	[4.85417877e+02 8.70182007e+02 7.09946811e-01]
[503.29309082 300.66177368 0.93012977]	[500.65133667 359.75222778 0.93067431]	[439.27474976 362.22058105 0.87951887]	[421.19406128 472.58374023 0.8761943 ]	[418.5435791 580.2255249 0.86012012]	[559.70928955 359.62872314 0.87316024]	[570.09344482 467.43173218 0.80286741]	[585.40527344 567.58758545 0.87525463]	[500.82247925 541.84210205 0.7549206 ]	[459.81390381 541.90936279 0.74045002]	[477.63522339 706.05664062 0.81377733]	[4.82774750e+02 8.54866882e+02 8.38140965e-01]	[541.83032227 541.78314209 0.74013358]	[541.8704834 703.49316406 0.87434793]	[5.54663025e+02 8.52331116e+02 7.98164546e-01]	[488.01858521 292.87808228 0.8593874 ]	[518.66107178 292.88092041 0.87433028]	[464.94348145 282.74346924 0.80060267]	[534.16668701 280.15042114 0.7646448 ]	[5.54681030e+02 8.98506226e+02 7.68424392e-01]	[5.72604736e+02 8.93270081e+02 7.94692874e-01]	[5.47011658e+02 8.67622314e+02 6.71997488e-01]	[4.85483459e+02 9.00997253e+02 7.69333124e-01]	[4.67477539e+02 8.93455078e+02 7.32773483e-01]	[4.85413422e+02 8.67691467e+02 7.03794420e-01]
[500.87243652 300.6685791 0.93594414]	[498.20669556 359.73675537 0.91877103]	[439.18789673 362.21273804 0.87135357]	[421.15298462 472.58636475 0.87208593]	[416.12957764 577.78686523 0.85404307]	[557.18463135 359.62658691 0.86079365]	[567.58190918 464.91622925 0.81678981]	[582.97583008 567.54016113 0.88448513]	[500.72665405 541.78369141 0.75036037]	[459.75622559 541.87518311 0.74217492]	[475.10955811 705.99511719 0.80197799]	[4.82754242e+02 8.54911743e+02 8.31100345e-01]	[541.73760986 539.28320312 0.73176986]	[541.82946777 703.41070557 0.8590346 ]	[5.54683044e+02 8.52301086e+02 7.99035847e-01]	[485.4758606 292.88687134 0.87973416]	[516.11688232 292.89770508 0.86340964]	[462.45913696 282.724823 0.81787491]	[529.07049561 280.16464233 0.75970781]	[5.54688354e+02 8.98434021e+02 7.60169864e-01]	[5.72594604e+02 8.93208862e+02 7.77713537e-01]	[5.47016418e+02 8.67574036e+02 6.66051805e-01]	[4.85475159e+02 9.00986938e+02 7.72234619e-01]	[4.67472382e+02 8.95841919e+02 7.35984683e-01]	[4.85404144e+02 8.70139587e+02 7.06412375e-01]
[500.80419922 300.66226196 0.9368766 ]	[495.66091919 359.71185303 0.90021634]	[436.67800903 359.78729248 0.85962909]	[418.66870117 472.61071777 0.86619484]	[416.02478027 577.70837402 0.8257857 ]	[552.12878418 359.64535522 0.85742342]	[567.47265625 464.85525513 0.84950316]	[582.93157959 567.52435303 0.88494825]	[500.63973999 541.89526367 0.74069285]	[459.65863037 544.40527344 0.72989118]	[475.07217407 706.11529541 0.79737616]	[4.82743561e+02 8.54917236e+02 8.30871761e-01]	[539.30615234 541.82440186 0.729963 ]	[541.78399658 703.4440918 0.85799885]	[5.54672363e+02 8.52277710e+02 8.00635993e-01]	[485.38757324 290.45425415 0.8925274 ]	[511.09848022 292.87689209 0.85881239]	[462.37808228 282.7197876 0.85156858]	[526.53460693 280.1791687 0.77770025]	[5.54652466e+02 8.95936279e+02 7.58169115e-01]	[5.70099426e+02 8.90803406e+02 7.71858335e-01]	[5.47031250e+02 8.65110229e+02 6.71482742e-01]	[4.85431946e+02 8.98507263e+02 7.81849325e-01]	[4.67429657e+02 8.93447388e+02 7.44614780e-01]	[4.85409241e+02 8.70146301e+02 7.02073276e-01]
[500.72595215 300.64877319 0.93411952]	[493.05630493 359.71389771 0.88949245]	[436.58010864 359.77670288 0.8532204 ]	[418.63491821 472.60931396 0.86720902]	[408.47616577 577.74713135 0.81389797]	[549.56744385 359.67440796 0.8612141 ]	[565.00769043 464.94995117 0.86371231]	[582.90631104 567.50769043 0.89064503]	[498.14996338 544.43591309 0.72066724]	[457.18539429 546.96740723 0.70645267]	[472.59231567 706.10253906 0.79445577]	[4.82749969e+02 8.54921509e+02 8.32438827e-01]	[539.18615723 544.35308838 0.71852463]	[541.76324463 705.90802002 0.86303324]	[5.52138672e+02 8.52222778e+02 8.01222682e-01]	[482.91891479 290.45001221 0.90493727]	[508.52532959 290.43786621 0.85918784]	[462.27789307 280.24285889 0.86914629]	[526.45196533 280.13018799 0.76326513]	[5.49524414e+02 8.93456482e+02 7.89771616e-01]	[5.67505981e+02 8.90726746e+02 8.01673532e-01]	[5.47022705e+02 8.62512695e+02 6.73686504e-01]	[4.85453369e+02 8.98481689e+02 7.84813821e-01]	[4.67448669e+02 8.93442200e+02 7.53639817e-01]	[4.85405334e+02 8.70156006e+02 7.05299020e-01]
[498.23214722 300.63034058 0.91374582]	[488.00610352 359.69009399 0.89354455]	[434.06097412 359.77767944 0.8415755 ]	[418.54623413 472.59863281 0.85828012]	[403.39266968 577.70306396 0.83559167]	[547.02288818 359.61489868 0.87887597]	[565.00439453 469.96243286 0.84445816]	[582.85009766 567.48175049 0.89663869]	[495.66659546 544.37548828 0.71571839]	[457.12258911 544.50268555 0.7044161 ]	[472.51913452 708.50744629 0.78663081]	[4.82773987e+02 8.57394348e+02 8.29535007e-01]	[536.70568848 541.87664795 0.70933467]	[541.73498535 705.91247559 0.85766107]	[5.52085083e+02 8.52208374e+02 8.03899169e-01]	[482.78179932 290.44561768 0.91345358]	[505.97537231 290.39953613 0.87108004]	[462.20672607 280.25631714 0.84632373]	[526.39923096 277.71759033 0.80545825]	[5.49560730e+02 8.93446106e+02 7.91029751e-01]	[5.67532715e+02 8.90697144e+02 7.97993898e-01]	[5.46955688e+02 8.60015564e+02 6.85052395e-01]	[4.85428345e+02 8.98504517e+02 7.85494566e-01]	[4.67425995e+02 8.93456055e+02 7.56903052e-01]	[4.85444397e+02 8.70182861e+02 7.09365547e-01]
[498.12991333 298.24176025 0.90085465]	[485.49353027 359.67440796 0.90245891]	[431.52127075 359.7857666 0.83526015]	[416.11303711 472.53027344 0.83973831]	[403.27688599 575.16851807 0.845873 ]	[546.91729736 357.23123169 0.89749289]	[564.95593262 467.40847778 0.84979552]	[582.82189941 567.48474121 0.8904109 ]	[495.60275269 544.39886475 0.71135014]	[457.0774231 546.96148682 0.69814408]	[470.02072144 708.63372803 0.79022914]	[4.82748413e+02 8.54920959e+02 8.34434927e-01]	[534.17755127 541.88476562 0.70150018]	[539.3036499 705.97021484 0.8609736 ]	[5.49581055e+02 8.49760559e+02 8.03936839e-01]	[480.37561035 290.40859985 0.9096449 ]	[505.8916626 290.39456177 0.87654603]	[459.78057861 280.19573975 0.86227441]	[523.95245361 280.1156311 0.81014651]	[5.47046631e+02 8.93361511e+02 8.11935902e-01]	[5.67450073e+02 8.88236572e+02 7.96805501e-01]	[5.44523682e+02 8.57403870e+02 7.03240156e-01]	[4.85420288e+02 8.98453308e+02 7.93404698e-01]	[4.67410950e+02 8.93421814e+02 7.67871559e-01]	[4.85421417e+02 8.70147095e+02 6.98180139e-01]
[493.13723755 300.64260864 0.87904388]	[485.37921143 359.64892578 0.92068291]	[428.98666382 359.75445557 0.83938229]	[416.04907227 469.95843506 0.83260822]	[400.82113647 575.15881348 0.86374491]	[544.4442749 357.19711304 0.90927309]	[564.87475586 464.88690186 0.86142391]	[582.81011963 567.4755249 0.88981408]	[493.11553955 544.45550537 0.70671624]	[454.61584473 547.01489258 0.69099534]	[470.02719116 708.66540527 0.78331089]	[4.82767822e+02 8.54907898e+02 8.33259344e-01]	[534.14727783 544.33978271 0.69873816]	[539.25683594 706.0133667 0.86608177]	[5.49532959e+02 8.49662476e+02 7.97041714e-01]	[480.27731323 290.43185425 0.91356146]	[503.43539429 290.43914795 0.89500904]	[459.72891235 282.67651367 0.824386 ]	[523.83502197 280.19671631 0.79866379]	[5.47027405e+02 8.93255981e+02 8.14508677e-01]	[5.65036621e+02 8.88102051e+02 7.89773107e-01]	[5.44484863e+02 8.54837280e+02 7.04607308e-01]	[4.85415222e+02 8.98483276e+02 7.90711224e-01]	[4.67415863e+02 8.93441956e+02 7.65325904e-01]	[4.85447052e+02 8.70120422e+02 6.89016044e-01]
[490.57415771 300.6463623 0.87612206]	[482.94610596 359.62738037 0.93075526]	[426.40298462 359.74633789 0.84670657]	[413.54769897 467.48455811 0.81117123]	[400.78430176 572.63140869 0.85909617]	[544.36022949 357.16931152 0.91888207]	[564.80767822 462.427948 0.8638165 ]	[582.78631592 567.48138428 0.88182563]	[490.556427 544.44171143 0.70736849]	[452.06796265 547.00262451 0.68582755]	[469.97244263 708.63116455 0.79379076]	[4.82744690e+02 8.54909180e+02 8.30815494e-01]	[531.56555176 541.90704346 0.69623673]	[539.20214844 705.98046875 0.86178291]	[5.47053833e+02 8.47144165e+02 7.91252136e-01]	[480.22250366 290.43743896 0.91401327]	[503.35223389 292.88009644 0.90860528]	[457.22451782 280.20455933 0.81143171]	[521.38702393 282.66983032 0.77458251]	[5.46977722e+02 8.90705139e+02 7.97852695e-01]	[5.64981323e+02 8.80521973e+02 7.62132943e-01]	[5.44460999e+02 8.52319519e+02 7.03407824e-01]	[4.85414551e+02 8.98449829e+02 7.94460654e-01]	[4.67408386e+02 8.93417847e+02 7.67420769e-01]	[4.85428802e+02 8.70119019e+02 6.83921278e-01]
[488.01531982 300.61984253 0.88247854]	[482.90853882 359.63702393 0.93760628]	[423.90081787 359.7902832 0.85081714]	[413.49264526 470.00793457 0.80707198]	[400.76498413 575.1940918 0.87202644]	[544.31469727 357.1579895 0.91992092]	[562.40979004 462.36831665 0.88624817]	[582.76373291 567.46484375 0.8799479 ]	[490.55764771 544.45843506 0.7075969 ]	[454.54598999 547.015625 0.68526864]	[467.48272705 708.66998291 0.78941178]	[4.82720459e+02 8.54877930e+02 8.36025774e-01]	[531.55517578 544.34350586 0.69739771]	[539.16619873 705.99029541 0.85618949]	[5.47035767e+02 8.44605896e+02 7.82572150e-01]	[480.15664673 290.42489624 0.90659374]	[503.25244141 290.44985962 0.90812916]	[457.14172363 282.72384644 0.79820704]	[521.25921631 282.77407837 0.78128773]	[5.46937561e+02 8.88232178e+02 7.89402723e-01]	[5.64947205e+02 8.77960327e+02 7.74065018e-01]	[5.44470886e+02 8.52221191e+02 6.95080340e-01]	[4.85404022e+02 8.98421570e+02 7.96141386e-01]	[4.67404999e+02 8.93392395e+02 7.64301836e-01]	[4.85395172e+02 8.67675110e+02 6.89098418e-01]
[487.93212891 298.22637939 0.89987642]	[482.88467407 359.61294556 0.93923217]	[423.86212158 359.76000977 0.85947245]	[408.39874268 472.55056763 0.80572021]	[400.75521851 575.14611816 0.8759889 ]	[541.94390869 357.15048218 0.91953993]	[562.30523682 462.25149536 0.88461214]	[580.36529541 567.44262695 0.87423503]	[487.99859619 546.94525146 0.70906234]	[449.50579834 549.52526855 0.67888606]	[467.456604 708.68048096 0.79604775]	[4.82704803e+02 8.54825623e+02 8.44272673e-01]	[528.9967041 544.41326904 0.70515108]	[536.73278809 706.02416992 0.85644752]	[5.47050781e+02 8.44596191e+02 7.54810810e-01]	[477.73358154 290.39239502 0.89244747]	[500.83660889 290.40115356 0.90490168]	[454.59890747 280.23892212 0.79292876]	[521.1998291 282.69320679 0.78386408]	[5.46931213e+02 8.88113159e+02 7.70247698e-01]	[5.64963806e+02 8.75424683e+02 7.57883132e-01]	[5.44459961e+02 8.52211243e+02 6.17713392e-01]	[4.85405426e+02 8.95962952e+02 7.99353182e-01]	[4.67412781e+02 8.93357788e+02 7.65062630e-01]	[4.85372711e+02 8.67615112e+02 6.89126015e-01]
[485.44927979 298.20941162 0.91472304]	[482.83615112 359.59912109 0.94299459]	[423.79400635 359.75021362 0.86590397]	[405.8782959 472.55627441 0.8078593 ]	[400.72009277 575.14007568 0.86978459]	[541.87487793 357.14523315 0.91799092]	[562.26202393 462.28259277 0.87602103]	[580.32214355 567.46899414 0.86605096]	[487.92196655 546.94598389 0.7130686 ]	[446.95147705 549.51098633 0.67890835]	[467.41494751 708.66314697 0.80602658]	[4.80384644e+02 8.54863647e+02 8.36845756e-01]	[526.51190186 544.40637207 0.71679187]	[536.6953125 706.10064697 0.8522532 ]	[5.46988953e+02 8.44535461e+02 7.49047756e-01]	[477.65136719 290.3744812 0.88237441]	[500.77719116 290.36486816 0.90025949]	[452.07156372 282.67694092 0.78274518]	[518.78094482 280.17837524 0.78346318]	[5.44503357e+02 8.80528809e+02 7.67885506e-01]	[5.64898499e+02 8.72847046e+02 7.84547985e-01]	[5.44440674e+02 8.49774414e+02 5.88631034e-01]	[4.85441254e+02 8.95916443e+02 7.92292535e-01]	[4.67428925e+02 8.93335754e+02 7.60332346e-01]	[4.85383392e+02 8.67653015e+02 6.91618562e-01]
[485.37750244 298.20370483 0.92355669]	[482.77105713 359.62643433 0.94751734]	[421.32641602 359.80371094 0.8720215 ]	[405.8381958 472.55200195 0.81937277]	[400.66552734 572.64160156 0.87778145]	[541.8260498 357.15026855 0.91869164]	[562.21087646 462.26055908 0.87308747]	[580.30413818 567.45251465 0.86069721]	[487.91534424 546.95220947 0.71515375]	[446.94885254 549.53088379 0.67889822]	[467.43829346 708.63348389 0.80014336]	[4.80387970e+02 8.54827209e+02 8.39721262e-01]	[526.5012207 544.40429688 0.72239733]	[536.66436768 706.08654785 0.84319013]	[5.44482544e+02 8.31869629e+02 8.19879293e-01]	[475.1619873 290.39276123 0.86993831]	[500.70715332 290.35165405 0.89823014]	[451.99560547 282.74313354 0.77010703]	[518.74768066 280.13119507 0.80210435]	[5.44483215e+02 8.75329834e+02 7.88745940e-01]	[5.64836426e+02 8.70203857e+02 8.03836524e-01]	[5.44336609e+02 8.42022888e+02 6.28340423e-01]	[4.85449249e+02 8.95919189e+02 7.87961721e-01]	[4.67450195e+02 8.93337341e+02 7.58971870e-01]	[4.85385590e+02 8.67586914e+02 6.87608421e-01]
[482.94790649 298.1932373 0.93187869]	[482.7507019 359.60775757 0.94524711]	[421.30493164 359.78063965 0.87695652]	[403.35089111 472.57550049 0.84064114]	[400.6600647 575.16741943 0.87843335]	[541.81195068 357.15206909 0.91617304]	[562.21459961 462.33023071 0.87885302]	[580.27459717 565.05853271 0.85897011]	[485.44100952 544.42926025 0.72475737]	[444.41430664 546.95172119 0.69830537]	[467.39007568 708.58575439 0.81248277]	[4.82717499e+02 8.54842224e+02 8.32497478e-01]	[526.45593262 544.32849121 0.72884893]	[534.1784668 706.05731201 0.83827901]	[5.44467529e+02 8.31770386e+02 8.10316145e-01]	[475.0960083 290.40090942 0.86001635]	[500.64916992 290.34674072 0.89053088]	[449.509552 282.75213623 0.76532501]	[518.65032959 280.12527466 0.78271747]	[5.44424377e+02 8.72738831e+02 7.78882623e-01]	[5.62423767e+02 8.67587219e+02 7.54551947e-01]	[5.44313232e+02 8.36943420e+02 5.73153138e-01]	[4.85456085e+02 8.95899353e+02 7.85223305e-01]	[4.67459900e+02 8.93322510e+02 7.58461475e-01]	[4.85432800e+02 8.65143555e+02 6.77989483e-01]
[482.88342285 298.20672607 0.93742502]	[480.37936401 359.62643433 0.94642478]	[421.25842285 359.79693604 0.88115597]	[403.31011963 475.15667725 0.85891837]	[400.64614868 577.68859863 0.87941462]	[541.7857666 357.18469238 0.91356379]	[559.84503174 462.39181519 0.8740741 ]	[580.22045898 565.05395508 0.84529811]	[485.41830444 544.4833374 0.72109169]	[444.3973999 547.00964355 0.69307703]	[464.96072388 708.62487793 0.81154132]	[4.82706879e+02 8.54850220e+02 8.30822885e-01]	[526.42297363 544.39068604 0.72886586]	[534.08886719 706.06604004 0.83392823]	[5.44458008e+02 8.29208801e+02 7.90635943e-01]	[472.57086182 290.3994751 0.85087758]	[498.23776245 290.36126709 0.88453078]	[449.46234131 282.73086548 0.77511543]	[516.21014404 277.72695923 0.79955792]	[5.44396606e+02 8.70267578e+02 7.93626785e-01]	[5.62431213e+02 8.62560242e+02 7.48146594e-01]	[5.41928772e+02 8.34312012e+02 5.52011371e-01]	[4.85449799e+02 8.95893738e+02 7.84385443e-01]	[4.67446808e+02 8.93322693e+02 7.62836576e-01]	[4.85435059e+02 8.67592407e+02 6.75580382e-01]
[482.80700684 298.2492981 0.935808 ]	[480.30990601 359.63287354 0.94876981]	[421.21606445 359.81381226 0.88247871]	[403.29815674 475.14630127 0.85751796]	[398.26046753 575.19024658 0.87476182]	[541.72021484 357.16152954 0.90057218]	[559.82525635 464.8380127 0.86193419]	[577.79211426 567.45855713 0.83571672]	[485.38568115 544.42053223 0.7292974 ]	[444.36328125 546.93499756 0.70285082]	[464.93060303 706.11212158 0.81684208]	[4.82728699e+02 8.54841187e+02 8.32503080e-01]	[526.39929199 544.3381958 0.73288697]	[531.59796143 706.01849365 0.82651013]	[544.30657959 813.80487061 0.83434272]	[469.97387695 290.43188477 0.85542452]	[498.17321777 290.40582275 0.87753004]	[446.87167358 282.68737793 0.79677844]	[516.12011719 280.12796021 0.77363634]	[5.44342224e+02 8.65107361e+02 7.54002273e-01]	[5.62331360e+02 8.52381531e+02 7.35659778e-01]	[5.41763672e+02 8.18891296e+02 5.67797661e-01]	[4.87921875e+02 8.95890137e+02 7.64078259e-01]	[4.67478729e+02 8.93313354e+02 7.52995551e-01]	[4.85449097e+02 8.65141174e+02 6.65932000e-01]
[482.75024414 300.64178467 0.93492895]	[480.28399658 359.65371704 0.95003122]	[421.20223999 362.22509766 0.88003147]	[403.29403687 475.14987183 0.85670942]	[398.23190308 575.19567871 0.87216783]	[539.31951904 357.16674805 0.89675248]	[559.80908203 464.84078979 0.85628051]	[577.76879883 567.48498535 0.82657063]	[485.3765564 544.44348145 0.72834301]	[444.36346436 546.95050049 0.70093316]	[464.9130249 706.06628418 0.82073164]	[4.82733124e+02 8.54850342e+02 8.29596817e-01]	[524.02160645 544.36480713 0.7324214 ]	[531.58959961 705.9800415 0.81701475]	[541.86499023 811.19256592 0.84396595]	[467.44320679 292.87103271 0.86498713]	[498.11672974 290.43334961 0.86736792]	[444.37744141 282.69973755 0.8062377 ]	[513.58886719 280.13342285 0.75824559]	[5.41835510e+02 8.57470947e+02 7.28450656e-01]	[5.59764343e+02 8.52187256e+02 7.27180839e-01]	[5.36722961e+02 8.13760803e+02 5.61990738e-01]	[4.87945984e+02 8.95924255e+02 7.60541081e-01]	[4.67490417e+02 8.93345886e+02 7.49868989e-01]	[4.85459137e+02 8.67597961e+02 6.65988028e-01]
[482.75061035 300.640625 0.93508691]	[480.28729248 359.65261841 0.94901061]	[421.20458984 362.22290039 0.87971145]	[403.29541016 475.14801025 0.85626173]	[398.22924805 575.19598389 0.87124509]	[539.31958008 357.1656189 0.89656258]	[559.81323242 464.84069824 0.85671079]	[577.76867676 567.48413086 0.82664657]	[485.37161255 544.44122314 0.72774839]	[444.35269165 546.93963623 0.70221782]	[464.9118042 706.05029297 0.82232559]	[4.82735962e+02 8.54881836e+02 8.28080952e-01]	[524.01751709 544.36553955 0.73293841]	[531.590271 705.98156738 0.81429791]	[541.85534668 811.18902588 0.84151697]	[467.44342041 292.87054443 0.8652004 ]	[498.1159668 290.43304443 0.86733913]	[444.37399292 282.70230103 0.80665851]	[513.58673096 280.1350708 0.75727183]	[5.41832092e+02 8.59927185e+02 7.28411496e-01]	[5.59761108e+02 8.52182739e+02 7.27054656e-01]	[5.36695618e+02 8.13757324e+02 5.53547502e-01]	[4.87922852e+02 8.95943237e+02 7.60341167e-01]	[4.67475586e+02 8.93362000e+02 7.53031194e-01]	[4.85467865e+02 8.67634949e+02 6.72571242e-01]
[482.7507019 300.640625 0.93488967]	[480.29006958 359.65368652 0.94848526]	[421.20828247 362.22998047 0.87903535]	[403.29525757 475.14764404 0.85588288]	[398.23294067 575.19366455 0.87212384]	[541.69464111 357.16271973 0.89657891]	[559.81646729 464.83837891 0.85656303]	[577.76611328 567.48205566 0.82697582]	[485.3795166 544.48486328 0.72206259]	[444.36560059 546.99743652 0.6957702 ]	[464.88751221 708.57336426 0.82443553]	[4.82725861e+02 8.54864380e+02 8.31082284e-01]	[524.02325439 544.40014648 0.72822165]	[531.56256104 705.99664307 0.81570017]	[541.84918213 811.19421387 0.84217709]	[467.44360352 292.87124634 0.86511159]	[498.11572266 290.43289185 0.86736971]	[444.37283325 282.71524048 0.80584711]	[513.58990479 280.14199829 0.7567507 ]	[5.41838684e+02 8.57466064e+02 7.28255153e-01]	[5.59753540e+02 8.52172913e+02 7.26978958e-01]	[5.36685364e+02 8.13755859e+02 5.51270008e-01]	[4.87922028e+02 8.95929077e+02 7.59751201e-01]	[4.67467010e+02 8.93353943e+02 7.50681281e-01]	[4.85468658e+02 8.67612488e+02 6.71976328e-01]
[482.7338562 300.67965698 0.93119967]	[480.2585144 359.69073486 0.94915432]	[421.18063354 362.26806641 0.87727153]	[403.28613281 475.1472168 0.85808194]	[398.22579956 575.23236084 0.86961824]	[539.31079102 357.18939209 0.89787507]	[559.80389404 464.86801147 0.85125923]	[577.7522583 567.51403809 0.82214659]	[485.3677063 546.93865967 0.73123521]	[444.36691284 547.01654053 0.70046467]	[464.87234497 708.57476807 0.82830548]	[4.82722260e+02 8.54838989e+02 8.36446106e-01]	[524. 544.41552734 0.7385788 ]	[529.0223999 705.93762207 0.81320745]	[541.80041504 808.60754395 0.83429104]	[467.41116333 292.93188477 0.87790436]	[495.66949463 292.87860107 0.86733234]	[444.33068848 285.27832031 0.79886597]	[513.56750488 280.15649414 0.75387973]	[5.41747192e+02 8.54804626e+02 7.35591829e-01]	[5.57181519e+02 8.49632874e+02 7.11589515e-01]	[5.36672668e+02 8.11147705e+02 5.59590161e-01]	[4.87959961e+02 8.95929382e+02 7.56315053e-01]	[4.67475311e+02 8.93354370e+02 7.49440193e-01]	[4.85470764e+02 8.65134277e+02 6.71100795e-01]
[482.73348999 300.67999268 0.93104047]	[480.2557373 359.69128418 0.94895881]	[421.17907715 362.26501465 0.87789363]	[403.28283691 475.14953613 0.85850102]	[398.23480225 577.6973877 0.86915994]	[539.30883789 357.19229126 0.89741766]	[559.80670166 464.86981201 0.85125524]	[577.75213623 567.51287842 0.82214785]	[485.35760498 546.95629883 0.73096102]	[444.35360718 547.03442383 0.70042515]	[464.87759399 708.57885742 0.82751894]	[4.82724152e+02 8.54849915e+02 8.35465610e-01]	[523.99395752 544.4307251 0.7386992 ]	[529.00213623 705.92456055 0.81593782]	[541.80163574 808.60906982 0.83326513]	[467.41094971 292.93170166 0.87776399]	[495.66958618 292.87857056 0.86718655]	[444.33035278 285.27740479 0.79900157]	[513.56695557 280.15710449 0.75347042]	[5.41746643e+02 8.54802734e+02 7.34460831e-01]	[5.57179504e+02 8.49629517e+02 7.09051371e-01]	[5.36683350e+02 8.11151917e+02 5.58290184e-01]	[4.87957550e+02 8.95929993e+02 7.57539511e-01]	[4.67475616e+02 8.93354553e+02 7.50881255e-01]	[4.85470459e+02 8.67586243e+02 6.70199871e-01]
[482.73025513 300.70181274 0.92908186]	[480.25039673 359.71398926 0.94718111]	[421.15197754 362.31164551 0.87093091]	[403.25564575 477.60095215 0.87097698]	[398.18188477 577.70697021 0.86758065]	[539.30615234 357.20730591 0.89742702]	[559.84533691 467.39117432 0.84835684]	[577.73883057 567.53009033 0.82140869]	[485.38845825 546.9833374 0.72829837]	[444.39840698 549.5178833 0.69572866]	[464.92196655 706.08874512 0.83899629]	[4.82722687e+02 8.54810181e+02 8.41119170e-01]	[524.00756836 544.4588623 0.73481566]	[528.97229004 706.00097656 0.81965804]	[541.76403809 800.97393799 0.80578208]	[467.3991394 292.96466064 0.88652378]	[495.64025879 292.9005127 0.86800718]	[441.94464111 285.27810669 0.79867864]	[511.07940674 280.12496948 0.77204871]	[5.41739624e+02 8.49733459e+02 7.44634271e-01]	[5.57220581e+02 8.41971069e+02 6.74102485e-01]	[5.36644348e+02 8.06020447e+02 5.60165524e-01]	[4.90485107e+02 8.93428284e+02 7.52447903e-01]	[4.69990662e+02 8.93273193e+02 7.40641952e-01]	[4.85431152e+02 8.65102722e+02 6.76694930e-01]
[480.36791992 303.22467041 0.90878236]	[480.19949341 359.79721069 0.93681717]	[418.76608276 364.82073975 0.86191565]	[403.25460815 477.65979004 0.88181102]	[398.12573242 580.21972656 0.87138057]	[539.25396729 359.63275146 0.89381701]	[559.80541992 470.01040649 0.83488399]	[575.2142334 567.51281738 0.81816596]	[485.35653687 549.49682617 0.72595471]	[444.37075806 552.08856201 0.69533956]	[464.97433472 708.55657959 0.82674497]	[4.82744568e+02 8.54838379e+02 8.36238384e-01]	[523.97637939 544.48980713 0.73637241]	[529.03344727 705.91070557 0.76374424]	[539.18365479 788.2043457 0.79114354]	[464.9342041 295.40582275 0.90757668]	[495.60263062 293.01266479 0.87785304]	[441.88006592 285.31732178 0.82728285]	[508.53588867 280.22674561 0.74459106]	[5.41879822e+02 8.39415710e+02 7.01990247e-01]	[5.57267395e+02 8.29282104e+02 7.00453937e-01]	[5.26481079e+02 7.90629333e+02 6.29358172e-01]	[4.87944183e+02 8.95865173e+02 7.49643981e-01]	[4.67470734e+02 8.93296692e+02 7.50905395e-01]	[4.85419403e+02 8.67586548e+02 6.64543033e-01]
[480.35696411 305.76165771 0.90063506]	[480.17721558 362.22341919 0.9279809 ]	[418.76419067 367.34368896 0.85528469]	[400.85409546 480.12905884 0.89586467]	[398.10546875 580.30102539 0.87811476]	[539.20812988 359.69281006 0.88700062]	[559.77746582 472.56790161 0.82116336]	[575.19897461 567.58282471 0.81022918]	[485.37145996 549.56665039 0.72171652]	[444.40197754 554.63671875 0.69430733]	[464.97174072 708.60113525 0.8194961 ]	[4.82785614e+02 8.54897278e+02 8.26117575e-01]	[523.98742676 546.99261475 0.72910964]	[529.01257324 705.91851807 0.76414347]	[5.39217957e+02 7.85530212e+02 7.49789119e-01]	[464.90914917 295.47677612 0.9237206 ]	[495.58468628 295.42834473 0.88253123]	[441.86975098 287.88330078 0.83181286]	[508.51815796 282.73703003 0.72325605]	[5.41794556e+02 8.31735229e+02 7.54957020e-01]	[5.57190247e+02 8.26553101e+02 6.76267445e-01]	[5.26488342e+02 7.85536987e+02 5.66373646e-01]	[4.87955170e+02 8.95960938e+02 7.48636544e-01]	[4.67490295e+02 8.93367371e+02 7.49365389e-01]	[4.85455170e+02 8.67619568e+02 6.68854177e-01]
[480.3454895 305.81011963 0.8994931 ]	[480.17678833 362.24752808 0.92536044]	[418.76608276 367.37872314 0.85428035]	[400.87045288 480.16149902 0.89716303]	[398.10549927 580.30432129 0.88020033]	[539.20123291 359.72363281 0.88199842]	[559.75756836 472.58041382 0.8180992 ]	[575.20202637 570.06298828 0.80573702]	[485.34927368 552.11096191 0.72131318]	[444.37619019 557.19787598 0.70087409]	[467.43499756 708.59136963 0.82049417]	[4.82780151e+02 8.54892029e+02 8.27306330e-01]	[523.97283936 549.50488281 0.72685027]	[529.05212402 705.94091797 0.76825833]	[5.39234253e+02 7.82997986e+02 6.66575432e-01]	[464.90414429 295.50604248 0.92484611]	[493.1328125 295.46051025 0.88721198]	[441.8651123 287.86199951 0.82560813]	[508.53713989 282.75906372 0.72952324]	[5.41811035e+02 8.29142456e+02 6.83075845e-01]	[5.57213623e+02 8.18936707e+02 6.07552409e-01]	[5.26469971e+02 7.82976257e+02 4.69226778e-01]	[4.87961548e+02 8.98425781e+02 7.40935504e-01]	[4.67480194e+02 8.93387512e+02 7.41651237e-01]	[4.85447052e+02 8.67609619e+02 6.69895530e-01]
[480.35427856 308.39080811 0.90139246]	[480.15524292 362.28695679 0.91740459]	[418.75650024 367.40579224 0.85421079]	[400.84872437 480.22900391 0.90661323]	[398.09970093 582.75445557 0.88713819]	[539.17388916 359.76922607 0.87335134]	[559.76263428 475.08853149 0.82316339]	[575.18200684 570.02502441 0.81149644]	[482.96337891 554.67266846 0.7254715 ]	[444.33166504 559.72869873 0.70939273]	[467.44223022 708.62609863 0.81842268]	[4.82783020e+02 8.54848999e+02 8.42894316e-01]	[523.94970703 552.06298828 0.72373176]	[529.02661133 706.05310059 0.76345801]	[5.36637817e+02 7.72780579e+02 6.91610992e-01]	[464.90939331 295.57141113 0.93111515]	[495.60025024 295.52178955 0.89744103]	[441.86386108 290.42904663 0.82984608]	[508.53491211 285.324646 0.71821284]	[5.41755920e+02 8.26595642e+02 7.03575969e-01]	[5.54662598e+02 8.13817139e+02 6.54044151e-01]	[5.23946167e+02 7.72724365e+02 5.63346624e-01]	[4.87942200e+02 8.98420898e+02 7.42905676e-01]	[4.67472382e+02 8.93381348e+02 7.47778475e-01]	[4.85444672e+02 8.65121826e+02 6.80401802e-01]
[480.36099243 310.89907837 0.90694135]	[480.16815186 362.31140137 0.91600329]	[418.76248169 369.89175415 0.85253239]	[400.84512329 480.27709961 0.9100489 ]	[398.0977478 582.75878906 0.88807738]	[539.17755127 359.78936768 0.87146944]	[559.7421875 477.59585571 0.83079863]	[575.17254639 570.07513428 0.80789822]	[482.95684814 554.66693115 0.72562104]	[444.32763672 559.72692871 0.70723945]	[467.44363403 708.67871094 0.81385136]	[4.82796448e+02 8.54846619e+02 8.48353863e-01]	[523.93530273 549.57873535 0.7229917 ]	[529.03057861 708.55065918 0.75802845]	[5.34116211e+02 7.67596497e+02 7.64787793e-01]	[464.93408203 295.61087036 0.92812896]	[495.6121521 295.56988525 0.90208387]	[441.87533569 290.43652344 0.82774901]	[508.51290894 287.85620117 0.72004044]	[5.41772339e+02 8.18956116e+02 7.23124504e-01]	[5.54651062e+02 8.11156616e+02 7.00233698e-01]	[5.23924927e+02 7.65032104e+02 6.81719124e-01]	[4.87965179e+02 8.98416748e+02 7.44581878e-01]	[4.67488556e+02 8.93386169e+02 7.51320839e-01]	[4.85445526e+02 8.65131042e+02 6.90291047e-01]
[480.35137939 310.94827271 0.91460133]	[480.16778564 362.34033203 0.91023302]	[418.76037598 369.91836548 0.85507876]	[400.84298706 480.27703857 0.91183299]	[398.09884644 582.77203369 0.89047372]	[539.16931152 359.81555176 0.86473197]	[559.7265625 477.63656616 0.8318693 ]	[575.15380859 572.58862305 0.80174524]	[482.93682861 554.68560791 0.72431415]	[444.30245972 559.73266602 0.70554793]	[467.40869141 708.69317627 0.81082278]	[4.82798065e+02 8.54838928e+02 8.46571505e-01]	[523.91870117 552.07995605 0.72181612]	[529.012146 708.52471924 0.75781655]	[5.34115234e+02 7.67559814e+02 7.29201794e-01]	[464.92233276 295.64526367 0.92861485]	[495.60516357 295.61038208 0.90113163]	[441.8666687 290.45129395 0.82856357]	[508.52389526 287.88961792 0.73160946]	[5.41733215e+02 8.16398071e+02 6.93101883e-01]	[5.52118774e+02 8.08739868e+02 6.69179559e-01]	[5.23916016e+02 7.62493286e+02 6.33883834e-01]	[4.87972687e+02 8.98437378e+02 7.45090961e-01]	[4.67491180e+02 8.93396423e+02 7.50720620e-01]	[4.85461456e+02 8.65119385e+02 6.83467805e-01]
[480.35501099 310.9697876 0.91689831]	[480.16732788 364.78961182 0.9054994 ]	[418.76358032 369.95227051 0.85633349]	[400.83956909 480.29806519 0.91427135]	[398.10189819 582.80535889 0.89782286]	[536.73809814 362.21157837 0.86108136]	[559.69055176 475.16470337 0.81584871]	[572.67480469 572.57897949 0.80103278]	[482.91925049 557.2300415 0.73532581]	[441.91149902 559.81060791 0.71752107]	[467.43179321 708.72259521 0.8053835 ]	[4.82803070e+02 8.54871948e+02 8.41927290e-01]	[523.91882324 554.63751221 0.72697824]	[529.00439453 708.59753418 0.76543844]	[5.31588562e+02 7.64960083e+02 7.47017145e-01]	[464.93280029 297.98596191 0.92492342]	[495.61123657 295.62918091 0.90155405]	[441.87783813 292.92321777 0.83146298]	[508.51889038 290.39572144 0.74130678]	[5.41709595e+02 8.13779053e+02 7.76893675e-01]	[5.52093201e+02 8.08548889e+02 7.08218813e-01]	[5.23904968e+02 7.57332275e+02 6.93796039e-01]	[4.87972137e+02 8.98452576e+02 7.42059171e-01]	[4.67480865e+02 8.93407715e+02 7.50282586e-01]	[4.85471161e+02 8.67590759e+02 6.86624110e-01]
[482.70932007 313.43182373 0.92686373]	[480.17190552 364.81231689 0.90258223]	[418.76834106 369.95794678 0.85765415]	[400.80670166 480.32275391 0.91587734]	[398.0859375 582.78662109 0.89477777]	[536.74035645 362.24020386 0.85678023]	[559.72125244 477.74484253 0.86143404]	[572.65856934 577.6965332 0.80840969]	[482.91564941 557.19805908 0.74073517]	[441.90734863 559.76092529 0.72023565]	[467.45602417 708.6015625 0.81784487]	[4.82830322e+02 8.57377808e+02 8.30622137e-01]	[523.90063477 554.61859131 0.7333892 ]	[529.01922607 708.62347412 0.76189768]	[534.17779541 757.31713867 0.76703167]	[464.96972656 298.03518677 0.91771162]	[495.64541626 297.99279785 0.90465617]	[441.86776733 290.4392395 0.82189047]	[511.00256348 290.37509155 0.73644644]	[536.73913574 811.1729126 0.84583104]	[5.47045593e+02 8.03567627e+02 7.53742337e-01]	[5.26414612e+02 7.52165344e+02 7.31382072e-01]	[4.85469025e+02 8.98477234e+02 7.52240300e-01]	[4.67457275e+02 8.93420227e+02 7.60737419e-01]	[4.87941284e+02 8.67678955e+02 7.12153256e-01]
[482.71286011 313.47225952 0.93501329]	[480.16986084 364.85507202 0.89752513]	[418.76449585 372.44216919 0.85726619]	[400.81491089 480.3034668 0.91628385]	[398.07791138 582.7723999 0.88921398]	[536.71911621 362.27600098 0.84923184]	[559.72167969 480.19815063 0.87161726]	[572.63201904 580.21887207 0.82355559]	[482.89666748 559.72161865 0.7445423 ]	[441.89245605 562.26678467 0.72446716]	[467.4367981 708.69219971 0.80408567]	[4.82834808e+02 8.57409485e+02 8.29204679e-01]	[523.89050293 554.69482422 0.73152786]	[526.54705811 708.67687988 0.77798045]	[534.15289307 752.21051025 0.79484284]	[467.39181519 298.08203125 0.91432244]	[495.64987183 298.03085327 0.90501618]	[441.89172363 292.93875122 0.82221979]	[511.02206421 290.41619873 0.73423159]	[536.74328613 808.71105957 0.85852766]	[5.47012512e+02 8.00954651e+02 7.61680722e-01]	[526.44018555 749.5758667 0.75791138]	[4.87924774e+02 8.98470764e+02 7.48248219e-01]	[4.67467682e+02 8.93418030e+02 7.58543491e-01]	[4.87958649e+02 8.67689026e+02 7.18872428e-01]
[480.38070679 313.51486206 0.94076735]	[480.14944458 367.384552 0.88736975]	[418.75537109 372.47924805 0.85962313]	[400.80773926 482.75537109 0.9189474 ]	[398.09207153 582.84649658 0.90303409]	[536.68585205 362.33334351 0.83588463]	[559.73376465 480.25436401 0.87359846]	[572.58032227 580.30084229 0.83938521]	[482.8821106 559.76782227 0.7560358 ]	[441.87258911 562.30053711 0.73549294]	[467.42959595 708.67022705 0.81076783]	[4.82837158e+02 8.57416504e+02 8.26542914e-01]	[523.89263916 557.23205566 0.74637413]	[528.97369385 708.60070801 0.78135324]	[534.1463623 752.18981934 0.80204916]	[464.97348022 298.13085938 0.91321361]	[495.62957764 298.07284546 0.89896744]	[441.912323 293.01293945 0.8272419 ]	[511.0112915 290.41122437 0.73774636]	[539.18475342 808.57562256 0.85324442]	[5.47031799e+02 7.95882080e+02 7.68878281e-01]	[526.4520874 749.60791016 0.7511282 ]	[4.87970490e+02 8.98460632e+02 7.42676854e-01]	[4.69958221e+02 8.93419067e+02 7.51921952e-01]	[4.87962402e+02 8.67691284e+02 7.16400266e-01]
[480.38143921 315.91986084 0.94103098]	[480.12649536 369.93206787 0.88016081]	[418.73809814 372.5425415 0.86513793]	[400.78713989 482.80554199 0.91675228]	[398.07662964 582.85137939 0.90340948]	[536.68994141 364.8006897 0.82712799]	[557.26629639 480.2119751 0.85434395]	[572.58300781 580.29321289 0.83600569]	[482.89529419 559.72106934 0.74282324]	[441.87939453 562.262146 0.72308737]	[467.40557861 708.65704346 0.80504578]	[4.82838074e+02 8.57416626e+02 8.25369537e-01]	[523.90252686 554.70080566 0.73375261]	[529.0769043 708.51312256 0.73989266]	[536.66369629 749.68414307 0.81216723]	[464.96505737 298.17764282 0.90921986]	[495.6350708 298.11239624 0.89646012]	[441.92160034 295.45169067 0.82794082]	[511.02227783 292.90887451 0.75170875]	[536.72943115 806.06634521 0.8240124 ]	[5.47027832e+02 7.93321472e+02 7.75850236e-01]	[5.26472168e+02 7.47137146e+02 7.27574289e-01]	[4.87980774e+02 8.98449768e+02 7.41589069e-01]	[4.69966431e+02 8.93417175e+02 7.50766993e-01]	[4.87958374e+02 8.67694763e+02 7.12623954e-01]
[482.7147522 315.95977783 0.94589019]	[480.1206665 369.97158813 0.87964368]	[418.7244873 374.97393799 0.86555642]	[400.78155518 482.82495117 0.91751695]	[398.07470703 582.90283203 0.91277325]	[536.69812012 364.83233643 0.82302129]	[559.69232178 480.30679321 0.86941791]	[570.08111572 580.32220459 0.84605515]	[482.87384033 559.75476074 0.75334466]	[441.86196899 562.30596924 0.73406059]	[464.97521973 708.66748047 0.80225205]	[4.82826294e+02 8.57399414e+02 8.25737715e-01]	[523.88067627 557.20141602 0.73864859]	[5.31569641e+02 7.06001465e+02 6.83357954e-01]	[534.14282227 747.1463623 0.80860084]	[467.38790894 298.2170105 0.90051997]	[495.64910889 298.15161133 0.8925271 ]	[444.29733276 295.4593811 0.82464629]	[511.01834106 292.89498901 0.75544798]	[5.36667419e+02 8.03479065e+02 7.88210332e-01]	[5.47016968e+02 7.90797241e+02 7.84981072e-01]	[5.26417358e+02 7.46987671e+02 7.12643385e-01]	[4.87986481e+02 8.98476807e+02 7.31584609e-01]	[4.69970734e+02 8.93431580e+02 7.39860475e-01]	[4.87948517e+02 8.67662964e+02 7.04084039e-01]
[482.72842407 315.98104858 0.94730765]	[480.11199951 372.48529053 0.88083923]	[418.72198486 375.01138306 0.86964017]	[400.76312256 482.8664856 0.91491872]	[398.07833862 585.34893799 0.91998321]	[536.68511963 367.33279419 0.81471068]	[557.25994873 480.35568237 0.86251098]	[570.0524292 582.77868652 0.85982525]	[482.88360596 559.79785156 0.75923914]	[441.87164307 562.33740234 0.73899937]	[464.931427 708.59191895 0.8081162 ]	[4.82803925e+02 8.54931946e+02 8.26010287e-01]	[523.88708496 557.2588501 0.74512511]	[5.29066956e+02 7.06019592e+02 6.87197924e-01]	[534.09979248 747.0769043 0.80975235]	[467.39968872 298.23294067 0.89608055]	[495.67086792 298.16574097 0.89189434]	[441.92977905 295.51828003 0.83542275]	[511.03259277 292.93151855 0.7401858 ]	[5.34088928e+02 7.98392944e+02 7.95796216e-01]	[546.93963623 790.68994141 0.81986362]	[5.26418396e+02 7.44488953e+02 7.05476999e-01]	[4.90509644e+02 8.98436951e+02 7.22453117e-01]	[4.70024536e+02 8.93412048e+02 7.27733314e-01]	[4.85471161e+02 8.67617004e+02 7.03732669e-01]
[482.72601318 316.00961304 0.94742525]	[480.12268066 372.54470825 0.89045316]	[418.72991943 375.03973389 0.87390059]	[400.74981689 482.93719482 0.90634859]	[398.08068848 585.47277832 0.9217931 ]	[536.6895752 367.41552734 0.80944419]	[557.22406006 482.74502563 0.86310077]	[570.02606201 582.80255127 0.86777782]	[482.86837769 562.26495361 0.76851439]	[441.85562134 562.38397217 0.74769264]	[464.91235352 711.14135742 0.80185544]	[4.82799591e+02 8.57411499e+02 8.26616585e-01]	[523.87762451 559.74377441 0.75342309]	[5.29058167e+02 7.06033569e+02 6.64563656e-01]	[531.61981201 747.0748291 0.8062709 ]	[467.39614868 300.61990356 0.88947278]	[495.65478516 298.1998291 0.88454336]	[444.29367065 295.57382202 0.84175599]	[511.02182007 292.9513855 0.76471806]	[531.55450439 795.84967041 0.8004806 ]	[544.52581787 790.63891602 0.83003354]	[5.26401184e+02 7.44516541e+02 6.95148826e-01]	[4.90485687e+02 8.95971619e+02 7.21622586e-01]	[4.69995819e+02 8.93397278e+02 7.27507234e-01]	[4.85472565e+02 8.67667358e+02 7.10336387e-01]
[480.37771606 316.04800415 0.94859838]	[480.1071167 375.00375366 0.89368057]	[418.72299194 375.08938599 0.87638408]	[400.73294067 485.35342407 0.9038136 ]	[398.07546997 585.53912354 0.9147498 ]	[536.67755127 369.93237305 0.80516201]	[557.18841553 482.72680664 0.8598538 ]	[570.02038574 582.87701416 0.87346399]	[482.85748291 562.34259033 0.78144932]	[441.84875488 564.85974121 0.75231224]	[464.89553833 711.20977783 0.81186885]	[4.82782288e+02 8.57407410e+02 8.29547226e-01]	[523.85870361 559.82427979 0.76475936]	[531.55297852 708.54376221 0.72522879]	[534.11376953 747.05828857 0.79012966]	[467.3911438 300.64376831 0.88284552]	[495.65182495 298.23095703 0.88044852]	[444.29327393 295.565979 0.84305429]	[511.00650024 292.9960022 0.76554942]	[5.29021179e+02 7.93358582e+02 7.93086588e-01]	[544.48925781 788.22912598 0.81491184]	[5.26405457e+02 7.44461426e+02 6.76667511e-01]	[4.90486053e+02 8.95960510e+02 7.31575191e-01]	[4.69986938e+02 8.93388855e+02 7.36450970e-01]	[4.85452179e+02 8.67656921e+02 7.12498546e-01]
[480.3765564 316.09918213 0.95025766]	[480.11843872 375.03198242 0.90057552]	[418.73669434 375.11334229 0.8780117 ]	[400.72741699 485.35308838 0.90363592]	[398.06307983 585.57330322 0.90741944]	[536.68371582 369.98770142 0.80412704]	[557.19909668 482.75942993 0.85688657]	[570.01416016 582.93084717 0.87542444]	[482.85656738 562.35235596 0.77794731]	[441.83514404 564.85516357 0.74884045]	[462.45111084 711.24713135 0.81688392]	[4.82775116e+02 8.57377625e+02 8.33888054e-01]	[523.87231445 562.26031494 0.76329815]	[5.31535461e+02 7.08551575e+02 7.07565665e-01]	[531.59326172 747.07232666 0.78907168]	[467.39102173 300.70690918 0.87424874]	[495.64404297 300.64971924 0.86987406]	[444.31430054 295.61834717 0.84380043]	[508.54147339 295.42996216 0.78096235]	[528.99731445 793.30267334 0.81475413]	[544.4743042 788.17987061 0.83197451]	[5.23954651e+02 7.44439575e+02 6.69767857e-01]	[4.87992706e+02 8.95951477e+02 7.34478891e-01]	[4.69965149e+02 8.93380310e+02 7.38702655e-01]	[4.85461273e+02 8.67626404e+02 7.08665133e-01]
[480.37298584 316.12179565 0.95250106]	[480.10470581 375.06646729 0.90193868]	[418.73062134 377.51104736 0.88050288]	[400.73492432 485.39523315 0.8971507 ]	[398.0567627 585.58355713 0.9034189 ]	[536.65722656 372.47949219 0.80669105]	[557.18243408 482.77426147 0.86003619]	[567.59655762 582.95251465 0.87301224]	[482.85760498 562.34179688 0.77663666]	[441.84341431 564.85559082 0.74819028]	[462.42752075 713.70635986 0.81688076]	[4.82782562e+02 8.57453613e+02 8.29343319e-01]	[523.86828613 559.81567383 0.75773078]	[529.05334473 708.60858154 0.72782582]	[531.53851318 746.98968506 0.7755993 ]	[467.3916626 300.73876953 0.86864108]	[495.63677979 300.67895508 0.86584461]	[444.31503296 295.64685059 0.84357727]	[508.52792358 295.49032593 0.77980953]	[526.46075439 790.80413818 0.83054352]	[544.37646484 788.07324219 0.82403684]	[5.23935608e+02 7.39417969e+02 6.46537483e-01]	[4.87961884e+02 8.95958557e+02 7.37185895e-01]	[4.67476654e+02 8.93391541e+02 7.45876014e-01]	[4.87924103e+02 8.67703735e+02 7.14105725e-01]
[480.36386108 316.16314697 0.95376766]	[480.10513306 375.10137939 0.9063611 ]	[418.73269653 377.54827881 0.88199574]	[400.74108887 485.41247559 0.89659554]	[398.050354 585.58306885 0.9008379 ]	[536.66589355 372.52688599 0.80930793]	[554.6819458 482.72943115 0.86032176]	[567.58532715 582.96984863 0.87214059]	[482.84872437 562.33392334 0.77664179]	[441.83966064 562.43835449 0.74925601]	[462.41549683 713.70202637 0.8156212 ]	[4.82778595e+02 8.59928589e+02 8.28322113e-01]	[523.85168457 559.82519531 0.75746751]	[5.29053101e+02 7.08544922e+02 6.92452073e-01]	[529.02301025 744.54394531 0.77671432]	[464.96908569 303.20800781 0.86325157]	[495.62631226 300.74151611 0.85768342]	[444.34301758 298.04342651 0.83879387]	[508.50271606 295.56329346 0.785478 ]	[526.46069336 790.76086426 0.84350574]	[544.37487793 788.01507568 0.82149875]	[5.23891357e+02 7.39369080e+02 6.55821204e-01]	[4.87970184e+02 8.95954651e+02 7.37151921e-01]	[4.67486694e+02 8.93393127e+02 7.44664669e-01]	[4.85480286e+02 8.70115479e+02 7.13770032e-01]
[480.36651611 318.54135132 0.95684475]	[480.10324097 377.50317383 0.91115612]	[418.73291016 377.58236694 0.88456678]	[400.73059082 485.45013428 0.89381379]	[398.04971313 587.98376465 0.89233947]	[536.68182373 375.00375366 0.81704092]	[554.66705322 482.7883606 0.85481817]	[567.58770752 585.36065674 0.86931163]	[482.83422852 562.36456299 0.78117085]	[441.82833862 564.8706665 0.75221145]	[462.40969849 713.73120117 0.81373179]	[4.82775848e+02 8.57459534e+02 8.24382722e-01]	[523.83343506 562.28045654 0.76084805]	[5.29048706e+02 7.08565063e+02 7.03543246e-01]	[529.02532959 746.99438477 0.78574109]	[464.96127319 303.27032471 0.86198157]	[495.62838745 303.21450806 0.85275221]	[444.34228516 298.05725098 0.83879125]	[508.50457764 295.58895874 0.78334844]	[526.45996094 790.77459717 0.84319061]	[544.37237549 788.02996826 0.82649732]	[5.23903503e+02 7.41919617e+02 6.53579056e-01]	[4.87967072e+02 8.95975159e+02 7.26831734e-01]	[4.67475494e+02 8.93404114e+02 7.36936450e-01]	[4.85482880e+02 8.67698486e+02 7.05842435e-01]
[480.37557983 318.57119751 0.95777434]	[480.1088562 377.52908325 0.91670752]	[418.74087524 377.62042236 0.88899934]	[400.73602295 485.46563721 0.89320928]	[398.04830933 588.02056885 0.88780069]	[536.68365479 375.04837036 0.82330817]	[554.65496826 482.80358887 0.85548729]	[567.58251953 585.37188721 0.86960638]	[482.84017944 562.41925049 0.7835654 ]	[441.8298645 564.93389893 0.75139701]	[462.4251709 713.76947021 0.80948943]	[4.82780151e+02 8.57464417e+02 8.25894952e-01]	[523.83770752 562.32409668 0.76725614]	[529.00714111 708.62811279 0.73689699]	[526.50500488 746.94854736 0.79282749]	[464.95962524 303.30511475 0.85964328]	[495.64428711 303.25497437 0.85380429]	[444.33624268 298.06921387 0.83896577]	[508.51583862 295.60519409 0.7774452 ]	[526.43902588 790.71179199 0.86932874]	[544.35552979 785.57305908 0.83089435]	[5.23807251e+02 7.39369263e+02 6.55332029e-01]	[4.87992737e+02 8.95963867e+02 7.29294538e-01]	[4.69962830e+02 8.93399109e+02 7.38353550e-01]	[4.85475739e+02 8.67706970e+02 7.11453319e-01]
[480.37802124 318.59359741 0.95762342]	[480.10968018 377.56439209 0.92143321]	[418.73657227 377.66671753 0.89127696]	[400.75469971 485.47976685 0.88799965]	[398.03897095 588.0098877 0.88640803]	[536.68280029 375.10464478 0.8309257 ]	[554.62023926 482.81655884 0.85232532]	[567.58117676 585.39324951 0.86633712]	[482.83023071 564.90136719 0.78495508]	[441.81600952 565.00909424 0.74779314]	[462.41976929 716.26983643 0.80677831]	[4.82779846e+02 8.59948181e+02 8.26027393e-01]	[523.83166504 562.40252686 0.76910937]	[528.97589111 708.68688965 0.74352473]	[526.46386719 746.96307373 0.79728001]	[464.96820068 305.79150391 0.85772252]	[495.63040161 303.30145264 0.84834021]	[444.35623169 298.08190918 0.83956999]	[508.49661255 295.61541748 0.78817868]	[526.39581299 790.73657227 0.8824802 ]	[544.31536865 785.61010742 0.84184933]	[5.21389404e+02 7.39365906e+02 6.44907892e-01]	[4.90511688e+02 8.95958191e+02 7.28501320e-01]	[4.70014343e+02 8.93407593e+02 7.37702906e-01]	[4.85451904e+02 8.70127014e+02 7.17861295e-01]
[480.3812561 318.60275269 0.95713311]	[477.73098755 377.58319092 0.9211309 ]	[418.715271 377.69573975 0.88866389]	[400.75872803 485.49029541 0.88398039]	[398.03173828 588.02746582 0.88344532]	[536.65673828 375.11901855 0.82983649]	[554.65447998 482.96420288 0.83154339]	[567.57891846 585.43994141 0.86603928]	[482.82470703 564.94232178 0.78416622]	[441.81335449 567.48022461 0.74446291]	[462.42767334 716.27874756 0.80795187]	[4.82777771e+02 8.57458191e+02 8.26852798e-01]	[523.82543945 562.42944336 0.76868737]	[528.97906494 708.70904541 0.73787117]	[526.48284912 746.98345947 0.79607075]	[467.39941406 305.80673218 0.85382152]	[495.6237793 305.78372192 0.84704465]	[444.37112427 298.08615112 0.84263343]	[508.48980713 295.62435913 0.79949152]	[523.96942139 790.77264404 0.88772452]	[541.92749023 788.04162598 0.86072361]	[5.23804443e+02 7.39397583e+02 6.45928383e-01]	[4.90545349e+02 8.95949585e+02 7.35262573e-01]	[4.70041016e+02 8.93401367e+02 7.40886211e-01]	[4.85438751e+02 8.67695007e+02 7.23324895e-01]
[480.38140869 318.63891602 0.95892328]	[477.72741699 377.60144043 0.92272884]	[418.71435547 377.72158813 0.89086866]	[400.77264404 487.92486572 0.87826824]	[398.04043579 588.05725098 0.88305688]	[536.65765381 377.50045776 0.83395052]	[554.65655518 482.95046997 0.83439177]	[567.57299805 585.45947266 0.8654443 ]	[482.83926392 564.90893555 0.78380936]	[441.83575439 565.03027344 0.74396056]	[462.43252563 716.26843262 0.80730724]	[4.82776764e+02 8.57445923e+02 8.24971795e-01]	[523.82495117 562.40002441 0.76932287]	[528.99078369 708.69421387 0.72958541]	[526.4921875 747.05474854 0.8090598 ]	[467.39419556 305.84719849 0.8553828 ]	[495.63864136 308.32116699 0.85110021]	[444.36376953 298.09069824 0.8390764 ]	[508.49407959 297.99478149 0.79216254]	[523.95007324 790.80596924 0.89279556]	[541.92449951 788.08575439 0.87290454]	[5.23822632e+02 7.41960938e+02 6.52644813e-01]	[4.93057526e+02 8.95919006e+02 7.33093202e-01]	[4.72553375e+02 8.93386047e+02 7.39068806e-01]	[4.85427368e+02 8.67676575e+02 7.20054746e-01]
[482.70907593 318.68322754 0.95576197]	[477.72637939 377.61364746 0.92393327]	[418.71343994 377.73834229 0.89048225]	[400.75454712 487.96942139 0.87710053]	[398.03421021 590.578125 0.86671048]	[536.66992188 377.51397705 0.83903915]	[554.67712402 485.36895752 0.82959473]	[567.57617188 585.49377441 0.86319709]	[482.84155273 564.94372559 0.78622675]	[441.82669067 567.4876709 0.74653858]	[462.44046021 716.32550049 0.80900109]	[4.82778687e+02 8.57443054e+02 8.25912833e-01]	[523.84552002 562.42895508 0.77431512]	[526.54003906 708.70452881 0.73125213]	[526.46099854 747.00952148 0.79914397]	[464.97674561 308.35571289 0.8567161 ]	[495.64788818 308.37405396 0.85602587]	[444.3270874 298.07550049 0.85260111]	[508.50643921 298.00527954 0.78792256]	[523.94458008 790.79077148 0.89405733]	[541.91412354 788.07342529 0.86675 ]	[5.21397278e+02 7.41889587e+02 6.37838721e-01]	[4.93116302e+02 8.95877869e+02 7.40194201e-01]	[4.75081207e+02 8.93363464e+02 7.40531683e-01]	[4.85418854e+02 8.67678101e+02 7.21851766e-01]
[482.70932007 318.68252563 0.95604426]	[477.72351074 377.61633301 0.92378777]	[418.71304321 377.7359314 0.89071918]	[400.75613403 487.97555542 0.8757093 ]	[398.02999878 590.56878662 0.86476135]	[536.66741943 377.52078247 0.84003699]	[554.67932129 485.38061523 0.82849556]	[567.57611084 585.49176025 0.86346442]	[482.83895874 564.95245361 0.78424686]	[441.82791138 567.4932251 0.74488634]	[462.44750977 716.2980957 0.80925 ]	[4.82775482e+02 8.57461487e+02 8.24227750e-01]	[523.84161377 562.43817139 0.77267289]	[528.96508789 708.71398926 0.72646379]	[526.47515869 747.04144287 0.7984153 ]	[464.97805786 308.35479736 0.85660696]	[495.64883423 308.37506104 0.85621834]	[444.32873535 298.07528687 0.85234278]	[508.50900269 298.00778198 0.78760964]	[523.9442749 790.80303955 0.8858707 ]	[541.92254639 788.08868408 0.86022627]	[5.23802002e+02 7.41938782e+02 6.41115546e-01]	[4.93119385e+02 8.95895386e+02 7.34534264e-01]	[4.75087128e+02 8.93377991e+02 7.35092878e-01]	[4.85405151e+02 8.67694763e+02 7.24502861e-01]
[480.38146973 318.71514893 0.95065063]	[477.7303772 377.63858032 0.92657089]	[418.71969604 380.10296631 0.89024675]	[400.77050781 487.96353149 0.87363201]	[398.03778076 590.57299805 0.86618632]	[536.66070557 377.53839111 0.8432461 ]	[554.62890625 482.94674683 0.82985902]	[567.5824585 585.52734375 0.85829073]	[482.83618164 564.92980957 0.78364462]	[441.82928467 567.46142578 0.74554104]	[464.83398438 718.82781982 0.79253989]	[4.82777466e+02 8.59944641e+02 8.22489262e-01]	[523.82629395 562.42730713 0.76754236]	[5.28973206e+02 7.08705200e+02 6.94193900e-01]	[526.45141602 746.97741699 0.79062563]	[464.96710205 310.87246704 0.86280131]	[495.62487793 308.41177368 0.8546415 ]	[444.31610107 298.15878296 0.85024023]	[508.51635742 298.00695801 0.78835565]	[523.93713379 790.79907227 0.89512146]	[541.90924072 788.0770874 0.86277735]	[5.21387817e+02 7.39401489e+02 6.34818316e-01]	[4.93094238e+02 8.95920471e+02 7.27103114e-01]	[4.72597382e+02 8.93393677e+02 7.28032529e-01]	[4.85401886e+02 8.67711731e+02 7.25381434e-01]
[482.71286011 318.73928833 0.94872946]	[477.72460938 377.6496582 0.926844 ]	[418.73059082 380.13037109 0.89273185]	[400.79058838 487.99575806 0.86684674]	[398.04174805 590.58483887 0.86636841]	[534.17858887 377.53961182 0.8419919 ]	[552.15380859 482.90249634 0.83835673]	[567.58966064 585.53704834 0.85372204]	[482.84225464 564.91986084 0.77787626]	[441.84613037 567.45355225 0.73922944]	[464.81735229 718.83410645 0.79345822]	[4.82766937e+02 8.59951904e+02 8.22451234e-01]	[523.81903076 562.41131592 0.76126659]	[5.28990112e+02 7.08684753e+02 6.64301753e-01]	[526.46704102 746.97821045 0.79090655]	[464.97189331 310.91531372 0.86694062]	[495.62310791 310.88580322 0.85773212]	[444.29373169 298.21456909 0.84998882]	[508.51269531 298.04022217 0.77993125]	[523.92828369 790.80255127 0.89539373]	[541.89727783 788.08728027 0.86633909]	[5.23791565e+02 7.39410278e+02 6.42973363e-01]	[4.93085236e+02 8.95924622e+02 7.25066662e-01]	[4.72584625e+02 8.93397217e+02 7.24712491e-01]	[4.85391022e+02 8.70116638e+02 7.27077007e-01]
[482.75488281 321.16213989 0.93991864]	[480.11828613 377.71511841 0.9317438 ]	[418.76034546 380.20346069 0.89501047]	[400.76345825 490.5138855 0.86807585]	[398.02368164 593.16564941 0.85649067]	[536.66424561 377.59875488 0.85452271]	[554.67889404 485.34899902 0.82710958]	[570.015625 587.98248291 0.83946931]	[482.862854 564.97741699 0.77242631]	[441.85983276 567.5090332 0.73300886]	[464.85183716 721.41156006 0.79081112]	[4.82839722e+02 8.62561401e+02 8.17746878e-01]	[523.84661865 564.86871338 0.76617438]	[5.28984497e+02 7.11137390e+02 6.75296247e-01]	[526.44836426 747.12414551 0.80655241]	[467.41781616 313.41567993 0.87006032]	[495.66918945 310.94345093 0.86596453]	[444.29812622 300.70446777 0.82550532]	[511.02844238 298.12814331 0.75382882]	[523.92004395 790.81884766 0.87048978]	[541.8795166 788.11547852 0.85860062]	[5.21394470e+02 7.44503113e+02 6.50611103e-01]	[4.90549652e+02 8.98411011e+02 7.03568101e-01]	[4.70041931e+02 8.93430054e+02 7.13437438e-01]	[4.87933228e+02 8.70253296e+02 7.23235309e-01]
[482.78070068 321.18060303 0.93586063]	[480.12127686 380.12030029 0.93373507]	[418.75387573 380.29873657 0.88577044]	[400.79211426 490.56619263 0.86569637]	[398.03390503 595.70947266 0.86281621]	[536.69500732 377.66213989 0.86559618]	[554.70184326 485.39404297 0.82164919]	[570.03112793 587.99200439 0.83717656]	[482.8737793 565.00732422 0.76828229]	[441.87680054 567.54992676 0.72752023]	[464.97070312 721.44708252 0.78424579]	[4.82874817e+02 8.65075684e+02 8.18136573e-01]	[523.85028076 564.88983154 0.7664153 ]	[5.28995361e+02 7.11156921e+02 6.83922470e-01]	[526.41522217 747.07080078 0.79233503]	[467.44238281 313.44189453 0.87160778]	[498.11587524 310.95230103 0.86841244]	[444.31539917 303.22143555 0.81022125]	[511.08309937 298.17858887 0.74252331]	[523.92803955 790.78875732 0.86177373]	[541.8180542 788.07849121 0.83730197]	[5.21385071e+02 7.44434143e+02 6.44818783e-01]	[4.90494110e+02 8.98436401e+02 7.05753684e-01]	[4.69995789e+02 8.93440369e+02 7.21847236e-01]	[4.87946625e+02 8.70308533e+02 7.16736615e-01]
[482.80831909 321.22628784 0.92923987]	[480.13638306 380.16571045 0.9379223 ]	[418.74359131 382.73114014 0.87948912]	[400.76300049 493.11401367 0.87445581]	[398.03668213 595.74859619 0.86499542]	[536.73669434 377.69088745 0.87542951]	[554.70471191 485.40847778 0.81778014]	[570.05108643 588.0390625 0.82945114]	[482.87188721 564.99517822 0.76202238]	[441.85617065 567.53778076 0.72622156]	[467.43783569 726.61486816 0.80882674]	[4.82876495e+02 8.65130737e+02 8.30218792e-01]	[523.85180664 564.86566162 0.76714587]	[5.26540100e+02 7.16305298e+02 7.01284945e-01]	[524.02294922 747.04241943 0.78731048]	[467.49127197 313.48001099 0.87567127]	[498.14923096 313.42532349 0.88015813]	[444.30102539 305.76983643 0.80884165]	[511.07550049 300.68127441 0.68064278]	[523.88482666 790.63031006 0.86186594]	[541.74176025 785.56567383 0.79416502]	[5.21346191e+02 7.41941406e+02 6.52984738e-01]	[4.90535675e+02 8.95937927e+02 7.10319757e-01]	[4.72527771e+02 8.93401245e+02 7.18937695e-01]	[4.87942474e+02 8.72716125e+02 7.17963696e-01]
[482.81799316 321.26934814 0.92000347]	[480.16030884 380.19198608 0.94266093]	[418.76455688 382.75268555 0.8798207 ]	[400.7718811 495.6184082 0.87497032]	[398.03985596 598.23596191 0.8691709 ]	[539.18695068 377.7180481 0.88070649]	[557.17700195 485.46380615 0.81210864]	[570.0657959 588.06951904 0.82315415]	[482.93154907 567.52441406 0.74727452]	[441.91903687 570.10717773 0.71063834]	[467.46682739 729.05316162 0.80329376]	[4.82869415e+02 8.65139221e+02 8.32014740e-01]	[523.88665771 564.9621582 0.75595933]	[5.26539001e+02 7.16319946e+02 6.84702575e-01]	[524.00024414 747.01373291 0.7792536 ]	[469.96337891 313.54446411 0.88154811]	[498.15093994 313.48092651 0.88685316]	[444.30685425 305.85940552 0.79697156]	[511.10293579 300.70828247 0.68099087]	[523.8604126 788.19665527 0.86454612]	[5.41713257e+02 7.85476624e+02 7.71145463e-01]	[5.21320312e+02 7.41916626e+02 6.36621356e-01]	[4.90555023e+02 8.95910095e+02 7.13972688e-01]	[4.72549957e+02 8.93380554e+02 7.22047925e-01]	[4.87925720e+02 8.72712280e+02 7.16486633e-01]
[482.82608032 321.29330444 0.91241151]	[480.17507935 380.23199463 0.94281435]	[418.77783203 382.78076172 0.87737936]	[400.76385498 495.67181396 0.88056272]	[398.0383606 598.27044678 0.87014067]	[539.19952393 380.08666992 0.88327664]	[557.19567871 485.48126221 0.80984861]	[570.09643555 590.5581665 0.81087548]	[482.93811035 570.03637695 0.73996127]	[444.31317139 572.6696167 0.70542198]	[469.98052979 729.0758667 0.79766667]	[4.82861938e+02 8.65142090e+02 8.30185831e-01]	[523.88146973 565.01019287 0.74831438]	[5.26535950e+02 7.16321594e+02 6.77394688e-01]	[523.9744873 746.97546387 0.77764326]	[469.96447754 315.92205811 0.88465703]	[498.15914917 313.49588013 0.89003623]	[444.32485962 308.40921021 0.79225075]	[513.6060791 300.70529175 0.7039001 ]	[523.86828613 788.12023926 0.86495864]	[5.41709106e+02 7.82955627e+02 7.60409236e-01]	[5.21292175e+02 7.39415039e+02 6.34265006e-01]	[4.93059021e+02 8.95868469e+02 7.11740613e-01]	[4.72588654e+02 8.93354614e+02 7.16503561e-01]	[4.85466431e+02 8.72710754e+02 7.09772110e-01]
[482.83062744 323.71850586 0.9083181 ]	[480.17202759 380.26306152 0.93987828]	[418.78115845 382.80722046 0.87342674]	[400.78875732 495.69189453 0.88010049]	[398.04922485 598.253479 0.86816198]	[539.18566895 380.1105957 0.88049626]	[557.18988037 487.97171021 0.79912794]	[570.0925293 590.54656982 0.81309277]	[482.95455933 570.10089111 0.73512053]	[444.35333252 575.2098999 0.70335704]	[470.01184082 729.08685303 0.80015492]	[4.82858856e+02 8.65099365e+02 8.27228189e-01]	[523.8861084 567.51849365 0.74455625]	[5.26541016e+02 7.21368591e+02 6.96337700e-01]	[524.00518799 747.00811768 0.7662577 ]	[469.98800659 315.92318726 0.88256264]	[498.16888428 313.51870728 0.89283502]	[444.33575439 308.36877441 0.79047179]	[513.60687256 300.72253418 0.68406779]	[523.85308838 788.13330078 0.86543125]	[5.39299500e+02 7.82993713e+02 7.61975586e-01]	[5.21320007e+02 7.41906189e+02 6.31071091e-01]	[4.93070648e+02 8.95864746e+02 7.14435697e-01]	[4.72584473e+02 8.93350159e+02 7.19170690e-01]	[4.85462982e+02 8.70305908e+02 7.10626483e-01]
[482.85043335 323.7545166 0.90275145]	[480.18457031 380.29495239 0.93725538]	[418.79251099 382.82797241 0.87049001]	[400.77624512 498.15026855 0.88820004]	[398.05380249 598.27893066 0.8677792 ]	[539.18945312 380.1463623 0.88440424]	[557.1998291 487.92422485 0.80357921]	[570.10345459 590.54968262 0.81149298]	[482.95144653 570.08892822 0.73721951]	[444.34686279 575.19342041 0.70495516]	[470.02871704 729.06396484 0.79809296]	[4.82866394e+02 8.65072571e+02 8.21318269e-01]	[523.88757324 567.51196289 0.74638522]	[5.26539062e+02 7.21381836e+02 6.96748912e-01]	[524.0133667 747.01422119 0.76984233]	[470.0256958 315.94451904 0.88727713]	[498.18344116 313.5526123 0.90131176]	[444.37634277 308.41101074 0.7850008 ]	[513.61749268 300.75848389 0.70378858]	[523.847229 788.13793945 0.87282336]	[5.39300842e+02 7.83002930e+02 7.67634273e-01]	[5.21323730e+02 7.41902710e+02 6.30378127e-01]	[4.93108612e+02 8.93428467e+02 7.07517385e-01]	[4.75077850e+02 8.93324036e+02 7.13673353e-01]	[4.85460571e+02 8.70286255e+02 7.04408705e-01]
[482.85610962 323.76950073 0.90095037]	[480.18688965 380.31137085 0.93456763]	[418.7930603 382.85394287 0.86618906]	[400.78207397 498.16323853 0.88970965]	[398.06295776 598.30389404 0.86918741]	[539.18878174 380.16415405 0.88512778]	[557.20007324 487.94320679 0.80339128]	[570.11651611 590.58990479 0.80652803]	[482.97781372 572.64129639 0.72934717]	[444.3795166 577.7612915 0.70376474]	[470.05563354 729.10742188 0.79467553]	[4.82878296e+02 8.65057678e+02 8.19998860e-01]	[523.90759277 570.02471924 0.73524004]	[5.28978882e+02 7.21447571e+02 6.91905558e-01]	[526.40960693 747.05078125 0.76351917]	[470.04293823 315.95166016 0.88815141]	[498.19082642 315.92498779 0.9052974 ]	[444.38134766 308.37411499 0.78552437]	[513.62249756 300.77267456 0.70571589]	[523.84527588 788.15985107 0.87798071]	[5.39297058e+02 7.85470703e+02 7.79902697e-01]	[5.21354065e+02 7.41947449e+02 6.34020925e-01]	[4.93070770e+02 8.93436707e+02 7.04465091e-01]	[4.72572998e+02 8.93320312e+02 7.15460360e-01]	[4.87923553e+02 8.70277710e+02 7.04519928e-01]
[482.86010742 323.78494263 0.89913052]	[480.18664551 380.33529663 0.93181723]	[418.784729 385.30380249 0.86083758]	[400.78125 498.16946411 0.89005208]	[398.06259155 598.32171631 0.87174845]	[539.19030762 380.18661499 0.88396186]	[557.19274902 487.98464966 0.79884106]	[570.12316895 590.59906006 0.803886 ]	[482.97415161 575.14520264 0.72768152]	[444.37438965 577.79101562 0.70438939]	[472.51763916 729.19055176 0.78946072]	[4.82855286e+02 8.65065186e+02 8.21174324e-01]	[523.90545654 570.04327393 0.73087221]	[5.28976807e+02 7.21458313e+02 6.91528201e-01]	[524.02130127 747.08966064 0.77617526]	[472.5105896 315.96350098 0.8899067 ]	[498.19332886 315.93832397 0.90851426]	[444.37921143 308.34289551 0.79248458]	[513.60699463 303.21606445 0.70731628]	[523.84466553 788.20855713 0.86783552]	[5.39301697e+02 7.85521851e+02 7.84726262e-01]	[5.21318481e+02 7.44416382e+02 6.37371004e-01]	[4.93132294e+02 8.93425720e+02 7.04736412e-01]	[4.75100037e+02 8.93324829e+02 7.10643649e-01]	[4.85436615e+02 8.70272949e+02 7.04974413e-01]
[482.87875366 323.79998779 0.89426023]	[480.17810059 380.34277344 0.92954296]	[418.78137207 385.32254028 0.85850835]	[400.7767334 498.1847229 0.89215267]	[398.05935669 600.74255371 0.8691166 ]	[539.18334961 380.1953125 0.88391429]	[557.1831665 490.50668335 0.79387957]	[572.58721924 590.62872314 0.80200702]	[482.97070312 575.21466064 0.7270574 ]	[444.36886597 580.3034668 0.71155298]	[472.53942871 729.23681641 0.78354645]	[4.82864563e+02 8.65140869e+02 8.28670025e-01]	[523.91156006 572.59222412 0.72202796]	[5.28996887e+02 7.23920288e+02 6.99292779e-01]	[524.01092529 747.08911133 0.78010499]	[472.54187012 315.97253418 0.89304858]	[498.20812988 315.9487915 0.91158104]	[444.37435913 305.82595825 0.80121541]	[513.61352539 303.20864868 0.71661174]	[523.85144043 788.23461914 0.86726397]	[539.30102539 785.53839111 0.79448628]	[5.21314270e+02 7.41984436e+02 6.41256630e-01]	[4.93062653e+02 8.95849792e+02 7.01620638e-01]	[4.72576324e+02 8.93345215e+02 7.12197900e-01]	[4.85438934e+02 8.72730469e+02 7.06980288e-01]
[482.8850708 323.80728149 0.89212132]	[480.18151855 382.71884155 0.92833501]	[418.77908325 385.34109497 0.85580516]	[400.77600098 498.19070435 0.89382553]	[398.06967163 600.78619385 0.8766284 ]	[539.19281006 380.20318604 0.88703912]	[557.17962646 490.52331543 0.79208672]	[572.59222412 590.64440918 0.80217862]	[482.97421265 575.19989014 0.72666371]	[444.37527466 580.28991699 0.70981711]	[472.55471802 729.2321167 0.78284597]	[4.82873718e+02 8.67578735e+02 8.26684713e-01]	[523.91357422 570.10290527 0.72227192]	[5.29000427e+02 7.23920898e+02 7.01633632e-01]	[524.00286865 747.11029053 0.77811348]	[472.55444336 315.97351074 0.89354217]	[498.21401978 315.95422363 0.91370314]	[444.3822937 305.77890015 0.80535269]	[513.605896 303.20849609 0.72398001]	[523.83654785 790.62701416 0.85679358]	[539.28094482 785.58630371 0.78851354]	[5.21304932e+02 7.44428833e+02 6.34343266e-01]	[4.93078705e+02 8.93421997e+02 7.01971412e-01]	[4.72588287e+02 8.93328613e+02 7.08669364e-01]	[4.85443542e+02 8.72741638e+02 7.03420341e-01]
[482.90582275 323.82214355 0.88583118]	[480.17254639 382.72549438 0.92653579]	[418.76940918 385.35424805 0.85489976]	[400.76712036 498.22225952 0.89902532]	[398.06838989 600.83569336 0.88115191]	[539.19366455 380.20553589 0.88755578]	[557.1706543 490.54187012 0.79074222]	[572.60284424 593.1517334 0.80268896]	[482.96731567 575.21020508 0.72673547]	[444.35809326 580.29968262 0.71248102]	[475.09619141 731.64831543 0.78709048]	[4.82870361e+02 8.67607910e+02 8.31829309e-01]	[523.91473389 570.10614014 0.72274709]	[5.29040955e+02 7.23949524e+02 7.10450888e-01]	[523.99835205 747.13861084 0.77426636]	[472.57727051 315.9826355 0.89613432]	[498.23080444 315.95568848 0.9140994 ]	[444.35464478 303.28378296 0.81606752]	[513.61212158 303.20675659 0.71767259]	[523.87207031 790.71032715 0.84044653]	[539.3135376 788.01763916 0.79415953]	[5.21318604e+02 7.44449707e+02 6.31194711e-01]	[4.93103241e+02 8.93437012e+02 7.04631746e-01]	[4.75078156e+02 8.93342651e+02 7.10624397e-01]	[4.85424194e+02 8.72764038e+02 7.07839966e-01]
[482.90899658 323.8286438 0.88444972]	[480.17449951 382.72714233 0.92650747]	[418.76974487 385.35858154 0.85445541]	[400.76513672 498.22930908 0.89852697]	[398.0632019 600.83837891 0.87916243]	[539.19689941 380.21057129 0.88832527]	[557.16741943 490.53414917 0.79147482]	[572.59783936 593.12353516 0.80214489]	[482.97290039 575.17382812 0.72707665]	[444.35986328 580.26074219 0.71040893]	[472.59365845 729.21173096 0.78555363]	[4.82872528e+02 8.67612488e+02 8.29339623e-01]	[523.9208374 570.07373047 0.72642863]	[5.29039307e+02 7.23907349e+02 7.08108485e-01]	[524.01641846 747.12414551 0.78916478]	[472.58374023 315.98300171 0.89665091]	[498.2381897 315.96340942 0.91694206]	[444.35775757 303.2805481 0.81672657]	[513.60620117 303.23654175 0.7047947 ]	[523.87664795 790.74938965 0.85431916]	[541.73120117 788.04144287 0.81447083]	[5.21326355e+02 7.44439392e+02 6.45697355e-01]	[4.95610565e+02 8.93426208e+02 6.90933466e-01]	[4.75108612e+02 8.93338501e+02 6.98135257e-01]	[4.85424988e+02 8.72748840e+02 7.04951406e-01]
[482.90261841 323.83502197 0.88496363]	[480.17230225 382.72839355 0.92642796]	[418.76989746 385.36187744 0.8541835 ]	[400.77108765 498.22268677 0.89644307]	[398.06521606 600.82049561 0.87663883]	[539.19287109 380.20907593 0.88774109]	[557.17480469 490.51763916 0.79322702]	[572.61120605 593.10845947 0.80059397]	[485.34268188 575.17834473 0.72426808]	[444.37872314 580.27600098 0.70824921]	[472.60739136 731.65814209 0.77619016]	[4.82872406e+02 8.67610962e+02 8.29431653e-01]	[523.92529297 570.06872559 0.72453314]	[5.29037903e+02 7.23913818e+02 7.05624938e-01]	[524.01190186 747.13586426 0.79827189]	[472.57623291 315.9805603 0.89540923]	[498.23699951 315.96340942 0.91688722]	[444.35180664 303.25378418 0.8215251 ]	[513.61181641 303.22555542 0.70662326]	[523.87884521 790.76849365 0.85429251]	[541.73590088 788.06164551 0.82093155]	[5.21312866e+02 7.44460876e+02 6.54762387e-01]	[4.95619141e+02 8.93425781e+02 6.91858172e-01]	[4.75123596e+02 8.93337402e+02 6.98523760e-01]	[4.85426727e+02 8.72750549e+02 7.06771076e-01]
[482.88601685 323.82296753 0.88925415]	[480.17059326 382.71899414 0.92651683]	[418.76898193 385.34762573 0.85545266]	[400.77307129 498.22061157 0.89630306]	[398.06521606 600.80328369 0.87537575]	[539.19281006 380.20263672 0.88712871]	[557.18518066 490.50683594 0.79358894]	[572.61206055 590.6451416 0.80014187]	[485.34429932 575.21392822 0.7261858 ]	[444.3873291 580.30279541 0.7101109 ]	[475.08615112 731.67242432 0.77730149]	[4.82879242e+02 8.67614807e+02 8.25973451e-01]	[523.92803955 572.59399414 0.72216868]	[5.29046143e+02 7.23926331e+02 7.07550883e-01]	[523.99725342 747.12554932 0.79641342]	[472.56039429 315.97329712 0.89290154]	[498.22235107 315.95870972 0.91337752]	[444.3425293 303.23764038 0.82434928]	[513.60040283 303.19818115 0.71022892]	[523.90026855 790.77728271 0.84013349]	[541.73834229 788.06396484 0.8089335 ]	[5.21293884e+02 7.44452576e+02 6.49863899e-01]	[4.95659943e+02 8.93418274e+02 6.90474451e-01]	[4.75164093e+02 8.93337585e+02 6.96974039e-01]	[4.85417023e+02 8.72754150e+02 7.02560186e-01]
[482.87075806 323.7979126 0.89424163]	[480.17022705 380.340271 0.9284274 ]	[418.76785278 385.33572388 0.85701585]	[400.77017212 498.19921875 0.8938905 ]	[398.05975342 600.77746582 0.87192237]	[539.19018555 380.18084717 0.88599908]	[557.17608643 488.01293945 0.79388756]	[572.60693359 590.62103271 0.80305541]	[485.34179688 575.20703125 0.72867763]	[444.38977051 580.30181885 0.71138638]	[472.61001587 729.23834229 0.7775631 ]	[4.82873322e+02 8.67583618e+02 8.24064136e-01]	[523.9197998 570.10595703 0.72682261]	[5.29032288e+02 7.23925781e+02 7.11536527e-01]	[524.00726318 747.13806152 0.79776126]	[472.52819824 315.95681763 0.88872069]	[498.20947266 315.9352417 0.90884298]	[444.3374939 303.26754761 0.81982654]	[513.5892334 300.75674438 0.71028262]	[523.89221191 790.76678467 0.84940004]	[541.74139404 788.05804443 0.81712562]	[5.21307922e+02 7.44466309e+02 6.55391812e-01]	[4.95625763e+02 8.93412964e+02 6.97560191e-01]	[4.75126312e+02 8.93324097e+02 7.01645434e-01]	[4.85431030e+02 8.72730469e+02 7.06208587e-01]
[482.86743164 323.77999878 0.89798576]	[480.18225098 380.31350708 0.93420196]	[418.77877808 382.87545776 0.86256623]	[400.78588867 498.15332031 0.88645023]	[398.06881714 598.31066895 0.86996442]	[539.20495605 380.15881348 0.88925666]	[557.19799805 487.96679688 0.80328536]	[572.59588623 590.55682373 0.80717778]	[485.34640503 575.16851807 0.72384393]	[444.40689087 580.26208496 0.70087916]	[472.60455322 729.20245361 0.78368276]	[4.82877045e+02 8.67585449e+02 8.21962416e-01]	[523.91149902 570.07232666 0.72472769]	[5.29034119e+02 7.23927185e+02 7.10198283e-01]	[524.02227783 747.18249512 0.788831 ]	[472.51367188 315.94863892 0.88757586]	[498.2046814 315.91888428 0.90598869]	[444.33309937 303.2857666 0.81647325]	[513.58520508 300.73477173 0.71254039]	[523.88256836 790.80969238 0.83868355]	[541.74914551 788.09954834 0.8206495 ]	[5.21329163e+02 7.44519958e+02 6.53756082e-01]	[4.95608215e+02 8.93428955e+02 6.96060836e-01]	[4.75101135e+02 8.93334595e+02 7.02996016e-01]	[4.85442780e+02 8.72730164e+02 7.03779221e-01]
[482.86688232 323.72628784 0.90655822]	[480.17333984 380.27453613 0.93907154]	[418.77423096 382.84057617 0.8687731 ]	[400.78787231 498.12832642 0.88342923]	[398.0803833 598.21929932 0.86576313]	[539.20153809 380.11038208 0.88569599]	[557.1986084 485.45947266 0.81092989]	[572.58660889 588.09429932 0.81167132]	[482.96856689 572.62164307 0.72773874]	[444.37838745 577.75286865 0.69913268]	[472.60476685 729.1809082 0.78371602]	[4.82892090e+02 8.65113281e+02 8.18597436e-01]	[523.89752197 567.55615234 0.73060632]	[5.29021057e+02 7.21436035e+02 6.95996940e-01]	[524.0133667 747.13104248 0.7921257 ]	[470.03930664 315.91772461 0.88232392]	[498.20474243 313.50900269 0.90008211]	[444.33453369 305.79309082 0.80879986]	[513.60614014 300.70352173 0.68912202]	[523.8850708 790.82067871 0.84889787]	[541.75823975 788.10144043 0.82873321]	[5.21334167e+02 7.44459656e+02 6.53079987e-01]	[4.95607056e+02 8.93418274e+02 7.00235546e-01]	[4.75104004e+02 8.93318909e+02 7.10169792e-01]	[4.85475189e+02 8.72710205e+02 7.00465918e-01]
[482.84802246 321.26083374 0.91965729]	[480.17404175 380.21139526 0.94328827]	[418.77798462 382.78768921 0.87574577]	[400.78793335 495.66751099 0.879852 ]	[398.0880127 595.74194336 0.86469048]	[539.20007324 377.71640015 0.88397276]	[557.19067383 482.92001343 0.83327705]	[572.60491943 588.05059814 0.8146556 ]	[482.95651245 570.10406494 0.73111796]	[444.34240723 577.70837402 0.70224595]	[472.59533691 729.1651001 0.78449667]	[4.82890320e+02 8.65077332e+02 8.13367486e-01]	[523.90246582 567.51947021 0.7368983 ]	[5.28992065e+02 7.21434082e+02 7.00529695e-01]	[523.97937012 747.13256836 0.79730916]	[470.02182007 313.51272583 0.87692332]	[498.18875122 313.45898438 0.89083159]	[444.35394287 303.30270386 0.80350232]	[513.60272217 300.67507935 0.69896173]	[523.89434814 793.22998047 0.84921283]	[541.77081299 788.11883545 0.83300424]	[5.21306702e+02 7.44466858e+02 6.48449063e-01]	[4.95649963e+02 8.93406860e+02 7.01796055e-01]	[4.7514621e+02 8.9331073e+02 7.0695442e-01]	[4.85457672e+02 8.70302429e+02 7.00066209e-01]
[482.83450317 321.20968628 0.92848438]	[480.15582275 380.16018677 0.94143039]	[418.77624512 382.74768066 0.87951756]	[400.79345703 495.63540649 0.87659901]	[398.08154297 595.715271 0.86422819]	[536.74597168 377.66253662 0.87664151]	[557.16619873 482.8727417 0.83926398]	[572.58013916 585.57409668 0.8276391 ]	[482.95672607 567.55639648 0.7398749 ]	[444.34024048 572.65161133 0.7046988 ]	[472.56564331 729.09765625 0.78299034]	[4.82896667e+02 8.65053528e+02 8.12597275e-01]	[523.89776611 564.99554443 0.74775457]	[5.29006592e+02 7.18871033e+02 6.89311028e-01]	[523.99414062 747.09686279 0.79569316]	[469.99539185 313.44134521 0.865448 ]	[498.19293213 313.39425659 0.88315815]	[444.36828613 300.73751831 0.81989777]	[513.62561035 300.64797974 0.71275401]	[523.90057373 793.22747803 0.85748112]	[541.78564453 788.11932373 0.83857673]	[5.21316528e+02 7.44419434e+02 6.49176419e-01]	[4.95620636e+02 8.93426758e+02 7.05778122e-01]	[4.75115234e+02 8.93318054e+02 7.11875558e-01]	[4.87919617e+02 8.70281799e+02 7.07459927e-01]
[482.81622314 321.15234375 0.94018108]	[480.16830444 377.75619507 0.93951356]	[418.78851318 380.29226685 0.88836211]	[400.80230713 493.12966919 0.86916733]	[398.10238647 593.18121338 0.8675561 ]	[536.72894287 377.59786987 0.86438179]	[557.21533203 482.91213989 0.83600491]	[572.58081055 587.9666748 0.82779777]	[482.9602356 567.46820068 0.74354184]	[444.32876587 570.06854248 0.70580977]	[470.05291748 729.08935547 0.77684367]	[4.82899750e+02 8.65044983e+02 8.13046753e-01]	[523.91168213 564.91784668 0.75296992]	[5.29005005e+02 7.18811279e+02 6.92813158e-01]	[524.0289917 747.09228516 0.79456788]	[469.96066284 313.39260864 0.85891497]	[498.16995239 310.92141724 0.87487662]	[444.37402344 300.68890381 0.81762922]	[513.60418701 298.2159729 0.73262352]	[523.88684082 793.25061035 0.86159956]	[541.7946167 788.1529541 0.84876513]	[5.21337891e+02 7.44428528e+02 6.58487439e-01]	[4.93127808e+02 8.93436768e+02 7.06859708e-01]	[4.75094574e+02 8.93319031e+02 7.09826231e-01]	[4.87942200e+02 8.70274109e+02 7.12172985e-01]
[482.79156494 318.72961426 0.94989562]	[480.15145874 377.69299316 0.93578047]	[418.77545166 380.21347046 0.89453554]	[400.79806519 493.09893799 0.87233019]	[398.10891724 593.10693359 0.87113023]	[536.72241211 377.55218506 0.8529554 ]	[557.21484375 482.83203125 0.84592438]	[570.10906982 585.50610352 0.83851141]	[482.9118042 564.95166016 0.75933754]	[441.90835571 567.49938965 0.72485572]	[470.04882812 726.62506104 0.78789008]	[4.82906616e+02 8.65084290e+02 8.21898341e-01]	[523.87481689 564.85198975 0.75737768]	[5.29001038e+02 7.13785645e+02 6.99223220e-01]	[523.98291016 747.04937744 0.79144382]	[467.49575806 310.89276123 0.8499251 ]	[498.14245605 308.40689087 0.86586559]	[444.39697266 298.19564819 0.83103067]	[511.08908081 298.11029053 0.76122963]	[523.89764404 793.29608154 0.8613109 ]	[541.78863525 788.17694092 0.84821755]	[5.21319580e+02 7.41948853e+02 6.46627307e-01]	[4.93080505e+02 8.95902222e+02 7.17962682e-01]	[4.72583405e+02 8.93371338e+02 7.24379003e-01]	[4.87961609e+02 8.70311157e+02 7.30921149e-01]
[482.81915283 318.66622925 0.95603538]	[480.14245605 377.63717651 0.931355 ]	[418.76373291 380.14093018 0.89180976]	[400.80078125 490.56121826 0.87036842]	[398.11807251 588.09759521 0.88277155]	[536.71356201 377.51620483 0.84404618]	[557.21588135 482.82339478 0.84619248]	[570.10821533 585.44189453 0.84641284]	[482.93267822 564.95898438 0.76204419]	[444.29644775 567.50897217 0.72752911]	[469.97076416 726.54962158 0.78515124]	[4.82895447e+02 8.65043274e+02 8.20017099e-01]	[523.90429688 564.86193848 0.76134437]	[529.00146484 711.21380615 0.72741324]	[523.9765625 747.04284668 0.79803228]	[469.97424316 308.31988525 0.84130937]	[498.19659424 305.85131836 0.87260735]	[444.42138672 298.14590454 0.82852733]	[513.58398438 298.04998779 0.71377563]	[523.91674805 793.30682373 0.85975122]	[541.81140137 788.17486572 0.85166371]	[5.21304993e+02 7.41943298e+02 6.48818195e-01]	[4.90553345e+02 8.95924194e+02 7.17952192e-01]	[4.70037048e+02 8.93370667e+02 7.27871537e-01]	[4.87981354e+02 8.70264771e+02 7.30403006e-01]
[482.81872559 318.60223389 0.95890915]	[480.1322937 377.58566284 0.92673886]	[418.76364136 377.73571777 0.89136124]	[400.78848267 490.51773071 0.87036014]	[398.11465454 590.5513916 0.88473994]	[536.71258545 375.08859253 0.83293533]	[557.21063232 482.77661133 0.85103244]	[570.10876465 585.38391113 0.84998882]	[482.91989136 564.86029053 0.76666164]	[441.9095459 564.98339844 0.73792231]	[467.48556519 724.01721191 0.77694547]	[4.82885193e+02 8.65051453e+02 8.21069419e-01]	[523.89758301 562.35522461 0.75701249]	[529.0078125 711.12719727 0.72203451]	[523.92712402 746.98638916 0.80462992]	[469.9598999 305.76419067 0.84636182]	[498.19998169 303.28982544 0.87424093]	[444.39736938 298.07009888 0.84519589]	[511.09860229 295.64138794 0.70808387]	[523.94970703 793.26141357 0.85484141]	[541.82250977 788.12091064 0.84527838]	[5.21237549e+02 7.39402344e+02 6.35947585e-01]	[4.90500702e+02 8.98416809e+02 7.17795372e-01]	[4.69991669e+02 8.93414062e+02 7.35255420e-01]	[4.87985992e+02 8.70271729e+02 7.29161859e-01]
[482.82815552 318.52459717 0.95372772]	[480.12640381 377.55560303 0.92295432]	[418.74624634 377.7069397 0.88767302]	[400.79501343 487.99273682 0.8733058 ]	[398.1194458 588.08880615 0.8924858 ]	[536.70715332 375.02020264 0.8228333 ]	[557.22070312 482.74481201 0.8554374 ]	[570.12255859 585.36120605 0.85302496]	[482.9319458 564.8727417 0.76907444]	[441.92233276 564.99768066 0.73885894]	[467.46411133 721.39282227 0.7618674 ]	[4.82849457e+02 8.60018066e+02 8.18259180e-01]	[523.90887451 562.36700439 0.7620278 ]	[529.03375244 708.66223145 0.72820508]	[523.95123291 746.99127197 0.81507182]	[469.98675537 303.21304321 0.85424352]	[498.19052124 300.76516724 0.87668252]	[444.40252686 298.02410889 0.83717752]	[511.08422852 295.59399414 0.72292548]	[523.96466064 793.24621582 0.85938811]	[541.86938477 788.11157227 0.85462964]	[5.21239014e+02 7.41884521e+02 6.50171936e-01]	[4.93057892e+02 8.95972290e+02 7.16695607e-01]	[4.72547607e+02 8.93409119e+02 7.26557136e-01]	[4.87923676e+02 8.70185181e+02 7.24533081e-01]
[482.81912231 316.13000488 0.95055175]	[480.11062622 375.12545776 0.90682358]	[418.74014282 377.6293335 0.88594729]	[400.80966187 485.48181152 0.88213068]	[398.12619019 585.59130859 0.90882635]	[536.68725586 372.51937866 0.80972087]	[557.23516846 480.29095459 0.85538626]	[570.0836792 582.93487549 0.85823357]	[482.91339111 562.35742188 0.76654595]	[441.90652466 564.89459229 0.74157858]	[464.9708252 716.28881836 0.75412101]	[4.82832153e+02 8.59970459e+02 8.18187356e-01]	[523.89971924 559.83380127 0.74976879]	[528.99707031 708.60296631 0.71070385]	[523.94555664 746.97705078 0.81625724]	[469.97036743 300.74728394 0.8620261 ]	[498.16549683 300.66592407 0.88535351]	[444.37515259 295.6100769 0.84484732]	[511.1015625 295.42651367 0.74314618]	[523.95556641 793.27661133 0.86096144]	[541.85638428 788.13305664 0.85373282]	[5.21231995e+02 7.39410522e+02 6.46889806e-01]	[4.93072998e+02 8.98443787e+02 7.15076506e-01]	[4.72562225e+02 8.93441162e+02 7.21960664e-01]	[4.85452484e+02 8.70162048e+02 7.22776771e-01]
[482.80960083 316.0539856 0.94663996]	[480.11026001 375.04568481 0.89930522]	[418.71975708 377.55581665 0.88169014]	[400.796875 485.4586792 0.88705701]	[398.1289978 585.56732178 0.91589862]	[536.68988037 369.94842529 0.80451304]	[557.23681641 480.21246338 0.84934956]	[570.08435059 582.87255859 0.85618043]	[482.92590332 562.38317871 0.76856679]	[441.90246582 564.9074707 0.74352252]	[464.96755981 713.7913208 0.75766355]	[4.82836823e+02 8.60011963e+02 8.18022907e-01]	[523.92272949 562.29345703 0.75592464]	[528.99645996 711.13269043 0.73735648]	[523.89239502 744.47058105 0.79543126]	[467.49908447 300.66168213 0.87161213]	[498.15631104 298.22192383 0.89258254]	[444.30960083 295.49819946 0.8513608 ]	[511.09725952 292.97439575 0.73822272]	[523.97686768 793.31298828 0.84464794]	[541.81542969 788.13439941 0.84213609]	[5.21208557e+02 7.36769897e+02 6.36229277e-01]	[4.90539368e+02 8.98482239e+02 7.14042544e-01]	[4.70032623e+02 8.95853210e+02 7.24669814e-01]	[4.85481140e+02 8.70206787e+02 7.23767042e-01]
[482.7953186 315.99435425 0.94663978]	[480.11871338 374.97955322 0.89078796]	[418.72296143 375.10644531 0.87572461]	[400.80471802 485.3671875 0.89670372]	[398.12371826 585.52148438 0.91991007]	[536.70941162 367.41021729 0.80887216]	[557.21502686 480.13085938 0.83108068]	[570.08856201 582.80517578 0.84804511]	[482.91213989 562.3125 0.76463389]	[441.88879395 562.43908691 0.74214816]	[467.3963623 716.28112793 0.76383889]	[4.82829651e+02 8.60015564e+02 8.20256531e-01]	[523.91052246 559.79351807 0.74757248]	[526.52349854 708.66802979 0.75059384]	[523.85723877 744.4989624 0.81619453]	[467.46881104 298.24578857 0.88453931]	[498.14428711 298.16226196 0.89999598]	[444.29455566 295.48251343 0.85157311]	[511.08529663 292.92929077 0.74149787]	[523.97698975 793.362854 0.84527832]	[541.8112793 788.17388916 0.83658481]	[5.18759888e+02 7.36808533e+02 6.48118615e-01]	[4.90528564e+02 8.98486938e+02 7.20817387e-01]	[4.70016937e+02 8.95855225e+02 7.30338991e-01]	[4.87919037e+02 8.70214050e+02 7.29086041e-01]
[482.75915527 315.9402771 0.94498086]	[480.10455322 372.50726318 0.87939179]	[418.69293213 375.05743408 0.86930138]	[400.7963562 482.93289185 0.90452975]	[398.11254883 585.48828125 0.92303461]	[536.70959473 367.34841919 0.81355256]	[557.23297119 480.13928223 0.83635288]	[570.09606934 582.74743652 0.8390106 ]	[482.94274902 562.30877686 0.75477034]	[441.90377808 562.42565918 0.73610413]	[467.45407104 713.72576904 0.77421415]	[4.82825470e+02 8.62491028e+02 8.18299592e-01]	[523.94018555 559.79644775 0.73948109]	[526.54370117 708.67700195 0.7440601 ]	[523.8170166 744.45288086 0.81239963]	[467.40731812 298.18887329 0.89904898]	[495.69039917 298.10726929 0.90221894]	[441.90014648 295.43768311 0.85378015]	[511.05981445 292.90649414 0.75288719]	[526.43945312 798.36175537 0.80796719]	[541.81060791 790.59637451 0.80906093]	[5.18732666e+02 7.34281616e+02 6.34167552e-01]	[4.90537537e+02 8.98472412e+02 7.24343181e-01]	[4.70022888e+02 8.95849182e+02 7.30953217e-01]	[4.85472015e+02 8.70220703e+02 7.21851826e-01]
[482.72906494 313.49731445 0.93494976]	[477.73822021 369.97894287 0.87004209]	[418.68835449 375.00125122 0.86226881]	[400.78988647 482.87905884 0.91217846]	[398.09436035 585.42962646 0.92221016]	[536.68432617 364.83157349 0.81928843]	[557.22821045 480.1449585 0.84372145]	[570.09942627 580.32684326 0.83451003]	[482.92672729 562.34686279 0.76194429]	[441.90136719 564.87280273 0.74169374]	[467.47305298 716.26446533 0.75872195]	[4.82823273e+02 8.62502319e+02 8.16821814e-01]	[523.92645264 562.26055908 0.74663186]	[526.50341797 711.14117432 0.74994189]	[523.79193115 746.98028564 0.81977844]	[467.3878479 298.11065674 0.90963453]	[495.64511108 298.03927612 0.90173882]	[441.87588501 293.00466919 0.85701877]	[508.53781128 292.90072632 0.7370376 ]	[5.29025452e+02 8.06001953e+02 7.66980886e-01]	[5.41867859e+02 7.90781982e+02 7.48596072e-01]	[5.16206665e+02 7.39383972e+02 6.16640449e-01]	[4.88001892e+02 9.00994507e+02 7.23227143e-01]	[4.67492767e+02 8.95870361e+02 7.33316958e-01]	[4.87944458e+02 8.70231567e+02 7.10861146e-01]
[482.72076416 313.45410156 0.93069065]	[477.72793579 367.42523193 0.86646807]	[418.69110107 372.52960205 0.85498667]	[400.77328491 482.8117981 0.91581941]	[398.07104492 585.35998535 0.91795093]	[536.64611816 362.34274292 0.82801855]	[557.21343994 480.12414551 0.83912987]	[570.12268066 580.27746582 0.82786638]	[482.91220093 562.27911377 0.75579691]	[441.88122559 562.41802979 0.7398029 ]	[467.43069458 713.74121094 0.7713154 ]	[4.82830475e+02 8.59978638e+02 8.22512805e-01]	[523.91162109 559.74731445 0.73757452]	[526.46270752 708.64422607 0.75105333]	[523.79418945 747.12139893 0.84999549]	[464.9664917 298.05322266 0.91702598]	[495.65258789 297.99713135 0.90675569]	[441.82489014 292.92346191 0.86183476]	[508.51315308 292.8968811 0.71082878]	[5.34094543e+02 8.08614685e+02 7.91864038e-01]	[5.44368164e+02 7.95800049e+02 7.40214705e-01]	[5.13652161e+02 7.44454346e+02 6.40700698e-01]	[4.87990265e+02 8.98506592e+02 7.39627242e-01]	[4.67483734e+02 8.95838867e+02 7.49712110e-01]	[4.87974060e+02 8.70199341e+02 7.19567120e-01]
[480.3782959 310.9730835 0.91638994]	[477.72570801 367.33850098 0.87266052]	[418.69155884 372.46191406 0.85013115]	[400.77398682 482.74215698 0.91653568]	[398.07601929 582.94689941 0.91214049]	[536.64422607 362.28466797 0.84135169]	[557.19952393 477.70080566 0.83198702]	[572.58288574 580.24285889 0.82449776]	[482.90896606 562.2666626 0.75693792]	[441.89602661 562.39648438 0.73677874]	[467.39117432 711.2479248 0.78581893]	[4.82807770e+02 8.59941589e+02 8.25203657e-01]	[523.89337158 559.7520752 0.73987639]	[526.46575928 708.65960693 0.7540136 ]	[523.86834717 752.31054688 0.8195743 ]	[464.94500732 295.64428711 0.92456973]	[495.63400269 295.61730957 0.90507364]	[441.81256104 290.44625854 0.85480297]	[508.45767212 292.87875366 0.68812484]	[5.31557861e+02 8.11301636e+02 7.96783507e-01]	[5.44326111e+02 8.06048218e+02 7.58970380e-01]	[5.18757690e+02 7.49659424e+02 6.96673095e-01]	[4.90487885e+02 9.00977783e+02 7.32809126e-01]	[4.69961151e+02 8.95864563e+02 7.42652178e-01]	[4.85481934e+02 8.70184937e+02 7.17258751e-01]
[480.37719727 310.91296387 0.90903223]	[477.71408081 364.83041382 0.87855721]	[418.69293213 369.95736694 0.8484984 ]	[400.75289917 480.36401367 0.9182182 ]	[398.0632019 582.91027832 0.90379119]	[536.64324951 362.23706055 0.84824556]	[557.175354 477.66882324 0.81718326]	[572.61859131 577.77606201 0.81585586]	[482.8883667 559.73535156 0.74463975]	[441.89309692 562.27758789 0.72343487]	[467.39379883 711.15734863 0.8016507 ]	[4.82801575e+02 8.54910583e+02 8.33923101e-01]	[523.871521 557.17840576 0.72625965]	[526.52862549 708.53637695 0.72732693]	[523.94506836 762.487854 0.80911732]	[464.93161011 295.61141968 0.9306519 ]	[495.61663818 295.56491089 0.90105045]	[441.81719971 292.94146729 0.8609457 ]	[508.44104004 290.42178345 0.67725462]	[5.36644836e+02 8.16330444e+02 7.44573236e-01]	[5.46932861e+02 8.08683289e+02 7.29794145e-01]	[5.18756470e+02 7.57329224e+02 6.98928237e-01]	[4.90501953e+02 8.98411499e+02 7.28675842e-01]	[4.69973389e+02 8.93391541e+02 7.39408612e-01]	[4.85457458e+02 8.67658569e+02 6.90601647e-01]
[480.34429932 308.39797974 0.90311742]	[477.70291138 364.77410889 0.88320732]	[418.67803955 369.90310669 0.84657097]	[400.7507019 480.35678101 0.91954184]	[398.07626343 582.89953613 0.90490556]	[536.65313721 362.20391846 0.8517251 ]	[557.16534424 477.62792969 0.81242609]	[572.62322998 577.69311523 0.80704534]	[482.87619019 557.26580811 0.74287778]	[441.88699341 559.82910156 0.71999145]	[464.97613525 708.70245361 0.81432998]	[4.82775024e+02 8.54898438e+02 8.42166066e-01]	[523.84643555 554.68121338 0.72512352]	[526.4810791 708.63769531 0.74280679]	[523.87908936 767.52478027 0.82775396]	[464.88531494 295.5539856 0.9349494 ]	[495.58514404 295.50671387 0.89433563]	[441.80007935 290.41204834 0.85779762]	[506.02539062 287.87628174 0.67347056]	[5.36731934e+02 8.26530884e+02 7.12269485e-01]	[5.46965332e+02 8.11299561e+02 6.80733681e-01]	[5.18675049e+02 7.64961304e+02 7.10422158e-01]	[4.87990540e+02 8.95922180e+02 7.45393574e-01]	[4.67490234e+02 8.93339539e+02 7.54036367e-01]	[4.85430389e+02 8.67632568e+02 6.86280131e-01]
[480.34088135 308.35385132 0.90057969]	[477.71087646 362.32745361 0.89103413]	[418.67907715 367.4281311 0.84559339]	[400.75039673 480.30117798 0.91943258]	[398.07040405 582.86584473 0.90078318]	[536.66119385 359.80813599 0.8558296 ]	[554.68762207 477.59585571 0.8096258 ]	[572.62597656 575.18304443 0.80335486]	[482.86367798 557.22613525 0.74429488]	[441.88204956 559.79608154 0.72131884]	[464.9230957 708.6083374 0.83723438]	[4.82767487e+02 8.54838379e+02 8.41720104e-01]	[523.82904053 554.63464355 0.72855371]	[526.53991699 706.05175781 0.74011874]	[523.97131348 770.2444458 0.85611421]	[464.88214111 295.54220581 0.9354592 ]	[493.12228394 295.48800659 0.89100188]	[441.81048584 290.39880371 0.85544407]	[508.4432373 285.33004761 0.677899 ]	[5.41708801e+02 8.29164062e+02 7.96861827e-01]	[5.49591064e+02 8.16356018e+02 6.96026206e-01]	[5.18766174e+02 7.70185425e+02 7.65769362e-01]	[4.87973175e+02 8.95901489e+02 7.40950227e-01]	[4.67482941e+02 8.93313538e+02 7.54043698e-01]	[4.85447327e+02 8.65082031e+02 6.78714156e-01]
[480.33572388 308.34332275 0.90020525]	[477.70761108 362.32492065 0.8910591 ]	[418.67828369 367.42373657 0.84606564]	[400.75231934 480.29119873 0.91951317]	[398.07110596 582.86737061 0.90114844]	[536.65759277 359.80725098 0.85572708]	[554.68115234 475.17208862 0.80936414]	[572.62945557 575.17370605 0.80265355]	[482.86813354 557.21740723 0.74199605]	[441.8835144 559.7857666 0.71874237]	[464.90106201 708.60247803 0.84245878]	[4.82771057e+02 8.54839478e+02 8.42458308e-01]	[523.83428955 554.62451172 0.72685236]	[528.96539307 706.05493164 0.74761379]	[523.9710083 770.24353027 0.85543066]	[464.87609863 295.53735352 0.93600363]	[493.11303711 295.48129272 0.89037323]	[441.81048584 290.40362549 0.85670924]	[508.43847656 285.32321167 0.68380338]	[5.4172760e+02 8.2917395e+02 7.9129076e-01]	[5.52068726e+02 8.16352417e+02 6.89152837e-01]	[5.18761108e+02 7.70180298e+02 7.60391593e-01]	[4.87963226e+02 8.95910217e+02 7.39911258e-01]	[4.67476929e+02 8.93319824e+02 7.53612757e-01]	[4.85456573e+02 8.65082581e+02 6.77166402e-01]
[480.31503296 308.32662964 0.89881212]	[477.69058228 362.29959106 0.89197791]	[418.66015625 367.41073608 0.84513736]	[400.75604248 480.24200439 0.91384375]	[398.07171631 582.85449219 0.89928138]	[536.64355469 359.77752686 0.85907543]	[554.69372559 475.1217041 0.80538261]	[572.63751221 575.13989258 0.80097699]	[482.87731934 559.71557617 0.74804014]	[441.89074707 562.26391602 0.72396851]	[464.87063599 708.63269043 0.85170203]	[4.82745483e+02 8.54871216e+02 8.35341513e-01]	[523.84576416 554.6786499 0.72948802]	[526.43798828 705.92883301 0.79380655]	[523.99414062 785.50366211 0.83434856]	[464.85986328 295.52001953 0.93450236]	[493.08856201 295.47183228 0.88882047]	[441.79360962 287.86291504 0.85051155]	[506.01544189 285.26751709 0.68968409]	[5.41854980e+02 8.31883362e+02 7.90586829e-01]	[5.54679749e+02 8.26588257e+02 7.27297544e-01]	[5.21171997e+02 7.85589478e+02 7.32804537e-01]	[4.87976624e+02 8.95865112e+02 7.49515295e-01]	[4.67483856e+02 8.93295593e+02 7.57668793e-01]	[4.85447632e+02 8.65107178e+02 6.69196665e-01]
[480.30618286 305.82788086 0.89879239]	[477.66870117 362.2779541 0.89190245]	[418.64196777 367.38580322 0.84468317]	[400.74847412 480.20635986 0.91041023]	[398.0562439 582.81439209 0.89080012]	[534.17785645 359.7517395 0.85913646]	[554.70526123 475.08746338 0.80129361]	[572.63439941 572.59643555 0.80008358]	[482.86038208 559.74829102 0.75589985]	[441.8644104 562.30053711 0.73291433]	[464.8616333 708.66589355 0.84491199]	[4.82742706e+02 8.54804504e+02 8.33288074e-01]	[523.84851074 557.18792725 0.73443305]	[526.43585205 705.92407227 0.79153967]	[526.44006348 788.22637939 0.84369957]	[464.8493042 295.49645996 0.93222421]	[493.07202148 295.4453125 0.88478839]	[441.78396606 285.31018066 0.84938747]	[506.01367188 282.73391724 0.70028621]	[5.41748474e+02 8.41975586e+02 7.35375047e-01]	[5.54649597e+02 8.31672058e+02 7.24923015e-01]	[5.21246277e+02 7.90679688e+02 7.30396986e-01]	[4.87978058e+02 8.95872192e+02 7.42191076e-01]	[4.67492065e+02 8.93288635e+02 7.51033843e-01]	[4.85441406e+02 8.62543030e+02 6.66947246e-01]
[480.31079102 303.28344727 0.90535331]	[477.66564941 362.2036438 0.90014255]	[418.63851929 364.86080933 0.84625459]	[400.7288208 477.7098999 0.89948869]	[398.06466675 580.3404541 0.87815619]	[534.16937256 359.67800903 0.86350828]	[554.70770264 470.02932739 0.79383713]	[572.66339111 572.57885742 0.80059415]	[482.88284302 557.21173096 0.73891515]	[441.85964966 559.78759766 0.71606612]	[462.43789673 708.53936768 0.86013716]	[4.80382935e+02 8.52335266e+02 8.24104130e-01]	[523.88879395 552.13287354 0.72110307]	[526.48254395 706.09429932 0.82709897]	[5.26540405e+02 8.08713928e+02 7.99303651e-01]	[464.85699463 295.459198 0.92566752]	[493.04989624 295.39498901 0.87539065]	[441.78567505 285.25262451 0.85335302]	[506.00460815 280.23388672 0.71088058]	[5.39230713e+02 8.54804626e+02 7.41634309e-01]	[5.52087158e+02 8.47169067e+02 7.09180176e-01]	[5.21399292e+02 8.11317505e+02 6.76201224e-01]	[4.90513336e+02 8.95866211e+02 7.51923621e-01]	[4.69984253e+02 8.93285522e+02 7.34687626e-01]	[4.85417755e+02 8.59964905e+02 6.90715015e-01]
[480.31137085 303.27487183 0.90598941]	[477.67895508 359.81729126 0.90594435]	[418.65316772 364.83807373 0.85023111]	[400.72891235 477.7024231 0.89925897]	[398.07098389 580.3024292 0.87409747]	[534.1762085 359.65432739 0.86466426]	[557.17834473 467.49072266 0.79473484]	[572.67681885 570.05114746 0.8035661 ]	[482.88845825 557.18371582 0.73671669]	[441.86019897 559.75067139 0.71303105]	[462.43325806 708.53686523 0.86282599]	[4.82707336e+02 8.52371216e+02 8.17432046e-01]	[523.90045166 552.11828613 0.72143304]	[526.4942627 706.10888672 0.83817446]	[5.31576172e+02 8.13838379e+02 7.57009745e-01]	[464.85662842 295.44998169 0.92392087]	[493.04736328 295.38522339 0.8739754 ]	[441.77349854 282.77474976 0.86042351]	[505.9994812 280.19674683 0.72053826]	[5.36747253e+02 8.65122925e+02 6.94986343e-01]	[5.52055725e+02 8.54807373e+02 6.79037273e-01]	[5.23888611e+02 8.21524292e+02 6.23113751e-01]	[4.90507538e+02 8.95858459e+02 7.56681979e-01]	[4.69990540e+02 8.93283752e+02 7.37350583e-01]	[4.85443542e+02 8.60018005e+02 6.82168722e-01]
[480.31359863 303.27111816 0.90677035]	[477.6859436 359.79602051 0.91148138]	[418.65457153 364.81814575 0.85211402]	[400.73297119 477.67700195 0.89702618]	[398.06365967 580.28723145 0.86765635]	[534.18048096 359.62582397 0.86528862]	[557.17987061 467.45327759 0.79845732]	[575.14819336 570.03375244 0.8037324 ]	[482.89364624 554.66662598 0.73380446]	[441.86627197 557.26379395 0.70962536]	[462.42977905 708.51062012 0.8556627 ]	[4.82721100e+02 8.52382202e+02 8.09789777e-01]	[523.89086914 552.07043457 0.71948439]	[526.52130127 706.09924316 0.83902669]	[5.36660034e+02 8.29122498e+02 7.44865239e-01]	[464.86401367 295.44424438 0.92175788]	[493.04721069 295.3873291 0.87443119]	[441.77752686 282.74121094 0.86678046]	[505.99349976 280.1751709 0.72894949]	[5.39244141e+02 8.70220520e+02 6.87914193e-01]	[5.52134460e+02 8.62496216e+02 6.50402009e-01]	[5.26395874e+02 8.31849915e+02 5.90749800e-01]	[4.93067749e+02 8.93408264e+02 7.47404814e-01]	[4.72531036e+02 8.93270142e+02 7.18148053e-01]	[4.85442230e+02 8.62557861e+02 6.89724803e-01]
[480.32293701 303.28292847 0.90584928]	[477.6802063 359.75921631 0.91656804]	[418.65014648 364.79470825 0.85355753]	[400.73321533 477.66189575 0.89484721]	[398.05435181 580.23828125 0.86241347]	[534.17657471 359.58056641 0.86503613]	[557.20526123 467.4541626 0.80285627]	[575.13665771 567.5869751 0.80613428]	[482.92352295 552.11065674 0.72524893]	[441.88809204 557.20330811 0.70397347]	[464.81698608 708.54498291 0.84512848]	[4.82722473e+02 8.54843933e+02 8.04107845e-01]	[523.92346191 549.50878906 0.72134537]	[528.97442627 708.51361084 0.82855934]	[5.39241943e+02 8.31711914e+02 7.97689319e-01]	[464.87457275 295.45053101 0.92295581]	[493.05984497 295.39483643 0.87628353]	[441.77987671 282.7366333 0.86761457]	[505.99560547 280.17492676 0.73041916]	[5.41830444e+02 8.72837097e+02 7.58869827e-01]	[5.57247070e+02 8.67634827e+02 7.24488676e-01]	[5.28968079e+02 8.39416931e+02 5.83399475e-01]	[4.93074402e+02 8.95866089e+02 7.42221117e-01]	[4.72548553e+02 8.93337952e+02 7.20180988e-01]	[4.85419220e+02 8.65097839e+02 6.95868433e-01]
[480.33026123 303.28308105 0.90652269]	[477.69067383 359.7350769 0.92219943]	[418.66217041 362.34527588 0.85638785]	[400.73522949 477.64828491 0.89341414]	[398.05978394 577.78753662 0.86424583]	[536.63739014 357.22994995 0.8659786 ]	[557.21276855 467.44784546 0.80606824]	[575.13818359 570.02020264 0.80546933]	[482.91564941 552.07080078 0.72261965]	[441.87161255 554.66314697 0.70012563]	[464.8366394 708.5456543 0.84438157]	[4.82722839e+02 8.54855591e+02 8.09995890e-01]	[523.92504883 547.02069092 0.72093052]	[529.00683594 708.51251221 0.82896835]	[5.41747070e+02 8.34381104e+02 7.89430320e-01]	[464.88537598 295.4543457 0.92391783]	[493.06137085 295.39706421 0.87712216]	[441.78668213 282.75164795 0.86645114]	[505.99780273 280.17471313 0.73419619]	[5.41910339e+02 8.75420532e+02 7.38240540e-01]	[5.59831970e+02 8.70261963e+02 7.58957267e-01]	[5.31579163e+02 8.49638855e+02 5.61643422e-01]	[4.88002136e+02 8.95863586e+02 7.56562471e-01]	[4.69989594e+02 8.93306335e+02 7.33816683e-01]	[4.85430023e+02 8.65141602e+02 6.88540816e-01]
[480.34683228 303.29730225 0.90531105]	[477.70275879 359.71749878 0.9246555 ]	[418.67453003 362.3442688 0.85814679]	[400.75881958 477.65292358 0.89294624]	[398.05395508 577.78137207 0.86033201]	[534.17913818 357.20599365 0.86624146]	[557.21868896 467.46557617 0.81028968]	[575.15124512 567.55603027 0.8111859 ]	[482.94680786 549.53942871 0.7219941 ]	[441.90045166 552.12438965 0.69582325]	[464.85476685 708.52264404 0.84538561]	[4.82716125e+02 8.57366516e+02 8.04949701e-01]	[523.94366455 546.97088623 0.72456455]	[528.99304199 708.49578857 0.83750284]	[5.41796753e+02 8.44539917e+02 7.92031825e-01]	[464.89642334 295.46716309 0.92642283]	[493.08187866 295.40255737 0.87871987]	[441.78500366 282.7829895 0.86257154]	[506.02142334 280.18515015 0.73175818]	[5.44351868e+02 8.83050903e+02 7.41608739e-01]	[5.62306519e+02 8.72829590e+02 7.73910284e-01]	[5.34093079e+02 8.52307190e+02 5.84024131e-01]	[4.87965363e+02 8.95920837e+02 7.62999535e-01]	[4.67486603e+02 8.93348633e+02 7.39305913e-01]	[4.85417297e+02 8.67688416e+02 6.97480381e-01]
[480.36050415 305.77069092 0.90317357]	[477.71170044 359.68859863 0.92872643]	[418.68920898 362.32299805 0.86219615]	[400.77325439 477.64419556 0.89092427]	[398.05575562 580.22564697 0.86422932]	[534.18249512 357.16992188 0.86604506]	[557.22692871 464.94677734 0.81971908]	[575.17736816 567.49176025 0.81695127]	[482.91616821 547.0032959 0.73483562]	[441.87634277 549.56713867 0.70846945]	[464.8274231 708.50842285 0.85011458]	[4.82707458e+02 8.54921509e+02 8.15491080e-01]	[523.91339111 544.45562744 0.73834491]	[529.02276611 708.512146 0.83411902]	[5.41889343e+02 8.44613525e+02 8.16162765e-01]	[464.90673828 295.47857666 0.9273963 ]	[493.10217285 295.4130249 0.88101757]	[441.79394531 285.23815918 0.86143357]	[508.43951416 280.17633057 0.72581655]	[5.44425842e+02 8.88137817e+02 7.86846042e-01]	[5.62384338e+02 8.75362427e+02 7.86048591e-01]	[5.36683533e+02 8.52263123e+02 6.19049132e-01]	[4.85477417e+02 8.95918640e+02 7.74396241e-01]	[4.67467529e+02 8.93338684e+02 7.43218780e-01]	[4.85377289e+02 8.67684021e+02 7.00443566e-01]
[482.71310425 305.78405762 0.90100247]	[477.72598267 359.68273926 0.93175882]	[418.70703125 362.31051636 0.86642766]	[400.80065918 477.65734863 0.8902564 ]	[398.07601929 580.2442627 0.86999261]	[536.65252686 357.16003418 0.86870372]	[557.23278809 464.93865967 0.82401747]	[575.1506958 565.05029297 0.82351911]	[482.92651367 547.03137207 0.72861886]	[441.90032959 549.58703613 0.70069927]	[464.87457275 706.12359619 0.8435694 ]	[4.82703308e+02 8.57385254e+02 8.14217210e-01]	[523.90692139 546.92590332 0.73261261]	[529.03186035 706.13964844 0.83544147]	[5.41935486e+02 8.47109192e+02 8.22375655e-01]	[464.93264771 295.48724365 0.92453551]	[495.58728027 295.42156982 0.88301861]	[441.8097229 285.31121826 0.85505092]	[508.45480347 280.22219849 0.70697916]	[5.44478271e+02 8.90640442e+02 8.02208126e-01]	[5.62459229e+02 8.77916260e+02 7.79748976e-01]	[5.39185669e+02 8.52312256e+02 6.28527343e-01]	[4.85419128e+02 8.95942383e+02 7.84671962e-01]	[4.67426758e+02 8.93360962e+02 7.49316931e-01]	[4.85380707e+02 8.70136047e+02 7.08773315e-01]
[482.71783447 305.75805664 0.90249181]	[477.74755859 359.66415405 0.93610555]	[418.72183228 362.29449463 0.87130886]	[400.80859375 477.64752197 0.88516444]	[398.09689331 580.26239014 0.87567234]	[536.67199707 357.1340332 0.87141836]	[557.26208496 464.86889648 0.83475709]	[575.17944336 565.06567383 0.82516652]	[482.95358276 547.0291748 0.72547877]	[444.30023193 552.07330322 0.697097 ]	[464.86315918 708.56530762 0.83976752]	[4.82712250e+02 8.54922607e+02 8.17097783e-01]	[523.92279053 544.48687744 0.73424911]	[529.05084229 706.10510254 0.83757979]	[5.44296143e+02 8.49655884e+02 8.39294732e-01]	[464.94607544 295.48654175 0.92147183]	[495.58932495 295.4206543 0.88316065]	[441.85101318 287.84576416 0.84727985]	[508.47756958 280.23669434 0.72173059]	[5.44515564e+02 8.90800781e+02 8.10052633e-01]	[5.64885498e+02 8.83048950e+02 7.79912651e-01]	[5.39249756e+02 8.54865967e+02 6.55281126e-01]	[4.85423370e+02 8.95951538e+02 7.79992938e-01]	[4.67435272e+02 8.93360352e+02 7.44354367e-01]	[4.85393036e+02 8.70117798e+02 7.01464355e-01]
[482.74725342 305.75860596 0.90170187]	[480.12982178 359.64379883 0.94080198]	[418.73641968 362.26339722 0.87660593]	[400.83184814 477.68252563 0.89031565]	[398.16790771 580.30975342 0.88469046]	[536.734375 357.13421631 0.87796825]	[559.71447754 464.87094116 0.84147871]	[575.23327637 565.05975342 0.82644188]	[482.96392822 546.94195557 0.72995746]	[441.9203186 547.02514648 0.70881742]	[464.91397095 708.5715332 0.82667893]	[4.80376648e+02 8.54927063e+02 8.21473539e-01]	[523.95318604 544.41271973 0.73718667]	[531.55395508 706.12280273 0.83006734]	[544.36029053 849.70629883 0.84993744]	[467.39422607 295.4838562 0.91276693]	[495.63253784 295.42782593 0.88967395]	[441.8710022 287.83605957 0.83653587]	[508.51538086 280.2225647 0.70855927]	[5.46937622e+02 8.93227112e+02 8.21268857e-01]	[5.64919617e+02 8.85632019e+02 8.00813794e-01]	[5.39313416e+02 8.54888855e+02 6.74321771e-01]	[4.85413391e+02 8.95941833e+02 7.85920501e-01]	[4.67429993e+02 8.93347107e+02 7.45134294e-01]	[4.85367126e+02 8.70132080e+02 7.10866213e-01]
[482.76486206 303.30218506 0.90146887]	[480.17111206 359.62936401 0.94713306]	[418.76412964 362.25292969 0.88066894]	[400.83596802 477.67089844 0.88983631]	[398.23260498 580.3180542 0.88723099]	[539.17663574 357.11572266 0.87734389]	[559.74493408 464.83023071 0.84936309]	[577.71881104 565.04711914 0.82877773]	[485.35238647 547.0345459 0.71757323]	[444.32086182 549.56481934 0.6931771 ]	[464.90213013 708.70874023 0.80912042]	[4.80376648e+02 8.57413879e+02 8.21353674e-01]	[524.00915527 546.93707275 0.71922606]	[531.58892822 706.1105957 0.83072108]	[5.44418701e+02 8.52180603e+02 8.50729167e-01]	[467.43087769 295.46911621 0.90738714]	[495.66281128 295.4223938 0.89219528]	[441.89208984 287.82241821 0.82942343]	[508.54473877 280.20706177 0.70488644]	[5.44520386e+02 8.93329712e+02 8.26258123e-01]	[5.64917969e+02 8.88189880e+02 8.19110513e-01]	[5.41779846e+02 8.59950989e+02 6.88203633e-01]	[4.85390289e+02 8.95963684e+02 7.86121011e-01]	[4.67409790e+02 8.93368835e+02 7.44706571e-01]	[4.85373932e+02 8.70188599e+02 7.14758992e-01]
[482.79071045 303.3079834 0.89911181]	[480.22503662 359.62030029 0.94969255]	[418.79663086 362.26647949 0.8741439 ]	[403.24511719 477.64001465 0.8809104 ]	[400.62542725 580.28509521 0.89353788]	[539.23205566 357.09060669 0.87814915]	[559.76544189 462.40771484 0.85988748]	[577.78704834 565.03607178 0.84078169]	[485.39764404 546.9753418 0.71970749]	[444.3760376 549.50463867 0.6937356 ]	[464.9052124 708.59777832 0.82064915]	[4.80369568e+02 8.57359314e+02 8.28363538e-01]	[526.41906738 544.45690918 0.72586668]	[534.11663818 706.05639648 0.83008254]	[5.44473877e+02 8.49765198e+02 8.38334680e-01]	[467.47366333 295.46588135 0.90376031]	[498.11572266 295.43432617 0.8984859 ]	[441.91790771 287.84014893 0.82375926]	[511.00894165 280.23913574 0.67836612]	[5.44474487e+02 8.93322144e+02 8.38903248e-01]	[5.64893860e+02 8.88203735e+02 8.25567424e-01]	[5.41881775e+02 8.57449890e+02 7.05166519e-01]	[4.85375488e+02 8.95967712e+02 7.86140740e-01]	[4.67396210e+02 8.93371948e+02 7.46729195e-01]	[4.85359283e+02 8.70144348e+02 7.07451403e-01]
[482.8125 303.30297852 0.89821535]	[480.26171875 359.61190796 0.94996947]	[421.14376831 362.24838257 0.87686116]	[403.25195312 477.65625 0.87962013]	[400.67541504 580.29736328 0.90305507]	[539.29058838 357.08850098 0.88387305]	[559.809021 462.39291382 0.86924392]	[580.25848389 565.02282715 0.85943139]	[485.44595337 546.95037842 0.71621472]	[444.42907715 547.03704834 0.6893937 ]	[464.93374634 708.61468506 0.82015473]	[4.82705597e+02 8.57372742e+02 8.29052627e-01]	[526.46746826 544.4331665 0.72382009]	[534.16876221 705.98162842 0.82997406]	[5.44503845e+02 8.52230591e+02 8.30641806e-01]	[469.96661377 295.4708252 0.89847267]	[498.14279175 295.45303345 0.90847719]	[444.31021118 287.88986206 0.81070566]	[511.0461731 282.71353149 0.67453223]	[5.44434814e+02 8.93372192e+02 8.26902211e-01]	[5.64870239e+02 8.90644592e+02 8.20882261e-01]	[5.41911682e+02 8.62523682e+02 7.06444561e-01]	[4.85388031e+02 8.95971802e+02 7.87601292e-01]	[4.67395966e+02 8.93383606e+02 7.48828709e-01]	[4.85391144e+02 8.70166504e+02 7.00124502e-01]
[482.85394287 305.78866577 0.89163399]	[480.30834961 359.63812256 0.94824177]	[421.16827393 362.28686523 0.87154263]	[403.28930664 477.66268921 0.87115335]	[400.69265747 580.29290771 0.90235406]	[541.71508789 357.10214233 0.89541548]	[562.24719238 464.83877563 0.86662769]	[580.28265381 565.05859375 0.86240757]	[487.92556763 549.53234863 0.70476663]	[446.92932129 552.13116455 0.67858887]	[467.39767456 708.64263916 0.80738074]	[4.82712158e+02 8.54906677e+02 8.35057497e-01]	[528.97509766 546.97900391 0.70485592]	[536.65216064 705.9574585 0.83011585]	[5.44530090e+02 8.52231873e+02 8.23574543e-01]	[470.03857422 295.48681641 0.89700317]	[498.1940918 295.4833374 0.92358816]	[444.37249756 287.88562012 0.80106878]	[511.08956909 285.25531006 0.67902881]	[5.44432251e+02 8.93415344e+02 8.20434034e-01]	[5.64882019e+02 8.90687073e+02 8.20385039e-01]	[5.44311279e+02 8.62540588e+02 7.06267715e-01]	[4.85416016e+02 8.95969360e+02 7.77798831e-01]	[4.67414093e+02 8.93383423e+02 7.41025269e-01]	[4.85398926e+02 8.70145569e+02 6.97846472e-01]
[482.93740845 305.78607178 0.87701428]	[480.35772705 359.64569092 0.94739884]	[421.2020874 362.27966309 0.8742764 ]	[403.34625244 477.62826538 0.85364145]	[400.7611084 580.32550049 0.90249109]	[541.76104736 357.10333252 0.90357846]	[562.24560547 462.34518433 0.87447524]	[580.31561279 565.05999756 0.8679415 ]	[487.96286011 547.00177002 0.70560938]	[446.96966553 549.57366943 0.67163825]	[467.40383911 708.67315674 0.79948437]	[4.82721558e+02 8.54900085e+02 8.36755216e-01]	[528.98730469 544.47064209 0.70333612]	[536.69769287 705.92297363 0.82172036]	[5.46919678e+02 8.52298096e+02 8.20753813e-01]	[475.06896973 295.49157715 0.90231121]	[500.64050293 295.48391724 0.93299079]	[444.41207886 287.80181885 0.80164009]	[513.64642334 285.26318359 0.64941311]	[5.44409546e+02 8.95849670e+02 8.07630897e-01]	[5.64857117e+02 8.90751160e+02 8.17741394e-01]	[5.44348267e+02 8.65085571e+02 7.08556771e-01]	[4.85408997e+02 8.95967651e+02 7.79628575e-01]	[4.67402496e+02 8.93380371e+02 7.45608449e-01]	[4.85412842e+02 8.70142700e+02 6.96123779e-01]
[485.37185669 305.79281616 0.86540157]	[482.7350769 359.66378784 0.94530022]	[421.24807739 362.28308105 0.87200654]	[405.84686279 475.17416382 0.8261131 ]	[400.7565918 580.32653809 0.90681612]	[541.81323242 357.11743164 0.91191429]	[562.29931641 462.33227539 0.88514054]	[580.35314941 565.06359863 0.87093461]	[488.00921631 547.00274658 0.70300561]	[449.5010376 552.06390381 0.67251277]	[467.48867798 708.60717773 0.80088335]	[4.82720612e+02 8.54880249e+02 8.37920725e-01]	[529.02124023 544.46783447 0.7011475 ]	[536.69696045 703.49688721 0.81934708]	[5.46922852e+02 8.52309998e+02 8.20551515e-01]	[475.1656189 295.50708008 0.91329718]	[500.68704224 295.47494507 0.93536925]	[446.91894531 285.32931519 0.78363961]	[518.63970947 282.70379639 0.70559692]	[5.44443481e+02 8.95897339e+02 7.94758856e-01]	[5.64890747e+02 8.90782593e+02 8.09625149e-01]	[5.44334290e+02 8.65118713e+02 7.15705574e-01]	[4.85402496e+02 8.95977844e+02 7.76283860e-01]	[4.67398651e+02 8.93379089e+02 7.40409076e-01]	[4.85397644e+02 8.70116089e+02 6.99548960e-01]
[485.37173462 305.79272461 0.8654058 ]	[482.73495483 359.66290283 0.94532609]	[421.24679565 362.28259277 0.87207085]	[405.84207153 477.59466553 0.82839239]	[400.75646973 580.32678223 0.90715313]	[541.81341553 357.11645508 0.91192889]	[562.29931641 462.3243103 0.88557905]	[580.35083008 565.05810547 0.87123895]	[488.01748657 546.98962402 0.70369554]	[449.49664307 549.57458496 0.67367381]	[467.48883057 708.5769043 0.80451608]	[4.82725006e+02 8.54898743e+02 8.35268259e-01]	[529.03643799 544.45629883 0.70110899]	[536.68267822 703.48016357 0.81914532]	[5.46927490e+02 8.52309204e+02 8.20940852e-01]	[475.1656189 295.50683594 0.91321826]	[500.68682861 295.47512817 0.93538189]	[446.9206543 285.328125 0.7837224]	[518.63977051 282.70431519 0.70582765]	[5.44438171e+02 8.95887878e+02 8.00360620e-01]	[5.64887329e+02 8.90777649e+02 8.12032640e-01]	[5.44341431e+02 8.65115112e+02 7.15697348e-01]	[4.85400421e+02 8.98427246e+02 7.74965405e-01]	[4.67399048e+02 8.93395264e+02 7.39632428e-01]	[4.85401550e+02 8.70132996e+02 7.00776935e-01]
[485.38986206 303.30947876 0.86426747]	[482.81350708 359.66030884 0.94407541]	[421.36001587 362.25183105 0.86095911]	[408.40081787 477.61300659 0.82287598]	[400.74075317 580.28106689 0.89354414]	[541.86761475 357.13314819 0.91771948]	[562.38806152 462.39279175 0.88421232]	[582.74084473 567.47558594 0.86952764]	[490.53649902 546.99707031 0.70364183]	[452.06506348 549.58288574 0.67840803]	[469.96286011 708.56341553 0.80414599]	[4.82719757e+02 8.54856873e+02 8.43148351e-01]	[529.07556152 544.46746826 0.69345897]	[536.70825195 705.89605713 0.82659405]	[5.46975586e+02 8.52323242e+02 8.16472709e-01]	[477.61566162 295.48937988 0.91361147]	[500.71270752 295.46557617 0.93720961]	[449.48199463 285.32943726 0.76278013]	[518.64794922 282.77828979 0.70380735]	[5.44475464e+02 8.95921997e+02 7.93359637e-01]	[5.64923767e+02 8.90812683e+02 8.11107099e-01]	[5.44367676e+02 8.65140991e+02 7.21903861e-01]	[4.85385040e+02 8.98436279e+02 7.78928578e-01]	[4.64947388e+02 8.93391541e+02 7.45057881e-01]	[4.85389618e+02 8.67679871e+02 7.01354980e-01]
[485.45199585 303.30874634 0.85749978]	[482.88015747 359.62860107 0.94071937]	[423.83682251 359.82147217 0.85826832]	[413.50411987 475.08636475 0.81202984]	[400.79391479 577.78826904 0.87201887]	[544.29058838 357.11917114 0.91152346]	[562.47515869 462.39794922 0.88265222]	[582.78161621 567.48114014 0.87700701]	[493.03518677 546.94708252 0.70268798]	[452.0791626 549.51098633 0.68023586]	[469.98025513 708.52740479 0.81167477]	[4.82732208e+02 8.54825012e+02 8.48400474e-01]	[531.61236572 544.42327881 0.69466507]	[539.16442871 703.45556641 0.82726014]	[5.47016174e+02 8.52341553e+02 8.17523479e-01]	[477.67642212 295.48776245 0.92518795]	[500.7718811 295.46368408 0.94658393]	[452.05993652 287.85516357 0.76036608]	[518.76916504 282.77389526 0.75541258]	[5.46928101e+02 8.95950562e+02 7.88764000e-01]	[5.64959778e+02 8.90836304e+02 8.09776187e-01]	[5.44379944e+02 8.67577209e+02 7.19849825e-01]	[4.85384064e+02 8.98429932e+02 7.74290681e-01]	[4.64944061e+02 8.93377197e+02 7.44790435e-01]	[4.85415466e+02 8.67646362e+02 7.02010751e-01]
[490.55834961 305.77249146 0.8447367 ]	[482.97399902 359.65216064 0.92520541]	[426.40847778 359.83166504 0.84332013]	[416.08056641 475.0980835 0.83578724]	[400.88217163 575.22570801 0.84842771]	[544.43164062 357.15200806 0.90755129]	[564.92944336 467.44482422 0.8576476 ]	[582.90039062 567.5413208 0.88311732]	[495.69998169 544.50030518 0.71739393]	[457.16427612 549.51446533 0.70773196]	[472.51919556 706.09490967 0.81760973]	[4.82735138e+02 8.54832520e+02 8.47440898e-01]	[536.74383545 544.39758301 0.71501422]	[539.25616455 703.40612793 0.83016694]	[5.47053101e+02 8.52318848e+02 8.16657305e-01]	[480.19107056 295.48547363 0.95294857]	[503.30001831 295.44863892 0.94437182]	[457.0802002 282.77313232 0.78312343]	[521.33666992 282.72348022 0.78798264]	[5.46990723e+02 8.95923889e+02 7.91513681e-01]	[5.65002014e+02 8.90794800e+02 8.09999406e-01]	[5.44429626e+02 8.65105713e+02 7.20023692e-01]	[4.85386505e+02 8.98480530e+02 7.70048916e-01]	[4.64948212e+02 8.93411621e+02 7.40469217e-01]	[4.85408844e+02 8.67643250e+02 7.03866124e-01]
[493.12130737 305.79034424 0.84886318]	[485.43902588 359.66339111 0.9121334 ]	[428.9979248 359.82196045 0.8324461 ]	[418.54898071 475.11044312 0.86353451]	[403.31311035 580.22473145 0.86082959]	[544.53723145 357.19421387 0.8927111 ]	[564.99603271 467.41589355 0.85820901]	[582.96350098 567.50512695 0.89044559]	[498.19659424 544.4899292 0.73372805]	[459.60079956 547.04284668 0.72048515]	[472.60345459 706.08380127 0.81924033]	[482.76193237 852.39202881 0.85396272]	[539.26208496 544.40362549 0.72763014]	[541.68878174 703.39263916 0.83942461]	[5.49514954e+02 8.52236877e+02 8.12016666e-01]	[480.24633789 295.48602295 0.9562158 ]	[503.38931274 295.45837402 0.93819356]	[457.20043945 285.23565674 0.80650467]	[521.41119385 285.2461853 0.73786384]	[5.47022888e+02 8.95941895e+02 7.93956518e-01]	[5.65043701e+02 8.90810730e+02 8.05879593e-01]	[5.44460754e+02 8.62533386e+02 7.12117374e-01]	[4.85372833e+02 8.98448059e+02 7.76262641e-01]	[4.64948486e+02 8.93379089e+02 7.49140263e-01]	[4.85436340e+02 8.67579834e+02 7.01043189e-01]
[495.68295288 305.79364014 0.85563707]	[487.95977783 359.6803894 0.89941931]	[431.53918457 362.20346069 0.83109033]	[418.62744141 477.62661743 0.88303339]	[405.92456055 580.30145264 0.83713984]	[547.01226807 357.20956421 0.87711966]	[565.05023193 467.40280151 0.84802395]	[585.33605957 567.5144043 0.88738686]	[500.6449585 544.43597412 0.74150598]	[459.66223145 546.9989624 0.72728693]	[475.13418579 706.05450439 0.82936901]	[4.82753784e+02 8.52380859e+02 8.52000177e-01]	[541.71844482 544.33959961 0.73555678]	[541.74761963 700.92199707 0.84648478]	[5.49589355e+02 8.52207642e+02 8.07700276e-01]	[480.32772827 295.47561646 0.95560634]	[503.50253296 295.46200562 0.91895771]	[459.69058228 285.24478149 0.8372739 ]	[523.85443115 285.31771851 0.67796123]	[5.47020386e+02 8.95948730e+02 7.94048071e-01]	[5.65056824e+02 8.90825928e+02 8.02168727e-01]	[5.44512695e+02 8.62508301e+02 7.03205049e-01]	[4.85402466e+02 8.98422974e+02 7.73203611e-01]	[4.67400116e+02 8.93365051e+02 7.42631912e-01]	[4.85417267e+02 8.65122681e+02 6.97462142e-01]
[498.23358154 305.8085022 0.87340623]	[493.04187012 359.6887207 0.88819182]	[436.58413696 362.19717407 0.84840959]	[418.68145752 475.12387085 0.87692177]	[408.46652222 580.32836914 0.83888143]	[549.54260254 359.5770874 0.8627345 ]	[567.4810791 467.41812134 0.83379632]	[585.38684082 567.48651123 0.88640398]	[500.71789551 544.47741699 0.75074857]	[459.73498535 547.02233887 0.73530805]	[477.64254761 706.01568604 0.83928299]	[482.77655029 852.36224365 0.85470045]	[541.76312256 544.40423584 0.74159551]	[541.75073242 700.87939453 0.84632826]	[5.49572693e+02 8.52246887e+02 8.10597241e-01]	[482.76519775 295.48648071 0.95756018]	[505.99755859 295.45803833 0.89814961]	[459.80639648 285.30645752 0.84116244]	[523.99841309 285.27124023 0.63620245]	[5.47010803e+02 8.98449036e+02 7.81703472e-01]	[5.67454102e+02 8.93234619e+02 7.98213243e-01]	[5.44513367e+02 8.62563782e+02 6.97552025e-01]	[4.85433929e+02 8.95983521e+02 7.76651502e-01]	[4.67433197e+02 8.93350403e+02 7.43676603e-01]	[4.85433105e+02 8.65083923e+02 6.89104795e-01]
[500.70809937 308.33016968 0.8884362 ]	[495.66156006 359.68856812 0.90328008]	[439.10006714 362.20809937 0.86324686]	[418.80297852 475.140625 0.88112557]	[413.59481812 577.79516602 0.83169097]	[552.13726807 357.23068237 0.85590422]	[567.5880127 464.91937256 0.82689577]	[585.50488281 567.51367188 0.87219846]	[500.79751587 544.38787842 0.76979792]	[459.79364014 544.49359131 0.75203145]	[477.72201538 706.04193115 0.84929961]	[4.82778687e+02 8.54823181e+02 8.40317190e-01]	[541.82666016 544.33178711 0.75659341]	[541.79974365 700.89685059 0.85580933]	[5.49562500e+02 8.52306580e+02 8.06834459e-01]	[482.88964844 295.53445435 0.94950533]	[508.51803589 295.51220703 0.90200275]	[462.22686768 285.30880737 0.83901507]	[526.49383545 282.78131104 0.69129574]	[5.47036255e+02 8.98477112e+02 7.77919173e-01]	[5.67495178e+02 8.93254822e+02 7.99447715e-01]	[5.44502014e+02 8.65120544e+02 6.93927467e-01]	[4.85447632e+02 8.98460876e+02 7.67768919e-01]	[4.67434601e+02 8.93399292e+02 7.37682700e-01]	[4.85430023e+02 8.67615662e+02 6.86107159e-01]
[500.83883667 310.89529419 0.90517038]	[498.24493408 359.71194458 0.93038619]	[439.21395874 362.22747803 0.87494302]	[421.25976562 472.56985474 0.86798251]	[416.13357544 577.76843262 0.84709513]	[557.22125244 359.5788269 0.86945641]	[572.60998535 467.47271729 0.79668605]	[585.58288574 570.10211182 0.84079772]	[500.86297607 541.81445312 0.76009166]	[462.20202637 541.90100098 0.75275302]	[480.1234436 706.02453613 0.84949791]	[4.82765747e+02 8.54808228e+02 8.45535874e-01]	[541.85803223 541.7489624 0.74732995]	[541.83203125 700.83270264 0.86132592]	[5.49571533e+02 8.52314453e+02 8.05652797e-01]	[485.40756226 295.58346558 0.93521869]	[513.6206665 295.56640625 0.8942613 ]	[462.32965088 285.32699585 0.83401078]	[529.05181885 282.78173828 0.72859424]	[5.47034241e+02 8.98495239e+02 7.77317762e-01]	[5.67498108e+02 8.93270142e+02 8.01910758e-01]	[5.46934448e+02 8.65131226e+02 6.95396304e-01]	[4.85451721e+02 8.98478210e+02 7.63457119e-01]	[4.67435852e+02 8.93407104e+02 7.35925078e-01]	[4.85398621e+02 8.67601807e+02 6.86448097e-01]
[503.29559326 310.87704468 0.90058953]	[500.73428345 359.68658447 0.94910401]	[441.67449951 362.21380615 0.87831849]	[421.31484985 475.11608887 0.87936848]	[418.54483032 577.78271484 0.85839581]	[559.79284668 357.21902466 0.88736606]	[577.73358154 467.47268677 0.80448145]	[588.0246582 567.57843018 0.83751875]	[503.27667236 541.83972168 0.75192177]	[462.27267456 541.90441895 0.74717939]	[480.18652344 705.95043945 0.85157079]	[4.82768158e+02 8.54817627e+02 8.41157138e-01]	[541.92919922 541.77984619 0.74021184]	[541.87139893 700.87866211 0.86626035]	[5.49575378e+02 8.52336609e+02 8.01182032e-01]	[488.00006104 295.57965088 0.90952808]	[518.65545654 295.57821655 0.91819108]	[462.46011353 287.8807373 0.8080349 ]	[531.5994873 287.8338623 0.69106913]	[5.47039551e+02 8.98489136e+02 7.75449276e-01]	[5.67501099e+02 8.93265442e+02 8.06495786e-01]	[5.46927856e+02 8.67590881e+02 6.93184972e-01]	[4.85437592e+02 8.98457031e+02 7.65778065e-01]	[4.67423645e+02 8.93392273e+02 7.36188114e-01]	[4.85413391e+02 8.67623108e+02 6.84042096e-01]
[503.46984863 308.36633301 0.87692153]	[500.90512085 359.69570923 0.94613665]	[441.77609253 362.22119141 0.87679911]	[423.79095459 475.10443115 0.85680282]	[418.64685059 575.14599609 0.86864513]	[562.34515381 359.56481934 0.91414469]	[580.28985596 464.85324097 0.84720522]	[590.58959961 567.5357666 0.81873715]	[503.37356567 541.9083252 0.75702125]	[462.37283325 544.37786865 0.73795956]	[480.23562622 705.94146729 0.8465085 ]	[4.82773407e+02 8.52377563e+02 8.51360083e-01]	[544.32702637 541.86804199 0.75379312]	[541.93548584 700.93170166 0.8679592 ]	[5.49583313e+02 8.52329956e+02 8.02953482e-01]	[495.60714722 295.57965088 0.91262352]	[521.17175293 295.52737427 0.93469429]	[467.43933105 290.37493896 0.77268422]	[536.73443604 282.7557373 0.7204563 ]	[5.47029175e+02 8.98508118e+02 7.76423275e-01]	[5.67495911e+02 8.93279541e+02 8.09542179e-01]	[5.46942383e+02 8.67577332e+02 6.88403070e-01]	[4.85460602e+02 8.98427307e+02 7.67101824e-01]	[4.67449921e+02 8.93368713e+02 7.36655593e-01]	[4.85401398e+02 8.65130127e+02 6.89397335e-01]
[505.9486084 305.83062744 0.85974216]	[503.40109253 359.66503906 0.9398852 ]	[444.38821411 359.75891113 0.86079437]	[426.36151123 472.53671265 0.82098567]	[418.75930786 577.75543213 0.87303966]	[564.82617188 359.57116699 0.91928393]	[582.76373291 462.39624023 0.86939687]	[593.18218994 567.49523926 0.80751216]	[503.4927063 541.8237915 0.73761952]	[464.83200073 541.85943604 0.71214426]	[480.28866577 703.44586182 0.84832776]	[4.82783844e+02 8.52365417e+02 8.44891429e-01]	[544.45733643 541.79754639 0.75427395]	[544.32702637 703.43609619 0.88170552]	[5.49567871e+02 8.52394958e+02 7.96610713e-01]	[498.17367554 295.55450439 0.92973495]	[521.2734375 295.51043701 0.95313919]	[475.06799316 292.88647461 0.75206459]	[539.25598145 287.80175781 0.74561137]	[5.47031982e+02 8.98488220e+02 7.74357617e-01]	[5.67488831e+02 8.93267578e+02 8.12906981e-01]	[5.46926331e+02 8.67677979e+02 7.07002461e-01]	[4.85467529e+02 8.98434509e+02 7.68237352e-01]	[4.67455261e+02 8.93373108e+02 7.32244432e-01]	[4.85416595e+02 8.67599304e+02 6.75184846e-01]
[511.04049683 305.85494995 0.84303832]	[503.48214722 359.69033813 0.92938435]	[446.93145752 359.78231812 0.84951991]	[434.04443359 470.0241394 0.8119027 ]	[421.20928955 577.7310791 0.87734717]	[564.95251465 359.57632446 0.91660821]	[582.92852783 464.89837646 0.87270814]	[598.23504639 567.56665039 0.81040192]	[505.95605469 544.3404541 0.73514831]	[464.93890381 544.39569092 0.71075642]	[480.32098389 703.48352051 0.84912229]	[4.82786041e+02 8.54814331e+02 8.40538859e-01]	[546.92932129 541.89733887 0.74127936]	[544.35076904 703.36499023 0.87301469]	[5.52061279e+02 8.54823425e+02 7.89247692e-01]	[500.69140625 295.54391479 0.95368385]	[523.80395508 295.52258301 0.95896161]	[477.59378052 287.80755615 0.76383179]	[541.84100342 287.82653809 0.77621716]	[5.47013062e+02 8.98517029e+02 7.70738244e-01]	[5.67479553e+02 8.93296631e+02 8.09778750e-01]	[5.46961365e+02 8.67713379e+02 6.95191979e-01]	[4.85464630e+02 8.98442566e+02 7.65904903e-01]	[4.67446136e+02 8.93383301e+02 7.33279645e-01]	[4.85423279e+02 8.67654175e+02 6.86389208e-01]
[513.62664795 308.3503418 0.84748143]	[505.9815979 359.70114136 0.90953171]	[452.02731323 359.82479858 0.83612603]	[436.5949707 470.01556396 0.83079708]	[421.25622559 577.72833252 0.87725979]	[565.06616211 359.5791626 0.89561737]	[585.38781738 469.96105957 0.86087209]	[600.80737305 570.06274414 0.83100265]	[508.48162842 541.89056396 0.71391332]	[467.49111938 544.35418701 0.69067091]	[482.71270752 705.98419189 0.85139066]	[4.82809204e+02 8.54858765e+02 8.34823430e-01]	[547.05657959 541.85412598 0.71094918]	[544.39086914 703.40704346 0.87133992]	[5.52071106e+02 8.54865479e+02 7.85477638e-01]	[500.76086426 295.56555176 0.95861959]	[523.90509033 295.53955078 0.95130479]	[480.12921143 287.85546875 0.80188143]	[541.94512939 287.86880493 0.77133644]	[5.47008179e+02 9.00986633e+02 7.72248030e-01]	[5.67485046e+02 8.93309082e+02 8.15743923e-01]	[5.46962585e+02 8.70137634e+02 6.97266400e-01]	[4.85474731e+02 8.98452881e+02 7.66640246e-01]	[4.67452454e+02 8.93387512e+02 7.31200933e-01]	[4.85444366e+02 8.67710388e+02 6.85019314e-01]
[513.62652588 308.3508606 0.84754395]	[505.97885132 359.69989014 0.91013682]	[452.02252197 359.8223877 0.83588618]	[436.59307861 470.01290894 0.82986307]	[421.25692749 577.73498535 0.87860143]	[565.06500244 359.57821655 0.89543515]	[585.38378906 469.96469116 0.86079323]	[600.80371094 570.0567627 0.83187807]	[508.48617554 541.90332031 0.71413171]	[467.49435425 544.36688232 0.69047904]	[482.71520996 705.99456787 0.85214233]	[4.82804626e+02 8.54875427e+02 8.32243145e-01]	[547.05554199 541.86651611 0.71051359]	[544.39172363 703.40844727 0.87160385]	[5.52069885e+02 8.54876038e+02 7.83447444e-01]	[500.76168823 295.56640625 0.95889926]	[523.90429688 295.5406189 0.9513824 ]	[480.13262939 287.85348511 0.80277276]	[541.94329834 287.86859131 0.77166772]	[5.47012939e+02 9.00997009e+02 7.72983789e-01]	[5.67488708e+02 8.93317261e+02 8.15553784e-01]	[5.46961853e+02 8.70149780e+02 6.99062467e-01]	[4.85475189e+02 8.98459656e+02 7.64738798e-01]	[4.67450104e+02 8.93394226e+02 7.29319334e-01]	[4.85445435e+02 8.70124146e+02 6.85387433e-01]
[518.66149902 308.37387085 0.86025202]	[511.03829956 359.75741577 0.88296038]	[454.62536621 362.20916748 0.84280533]	[439.11566162 475.06509399 0.86121905]	[423.85806274 577.69970703 0.84229177]	[570.05932617 359.70431519 0.86117393]	[585.50061035 470.02346802 0.8556934 ]	[603.27203369 570.02642822 0.85855424]	[513.61676025 544.47790527 0.70428944]	[475.11929321 546.96350098 0.68823183]	[482.78741455 706.02020264 0.85985279]	[4.82812469e+02 8.54898987e+02 8.27000082e-01]	[554.63867188 544.42877197 0.69109941]	[544.47888184 705.91900635 0.87065059]	[5.52062378e+02 8.54889954e+02 7.82763302e-01]	[500.86206055 295.5541687 0.95833236]	[526.4342041 295.51416016 0.92145908]	[480.265625 287.881073 0.82903534]	[544.45410156 287.81744385 0.71418875]	[5.47037048e+02 9.01040161e+02 7.63188660e-01]	[5.67504395e+02 8.93335083e+02 8.06430697e-01]	[5.46931824e+02 8.70154419e+02 6.96492434e-01]	[4.85460602e+02 8.98492615e+02 7.62156010e-01]	[4.67436401e+02 8.93416870e+02 7.26619422e-01]	[4.85469086e+02 8.70157898e+02 6.88161254e-01]
[521.1640625 308.39779663 0.88029981]	[516.16308594 359.77664185 0.89337349]	[457.20901489 362.25939941 0.85492045]	[439.18902588 475.0916748 0.87390661]	[428.94842529 577.7880249 0.82488441]	[572.67047119 359.70568848 0.85367519]	[587.97235107 470.00753784 0.83742166]	[603.3895874 567.57067871 0.87558067]	[518.64025879 544.43109131 0.71070844]	[477.72033691 544.46459961 0.71050614]	[482.82839966 706.09588623 0.86559969]	[4.82817719e+02 8.57387878e+02 8.17950189e-01]	[557.24914551 544.42749023 0.70245874]	[546.93237305 706.04003906 0.8619622 ]	[5.52077087e+02 8.54897827e+02 7.79587209e-01]	[503.33398438 295.59683228 0.96196389]	[528.97009277 295.54415894 0.90835047]	[482.71420288 287.80093384 0.82390994]	[546.9855957 285.26275635 0.73080719]	[5.47021240e+02 9.01060974e+02 7.61222363e-01]	[5.67500977e+02 8.93350342e+02 8.01483512e-01]	[5.46938843e+02 8.70173157e+02 6.92135930e-01]	[4.85439575e+02 8.98495789e+02 7.70787537e-01]	[4.67423004e+02 8.93425049e+02 7.31625259e-01]	[4.85475311e+02 8.70225769e+02 6.89657331e-01]
[521.40264893 310.91070557 0.90546381]	[521.18200684 359.73132324 0.93947905]	[459.79727173 362.21435547 0.88251853]	[441.78570557 472.5904541 0.86884534]	[436.61859131 575.23498535 0.83691663]	[580.27276611 359.61798096 0.8784588 ]	[590.63043213 472.52676392 0.79856437]	[605.8949585 570.0960083 0.86827224]	[521.18615723 544.32653809 0.73121619]	[480.23770142 544.3572998 0.7344678 ]	[482.95385742 706.03918457 0.84963679]	[4.82849609e+02 8.54917175e+02 8.22445869e-01]	[559.82952881 541.9039917 0.71636355]	[547.04846191 706.0090332 0.83219457]	[5.52122070e+02 8.54901733e+02 7.75190175e-01]	[505.99438477 295.60247803 0.9211179 ]	[536.64599609 295.59555054 0.8947072 ]	[482.93283081 287.85137939 0.80881035]	[552.06982422 285.3269043 0.72845042]	[5.47042542e+02 9.01055298e+02 7.51403213e-01]	[5.67512512e+02 8.93348694e+02 7.92729914e-01]	[5.46935120e+02 8.70173706e+02 6.86578155e-01]	[4.85431244e+02 8.98458313e+02 7.73946166e-01]	[4.67426300e+02 8.93387573e+02 7.36325324e-01]	[4.87937195e+02 8.70208801e+02 6.90678000e-01]
[523.82116699 310.9105835 0.90404344]	[521.29571533 359.74493408 0.94906038]	[462.20233154 362.24612427 0.87940419]	[441.84216309 475.12371826 0.88112658]	[436.67840576 577.79107666 0.86363637]	[582.78259277 359.60891724 0.89433312]	[595.74255371 470.04400635 0.78764558]	[606.00170898 570.08892822 0.85646564]	[521.30133057 541.87683105 0.73779517]	[480.34051514 541.89807129 0.74615371]	[485.37130737 706.01861572 0.84010291]	[4.82873810e+02 8.54866394e+02 8.25693309e-01]	[562.28637695 541.86517334 0.72523218]	[549.54455566 706.0279541 0.83026707]	[5.52136597e+02 8.54905640e+02 7.72767425e-01]	[508.53820801 295.6053772 0.90834528]	[539.18927002 295.60284424 0.91667652]	[485.40286255 290.42208862 0.79146641]	[554.64099121 287.88354492 0.72521228]	[5.47046082e+02 9.01045166e+02 7.45664597e-01]	[5.67513733e+02 8.93341248e+02 7.85936594e-01]	[5.46948364e+02 8.70187805e+02 6.91448987e-01]	[4.85418152e+02 8.98451233e+02 7.77134299e-01]	[4.67422150e+02 8.93373047e+02 7.38351643e-01]	[4.87967834e+02 8.70174561e+02 6.87980056e-01]
[523.9319458 310.88745117 0.89237386]	[523.76672363 359.79187012 0.94119972]	[462.3182373 362.24639893 0.87446827]	[441.92123413 475.15640259 0.86600274]	[439.09030151 577.7565918 0.86276478]	[582.91564941 359.69564819 0.9071424 ]	[600.74127197 467.48516846 0.80585241]	[606.11621094 572.58221436 0.83566654]	[521.40826416 541.80841064 0.7376647 ]	[482.73883057 541.82141113 0.73657286]	[485.41812134 705.93756104 0.81659257]	[4.82870453e+02 8.57361511e+02 8.16424727e-01]	[562.38146973 541.81213379 0.73606384]	[552.09558105 705.98968506 0.82054317]	[5.52143433e+02 8.54903931e+02 7.72953153e-01]	[513.60162354 295.60952759 0.90608996]	[539.29785156 295.56945801 0.93110913]	[487.93896484 290.41226196 0.76166207]	[557.24206543 287.79602051 0.74541765]	[5.49509827e+02 9.01051147e+02 7.43657112e-01]	[5.67532776e+02 8.93349365e+02 7.84167826e-01]	[5.46939148e+02 8.70188293e+02 6.92987204e-01]	[4.85414978e+02 8.98474060e+02 7.74516940e-01]	[4.67423492e+02 8.93392944e+02 7.34857380e-01]	[4.87946167e+02 8.70228394e+02 6.89284503e-01]
[523.93139648 310.88748169 0.892663 ]	[523.76586914 359.7906189 0.9407174 ]	[462.31890869 362.24685669 0.87438458]	[441.92254639 475.15524292 0.8651166 ]	[439.09317017 577.75268555 0.86273384]	[582.91564941 359.6940918 0.90749133]	[600.74688721 467.47070312 0.80881071]	[606.11883545 570.12322998 0.83500934]	[521.41021729 541.79650879 0.73724514]	[482.7401123 541.80822754 0.73547804]	[485.41647339 705.92022705 0.81402433]	[4.82871002e+02 8.54906982e+02 8.18121910e-01]	[562.38299561 541.79943848 0.73550278]	[552.09521484 705.98291016 0.82064331]	[5.52142273e+02 8.54904297e+02 7.73509562e-01]	[513.60009766 295.61004639 0.90607518]	[539.29718018 295.56945801 0.93108988]	[487.93914795 290.4156189 0.76227468]	[557.24188232 287.79421997 0.74485928]	[5.49498291e+02 9.01059875e+02 7.44337559e-01]	[5.67526794e+02 8.93355591e+02 7.83270895e-01]	[5.46942383e+02 8.70189514e+02 6.93529785e-01]	[4.85407745e+02 8.98474365e+02 7.75515318e-01]	[4.67419495e+02 8.93391968e+02 7.35420883e-01]	[4.87948456e+02 8.70211182e+02 6.87958181e-01]
[524.02209473 310.8633728 0.87436384]	[523.87713623 359.75808716 0.94015187]	[464.84432983 359.82504272 0.86042362]	[444.37823486 475.07382202 0.83622855]	[439.12954712 575.19189453 0.86444461]	[585.34570312 359.67111206 0.91375893]	[600.84381104 464.93685913 0.83931381]	[608.54064941 572.61968994 0.82405412]	[523.80407715 541.74487305 0.73544502]	[482.78338623 541.74591064 0.72708863]	[485.4916687 703.49694824 0.80266362]	[4.82878021e+02 8.54918457e+02 8.14643621e-01]	[562.43469238 541.74865723 0.73659551]	[554.63897705 705.97796631 0.81545925]	[5.52125671e+02 8.54890686e+02 7.74593771e-01]	[516.17602539 295.61904907 0.91526818]	[541.73791504 295.56045532 0.94753653]	[493.04888916 292.94436646 0.74836498]	[559.75024414 287.81103516 0.75597632]	[5.49505127e+02 9.01056396e+02 7.42122233e-01]	[5.67524292e+02 8.93347839e+02 7.82072067e-01]	[5.44499023e+02 8.70175781e+02 6.91763818e-01]	[4.85436676e+02 8.98504822e+02 7.70687401e-01]	[4.67446259e+02 8.93415833e+02 7.31923223e-01]	[4.87944733e+02 8.70212036e+02 6.86176836e-01]
[526.45471191 308.34130859 0.86101019]	[523.953125 359.74298096 0.93385327]	[464.95611572 359.81478882 0.85207617]	[446.96032715 472.59771729 0.81098801]	[439.21011353 575.1963501 0.86883581]	[585.43225098 359.63876343 0.91246295]	[603.35125732 467.40524292 0.85201615]	[611.07550049 570.03619385 0.81532788]	[523.86474609 541.83294678 0.75007075]	[482.80908203 541.84002686 0.7402699 ]	[488.0032959 705.91137695 0.80133533]	[4.82875336e+02 8.54898560e+02 8.16669226e-01]	[564.84265137 541.85443115 0.74815941]	[557.21490479 705.97137451 0.82297933]	[5.52140259e+02 8.54876587e+02 7.72704244e-01]	[518.68243408 295.57620239 0.92434287]	[541.80535889 295.52624512 0.95412433]	[495.67886353 290.44995117 0.75024796]	[562.23083496 285.31698608 0.78090727]	[5.49505432e+02 9.01059753e+02 7.42458582e-01]	[5.67530396e+02 8.93351868e+02 7.82242358e-01]	[5.44492371e+02 8.70160645e+02 6.87677324e-01]	[4.85462402e+02 8.98496643e+02 7.69641280e-01]	[4.67462708e+02 8.93411560e+02 7.29419529e-01]	[4.87937347e+02 8.70186157e+02 6.81778491e-01]
[529.07403564 308.35195923 0.84433681]	[526.45037842 359.77386475 0.90948218]	[470.02813721 362.20928955 0.83432275]	[454.62652588 472.57611084 0.81758529]	[441.67510986 575.17321777 0.86474878]	[585.57507324 359.67538452 0.89685893]	[603.48388672 464.91937256 0.86460745]	[613.63970947 567.49603271 0.82016921]	[523.93988037 544.35974121 0.74406642]	[482.87490845 544.36749268 0.73317909]	[488.0262146 706.01702881 0.80477875]	[4.82879486e+02 8.54879944e+02 8.18589032e-01]	[564.92242432 544.36328125 0.74103075]	[559.70526123 706.00628662 0.84316576]	[5.52152161e+02 8.54897400e+02 7.69373953e-01]	[521.20025635 295.55178833 0.94836867]	[544.32629395 295.53573608 0.95984089]	[498.21383667 287.8677063 0.76702577]	[562.39678955 290.39489746 0.81579101]	[5.49528381e+02 9.01045959e+02 7.43396282e-01]	[5.67543274e+02 8.93345398e+02 7.84980714e-01]	[5.44498047e+02 8.70167603e+02 6.97971344e-01]	[4.85465424e+02 8.98486084e+02 7.70872533e-01]	[4.67463928e+02 8.93403870e+02 7.29209065e-01]	[4.87946533e+02 8.70177734e+02 6.78404093e-01]
[531.59863281 308.34658813 0.84556872]	[526.527771 359.79696655 0.89618695]	[472.54003906 362.23962402 0.83419096]	[457.08688354 472.57418823 0.82798707]	[441.73529053 575.14733887 0.86107939]	[588.02813721 359.71612549 0.88358903]	[605.91088867 469.9571228 0.84701997]	[616.21588135 567.58624268 0.81056374]	[523.99395752 541.88830566 0.73029375]	[482.91668701 541.89801025 0.72258139]	[490.55834961 705.98242188 0.79687232]	[4.82882538e+02 8.54812256e+02 8.26656640e-01]	[564.99237061 541.90612793 0.73449272]	[559.76556396 706.03930664 0.85465097]	[5.54621094e+02 8.54887207e+02 7.71675825e-01]	[521.24542236 295.54434204 0.95412493]	[544.37109375 295.5295105 0.96055555]	[500.65020752 287.85336304 0.78360075]	[562.45782471 290.35122681 0.81459272]	[5.49542419e+02 9.01052063e+02 7.45328188e-01]	[5.67554321e+02 8.93346985e+02 7.86291301e-01]	[5.44497192e+02 8.70151123e+02 6.94991946e-01]	[4.87918091e+02 8.98464417e+02 7.69823670e-01]	[4.67478943e+02 8.93384888e+02 7.28901803e-01]	[4.87939667e+02 8.70114929e+02 6.71870172e-01]
[534.1362915 308.37301636 0.8475529 ]	[529.01385498 359.78771973 0.89089024]	[475.07272339 362.21743774 0.83867931]	[457.12878418 472.59249878 0.83291095]	[441.8008728 572.65887451 0.85711491]	[588.08575439 359.73272705 0.8705194 ]	[605.95617676 472.53598022 0.84949565]	[616.2555542 572.58380127 0.80530626]	[524.01287842 541.87255859 0.7307871 ]	[482.94247437 541.88946533 0.71738714]	[493.07766724 705.94805908 0.79496741]	[4.82885010e+02 8.52387268e+02 8.26944888e-01]	[564.99963379 541.87591553 0.73885274]	[559.79595947 706.02862549 0.85624337]	[5.54632324e+02 8.54903381e+02 7.68766820e-01]	[521.28570557 295.54772949 0.95545179]	[544.44213867 295.53936768 0.95324051]	[500.73382568 287.80178833 0.80181646]	[564.86834717 287.86050415 0.81447095]	[5.49546753e+02 9.01045044e+02 7.40702868e-01]	[5.67557556e+02 8.93344055e+02 7.81798065e-01]	[5.46925049e+02 8.70163757e+02 6.94198728e-01]	[4.87924072e+02 8.98456970e+02 7.67518401e-01]	[4.67481995e+02 8.93376465e+02 7.26614058e-01]	[4.87931702e+02 8.67685852e+02 6.67481542e-01]
[536.64520264 308.36380005 0.84712124]	[531.55023193 359.80203247 0.87887943]	[475.11245728 362.20278931 0.84183401]	[457.13821411 472.59085083 0.83778691]	[441.806427 575.171875 0.86300206]	[590.59899902 359.79443359 0.85020596]	[606.01635742 475.07150269 0.84927964]	[618.74298096 570.11053467 0.80887145]	[526.41131592 541.86212158 0.72411752]	[482.9708252 541.85766602 0.70567095]	[495.60482788 705.97497559 0.80947691]	[4.82893890e+02 8.52381653e+02 8.28414083e-01]	[565.03546143 541.88696289 0.73032266]	[559.79693604 706.0378418 0.86078846]	[5.54640991e+02 8.54915955e+02 7.67638981e-01]	[521.32208252 295.51959229 0.95260054]	[544.51165771 295.52032471 0.93729734]	[500.75973511 285.29019165 0.80939388]	[564.91760254 287.87203979 0.7944715 ]	[5.49525940e+02 9.01042725e+02 7.40289390e-01]	[5.67545288e+02 8.93345886e+02 7.79093087e-01]	[5.46938354e+02 8.70173950e+02 6.94124162e-01]	[4.87936615e+02 8.98438782e+02 7.70427942e-01]	[4.69961273e+02 8.93365662e+02 7.28695571e-01]	[4.87932190e+02 8.67679565e+02 6.69011235e-01]
[536.73638916 308.37921143 0.85414386]	[531.60241699 359.79690552 0.87871081]	[475.16433716 362.20339966 0.84551972]	[457.19223022 472.58633423 0.84705275]	[441.84475708 575.14416504 0.85859168]	[590.6328125 359.78601074 0.84868228]	[606.00616455 472.57180786 0.84636575]	[618.82952881 572.59655762 0.81654751]	[526.44415283 541.83172607 0.71859622]	[485.39208984 541.81335449 0.69615018]	[495.61407471 706.00183105 0.80802065]	[4.82881958e+02 8.54802673e+02 8.28578889e-01]	[565.06451416 541.86346436 0.72259235]	[559.81262207 706.06884766 0.86692262]	[5.54643005e+02 8.57365051e+02 7.66133428e-01]	[521.38269043 295.53393555 0.95596862]	[546.93334961 295.51852417 0.92485821]	[500.84179688 285.28948975 0.81740201]	[565.00311279 285.30700684 0.78249341]	[5.49519531e+02 9.01046570e+02 7.40946174e-01]	[5.67540466e+02 8.93355286e+02 7.79858291e-01]	[5.46944702e+02 8.70187439e+02 6.95029676e-01]	[4.87920166e+02 8.98446960e+02 7.72322595e-01]	[4.67484955e+02 8.93372070e+02 7.30634451e-01]	[4.87919647e+02 8.67704224e+02 6.70497894e-01]
[539.19500732 308.37762451 0.86041355]	[531.6159668 359.80175781 0.8766892 ]	[477.59997559 362.21875 0.84640646]	[459.57998657 472.58862305 0.85224414]	[441.87380981 572.66967773 0.85090852]	[590.63226318 359.78378296 0.85026026]	[606.00817871 470.04067993 0.84590781]	[621.30914307 572.57635498 0.82603365]	[526.50048828 541.81439209 0.70812893]	[485.44400024 541.78723145 0.68274426]	[495.63790894 705.97766113 0.80894297]	[4.82881866e+02 8.54804565e+02 8.28105211e-01]	[567.49438477 541.8427124 0.70854282]	[559.80535889 706.06402588 0.86514282]	[5.54635803e+02 8.57382263e+02 7.64366925e-01]	[523.76654053 295.54211426 0.95921957]	[546.98400879 295.52560425 0.91864061]	[500.87799072 285.27456665 0.826814 ]	[565.03363037 285.32720947 0.75710255]	[5.49518799e+02 9.01059021e+02 7.40049958e-01]	[5.67543640e+02 8.93364746e+02 7.77729571e-01]	[5.46942749e+02 8.70205933e+02 6.96486890e-01]	[4.85476501e+02 8.98452087e+02 7.72225261e-01]	[4.67474640e+02 8.93375061e+02 7.30579138e-01]	[4.87924194e+02 8.67711975e+02 6.70608163e-01]
[539.21948242 308.39199829 0.86435533]	[534.1204834 359.8079834 0.8775357]	[477.62313843 362.22994995 0.85040736]	[459.6027832 472.59945679 0.85692239]	[441.89904785 572.65948486 0.84627205]	[593.11230469 359.78717041 0.84954053]	[606.02886963 469.97561646 0.84378368]	[621.32244873 572.61090088 0.82830876]	[526.51519775 541.84680176 0.70862627]	[485.45184326 541.80981445 0.6858173 ]	[495.67810059 706.00518799 0.81359762]	[4.82879944e+02 8.54814514e+02 8.27585816e-01]	[567.5246582 541.88555908 0.70534182]	[559.80566406 706.0612793 0.86439967]	[5.54636475e+02 8.57374268e+02 7.64786661e-01]	[523.78381348 295.55447388 0.95958936]	[547.01531982 295.53210449 0.91507363]	[503.23519897 285.31454468 0.8117463 ]	[565.07659912 287.82315063 0.75384659]	[5.49519287e+02 9.01053955e+02 7.39857376e-01]	[5.67543762e+02 8.93359558e+02 7.78064787e-01]	[5.46941284e+02 8.70199829e+02 6.96407497e-01]	[4.85466949e+02 8.98459473e+02 7.73349941e-01]	[4.67466736e+02 8.93378113e+02 7.31366694e-01]	[4.87924225e+02 8.70121033e+02 6.70658529e-01]
[539.25524902 310.87591553 0.87241167]	[534.13244629 359.81561279 0.87708509]	[477.63864136 362.23379517 0.85373348]	[459.60531616 475.06399536 0.85787404]	[441.91134644 572.66711426 0.84366274]	[593.12335205 359.80001831 0.84833926]	[606.05670166 472.51712036 0.83748549]	[621.32250977 572.60620117 0.82818687]	[526.5133667 541.85626221 0.70767766]	[485.44287109 541.81695557 0.68420857]	[495.66769409 705.98126221 0.80369264]	[4.82882721e+02 8.54790527e+02 8.28971505e-01]	[567.52453613 541.890625 0.70310628]	[559.8260498 706.0836792 0.86473674]	[5.54634644e+02 8.57369690e+02 7.64447868e-01]	[523.80401611 295.57241821 0.96022862]	[547.05328369 295.54891968 0.91256809]	[503.23678589 285.29748535 0.81490988]	[567.46032715 287.7963562 0.75137341]	[5.49510620e+02 9.01061951e+02 7.40776420e-01]	[5.67539673e+02 8.93364746e+02 7.77429938e-01]	[5.46937378e+02 8.70196106e+02 6.95108533e-01]	[4.85462738e+02 8.98453003e+02 7.71563113e-01]	[4.67461456e+02 8.93370667e+02 7.30890453e-01]	[4.87921112e+02 8.67695190e+02 6.68056726e-01]
[539.25537109 310.88369751 0.87444818]	[534.14093018 359.81604004 0.87815112]	[477.65371704 362.24041748 0.85496593]	[459.61294556 475.07580566 0.85947484]	[441.92779541 575.14746094 0.84165895]	[593.11590576 359.80377197 0.84753561]	[606.0479126 470.0038147 0.84178984]	[621.31896973 570.12182617 0.82762015]	[526.52947998 544.33355713 0.70511347]	[485.47229004 541.89263916 0.67817295]	[495.66473389 706.07763672 0.80381477]	[4.82877106e+02 8.54819763e+02 8.27365518e-01]	[567.53277588 544.35479736 0.70361233]	[559.80853271 706.09075928 0.86388814]	[5.54628845e+02 8.57381348e+02 7.64085770e-01]	[523.80413818 295.57992554 0.96149492]	[547.04876709 295.55487061 0.91401845]	[503.24780273 285.25827026 0.81191719]	[567.4921875 285.26553345 0.76121181]	[5.49500000e+02 9.01059875e+02 7.37863660e-01]	[5.67532410e+02 8.93364441e+02 7.77074039e-01]	[5.46944458e+02 8.70204407e+02 6.91994607e-01]	[4.85470886e+02 8.98457336e+02 7.72934854e-01]	[4.67468781e+02 8.93375549e+02 7.31217980e-01]	[4.85476990e+02 8.67708923e+02 6.67509079e-01]
[539.26031494 310.88470459 0.87549192]	[534.15527344 359.81854248 0.87819296]	[477.65609741 362.2444458 0.85508108]	[459.61520386 475.09539795 0.86266416]	[444.31643677 575.14459229 0.83772808]	[593.13690186 359.80328369 0.84789473]	[606.04870605 469.98831177 0.84085912]	[621.30743408 572.59088135 0.82542646]	[526.5333252 544.34710693 0.70327234]	[485.47653198 541.89904785 0.6760177 ]	[495.64248657 706.08325195 0.79999155]	[4.82874878e+02 8.54818787e+02 8.27937245e-01]	[567.54034424 544.37512207 0.70224667]	[559.81066895 706.08703613 0.86435771]	[5.54625549e+02 8.57378906e+02 7.64103472e-01]	[523.80688477 295.57672119 0.96174949]	[547.05505371 295.55752563 0.91329074]	[503.23764038 282.78207397 0.81449258]	[567.49798584 285.26705933 0.75981063]	[5.49499695e+02 9.01054077e+02 7.39466190e-01]	[5.67533325e+02 8.93360413e+02 7.78882504e-01]	[5.46945862e+02 8.70203552e+02 6.93543792e-01]	[4.85459839e+02 8.98463562e+02 7.72592425e-01]	[4.67460205e+02 8.93378662e+02 7.30735064e-01]	[4.85479614e+02 8.67708191e+02 6.67029977e-01]
[539.24017334 308.39767456 0.86753786]	[534.15808105 359.80996704 0.88006568]	[477.65332031 362.22125244 0.8564595 ]	[459.63168335 475.09820557 0.86566496]	[444.30905151 575.1394043 0.83717096]	[593.13500977 359.79995728 0.84840095]	[606.04693604 470.00335693 0.84188217]	[621.28796387 572.62359619 0.82245928]	[526.52838135 544.35150146 0.7068727 ]	[485.46850586 541.90875244 0.68065757]	[495.66711426 706.08782959 0.80794334]	[4.82871094e+02 8.54834534e+02 8.27067435e-01]	[567.54083252 544.37890625 0.7039718 ]	[559.81738281 706.09368896 0.86473727]	[5.54629211e+02 8.57380859e+02 7.63913810e-01]	[523.80419922 295.53860474 0.9589234 ]	[547.05163574 295.54159546 0.91242433]	[503.2338562 282.72473145 0.82342887]	[567.4932251 285.29208374 0.76125711]	[5.49503235e+02 9.01052246e+02 7.39060462e-01]	[5.67537048e+02 8.93359192e+02 7.78786778e-01]	[5.46947327e+02 8.70205200e+02 6.92625821e-01]	[4.85452148e+02 8.98462708e+02 7.74865448e-01]	[4.67452148e+02 8.93378113e+02 7.31870174e-01]	[4.85478943e+02 8.70128479e+02 6.68548346e-01]
[539.23571777 308.3508606 0.86392111]	[534.1383667 359.80969238 0.87931854]	[477.63085938 362.21499634 0.85299903]	[459.60574341 475.08068848 0.86130542]	[444.2989502 575.15106201 0.84084976]	[593.12542725 359.80157471 0.84733468]	[606.04229736 472.52731323 0.84429938]	[618.83294678 572.57965088 0.81860709]	[526.50616455 541.90533447 0.71263677]	[485.44735718 541.88250732 0.6880939 ]	[495.64508057 706.06762695 0.80514348]	[4.82870758e+02 8.54838623e+02 8.26130629e-01]	[567.50061035 544.34893799 0.70986778]	[559.81237793 706.105896 0.86319256]	[5.54634827e+02 8.57377747e+02 7.63920307e-01]	[523.81140137 295.51242065 0.95687306]	[547.04492188 295.52102661 0.91019017]	[503.25198364 282.74285889 0.82299107]	[567.46936035 285.30895996 0.76383454]	[5.47040710e+02 9.03536133e+02 7.41165578e-01]	[5.67532471e+02 8.93365112e+02 7.77997673e-01]	[5.46954163e+02 8.70203796e+02 6.90334678e-01]	[4.85453369e+02 8.98471130e+02 7.73077905e-01]	[4.67448730e+02 8.93384399e+02 7.29965150e-01]	[4.87918243e+02 8.70134338e+02 6.66236818e-01]
[539.21032715 308.34985352 0.86047006]	[534.10864258 359.79504395 0.8799789 ]	[477.61569214 362.19714355 0.85162038]	[459.61096191 472.56240845 0.85780817]	[441.91915894 572.65289307 0.8435322 ]	[593.10168457 359.7911377 0.84816498]	[606.03668213 470.03140259 0.84409249]	[618.78033447 570.11193848 0.81361014]	[526.46832275 544.37615967 0.71440202]	[485.42480469 544.34576416 0.69013935]	[495.62219238 706.11401367 0.80159628]	[4.82866364e+02 8.54842896e+02 8.24816465e-01]	[567.44000244 544.41009521 0.71246207]	[559.80725098 708.49957275 0.85944545]	[5.54629150e+02 8.57378479e+02 7.63914883e-01]	[523.79931641 295.50787354 0.95651591]	[547.02459717 295.52297974 0.91304362]	[503.23864746 282.71221924 0.82541925]	[567.4609375 285.29794312 0.76259232]	[5.47028748e+02 9.03532471e+02 7.38474071e-01]	[5.67517273e+02 8.93362122e+02 7.78363883e-01]	[5.46958313e+02 8.70206848e+02 6.91420317e-01]	[4.85450745e+02 8.98483276e+02 7.70544589e-01]	[4.67440277e+02 8.93395142e+02 7.26074398e-01]	[4.87916138e+02 8.70138123e+02 6.66502118e-01]
[539.19415283 308.3348999 0.85756117]	[534.09521484 359.80279541 0.87726927]	[477.60009766 359.8163147 0.84923887]	[459.58190918 472.55200195 0.8509621 ]	[441.88269043 572.63482666 0.8515808 ]	[590.64593506 359.80688477 0.84632576]	[606.02258301 472.56820679 0.84034586]	[618.75341797 570.11352539 0.8106721 ]	[526.4286499 541.90411377 0.71602476]	[485.39587402 541.88525391 0.6937331 ]	[495.61532593 706.08782959 0.80508041]	[4.82864807e+02 8.54850464e+02 8.26081634e-01]	[565.01916504 544.34625244 0.72312433]	[559.79376221 706.1260376 0.86040175]	[5.54626770e+02 8.57382202e+02 7.62961805e-01]	[523.79180908 295.50247192 0.95620453]	[546.99926758 295.51513672 0.91452205]	[503.24234009 282.75469971 0.81716508]	[567.44329834 285.2963562 0.75517571]	[5.47034180e+02 9.01065063e+02 7.38419533e-01]	[5.67515991e+02 8.93363342e+02 7.77700067e-01]	[5.46956116e+02 8.70214661e+02 6.90042615e-01]	[4.85451935e+02 8.98486816e+02 7.71614194e-01]	[4.67435852e+02 8.93396667e+02 7.27787554e-01]	[4.85469727e+02 8.70140137e+02 6.70134723e-01]
[536.73419189 308.32406616 0.85117757]	[531.58642578 359.77478027 0.88084269]	[475.13619995 359.78753662 0.84749103]	[457.15817261 472.52355957 0.84144413]	[441.84146118 572.60827637 0.85837173]	[590.61462402 359.79830933 0.84707159]	[606.05279541 475.08648682 0.83921003]	[616.26983643 572.5927124 0.80632401]	[526.42828369 541.84631348 0.71647507]	[485.39080811 541.82037354 0.69417369]	[493.11538696 706.03253174 0.79800367]	[4.82866211e+02 8.54825378e+02 8.24998021e-01]	[565.03125 541.87084961 0.72315824]	[559.76464844 706.04748535 0.85333061]	[5.54649048e+02 8.54909485e+02 7.67517745e-01]	[521.42492676 295.50723267 0.95599031]	[546.95056152 295.52514648 0.91891611]	[500.90643311 285.2538147 0.80879885]	[565.01031494 287.86541748 0.74990344]	[5.47022095e+02 9.01047668e+02 7.38477290e-01]	[5.67516907e+02 8.93348389e+02 7.76666105e-01]	[5.46975037e+02 8.70173889e+02 6.79183781e-01]	[4.85443970e+02 8.98483032e+02 7.66622424e-01]	[4.67423767e+02 8.93391602e+02 7.24628747e-01]	[4.87927124e+02 8.70123413e+02 6.63825810e-01]
[536.6809082 308.31445312 0.84968716]	[529.03399658 359.77255249 0.88626766]	[475.06607056 359.82226562 0.83848047]	[457.09576416 472.52798462 0.82989115]	[441.81338501 572.64025879 0.86010337]	[588.10528564 359.74682617 0.86086869]	[606.02386475 475.08255005 0.84440875]	[616.26971436 570.11901855 0.80591857]	[524.02362061 541.86169434 0.71753699]	[482.95117188 541.86071777 0.70048141]	[493.05609131 706.06744385 0.78463233]	[4.82861359e+02 8.54859070e+02 8.24541926e-01]	[565.00170898 541.86169434 0.72650683]	[559.81066895 706.07043457 0.8594178 ]	[5.54670044e+02 8.54887451e+02 7.69854307e-01]	[521.38116455 295.50717163 0.95803463]	[544.52435303 295.51882935 0.93130898]	[500.84680176 285.32931519 0.82280648]	[564.94372559 287.83877563 0.77830517]	[5.46979675e+02 9.01010254e+02 7.43454397e-01]	[5.67482361e+02 8.93328430e+02 7.75867879e-01]	[5.47005554e+02 8.70151794e+02 6.66703165e-01]	[4.85389862e+02 8.98460266e+02 7.72047520e-01]	[4.64946198e+02 8.93375854e+02 7.35137880e-01]	[4.87950592e+02 8.70166748e+02 6.74426198e-01]
[536.63616943 305.85018921 0.84845537]	[528.99401855 359.77035522 0.89330477]	[472.58383179 362.19683838 0.83713752]	[457.09860229 470.03833008 0.82856101]	[441.78805542 575.16925049 0.86086881]	[588.05560303 359.71496582 0.87541771]	[605.94793701 472.53244019 0.8481397 ]	[616.21722412 570.08587646 0.80644542]	[524.01495361 541.87536621 0.72407717]	[482.947052 541.88684082 0.70935977]	[490.56652832 706.04327393 0.78693748]	[4.82866364e+02 8.54915527e+02 8.17693889e-01]	[564.9979248 541.87567139 0.73040432]	[559.75561523 706.01397705 0.85085809]	[5.54681274e+02 8.54889954e+02 7.70749867e-01]	[521.34741211 295.49853516 0.95749986]	[544.48522949 295.51470947 0.94264638]	[500.78359985 285.24597168 0.82703316]	[564.9107666 287.84729004 0.79611546]	[5.46993835e+02 9.01021973e+02 7.44461477e-01]	[5.67491333e+02 8.93332947e+02 7.77151585e-01]	[5.47017700e+02 8.70159302e+02 6.66879714e-01]	[4.85399689e+02 8.98487610e+02 7.71138787e-01]	[4.64956879e+02 8.93400696e+02 7.34636128e-01]	[4.87953461e+02 8.70214905e+02 6.81920290e-01]
[534.14666748 305.8114624 0.84931779]	[526.4942627 359.75869751 0.90624762]	[472.52627563 359.81314087 0.83627319]	[454.63269043 470.03799438 0.81894195]	[441.72817993 575.14105225 0.86387539]	[587.98675537 359.69161987 0.88839269]	[605.88220215 467.44415283 0.84394735]	[613.63293457 570.07861328 0.80271512]	[523.94989014 541.82537842 0.7375809 ]	[482.90148926 541.82556152 0.71594942]	[490.52828979 706.00952148 0.79355133]	[4.82872040e+02 8.57375427e+02 8.15015733e-01]	[564.91052246 541.84173584 0.74011016]	[559.71008301 706.034729 0.84822249]	[5.54672180e+02 8.54877869e+02 7.70916045e-01]	[521.31854248 295.47802734 0.95204568]	[544.45068359 295.49697876 0.94670701]	[500.78323364 287.87313843 0.80543327]	[564.84112549 290.34750366 0.78950912]	[5.47018066e+02 9.01016907e+02 7.41474748e-01]	[5.67507080e+02 8.93325806e+02 7.76707888e-01]	[5.47006653e+02 8.70163147e+02 6.70423329e-01]	[4.85381622e+02 8.98498962e+02 7.66249359e-01]	[4.64942932e+02 8.93411011e+02 7.34233618e-01]	[4.87966339e+02 8.70243164e+02 6.86850429e-01]
[534.08856201 305.80514526 0.84570771]	[526.42657471 359.74334717 0.91604406]	[469.98388672 359.81686401 0.83839172]	[454.57348633 470.01754761 0.81334871]	[441.67129517 572.64868164 0.8636663 ]	[585.54699707 359.63287354 0.9034667 ]	[603.44769287 464.90179443 0.86031932]	[611.11187744 572.61053467 0.80557203]	[523.93011475 541.84210205 0.7454409 ]	[482.89370728 541.85266113 0.7235868 ]	[490.55627441 705.97961426 0.79500663]	[4.82881256e+02 8.57379700e+02 8.13651383e-01]	[564.87713623 541.85705566 0.74665868]	[559.6942749 706.04193115 0.84888285]	[5.54677551e+02 8.54872498e+02 7.73922801e-01]	[521.27648926 295.46624756 0.94750714]	[544.41210938 295.487854 0.95397282]	[500.68676758 287.87265015 0.79846478]	[564.84216309 287.85040283 0.80451572]	[5.47033386e+02 9.01030945e+02 7.44507432e-01]	[5.67514587e+02 8.93336609e+02 7.80098259e-01]	[5.47003235e+02 8.70159241e+02 6.73395872e-01]	[4.85421143e+02 8.98518127e+02 7.63044298e-01]	[4.67412292e+02 8.93431335e+02 7.30806112e-01]	[4.87962555e+02 8.70242676e+02 6.84336960e-01]
[531.55310059 303.29498291 0.84749758]	[523.98022461 359.76309204 0.92656654]	[467.39019775 359.80142212 0.85018951]	[449.47784424 470.03796387 0.80520135]	[439.3086853 572.58575439 0.86814326]	[585.50238037 359.67440796 0.90521765]	[603.38433838 464.96090698 0.85546362]	[608.60748291 572.6192627 0.81834948]	[523.85919189 539.30792236 0.7285111 ]	[482.83618164 539.30163574 0.71064138]	[490.50018311 705.95367432 0.79167032]	[4.82886566e+02 8.57385742e+02 8.13431203e-01]	[562.47131348 541.74255371 0.73181117]	[557.27459717 706.01184082 0.83704627]	[5.54687317e+02 8.54870972e+02 7.73883939e-01]	[521.23309326 295.43054199 0.93809366]	[544.34698486 295.45135498 0.95200753]	[498.21563721 282.77325439 0.7820949 ]	[562.43218994 287.81518555 0.8040061 ]	[5.49512390e+02 9.01000916e+02 7.47402132e-01]	[5.67536072e+02 8.93320007e+02 7.83229411e-01]	[5.46991211e+02 8.70160583e+02 6.74873829e-01]	[4.85421539e+02 9.00987244e+02 7.66317606e-01]	[4.67417023e+02 8.93439636e+02 7.32441008e-01]	[4.87965302e+02 8.70247498e+02 6.82690561e-01]
[528.98779297 303.2857666 0.8530578 ]	[523.92932129 359.74118042 0.93574935]	[464.90640259 359.79666138 0.85867524]	[444.41674805 472.57409668 0.83450121]	[439.22943115 570.09533691 0.88295937]	[585.42675781 359.63412476 0.9155913 ]	[603.26275635 467.3994751 0.83458751]	[608.49273682 575.1539917 0.83322233]	[523.78356934 541.84881592 0.73738122]	[482.77679443 541.84783936 0.73435491]	[487.96652222 703.49536133 0.79406691]	[4.82882111e+02 8.57434814e+02 8.11264575e-01]	[562.40789795 541.86456299 0.73895848]	[557.15618896 705.98773193 0.82781446]	[5.54681030e+02 8.54855835e+02 7.77995050e-01]	[521.17730713 295.41894531 0.92776233]	[541.93804932 295.45675659 0.9548775 ]	[498.13876343 282.77682495 0.7768153 ]	[562.34515381 287.83529663 0.79537117]	[5.49490723e+02 9.00990601e+02 7.49551177e-01]	[5.67523315e+02 8.93310730e+02 7.86647499e-01]	[5.47022156e+02 8.70152649e+02 6.72154605e-01]	[4.85401733e+02 9.01010498e+02 7.70916164e-01]	[4.67405670e+02 8.95841980e+02 7.36488283e-01]	[4.87956573e+02 8.70285217e+02 6.82122588e-01]
[526.48596191 303.27212524 0.86420447]	[523.80859375 359.73855591 0.94484878]	[462.37365723 359.77770996 0.87637705]	[444.31719971 475.06280518 0.85097915]	[439.14599609 572.61621094 0.87005258]	[582.97406006 359.65673828 0.91313928]	[600.79742432 467.46316528 0.81162268]	[606.05334473 570.11083984 0.84666252]	[521.39196777 541.82385254 0.73473763]	[482.73147583 541.81744385 0.73131657]	[485.43930054 705.98431396 0.81052375]	[4.82882690e+02 8.57386719e+02 8.11835706e-01]	[562.35522461 541.83984375 0.72746009]	[552.1350708 705.98242188 0.81719148]	[5.54663940e+02 8.54890320e+02 7.74115682e-01]	[518.7401123 295.39053345 0.91080332]	[541.85980225 295.44308472 0.94440877]	[493.12612915 280.25021362 0.7679345 ]	[562.22735596 285.31698608 0.73761976]	[5.49514771e+02 9.00998535e+02 7.48688340e-01]	[5.67540894e+02 8.93312134e+02 7.87686706e-01]	[5.47004822e+02 8.70190186e+02 6.79288507e-01]	[4.85420013e+02 9.00998169e+02 7.71342516e-01]	[4.67415222e+02 8.93448181e+02 7.36189187e-01]	[4.87962860e+02 8.70240845e+02 6.74952805e-01]
[524.01629639 303.30645752 0.87048161]	[521.36901855 359.73980713 0.94866413]	[462.2538147 359.79400635 0.88478315]	[441.90136719 472.56155396 0.85728848]	[439.08050537 572.66430664 0.85372758]	[582.87817383 359.66448975 0.90863192]	[598.24981689 470.00421143 0.79236025]	[605.93951416 572.5980835 0.85417062]	[521.3248291 541.78826904 0.73731482]	[480.37258911 541.78631592 0.73245651]	[485.41946411 705.96508789 0.81252056]	[4.82875458e+02 8.57442627e+02 8.11803043e-01]	[562.26184082 541.7913208 0.71500862]	[552.13482666 705.96496582 0.81352198]	[5.54670044e+02 8.54844482e+02 7.79171765e-01]	[518.63690186 295.42541504 0.898664 ]	[541.75061035 295.46673584 0.93706274]	[490.4960022 282.74313354 0.77712983]	[559.77056885 285.27331543 0.75498629]	[5.49514709e+02 8.98516418e+02 7.49139190e-01]	[5.67537903e+02 8.93296326e+02 7.87196517e-01]	[5.47021790e+02 8.70154541e+02 6.78036988e-01]	[4.85394012e+02 9.01010864e+02 7.73696184e-01]	[4.67398346e+02 8.95846069e+02 7.37727821e-01]	[4.87955719e+02 8.70284180e+02 6.87428772e-01]
[523.91650391 305.77383423 0.88564384]	[521.26074219 359.73522949 0.94474369]	[462.19085693 359.78640747 0.88787782]	[441.79663086 472.58712769 0.8753435 ]	[436.68157959 575.16351318 0.84833765]	[580.36206055 359.63919067 0.88551289]	[593.12921143 470.03417969 0.79019588]	[603.48931885 570.10998535 0.86225289]	[521.20568848 541.89544678 0.72907472]	[480.26672363 541.89044189 0.73407793]	[485.34899902 706.06610107 0.8288992 ]	[4.82884338e+02 8.57427307e+02 8.12528491e-01]	[559.80963135 541.9074707 0.70715165]	[549.4944458 706.00183105 0.83381689]	[5.54673157e+02 8.54854492e+02 7.80968189e-01]	[516.11047363 295.43240356 0.88843536]	[539.29058838 295.48202515 0.91986239]	[487.98278809 282.75 0.78880751]	[557.2298584 282.77737427 0.73133737]	[5.49493103e+02 9.00987000e+02 7.48186290e-01]	[5.67527161e+02 8.93304932e+02 7.85834312e-01]	[5.47034302e+02 8.70166382e+02 6.75351560e-01]	[4.85390381e+02 9.00994812e+02 7.73648083e-01]	[4.67398590e+02 8.93450012e+02 7.37323642e-01]	[4.87970276e+02 8.70273010e+02 6.86471283e-01]
[523.81219482 305.76940918 0.89483744]	[521.15014648 359.74087524 0.92896718]	[459.77246094 359.81436157 0.88340837]	[441.71780396 472.56735229 0.87217253]	[436.61456299 575.15338135 0.83610272]	[580.24578857 359.64175415 0.87162334]	[590.53674316 469.96826172 0.80293107]	[603.40411377 570.03283691 0.87028307]	[518.73748779 544.33190918 0.72319084]	[480.18139648 544.36816406 0.7270233 ]	[482.95413208 705.99383545 0.84193385]	[4.82870239e+02 8.59945190e+02 8.17190170e-01]	[559.71533203 544.33447266 0.70181537]	[547.01196289 705.95977783 0.84457898]	[5.54662292e+02 8.54825012e+02 7.84885705e-01]	[508.54324341 295.42544556 0.88657027]	[539.18817139 295.45599365 0.90288925]	[485.42575073 285.32162476 0.78479201]	[554.70672607 282.71453857 0.73971277]	[5.49505005e+02 9.00980835e+02 7.57122815e-01]	[5.67528442e+02 8.93301086e+02 7.93831289e-01]	[5.47021362e+02 8.70138184e+02 6.78571761e-01]	[4.85389618e+02 9.01001343e+02 7.76510179e-01]	[4.67395447e+02 8.95840515e+02 7.42857933e-01]	[4.87943542e+02 8.70306458e+02 6.96868658e-01]
[521.3727417 305.79537964 0.89562571]	[518.67010498 359.77383423 0.9052093 ]	[459.6512146 362.21185303 0.86991119]	[439.28695679 472.58041382 0.87361759]	[434.06469727 575.16021729 0.81202847]	[577.70062256 359.70367432 0.85486007]	[588.01281738 472.54925537 0.82838476]	[603.32275391 570.07092285 0.85091335]	[516.22686768 544.40454102 0.71164763]	[477.69287109 544.42626953 0.70505887]	[482.86972046 706.05090332 0.84899271]	[4.82861328e+02 8.59974365e+02 8.18076253e-01]	[557.23779297 544.42382812 0.6998471 ]	[546.93798828 705.93890381 0.8520304 ]	[5.54658752e+02 8.54823669e+02 7.87874222e-01]	[505.96881104 295.42758179 0.90754998]	[536.64007568 295.44921875 0.88397729]	[482.94113159 285.25930786 0.82473856]	[552.11938477 282.69180298 0.76299345]	[5.49490356e+02 9.00993164e+02 7.66599596e-01]	[5.67514404e+02 8.93314331e+02 8.00994515e-01]	[5.47034180e+02 8.70129395e+02 6.80122256e-01]	[4.85387299e+02 9.00995239e+02 7.77723968e-01]	[4.67398560e+02 8.95838989e+02 7.44588792e-01]	[4.87933228e+02 8.70318970e+02 7.01458454e-01]
[521.27886963 305.79882812 0.89302152]	[516.12536621 359.77090454 0.8844319 ]	[457.17199707 359.81900024 0.85940361]	[439.17102051 472.60775757 0.86651856]	[426.3543396 575.17486572 0.82521534]	[572.64648438 359.75628662 0.84685409]	[585.55065918 470.05059814 0.84486616]	[603.25378418 572.65155029 0.84420902]	[513.62957764 544.49682617 0.70158505]	[475.12231445 546.94616699 0.68590611]	[482.8260498 705.92938232 0.8522802 ]	[4.82853088e+02 8.57414551e+02 8.23723078e-01]	[554.66577148 546.9262085 0.68749392]	[544.48840332 705.91137695 0.86796933]	[5.54657593e+02 8.54819580e+02 7.87885666e-01]	[503.47689819 295.4420166 0.92721403]	[531.60327148 295.45339966 0.88454533]	[482.83889771 282.77185059 0.85013682]	[549.54455566 282.69683838 0.73872501]	[5.47041809e+02 9.00986450e+02 7.66274989e-01]	[5.67509155e+02 8.93306030e+02 8.04222643e-01]	[5.47040649e+02 8.70119995e+02 6.76647246e-01]	[4.85389618e+02 9.00975952e+02 7.76918054e-01]	[4.64954407e+02 8.93438110e+02 7.46751666e-01]	[4.87935822e+02 8.70247070e+02 6.97434545e-01]
[518.77282715 305.79315186 0.87332851]	[511.00650024 359.75552368 0.88663006]	[454.59088135 359.78060913 0.84529769]	[436.66680908 472.53948975 0.84272611]	[421.36828613 575.20977783 0.86237508]	[570.03057861 359.75198364 0.85331899]	[585.47497559 472.53091431 0.85037601]	[600.77648926 570.1217041 0.82567835]	[508.49737549 546.96356201 0.70732117]	[467.48098755 547.01086426 0.6743055 ]	[482.7199707 705.95068359 0.85482466]	[4.82842590e+02 8.57450562e+02 8.22586060e-01]	[549.49591064 546.93444824 0.69770747]	[544.38903809 703.48419189 0.88083988]	[5.54635498e+02 8.54806030e+02 7.90337145e-01]	[503.32879639 295.44845581 0.9460026 ]	[528.98278809 295.46008301 0.89678264]	[482.7338562 280.25527954 0.85371912]	[547.00665283 282.70748901 0.72458839]	[5.49492920e+02 8.98511719e+02 7.73603916e-01]	[5.67500061e+02 8.93291626e+02 8.05209219e-01]	[5.47041809e+02 8.67710083e+02 6.78457439e-01]	[4.85397888e+02 9.00982849e+02 7.76285172e-01]	[4.67402161e+02 8.93453125e+02 7.46262252e-01]	[4.87928955e+02 8.70264526e+02 7.04057992e-01]
[516.20220947 305.76177979 0.85871345]	[505.96697998 359.75170898 0.90493035]	[452.00564575 359.79544067 0.83861333]	[436.55743408 470.02142334 0.82472348]	[421.24191284 577.70117188 0.87440294]	[567.44067383 359.68942261 0.88893479]	[585.34075928 467.48995972 0.85573143]	[595.73797607 572.57727051 0.80372387]	[505.96304321 544.47033691 0.73028225]	[464.94958496 546.94360352 0.6919744 ]	[480.34643555 705.92260742 0.84870303]	[4.82836731e+02 8.59927856e+02 8.26459348e-01]	[544.53942871 544.4251709 0.73638552]	[544.35388184 703.48974609 0.8826164 ]	[5.54620544e+02 8.52377808e+02 7.95026481e-01]	[500.89151001 295.44195557 0.94764256]	[526.39086914 295.45553589 0.91324127]	[480.33743286 282.72299194 0.84447777]	[544.4274292 285.23248291 0.71915877]	[5.49511169e+02 8.98491394e+02 7.72050917e-01]	[5.67518433e+02 8.93269043e+02 7.96940565e-01]	[5.47034790e+02 8.67670532e+02 6.81084454e-01]	[4.85461151e+02 9.01028503e+02 7.67195225e-01]	[4.67459198e+02 8.95875427e+02 7.41609812e-01]	[4.85452209e+02 8.70255920e+02 7.16117263e-01]
[513.63482666 305.77252197 0.84929043]	[503.48187256 359.75820923 0.92281455]	[446.94274902 359.77304077 0.84610111]	[431.53552246 469.97802734 0.80544758]	[418.78723145 572.67077637 0.87250912]	[564.97131348 359.67584229 0.90707839]	[582.85559082 464.94335938 0.86226314]	[593.10107422 567.58526611 0.80582291]	[503.45962524 544.37316895 0.7451061 ]	[462.41271973 544.41326904 0.71855164]	[480.28637695 703.49511719 0.84507549]	[4.82834534e+02 8.57448059e+02 8.27989042e-01]	[544.41363525 544.34094238 0.75559729]	[544.32318115 705.90936279 0.88798743]	[5.52136597e+02 8.52380066e+02 7.94093609e-01]	[500.806427 295.43347168 0.94321698]	[523.94390869 295.47235107 0.9395383 ]	[480.24057007 285.28408813 0.80876368]	[544.31347656 287.84207153 0.76057798]	[5.49509399e+02 8.98488831e+02 7.65780330e-01]	[5.67521057e+02 8.93265869e+02 7.91234672e-01]	[5.47020996e+02 8.67670715e+02 6.86332226e-01]	[4.85450195e+02 9.01034058e+02 7.74456263e-01]	[4.67455658e+02 8.95878113e+02 7.48857081e-01]	[4.85464600e+02 8.70247009e+02 7.17956305e-01]
[511.05291748 303.2840271 0.84947366]	[503.39480591 359.75961304 0.93706024]	[444.36599731 359.78503418 0.85976976]	[426.35168457 472.53527832 0.81917125]	[418.66534424 572.65179443 0.87101191]	[564.88287354 359.6711731 0.91570044]	[582.74938965 467.40008545 0.84146714]	[590.58087158 572.66412354 0.80720645]	[503.37515259 544.34570312 0.75658065]	[462.3571167 544.37908936 0.7330327 ]	[480.23092651 705.95843506 0.85440415]	[4.82830353e+02 8.59932007e+02 8.30281556e-01]	[544.31658936 541.90081787 0.76162803]	[544.32824707 705.95458984 0.88444293]	[5.52149963e+02 8.52375305e+02 7.95288742e-01]	[500.73236084 295.431427 0.94344431]	[523.81799316 295.44741821 0.95046097]	[477.72775269 285.28363037 0.794707 ]	[541.8817749 287.80258179 0.79213023]	[5.49519775e+02 8.98484863e+02 7.70521462e-01]	[5.67519287e+02 8.93272644e+02 7.93544412e-01]	[5.47034241e+02 8.67679688e+02 6.82468057e-01]	[4.85472961e+02 9.01045227e+02 7.69587636e-01]	[4.67484436e+02 8.95887634e+02 7.46565044e-01]	[4.85450287e+02 8.70244507e+02 7.28600979e-01]
[508.45327759 303.30041504 0.85320711]	[500.89501953 359.78479004 0.94344705]	[441.77908325 359.80114746 0.88225341]	[421.3862915 475.07589722 0.86067843]	[418.56588745 575.17285156 0.85648918]	[562.39929199 359.72195435 0.90851653]	[580.23846436 472.51733398 0.80409408]	[588.04241943 577.71960449 0.84230578]	[503.27832031 544.38299561 0.75632668]	[462.27481079 544.43737793 0.74453694]	[480.16036987 705.95147705 0.85157305]	[4.82830780e+02 8.59925537e+02 8.31831813e-01]	[541.92236328 544.32525635 0.75666511]	[544.30377197 705.97338867 0.884866 ]	[5.54611145e+02 8.52356018e+02 8.00513685e-01]	[498.26989746 295.43161011 0.92831677]	[521.38067627 295.45092773 0.94936037]	[475.11065674 282.7557373 0.77542067]	[541.77404785 285.27294922 0.76467037]	[5.49547729e+02 8.98439453e+02 7.76229262e-01]	[5.67537170e+02 8.93241394e+02 7.97050595e-01]	[5.47028198e+02 8.67650574e+02 6.84252679e-01]	[4.85476013e+02 9.01041504e+02 7.71973193e-01]	[4.67477936e+02 8.95886292e+02 7.50365078e-01]	[4.85452728e+02 8.70224304e+02 7.32238650e-01]
[505.90228271 305.77624512 0.86452878]	[500.7824707 359.76489258 0.94725245]	[441.70666504 359.80490112 0.88566184]	[421.31030273 475.07620239 0.87655652]	[416.11849976 575.17889404 0.84289736]	[562.26074219 359.67443848 0.89901143]	[575.1651001 470.0177002 0.78761256]	[585.53674316 572.64099121 0.8417992 ]	[500.85800171 541.90014648 0.76161891]	[462.19958496 544.37518311 0.75444871]	[477.69348145 705.98956299 0.84280217]	[4.82814819e+02 8.57403503e+02 8.32851887e-01]	[541.83789062 541.85137939 0.75270462]	[541.90332031 705.92962646 0.88054866]	[5.52135620e+02 8.52299988e+02 8.04152906e-01]	[498.14022827 295.45153809 0.91065454]	[521.2567749 295.4703064 0.93965143]	[469.99002075 285.24307251 0.77323681]	[539.2510376 285.30566406 0.74186301]	[5.49526245e+02 8.95967407e+02 7.79493868e-01]	[5.67527100e+02 8.90859070e+02 7.92473137e-01]	[5.47007507e+02 8.65135742e+02 6.78417921e-01]	[4.85401398e+02 9.00991333e+02 7.85134733e-01]	[4.67416565e+02 8.95842712e+02 7.64086008e-01]	[4.85463531e+02 8.70179077e+02 7.17929006e-01]
[503.42803955 305.78057861 0.88091594]	[500.69033813 359.75531006 0.93735605]	[441.67053223 359.76361084 0.89152467]	[421.24163818 472.56781006 0.87347752]	[413.54431152 572.67144775 0.81100345]	[559.746521 359.6829834 0.87947083]	[570.04907227 467.46130371 0.80662543]	[585.43115234 570.07757568 0.86282957]	[500.79180908 544.31872559 0.77377975]	[459.80343628 544.39508057 0.75836617]	[477.62994385 706.02148438 0.84506464]	[4.82806519e+02 8.57410522e+02 8.34953547e-01]	[541.79431152 541.8729248 0.75733638]	[541.85736084 705.9342041 0.87660462]	[5.52082092e+02 8.52249878e+02 8.07338774e-01]	[495.61911011 295.44924927 0.89525795]	[518.78765869 295.47949219 0.92239195]	[467.44619751 282.76550293 0.79040301]	[536.70666504 285.25180054 0.72937518]	[5.46995850e+02 8.95894531e+02 7.84091651e-01]	[5.65040100e+02 8.90792175e+02 7.92467296e-01]	[5.47030396e+02 8.65058533e+02 6.87502146e-01]	[4.85399872e+02 8.98485840e+02 7.85245597e-01]	[4.67402954e+02 8.93442871e+02 7.65239537e-01]	[4.85470428e+02 8.70188110e+02 7.22496510e-01]
[503.29562378 305.77197266 0.89354914]	[498.23471069 359.77084351 0.91946614]	[439.20452881 359.80535889 0.8803637 ]	[418.79510498 472.57965088 0.87699199]	[405.90878296 572.62414551 0.81137156]	[557.2545166 359.7109375 0.86359155]	[567.58776855 469.99172974 0.80688584]	[582.99200439 570.12365723 0.85754812]	[500.72238159 544.41271973 0.76573038]	[459.73373413 546.92779541 0.74191058]	[475.12774658 705.91851807 0.82025695]	[4.82780518e+02 8.57425781e+02 8.31116915e-01]	[541.75256348 544.36260986 0.75216103]	[541.78363037 705.92315674 0.88452119]	[5.52098206e+02 8.52246887e+02 8.09975266e-01]	[490.48370361 295.42523193 0.883582 ]	[518.67327881 295.46762085 0.90789062]	[464.88204956 285.27819824 0.79785585]	[534.15557861 282.77926636 0.71974528]	[5.46975830e+02 8.93420654e+02 7.99523234e-01]	[5.65039062e+02 8.90717590e+02 7.91733980e-01]	[5.47053833e+02 8.62575439e+02 6.98270440e-01]	[4.85411499e+02 8.98484009e+02 7.95667648e-01]	[4.67415588e+02 8.93453308e+02 7.72910893e-01]	[4.85445923e+02 8.70212341e+02 7.09972858e-01]
[500.85342407 305.76846313 0.8966555 ]	[498.12979126 359.73083496 0.9074896 ]	[439.12521362 359.75778198 0.87690037]	[418.69070435 472.53616333 0.8685621 ]	[403.25610352 572.61798096 0.84739864]	[554.67810059 359.6852417 0.8540265 ]	[567.48364258 469.97973633 0.82252371]	[582.93768311 570.08288574 0.86277962]	[498.24954224 544.44348145 0.74279433]	[459.65106201 546.97546387 0.72743064]	[472.60583496 705.97601318 0.81876826]	[4.82777802e+02 8.57429871e+02 8.30428958e-01]	[539.27185059 544.37854004 0.73477721]	[541.73217773 705.97662354 0.87312168]	[5.49565979e+02 8.52315002e+02 7.98120141e-01]	[485.44894409 295.41763306 0.90336132]	[516.12261963 295.4319458 0.88337183]	[462.41412354 282.76498413 0.82907605]	[531.62426758 280.25158691 0.76497817]	[5.47010315e+02 8.93392456e+02 7.75898457e-01]	[5.67471985e+02 8.90663696e+02 7.72146046e-01]	[5.46935730e+02 8.65119446e+02 7.01786876e-01]	[4.85427063e+02 8.98489868e+02 7.89309084e-01]	[4.67421356e+02 8.93454224e+02 7.66269386e-01]	[4.85447784e+02 8.70212402e+02 7.03129828e-01]
[500.85321045 305.76773071 0.89674181]	[498.12744141 359.73236084 0.90703553]	[439.1234436 359.75949097 0.87639654]	[418.69125366 472.54544067 0.86911654]	[403.25842285 572.62768555 0.84611148]	[554.67382812 359.68548584 0.85388136]	[567.48474121 469.97839355 0.82222766]	[582.9354248 570.081604 0.86289781]	[498.25543213 544.45422363 0.74372053]	[459.64810181 546.98706055 0.72767437]	[475.06323242 706.01483154 0.82457024]	[4.82780975e+02 8.57450623e+02 8.28487813e-01]	[539.28662109 544.38763428 0.73693216]	[541.72869873 705.97906494 0.87323403]	[5.49562195e+02 8.52324341e+02 7.97499180e-01]	[485.4486084 295.41711426 0.90321958]	[516.12207031 295.43078613 0.88310409]	[462.4151001 282.76690674 0.82864791]	[531.62628174 280.24816895 0.76572305]	[5.47021118e+02 8.93407227e+02 7.72833586e-01]	[5.67477966e+02 8.90677979e+02 7.71444619e-01]	[5.46925781e+02 8.65131836e+02 6.99809670e-01]	[4.85422119e+02 8.98507141e+02 7.88884163e-01]	[4.67419495e+02 8.95850891e+02 7.66118646e-01]	[4.85450195e+02 8.70236389e+02 7.03019261e-01]
[500.78601074 305.80172729 0.89582402]	[495.61657715 359.7154541 0.89462835]	[436.65682983 359.73895264 0.86931586]	[418.63946533 472.59161377 0.86987078]	[400.80978394 572.64733887 0.86227608]	[552.10058594 359.71530151 0.85390955]	[565.04656982 472.51403809 0.84258902]	[582.8972168 572.6182251 0.86138856]	[498.16555786 546.98199463 0.71938127]	[459.59393311 549.5357666 0.70825768]	[472.58782959 706.04528809 0.8220073 ]	[4.82767761e+02 8.57403564e+02 8.27607334e-01]	[539.18017578 544.4956665 0.7114231 ]	[539.30218506 706.03320312 0.86454254]	[5.47056091e+02 8.52183472e+02 8.07461739e-01]	[485.34686279 295.42996216 0.91750228]	[513.57794189 295.44433594 0.88133681]	[462.33810425 282.68603516 0.85960096]	[529.04736328 280.22866821 0.74684501]	[5.47032043e+02 8.93216187e+02 8.01423669e-01]	[5.65047363e+02 8.85661438e+02 7.89529204e-01]	[5.44450745e+02 8.59959900e+02 7.05251276e-01]	[4.85402100e+02 8.98509216e+02 7.85176694e-01]	[4.67400299e+02 8.93454590e+02 7.63760984e-01]	[4.85426849e+02 8.70171753e+02 7.02113152e-01]
[truncated: 157 more rows]
