# Supplementary material for: Evaluation of functional tests performance using a camera-based and machine learning approach
Source: PLoS One. 2023 Nov 3;18(11):e0288279. doi: 10.1371/journal.pone.0288279 (PMC10624324; doi:10.1371/journal.pone.0288279)
Supplement: S1 Data — This dataset includes all the extracted keypoints of movements and the associated features and statistics, which were used for the analyses presented in the main manuscript. (ZIP) [file pone.0288279.s001.zip › PLOS_data_28032023/original_movement_data/CSV/000025_SDT_P_crop.csv]

[477.70263672 213.51046753 0.94647431]	[467.42797852 287.81289673 0.84448797]	[416.07858276 287.82287598 0.82226485]	[398.09054565 393.05776978 0.8683182 ]	[390.50473022 487.93786621 0.81671256]	[523.89703369 285.25921631 0.86095822]	[541.83990479 387.94433594 0.86256164]	[544.53192139 482.94689941 0.88977218]	[464.97009277 464.90701294 0.72355539]	[431.49673462 464.94161987 0.67477852]	[441.83947754 621.30621338 0.81258941]	[4.44367859e+02 7.62455505e+02 7.55139530e-01]	[503.41314697 464.87939453 0.74780214]	[500.69372559 618.80664062 0.83043569]	[5.00703033e+02 7.62441345e+02 7.59669363e-01]	[462.28244019 200.60527039 0.91755873]	[485.34719849 198.09901428 0.88074541]	[441.7434082 208.28794861 0.87384993]	[500.86801147 203.21524048 0.74012095]	[5.00782837e+02 7.95891418e+02 7.20587313e-01]	[5.18777039e+02 7.90699219e+02 7.39217997e-01]	[4.90532990e+02 7.70234680e+02 6.19590461e-01]	[4.54563599e+02 7.95844116e+02 6.97835326e-01]	[4.36578186e+02 7.90821045e+02 7.20777273e-01]	[4.52029266e+02 7.70170288e+02 6.36971116e-01]
[477.703125 213.5105896 0.94650596]	[467.42828369 287.81115723 0.84447908]	[416.07989502 287.82263184 0.82240206]	[398.08984375 393.05722046 0.86827385]	[390.50473022 487.93765259 0.81677514]	[523.89575195 285.256073 0.86129755]	[541.8392334 387.94702148 0.86275041]	[544.53210449 482.94787598 0.88979369]	[464.97213745 464.91079712 0.72333235]	[431.50448608 467.39874268 0.67409706]	[441.8387146 621.29919434 0.81293654]	[4.44370422e+02 7.62445618e+02 7.54809737e-01]	[503.41397095 464.88195801 0.74790418]	[500.69509888 618.81182861 0.83119738]	[5.00702576e+02 7.62439941e+02 7.59825408e-01]	[462.28250122 200.60533142 0.91754729]	[485.34741211 198.09921265 0.88070107]	[441.74273682 208.28852844 0.87384957]	[500.86816406 203.21636963 0.74056387]	[5.00776855e+02 7.95888916e+02 7.22470760e-01]	[5.18773254e+02 7.90700195e+02 7.42052138e-01]	[4.90534668e+02 7.70232239e+02 6.19450927e-01]	[4.52083191e+02 7.95797241e+02 7.01092839e-01]	[4.36568848e+02 7.90797852e+02 7.25200891e-01]	[4.52035065e+02 7.70160645e+02 6.37131453e-01]
[477.68624878 213.46852112 0.94206214]	[467.44085693 287.81311035 0.84308326]	[416.09332275 287.80941772 0.82310188]	[398.11105347 393.05899048 0.87153131]	[392.99359131 487.93688965 0.82126701]	[523.91497803 285.28216553 0.85691434]	[541.85113525 387.91278076 0.86727607]	[544.53979492 482.9369812 0.88982493]	[464.95748901 464.86196899 0.7294268 ]	[431.47879028 464.89987183 0.68135375]	[441.84011841 618.83337402 0.81703258]	[4.44367798e+02 7.62463318e+02 7.56263494e-01]	[503.40466309 464.8302002 0.75198954]	[500.68719482 618.79083252 0.8289786 ]	[5.00707520e+02 7.62461182e+02 7.61875629e-01]	[462.27359009 198.1391449 0.92375994]	[482.97109985 198.0587616 0.89205885]	[441.73458862 208.28096008 0.87558037]	[500.8677063 205.70301819 0.76074779]	[5.00800720e+02 7.95885071e+02 7.21203744e-01]	[5.18792175e+02 7.90690613e+02 7.43360698e-01]	[4.90535248e+02 7.70248047e+02 6.19029939e-01]	[4.52074585e+02 7.95796509e+02 7.03325450e-01]	[4.36556976e+02 7.90796570e+02 7.27481008e-01]	[4.52029327e+02 7.70170166e+02 6.34983003e-01]
[477.70718384 213.42323303 0.94002616]	[467.48101807 287.83529663 0.83813137]	[416.13150024 287.80062866 0.82582593]	[398.13552856 393.01672363 0.87020427]	[392.99185181 485.49221802 0.82208723]	[523.92358398 285.30941772 0.85209358]	[541.88616943 387.93856812 0.86692017]	[546.94348145 482.93887329 0.88261384]	[464.96932983 464.8555603 0.72820848]	[431.49731445 464.88265991 0.68315697]	[441.8664856 621.28704834 0.81277263]	[4.44380066e+02 7.62468750e+02 7.53534317e-01]	[503.41287231 464.83129883 0.75065625]	[500.70065308 618.81182861 0.83185244]	[5.00719696e+02 7.62439941e+02 7.61497974e-01]	[462.30453491 198.0690155 0.9329617 ]	[485.37164307 198.01013184 0.89727247]	[441.7414856 205.79196167 0.87739086]	[500.8835144 203.22181702 0.75037199]	[5.00792816e+02 7.95880554e+02 7.20265269e-01]	[5.21201355e+02 7.90690369e+02 7.40439236e-01]	[4.90552002e+02 7.70231628e+02 6.15422130e-01]	[4.52067627e+02 7.95784546e+02 7.04424441e-01]	[4.36549133e+02 7.90785095e+02 7.29360998e-01]	[4.52045807e+02 7.70172729e+02 6.32792473e-01]
[477.71615601 213.41667175 0.94063842]	[467.48635864 287.84735107 0.83717895]	[416.1439209 287.82098389 0.82680994]	[398.17797852 393.01983643 0.87447131]	[393.03604126 487.92837524 0.82649428]	[523.92108154 285.30917358 0.85293949]	[541.89886475 387.92565918 0.86913329]	[546.96020508 482.92333984 0.8801741 ]	[467.41104126 467.41638184 0.718045 ]	[431.55453491 467.44995117 0.67500365]	[441.87652588 621.34637451 0.8170687 ]	[4.44357910e+02 7.62508057e+02 7.55726695e-01]	[503.43859863 467.40219116 0.73930407]	[500.72167969 621.27868652 0.83615136]	[500.74035645 762.49493408 0.76467049]	[462.32299805 198.0566864 0.9315846 ]	[485.38485718 198.00817871 0.89709485]	[441.75469971 205.75154114 0.87910026]	[500.89404297 203.20860291 0.75998092]	[5.00850525e+02 7.98351318e+02 7.26653993e-01]	[5.21246216e+02 7.90690979e+02 7.52065241e-01]	[4.90560852e+02 7.70288147e+02 6.11218214e-01]	[4.52082489e+02 7.95821655e+02 6.97900295e-01]	[4.36553406e+02 7.90819641e+02 7.20867753e-01]	[4.52008392e+02 7.70205322e+02 6.24354720e-01]
[477.72796631 213.40101624 0.93955743]	[467.48730469 287.84597778 0.83743644]	[416.14672852 287.82022095 0.82524735]	[398.18841553 393.02035522 0.87442458]	[393.04714966 487.91751099 0.82874703]	[523.91760254 285.31677246 0.85341048]	[541.90637207 387.90936279 0.87294668]	[546.95336914 482.93075562 0.88007003]	[467.42764282 467.44772339 0.71696192]	[434.02822876 467.48712158 0.67510796]	[441.88778687 621.36859131 0.81105006]	[4.44357513e+02 7.64997314e+02 7.57650495e-01]	[503.44415283 467.434021 0.73870051]	[500.73471069 621.28753662 0.83841693]	[500.74008179 764.98553467 0.7673651 ]	[462.33856201 198.03848267 0.93083024]	[485.39663696 195.63618469 0.89726555]	[441.76437378 205.73995972 0.87907296]	[500.90118408 203.1865387 0.75947285]	[5.03264832e+02 7.98352722e+02 7.26749659e-01]	[5.21264648e+02 7.90691284e+02 7.53205895e-01]	[4.90545441e+02 7.72743713e+02 6.04520082e-01]	[4.54572998e+02 7.95853271e+02 6.91881001e-01]	[4.36590912e+02 7.93231262e+02 7.13285267e-01]	[4.49517426e+02 7.70250610e+02 6.19549036e-01]
[480.11260986 213.39190674 0.94114518]	[467.496521 287.84289551 0.83585787]	[416.15441895 287.81890869 0.8258487 ]	[398.19485474 393.03045654 0.87576497]	[395.50210571 487.987854 0.82589197]	[523.92370605 285.31677246 0.85307974]	[541.90496826 387.93435669 0.87353194]	[546.95001221 482.94204712 0.87829047]	[467.44042969 467.39526367 0.71448857]	[434.02694702 467.43835449 0.67437625]	[441.89459229 621.38641357 0.80832672]	[4.44366119e+02 7.65022705e+02 7.58526802e-01]	[503.4552002 464.93380737 0.73687619]	[500.74978638 621.30993652 0.84135699]	[500.74719238 764.98272705 0.76909566]	[462.36968994 198.04014587 0.92584717]	[485.42089844 195.63589478 0.89529812]	[441.77886963 205.72779846 0.87918377]	[503.22930908 203.17053223 0.75479376]	[5.00875488e+02 7.98357300e+02 7.26625323e-01]	[5.21264343e+02 7.90686829e+02 7.51384079e-01]	[4.90563904e+02 7.72738708e+02 6.04854643e-01]	[4.54557068e+02 7.95888489e+02 6.86609447e-01]	[4.36582642e+02 7.93249634e+02 7.09421813e-01]	[4.52001617e+02 7.70289246e+02 6.17512524e-01]
[480.12002563 213.38279724 0.94109136]	[467.50216675 287.86282349 0.83543688]	[416.15182495 287.83319092 0.82630372]	[398.20333862 393.02435303 0.87653357]	[395.52523804 490.49551392 0.82498038]	[523.93170166 287.79901123 0.85192883]	[541.92022705 387.91876221 0.87146509]	[546.97076416 485.34893799 0.86713022]	[467.46020508 470.00552368 0.70772398]	[434.07141113 472.54797363 0.67546505]	[441.90319824 621.41418457 0.80614173]	[4.44367889e+02 7.64993347e+02 7.53771186e-01]	[503.47232056 469.99551392 0.72781801]	[500.77160645 621.33789062 0.84564996]	[500.74398804 765.00866699 0.77242088]	[462.38171387 198.02764893 0.92586118]	[485.43197632 195.63293457 0.89666903]	[441.78848267 205.72492981 0.87922817]	[503.237854 203.18348694 0.76722401]	[5.00877136e+02 7.98361084e+02 7.25415230e-01]	[5.21259827e+02 7.90693787e+02 7.50146508e-01]	[4.90557281e+02 7.72759521e+02 6.07581854e-01]	[4.54564178e+02 7.95887268e+02 6.88049614e-01]	[4.36589020e+02 7.93247437e+02 7.10137367e-01]	[4.52002411e+02 7.70262207e+02 6.16628766e-01]
[480.13088989 213.37016296 0.94036096]	[469.97906494 287.86993408 0.83381134]	[416.17010498 287.8319397 0.82789797]	[398.22866821 393.06381226 0.87480062]	[395.58163452 487.99163818 0.83638179]	[523.93902588 287.81677246 0.84962374]	[541.9152832 387.92678833 0.86804605]	[546.99725342 482.90811157 0.87449986]	[469.95767212 467.46740723 0.70330149]	[434.1111145 469.99645996 0.67697698]	[441.92102051 621.36273193 0.79913902]	[4.44376465e+02 7.64997498e+02 7.53622770e-01]	[505.87045288 467.46908569 0.71985769]	[500.78048706 621.33526611 0.84789246]	[500.74404907 765.03161621 0.7781204 ]	[462.39401245 198.00811768 0.92636585]	[485.45803833 195.62614441 0.8965103 ]	[441.78848267 205.70806885 0.87644172]	[503.25588989 203.20710754 0.76941359]	[5.03295959e+02 7.98353882e+02 7.33019114e-01]	[5.21275940e+02 7.90683472e+02 7.57132292e-01]	[4.90547424e+02 7.72792725e+02 6.12390399e-01]	[4.54589203e+02 7.98368347e+02 6.82913542e-01]	[4.36603729e+02 7.93261108e+02 7.02085555e-01]	[4.52003387e+02 7.70267517e+02 6.22550666e-01]
[480.1468811 213.35873413 0.94227242]	[470.01977539 287.8821106 0.83200115]	[418.55477905 287.84228516 0.83030438]	[398.24505615 395.50723267 0.87803566]	[395.59368896 488.01809692 0.8374545 ]	[523.96240234 287.84008789 0.8464309 ]	[541.94311523 390.47558594 0.86546665]	[547.0189209 482.89892578 0.87558985]	[470.02566528 467.43844604 0.70488656]	[436.59072876 467.48583984 0.68794942]	[444.30514526 621.31536865 0.79655373]	[4.44375275e+02 7.65026855e+02 7.55508065e-01]	[505.91326904 467.4491272 0.71923333]	[500.79989624 621.30236816 0.84618032]	[500.72161865 765.03076172 0.77755857]	[462.40792847 197.99932861 0.92567992]	[485.46987915 195.61991882 0.89802641]	[441.8019104 205.74226379 0.87451601]	[503.25811768 203.22155762 0.76721513]	[5.03305420e+02 7.95894104e+02 7.35514522e-01]	[5.21277039e+02 7.90673462e+02 7.56282985e-01]	[4.90502808e+02 7.72793640e+02 6.15649402e-01]	[4.54618774e+02 7.98408997e+02 6.82325304e-01]	[4.36634430e+02 7.93297119e+02 7.01815963e-01]	[4.51998291e+02 7.72694214e+02 6.21878862e-01]
[480.15597534 213.35740662 0.94363177]	[470.03591919 290.34005737 0.83125287]	[418.56393433 287.86080933 0.83309776]	[398.26080322 395.54956055 0.88783646]	[395.6217041 487.99951172 0.84308565]	[523.96856689 287.83859253 0.84637725]	[544.28063965 390.49014282 0.86112309]	[547.03942871 482.85791016 0.87759429]	[472.51596069 467.43777466 0.70277154]	[436.62561035 467.48651123 0.69076312]	[444.32302856 621.3369751 0.79835671]	[4.44375519e+02 7.65079712e+02 7.58264601e-01]	[505.93441772 467.45608521 0.71479315]	[500.80758667 621.33331299 0.85034275]	[500.72357178 765.02581787 0.77875447]	[462.41470337 197.99691772 0.92496109]	[485.4859314 195.61819458 0.89584529]	[441.80654907 205.73687744 0.872473 ]	[503.2671814 203.23179626 0.77489203]	[5.03300201e+02 7.95862610e+02 7.39393115e-01]	[5.21272278e+02 7.90651672e+02 7.57089317e-01]	[4.90503357e+02 7.72786377e+02 6.15844190e-01]	[4.57090179e+02 8.00934998e+02 6.83746159e-01]	[4.36655792e+02 7.93339783e+02 6.98314846e-01]	[4.51997833e+02 7.72749268e+02 6.19734645e-01]
[480.16247559 213.35365295 0.94303465]	[472.52978516 290.35671997 0.83210295]	[418.5680542 290.34701538 0.83498585]	[398.28289795 395.51837158 0.88449931]	[395.63256836 487.96282959 0.8482821 ]	[523.99938965 287.83682251 0.84210408]	[544.32037354 390.49102783 0.8565107 ]	[547.06604004 482.85287476 0.87231195]	[472.53982544 467.40139771 0.70045811]	[436.65194702 467.45068359 0.69243658]	[444.32614136 621.34765625 0.79849941]	[4.44359406e+02 7.65068848e+02 7.58751929e-01]	[505.9460144 467.4163208 0.70980555]	[500.80941772 621.31152344 0.84660673]	[500.72320557 765.03149414 0.77847886]	[462.41989136 195.63761902 0.92431855]	[485.49664307 195.61207581 0.89427108]	[441.81253052 205.73852539 0.87090307]	[503.27398682 205.69326782 0.77945274]	[5.03310516e+02 7.95862366e+02 7.37598181e-01]	[5.21285095e+02 7.90650085e+02 7.58315980e-01]	[4.90498505e+02 7.72786560e+02 6.17154062e-01]	[4.57103027e+02 8.00920593e+02 6.84771776e-01]	[4.36659760e+02 7.93335449e+02 6.99458122e-01]	[4.49503387e+02 7.72726135e+02 6.18280411e-01]
[480.17147827 213.33082581 0.93854064]	[472.55249023 290.36550903 0.83346343]	[418.57556152 290.34429932 0.83777779]	[400.63757324 393.05160522 0.87910283]	[395.65060425 487.97335815 0.85128403]	[524.01800537 287.85650635 0.83800036]	[544.32904053 390.47702026 0.85681957]	[547.07446289 482.84436035 0.86977899]	[472.53302002 467.45684814 0.69698995]	[436.64324951 470.00106812 0.68849456]	[444.32260132 621.36938477 0.79976022]	[4.44373169e+02 7.65065979e+02 7.56139934e-01]	[505.95324707 467.45587158 0.70885885]	[500.81460571 621.31713867 0.84926736]	[500.71768188 765.04290771 0.77691996]	[462.43438721 195.61637878 0.92431307]	[487.92382812 195.59481812 0.89613295]	[441.81420898 205.70687866 0.86975288]	[503.29421997 203.21139526 0.7849831 ]	[5.03295227e+02 7.95866272e+02 7.31892765e-01]	[5.21273193e+02 7.90661621e+02 7.55368948e-01]	[4.90501007e+02 7.72797668e+02 6.15185976e-01]	[4.54635498e+02 7.98420288e+02 6.79151714e-01]	[4.36640656e+02 7.93309082e+02 6.98011339e-01]	[4.51999115e+02 7.72728271e+02 6.19599164e-01]
[480.18209839 213.31617737 0.93693554]	[472.57937622 290.37921143 0.8361851 ]	[418.58187866 290.34634399 0.83931649]	[400.63699341 393.03918457 0.87682021]	[398.01309204 487.94259644 0.8530696 ]	[526.40167236 287.86911011 0.83543426]	[544.35394287 390.50253296 0.85189652]	[547.07543945 482.84451294 0.86898237]	[472.53158569 467.39675903 0.69687092]	[436.63684082 467.45358276 0.68836039]	[444.30426025 621.40588379 0.80419791]	[4.44367157e+02 7.65049927e+02 7.54937887e-01]	[505.9420166 467.40438843 0.70742387]	[500.80596924 621.30725098 0.84578538]	[500.71984863 765.04620361 0.77681112]	[462.44406128 195.60440063 0.92432284]	[487.93148804 195.58468628 0.89632708]	[441.8057251 203.22454834 0.87099421]	[503.30194092 203.21035767 0.77726728]	[5.03294952e+02 7.95870056e+02 7.34343052e-01]	[5.21269958e+02 7.90663330e+02 7.54739881e-01]	[4.90503510e+02 7.72804932e+02 6.14301860e-01]	[4.54622833e+02 7.98414490e+02 6.84792876e-01]	[4.36633148e+02 7.93300781e+02 7.03269064e-01]	[4.49517578e+02 7.72712463e+02 6.19262576e-01]
[480.20187378 213.29672241 0.93382788]	[472.581604 290.38800049 0.83690786]	[418.58468628 290.35644531 0.84061897]	[400.63937378 393.01495361 0.87510312]	[398.01782227 487.96734619 0.85253167]	[526.40930176 287.87561035 0.83360064]	[544.36932373 392.96469116 0.85505366]	[547.07678223 482.82788086 0.86973524]	[472.53686523 467.47479248 0.69422454]	[436.64471436 470.02069092 0.68504959]	[444.31347656 621.3949585 0.80304766]	[4.44364716e+02 7.65058167e+02 7.54571915e-01]	[505.94470215 467.47903442 0.70491278]	[500.81332397 621.3180542 0.84768194]	[500.72290039 765.05786133 0.7813102 ]	[464.82702637 195.58517456 0.92380977]	[487.94830322 195.56924438 0.8974303 ]	[441.79949951 203.21020508 0.87272835]	[503.30929565 203.19894409 0.75176233]	[5.03291351e+02 7.98349854e+02 7.37764537e-01]	[5.21277649e+02 7.90679138e+02 7.59346068e-01]	[4.90505066e+02 7.72809143e+02 6.17400110e-01]	[4.54636871e+02 7.98436401e+02 6.81070983e-01]	[4.36639069e+02 7.93317566e+02 6.98532045e-01]	[4.49510712e+02 7.72722656e+02 6.18808091e-01]
[480.21295166 210.92304993 0.93236279]	[472.59707642 290.39620972 0.83674896]	[418.59161377 290.36608887 0.84299004]	[400.64691162 393.0135498 0.87517667]	[398.01690674 487.95965576 0.85349846]	[526.42462158 287.87826538 0.83140367]	[544.3772583 390.51123047 0.85483849]	[549.49304199 482.83508301 0.86902583]	[472.55725098 469.96514893 0.69232398]	[436.66384888 470.02923584 0.68517524]	[444.32098389 621.3515625 0.79864186]	[4.44365875e+02 7.65029541e+02 7.52497077e-01]	[505.95419312 469.9793396 0.70136505]	[500.81762695 621.31427002 0.84679592]	[500.72946167 765.07202148 0.78179538]	[464.83215332 195.56959534 0.92592287]	[487.95739746 195.55595398 0.89866853]	[441.79647827 203.18922424 0.87719905]	[503.31939697 203.19306946 0.75836033]	[5.03297516e+02 7.95890686e+02 7.33844101e-01]	[5.21274292e+02 7.90680786e+02 7.57874429e-01]	[4.90515381e+02 7.72823425e+02 6.15880966e-01]	[4.54634613e+02 7.98407654e+02 6.84572458e-01]	[4.36640747e+02 7.93298218e+02 7.04778492e-01]	[4.49508820e+02 7.72695801e+02 6.18085623e-01]
[480.21224976 210.9229126 0.93252742]	[472.6031189 290.39172363 0.83655477]	[418.59054565 290.36737061 0.84320819]	[400.64285278 393.01809692 0.87540281]	[398.02389526 487.95913696 0.85395873]	[526.43591309 287.86911011 0.83083296]	[544.38751221 390.49847412 0.85253906]	[549.50671387 482.8399353 0.86801213]	[472.57574463 467.47720337 0.69464296]	[436.67593384 470.01879883 0.6881215 ]	[444.31552124 621.35546875 0.79857767]	[4.44372894e+02 7.65037048e+02 7.52441823e-01]	[505.96789551 469.96560669 0.70125932]	[500.8218689 621.33447266 0.84874856]	[500.72207642 765.08270264 0.78105265]	[464.83050537 195.57020569 0.92605674]	[487.95751953 195.55589294 0.89907449]	[441.79788208 203.2019043 0.87606251]	[503.32046509 203.19863892 0.76213455]	[5.03279633e+02 7.98355408e+02 7.34262645e-01]	[5.21266235e+02 7.90690125e+02 7.59738266e-01]	[4.90500854e+02 7.75267517e+02 6.13803744e-01]	[4.54637421e+02 7.98400513e+02 6.80472374e-01]	[4.36644653e+02 7.93292419e+02 7.01878905e-01]	[4.51993317e+02 7.72711853e+02 6.18588030e-01]
[480.22720337 210.90649414 0.93245751]	[475.0637207 290.39117432 0.83678186]	[418.61749268 290.36080933 0.84727883]	[400.64715576 393.03207397 0.87430596]	[398.02166748 487.94430542 0.85258597]	[526.43145752 287.8722229 0.83229125]	[544.38299561 390.4598999 0.85553151]	[549.5145874 482.82437134 0.86843878]	[472.58828735 467.43533325 0.69616783]	[436.68673706 469.97476196 0.6899693 ]	[444.33480835 621.31079102 0.79413849]	[4.44368866e+02 7.65052917e+02 7.53115475e-01]	[505.98284912 467.45150757 0.69813621]	[500.83755493 621.31304932 0.84888709]	[500.7237854 767.49688721 0.78251636]	[464.84225464 195.56265259 0.92714161]	[487.97433472 195.53987122 0.90035969]	[441.80981445 203.21151733 0.8748281 ]	[503.33078003 203.18971252 0.76023209]	[5.03273834e+02 7.98359558e+02 7.31172025e-01]	[5.21266296e+02 7.90693848e+02 7.55779445e-01]	[4.90511688e+02 7.75271057e+02 6.12332046e-01]	[4.54625092e+02 7.98404602e+02 6.79114699e-01]	[4.36639038e+02 7.93292175e+02 6.99645877e-01]	[4.51993835e+02 7.72730713e+02 6.14786088e-01]
[480.24346924 210.88961792 0.93109655]	[475.08230591 290.37619019 0.83740121]	[418.62908936 290.34341431 0.84657234]	[400.63549805 393.03115845 0.87503988]	[398.01858521 487.94976807 0.85163534]	[526.45196533 287.8677063 0.83040261]	[544.39239502 390.47872925 0.85310245]	[549.52209473 482.82577515 0.86620694]	[472.56692505 467.462677 0.69485396]	[436.66970825 470.00518799 0.68793482]	[444.3343811 621.30401611 0.79518038]	[4.44361359e+02 7.65019104e+02 7.54194498e-01]	[505.96920776 467.47885132 0.69938916]	[500.84472656 621.32141113 0.84947222]	[500.72286987 765.05737305 0.78222477]	[464.86016846 195.55262756 0.92615676]	[487.99206543 195.52719116 0.89973092]	[441.82659912 203.19026184 0.87475395]	[503.34326172 203.18197632 0.76569426]	[5.03271362e+02 7.95882385e+02 7.36833930e-01]	[5.21255859e+02 7.90677490e+02 7.61179149e-01]	[4.90518341e+02 7.72790344e+02 6.17257714e-01]	[4.54633240e+02 7.98373901e+02 6.82769477e-01]	[4.36641205e+02 7.93273560e+02 7.05951154e-01]	[4.49499786e+02 7.70284302e+02 6.18844509e-01]
[480.2734375 210.86720276 0.92861784]	[475.15316772 290.35803223 0.84457648]	[418.66149902 287.86883545 0.84813398]	[400.64227295 393.02038574 0.87573856]	[398.02502441 487.94638062 0.85473949]	[526.51593018 287.85565186 0.8229298 ]	[544.39379883 390.49404907 0.85286039]	[549.53790283 482.82788086 0.86425561]	[472.61230469 467.42736816 0.69453657]	[439.07333374 467.48190308 0.69110429]	[444.33276367 621.28973389 0.7921468 ]	[4.44365601e+02 7.64994934e+02 7.50820100e-01]	[505.99746704 467.45492554 0.69470966]	[500.84777832 621.34454346 0.8543756 ]	[500.71975708 765.05126953 0.78011703]	[464.89086914 195.53988647 0.92363119]	[490.48114014 195.5083313 0.8969 ]	[441.86541748 203.20576477 0.87060356]	[503.37493896 203.16984558 0.77815968]	[5.03277466e+02 7.95882324e+02 7.34711230e-01]	[5.21263855e+02 7.90678223e+02 7.57496536e-01]	[4.90506653e+02 7.72787231e+02 6.19144678e-01]	[4.54639099e+02 7.98372375e+02 6.85489714e-01]	[4.36644897e+02 7.93273682e+02 7.08273232e-01]	[4.49504761e+02 7.70259583e+02 6.19532228e-01]
[480.29730225 210.85003662 0.92804301]	[477.58599854 290.36795044 0.84824836]	[418.67410278 287.87942505 0.85094708]	[400.66143799 393.00027466 0.87289232]	[398.0279541 487.93661499 0.85756457]	[526.54040527 287.86633301 0.81767571]	[544.39788818 392.99194336 0.85716581]	[549.55285645 482.87106323 0.85811895]	[475.06430054 467.46414185 0.69609308]	[439.08856201 469.99880981 0.69592017]	[444.34985352 621.32336426 0.79819179]	[4.44371735e+02 7.62509644e+02 7.47147202e-01]	[505.99530029 469.96881104 0.69766909]	[500.8581543 621.35955811 0.85753971]	[500.71740723 765.00109863 0.77532399]	[464.91421509 195.52890015 0.92174363]	[490.50827026 195.49549866 0.89615977]	[441.87741089 203.21008301 0.86723077]	[503.39181519 203.14598083 0.76097727]	[5.00866608e+02 7.95872803e+02 7.37566352e-01]	[5.21239319e+02 7.90677124e+02 7.57438064e-01]	[4.90507965e+02 7.72733582e+02 6.18760467e-01]	[4.54640869e+02 7.98360535e+02 6.87988877e-01]	[4.36644196e+02 7.93267822e+02 7.13315666e-01]	[4.51992157e+02 7.70227295e+02 6.21158183e-01]
[480.3104248 210.83525085 0.92604536]	[477.60595703 290.38153076 0.85401452]	[418.68603516 290.347229 0.85350823]	[400.65576172 393.03118896 0.87500995]	[398.02932739 487.94473267 0.85693157]	[528.96789551 287.87438965 0.81437856]	[544.38842773 393.04086304 0.86220598]	[549.55664062 482.86859131 0.85814655]	[475.08468628 467.48690796 0.69754088]	[439.10263062 470.0305481 0.6981166 ]	[444.36361694 621.33532715 0.79929852]	[4.44377899e+02 7.62499573e+02 7.46862352e-01]	[506.01638794 469.98379517 0.69638926]	[500.86651611 621.3494873 0.85447502]	[500.71612549 765.01983643 0.77718723]	[464.92550659 195.51869202 0.92116547]	[490.52233887 195.48141479 0.8963173 ]	[441.89932251 203.21821594 0.86343938]	[503.40228271 200.67926025 0.76075023]	[5.03261536e+02 7.95864319e+02 7.37065613e-01]	[5.21246521e+02 7.90677979e+02 7.59068191e-01]	[4.90504395e+02 7.72754578e+02 6.18743658e-01]	[4.54634888e+02 7.95885986e+02 6.91118121e-01]	[4.36647125e+02 7.93258362e+02 7.18407929e-01]	[4.51997131e+02 7.70217224e+02 6.23489559e-01]
[480.3276062 210.82556152 0.92381728]	[477.63470459 290.39331055 0.86170495]	[418.69671631 290.34887695 0.85518819]	[400.67077637 393.03393555 0.87716097]	[398.04931641 487.93157959 0.86546904]	[529.01049805 290.34552002 0.81090897]	[544.41094971 395.49588013 0.86298716]	[549.57928467 482.89205933 0.85142696]	[475.10046387 469.97906494 0.6993472 ]	[439.11941528 472.54193115 0.70221865]	[444.36642456 621.35321045 0.8025316 ]	[4.44377991e+02 7.62511780e+02 7.49094069e-01]	[508.44271851 469.97946167 0.69501704]	[500.87460327 621.34222412 0.85273844]	[500.71243286 764.99499512 0.7766037 ]	[464.9390564 195.50979614 0.92031729]	[490.54684448 195.46884155 0.89474374]	[441.90582275 203.19998169 0.86385614]	[503.4203186 200.6557312 0.7690202]	[5.00870728e+02 7.95862732e+02 7.37152517e-01]	[5.21238220e+02 7.90670044e+02 7.58909404e-01]	[4.90500214e+02 7.72722229e+02 6.23181045e-01]	[4.54637634e+02 7.95887573e+02 6.95082188e-01]	[4.36650818e+02 7.93260620e+02 7.22831190e-01]	[4.51995850e+02 7.70226685e+02 6.26177490e-01]
[480.34979248 210.81535339 0.92179924]	[477.65414429 290.40341187 0.86702657]	[418.71069336 290.3553772 0.85937512]	[400.67581177 393.05154419 0.87788165]	[398.05621338 485.48913574 0.86968714]	[529.02337646 290.35317993 0.8101027 ]	[544.42352295 395.5375061 0.87015718]	[549.59796143 482.91479492 0.84732741]	[475.12286377 467.46920776 0.69993377]	[439.12927246 470.01748657 0.70227003]	[444.37939453 621.32000732 0.80075681]	[4.44377075e+02 7.62497925e+02 7.50238121e-01]	[508.47375488 467.47000122 0.69147515]	[500.87768555 621.33618164 0.8510071 ]	[500.70321655 764.97766113 0.77548409]	[464.95559692 195.49848938 0.91916335]	[493.04092407 195.45240784 0.89391088]	[441.91897583 203.19084167 0.86305803]	[503.4442749 200.6222229 0.77372521]	[5.00862152e+02 7.95853271e+02 7.37696052e-01]	[5.21228699e+02 7.90662964e+02 7.59355307e-01]	[4.90490692e+02 7.72701111e+02 6.27630115e-01]	[4.54641754e+02 7.95875854e+02 6.95873857e-01]	[4.36659149e+02 7.93253174e+02 7.25080371e-01]	[4.51997284e+02 7.70210632e+02 6.28041863e-01]
[480.36730957 210.80345154 0.91939044]	[477.66329956 290.40612793 0.86963886]	[418.70895386 290.34457397 0.8579812 ]	[400.6862793 393.05328369 0.88135946]	[398.06130981 485.46765137 0.87389427]	[529.05712891 290.36727905 0.80714858]	[544.42633057 395.54397583 0.87365323]	[549.58422852 482.95037842 0.84019345]	[475.11196899 467.47515869 0.69841617]	[439.12857056 470.00598145 0.70296896]	[444.38076782 621.30981445 0.79618621]	[4.44365692e+02 7.62513428e+02 7.54663587e-01]	[508.44787598 469.96444702 0.69200915]	[500.88345337 621.34857178 0.85057664]	[500.72180176 764.98968506 0.77871048]	[467.38980103 195.48077393 0.91708624]	[493.06930542 195.43875122 0.89355332]	[441.93118286 203.14408875 0.86350465]	[503.47241211 200.58236694 0.7837767 ]	[5.00876404e+02 7.95856873e+02 7.40241349e-01]	[5.21239441e+02 7.90660583e+02 7.61661768e-01]	[4.90509766e+02 7.72712097e+02 6.24125779e-01]	[4.57095184e+02 7.95887329e+02 6.98384404e-01]	[4.36677612e+02 7.93258484e+02 7.22986460e-01]	[4.49505493e+02 7.70221741e+02 6.29405797e-01]
[480.37765503 210.80252075 0.91836941]	[477.68795776 290.41323853 0.87653208]	[418.71536255 287.8866272 0.85786378]	[400.69308472 393.03433228 0.8808831 ]	[398.05767822 485.43228149 0.87912476]	[531.54669189 290.38265991 0.80639148]	[544.4276123 395.53598022 0.87513834]	[552.05310059 485.35162354 0.83592302]	[475.11734009 467.4262085 0.69908267]	[439.13473511 467.48040771 0.70412046]	[444.40127563 621.36474609 0.80016613]	[4.44361237e+02 7.64967041e+02 7.58584261e-01]	[508.46026611 467.42868042 0.69032288]	[500.89898682 621.35339355 0.85194153]	[500.72900391 764.99285889 0.78232193]	[467.4069519 195.47660828 0.91542649]	[493.0994873 195.43211365 0.89425182]	[444.30847168 200.66619873 0.86468446]	[503.51083374 198.1541748 0.80103159]	[5.03269470e+02 7.95837646e+02 7.44222641e-01]	[5.21246887e+02 7.90647522e+02 7.64974952e-01]	[4.90510712e+02 7.72715881e+02 6.26325011e-01]	[4.57104340e+02 7.98347656e+02 7.02827156e-01]	[4.36673676e+02 7.93259583e+02 7.25365758e-01]	[4.49491058e+02 7.70223328e+02 6.32305980e-01]
[482.73348999 210.78923035 0.91837776]	[477.72125244 290.43200684 0.88376009]	[418.73449707 287.8817749 0.85728455]	[400.68441772 393.06262207 0.88320106]	[398.05715942 485.38684082 0.88407987]	[531.60479736 290.41159058 0.80530262]	[544.43652344 395.53338623 0.87328726]	[552.06420898 482.96392822 0.83721226]	[475.12792969 467.46972656 0.69845182]	[439.13256836 470.00009155 0.7052685 ]	[444.41009521 621.39691162 0.80320001]	[4.44369995e+02 7.64995178e+02 7.59846091e-01]	[508.48449707 467.47369385 0.68786627]	[500.89678955 621.32342529 0.84872615]	[500.73632812 765.01226807 0.78613889]	[467.4418335 195.46777344 0.91389847]	[495.59613037 195.42427063 0.89693677]	[444.33422852 203.13406372 0.85908806]	[505.87948608 198.15087891 0.78359562]	[5.03278198e+02 7.95851379e+02 7.44440138e-01]	[5.21256165e+02 7.90656372e+02 7.66346872e-01]	[4.90519592e+02 7.72735718e+02 6.24793530e-01]	[4.54641937e+02 7.95883240e+02 7.01099694e-01]	[4.36664948e+02 7.93261108e+02 7.23325312e-01]	[4.49502747e+02 7.70248047e+02 6.31033659e-01]
[482.76254272 210.78343201 0.91771477]	[477.74227905 290.4185791 0.88776988]	[418.75039673 287.86010742 0.85841352]	[400.71096802 393.04608154 0.88124764]	[398.06546021 485.39550781 0.88362086]	[534.08758545 290.41360474 0.80432516]	[544.45513916 395.50939941 0.86810696]	[552.09124756 485.35827637 0.83849645]	[475.13949585 467.45947266 0.70018375]	[439.15115356 469.98370361 0.70703381]	[444.42092896 623.86212158 0.80225754]	[4.44380463e+02 7.65059143e+02 7.63732016e-01]	[508.48361206 467.46426392 0.68946856]	[500.88449097 621.3034668 0.84468365]	[500.7545166 765.04510498 0.78900313]	[467.4675293 195.46203613 0.91224581]	[495.62744141 195.41506958 0.90015745]	[444.36181641 203.1365509 0.85726357]	[505.9067688 198.13088989 0.78079641]	[5.03285858e+02 7.95860046e+02 7.41738260e-01]	[5.21267029e+02 7.90662109e+02 7.64782727e-01]	[4.90557800e+02 7.72781433e+02 6.19331181e-01]	[4.54612244e+02 7.98351440e+02 6.97534263e-01]	[4.36641327e+02 7.93262512e+02 7.20024467e-01]	[4.52006683e+02 7.72714966e+02 6.25832677e-01]
[482.7822876 210.77906799 0.91676748]	[480.11328125 290.42486572 0.89504558]	[418.77236938 287.83837891 0.85868508]	[400.7661438 393.0223999 0.87772417]	[398.08230591 485.39456177 0.88895893]	[534.12133789 290.43429565 0.80764866]	[544.47918701 395.49545288 0.86358035]	[552.11810303 485.37884521 0.84020513]	[475.16973877 464.94262695 0.70545876]	[439.1746521 467.43145752 0.71469945]	[444.42474365 621.39764404 0.80031037]	[444.37203979 765.03070068 0.76531625]	[508.50875854 467.40802002 0.68898249]	[500.89541626 618.83312988 0.84011513]	[500.74633789 765.00799561 0.7854647 ]	[467.48233032 195.46075439 0.91111219]	[495.65097046 195.40437317 0.90376043]	[444.39324951 203.15028381 0.85427505]	[505.92282104 198.11569214 0.78866178]	[5.00871582e+02 7.95861877e+02 7.37189949e-01]	[5.21242188e+02 7.90668762e+02 7.60764062e-01]	[4.90545319e+02 7.72730469e+02 6.24504983e-01]	[4.54604340e+02 7.95861816e+02 7.02083290e-01]	[4.36642792e+02 7.93242126e+02 7.26207435e-01]	[4.51994598e+02 7.70290161e+02 6.31946504e-01]
[482.79574585 210.78445435 0.9167465 ]	[480.13757324 290.42544556 0.90076727]	[418.79354858 287.82830811 0.85802656]	[400.75299072 393.04391479 0.87877738]	[398.1026001 485.46353149 0.88372695]	[534.16107178 290.44891357 0.80833369]	[544.50299072 395.52627563 0.86694616]	[552.144104 485.35549927 0.84521782]	[477.59741211 467.40042114 0.70780236]	[439.17410278 467.44155884 0.71562409]	[444.44360352 621.39691162 0.79386628]	[4.44374176e+02 7.65029053e+02 7.62855828e-01]	[511.01531982 467.4156189 0.68500596]	[500.88388062 618.78198242 0.83769262]	[500.75131226 765.0057373 0.783162 ]	[467.48986816 195.46577454 0.91010058]	[495.66778564 195.4067688 0.90551019]	[444.39273071 203.1625061 0.85550338]	[505.93289185 198.11714172 0.78018683]	[5.03268646e+02 7.95860474e+02 7.30739653e-01]	[5.21250610e+02 7.90670837e+02 7.56410837e-01]	[4.90554779e+02 7.72742310e+02 6.18785262e-01]	[4.54595276e+02 7.95869202e+02 7.02389836e-01]	[4.36632385e+02 7.93243958e+02 7.25790143e-01]	[4.49517639e+02 7.70285339e+02 6.30175233e-01]
[482.8102417 210.78268433 0.91627407]	[480.14691162 290.42095947 0.90266001]	[418.79742432 287.8338623 0.8585788 ]	[400.76049805 393.07064819 0.87966943]	[398.13119507 485.45892334 0.88854825]	[536.63934326 290.44052124 0.80794436]	[544.53143311 395.54949951 0.87003922]	[554.63763428 482.95291138 0.85084307]	[477.63323975 464.92337036 0.71486408]	[439.1930542 467.41333008 0.71894109]	[446.86605835 621.36791992 0.79731321]	[4.44373169e+02 7.65012085e+02 7.58962750e-01]	[511.0836792 464.93460083 0.68613261]	[500.87451172 618.7769165 0.83880335]	[500.74713135 762.50878906 0.77757233]	[469.959198 195.46640015 0.90871167]	[495.67849731 195.40731812 0.90671045]	[444.4156189 203.18922424 0.85094804]	[505.94485474 198.11315918 0.77991229]	[5.00850464e+02 7.95852173e+02 7.29218245e-01]	[5.21231079e+02 7.90659424e+02 7.52347052e-01]	[4.90557526e+02 7.70278198e+02 6.21868670e-01]	[4.54609161e+02 7.95875183e+02 6.92677081e-01]	[4.36629700e+02 7.93250061e+02 7.19062269e-01]	[4.51989685e+02 7.70273071e+02 6.29800320e-01]
[482.83273315 210.77297974 0.91279483]	[480.14868164 290.42523193 0.90192342]	[418.79733276 287.84744263 0.85949117]	[400.78546143 393.07983398 0.87297416]	[398.14578247 487.94119263 0.88295382]	[536.64624023 290.42782593 0.80791605]	[544.5378418 395.50494385 0.86275172]	[554.63256836 482.90170288 0.85471761]	[477.66467285 464.89505005 0.72171772]	[439.23422241 464.91204834 0.72738862]	[446.87844849 621.37506104 0.78682762]	[4.44423157e+02 7.65060364e+02 7.44387925e-01]	[513.5793457 464.91772461 0.6861884 ]	[500.8878479 618.73779297 0.83377039]	[500.76538086 762.44940186 0.77597362]	[469.97998047 195.45936584 0.9086358 ]	[498.1192627 195.39981079 0.91477078]	[444.44088745 205.69665527 0.84054422]	[505.97250366 198.15283203 0.7435627 ]	[5.00871765e+02 7.95854309e+02 7.23205447e-01]	[5.21265442e+02 7.90638428e+02 7.49941766e-01]	[4.93048401e+02 7.70247131e+02 6.25257909e-01]	[4.57108917e+02 7.98404358e+02 6.82956696e-01]	[4.36665436e+02 7.93289062e+02 7.08001614e-01]	[4.52065521e+02 7.72734985e+02 6.16160214e-01]
[482.84054565 210.77726746 0.91423661]	[480.16253662 290.40567017 0.90330654]	[421.15194702 287.82354736 0.8593483 ]	[400.82348633 393.05773926 0.87010485]	[398.1605835 485.46154785 0.89354885]	[536.65985107 290.42111206 0.80871844]	[544.54846191 393.07516479 0.85659081]	[554.64794922 482.89834595 0.85383105]	[477.69177246 462.33023071 0.73416674]	[439.24728394 462.34088135 0.73742336]	[446.89489746 621.36419678 0.78588134]	[4.44409576e+02 7.67573242e+02 7.48787165e-01]	[513.61224365 462.3609314 0.69475693]	[500.89135742 616.27392578 0.83801496]	[500.75527954 764.98754883 0.78032452]	[470.00210571 195.4666748 0.90759617]	[498.13015747 195.4050293 0.91831183]	[446.87283325 205.69924927 0.83671141]	[505.99234009 200.57653809 0.73638427]	[5.03306396e+02 7.95887207e+02 7.29732990e-01]	[5.21290283e+02 7.90657288e+02 7.58060098e-01]	[4.90558502e+02 7.72748657e+02 6.18892610e-01]	[4.57108887e+02 8.00946716e+02 6.69833422e-01]	[4.36656403e+02 7.93338135e+02 6.90364420e-01]	[4.52067963e+02 7.75288391e+02 5.99798143e-01]
[482.85321045 210.77687073 0.91373718]	[480.17974854 290.38833618 0.90560281]	[421.17410278 287.82162476 0.85889393]	[400.83856201 393.05450439 0.86884129]	[398.18338013 485.43725586 0.90007126]	[536.68450928 290.40057373 0.80952322]	[544.55932617 393.04885864 0.85580981]	[554.66271973 482.92160034 0.8529824 ]	[477.7182312 462.35476685 0.73769456]	[439.26556396 462.37438965 0.73768026]	[446.90026855 621.27954102 0.78372121]	[4.44403290e+02 7.67548096e+02 7.48517990e-01]	[513.64221191 462.3800354 0.69556731]	[500.89355469 616.26098633 0.83843011]	[500.76419067 764.98956299 0.78096271]	[470.03192139 195.46856689 0.90698731]	[498.14413452 195.40641785 0.92171013]	[446.91427612 205.71154785 0.83418959]	[506.0133667 200.57653809 0.73420197]	[5.03315002e+02 7.95888367e+02 7.31312811e-01]	[5.21294189e+02 7.90659058e+02 7.60519028e-01]	[4.93039337e+02 7.72745361e+02 6.19749010e-01]	[4.57125336e+02 8.00921631e+02 6.73633099e-01]	[4.36669861e+02 7.93323669e+02 6.97051823e-01]	[4.52039917e+02 7.72830139e+02 6.01394415e-01]
[482.86044312 210.77400208 0.91233224]	[480.20135498 290.37927246 0.90940011]	[421.19857788 287.81509399 0.85751092]	[400.85137939 393.04986572 0.86917114]	[398.21066284 485.44326782 0.89988112]	[536.71508789 290.39599609 0.81256527]	[546.91717529 395.50799561 0.86071384]	[554.68878174 482.92715454 0.85395861]	[477.72360229 462.30001831 0.74057764]	[439.27392578 462.3092041 0.74187177]	[446.8951416 618.79779053 0.78200394]	[4.44410400e+02 7.67536743e+02 7.47377634e-01]	[513.63012695 462.33383179 0.69873202]	[500.89459229 616.23699951 0.8377682 ]	[500.7741394 764.99481201 0.78203791]	[470.0484314 195.46591187 0.90642506]	[498.15463257 195.40678406 0.92327696]	[446.94335938 203.23194885 0.8319515 ]	[508.4395752 198.15513611 0.73862493]	[5.03334747e+02 7.95884827e+02 7.31791854e-01]	[5.21309387e+02 7.90651489e+02 7.60222554e-01]	[4.93052124e+02 7.72757141e+02 6.21594965e-01]	[4.57094391e+02 7.98433594e+02 6.70226812e-01]	[4.36653198e+02 7.93301392e+02 6.96486533e-01]	[4.52054626e+02 7.72812866e+02 6.02028370e-01]
[482.8699646 210.77000427 0.91064119]	[480.21237183 290.37628174 0.91032714]	[421.21102905 287.81668091 0.85609549]	[400.86160278 393.05178833 0.86950684]	[398.22579956 485.39675903 0.90656894]	[536.72729492 290.38818359 0.81291425]	[546.91937256 393.07293701 0.85482317]	[554.70581055 482.94198608 0.85278165]	[477.72476196 462.30654907 0.74132091]	[439.27374268 462.31698608 0.74352294]	[446.90338135 616.23040771 0.77942848]	[4.44420746e+02 7.67563904e+02 7.46418536e-01]	[513.63830566 462.34237671 0.69997847]	[500.89309692 616.23284912 0.83806711]	[500.77865601 765.0289917 0.78290069]	[472.52096558 195.46144104 0.90689909]	[498.16378784 195.40261841 0.9253611 ]	[446.96633911 203.22262573 0.83064002]	[508.44467163 198.14213562 0.73710018]	[5.03353271e+02 7.98355774e+02 7.27544725e-01]	[5.21330688e+02 7.90654724e+02 7.56304502e-01]	[4.93045837e+02 7.72806702e+02 6.15380585e-01]	[4.57123810e+02 8.00941528e+02 6.66168690e-01]	[4.36663452e+02 7.93330872e+02 6.85026884e-01]	[4.52071625e+02 7.75287903e+02 5.97901881e-01]
[482.87786865 208.35528564 0.9086861 ]	[480.2427063 290.35308838 0.91183174]	[421.24911499 285.32608032 0.85239375]	[400.87460327 393.0451355 0.8649168 ]	[398.24484253 485.3911438 0.90488786]	[539.17089844 290.3772583 0.81417799]	[546.91534424 393.00424194 0.85028428]	[557.17089844 482.91897583 0.8556065 ]	[477.73779297 462.25964355 0.74418706]	[439.27929688 462.25601196 0.74935424]	[446.90640259 618.75183105 0.7812354 ]	[4.44412476e+02 7.67569580e+02 7.48751342e-01]	[513.65338135 462.30993652 0.70427704]	[500.89331055 616.20715332 0.8363874 ]	[500.77044678 765.02618408 0.78154469]	[472.54141235 195.46310425 0.90717572]	[498.17007446 195.40588379 0.92743653]	[449.45187378 203.2275238 0.82836717]	[508.45272827 198.15283203 0.73979741]	[5.03318146e+02 7.98350281e+02 7.27166653e-01]	[5.21303894e+02 7.90662659e+02 7.55107760e-01]	[4.93039398e+02 7.72792725e+02 6.13639832e-01]	[4.57119568e+02 8.00953979e+02 6.68131769e-01]	[4.36656067e+02 7.93343628e+02 6.86872125e-01]	[4.52068298e+02 7.75287170e+02 6.00319922e-01]
[482.8762207 210.77941895 0.9116649 ]	[480.25283813 290.34292603 0.91166145]	[421.26367188 285.30810547 0.85230982]	[400.87774658 393.04119873 0.86241531]	[398.2427063 485.41262817 0.9003666 ]	[539.17962646 290.37271118 0.81603974]	[546.9241333 393.00262451 0.84928358]	[557.19274902 482.9130249 0.85843414]	[477.73620605 462.24511719 0.74468029]	[439.27728271 462.24111938 0.74984425]	[446.91775513 618.76733398 0.77937436]	[4.44408722e+02 7.67571167e+02 7.49098957e-01]	[513.65240479 462.29852295 0.70559597]	[500.89584351 616.24505615 0.83847237]	[500.76989746 765.01550293 0.78138518]	[472.55917358 195.47901917 0.90605223]	[498.16949463 195.42828369 0.92633706]	[449.48886108 203.22584534 0.82731134]	[508.45697021 200.60214233 0.74139601]	[5.03300293e+02 7.98353394e+02 7.29544759e-01]	[5.21295471e+02 7.90668274e+02 7.58927763e-01]	[4.93051971e+02 7.72772827e+02 6.15796208e-01]	[4.57142944e+02 8.00950928e+02 6.69283748e-01]	[4.36677887e+02 7.93351990e+02 6.88226461e-01]	[4.52058746e+02 7.75286560e+02 5.97623110e-01]
[482.86761475 210.83657837 0.92016542]	[480.26547241 287.87643433 0.91258836]	[421.28155518 285.29959106 0.85135734]	[400.88122559 393.03912354 0.86200285]	[398.24624634 485.40484619 0.90206116]	[539.19195557 290.34603882 0.8168565 ]	[546.93084717 392.97717285 0.84690815]	[557.20721436 482.890625 0.86353797]	[480.11038208 462.22961426 0.74821943]	[439.28689575 462.22766113 0.75255966]	[446.91665649 616.27038574 0.7783916 ]	[4.44405975e+02 7.67556274e+02 7.47870743e-01]	[516.13397217 462.28512573 0.7092157 ]	[500.89486694 616.24035645 0.83803254]	[500.76278687 765.01794434 0.78126967]	[472.5619812 195.52975464 0.90139049]	[498.16134644 195.48059082 0.91983426]	[449.51699829 205.71290588 0.82329321]	[508.46234131 200.64399719 0.75646782]	[5.03294800e+02 7.98373108e+02 7.29786038e-01]	[5.21291077e+02 7.90680969e+02 7.59877980e-01]	[4.90565796e+02 7.72778809e+02 6.17915928e-01]	[4.57160400e+02 8.00952515e+02 6.69363976e-01]	[4.36688232e+02 7.93355347e+02 6.86627507e-01]	[4.52051483e+02 7.75263794e+02 5.98612428e-01]
[482.86221313 210.84979248 0.92174166]	[480.28311157 287.88375854 0.91209632]	[421.30438232 285.3109436 0.84933603]	[403.25146484 393.05303955 0.86224371]	[398.24960327 485.38235474 0.90778023]	[539.203125 290.34414673 0.81735075]	[546.94696045 393.01202393 0.85150886]	[557.20953369 482.86853027 0.8665486 ]	[480.10897827 462.24707031 0.74519795]	[439.28598022 462.24108887 0.75114912]	[446.94262695 616.21453857 0.77646691]	[4.44409943e+02 7.67549500e+02 7.47707784e-01]	[516.13653564 462.30334473 0.70641398]	[500.89709473 616.24621582 0.83758318]	[500.76751709 765.00964355 0.78262496]	[472.56311035 195.54322815 0.89899862]	[498.15621948 195.49308777 0.91823101]	[451.99411011 205.70019531 0.82205582]	[508.4692688 200.66737366 0.76259375]	[5.03298889e+02 7.98373474e+02 7.34313607e-01]	[5.21294556e+02 7.90677917e+02 7.62921631e-01]	[4.93047699e+02 7.72761536e+02 6.20482981e-01]	[4.57160004e+02 8.00955688e+02 6.70059681e-01]	[4.36689178e+02 7.93353027e+02 6.87256396e-01]	[4.52037872e+02 7.72820984e+02 6.00072324e-01]
[482.85708618 210.860672 0.92166573]	[480.29769897 290.3399353 0.91303068]	[421.3258667 285.32910156 0.84673804]	[403.26019287 393.03082275 0.85820746]	[398.26013184 485.35559082 0.91147858]	[539.20953369 287.89019775 0.81872773]	[546.95245361 393.01263428 0.85285705]	[557.23468018 482.87878418 0.86922967]	[480.10903931 462.23556519 0.74450457]	[439.28967285 462.23626709 0.75000006]	[446.91812134 616.26287842 0.77835476]	[4.44407318e+02 7.67548950e+02 7.50536323e-01]	[516.12860107 462.2897644 0.7063964 ]	[500.90216064 616.26013184 0.84129572]	[500.76593018 765.00213623 0.78413749]	[472.55609131 195.5486908 0.89809829]	[498.15631104 195.5005188 0.91729277]	[451.99914551 205.70697021 0.82076883]	[508.48706055 200.68058777 0.76977414]	[5.03287109e+02 7.98377258e+02 7.30425894e-01]	[5.21290161e+02 7.90687317e+02 7.59744227e-01]	[4.93044342e+02 7.72739807e+02 6.21725798e-01]	[4.57155914e+02 8.00932495e+02 6.75166190e-01]	[4.36682098e+02 7.93340576e+02 6.95626438e-01]	[4.52041321e+02 7.72818604e+02 6.03848279e-01]
[482.84902954 210.87367249 0.92350525]	[480.3059082 290.34579468 0.91416979]	[421.32623291 287.79058838 0.84709597]	[403.25521851 393.04220581 0.85939908]	[398.25244141 485.35842896 0.91046441]	[539.22625732 290.34121704 0.82135189]	[546.96575928 393.01394653 0.85289431]	[557.25408936 482.89352417 0.87134355]	[477.74908447 462.24816895 0.74682444]	[439.28771973 462.24816895 0.75190365]	[446.91131592 618.75488281 0.7793709 ]	[4.44414551e+02 7.67569702e+02 7.50904858e-01]	[516.12738037 462.29962158 0.70682228]	[500.90118408 616.25927734 0.84160179]	[500.76690674 764.98724365 0.78165501]	[472.54299927 195.5589447 0.8960399 ]	[498.15213013 195.5085907 0.91552842]	[451.99719238 205.71070862 0.81925774]	[508.49868774 203.14491272 0.77384663]	[5.03279572e+02 7.98363892e+02 7.30915010e-01]	[5.21286682e+02 7.90679565e+02 7.59570062e-01]	[4.93056824e+02 7.72725952e+02 6.19794786e-01]	[4.57167267e+02 8.00935974e+02 6.69920623e-01]	[4.36689850e+02 7.93347534e+02 6.91049576e-01]	[4.52054596e+02 7.75266968e+02 5.98771870e-01]
[482.85498047 210.88519287 0.92265642]	[480.31390381 290.34405518 0.91396296]	[421.34622192 285.31994629 0.84622288]	[403.25964355 393.01504517 0.85576618]	[398.256073 482.96173096 0.91321796]	[539.23052979 290.34591675 0.82234418]	[546.96575928 393.02459717 0.85371995]	[557.26507568 482.89318848 0.87271744]	[480.11047363 462.24002075 0.7480123 ]	[439.29415894 462.24291992 0.75331539]	[446.9211731 618.78424072 0.78133488]	[4.44411194e+02 7.67570679e+02 7.50225127e-01]	[516.12609863 462.29498291 0.70780563]	[503.24243164 618.73956299 0.84188056]	[500.7598877 764.97265625 0.7796489 ]	[472.53649902 195.57435608 0.89349073]	[498.1524353 195.50534058 0.91517174]	[449.52941895 205.7571106 0.81883705]	[508.51184082 200.67797852 0.77783501]	[5.00867737e+02 7.98377441e+02 7.26790428e-01]	[5.21263794e+02 7.90694336e+02 7.54960060e-01]	[4.93057281e+02 7.72693420e+02 6.19095087e-01]	[4.57154419e+02 8.00962219e+02 6.71845973e-01]	[4.36689362e+02 7.95798950e+02 6.89611375e-01]	[4.52061920e+02 7.75267517e+02 6.02255225e-01]
[482.85882568 210.91389465 0.92348862]	[480.31848145 290.34466553 0.91428542]	[421.35366821 285.31759644 0.8456707 ]	[403.27642822 393.01651001 0.85372525]	[398.25668335 482.96612549 0.91184908]	[539.23303223 290.34692383 0.82308769]	[546.96539307 393.01913452 0.85307878]	[557.27056885 482.88943481 0.87358117]	[480.11895752 462.23709106 0.74884307]	[439.29885864 462.2388916 0.75510049]	[446.90258789 618.82855225 0.78178424]	[4.44413605e+02 7.67550781e+02 7.50871181e-01]	[516.14465332 462.29312134 0.71027505]	[503.26086426 618.73791504 0.84335458]	[500.75546265 762.50531006 0.78075951]	[472.54074097 195.59599304 0.89104062]	[498.15270996 195.51782227 0.91181296]	[452.00460815 205.76011658 0.8177889 ]	[508.51712036 200.65917969 0.78102082]	[5.00860901e+02 7.98366882e+02 7.33590484e-01]	[5.21255554e+02 7.90687988e+02 7.62363136e-01]	[4.93043549e+02 7.70264465e+02 6.26095235e-01]	[4.57171448e+02 8.00936768e+02 6.79648340e-01]	[4.39089294e+02 7.95797668e+02 6.98004544e-01]	[4.52053986e+02 7.72805969e+02 6.08575344e-01]
[482.84487915 213.30960083 0.92971396]	[480.31781006 290.35345459 0.91567969]	[421.3555603 285.32696533 0.84425473]	[403.27603149 393.0055542 0.8527109 ]	[398.25286865 485.35290527 0.91093546]	[539.22418213 290.34521484 0.82211608]	[546.96643066 393.02496338 0.85231251]	[557.25897217 482.87478638 0.87335378]	[480.1265564 462.2819519 0.74828494]	[439.30892944 462.28286743 0.75276798]	[446.90527344 618.84552002 0.7822454 ]	[4.4440564e+02 7.6751886e+02 7.4805218e-01]	[516.15582275 462.33636475 0.70780045]	[503.26010132 618.78869629 0.84493905]	[500.7520752 762.50646973 0.78181493]	[472.53024292 195.62115479 0.88686341]	[498.14483643 195.55845642 0.90211773]	[452.02288818 205.77485657 0.81820929]	[508.49560547 203.17539978 0.78264213]	[5.00859406e+02 7.98360046e+02 7.32859492e-01]	[5.21254517e+02 7.90688171e+02 7.64999032e-01]	[4.90563080e+02 7.70267456e+02 6.28932118e-01]	[4.57164398e+02 8.00909363e+02 6.81663513e-01]	[4.36684906e+02 7.93333130e+02 7.01541126e-01]	[4.52048859e+02 7.72766907e+02 6.13690197e-01]
[482.83535767 213.33576965 0.93386376]	[480.31286621 290.36050415 0.91567034]	[421.35116577 287.79586792 0.84395188]	[403.27313232 392.99859619 0.85386193]	[398.2467041 482.96185303 0.91289216]	[539.21392822 290.34970093 0.82118726]	[546.97167969 393.02697754 0.85184598]	[557.25897217 482.87619019 0.87338656]	[480.12020874 462.2512207 0.74715555]	[439.29971313 462.25323486 0.75253308]	[446.9130249 618.84106445 0.78148782]	[4.44404205e+02 7.67526245e+02 7.47974515e-01]	[516.14379883 462.30834961 0.70798331]	[503.25982666 618.79504395 0.84410751]	[500.74728394 762.51635742 0.78039432]	[470.05175781 195.63618469 0.8812179 ]	[498.15130615 195.58157349 0.89868474]	[452.01376343 205.76823425 0.8153863 ]	[508.49258423 203.20787048 0.77963597]	[5.00866730e+02 7.98366638e+02 7.34824002e-01]	[5.21258301e+02 7.90690735e+02 7.66964853e-01]	[4.90552490e+02 7.70278198e+02 6.27187610e-01]	[4.57166748e+02 8.00931091e+02 6.80762649e-01]	[4.36685883e+02 7.93346741e+02 6.97147250e-01]	[4.52046631e+02 7.72776184e+02 6.11944318e-01]
[482.82736206 213.38447571 0.93961042]	[480.31176758 290.35858154 0.91486114]	[421.34799194 287.79971313 0.84364098]	[403.27130127 393.01559448 0.85562611]	[398.2522583 485.35778809 0.91003263]	[539.21124268 290.34805298 0.820629 ]	[546.96337891 393.02520752 0.85322708]	[557.24023438 482.85745239 0.87277848]	[480.11535645 462.23074341 0.74493837]	[439.29788208 462.22912598 0.75080079]	[446.89486694 618.82067871 0.7820605 ]	[4.44402924e+02 7.67506836e+02 7.45821655e-01]	[516.128479 462.28939819 0.70586926]	[503.2494812 618.75891113 0.84246957]	[500.74655151 762.51599121 0.77951443]	[470.04910278 198.03723145 0.87410527]	[498.1421814 195.62898254 0.88676894]	[452.00634766 205.72946167 0.81244057]	[508.46746826 203.17405701 0.77873719]	[5.00869812e+02 7.98374878e+02 7.33080029e-01]	[5.21258301e+02 7.90693848e+02 7.66114235e-01]	[4.90553864e+02 7.70279663e+02 6.28012121e-01]	[4.57160339e+02 8.00928467e+02 6.80561721e-01]	[4.36671356e+02 7.93342590e+02 6.97623253e-01]	[4.52042969e+02 7.72755920e+02 6.14168108e-01]
[482.82150269 213.41523743 0.9446156 ]	[480.31033325 290.35723877 0.91403311]	[421.3536377 287.7986145 0.84195387]	[403.2671814 393.00762939 0.85610151]	[398.25292969 485.34851074 0.91259122]	[539.20922852 290.34951782 0.82088727]	[546.95892334 393.02505493 0.85162866]	[557.23114014 482.83657837 0.87248433]	[480.11547852 462.25314331 0.74464434]	[439.29656982 462.24661255 0.75047338]	[446.88894653 618.83972168 0.78584969]	[4.44401672e+02 7.65084045e+02 7.47659504e-01]	[516.13195801 462.31240845 0.7055524 ]	[503.24975586 618.74310303 0.84176522]	[500.73733521 764.9675293 0.7811982 ]	[470.03729248 198.07769775 0.86962795]	[498.12905884 198.00775146 0.8801384 ]	[451.99362183 205.77456665 0.81181902]	[508.44577026 203.16917419 0.77028364]	[5.03266052e+02 7.98367859e+02 7.33430922e-01]	[5.21268066e+02 7.90686768e+02 7.67345846e-01]	[4.90542175e+02 7.70291870e+02 6.28964007e-01]	[4.57192749e+02 8.00916992e+02 6.80946469e-01]	[4.36698883e+02 7.93337830e+02 6.98036909e-01]	[4.52036926e+02 7.72751038e+02 6.14448071e-01]
[482.80560303 213.39825439 0.94260383]	[480.29907227 290.35153198 0.91376746]	[421.33804321 285.32687378 0.84400159]	[403.25430298 393.03540039 0.85770816]	[398.24859619 485.3666687 0.90850192]	[539.19970703 290.35443115 0.81897247]	[546.94348145 393.01245117 0.85184819]	[557.20477295 482.85214233 0.86738956]	[477.73330688 462.26293945 0.74453813]	[439.28219604 462.26416016 0.75192219]	[446.89364624 618.7956543 0.78372753]	[4.44404541e+02 7.65017334e+02 7.39902914e-01]	[513.64477539 462.31454468 0.7057302 ]	[500.902771 616.2678833 0.83942461]	[500.73980713 764.96734619 0.77466106]	[470.01333618 198.05282593 0.87209427]	[498.11117554 195.63053894 0.87949735]	[449.48583984 205.72164917 0.81096363]	[508.44161987 200.64315796 0.78571391]	[5.03275269e+02 7.95882751e+02 7.23628819e-01]	[5.21270630e+02 7.90677368e+02 7.61690080e-01]	[4.90546295e+02 7.72694946e+02 6.17069781e-01]	[4.57181732e+02 7.98390137e+02 6.86413586e-01]	[4.36696838e+02 7.93299683e+02 7.07437098e-01]	[4.52015167e+02 7.70282715e+02 6.08637810e-01]
[482.75778198 213.36746216 0.93838996]	[480.28265381 290.34988403 0.91416007]	[421.31610107 285.31307983 0.8482033 ]	[403.24707031 393.05770874 0.86105877]	[398.25891113 485.38442993 0.90657943]	[539.17993164 290.36367798 0.81698465]	[546.94024658 393.03921509 0.85618716]	[557.16308594 482.88034058 0.86125523]	[477.72958374 462.26101685 0.74518615]	[439.27890015 462.26766968 0.75143141]	[446.86663818 618.82543945 0.78670549]	[4.44395447e+02 7.65045715e+02 7.43109107e-01]	[513.64245605 462.30767822 0.70719552]	[500.8921814 616.23986816 0.83837426]	[500.74176025 764.97747803 0.77444017]	[467.50378418 198.01766968 0.8770076 ]	[495.65859985 195.5980072 0.87956518]	[449.44241333 203.23403931 0.81207985]	[506.01574707 200.61961365 0.80976999]	[5.03288544e+02 7.95880310e+02 7.26126373e-01]	[5.21278748e+02 7.90672180e+02 7.59906769e-01]	[4.90535950e+02 7.72713379e+02 6.15786612e-01]	[4.57178070e+02 7.98419006e+02 6.85513079e-01]	[4.36693207e+02 7.93320984e+02 7.03448534e-01]	[4.52014923e+02 7.72713196e+02 6.10140324e-01]
[482.7159729 213.32296753 0.93159324]	[480.26766968 290.34466553 0.91525096]	[421.30020142 285.30331421 0.85153896]	[400.87509155 393.02987671 0.86246276]	[398.24404907 485.36868286 0.90816575]	[539.16833496 290.35916138 0.81541556]	[546.93292236 393.0328064 0.85721064]	[554.69750977 482.8800354 0.85897696]	[477.69735718 462.27572632 0.74084383]	[439.25991821 462.28720093 0.74860519]	[446.87615967 621.28491211 0.78893995]	[4.44399445e+02 7.65039673e+02 7.42729187e-01]	[513.60015869 462.3152771 0.70475423]	[500.89517212 616.26306152 0.83786845]	[500.7421875 764.97180176 0.77384126]	[467.45864868 195.61801147 0.88977385]	[495.62405396 195.55076599 0.88481539]	[446.94586182 203.22601318 0.81645834]	[506.02151489 200.605896 0.81665671]	[5.03298676e+02 7.95869812e+02 7.24880278e-01]	[5.21286621e+02 7.90663513e+02 7.58798838e-01]	[4.90530762e+02 7.72706970e+02 6.15792513e-01]	[4.57197784e+02 7.98408630e+02 6.84274197e-01]	[4.39093628e+02 7.93328552e+02 7.03443229e-01]	[4.52013336e+02 7.72704102e+02 6.10072434e-01]
[480.32244873 210.92573547 0.92532355]	[480.24813843 290.35580444 0.91532463]	[421.27423096 285.30825806 0.85327697]	[400.86700439 393.05664062 0.8654741 ]	[398.2300415 485.38449097 0.90597188]	[536.74481201 290.36431885 0.81496292]	[546.92767334 395.50003052 0.86262655]	[554.68408203 482.88076782 0.85767275]	[477.6869812 462.26437378 0.73778844]	[439.24273682 462.27163696 0.7468608 ]	[444.44384766 621.31671143 0.79437804]	[4.44396149e+02 7.64993652e+02 7.44487703e-01]	[513.59783936 462.30300903 0.7045539 ]	[500.88641357 616.26220703 0.83652276]	[500.74853516 762.49786377 0.77263182]	[464.96255493 195.58244324 0.90469795]	[493.08462524 195.52610779 0.88132417]	[446.90463257 203.21842957 0.81807518]	[505.98632812 200.59812927 0.83917266]	[5.03294342e+02 7.95859619e+02 7.26457834e-01]	[5.21284607e+02 7.90651367e+02 7.60519207e-01]	[4.90545044e+02 7.70279846e+02 6.20490432e-01]	[4.57170868e+02 7.98364441e+02 6.91915572e-01]	[4.36690887e+02 7.93275391e+02 7.14762747e-01]	[4.52012085e+02 7.70254944e+02 6.13851428e-01]
[480.290802 210.89067078 0.92299354]	[480.23806763 290.36236572 0.91400373]	[421.26119995 285.29397583 0.85671449]	[400.86297607 393.05569458 0.86733794]	[398.20288086 485.40579224 0.90161675]	[539.16741943 290.39343262 0.81660998]	[546.93237305 395.52301025 0.86841947]	[554.67932129 482.89212036 0.85533434]	[477.67984009 462.22753906 0.73650682]	[439.24182129 462.22946167 0.74702346]	[444.44250488 621.3326416 0.79143614]	[4.44387329e+02 7.65032166e+02 7.44039714e-01]	[513.58105469 462.27380371 0.70293748]	[500.89578247 618.73510742 0.83829921]	[500.74432373 764.97515869 0.77613103]	[464.91949463 195.55131531 0.91826081]	[493.04315186 195.4989624 0.88371569]	[444.45596313 203.21595764 0.82200122]	[505.97702026 200.6159668 0.84350348]	[5.03294342e+02 7.95880066e+02 7.28519797e-01]	[5.21282654e+02 7.90665222e+02 7.62074530e-01]	[4.90541840e+02 7.72714783e+02 6.21805966e-01]	[4.57171692e+02 7.98402649e+02 6.85777068e-01]	[4.36691040e+02 7.93301025e+02 7.06174672e-01]	[4.52008484e+02 7.72701172e+02 6.04787648e-01]
[480.26586914 210.85948181 0.91889495]	[480.22930908 290.36965942 0.91244739]	[421.24819946 285.29849243 0.85720319]	[400.84707642 393.0171814 0.86495394]	[398.17349243 485.3979187 0.9018935 ]	[536.74108887 290.3994751 0.81569791]	[546.92272949 395.57888794 0.87455589]	[554.66137695 482.90496826 0.85334361]	[477.68557739 462.29769897 0.73545992]	[439.24121094 462.29867554 0.74359131]	[444.44580078 621.35675049 0.79705119]	[4.44389740e+02 7.65058105e+02 7.44816661e-01]	[513.6060791 462.3392334 0.70086187]	[500.88912964 616.27734375 0.83825374]	[500.74920654 762.50158691 0.77295667]	[464.87811279 195.53326416 0.92642361]	[490.53125 195.46910095 0.88906395]	[444.43008423 203.23071289 0.82413363]	[505.95379639 200.59095764 0.85098022]	[5.03285187e+02 7.98349792e+02 7.26219594e-01]	[5.21287048e+02 7.90670166e+02 7.58724868e-01]	[4.90537567e+02 7.72694702e+02 6.20659232e-01]	[4.57205475e+02 8.00911865e+02 6.81067944e-01]	[4.39083740e+02 7.93346985e+02 6.95747912e-01]	[4.52018066e+02 7.72726807e+02 6.06741309e-01]
[480.23977661 210.83996582 0.91353768]	[480.21170044 290.36981201 0.91025341]	[421.22354126 285.31326294 0.85756248]	[400.84750366 392.97302246 0.85900897]	[398.14349365 485.3888855 0.90230358]	[536.72698975 290.39767456 0.81380451]	[546.91577148 395.54748535 0.87087935]	[554.66217041 482.91671753 0.85136861]	[477.66809082 462.35635376 0.72850996]	[439.234375 462.36676025 0.73739505]	[444.43710327 621.39373779 0.80076635]	[4.44394714e+02 7.65054871e+02 7.45000839e-01]	[513.58526611 462.39047241 0.69536614]	[500.88723755 616.27349854 0.83760667]	[500.74563599 762.50158691 0.77300459]	[464.85449219 195.52078247 0.92909294]	[490.49758911 195.45721436 0.89127731]	[444.43099976 203.2303772 0.82243651]	[505.92926025 200.60585022 0.85067421]	[5.03305664e+02 7.95891785e+02 7.25088775e-01]	[5.21291321e+02 7.90663208e+02 7.55894721e-01]	[4.90530060e+02 7.72699524e+02 6.21650219e-01]	[4.57207611e+02 8.00914429e+02 6.82608426e-01]	[4.39085266e+02 7.93347473e+02 6.96764112e-01]	[4.52020752e+02 7.72723633e+02 6.08582377e-01]
[480.22247314 210.8261261 0.91056049]	[480.19998169 290.36444092 0.90796357]	[421.20742798 285.31530762 0.85552418]	[400.82998657 392.9680481 0.85744351]	[398.12689209 485.39694214 0.90134925]	[536.71386719 290.39401245 0.81280816]	[546.92010498 395.54165649 0.86927038]	[554.67034912 482.95547485 0.84951401]	[477.65652466 462.39700317 0.72479087]	[439.22042847 464.84466553 0.73319584]	[446.86950684 621.37609863 0.79497182]	[4.44378723e+02 7.65048218e+02 7.50821471e-01]	[513.56951904 464.84603882 0.69547623]	[500.88516235 616.23730469 0.8366158 ]	[500.759552 762.48913574 0.77393758]	[464.83712769 195.5120697 0.93163508]	[488.01968384 195.4417572 0.89491868]	[444.42767334 203.21002197 0.82319224]	[505.9135437 200.58528137 0.8535437 ]	[5.03328247e+02 7.95891724e+02 7.24843085e-01]	[5.21307068e+02 7.90658508e+02 7.52772868e-01]	[4.90538116e+02 7.72695679e+02 6.22337162e-01]	[4.57191223e+02 7.98438904e+02 6.89316571e-01]	[4.39083740e+02 7.93341675e+02 7.03594923e-01]	[4.49515778e+02 7.72713501e+02 6.14960670e-01]
[480.21353149 210.83520508 0.91136801]	[480.18460083 290.35372925 0.90508544]	[421.19085693 285.30932617 0.8567884 ]	[400.83639526 390.50787354 0.8546499 ]	[398.11782837 485.38156128 0.89980876]	[536.69030762 290.38116455 0.81140476]	[546.9251709 395.54830933 0.87158543]	[554.63305664 485.34622192 0.84478819]	[477.63671875 462.37268066 0.72183955]	[439.20779419 462.39944458 0.72693133]	[446.87609863 621.41571045 0.79934156]	[4.44378784e+02 7.65062744e+02 7.53236890e-01]	[511.08526611 462.39770508 0.69551522]	[500.88284302 616.27044678 0.83695155]	[500.75750732 762.5045166 0.77808475]	[464.82699585 195.52107239 0.93225008]	[488.01055908 195.44618225 0.89662021]	[444.42410278 203.22045898 0.82330364]	[505.90908813 200.5872345 0.85429454]	[5.03322845e+02 7.98351624e+02 7.29835808e-01]	[5.21308350e+02 7.90661987e+02 7.56939113e-01]	[4.90532867e+02 7.72694397e+02 6.27583861e-01]	[4.57167999e+02 7.98431396e+02 6.89822733e-01]	[4.36690002e+02 7.93321472e+02 7.05883384e-01]	[4.52002594e+02 7.72729004e+02 6.16068065e-01]
[480.20422363 210.83956909 0.91006386]	[480.17797852 290.35424805 0.90509427]	[421.18075562 285.30288696 0.85878831]	[400.82839966 390.50030518 0.85810441]	[398.11117554 485.35443115 0.90194792]	[536.67834473 290.37872314 0.81044424]	[546.91387939 395.52685547 0.86558777]	[552.12573242 485.36523438 0.84232813]	[477.63595581 462.36453247 0.72201949]	[439.20440674 462.38943481 0.72674322]	[446.87124634 621.38446045 0.79772735]	[4.44371765e+02 7.65069519e+02 7.53168166e-01]	[511.081604 462.3918457 0.69442469]	[500.87930298 618.74865723 0.83893478]	[500.75723267 762.51818848 0.77805459]	[464.82049561 195.52532959 0.9314847 ]	[487.99942017 195.45133972 0.89748645]	[444.42315674 203.20750427 0.82494354]	[505.90179443 200.58914185 0.85644686]	[5.03317749e+02 7.98359680e+02 7.27778614e-01]	[5.21304688e+02 7.90668823e+02 7.55335331e-01]	[4.90537201e+02 7.72706970e+02 6.25983357e-01]	[4.57155487e+02 7.98437439e+02 6.86194777e-01]	[4.36676483e+02 7.93322327e+02 7.00618327e-01]	[4.52001801e+02 7.72740479e+02 6.13393784e-01]
[480.20535278 210.83735657 0.90983236]	[480.17340088 290.35229492 0.90389693]	[421.17425537 285.30368042 0.85868657]	[400.82559204 390.50598145 0.85956311]	[398.10855103 485.35162354 0.90237093]	[536.67852783 290.37689209 0.8100214 ]	[546.91674805 395.55661011 0.86848986]	[552.12060547 485.37716675 0.8416447 ]	[477.62261963 462.36801147 0.71960676]	[439.19543457 462.39596558 0.72473288]	[446.86480713 621.38623047 0.79511333]	[4.44371552e+02 7.65048462e+02 7.50616908e-01]	[511.06460571 462.39309692 0.69440132]	[500.88061523 618.77087402 0.84024286]	[500.75256348 764.97564697 0.77890652]	[464.82180786 195.52311707 0.93176454]	[487.99969482 195.4506073 0.89763314]	[444.41870117 203.20654297 0.82589066]	[505.8989563 200.5932312 0.85507327]	[5.03324799e+02 7.98359436e+02 7.27262139e-01]	[5.21307922e+02 7.90671509e+02 7.55878210e-01]	[4.90531311e+02 7.72726685e+02 6.24924302e-01]	[4.57157074e+02 7.98425598e+02 6.87552273e-01]	[4.36675079e+02 7.93314392e+02 7.03539908e-01]	[4.51996887e+02 7.72721252e+02 6.12261415e-01]
[480.19192505 210.85922241 0.91064376]	[480.17852783 290.3656311 0.90649408]	[421.18338013 285.2901001 0.8596344 ]	[400.82574463 390.4881897 0.86112851]	[398.09408569 485.35046387 0.89826548]	[536.68048096 290.4100647 0.81195039]	[544.55273438 395.58294678 0.87022191]	[552.11120605 485.38458252 0.84020275]	[477.61386108 462.37600708 0.72035104]	[439.19042969 464.82769775 0.72569215]	[446.88101196 621.39434814 0.79901063]	[4.44379791e+02 7.65038818e+02 7.49055922e-01]	[511.03659058 464.8302002 0.69363356]	[500.8755188 618.75756836 0.84001738]	[500.7477417 764.97967529 0.77838475]	[462.44857788 195.5413208 0.93081385]	[487.98693848 195.46456909 0.89813542]	[444.41622925 203.19845581 0.82700121]	[505.89175415 200.58708191 0.85758764]	[5.03336731e+02 7.98350525e+02 7.26761341e-01]	[5.21316284e+02 7.90659912e+02 7.56013930e-01]	[4.90522919e+02 7.72734314e+02 6.26226246e-01]	[4.57141327e+02 7.98412109e+02 6.86358392e-01]	[4.36662476e+02 7.93301636e+02 7.03255177e-01]	[4.52007996e+02 7.72713318e+02 6.13274634e-01]
[480.17739868 210.87832642 0.91036034]	[480.17230225 290.37692261 0.90555298]	[421.1758728 285.31466675 0.85886514]	[400.81045532 390.50918579 0.86450058]	[398.08688354 482.96350098 0.89799768]	[536.66650391 290.40994263 0.81112039]	[544.54760742 395.54455566 0.86169368]	[552.09844971 485.37826538 0.83811677]	[477.60946655 464.84503174 0.71997052]	[439.19186401 464.8744812 0.72640598]	[444.43771362 621.28295898 0.78974211]	[4.44364532e+02 7.64980896e+02 7.48708546e-01]	[511.0239563 464.87243652 0.69307989]	[500.88449097 616.27398682 0.83779782]	[500.75189209 762.49072266 0.77634001]	[462.4364624 195.55688477 0.9308486 ]	[487.97332764 195.48046875 0.89805371]	[444.41390991 203.20275879 0.82999122]	[505.88693237 200.61207581 0.85850227]	[5.03328827e+02 7.95888367e+02 7.25006402e-01]	[5.21303162e+02 7.90655823e+02 7.54030108e-01]	[4.90534912e+02 7.70291138e+02 6.28671885e-01]	[4.57118591e+02 7.98377197e+02 6.90049350e-01]	[4.36636505e+02 7.93275208e+02 7.09989011e-01]	[4.49509216e+02 7.70246094e+02 6.17442310e-01]
[480.14868164 210.91127014 0.91009551]	[480.13241577 290.39859009 0.89864671]	[421.14535522 287.81463623 0.85881031]	[400.76727295 393.00592041 0.87504554]	[398.07705688 485.34298706 0.8947258 ]	[534.13934326 290.40341187 0.80617672]	[544.49542236 395.52984619 0.86759281]	[552.09283447 485.36099243 0.83525509]	[475.15078735 464.83288574 0.71253908]	[439.15789795 464.86257935 0.71927547]	[444.44152832 621.28601074 0.78088999]	[4.44393066e+02 7.65012939e+02 7.46774435e-01]	[508.51473999 464.86026001 0.69196212]	[500.89834595 618.80706787 0.841043 ]	[500.77429199 762.48126221 0.77491885]	[462.40753174 195.5710144 0.93622202]	[487.95779419 195.50437927 0.8951304 ]	[444.38150024 203.19984436 0.83335018]	[505.88214111 200.62609863 0.85967141]	[5.03320526e+02 7.95884460e+02 7.39445090e-01]	[5.21307739e+02 7.90656860e+02 7.67549038e-01]	[4.90559967e+02 7.72700806e+02 6.28456235e-01]	[4.57117493e+02 7.98398560e+02 6.89264596e-01]	[4.36637939e+02 7.93288086e+02 7.11098671e-01]	[4.52021240e+02 7.72703308e+02 6.16832197e-01]
[480.11929321 210.91342163 0.90436864]	[480.11218262 290.40432739 0.89348 ]	[418.78573608 287.82373047 0.85710287]	[400.76095581 393.00030518 0.87576956]	[398.07406616 482.94714355 0.89714998]	[534.11779785 290.41171265 0.80566889]	[544.48419189 395.52633667 0.86880398]	[552.08044434 485.36224365 0.83610976]	[475.13479614 464.90557861 0.70659465]	[439.1468811 464.93423462 0.71122319]	[444.44552612 621.39794922 0.79562211]	[4.44389862e+02 7.65040405e+02 7.48989820e-01]	[508.48706055 464.93057251 0.68954504]	[503.23413086 621.28637695 0.84366614]	[500.77246094 762.48077393 0.77558732]	[462.38378906 195.56770325 0.94079298]	[487.93060303 195.51054382 0.89721721]	[444.34793091 203.18080139 0.83833492]	[505.88012695 200.65576172 0.85884124]	[5.03310944e+02 7.95887878e+02 7.41048813e-01]	[5.21302917e+02 7.90663025e+02 7.68028319e-01]	[4.90555450e+02 7.72693726e+02 6.27342105e-01]	[4.57117981e+02 7.98418335e+02 6.90434575e-01]	[4.36636688e+02 7.93304199e+02 7.12644815e-01]	[4.52029877e+02 7.72723267e+02 6.16083801e-01]
[477.73306274 210.92333984 0.90314317]	[477.74975586 290.40591431 0.88990152]	[418.76477051 287.83282471 0.85767817]	[400.75750732 393.00341797 0.87685072]	[398.06811523 482.95046997 0.89470106]	[534.09490967 290.40682983 0.80492079]	[544.48071289 395.52752686 0.87006944]	[552.09875488 485.37475586 0.83523786]	[475.12600708 464.89239502 0.70602763]	[439.14822388 464.92703247 0.71095526]	[444.43182373 621.39245605 0.80031919]	[4.44395142e+02 7.65024292e+02 7.46554017e-01]	[508.47497559 464.90707397 0.69264013]	[503.23815918 621.28161621 0.84368688]	[500.76748657 762.43786621 0.77355707]	[462.36193848 195.57147217 0.94507611]	[485.48770142 195.51731873 0.90095502]	[444.32385254 203.16914368 0.83891857]	[505.86636353 200.65415955 0.86209244]	[5.03284485e+02 7.95873230e+02 7.43908167e-01]	[5.21285095e+02 7.90657715e+02 7.69617140e-01]	[4.90552002e+02 7.70254395e+02 6.32543743e-01]	[4.57120941e+02 7.98395264e+02 6.90221906e-01]	[4.36642944e+02 7.93288269e+02 7.11187840e-01]	[4.52041748e+02 7.72698303e+02 6.15881383e-01]
[477.73001099 213.30422974 0.90852308]	[477.72119141 290.40216064 0.88406837]	[418.74957275 287.84277344 0.85918009]	[400.74789429 392.97259521 0.87322903]	[398.0609436 485.34976196 0.88766205]	[531.60107422 290.40185547 0.80545706]	[544.46466064 395.51699829 0.87245727]	[552.07983398 482.95721436 0.83564341]	[475.09985352 464.88150024 0.70541972]	[439.12408447 464.90704346 0.70881474]	[444.42938232 621.3392334 0.79912722]	[4.44381836e+02 7.65052673e+02 7.48826921e-01]	[508.44961548 464.91256714 0.69455588]	[500.90014648 621.27581787 0.84201801]	[500.7928772 762.46160889 0.77212703]	[462.36080933 195.58944702 0.94116426]	[485.48318481 195.5382843 0.89959657]	[444.30545044 203.20797729 0.83066112]	[503.50384521 203.14332581 0.8579523 ]	[5.03314026e+02 7.95867371e+02 7.42615283e-01]	[5.21310669e+02 7.90653870e+02 7.68877029e-01]	[4.93056366e+02 7.70276611e+02 6.21645272e-01]	[4.57130890e+02 7.98396545e+02 6.84077561e-01]	[4.36645782e+02 7.93291992e+02 7.03915656e-01]	[4.52018768e+02 7.72741516e+02 6.10578835e-01]
[477.71228027 213.32998657 0.91356993]	[477.71090698 290.39364624 0.88142765]	[418.74966431 287.83499146 0.86092311]	[400.71661377 392.97033691 0.87364 ]	[398.06079102 485.39282227 0.88208383]	[531.57928467 290.40939331 0.80791116]	[544.46380615 395.53488159 0.8761574 ]	[549.57818604 482.95068359 0.84154642]	[475.08978271 464.91638184 0.70239621]	[439.10644531 467.39761353 0.70291793]	[444.38058472 621.39178467 0.80660045]	[4.44389893e+02 7.65060791e+02 7.50077248e-01]	[508.44595337 467.40203857 0.69389814]	[500.88500977 618.79681396 0.83959478]	[500.80877686 759.91174316 0.77179998]	[462.34585571 195.61158752 0.94112134]	[485.45504761 195.557724 0.90257978]	[444.29455566 203.21768188 0.83093864]	[503.48342896 203.13171387 0.86438012]	[5.03268036e+02 7.95840210e+02 7.43197083e-01]	[5.21284241e+02 7.90642822e+02 7.64385164e-01]	[4.93093353e+02 7.70201233e+02 6.22037292e-01]	[4.54630890e+02 7.98367126e+02 6.76911116e-01]	[4.36606140e+02 7.93272461e+02 7.00200796e-01]	[4.52055725e+02 7.72750916e+02 6.10756159e-01]
[477.69528198 213.37423706 0.91858971]	[477.67294312 290.38848877 0.87172556]	[418.72262573 287.84631348 0.8602072 ]	[400.6973877 390.50500488 0.87138218]	[398.05496216 485.45220947 0.87221706]	[531.53881836 290.40472412 0.80968642]	[544.45983887 395.52212524 0.87478864]	[549.54107666 482.90646362 0.85480708]	[475.07287598 467.42919922 0.69916362]	[439.09066772 467.47723389 0.69803143]	[444.35903931 621.37329102 0.8030135 ]	[4.44385529e+02 7.65026550e+02 7.46644318e-01]	[508.44146729 467.46188354 0.69633782]	[500.87142944 618.80340576 0.83945531]	[500.80914307 759.89404297 0.77251929]	[462.33062744 197.99899292 0.93767238]	[485.45037842 195.59843445 0.89227402]	[441.93200684 203.19769287 0.8362245 ]	[503.47827148 203.13696289 0.86306834]	[5.00874664e+02 7.95851196e+02 7.42690980e-01]	[5.21277100e+02 7.90643616e+02 7.63767123e-01]	[4.93102600e+02 7.70188599e+02 6.25944972e-01]	[4.54620422e+02 7.98350891e+02 6.78165436e-01]	[4.36598816e+02 7.93255981e+02 7.01249242e-01]	[4.52056702e+02 7.72719604e+02 6.09261572e-01]
[477.68112183 213.38816833 0.92072046]	[477.66033936 290.39883423 0.86880279]	[418.71673584 287.87921143 0.86067861]	[400.70407104 392.96847534 0.87086588]	[398.03805542 485.48208618 0.86576515]	[529.06573486 290.38598633 0.80957627]	[544.43908691 395.4916687 0.86742938]	[549.50482178 482.88891602 0.86123949]	[472.61239624 467.45068359 0.69571811]	[439.0826416 469.97207642 0.69570732]	[444.35058594 621.31884766 0.80222631]	[4.44390045e+02 7.65047058e+02 7.45690107e-01]	[506.00942993 469.96328735 0.69713461]	[500.85369873 618.82763672 0.84363848]	[500.81039429 759.92779541 0.77250046]	[462.31542969 198.01025391 0.93791217]	[485.44274902 195.62088013 0.88762921]	[441.91107178 203.20591736 0.83824885]	[503.46389771 203.14627075 0.86148047]	[5.03265961e+02 7.95846069e+02 7.42126167e-01]	[5.21279602e+02 7.90650818e+02 7.63840616e-01]	[4.93104889e+02 7.70219604e+02 6.28652334e-01]	[4.54610443e+02 7.98350403e+02 6.78458571e-01]	[4.36597687e+02 7.93252625e+02 7.02454746e-01]	[4.52064026e+02 7.72752686e+02 6.06287956e-01]
[477.68276978 213.38851929 0.92121959]	[477.66268921 290.40112305 0.86955243]	[418.71762085 287.88049316 0.86051589]	[400.70889282 392.98382568 0.87301129]	[398.04373169 485.47558594 0.86883712]	[529.07055664 290.38461304 0.80950505]	[544.43395996 393.07171631 0.86636913]	[549.5090332 482.87280273 0.8631106 ]	[475.06591797 467.46325684 0.69579232]	[439.0859375 469.98495483 0.69703054]	[444.35159302 621.33569336 0.80046523]	[4.44389801e+02 7.65057312e+02 7.47987866e-01]	[508.44000244 469.96868896 0.6963653 ]	[500.86035156 618.83612061 0.8415817 ]	[500.80001831 759.92956543 0.77124 ]	[462.31622314 198.01130676 0.937482 ]	[485.44320679 195.62026978 0.88835877]	[441.90835571 203.2081604 0.83925235]	[503.46087646 203.14526367 0.86188376]	[5.03275482e+02 7.95836121e+02 7.44173646e-01]	[5.21282349e+02 7.90641968e+02 7.65668809e-01]	[4.93085999e+02 7.70226257e+02 6.23696148e-01]	[4.54609406e+02 7.98363281e+02 6.78164363e-01]	[4.36599335e+02 7.93260010e+02 7.01488376e-01]	[4.52055573e+02 7.72760681e+02 6.08556867e-01]
[477.63775635 213.40357971 0.91698349]	[477.66381836 290.35733032 0.866763 ]	[418.73065186 287.82678223 0.85783601]	[400.6918335 390.51068115 0.87066734]	[395.644104 485.48916626 0.85374331]	[529.0402832 290.3616333 0.81386268]	[544.41192627 393.00537109 0.85977793]	[547.06848145 482.84432983 0.86810851]	[472.59356689 467.42147827 0.6935041 ]	[436.68258667 467.45895386 0.68993592]	[444.34793091 621.35980225 0.80187678]	[4.44402466e+02 7.65059204e+02 7.45209038e-01]	[508.44503784 467.45898438 0.69543302]	[500.85626221 621.30554199 0.84791005]	[500.77401733 762.44458008 0.76981664]	[462.28482056 198.02816772 0.93740517]	[485.40002441 197.99935913 0.88797206]	[441.90475464 203.20735168 0.83693862]	[503.44210815 203.16004944 0.86353081]	[5.03273254e+02 7.95859680e+02 7.42234647e-01]	[5.21276855e+02 7.90659119e+02 7.66377091e-01]	[4.93059021e+02 7.70259644e+02 6.22668087e-01]	[4.54627441e+02 7.98388733e+02 6.75843656e-01]	[4.36618439e+02 7.93276306e+02 6.99584901e-01]	[4.52063507e+02 7.72760925e+02 6.07896447e-01]
[477.63778687 213.40567017 0.917418 ]	[477.668396 290.3588562 0.86763501]	[418.7333374 287.82791138 0.85809946]	[400.69445801 392.96957397 0.8709684 ]	[395.64654541 485.49160767 0.85421669]	[529.04742432 290.36303711 0.81312793]	[544.41217041 393.00515747 0.85955781]	[547.06384277 482.84393311 0.86922884]	[472.58944702 467.42999268 0.6939919 ]	[436.68618774 467.46612549 0.69031763]	[444.34890747 621.35748291 0.80228645]	[4.44400940e+02 7.65065063e+02 7.44359255e-01]	[506.01522827 467.47323608 0.69734973]	[500.84793091 621.28588867 0.84514177]	[500.77050781 762.45574951 0.76950157]	[462.28594971 198.02915955 0.93716133]	[485.3996582 198.00172424 0.887532 ]	[441.90802002 203.21009827 0.83546263]	[503.44207764 203.15589905 0.86242074]	[5.03271606e+02 7.95867981e+02 7.42021441e-01]	[5.21270996e+02 7.90664734e+02 7.65924275e-01]	[4.93061066e+02 7.70268799e+02 6.21669710e-01]	[4.54627899e+02 7.98397156e+02 6.74169421e-01]	[4.36619598e+02 7.93284668e+02 6.97506845e-01]	[4.52059601e+02 7.72767212e+02 6.05858326e-01]
[477.62966919 213.4133606 0.91921103]	[477.64749146 290.35202026 0.8637259 ]	[418.71234131 287.83987427 0.85614091]	[400.68557739 390.47952271 0.87054467]	[395.62799072 485.43893433 0.86197793]	[529.02685547 287.8885498 0.8154546 ]	[544.38970947 392.96844482 0.85411811]	[547.0501709 482.88146973 0.86681968]	[472.59390259 464.91381836 0.6955809 ]	[436.69454956 464.93893433 0.69359511]	[444.34030151 621.28393555 0.79753435]	[4.44405151e+02 7.65023621e+02 7.41970420e-01]	[506.00613403 467.40646362 0.69867581]	[500.8314209 621.29992676 0.84546053]	[500.76947021 762.45281982 0.77009666]	[462.27011108 198.04997253 0.93319625]	[485.37362671 198.0078125 0.89128816]	[441.88937378 203.23358154 0.83577681]	[503.41586304 203.14950562 0.86289972]	[5.03267853e+02 7.95877502e+02 7.36678362e-01]	[5.21266785e+02 7.90670837e+02 7.63822019e-01]	[4.93066345e+02 7.70264404e+02 6.27135515e-01]	[4.54640564e+02 7.98397095e+02 6.71692014e-01]	[4.36622925e+02 7.93279236e+02 6.94759071e-01]	[4.52058228e+02 7.72721558e+02 6.08110309e-01]
[477.59402466 213.43511963 0.91648012]	[475.15124512 287.88446045 0.84674865]	[418.6529541 287.81765747 0.84927541]	[400.6739502 390.46011353 0.86754227]	[395.58358765 485.37216187 0.8632111 ]	[526.52490234 287.88653564 0.8240791 ]	[544.35742188 390.5043335 0.85594583]	[547.00854492 482.89157104 0.87198788]	[472.51843262 464.91088867 0.70223975]	[436.63772583 467.39755249 0.69499886]	[444.33248901 621.33172607 0.80240744]	[4.44414398e+02 7.65067017e+02 7.40660906e-01]	[505.93655396 464.93603516 0.71682733]	[500.79492188 618.84014893 0.83736867]	[500.77841187 762.472229 0.77140713]	[462.23623657 198.0899353 0.92799687]	[482.95324707 198.02505493 0.90164244]	[441.85534668 205.70959473 0.8425197 ]	[503.37405396 203.13899231 0.86789763]	[5.00861816e+02 7.98353638e+02 7.25170732e-01]	[5.21249390e+02 7.90683594e+02 7.49156713e-01]	[4.93098206e+02 7.70283691e+02 6.25892103e-01]	[4.54606812e+02 7.98414795e+02 6.68577313e-01]	[4.36603943e+02 7.93286926e+02 6.90196157e-01]	[4.54556732e+02 7.72779419e+02 6.04199946e-01]
[475.14447021 213.48013306 0.91804492]	[475.10662842 287.8850708 0.84176624]	[418.63729858 285.32632446 0.84953398]	[400.64926147 390.49157715 0.86801028]	[395.56652832 485.42700195 0.85596138]	[526.46533203 290.35748291 0.83680743]	[544.30889893 390.50085449 0.85756981]	[546.98150635 482.93884277 0.86924505]	[469.99029541 464.93035889 0.70830804]	[436.56933594 467.40194702 0.68967491]	[444.30795288 621.3515625 0.80482757]	[4.44390869e+02 7.64991699e+02 7.42527425e-01]	[505.87423706 467.40899658 0.72558826]	[500.79559326 621.28485107 0.84311396]	[500.78216553 759.94329834 0.77060431]	[462.1914978 198.13496399 0.92405826]	[482.9161377 198.06666565 0.90253925]	[441.80813599 203.23455811 0.85759872]	[503.31234741 203.19152832 0.86591798]	[5.00858002e+02 7.95868164e+02 7.26157129e-01]	[5.21236938e+02 7.90661682e+02 7.48751163e-01]	[4.93086426e+02 7.70247498e+02 6.28965974e-01]	[4.54573761e+02 7.95872925e+02 6.80936754e-01]	[4.36577911e+02 7.93231079e+02 7.00188458e-01]	[4.52058136e+02 7.70286804e+02 6.08355045e-01]
[475.15945435 213.50675964 0.92444718]	[475.07006836 287.88586426 0.83861256]	[418.62243652 285.30496216 0.84845757]	[400.61843872 390.51077271 0.87075335]	[395.55480957 485.44439697 0.85572451]	[526.42730713 290.3777771 0.84268224]	[544.27740479 392.98052979 0.86677504]	[546.9574585 485.36044312 0.86476845]	[469.95562744 464.94543457 0.70700133]	[434.11129761 467.4130249 0.68165499]	[441.92007446 621.37738037 0.81061816]	[4.44389038e+02 7.64967102e+02 7.38783002e-01]	[503.50476074 467.42715454 0.7249372 ]	[500.77676392 621.31121826 0.8459124 ]	[500.78005981 759.95495605 0.77060205]	[462.199646 200.57643127 0.92186993]	[482.92312622 198.1056366 0.89549142]	[441.79193115 205.73646545 0.8615675 ]	[503.27505493 205.72492981 0.85845649]	[5.00857941e+02 7.95868164e+02 7.25485265e-01]	[5.21230652e+02 7.90658386e+02 7.48407722e-01]	[4.93091949e+02 7.70255493e+02 6.32427692e-01]	[4.54580811e+02 7.95879150e+02 6.79429591e-01]	[4.36579742e+02 7.93236206e+02 6.98209465e-01]	[4.52052002e+02 7.70262512e+02 6.07226729e-01]
[475.14419556 213.55429077 0.92418325]	[472.57608032 287.87304688 0.83652914]	[418.61108398 285.30358887 0.84637034]	[398.23605347 392.9828186 0.87275922]	[395.50747681 485.48696899 0.839252 ]	[524.00842285 290.35098267 0.84723598]	[541.93103027 390.44848633 0.86958599]	[546.96258545 482.9206543 0.87605512]	[467.46603394 464.87582397 0.71417278]	[434.0473938 464.89196777 0.68040848]	[441.90524292 618.83416748 0.80031258]	[4.44374786e+02 7.62494568e+02 7.38478065e-01]	[503.48022461 464.88729858 0.73356456]	[500.7555542 621.27294922 0.83937055]	[500.77484131 759.95227051 0.77017313]	[462.18734741 200.66278076 0.91391796]	[482.90319824 200.57775879 0.89022976]	[441.78271484 205.78086853 0.85837191]	[503.24880981 205.7727356 0.85669816]	[5.00855499e+02 7.95863831e+02 7.27775872e-01]	[5.21228638e+02 7.90653992e+02 7.51768887e-01]	[4.93085571e+02 7.70253113e+02 6.35077000e-01]	[4.54606445e+02 7.98355896e+02 6.75561249e-01]	[4.36578033e+02 7.93250122e+02 6.94603920e-01]	[4.52036255e+02 7.70241089e+02 6.04844570e-01]
[475.1651001 215.93977356 0.92640144]	[472.51364136 290.3460083 0.83536661]	[418.58798218 285.3263855 0.84182268]	[398.2053833 392.98648071 0.86908162]	[395.48983765 485.43807983 0.8394388 ]	[523.97479248 290.36349487 0.85292715]	[541.90942383 390.49307251 0.8694433 ]	[546.95898438 482.94915771 0.87343454]	[467.44244385 464.91537476 0.71371347]	[431.55853271 464.92141724 0.67624623]	[441.87457275 621.28192139 0.80623132]	[4.44352966e+02 7.62447205e+02 7.39606678e-01]	[503.47766113 464.92904663 0.73177069]	[500.73867798 618.79071045 0.83571392]	[500.78646851 759.92962646 0.76941311]	[462.19482422 203.19885254 0.91095489]	[482.90533447 200.67451477 0.88139611]	[441.7741394 208.29908752 0.87231535]	[500.89941406 208.2485199 0.83932412]	[5.00824951e+02 7.95847107e+02 7.23665178e-01]	[5.21203552e+02 7.90649170e+02 7.41607487e-01]	[4.93120453e+02 7.70225403e+02 6.32468045e-01]	[4.54567139e+02 7.95855103e+02 6.81643605e-01]	[4.36559174e+02 7.93220215e+02 6.99104428e-01]	[4.52019653e+02 7.70186951e+02 6.03682816e-01]
[475.15090942 215.98156738 0.92525613]	[470.01409912 290.3510437 0.83700031]	[418.56945801 285.33175659 0.83888268]	[398.18414307 393.00708008 0.87110013]	[393.05947876 485.42877197 0.83774841]	[523.95477295 290.36126709 0.85569572]	[541.8927002 392.96984863 0.86887527]	[546.95031738 482.92300415 0.8804726 ]	[467.42370605 464.91943359 0.7140125 ]	[431.51931763 464.91921997 0.6756165 ]	[441.86431885 621.3336792 0.81034017]	[4.44359772e+02 7.62445007e+02 7.41246462e-01]	[503.47543335 464.93881226 0.73099244]	[500.72909546 618.79980469 0.83323288]	[500.78872681 759.92779541 0.77103096]	[462.18988037 205.70808411 0.91180271]	[482.90332031 203.18003845 0.88171244]	[441.77142334 208.28974915 0.86992341]	[500.90362549 205.7862854 0.83548534]	[5.00830933e+02 7.95840515e+02 7.23487020e-01]	[5.21209412e+02 7.90644836e+02 7.43209481e-01]	[4.93120178e+02 7.70225159e+02 6.32839799e-01]	[4.54562073e+02 7.95820923e+02 6.86723292e-01]	[4.34121521e+02 7.90783569e+02 7.04667151e-01]	[4.52030396e+02 7.70179321e+02 6.04699850e-01]
[475.12075806 216.03599548 0.91722745]	[469.98376465 290.35333252 0.83755809]	[418.54663086 287.79620361 0.83667636]	[398.16384888 393.00488281 0.86983961]	[393.04916382 485.45632935 0.8349669 ]	[523.94366455 290.35006714 0.85772717]	[541.87854004 390.46859741 0.86324626]	[546.94537354 482.92889404 0.88011593]	[467.39892578 467.40838623 0.71519774]	[431.48886108 467.40847778 0.67494309]	[441.85891724 621.32324219 0.80893314]	[4.44363037e+02 7.62443176e+02 7.40414441e-01]	[503.47116089 467.43615723 0.73015833]	[500.72137451 618.79864502 0.83455163]	[500.78509521 759.94177246 0.76968145]	[459.84472656 205.78648376 0.9147594 ]	[482.89505005 205.69969177 0.88575256]	[441.75067139 208.35395813 0.8766765 ]	[500.8979187 208.27046204 0.83828175]	[5.00829010e+02 7.95846619e+02 7.21542120e-01]	[5.21209167e+02 7.90650330e+02 7.41227925e-01]	[4.93114288e+02 7.70234497e+02 6.31933272e-01]	[4.54553253e+02 7.95831543e+02 6.84677124e-01]	[4.34116119e+02 7.90787170e+02 7.02816606e-01]	[4.52038330e+02 7.70178284e+02 6.05265737e-01]
[475.08740234 216.0703125 0.90876186]	[469.96612549 290.35769653 0.83884966]	[416.16610718 287.80270386 0.8353982 ]	[398.15014648 392.99865723 0.86844552]	[393.01089478 485.46127319 0.83362275]	[523.93603516 290.34539795 0.8594234 ]	[541.85491943 390.44512939 0.86006677]	[546.94458008 482.91384888 0.88076556]	[467.38739014 467.44018555 0.71754253]	[431.47463989 467.45178223 0.67514557]	[441.87329102 621.3394165 0.81199229]	[4.44369720e+02 7.62438904e+02 7.40384996e-01]	[503.45883179 467.46337891 0.73191935]	[500.72946167 618.79473877 0.8343035 ]	[500.78881836 759.94689941 0.77088755]	[459.82446289 208.28448486 0.92335981]	[482.86856079 205.7371521 0.8923462 ]	[441.73348999 210.80947876 0.8855654 ]	[500.8782959 208.29536438 0.84993213]	[5.00827942e+02 7.95844727e+02 7.21356809e-01]	[5.21212219e+02 7.90650330e+02 7.40242839e-01]	[4.93117981e+02 7.70238647e+02 6.34101689e-01]	[4.52086609e+02 7.95816650e+02 6.86321735e-01]	[4.34114777e+02 7.90786011e+02 7.04567492e-01]	[4.52047455e+02 7.70174377e+02 6.05898678e-01]
[475.09518433 216.12294006 0.90150547]	[467.4866333 290.36120605 0.84339255]	[416.15240479 287.81011963 0.83560109]	[398.14395142 393.01202393 0.87180364]	[392.98782349 485.48571777 0.83007085]	[523.90942383 287.86437988 0.86266965]	[541.83190918 390.49420166 0.86837864]	[546.94793701 482.89624023 0.88373381]	[467.38711548 467.44116211 0.71765399]	[431.47384644 467.46173096 0.67322683]	[441.87411499 621.28405762 0.80594927]	[4.44375671e+02 7.62451050e+02 7.40569353e-01]	[503.46170044 467.4586792 0.73178625]	[500.7192688 618.75848389 0.8307671 ]	[500.77868652 759.94451904 0.77025461]	[459.82330322 208.35047913 0.92831326]	[482.8812561 208.25634766 0.89443046]	[441.72772217 210.8785553 0.88984573]	[500.8734436 208.34056091 0.8416025 ]	[5.00818268e+02 7.95851379e+02 7.21658945e-01]	[5.21208923e+02 7.90654175e+02 7.39232719e-01]	[4.93110291e+02 7.70230957e+02 6.34056985e-01]	[4.52087311e+02 7.95809021e+02 6.86253607e-01]	[4.34123871e+02 7.90783203e+02 7.04268336e-01]	[4.52065826e+02 7.70177795e+02 6.10117853e-01]
[475.06988525 218.52726746 0.89039391]	[467.46368408 290.37109375 0.84832364]	[416.1335144 287.82235718 0.83413255]	[398.14511108 393.01425171 0.8742891 ]	[390.50497437 485.4430542 0.83298212]	[523.89239502 287.87216187 0.86364818]	[541.81628418 393.00631714 0.86919457]	[546.95751953 482.87463379 0.88638932]	[467.38909912 467.41687012 0.717677 ]	[431.46499634 467.4347229 0.67473221]	[441.88171387 618.81274414 0.8038677 ]	[4.44380310e+02 7.62445618e+02 7.40520418e-01]	[503.4649353 467.4352417 0.73134375]	[500.71444702 616.26373291 0.82748878]	[500.77377319 759.93280029 0.77018738]	[459.80938721 210.79193115 0.9327125 ]	[482.87411499 208.32623291 0.90312397]	[441.6986084 210.8706665 0.88305956]	[500.85714722 210.8085022 0.84513247]	[5.00814575e+02 7.95862854e+02 7.20814764e-01]	[5.21205017e+02 7.90658875e+02 7.37507641e-01]	[4.93106140e+02 7.70223938e+02 6.36375785e-01]	[4.54553009e+02 7.95830627e+02 6.88631594e-01]	[4.34126221e+02 7.90787170e+02 7.07612336e-01]	[4.52073273e+02 7.70179688e+02 6.12627804e-01]
[475.08239746 218.60678101 0.88098991]	[467.44482422 290.39083862 0.85262483]	[416.12057495 287.86270142 0.83469445]	[398.14465332 393.0171814 0.8751058 ]	[390.46688843 485.44192505 0.83343881]	[523.87774658 287.87799072 0.86494321]	[541.78582764 390.43023682 0.85640073]	[546.99261475 482.84609985 0.88136947]	[467.40332031 467.41299438 0.71573174]	[431.48626709 467.43728638 0.67580229]	[441.88314819 618.84234619 0.80637836]	[4.44377472e+02 7.62460205e+02 7.40104079e-01]	[503.4772644 467.43270874 0.72643256]	[500.71466064 618.73925781 0.82582378]	[500.77609253 759.94140625 0.76947057]	[459.81500244 210.87139893 0.94580436]	[482.87643433 210.80130005 0.91126317]	[441.69854736 210.87086487 0.88648522]	[500.85946655 210.79722595 0.84487486]	[5.00815308e+02 7.95855347e+02 7.20677555e-01]	[5.21208557e+02 7.90655518e+02 7.36700714e-01]	[4.93113861e+02 7.70232849e+02 6.34335995e-01]	[4.52066254e+02 7.95816467e+02 6.87978089e-01]	[4.34109375e+02 7.90786194e+02 7.05935597e-01]	[4.54546082e+02 7.70198853e+02 6.11557305e-01]
[475.07577515 221.11366272 0.86589509]	[467.42611694 290.38583374 0.85387963]	[416.11193848 287.86917114 0.83385682]	[398.14105225 393.02905273 0.8748402 ]	[390.41339111 487.94122314 0.81847346]	[523.86047363 287.87878418 0.86458749]	[541.77648926 390.45199585 0.86065626]	[547.01757812 482.8458252 0.87955689]	[467.4163208 467.39584351 0.71420693]	[431.50064087 467.42160034 0.67438519]	[441.87609863 621.30908203 0.81195331]	[4.44382660e+02 7.62467163e+02 7.39076018e-01]	[503.48187256 467.40805054 0.72839886]	[500.70849609 616.25817871 0.82486635]	[500.7741394 762.44122314 0.77017057]	[459.81225586 213.31105042 0.95464009]	[482.86260986 210.89707947 0.93118876]	[441.67822266 210.91616821 0.88683987]	[500.83575439 210.83442688 0.84315181]	[5.00838470e+02 7.95846497e+02 7.21502841e-01]	[5.21221313e+02 7.90647827e+02 7.39477873e-01]	[4.93113617e+02 7.70261108e+02 6.33726537e-01]	[4.52044495e+02 7.95789307e+02 6.88687921e-01]	[4.34097656e+02 7.90765015e+02 7.07347035e-01]	[4.54555847e+02 7.70206543e+02 6.10092402e-01]
[475.07553101 221.11424255 0.86594206]	[467.42709351 290.38638306 0.8540253 ]	[416.11239624 287.86947632 0.83353847]	[398.1446228 393.02230835 0.87426096]	[387.95062256 487.94232178 0.81911576]	[523.86108398 287.881073 0.86425984]	[541.77233887 390.45947266 0.86028111]	[547.01983643 482.84533691 0.87946993]	[467.41360474 464.93493652 0.71493661]	[431.49053955 467.4102478 0.67423314]	[441.87487793 621.30786133 0.80948687]	[4.44384613e+02 7.62463928e+02 7.37998843e-01]	[503.48416138 467.39779663 0.72755653]	[500.70410156 616.24041748 0.82382452]	[500.77264404 762.42590332 0.76903164]	[459.8119812 213.31292725 0.95479786]	[482.86340332 210.89819336 0.93158436]	[441.67657471 210.91578674 0.88538146]	[500.83758545 210.83761597 0.84397382]	[5.00814850e+02 7.95855774e+02 7.21027493e-01]	[5.21205811e+02 7.90658936e+02 7.37132847e-01]	[4.95596863e+02 7.70236206e+02 6.33236706e-01]	[4.52031006e+02 7.95785645e+02 6.89579964e-01]	[4.34087982e+02 7.90763733e+02 7.09033370e-01]	[4.54565338e+02 7.70203247e+02 6.09622836e-01]
[475.07843018 221.15371704 0.86206418]	[467.38876343 290.37387085 0.85758245]	[416.09725952 287.88287354 0.83161998]	[398.14663696 393.02236938 0.87417334]	[387.92202759 485.47018433 0.82372749]	[523.82006836 287.83404541 0.86493278]	[541.75616455 390.44342041 0.85991621]	[547.00579834 482.77548218 0.88922888]	[467.41592407 464.92758179 0.71503168]	[431.49060059 467.40167236 0.67525905]	[441.87591553 621.30151367 0.80671203]	[4.44393341e+02 7.62484314e+02 7.37648487e-01]	[503.49484253 464.93505859 0.72575229]	[500.70394897 616.23175049 0.82327801]	[500.77026367 762.44940186 0.76961315]	[459.82687378 213.37924194 0.96843243]	[482.8309021 213.30943298 0.94368482]	[441.690979 213.31666565 0.88799548]	[500.78512573 210.84896851 0.83864439]	[5.00825043e+02 7.95863647e+02 7.20042586e-01]	[5.21214050e+02 7.90664185e+02 7.37251639e-01]	[4.93117035e+02 7.70267334e+02 6.32944524e-01]	[4.52022003e+02 7.95797913e+02 6.90669358e-01]	[4.34085938e+02 7.90770203e+02 7.09328949e-01]	[4.54575104e+02 7.70225098e+02 6.11785293e-01]
[475.07620239 221.19065857 0.85892099]	[464.95837402 290.371521 0.8608349 ]	[416.08108521 287.88369751 0.82943022]	[398.14660645 393.03964233 0.87556326]	[387.87045288 485.45980835 0.82437253]	[523.80987549 287.84298706 0.86436105]	[541.74078369 390.41415405 0.854572 ]	[547.01019287 482.78286743 0.88748705]	[467.421875 464.9095459 0.71352094]	[431.48822021 464.93615723 0.67530853]	[441.87716675 621.30773926 0.80767244]	[4.44393616e+02 7.62489868e+02 7.39920497e-01]	[505.86782837 464.90826416 0.72354573]	[500.70367432 616.22161865 0.82212526]	[500.78814697 759.94744873 0.77152133]	[459.82183838 213.4065094 0.97450954]	[482.82421875 213.34423828 0.94967616]	[441.66259766 213.3319397 0.88870895]	[500.76513672 210.87124634 0.82796144]	[5.00834869e+02 7.95843872e+02 7.21616805e-01]	[5.21230042e+02 7.90647766e+02 7.38907933e-01]	[4.95597321e+02 7.70224548e+02 6.34485662e-01]	[4.52035156e+02 7.95816956e+02 6.87333226e-01]	[4.34092255e+02 7.90784790e+02 7.05090404e-01]	[4.54568726e+02 7.70223755e+02 6.18239164e-01]
[472.60372925 221.20834351 0.85677785]	[464.92965698 290.35723877 0.86409205]	[416.05151367 287.86474609 0.82552582]	[398.12979126 393.02529907 0.87302655]	[385.38195801 485.44210815 0.83187836]	[523.7800293 287.81594849 0.86717451]	[541.70037842 387.8600769 0.84833765]	[547.01269531 482.78637695 0.88851094]	[467.39746094 464.82977295 0.72266102]	[431.46987915 464.85809326 0.6847508 ]	[441.85049438 621.30310059 0.81582177]	[4.44398071e+02 7.62460327e+02 7.40197837e-01]	[503.48568726 462.39907837 0.73402667]	[500.71600342 616.2532959 0.82477665]	[500.78103638 759.92077637 0.77392209]	[459.79284668 213.42048645 0.97667706]	[482.80734253 213.3561554 0.95125794]	[439.29125977 213.34936523 0.88852191]	[500.75265503 210.87194824 0.82553023]	[5.00817719e+02 7.95838745e+02 7.26991475e-01]	[5.21219788e+02 7.90644958e+02 7.43937194e-01]	[4.93116913e+02 7.70206543e+02 6.42448246e-01]	[4.52009064e+02 7.95793884e+02 6.93077385e-01]	[4.34076660e+02 7.90767639e+02 7.14577198e-01]	[4.54580353e+02 7.70202942e+02 6.24412596e-01]
[472.56375122 223.66749573 0.85331845]	[464.90682983 287.88674927 0.86478674]	[416.02029419 287.82003784 0.81874788]	[398.11349487 393.01296997 0.87177843]	[385.34552002 485.47137451 0.83217758]	[523.76324463 287.81896973 0.86730266]	[539.2689209 387.90197754 0.83260924]	[547.00445557 482.84091187 0.88427109]	[464.95327759 462.38708496 0.73055965]	[428.97198486 464.83102417 0.6910218 ]	[441.82418823 621.28460693 0.81945193]	[4.44397064e+02 7.62444824e+02 7.42225051e-01]	[503.45123291 462.38131714 0.74108207]	[500.67169189 616.22680664 0.81927264]	[500.76779175 759.93945312 0.7707628 ]	[459.77584839 213.43457031 0.97754115]	[482.77520752 213.36856079 0.95511526]	[439.27603149 213.38270569 0.88699275]	[500.7364502 210.87667847 0.82417423]	[5.00824951e+02 7.95879639e+02 7.17058063e-01]	[5.21217529e+02 7.90671265e+02 7.33850002e-01]	[4.93099640e+02 7.70231995e+02 6.44810736e-01]	[4.52015503e+02 7.95803101e+02 6.96154654e-01]	[4.34082916e+02 7.90771118e+02 7.15743959e-01]	[4.54574249e+02 7.70197998e+02 6.26799345e-01]
[472.5390625 223.68231201 0.85207814]	[464.86068726 287.88745117 0.87253559]	[413.52111816 287.8213501 0.81291223]	[398.09963989 392.9821167 0.86733615]	[382.87191772 485.39254761 0.85224706]	[521.40802002 287.81893921 0.86618149]	[539.21691895 387.93826294 0.82829595]	[547.00592041 482.86911011 0.88003868]	[464.89974976 462.31350708 0.74266815]	[426.43661499 462.35192871 0.70317417]	[441.81576538 621.27496338 0.82180178]	[4.44417023e+02 7.64972046e+02 7.41946340e-01]	[503.40698242 462.29733276 0.75531399]	[500.65411377 616.20941162 0.81690902]	[500.76184082 762.46838379 0.77137953]	[459.7571106 213.44554138 0.97728974]	[482.75881958 213.38270569 0.96026552]	[439.23129272 213.35394287 0.87685418]	[500.73257446 210.85983276 0.82500541]	[5.00821228e+02 7.98368835e+02 7.15513170e-01]	[5.21217651e+02 7.90696533e+02 7.31933892e-01]	[4.93107178e+02 7.70286499e+02 6.40861273e-01]	[4.52003296e+02 7.95832764e+02 6.94275379e-01]	[4.34078003e+02 7.90790344e+02 7.12591469e-01]	[4.54595459e+02 7.70269836e+02 6.25014961e-01]
[470.03042603 223.70196533 0.84990102]	[464.83322144 287.87594604 0.87485534]	[411.02334595 287.8180542 0.80980152]	[398.06561279 390.49206543 0.85771817]	[382.80276489 485.35708618 0.86527449]	[521.38214111 287.80307007 0.86693931]	[539.18499756 390.41442871 0.8186568 ]	[547.00201416 482.86825562 0.87950671]	[464.85751343 462.34729004 0.75043553]	[426.38900757 462.37783813 0.70920223]	[441.81375122 618.81207275 0.82192093]	[4.44436249e+02 7.64977295e+02 7.36176848e-01]	[503.37338257 462.3454895 0.75874525]	[498.26586914 616.2130127 0.81233561]	[500.73464966 765.04272461 0.77753133]	[459.7272644 213.46513367 0.97588015]	[482.72283936 213.39761353 0.96519792]	[439.22796631 213.43099976 0.87688184]	[500.69799805 210.92433167 0.82323885]	[5.00852997e+02 7.98407715e+02 7.07327724e-01]	[5.21227661e+02 7.90725891e+02 7.27632999e-01]	[4.93057526e+02 7.72820984e+02 6.32493436e-01]	[4.49523621e+02 7.95822754e+02 6.90691113e-01]	[4.34086578e+02 7.90788757e+02 7.06528604e-01]	[4.54603668e+02 7.72694397e+02 6.20548248e-01]
[467.50109863 223.73178101 0.84981203]	[462.42269897 287.87271118 0.88182765]	[410.98101807 285.32113647 0.80786598]	[395.63220215 390.47549438 0.8422398 ]	[380.3503418 485.35812378 0.88557577]	[521.31811523 287.8392334 0.86141092]	[536.7121582 392.99768066 0.824341 ]	[546.96124268 482.92254639 0.87908465]	[462.44821167 464.83551025 0.75107723]	[423.90594482 464.85122681 0.71148658]	[441.80102539 618.77313232 0.81642491]	[4.46890472e+02 7.62500122e+02 7.30576992e-01]	[503.32965088 462.38964844 0.76331085]	[500.62942505 618.73699951 0.80931705]	[500.70947266 767.52105713 0.78008235]	[459.67102051 213.47361755 0.96866781]	[480.35418701 213.41555786 0.96468925]	[439.12744141 213.38626099 0.8704527 ]	[500.66204834 210.9119873 0.82265943]	[5.00879211e+02 8.00919189e+02 6.94694519e-01]	[5.21235718e+02 7.90762939e+02 7.15262949e-01]	[4.90518585e+02 7.75354858e+02 6.33520782e-01]	[4.52054749e+02 7.95793152e+02 7.02497184e-01]	[4.36563263e+02 7.90772034e+02 7.19836533e-01]	[4.54604309e+02 7.70274658e+02 6.19641304e-01]
[467.43554688 226.23048401 0.85455346]	[462.35055542 287.86099243 0.89477283]	[408.41763306 287.80499268 0.80687588]	[395.56246948 387.93920898 0.83227682]	[380.32540894 485.39855957 0.884076 ]	[521.24786377 287.8352356 0.85625929]	[534.16149902 393.06704712 0.82249635]	[544.52380371 485.37106323 0.87854159]	[462.42300415 464.85891724 0.74726355]	[423.87313843 464.88461304 0.70878661]	[441.77386475 621.31976318 0.81991452]	[4.46890839e+02 7.65000244e+02 7.37483859e-01]	[503.30828857 462.3956604 0.75740027]	[498.23510742 616.25891113 0.80990672]	[500.69677734 767.52978516 0.78078216]	[459.63674927 213.4822998 0.96469212]	[480.31387329 213.43669128 0.96310794]	[439.09487915 213.37602234 0.86884081]	[498.25283813 210.92041016 0.82456452]	[5.03302948e+02 7.98412354e+02 7.01560676e-01]	[5.21249512e+02 7.90726074e+02 7.21307039e-01]	[4.88014618e+02 7.77837097e+02 6.33244753e-01]	[4.52061981e+02 7.95799011e+02 6.99808359e-01]	[4.36566254e+02 7.90782043e+02 7.13201582e-01]	[4.54601868e+02 7.72733582e+02 6.21157706e-01]
[467.39764404 226.24845886 0.85602617]	[462.26715088 287.82415771 0.90189385]	[405.86459351 287.79403687 0.81160444]	[393.02813721 390.45239258 0.81548423]	[380.24362183 485.41027832 0.88901973]	[521.17242432 285.30477905 0.84716463]	[531.53204346 392.97421265 0.81892997]	[544.47674561 482.94003296 0.897367 ]	[462.35925293 462.26382446 0.77217031]	[423.79370117 462.3112793 0.73266882]	[441.75836182 618.78393555 0.80585563]	[4.44448242e+02 7.62444580e+02 7.31404006e-01]	[503.25485229 462.22323608 0.7697984 ]	[498.17874146 613.71130371 0.79818296]	[500.69232178 765.07977295 0.77732551]	[459.59350586 213.50657654 0.95792603]	[480.27703857 213.44142151 0.96381354]	[436.67608643 213.43145752 0.87156403]	[498.20516968 210.91911316 0.80119962]	[5.03262207e+02 7.98399780e+02 7.01345146e-01]	[5.21221375e+02 7.90720825e+02 7.20700026e-01]	[4.90490662e+02 7.75287720e+02 6.43209457e-01]	[4.52066254e+02 7.93354187e+02 7.01040864e-01]	[4.36585907e+02 7.90772766e+02 7.17482686e-01]	[4.54570770e+02 7.70241943e+02 6.20405495e-01]
[464.89614868 226.25108337 0.86906737]	[462.20742798 287.83511353 0.90549195]	[403.37261963 287.80987549 0.81850606]	[392.99942017 387.88867188 0.81339723]	[380.1661377 485.44677734 0.88691616]	[518.73156738 285.28829956 0.8390004 ]	[526.54193115 392.97567749 0.83098143]	[544.3651123 482.94232178 0.9121967 ]	[462.28839111 462.23193359 0.7790097 ]	[421.35421753 462.27001953 0.74374247]	[441.70834351 616.22631836 0.8086614 ]	[4.44428864e+02 7.62435791e+02 7.30196953e-01]	[500.85443115 459.80368042 0.77233571]	[498.13208008 613.67102051 0.79485208]	[500.67089844 767.49932861 0.7720499 ]	[457.15628052 213.51501465 0.94677055]	[480.18359375 213.43734741 0.94997662]	[436.59005737 213.39730835 0.84953022]	[498.1333313 210.83061218 0.79468751]	[5.00875153e+02 7.98425720e+02 6.97872400e-01]	[5.21227905e+02 7.90734192e+02 7.18010128e-01]	[4.87994843e+02 7.75306824e+02 6.43459737e-01]	[4.54573853e+02 7.95848267e+02 6.94239438e-01]	[4.36602112e+02 7.90807312e+02 7.10658669e-01]	[4.54545197e+02 7.70233826e+02 6.18055463e-01]
[464.82897949 226.29728699 0.87815738]	[459.80435181 287.84005737 0.90464741]	[403.26303101 287.81164551 0.8316198 ]	[385.38589478 390.50057983 0.81225795]	[377.74264526 485.40222168 0.89133155]	[518.64404297 285.29443359 0.81981844]	[526.44165039 390.49707031 0.84255505]	[544.3059082 482.94119263 0.91098917]	[462.20574951 462.26983643 0.77911508]	[421.27200317 462.32080078 0.75261891]	[441.67062378 611.12701416 0.81181264]	[4.44411041e+02 7.59895813e+02 7.28651702e-01]	[500.80151367 462.23959351 0.7677868 ]	[495.68917847 613.69122314 0.78725141]	[500.67263794 765.03283691 0.76710868]	[457.06417847 213.53987122 0.93004096]	[480.13110352 213.45562744 0.94010365]	[434.025177 213.44781494 0.83139426]	[495.62185669 210.87724304 0.77128279]	[5.03267578e+02 7.98368591e+02 7.02279329e-01]	[5.21235596e+02 7.90694031e+02 7.27267146e-01]	[4.88002472e+02 7.72826538e+02 6.47856534e-01]	[4.54643677e+02 7.95857605e+02 6.90183043e-01]	[4.36653503e+02 7.93225220e+02 7.12362111e-01]	[4.52063934e+02 7.70163818e+02 6.14108384e-01]
[462.36923218 228.78514099 0.90237069]	[459.71520996 287.8822937 0.90829533]	[400.7862854 287.85803223 0.84856623]	[382.84597778 392.96789551 0.83266914]	[377.73129272 485.36645508 0.90583766]	[516.11859131 285.32922363 0.80782723]	[523.99090576 390.42874146 0.85310555]	[541.94030762 482.86990356 0.92032832]	[459.82275391 462.28411865 0.78064853]	[421.23379517 462.33010864 0.75504184]	[439.2883606 611.10540771 0.82132411]	[444.33355713 754.7878418 0.75706601]	[500.74005127 462.26119995 0.75902724]	[495.64804077 611.06921387 0.79602987]	[500.66586304 762.4899292 0.76552922]	[454.55966187 213.5484314 0.92112535]	[477.68582153 213.50712585 0.92679578]	[429.0017395 213.42004395 0.82469499]	[490.54406738 213.30053711 0.72821826]	[5.03280212e+02 7.95870728e+02 7.25561321e-01]	[5.21239136e+02 7.90651367e+02 7.54564106e-01]	[4.87975464e+02 7.72696411e+02 6.65787876e-01]	[4.57094238e+02 7.95813538e+02 7.08186865e-01]	[4.36629852e+02 7.90791809e+02 7.29175508e-01]	[4.49509369e+02 7.67586487e+02 6.20963275e-01]
[462.29205322 228.81222534 0.91429758]	[459.61715698 290.34249878 0.89518207]	[400.67791748 287.84329224 0.8631019 ]	[382.77185059 390.49142456 0.84061056]	[377.61776733 485.38061523 0.9061802 ]	[511.08148193 287.80682373 0.806831 ]	[523.96252441 390.46374512 0.85639113]	[541.87164307 482.89807129 0.91986299]	[459.80575562 462.3192749 0.78391081]	[421.21746826 462.37664795 0.76117843]	[439.25076294 613.6696167 0.82161343]	[444.32470703 754.76690674 0.76785386]	[500.73287964 462.28744507 0.76210576]	[495.67089844 613.64031982 0.79056656]	[500.67538452 762.44256592 0.77125007]	[449.51809692 213.54754639 0.91319406]	[477.60772705 213.50823975 0.91690016]	[426.4019165 213.41407776 0.84137303]	[487.9586792 213.3190155 0.71534663]	[5.03260834e+02 7.93351807e+02 7.30093479e-01]	[5.21216187e+02 7.88215576e+02 7.49104500e-01]	[4.87984833e+02 7.70250183e+02 6.84333980e-01]	[4.54634521e+02 7.93310364e+02 7.11492419e-01]	[4.36625427e+02 7.90754395e+02 7.33885467e-01]	[4.49504852e+02 7.67559814e+02 6.41267776e-01]
[462.19638062 228.82572937 0.91819412]	[457.20825195 287.86126709 0.88132244]	[400.64477539 287.79638672 0.86078614]	[380.34869385 390.4588623 0.85077822]	[377.56723022 485.34777832 0.8976931 ]	[508.51266479 285.31106567 0.81599379]	[523.92022705 390.49041748 0.86179394]	[541.82965088 482.86968994 0.92112744]	[459.75823975 462.2817688 0.78375375]	[421.17434692 462.37588501 0.76131529]	[439.23196411 608.63568115 0.83388519]	[444.31622314 754.75335693 0.77020615]	[500.68856812 462.23138428 0.75639719]	[493.11828613 608.59173584 0.7947287 ]	[500.68807983 754.80480957 0.78075826]	[446.92715454 215.8874054 0.9204936 ]	[475.06707764 213.51919556 0.89836705]	[423.92227173 213.39381409 0.84159803]	[485.45922852 213.30592346 0.79099476]	[5.00872803e+02 7.93227600e+02 7.58209825e-01]	[5.21203430e+02 7.88080078e+02 7.58892775e-01]	[4.87969940e+02 7.67676575e+02 6.85754299e-01]	[4.57092407e+02 7.93334717e+02 7.14518249e-01]	[4.36654297e+02 7.90770813e+02 7.38745332e-01]	[4.49502869e+02 7.67541321e+02 6.47350907e-01]
[459.80297852 228.77801514 0.90932125]	[457.11184692 287.79815674 0.86101323]	[398.23092651 287.79827881 0.86002874]	[380.25280762 390.43118286 0.87152714]	[375.1265564 485.4102478 0.86230677]	[506.00534058 285.24615479 0.8295446 ]	[523.84960938 390.41537476 0.86164975]	[541.78509521 482.84527588 0.91820079]	[459.70687866 462.28274536 0.7854383 ]	[421.15649414 462.40002441 0.76090413]	[439.19213867 608.60595703 0.83201188]	[444.34857178 754.78442383 0.76098925]	[498.22393799 462.22167969 0.74756557]	[493.07885742 608.5369873 0.79861408]	[500.67105103 754.75128174 0.78502309]	[444.40139771 213.51359558 0.93611193]	[472.51635742 213.46516418 0.8922447 ]	[423.8296814 213.35932922 0.86057615]	[485.42062378 210.9210968 0.80239904]	[5.00842621e+02 7.90830811e+02 7.84354866e-01]	[5.18773376e+02 7.88067993e+02 7.74729490e-01]	[4.87967407e+02 7.67612488e+02 6.72795117e-01]	[4.57091064e+02 7.93279724e+02 7.11071312e-01]	[4.36664886e+02 7.90740234e+02 7.35692859e-01]	[4.52019165e+02 7.67582825e+02 6.54151917e-01]
[459.74176025 223.74073792 0.89996541]	[454.6088562 285.25744629 0.84681565]	[398.19628906 285.27365112 0.85903561]	[380.20596313 387.93023682 0.87132019]	[375.10406494 485.39276123 0.86177498]	[505.87866211 282.72885132 0.85247487]	[523.76013184 385.37640381 0.86826408]	[541.75518799 482.77175903 0.91878498]	[459.63998413 462.29162598 0.77297056]	[418.78225708 462.40759277 0.75686479]	[439.18362427 608.59783936 0.83341014]	[444.33694458 752.30236816 0.76426339]	[498.15319824 462.2406311 0.73860133]	[490.57357788 608.56512451 0.79432762]	[500.66708374 754.83905029 0.7734496 ]	[444.32720947 213.45732117 0.94518387]	[469.95410156 213.40786743 0.89546978]	[423.77957153 213.3216095 0.86475796]	[485.37698364 210.81608582 0.790694 ]	[500.81375122 793.32073975 0.79782903]	[518.75360107 788.18969727 0.80632919]	[4.87983429e+02 7.67678223e+02 6.53793752e-01]	[4.57128937e+02 7.93238159e+02 7.29428768e-01]	[4.36680756e+02 7.90721375e+02 7.50473738e-01]	[4.52000519e+02 7.67545593e+02 6.45669281e-01]
[459.69656372 223.68528748 0.8999598 ]	[452.02297974 282.75296021 0.83977735]	[398.13412476 285.25686646 0.85331112]	[380.16906738 387.90716553 0.8791424 ]	[374.98669434 485.34432983 0.85015821]	[503.44689941 280.24575806 0.87291098]	[521.38464355 385.33670044 0.87639099]	[541.73974609 482.724823 0.91950035]	[459.58261108 459.75247192 0.7650336 ]	[418.7555542 462.27938843 0.76731747]	[439.1569519 608.58380127 0.83522105]	[444.35992432 752.24176025 0.77080113]	[495.61206055 459.67657471 0.7204349 ]	[490.52737427 608.51861572 0.79778081]	[500.66506958 757.35876465 0.77656424]	[441.90490723 213.45375061 0.95755988]	[467.42727661 213.38452148 0.90221196]	[421.3611145 213.31399536 0.88002157]	[482.94094849 208.342453 0.74226093]	[5.00667999e+02 7.98349121e+02 7.60126352e-01]	[5.18679260e+02 7.90707703e+02 7.86572099e-01]	[4.87999969e+02 7.70092163e+02 6.48267686e-01]	[4.57123444e+02 7.93223816e+02 7.33729601e-01]	[4.36659149e+02 7.90702698e+02 7.52050519e-01]	[4.52035858e+02 7.65073608e+02 6.51604295e-01]
[459.60971069 223.66905212 0.88766569]	[449.47467041 282.74642944 0.84071523]	[398.0899353 285.23596191 0.84700686]	[380.11431885 390.42889404 0.86964238]	[372.50863647 485.45391846 0.82916844]	[503.38867188 280.24859619 0.88253528]	[521.33105469 382.85256958 0.88184297]	[541.70965576 480.34472656 0.90890992]	[457.190979 459.72036743 0.75713581]	[418.73770142 462.23794556 0.76025307]	[439.14776611 608.50744629 0.84647119]	[444.3326416 752.21826172 0.77537394]	[493.10150146 459.66204834 0.71721524]	[488.01748657 606.02246094 0.81660897]	[500.71118164 764.96618652 0.78797668]	[441.82498169 213.44241333 0.96811992]	[464.92156982 213.37806702 0.91225994]	[421.27807617 210.80760193 0.86641884]	[482.86096191 208.2729187 0.75155312]	[5.03264771e+02 7.98410950e+02 7.58250833e-01]	[521.25396729 790.73950195 0.8121503 ]	[4.87986816e+02 7.72702026e+02 6.56705081e-01]	[4.57167328e+02 7.90817566e+02 7.37778604e-01]	[4.36685913e+02 7.90702820e+02 7.48205304e-01]	[4.49518372e+02 7.65033264e+02 6.23378992e-01]
[457.19152832 221.20111084 0.88338506]	[446.92718506 282.73120117 0.85021991]	[398.02880859 282.76620483 0.84139794]	[377.67956543 387.87969971 0.87740308]	[364.87063599 485.35592651 0.84025937]	[503.349823 280.23126221 0.89054078]	[521.31243896 382.80715942 0.8860594 ]	[541.69927979 480.33465576 0.90515196]	[457.15014648 459.75009155 0.74784762]	[418.71716309 462.27120972 0.75592166]	[439.11987305 608.61590576 0.82708192]	[444.32293701 752.26678467 0.76912671]	[493.05728149 459.69128418 0.71310413]	[487.97366333 606.09820557 0.80857909]	[500.7428894 764.99414062 0.78804976]	[441.77297974 213.43757629 0.97942591]	[464.84860229 213.36543274 0.92119336]	[421.24627686 210.78500366 0.8712092 ]	[482.7824707 208.27229309 0.76935822]	[5.03283508e+02 8.00913818e+02 7.40264595e-01]	[521.28405762 790.77941895 0.79529887]	[4.90500610e+02 7.72722168e+02 6.36569202e-01]	[4.57148346e+02 7.93220520e+02 7.27082908e-01]	[4.36663361e+02 7.90704834e+02 7.43102789e-01]	[4.49511749e+02 7.65069153e+02 6.09998763e-01]
[457.12313843 221.20031738 0.87760901]	[444.45092773 282.74740601 0.8573308 ]	[395.59506226 282.77020264 0.83601177]	[377.63897705 387.91229248 0.87089568]	[362.32989502 482.94137573 0.86896569]	[503.32620239 280.23834229 0.89300603]	[521.26953125 382.79528809 0.88372326]	[539.32196045 480.30749512 0.89818549]	[457.12976074 459.73043823 0.750265 ]	[418.6965332 462.24090576 0.76212156]	[439.09561157 608.62243652 0.81574512]	[444.29803467 752.3024292 0.75712574]	[493.04348755 459.68475342 0.71801984]	[487.92001343 606.06787109 0.81263649]	[500.71115112 767.5380249 0.79591966]	[441.7265625 213.42974854 0.98037934]	[462.42840576 213.35548401 0.92901224]	[421.19656372 208.35855103 0.87226576]	[482.71322632 208.32275391 0.78002554]	[5.03313293e+02 8.00944580e+02 7.34714568e-01]	[521.33215332 790.76989746 0.80471885]	[4.87993256e+02 7.75309326e+02 6.42849863e-01]	[4.57219666e+02 7.93320984e+02 7.32058048e-01]	[4.39110657e+02 7.90799744e+02 7.54976988e-01]	[4.49479614e+02 7.67516174e+02 6.08537376e-01]
[457.06777954 221.18869019 0.86873788]	[444.39007568 282.76986694 0.86494631]	[395.52102661 285.25421143 0.82380158]	[377.62054443 390.48410034 0.87701488]	[362.20239258 482.82907104 0.90207714]	[503.28308105 280.24401855 0.89240628]	[521.24639893 382.8069458 0.87422353]	[541.68756104 480.33529663 0.8979553 ]	[457.13406372 459.67285156 0.74496275]	[418.67800903 459.80117798 0.76606822]	[439.1060791 611.09619141 0.8161695 ]	[441.9239502 752.20690918 0.77510393]	[493.05630493 457.19787598 0.71169311]	[487.96255493 608.58551025 0.79464525]	[500.7789917 765.08551025 0.79084432]	[441.68130493 213.42552185 0.97635889]	[462.37634277 213.34851074 0.93953413]	[421.17526245 210.82922363 0.87509269]	[480.34280396 208.34614563 0.79333413]	[5.03278015e+02 7.98395081e+02 7.21387565e-01]	[5.21326172e+02 7.90749390e+02 7.89971709e-01]	[4.93066956e+02 7.72823792e+02 6.17058218e-01]	[4.57145477e+02 7.93259827e+02 7.44641125e-01]	[4.36650146e+02 7.90735901e+02 7.52484858e-01]	[4.49465576e+02 7.64974304e+02 6.09655678e-01]
[457.06072998 221.20263672 0.86617017]	[444.37521362 282.7684021 0.86731601]	[395.51748657 285.26086426 0.82486629]	[377.57199097 390.47912598 0.87205315]	[359.80084229 482.89154053 0.90295786]	[503.25158691 280.23339844 0.89300704]	[521.18658447 382.78060913 0.86445659]	[539.32080078 480.34307861 0.89429086]	[457.07354736 459.68493652 0.74434364]	[418.63671875 459.80230713 0.77157164]	[436.67745972 608.59259033 0.81791222]	[441.92303467 752.22875977 0.76391196]	[490.53753662 457.21270752 0.71739042]	[485.4833374 608.56555176 0.80379385]	[500.83135986 767.58789062 0.79724002]	[441.67047119 213.44145203 0.97881198]	[462.36898804 213.35975647 0.94668961]	[421.1741333 210.92524719 0.87792629]	[480.32519531 210.82711792 0.80545342]	[5.03275238e+02 7.98435242e+02 7.03762233e-01]	[5.21347839e+02 7.90804871e+02 7.71726787e-01]	[4.95645721e+02 7.77840393e+02 6.03837550e-01]	[4.57158203e+02 7.93344299e+02 7.09232450e-01]	[4.36634399e+02 7.90793396e+02 7.05648959e-01]	[4.49490509e+02 7.64987305e+02 5.98146915e-01]
[454.61447144 223.7336731 0.86208856]	[444.34390259 282.77810669 0.87279421]	[393.04785156 285.27255249 0.8174724 ]	[377.54638672 390.46594238 0.86432439]	[359.81106567 485.34558105 0.88409823]	[500.89916992 280.24139404 0.88939917]	[521.17785645 382.8130188 0.86171407]	[539.28137207 482.76553345 0.88976616]	[454.59979248 459.75909424 0.73823756]	[418.57122803 462.28790283 0.75443983]	[436.67422485 613.63427734 0.80719191]	[444.29559326 749.76959229 0.76950788]	[490.53060913 459.68283081 0.72175384]	[487.95455933 611.16021729 0.78566223]	[500.82775879 767.54528809 0.79916424]	[439.31500244 213.48713684 0.98292339]	[462.34329224 213.40814209 0.958884 ]	[421.13537598 213.32646179 0.87468046]	[480.27697754 210.91853333 0.78653181]	[5.03322479e+02 7.98371033e+02 7.07780302e-01]	[5.21390381e+02 7.90739929e+02 7.67946422e-01]	[4.95616760e+02 7.75351624e+02 6.10239387e-01]	[4.57129669e+02 7.93251709e+02 7.14469552e-01]	[4.36604095e+02 7.90704041e+02 7.10802913e-01]	[4.51987762e+02 7.62440796e+02 5.88877439e-01]
[454.56814575 226.2598877 0.85806561]	[444.32369995 285.28125 0.87118965]	[393.01104736 285.3147583 0.81213886]	[377.55630493 390.48959351 0.8650952 ]	[359.82989502 485.34906006 0.88147604]	[500.88037109 282.70870972 0.88412106]	[518.78765869 385.29858398 0.84896088]	[539.21447754 482.81661987 0.87683982]	[454.57333374 459.78121948 0.73581672]	[418.55560303 462.30587769 0.74716157]	[436.6151123 613.67608643 0.78908509]	[4.44321960e+02 7.52290833e+02 7.38649428e-01]	[490.49755859 459.71496582 0.72204727]	[485.45755005 611.07281494 0.79670364]	[500.75271606 767.60754395 0.78374791]	[439.27059937 213.53233337 0.98410982]	[462.31607056 213.44450378 0.96144974]	[418.76535034 213.38951111 0.87946606]	[480.2789917 210.90338135 0.79764235]	[5.00724731e+02 8.00963135e+02 6.70506477e-01]	[5.21262512e+02 7.93285278e+02 7.26973176e-01]	[4.93124359e+02 7.77870361e+02 5.79583943e-01]	[4.57183258e+02 7.95788757e+02 6.79444790e-01]	[4.36646820e+02 7.90789490e+02 6.78636014e-01]	[4.52036194e+02 7.65045654e+02 5.76707244e-01]
[454.54263306 228.79696655 0.85811549]	[444.32565308 287.80908203 0.86859143]	[393.00485229 285.33288574 0.80872655]	[377.5637207 393.03460693 0.87267935]	[359.8034668 485.37573242 0.87770307]	[500.87011719 285.26837158 0.87212354]	[518.77893066 385.32321167 0.84914845]	[536.7421875 482.83462524 0.86479729]	[454.53884888 459.8001709 0.7308411 ]	[416.13742065 462.32647705 0.73607618]	[436.59829712 616.27050781 0.7945112 ]	[4.44378448e+02 7.54820801e+02 7.24567652e-01]	[490.48410034 459.72958374 0.72170579]	[485.48828125 611.10949707 0.78869098]	[500.82913208 767.50787354 0.77078867]	[439.25152588 215.89830017 0.97860426]	[462.29690552 213.51469421 0.96639073]	[418.70584106 213.47903442 0.89280164]	[480.24343872 213.38973999 0.81369877]	[4.98211700e+02 8.00966736e+02 6.55389369e-01]	[5.21228210e+02 7.93298096e+02 6.94358587e-01]	[4.98199799e+02 7.72795471e+02 6.05752230e-01]	[4.59661896e+02 7.93332397e+02 6.97279692e-01]	[4.39111786e+02 7.90768311e+02 6.95136964e-01]	[4.54592133e+02 7.67536743e+02 5.79160511e-01]
[454.5368042 231.35461426 0.87236124]	[441.92407227 290.39501953 0.88676846]	[390.5090332 290.4005127 0.81453848]	[377.57046509 395.54153442 0.88269603]	[359.78121948 487.95178223 0.86046487]	[500.82641602 287.81723022 0.86556602]	[518.70159912 387.89440918 0.82831973]	[536.71789551 482.90066528 0.85638452]	[452.03567505 462.36331177 0.72010124]	[416.07885742 464.92950439 0.71560305]	[436.55514526 621.33758545 0.80761981]	[4.44346039e+02 7.57338257e+02 7.40331471e-01]	[488.00723267 462.26672363 0.72104031]	[487.91879272 613.71832275 0.77920508]	[503.28536987 765.0803833 0.78232741]	[439.22979736 216.00822449 0.96841478]	[462.29052734 215.92634583 0.96085387]	[418.66149902 215.95875549 0.88775545]	[480.24450684 213.45700073 0.82259476]	[5.00786224e+02 8.03470642e+02 6.78156912e-01]	[5.21357544e+02 7.93308533e+02 7.18559742e-01]	[4.98252106e+02 7.72730835e+02 6.43189967e-01]	[4.57197327e+02 7.95787231e+02 6.95620775e-01]	[4.36614990e+02 7.90796753e+02 6.88997507e-01]	[4.54578827e+02 7.67543335e+02 6.13038242e-01]
[452.02096558 231.40959167 0.87514001]	[441.93023682 292.88000488 0.88932461]	[392.99517822 292.89880371 0.82312131]	[377.5697937 395.59832764 0.89178288]	[359.76831055 487.94274902 0.86435944]	[500.80291748 290.35617065 0.86682409]	[518.68359375 390.48846436 0.82880855]	[536.70941162 482.93969727 0.85154307]	[452.0088501 462.39471436 0.72004116]	[416.04125977 464.93811035 0.71566713]	[434.05508423 623.81488037 0.80474108]	[4.44371033e+02 7.54823914e+02 7.47390747e-01]	[487.99026489 462.31137085 0.72680002]	[488.01763916 618.82537842 0.7755425 ]	[503.31292725 767.515625 0.79199296]	[439.18713379 216.0645752 0.95855844]	[462.24707031 215.97187805 0.95633739]	[418.63290405 216.05711365 0.87907368]	[480.22027588 213.48583984 0.8281846 ]	[5.00802551e+02 8.00980957e+02 6.72563732e-01]	[5.21336243e+02 7.93311279e+02 7.30499148e-01]	[5.00692688e+02 7.72756165e+02 6.41387820e-01]	[4.57117188e+02 7.93293213e+02 7.07006752e-01]	[4.36568726e+02 7.90723389e+02 6.97809339e-01]	[4.54642151e+02 7.65077759e+02 6.30271792e-01]
[449.52261353 233.84364319 0.88400805]	[441.9258728 292.9552002 0.90191978]	[392.98254395 292.99203491 0.82933927]	[377.56793213 398.10699463 0.9162699 ]	[359.78503418 490.52377319 0.85703832]	[500.80252075 292.87481689 0.8755604 ]	[518.69616699 395.51586914 0.8504293 ]	[536.69219971 485.35266113 0.84320647]	[449.51461792 464.92669678 0.71357805]	[413.59423828 469.97442627 0.70039785]	[434.01242065 623.85656738 0.81414366]	[444.4090271 754.84069824 0.76176316]	[487.95394897 464.83062744 0.72434723]	[490.52368164 621.33013916 0.78699923]	[503.44152832 767.50653076 0.8094418 ]	[439.16009521 216.14013672 0.93864691]	[462.22808838 216.04614258 0.95194101]	[418.5953064 216.12045288 0.86396635]	[480.19589233 215.90031433 0.82530457]	[5.00866211e+02 8.01002136e+02 7.15465069e-01]	[5.21356689e+02 7.93321533e+02 7.49199092e-01]	[5.00807800e+02 7.70296265e+02 7.03490794e-01]	[4.52085663e+02 7.90764648e+02 7.27708936e-01]	[4.34086731e+02 7.90598267e+02 7.23482072e-01]	[4.57124969e+02 7.67526367e+02 6.63965225e-01]
[446.97488403 233.91304016 0.8957215 ]	[441.88574219 295.39096069 0.91963661]	[390.46328735 295.47412109 0.83826071]	[377.55386353 398.22357178 0.9201799 ]	[359.78811646 495.63018799 0.86504984]	[500.76281738 292.97344971 0.88670796]	[518.68438721 395.58987427 0.85268801]	[536.66125488 485.43377686 0.83155066]	[449.46322632 470.027771 0.70824897]	[413.55758667 475.14620972 0.70361632]	[428.91220093 623.90557861 0.81894475]	[446.87164307 757.36816406 0.76476753]	[487.92715454 467.45858765 0.7166211 ]	[490.52563477 623.79742432 0.79875255]	[503.45147705 767.63446045 0.82288921]	[439.11764526 218.57481384 0.91930401]	[459.83758545 216.13102722 0.94124049]	[418.55682373 216.09075928 0.8627286 ]	[480.15020752 213.55517578 0.82786131]	[5.03278198e+02 8.03523376e+02 7.08675921e-01]	[5.21357117e+02 7.95814392e+02 7.39181042e-01]	[5.00823395e+02 7.72803833e+02 6.86188877e-01]	[4.52065857e+02 7.90741943e+02 7.32125580e-01]	[4.34104431e+02 7.88231812e+02 7.29898334e-01]	[4.57164307e+02 7.67597290e+02 6.81331396e-01]
[446.9486084 234.01519775 0.90687847]	[441.87390137 295.49569702 0.93470693]	[390.43121338 295.57907104 0.84700954]	[377.50912476 400.77804565 0.90486538]	[359.80310059 498.20904541 0.87519222]	[500.7673645 295.45968628 0.90624332]	[518.67999268 398.0947876 0.87128937]	[536.65869141 487.96255493 0.82106322]	[446.95663452 475.09368896 0.71605194]	[413.48934937 477.69485474 0.70874292]	[426.41534424 626.44036865 0.81962025]	[446.95928955 759.95117188 0.76030016]	[485.45635986 472.52490234 0.72344834]	[490.53744507 623.9262085 0.80886334]	[503.47747803 770.16241455 0.81563246]	[439.09408569 221.11895752 0.90407348]	[459.80932617 218.60670471 0.92918575]	[416.15386963 218.52160645 0.85031611]	[480.11120605 215.94688416 0.82136106]	[5.03355804e+02 8.08533081e+02 7.40390360e-01]	[5.23795349e+02 8.00924377e+02 7.32732654e-01]	[5.00804962e+02 7.77889648e+02 6.64592445e-01]	[4.52039856e+02 7.90784363e+02 7.08151996e-01]	[4.34100006e+02 7.90630981e+02 7.13575184e-01]	[4.59643646e+02 7.67692322e+02 7.09133863e-01]
[446.86764526 236.48757935 0.91939503]	[441.84951782 298.04309082 0.93701839]	[387.94119263 298.13671875 0.8491599 ]	[375.12487793 403.32958984 0.87464744]	[359.83502197 500.76763916 0.89936471]	[500.74703979 295.62792969 0.92121458]	[518.64764404 398.23834229 0.88262463]	[534.18395996 493.13449097 0.81743085]	[446.95388794 480.16390991 0.74343652]	[413.50146484 480.33370972 0.73031735]	[426.43295288 626.49993896 0.81866997]	[449.43713379 764.96820068 0.77026469]	[485.43954468 477.65057373 0.74757552]	[490.55465698 624.0145874 0.80852365]	[505.89373779 770.21936035 0.80953091]	[436.68267822 226.21710205 0.89035684]	[459.73730469 223.66877747 0.90586627]	[416.12417603 221.18023682 0.81357801]	[477.70117188 216.14717102 0.81040394]	[5.03335571e+02 8.08574768e+02 7.64273643e-01]	[5.23792969e+02 8.03469910e+02 7.42079973e-01]	[5.03274414e+02 7.80404175e+02 6.50551736e-01]	[4.44381836e+02 7.90689880e+02 7.20436394e-01]	[4.31482483e+02 7.88172607e+02 6.95289433e-01]	[4.59712341e+02 7.70204529e+02 7.39917815e-01]
[444.44433594 236.68333435 0.89891231]	[441.83209229 298.22814941 0.9253391 ]	[387.92480469 300.69555664 0.83158624]	[377.48937988 403.39205933 0.86652946]	[359.83139038 503.26828003 0.90540469]	[500.74246216 298.13305664 0.92221242]	[518.66638184 400.78244019 0.87294775]	[536.64575195 498.19107056 0.84002638]	[446.90621948 480.28381348 0.75142705]	[410.99075317 482.83053589 0.72428101]	[426.3934021 626.5949707 0.81723607]	[446.92980957 762.45300293 0.76807356]	[485.40731812 480.19308472 0.76688522]	[490.53042603 626.4574585 0.80876845]	[505.87765503 772.72436523 0.80556065]	[436.69519043 231.32806396 0.90964615]	[459.71990967 228.84681702 0.90949023]	[416.14251709 228.87812805 0.81292593]	[477.68002319 223.67390442 0.77652323]	[5.03397888e+02 8.08687195e+02 7.71214008e-01]	[5.23832397e+02 8.06018555e+02 7.65993953e-01]	[5.00847382e+02 7.85482544e+02 6.84021115e-01]	[4.44424652e+02 7.90739380e+02 7.20751822e-01]	[4.31497925e+02 7.88223877e+02 7.00104594e-01]	[4.59651489e+02 7.70146973e+02 7.32522786e-01]
[444.43228149 241.62330627 0.87335867]	[441.79803467 300.7507019 0.91326928]	[385.40203857 303.24490356 0.81617546]	[375.11410522 405.91998291 0.85050124]	[359.82437134 503.46536255 0.8808471 ]	[500.706604 300.66186523 0.90006739]	[516.22283936 403.30148315 0.84008181]	[534.15777588 500.70620728 0.85874599]	[444.43118286 482.75906372 0.7578463 ]	[408.409729 482.88058472 0.7251758 ]	[426.40097046 629.03448486 0.82308179]	[446.8862915 759.87811279 0.77088213]	[485.38256836 480.27966309 0.77694994]	[490.53115845 626.59484863 0.79894358]	[505.88995361 775.31884766 0.78428411]	[439.06033325 233.86791992 0.93931103]	[459.69107056 231.44113159 0.93160927]	[416.11117554 231.3155365 0.81461692]	[477.6116333 226.26219177 0.76742703]	[5.03447357e+02 8.11283142e+02 7.84141898e-01]	[5.23884827e+02 8.08646545e+02 8.07824492e-01]	[5.00848083e+02 7.88084229e+02 7.02126622e-01]	[4.46890228e+02 7.90751282e+02 7.36960888e-01]	[4.31477997e+02 7.88214661e+02 7.13264167e-01]	[4.59611053e+02 7.67661804e+02 7.04917014e-01]
[444.40765381 246.76451111 0.86328596]	[441.77346802 308.322052 0.89834613]	[385.34265137 308.39251709 0.81249362]	[375.11947632 413.58874512 0.8590818 ]	[359.82009888 506.00265503 0.85457218]	[500.65039062 303.28378296 0.85620624]	[516.21533203 405.87417603 0.81683105]	[534.12219238 503.25796509 0.85648912]	[444.42825317 482.90014648 0.7522375 ]	[408.40853882 485.4324646 0.71026683]	[426.42062378 629.01983643 0.83065885]	[444.44317627 757.36456299 0.77873278]	[485.37103271 482.80331421 0.77135861]	[487.95257568 626.59875488 0.8189224 ]	[5.05946350e+02 7.77836731e+02 7.70955801e-01]	[436.65679932 234.05128479 0.95119965]	[459.68154907 233.95474243 0.95350611]	[416.10159302 233.92930603 0.85018539]	[477.61416626 231.32972717 0.78402501]	[5.05992249e+02 8.13790222e+02 7.64004290e-01]	[5.26459290e+02 8.11133484e+02 7.94917524e-01]	[5.00838409e+02 7.88153137e+02 6.99613571e-01]	[4.46895020e+02 7.90780151e+02 7.48480320e-01]	[4.31494720e+02 7.88233276e+02 7.23903537e-01]	[4.57180847e+02 7.67585144e+02 6.96830034e-01]
[444.3633728 251.90597534 0.90042824]	[441.79327393 313.42349243 0.91127539]	[385.35852051 313.46908569 0.83220875]	[375.09820557 418.65167236 0.90130115]	[359.80697632 513.61004639 0.84646106]	[500.6519165 308.41186523 0.84351999]	[516.1987915 413.53475952 0.8210904 ]	[534.13256836 503.425354 0.84449673]	[444.44113159 485.37023926 0.74332964]	[408.41964722 485.47763062 0.70145601]	[426.3531189 629.04998779 0.83023632]	[444.41201782 757.34863281 0.7866993 ]	[485.37365723 482.87573242 0.76096296]	[490.55502319 631.68634033 0.77665663]	[5.05974121e+02 7.83024963e+02 7.80022681e-01]	[436.58575439 236.59169006 0.92575848]	[459.65667725 236.46183777 0.94372994]	[416.02368164 236.5115509 0.8402946 ]	[477.62338257 233.86991882 0.81343424]	[5.11036865e+02 8.18947266e+02 7.58521140e-01]	[5.26536560e+02 8.11344360e+02 7.75823951e-01]	[5.00820465e+02 7.90695251e+02 7.28207350e-01]	[4.46951508e+02 7.90740295e+02 7.41125166e-01]	[4.31555603e+02 7.88223511e+02 7.13084042e-01]	[4.57134216e+02 7.67557129e+02 6.82094097e-01]
[444.30783081 254.44558716 0.92830944]	[441.75949097 313.54165649 0.93350124]	[385.37167358 315.99597168 0.85120416]	[375.08432007 421.16564941 0.90458536]	[359.79031372 516.19317627 0.86284178]	[498.20892334 313.44442749 0.85280216]	[516.17297363 418.56542969 0.8623727 ]	[534.13104248 508.46347046 0.81652313]	[444.42788696 488.01330566 0.72638208]	[408.43966675 493.10845947 0.68912709]	[423.86376953 634.24975586 0.81781626]	[444.40206909 757.35858154 0.78837639]	[485.35455322 485.46697998 0.74797487]	[493.07192993 641.83013916 0.79383886]	[5.08480377e+02 7.88113159e+02 7.84411192e-01]	[434.09063721 239.12661743 0.89069682]	[459.60177612 236.64497375 0.92333525]	[413.49435425 236.62586975 0.82555157]	[475.13586426 233.96081543 0.81111753]	[5.13635620e+02 8.26589417e+02 7.83871174e-01]	[5.29032776e+02 8.16411133e+02 7.47190654e-01]	[5.03298950e+02 7.93291321e+02 6.90396070e-01]	[4.46908020e+02 7.90799316e+02 7.22596288e-01]	[4.31494873e+02 7.90626038e+02 7.12751806e-01]	[4.57155792e+02 7.67503784e+02 6.95954800e-01]
[441.91983032 254.57894897 0.93984234]	[441.72097778 316.05038452 0.95400518]	[385.32589722 316.16397095 0.86410236]	[375.01721191 421.37155151 0.87469184]	[359.79956055 521.32653809 0.89907706]	[498.20419312 315.9805603 0.88263702]	[516.1473999 418.69235229 0.87791055]	[534.11352539 513.63250732 0.81363952]	[444.41757202 495.68609619 0.7377131 ]	[408.3939209 498.25021362 0.71454179]	[423.83001709 636.74420166 0.82533431]	[444.37506104 757.31750488 0.79776341]	[485.3644104 495.61154175 0.74810326]	[493.06951904 641.9050293 0.79688621]	[5.08524536e+02 7.90665283e+02 7.80749857e-01]	[434.08499146 241.68804932 0.87323356]	[457.22360229 239.20355225 0.89298391]	[411.00091553 239.08932495 0.80292064]	[475.0916748 236.48460388 0.80321407]	[5.16139832e+02 8.29201111e+02 7.97333002e-01]	[5.31546936e+02 8.24058472e+02 7.56584108e-01]	[5.03332794e+02 7.98435852e+02 6.49817348e-01]	[4.46923401e+02 7.90820374e+02 7.26550698e-01]	[4.31498840e+02 7.90648987e+02 7.28763461e-01]	[4.57111267e+02 7.65009766e+02 7.00428724e-01]
[441.85983276 257.09341431 0.94708729]	[441.71725464 318.63497925 0.94641691]	[382.86819458 318.74502563 0.85948098]	[374.97344971 423.88253784 0.84367329]	[359.7800293 523.78930664 0.90911835]	[498.26205444 318.54251099 0.90534538]	[516.16595459 421.24597168 0.87400067]	[531.61694336 518.66522217 0.83203906]	[444.42355347 500.68389893 0.75652039]	[408.41265869 500.80270386 0.72967517]	[421.39450073 641.85144043 0.85005021]	[444.37161255 759.94250488 0.79878277]	[485.35858154 498.20343018 0.7688899 ]	[493.05334473 644.43615723 0.8080256 ]	[5.08536285e+02 7.90739258e+02 7.82565534e-01]	[434.01724243 246.8421936 0.85772943]	[457.16894531 246.76182556 0.87777674]	[410.9682312 241.72566223 0.77593982]	[472.54940796 236.65736389 0.78219181]	[5.13620300e+02 8.31756592e+02 7.89768636e-01]	[5.29050781e+02 8.29091370e+02 7.84298003e-01]	[5.03348450e+02 8.00977600e+02 6.58696055e-01]	[4.46929535e+02 7.93353455e+02 6.80278003e-01]	[4.31501526e+02 7.90765259e+02 6.94446683e-01]	[4.57114471e+02 7.67553345e+02 7.14862108e-01]
[441.81600952 259.59399414 0.93994492]	[441.70922852 321.17623901 0.93087304]	[385.29452515 321.2925415 0.83452469]	[372.51654053 426.45080566 0.8209222 ]	[359.75634766 523.95709229 0.8931284 ]	[498.24240112 318.7175293 0.89772063]	[516.14849854 423.80587769 0.84239805]	[531.60546875 521.18426514 0.85121489]	[444.41485596 500.73651123 0.76528102]	[408.38864136 500.83908081 0.73281515]	[423.76992798 644.39147949 0.85909873]	[444.39501953 762.4196167 0.79997939]	[485.3480835 500.68099976 0.78016448]	[493.07226562 646.96508789 0.81674194]	[5.11042511e+02 7.93297485e+02 7.63958573e-01]	[431.51049805 251.91926575 0.88463551]	[457.10357666 249.37940979 0.87501317]	[408.46923828 249.40516663 0.78362679]	[470.02633667 241.66741943 0.76685917]	[5.13586792e+02 8.34287537e+02 7.51926541e-01]	[5.29037170e+02 8.29230652e+02 7.81035662e-01]	[5.03434692e+02 8.06039795e+02 6.51712298e-01]	[4.46964630e+02 7.95855164e+02 6.60394549e-01]	[4.31535400e+02 7.90808655e+02 6.82559609e-01]	[4.57136841e+02 7.67543030e+02 7.17536032e-01]
[441.81515503 259.59295654 0.94001645]	[441.70996094 321.17590332 0.9308157 ]	[385.29788208 321.29138184 0.83418423]	[372.49346924 428.90814209 0.81828672]	[359.75741577 523.95465088 0.89357501]	[498.24179077 318.71795654 0.89748108]	[516.15032959 423.80117798 0.84325027]	[531.59649658 521.16845703 0.84890789]	[444.41412354 500.74316406 0.76555675]	[408.38961792 500.84469604 0.73281455]	[423.77383423 644.3828125 0.85809201]	[444.41470337 762.48999023 0.79854053]	[485.35012817 500.69177246 0.78099519]	[493.05859375 646.96783447 0.81281263]	[5.11031555e+02 7.93289917e+02 7.63027966e-01]	[431.50961304 251.91807556 0.88433039]	[457.10250854 249.37844849 0.87483275]	[408.46875 249.40379333 0.78352052]	[470.02459717 241.66317749 0.76762956]	[5.13602234e+02 8.34310669e+02 7.51031160e-01]	[5.29055176e+02 8.29242981e+02 7.79608190e-01]	[5.03409637e+02 8.06040161e+02 6.49416268e-01]	[4.49439728e+02 8.00968750e+02 6.36660814e-01]	[4.31518372e+02 7.93304443e+02 6.56703591e-01]	[4.57160370e+02 7.67598083e+02 7.30112612e-01]
[441.82897949 262.24884033 0.90564018]	[441.70452881 323.79321289 0.90589213]	[382.8543396 326.378479 0.81860143]	[372.4538269 434.06106567 0.8122341 ]	[359.77731323 528.99316406 0.854572 ]	[498.19195557 321.25784302 0.86808413]	[516.14416504 426.4241333 0.82153028]	[534.09277344 521.3862915 0.85586315]	[444.4145813 503.33444214 0.76232499]	[405.92883301 503.42749023 0.72075927]	[423.84588623 644.36749268 0.85362154]	[444.42913818 762.44024658 0.7905463 ]	[482.9781189 503.26956177 0.78081989]	[490.5333252 647.1182251 0.79784298]	[5.11012177e+02 7.95875977e+02 7.37689674e-01]	[434.01324463 254.48361206 0.91578364]	[457.07052612 254.39746094 0.8988567 ]	[410.94766235 251.93586731 0.80401176]	[469.96688843 246.77902222 0.76968628]	[5.08506165e+02 8.36895874e+02 7.00606048e-01]	[5.26541687e+02 8.31772705e+02 7.48274684e-01]	[5.03416992e+02 8.08578979e+02 6.31844938e-01]	[4.52028717e+02 8.06026062e+02 6.36974752e-01]	[4.34020416e+02 7.95827393e+02 6.49070621e-01]	[4.57173523e+02 7.67514587e+02 7.23432302e-01]
[441.79214478 269.88571167 0.92046237]	[441.69219971 331.39416504 0.90032995]	[382.81549072 331.50341797 0.83859456]	[372.55053711 436.68432617 0.84228724]	[359.72610474 534.14465332 0.85047472]	[498.20089722 326.31051636 0.83734041]	[516.1651001 431.53097534 0.81927466]	[534.11602783 523.88378906 0.84759426]	[444.40164185 503.41860962 0.76240796]	[405.91275024 505.91445923 0.71581131]	[423.86306763 644.47729492 0.85194778]	[446.88021851 759.95025635 0.77718925]	[482.96987915 503.34213257 0.78026873]	[493.05081177 654.69842529 0.77102321]	[5.11019043e+02 8.08576294e+02 7.64978886e-01]	[431.47616577 256.99655151 0.90881318]	[457.07550049 254.5773468 0.91216516]	[408.43307495 254.54440308 0.82674801]	[470.00738525 251.89543152 0.78512001]	[5.05964996e+02 8.47126160e+02 7.34885573e-01]	[5.26504761e+02 8.39415039e+02 7.49913096e-01]	[5.05899597e+02 8.11337646e+02 6.54991210e-01]	[4.49518005e+02 8.08606201e+02 6.17207885e-01]	[4.31496796e+02 7.98402100e+02 6.29012227e-01]	[4.59628540e+02 7.65018616e+02 7.17450023e-01]
[441.77713013 275.03378296 0.95536113]	[441.67556763 336.50750732 0.9482109 ]	[382.85174561 336.61883545 0.86851037]	[372.43670654 441.86981201 0.84841084]	[359.69104004 541.75524902 0.89779872]	[498.1519165 336.46221924 0.86032736]	[516.18640137 439.20599365 0.88154829]	[534.12280273 534.16729736 0.81441683]	[444.39102173 516.15997314 0.74188673]	[408.38568115 518.72320557 0.71149743]	[428.95141602 647.13525391 0.81913751]	[446.96868896 762.46044922 0.78049314]	[482.95996094 513.63000488 0.75247341]	[490.52218628 664.87670898 0.784096 ]	[5.08444763e+02 8.13874573e+02 7.56513178e-01]	[428.99758911 259.71600342 0.86685365]	[457.06768799 259.63531494 0.87538981]	[408.38659668 259.60595703 0.80602974]	[467.47692871 256.98370361 0.79846388]	[5.03464661e+02 8.54856628e+02 7.50845969e-01]	[5.23949524e+02 8.52210083e+02 7.88409173e-01]	[5.03413452e+02 8.29075317e+02 6.69135511e-01]	[4.49445221e+02 8.06037537e+02 6.38136923e-01]	[4.31488586e+02 7.95790955e+02 6.54418409e-01]	[4.59711884e+02 7.65016235e+02 7.44027734e-01]
[441.74829102 277.54760742 0.96512812]	[441.66622925 336.70376587 0.94803613]	[382.83413696 339.17086792 0.86959857]	[372.48141479 444.37484741 0.83005971]	[359.68395996 541.89099121 0.91627455]	[498.17333984 336.60287476 0.88765097]	[516.14880371 441.6925354 0.87927729]	[531.57055664 539.17718506 0.83582151]	[444.40115356 521.21051025 0.76124042]	[408.41281128 521.33636475 0.72946972]	[434.03231812 649.67871094 0.79690999]	[449.44827271 762.42572021 0.77365583]	[482.94091797 518.74169922 0.7774663 ]	[487.91986084 665.06964111 0.80985498]	[5.05996887e+02 8.24042175e+02 7.43364811e-01]	[428.92074585 267.28646851 0.851668 ]	[454.61608887 264.74258423 0.85394895]	[405.90652466 262.24401855 0.78674549]	[467.43682861 257.16177368 0.8067109 ]	[5.05935822e+02 8.57407349e+02 7.06600666e-01]	[5.23970642e+02 8.52338562e+02 7.86642432e-01]	[5.03389282e+02 8.31722229e+02 6.60742640e-01]	[4.46961578e+02 8.00945618e+02 6.59123063e-01]	[4.31518250e+02 7.93242126e+02 6.87576771e-01]	[4.59724579e+02 7.65002747e+02 7.38797426e-01]
[441.73916626 277.69662476 0.95760179]	[441.69943237 339.25540161 0.93891859]	[382.86410522 341.7270813 0.85040373]	[372.50579834 446.89678955 0.82760227]	[359.69561768 544.31970215 0.9221313 ]	[498.22537231 339.15560913 0.89921689]	[516.18859863 444.30462646 0.85553455]	[529.01593018 541.72741699 0.86531687]	[444.36218262 521.27661133 0.77473998]	[405.90267944 521.38092041 0.73690087]	[436.55310059 657.29046631 0.78928339]	[452.01846313 762.48907471 0.77767098]	[482.91027832 521.23175049 0.79067552]	[485.48251343 667.51580811 0.82040679]	[5.05932373e+02 8.21517578e+02 7.44359791e-01]	[428.93490601 272.37765503 0.87162089]	[454.59213257 269.85110474 0.85978377]	[408.42236328 269.90066528 0.77170146]	[467.4744873 259.67642212 0.79411852]	[5.03437622e+02 8.62493835e+02 6.97553337e-01]	[5.23888245e+02 8.54855042e+02 7.70768344e-01]	[5.03345734e+02 8.31673523e+02 6.69838548e-01]	[4.49451630e+02 8.01002075e+02 6.69654369e-01]	[4.34023407e+02 7.93266785e+02 6.89662218e-01]	[4.59805054e+02 7.65057373e+02 7.42937088e-01]
[441.73931885 277.69644165 0.95750409]	[441.70349121 339.25106812 0.93953437]	[382.86453247 341.72286987 0.85052872]	[372.50753784 446.88827515 0.82775187]	[359.69723511 544.32348633 0.9219991 ]	[498.23248291 339.15338135 0.89985949]	[516.19262695 444.29760742 0.85593516]	[529.01904297 541.72930908 0.8656348 ]	[444.35931396 521.27697754 0.77526093]	[405.89682007 521.37927246 0.7376464 ]	[436.55288696 654.7633667 0.79033959]	[452.01132202 762.47235107 0.7764163 ]	[482.90945435 521.23413086 0.79098624]	[485.48175049 667.51068115 0.82297784]	[5.05929443e+02 8.21511658e+02 7.43857861e-01]	[428.93258667 272.3788147 0.87188381]	[454.59112549 269.84963989 0.8596068 ]	[408.41848755 269.90133667 0.77176487]	[467.47409058 259.67169189 0.79532546]	[5.03435669e+02 8.60012695e+02 6.96879625e-01]	[5.23890625e+02 8.54840637e+02 7.71640122e-01]	[5.03343079e+02 8.31667725e+02 6.67872190e-01]	[4.49486267e+02 8.03474609e+02 6.70126796e-01]	[4.34032410e+02 7.93273621e+02 6.91608191e-01]	[4.59794769e+02 7.65049744e+02 7.41901815e-01]
[441.74673462 280.16256714 0.94214118]	[441.69973755 341.75317383 0.92677641]	[382.87197876 344.2862854 0.82842422]	[372.46121216 449.43270874 0.81549382]	[359.66433716 544.38897705 0.92355096]	[498.22457886 339.28924561 0.88860077]	[516.20965576 446.91653442 0.83608431]	[528.99645996 541.90551758 0.87567508]	[444.3442688 521.36975098 0.77536803]	[405.89440918 523.85821533 0.73443961]	[436.57452393 657.25561523 0.79791111]	[452.03927612 762.4932251 0.77528214]	[482.88433838 521.3338623 0.79466605]	[485.46380615 667.6270752 0.81829482]	[5.05942841e+02 8.26654724e+02 7.66454458e-01]	[428.95065308 274.86230469 0.89031005]	[454.56997681 272.400177 0.87022597]	[408.38592529 272.41235352 0.78199947]	[467.45040894 262.24749756 0.77113801]	[5.00874084e+02 8.65072632e+02 7.08022892e-01]	[5.21384521e+02 8.57440186e+02 7.58997560e-01]	[5.03430756e+02 8.31874207e+02 6.80420995e-01]	[4.49519104e+02 8.03517639e+02 6.28376722e-01]	[4.31553955e+02 7.93311035e+02 6.39168561e-01]	[4.59809448e+02 7.65063049e+02 7.46498823e-01]
[441.7298584 285.27020264 0.9100371 ]	[441.69110107 344.32479858 0.90568358]	[382.83056641 346.86691284 0.82697707]	[372.5071106 449.52032471 0.81258702]	[359.61575317 546.91864014 0.89828324]	[498.19577026 341.81192017 0.86007988]	[516.13977051 449.48486328 0.81580055]	[528.98608398 544.4331665 0.86539406]	[444.33163452 523.86572266 0.7731601 ]	[405.84967041 523.92321777 0.73124951]	[436.53945923 659.88446045 0.79796863]	[452.03265381 762.49206543 0.77773434]	[482.85836792 523.83477783 0.79417974]	[485.46887207 672.69976807 0.79306763]	[5.05880066e+02 8.31669556e+02 7.80440688e-01]	[428.90518188 275.03460693 0.91550088]	[454.56167603 274.93673706 0.89492869]	[405.91101074 274.92950439 0.812581 ]	[467.43954468 269.86715698 0.78047609]	[5.00833984e+02 8.67692322e+02 6.95554972e-01]	[5.21289307e+02 8.62579041e+02 7.15516746e-01]	[5.03394012e+02 8.36938416e+02 6.44560039e-01]	[4.52011841e+02 8.00971375e+02 6.55489683e-01]	[4.34092133e+02 7.93253906e+02 6.84079289e-01]	[4.59787842e+02 7.65049011e+02 7.44886935e-01]
[441.68960571 292.9881897 0.94278967]	[441.67730713 352.00769043 0.90911698]	[382.79516602 354.47686768 0.84825754]	[372.51623535 457.09698486 0.83566982]	[357.21408081 547.03765869 0.88392544]	[498.19506836 349.45028687 0.82906443]	[513.61193848 457.08032227 0.82696199]	[528.98907471 549.53167725 0.82244265]	[444.31182861 526.44555664 0.75862008]	[405.85876465 526.46789551 0.71400023]	[431.49945068 664.9473877 0.79085255]	[452.05444336 762.49145508 0.77373946]	[482.82495117 526.42144775 0.77995014]	[485.46697998 682.93756104 0.79550815]	[5.03481079e+02 8.36939392e+02 7.60639310e-01]	[426.39630127 277.67266846 0.90534031]	[454.54177856 277.56018066 0.89252263]	[405.84375 277.51907349 0.83332241]	[467.48059082 274.90951538 0.82438761]	[5.03329498e+02 8.72786133e+02 7.02918530e-01]	[5.21339661e+02 8.70226013e+02 7.34569609e-01]	[5.03303528e+02 8.49684509e+02 6.84326708e-01]	[4.52059570e+02 8.03549316e+02 6.26729965e-01]	[4.36590546e+02 7.93332153e+02 6.65875256e-01]	[4.59806396e+02 7.64971252e+02 7.42597282e-01]
[441.67648315 295.45553589 0.95384169]	[439.32675171 354.51022339 0.92345685]	[382.78237915 354.59289551 0.86593783]	[372.509552 457.2230835 0.85551369]	[357.193573 552.08374023 0.87410939]	[498.17199707 352.00540161 0.8289513 ]	[513.63214111 459.59692383 0.85248888]	[528.97967529 554.70129395 0.82675296]	[444.30426025 526.48388672 0.75646299]	[405.85717773 526.5045166 0.70920676]	[428.9375 664.96954346 0.7924757 ]	[451.99853516 762.46502686 0.77523911]	[482.81045532 526.46124268 0.78024173]	[485.41723633 682.92962646 0.80473119]	[5.03494354e+02 8.44576782e+02 7.37126827e-01]	[426.38208008 280.12271118 0.89196181]	[452.08688354 277.66311646 0.87894863]	[403.39501953 277.6000061 0.84268981]	[467.43386841 274.96459961 0.83670783]	[5.00804688e+02 8.72810791e+02 5.68492889e-01]	[5.18784180e+02 8.72715210e+02 6.23428464e-01]	[5.03387360e+02 8.52327820e+02 6.33428693e-01]	[4.52005371e+02 8.00971130e+02 6.48073077e-01]	[4.36569305e+02 7.93248230e+02 6.96577430e-01]	[4.59776520e+02 7.64964783e+02 7.50144839e-01]
[439.31201172 295.55480957 0.95896637]	[439.29608154 354.58520508 0.93653136]	[382.75875854 357.01275635 0.87568247]	[369.98272705 459.75595093 0.87199926]	[357.18106079 554.70709229 0.87398446]	[498.16949463 354.54196167 0.84426713]	[513.62567139 459.68649292 0.86921972]	[528.97833252 557.25982666 0.84135097]	[441.9039917 529.02185059 0.75281519]	[403.35003662 529.02789307 0.71071792]	[426.42706299 664.99969482 0.80349898]	[451.98846436 762.51068115 0.78136432]	[482.79849243 529.00726318 0.77011907]	[485.37203979 685.44104004 0.81827819]	[5.03475128e+02 8.47130310e+02 7.53621876e-01]	[426.34695435 280.22512817 0.87668025]	[452.052948 280.13519287 0.86240005]	[403.39587402 277.67883301 0.83679694]	[467.39468384 275.08816528 0.85403991]	[5.03362610e+02 8.72892456e+02 5.74378312e-01]	[5.21336487e+02 8.72748474e+02 6.42745316e-01]	[5.03319000e+02 8.54809265e+02 6.39255226e-01]	[4.57092651e+02 8.06049438e+02 6.48079932e-01]	[4.36688385e+02 7.95838928e+02 6.77935421e-01]	[4.59713593e+02 7.64981995e+02 7.53860831e-01]
[439.2555542 298.00836182 0.96466112]	[439.25161743 357.05236816 0.94973826]	[380.33724976 357.13793945 0.89166343]	[369.91598511 462.27371216 0.86668307]	[357.10928345 559.78771973 0.89172548]	[498.1350708 357.03793335 0.86206615]	[513.59619141 459.7053833 0.86628067]	[528.96624756 559.73773193 0.85306239]	[441.86929321 534.13531494 0.75731707]	[403.32199097 534.14703369 0.7153002 ]	[426.41253662 664.95532227 0.81986874]	[449.44650269 759.89807129 0.78586817]	[482.76651001 534.12799072 0.76627189]	[485.35974121 685.57775879 0.84443355]	[5.03425598e+02 8.49728699e+02 7.91541040e-01]	[423.85516357 285.2432251 0.87665641]	[449.52111816 282.71426392 0.84389991]	[403.34042358 280.14920044 0.82993913]	[464.92617798 277.55557251 0.85771692]	[5.03367035e+02 8.77909546e+02 6.23114347e-01]	[5.21338989e+02 8.72893250e+02 7.02455997e-01]	[5.03293121e+02 8.57410034e+02 6.47070348e-01]	[4.54634064e+02 7.98415344e+02 6.99768722e-01]	[4.39113770e+02 7.93221375e+02 7.52613783e-01]	[459.67321777 762.42779541 0.76321107]
[439.23516846 298.13589478 0.96370816]	[439.26043701 357.14456177 0.95213509]	[382.73599243 359.5741272 0.88923669]	[367.40170288 462.38601685 0.85978442]	[357.10803223 562.29992676 0.91375232]	[498.12280273 357.11599731 0.87257892]	[513.64129639 462.24887085 0.86781693]	[526.52838135 562.24871826 0.87474269]	[441.85549927 536.70648193 0.7626338 ]	[403.29943848 536.74053955 0.72463208]	[426.35571289 665.04248047 0.83123326]	[449.44128418 759.90270996 0.78429729]	[482.76205444 536.68127441 0.77024746]	[485.35290527 688.01635742 0.84130591]	[5.03383240e+02 8.52231323e+02 7.78935134e-01]	[423.81048584 290.34335327 0.88562465]	[449.45257568 287.80462646 0.84480125]	[403.31494141 282.75323486 0.79577297]	[464.93457031 277.6701355 0.84902167]	[5.00831757e+02 8.83087463e+02 5.49987197e-01]	[5.18768799e+02 8.77965271e+02 6.19366765e-01]	[5.03346100e+02 8.62562378e+02 6.15760088e-01]	[4.52025818e+02 7.95852478e+02 6.81155086e-01]	[4.36639221e+02 7.90745239e+02 7.39592969e-01]	[4.59704926e+02 7.62434265e+02 7.61494517e-01]
[439.23324585 298.2052002 0.95897841]	[439.27880859 359.61853027 0.94949615]	[382.7427063 359.70956421 0.88437361]	[367.37374878 462.42965698 0.85341632]	[357.09133911 562.30407715 0.91074717]	[498.13500977 357.22744751 0.88073695]	[513.57122803 462.30545044 0.85924155]	[526.51989746 562.35192871 0.88390791]	[441.84060669 539.21630859 0.76985407]	[403.29956055 539.2678833 0.73437047]	[423.89855957 665.03314209 0.8425523 ]	[446.98031616 759.88806152 0.78297907]	[482.74108887 536.74060059 0.77424634]	[482.97561646 688.0770874 0.83053911]	[5.03342621e+02 8.52365295e+02 7.48474479e-01]	[423.7852478 292.89276123 0.90675819]	[446.95278931 287.88815308 0.84840006]	[403.32327271 290.37921143 0.79638499]	[464.91921997 280.09710693 0.85033095]	[4.95601013e+02 8.90768250e+02 5.40479004e-01]	[5.13575256e+02 8.90668335e+02 5.90495944e-01]	[5.03417450e+02 8.67635864e+02 6.07820690e-01]	[4.49500824e+02 7.95871155e+02 6.49663031e-01]	[4.36593506e+02 7.90742126e+02 7.08688319e-01]	[4.59687012e+02 7.62436096e+02 7.55605698e-01]
[439.2097168 300.63458252 0.94330555]	[439.22354126 359.76473999 0.94757724]	[380.32626343 362.21765137 0.87624168]	[367.34225464 464.87942505 0.84231317]	[357.10852051 562.38757324 0.92620492]	[495.65631104 359.68008423 0.87456948]	[511.06381226 462.33935547 0.86095941]	[526.51617432 562.42382812 0.8882544 ]	[441.82980347 539.30297852 0.78120375]	[403.29452515 541.76055908 0.7427696 ]	[423.86740112 667.50006104 0.85003716]	[449.43936157 759.95129395 0.77851057]	[482.73867798 539.2701416 0.78703874]	[482.9619751 688.09777832 0.83538598]	[5.03295349e+02 8.52342712e+02 7.43380725e-01]	[421.39334106 292.95419312 0.91968298]	[446.93222046 290.41885376 0.85947287]	[403.27185059 292.91622925 0.82853353]	[464.87124634 280.22698975 0.83422667]	[4.85421326e+02 8.90736084e+02 5.42500734e-01]	[5.05945007e+02 8.90701782e+02 5.92018723e-01]	[5.03463531e+02 8.67666565e+02 5.99696636e-01]	[4.52013397e+02 8.00973755e+02 6.19590163e-01]	[4.36623810e+02 7.93257568e+02 6.77579403e-01]	[4.59689911e+02 7.62455933e+02 7.58704603e-01]
[439.17553711 300.68643188 0.93374503]	[439.20910645 359.82531738 0.93835604]	[380.32061768 362.28723145 0.86861384]	[367.33169556 464.90829468 0.83723098]	[357.10964966 562.42932129 0.92747831]	[495.63739014 359.7550354 0.86876339]	[511.02774048 462.40612793 0.84846586]	[526.51477051 564.88226318 0.88239199]	[441.78778076 541.73248291 0.78812695]	[403.25387573 541.7902832 0.75309896]	[423.91815186 667.519104 0.84081739]	[446.96932983 759.93292236 0.78126889]	[480.35900879 539.27874756 0.78933597]	[482.97006226 690.640625 0.81051272]	[5.03357147e+02 8.54857178e+02 7.23248005e-01]	[421.35391235 293.02536011 0.93209392]	[446.89672852 292.89382935 0.87050885]	[403.2746582 292.97320557 0.82235396]	[464.86169434 282.66983032 0.82945967]	[4.95678680e+02 8.95862732e+02 4.90798146e-01]	[5.11032867e+02 8.93277222e+02 5.42367995e-01]	[5.03445831e+02 8.70205566e+02 5.64934611e-01]	[4.52048859e+02 8.00932068e+02 6.47841334e-01]	[4.36662079e+02 7.93233521e+02 7.06356645e-01]	[4.59669678e+02 7.62442627e+02 7.42451727e-01]
[439.17510986 300.68621826 0.93379587]	[439.20742798 359.82452393 0.9381963 ]	[380.32321167 362.28723145 0.86815685]	[367.33013916 464.90911865 0.83614087]	[357.1076355 562.44268799 0.9274385 ]	[495.62808228 359.75408936 0.86807555]	[511.02578735 462.40789795 0.84836328]	[526.51489258 564.8807373 0.88256031]	[441.79104614 541.74206543 0.78949785]	[403.25598145 541.80010986 0.75364077]	[423.91757202 667.54571533 0.83359474]	[446.96282959 759.91778564 0.78082329]	[480.36190796 539.28814697 0.79021376]	[482.96633911 690.6418457 0.81265754]	[5.03357178e+02 8.54845886e+02 7.28066206e-01]	[421.35385132 293.025177 0.93214047]	[446.89642334 292.89395142 0.87055695]	[403.27545166 292.97311401 0.82213908]	[464.86114502 282.67037964 0.82930285]	[4.95668335e+02 8.93400696e+02 4.95385915e-01]	[5.11028168e+02 8.93251587e+02 5.46553969e-01]	[5.03454193e+02 8.70190979e+02 5.68172336e-01]	[4.52011139e+02 7.98413208e+02 6.45570457e-01]	[4.36639313e+02 7.90793945e+02 7.05517471e-01]	[4.59674744e+02 7.62430725e+02 7.41150141e-01]
[439.14868164 303.21221924 0.90859807]	[439.19082642 362.27484131 0.93193728]	[380.25613403 364.79434204 0.86736256]	[364.8421936 467.40176392 0.82570428]	[357.10043335 562.44537354 0.92687511]	[495.65435791 359.82601929 0.86215585]	[511.00640869 464.87005615 0.83040655]	[526.47662354 564.93688965 0.88376963]	[441.79650879 541.79284668 0.79407912]	[403.24960327 541.86706543 0.75672454]	[423.91012573 667.55432129 0.83923596]	[446.93707275 757.38024902 0.78265131]	[480.36755371 541.75439453 0.79080766]	[482.96051025 690.71313477 0.80439615]	[5.03347931e+02 8.54871399e+02 7.54404366e-01]	[421.33395386 295.45663452 0.9449209 ]	[446.89697266 293.00244141 0.88585174]	[400.85574341 292.93579102 0.82958615]	[464.85458374 282.77804565 0.81202418]	[4.98220337e+02 8.95947998e+02 5.93472421e-01]	[5.16135742e+02 8.93295349e+02 6.23448014e-01]	[5.03353638e+02 8.70184387e+02 6.16961122e-01]	[4.49475281e+02 7.98358643e+02 6.58718646e-01]	[4.36604370e+02 7.90757751e+02 7.17187703e-01]	[4.59684479e+02 7.59919128e+02 7.46225655e-01]
[439.12438965 303.25622559 0.899683 ]	[439.16778564 362.32092285 0.92664355]	[380.22674561 364.85095215 0.86862242]	[364.81027222 467.44876099 0.82648617]	[357.11584473 564.82995605 0.93055356]	[495.61303711 362.23904419 0.85341871]	[508.51931763 464.8994751 0.83320314]	[526.44970703 564.96960449 0.88830656]	[441.77600098 541.83502197 0.80590916]	[400.86001587 541.90667725 0.76660228]	[426.36056519 667.64923096 0.82139164]	[446.93304443 757.36425781 0.7808705 ]	[480.35501099 541.79718018 0.79664636]	[482.9302063 693.17138672 0.80985469]	[5.03302765e+02 8.57456543e+02 7.43482769e-01]	[421.30648804 295.50531006 0.95740712]	[444.44125366 295.39013672 0.89049959]	[400.84155273 293.01846313 0.85349602]	[462.45880127 285.30361938 0.8149147 ]	[4.98181213e+02 8.98469055e+02 5.89965940e-01]	[5.13616943e+02 8.93372864e+02 6.24444366e-01]	[5.03306122e+02 8.72712585e+02 6.17985070e-01]	[4.49453430e+02 7.98372253e+02 6.62566304e-01]	[4.36588135e+02 7.90752747e+02 7.14459717e-01]	[4.59682281e+02 7.59893738e+02 7.40273476e-01]
[439.06140137 305.79089355 0.88264114]	[439.14221191 364.83251953 0.91103238]	[380.19119263 367.39135742 0.86561328]	[362.33227539 470.04421997 0.8302539 ]	[357.04974365 564.85638428 0.92405045]	[493.09707642 362.33084106 0.83727974]	[508.50088501 467.41744995 0.82177478]	[526.42138672 565.01367188 0.88168031]	[441.76657104 541.90838623 0.80193293]	[400.85302734 544.36230469 0.76689148]	[423.92120361 667.63787842 0.8331123 ]	[444.44250488 754.81842041 0.79597181]	[480.35180664 541.87908936 0.79073596]	[482.92153931 693.24981689 0.80935842]	[5.03371063e+02 8.62566956e+02 7.47652233e-01]	[421.25759888 295.55444336 0.97019285]	[444.38632202 295.44570923 0.90578115]	[400.82278442 295.4475708 0.85495335]	[462.41952515 290.36569214 0.81794375]	[5.00849335e+02 9.01018494e+02 6.33364975e-01]	[5.21208435e+02 8.93384949e+02 6.76276684e-01]	[5.03311371e+02 8.72821289e+02 6.27793074e-01]	[4.46955231e+02 7.93334534e+02 7.30775714e-01]	[4.36588684e+02 7.90675598e+02 7.67939031e-01]	[4.59633850e+02 7.57335205e+02 7.47953594e-01]
[436.69256592 305.82693481 0.88135403]	[439.11019897 364.86993408 0.90091264]	[380.14785767 369.89508057 0.86514664]	[362.31295776 475.06140137 0.83501196]	[357.01245117 564.9095459 0.91998565]	[493.07803345 362.34289551 0.83471751]	[508.49038696 467.4354248 0.82055986]	[526.42248535 565.04870605 0.87846935]	[441.78710938 544.31890869 0.80170649]	[403.24905396 544.37060547 0.76541907]	[423.90649414 667.63165283 0.83979285]	[444.43536377 754.85186768 0.79540998]	[480.3611145 541.89764404 0.79377639]	[482.91519165 695.80029297 0.80219179]	[5.03373535e+02 8.65060608e+02 7.54070401e-01]	[421.23986816 295.56454468 0.97212005]	[444.384552 295.45721436 0.90877855]	[400.79168701 295.43939209 0.85762489]	[462.41827393 290.39031982 0.82123882]	[5.00808777e+02 9.01009705e+02 6.54021978e-01]	[5.18782532e+02 8.93395752e+02 6.90960586e-01]	[5.03317200e+02 8.72816956e+02 6.42228603e-01]	[4.46977356e+02 7.95796936e+02 7.13224590e-01]	[4.36598358e+02 7.90703674e+02 7.59346843e-01]	[4.59622681e+02 7.57367432e+02 7.56357014e-01]
[436.68319702 308.32501221 0.8803764 ]	[439.10305786 367.36340332 0.89720142]	[380.14004517 369.90792847 0.86592227]	[362.29666138 475.11868286 0.84619081]	[357.01107788 564.92883301 0.91859376]	[493.08093262 364.79959106 0.82843018]	[508.47357178 469.95700073 0.81896603]	[526.44024658 567.50701904 0.86080468]	[441.76168823 544.34320068 0.80096799]	[400.83807373 544.39813232 0.76851571]	[423.85824585 670.11230469 0.82932651]	[446.86361694 759.92022705 0.79453105]	[480.35314941 541.9118042 0.79222846]	[482.90164185 700.90576172 0.81995159]	[5.03374207e+02 8.65060364e+02 7.57714391e-01]	[421.22628784 295.58340454 0.9760263 ]	[444.37902832 295.47457886 0.91205794]	[400.76577759 295.45373535 0.86738086]	[462.41693115 290.38381958 0.81997943]	[5.00841858e+02 9.01054871e+02 6.60964251e-01]	[5.21233765e+02 8.93413025e+02 6.99844718e-01]	[5.03299164e+02 8.72824158e+02 6.48153901e-01]	[4.49521301e+02 7.95852661e+02 7.13380516e-01]	[4.36673126e+02 7.90768494e+02 7.65538752e-01]	[4.57220001e+02 7.62440369e+02 7.46868134e-01]
[436.68377686 308.38562012 0.88500232]	[439.07348633 367.4236145 0.88579124]	[380.11001587 369.96365356 0.87063289]	[362.27526855 477.61206055 0.86196411]	[356.9984436 565.01922607 0.90397096]	[493.05789185 364.83114624 0.82322735]	[508.45892334 469.96203613 0.81655008]	[526.44317627 567.55493164 0.85046208]	[441.74636841 544.35913086 0.7998327 ]	[400.81832886 544.41363525 0.76921672]	[421.39974976 672.68218994 0.82700545]	[444.44754028 759.90551758 0.79573548]	[480.34384155 544.32611084 0.78933978]	[482.89279175 700.88842773 0.81973702]	[5.03342346e+02 8.62574951e+02 7.57564127e-01]	[421.21801758 295.62258911 0.97836053]	[444.37246704 295.50357056 0.91792935]	[400.74221802 295.48553467 0.87956607]	[462.39682007 290.41995239 0.8269558 ]	[5.00810669e+02 9.01017761e+02 6.56572998e-01]	[5.18786438e+02 8.93386841e+02 6.98904037e-01]	[5.03308380e+02 8.72790894e+02 6.46264017e-01]	[4.49483063e+02 7.95789307e+02 7.24153996e-01]	[4.36644714e+02 7.90721558e+02 7.62160063e-01]	[4.59621857e+02 7.62443665e+02 7.59826362e-01]
[436.67080688 310.86499023 0.88531518]	[439.06124878 369.93182373 0.88266343]	[380.09838867 372.45321655 0.87221026]	[362.27545166 477.65109253 0.86863476]	[356.99591064 567.57702637 0.87507701]	[493.04364014 364.85928345 0.81922674]	[506.02416992 469.98947144 0.81869173]	[526.43029785 567.58575439 0.84772724]	[441.74716187 544.38476562 0.79854685]	[400.82144165 544.43225098 0.76708043]	[421.3210144 672.65283203 0.84712958]	[444.44985962 759.92614746 0.79876822]	[480.35778809 544.35321045 0.78828508]	[482.89828491 703.39227295 0.82825929]	[5.03389160e+02 8.67605652e+02 7.66024232e-01]	[421.20721436 295.65084839 0.97865403]	[444.34619141 295.52450562 0.92443526]	[400.74578857 295.50149536 0.88587236]	[462.37176514 290.43786621 0.83575952]	[5.03282043e+02 9.06141113e+02 6.91983223e-01]	[5.21279846e+02 8.95908691e+02 7.06905901e-01]	[5.03296295e+02 8.72888916e+02 6.39094234e-01]	[4.49473633e+02 7.95841919e+02 7.32289612e-01]	[4.36643463e+02 7.90759460e+02 7.81238496e-01]	[459.61520386 762.44506836 0.76533467]
[436.65905762 310.88183594 0.88586867]	[436.68807983 369.98297119 0.87890214]	[377.74865723 372.48794556 0.87506253]	[362.25311279 477.67807007 0.87513602]	[356.96304321 570.03759766 0.86100227]	[490.55664062 367.33877563 0.81608212]	[506.01315308 472.54025269 0.81997341]	[526.40789795 570.07098389 0.84688395]	[441.72720337 544.39422607 0.79765558]	[400.80230713 544.44036865 0.76825798]	[421.22589111 670.15667725 0.86874729]	[444.43493652 759.89581299 0.79941851]	[480.34384155 544.3649292 0.78834552]	[482.90679932 705.92016602 0.84232748]	[5.03399384e+02 8.67636353e+02 7.71906912e-01]	[421.19671631 297.99298096 0.97756439]	[444.33508301 295.5411377 0.92776942]	[400.75402832 295.55575562 0.89217407]	[462.35864258 292.89358521 0.84659886]	[5.03285461e+02 9.08632263e+02 7.27126420e-01]	[5.21284912e+02 8.95969360e+02 7.15930641e-01]	[5.03300171e+02 8.72901306e+02 6.44451499e-01]	[4.49468445e+02 7.93352722e+02 7.37825394e-01]	[4.36630463e+02 7.90724548e+02 7.80672848e-01]	[4.57221985e+02 7.62436218e+02 7.53873467e-01]
[436.64086914 310.9005127 0.88581371]	[436.67327881 372.46209717 0.87905037]	[377.73193359 372.51306152 0.87878919]	[362.23397827 477.67477417 0.87551987]	[354.59832764 567.55871582 0.87033761]	[490.54284668 367.36825562 0.81396085]	[505.98925781 472.56164551 0.82472932]	[526.41271973 570.06335449 0.84747881]	[441.71435547 544.43029785 0.79357463]	[400.78747559 544.47949219 0.765984 ]	[421.20092773 672.73242188 0.85377097]	[444.4442749 759.90637207 0.79784203]	[480.33404541 544.40081787 0.78596377]	[482.89788818 705.93737793 0.84708369]	[5.03400513e+02 8.67696289e+02 7.81587303e-01]	[421.18453979 298.00186157 0.97476482]	[444.31954956 295.55892944 0.93126196]	[400.72055054 295.54003906 0.90052211]	[462.33856201 292.92071533 0.85193038]	[5.03289246e+02 9.08612854e+02 7.31468141e-01]	[5.21289978e+02 8.95956543e+02 7.30210960e-01]	[5.03309326e+02 8.75351624e+02 6.48298323e-01]	[4.49504395e+02 7.95841797e+02 7.23974586e-01]	[4.36645050e+02 7.90762146e+02 7.73648500e-01]	[4.57208740e+02 7.62430542e+02 7.49601305e-01]
[436.61767578 310.88970947 0.88089442]	[436.67166138 372.48452759 0.88114572]	[377.72729492 372.5456543 0.88207835]	[362.21359253 477.66738892 0.87781268]	[354.58850098 567.54669189 0.86765891]	[490.54837036 367.39089966 0.81182909]	[506.00836182 475.07620239 0.82836634]	[526.3984375 570.03289795 0.84927261]	[441.72174072 544.46673584 0.78865296]	[400.77935791 544.51062012 0.76415426]	[421.2277832 682.92272949 0.85981995]	[444.44815063 759.86981201 0.79969567]	[480.34185791 544.44488525 0.78057337]	[482.85195923 705.91210938 0.85403341]	[5.03402863e+02 8.67662598e+02 7.72098362e-01]	[421.16937256 298.00424194 0.97252202]	[441.92785645 295.55755615 0.93443561]	[400.68725586 295.55776978 0.90677482]	[462.29684448 292.93740845 0.8584646 ]	[5.03293243e+02 9.08629333e+02 7.29492426e-01]	[5.21306824e+02 8.95976135e+02 7.20215678e-01]	[5.03288269e+02 8.72906433e+02 6.39041483e-01]	[4.46982361e+02 7.93337891e+02 7.33680785e-01]	[4.36600494e+02 7.90693542e+02 7.77965784e-01]	[457.21359253 759.88616943 0.76258129]
[436.58688354 310.87167358 0.87416518]	[436.65182495 372.48446655 0.87584984]	[377.72079468 372.55450439 0.88175881]	[362.20336914 477.66955566 0.87980533]	[354.57495117 567.55889893 0.86541069]	[490.51528931 367.39208984 0.81272805]	[506.01791382 472.56832886 0.82067245]	[526.42346191 570.04986572 0.84417087]	[441.73641968 544.43060303 0.79275489]	[400.79708862 544.47387695 0.76414752]	[421.16134644 682.87915039 0.85772413]	[446.86798096 757.37664795 0.79881364]	[480.35388184 544.40753174 0.78381503]	[482.85421753 705.91412354 0.85349119]	[5.03400848e+02 8.67657776e+02 7.69338071e-01]	[421.14633179 297.99291992 0.97321063]	[441.89599609 295.54248047 0.93787825]	[400.66720581 295.53048706 0.89966393]	[462.26373291 292.89874268 0.85028189]	[5.03292999e+02 9.08619202e+02 7.23289907e-01]	[5.21315186e+02 8.95963379e+02 7.20473111e-01]	[5.03289185e+02 8.72899902e+02 6.39490962e-01]	[4.46944061e+02 7.93334229e+02 7.26231337e-01]	[4.36577301e+02 7.90674744e+02 7.67219245e-01]	[459.61608887 757.37158203 0.76288342]
[436.55392456 308.36761475 0.86693668]	[436.63394165 372.45761108 0.8694877 ]	[377.71179199 372.54556274 0.88054037]	[362.21334839 477.64697266 0.87634057]	[354.59313965 567.54949951 0.87182528]	[490.48901367 367.34637451 0.81502151]	[506.02084351 470.04379272 0.81971049]	[526.42547607 567.54949951 0.85404223]	[441.74636841 544.44818115 0.79225934]	[400.81109619 544.49468994 0.76070118]	[421.15252686 682.97595215 0.85553563]	[446.89031982 757.36425781 0.79580528]	[480.35897827 544.41741943 0.78453851]	[482.83731079 703.45068359 0.85275948]	[5.03392822e+02 8.67615967e+02 7.66196370e-01]	[418.79492188 295.64511108 0.97560358]	[441.85824585 295.50680542 0.9411546 ]	[400.64489746 295.51977539 0.90095687]	[462.22244263 292.87475586 0.84446448]	[5.03290741e+02 9.06187988e+02 7.17487693e-01]	[5.21320435e+02 8.95948853e+02 7.17401743e-01]	[5.03283447e+02 8.72868896e+02 6.41143203e-01]	[4.46953766e+02 7.95817688e+02 7.21091986e-01]	[4.36587189e+02 7.90708923e+02 7.70821512e-01]	[459.63171387 757.35150146 0.76700431]
[434.11068726 305.84338379 0.86140418]	[436.58172607 369.96612549 0.85586423]	[377.69134521 372.53240967 0.87914896]	[362.20019531 477.61819458 0.87139958]	[356.97164917 567.45892334 0.88717979]	[487.96450806 364.81298828 0.83082926]	[506.02496338 467.49002075 0.81689066]	[526.44580078 567.52886963 0.85433048]	[441.75228882 544.44464111 0.79200709]	[400.81237793 544.49786377 0.75863767]	[418.78329468 682.86071777 0.84892929]	[446.91583252 759.88555908 0.79534829]	[480.36123657 544.40765381 0.78493387]	[482.81756592 703.39074707 0.8450886 ]	[5.03415710e+02 8.67592346e+02 7.63844430e-01]	[418.78292847 295.5874939 0.97325563]	[441.83996582 295.47473145 0.93780684]	[400.61575317 295.45880127 0.89647102]	[462.18731689 290.43365479 0.83391392]	[5.03289886e+02 9.06164001e+02 7.21698880e-01]	[5.21331604e+02 8.95929932e+02 7.22298443e-01]	[5.03303894e+02 8.72848083e+02 6.42967641e-01]	[4.49497589e+02 7.98363831e+02 7.17762649e-01]	[4.36630035e+02 7.90774292e+02 7.73439229e-01]	[459.64331055 759.8862915 0.76552844]
[434.09881592 305.75637817 0.86242527]	[434.11138916 369.89996338 0.84017032]	[377.64315796 372.52230835 0.87494987]	[359.83325195 475.14511108 0.86721671]	[356.98602295 565.0178833 0.90349728]	[487.91940308 362.32403564 0.84557635]	[506.0050354 467.39678955 0.83022714]	[526.45300293 565.04083252 0.87651813]	[441.74783325 544.36096191 0.79831737]	[400.79901123 544.41619873 0.76823652]	[418.70272827 680.37475586 0.85281783]	[446.92382812 757.39575195 0.79312527]	[480.36196899 544.3223877 0.78851265]	[482.81005859 698.3659668 0.82969147]	[5.03389771e+02 8.65095215e+02 7.58388519e-01]	[418.78094482 295.52716064 0.9702003 ]	[441.8237915 295.42514038 0.93621838]	[398.25695801 292.99679565 0.8826344 ]	[459.83139038 290.35879517 0.81857198]	[5.00854706e+02 9.06130371e+02 6.86480641e-01]	[5.21266174e+02 8.95900146e+02 6.99766457e-01]	[5.03303070e+02 8.72794983e+02 6.47879183e-01]	[4.49494263e+02 7.98416016e+02 7.00388789e-01]	[4.36612549e+02 7.90796936e+02 7.52380431e-01]	[459.67254639 759.86071777 0.7638635 ]
[431.54980469 303.2723999 0.85547316]	[434.09564209 364.85577393 0.8496483 ]	[377.64157104 369.97000122 0.87153757]	[359.83599854 475.09436035 0.86346471]	[357.00845337 564.96990967 0.91764718]	[485.49462891 362.23809814 0.86022395]	[508.443573 464.90057373 0.83734024]	[526.44940186 564.96582031 0.88412964]	[441.75952148 541.91534424 0.79722726]	[400.81265259 544.35583496 0.76944917]	[418.6807251 680.34979248 0.8468495 ]	[446.9234314 757.35839844 0.79548502]	[480.37451172 541.89544678 0.78824705]	[482.81942749 700.84875488 0.83479488]	[5.03384369e+02 8.65054871e+02 7.51756072e-01]	[418.72668457 295.48010254 0.96530873]	[441.76620483 295.40487671 0.94039798]	[398.23892212 293.01623535 0.87240189]	[459.78588867 290.38864136 0.83152288]	[5.00832275e+02 9.06089417e+02 6.62092030e-01]	[5.21229919e+02 8.95874023e+02 6.83358431e-01]	[5.03312469e+02 8.72795105e+02 6.39957666e-01]	[4.46952209e+02 7.95856079e+02 6.93868399e-01]	[4.36563690e+02 7.90729248e+02 7.41480649e-01]	[459.67584229 757.34985352 0.76762277]
[431.5512085 303.19177246 0.86511463]	[434.08258057 362.34359741 0.86105192]	[377.64624023 367.41793823 0.87015295]	[362.20922852 470.05297852 0.85700583]	[357.00842285 564.85650635 0.92317832]	[487.915802 359.80331421 0.86857414]	[508.5116272 464.91381836 0.83309078]	[526.49786377 564.85162354 0.88527966]	[441.7663269 541.82952881 0.79567957]	[400.80075073 541.88641357 0.77029479]	[418.61044312 675.25799561 0.83809912]	[446.95108032 757.34863281 0.79654676]	[482.73580933 541.80651855 0.78832954]	[482.82098389 698.29626465 0.83409107]	[5.03326080e+02 8.59964844e+02 7.57549345e-01]	[418.7298584 295.41870117 0.95747685]	[441.77587891 292.98074341 0.93086964]	[398.24664307 292.96066284 0.86924881]	[459.76199341 287.88665771 0.81488132]	[5.00790283e+02 8.98437317e+02 6.35803103e-01]	[5.18780029e+02 8.93308533e+02 6.84525549e-01]	[5.00863739e+02 8.70310608e+02 6.60637796e-01]	[4.46940979e+02 7.95830994e+02 6.71398997e-01]	[4.34113800e+02 7.90700317e+02 7.18432724e-01]	[459.7102356 757.36834717 0.78243899]
[431.50561523 300.71289062 0.87378073]	[434.04818726 362.24841309 0.87375224]	[377.6272583 367.34078979 0.87042809]	[362.24032593 469.95623779 0.85188121]	[357.03518677 562.44830322 0.91868341]	[485.4609375 359.71539307 0.88639051]	[508.51571655 462.36682129 0.85999912]	[526.53796387 562.39465332 0.87799966]	[441.75595093 541.74597168 0.78455424]	[400.79638672 541.79516602 0.76268566]	[418.55599976 672.72961426 0.83242643]	[446.93530273 757.30975342 0.79530764]	[482.71737671 539.30773926 0.77468526]	[482.80773926 690.69750977 0.84887028]	[5.03301941e+02 8.54869568e+02 7.55278468e-01]	[418.69110107 292.987854 0.94484401]	[441.76177979 292.90286255 0.9175933 ]	[398.20266724 292.92245483 0.85718518]	[459.76211548 287.79589844 0.82950324]	[4.98169403e+02 8.93407043e+02 5.66878855e-01]	[5.16140991e+02 8.93236145e+02 6.11764967e-01]	[5.03331451e+02 8.70153625e+02 6.16319954e-01]	[4.46977631e+02 7.95880432e+02 6.38040304e-01]	[4.36564972e+02 7.90745361e+02 6.93213642e-01]	[459.69448853 757.32513428 0.77790856]
[431.48434448 298.2427063 0.88142079]	[434.07080078 359.75427246 0.89738047]	[377.64871216 362.31021118 0.88670683]	[362.26376343 467.40786743 0.86142558]	[357.00613403 562.27154541 0.90109622]	[485.4362793 359.60247803 0.89093286]	[508.49481201 462.25134277 0.87192231]	[526.52386475 562.21643066 0.87198484]	[441.74273682 539.25683594 0.77994764]	[400.79446411 539.31091309 0.75838226]	[416.14022827 670.15606689 0.84116119]	[446.90640259 754.80285645 0.79778892]	[480.37619019 539.21575928 0.76998729]	[482.84341431 688.17449951 0.86110651]	[5.03266815e+02 8.52236877e+02 7.78873742e-01]	[418.65945435 290.43838501 0.91933441]	[441.74682617 290.36114502 0.90004289]	[398.15890503 287.86520386 0.83632517]	[459.74816895 282.72576904 0.83569294]	[4.98219788e+02 8.88220825e+02 5.86563349e-01]	[5.18664001e+02 8.85609741e+02 6.22466207e-01]	[5.03262543e+02 8.62522278e+02 6.11359954e-01]	[4.49470367e+02 7.98357544e+02 6.37048006e-01]	[4.36551880e+02 7.90756958e+02 6.88110948e-01]	[459.69430542 754.81176758 0.78516966]
[431.51223755 298.03637695 0.9070102 ]	[434.0272522 359.57104492 0.90117824]	[377.61932373 359.77560425 0.89996284]	[362.33581543 464.86779785 0.86542654]	[357.06784058 562.22613525 0.89712572]	[485.37487793 357.06942749 0.88051045]	[508.4559021 459.69000244 0.87300825]	[526.53741455 559.71063232 0.85482156]	[441.75259399 536.68652344 0.76955557]	[400.82559204 536.72644043 0.74489027]	[416.05438232 667.60552979 0.85184562]	[446.94958496 754.77740479 0.79788679]	[480.34793091 534.17053223 0.75641108]	[482.83004761 688.0357666 0.87172151]	[5.03262451e+02 8.49717712e+02 7.55548894e-01]	[418.66165161 285.31704712 0.90902662]	[441.71133423 282.70880127 0.908126 ]	[398.1267395 282.72833252 0.84059989]	[459.70678711 277.63687134 0.84782076]	[4.95623505e+02 8.77914917e+02 5.25092542e-01]	[5.08538666e+02 8.75406128e+02 5.95717132e-01]	[5.03376160e+02 8.59948547e+02 5.78679264e-01]	[4.49516663e+02 7.98438416e+02 6.67757094e-01]	[4.36612610e+02 7.93221008e+02 7.15180457e-01]	[459.71743774 754.80639648 0.78061265]
[431.49432373 295.52557373 0.89648247]	[431.54208374 357.06448364 0.8912704 ]	[377.61907959 357.22415161 0.90428746]	[362.29278564 462.3427124 0.88602203]	[357.16146851 559.69610596 0.87924337]	[482.96929932 354.5562439 0.86103588]	[508.48455811 457.18554688 0.85140705]	[526.53839111 554.64526367 0.82715482]	[441.77548218 531.5479126 0.76198822]	[400.84823608 531.56506348 0.7336573 ]	[416.03536987 667.48999023 0.85097563]	[446.95968628 754.74206543 0.79801261]	[480.36126709 529.02301025 0.76018268]	[482.85501099 685.50854492 0.87463129]	[5.03326477e+02 8.47064392e+02 7.49934793e-01]	[418.65249634 280.19827271 0.91996378]	[441.70761108 277.70678711 0.94040155]	[398.11795044 280.17709351 0.87316066]	[459.70358276 277.48544312 0.8530792 ]	[4.98162018e+02 8.72881042e+02 5.87936878e-01]	[5.13608765e+02 8.72807983e+02 6.34937108e-01]	[5.03391479e+02 8.52362854e+02 6.12137616e-01]	[4.52054626e+02 7.98360596e+02 6.70379281e-01]	[4.36657898e+02 7.90770630e+02 7.14103639e-01]	[459.73403931 754.76947021 0.77643621]
[431.48110962 295.38626099 0.87946844]	[434.01251221 354.57763672 0.87203926]	[377.61938477 357.08572388 0.89851117]	[362.29571533 462.19003296 0.88645643]	[357.21154785 554.63769531 0.8726629 ]	[485.3649292 349.46636963 0.83473557]	[508.48846436 454.58969116 0.82405698]	[526.52355957 547.04797363 0.8371942 ]	[441.74356079 523.90808105 0.79503381]	[400.82623291 523.95855713 0.75968575]	[416.07019043 664.99554443 0.86192656]	[446.95220947 757.33789062 0.78996378]	[480.33258057 523.85845947 0.79116011]	[482.89401245 680.40606689 0.83196527]	[5.03249054e+02 8.34378235e+02 7.32853532e-01]	[418.65103149 277.67010498 0.94973177]	[441.71786499 277.57608032 0.9535324 ]	[398.11291504 277.69589233 0.88017285]	[459.72668457 275.09332275 0.87061989]	[4.85446381e+02 8.70124817e+02 4.73898113e-01]	[5.05957428e+02 8.70158752e+02 5.31010509e-01]	[5.03339569e+02 8.49645630e+02 5.64265013e-01]	[4.52058929e+02 8.03522461e+02 6.35831833e-01]	[4.36624817e+02 7.93335449e+02 6.74403846e-01]	[4.59701721e+02 7.57348206e+02 7.54995465e-01]
[428.98474121 290.34384155 0.84910393]	[431.51385498 351.97113037 0.83776295]	[377.57324219 354.57025146 0.88392907]	[362.26437378 459.65530396 0.88383472]	[359.57550049 549.51464844 0.88379633]	[485.3571167 344.26904297 0.85347813]	[508.49710083 449.45550537 0.8151173 ]	[526.51593018 544.4710083 0.86964875]	[441.71905518 523.82220459 0.80213702]	[400.78085327 523.90014648 0.76855737]	[416.01708984 659.88079834 0.82495618]	[446.95605469 757.39086914 0.78826779]	[480.32037354 521.36547852 0.78901756]	[482.89315796 675.24682617 0.81726503]	[5.03361023e+02 8.31756348e+02 8.07238400e-01]	[418.63955688 277.46206665 0.9740864 ]	[441.68014526 275.04992676 0.95906484]	[398.08984375 275.08325195 0.88997948]	[459.66992188 272.46890259 0.8412618 ]	[5.00830170e+02 8.70143982e+02 7.33589292e-01]	[5.21275024e+02 8.65081421e+02 7.29268432e-01]	[5.00871063e+02 8.39474121e+02 6.52103722e-01]	[4.52022430e+02 8.03489624e+02 6.20657444e-01]	[4.34112976e+02 7.93325500e+02 6.64066970e-01]	[4.59741791e+02 7.59900513e+02 7.44611919e-01]
[428.93560791 282.70477295 0.85863769]	[431.52783203 344.29129028 0.84431976]	[377.58056641 351.94067383 0.86522412]	[362.28128052 454.5640564 0.844203 ]	[359.62408447 544.41815186 0.92845351]	[485.39059448 339.28424072 0.88307041]	[508.52902222 444.34295654 0.83735353]	[528.96673584 544.31176758 0.87410247]	[441.76287842 521.2744751 0.79729825]	[400.82446289 521.33721924 0.76483464]	[413.58709717 657.27331543 0.81357062]	[446.95611572 757.34765625 0.79402351]	[480.37054443 521.23968506 0.78454882]	[482.87960815 667.66955566 0.84379572]	[5.03350861e+02 8.29179504e+02 7.97801733e-01]	[418.64077759 274.91940308 0.95499337]	[441.67550659 274.86810303 0.9458344 ]	[398.07681274 272.45071411 0.86062878]	[459.67266846 269.84832764 0.81735206]	[5.00842224e+02 8.65073914e+02 6.91729546e-01]	[5.21278564e+02 8.57411133e+02 7.19197810e-01]	[5.00876038e+02 8.34368591e+02 6.43035173e-01]	[4.46898712e+02 7.98398132e+02 6.34389281e-01]	[4.31537659e+02 7.90802124e+02 6.86781466e-01]	[4.59771790e+02 7.59887573e+02 7.35074997e-01]
[428.96234131 280.1178894 0.87933785]	[431.55096436 339.26245117 0.88201153]	[377.60339355 344.30038452 0.87024206]	[362.31109619 449.4553833 0.83232248]	[359.64251709 541.91815186 0.93212712]	[485.3951416 339.09332275 0.89935774]	[508.50527954 441.67532349 0.87969995]	[528.96466064 539.25592041 0.86104286]	[441.77041626 516.21582031 0.77070296]	[400.83984375 518.69677734 0.74072307]	[413.57504272 654.73754883 0.80945837]	[446.93942261 757.32318115 0.79757094]	[480.37615967 516.17999268 0.76148933]	[482.90658569 667.54492188 0.86435062]	[5.03377167e+02 8.29107483e+02 7.77791560e-01]	[418.65081787 272.36505127 0.925699 ]	[441.69787598 269.91174316 0.9092418 ]	[398.12554932 267.30758667 0.83289683]	[459.71575928 262.2230835 0.82771569]	[4.98218750e+02 8.59957031e+02 6.45682514e-01]	[5.18674377e+02 8.54918884e+02 6.93798482e-01]	[5.03402496e+02 8.34333984e+02 6.49389744e-01]	[4.44382812e+02 7.95900940e+02 6.68079376e-01]	[4.31480743e+02 7.90764893e+02 6.97553337e-01]	[4.59770996e+02 7.59914124e+02 7.46891081e-01]
[428.96478271 277.48959351 0.9052757 ]	[431.54168701 336.68328857 0.89876592]	[377.61706543 339.25415039 0.89688033]	[364.79379272 444.42684937 0.83745515]	[359.68151855 541.8192749 0.92009258]	[482.96246338 336.47720337 0.87609768]	[508.45767212 439.1088562 0.87515026]	[529.06158447 536.67425537 0.8242259 ]	[441.80453491 511.04992676 0.75791305]	[403.24902344 511.08129883 0.72316414]	[416.03918457 654.71081543 0.82024956]	[446.94281006 757.36450195 0.79450721]	[482.71337891 508.52554321 0.75403351]	[482.93179321 665.01135254 0.86172724]	[5.03410492e+02 8.18964905e+02 7.51741052e-01]	[418.62106323 264.75262451 0.90591717]	[441.66906738 262.17987061 0.91023803]	[398.06585693 262.15896606 0.83743519]	[459.68139648 257.12680054 0.85377342]	[5.00742584e+02 8.54901550e+02 6.53615236e-01]	[5.18773560e+02 8.52341553e+02 7.10490584e-01]	[5.03343506e+02 8.29257385e+02 6.67340696e-01]	[4.44328461e+02 7.98370483e+02 6.71095014e-01]	[4.28944092e+02 7.90765686e+02 7.06388712e-01]	[4.59793701e+02 7.62423096e+02 7.49786973e-01]
[428.96578979 277.49023438 0.90537471]	[431.53887939 336.68734741 0.8986063 ]	[377.61117554 339.25701904 0.89614975]	[364.78942871 444.42855835 0.83689785]	[359.68289185 541.8303833 0.92224598]	[482.96368408 336.47994995 0.87629843]	[508.45620728 439.10794067 0.87467587]	[529.06280518 536.67724609 0.82454258]	[441.80325317 511.0609436 0.75831741]	[403.24713135 511.09561157 0.72244036]	[416.03970337 654.71246338 0.82056928]	[446.9375 757.36535645 0.79468673]	[482.71279907 508.53137207 0.75384873]	[482.93225098 665.01849365 0.86266661]	[5.03412811e+02 8.21445862e+02 7.51962006e-01]	[418.62176514 264.75308228 0.90611136]	[441.6696167 262.18066406 0.91038626]	[398.06750488 262.15963745 0.83748788]	[459.68157959 257.12689209 0.85353506]	[5.00758789e+02 8.54910828e+02 6.54839993e-01]	[5.18786987e+02 8.52344910e+02 7.12044895e-01]	[5.03342224e+02 8.29260803e+02 6.67736888e-01]	[4.44335205e+02 7.98371033e+02 6.71033442e-01]	[4.28947418e+02 7.90767700e+02 7.05663025e-01]	[4.59789703e+02 7.62422058e+02 7.49081135e-01]
[428.99514771 274.97589111 0.89428049]	[431.52835083 336.47729492 0.88344091]	[377.61895752 336.64987183 0.90432537]	[364.79864502 441.8666687 0.86563683]	[359.67416382 539.18475342 0.88742852]	[482.95129395 331.49716187 0.84701496]	[508.50015259 436.54873657 0.83527172]	[529.02099609 528.97412109 0.82370514]	[441.79110718 505.96783447 0.76891863]	[400.87573242 508.47277832 0.73228025]	[413.56723022 649.55456543 0.82548088]	[446.94110107 757.37866211 0.78951782]	[480.36636353 505.88806152 0.76983869]	[485.34844971 662.35784912 0.81583989]	[5.03478485e+02 8.18907837e+02 7.52532959e-01]	[418.64038086 259.62811279 0.92435163]	[441.69619751 257.17453003 0.94346941]	[398.09054565 257.19091797 0.87239152]	[459.70617676 254.60310364 0.85161865]	[5.00707794e+02 8.54836731e+02 6.78952396e-01]	[5.18761108e+02 8.52298645e+02 7.27492929e-01]	[5.03437988e+02 8.29212952e+02 6.89316452e-01]	[4.41863586e+02 7.98417419e+02 6.55363560e-01]	[4.26425049e+02 7.90802612e+02 6.88754976e-01]	[4.59816101e+02 7.62468079e+02 7.41856754e-01]
[431.48379517 272.44552612 0.87385118]	[431.55020142 333.93582153 0.84896708]	[377.61529541 336.48895264 0.89419878]	[364.85824585 439.24807739 0.86884683]	[359.6914978 529.07281494 0.86678928]	[485.35656738 323.83224487 0.84206671]	[508.5328064 428.965271 0.81795555]	[529.03656006 523.91876221 0.86069232]	[441.8175354 503.4276123 0.78488809]	[400.87628174 505.92678833 0.74164522]	[416.06573486 647.02252197 0.84913462]	[446.92510986 759.87127686 0.78712749]	[482.75073242 503.33447266 0.78908437]	[485.37878418 659.88201904 0.81425178]	[5.03467560e+02 8.11155334e+02 8.05624604e-01]	[418.65005493 257.09237671 0.96128058]	[441.7116394 256.98614502 0.95372123]	[398.09844971 257.07836914 0.88399529]	[459.70608521 254.47290039 0.85372186]	[5.03311493e+02 8.49666199e+02 7.62005687e-01]	[5.21356812e+02 8.44588196e+02 7.49002814e-01]	[5.03299347e+02 8.16359863e+02 6.95890486e-01]	[4.44347687e+02 7.98365723e+02 6.75478280e-01]	[4.28948914e+02 7.90799805e+02 7.00540125e-01]	[4.59800293e+02 7.64969055e+02 7.30977952e-01]
[431.49032593 259.67462158 0.87144685]	[434.0149231 321.18191528 0.87058014]	[377.60488892 326.34844971 0.8656956 ]	[364.80273438 428.98013306 0.81966794]	[359.66818237 523.83465576 0.92159528]	[485.42477417 318.62145996 0.89522976]	[511.06082153 421.29968262 0.86745882]	[531.56500244 518.7520752 0.84926474]	[441.85058594 498.24383545 0.77651131]	[403.26828003 500.74664307 0.7412734 ]	[416.16085815 644.48413086 0.86153042]	[446.88146973 764.95422363 0.80143392]	[482.81378174 498.18069458 0.7812928 ]	[485.40002441 647.04553223 0.8428967 ]	[5.05919739e+02 7.98395386e+02 7.84312010e-01]	[418.69400024 251.95198059 0.94530886]	[441.74191284 251.88841248 0.92567599]	[398.19015503 251.83169556 0.85125613]	[459.74023438 244.24972534 0.8251127 ]	[5.03364502e+02 8.36901855e+02 7.24828541e-01]	[5.23835144e+02 8.31821655e+02 7.60650277e-01]	[5.03346802e+02 8.08622986e+02 7.34047472e-01]	[4.41821960e+02 7.98431946e+02 6.90035522e-01]	[4.23902100e+02 7.90803650e+02 6.98215306e-01]	[459.73773193 767.60723877 0.76771814]
[431.54071045 257.15567017 0.89087176]	[434.08605957 318.59552002 0.9084971 ]	[377.67016602 321.22821045 0.88944536]	[364.83865356 423.8989563 0.83027959]	[359.67306519 521.32525635 0.9240737 ]	[485.39154053 316.05780029 0.88859928]	[511.05599976 418.67398071 0.87880218]	[531.62384033 513.64996338 0.81112295]	[441.91317749 493.06942749 0.74537778]	[403.34866333 495.62356567 0.70622391]	[418.5531311 644.36022949 0.85569793]	[446.88220215 762.48962402 0.79561687]	[482.83078003 490.521698 0.75393718]	[485.43096924 644.50250244 0.84036434]	[505.88394165 790.78125 0.81528014]	[418.70059204 249.37509155 0.92105216]	[441.76147461 246.8397522 0.89806646]	[398.21105957 244.2726593 0.84096032]	[459.76989746 239.13749695 0.84063584]	[5.05888031e+02 8.31848206e+02 7.90858567e-01]	[5.23915527e+02 8.29215576e+02 8.03637445e-01]	[5.00876587e+02 8.03493896e+02 7.29010582e-01]	[4.41815613e+02 8.00931091e+02 6.85243785e-01]	[4.26345215e+02 7.90837524e+02 6.91218734e-01]	[4.59723328e+02 7.67619995e+02 7.56067693e-01]
[434.07559204 254.58850098 0.91759187]	[436.54125977 316.07858276 0.90845615]	[377.71499634 318.63528442 0.91567796]	[367.32955933 421.38012695 0.84715247]	[359.69891357 518.7454834 0.89121032]	[485.39401245 313.51586914 0.86175001]	[511.06893921 416.15185547 0.85278958]	[534.10076904 508.47576904 0.81349736]	[441.93103027 487.94812012 0.75307304]	[403.37747192 490.53302002 0.70582235]	[418.60375977 639.28424072 0.84783816]	[446.88543701 762.49273682 0.79510278]	[482.83639526 485.39581299 0.77338904]	[485.41757202 644.35534668 0.82967937]	[503.46682739 790.73657227 0.826859 ]	[418.75723267 241.72415161 0.91870964]	[441.77542114 239.17440796 0.90997994]	[400.61682129 241.67848206 0.85646147]	[459.74838257 236.59188843 0.81768012]	[5.08455078e+02 8.31723633e+02 7.95691788e-01]	[5.23999390e+02 8.29059814e+02 7.97672689e-01]	[5.00779633e+02 8.03504761e+02 7.51556277e-01]	[4.41780273e+02 7.95882019e+02 6.98892891e-01]	[4.23906403e+02 7.90767517e+02 7.09867597e-01]	[4.59704559e+02 7.67660461e+02 7.45897889e-01]
[434.11819458 254.42950439 0.90663069]	[436.56463623 313.52624512 0.89467764]	[377.71905518 316.06506348 0.90917695]	[367.37277222 421.1690979 0.86125922]	[359.68438721 513.63262939 0.86659318]	[485.45495605 310.90481567 0.83079427]	[511.0897522 413.59841919 0.82716227]	[534.10070801 505.894104 0.82763165]	[444.29898071 482.9074707 0.76821893]	[405.81707764 485.42706299 0.71805072]	[418.70193481 634.20849609 0.84539711]	[446.91873169 762.47912598 0.77411342]	[482.8522644 482.81655884 0.78922665]	[487.92172241 639.36187744 0.80066711]	[503.40777588 790.65313721 0.81429356]	[418.79525757 239.08769226 0.93366975]	[441.81936646 236.60905457 0.93447685]	[400.6411438 239.09124756 0.89182198]	[459.84545898 234.05487061 0.87191534]	[5.08458099e+02 8.29050232e+02 7.23265529e-01]	[5.23993713e+02 8.21434509e+02 7.29966640e-01]	[4.98243927e+02 8.03493469e+02 7.21667647e-01]	[4.44307281e+02 7.95890259e+02 6.65631950e-01]	[4.28924255e+02 7.90803589e+02 6.82065785e-01]	[4.59675446e+02 7.67691162e+02 7.13784039e-01]
[436.59579468 246.78346252 0.87299323]	[436.63876343 305.76449585 0.87169683]	[377.74258423 310.94873047 0.88070148]	[369.91973877 413.51834106 0.80455291]	[359.65963745 503.48965454 0.89572728]	[487.95397949 300.66778564 0.86037165]	[513.64758301 405.89785767 0.82358152]	[534.11199951 500.86608887 0.86512589]	[444.3352356 482.8031311 0.77510589]	[405.85800171 482.92669678 0.72292572]	[421.16146851 631.62750244 0.84463739]	[446.86181641 762.45019531 0.78189117]	[482.90411377 480.3008728 0.79597068]	[485.4725647 626.61865234 0.81862348]	[505.87744141 780.40686035 0.7909559 ]	[421.16473389 234.07273865 0.97899354]	[441.8921814 233.94541931 0.93534607]	[400.66223145 233.87988281 0.89699316]	[462.23327637 231.29592896 0.82897174]	[5.03422394e+02 8.13830200e+02 7.46712148e-01]	[5.23916443e+02 8.11170593e+02 7.76445508e-01]	[5.00855835e+02 7.88195862e+02 7.32489228e-01]	[4.44345215e+02 7.95813354e+02 7.13939488e-01]	[4.26432587e+02 7.90757812e+02 7.20411181e-01]	[4.59626465e+02 7.67678711e+02 7.27550030e-01]
[436.62069702 241.65667725 0.88326895]	[436.69735718 300.7354126 0.90379012]	[380.0993042 305.8336792 0.87010884]	[369.90036011 408.40362549 0.80360895]	[359.65945435 503.35095215 0.9167273 ]	[490.50930786 298.21142578 0.86754113]	[516.14599609 403.29391479 0.84892195]	[534.16290283 500.71350098 0.85759902]	[444.35794067 480.24865723 0.76945776]	[405.90365601 482.76159668 0.72592449]	[421.25469971 629.14941406 0.84008509]	[446.89050293 762.51324463 0.77701831]	[482.92541504 480.16088867 0.78949332]	[487.99935913 626.53192139 0.8078053 ]	[505.88241577 772.81500244 0.79881841]	[421.19781494 233.90223694 0.96552956]	[441.93347168 231.42860413 0.9053995 ]	[400.67816162 228.81906128 0.86085975]	[462.30722046 223.71524048 0.82402933]	[5.03380341e+02 8.11219666e+02 7.82122552e-01]	[5.23855652e+02 8.08594116e+02 7.91027308e-01]	[5.00840607e+02 7.88024414e+02 7.14875281e-01]	[4.46892426e+02 7.95838562e+02 7.08869278e-01]	[4.28987885e+02 7.90808594e+02 7.20146358e-01]	[4.59657318e+02 7.70164734e+02 7.32107282e-01]
[436.6199646 241.65562439 0.88314939]	[436.69561768 300.73446655 0.90344733]	[380.10021973 305.83065796 0.86943942]	[369.90109253 408.40270996 0.80268657]	[359.66424561 503.35708618 0.91540104]	[490.50686646 298.21221924 0.8671205 ]	[516.14715576 403.29641724 0.84819388]	[534.16375732 500.7175293 0.85774159]	[444.35665894 480.25161743 0.77004689]	[405.90420532 482.76483154 0.72583318]	[421.25976562 631.590271 0.83548623]	[446.89486694 764.96575928 0.77780241]	[482.92279053 480.16308594 0.79002947]	[487.98953247 626.5335083 0.80745786]	[505.8901062 772.82006836 0.79793972]	[421.19778442 233.90174866 0.96525055]	[441.93307495 231.42848206 0.90543288]	[400.67935181 228.81977844 0.86105096]	[462.30706787 223.71789551 0.82351446]	[5.03376526e+02 8.11219971e+02 7.83981740e-01]	[5.23848633e+02 8.08598389e+02 7.94022202e-01]	[5.00854065e+02 7.88036194e+02 7.15651095e-01]	[4.46895966e+02 7.95844177e+02 7.07562745e-01]	[4.28989624e+02 7.90813660e+02 7.17700243e-01]	[4.59644073e+02 7.70185486e+02 7.30388939e-01]
[439.08499146 236.68313599 0.93110406]	[439.11026001 298.23538208 0.93072879]	[380.1725769 303.22219849 0.87162316]	[369.93832397 403.37786865 0.81622165]	[359.67932129 500.84991455 0.92644858]	[490.54223633 298.0743103 0.8745476 ]	[516.1651001 400.73364258 0.87605876]	[534.16564941 498.12475586 0.82633561]	[444.37649536 480.15484619 0.75919086]	[408.37771606 480.27697754 0.72312266]	[421.31451416 626.61236572 0.84922642]	[446.9175415 762.49230957 0.77261978]	[482.9430542 477.66357422 0.77399099]	[490.48626709 626.41625977 0.80196083]	[505.89468384 775.27056885 0.78047186]	[421.26031494 231.3730011 0.93775272]	[444.38085938 228.82745361 0.8754158 ]	[400.7744751 228.81678772 0.85182798]	[462.38577271 218.66267395 0.83785093]	[5.03376129e+02 8.11160706e+02 7.30067253e-01]	[5.23832581e+02 8.08560059e+02 7.61085570e-01]	[5.03277344e+02 7.88029358e+02 6.78373873e-01]	[4.49512299e+02 7.95810852e+02 7.02266157e-01]	[4.34047852e+02 7.90802856e+02 7.23571956e-01]	[4.59619293e+02 7.70149780e+02 7.11669505e-01]
[439.12985229 236.50343323 0.95739967]	[439.16125488 295.59484863 0.95208871]	[380.23007202 298.09454346 0.9091329 ]	[369.98254395 400.87365723 0.83766425]	[359.68179321 500.73394775 0.91861653]	[493.04241943 295.4694519 0.85130346]	[516.14849854 398.17736816 0.88250983]	[536.67749023 493.1340332 0.81752217]	[444.38897705 472.58947754 0.73819965]	[408.396698 477.63946533 0.70154232]	[421.36706543 626.57781982 0.83959943]	[446.93655396 764.96783447 0.76763219]	[482.96813965 470.01852417 0.7495054 ]	[490.49490356 623.9039917 0.80983388]	[505.89770508 770.2098999 0.8183744 ]	[421.33190918 226.24943542 0.89977336]	[444.43338013 223.67655945 0.85282755]	[400.81118774 221.15948486 0.85708493]	[462.41064453 216.08435059 0.86034971]	[5.00788544e+02 8.08539368e+02 6.94258690e-01]	[5.21328308e+02 8.00975891e+02 7.04891145e-01]	[5.03331421e+02 7.80421936e+02 6.44942760e-01]	[4.52018127e+02 7.93331177e+02 7.18808353e-01]	[4.34096130e+02 7.90774231e+02 7.27459013e-01]	[4.59658417e+02 7.70186279e+02 7.06261694e-01]
[439.19580078 234.01667786 0.9625212 ]	[439.17687988 295.4281311 0.94384003]	[380.25213623 295.55361938 0.90582907]	[372.50817871 400.64489746 0.8738603 ]	[359.70657349 495.66934204 0.88646972]	[493.07635498 292.97357178 0.83099145]	[516.19836426 398.05563354 0.86866188]	[536.67797852 488.00006104 0.8170054 ]	[444.43133545 469.96911621 0.73346925]	[410.93688965 475.08599854 0.69420409]	[423.8742981 623.93756104 0.82296705]	[446.87445068 759.91162109 0.76193106]	[485.34515381 464.94128418 0.75377625]	[493.05947876 623.83001709 0.80542123]	[503.49743652 767.68280029 0.82102638]	[423.80184937 221.11126709 0.89083219]	[446.96484375 218.60568237 0.86087108]	[403.26104736 218.53445435 0.86719882]	[464.83087158 215.92054749 0.86387128]	[5.00809448e+02 8.03546082e+02 6.84971213e-01]	[5.21336670e+02 7.95847168e+02 7.20588028e-01]	[5.03305176e+02 7.75271362e+02 6.80168867e-01]	[4.54565186e+02 7.93286743e+02 7.35275507e-01]	[4.34121521e+02 7.90755005e+02 7.47152746e-01]	[4.57201813e+02 7.67666687e+02 6.83458626e-01]
[439.24969482 233.895401 0.95533669]	[439.22756958 292.95172119 0.92735791]	[380.28463745 295.4630127 0.89307439]	[374.9810791 398.22451782 0.88234919]	[359.75863647 495.65139771 0.87206376]	[495.60968018 290.37033081 0.81208074]	[516.21911621 395.49472046 0.839203 ]	[536.69342041 485.39413452 0.83109576]	[446.88745117 467.40609741 0.7353273 ]	[410.99816895 470.01544189 0.69751352]	[423.91940308 621.37670898 0.8071683 ]	[444.39929199 754.79675293 0.76754689]	[485.38183594 464.8711853 0.75715548]	[493.10702515 621.35302734 0.79217923]	[505.90109253 767.55993652 0.79886997]	[423.87188721 218.55528259 0.90546775]	[449.49667358 216.11125183 0.87470394]	[403.29525757 216.03730774 0.86916459]	[464.91827393 213.41273499 0.84517354]	[5.00809204e+02 8.05997986e+02 6.73643470e-01]	[5.21334717e+02 7.95854553e+02 7.03463614e-01]	[5.03336334e+02 7.72696472e+02 6.93751872e-01]	[4.54619446e+02 7.93288269e+02 7.40342796e-01]	[4.36571655e+02 7.90740662e+02 7.50635207e-01]	[4.57125763e+02 7.65078430e+02 6.59731030e-01]
[439.29196167 231.44328308 0.94461536]	[439.25759888 290.42636108 0.9091301 ]	[380.31893921 292.95428467 0.87294978]	[374.99462891 398.05932617 0.86395377]	[359.77069092 490.56729126 0.8621735 ]	[495.61953735 285.33276367 0.81381196]	[516.22167969 390.44351196 0.82503951]	[536.67047119 482.88851929 0.84946185]	[446.91305542 464.89282227 0.73704815]	[413.49371338 469.97558594 0.69887316]	[426.34951782 613.70288086 0.78834814]	[444.38226318 752.20306396 0.78570557]	[485.3977356 462.36206055 0.75995201]	[493.05090332 616.22839355 0.77555162]	[505.94012451 767.49633789 0.79103488]	[423.89758301 216.1114502 0.91601592]	[452.00640869 216.00708008 0.88822705]	[403.33496094 215.98820496 0.86105484]	[464.95361328 213.36775208 0.81070775]	[5.00849426e+02 8.03526733e+02 7.09289789e-01]	[5.21401123e+02 7.95811157e+02 7.28966475e-01]	[5.03363800e+02 7.70233826e+02 6.96264863e-01]	[4.54557526e+02 7.90822205e+02 7.49291599e-01]	[4.34067657e+02 7.90640930e+02 7.41801739e-01]	[4.57128571e+02 7.62454407e+02 6.58627212e-01]
[441.67230225 231.34942627 0.93419766]	[439.31893921 287.83566284 0.90026379]	[382.75128174 290.45449829 0.8472591 ]	[375.0078125 395.5786438 0.85043001]	[359.7868042 485.46209717 0.87647045]	[495.68093872 282.73330688 0.83248883]	[518.64685059 385.36102295 0.82149982]	[536.69744873 482.80337524 0.86043912]	[446.97445679 464.86193848 0.72600859]	[413.55300903 469.95828247 0.69858003]	[426.44973755 616.24969482 0.78113401]	[444.40267944 752.24151611 0.77740675]	[485.45193481 462.31307983 0.74613392]	[493.05834961 616.19067383 0.77789313]	[505.98913574 767.49847412 0.78389555]	[426.38302612 216.02264404 0.91564935]	[452.07232666 215.92697144 0.89441264]	[403.37231445 213.55711365 0.85370386]	[464.96731567 213.33604431 0.78919196]	[5.00855164e+02 8.03519470e+02 7.19013035e-01]	[5.21402405e+02 7.95808289e+02 7.30740786e-01]	[5.03411591e+02 7.70249146e+02 6.77987695e-01]	[4.52073212e+02 7.93235413e+02 7.43204594e-01]	[4.34053528e+02 7.90669495e+02 7.36729383e-01]	[4.57162445e+02 7.62497559e+02 6.53581202e-01]
[441.70233154 228.84997559 0.92334759]	[439.32019043 285.31231689 0.90098119]	[382.73336792 290.4140625 0.84862399]	[375.04269409 395.53143311 0.8494128 ]	[359.82479858 485.35079956 0.88518578]	[495.69003296 280.24969482 0.84523821]	[518.69207764 385.33029175 0.83988363]	[536.74615479 480.37023926 0.86767262]	[449.45263672 464.83288574 0.72550058]	[413.5765686 467.4463501 0.70644557]	[431.51812744 618.74066162 0.78434336]	[444.42575073 752.25213623 0.7796545 ]	[485.48577881 462.28768921 0.7410571 ]	[490.56710815 613.66418457 0.77876127]	[505.88708496 765.02844238 0.78737319]	[426.41854858 215.93746948 0.92028815]	[454.57086182 213.52705383 0.90329075]	[403.39715576 213.48402405 0.85736954]	[464.95144653 210.90626526 0.78673267]	[5.00835175e+02 8.03485474e+02 7.08688736e-01]	[5.21386963e+02 7.93322144e+02 7.30580211e-01]	[5.03318390e+02 7.70189453e+02 6.82610154e-01]	[4.54610291e+02 7.93285339e+02 7.49216735e-01]	[4.34108521e+02 7.90718323e+02 7.45998859e-01]	[4.57165924e+02 7.64968933e+02 6.61701977e-01]
[441.74105835 228.78112793 0.91479081]	[441.66085815 285.26657104 0.90158093]	[382.75061035 290.35180664 0.84091717]	[377.48190308 390.49185181 0.84715116]	[362.1963501 482.91644287 0.88830411]	[498.15344238 280.23034668 0.85742956]	[518.72003174 385.29910278 0.84468704]	[539.19116211 480.34713745 0.87840223]	[449.45870972 462.37179565 0.72715235]	[413.58776855 467.41412354 0.71153802]	[434.01974487 611.14630127 0.7869159 ]	[444.38647461 752.24401855 0.78120995]	[485.49780273 462.23144531 0.73744953]	[490.49697876 611.06610107 0.78948587]	[503.49026489 767.53387451 0.79525405]	[428.92645264 213.55918884 0.91800523]	[454.62966919 213.47715759 0.91080427]	[405.85076904 213.42538452 0.84050995]	[467.40914917 210.87528992 0.75786495]	[5.00794189e+02 8.06012390e+02 7.17412710e-01]	[5.21363098e+02 7.95844666e+02 7.35389590e-01]	[5.03327881e+02 7.70298157e+02 6.86356604e-01]	[4.54575562e+02 7.93291626e+02 7.56758571e-01]	[4.34082611e+02 7.90716248e+02 7.50644743e-01]	[4.57110138e+02 7.62507141e+02 6.42538905e-01]
[441.78057861 226.2673645 0.90670443]	[441.69250488 285.24752808 0.90074819]	[382.79992676 290.34002686 0.83066869]	[377.5428772 390.44561768 0.86272281]	[362.23571777 482.90109253 0.8889181 ]	[498.19824219 280.20666504 0.86619473]	[518.78839111 382.8097229 0.86178315]	[539.24700928 480.35568237 0.89060843]	[449.49386597 462.35879517 0.72931856]	[416.06295776 467.39755249 0.72019982]	[434.06436157 611.10168457 0.79642355]	[444.41131592 752.2288208 0.77999681]	[485.49865723 462.22695923 0.73870063]	[490.5050354 608.63360596 0.78886729]	[503.41183472 767.55615234 0.79177928]	[428.98709106 213.51109314 0.91500151]	[457.0680542 213.43611145 0.91337657]	[408.38375854 213.4153595 0.83035409]	[467.45526123 210.84469604 0.75864857]	[4.98204498e+02 8.03525574e+02 6.69585466e-01]	[5.21231934e+02 7.95861206e+02 7.03093588e-01]	[5.03300659e+02 7.72748840e+02 6.62657797e-01]	[4.54578705e+02 7.93304382e+02 7.72360682e-01]	[4.34108612e+02 7.90725098e+02 7.67082453e-01]	[4.57104614e+02 7.62507507e+02 6.38847768e-01]
[441.83825684 226.22714233 0.89950609]	[441.73928833 285.26812744 0.89878833]	[382.83953857 290.36422729 0.82651192]	[377.54580688 393.00866699 0.86183137]	[362.32778931 485.41421509 0.85784894]	[498.26733398 280.19488525 0.87771064]	[521.18035889 382.7336731 0.87327236]	[539.31976318 480.34146118 0.89791846]	[452.00262451 464.83840942 0.72271013]	[416.09368896 467.46957397 0.71844941]	[434.12359619 611.10705566 0.79555488]	[446.91098022 752.28179932 0.7632094 ]	[487.96365356 462.29302979 0.73446167]	[487.94277954 608.56280518 0.80536926]	[503.37356567 764.97149658 0.77783823]	[431.55496216 213.49359131 0.91568816]	[457.1222229 213.40864563 0.91844988]	[408.47756958 213.37007141 0.82391989]	[470.03311157 210.77572632 0.76045156]	[4.98142914e+02 7.98386536e+02 6.90869272e-01]	[5.18777832e+02 7.93246765e+02 7.32666016e-01]	[5.03327148e+02 7.70232239e+02 6.49487078e-01]	[4.57087738e+02 7.93255066e+02 7.73119688e-01]	[4.36624725e+02 7.90709473e+02 7.77038038e-01]	[4.57180420e+02 7.65053162e+02 6.35592580e-01]
[441.88766479 226.22529602 0.88939857]	[441.77380371 285.27624512 0.89642996]	[385.31134033 290.35308838 0.81868869]	[377.57904053 393.01242065 0.87118292]	[364.81039429 485.43377686 0.84574467]	[500.69192505 280.20135498 0.88590014]	[521.17889404 380.29321289 0.88626546]	[541.69482422 480.33312988 0.89899367]	[452.05822754 464.84463501 0.72122121]	[416.15686035 469.9637146 0.72216326]	[436.57043457 611.13323975 0.79987317]	[446.90582275 752.27246094 0.76247615]	[487.9982605 462.29379272 0.72574949]	[487.97732544 608.58892822 0.79737866]	[503.37390137 762.4956665 0.77865112]	[434.07342529 213.49337769 0.92314065]	[457.17672729 213.39978027 0.92294478]	[411.00387573 213.33174133 0.81640637]	[472.58947754 208.301651 0.75881839]	[4.98197418e+02 7.95882202e+02 7.05748200e-01]	[5.21199707e+02 7.90818604e+02 7.47307122e-01]	[5.03297913e+02 7.70197327e+02 6.54181063e-01]	[4.57111115e+02 7.93208801e+02 7.74687171e-01]	[4.36654633e+02 7.90693298e+02 7.77783692e-01]	[4.57167816e+02 7.65060608e+02 6.31904662e-01]
[441.91149902 223.75227356 0.88169551]	[441.80187988 285.26766968 0.89396095]	[385.38040161 287.87988281 0.81076097]	[377.64068604 392.97186279 0.87518078]	[367.34222412 485.42907715 0.83455592]	[500.71450806 280.20901489 0.88475275]	[521.19970703 382.73025513 0.8769871 ]	[541.69976807 482.72442627 0.9018361 ]	[454.55758667 462.35101318 0.73116285]	[418.55145264 467.41152954 0.73299962]	[436.59490967 611.15765381 0.80500638]	[446.89678955 752.26837158 0.77149099]	[490.49710083 459.81719971 0.72126073]	[490.55935669 608.54864502 0.80281764]	[503.40802002 759.92633057 0.77559304]	[434.10452271 213.47894287 0.92547828]	[457.21426392 213.38896179 0.92664123]	[413.50390625 213.35388184 0.82217699]	[475.10501099 208.30198669 0.76385343]	[4.98205475e+02 7.95820190e+02 7.27703512e-01]	[5.21204285e+02 7.90763855e+02 7.64575124e-01]	[5.03316345e+02 7.70130737e+02 6.56283259e-01]	[4.57095184e+02 7.90795410e+02 7.89164841e-01]	[436.63778687 790.64447021 0.79169178]	[4.57155701e+02 7.65051819e+02 6.43066049e-01]
[441.91174316 223.75370789 0.88167453]	[441.80340576 285.26675415 0.89404976]	[385.38250732 287.87948608 0.81064707]	[377.64260864 392.97659302 0.87553716]	[367.3432312 485.42318726 0.83527088]	[500.71673584 280.20916748 0.88485682]	[521.20092773 382.73599243 0.87659931]	[541.69445801 482.73181152 0.90036041]	[454.55639648 462.34729004 0.73175877]	[418.55227661 467.40826416 0.73352432]	[436.59298706 611.15576172 0.80484211]	[446.88516235 752.29577637 0.76695257]	[490.49142456 459.81185913 0.72158337]	[490.55584717 608.54504395 0.803069 ]	[503.40991211 759.94824219 0.77581656]	[434.10464478 213.47998047 0.92560887]	[457.21496582 213.38945007 0.92681247]	[413.50491333 213.35351562 0.82202059]	[475.11135864 208.29763794 0.76608372]	[4.98207092e+02 7.95819214e+02 7.21150517e-01]	[5.18790405e+02 7.90763367e+02 7.60807216e-01]	[5.03329102e+02 7.70141113e+02 6.58783436e-01]	[4.54648987e+02 7.90797363e+02 7.87157893e-01]	[4.36632874e+02 7.90649841e+02 7.89641261e-01]	[4.57151550e+02 7.65075562e+02 6.40544355e-01]
[444.31491089 226.22970581 0.87471098]	[441.85345459 285.28671265 0.88595527]	[387.92181396 287.86038208 0.80938768]	[377.66610718 392.99459839 0.8788445 ]	[367.41381836 485.42617798 0.83409524]	[500.79577637 280.21652222 0.89227682]	[521.23175049 382.72970581 0.8811149 ]	[541.7074585 482.75161743 0.90206772]	[454.59036255 462.36987305 0.73209792]	[418.56668091 467.44192505 0.73241317]	[436.66717529 611.15661621 0.81446111]	[446.90231323 752.27838135 0.76892263]	[490.54135132 462.22201538 0.71839041]	[490.52984619 606.09771729 0.81754738]	[503.41390991 759.92932129 0.77735192]	[436.56054688 213.50364685 0.93291909]	[459.61758423 213.40345764 0.93979883]	[413.59579468 213.39024353 0.82586026]	[477.61083984 208.33029175 0.78400928]	[4.98210083e+02 7.95786743e+02 7.31345177e-01]	[5.21204712e+02 7.90744751e+02 7.67746627e-01]	[5.03311646e+02 7.70135132e+02 6.64907336e-01]	[454.62649536 790.76708984 0.79271859]	[436.62954712 790.61987305 0.79234403]	[4.57175873e+02 7.65049316e+02 6.46484196e-01]
[444.3722229 223.75331116 0.86621201]	[441.89978027 285.28128052 0.8755846 ]	[390.4571228 287.81420898 0.80754679]	[377.69058228 392.98672485 0.88241726]	[369.96670532 485.38082886 0.84014136]	[500.85189819 280.24029541 0.8906123 ]	[521.27435303 382.76092529 0.88819838]	[541.71600342 482.76998901 0.90508103]	[454.58343506 462.28872681 0.73714989]	[418.5512085 464.90582275 0.73582268]	[436.69845581 611.16210938 0.81142545]	[446.87255859 752.27978516 0.77025288]	[490.52078247 459.77020264 0.72226524]	[490.53967285 606.11352539 0.80801702]	[503.41226196 762.43969727 0.78175884]	[436.6133728 213.49679565 0.94199777]	[459.66104126 213.39117432 0.94427675]	[416.08944702 213.43223572 0.84171069]	[477.66775513 208.34416199 0.79194152]	[4.98255768e+02 7.95787964e+02 7.55712688e-01]	[5.21223267e+02 7.90749634e+02 7.89591312e-01]	[5.03292023e+02 7.70170227e+02 6.64913535e-01]	[4.54604340e+02 7.90750610e+02 7.85104156e-01]	[4.36606262e+02 7.90607483e+02 7.84383655e-01]	[4.57149719e+02 7.65057312e+02 6.45174861e-01]
[444.43618774 226.21907043 0.85890627]	[444.31668091 285.28887939 0.86842954]	[393.00747681 287.81546021 0.81316209]	[380.09234619 392.96731567 0.88551259]	[372.52593994 485.38479614 0.84484851]	[500.90368652 282.6729126 0.88607764]	[521.32653809 382.81573486 0.8860625 ]	[541.72851562 482.80169678 0.90830725]	[454.60574341 462.27761841 0.73752767]	[418.57745361 464.88510132 0.73929667]	[439.10931396 611.13183594 0.8221367 ]	[446.91339111 754.7644043 0.76228303]	[490.52276611 459.76950073 0.71532917]	[490.54711914 606.1048584 0.80385709]	[503.40853882 762.49645996 0.78612888]	[436.6807251 213.51254272 0.95511788]	[459.7175293 213.40681458 0.95424473]	[418.54745483 213.46829224 0.86111391]	[477.69769287 210.80593872 0.8081553 ]	[5.00679779e+02 7.95834167e+02 7.64883041e-01]	[521.2387085 790.77581787 0.79822999]	[5.03289337e+02 7.70196045e+02 6.68599844e-01]	[4.54622070e+02 7.90762207e+02 7.77542710e-01]	[4.36628021e+02 7.90623352e+02 7.83145249e-01]	[4.57194550e+02 7.67528992e+02 6.47166073e-01]
[446.91131592 226.24278259 0.85511202]	[444.35830688 285.30953979 0.86359692]	[393.04559326 287.81896973 0.81910753]	[380.08670044 393.02557373 0.88284576]	[374.96331787 485.40936279 0.84092414]	[503.28530884 282.68753052 0.88694417]	[521.39312744 382.85733032 0.87337667]	[541.75701904 482.81289673 0.91302991]	[454.62069702 462.30514526 0.7370311 ]	[418.59243774 464.88809204 0.74199235]	[439.12841797 608.60107422 0.828008 ]	[446.9128418 752.28942871 0.76530933]	[490.54046631 459.81039429 0.71195489]	[493.07867432 608.54199219 0.79412043]	[503.41061401 759.89276123 0.77608144]	[439.08276367 213.5178833 0.96105659]	[459.77816772 213.42245483 0.96230334]	[418.5539856 213.42433167 0.85891294]	[480.10955811 210.83200073 0.81944436]	[4.98248108e+02 7.95834473e+02 7.63440371e-01]	[521.21881104 790.76135254 0.79213649]	[5.03301422e+02 7.70075012e+02 6.62127733e-01]	[4.54592957e+02 7.90744263e+02 7.84015834e-01]	[4.36613983e+02 7.88228760e+02 7.84678936e-01]	[4.57193573e+02 7.65077759e+02 6.43117309e-01]
[449.43624878 226.25158691 0.84987384]	[444.40594482 285.28463745 0.85621566]	[395.52807617 287.84848022 0.82686168]	[380.13314819 393.0368042 0.88387227]	[375.00952148 485.42907715 0.85012543]	[503.31167603 280.23052979 0.8910054 ]	[523.76464844 385.34994507 0.86685991]	[541.78369141 482.84182739 0.91917431]	[457.10394287 462.31213379 0.73965335]	[418.65518188 464.88589478 0.74435532]	[439.14044189 608.63317871 0.82694077]	[446.88296509 754.75585938 0.76178324]	[493.09136963 459.81704712 0.70813638]	[490.57711792 608.54211426 0.79079425]	[503.34298706 762.44537354 0.77520055]	[439.12606812 213.52981567 0.97182178]	[459.83325195 213.43460083 0.9657647 ]	[418.59161377 213.44796753 0.86607778]	[480.1428833 210.88537598 0.82451105]	[4.98252441e+02 7.95835815e+02 7.22822011e-01]	[5.21214355e+02 7.90747498e+02 7.58683622e-01]	[5.00810150e+02 7.70158142e+02 6.60143018e-01]	[4.54604889e+02 7.90779236e+02 7.83551276e-01]	[4.36623718e+02 7.90612305e+02 7.89805293e-01]	[4.57160248e+02 7.65084717e+02 6.36397600e-01]
[449.50799561 226.28771973 0.84971541]	[444.44012451 287.80175781 0.84708261]	[395.56933594 290.36981201 0.83508122]	[380.16775513 393.04714966 0.88604921]	[375.08486938 485.43487549 0.86354637]	[503.33267212 282.67782593 0.88158262]	[523.80865479 387.87872314 0.86905777]	[541.82177734 482.83572388 0.92256624]	[457.17739868 462.3515625 0.7463091 ]	[418.6987915 464.92767334 0.74790144]	[439.17276001 611.08685303 0.83358949]	[4.46881622e+02 7.54823181e+02 7.52396047e-01]	[495.63525391 462.26046753 0.71832758]	[493.05041504 608.55419922 0.80062664]	[503.30566406 762.46588135 0.77041715]	[439.17077637 213.56608582 0.97718179]	[462.2093811 213.470047 0.96613407]	[418.64602661 213.50724792 0.88137501]	[480.21157837 210.9057312 0.83753973]	[4.98210693e+02 7.95880127e+02 7.02680826e-01]	[5.18766602e+02 7.90770996e+02 7.34127879e-01]	[5.00766510e+02 7.70177917e+02 6.58064306e-01]	[4.54602966e+02 7.90813660e+02 7.71641791e-01]	[4.36629974e+02 7.90639587e+02 7.84600735e-01]	[4.57154572e+02 7.67574768e+02 6.34386301e-01]
[452.07583618 226.30958557 0.85355622]	[446.96429443 285.32168579 0.83554143]	[395.63024902 290.34500122 0.84222931]	[380.1958313 393.03271484 0.88093567]	[377.49127197 485.41372681 0.87009853]	[503.41769409 282.68069458 0.87162971]	[523.8692627 387.93145752 0.86164731]	[541.847229 482.84594727 0.92469269]	[459.59570312 462.23840332 0.76492971]	[418.73693848 462.38296509 0.7612021 ]	[439.21289062 608.60662842 0.8404513 ]	[4.46872650e+02 7.54823181e+02 7.53265917e-01]	[495.690979 459.77001953 0.72587466]	[493.10571289 608.50268555 0.8097896 ]	[503.32232666 762.43902588 0.76746124]	[439.22296143 215.90023804 0.98271871]	[462.26651001 213.46624756 0.96397913]	[418.70941162 213.54341125 0.88681817]	[480.26528931 210.90440369 0.82919586]	[5.00685150e+02 7.98380737e+02 7.13051260e-01]	[5.21211731e+02 7.90788635e+02 7.37459540e-01]	[5.00774170e+02 7.70160889e+02 6.62938118e-01]	[4.54636047e+02 7.93216553e+02 7.65774250e-01]	[4.36649048e+02 7.90658875e+02 7.82277286e-01]	[4.57132843e+02 7.67574219e+02 6.38136625e-01]
[457.09729004 228.80265808 0.87433058]	[452.07641602 285.32611084 0.83076209]	[398.0960083 290.37356567 0.86042488]	[380.3137207 393.01495361 0.8679511 ]	[377.5663147 485.39764404 0.89584464]	[505.93234253 282.67251587 0.85185641]	[523.96246338 387.92907715 0.85248518]	[541.89227295 482.90963745 0.91830355]	[459.68032837 462.26174927 0.78465849]	[418.80480957 462.39752197 0.76697278]	[439.24945068 613.63049316 0.82082415]	[4.46882538e+02 7.57309082e+02 7.50407100e-01]	[498.22103882 459.78649902 0.74471146]	[495.63305664 611.09570312 0.79262972]	[503.29748535 762.49047852 0.76839525]	[441.66583252 215.91589355 0.97530168]	[462.40142822 213.47129822 0.94084257]	[421.17871094 213.4173584 0.8927964 ]	[482.75231934 210.79347229 0.82809329]	[5.00728485e+02 7.95892212e+02 7.22563565e-01]	[5.21232788e+02 7.90752747e+02 7.53774941e-01]	[5.00737061e+02 7.70193420e+02 6.60563827e-01]	[4.54636566e+02 7.93227600e+02 7.56493270e-01]	[4.36646393e+02 7.90671814e+02 7.75613546e-01]	[4.57131500e+02 7.67596924e+02 6.38718307e-01]
[457.14764404 228.78819275 0.87900072]	[454.63671875 287.8196106 0.84501129]	[398.13955688 290.35629272 0.86352003]	[380.34896851 392.9956665 0.85573524]	[377.58813477 482.92172241 0.91210985]	[508.44961548 282.72714233 0.83105034]	[523.98199463 387.93978882 0.84954226]	[541.90667725 482.92962646 0.90923429]	[459.72238159 462.24569702 0.7906971 ]	[421.14807129 462.36621094 0.7687974 ]	[439.25869751 611.1072998 0.8277635 ]	[446.87063599 754.79095459 0.75963169]	[500.66064453 459.7727356 0.75613797]	[495.6708374 608.55706787 0.81249785]	[503.32122803 762.43255615 0.77316952]	[441.70355225 215.89772034 0.97463751]	[464.81665039 213.45883179 0.93228859]	[421.24069214 213.43696594 0.88981318]	[482.8460083 210.82348633 0.84422767]	[5.00744263e+02 7.95857910e+02 7.36345470e-01]	[5.21254578e+02 7.90710876e+02 7.66756713e-01]	[5.00760742e+02 7.70141174e+02 6.70076430e-01]	[4.57101410e+02 7.93268616e+02 7.56221712e-01]	[4.36664429e+02 7.90702087e+02 7.78969944e-01]	[4.57104279e+02 7.67546631e+02 6.41432106e-01]
[459.59390259 228.80851746 0.89263695]	[457.13674927 287.86322021 0.86755151]	[398.22070312 287.88861084 0.8707155 ]	[382.75033569 393.06036377 0.85746038]	[377.57574463 485.37976074 0.90147817]	[508.53726196 285.2623291 0.81668299]	[524.03082275 387.88986206 0.841968 ]	[541.92767334 482.89028931 0.91032672]	[459.75497437 462.27627563 0.79088414]	[421.18661499 462.38327026 0.77067667]	[439.29742432 611.11395264 0.82533616]	[446.88626099 754.80419922 0.75776136]	[500.67990112 459.81692505 0.75706124]	[498.13723755 608.56738281 0.82369649]	[503.34759521 759.86633301 0.78212178]	[441.7718811 215.90892029 0.97369206]	[464.921875 213.46186829 0.91825777]	[421.31188965 213.47171021 0.88651389]	[482.95858765 210.81686401 0.82900393]	[5.00681641e+02 7.95834900e+02 7.50290930e-01]	[5.21215149e+02 7.90705688e+02 7.84356356e-01]	[5.00832458e+02 7.67685669e+02 6.90780401e-01]	[4.57098511e+02 7.93300232e+02 7.57553875e-01]	[4.36662506e+02 7.90727234e+02 7.84164011e-01]	[4.57114868e+02 7.67563416e+02 6.44565105e-01]
[459.68087769 228.81694031 0.90717417]	[459.58206177 287.79959106 0.88710731]	[400.64065552 287.82632446 0.86532801]	[382.81060791 395.50320435 0.85012728]	[377.63101196 485.42672729 0.90000069]	[511.07766724 282.74557495 0.82246381]	[526.43377686 387.94851685 0.83148217]	[544.29888916 482.96121216 0.89872658]	[459.77526855 462.26599121 0.78742319]	[421.19894409 462.35617065 0.76529682]	[439.32608032 608.61175537 0.83808804]	[446.921875 754.81921387 0.75606525]	[500.70605469 459.81103516 0.76331306]	[498.18426514 608.60479736 0.81798613]	[503.30499268 759.90777588 0.78377634]	[441.87948608 215.90422058 0.96016312]	[467.42391968 213.4806366 0.90349567]	[421.41036987 213.46557617 0.86133534]	[485.38845825 210.84025574 0.82202476]	[4.98249939e+02 7.95870300e+02 7.34839678e-01]	[5.21206116e+02 7.90726929e+02 7.63989985e-01]	[5.00766357e+02 7.70101135e+02 6.90510571e-01]	[4.54627045e+02 7.93274231e+02 7.57999599e-01]	[436.64614868 790.7098999 0.79490864]	[4.57144928e+02 7.67588928e+02 6.45445108e-01]
[459.78417969 228.82279968 0.91653347]	[459.66143799 285.32092285 0.90464932]	[400.69549561 287.84521484 0.86575061]	[385.34051514 393.06658936 0.82595539]	[377.68466187 485.40570068 0.90154338]	[513.64587402 282.71932983 0.82676762]	[526.51586914 390.42453003 0.82482642]	[544.40759277 485.37548828 0.89692056]	[459.83242798 462.31115723 0.77976304]	[421.25131226 462.37094116 0.75484341]	[441.66467285 611.10083008 0.82391083]	[4.46964294e+02 7.54762817e+02 7.53681004e-01]	[500.74685669 462.27191162 0.762604 ]	[498.21127319 608.51086426 0.83273178]	[503.33874512 754.82470703 0.78972638]	[444.36181641 215.8968811 0.94042003]	[470.00848389 213.47776794 0.89199096]	[423.8135376 213.44340515 0.85408568]	[485.44451904 210.88310242 0.81630057]	[4.98187073e+02 7.95859497e+02 7.41638839e-01]	[5.18765564e+02 7.90733154e+02 7.62914360e-01]	[5.00823547e+02 7.67623596e+02 6.95615411e-01]	[4.54609192e+02 7.93264832e+02 7.61789620e-01]	[436.62399292 790.68859863 0.79212755]	[4.57191864e+02 7.67549866e+02 6.38573110e-01]
[459.78427124 228.82022095 0.91647017]	[459.66314697 285.31726074 0.9050104 ]	[400.6960144 287.84576416 0.86550766]	[385.34024048 393.06619263 0.82578349]	[377.68289185 485.40359497 0.90127045]	[513.64733887 282.71643066 0.827254 ]	[526.51647949 390.43078613 0.82630384]	[544.40319824 485.37567139 0.8989675 ]	[459.83868408 462.30422974 0.78079373]	[421.24993896 462.36431885 0.75496191]	[441.67532349 611.1194458 0.8228265 ]	[4.46959839e+02 7.54756531e+02 7.53714085e-01]	[500.76101685 462.25946045 0.76597542]	[498.22338867 608.57714844 0.82546157]	[503.33956909 754.83654785 0.78820616]	[444.36306763 215.89570618 0.94005078]	[470.00808716 213.47766113 0.89201176]	[423.81231689 213.44232178 0.85592818]	[485.443573 210.88363647 0.81693983]	[4.98197052e+02 7.95861511e+02 7.44347215e-01]	[5.18772217e+02 7.90733276e+02 7.64338791e-01]	[5.00819031e+02 7.67634216e+02 6.94257677e-01]	[4.54601807e+02 7.93251587e+02 7.62820065e-01]	[436.61737061 790.67852783 0.7925663 ]	[4.57185486e+02 7.67546143e+02 6.35859072e-01]
[459.85128784 228.87561035 0.92279994]	[459.75482178 287.82720947 0.90802979]	[400.80996704 287.87561035 0.84925318]	[387.91848755 393.04211426 0.81001163]	[377.73104858 485.38504028 0.90047342]	[516.19073486 282.77532959 0.82634556]	[529.03692627 390.4960022 0.81621706]	[544.50939941 485.44882202 0.86510098]	[462.24829102 464.83700562 0.76467884]	[421.31903076 464.88757324 0.73416293]	[441.66506958 611.16375732 0.81383932]	[4.46976379e+02 7.54787964e+02 7.51008272e-01]	[500.82781982 462.37078857 0.76131499]	[500.64413452 611.06286621 0.82119858]	[503.33618164 754.83270264 0.78581423]	[446.88397217 215.94255066 0.92181253]	[472.58300781 213.53393555 0.89471805]	[423.92205811 213.44897461 0.83859038]	[485.50238037 210.90232849 0.80292839]	[4.98186981e+02 7.95854370e+02 7.41800070e-01]	[5.18771973e+02 7.90736755e+02 7.62710512e-01]	[5.0081250e+02 7.6764624e+02 6.8488121e-01]	[4.54596558e+02 7.93210999e+02 7.61857808e-01]	[4.36613617e+02 7.90653259e+02 7.88964093e-01]	[4.57198486e+02 7.67585144e+02 6.41868711e-01]
[462.27191162 228.83892822 0.9200834 ]	[459.83660889 287.79418945 0.90384823]	[400.87615967 287.85720825 0.83967894]	[393.05838013 393.01315308 0.8182236 ]	[380.15283203 485.40167236 0.89211369]	[518.69873047 282.77246094 0.83580559]	[531.59277344 390.51132202 0.80983943]	[544.55609131 485.43505859 0.85283321]	[462.30804443 462.33566284 0.76455951]	[421.36685181 462.37408447 0.73115319]	[441.70721436 613.63525391 0.81078923]	[4.49450958e+02 7.54815552e+02 7.45370448e-01]	[500.88867188 462.31137085 0.76274681]	[500.66049194 611.08959961 0.82202452]	[503.34915161 754.84417725 0.78473949]	[449.45025635 215.92988586 0.91530466]	[475.15066528 213.50871277 0.90885687]	[426.44406128 213.50524902 0.8189559 ]	[488.01031494 210.88987732 0.7702744 ]	[4.98246033e+02 7.95849854e+02 7.49619603e-01]	[5.21220459e+02 7.90731323e+02 7.78508425e-01]	[5.00811707e+02 7.67658936e+02 6.90477371e-01]	[4.54593567e+02 7.93213562e+02 7.60138810e-01]	[4.36614014e+02 7.90658813e+02 7.88083792e-01]	[4.59639618e+02 7.67617981e+02 6.43565476e-01]
[462.38323975 228.7782135 0.90120417]	[462.26141357 287.79318237 0.90201855]	[403.3565979 287.84368896 0.82551765]	[395.56536865 393.03970337 0.8379283 ]	[380.17440796 485.47680664 0.87929136]	[521.18615723 282.7644043 0.85458654]	[536.7008667 392.97845459 0.81850928]	[546.97698975 485.34899902 0.8562851 ]	[462.41720581 464.84222412 0.75789636]	[423.85864258 464.86755371 0.72124034]	[441.71853638 618.7567749 0.81498408]	[4.49478455e+02 7.59915527e+02 7.43272603e-01]	[503.30404663 464.82833862 0.77045393]	[500.75 613.67120361 0.83293134]	[503.35223389 757.35205078 0.78615707]	[454.53887939 215.89677429 0.91473597]	[477.6711731 213.46434021 0.92436934]	[431.47042847 213.45088196 0.8171885 ]	[493.128479 208.31446838 0.77450502]	[4.98254517e+02 7.95867065e+02 7.52503514e-01]	[5.21217407e+02 7.90742554e+02 7.79666603e-01]	[5.00816132e+02 7.67696960e+02 6.93123698e-01]	[4.52053162e+02 7.93214844e+02 7.54497707e-01]	[4.36566284e+02 7.90658264e+02 7.78412223e-01]	[4.59686493e+02 7.70158630e+02 6.66995406e-01]
[462.38079834 228.77619934 0.90129387]	[462.25759888 287.79852295 0.90239775]	[403.34719849 287.84976196 0.8271783 ]	[395.56253052 393.02688599 0.83674991]	[380.17370605 485.47006226 0.87958604]	[521.18457031 282.77197266 0.85328615]	[536.70037842 392.98504639 0.81933868]	[546.97607422 485.35171509 0.85647583]	[462.42059326 464.86578369 0.75459701]	[423.85736084 464.89331055 0.71758974]	[441.71716309 618.79614258 0.81158781]	[4.49473206e+02 7.59909485e+02 7.43425906e-01]	[503.30731201 464.84664917 0.76806962]	[500.75115967 613.67724609 0.83189887]	[503.35263062 757.35205078 0.78722233]	[454.53775024 215.89424133 0.91467792]	[477.66955566 213.46257019 0.9243784 ]	[431.47161865 213.44830322 0.81798911]	[493.12380981 208.31484985 0.77509916]	[4.98248230e+02 7.95864929e+02 7.53322124e-01]	[5.21210205e+02 7.90743652e+02 7.80730426e-01]	[5.00819824e+02 7.67694824e+02 6.94769025e-01]	[4.52047668e+02 7.93214661e+02 7.54929245e-01]	[4.36561249e+02 7.90655090e+02 7.77686715e-01]	[4.59683594e+02 7.70151611e+02 6.65559947e-01]
[462.45367432 226.28155518 0.88114542]	[462.32763672 287.8729248 0.89644694]	[405.84414673 290.3598938 0.82002032]	[398.03762817 393.02133179 0.86143291]	[380.23245239 487.96682739 0.881419 ]	[521.28027344 285.26428223 0.85806215]	[539.21136475 390.4732666 0.82359982]	[547.03204346 485.36401367 0.84545964]	[464.81634521 464.87136841 0.74541318]	[423.91955566 464.90875244 0.70170331]	[441.73748779 618.78265381 0.81130534]	[4.49499664e+02 7.62431824e+02 7.43921995e-01]	[503.32855225 464.83807373 0.76485091]	[500.81347656 613.66778564 0.8365171 ]	[503.35543823 757.34326172 0.78904837]	[454.63580322 213.54005432 0.92327809]	[480.11434937 213.42559814 0.93735331]	[434.10263062 213.46316528 0.82689822]	[498.13058472 208.31889343 0.79666114]	[4.98248077e+02 7.95875549e+02 7.55383492e-01]	[5.21209961e+02 7.90752014e+02 7.79268563e-01]	[5.00805115e+02 7.67689514e+02 6.94190741e-01]	[4.52021667e+02 7.93242554e+02 7.50581861e-01]	[4.34117950e+02 7.90666870e+02 7.76850402e-01]	[4.59708984e+02 7.70193054e+02 6.74107015e-01]
[464.8895874 226.23796082 0.86757571]	[462.42327881 287.88577271 0.88172853]	[408.45358276 287.88406372 0.8081665 ]	[398.13916016 395.50964355 0.89034408]	[382.72006226 487.96984863 0.85995483]	[521.3838501 285.29025269 0.86460608]	[541.69952393 390.42764282 0.83474481]	[547.07147217 482.9359436 0.84595555]	[464.91235352 464.91873169 0.73421323]	[428.94448853 467.42144775 0.68247092]	[441.79925537 618.80090332 0.80816472]	[4.49455017e+02 7.62471802e+02 7.38528550e-01]	[503.41378784 464.88644409 0.75465477]	[500.89605713 618.73797607 0.84408146]	[503.34747314 759.88256836 0.78686136]	[457.13366699 213.50788879 0.93872666]	[480.19631958 213.4044342 0.95016003]	[436.64944458 213.49209595 0.83424187]	[498.23458862 210.84709167 0.81935459]	[5.00686676e+02 7.98362488e+02 7.47329891e-01]	[5.21229858e+02 7.90773438e+02 7.74157703e-01]	[5.00772797e+02 7.70106934e+02 6.94313884e-01]	[4.49498718e+02 7.93248718e+02 7.41705060e-01]	[4.34082062e+02 7.90672424e+02 7.61238456e-01]	[4.59672424e+02 7.70229309e+02 6.61430776e-01]
[469.99621582 226.26502991 0.84952712]	[467.45748901 290.34460449 0.84047353]	[416.13656616 290.36901855 0.84231985]	[400.62362671 393.05673218 0.88272852]	[387.93200684 487.97323608 0.81714219]	[523.90393066 285.27139282 0.86013836]	[541.91271973 392.98065186 0.86803555]	[552.13012695 487.92437744 0.81368458]	[470.03027344 464.93103027 0.70913208]	[436.59362793 467.42633057 0.69800496]	[441.89425659 618.83795166 0.79348892]	[4.49459930e+02 7.59936401e+02 7.36120880e-01]	[505.94113159 467.39593506 0.72010088]	[503.32623291 618.8135376 0.85078287]	[503.34866333 759.90014648 0.78996664]	[459.67633057 213.52964783 0.97331774]	[482.72143555 213.44378662 0.9662255 ]	[439.15487671 213.47291565 0.87347162]	[500.73925781 210.90455627 0.842489 ]	[5.00733124e+02 7.98364807e+02 7.47925401e-01]	[5.21259583e+02 7.90776062e+02 7.80442655e-01]	[5.00723602e+02 7.70127991e+02 6.91142380e-01]	[4.52089050e+02 7.93249573e+02 7.35299170e-01]	[4.36575562e+02 7.90683167e+02 7.63396919e-01]	[4.59639801e+02 7.70145325e+02 6.48178756e-01]
[472.60061646 226.27209473 0.85256201]	[472.51159668 290.35824585 0.83259594]	[418.54568481 290.40164185 0.8496052 ]	[400.70266724 393.06210327 0.88440597]	[393.05783081 487.97076416 0.82884908]	[524.0045166 285.28201294 0.84699553]	[544.309021 393.06448364 0.86406654]	[554.69549561 487.95394897 0.81748456]	[472.60470581 464.89196777 0.70774388]	[439.06585693 464.9442749 0.70917499]	[441.91888428 621.32659912 0.80787563]	[4.49455780e+02 7.62465881e+02 7.37881541e-01]	[508.45907593 464.89419556 0.70530128]	[503.32980347 616.25897217 0.84555972]	[503.36553955 759.90722656 0.78881776]	[459.76516724 213.54238892 0.97842854]	[482.80886841 213.43489075 0.96519768]	[439.31195068 213.51673889 0.87418258]	[500.83618164 210.92253113 0.84324217]	[5.00731873e+02 7.98388428e+02 7.47959018e-01]	[5.21261353e+02 7.90790039e+02 7.77747154e-01]	[5.00748260e+02 7.70141968e+02 6.87165678e-01]	[4.54569702e+02 7.93282959e+02 7.32010365e-01]	[4.36582611e+02 7.90704529e+02 7.62060344e-01]	[4.59641327e+02 7.70205383e+02 6.49735034e-01]
[477.63223267 226.24505615 0.86912137]	[477.6060791 290.41592407 0.86188686]	[418.66894531 290.40362549 0.87021822]	[400.80673218 395.50247192 0.87766755]	[398.02618408 485.41366577 0.87900293]	[529.03308105 287.81790161 0.81542599]	[544.48760986 395.55593872 0.87407577]	[559.76373291 490.55252075 0.83409315]	[477.63812256 462.31829834 0.72529811]	[439.17163086 462.3711853 0.73147434]	[444.39086914 621.35058594 0.7949605 ]	[4.49491058e+02 7.62460266e+02 7.32296765e-01]	[513.62841797 462.31021118 0.69959182]	[503.39706421 616.27575684 0.83424342]	[503.38366699 759.94647217 0.78853846]	[462.20465088 213.51087952 0.97850549]	[482.95877075 213.41030884 0.93762046]	[441.7394104 213.45205688 0.90220034]	[503.32723999 210.91706848 0.85485053]	[5.00707306e+02 7.98411499e+02 7.45591521e-01]	[5.21258667e+02 7.93215576e+02 7.74464309e-01]	[5.00747650e+02 7.70163513e+02 6.76524699e-01]	[4.54560822e+02 7.93283936e+02 7.27335691e-01]	[4.36584137e+02 7.90700867e+02 7.57652402e-01]	[4.59650818e+02 7.70191772e+02 6.40721858e-01]
[477.70785522 226.27893066 0.87841362]	[477.68850708 290.42901611 0.88184243]	[418.71728516 290.40707397 0.8753922 ]	[400.8744812 395.509552 0.86599815]	[398.06201172 485.39886475 0.88529617]	[531.60131836 287.83538818 0.80646849]	[544.5223999 395.56225586 0.86947173]	[559.80487061 490.50485229 0.84021133]	[477.68875122 462.25201416 0.73470014]	[439.21331787 462.28842163 0.74397546]	[444.41430664 621.31872559 0.78607762]	[4.49492523e+02 7.62510376e+02 7.36145377e-01]	[516.13830566 462.26596069 0.70468456]	[503.42181396 618.75286865 0.83067048]	[503.39053345 762.42596436 0.78972894]	[462.2649231 213.50382996 0.97807956]	[485.42379761 213.41445923 0.91937745]	[441.80541992 213.4186554 0.88133091]	[503.4468689 210.89784241 0.84431374]	[5.00746277e+02 8.00913513e+02 7.54572749e-01]	[5.21290833e+02 7.93231750e+02 7.84020722e-01]	[5.00766266e+02 7.70166626e+02 6.85295820e-01]	[4.54600464e+02 7.93351135e+02 7.21178114e-01]	[4.36620361e+02 7.90763245e+02 7.61766613e-01]	[4.59637726e+02 7.70232788e+02 6.43740535e-01]
[480.13726807 226.28009033 0.88830149]	[477.7484436 290.39456177 0.89119691]	[418.77984619 290.37002563 0.87121737]	[403.29150391 395.52639771 0.86414421]	[398.09228516 482.95767212 0.90909576]	[534.09503174 287.79119873 0.80462754]	[546.94604492 395.61972046 0.8684411 ]	[562.23706055 487.97518921 0.85802364]	[477.70761108 462.29977417 0.7333383 ]	[439.23098755 462.33303833 0.74093711]	[446.87588501 621.31463623 0.78281176]	[4.49508698e+02 7.59946228e+02 7.35499918e-01]	[516.16131592 462.31246948 0.70463836]	[503.41781616 616.25372314 0.82815218]	[503.39804077 759.93084717 0.79032266]	[462.34259033 213.50753784 0.97159648]	[485.49951172 213.42294312 0.90676594]	[441.86819458 213.39741516 0.87232208]	[505.87460327 210.865448 0.82819688]	[5.00757965e+02 7.98437012e+02 7.57505953e-01]	[5.21292358e+02 7.93220215e+02 7.87930965e-01]	[5.00773071e+02 7.70142578e+02 6.97407484e-01]	[4.54634125e+02 7.93312988e+02 7.31083155e-01]	[4.36643219e+02 7.90729309e+02 7.70439446e-01]	[4.59632111e+02 7.70148193e+02 6.42335176e-01]
[480.13699341 226.28044128 0.88821769]	[477.7494812 290.39291382 0.89120263]	[418.78045654 290.37030029 0.87120765]	[403.29483032 395.52557373 0.86292785]	[398.09356689 482.95983887 0.9076218 ]	[534.0980835 285.33026123 0.80479568]	[546.94610596 395.61419678 0.86774808]	[562.23895264 487.95925903 0.86034572]	[477.7098999 462.30395508 0.73246092]	[439.23416138 462.33660889 0.73946029]	[446.87606812 621.29870605 0.78200126]	[4.49500519e+02 7.59928345e+02 7.36502290e-01]	[516.1630249 462.31726074 0.7035321 ]	[503.4196167 616.26086426 0.82967389]	[503.39489746 759.94543457 0.79055107]	[462.34246826 213.50738525 0.97159493]	[485.49926758 213.42304993 0.90696859]	[441.86813354 213.3964386 0.87212205]	[505.87478638 210.86114502 0.82702863]	[5.00751251e+02 7.98439148e+02 7.58111537e-01]	[5.21289001e+02 7.93225647e+02 7.87935555e-01]	[5.00766693e+02 7.70151917e+02 7.00369120e-01]	[4.54620636e+02 7.93286621e+02 7.35699415e-01]	[4.36633453e+02 7.90711304e+02 7.73396194e-01]	[4.59630035e+02 7.70133789e+02 6.42765045e-01]
[480.20465088 226.23384094 0.89465475]	[480.14108276 290.39556885 0.9047941 ]	[421.14602661 290.35842896 0.87163317]	[403.30728149 395.55361938 0.86162639]	[398.11251831 485.38806152 0.8997829 ]	[536.64074707 285.33126831 0.80662465]	[547.0100708 395.56549072 0.85898364]	[562.25 490.48815918 0.85223502]	[480.12161255 462.29760742 0.7382648 ]	[439.27313232 462.3164978 0.7450766 ]	[446.91271973 621.39892578 0.79068965]	[4.51995422e+02 7.62490417e+02 7.39958346e-01]	[516.22259521 462.32470703 0.70713133]	[503.43112183 616.2779541 0.82471555]	[503.40081787 762.425354 0.78842711]	[462.40707397 213.46690369 0.95987546]	[487.98501587 213.39537048 0.89720249]	[441.89807129 213.36909485 0.86767054]	[505.91503906 210.8759613 0.81753206]	[5.00781067e+02 7.98426941e+02 7.64028013e-01]	[5.21304443e+02 7.93216614e+02 7.88989544e-01]	[5.00767914e+02 7.70169922e+02 6.88534498e-01]	[4.54631775e+02 7.93286621e+02 7.28707492e-01]	[4.36653992e+02 7.90713684e+02 7.66328514e-01]	[4.59656494e+02 7.70220947e+02 6.53753757e-01]
[480.20465088 226.23443604 0.89462829]	[480.13998413 290.39758301 0.90475154]	[421.14486694 290.36114502 0.87210143]	[403.30996704 395.5559082 0.86112559]	[398.10934448 485.39227295 0.89809543]	[536.63824463 287.7925415 0.80640405]	[547.00280762 395.55181885 0.85814083]	[562.25177002 488.01220703 0.85560793]	[480.12585449 462.28292847 0.74128842]	[439.27560425 462.29632568 0.74822569]	[446.89901733 621.37652588 0.78776681]	[4.51998413e+02 7.62493408e+02 7.41132855e-01]	[518.64862061 462.31253052 0.70998645]	[503.42410278 616.25280762 0.82424355]	[503.40634155 762.43499756 0.78879297]	[462.40689087 213.46691895 0.95975375]	[487.98495483 213.39604187 0.89731073]	[441.89755249 213.37097168 0.86809891]	[505.91473389 210.87802124 0.81787133]	[5.00765381e+02 7.98431458e+02 7.63931334e-01]	[5.21294556e+02 7.93223511e+02 7.87366152e-01]	[5.00788513e+02 7.70170898e+02 6.95813000e-01]	[4.54604736e+02 7.93288391e+02 7.28566170e-01]	[4.36636780e+02 7.90712402e+02 7.66455472e-01]	[4.59664978e+02 7.70225403e+02 6.56374872e-01]
[480.23666382 223.7462616 0.89784575]	[480.18615723 290.37036133 0.90991724]	[421.19644165 290.35305786 0.86867929]	[403.32861328 395.5163269 0.8505969 ]	[398.16821289 485.4017334 0.90100491]	[536.69219971 285.31237793 0.81276804]	[547.0480957 395.53137207 0.84559906]	[562.25653076 487.96380615 0.8590399 ]	[480.15524292 462.36758423 0.73244029]	[439.28509521 462.37008667 0.73760742]	[446.95285034 621.39025879 0.77836448]	[4.49518890e+02 7.62487305e+02 7.43032753e-01]	[518.7109375 462.39611816 0.70684624]	[503.43338013 618.76898193 0.82435411]	[503.40893555 762.4229126 0.7913717 ]	[462.4480896 213.4641571 0.9493922]	[488.01699829 213.38981628 0.89298344]	[444.29562378 213.39135742 0.86445677]	[505.90466309 210.90447998 0.82522213]	[5.00750732e+02 7.98421997e+02 7.65858769e-01]	[5.21285522e+02 7.93223999e+02 7.91669965e-01]	[5.00799103e+02 7.70153442e+02 7.03014731e-01]	[4.54567932e+02 7.93273254e+02 7.34697044e-01]	[4.36611298e+02 7.90698547e+02 7.71824360e-01]	[4.59656891e+02 7.70212830e+02 6.58804476e-01]
[480.2746582 223.71186829 0.9041965 ]	[480.23110962 290.38308716 0.91334242]	[421.24267578 290.36471558 0.86403573]	[403.36929321 393.07336426 0.84027475]	[398.19042969 482.94818115 0.91337037]	[536.74139404 287.79840088 0.8154428 ]	[549.50134277 395.52093506 0.83276844]	[562.23083496 485.46548462 0.86550957]	[480.1947937 464.83822632 0.73080808]	[439.30764771 464.83477783 0.73325986]	[449.46520996 621.33007812 0.77232772]	[4.49513824e+02 7.62509338e+02 7.41953135e-01]	[518.76245117 464.87277222 0.70260072]	[503.4647522 618.81134033 0.82216257]	[503.4229126 759.94714355 0.79092115]	[464.85925293 213.43832397 0.93950915]	[490.50796509 213.37342834 0.88830131]	[444.35180664 213.39257812 0.85856533]	[505.92709351 210.87878418 0.82347995]	[5.00747192e+02 7.98435791e+02 7.65416265e-01]	[5.21279480e+02 7.93233459e+02 7.89411008e-01]	[5.00813965e+02 7.70146118e+02 7.06043124e-01]	[4.52081482e+02 7.93314697e+02 7.25537002e-01]	[4.36585388e+02 7.90732422e+02 7.61621833e-01]	[4.59652496e+02 7.70227844e+02 6.61318064e-01]
[480.37310791 223.67129517 0.90623319]	[480.25952148 290.39437866 0.91299474]	[421.28329468 290.35922241 0.85864252]	[403.37023926 395.51174927 0.84257495]	[398.19888306 482.96661377 0.90673691]	[539.1854248 287.82894897 0.81962711]	[549.52258301 395.54440308 0.8389771 ]	[562.21905518 487.96075439 0.85666603]	[480.19897461 462.3951416 0.73556465]	[439.31558228 462.40136719 0.73838907]	[449.4894104 621.31439209 0.76972252]	[4.51998383e+02 7.64963501e+02 7.44468033e-01]	[518.75872803 464.84609985 0.70943779]	[503.49188232 618.79528809 0.81363153]	[503.4203186 759.95257568 0.79275769]	[464.96661377 213.40118408 0.92257583]	[493.09545898 213.33760071 0.88350379]	[444.39767456 213.36759949 0.84745634]	[505.99505615 210.84144592 0.7968089 ]	[5.00754852e+02 7.98440674e+02 7.67391443e-01]	[5.21280579e+02 7.93231934e+02 7.90200472e-01]	[5.00814423e+02 7.70154724e+02 7.08466709e-01]	[4.52065125e+02 7.93337891e+02 7.25002646e-01]	[4.36580200e+02 7.90741089e+02 7.62423098e-01]	[4.59664917e+02 7.70252563e+02 6.67280436e-01]
[482.737854 221.20716858 0.90802735]	[480.27719116 290.38470459 0.91306514]	[421.30465698 290.34963989 0.85584611]	[403.35882568 393.07064819 0.84039861]	[398.20800781 482.95111084 0.907022 ]	[539.19494629 287.82821655 0.82015496]	[549.51977539 395.5411377 0.83921278]	[562.20489502 485.49658203 0.86221516]	[480.20327759 462.27416992 0.75127453]	[439.32498169 462.27331543 0.75041598]	[449.46655273 621.28204346 0.76499009]	[4.52006439e+02 7.64997314e+02 7.46329188e-01]	[518.73516846 462.3164978 0.71951789]	[503.46734619 616.22607422 0.81293726]	[503.38479614 762.46710205 0.79409897]	[467.4397583 213.4066925 0.919173 ]	[493.13244629 213.3327179 0.88358462]	[444.4486084 213.35873413 0.83555388]	[508.43930054 210.7905426 0.77623338]	[5.00779114e+02 8.00949097e+02 7.62634635e-01]	[5.21301208e+02 7.93257874e+02 7.82873809e-01]	[5.00760559e+02 7.70205872e+02 6.98071420e-01]	[4.54607208e+02 7.95850464e+02 7.07945704e-01]	[4.36615265e+02 7.90809204e+02 7.45615661e-01]	[4.59644745e+02 7.70280090e+02 6.65368259e-01]
[482.75106812 221.16827393 0.91100621]	[480.28942871 290.39486694 0.9138853 ]	[421.31365967 290.35098267 0.85516572]	[403.35107422 393.0581665 0.83928895]	[398.2170105 482.95327759 0.90527838]	[539.20617676 287.84985352 0.82113057]	[549.52075195 395.54840088 0.84027088]	[559.83538818 485.48168945 0.86304432]	[480.18832397 462.24151611 0.74916184]	[439.32717896 462.23495483 0.74911392]	[449.49887085 618.80914307 0.76377422]	[4.52002014e+02 7.64990906e+02 7.46493816e-01]	[518.70025635 462.28903198 0.71381116]	[503.47390747 616.22827148 0.81255102]	[503.37161255 762.46722412 0.79586893]	[467.48596191 213.38090515 0.9105314 ]	[495.59518433 213.32275391 0.88428217]	[446.92385864 213.3550415 0.82043552]	[508.46063232 210.811203 0.78092194]	[5.00792816e+02 8.00955627e+02 7.59467602e-01]	[5.21302490e+02 7.93259827e+02 7.82331288e-01]	[5.00733826e+02 7.70204773e+02 6.96622849e-01]	[4.57099335e+02 7.95841614e+02 7.07401335e-01]	[4.36645691e+02 7.90806519e+02 7.45934904e-01]	[4.57215179e+02 7.70266846e+02 6.62077248e-01]
[482.74673462 221.12013245 0.91559982]	[480.28356934 290.4019165 0.91476738]	[421.31005859 290.35293579 0.8570531 ]	[403.34484863 393.04992676 0.83848512]	[398.23825073 482.94946289 0.90433329]	[539.19927979 287.86071777 0.82132339]	[549.51464844 395.550354 0.84318292]	[559.81713867 487.93829346 0.85614544]	[480.18041992 462.24978638 0.75033051]	[439.31991577 462.24713135 0.74967963]	[449.49069214 618.78808594 0.76249093]	[4.51986847e+02 7.64989746e+02 7.43142843e-01]	[518.68640137 462.2980957 0.71312153]	[503.45907593 618.7401123 0.81863689]	[503.36453247 762.45343018 0.79432923]	[469.95657349 213.3359375 0.89722586]	[495.59643555 213.29620361 0.88054359]	[446.95556641 213.30979919 0.80703592]	[508.45376587 210.80157471 0.77980989]	[5.00796570e+02 8.00962097e+02 7.58556783e-01]	[5.21308533e+02 7.93262085e+02 7.80792832e-01]	[5.00714203e+02 7.70195190e+02 6.87815845e-01]	[4.57099579e+02 7.95832214e+02 7.05998480e-01]	[4.36648499e+02 7.90798889e+02 7.47914672e-01]	[4.57200409e+02 7.70265869e+02 6.54111326e-01]
[482.76251221 218.6537323 0.92526746]	[480.26651001 290.412323 0.91533566]	[421.28723145 290.34777832 0.85911351]	[403.33578491 393.0715332 0.84316581]	[398.24307251 482.95996094 0.89921147]	[539.18994141 287.88235474 0.81933141]	[549.50616455 395.57867432 0.84990907]	[559.79370117 487.97982788 0.85179883]	[480.14532471 462.34268188 0.73981649]	[439.28860474 462.3416748 0.74167889]	[449.43817139 621.30859375 0.76894057]	[4.49497925e+02 7.62501038e+02 7.39227474e-01]	[518.65570068 462.37939453 0.7035374 ]	[503.45669556 618.80072021 0.82750922]	[503.3616333 759.93414307 0.79404169]	[469.96994019 213.2989502 0.89193785]	[495.60317993 210.89080811 0.87371641]	[446.97097778 213.32752991 0.81499881]	[508.46212769 210.7746582 0.7767002 ]	[5.00784546e+02 8.00943726e+02 7.59292603e-01]	[5.21298828e+02 7.93250549e+02 7.86763906e-01]	[5.00702026e+02 7.70151794e+02 6.83051586e-01]	[4.54613068e+02 7.93358826e+02 7.17315435e-01]	[4.36623901e+02 7.90771301e+02 7.60773540e-01]	[4.57203247e+02 7.70230713e+02 6.46932304e-01]
[482.74795532 218.63609314 0.92913723]	[480.24078369 290.41574097 0.91353041]	[421.2651062 290.35192871 0.85906667]	[403.3062439 395.540802 0.85324532]	[398.22277832 485.39331055 0.8946023 ]	[536.7366333 287.8868103 0.81480199]	[547.05377197 395.58883667 0.85828835]	[559.76818848 487.95935059 0.85141742]	[480.12753296 462.35891724 0.73470277]	[439.28106689 462.35824585 0.73580199]	[446.92373657 621.30255127 0.77776539]	[4.49487183e+02 7.64963623e+02 7.40533531e-01]	[516.20056152 462.39831543 0.69930553]	[503.43014526 618.77191162 0.83055067]	[503.35800171 762.42858887 0.79629701]	[467.49920654 210.92662048 0.89000762]	[495.58865356 210.87446594 0.86989707]	[446.95901489 213.32420349 0.81266522]	[508.46429443 210.77664185 0.77071065]	[5.00774994e+02 8.00945679e+02 7.61929333e-01]	[5.21290344e+02 7.93249268e+02 7.87649572e-01]	[5.00715759e+02 7.70168762e+02 6.94721818e-01]	[4.54593262e+02 7.95794983e+02 7.14611888e-01]	[4.36601685e+02 7.90780396e+02 7.55797267e-01]	[4.57210754e+02 7.70242310e+02 6.50708735e-01]
[482.73562622 218.62539673 0.93148673]	[480.21411133 290.41482544 0.91150826]	[421.23861694 290.3404541 0.8597368 ]	[403.25396729 395.55886841 0.8645432 ]	[398.19876099 485.42938232 0.89135885]	[536.70092773 287.88095093 0.81208616]	[547.03582764 395.61599731 0.86540604]	[559.75195312 485.48788452 0.85384619]	[477.74230957 462.32122803 0.73422652]	[439.24938965 462.31878662 0.73709399]	[446.88589478 621.35253906 0.78846186]	[4.49476746e+02 7.64968201e+02 7.41780937e-01]	[516.18005371 462.35736084 0.70284402]	[503.43496704 618.80914307 0.8319717 ]	[503.36035156 762.45385742 0.80067974]	[467.48223877 210.9135437 0.89012951]	[493.13845825 210.86904907 0.8692553 ]	[446.92626953 213.31422424 0.81611073]	[508.45852661 210.79486084 0.76564091]	[5.00765320e+02 8.00946594e+02 7.66354144e-01]	[5.21278748e+02 7.93254517e+02 7.89577365e-01]	[5.00730072e+02 7.70185974e+02 6.99182034e-01]	[4.54559662e+02 7.93355042e+02 7.20922232e-01]	[4.36583618e+02 7.90763489e+02 7.59254694e-01]	[4.57214050e+02 7.70246094e+02 6.49495542e-01]
[482.72351074 218.63249207 0.92961681]	[480.19580078 290.41622925 0.91061926]	[421.2199707 287.8815918 0.86215812]	[400.87496948 395.584198 0.87180233]	[398.17242432 485.41400146 0.89325416]	[536.68212891 287.88827515 0.81003547]	[547.01190186 395.63778687 0.87056202]	[559.72973633 485.46209717 0.85316747]	[477.72659302 462.3117981 0.73464602]	[439.22695923 462.31900024 0.73610216]	[446.88021851 621.35778809 0.79020071]	[4.49490356e+02 7.64970581e+02 7.42090821e-01]	[516.16802979 462.34603882 0.70385897]	[503.43252563 618.80413818 0.83043581]	[503.34393311 762.48596191 0.80382329]	[467.46157837 210.91848755 0.89326978]	[493.12658691 210.88095093 0.87120593]	[446.88796997 213.3026886 0.82239449]	[506.02700806 210.81399536 0.7705937 ]	[5.00762054e+02 8.00959351e+02 7.63470590e-01]	[5.21275330e+02 7.93269409e+02 7.86110103e-01]	[5.00712372e+02 7.70208435e+02 6.95452631e-01]	[4.54574463e+02 7.93353333e+02 7.20751643e-01]	[4.36598236e+02 7.90763855e+02 7.59616792e-01]	[4.57212860e+02 7.70253052e+02 6.51171029e-01]
[480.37246704 218.64985657 0.92596656]	[480.17251587 290.41879272 0.90794528]	[421.19262695 287.86132812 0.86483431]	[400.86679077 395.5552063 0.87559438]	[398.13137817 485.44454956 0.89029706]	[536.65209961 290.36199951 0.80963874]	[546.9730835 395.62887573 0.87329721]	[559.70892334 485.43643188 0.85215622]	[477.69927979 462.33383179 0.73052186]	[439.2243042 462.34341431 0.73102319]	[444.44610596 621.3805542 0.78872645]	[4.49474945e+02 7.64973938e+02 7.42239654e-01]	[513.66033936 462.36929321 0.69612694]	[503.41445923 618.82214355 0.83469266]	[503.35110474 762.50042725 0.80368602]	[467.42938232 210.92788696 0.89837372]	[493.1065979 210.90126038 0.87384152]	[444.43798828 210.91285706 0.82850897]	[506.00836182 210.83532715 0.79141384]	[5.00766113e+02 8.00945618e+02 7.63587356e-01]	[5.21279785e+02 7.93261230e+02 7.86802948e-01]	[5.00717285e+02 7.70217651e+02 6.93500400e-01]	[4.52055084e+02 7.93313721e+02 7.26984382e-01]	[4.36564606e+02 7.90733459e+02 7.59650111e-01]	[4.59622620e+02 7.70262146e+02 6.47869110e-01]
[480.37371826 218.65377808 0.92505383]	[480.17251587 290.41946411 0.90806341]	[421.19332886 287.86077881 0.86479455]	[400.87335205 395.55328369 0.87406123]	[398.13500977 485.44177246 0.89118546]	[536.64984131 290.36160278 0.80934548]	[546.97680664 395.63104248 0.87218583]	[559.71252441 485.44329834 0.85101223]	[477.69137573 462.34805298 0.72824931]	[439.21697998 462.3598938 0.7297225 ]	[444.43661499 621.39215088 0.79244012]	[4.49490845e+02 7.62513794e+02 7.44418383e-01]	[513.65600586 462.38259888 0.69463366]	[503.41183472 618.80273438 0.83498681]	[503.34994507 762.50152588 0.80403852]	[467.43112183 210.93119812 0.89850521]	[493.10522461 210.9037323 0.87391257]	[444.4362793 210.91149902 0.82929277]	[506.00598145 210.8301239 0.7900641 ]	[5.00765961e+02 8.00955688e+02 7.65375853e-01]	[5.21278809e+02 7.93268372e+02 7.89647043e-01]	[5.00721069e+02 7.70220276e+02 6.94713354e-01]	[4.54571228e+02 7.93326233e+02 7.25727141e-01]	[4.36596436e+02 7.90742554e+02 7.65441597e-01]	[4.59622284e+02 7.70241455e+02 6.49425149e-01]
[480.35214233 218.65539551 0.92520016]	[480.13986206 290.41882324 0.90334821]	[421.15612793 287.85772705 0.86629236]	[400.83578491 395.54406738 0.88028085]	[398.11901855 485.40441895 0.89399165]	[534.1541748 290.35803223 0.80703551]	[546.94042969 395.61547852 0.87202024]	[559.69580078 485.44741821 0.84734982]	[477.62661743 462.28646851 0.7216512 ]	[439.17315674 462.29986572 0.72617966]	[444.40158081 621.38000488 0.80012113]	[4.49489990e+02 7.64960144e+02 7.47477114e-01]	[511.08514404 462.3223877 0.6901679 ]	[503.40606689 618.81506348 0.83849311]	[503.34954834 762.5022583 0.80475342]	[467.40939331 210.93066406 0.90050602]	[493.0802002 210.91455078 0.87339324]	[444.41015625 210.9238739 0.84231186]	[505.97476196 210.85806274 0.80707276]	[5.00766296e+02 8.00953674e+02 7.66114116e-01]	[5.21278198e+02 7.93267273e+02 7.90203214e-01]	[5.00721344e+02 7.70222351e+02 6.94473147e-01]	[4.54564911e+02 7.93316345e+02 7.28247643e-01]	[4.36592255e+02 7.90735596e+02 7.66128302e-01]	[4.57217529e+02 7.70234863e+02 6.54624522e-01]
[480.31619263 221.10215759 0.91733348]	[480.11499023 290.43759155 0.89789039]	[418.7845459 290.35531616 0.86639243]	[400.83047485 395.54397583 0.87725842]	[398.11383057 485.36453247 0.89959943]	[534.13317871 290.35241699 0.80599481]	[546.93658447 395.6388855 0.87175035]	[557.23364258 485.44470215 0.84208977]	[477.60626221 462.34866333 0.71506357]	[439.15512085 462.37753296 0.71690708]	[444.38128662 623.83251953 0.80356175]	[4.49483368e+02 7.62500366e+02 7.47533500e-01]	[511.06887817 462.36901855 0.6877687 ]	[503.4100647 621.28466797 0.84429735]	[503.35668945 762.48681641 0.80558628]	[464.94332886 213.30126953 0.90909159]	[490.57873535 213.28938293 0.87482047]	[444.36654663 210.92527771 0.84858882]	[505.94134521 210.85513306 0.8144635 ]	[5.00749237e+02 8.00954468e+02 7.69191146e-01]	[5.21265991e+02 7.93269104e+02 7.90293157e-01]	[5.00735931e+02 7.70206848e+02 6.99843824e-01]	[4.52083893e+02 7.93293884e+02 7.32459605e-01]	[4.36582733e+02 7.90718689e+02 7.67766118e-01]	[4.59623444e+02 7.70216309e+02 6.52731538e-01]
[480.28781128 221.11309814 0.91489452]	[477.73275757 290.45187378 0.88956344]	[418.76760864 290.37649536 0.86803055]	[400.80130005 395.54315186 0.88003278]	[398.10812378 482.94604492 0.9056052 ]	[534.08843994 290.37353516 0.80620885]	[544.53442383 395.60754395 0.87078941]	[557.19018555 485.40148926 0.84180647]	[477.59420776 464.83337402 0.70912009]	[439.14788818 464.88897705 0.70878392]	[444.36004639 623.83447266 0.80816329]	[4.49476654e+02 7.62486633e+02 7.47664869e-01]	[511.05114746 464.84103394 0.68211287]	[503.394104 621.28613281 0.84735507]	[503.35858154 762.4675293 0.8033784 ]	[464.90411377 213.30935669 0.91648078]	[490.53900146 213.29187012 0.87689364]	[444.34298706 210.88212585 0.84572542]	[505.92562866 210.82695007 0.81059104]	[5.00738739e+02 8.00950745e+02 7.70168543e-01]	[5.21257019e+02 7.93264954e+02 7.87720263e-01]	[5.00743256e+02 7.70190002e+02 7.01634526e-01]	[4.52074036e+02 7.93287476e+02 7.38762915e-01]	[4.36569855e+02 7.90713806e+02 7.70076215e-01]	[4.59627991e+02 7.70203491e+02 6.51808143e-01]
[480.26742554 221.12985229 0.91177642]	[477.70465088 290.4390564 0.88405049]	[418.74081421 290.36624146 0.86773992]	[400.76153564 395.55844116 0.88915408]	[398.06195068 485.37438965 0.88376659]	[531.57965088 290.36749268 0.80798835]	[544.53057861 395.60369873 0.87831074]	[554.67443848 485.44360352 0.83104903]	[475.16619873 462.39013672 0.71172971]	[439.1321106 464.86126709 0.71229851]	[444.35174561 623.85687256 0.81518453]	[4.49469391e+02 7.64980591e+02 7.54237652e-01]	[511.01495361 462.39544678 0.68736148]	[503.38607788 621.28417969 0.84946305]	[503.36062622 762.47302246 0.80400586]	[464.87036133 213.32759094 0.92344928]	[490.50408936 213.30010986 0.88118744]	[444.31243896 210.90696716 0.85600525]	[505.8951416 210.82070923 0.80359662]	[5.00730286e+02 8.00948547e+02 7.69804358e-01]	[5.21247986e+02 7.93264771e+02 7.84686267e-01]	[5.00752380e+02 7.70188171e+02 6.98812068e-01]	[4.52054321e+02 7.93292969e+02 7.38126457e-01]	[4.36562927e+02 7.90720886e+02 7.67546594e-01]	[4.59629608e+02 7.70250732e+02 6.62333608e-01]
[480.2250061 221.15461731 0.90436685]	[477.64648438 292.87109375 0.87493014]	[418.69943237 290.40319824 0.86837125]	[400.73849487 395.5112915 0.88419998]	[398.05227661 485.44665527 0.87643188]	[529.06915283 290.39379883 0.81117409]	[544.50299072 395.58572388 0.87638962]	[554.61138916 485.42352295 0.82978523]	[475.09866333 464.90304565 0.70469666]	[439.09393311 464.94223022 0.70481288]	[444.3487854 623.88208008 0.82253551]	[4.49456940e+02 7.65007751e+02 7.57894397e-01]	[508.48117065 464.92590332 0.69147331]	[503.39569092 621.35699463 0.86151218]	[503.35931396 762.50341797 0.80486232]	[462.44754028 213.33970642 0.93347359]	[488.0118103 213.30291748 0.88404417]	[441.89935303 210.87986755 0.87014526]	[505.88723755 208.32225037 0.79665059]	[5.00750427e+02 8.00945618e+02 7.68701613e-01]	[5.21262573e+02 7.93261475e+02 7.85453618e-01]	[5.00738464e+02 7.70217896e+02 6.95678413e-01]	[4.52033081e+02 7.93284485e+02 7.42401898e-01]	[4.36557709e+02 7.90714172e+02 7.70138144e-01]	[4.59623505e+02 7.70284058e+02 6.63375616e-01]
[477.73043823 221.19309998 0.88277066]	[475.09359741 290.40380859 0.84196121]	[418.62371826 290.36608887 0.85207963]	[400.67007446 395.52514648 0.88502085]	[395.6229248 485.43069458 0.86138821]	[526.47454834 287.87078857 0.82992262]	[544.37084961 395.56881714 0.87615263]	[549.53985596 485.40289307 0.83582509]	[470.04489136 464.92120361 0.70225698]	[436.60671997 467.4100647 0.69135374]	[441.91146851 623.87896729 0.82850313]	[4.49455505e+02 7.62497864e+02 7.57635534e-01]	[505.91867065 464.93588257 0.71295917]	[503.37371826 621.34063721 0.8621949 ]	[503.37017822 762.46990967 0.80193961]	[462.31448364 213.37831116 0.96034575]	[485.45428467 213.33935547 0.90015697]	[441.80603027 210.80101013 0.86955136]	[503.43878174 210.81533813 0.81661755]	[5.00741486e+02 8.00931824e+02 7.66984761e-01]	[5.21248962e+02 7.93247437e+02 7.81939209e-01]	[5.00755585e+02 7.70187500e+02 7.02855468e-01]	[4.52034027e+02 7.93255554e+02 7.46215641e-01]	[4.36557220e+02 7.90689026e+02 7.71055698e-01]	[4.59621613e+02 7.70217407e+02 6.71402514e-01]
[477.61566162 221.17041016 0.87424278]	[472.53625488 290.39727783 0.8362745 ]	[418.55355835 290.38726807 0.84336376]	[398.28042603 395.51254272 0.88171673]	[395.57211304 487.91674805 0.84555262]	[526.39520264 287.82305908 0.84071249]	[544.33258057 395.5072937 0.86924076]	[549.48699951 485.40313721 0.8369326 ]	[469.97583008 464.8973999 0.70521569]	[436.54498291 464.92883301 0.68063498]	[441.89889526 623.92053223 0.8388859 ]	[4.49452637e+02 7.64980103e+02 7.62607813e-01]	[505.8644104 464.89666748 0.72183466]	[503.37283325 621.36218262 0.86547083]	[503.37017822 762.46032715 0.80100429]	[462.23309326 213.38233948 0.96519893]	[482.96420288 213.33383179 0.91631007]	[441.74963379 210.79376221 0.87364745]	[503.32119751 208.33764648 0.8247478 ]	[5.00726532e+02 8.00928223e+02 7.64973521e-01]	[5.21242004e+02 7.93246582e+02 7.79426634e-01]	[5.00761261e+02 7.70178040e+02 7.02564001e-01]	[4.52014435e+02 7.93253479e+02 7.44582355e-01]	[4.34112457e+02 7.90678040e+02 7.66853094e-01]	[4.59630096e+02 7.70248230e+02 6.77441299e-01]
[475.14959717 221.20530701 0.86344212]	[469.95858765 290.39175415 0.83850378]	[416.14434814 290.37063599 0.83712721]	[398.21981812 395.50302124 0.88293928]	[393.05731201 485.46292114 0.83155257]	[523.93640137 287.80764771 0.85459495]	[541.90881348 390.49130249 0.86738288]	[547.02215576 485.39389038 0.84536725]	[467.44689941 462.3598938 0.71724349]	[431.51727295 462.39068604 0.67865127]	[441.86981201 623.85742188 0.83439529]	[449.45791626 765.05401611 0.76945698]	[503.49075317 462.35461426 0.72977805]	[503.31610107 621.30291748 0.85992563]	[503.36340332 762.47003174 0.80040282]	[462.18737793 213.40737915 0.97020328]	[482.90090942 213.35513306 0.93336695]	[441.6781311 210.82107544 0.87783504]	[500.90878296 210.78598022 0.81023645]	[5.00710876e+02 8.00929565e+02 7.62890577e-01]	[5.21231506e+02 7.93243713e+02 7.73201585e-01]	[5.00787750e+02 7.70180969e+02 7.03493178e-01]	[4.49469391e+02 7.93289490e+02 7.43907750e-01]	[4.34077026e+02 7.90703125e+02 7.63780177e-01]	[4.59665375e+02 7.72727661e+02 6.84650242e-01]
[475.07577515 221.19340515 0.85800648]	[464.95852661 290.35397339 0.85576832]	[413.58987427 287.87954712 0.81779182]	[398.1206665 395.52957153 0.87755078]	[390.50115967 487.95837402 0.81514317]	[523.87591553 287.80761719 0.86185592]	[541.83050537 390.4644165 0.86288446]	[547.00274658 485.41592407 0.84499896]	[464.9211731 462.3137207 0.73123688]	[428.90682983 462.34133911 0.6860162 ]	[441.82427979 623.80596924 0.83065063]	[4.49477203e+02 7.64960754e+02 7.63247788e-01]	[503.39416504 462.29751587 0.7489447 ]	[503.25778198 618.83581543 0.85249794]	[503.34609985 762.42755127 0.79767478]	[459.82293701 213.4042511 0.97022063]	[482.83309937 213.35040283 0.94782364]	[441.67807007 213.30345154 0.87059122]	[500.82281494 210.8217926 0.81887007]	[5.00678925e+02 8.00920532e+02 7.53949225e-01]	[5.21209106e+02 7.93241028e+02 7.66366184e-01]	[5.00780914e+02 7.70150574e+02 7.03272462e-01]	[4.49503418e+02 7.93249817e+02 7.50031531e-01]	[4.34095154e+02 7.90674316e+02 7.73716211e-01]	[4.59658569e+02 7.70230591e+02 6.85464263e-01]
[470.04922485 221.19190979 0.85418218]	[464.84893799 287.85955811 0.8736971 ]	[413.50457764 287.82223511 0.8122161 ]	[398.0609436 393.04794312 0.86377931]	[387.85784912 485.40481567 0.82658124]	[523.7668457 285.27774048 0.87026525]	[541.7333374 390.48867798 0.84897333]	[544.546875 485.45077515 0.85602933]	[464.81765747 459.79592896 0.7387116 ]	[423.88845825 462.25524902 0.7023111 ]	[441.79495239 623.8260498 0.835796 ]	[4.49475555e+02 7.64975037e+02 7.63001442e-01]	[503.33297729 459.77337646 0.75137037]	[503.23730469 618.83184814 0.85444701]	[503.33660889 762.43304443 0.79644418]	[459.73358154 213.3938446 0.9676674 ]	[482.75015259 213.35110474 0.95586401]	[439.20083618 213.3106842 0.86613142]	[500.72427368 210.83224487 0.80067289]	[4.98252991e+02 7.98446838e+02 7.51878977e-01]	[5.21205444e+02 7.93234802e+02 7.68318951e-01]	[5.00774780e+02 7.70162415e+02 6.93570375e-01]	[4.49488892e+02 7.93285645e+02 7.47679472e-01]	[4.34078979e+02 7.90698364e+02 7.72946119e-01]	[4.59662292e+02 7.70248230e+02 6.87230051e-01]
[467.4838562 221.19934082 0.85626996]	[462.40979004 287.88290405 0.88692093]	[408.4458313 287.82922363 0.8075636 ]	[395.55947876 393.06478882 0.84224367]	[382.7833252 485.35079956 0.87074631]	[521.3482666 287.81011963 0.86170185]	[539.18170166 390.48892212 0.810642 ]	[544.45770264 485.3812561 0.88388991]	[462.37905884 459.78985596 0.75438023]	[423.78668213 459.81268311 0.72010434]	[441.73388672 623.80957031 0.83385682]	[4.49449158e+02 7.62485413e+02 7.60104239e-01]	[503.27978516 459.77087402 0.75765502]	[500.83557129 618.75640869 0.84406102]	[503.35070801 759.93243408 0.79215616]	[459.66110229 213.38870239 0.95918465]	[480.34881592 213.36135864 0.95944649]	[439.06903076 210.90594482 0.85097063]	[500.64797974 210.83259583 0.78519011]	[4.98253082e+02 7.98418640e+02 7.51763463e-01]	[5.21206299e+02 7.93215454e+02 7.69829869e-01]	[5.00799622e+02 7.70126587e+02 6.92424715e-01]	[4.49523804e+02 7.93253418e+02 7.46622145e-01]	[4.34094543e+02 7.90686951e+02 7.74993181e-01]	[4.59640472e+02 7.70202576e+02 6.82396173e-01]
[467.48406982 221.19949341 0.85628897]	[462.41012573 287.88485718 0.8868407 ]	[408.44442749 287.8302002 0.80765188]	[395.56307983 393.0663147 0.84322476]	[382.78601074 485.35177612 0.87019575]	[521.35046387 287.81262207 0.86129582]	[539.17657471 390.49859619 0.80988604]	[544.45684814 485.37701416 0.88450032]	[462.37588501 459.79467773 0.75446558]	[423.78100586 459.81793213 0.72156978]	[441.73538208 623.80706787 0.83365685]	[4.49447174e+02 7.64957520e+02 7.60464013e-01]	[503.27926636 459.77496338 0.75744158]	[500.84118652 618.77069092 0.84512359]	[503.34793091 759.91687012 0.79304588]	[459.66134644 213.38891602 0.95902812]	[480.34832764 213.36120605 0.95937908]	[439.06945801 210.90615845 0.85068154]	[500.64627075 210.83776855 0.78425318]	[4.98256531e+02 7.98439697e+02 7.55031049e-01]	[5.21207214e+02 7.93224731e+02 7.69537568e-01]	[5.00793213e+02 7.70115356e+02 6.95410371e-01]	[4.49502319e+02 7.93300415e+02 7.37136841e-01]	[4.34071503e+02 7.90718079e+02 7.66434133e-01]	[4.59645050e+02 7.70233459e+02 6.85866296e-01]
[464.94320679 221.16493225 0.86831993]	[462.33468628 287.86758423 0.89746499]	[405.85986328 287.81585693 0.81090117]	[393.03585815 392.98147583 0.8171488 ]	[380.32437134 485.3454895 0.88544875]	[521.27960205 287.82183838 0.85316348]	[536.71612549 392.96899414 0.81402862]	[544.39782715 482.84490967 0.91352606]	[462.32382202 462.24179077 0.76770133]	[421.34136963 462.23764038 0.73864043]	[441.68893433 621.2878418 0.82750392]	[4.46971832e+02 7.62453552e+02 7.54754484e-01]	[503.25363159 462.23733521 0.75993121]	[500.75915527 616.19677734 0.83647364]	[503.37756348 762.43255615 0.78656703]	[459.58850098 213.36306763 0.94084251]	[480.25003052 213.3338623 0.94374895]	[436.66610718 210.89234924 0.83822638]	[498.21914673 210.79733276 0.8000294 ]	[4.98259308e+02 7.98443054e+02 7.44245112e-01]	[5.21207947e+02 7.93217529e+02 7.59095252e-01]	[5.00826294e+02 7.70142639e+02 6.85835600e-01]	[4.52047607e+02 7.93336182e+02 7.37930179e-01]	[4.34113251e+02 7.90742737e+02 7.66370714e-01]	[4.59620819e+02 7.70173523e+02 6.81552708e-01]
[464.84619141 221.17893982 0.87840366]	[462.22879028 287.83535767 0.90464282]	[403.35754395 285.30895996 0.82226646]	[390.49859619 390.44827271 0.80471408]	[380.29248047 485.37606812 0.88669783]	[518.78662109 285.31765747 0.83794683]	[534.0892334 390.48654175 0.79475397]	[544.30126953 482.88308716 0.91072774]	[462.25494385 459.78900146 0.76254213]	[421.27682495 459.80117798 0.74073374]	[439.32815552 618.78222656 0.81529307]	[446.9546814 762.49487305 0.76292223]	[500.86505127 459.78344727 0.74871695]	[500.7180481 616.20257568 0.82983273]	[503.39370728 759.9375 0.78408206]	[457.13269043 213.35694885 0.92669249]	[480.15939331 213.33642578 0.93144143]	[436.55267334 210.89834595 0.82116604]	[495.6729126 210.80003357 0.77439702]	[5.00681854e+02 8.00911316e+02 7.43567050e-01]	[5.21221008e+02 7.90828369e+02 7.54966140e-01]	[5.00841705e+02 7.70122314e+02 6.83843195e-01]	[4.52046783e+02 7.93320190e+02 7.37416327e-01]	[4.34109772e+02 7.90741394e+02 7.63478100e-01]	[4.57201080e+02 7.70207642e+02 6.87226355e-01]
[462.40350342 223.66029358 0.88877851]	[459.81832886 287.83248901 0.90598363]	[400.87155151 287.81799316 0.83813429]	[387.87823486 393.01589966 0.81090212]	[380.21789551 485.38256836 0.89340073]	[518.6965332 285.28344727 0.82943434]	[529.06738281 387.94216919 0.79807311]	[541.91082764 482.84631348 0.9115743 ]	[462.19647217 462.25045776 0.7714411 ]	[421.23391724 462.27706909 0.75179565]	[439.3192749 621.2800293 0.83018553]	[446.94158936 765.00628662 0.77056134]	[500.81866455 459.81515503 0.75795543]	[500.64761353 616.18713379 0.81843662]	[503.39334106 762.51013184 0.78710538]	[454.61065674 213.38737488 0.91510767]	[477.71334839 213.35473633 0.91908526]	[431.53625488 210.8992157 0.80590391]	[493.10388184 208.34321594 0.76255286]	[5.00698151e+02 8.00937134e+02 7.39848077e-01]	[5.21243225e+02 7.93237915e+02 7.51592159e-01]	[5.00853607e+02 7.70216125e+02 6.83533370e-01]	[4.49516693e+02 7.93313477e+02 7.37642050e-01]	[4.34086334e+02 7.90734192e+02 7.58816242e-01]	[4.57197632e+02 7.70278198e+02 6.88713849e-01]
[462.33010864 221.19697571 0.90603417]	[459.77346802 287.85055542 0.90703374]	[400.82269287 287.82672119 0.84251475]	[382.83651733 393.07086182 0.84446645]	[380.20541382 482.94125366 0.90078992]	[518.64978027 285.29391479 0.81919378]	[526.52227783 387.9413147 0.81363946]	[541.87915039 482.85369873 0.91555434]	[459.81561279 459.80880737 0.76968849]	[421.19076538 462.2543335 0.75443119]	[439.30371094 616.22479248 0.82432926]	[446.94110107 765.01843262 0.76809198]	[500.77099609 459.78729248 0.74828345]	[498.1882019 608.61444092 0.82515407]	[503.40664673 764.97753906 0.78983855]	[452.04400635 213.40565491 0.9099285 ]	[477.60281372 213.34764099 0.90060377]	[431.47232056 213.35542297 0.81193334]	[490.52862549 208.33493042 0.75933915]	[5.00767029e+02 7.98438538e+02 7.42309988e-01]	[5.21306335e+02 7.90822815e+02 7.62703478e-01]	[5.00856201e+02 7.70244080e+02 6.81507885e-01]	[4.52033600e+02 7.93319336e+02 7.40738630e-01]	[4.36553894e+02 7.90750000e+02 7.57686019e-01]	[4.57181183e+02 7.70290222e+02 6.82468474e-01]
[459.78900146 223.71269226 0.90646505]	[459.61233521 287.86502075 0.89611518]	[400.64862061 287.84017944 0.86371237]	[380.3001709 393.06808472 0.87391585]	[380.09777832 482.94992065 0.91624773]	[513.61627197 285.29995728 0.8113451 ]	[526.43548584 390.48355103 0.83392131]	[541.83691406 482.82727051 0.92431527]	[459.7414856 462.31948853 0.77466261]	[418.79153442 462.38827515 0.75319999]	[439.265625 616.21685791 0.82851541]	[4.46972137e+02 7.62493225e+02 7.53547728e-01]	[500.71337891 462.27148438 0.74680704]	[498.17221069 608.6385498 0.81830585]	[503.35992432 762.49621582 0.79389268]	[444.38034058 213.44534302 0.93646348]	[470.02130127 213.37313843 0.88793999]	[423.8583374 213.36669922 0.84742743]	[485.46115112 208.34741211 0.79910576]	[5.00681519e+02 7.95890808e+02 7.19176054e-01]	[5.21228088e+02 7.90760315e+02 7.61598349e-01]	[5.00857391e+02 7.70204651e+02 7.00739384e-01]	[4.52025299e+02 7.93293762e+02 7.33753383e-01]	[4.34114624e+02 7.90696533e+02 7.41171420e-01]	[4.59632141e+02 7.70220032e+02 6.82862639e-01]
[459.72961426 223.72163391 0.90256178]	[457.20236206 287.87417603 0.88008773]	[398.2550354 287.84310913 0.86585045]	[380.28671265 393.05941772 0.87109989]	[380.10177612 485.37231445 0.90774381]	[511.06512451 285.32797241 0.81008947]	[524.01391602 387.89260864 0.84562552]	[541.84313965 482.85025024 0.92681938]	[459.70092773 462.24554443 0.78139853]	[418.77783203 462.33111572 0.76332909]	[439.23504639 613.63275146 0.82333827]	[4.49448425e+02 7.59897095e+02 7.53828347e-01]	[500.65649414 459.78286743 0.74492753]	[498.13143921 608.53277588 0.82234067]	[503.36190796 762.4644165 0.78916746]	[444.29541016 213.44384766 0.94682634]	[469.95797729 213.37615967 0.88963723]	[421.4133606 213.36073303 0.86715835]	[485.40231323 210.80108643 0.80050665]	[5.00780823e+02 7.98363281e+02 7.58546889e-01]	[5.21319336e+02 7.90766479e+02 7.90739417e-01]	[5.00807068e+02 7.70179932e+02 6.86048150e-01]	[4.52079529e+02 7.93226501e+02 7.41185844e-01]	[4.36579956e+02 7.90664612e+02 7.57091582e-01]	[4.59637695e+02 7.70087830e+02 6.79335952e-01]
[459.65148926 223.69395447 0.89218569]	[457.1343689 287.88232422 0.86760014]	[398.20291138 287.85910034 0.86555839]	[380.27737427 393.0552063 0.87941396]	[377.72674561 482.94998169 0.91075194]	[508.53366089 285.31967163 0.81543571]	[523.99267578 390.41748047 0.85448503]	[541.82873535 482.88522339 0.92535424]	[459.65890503 459.81164551 0.77790713]	[418.72311401 462.2973938 0.77175355]	[439.22738647 616.21697998 0.82543087]	[4.49430237e+02 7.57392090e+02 7.54253924e-01]	[498.26773071 459.7618103 0.74743253]	[495.67199707 608.58850098 0.80827832]	[503.35327148 764.99273682 0.79623109]	[441.8536377 213.43093872 0.95942998]	[467.41738892 213.36515808 0.89657712]	[421.35964966 213.31582642 0.8712973 ]	[485.35775757 208.34190369 0.80871379]	[5.00745483e+02 8.00935120e+02 7.40385294e-01]	[5.21296875e+02 7.93238708e+02 7.69818425e-01]	[5.00808990e+02 7.70262512e+02 6.80768669e-01]	[4.52083893e+02 7.93217468e+02 7.41932452e-01]	[4.36581390e+02 7.90669312e+02 7.57598042e-01]	[4.57210663e+02 7.67678467e+02 6.75573111e-01]
[457.2166748 223.69926453 0.88006842]	[454.62258911 287.8387146 0.84549505]	[398.14477539 287.84765625 0.85687268]	[380.21856689 393.03164673 0.88199449]	[377.69076538 485.34906006 0.90422541]	[506.00891113 285.25003052 0.82611006]	[523.9553833 387.94961548 0.85480857]	[541.79412842 482.86300659 0.92153949]	[459.61315918 462.22961426 0.75730014]	[418.70181274 462.33798218 0.75532264]	[439.23254395 618.7713623 0.83210433]	[4.49437653e+02 7.59874207e+02 7.52982616e-01]	[498.20037842 459.76480103 0.72505128]	[495.62884521 608.58294678 0.8148663 ]	[503.34469604 764.98114014 0.79293895]	[441.78344727 213.43554688 0.96889448]	[464.91564941 213.3656311 0.90509832]	[421.28051758 210.88124084 0.86870009]	[482.91714478 208.31819153 0.7891162 ]	[5.00745575e+02 8.00968140e+02 7.11036980e-01]	[5.21320496e+02 7.93232117e+02 7.55811989e-01]	[5.00789459e+02 7.70231628e+02 6.76484883e-01]	[4.52073822e+02 7.93239502e+02 7.41297126e-01]	[4.36560272e+02 7.90666809e+02 7.54826486e-01]	[4.59623993e+02 7.67678467e+02 6.78569376e-01]
[457.13818359 221.19911194 0.87480605]	[454.57162476 285.30178833 0.83780766]	[398.13687134 285.32907104 0.85339952]	[380.17318726 393.02877808 0.87984651]	[377.63314819 485.3977356 0.89680147]	[505.934021 282.73681641 0.84386218]	[523.94726562 387.95254517 0.85384411]	[541.77734375 482.83770752 0.92034549]	[457.20916748 462.24700928 0.76408201]	[418.6940918 462.36132812 0.7580182 ]	[439.22070312 613.70233154 0.83645296]	[449.47824097 754.82836914 0.77428716]	[495.69021606 459.78207397 0.7277987 ]	[495.62197876 608.55718994 0.82232231]	[503.3989563 762.48626709 0.78107601]	[441.72363281 213.42280579 0.97264373]	[462.45812988 213.33694458 0.91385412]	[421.24087524 210.82870483 0.85679209]	[482.81771851 208.24978638 0.80676901]	[4.98238403e+02 8.03464966e+02 7.02603757e-01]	[5.21203369e+02 7.93305847e+02 7.22398698e-01]	[5.03285614e+02 7.70158813e+02 6.86938405e-01]	[4.52049194e+02 7.93264465e+02 7.62822449e-01]	[4.34113495e+02 7.90659180e+02 7.88762510e-01]	[4.59671631e+02 7.67578674e+02 6.98093474e-01]
[457.13833618 221.1991272 0.87480605]	[454.57522583 285.30175781 0.83788419]	[398.13772583 285.3288269 0.8532716 ]	[380.16348267 393.03872681 0.88116145]	[377.63238525 485.3918457 0.89744902]	[505.93582153 282.73654175 0.84350026]	[523.95141602 390.41717529 0.85287005]	[541.77789307 482.8399353 0.92050433]	[457.21353149 462.24588013 0.76326412]	[418.68869019 462.35775757 0.75609076]	[439.22244263 613.70904541 0.83632112]	[449.47424316 754.83850098 0.77270126]	[498.12866211 459.78024292 0.72918272]	[495.64169312 608.59796143 0.81886512]	[503.39266968 762.51531982 0.78154898]	[441.72369385 213.4230957 0.97270972]	[462.45791626 213.3367157 0.9138428 ]	[421.24087524 210.8311615 0.85691488]	[482.81820679 208.25036621 0.80719364]	[4.98240509e+02 8.03478882e+02 7.02516794e-01]	[5.21202698e+02 7.93317322e+02 7.21458435e-01]	[5.03277985e+02 7.70183167e+02 6.87286496e-01]	[4.52053619e+02 7.93272278e+02 7.60183036e-01]	[4.34117615e+02 7.90666321e+02 7.86384821e-01]	[4.59668365e+02 7.67583923e+02 6.95857704e-01]
[457.09381104 221.18928528 0.86975318]	[449.52441406 285.29260254 0.82923955]	[398.06204224 287.81695557 0.84333616]	[380.14483643 393.02807617 0.88629317]	[377.5909729 485.39456177 0.89264464]	[503.47857666 282.69750977 0.86003083]	[523.90997314 387.90643311 0.85031849]	[541.76379395 482.84790039 0.91686833]	[457.16052246 462.2805481 0.75192839]	[418.64880371 462.40155029 0.74095917]	[439.22558594 616.25726318 0.83458883]	[449.49639893 757.31713867 0.76465029]	[495.66174316 459.79852295 0.72164726]	[495.6479187 608.60693359 0.81533957]	[503.38464355 764.98181152 0.7812888 ]	[441.69247437 213.41467285 0.97390938]	[462.4090271 213.32733154 0.92049742]	[421.19946289 210.80691528 0.86455262]	[482.7571106 205.76963806 0.80160576]	[5.00769409e+02 8.06019897e+02 6.73083067e-01]	[5.21329590e+02 7.95796509e+02 6.79157197e-01]	[5.00812164e+02 7.70205505e+02 7.01119542e-01]	[4.52002991e+02 7.93262390e+02 7.55153656e-01]	[4.34083801e+02 7.90648376e+02 7.72520602e-01]	[4.59707214e+02 7.67594788e+02 6.99090719e-01]
[454.63522339 221.18125916 0.86461496]	[449.43582153 285.28967285 0.83137131]	[398.0177002 287.81707764 0.83536303]	[380.13031006 393.01296997 0.88092041]	[377.56771851 485.38546753 0.89067101]	[503.42562866 282.68643188 0.86928815]	[523.86834717 387.90762329 0.85695112]	[541.75488281 482.87698364 0.9138757 ]	[457.1506958 462.28796387 0.74811643]	[418.644104 462.40509033 0.73807663]	[439.21813965 618.75683594 0.83164334]	[4.49501526e+02 7.57355652e+02 7.55187333e-01]	[495.64660645 459.80389404 0.72048819]	[495.63299561 611.14569092 0.79505777]	[503.31396484 765.01275635 0.7781918 ]	[439.33197021 213.41677856 0.97370565]	[462.35427856 213.32662964 0.92995167]	[421.14471436 210.8518219 0.87364137]	[480.36260986 205.79026794 0.79287505]	[4.98252502e+02 8.06039856e+02 6.50936484e-01]	[5.21260071e+02 7.95861450e+02 6.59793198e-01]	[5.00760040e+02 7.70243164e+02 6.75376534e-01]	[4.49480164e+02 7.93235474e+02 7.61170328e-01]	[4.34060455e+02 7.90632568e+02 7.67427444e-01]	[4.59728027e+02 7.67636292e+02 6.92687392e-01]
[454.6348877 221.1809845 0.86458111]	[449.43276978 285.28857422 0.83160347]	[398.0171814 287.81616211 0.83510995]	[380.12738037 393.01577759 0.88182682]	[377.57278442 485.39169312 0.89053065]	[503.42227173 282.68518066 0.86991012]	[523.86499023 387.91610718 0.85711575]	[541.75744629 482.87628174 0.91392893]	[457.15744019 462.27557373 0.7488479 ]	[418.64987183 462.39752197 0.73902184]	[439.21591187 618.7567749 0.83108443]	[4.49491241e+02 7.57342407e+02 7.56594062e-01]	[495.65353394 459.78884888 0.72179294]	[495.63018799 611.13146973 0.79620498]	[503.31219482 765.01135254 0.77739573]	[439.33190918 213.41680908 0.97377926]	[462.35406494 213.32688904 0.92996889]	[421.14523315 210.85145569 0.87380457]	[480.36083984 205.78981018 0.79199487]	[4.98256927e+02 8.06044067e+02 6.43639147e-01]	[5.21263306e+02 7.95865601e+02 6.52721167e-01]	[5.00751129e+02 7.70247498e+02 6.74324512e-01]	[4.49493225e+02 7.93228760e+02 7.62955427e-01]	[4.34068939e+02 7.90630615e+02 7.69443810e-01]	[4.59715057e+02 7.67624329e+02 6.92590892e-01]
[454.5428772 221.19816589 0.85678458]	[444.44470215 287.79116821 0.84548044]	[395.54266357 287.87731934 0.8252005 ]	[380.0916748 393.02127075 0.87952209]	[377.52676392 485.41516113 0.87359095]	[503.34002686 282.6925354 0.87705493]	[523.80224609 387.93054199 0.85613441]	[541.74041748 482.86691284 0.90665036]	[457.09713745 462.3843689 0.7341879 ]	[418.60244751 464.92694092 0.7312482 ]	[439.2336731 618.83044434 0.83291835]	[4.52041718e+02 7.62488525e+02 7.45230913e-01]	[495.60665894 462.28872681 0.72301638]	[490.51025391 611.16009521 0.77850276]	[503.33535767 767.60211182 0.81556064]	[439.27761841 213.42510986 0.97884607]	[462.28851318 213.35040283 0.9486745 ]	[418.80273438 213.32687378 0.86899424]	[480.2532959 210.77786255 0.80980182]	[5.00814850e+02 8.06109375e+02 7.18958199e-01]	[5.21344360e+02 7.98386780e+02 7.04814017e-01]	[5.00740723e+02 7.72796265e+02 6.79660261e-01]	[4.49501495e+02 7.93270569e+02 7.14686275e-01]	[4.34092438e+02 7.90652710e+02 7.31334567e-01]	[4.59796722e+02 7.70160339e+02 6.87813163e-01]
[452.06100464 223.68580627 0.85501748]	[444.43301392 287.81576538 0.84868848]	[395.53271484 290.34606934 0.82470655]	[380.0894165 395.51416016 0.89065039]	[377.49874878 485.48220825 0.85993928]	[503.32046509 282.71218872 0.87812155]	[523.75726318 387.92886353 0.85957056]	[541.72686768 482.87585449 0.90235347]	[457.06689453 462.38827515 0.72923744]	[418.59310913 464.94296265 0.72714764]	[439.21258545 621.27587891 0.83492815]	[4.52049774e+02 7.62451111e+02 7.28063703e-01]	[493.08856201 462.28845215 0.71587139]	[490.53881836 616.19799805 0.7667141 ]	[503.26663208 767.6463623 0.82140899]	[439.25259399 213.44961548 0.98094362]	[462.27096558 213.3777771 0.95557123]	[418.76672363 213.33753967 0.86604238]	[480.24536133 210.80047607 0.81380779]	[5.00769897e+02 8.06122498e+02 6.93682194e-01]	[5.21253967e+02 7.98442993e+02 6.90091968e-01]	[4.98245453e+02 7.75274109e+02 6.76103592e-01]	[4.52065582e+02 7.95796814e+02 6.78259075e-01]	[4.36570923e+02 7.90751038e+02 7.12194383e-01]	[4.59790253e+02 7.70131104e+02 6.56797349e-01]
[452.0592041 223.68629456 0.85513043]	[444.43301392 287.81573486 0.84883606]	[395.53323364 290.34860229 0.82489276]	[380.09317017 395.51730347 0.89109004]	[377.496521 485.48733521 0.8584637 ]	[503.32046509 282.71136475 0.87818098]	[521.43499756 387.93078613 0.85968417]	[541.72253418 482.87826538 0.90199751]	[457.06530762 462.38320923 0.73018932]	[418.59683228 464.93511963 0.72924513]	[439.2013855 618.83764648 0.83564436]	[4.52050781e+02 7.62458496e+02 7.30095446e-01]	[493.08093262 462.28390503 0.71600461]	[490.55718994 616.2444458 0.77190638]	[503.26397705 767.65026855 0.82189226]	[439.25097656 213.44961548 0.98104 ]	[462.26901245 213.3780365 0.95589519]	[418.76290894 213.33511353 0.86643273]	[480.24273682 210.80044556 0.81251889]	[5.00751068e+02 8.06124512e+02 6.95596874e-01]	[5.21243835e+02 8.00919128e+02 6.90691292e-01]	[4.98250061e+02 7.75276550e+02 6.77293479e-01]	[4.52050018e+02 7.95799866e+02 6.81956887e-01]	[4.36561890e+02 7.90747925e+02 7.14120686e-01]	[4.59795502e+02 7.70139771e+02 6.60855234e-01]
[452.04049683 226.26548767 0.85404468]	[446.86462402 287.84036255 0.84485328]	[395.56085205 290.37380981 0.83184046]	[377.75158691 395.54043579 0.89445508]	[375.10269165 485.48733521 0.85496092]	[503.31613159 282.72647095 0.87685221]	[521.41253662 390.41384888 0.8656286 ]	[541.69610596 482.91989136 0.89391613]	[454.65344238 462.3444519 0.73966134]	[418.57196045 464.88101196 0.73827189]	[439.15057373 618.84228516 0.83586967]	[4.52043396e+02 7.62510010e+02 7.34499931e-01]	[493.10571289 462.26824951 0.72391778]	[490.5201416 613.69207764 0.77394331]	[500.89553833 770.09381104 0.8177588 ]	[439.2142334 213.55308533 0.98535073]	[462.25460815 213.45509338 0.96193171]	[418.70321655 213.46835327 0.87666154]	[480.24679565 210.87414551 0.82403117]	[5.00756409e+02 8.08531860e+02 6.55644596e-01]	[5.21262634e+02 8.00939392e+02 6.77429497e-01]	[4.98180878e+02 7.77850586e+02 6.76167190e-01]	[4.52024567e+02 7.95824219e+02 6.88781261e-01]	[4.34097229e+02 7.90741882e+02 7.19448507e-01]	[4.59785614e+02 7.70185425e+02 6.77931845e-01]
[449.49575806 228.79762268 0.85226524]	[444.40679932 290.41650391 0.86270714]	[395.52929688 292.89367676 0.83740199]	[377.74411011 398.04220581 0.90842128]	[375.07305908 490.53787231 0.8332206 ]	[503.28009033 285.28485107 0.86569881]	[521.3515625 390.46911621 0.86205125]	[539.31195068 482.96548462 0.8845225 ]	[454.60098267 464.85623169 0.72650969]	[416.16912842 467.43026733 0.72417289]	[439.07452393 621.30218506 0.8223058 ]	[4.52077179e+02 7.62511536e+02 7.43925393e-01]	[493.05096436 462.35192871 0.7175293 ]	[487.98471069 616.28253174 0.77584875]	[500.86328125 770.25360107 0.8002336 ]	[439.16995239 215.9148407 0.97795922]	[462.20928955 213.51066589 0.96290493]	[418.63821411 213.53631592 0.87329113]	[480.21640015 213.31906128 0.84298247]	[4.98207123e+02 8.08731323e+02 5.84987283e-01]	[5.18788757e+02 8.06091248e+02 6.29158497e-01]	[4.95683563e+02 7.83026489e+02 6.50462151e-01]	[4.49503052e+02 7.98400391e+02 6.77540660e-01]	[4.34052582e+02 7.90787964e+02 6.99530661e-01]	[4.59784180e+02 7.70169067e+02 6.88232541e-01]
[446.97357178 233.82675171 0.88264847]	[444.34683228 293.00933838 0.9012903 ]	[393.05410767 295.44552612 0.84735423]	[377.67834473 398.23834229 0.92019647]	[374.98117065 495.64971924 0.83034807]	[500.88183594 290.44458008 0.86684716]	[521.32299805 395.60604858 0.87316489]	[539.24499512 490.49069214 0.83567905]	[452.08328247 470.04260254 0.70616722]	[416.11212158 475.15853882 0.72022808]	[434.08786011 623.93365479 0.81083542]	[4.54558655e+02 7.64969421e+02 7.56029129e-01]	[490.50674438 467.45324707 0.70485818]	[487.91247559 623.89044189 0.81007153]	[503.28091431 775.29754639 0.79220992]	[439.09902954 216.12265015 0.93268192]	[459.84475708 216.02383423 0.94877625]	[418.56854248 216.12728882 0.84606892]	[480.22125244 213.49424744 0.87121892]	[5.03371490e+02 8.11203674e+02 6.76251352e-01]	[5.21373169e+02 8.08550659e+02 7.20114231e-01]	[4.98153687e+02 7.88080322e+02 6.86157763e-01]	[4.46936829e+02 7.95799805e+02 7.03144729e-01]	[4.34023315e+02 7.90709351e+02 7.20851719e-01]	[4.59824890e+02 7.70224487e+02 7.05817223e-01]
[446.91213989 233.91433716 0.90121853]	[444.32110596 295.43606567 0.91917753]	[393.03347778 295.52926636 0.85086989]	[377.65008545 400.74478149 0.91100156]	[372.54052734 498.12835693 0.83201748]	[500.85827637 292.97634888 0.88370228]	[521.28924561 398.0536499 0.87484819]	[539.20037842 493.04116821 0.82667154]	[449.49450684 475.10919189 0.71601439]	[413.58773804 477.70550537 0.71902734]	[431.47369385 623.95410156 0.80647874]	[454.57678223 767.49627686 0.76917678]	[487.94723511 472.54580688 0.71430361]	[485.45291138 623.94329834 0.82341611]	[503.2901001 780.41186523 0.78120792]	[436.68655396 218.57550049 0.90960866]	[459.79962158 216.12217712 0.94198805]	[416.14910889 216.13716125 0.84306705]	[480.18667603 213.54473877 0.86524767]	[5.05874084e+02 8.11292053e+02 7.05538034e-01]	[5.23848938e+02 8.08640137e+02 7.60723889e-01]	[4.98161743e+02 7.90605225e+02 6.84460640e-01]	[4.46908417e+02 7.93323425e+02 6.94986224e-01]	[4.34028198e+02 7.90675598e+02 7.10547268e-01]	[4.59835083e+02 7.72774109e+02 6.99702084e-01]
[444.40234375 236.51376343 0.92529035]	[444.30728149 298.05224609 0.92530006]	[393.00079346 298.17282104 0.85581166]	[377.63085938 405.82723999 0.88357955]	[367.39855957 503.24545288 0.86206931]	[500.88796997 295.60498047 0.91335738]	[521.18231201 400.634552 0.88946074]	[536.68310547 498.22775269 0.84623367]	[446.9559021 480.23272705 0.74404991]	[413.51879883 482.77700806 0.72708952]	[428.97814941 626.50952148 0.81532168]	[454.56173706 767.48620605 0.78467762]	[485.43017578 480.16448975 0.75747776]	[485.42254639 626.47393799 0.83418453]	[503.28302002 780.40148926 0.79891539]	[436.61965942 226.25634766 0.88258433]	[459.709198 223.69892883 0.90281332]	[416.12191772 223.73620605 0.7889064 ]	[480.14596558 216.11930847 0.85662764]	[5.03431549e+02 8.11362366e+02 7.69488037e-01]	[5.23867249e+02 8.08708069e+02 8.04162741e-01]	[4.95671997e+02 7.90615356e+02 7.04177976e-01]	[4.44360107e+02 7.93245728e+02 7.23207951e-01]	[4.31511841e+02 7.90622009e+02 7.22076118e-01]	[4.59809113e+02 7.72769287e+02 7.22945333e-01]
[444.42288208 239.06317139 0.90277749]	[441.90786743 300.67306519 0.90570807]	[392.99526978 300.72518921 0.83169651]	[377.59588623 408.40875244 0.86832839]	[367.35079956 503.37643433 0.85536969]	[500.85162354 298.20825195 0.91028541]	[521.20709229 403.28448486 0.86409378]	[536.65899658 500.76318359 0.85599768]	[446.88644409 482.77023315 0.74994463]	[410.95446777 482.89544678 0.71652436]	[426.37542725 626.61578369 0.80541712]	[452.03167725 762.47296143 0.76271927]	[485.38833618 480.29608154 0.77335781]	[485.49499512 629.06494141 0.81424046]	[503.29452515 788.09759521 0.8257134 ]	[436.65774536 231.35913086 0.90921879]	[459.70962524 228.84846497 0.91076803]	[416.13772583 231.32362366 0.79847598]	[480.12094116 221.14390564 0.81059682]	[5.05902222e+02 8.21519104e+02 7.33035266e-01]	[5.23910645e+02 8.13800232e+02 7.75961637e-01]	[4.95660217e+02 7.93354248e+02 6.70520186e-01]	[4.46892792e+02 7.90830261e+02 7.34613836e-01]	[4.34025452e+02 7.90603760e+02 7.27936864e-01]	[4.59761902e+02 7.70168884e+02 6.80897772e-01]
[444.38146973 241.6849823 0.87424344]	[441.90939331 303.28726196 0.88139015]	[390.45367432 305.78222656 0.80609089]	[377.55395508 413.50827026 0.86106479]	[364.80847168 505.87411499 0.84381205]	[500.84677124 300.74819946 0.8900305 ]	[521.22021484 405.8475647 0.85677129]	[534.17608643 503.23907471 0.85459286]	[444.43338013 482.88638306 0.7470504 ]	[408.42553711 485.40270996 0.70445848]	[423.88540649 629.10595703 0.81462008]	[452.04190063 759.91497803 0.76074392]	[485.362854 482.80871582 0.7698282 ]	[487.92318726 631.69189453 0.79444772]	[503.32229614 788.09014893 0.8251487 ]	[436.67041016 233.91400146 0.9403578 ]	[459.66174316 233.85125732 0.93333077]	[416.13400269 231.37199402 0.8182826 ]	[477.65097046 226.30577087 0.79181278]	[5.05914673e+02 8.24085938e+02 7.64386475e-01]	[5.23932556e+02 8.13863281e+02 7.61995673e-01]	[4.98152649e+02 7.93326233e+02 6.82835996e-01]	[4.46882202e+02 7.90811401e+02 7.33439803e-01]	[4.31555786e+02 7.88226624e+02 7.29756355e-01]	[4.59798523e+02 7.67683044e+02 6.67947114e-01]
[444.38238525 249.35374451 0.87585032]	[441.87081909 310.94418335 0.89269352]	[387.88452148 310.97671509 0.81559563]	[377.55209351 418.59024048 0.89757502]	[362.32504272 511.06735229 0.82470846]	[500.79589844 308.34527588 0.85551155]	[521.19445801 408.39755249 0.84558213]	[534.17883301 503.44592285 0.83880472]	[444.4385376 485.43273926 0.74054939]	[408.44116211 487.98382568 0.69322109]	[423.92276001 634.24041748 0.79169005]	[446.98043823 757.35772705 0.76433438]	[485.36236572 482.93682861 0.75889754]	[487.96685791 639.37225342 0.79603267]	[503.35025024 790.68664551 0.8265081 ]	[436.59356689 236.48377991 0.9357537 ]	[459.66918945 234.02018738 0.94889688]	[416.03833008 236.49116516 0.83384812]	[477.69506836 231.41720581 0.82527769]	[5.08454254e+02 8.29092896e+02 7.76692867e-01]	[5.24005371e+02 8.21453613e+02 7.67628670e-01]	[4.98197968e+02 8.00998535e+02 6.72748983e-01]	[4.46945984e+02 7.90752197e+02 7.29245305e-01]	[4.34060303e+02 7.88213806e+02 7.26226807e-01]	[4.59674896e+02 7.67573730e+02 6.59214914e-01]
[444.32577515 254.3964386 0.91680098]	[441.86276245 313.54275513 0.92121297]	[387.91738892 316.00064087 0.84007502]	[377.53213501 421.1499939 0.90798086]	[362.31381226 518.72314453 0.85704219]	[500.75341797 313.41137695 0.87056744]	[518.75219727 413.55517578 0.83619291]	[534.17907715 505.99276733 0.81698 ]	[444.43920898 493.08798218 0.72723448]	[408.43740845 495.69192505 0.69718164]	[423.8107605 641.81335449 0.82876766]	[449.472229 754.84466553 0.77877504]	[485.40371704 490.51104736 0.73745334]	[487.97192383 644.42248535 0.81713092]	[503.44067383 790.75018311 0.8125397 ]	[434.10131836 239.0695343 0.89613169]	[459.64068604 236.57659912 0.93821079]	[413.55422974 239.05638123 0.81169695]	[477.68765259 233.96569824 0.84858572]	[5.08506989e+02 8.29248962e+02 7.94410229e-01]	[5.26427673e+02 8.26526794e+02 8.00122380e-01]	[5.00733582e+02 8.03507080e+02 6.79440618e-01]	[4.46933380e+02 7.93218079e+02 7.39764631e-01]	[4.34050171e+02 7.90623413e+02 7.48362005e-01]	[4.59738617e+02 7.65051514e+02 6.84630156e-01]
[444.32556152 254.39634705 0.91693461]	[441.86206055 313.54046631 0.92118675]	[387.91726685 316.00082397 0.83970916]	[377.54110718 421.1423645 0.90864694]	[362.31564331 518.71990967 0.85576677]	[500.74975586 313.40637207 0.869519 ]	[518.75189209 413.54660034 0.83449459]	[534.18286133 505.990448 0.81683898]	[444.43984985 493.10272217 0.72701246]	[408.44821167 498.15332031 0.69811606]	[423.80838013 641.80627441 0.82874471]	[449.46368408 754.82623291 0.78282863]	[485.40301514 490.52481079 0.73684627]	[487.97903442 644.4354248 0.81661028]	[503.42755127 790.73962402 0.81659526]	[434.10171509 239.06948853 0.8961243 ]	[459.64123535 236.57679749 0.93811673]	[413.5539856 239.05380249 0.81169468]	[477.68734741 233.96511841 0.84839022]	[5.08500793e+02 8.29248596e+02 7.97549129e-01]	[5.26425720e+02 8.26525635e+02 8.00657570e-01]	[5.00723755e+02 8.03502075e+02 6.77740097e-01]	[4.46909271e+02 7.90804016e+02 7.47800410e-01]	[4.34046600e+02 7.90590149e+02 7.47092426e-01]	[4.59731812e+02 7.65029846e+02 6.84812427e-01]
[444.33166504 254.5819397 0.93218136]	[441.83227539 316.09048462 0.94389153]	[387.88458252 318.56625366 0.85437906]	[377.48922729 421.37762451 0.88491225]	[362.30169678 521.27929688 0.88474393]	[500.72125244 315.97979736 0.89886832]	[521.1630249 418.54922485 0.87491119]	[534.14501953 513.59674072 0.80930591]	[444.37261963 498.16769409 0.75035143]	[405.91110229 500.68655396 0.71606916]	[421.34158325 639.32562256 0.84070665]	[446.9442749 754.80462646 0.79114389]	[482.9647522 495.67254639 0.75775099]	[485.46795654 646.9307251 0.82424206]	[503.48654175 793.23791504 0.80581301]	[434.11856079 241.70089722 0.87379873]	[459.62173462 239.20294189 0.90574443]	[413.52297974 239.13218689 0.79877788]	[477.5965271 236.4908905 0.81703913]	[5.05984802e+02 8.31736389e+02 7.86974490e-01]	[5.24000122e+02 8.29054932e+02 8.04304838e-01]	[5.00824677e+02 8.03557129e+02 6.86632574e-01]	[4.44429321e+02 7.90809814e+02 7.49813974e-01]	[4.31533722e+02 7.88231506e+02 7.44121015e-01]	[4.59707397e+02 7.64970154e+02 6.92905784e-01]
[441.89642334 257.10473633 0.93770146]	[441.82495117 318.64736938 0.93991417]	[387.88439941 318.7671814 0.84401244]	[375.11877441 426.37631226 0.85284579]	[362.27914429 523.7779541 0.89455903]	[500.73989868 318.53482056 0.92024565]	[518.73370361 418.78085327 0.88871253]	[534.18011475 518.71075439 0.83287323]	[444.35449219 500.74520874 0.77255368]	[405.85244751 500.8302002 0.73909366]	[421.34106445 641.92785645 0.85324961]	[446.91549683 754.80084229 0.7984727 ]	[482.95925903 500.69934082 0.78278321]	[487.94778442 647.05371094 0.81621581]	[5.05896545e+02 7.95846619e+02 7.89336801e-01]	[434.07565308 249.33609009 0.86860919]	[457.20672607 246.79295349 0.88561124]	[413.53579712 246.79605103 0.77139592]	[475.10266113 239.10015869 0.79289448]	[5.08533325e+02 8.34323425e+02 7.41419077e-01]	[5.26454956e+02 8.29262085e+02 7.98350215e-01]	[5.00869934e+02 8.08571838e+02 7.14345813e-01]	[4.44425781e+02 7.90806519e+02 7.44530797e-01]	[4.31535278e+02 7.88224365e+02 7.42245793e-01]	[4.59694427e+02 7.62466064e+02 7.02162147e-01]
[441.88076782 267.30001831 0.89211029]	[441.75097656 326.35412598 0.89776015]	[382.85336304 328.93252563 0.8198784 ]	[377.49768066 436.56585693 0.85862231]	[362.28204346 526.46148682 0.84609056]	[500.662323 323.73580933 0.86438501]	[518.75457764 426.37908936 0.84939539]	[534.09613037 523.82336426 0.8514111 ]	[444.29797363 503.40411377 0.77414644]	[403.32901001 505.87612915 0.73693419]	[421.3296814 646.97741699 0.8738088 ]	[446.93292236 757.32769775 0.7910924 ]	[482.91641235 503.34875488 0.78413677]	[490.54074097 657.30609131 0.77207106]	[5.05927338e+02 8.06008179e+02 7.82067657e-01]	[434.03268433 254.57737732 0.91940558]	[457.16491699 254.46769714 0.92405707]	[410.96786499 254.45857239 0.8145901 ]	[475.06646729 249.37696838 0.77460784]	[5.11045013e+02 8.42040283e+02 7.14440882e-01]	[5.26529602e+02 8.34311157e+02 7.69478142e-01]	[5.00876862e+02 8.11164734e+02 7.02190578e-01]	[4.46885529e+02 7.93348755e+02 7.09149837e-01]	[4.31552002e+02 7.90708069e+02 7.37659574e-01]	[4.59714630e+02 7.62490662e+02 7.25300372e-01]
[441.84103394 272.45202637 0.92847592]	[441.77877808 333.95245361 0.9123081 ]	[385.33703613 334.04867554 0.84048796]	[377.54586792 439.15356445 0.90104306]	[362.32754517 534.17663574 0.81660652]	[500.662323 328.89874268 0.83999389]	[518.74841309 434.0760498 0.85095072]	[534.11773682 526.40472412 0.82893354]	[441.92425537 505.98416138 0.75769442]	[403.30230713 508.50558472 0.71951556]	[421.34246826 647.15545654 0.85872859]	[446.95843506 757.30603027 0.78828889]	[482.91784668 505.91177368 0.76991075]	[490.5043335 662.35809326 0.79057008]	[5.05970734e+02 8.11137756e+02 7.97878981e-01]	[431.49627686 257.1333313 0.89702278]	[457.15359497 256.99990845 0.92239481]	[408.43920898 257.01452637 0.81904691]	[475.10290527 251.93470764 0.80266762]	[5.11030884e+02 8.49750549e+02 7.86085844e-01]	[5.26488220e+02 8.44593079e+02 7.67023206e-01]	[5.03286194e+02 8.16364075e+02 6.86963201e-01]	[4.46957733e+02 7.93317200e+02 7.02526271e-01]	[4.34098572e+02 7.90701843e+02 7.43814468e-01]	[4.59737885e+02 7.62418640e+02 7.20840037e-01]
[441.84701538 274.99966431 0.94220322]	[441.76824951 336.45230103 0.93734157]	[385.3414917 336.59399414 0.85904717]	[377.50042725 441.70141602 0.90360713]	[362.29226685 539.30395508 0.85813773]	[498.25375366 333.94512939 0.84897667]	[518.74932861 439.15814209 0.88968569]	[534.10144043 534.09710693 0.8069759 ]	[444.30755615 511.06140137 0.74586016]	[403.35934448 513.58636475 0.70933127]	[421.3961792 649.60327148 0.84622997]	[452.01693726 762.46063232 0.77993053]	[482.92453003 511.01260376 0.75590801]	[487.95965576 664.8918457 0.81537724]	[5.05970978e+02 8.13790955e+02 7.79471517e-01]	[431.51742554 259.68087769 0.87682122]	[457.14306641 257.20239258 0.89842361]	[408.41967773 257.16592407 0.81841886]	[472.60681152 254.47825623 0.8208425 ]	[5.05993164e+02 8.52388977e+02 7.44709194e-01]	[5.24010742e+02 8.49740479e+02 7.88216472e-01]	[5.03330078e+02 8.26552490e+02 6.72476411e-01]	[4.49484344e+02 8.00943970e+02 6.64709926e-01]	[4.34095215e+02 7.93242981e+02 7.06051826e-01]	[4.59830383e+02 7.65015015e+02 7.26479292e-01]
[441.81256104 277.51055908 0.95258087]	[441.75378418 336.62646484 0.95007795]	[385.35903931 339.10662842 0.86421263]	[377.49957275 441.88668823 0.89002311]	[362.27288818 541.78466797 0.87624925]	[498.23809814 336.51791382 0.8810457 ]	[518.73980713 441.71481323 0.89646804]	[531.60906982 539.18933105 0.83393192]	[444.32681274 518.67993164 0.75523615]	[405.83114624 518.74145508 0.7217983 ]	[423.82324219 649.57849121 0.84259915]	[454.54241943 764.95129395 0.78236884]	[482.93478394 518.66558838 0.76800472]	[485.47860718 664.98876953 0.82932818]	[5.05945282e+02 8.21468140e+02 7.50206351e-01]	[431.47772217 264.77346802 0.85101855]	[457.09661865 262.22653198 0.86517948]	[408.4046936 259.72573853 0.79494232]	[472.52230835 257.0375061 0.82446164]	[5.05953247e+02 8.54871948e+02 7.06977904e-01]	[5.23971619e+02 8.52233765e+02 7.80627787e-01]	[5.03334198e+02 8.29231445e+02 6.75904989e-01]	[4.52064575e+02 8.03534363e+02 6.36123598e-01]	[4.36576202e+02 7.93330200e+02 6.70467973e-01]	[4.62208832e+02 7.65042603e+02 7.37420022e-01]
[441.775177 277.70977783 0.94773084]	[441.78222656 339.16934204 0.9434883 ]	[385.39685059 339.2925415 0.84714717]	[375.07354736 444.41262817 0.85931748]	[359.80627441 541.89941406 0.90232337]	[500.67074585 339.04476929 0.90710896]	[518.69598389 441.87533569 0.87921995]	[531.57580566 541.71850586 0.85554218]	[444.30795288 521.20404053 0.76975203]	[403.37719727 521.26226807 0.74067241]	[426.34259033 654.71484375 0.80391711]	[454.57315063 764.97784424 0.79614604]	[482.91934204 518.76251221 0.78091627]	[487.94110107 667.48669434 0.8269462 ]	[5.05904724e+02 8.16390076e+02 7.63171434e-01]	[428.99191284 272.37112427 0.86991966]	[454.6506958 269.8699646 0.86629343]	[408.41497803 267.33627319 0.76768535]	[470.01547241 259.60305786 0.80213571]	[5.05931396e+02 8.54881653e+02 6.98915839e-01]	[5.23939331e+02 8.52234924e+02 7.66393065e-01]	[5.03283081e+02 8.29127380e+02 6.69313729e-01]	[4.54555878e+02 8.03549072e+02 6.53514802e-01]	[4.36612518e+02 7.93332275e+02 6.89669490e-01]	[4.62211151e+02 7.65067871e+02 7.42740035e-01]
[441.77416992 280.22436523 0.92428875]	[441.75369263 341.73745728 0.92417252]	[385.3477478 344.31646729 0.82199472]	[375.05838013 446.9697876 0.8394832 ]	[359.80523682 544.37658691 0.900029 ]	[500.66738892 339.23828125 0.90322727]	[518.71044922 444.43743896 0.84887892]	[531.53613281 544.32366943 0.86260104]	[444.31091309 521.36291504 0.7801187 ]	[405.82263184 523.81866455 0.74076259]	[426.37857056 654.74969482 0.80704969]	[454.58810425 762.50177002 0.79368639]	[482.88061523 521.34350586 0.79896343]	[485.50106812 667.66418457 0.8104412 ]	[5.05948456e+02 8.26580994e+02 7.66280532e-01]	[431.46807861 274.92660522 0.90045345]	[454.58920288 272.44723511 0.87647748]	[408.46398926 272.44641113 0.78328824]	[469.95407104 262.17657471 0.77585363]	[5.05882904e+02 8.62532593e+02 7.22522497e-01]	[5.23914551e+02 8.54898926e+02 7.64118850e-01]	[5.03326202e+02 8.31783081e+02 6.89817011e-01]	[4.54631134e+02 8.03497314e+02 6.80527866e-01]	[4.36684601e+02 7.93316772e+02 7.16694295e-01]	[4.62216614e+02 7.65023621e+02 7.44724393e-01]
[441.78460693 287.86941528 0.91068852]	[441.71853638 346.80618286 0.90206045]	[382.84194946 349.43881226 0.82542986]	[375.0880127 452.02130127 0.84025276]	[359.78683472 544.46356201 0.88843977]	[498.24282837 341.76608276 0.87356848]	[518.69915771 449.48999023 0.83506507]	[529.06921387 544.39263916 0.85492951]	[444.30993652 523.87481689 0.77544087]	[403.37927246 523.90997314 0.73901331]	[426.37680054 659.80065918 0.81327796]	[454.61502075 762.48968506 0.79571623]	[482.8762207 523.86206055 0.78997254]	[487.99359131 675.25189209 0.77200341]	[5.05868927e+02 8.31795044e+02 7.75082171e-01]	[428.99475098 277.46652222 0.91320235]	[454.6368103 275.0355835 0.90755904]	[408.45748901 275.08056641 0.828179 ]	[467.48205566 272.36099243 0.76829952]	[5.05977478e+02 8.70208252e+02 7.39035904e-01]	[5.23978210e+02 8.65099243e+02 7.53328443e-01]	[5.00863525e+02 8.44543457e+02 6.48473024e-01]	[4.57117889e+02 8.03492310e+02 6.75184369e-01]	[4.39117889e+02 7.93311462e+02 7.18503237e-01]	[4.62211212e+02 7.65005615e+02 7.64712691e-01]
[441.76370239 292.96871948 0.93646026]	[441.74649048 351.96499634 0.90302527]	[385.31677246 354.49279785 0.83524913]	[375.07312012 457.1505127 0.86413205]	[359.76229858 547.01495361 0.86316711]	[498.25106812 346.81689453 0.83997089]	[518.71392822 457.06637573 0.84989005]	[529.06951904 546.94927979 0.83318585]	[441.92724609 526.41900635 0.76511061]	[403.34207153 526.43084717 0.72813988]	[426.35528564 659.81280518 0.81309581]	[454.62506104 762.42694092 0.79421467]	[482.85995483 526.41070557 0.77618283]	[487.95050049 680.38299561 0.77456778]	[5.03487915e+02 8.41996277e+02 7.29029834e-01]	[428.92959595 277.66375732 0.89746976]	[454.62606812 277.54302979 0.90591294]	[408.38269043 277.59924316 0.82527083]	[470.00973511 272.47683716 0.80097848]	[5.05941589e+02 8.72905579e+02 6.46406114e-01]	[5.23903320e+02 8.70302673e+02 7.04316378e-01]	[5.00856232e+02 8.52219177e+02 6.31472170e-01]	[4.57102112e+02 8.03486816e+02 6.56136811e-01]	[4.39111542e+02 7.93301025e+02 7.11511672e-01]	[462.21453857 762.51580811 0.77345264]
[441.77612305 295.4414978 0.94441295]	[441.7539978 354.50637817 0.92008573]	[385.33120728 356.99227905 0.84818429]	[375.06036377 459.72503662 0.89499265]	[359.74432373 554.64068604 0.85153693]	[498.23803711 349.45281982 0.83055955]	[518.69610596 459.59970093 0.87222338]	[531.53399658 552.06317139 0.81167108]	[441.92123413 528.97686768 0.75629169]	[403.34591675 528.97784424 0.71535498]	[423.85964966 659.88116455 0.83028162]	[454.61392212 759.94525146 0.7921676 ]	[482.85333252 526.51086426 0.77075243]	[487.947052 685.40942383 0.7920472 ]	[5.03459747e+02 8.44594543e+02 7.46229231e-01]	[428.96905518 280.13067627 0.88364375]	[454.64407349 277.6517334 0.89368743]	[405.91738892 280.09564209 0.8136701 ]	[469.98538208 274.95675659 0.80990982]	[5.05931793e+02 8.72875977e+02 6.53102100e-01]	[5.23842529e+02 8.70290771e+02 7.09287167e-01]	[5.00858490e+02 8.52306641e+02 6.49159133e-01]	[4.57118896e+02 8.00998596e+02 6.61161005e-01]	[4.39143524e+02 7.93289917e+02 7.23910630e-01]	[462.21035767 762.48620605 0.77521437]
[441.73596191 295.59310913 0.95515209]	[441.75961304 356.98413086 0.93871915]	[385.33746338 357.1161499 0.8614493 ]	[375.02612305 462.25869751 0.89147967]	[359.72647095 559.75872803 0.88468939]	[498.24551392 354.51690674 0.85345173]	[518.72467041 459.73303223 0.89176154]	[529.06365967 557.17687988 0.82496977]	[444.30944824 531.56445312 0.74840015]	[403.39328003 531.56213379 0.70234501]	[423.8421936 662.35247803 0.83539194]	[454.59286499 759.93914795 0.78640187]	[482.87054443 531.57977295 0.76293075]	[485.42501831 685.48498535 0.81733799]	[5.03413788e+02 8.47130676e+02 7.57747293e-01]	[428.94238281 282.72085571 0.85788935]	[454.59814453 280.19586182 0.86331409]	[408.39575195 280.19024658 0.8029905 ]	[467.4989624 275.13336182 0.83435333]	[5.03361053e+02 8.72922852e+02 6.21895194e-01]	[5.21329834e+02 8.72754333e+02 6.88583970e-01]	[5.00847687e+02 8.54796631e+02 6.43567562e-01]	[4.57115204e+02 8.03542786e+02 6.45409405e-01]	[4.39130768e+02 7.93323303e+02 6.93914533e-01]	[459.81741333 762.48358154 0.77331692]
[441.73580933 295.59274292 0.9552483 ]	[441.75906372 356.98428345 0.93877298]	[385.3369751 357.11645508 0.86169612]	[375.02566528 462.26831055 0.88964015]	[359.72607422 559.76531982 0.88620663]	[498.2456665 354.51733398 0.85349071]	[518.72338867 459.74215698 0.89251322]	[529.0635376 557.1774292 0.82527685]	[444.31027222 531.56060791 0.74852133]	[403.3956604 531.55700684 0.7020852 ]	[423.83706665 662.35479736 0.83631802]	[454.59494019 759.93554688 0.78668284]	[482.8694458 531.5758667 0.76333964]	[485.42590332 685.4866333 0.81743914]	[5.03414642e+02 8.47151917e+02 7.64670968e-01]	[428.94274902 282.72116089 0.85791314]	[454.59771729 280.19564819 0.86323351]	[408.39599609 280.19171143 0.80298305]	[467.49456787 277.46383667 0.83444655]	[5.03390320e+02 8.72921631e+02 6.25984371e-01]	[5.21351135e+02 8.72748535e+02 6.94449961e-01]	[5.00841125e+02 8.54816406e+02 6.48380637e-01]	[4.57105988e+02 8.03524719e+02 6.46595955e-01]	[4.39129944e+02 7.93310730e+02 6.98243499e-01]	[459.82540894 762.48260498 0.77250612]
[441.74438477 298.09881592 0.96213043]	[441.7359314 357.08990479 0.95279837]	[385.33764648 357.22784424 0.86593086]	[375.03500366 462.41885376 0.87653929]	[359.74240112 562.22943115 0.89424914]	[498.2331543 357.00918579 0.87689114]	[518.71563721 462.206604 0.89636654]	[529.06732178 559.71063232 0.84400511]	[444.29977417 536.7310791 0.75737959]	[405.81735229 539.20233154 0.71413833]	[423.80105591 662.44854736 0.84638542]	[452.03182983 757.34869385 0.7852239 ]	[482.87283325 539.18859863 0.77721947]	[485.39318848 687.99591064 0.82532775]	[5.03430145e+02 8.49735291e+02 7.85834551e-01]	[426.45343018 287.88134766 0.85248661]	[454.58856201 285.30422974 0.85174906]	[408.3833313 285.27133179 0.77904886]	[467.4737854 277.60140991 0.82885641]	[5.05908112e+02 8.77946228e+02 6.44984663e-01]	[5.23803772e+02 8.72894226e+02 7.18547583e-01]	[5.03262817e+02 8.57381165e+02 6.32797003e-01]	[4.54607666e+02 7.95867554e+02 6.66897416e-01]	[4.39143524e+02 7.90751526e+02 7.39066839e-01]	[459.77664185 759.90716553 0.77674943]
[441.70175171 298.22686768 0.9515987 ]	[441.73754883 359.57467651 0.94865727]	[385.34506226 359.72247314 0.8629275 ]	[375.05215454 464.87402344 0.87043351]	[359.75054932 562.32244873 0.91325486]	[498.24258423 357.12948608 0.89629793]	[518.74694824 462.35968018 0.89079958]	[529.03265381 562.25823975 0.87216055]	[441.92880249 539.24584961 0.76770854]	[403.39532471 539.27929688 0.72396767]	[423.82150269 665.01269531 0.86021578]	[451.99673462 757.38745117 0.78271341]	[482.84851074 539.24346924 0.79041106]	[482.96047974 688.06152344 0.84085184]	[5.03382538e+02 8.52220581e+02 7.76407480e-01]	[426.42773438 292.90869141 0.87534916]	[454.5357666 290.4045105 0.85644948]	[405.92453003 287.88040161 0.76445317]	[467.47970581 277.71923828 0.83058774]	[5.03359406e+02 8.85627075e+02 6.29584789e-01]	[5.21323914e+02 8.77942810e+02 6.77927613e-01]	[5.03269714e+02 8.62502869e+02 6.24990702e-01]	[4.52028015e+02 7.95886475e+02 6.24877751e-01]	[4.36687958e+02 7.90744446e+02 7.02046335e-01]	[459.75247192 759.92999268 0.7743383 ]
[441.72079468 300.65875244 0.94569129]	[441.77548218 359.7024231 0.94500744]	[385.37072754 359.81549072 0.85217714]	[375.06994629 464.95385742 0.8602286 ]	[359.75375366 562.35980225 0.91287816]	[500.66403198 359.6086731 0.90788209]	[518.75030518 464.85464478 0.87103873]	[529.03289795 562.39941406 0.87728274]	[441.92401123 541.75561523 0.77881002]	[403.38058472 541.78668213 0.73669904]	[423.80065918 667.48040771 0.86561346]	[452.02786255 759.88232422 0.78242004]	[482.84527588 541.76202393 0.79990363]	[482.96035767 690.6184082 0.81365144]	[5.03371277e+02 8.54886841e+02 7.59508133e-01]	[428.90887451 293.00958252 0.88769472]	[454.55105591 292.89663696 0.86530703]	[405.92984009 292.89828491 0.77220285]	[467.46630859 280.23657227 0.79129803]	[5.03424835e+02 8.93325500e+02 5.88374555e-01]	[5.21293640e+02 8.90667786e+02 6.38740897e-01]	[5.03265320e+02 8.70167297e+02 6.38279557e-01]	[4.49504242e+02 7.95861084e+02 6.40481949e-01]	[4.36659027e+02 7.90721741e+02 7.12654233e-01]	[4.59781189e+02 7.59941040e+02 7.56310821e-01]
[441.70303345 305.78250122 0.9082858 ]	[441.75079346 362.29003906 0.92468339]	[385.31912231 364.85983276 0.82154953]	[375.04888916 467.47201538 0.84449869]	[359.7512207 564.8671875 0.91280174]	[500.67617798 359.78656006 0.90113419]	[521.15960693 467.44134521 0.85843956]	[528.9967041 564.89556885 0.87525743]	[444.30856323 541.87573242 0.78146243]	[405.82525635 541.8939209 0.74022394]	[423.78735352 667.62408447 0.85826313]	[452.01416016 759.92163086 0.78200716]	[482.84005737 541.89978027 0.80033141]	[485.35397339 695.78540039 0.79042524]	[5.03318939e+02 8.57439514e+02 7.45782614e-01]	[426.409729 295.55358887 0.92151523]	[452.07998657 295.45697021 0.88972074]	[405.90396118 295.44137573 0.80195141]	[467.44372559 285.32843018 0.7809943 ]	[5.05895966e+02 8.95951538e+02 6.02986276e-01]	[5.21336365e+02 8.90819336e+02 6.54931307e-01]	[5.00821350e+02 8.70309814e+02 6.34818852e-01]	[4.54591888e+02 8.00958130e+02 6.48815095e-01]	[4.39132172e+02 7.93234619e+02 7.18878329e-01]	[4.59748474e+02 7.62422424e+02 7.56270885e-01]
[441.71350098 310.88809204 0.91585422]	[441.75289917 362.33850098 0.9150098 ]	[385.31750488 367.36434937 0.8183077 ]	[375.07879639 467.48501587 0.84371883]	[359.76403809 564.95629883 0.90533859]	[500.65426636 362.19796753 0.88849974]	[521.16760254 467.4256897 0.86169016]	[529.01074219 564.91748047 0.86783385]	[444.29489136 541.92071533 0.78405213]	[403.38235474 544.32110596 0.74696445]	[423.806427 667.66278076 0.85192525]	[451.9989624 759.88787842 0.78723699]	[482.83709717 544.3371582 0.79767013]	[482.95227051 698.33618164 0.79463309]	[5.03341827e+02 8.60005127e+02 7.67158031e-01]	[426.42800903 298.01147461 0.91944599]	[454.55633545 295.57458496 0.90454674]	[405.90377808 295.55975342 0.81706923]	[467.43722534 290.41397095 0.78068799]	[5.05966522e+02 8.98438965e+02 6.73695803e-01]	[5.23833496e+02 8.93223083e+02 7.23336756e-01]	[5.00787170e+02 8.72728882e+02 6.54394269e-01]	[4.52016449e+02 8.00942932e+02 6.75335407e-01]	[4.39082611e+02 7.90814697e+02 7.39342272e-01]	[459.75149536 759.91827393 0.77045059]
[441.72976685 313.39248657 0.92497349]	[441.74612427 364.82119751 0.90681893]	[385.29537964 367.42678833 0.81511915]	[375.07611084 469.98580933 0.83765769]	[359.77908325 564.97973633 0.8949011 ]	[500.65258789 362.26577759 0.87793428]	[521.19030762 467.47000122 0.86281323]	[529.00274658 564.96270752 0.86357945]	[444.29470825 544.35070801 0.78441483]	[403.37319946 544.34967041 0.74824417]	[423.8430481 667.66125488 0.84678018]	[449.52731323 759.86676025 0.78688258]	[482.83813477 544.3782959 0.79712993]	[482.96694946 698.33898926 0.79908299]	[5.03292023e+02 8.62572388e+02 7.78669357e-01]	[426.45431519 298.0809021 0.91153336]	[454.58255005 295.65396118 0.90339112]	[405.89834595 295.60531616 0.81935692]	[467.47888184 292.88259888 0.78990638]	[5.05959167e+02 9.01036499e+02 6.88580215e-01]	[5.23861572e+02 8.93297607e+02 7.46028662e-01]	[5.00730133e+02 8.72825378e+02 6.46291912e-01]	[4.52047852e+02 7.98440002e+02 6.75826371e-01]	[4.39116913e+02 7.90806396e+02 7.45517790e-01]	[459.73501587 759.92297363 0.77023476]
[441.73614502 313.4619751 0.93575609]	[441.75692749 367.33984375 0.89801824]	[382.87200928 369.94213867 0.81659329]	[375.12600708 470.02670288 0.8409934 ]	[359.7829895 564.9407959 0.89691967]	[500.67114258 362.33096313 0.86866736]	[521.16687012 467.38781738 0.85580349]	[529.04156494 564.9677124 0.856749 ]	[444.30557251 544.35107422 0.78384048]	[405.81988525 544.35443115 0.74358886]	[423.85946655 667.64239502 0.84374988]	[452.01342773 759.8918457 0.78243589]	[482.8453064 544.38067627 0.79499352]	[482.92285156 700.8828125 0.79908013]	[5.03320496e+02 8.67643311e+02 7.83649623e-01]	[428.91204834 298.14926147 0.90299904]	[454.59783936 298.03790283 0.90204287]	[405.90640259 295.62817383 0.82353473]	[469.96673584 292.88671875 0.79060435]	[5.03397583e+02 9.06106018e+02 7.07975268e-01]	[5.21369446e+02 8.95850708e+02 7.30864167e-01]	[5.00786407e+02 8.75327576e+02 6.43578053e-01]	[4.52033203e+02 7.98378052e+02 6.79509580e-01]	[4.39129303e+02 7.90766235e+02 7.47768402e-01]	[4.59763794e+02 7.59925781e+02 7.58510411e-01]
[441.71588135 313.50610352 0.94199383]	[441.77059937 367.41421509 0.8928504 ]	[385.31777954 369.98321533 0.81443042]	[377.50042725 470.03588867 0.84359229]	[359.80383301 564.94030762 0.89363939]	[500.68707275 364.80899048 0.85773104]	[521.19494629 467.41256714 0.86053282]	[529.05950928 564.98199463 0.84750521]	[444.30673218 544.36431885 0.77916527]	[405.81915283 544.37109375 0.74139839]	[426.42910767 667.6541748 0.81819999]	[452.03549194 757.37866211 0.77884597]	[482.84625244 544.39129639 0.78875279]	[482.92785645 703.45275879 0.80771089]	[5.03268646e+02 8.67649658e+02 7.89054990e-01]	[426.43792725 298.20062256 0.89983553]	[454.5687561 298.08599854 0.89727247]	[405.8989563 297.99414062 0.82139581]	[469.96087646 292.91116333 0.79839033]	[5.03326447e+02 9.06110474e+02 7.20510423e-01]	[5.21277588e+02 8.95857178e+02 7.41126776e-01]	[5.00766266e+02 8.75327271e+02 6.38857186e-01]	[4.52048126e+02 7.98363586e+02 6.85334027e-01]	[4.39155426e+02 7.90749084e+02 7.49798417e-01]	[4.59783966e+02 7.59876770e+02 7.47973323e-01]
[441.72937012 313.54327393 0.94255221]	[441.79623413 369.96954346 0.89018101]	[385.35482788 372.509552 0.81872481]	[377.54611206 475.06488037 0.85537755]	[359.82754517 564.96655273 0.88851529]	[500.70755005 364.86508179 0.85133207]	[521.20043945 467.40994263 0.86106253]	[531.53594971 565.04150391 0.83506161]	[444.31759644 544.35974121 0.77867901]	[405.85302734 544.36627197 0.7405079 ]	[426.44503784 670.10375977 0.80876595]	[452.05895996 757.38793945 0.77366394]	[482.84625244 544.38574219 0.78979093]	[482.92282104 703.47180176 0.81197011]	[5.00868561e+02 8.67664612e+02 7.95073867e-01]	[426.44348145 298.22750854 0.89382839]	[454.5899353 298.10943604 0.8982814 ]	[405.88568115 295.6522522 0.82320511]	[469.98098755 292.93728638 0.8049711 ]	[5.03263977e+02 9.06089478e+02 7.37969458e-01]	[5.21192932e+02 8.93438904e+02 7.63372600e-01]	[5.00707428e+02 8.75334473e+02 6.31089330e-01]	[4.52045380e+02 7.95824646e+02 6.80215478e-01]	[4.39179199e+02 7.90689148e+02 7.46812224e-01]	[4.59793945e+02 7.59857605e+02 7.33480334e-01]
[441.71109009 315.92651367 0.94348592]	[441.82418823 372.45782471 0.88978809]	[387.85922241 372.52978516 0.81695461]	[377.54541016 475.15386963 0.86545116]	[362.19714355 565.01776123 0.8783794 ]	[500.72143555 367.37768555 0.84479642]	[521.21063232 467.45507812 0.85758013]	[531.5526123 567.44403076 0.83020961]	[444.33563232 544.38110352 0.77292198]	[405.88317871 544.38378906 0.7364279 ]	[431.4781189 670.13806152 0.80638117]	[452.0519104 759.87872314 0.77563059]	[482.85070801 544.40557861 0.78548849]	[482.90805054 703.50085449 0.81197929]	[5.00855988e+02 8.70130615e+02 7.92270124e-01]	[426.42956543 298.24279785 0.89224499]	[454.57925415 298.14129639 0.89065057]	[405.90734863 297.99441528 0.821015 ]	[470.0189209 292.95483398 0.81139016]	[5.00865356e+02 9.06168518e+02 7.25223660e-01]	[5.18751099e+02 8.95903503e+02 7.44090319e-01]	[5.00723755e+02 8.75395996e+02 6.07434511e-01]	[4.54562378e+02 7.98368774e+02 6.88575685e-01]	[4.39211853e+02 7.90758484e+02 7.60982871e-01]	[4.59745270e+02 7.59883972e+02 7.32233226e-01]
[441.72296143 315.93688965 0.94556999]	[441.85308838 372.49215698 0.89066833]	[387.90646362 372.55209351 0.81792909]	[377.54763794 477.61663818 0.87171447]	[362.21136475 565.05407715 0.87382931]	[500.74459839 367.40924072 0.84517354]	[521.22711182 467.47320557 0.85776472]	[531.56048584 567.46856689 0.83055001]	[444.35769653 544.39849854 0.7743305 ]	[405.92175293 544.3972168 0.73452324]	[431.52264404 670.08654785 0.80727017]	[452.06234741 757.36981201 0.77305108]	[482.86734009 544.42681885 0.78553689]	[482.94946289 706.04187012 0.82027793]	[5.00876831e+02 8.70154236e+02 8.03620458e-01]	[426.44387817 298.25363159 0.88730043]	[454.60470581 298.14550781 0.89285439]	[405.91394043 295.65386963 0.82015991]	[472.52966309 292.93890381 0.81071192]	[5.03263519e+02 9.06179199e+02 7.42369056e-01]	[5.18792358e+02 8.95902649e+02 7.58581102e-01]	[5.00728271e+02 8.75406677e+02 6.22898757e-01]	[4.54566925e+02 7.98368530e+02 6.99919522e-01]	[4.39218231e+02 7.90742249e+02 7.66938388e-01]	[4.59768860e+02 7.57376160e+02 7.27716267e-01]
[441.72665405 315.94000244 0.94619834]	[441.8699646 372.50753784 0.89131075]	[387.94586182 374.96987915 0.82060826]	[377.55838013 477.61245728 0.87412274]	[362.21060181 565.05065918 0.87503117]	[500.75845337 369.89453125 0.84712613]	[521.2197876 469.95288086 0.85384327]	[531.55621338 567.48236084 0.82944536]	[444.35049438 544.41967773 0.77882272]	[405.91653442 544.4105835 0.7381466 ]	[431.5586853 667.59832764 0.81479883]	[454.54830933 759.87188721 0.76649004]	[482.86181641 544.45141602 0.78560489]	[482.96286011 706.04504395 0.81062412]	[5.00893860e+02 8.70174805e+02 7.97601581e-01]	[426.44415283 298.25579834 0.88573956]	[454.61398315 298.14178467 0.89436162]	[405.92956543 298.00128174 0.81964642]	[472.53582764 292.95706177 0.81458974]	[5.03285797e+02 9.06168091e+02 7.30987430e-01]	[5.21199036e+02 8.95901550e+02 7.49038219e-01]	[5.00724579e+02 8.75437988e+02 6.20989144e-01]	[4.54600586e+02 7.98382935e+02 6.91830635e-01]	[4.39231842e+02 7.90752686e+02 7.51404822e-01]	[4.59795319e+02 7.59886475e+02 7.19887495e-01]
[441.72573853 315.94061279 0.94632638]	[441.8678894 372.50805664 0.89180696]	[387.94021606 374.97192383 0.82103109]	[377.55941772 477.60861206 0.87331438]	[362.21148682 565.04882812 0.87522227]	[500.75921631 369.89123535 0.84730488]	[521.21813965 467.49398804 0.85419029]	[531.55523682 567.47253418 0.82889968]	[444.34725952 544.42315674 0.77904427]	[405.91351318 544.41546631 0.73821741]	[431.55133057 667.62188721 0.81450081]	[454.55325317 759.88018799 0.76670927]	[482.85931396 544.45422363 0.78565955]	[482.9616394 706.03582764 0.81135428]	[5.00891998e+02 8.70180725e+02 8.00016999e-01]	[426.44186401 298.25564575 0.88613909]	[454.61401367 298.14187622 0.89457917]	[405.92633057 297.99987793 0.82043231]	[472.53649902 292.96057129 0.81483877]	[5.03284058e+02 9.06168152e+02 7.33046472e-01]	[5.21200134e+02 8.95902283e+02 7.51271904e-01]	[5.00725494e+02 8.75443848e+02 6.22755349e-01]	[4.54590210e+02 7.98364136e+02 6.86625779e-01]	[4.39223633e+02 7.90739258e+02 7.46740997e-01]	[4.59805908e+02 7.59889160e+02 7.19354033e-01]
[441.73602295 315.93377686 0.94662166]	[441.88964844 372.50567627 0.88901341]	[390.44708252 374.96817017 0.82222027]	[377.5581665 477.61132812 0.87349892]	[362.20526123 565.04553223 0.87604773]	[500.78686523 367.42633057 0.8511467 ]	[521.22558594 467.46099854 0.85707092]	[531.55059814 567.4654541 0.82875037]	[444.35202026 544.418396 0.77764851]	[405.9173584 544.41516113 0.73668283]	[434.04067993 667.63067627 0.82204181]	[454.54174805 759.89642334 0.77102375]	[482.86242676 544.44726562 0.78654224]	[482.97116089 706.00622559 0.80820394]	[5.00901764e+02 8.70169983e+02 7.98494101e-01]	[426.44973755 298.24551392 0.88748437]	[454.62887573 298.13250732 0.89738494]	[405.92938232 298.015625 0.82255977]	[472.56622314 292.96652222 0.81607318]	[5.03338776e+02 9.06160767e+02 7.28378654e-01]	[5.21239685e+02 8.95887695e+02 7.52505302e-01]	[5.00707184e+02 8.75440308e+02 6.25580370e-01]	[4.54623383e+02 7.98360535e+02 7.17232227e-01]	[4.39233368e+02 7.90759644e+02 7.74503589e-01]	[4.59784119e+02 7.59926575e+02 7.26272881e-01]
[441.75341797 313.55227661 0.94272029]	[441.90213013 372.47421265 0.88224089]	[390.46624756 372.52282715 0.82004303]	[377.55471802 477.59597778 0.87086236]	[362.20794678 565.01226807 0.88147628]	[500.80651855 367.38400269 0.85677725]	[521.23352051 467.44943237 0.85821825]	[531.56256104 567.51220703 0.8224529 ]	[444.31845093 544.35461426 0.78709614]	[405.87957764 544.35565186 0.74513072]	[434.04730225 667.58538818 0.82474917]	[452.05770874 759.86328125 0.76898599]	[482.84341431 544.38092041 0.79471076]	[482.96765137 706.003479 0.80719453]	[5.03255005e+02 8.70178528e+02 8.05508971e-01]	[428.92285156 298.22372437 0.89007413]	[454.64932251 298.09976196 0.90596449]	[408.41448975 298.03070068 0.81891829]	[472.58825684 292.96704102 0.81458342]	[5.03371765e+02 9.06187927e+02 7.39691675e-01]	[5.21293030e+02 8.95901184e+02 7.57251740e-01]	[5.00719421e+02 8.75430542e+02 6.41097188e-01]	[4.54641266e+02 7.95882385e+02 7.19084442e-01]	[4.39240875e+02 7.90746277e+02 7.73968995e-01]	[4.59758514e+02 7.59892944e+02 7.29738057e-01]
[441.78540039 313.48797607 0.93868256]	[441.9258728 369.92053223 0.86934721]	[390.47839355 369.96316528 0.81159765]	[377.56274414 475.07119751 0.86240697]	[359.81130981 564.95324707 0.89694846]	[500.85913086 364.8416748 0.87038344]	[521.25982666 467.43081665 0.86449969]	[531.53985596 565.06793213 0.82866466]	[444.30380249 541.90136719 0.78671974]	[405.84185791 541.9130249 0.74569106]	[431.49884033 667.5770874 0.81382668]	[452.08636475 759.88708496 0.76878774]	[482.84298706 544.33361816 0.7952584 ]	[482.9402771 703.40863037 0.78967637]	[5.00881104e+02 8.67684937e+02 7.92609453e-01]	[428.96630859 298.16415405 0.89804697]	[457.10443115 298.0383606 0.92213023]	[408.4185791 295.61038208 0.81839383]	[475.0675354 292.93167114 0.8012141 ]	[5.03398407e+02 9.06097168e+02 7.00631797e-01]	[5.21284180e+02 8.93417847e+02 7.52342224e-01]	[4.98251770e+02 8.75394531e+02 6.24973178e-01]	[4.54591278e+02 7.98363281e+02 7.03685582e-01]	[4.39208130e+02 7.90748962e+02 7.62865961e-01]	[4.59791382e+02 7.59918823e+02 7.24382281e-01]
[441.81610107 310.96533203 0.91790581]	[441.91995239 367.4041748 0.87151992]	[390.46051025 369.93991089 0.80967748]	[377.54165649 472.55700684 0.85332006]	[359.7727356 564.96600342 0.90394562]	[500.86767578 362.35479736 0.87916273]	[521.26293945 467.42614746 0.86355144]	[529.06072998 565.02355957 0.8402586 ]	[441.92492676 541.87683105 0.79176545]	[405.82125854 541.8963623 0.7484411 ]	[429.00076294 667.60424805 0.80387598]	[454.54226685 759.87756348 0.76915699]	[482.82803345 544.31781006 0.80187893]	[482.91281128 700.93005371 0.79687971]	[5.00865387e+02 8.67595764e+02 7.84625471e-01]	[431.46331787 298.07894897 0.90337306]	[457.10626221 295.61734009 0.91765577]	[408.47241211 295.59771729 0.8180809 ]	[472.60458374 290.44778442 0.79277885]	[5.03321014e+02 9.03570679e+02 6.95987761e-01]	[5.21238464e+02 8.93372437e+02 7.47083068e-01]	[4.98251404e+02 8.75336426e+02 6.26613617e-01]	[4.52082489e+02 7.93350525e+02 7.03485250e-01]	[4.39195526e+02 7.90677612e+02 7.68915713e-01]	[4.59816681e+02 7.59888428e+02 7.15521932e-01]
[441.79354858 310.88446045 0.9118014 ]	[444.29248047 364.87628174 0.87239856]	[390.47503662 367.4105835 0.80927145]	[377.53997803 472.51724243 0.85057253]	[359.75582886 564.94500732 0.91230613]	[500.88034058 362.30978394 0.88958484]	[521.26086426 467.41278076 0.86437303]	[529.04858398 564.96179199 0.8523047 ]	[441.90625 541.81964111 0.79106992]	[403.38015747 541.8270874 0.74561173]	[429.00067139 667.52886963 0.81107193]	[452.07669067 759.89154053 0.76804531]	[482.80325317 541.8692627 0.80293518]	[482.90182495 700.88330078 0.8048352 ]	[5.00815277e+02 8.65078430e+02 7.67324090e-01]	[428.98690796 298.00842285 0.90931737]	[457.08654785 295.56054688 0.91659522]	[410.95037842 295.56173706 0.80967283]	[472.5725708 290.38476562 0.78321493]	[5.03322144e+02 9.00979492e+02 6.53604686e-01]	[5.18778809e+02 8.93273438e+02 7.13268042e-01]	[4.98202759e+02 8.72858093e+02 6.10681534e-01]	[4.52028870e+02 7.93339844e+02 6.87590301e-01]	[4.39154205e+02 7.90669373e+02 7.49005735e-01]	[4.59808502e+02 7.59908936e+02 7.08705723e-01]
[441.81671143 305.79034424 0.90008509]	[444.30200195 364.79919434 0.8815155 ]	[392.9631958 364.87921143 0.81176811]	[377.55844116 469.98577881 0.85970575]	[359.75491333 562.46600342 0.91772318]	[500.88848877 362.25274658 0.89635271]	[521.24951172 464.96203613 0.86769217]	[529.01086426 564.93579102 0.86066031]	[444.29220581 541.79388428 0.78393936]	[405.86489868 541.81164551 0.73796797]	[429.0012207 667.49304199 0.81288362]	[454.57452393 762.46740723 0.77178079]	[482.7958374 541.82867432 0.80055559]	[482.85787964 695.77380371 0.80061358]	[5.00739563e+02 8.65125793e+02 7.62639344e-01]	[431.4758606 295.56143188 0.91022176]	[457.08685303 295.45028687 0.90587527]	[410.96984863 295.49331665 0.79561734]	[472.57910156 287.82495117 0.77598524]	[5.03317017e+02 9.01054260e+02 6.25624299e-01]	[5.18772644e+02 8.93318176e+02 7.07999527e-01]	[4.95683380e+02 8.72921753e+02 6.01285160e-01]	[4.52022217e+02 7.95833679e+02 6.57686055e-01]	[4.39179413e+02 7.90719971e+02 7.16304362e-01]	[4.59814362e+02 7.62470215e+02 6.94963098e-01]
[441.78594971 303.22418213 0.91015488]	[444.30142212 362.25198364 0.89774686]	[393.00772095 362.33831787 0.83098567]	[377.55343628 467.45465088 0.86517739]	[359.76409912 562.37139893 0.91047579]	[500.88766479 359.79708862 0.90628719]	[521.22521973 464.91485596 0.87353873]	[529.0012207 564.90454102 0.86532432]	[444.29464722 541.75872803 0.77703017]	[405.86230469 541.76281738 0.72999144]	[431.5 665.04266357 0.81552804]	[454.58407593 759.93621826 0.76723611]	[482.79458618 541.79980469 0.79593122]	[482.82662964 695.73651123 0.79053372]	[5.00693390e+02 8.67586548e+02 7.59890378e-01]	[431.47134399 295.46759033 0.89782488]	[454.65078735 293.02203369 0.88900059]	[411.00445557 292.98257446 0.75980687]	[475.06344604 282.7696228 0.78797543]	[5.03357483e+02 9.00997803e+02 6.49145603e-01]	[5.21195312e+02 8.93258972e+02 7.22261250e-01]	[4.93081818e+02 8.75320679e+02 6.08278990e-01]	[4.52037018e+02 7.95831177e+02 6.49926364e-01]	[4.39192902e+02 7.90718140e+02 7.11935639e-01]	[4.59806793e+02 7.62431641e+02 6.86474800e-01]
[441.77789307 300.68850708 0.9306553 ]	[441.92498779 359.76135254 0.91292769]	[392.99987793 362.20553589 0.84532869]	[377.550354 464.90148926 0.87873739]	[359.7527771 562.27996826 0.89964551]	[500.8732605 359.68099976 0.91473943]	[521.20306396 462.30392456 0.89063615]	[529.00665283 564.8626709 0.86386329]	[444.30639648 536.73297119 0.75753194]	[405.90643311 536.71838379 0.70335442]	[431.4750061 664.96929932 0.81192642]	[454.56851196 759.92132568 0.76587492]	[482.78192139 539.22509766 0.78038108]	[482.82131958 690.70855713 0.80894595]	[4.98238861e+02 8.59973816e+02 7.47471511e-01]	[431.46343994 293.01065063 0.87996328]	[457.07543945 292.88717651 0.87552267]	[413.51589966 292.99008179 0.77106541]	[475.12451172 282.67526245 0.80424494]	[5.00855347e+02 8.93353394e+02 6.39273703e-01]	[5.18713074e+02 8.90656616e+02 7.06902146e-01]	[4.90530396e+02 8.72744995e+02 6.10049248e-01]	[4.52010986e+02 7.95842773e+02 6.46758854e-01]	[4.39187897e+02 7.90722534e+02 7.02460647e-01]	[4.59787476e+02 7.62426453e+02 6.89575672e-01]
[441.82290649 298.19726562 0.94253415]	[444.31561279 357.2180481 0.92337561]	[393.02478027 359.63607788 0.86555016]	[377.52627563 462.39285278 0.89628518]	[359.72860718 559.82080078 0.89569128]	[500.84063721 357.17858887 0.91193092]	[521.18395996 459.81677246 0.88860959]	[528.9777832 562.41412354 0.86986393]	[444.30218506 536.67614746 0.75052297]	[405.88064575 536.67706299 0.69849426]	[431.49743652 665.01318359 0.81693655]	[457.07012939 762.46228027 0.77935266]	[482.77667236 536.72521973 0.76487923]	[482.79199219 688.01324463 0.85464376]	[4.98114807e+02 8.49776001e+02 7.53372252e-01]	[431.50250244 290.4425354 0.86276239]	[457.14001465 287.88186646 0.87704408]	[413.49954224 287.86050415 0.74096531]	[477.59005737 277.69226074 0.83140922]	[4.93074768e+02 8.77915100e+02 5.71275532e-01]	[5.05977875e+02 8.75330872e+02 6.55557215e-01]	[4.90543945e+02 8.57420837e+02 5.55264235e-01]	[4.52019562e+02 8.00961243e+02 6.57629728e-01]	[4.39170074e+02 7.93249756e+02 7.00007379e-01]	[4.62201355e+02 7.64955688e+02 6.93973660e-01]
[441.84088135 298.05889893 0.95046347]	[444.33187866 357.0696106 0.91895413]	[393.01303101 357.13772583 0.85719317]	[377.52487183 462.21862793 0.90530789]	[359.71572876 557.1706543 0.86718762]	[500.85543823 357.03970337 0.8982293 ]	[521.22058105 457.20755005 0.86408532]	[528.98858643 562.23217773 0.85272694]	[444.30297852 531.55352783 0.75082994]	[405.83636475 531.54425049 0.70143187]	[428.95306396 664.86279297 0.80341673]	[454.63336182 762.42858887 0.77442664]	[482.7913208 531.59509277 0.76105851]	[482.80618286 685.44158936 0.85355055]	[4.95645447e+02 8.47172363e+02 7.14592814e-01]	[431.52001953 285.32174683 0.85080612]	[457.1647644 282.7623291 0.88074875]	[411.02319336 280.23760986 0.75993115]	[477.62905884 277.49069214 0.85872537]	[4.85431305e+02 8.72908813e+02 5.47080815e-01]	[5.03391846e+02 8.72809448e+02 6.18501008e-01]	[4.90533264e+02 8.52380920e+02 5.41503847e-01]	[4.54576202e+02 8.00964600e+02 6.37657464e-01]	[4.39234833e+02 7.93248413e+02 6.87050462e-01]	[4.59805603e+02 7.64960876e+02 6.91697657e-01]
[441.88674927 295.55441284 0.94020557]	[441.92221069 354.56915283 0.9068507 ]	[392.96679688 356.96905518 0.83617878]	[377.52633667 459.62854004 0.89399981]	[359.72796631 549.53918457 0.8653084 ]	[500.82089233 354.51416016 0.87707603]	[521.21881104 457.09255981 0.86050701]	[528.9977417 557.17230225 0.82092416]	[444.3069458 528.96966553 0.75437546]	[403.40008545 526.50506592 0.70888841]	[426.43994141 662.4309082 0.79927886]	[457.07427979 762.45916748 0.78075451]	[482.81149292 529.00439453 0.7638827 ]	[482.80737305 682.85302734 0.83116221]	[4.95592377e+02 8.36895813e+02 6.88674927e-01]	[434.02044678 280.20449829 0.87754822]	[459.59320068 280.11618042 0.91240758]	[413.49291992 277.65447998 0.80250478]	[477.65539551 275.01806641 0.85148931]	[4.85446167e+02 8.70261475e+02 5.48029125e-01]	[5.03437897e+02 8.70183044e+02 6.18497908e-01]	[4.87964325e+02 8.49633545e+02 5.47486305e-01]	[4.57135437e+02 8.03560974e+02 6.62677884e-01]	[4.39287384e+02 7.93347229e+02 6.96124971e-01]	[4.59806671e+02 7.64976196e+02 6.88665509e-01]
[441.88101196 292.97549438 0.9205274 ]	[441.89535522 351.92843628 0.88207346]	[390.42016602 351.92269897 0.81076455]	[377.49835205 452.012146 0.84515792]	[359.74627686 544.5065918 0.90157092]	[500.83731079 346.89816284 0.85794973]	[521.18768311 452.05825806 0.84233999]	[528.9977417 549.55688477 0.81566066]	[441.9055481 523.95013428 0.77721351]	[403.36904907 523.96679688 0.73398215]	[426.43496704 657.33123779 0.7896421 ]	[454.64709473 762.43670654 0.78351355]	[482.77886963 523.95562744 0.78413969]	[482.80160522 672.73431396 0.82235247]	[4.93118713e+02 8.31813965e+02 7.11492002e-01]	[431.55950928 277.6578064 0.89985442]	[457.20288086 277.51516724 0.93058288]	[413.50097656 277.59857178 0.80483586]	[477.6651001 272.43902588 0.8312819 ]	[4.95624176e+02 8.70108643e+02 5.77681005e-01]	[5.11013977e+02 8.65063416e+02 6.37493134e-01]	[4.85366455e+02 8.42033203e+02 5.51319957e-01]	[4.57124786e+02 8.06026245e+02 6.77798212e-01]	[4.39270172e+02 7.95801941e+02 7.17920363e-01]	[4.59793274e+02 7.64968750e+02 6.80725574e-01]
[441.88040161 287.81103516 0.88992167]	[441.88989258 344.2510376 0.89352441]	[390.41635132 344.29873657 0.81322658]	[375.11032104 446.92340088 0.8486681 ]	[359.73687744 541.91894531 0.92041171]	[500.87039185 341.75073242 0.89589703]	[521.1605835 444.375 0.85994989]	[526.54064941 544.46740723 0.86046988]	[441.90557861 523.81781006 0.78564489]	[403.37530518 523.86230469 0.74238509]	[426.41552734 654.73937988 0.78439045]	[454.60147095 759.89477539 0.77329338]	[482.78720093 523.81427002 0.79285824]	[482.79159546 670.09515381 0.84628612]	[4.95634033e+02 8.29233398e+02 7.50182867e-01]	[434.06253052 275.10766602 0.92129183]	[457.18237305 274.98678589 0.92673087]	[416.04348755 275.00915527 0.8018775 ]	[477.62384033 267.31887817 0.79706353]	[4.98160583e+02 8.62541504e+02 6.08257353e-01]	[5.11091400e+02 8.54906311e+02 6.78045273e-01]	[4.85431458e+02 8.34356201e+02 5.90528309e-01]	[4.57195801e+02 8.00984192e+02 7.04481900e-01]	[4.39321899e+02 7.93300415e+02 7.38232791e-01]	[4.59789948e+02 7.62463623e+02 6.58559203e-01]
[441.84732056 280.18731689 0.91715759]	[441.87261963 339.22003174 0.92603374]	[390.43261719 339.25588989 0.85042393]	[375.08532715 444.36691284 0.86626232]	[359.73065186 541.72241211 0.90366328]	[500.85025024 339.16412354 0.91703969]	[518.79852295 441.85992432 0.87952584]	[528.97650146 544.3168335 0.86931938]	[441.91479492 521.24468994 0.77518845]	[403.38839722 521.31402588 0.73165947]	[423.91708374 652.2164917 0.78997517]	[454.55889893 759.85992432 0.76435095]	[482.80221558 521.22503662 0.79251957]	[482.82830811 667.52050781 0.86212111]	[4.98128540e+02 8.26646667e+02 7.48267055e-01]	[434.03909302 272.5027771 0.89033389]	[457.17276001 272.40148926 0.90013719]	[416.02096558 272.46228027 0.78247261]	[477.61376953 262.21508789 0.80236268]	[4.95604004e+02 8.54889404e+02 6.19712651e-01]	[5.11010162e+02 8.52318909e+02 7.02312589e-01]	[4.90501678e+02 8.31796143e+02 5.77432275e-01]	[4.57187256e+02 8.00962036e+02 6.93257987e-01]	[4.39313202e+02 7.93288330e+02 7.21406937e-01]	[4.59787781e+02 7.62417969e+02 6.51683569e-01]
[441.87527466 277.5930481 0.94132018]	[441.85977173 336.58102417 0.93746161]	[387.91455078 336.63623047 0.85425019]	[375.06234741 441.77444458 0.8909176 ]	[359.70187378 536.70605469 0.87851942]	[500.79595947 336.57821655 0.90900302]	[518.77166748 439.22451782 0.88733327]	[528.98748779 539.30975342 0.85352987]	[441.9085083 516.21026611 0.76293141]	[403.35342407 518.72460938 0.72352588]	[423.8812561 649.6708374 0.81547838]	[454.55603027 762.49291992 0.77813303]	[482.80596924 516.19677734 0.77765954]	[482.84835815 664.98364258 0.86862016]	[4.98181854e+02 8.24016113e+02 7.35801995e-01]	[434.02279663 267.34579468 0.85454589]	[457.2052002 264.80212402 0.88271773]	[413.50314331 262.20993042 0.76613319]	[477.64450073 257.06332397 0.85804743]	[4.98216553e+02 8.54891479e+02 7.17782199e-01]	[5.16187378e+02 8.52223572e+02 7.73610771e-01]	[4.87966339e+02 8.29262512e+02 5.96583962e-01]	[4.57109894e+02 8.06030334e+02 6.69209063e-01]	[4.39188354e+02 7.95808105e+02 6.93657339e-01]	[4.59780029e+02 7.65048462e+02 6.72792494e-01]
[441.88186646 275.02581787 0.94063365]	[441.8399353 334.02661133 0.92066199]	[387.87966919 334.04196167 0.83426702]	[375.08984375 439.07595825 0.8735286 ]	[359.7194519 528.99609375 0.86765027]	[500.74612427 333.9876709 0.86938965]	[521.15649414 439.07418823 0.87249273]	[529.02581787 534.15881348 0.81623805]	[441.90228271 508.49588013 0.761159 ]	[403.32568359 508.54104614 0.71100807]	[421.40237427 647.10174561 0.84914041]	[452.04907227 762.49578857 0.78037536]	[482.81277466 508.45812988 0.77507442]	[482.85656738 662.3671875 0.85248792]	[4.98243988e+02 8.13800110e+02 7.62315512e-01]	[434.02374268 259.68273926 0.87848479]	[457.21975708 259.59082031 0.90758985]	[410.98446655 257.12078857 0.80972636]	[477.59335327 254.53507996 0.82888979]	[5.00690643e+02 8.52205444e+02 7.46942043e-01]	[5.16210449e+02 8.47166321e+02 7.43083835e-01]	[4.90487976e+02 8.26585388e+02 5.95064044e-01]	[4.49512665e+02 8.03518127e+02 6.42669082e-01]	[4.36692139e+02 7.93325500e+02 6.92423284e-01]	[4.59738922e+02 7.65066528e+02 6.69013083e-01]
[441.84408569 272.46682739 0.92619836]	[441.79919434 331.38821411 0.8917563 ]	[385.32797241 328.9201355 0.8184889 ]	[375.00393677 431.48071289 0.82058007]	[359.69314575 523.9432373 0.9040525 ]	[500.74151611 328.84851074 0.84496391]	[518.77386475 431.55081177 0.84105158]	[529.01165771 523.96484375 0.84952492]	[441.85986328 503.35327148 0.79539639]	[403.27075195 503.38250732 0.75368005]	[421.27276611 644.51177979 0.87669218]	[449.49838257 762.42584229 0.77531993]	[482.78466797 503.33905029 0.80458844]	[482.83615112 652.14215088 0.82806933]	[5.00660339e+02 8.08626404e+02 7.99020469e-01]	[431.50799561 257.12991333 0.89865375]	[457.1791687 257.01138306 0.92802918]	[408.46200562 256.99456787 0.8115927 ]	[477.61923218 251.95593262 0.82083547]	[5.00778931e+02 8.47066956e+02 7.27042794e-01]	[5.18734741e+02 8.36860718e+02 7.58432150e-01]	[4.88002014e+02 8.13838440e+02 6.03998303e-01]	[4.49488739e+02 8.03510376e+02 6.65903270e-01]	[4.36610809e+02 7.93328186e+02 6.93000615e-01]	[4.59704010e+02 7.65052307e+02 6.79908812e-01]
[441.84176636 264.73858643 0.8950088 ]	[441.81060791 321.22393799 0.91824132]	[385.36032104 321.30038452 0.82797045]	[375.00439453 423.92428589 0.83875209]	[359.693573 521.41717529 0.90965486]	[500.76263428 318.77542114 0.89955086]	[518.74621582 423.88064575 0.85794455]	[529.02526855 523.77484131 0.86994642]	[441.91342163 500.7951355 0.78253967]	[403.33563232 500.84945679 0.73785615]	[421.23699951 647.00054932 0.86804199]	[449.43505859 759.94708252 0.78807849]	[482.83685303 500.77539062 0.80036777]	[482.84588623 649.62792969 0.83538288]	[5.00679077e+02 8.03498962e+02 8.00311983e-01]	[431.55899048 254.48674011 0.9108119 ]	[457.13763428 254.42250061 0.91443896]	[410.98431396 251.97631836 0.78382087]	[475.06427002 246.81765747 0.76708108]	[4.98244202e+02 8.36920410e+02 7.17790306e-01]	[5.16170044e+02 8.31854858e+02 7.63348401e-01]	[4.93043701e+02 8.11219788e+02 6.62045121e-01]	[4.49458862e+02 7.98438416e+02 6.63712919e-01]	[4.36612091e+02 7.93257812e+02 6.98270559e-01]	[4.59690826e+02 7.67492371e+02 6.94242537e-01]
[441.76971436 259.59350586 0.93735451]	[441.79119873 318.60494995 0.94548637]	[385.35491943 318.709198 0.86044991]	[374.99084473 423.77902222 0.85881001]	[359.66271973 521.18505859 0.89606571]	[500.72317505 316.17434692 0.91306806]	[518.75341797 421.24014282 0.89762068]	[529.03344727 518.78924561 0.85495251]	[444.30688477 498.24386597 0.76453757]	[405.81793213 500.71798706 0.72117448]	[421.19113159 644.43359375 0.86326593]	[446.96896362 762.47583008 0.78690702]	[482.86660767 498.22470093 0.78642797]	[482.86929321 647.0458374 0.85620546]	[5.00701965e+02 8.00947388e+02 7.96519935e-01]	[428.98770142 251.90274048 0.87560785]	[457.07980347 249.3916626 0.8725301 ]	[408.45614624 249.37184143 0.76955467]	[472.58834839 239.19281006 0.78816408]	[5.00762512e+02 8.36893433e+02 7.60511756e-01]	[5.18735596e+02 8.31790588e+02 8.06292772e-01]	[4.90541840e+02 8.11153564e+02 6.70085430e-01]	[4.46921631e+02 8.00944580e+02 6.36613667e-01]	[4.34098358e+02 7.93280640e+02 6.58715367e-01]	[4.59672424e+02 7.67604553e+02 6.86828732e-01]
[441.80508423 257.02105713 0.95328075]	[441.79629517 315.98687744 0.94147372]	[385.35437012 316.08996582 0.86196637]	[375.04586792 418.80102539 0.89167809]	[359.6512146 516.19897461 0.8675043 ]	[500.69372559 315.92718506 0.88422108]	[518.77416992 418.56036377 0.87952238]	[531.57611084 513.61480713 0.8096754 ]	[444.32626343 493.09069824 0.74871004]	[405.84442139 495.62188721 0.70264757]	[421.16226196 641.87414551 0.84886003]	[446.92053223 759.90234375 0.78196537]	[482.88577271 493.07373047 0.76157045]	[482.90093994 644.44256592 0.85516036]	[500.68902588 793.22741699 0.81668776]	[431.47323608 246.76881409 0.84803742]	[457.10430908 244.22996521 0.86589706]	[408.43121338 239.17063904 0.78999722]	[472.55685425 236.52351379 0.81406182]	[5.00870911e+02 8.31844299e+02 8.01581562e-01]	[5.21217834e+02 8.29167114e+02 8.25261235e-01]	[4.87960083e+02 8.06082092e+02 6.72349930e-01]	[4.41868713e+02 7.98395630e+02 6.66192532e-01]	[4.26445618e+02 7.90769104e+02 6.81811392e-01]	[4.59651947e+02 7.67585754e+02 7.05510259e-01]
[441.81582642 254.5032959 0.9499346 ]	[441.77984619 313.47235107 0.92112899]	[385.33145142 315.91967773 0.84647429]	[375.05496216 418.59796143 0.87880898]	[359.64810181 513.58251953 0.86324328]	[500.66818237 310.9107666 0.8436687 ]	[521.16015625 416.01565552 0.86028039]	[531.58148193 505.96957397 0.81769586]	[444.32800293 485.4614563 0.75732762]	[405.83703613 487.98468018 0.7017135 ]	[421.13867188 639.28295898 0.84430158]	[446.89382935 757.35662842 0.78434402]	[482.88830566 485.41104126 0.77343285]	[482.90231323 641.84417725 0.84088969]	[500.69284058 790.70672607 0.82238233]	[431.48654175 239.17295837 0.87440747]	[457.12896729 239.07678223 0.89250535]	[408.41885376 236.59922791 0.81490737]	[472.57781982 233.95527649 0.80801618]	[5.00873779e+02 8.29131226e+02 8.10277462e-01]	[5.21229614e+02 8.24043274e+02 7.94827223e-01]	[4.87987915e+02 8.03554810e+02 6.59227431e-01]	[4.41887451e+02 7.95843018e+02 6.79875314e-01]	[4.28946838e+02 7.90728638e+02 6.93227232e-01]	[4.59615936e+02 7.67540222e+02 6.88635349e-01]
[441.7833252 251.97616577 0.94120252]	[441.76806641 310.88644409 0.89911592]	[382.87191772 310.98059082 0.83195889]	[375.0173645 411.01031494 0.82683504]	[359.70535278 508.49423218 0.86404872]	[500.68762207 305.77722168 0.84897041]	[518.76617432 405.84747314 0.84869313]	[531.58184814 503.36752319 0.8499341 ]	[444.32897949 485.38479614 0.76628423]	[405.82919312 485.45172119 0.71279281]	[421.14596558 641.81213379 0.84431303]	[446.91220093 759.90551758 0.78440458]	[482.90274048 482.92163086 0.77859056]	[482.8973999 636.76165771 0.82842195]	[500.73327637 788.11114502 0.83081424]	[428.97323608 236.6607666 0.89027965]	[457.08401489 236.52920532 0.91199547]	[408.41424561 236.46327209 0.82024103]	[472.54324341 231.35298157 0.79098856]	[5.00790344e+02 8.24066467e+02 7.54325211e-01]	[5.21222168e+02 8.16320618e+02 7.76752770e-01]	[4.90508392e+02 7.95827759e+02 6.31088376e-01]	[4.44385590e+02 7.95850464e+02 6.48065567e-01]	[4.31471619e+02 7.90761353e+02 6.73995078e-01]	[4.59612579e+02 7.67602051e+02 6.99920177e-01]
[441.80758667 249.33035278 0.9123531 ]	[441.77404785 303.25390625 0.90585369]	[382.87097168 305.83822632 0.82167614]	[375.01062012 405.90527344 0.83109105]	[359.72091675 505.87643433 0.88874704]	[500.69274902 300.68551636 0.88766217]	[518.77307129 403.28393555 0.86980784]	[531.55328369 500.89025879 0.85695553]	[444.35562134 482.79943848 0.76927 ]	[405.87023926 482.87380981 0.72452724]	[421.23013306 636.71405029 0.83255857]	[446.94772339 759.90869141 0.77699035]	[482.9074707 482.76208496 0.78681022]	[482.91262817 634.20709229 0.81505746]	[500.71102905 785.49810791 0.80952418]	[431.48760986 236.44999695 0.91028309]	[457.09301758 234.02442932 0.91702104]	[408.46221924 233.95671082 0.81768656]	[472.51748657 228.82420349 0.77140337]	[5.00685394e+02 8.18932983e+02 7.61256576e-01]	[5.18710632e+02 8.11351074e+02 7.87070930e-01]	[4.90510712e+02 7.90766663e+02 6.73672795e-01]	[4.44397003e+02 7.93333679e+02 6.63296700e-01]	[4.31504578e+02 7.90701233e+02 6.81210995e-01]	[4.59614288e+02 7.67646362e+02 6.92682683e-01]
[441.80419922 241.65638733 0.90973723]	[441.80465698 300.63308716 0.92490512]	[385.36114502 303.19473267 0.82769215]	[374.98583984 405.83966064 0.84044749]	[359.74972534 503.3062439 0.92903954]	[500.74356079 298.14718628 0.91359675]	[518.77099609 400.77792358 0.88814265]	[531.58215332 500.74066162 0.85697132]	[444.37893677 480.30194092 0.76784277]	[405.91488647 482.7897644 0.7234779 ]	[421.31729126 631.68762207 0.83292961]	[449.47241211 764.96350098 0.78276312]	[482.95193481 480.27371216 0.78556979]	[482.92169189 629.15673828 0.82056284]	[500.68206787 780.42932129 0.80288213]	[431.50692749 233.91304016 0.90611959]	[457.06307983 233.82301331 0.88966632]	[408.47851562 231.37928772 0.78134251]	[470.0296936 221.20072937 0.7710638 ]	[4.95644684e+02 8.13766968e+02 7.68617451e-01]	[5.16150757e+02 8.11172668e+02 7.94321895e-01]	[4.93057617e+02 7.90626282e+02 6.92329824e-01]	[4.44320251e+02 7.95817871e+02 6.73405051e-01]	[4.28967468e+02 7.90720093e+02 6.90777600e-01]	[4.59649536e+02 7.70202393e+02 7.14214861e-01]
[441.78305054 239.06965637 0.93618101]	[441.80053711 298.08779907 0.94494385]	[385.36117554 298.21228027 0.85851544]	[375.02639771 403.30285645 0.86764461]	[359.75985718 500.824646 0.92346871]	[500.72549438 295.63388062 0.9132815 ]	[518.78509521 398.25485229 0.90344763]	[531.57287598 498.17303467 0.8298642 ]	[444.40075684 480.17010498 0.75882989]	[408.40338135 480.26705933 0.72607285]	[421.36972046 629.03656006 0.83701426]	[449.48989868 762.49047852 0.77016318]	[482.96328735 477.72817993 0.77274334]	[482.92944336 626.60650635 0.83104771]	[500.65097046 775.33892822 0.797369 ]	[428.98171997 231.40216064 0.8818965 ]	[457.06716919 228.85774231 0.86935592]	[408.38104248 228.86383057 0.78140998]	[472.53469849 218.59286499 0.79034257]	[4.93123505e+02 8.11295959e+02 7.55520165e-01]	[5.13622803e+02 8.08723816e+02 7.79564977e-01]	[4.93052216e+02 7.88119446e+02 7.01076150e-01]	[4.41868439e+02 7.93348633e+02 6.65281892e-01]	[4.28928162e+02 7.90667480e+02 6.80296838e-01]	[4.59678467e+02 7.70196594e+02 7.08718479e-01]
[441.78234863 236.61245728 0.94724143]	[441.78045654 295.58276367 0.94799525]	[385.35461426 298.05621338 0.86568534]	[375.09805298 400.82015991 0.89138192]	[359.77850342 500.67749023 0.90089571]	[500.66491699 295.48001099 0.89319623]	[518.79675293 398.08258057 0.88882512]	[531.61499023 493.13354492 0.80904126]	[444.44885254 477.72073364 0.75071907]	[410.96429443 480.27349854 0.72776115]	[423.83203125 626.51593018 0.81700802]	[4.49523651e+02 7.62465576e+02 7.56680310e-01]	[485.35705566 477.65097046 0.75704008]	[482.91995239 626.39825439 0.84841216]	[500.71554565 775.34741211 0.79176795]	[428.9670105 228.84519958 0.85958672]	[457.08660889 226.31036377 0.86725187]	[405.93399048 223.66195679 0.78109461]	[472.53063965 216.10003662 0.80606055]	[4.95686707e+02 8.11218445e+02 7.39606380e-01]	[5.16150024e+02 8.08647949e+02 7.55527735e-01]	[4.93104584e+02 7.88124146e+02 6.82909131e-01]	[4.46956116e+02 7.95792664e+02 6.76446676e-01]	[4.34034058e+02 7.90728394e+02 6.86175227e-01]	[4.59692810e+02 7.70178894e+02 6.87018037e-01]
[441.78234863 236.61300659 0.94716328]	[441.77963257 295.58599854 0.94802952]	[385.35290527 298.06088257 0.86575019]	[375.10092163 400.80783081 0.89346117]	[359.77801514 500.67041016 0.89968848]	[500.66464233 295.48141479 0.89335114]	[521.15423584 398.08279419 0.88982582]	[531.61737061 493.13165283 0.80924112]	[444.44851685 477.71212769 0.75128388]	[410.96969604 480.26361084 0.72811395]	[423.84509277 624.01495361 0.81362754]	[4.49517761e+02 7.62435242e+02 7.56271064e-01]	[485.35308838 477.64553833 0.75775361]	[482.91775513 624.0133667 0.84895825]	[500.71847534 775.34436035 0.79122764]	[428.96563721 228.84552002 0.85954988]	[457.08621216 226.31060791 0.8671236 ]	[405.92596436 221.20709229 0.78269011]	[472.52764893 216.09877014 0.80644441]	[4.98144135e+02 8.11227600e+02 7.34199643e-01]	[5.16157104e+02 8.08649780e+02 7.52323747e-01]	[4.93102203e+02 7.88122375e+02 6.79959416e-01]	[4.46965820e+02 7.95798584e+02 6.78246021e-01]	[4.34042297e+02 7.90732727e+02 6.88945472e-01]	[4.59681396e+02 7.70145325e+02 6.90247416e-01]
[441.82513428 236.46780396 0.94891083]	[441.78683472 295.44229126 0.94171405]	[385.35800171 295.57623291 0.86369044]	[375.08511353 400.66638184 0.90254891]	[359.79489136 498.22213745 0.88829416]	[500.66860962 292.97167969 0.87188613]	[521.171875 395.55282593 0.86402416]	[534.16326904 490.56225586 0.80507094]	[446.88327026 475.10290527 0.7345795 ]	[411.00637817 477.69702148 0.71041483]	[426.39471436 623.93572998 0.8114444 ]	[4.49494965e+02 7.62486877e+02 7.51079261e-01]	[485.37322998 472.56503296 0.74027729]	[482.92675781 623.89764404 0.83932269]	[500.73416138 775.29089355 0.78866327]	[431.48654175 223.74638367 0.84795558]	[457.11486816 221.1867981 0.87042272]	[408.41207886 221.0973053 0.79125375]	[472.56274414 215.97427368 0.81326401]	[5.00728851e+02 8.11161621e+02 7.02502489e-01]	[5.18709656e+02 8.08540466e+02 7.16870427e-01]	[4.90552094e+02 7.88093323e+02 6.75918818e-01]	[4.49462677e+02 7.93299927e+02 6.85439289e-01]	[4.34074402e+02 7.90683716e+02 6.93059564e-01]	[4.59642883e+02 7.70199646e+02 6.71493232e-01]
[441.84802246 234.02828979 0.94575667]	[441.80703735 293.01928711 0.92726105]	[385.37667847 295.51248169 0.85579205]	[375.1065979 398.21151733 0.90809584]	[359.81933594 495.6612854 0.8615799 ]	[500.68301392 290.45425415 0.85056514]	[521.1784668 390.50735474 0.84242737]	[534.17327881 487.98382568 0.8062712 ]	[446.91882324 470.01834106 0.72376615]	[413.51065063 475.12982178 0.69788939]	[426.43948364 626.41796875 0.79924339]	[4.49493011e+02 7.64958679e+02 7.57213235e-01]	[485.38916016 467.48348999 0.73606491]	[482.9342041 623.84539795 0.83836025]	[500.72415161 772.74603271 0.81126112]	[431.51980591 221.12695312 0.86363775]	[457.15454102 218.62626648 0.88911742]	[408.45376587 216.1534729 0.8038848 ]	[475.07113647 213.5554657 0.80463326]	[4.93114105e+02 8.08642700e+02 6.95408940e-01]	[5.11056366e+02 8.06050537e+02 6.95193470e-01]	[4.93125183e+02 7.85582214e+02 6.71962082e-01]	[4.52024780e+02 7.93335632e+02 6.86391830e-01]	[4.36579834e+02 7.90733398e+02 6.99944973e-01]	[4.59644623e+02 7.70207153e+02 6.86642349e-01]
[441.86553955 233.89001465 0.93160397]	[441.81283569 292.86685181 0.90435743]	[385.36322021 292.95043945 0.83358884]	[377.51535034 395.64312744 0.89411062]	[362.20944214 487.97143555 0.85466349]	[500.70904541 285.33114624 0.84591711]	[521.22131348 387.91809082 0.84736037]	[536.67852783 485.36749268 0.82790989]	[449.43276978 467.44433594 0.71648759]	[416.01321411 472.5484314 0.70081931]	[434.05587769 623.94573975 0.78927279]	[4.49468658e+02 7.62440613e+02 7.32196271e-01]	[485.4281311 464.92764282 0.7332992 ]	[485.41049194 621.34313965 0.79910171]	[500.7442627 772.71362305 0.79199773]	[431.53872681 218.55502319 0.88599426]	[457.18585205 216.06034851 0.92190027]	[408.46334839 216.05470276 0.82042086]	[475.15188599 213.39756775 0.82016575]	[4.93077728e+02 8.08550476e+02 6.23582304e-01]	[5.08533875e+02 8.03561584e+02 6.46784127e-01]	[4.95646362e+02 7.85585205e+02 6.49071574e-01]	[4.54583466e+02 7.95851501e+02 6.87963724e-01]	[4.36602722e+02 7.90792603e+02 7.02167630e-01]	[4.59613464e+02 7.70129456e+02 6.51183188e-01]
[441.85409546 233.83317566 0.9286809 ]	[441.80480957 290.4069519 0.89938492]	[385.34942627 292.915802 0.82953209]	[377.51809692 395.58731079 0.8861413 ]	[362.19866943 485.47946167 0.8638894 ]	[500.72113037 285.26794434 0.8497653 ]	[521.21734619 387.87606812 0.84909117]	[536.74926758 485.38366699 0.84216261]	[449.45706177 464.92736816 0.71929204]	[416.03067017 469.99731445 0.70439094]	[436.54885864 623.89801025 0.80868483]	[4.46959808e+02 7.54830017e+02 7.33118296e-01]	[485.44967651 464.84326172 0.73144186]	[485.3767395 618.79949951 0.796242 ]	[500.71347046 770.13043213 0.79907846]	[431.50369263 216.14723206 0.8908971 ]	[457.17404175 216.00547791 0.92697752]	[408.4359436 216.0045166 0.82005233]	[475.14337158 213.36309814 0.81049013]	[4.88007172e+02 8.05998230e+02 6.30600452e-01]	[5.08511780e+02 8.00946472e+02 6.46659374e-01]	[4.95671661e+02 7.80457397e+02 6.17183745e-01]	[4.52081757e+02 7.93366394e+02 7.20821738e-01]	[4.34121521e+02 7.90767212e+02 7.31673181e-01]	[4.59614136e+02 7.67548950e+02 6.24357700e-01]
[441.88174438 231.39457703 0.91950411]	[441.8152771 290.35852051 0.89364171]	[385.35220337 292.8888855 0.82668793]	[377.52603149 395.50848389 0.87730896]	[362.21514893 485.43087769 0.86825645]	[500.74224854 282.74145508 0.86173362]	[521.21270752 385.32022095 0.85655886]	[539.16357422 482.86636353 0.8647669 ]	[449.50387573 464.91345215 0.7198413 ]	[416.06921387 469.98678589 0.71286631]	[436.55435181 623.82128906 0.80856681]	[4.46963593e+02 7.54780518e+02 7.36076891e-01]	[485.48831177 462.409729 0.72962612]	[485.40328979 616.26025391 0.78584146]	[500.74530029 770.08837891 0.80077326]	[431.53924561 216.08702087 0.89952958]	[457.1946106 215.93325806 0.9330411 ]	[408.4548645 215.98841858 0.81921476]	[475.1668396 213.30912781 0.79784054]	[4.90511383e+02 8.06002258e+02 6.33150101e-01]	[5.11078949e+02 8.00921692e+02 6.43098772e-01]	[4.98154297e+02 7.77905212e+02 6.24718785e-01]	[4.54561371e+02 7.95814270e+02 7.18940496e-01]	[4.36556854e+02 7.90789185e+02 7.23324418e-01]	[4.59638092e+02 7.65066467e+02 6.26146376e-01]
[441.86914062 231.36880493 0.91925037]	[441.80978394 287.85205078 0.89140999]	[385.33786011 290.4362793 0.82353091]	[377.52731323 393.01461792 0.86848164]	[362.2220459 485.39974976 0.86881465]	[500.7494812 282.68365479 0.87210536]	[521.21905518 382.818573 0.86475283]	[539.20690918 482.81182861 0.87391353]	[452.01586914 464.90859985 0.71947557]	[416.10699463 469.98446655 0.71657342]	[436.58514404 623.82055664 0.81286484]	[4.46909119e+02 7.52272217e+02 7.50614405e-01]	[487.96655273 462.39450073 0.72323245]	[485.45285034 618.75012207 0.78450471]	[500.79888916 767.68927002 0.80744678]	[431.53457642 216.05453491 0.90305978]	[457.19088745 215.91215515 0.93260425]	[408.44519043 215.91923523 0.821989 ]	[475.14630127 210.91757202 0.79390848]	[4.90515442e+02 8.06018433e+02 6.42542481e-01]	[5.13588562e+02 8.00949951e+02 6.45934045e-01]	[4.98219360e+02 7.77852234e+02 6.37328446e-01]	[4.52080017e+02 7.95793396e+02 7.25448251e-01]	[4.34093018e+02 7.90766663e+02 7.27722764e-01]	[4.59616028e+02 7.62506042e+02 6.19568884e-01]
[441.88964844 231.35139465 0.91367167]	[441.81036377 287.82617188 0.8901068 ]	[385.33660889 290.42935181 0.82394058]	[377.52380371 393.00350952 0.86636758]	[362.23571777 485.42196655 0.86599946]	[500.76602173 280.23580933 0.88059789]	[521.21813965 382.80422974 0.86331689]	[539.25891113 482.78140259 0.8826105 ]	[452.04360962 464.9046936 0.71951729]	[416.13162231 470.01049805 0.71910703]	[436.6206665 621.33209229 0.80567926]	[4.46922485e+02 7.52300720e+02 7.52195358e-01]	[487.99679565 462.36273193 0.72461557]	[487.93389893 616.20507812 0.78230965]	[503.23962402 767.67779541 0.79909056]	[434.01119995 216.03953552 0.90703017]	[457.20870972 215.89990234 0.93579298]	[408.46398926 215.9258728 0.820117 ]	[475.15194702 210.92338562 0.79519844]	[4.95601257e+02 8.06027832e+02 6.50888205e-01]	[5.16193481e+02 8.00946045e+02 6.63293362e-01]	[5.00720337e+02 7.75362854e+02 6.34824574e-01]	[4.5455545e+02 7.9334082e+02 7.3868680e-01]	[4.36555511e+02 7.90762146e+02 7.47726381e-01]	[4.59645966e+02 7.64989746e+02 6.37346923e-01]
[441.8951416 231.34341431 0.91139907]	[441.81582642 287.79608154 0.88860953]	[385.34469604 290.4039917 0.82105976]	[377.53030396 392.96511841 0.86236286]	[362.23178101 485.42077637 0.86785167]	[500.7784729 280.21530151 0.88686877]	[521.2074585 382.7543335 0.86200815]	[539.30841064 482.8104248 0.89062053]	[452.0559082 464.88796997 0.72070503]	[416.131073 469.98083496 0.71981895]	[436.60577393 616.24963379 0.79392862]	[446.87991333 752.30133057 0.75827467]	[488.0269165 462.34963989 0.72184145]	[488.00592041 613.64038086 0.78196394]	[503.34570312 767.69256592 0.80634278]	[434.02285767 216.03004456 0.90958172]	[457.21737671 215.89733887 0.93699133]	[410.94363403 215.91880798 0.81950694]	[475.15689087 210.91737366 0.79363608]	[4.98239502e+02 8.06117310e+02 6.82790816e-01]	[5.21219910e+02 8.00992798e+02 6.92485809e-01]	[5.00771423e+02 7.75340881e+02 6.60419464e-01]	[4.52069122e+02 7.93336548e+02 7.40951240e-01]	[4.34092804e+02 7.90758057e+02 7.48516798e-01]	[4.59617279e+02 7.65015198e+02 6.43002748e-01]
[441.90719604 231.31924438 0.90574545]	[441.8263855 285.32705688 0.8867498 ]	[385.36001587 290.39422607 0.8175649 ]	[377.54348755 390.51257324 0.86293769]	[362.22994995 485.39117432 0.87428015]	[500.7902832 280.20584106 0.89085764]	[521.21881104 382.75442505 0.86640394]	[541.68804932 482.78546143 0.89697665]	[452.08023071 464.91711426 0.71898043]	[416.1541748 470.00961304 0.72215664]	[436.62805176 616.21057129 0.7942012 ]	[444.44137573 754.76074219 0.75600326]	[490.50680542 462.37545776 0.71816522]	[490.51177979 613.69946289 0.77870643]	[503.40768433 770.11456299 0.80569732]	[434.03982544 216.01252747 0.91394949]	[459.58480835 213.55323792 0.9392004 ]	[410.95391846 215.91543579 0.81672174]	[475.16366577 210.90843201 0.79504186]	[5.00765442e+02 8.08548035e+02 7.23426163e-01]	[5.21315186e+02 8.01000061e+02 7.28496790e-01]	[5.00812073e+02 7.77841553e+02 6.66550338e-01]	[4.52053558e+02 7.93364136e+02 7.34950960e-01]	[4.34070312e+02 7.90775452e+02 7.43968666e-01]	[4.57198456e+02 7.65035156e+02 6.34964347e-01]
[441.93154907 231.29554749 0.89800197]	[441.84509277 285.29510498 0.88721561]	[385.38067627 290.36611938 0.81432986]	[377.5234375 392.98065186 0.86161363]	[362.24502563 485.42974854 0.86909336]	[500.82839966 280.18612671 0.89799434]	[521.24163818 382.75585938 0.8731674 ]	[541.69476318 482.76553345 0.89921314]	[454.57928467 464.89205933 0.72696871]	[418.55136108 467.4901123 0.73021084]	[436.60284424 618.76300049 0.79168206]	[444.42108154 754.77270508 0.75736415]	[490.5769043 462.3692627 0.72115189]	[490.50878906 613.67028809 0.78502202]	[503.40661621 770.12432861 0.79846323]	[434.07232666 215.99775696 0.91938144]	[459.59558105 213.53237915 0.94218159]	[411.00982666 215.90736389 0.8168335 ]	[475.16674805 210.86734009 0.79257649]	[5.00789917e+02 8.08581421e+02 7.26044536e-01]	[5.21335876e+02 8.03478455e+02 7.24476516e-01]	[5.00786407e+02 7.77848206e+02 6.65275097e-01]	[4.52049622e+02 7.93352478e+02 7.39156604e-01]	[4.34069061e+02 7.90770752e+02 7.47905493e-01]	[4.57188232e+02 7.65046448e+02 6.34651184e-01]
[444.3210144 228.85932922 0.89047241]	[441.85437012 285.27774048 0.88518095]	[385.40167236 290.34570312 0.81075007]	[377.54107666 393.04074097 0.86963451]	[362.27996826 485.46551514 0.8606925 ]	[500.84017944 280.17529297 0.90014482]	[521.2779541 382.78070068 0.88295233]	[541.71398926 482.78213501 0.9044472 ]	[454.59417725 464.84820557 0.72855628]	[418.57269287 467.44500732 0.73489434]	[436.64611816 616.20843506 0.80060953]	[4.44443573e+02 7.57344849e+02 7.49560177e-01]	[490.54544067 462.32589722 0.71897578]	[490.53967285 611.15551758 0.78230643]	[503.39834595 770.2197876 0.78951573]	[434.10598755 215.97450256 0.92437106]	[459.61831665 213.50915527 0.94518471]	[413.49734497 215.91465759 0.81750518]	[477.62701416 210.84719849 0.79798889]	[5.00766754e+02 8.08706177e+02 7.30544209e-01]	[5.21310059e+02 8.06043762e+02 7.26263285e-01]	[5.00772583e+02 7.80470947e+02 6.65010929e-01]	[4.54599243e+02 7.95829163e+02 7.39005268e-01]	[4.36575775e+02 7.90810974e+02 7.41927624e-01]	[4.57161469e+02 7.67598694e+02 6.52061224e-01]
[444.35366821 228.83242798 0.88043356]	[441.87417603 285.28436279 0.88046604]	[387.87332153 287.87884521 0.80855614]	[377.5602417 393.05966187 0.87229609]	[362.29864502 485.48306274 0.85394275]	[500.87524414 280.19610596 0.89594728]	[521.31182861 382.73544312 0.89057529]	[541.73773193 482.72021484 0.90769929]	[454.64172363 462.38986206 0.73316067]	[418.62081909 467.41534424 0.73867273]	[439.07281494 616.22662354 0.8080951 ]	[4.46880585e+02 7.57392639e+02 7.45633602e-01]	[490.56817627 462.27609253 0.71625626]	[490.56677246 611.12982178 0.77838725]	[503.41040039 770.11486816 0.79420608]	[436.55114746 215.94941711 0.93088228]	[459.64227295 213.48193359 0.94892025]	[413.54003906 213.54389954 0.81389922]	[477.65481567 210.81663513 0.79337639]	[5.00723206e+02 8.08564575e+02 7.08828688e-01]	[5.21303650e+02 8.00984558e+02 7.14104772e-01]	[5.00815247e+02 7.77853210e+02 6.52646840e-01]	[4.54634521e+02 7.95800842e+02 7.43539393e-01]	[4.36608643e+02 7.90801086e+02 7.56059587e-01]	[4.57166229e+02 7.67635254e+02 6.45858169e-01]
[444.38244629 228.8646698 0.87904781]	[441.89596558 285.26065063 0.87683874]	[387.91220093 287.853302 0.80686957]	[377.57293701 393.03912354 0.87467104]	[362.34649658 485.47790527 0.84369785]	[500.90109253 280.18789673 0.89635307]	[521.34356689 382.73397827 0.89077032]	[541.74383545 482.7401123 0.90735167]	[457.0796814 462.39834595 0.73519367]	[418.64038086 467.42474365 0.74041665]	[439.11776733 618.74145508 0.81600338]	[4.46908844e+02 7.59949646e+02 7.43019879e-01]	[493.06011963 462.2829895 0.7165854 ]	[493.06900024 613.63897705 0.77752584]	[503.39822388 770.1661377 0.78872132]	[436.57189941 215.97900391 0.93275487]	[459.67156982 213.50338745 0.9505924 ]	[413.55566406 215.91027832 0.81404036]	[477.70455933 210.83197021 0.80998713]	[5.00757202e+02 8.08620850e+02 7.01417267e-01]	[5.21334534e+02 8.03495972e+02 7.04578340e-01]	[5.00785461e+02 7.80411682e+02 6.54801011e-01]	[4.54649994e+02 7.95822754e+02 7.35719860e-01]	[4.36621063e+02 7.90815796e+02 7.48724222e-01]	[4.57188446e+02 7.70091980e+02 6.53713048e-01]
[444.38174438 228.86781311 0.8797667 ]	[441.89508057 285.26071167 0.8771084 ]	[387.9107666 287.85250854 0.80691785]	[377.56890869 393.03781128 0.87383205]	[362.34622192 485.47683716 0.84388506]	[500.90136719 280.1885376 0.89649779]	[521.34356689 382.73431396 0.89090675]	[541.7442627 482.73980713 0.9071908 ]	[457.07583618 462.39907837 0.73452449]	[418.63720703 467.4239502 0.74004853]	[439.1161499 618.76141357 0.81481987]	[4.46906189e+02 7.62444946e+02 7.44162977e-01]	[493.05630493 462.28442383 0.7161988 ]	[493.08966064 613.69256592 0.77770174]	[503.40029907 770.171875 0.78831452]	[436.57107544 215.98080444 0.9322921 ]	[459.67132568 213.50469971 0.95076919]	[413.55654907 215.91661072 0.81467789]	[477.70574951 210.83729553 0.81166202]	[5.00810150e+02 8.08628479e+02 7.03865707e-01]	[5.21369568e+02 8.03485657e+02 7.07224786e-01]	[5.00765594e+02 7.80412720e+02 6.54084206e-01]	[4.57114136e+02 7.95838745e+02 7.32760310e-01]	[4.36643799e+02 7.93213379e+02 7.43570626e-01]	[4.57172028e+02 7.70110474e+02 6.53088510e-01]
[444.44671631 228.8739624 0.86954516]	[441.91854858 285.28686523 0.87196755]	[390.44985962 287.84375 0.80577552]	[377.61157227 393.03085327 0.88014388]	[364.80996704 485.45385742 0.83906877]	[503.25170898 280.21343994 0.89315969]	[521.34814453 382.74627686 0.88377804]	[541.74859619 482.73306274 0.90753609]	[457.11654663 462.40646362 0.74007666]	[418.68093872 467.43566895 0.74593854]	[439.14987183 616.26782227 0.82580245]	[4.46890411e+02 7.57368591e+02 7.41980433e-01]	[493.07928467 462.29241943 0.71880257]	[490.48812866 608.58349609 0.79542667]	[503.33834839 770.1114502 0.80315942]	[436.62265015 215.99671936 0.94264263]	[459.72463989 213.5125885 0.95359176]	[413.59741211 215.94281006 0.81593168]	[477.72839355 210.87617493 0.79883456]	[5.00774048e+02 8.08552612e+02 7.06442237e-01]	[5.21320190e+02 8.00934265e+02 7.07500935e-01]	[5.00739685e+02 7.77892090e+02 6.62904918e-01]	[4.57122192e+02 7.93359802e+02 7.41044343e-01]	[4.36666199e+02 7.90799316e+02 7.55326271e-01]	[4.57146454e+02 7.67639099e+02 6.38968706e-01]
[444.44543457 228.87434387 0.86986196]	[441.91873169 285.28793335 0.87191522]	[390.45053101 287.84301758 0.80578929]	[377.61175537 393.03125 0.88009202]	[364.80908203 485.45330811 0.83983266]	[503.25222778 280.21459961 0.89304125]	[521.35223389 382.73809814 0.88419151]	[541.74291992 482.73098755 0.90694505]	[457.10717773 464.8454895 0.73567206]	[418.67236328 467.45285034 0.74303788]	[439.15621948 616.26947021 0.82841563]	[4.46882843e+02 7.57357727e+02 7.44147539e-01]	[493.06610107 462.31958008 0.71535981]	[490.48526001 608.61218262 0.79136646]	[503.33056641 770.09625244 0.80180997]	[436.62255859 215.99717712 0.94228029]	[459.72421265 213.51307678 0.95320708]	[413.59942627 215.93983459 0.81553733]	[477.73376465 210.871521 0.80035949]	[5.00741760e+02 8.08542419e+02 7.00994909e-01]	[5.21297852e+02 8.00929993e+02 7.02503443e-01]	[5.00744934e+02 7.77885193e+02 6.61457539e-01]	[4.57132874e+02 7.95785645e+02 7.43722677e-01]	[4.36666168e+02 7.90801941e+02 7.58443952e-01]	[4.57131714e+02 7.67637512e+02 6.40688658e-01]
[446.92004395 231.31402588 0.86922157]	[444.32064819 285.27297974 0.86842054]	[390.5100708 287.8454895 0.80832332]	[377.63827515 393.01522827 0.88018882]	[364.87838745 487.92425537 0.82273769]	[503.2769165 280.20349121 0.89476943]	[521.39019775 382.81045532 0.87936467]	[541.75756836 482.77682495 0.91067541]	[457.12219238 464.89654541 0.72937775]	[418.67980957 467.48855591 0.73585188]	[439.19155884 618.80773926 0.84130245]	[4.44445404e+02 7.57346008e+02 7.43718028e-01]	[493.10302734 462.37661743 0.71055955]	[493.06039429 616.24743652 0.776241 ]	[500.88748169 767.6472168 0.80593026]	[436.66912842 216.00823975 0.94771284]	[459.7822876 213.53625488 0.95427704]	[416.07434082 215.95266724 0.83046299]	[480.14425659 210.90684509 0.81069583]	[4.98185669e+02 8.06044556e+02 6.89707994e-01]	[5.18758728e+02 7.98367432e+02 6.99814856e-01]	[5.00684967e+02 7.75348877e+02 6.34021401e-01]	[4.57121338e+02 7.95788208e+02 7.39681661e-01]	[4.36666199e+02 7.90792847e+02 7.62015462e-01]	[4.57082672e+02 7.67618530e+02 6.24518692e-01]
[449.47955322 231.37091064 0.86883557]	[444.39300537 285.29354858 0.85610831]	[393.07391357 287.84997559 0.81890285]	[377.71459961 393.03735352 0.88639772]	[372.47393799 487.92553711 0.82628834]	[503.32980347 280.23571777 0.88756758]	[523.79034424 382.84899902 0.87282521]	[541.81030273 482.78189087 0.91827685]	[457.15597534 462.35614014 0.74201798]	[418.69284058 464.90646362 0.74350089]	[439.20333862 618.80084229 0.83022159]	[4.46878967e+02 7.54814880e+02 7.46785402e-01]	[495.62341309 462.27856445 0.71663803]	[493.04125977 616.21429443 0.77299148]	[500.82366943 765.02154541 0.80013853]	[439.10348511 216.02076721 0.95402926]	[462.21209717 215.90875244 0.95609611]	[416.14059448 215.93530273 0.8422904 ]	[480.2303772 213.35075378 0.83245963]	[4.98207825e+02 8.03474976e+02 7.23298848e-01]	[5.18723938e+02 7.93287720e+02 7.33010232e-01]	[4.98145721e+02 7.72732361e+02 6.43402278e-01]	[4.57126892e+02 7.93317627e+02 7.32777297e-01]	[4.36671906e+02 7.90758728e+02 7.51628101e-01]	[4.57103577e+02 7.67562073e+02 6.31941855e-01]
[454.55389404 231.38998413 0.87536019]	[446.90567017 285.24975586 0.84436357]	[395.54577637 287.88632202 0.82766426]	[380.11019897 393.07693481 0.88487118]	[374.99880981 487.92724609 0.83658105]	[503.43508911 280.1857605 0.88400698]	[523.86834717 385.31427002 0.86180288]	[541.8651123 482.81375122 0.9212411 ]	[459.60638428 464.82470703 0.74561381]	[418.74749756 467.42050171 0.74328238]	[439.20599365 616.23803711 0.81691939]	[4.46906372e+02 7.54806519e+02 7.43033648e-01]	[498.13711548 462.31143188 0.72272944]	[493.07540894 611.1663208 0.77692443]	[500.73736572 754.83331299 0.79034805]	[439.20013428 216.02545166 0.96372181]	[462.30471802 215.91757202 0.95745289]	[418.64126587 215.94116211 0.8602587 ]	[480.31585693 213.34788513 0.82104445]	[4.93117554e+02 7.98426941e+02 7.43604898e-01]	[5.13602539e+02 7.90799316e+02 7.49583364e-01]	[4.95612854e+02 7.67635559e+02 6.50773168e-01]	[4.54607605e+02 7.93341125e+02 7.38588214e-01]	[4.36620209e+02 7.90750793e+02 7.54845560e-01]	[4.57143860e+02 7.67542297e+02 6.38808548e-01]
[454.59902954 231.37008667 0.87852865]	[449.43511963 285.24432373 0.83807856]	[395.62060547 287.88220215 0.83794665]	[380.14022827 393.04650879 0.88015503]	[375.0446167 487.96536255 0.84024805]	[503.46618652 280.18179321 0.88021827]	[523.87927246 385.34567261 0.86794955]	[541.86901855 482.7935791 0.9212532 ]	[459.63098145 464.84963989 0.75121611]	[418.77462769 467.43032837 0.74727678]	[439.23187256 616.27026367 0.81731606]	[4.46924652e+02 7.54803772e+02 7.40065694e-01]	[498.15783691 462.34417725 0.72497225]	[493.08062744 611.12597656 0.7763834 ]	[500.73117065 754.75354004 0.78770059]	[439.22915649 216.01071167 0.96664321]	[462.33996582 215.90054321 0.95721471]	[418.69696045 215.98721313 0.86669523]	[480.34890747 213.36364746 0.81786591]	[4.90568726e+02 7.95867065e+02 7.17682362e-01]	[5.11046173e+02 7.90742188e+02 7.26943791e-01]	[4.95627777e+02 7.67600708e+02 6.36651754e-01]	[4.54631683e+02 7.93312744e+02 7.55150974e-01]	[4.36658844e+02 7.90723450e+02 7.69160628e-01]	[4.57159821e+02 7.67555847e+02 6.36861503e-01]
[454.59921265 231.36903381 0.87841254]	[449.43429565 285.24041748 0.83787471]	[395.62127686 287.88043213 0.83782095]	[380.1418457 393.04806519 0.88020986]	[375.04400635 487.96389771 0.83993876]	[503.4659729 280.18029785 0.88002419]	[523.88256836 385.34637451 0.86751109]	[541.8706665 482.7975769 0.92150682]	[459.63085938 464.85241699 0.75003302]	[418.77246094 467.43167114 0.74663472]	[439.23126221 618.74005127 0.81843668]	[4.46906372e+02 7.54800964e+02 7.41649806e-01]	[498.16220093 462.34838867 0.72397953]	[493.07702637 611.15283203 0.77515954]	[500.72277832 754.7923584 0.7835387 ]	[439.22845459 216.010849 0.96673012]	[462.33920288 215.8999176 0.95706332]	[418.69360352 215.98912048 0.8657254 ]	[480.3480835 213.36109924 0.81778777]	[4.90569305e+02 7.95864502e+02 7.15379059e-01]	[5.11049622e+02 7.90745178e+02 7.24385262e-01]	[4.95617462e+02 7.67625732e+02 6.34446621e-01]	[4.54629822e+02 7.93291809e+02 7.58721352e-01]	[4.36662323e+02 7.90710571e+02 7.68376648e-01]	[4.57138489e+02 7.67546631e+02 6.35675669e-01]
[454.6388855 231.36309814 0.88070798]	[452.00820923 285.24224854 0.83399326]	[398.0612793 287.84613037 0.84682834]	[380.16900635 393.04830933 0.88082904]	[375.09008789 485.48965454 0.85205013]	[505.88778687 280.2052002 0.86759061]	[523.91711426 385.30853271 0.86327976]	[541.8916626 482.79891968 0.91912436]	[459.66372681 462.35321045 0.77051181]	[418.78552246 464.90292358 0.75717622]	[439.23916626 613.7053833 0.81791985]	[4.46920898e+02 7.54767883e+02 7.38640487e-01]	[498.20135498 462.28741455 0.73661178]	[493.10144043 611.11230469 0.78077465]	[500.7538147 754.76031494 0.79432726]	[439.28015137 216.0078125 0.96868473]	[462.37606812 215.90110779 0.95345521]	[418.77432251 215.99545288 0.8775996 ]	[482.75021362 213.36270142 0.83048368]	[4.90500427e+02 7.95854370e+02 7.37223506e-01]	[5.08531281e+02 7.90752014e+02 7.42884278e-01]	[4.95690369e+02 7.67595459e+02 6.45100594e-01]	[4.57098419e+02 7.93321777e+02 7.56965220e-01]	[4.36679535e+02 7.90721069e+02 7.64144123e-01]	[4.57159271e+02 7.67511108e+02 6.22117162e-01]
[457.08398438 231.39167786 0.89022148]	[454.54159546 282.7741394 0.84285331]	[398.10440063 287.80148315 0.85592341]	[380.17471313 393.05358887 0.88094568]	[375.11404419 485.49493408 0.85620099]	[505.95150757 280.20721436 0.85931474]	[523.96380615 385.34326172 0.85717577]	[541.90838623 482.82369995 0.91473508]	[459.7024231 462.38790894 0.76981598]	[421.14782715 464.94085693 0.75386387]	[439.27670288 616.26104736 0.81568736]	[4.46884918e+02 7.54818420e+02 7.38909245e-01]	[498.24133301 462.30895996 0.73841214]	[495.62643433 616.20684814 0.77691555]	[500.71768188 757.31646729 0.77472395]	[439.3265686 216.02656555 0.96179318]	[462.41311646 215.92973328 0.94546485]	[421.14938354 213.55014038 0.88888949]	[482.80737305 213.33279419 0.83567989]	[4.90561401e+02 7.95829224e+02 7.11823821e-01]	[5.11030792e+02 7.90711853e+02 7.30271459e-01]	[4.95637878e+02 7.67668823e+02 6.35529757e-01]	[4.54648529e+02 7.93324097e+02 7.43068635e-01]	[4.36680389e+02 7.90733032e+02 7.55839884e-01]	[4.57118408e+02 7.67568481e+02 6.33636475e-01]
[459.59573364 233.82450867 0.91493452]	[457.08352661 287.7963562 0.85546529]	[398.17346191 290.3553772 0.86719269]	[380.28817749 393.06607056 0.87806141]	[377.54537964 485.42144775 0.88420081]	[508.51696777 282.70446777 0.83002222]	[524.03344727 387.8605957 0.84517205]	[541.94256592 482.83312988 0.91749275]	[459.79730225 464.85574341 0.7704044 ]	[421.21429443 467.4128418 0.74622369]	[441.66552734 618.75592041 0.8115195 ]	[4.44449188e+02 7.57309204e+02 7.38887846e-01]	[500.71014404 462.35235596 0.75084615]	[495.6583252 613.64428711 0.781488 ]	[500.76751709 754.79937744 0.7775858 ]	[441.77972412 216.08859253 0.95364392]	[464.95275879 215.98171997 0.91363806]	[421.25024414 215.96192932 0.88618928]	[485.34970093 213.32243347 0.83341336]	[5.00667908e+02 7.95785889e+02 7.21792638e-01]	[5.18670105e+02 7.90617432e+02 7.40601480e-01]	[4.95635681e+02 7.67648621e+02 6.50605440e-01]	[4.52082092e+02 7.93327942e+02 7.05290198e-01]	[4.36583435e+02 7.90726685e+02 7.26819634e-01]	[4.57093079e+02 7.67620056e+02 6.37906671e-01]
[459.66439819 233.83996582 0.92713028]	[457.18762207 287.81188965 0.87731862]	[398.23397827 290.34307861 0.86781013]	[380.34487915 395.51132202 0.87050164]	[377.60412598 485.35559082 0.90937728]	[511.05697632 282.71960449 0.8267976 ]	[526.43408203 387.93948364 0.83703285]	[544.30944824 482.89608765 0.90715891]	[459.84643555 464.87463379 0.76885694]	[421.25698853 467.41134644 0.74340594]	[441.66989136 616.24005127 0.81056279]	[4.46865906e+02 7.54759949e+02 7.45943427e-01]	[500.75753784 462.38223267 0.75345647]	[495.64974976 611.1217041 0.78684133]	[500.74911499 752.26141357 0.78813171]	[441.86184692 216.11843872 0.93848693]	[467.44799805 216.01385498 0.89922857]	[421.32427979 216.04808044 0.87974823]	[485.43496704 213.40939331 0.84064955]	[5.00674591e+02 7.93273865e+02 7.25659072e-01]	[5.18699524e+02 7.88169861e+02 7.40503311e-01]	[4.95604553e+02 7.67549866e+02 6.46132469e-01]	[4.52079254e+02 7.93276123e+02 7.10209608e-01]	[4.36589966e+02 7.90682617e+02 7.29184091e-01]	[4.57104614e+02 7.67526733e+02 6.26517773e-01]
[459.73635864 233.83624268 0.93743813]	[459.63494873 285.32049561 0.90094328]	[400.6390686 287.87554932 0.86595345]	[382.78927612 395.53262329 0.86142111]	[377.61575317 485.46905518 0.89255714]	[513.64709473 282.69677734 0.83117181]	[526.52062988 390.41726685 0.82625222]	[544.3482666 482.93423462 0.90286106]	[462.20858765 464.8270874 0.77021909]	[421.27352905 464.89486694 0.74743736]	[441.68988037 616.23840332 0.80810577]	[4.46897888e+02 7.54787598e+02 7.42810190e-01]	[500.80044556 462.35348511 0.76244223]	[498.14471436 613.69274902 0.78828728]	[500.73272705 754.75323486 0.78755736]	[444.32537842 216.12255859 0.92668283]	[469.96740723 216.03343201 0.89201152]	[423.77410889 215.98338318 0.86534041]	[485.46472168 213.35185242 0.83243394]	[5.00763367e+02 7.93236328e+02 7.52262056e-01]	[5.18763672e+02 7.88106445e+02 7.66584277e-01]	[4.93089386e+02 7.67617554e+02 6.61811173e-01]	[4.54562225e+02 7.93305542e+02 7.02124119e-01]	[4.36612274e+02 7.90716003e+02 7.29897261e-01]	[4.57113831e+02 7.67569641e+02 6.34696722e-01]
[459.79351807 233.8677063 0.94792515]	[459.71392822 285.29794312 0.9122712 ]	[400.72561646 287.88027954 0.86288381]	[382.86203003 393.07019043 0.83779716]	[377.70281982 485.3999939 0.90070105]	[516.17712402 282.69799805 0.8379156 ]	[528.99963379 390.41897583 0.81689048]	[544.41882324 482.95095825 0.88793808]	[462.25314331 462.39096069 0.76970536]	[421.31268311 464.86245728 0.7397278 ]	[441.71646118 616.19464111 0.80996728]	[4.46930145e+02 7.57314819e+02 7.32214451e-01]	[500.83544922 462.3510437 0.76425755]	[498.16183472 613.64703369 0.79202896]	[500.73602295 754.78399658 0.77803797]	[444.40939331 216.14891052 0.91083652]	[472.53817749 216.07717896 0.88368666]	[423.84838867 215.96696472 0.84553504]	[487.95245361 213.37286377 0.81352621]	[5.00771179e+02 7.93279236e+02 7.35904813e-01]	[5.18781677e+02 7.88123108e+02 7.52243280e-01]	[4.93083954e+02 7.67660461e+02 6.58823550e-01]	[4.54600189e+02 7.95825745e+02 6.84500635e-01]	[4.36624817e+02 7.90773987e+02 7.13245094e-01]	[4.57125885e+02 7.67615601e+02 6.36649847e-01]
[459.85263062 233.87950134 0.94928026]	[459.78250122 285.31988525 0.90965408]	[400.80767822 290.36114502 0.85444587]	[387.89675903 395.50732422 0.82227337]	[380.09094238 485.48748779 0.88074505]	[518.66314697 282.71072388 0.83990341]	[531.54168701 390.45236206 0.80868661]	[544.49249268 485.37072754 0.8742469 ]	[462.27453613 464.88818359 0.75688773]	[421.32943726 464.93768311 0.72643685]	[441.73028564 618.76556396 0.80716103]	[4.46949890e+02 7.57360413e+02 7.32579589e-01]	[500.85321045 464.84780884 0.75311947]	[498.20523071 611.15917969 0.79891282]	[500.81216431 759.88427734 0.76621962]	[446.89788818 216.15249634 0.89818037]	[475.07305908 216.0914917 0.88460666]	[426.3503418 213.55599976 0.82593191]	[488.01779175 213.3196106 0.80161744]	[5.00819458e+02 7.93332581e+02 7.18765140e-01]	[5.21223633e+02 7.88200012e+02 7.40741849e-01]	[4.95629761e+02 7.70213379e+02 6.46215022e-01]	[4.54612518e+02 7.95850952e+02 7.00954735e-01]	[4.36621185e+02 7.90790405e+02 7.20228493e-01]	[4.57138428e+02 7.67647644e+02 6.35909438e-01]
[462.25604248 233.87849426 0.94539654]	[462.18768311 285.26126099 0.90589035]	[403.31854248 287.82537842 0.8286885 ]	[392.9776001 393.01449585 0.81248856]	[380.16275024 485.45675659 0.88314819]	[518.7276001 282.69445801 0.85261124]	[534.15203857 392.97232056 0.81125295]	[546.91900635 485.39266968 0.85653782]	[462.30630493 462.33987427 0.76490492]	[421.3737793 462.37097168 0.72769755]	[441.75344849 616.27258301 0.80512172]	[4.49432434e+02 7.59899597e+02 7.32529104e-01]	[500.87460327 462.32507324 0.75993007]	[500.65698242 616.25238037 0.79905915]	[5.00892090e+02 7.62441772e+02 7.57376432e-01]	[449.44155884 218.52374268 0.88667399]	[475.16937256 216.08512878 0.89517808]	[426.43515015 215.95080566 0.81429279]	[493.06564331 210.9092865 0.79448634]	[5.03289032e+02 7.93346680e+02 7.07628667e-01]	[5.21308716e+02 7.88227600e+02 7.35069036e-01]	[4.98165100e+02 7.72697876e+02 6.45972729e-01]	[4.57112030e+02 7.98346497e+02 6.96243167e-01]	[4.36632385e+02 7.90804749e+02 7.20826209e-01]	[4.57173126e+02 7.70102356e+02 6.42146766e-01]
[462.34396362 233.88838196 0.93744457]	[462.26098633 287.79891968 0.90187818]	[403.3755188 287.87435913 0.82394624]	[395.52502441 395.49804688 0.83724535]	[380.18035889 488.00265503 0.87287694]	[521.21759033 282.74383545 0.85869318]	[539.18609619 392.99362183 0.83080655]	[546.98553467 485.34436035 0.85222107]	[462.36221313 462.37741089 0.76609856]	[423.7711792 462.40386963 0.72826391]	[441.77276611 618.78167725 0.81197584]	[4.49455414e+02 7.59931885e+02 7.32117116e-01]	[503.26412964 462.3699646 0.76709354]	[500.68753052 616.18737793 0.81391072]	[500.90054321 759.92340088 0.76884753]	[451.99765015 216.16397095 0.88784403]	[477.68405151 216.07170105 0.91741306]	[428.95697021 215.96833801 0.81602556]	[495.68255615 213.34605408 0.81956279]	[5.00768860e+02 7.93364380e+02 7.10526526e-01]	[5.21214233e+02 7.90631714e+02 7.38533139e-01]	[4.98220276e+02 7.70224792e+02 6.67224705e-01]	[4.57108246e+02 7.98368530e+02 6.97982430e-01]	[4.36643402e+02 7.93219360e+02 7.24231124e-01]	[4.57210449e+02 7.70127014e+02 6.50435328e-01]
[462.44113159 233.85421753 0.91668254]	[462.35650635 287.82220459 0.89182091]	[405.89532471 287.88757324 0.81520551]	[398.01419067 393.0491333 0.86329222]	[380.27020264 488.01907349 0.86768854]	[521.34960938 282.74249268 0.87298346]	[539.18499756 387.92208862 0.81402034]	[547.02893066 482.96252441 0.84974551]	[462.41992188 462.37167358 0.76418257]	[423.85855103 462.38214111 0.72677177]	[441.80206299 621.28961182 0.81879091]	[4.49503998e+02 7.62488464e+02 7.34653115e-01]	[503.30804443 462.36605835 0.76947206]	[500.72692871 616.27618408 0.82275069]	[500.87518311 762.46478271 0.76514781]	[454.56469727 216.15518188 0.89634347]	[480.13363647 216.01191711 0.93920612]	[431.51834106 216.04393005 0.80448478]	[498.24285889 213.32847595 0.83603644]	[5.00852722e+02 7.93316833e+02 7.16437161e-01]	[5.21270325e+02 7.88207764e+02 7.41598606e-01]	[4.98166168e+02 7.70294312e+02 6.44705892e-01]	[4.57118164e+02 7.98390808e+02 6.97398245e-01]	[4.36660309e+02 7.93239685e+02 7.21380472e-01]	[4.59630768e+02 7.70209839e+02 6.52541041e-01]
[464.91882324 233.85913086 0.90645957]	[462.44717407 287.79190063 0.87326133]	[410.96359253 287.83511353 0.80902439]	[398.08694458 395.49890137 0.87726921]	[382.75881958 487.92419434 0.85944134]	[521.41815186 282.71746826 0.88015169]	[541.72790527 390.48300171 0.85308737]	[549.49969482 482.93569946 0.84827042]	[464.88201904 462.39926147 0.7509414 ]	[426.44296265 464.83413696 0.70476943]	[441.85131836 621.32672119 0.81695455]	[4.49525391e+02 7.65063843e+02 7.41519511e-01]	[503.36801147 462.38943481 0.76651955]	[500.75820923 618.74865723 0.83430022]	[500.88552856 762.49176025 0.76771164]	[457.09854126 216.16217041 0.90257126]	[480.23178101 216.03004456 0.95041257]	[434.12838745 216.08103943 0.80054468]	[500.70065308 213.40055847 0.86511779]	[5.00820221e+02 7.93347778e+02 7.00927615e-01]	[5.21253479e+02 7.90602600e+02 7.23779500e-01]	[4.98193848e+02 7.70294861e+02 6.41298294e-01]	[4.57093262e+02 8.00938416e+02 6.90580606e-01]	[4.36638245e+02 7.93279114e+02 7.12984860e-01]	[4.59660767e+02 7.72728882e+02 6.49316609e-01]
[467.45013428 233.86999512 0.89575213]	[464.87246704 287.81262207 0.86871529]	[413.53125 287.85961914 0.81689245]	[398.1590271 395.50109863 0.8844071 ]	[382.87567139 487.96353149 0.83151752]	[523.81445312 282.72680664 0.87973768]	[541.80133057 390.41558838 0.8613978 ]	[549.55554199 482.92251587 0.83888286]	[464.94055176 462.39474487 0.73753798]	[428.98303223 464.82650757 0.69699544]	[441.88259888 621.35327148 0.81366861]	[4.49522095e+02 7.65052673e+02 7.42300212e-01]	[503.39993286 462.40087891 0.75473881]	[500.77120972 618.76342773 0.83395457]	[500.83493042 762.44042969 0.76738292]	[457.20007324 216.16056824 0.9158082 ]	[480.3291626 216.05366516 0.95290542]	[436.65484619 216.01307678 0.82529348]	[500.73632812 213.43824768 0.86918962]	[5.00687592e+02 7.95824646e+02 6.72077954e-01]	[5.18734741e+02 7.90663513e+02 6.94325626e-01]	[4.98166260e+02 7.70244446e+02 6.31975234e-01]	[4.57112640e+02 8.00979431e+02 6.97388291e-01]	[4.36654724e+02 7.93310791e+02 7.13156879e-01]	[4.59634674e+02 7.72709778e+02 6.47718668e-01]
[472.51611328 233.88911438 0.88864231]	[467.42950439 287.84725952 0.84761274]	[416.10369873 290.35510254 0.83865213]	[398.24850464 395.49649048 0.88461185]	[390.44625854 487.94036865 0.81418771]	[523.90179443 282.76855469 0.86887038]	[541.88134766 390.45056152 0.87384892]	[549.60321045 482.93267822 0.83334398]	[467.48370361 462.39157104 0.72676295]	[434.06152344 462.40133667 0.70099759]	[441.89776611 621.41149902 0.80031347]	[4.49485474e+02 7.65024109e+02 7.39082336e-01]	[505.86734009 464.8399353 0.73626614]	[500.83529663 618.79541016 0.8399148 ]	[500.86190796 759.9296875 0.77168751]	[459.67196655 218.54229736 0.92553896]	[482.75619507 216.06771851 0.95075977]	[439.16409302 216.04206848 0.84068793]	[500.80545044 213.43852234 0.86077023]	[4.98170044e+02 7.95838745e+02 6.66545093e-01]	[5.18676025e+02 7.90683350e+02 6.90353096e-01]	[4.98219757e+02 7.70194092e+02 6.46066129e-01]	[4.54606842e+02 8.00913269e+02 6.94715440e-01]	[4.36608856e+02 7.93261536e+02 7.15982795e-01]	[4.59634644e+02 7.70274109e+02 6.41063929e-01]
[475.0630188 233.87960815 0.89291334]	[469.98458862 287.82232666 0.83825141]	[418.56228638 290.34487915 0.85281247]	[400.6361084 393.0447998 0.87913299]	[395.50091553 485.43621826 0.84088355]	[523.95550537 282.74728394 0.86390352]	[541.92871094 390.4524231 0.87101424]	[552.11395264 482.96191406 0.8289243 ]	[469.99588013 464.90234375 0.71774006]	[436.56539917 467.4029541 0.70063317]	[444.30007935 623.86303711 0.80280656]	[4.51991272e+02 7.67529663e+02 7.43032634e-01]	[505.91140747 464.90466309 0.72901982]	[500.82440186 616.27484131 0.83071971]	[500.85110474 759.95379639 0.76556915]	[459.73522949 216.16140747 0.93864149]	[482.83190918 216.04760742 0.94956654]	[439.27890015 216.08982849 0.85181415]	[500.89752197 213.47697449 0.8617267 ]	[4.93100037e+02 7.98409485e+02 6.49521768e-01]	[5.16136841e+02 7.90756714e+02 6.73097372e-01]	[4.98252960e+02 7.70210693e+02 6.33239865e-01]	[4.57118988e+02 8.03516479e+02 7.03169227e-01]	[4.36679901e+02 7.95803223e+02 7.04951286e-01]	[4.59659637e+02 7.72755615e+02 6.33917987e-01]
[475.13955688 233.90943909 0.90376097]	[472.55169678 287.83026123 0.83532751]	[418.58596802 290.36138916 0.85605258]	[400.724823 393.01242065 0.86981988]	[395.5887146 485.45150757 0.85376441]	[526.41546631 282.75619507 0.85050553]	[544.32684326 393.01367188 0.86858034]	[554.65667725 485.3560791 0.83208084]	[472.52371216 464.86239624 0.71316874]	[436.63394165 464.91174316 0.71165287]	[444.33880615 621.31103516 0.79186046]	[4.49500183e+02 7.65034668e+02 7.30715990e-01]	[505.9710083 464.87866211 0.72069907]	[500.8460083 616.20910645 0.83197761]	[500.86428833 757.37921143 0.76775271]	[459.79992676 218.52766418 0.93438542]	[482.88638306 216.081604 0.93319178]	[441.6550293 216.04110718 0.86594379]	[503.28674316 213.4098053 0.8568868 ]	[4.95628632e+02 7.95881287e+02 6.50781274e-01]	[5.16174500e+02 7.90718506e+02 6.75391018e-01]	[4.98216370e+02 7.70135010e+02 6.34808838e-01]	[4.57157776e+02 8.03530029e+02 6.95808887e-01]	[4.36694061e+02 7.95827759e+02 6.92874968e-01]	[4.57217926e+02 7.70278259e+02 6.34353757e-01]
[477.63366699 233.88142395 0.90881318]	[475.09118652 287.86404419 0.84237611]	[418.6449585 290.35467529 0.86393046]	[400.74331665 392.99859619 0.88008595]	[395.63439941 485.3973999 0.86956722]	[526.47491455 285.24954224 0.83691657]	[544.34387207 392.99057007 0.87403971]	[554.68927002 485.368927 0.83721018]	[475.06900024 462.32598877 0.72285008]	[439.08010864 462.36898804 0.72707778]	[444.34963989 616.26568604 0.78566092]	[4.49489838e+02 7.65054077e+02 7.31567204e-01]	[508.45861816 462.33914185 0.71404827]	[500.8637085 613.69152832 0.8321594 ]	[500.83410645 759.89135742 0.76682007]	[462.20202637 216.14242554 0.94453108]	[482.96832275 216.04660034 0.92485613]	[441.70584106 216.05273438 0.86939538]	[503.40435791 213.46580505 0.86276376]	[4.93117859e+02 7.98401245e+02 6.44288301e-01]	[5.16169922e+02 7.90748535e+02 6.67338014e-01]	[4.98188019e+02 7.70159729e+02 6.32221103e-01]	[4.57181244e+02 8.03559387e+02 6.95985377e-01]	[4.39090515e+02 7.95879333e+02 6.89203143e-01]	[4.57198029e+02 7.72702148e+02 6.34283423e-01]
[477.72454834 233.86735535 0.91878557]	[477.61444092 290.34899902 0.8610518 ]	[418.70681763 290.34777832 0.86881703]	[400.79614258 393.02340698 0.87655509]	[398.03152466 485.38751221 0.87835199]	[529.01696777 285.30148315 0.81921351]	[544.43762207 393.04403687 0.86876911]	[557.22583008 485.44396973 0.83951449]	[475.14801025 462.32662964 0.72750127]	[439.13317871 462.36706543 0.7353133 ]	[444.36044312 618.79412842 0.79016525]	[4.49465240e+02 7.65057068e+02 7.32500315e-01]	[511.01379395 462.3460083 0.70556223]	[500.87103271 616.23168945 0.8327834 ]	[500.80505371 759.91387939 0.76502502]	[462.2779541 216.1374054 0.94655716]	[485.4468689 216.02851868 0.91315573]	[441.80023193 216.05334473 0.85358065]	[505.87432861 213.39916992 0.84241855]	[4.93106934e+02 7.98414368e+02 6.47178829e-01]	[5.16160400e+02 7.90761536e+02 6.65673614e-01]	[4.98141510e+02 7.70172913e+02 6.23398542e-01]	[4.57193787e+02 8.03561035e+02 6.99460387e-01]	[4.39093018e+02 7.95891785e+02 6.89910948e-01]	[4.57166107e+02 7.72711670e+02 6.35076761e-01]
[480.13818359 233.86965942 0.92515528]	[477.65423584 290.34014893 0.86752981]	[418.74737549 290.3409729 0.87003988]	[400.80355835 393.03530884 0.87045646]	[398.03863525 485.42077637 0.87782288]	[529.05688477 285.29623413 0.8145113 ]	[544.45544434 393.04995728 0.8679111 ]	[557.2722168 485.45455933 0.84495509]	[475.17703247 464.83425903 0.71995777]	[439.15863037 464.87988281 0.73049468]	[444.40124512 618.75750732 0.78527009]	[4.49508453e+02 7.65050720e+02 7.27187753e-01]	[511.04208374 464.84942627 0.69619977]	[500.88491821 618.74334717 0.83352768]	[500.81460571 759.93823242 0.76731509]	[462.35055542 216.13388062 0.93975389]	[487.9291687 216.05924988 0.89586705]	[441.85546875 216.04774475 0.85562563]	[505.9447937 213.47265625 0.84678143]	[4.95621613e+02 7.98409607e+02 6.44139647e-01]	[5.16189575e+02 7.90775452e+02 6.65865362e-01]	[4.98147583e+02 7.70205627e+02 6.25470102e-01]	[4.59636414e+02 8.03553223e+02 6.96148634e-01]	[4.39119995e+02 7.95861755e+02 6.95032954e-01]	[4.57184235e+02 7.72703979e+02 6.26880884e-01]
[480.19387817 233.87794495 0.93608022]	[477.71398926 287.88180542 0.88143748]	[418.77868652 287.86340332 0.86726987]	[400.80410767 393.03652954 0.86883754]	[398.03634644 485.42956543 0.87645811]	[531.60321045 287.79217529 0.80622411]	[544.46008301 393.00167847 0.86613369]	[559.69384766 485.484375 0.83894342]	[477.60232544 464.89404297 0.72297192]	[439.16519165 464.93823242 0.7306174 ]	[444.41497803 616.20446777 0.78588796]	[4.49509491e+02 7.65065674e+02 7.28708506e-01]	[511.08700562 464.912323 0.69404095]	[500.8921814 616.22784424 0.8346929 ]	[500.83227539 759.89837646 0.77294332]	[462.42724609 216.14039612 0.92842072]	[487.98999023 216.08070374 0.88841987]	[441.92935181 215.98727417 0.84142274]	[505.98275757 213.42512512 0.83459032]	[4.98159363e+02 7.98376587e+02 6.53470457e-01]	[5.18703186e+02 7.90733582e+02 6.79008126e-01]	[4.98135315e+02 7.70181396e+02 6.29311144e-01]	[4.59680267e+02 8.03559570e+02 6.87396526e-01]	[4.39145325e+02 7.95879456e+02 6.85919642e-01]	[4.57173279e+02 7.72732910e+02 6.29480541e-01]
[480.23123169 233.8923645 0.94353306]	[477.7381897 287.88934326 0.88588339]	[418.80078125 287.84140015 0.86555755]	[400.81103516 393.00900269 0.86531943]	[398.0352478 485.40640259 0.88238132]	[534.08929443 287.81619263 0.80350095]	[544.4710083 393.02786255 0.86822367]	[559.69665527 485.49057007 0.84063691]	[477.59207153 467.41384888 0.7186923 ]	[439.15704346 467.44952393 0.73035729]	[444.41244507 616.24072266 0.78537297]	[4.51989471e+02 7.67520386e+02 7.29559243e-01]	[511.06811523 467.44885254 0.69289076]	[500.87988281 616.222229 0.83492696]	[500.82928467 759.92327881 0.76976156]	[464.85296631 216.14674377 0.91814238]	[490.49734497 216.11497498 0.87802261]	[444.33282471 213.53862 0.81353825]	[506.01583862 213.42402649 0.81776989]	[4.98172150e+02 7.98407104e+02 6.53168738e-01]	[5.18712341e+02 7.90747009e+02 6.77100956e-01]	[4.95688477e+02 7.70204224e+02 6.26208544e-01]	[4.59726837e+02 8.06022461e+02 6.86905682e-01]	[4.39186859e+02 7.98377808e+02 6.81101561e-01]	[4.57177673e+02 7.72774719e+02 6.25237703e-01]
[480.2880249 233.89457703 0.94589651]	[480.11590576 290.34243774 0.89424151]	[421.1618042 287.84408569 0.86556917]	[400.82211304 392.98513794 0.86036873]	[398.03067017 485.415802 0.87947273]	[534.14154053 287.79873657 0.80480307]	[544.48760986 393.01412964 0.86594009]	[559.69433594 487.93026733 0.83810824]	[477.64648438 464.828125 0.73121774]	[439.19006348 464.84368896 0.73689795]	[444.41217041 621.32904053 0.79186249]	[4.49506622e+02 7.67560425e+02 7.33640730e-01]	[513.61791992 464.86499023 0.69989818]	[503.23651123 618.79077148 0.83828843]	[500.79119873 764.97650146 0.77264243]	[464.91629028 216.15693665 0.907363 ]	[490.57403564 216.11540222 0.87301278]	[444.40563965 215.90440369 0.81432569]	[508.44384766 213.4125824 0.80935794]	[5.00784332e+02 7.95849976e+02 6.92495763e-01]	[5.21240967e+02 7.90673035e+02 7.15039313e-01]	[4.93083496e+02 7.72751587e+02 6.10918820e-01]	[4.59710114e+02 8.03473816e+02 6.92607284e-01]	[4.39162872e+02 7.95830994e+02 7.03682303e-01]	[4.57146851e+02 7.72829651e+02 6.21050417e-01]
[480.31890869 233.89727783 0.94919956]	[480.1149292 290.3399353 0.89400184]	[421.17163086 287.82989502 0.86545479]	[400.83483887 392.97055054 0.85536849]	[398.03140259 485.42300415 0.87791985]	[534.12011719 287.81665039 0.8047151 ]	[544.48443604 393.02050781 0.86575973]	[557.27508545 485.48748779 0.83968204]	[477.62783813 464.86773682 0.72551703]	[439.18069458 464.87924194 0.73430598]	[444.41598511 618.83343506 0.78860396]	[4.49499298e+02 7.67599060e+02 7.35367775e-01]	[513.60137939 464.89907837 0.69870579]	[503.23733521 618.81182861 0.83913791]	[500.78240967 765.01843262 0.77229214]	[464.95477295 216.15966797 0.90062654]	[493.07504272 216.12145996 0.87468493]	[444.42697144 215.90124512 0.8096534 ]	[508.47558594 213.3730011 0.79633033]	[5.00786774e+02 7.98357544e+02 6.79222643e-01]	[5.21253113e+02 7.90705933e+02 7.08198011e-01]	[4.93063690e+02 7.72806519e+02 6.02304518e-01]	[4.59747711e+02 8.03528870e+02 6.89798653e-01]	[4.39183350e+02 7.95877380e+02 6.90956533e-01]	[4.57123260e+02 7.75324158e+02 6.13584757e-01]
[480.34106445 233.90887451 0.94942486]	[480.11080933 287.8815918 0.89217174]	[421.17840576 287.81347656 0.86452138]	[400.83557129 390.51400757 0.85627568]	[398.03643799 485.40768433 0.88086528]	[534.10144043 287.81054688 0.80453092]	[544.46777344 392.99346924 0.86312443]	[557.25244141 485.456604 0.84443748]	[477.62905884 464.86425781 0.72626162]	[439.18658447 464.87380981 0.73521781]	[444.4197998 618.824646 0.78704405]	[4.49501648e+02 7.67605042e+02 7.35939145e-01]	[513.59173584 464.89984131 0.69946003]	[500.8991394 618.75714111 0.83585501]	[500.78613281 765.03643799 0.77250731]	[467.39794922 216.16392517 0.89505881]	[493.11248779 216.13157654 0.87329674]	[444.44641113 215.91589355 0.80094016]	[508.50076294 213.40115356 0.78242373]	[5.00817200e+02 7.98364929e+02 6.80533051e-01]	[5.21275879e+02 7.90701538e+02 7.10339010e-01]	[4.93050476e+02 7.75270508e+02 5.99888682e-01]	[4.59755798e+02 8.03538635e+02 6.82114959e-01]	[4.39186859e+02 7.95885559e+02 6.81689680e-01]	[4.57120819e+02 7.75335571e+02 6.11864865e-01]
[480.34112549 233.89884949 0.94794559]	[480.09570312 287.87835693 0.888318 ]	[421.17120361 287.80502319 0.86331338]	[400.83224487 390.49368286 0.85627979]	[398.03500366 485.41040039 0.87952989]	[531.61450195 287.81716919 0.80466014]	[544.45513916 393.04760742 0.86594874]	[557.23321533 485.4682312 0.83860379]	[477.6109314 464.86679077 0.72181839]	[439.17572021 464.8711853 0.73332471]	[444.40942383 618.80651855 0.78803194]	[4.49497742e+02 7.67615234e+02 7.34004319e-01]	[513.5680542 464.90930176 0.69712764]	[500.89706421 618.76977539 0.83647603]	[500.7852478 765.02832031 0.77093053]	[467.40167236 216.15118408 0.89809489]	[493.12219238 216.12528992 0.87431401]	[444.44760132 215.89900208 0.80238479]	[508.51470947 213.40821838 0.780312 ]	[5.00815430e+02 7.98368591e+02 6.76515460e-01]	[5.21278076e+02 7.90702087e+02 7.06256449e-01]	[4.93061005e+02 7.72827942e+02 5.97028792e-01]	[4.59769867e+02 8.03551880e+02 6.79638982e-01]	[4.39213715e+02 7.98365295e+02 6.76168740e-01]	[4.57114929e+02 7.75351257e+02 6.06992066e-01]
[480.3460083 233.89472961 0.94734561]	[477.73748779 287.87463379 0.88579404]	[421.16015625 287.80319214 0.86382282]	[400.80813599 390.47732544 0.86486751]	[398.03530884 485.36672974 0.88397813]	[531.60223389 287.8192749 0.8051163 ]	[544.45001221 393.06134033 0.86743593]	[557.19952393 485.4786377 0.83346647]	[475.1723938 464.85110474 0.71801317]	[439.14169312 464.8604126 0.72782427]	[444.40148926 618.83990479 0.78678614]	[4.49500183e+02 7.67619446e+02 7.35241711e-01]	[511.06872559 464.90307617 0.69936103]	[500.89706421 618.83776855 0.83981436]	[500.77853394 765.03460693 0.77262551]	[467.40914917 216.1452179 0.8995108 ]	[493.13500977 216.11875916 0.87559855]	[444.45446777 213.53309631 0.80595744]	[508.52783203 213.39083862 0.77482677]	[5.00808990e+02 7.98369507e+02 6.83321595e-01]	[5.21268677e+02 7.90705444e+02 7.13907838e-01]	[4.93057800e+02 7.72813599e+02 5.98043859e-01]	[4.59766388e+02 8.03539856e+02 6.82638466e-01]	[4.39197632e+02 7.95891968e+02 6.80519760e-01]	[4.57117584e+02 7.75352905e+02 6.10343814e-01]
[480.32894897 233.89456177 0.94717944]	[477.73486328 287.85784912 0.88459969]	[421.16223145 285.31970215 0.86093158]	[400.82296753 390.48910522 0.86010826]	[398.03845215 485.36260986 0.88728786]	[531.60406494 287.83117676 0.80258614]	[544.44152832 395.5272522 0.87503713]	[557.18280029 487.92077637 0.82778317]	[475.13839722 464.9069519 0.71565664]	[439.12786865 464.93130493 0.7244938 ]	[444.39642334 621.32354736 0.79733258]	[4.49455139e+02 7.67601074e+02 7.33636022e-01]	[511.01113892 467.39996338 0.69983917]	[500.87280273 618.81713867 0.84354484]	[500.76983643 765.00634766 0.77298129]	[467.39324951 216.14129639 0.90015215]	[493.11618042 216.12188721 0.8743751 ]	[444.43826294 213.52224731 0.80037224]	[508.51190186 213.39369202 0.77353817]	[5.00722595e+02 7.98419739e+02 6.78972006e-01]	[5.21206787e+02 7.90750244e+02 7.02061117e-01]	[4.93082825e+02 7.72761719e+02 6.07882023e-01]	[4.59719604e+02 8.03559387e+02 6.85763001e-01]	[4.39156433e+02 7.95893005e+02 6.81375444e-01]	[4.57112030e+02 7.75328308e+02 6.12930417e-01]
[480.30657959 233.88739014 0.94596028]	[477.70690918 287.86315918 0.87897843]	[418.8006897 285.32815552 0.86045635]	[400.8031311 390.45489502 0.86055058]	[395.64172363 485.35498047 0.87709922]	[531.55841064 287.85424805 0.8042956 ]	[544.41485596 395.60525513 0.88313061]	[554.67584229 485.45355225 0.83052295]	[475.07925415 464.90988159 0.70964259]	[439.08135986 464.92495728 0.71751839]	[444.39697266 621.31677246 0.79869425]	[4.49437378e+02 7.67578125e+02 7.34235764e-01]	[508.48797607 467.41830444 0.70368028]	[500.8526001 618.84381104 0.84476262]	[500.76882935 764.97314453 0.77009898]	[464.95541382 216.13414001 0.90459871]	[493.08676147 216.11654663 0.87507391]	[444.4223938 213.519104 0.79564166]	[508.49230957 213.40956116 0.77811003]	[5.00696930e+02 7.98415649e+02 6.79822028e-01]	[5.18772522e+02 7.90760498e+02 7.02460110e-01]	[4.93089081e+02 7.72728027e+02 6.11113906e-01]	[4.59683197e+02 8.03525208e+02 6.87149167e-01]	[4.39125916e+02 7.95861023e+02 6.90355778e-01]	[4.57109772e+02 7.75291321e+02 6.16327405e-01]
[480.28536987 233.88459778 0.9463169 ]	[477.67803955 287.87371826 0.8721202 ]	[418.77313232 287.79348755 0.86289155]	[400.76119995 390.44915771 0.86223465]	[395.6100769 485.34902954 0.87104547]	[529.06921387 287.8694458 0.80630553]	[544.3605957 395.56314087 0.88367832]	[554.63085938 485.45593262 0.82661617]	[472.57287598 464.89749146 0.71141613]	[436.66705322 464.92477417 0.71136904]	[444.38021851 621.30493164 0.80389714]	[4.49428070e+02 7.67535461e+02 7.33102560e-01]	[506.01696777 467.39440918 0.70986634]	[500.83596802 618.79559326 0.84130687]	[500.75146484 762.51739502 0.76660043]	[464.92019653 216.12785339 0.91160482]	[493.05926514 216.10617065 0.87759787]	[444.39562988 213.53022766 0.80014938]	[508.46582031 213.42686462 0.7881062 ]	[5.00678467e+02 7.98387146e+02 6.78736091e-01]	[5.18750610e+02 7.90746338e+02 7.03367174e-01]	[4.93064331e+02 7.72710144e+02 6.13544464e-01]	[4.59663818e+02 8.03490295e+02 6.92338586e-01]	[4.39114594e+02 7.95829895e+02 7.00309753e-01]	[4.57102814e+02 7.72814697e+02 6.20735586e-01]
[480.24328613 233.88635254 0.94359565]	[477.63754272 287.84222412 0.86208737]	[418.76068115 285.3074646 0.86311424]	[400.76422119 387.9510498 0.85406697]	[395.5725708 485.38720703 0.85902536]	[528.9887085 287.82522583 0.81473476]	[544.34820557 395.51602173 0.8733747 ]	[552.15081787 485.41275024 0.82733124]	[472.55499268 464.90917969 0.70947999]	[436.6444397 464.93487549 0.7083233 ]	[444.34823608 621.34338379 0.80894607]	[4.46967621e+02 7.65058350e+02 7.34266698e-01]	[506.00558472 467.41049194 0.7100904 ]	[500.82839966 618.83337402 0.84362221]	[500.75933838 762.42919922 0.76702112]	[464.88143921 216.11994934 0.91917098]	[490.5461731 216.11529541 0.87558007]	[444.36346436 213.50753784 0.8130331 ]	[506.01275635 213.46948242 0.80680788]	[4.98187500e+02 7.98369141e+02 6.80478930e-01]	[5.18684143e+02 7.90742249e+02 6.99231446e-01]	[4.95595459e+02 7.70224792e+02 6.27179086e-01]	[4.57160339e+02 8.00962524e+02 6.97722912e-01]	[4.36667694e+02 7.93335876e+02 7.12837219e-01]	[4.57132233e+02 7.72745483e+02 6.35099113e-01]
[480.22158813 233.86386108 0.93817931]	[475.16299438 287.85842896 0.84614146]	[418.71264648 285.32818604 0.85841972]	[400.75 387.91149902 0.85285789]	[395.53778076 482.95541382 0.86263007]	[526.50317383 287.85006714 0.82267165]	[544.32653809 393.02243042 0.86384344]	[552.10620117 485.35046387 0.83487731]	[470.05184937 464.85754395 0.71483171]	[436.60430908 464.88946533 0.70820004]	[444.34542847 618.76080322 0.78925776]	[4.49438477e+02 7.65072266e+02 7.31887579e-01]	[505.96322632 464.88943481 0.7252773 ]	[500.84100342 621.27801514 0.84485567]	[500.7852478 759.94165039 0.77101421]	[464.85391235 216.09933472 0.92729431]	[490.50930786 216.0945282 0.87972063]	[444.32568359 213.55656433 0.81179929]	[506.01296997 213.49133301 0.803877 ]	[4.98191528e+02 7.98371826e+02 6.79643750e-01]	[5.18697327e+02 7.90741882e+02 7.02197492e-01]	[4.95608337e+02 7.70205688e+02 6.29274905e-01]	[4.57145844e+02 8.00973450e+02 6.97325349e-01]	[4.36660980e+02 7.93334595e+02 7.15873063e-01]	[4.57151215e+02 7.72757935e+02 6.35706782e-01]
[480.12948608 233.83076477 0.91771746]	[475.07440186 287.79150391 0.83398533]	[418.66412354 285.30117798 0.85621154]	[400.69174194 387.92816162 0.86290693]	[395.50747681 482.95019531 0.85784948]	[526.44604492 285.28720093 0.83510602]	[544.2769165 393.00177002 0.86507261]	[549.56640625 482.95608521 0.84152144]	[469.99124146 462.40029907 0.72313607]	[436.55487061 464.82769775 0.70379841]	[444.30834961 616.26617432 0.78220129]	[4.49448608e+02 7.62498108e+02 7.21872330e-01]	[505.89855957 464.86523438 0.73510057]	[500.8274231 621.27105713 0.84341305]	[500.7850647 759.88183594 0.77360642]	[462.38641357 216.07391357 0.94503456]	[487.94210815 216.06915283 0.89285147]	[441.90200806 215.94865417 0.84996659]	[505.95797729 213.52047729 0.83207554]	[4.95664795e+02 7.98367737e+02 6.75323725e-01]	[5.16202637e+02 7.90753113e+02 6.99841082e-01]	[4.95638458e+02 7.70160767e+02 6.41118586e-01]	[4.54615234e+02 7.98407166e+02 7.06445694e-01]	[4.36617371e+02 7.93260315e+02 7.33106554e-01]	[4.57185333e+02 7.70223633e+02 6.33214593e-01]
[477.71240234 233.82931519 0.90898615]	[470.03756714 287.82525635 0.83231461]	[418.59768677 287.800354 0.84969014]	[400.64993286 390.43908691 0.86487472]	[393.04129028 485.38793945 0.84040707]	[523.97253418 285.3012085 0.84883571]	[541.87506104 387.94564819 0.87029421]	[549.58312988 485.37243652 0.83340877]	[467.47512817 462.35427856 0.73019874]	[434.09255981 462.36654663 0.70021188]	[441.91757202 618.80072021 0.79529959]	[4.49476685e+02 7.64975037e+02 7.23092377e-01]	[503.46636963 462.38134766 0.75003684]	[500.78881836 618.84191895 0.84022921]	[500.75823975 759.95629883 0.76507682]	[462.3137207 216.07839966 0.95088828]	[485.47140503 216.0532074 0.90118647]	[441.81378174 215.97357178 0.86581248]	[505.89639282 213.50756836 0.83433115]	[4.95669220e+02 7.98418152e+02 6.61008656e-01]	[5.16201294e+02 7.90784668e+02 6.84959054e-01]	[4.95611176e+02 7.70228333e+02 6.33102596e-01]	[4.54640198e+02 8.00908081e+02 6.98342025e-01]	[4.36613464e+02 7.93275269e+02 7.22512901e-01]	[4.57205933e+02 7.70247253e+02 6.28474712e-01]
[477.61236572 233.82072449 0.89429319]	[467.47732544 287.82211304 0.84122008]	[416.15789795 287.79718018 0.83831429]	[398.25238037 393.00234985 0.87040329]	[392.97198486 485.42163086 0.82545233]	[523.93933105 285.29690552 0.85519266]	[541.84521484 387.91958618 0.86460257]	[549.52844238 485.37454224 0.83999825]	[467.40161133 462.34036255 0.74027705]	[431.53738403 462.35760498 0.69797868]	[441.89028931 618.7755127 0.80238283]	[4.49506226e+02 7.62510071e+02 7.24616647e-01]	[503.41461182 462.36572266 0.7630856 ]	[500.73797607 618.7477417 0.82869112]	[500.74639893 759.90447998 0.76495999]	[462.22335815 216.07081604 0.95484251]	[485.34631348 216.02926636 0.92496997]	[441.73690796 215.93319702 0.8816191 ]	[503.43060303 213.45063782 0.84639049]	[4.98157593e+02 7.98397644e+02 6.65425062e-01]	[5.18665344e+02 7.90756287e+02 6.88433528e-01]	[4.93118408e+02 7.70211121e+02 6.33506119e-01]	[4.57099426e+02 8.00938293e+02 6.94626272e-01]	[4.36616699e+02 7.93283020e+02 7.17080414e-01]	[4.57217010e+02 7.70228027e+02 6.38668537e-01]
[475.13253784 233.83139038 0.89092845]	[464.95159912 287.81820679 0.85695446]	[416.05688477 287.79956055 0.82596904]	[398.17501831 393.01330566 0.87314403]	[387.94204712 485.40216064 0.82996154]	[523.84197998 285.29290771 0.86217165]	[541.74859619 390.49401855 0.85179853]	[547.05767822 482.96087646 0.85322589]	[464.94003296 462.37393188 0.73960018]	[428.99508667 462.39614868 0.69259465]	[441.87991333 621.27880859 0.8093003 ]	[4.49488983e+02 7.65033569e+02 7.30903685e-01]	[503.38739014 462.38174438 0.76206464]	[500.69146729 618.75250244 0.82427877]	[500.72570801 759.92791748 0.76423371]	[459.82580566 216.08535767 0.95239425]	[482.90603638 216.03038025 0.93931079]	[441.70098877 215.98112488 0.86747634]	[503.31680298 213.46318054 0.85081559]	[4.98137878e+02 7.98429993e+02 6.60917222e-01]	[5.16206787e+02 7.90794067e+02 6.83604181e-01]	[4.93091888e+02 7.70220337e+02 6.29897058e-01]	[4.57120789e+02 8.00972778e+02 7.00600982e-01]	[4.36638214e+02 7.93319336e+02 7.15740860e-01]	[4.57202148e+02 7.70286072e+02 6.39911652e-01]
[472.53512573 233.84603882 0.88350368]	[464.88397217 285.2901001 0.86826122]	[413.56381226 285.24963379 0.81997532]	[398.13943481 390.51287842 0.8656311 ]	[385.32989502 485.40817261 0.84032714]	[523.7756958 285.26031494 0.86937028]	[539.296875 387.93179321 0.82725066]	[547.03234863 485.37362671 0.84779352]	[462.4367981 462.2454834 0.76628083]	[423.91552734 462.27209473 0.72252291]	[441.86428833 618.84234619 0.81020844]	[4.49473206e+02 7.65037537e+02 7.29226470e-01]	[503.30276489 462.23571777 0.77627176]	[500.65185547 616.26202393 0.80938685]	[5.00694824e+02 7.62434875e+02 7.61310458e-01]	[459.72589111 216.11054993 0.94758111]	[482.80126953 216.06369019 0.94996774]	[439.2835083 215.95230103 0.85354185]	[500.83612061 213.49171448 0.85326564]	[4.95684174e+02 8.00949463e+02 6.59620523e-01]	[5.16215393e+02 7.90811096e+02 6.77315354e-01]	[4.93067871e+02 7.70253967e+02 6.33804202e-01]	[4.57106567e+02 8.00962524e+02 6.90530598e-01]	[4.36628143e+02 7.93309021e+02 7.05848336e-01]	[4.57187836e+02 7.70288940e+02 6.30240500e-01]
[470.0194397 233.86381531 0.88572913]	[462.40704346 285.30038452 0.88522077]	[408.47012329 285.2857666 0.80585206]	[398.0793457 387.94161987 0.85360837]	[382.8012085 482.92004395 0.88148487]	[521.34832764 285.25613403 0.86741143]	[539.17803955 390.41915894 0.81741756]	[546.9619751 485.36026001 0.86360109]	[462.40213013 462.29751587 0.77216339]	[423.85836792 462.3394165 0.72691691]	[441.82244873 623.81866455 0.81567854]	[4.49485046e+02 7.62495117e+02 7.25871146e-01]	[503.27902222 462.26846313 0.77573848]	[498.25714111 621.27050781 0.80065644]	[500.72344971 759.93688965 0.76522624]	[459.65719604 216.14810181 0.93254817]	[482.75057983 216.06106567 0.95099282]	[439.14471436 215.95761108 0.82488173]	[500.76855469 213.46572876 0.83673263]	[4.93112610e+02 8.00938538e+02 6.60511613e-01]	[5.16142456e+02 7.90816895e+02 6.79654717e-01]	[4.95609375e+02 7.70220032e+02 6.40196145e-01]	[4.54571625e+02 7.98411316e+02 7.00805426e-01]	[4.36587585e+02 7.93237549e+02 7.19274104e-01]	[4.59627869e+02 7.70197205e+02 6.29527986e-01]
[467.42840576 233.85345459 0.89273369]	[462.29022217 285.28369141 0.90159428]	[405.87365723 285.29684448 0.81349134]	[395.55856323 387.85968018 0.83021289]	[380.3265686 485.35287476 0.88163126]	[521.20874023 282.77297974 0.85354638]	[536.64001465 392.98556519 0.81117874]	[544.52868652 485.4175415 0.87284362]	[462.32589722 462.30072021 0.77694678]	[421.38842773 462.32501221 0.74021739]	[441.77957153 618.80072021 0.80298042]	[4.49470795e+02 7.62484436e+02 7.23729491e-01]	[500.88845825 462.27871704 0.77169842]	[498.23788452 616.22998047 0.79425615]	[500.74481201 757.37084961 0.77139008]	[457.20150757 216.13633728 0.92166454]	[480.32357788 216.05583191 0.94797766]	[436.67739868 215.96934509 0.80543 ]	[500.71020508 213.44593811 0.84165281]	[4.95673767e+02 7.98431458e+02 6.64355576e-01]	[5.16197205e+02 7.90774353e+02 6.88742459e-01]	[4.93127136e+02 7.70164795e+02 6.45457864e-01]	[4.54583008e+02 7.98394348e+02 6.93461299e-01]	[4.36594879e+02 7.93236877e+02 7.16423631e-01]	[4.57206116e+02 7.70196472e+02 6.35263801e-01]
[464.84286499 233.82200623 0.90780342]	[462.20227051 285.31005859 0.9031955 ]	[403.36254883 285.31091309 0.8229112 ]	[392.99371338 387.92123413 0.80451006]	[380.24285889 485.39123535 0.89159656]	[518.72631836 285.25009155 0.83806175]	[531.53259277 390.46456909 0.80860716]	[544.43469238 482.94467163 0.90405339]	[462.2817688 462.37329102 0.77340752]	[421.36035156 464.83346558 0.73788011]	[441.74810791 621.28710938 0.82229882]	[4.49442963e+02 7.62438904e+02 7.26246238e-01]	[500.84719849 462.32855225 0.7746731 ]	[498.17974854 618.77832031 0.7983259 ]	[500.71337891 757.36224365 0.76601171]	[454.6413269 216.10957336 0.90818697]	[480.1882019 216.01811218 0.94089538]	[434.07540894 215.95347595 0.79456675]	[498.2562561 213.41896057 0.82431579]	[4.98145691e+02 7.98392944e+02 6.67607784e-01]	[5.16193298e+02 7.90750793e+02 6.90252304e-01]	[4.93059418e+02 7.70155090e+02 6.38972461e-01]	[4.54582977e+02 7.95854004e+02 6.96204364e-01]	[4.36587616e+02 7.90788635e+02 7.25336373e-01]	[4.57167633e+02 7.70138855e+02 6.41545177e-01]
[462.33065796 233.87440491 0.93430036]	[459.75283813 285.27328491 0.91194779]	[400.84512329 285.31445312 0.84245652]	[387.88201904 392.97702026 0.80111736]	[380.15734863 485.45858765 0.88196522]	[516.1963501 282.74441528 0.83194107]	[528.97149658 390.50039673 0.82574534]	[544.35571289 482.96490479 0.90583217]	[462.19012451 462.32479858 0.77583194]	[421.25595093 462.36843872 0.75683039]	[441.71078491 616.23950195 0.81965446]	[4.46964478e+02 7.59915527e+02 7.25113809e-01]	[500.78521729 462.290802 0.76751083]	[498.14697266 618.76196289 0.79818231]	[500.70123291 757.35003662 0.7672627 ]	[452.02664185 216.13063049 0.89345485]	[477.69403076 216.07739258 0.91385186]	[428.98187256 213.49209595 0.80670774]	[498.11526489 213.31214905 0.80506063]	[4.98221954e+02 7.95878723e+02 6.76178336e-01]	[5.18673035e+02 7.90678711e+02 7.02725470e-01]	[4.90537872e+02 7.70143860e+02 6.50538743e-01]	[4.54627167e+02 7.95841309e+02 6.89071000e-01]	[4.36613281e+02 7.90790894e+02 7.19853044e-01]	[4.57134460e+02 7.70113831e+02 6.35496140e-01]
[462.3309021 233.87463379 0.93434 ]	[459.75314331 285.27392578 0.91190815]	[400.84524536 285.31509399 0.84239203]	[387.88247681 392.97711182 0.80103922]	[380.15493774 485.45700073 0.88263506]	[516.19689941 282.74465942 0.8319118 ]	[528.97076416 390.50305176 0.82580984]	[544.3560791 485.34197998 0.90520042]	[462.19064331 462.32568359 0.77639347]	[421.25735474 462.36856079 0.75723779]	[441.71310425 616.23883057 0.82001132]	[4.46964294e+02 7.59914612e+02 7.25256324e-01]	[500.78521729 462.2925415 0.76830673]	[498.15057373 618.74926758 0.79774982]	[500.70431519 757.34368896 0.76767719]	[452.02642822 216.1305542 0.89343977]	[477.69482422 216.0776825 0.91397244]	[428.98126221 213.4921875 0.80668736]	[498.11602783 213.31567383 0.80563915]	[4.98225952e+02 7.95875610e+02 6.77046895e-01]	[5.18676819e+02 7.90675171e+02 7.02875435e-01]	[4.90544373e+02 7.70139526e+02 6.50120020e-01]	[4.54630096e+02 7.95844910e+02 6.88047767e-01]	[4.36615967e+02 7.90793884e+02 7.18490481e-01]	[4.57135620e+02 7.70113220e+02 6.35656953e-01]
[462.33068848 233.87454224 0.93432033]	[459.75466919 285.27310181 0.91186869]	[400.84603882 285.31518555 0.84219271]	[387.88565063 392.97116089 0.80037969]	[380.15792847 485.45605469 0.88279331]	[516.199646 282.74383545 0.83218032]	[528.97290039 390.5015564 0.82570606]	[544.34863281 485.34161377 0.90518492]	[462.1942749 462.32583618 0.77523452]	[421.26046753 462.36743164 0.75634313]	[441.71502686 616.2557373 0.8199423 ]	[4.46964935e+02 7.59912598e+02 7.26007223e-01]	[500.78665161 462.29296875 0.76729739]	[498.14447021 618.7421875 0.7968446 ]	[500.70474243 757.34295654 0.7679677 ]	[452.02612305 216.13072205 0.8933776 ]	[477.69500732 216.07801819 0.91389924]	[428.98001099 213.49336243 0.80676019]	[498.1164856 213.31945801 0.806144 ]	[4.98226227e+02 7.95870117e+02 6.77830517e-01]	[5.18675110e+02 7.90670288e+02 7.03922749e-01]	[4.90545837e+02 7.70138428e+02 6.50352478e-01]	[4.54624512e+02 7.95840210e+02 6.87094688e-01]	[4.36612793e+02 7.90789551e+02 7.17852294e-01]	[4.57136810e+02 7.70112732e+02 6.36560857e-01]
[462.18756104 233.88224792 0.93962395]	[459.65106201 285.29153442 0.90301204]	[400.7381897 285.32403564 0.85501671]	[382.8531189 392.9854126 0.82814705]	[380.10931396 485.40356445 0.89767563]	[513.58911133 282.72866821 0.8225686 ]	[526.48248291 390.46963501 0.82697499]	[544.28424072 482.89538574 0.90860558]	[459.81948853 462.33395386 0.78323644]	[421.22659302 462.39834595 0.7580148 ]	[439.31793213 613.72045898 0.82852262]	[4.46937103e+02 7.59873962e+02 7.29261339e-01]	[500.74981689 462.29263306 0.76551521]	[498.12475586 616.24212646 0.79537475]	[500.71350098 757.32189941 0.77450222]	[446.95394897 216.12719727 0.89210653]	[475.12756348 216.11546326 0.88191622]	[426.43911743 213.47891235 0.80969918]	[490.56576538 213.33898926 0.78044283]	[5.00685028e+02 7.93360779e+02 7.25845098e-01]	[5.18693054e+02 7.88229004e+02 7.42357433e-01]	[4.93049622e+02 7.70081909e+02 6.48381650e-01]	[4.54603363e+02 7.95794250e+02 6.87645555e-01]	[4.36609863e+02 7.90765503e+02 7.18941808e-01]	[4.57113922e+02 7.70089172e+02 6.38557732e-01]
[459.78762817 233.8855896 0.94872856]	[459.57272339 285.31491089 0.88787848]	[400.64312744 285.31021118 0.86225849]	[382.76760864 393.01782227 0.84388429]	[377.74014282 485.45230103 0.88934362]	[511.06500244 282.77938843 0.81569886]	[524.02416992 387.90493774 0.84369439]	[541.92956543 482.93780518 0.91510719]	[459.73944092 462.32067871 0.77839947]	[421.16247559 462.39416504 0.76243323]	[439.28747559 616.2076416 0.82561207]	[4.46972809e+02 7.62461060e+02 7.25772381e-01]	[500.67324829 462.28356934 0.75361413]	[498.13470459 616.25079346 0.80093473]	[500.73797607 754.77612305 0.78502142]	[444.42840576 216.13156128 0.90794361]	[472.56637573 216.10440063 0.87977827]	[423.89923096 213.51963806 0.81567109]	[487.94271851 213.41589355 0.79209161]	[5.00671844e+02 7.93363281e+02 7.33191371e-01]	[5.18669556e+02 7.88222412e+02 7.45106936e-01]	[4.93083496e+02 7.67596985e+02 6.32777274e-01]	[4.54575073e+02 7.95851807e+02 6.82466328e-01]	[4.36591156e+02 7.90802124e+02 7.11511970e-01]	[4.57150574e+02 7.70169434e+02 6.54028058e-01]
[457.17410278 233.82502747 0.90773964]	[452.06054688 282.78259277 0.83830553]	[398.11181641 285.32635498 0.85607767]	[380.2437439 390.46356201 0.86556751]	[377.52694702 485.37463379 0.88946474]	[505.89733887 280.24417114 0.86172771]	[523.91375732 387.87710571 0.85803151]	[541.82958984 482.85406494 0.92620748]	[459.60629272 464.83221436 0.75523221]	[418.77001953 467.40377808 0.75296503]	[439.23345947 618.83721924 0.83365452]	[4.46916077e+02 7.59900024e+02 7.31205344e-01]	[498.12573242 462.32772827 0.73287404]	[495.67114258 618.77203369 0.79343617]	[500.75976562 765.00750732 0.78980374]	[441.75274658 216.08050537 0.95621711]	[464.90515137 216.02163696 0.91944021]	[421.25238037 215.92411804 0.87699515]	[482.97229004 213.39698792 0.83994699]	[5.00849182e+02 8.00955566e+02 7.31962442e-01]	[5.21252869e+02 7.90773499e+02 7.78598189e-01]	[4.93090729e+02 7.72750061e+02 6.24703109e-01]	[4.59704132e+02 7.95797485e+02 7.00103283e-01]	[4.39184448e+02 7.90817749e+02 7.08073080e-01]	[4.54617035e+02 7.70107849e+02 6.36527777e-01]
[457.08297729 231.44380188 0.8957001 ]	[449.47244263 282.7762146 0.84000975]	[398.03338623 287.7940979 0.84443688]	[380.17163086 390.4602356 0.87363893]	[375.11050415 485.44458008 0.85874814]	[503.47338867 280.23178101 0.86655837]	[523.86651611 385.38922119 0.86002886]	[541.80651855 482.8416748 0.92169541]	[457.20526123 462.3432312 0.75127745]	[418.73532104 464.9034729 0.75317508]	[439.22076416 618.77105713 0.82485926]	[4.46890015e+02 7.57342346e+02 7.35746980e-01]	[495.64807129 462.25149536 0.72370958]	[495.59460449 616.21673584 0.78181708]	[500.74298096 765.00390625 0.79286063]	[441.67407227 216.06632996 0.95911604]	[462.43060303 215.99717712 0.93714994]	[421.17614746 213.5168457 0.88192493]	[482.82592773 213.40975952 0.8401503 ]	[5.00765411e+02 8.00972778e+02 7.40683734e-01]	[5.21223206e+02 7.90809753e+02 7.78300762e-01]	[4.93090027e+02 7.70294739e+02 6.28948450e-01]	[4.57180603e+02 7.93256470e+02 7.22557306e-01]	[4.39124390e+02 7.90733704e+02 7.31141269e-01]	[4.54634644e+02 7.67633484e+02 6.32598877e-01]
[truncated: 125 more rows]
