# Supplementary material for: Evaluation of functional tests performance using a camera-based and machine learning approach
Source: PLoS One. 2023 Nov 3;18(11):e0288279. doi: 10.1371/journal.pone.0288279 (PMC10624324; doi:10.1371/journal.pone.0288279)
Supplement: S1 Data — This dataset includes all the extracted keypoints of movements and the associated features and statistics, which were used for the analyses presented in the main manuscript. (ZIP) [file pone.0288279.s001.zip › PLOS_data_28032023/original_movement_data/CSV/000026_PNJN_P_crop.csv]

[490.52059937 285.25460815 0.82602465]	[493.11898804 318.70874023 0.89150161]	[431.4675293 321.22338867 0.81967819]	[403.38165283 431.50817871 0.85209733]	[393.07086182 534.15386963 0.82579702]	[557.19781494 318.55822754 0.8565203 ]	[577.74554443 423.78887939 0.83906811]	[590.64752197 526.42248535 0.83325076]	[505.93875122 508.45605469 0.71177787]	[467.39059448 511.03561401 0.68066704]	[480.20172119 685.39819336 0.84773171]	[482.79562378 852.23553467 0.86835003]	[544.5300293 505.9151001 0.71177989]	[544.48175049 685.4520874 0.8787477 ]	[5.59690308e+02 8.47165100e+02 7.74958253e-01]	[480.15313721 274.90655518 0.88709235]	[503.2694397 272.49417114 0.93505591]	[459.73431396 254.53829956 0.70368713]	[521.25579834 251.90232849 0.77490669]	[5.59773010e+02 8.93317627e+02 8.01553071e-01]	[5.77728699e+02 8.88154480e+02 7.64280796e-01]	[5.47015198e+02 8.54823181e+02 6.31818175e-01]	[4.95687531e+02 8.93427429e+02 7.44751930e-01]	[4.77652527e+02 8.93277954e+02 7.29495883e-01]	[4.82932007e+02 8.62509216e+02 7.21039414e-01]
[490.52023315 285.25497437 0.82597947]	[493.11813354 318.70941162 0.89138955]	[431.46582031 321.22442627 0.81945014]	[403.38076782 431.5065918 0.85222018]	[393.0715332 534.1541748 0.82571471]	[557.19702148 318.55871582 0.85644352]	[577.74578857 423.78875732 0.83902758]	[590.65008545 526.42297363 0.83286375]	[505.93847656 508.45742798 0.71183109]	[467.39047241 511.03689575 0.68069917]	[480.20236206 685.39904785 0.84800506]	[482.79382324 852.23950195 0.86799514]	[544.52960205 505.91662598 0.7117691 ]	[544.48199463 685.45196533 0.8787899 ]	[5.59689514e+02 8.47163025e+02 7.74666309e-01]	[480.15249634 274.90625 0.88691604]	[503.26937866 272.49478149 0.93504381]	[459.7338562 254.53649902 0.7037034 ]	[521.25665283 251.90408325 0.77415287]	[5.59776794e+02 8.93316833e+02 8.01966488e-01]	[5.77730713e+02 8.88151978e+02 7.64006913e-01]	[5.47011414e+02 8.54820862e+02 6.32282019e-01]	[4.95686981e+02 8.93424072e+02 7.46256948e-01]	[4.77651672e+02 8.93275635e+02 7.29826093e-01]	[4.82930298e+02 8.62510742e+02 7.21399069e-01]
[495.61712646 280.24301147 0.85737741]	[495.7010498 318.65457153 0.90958154]	[434.02099609 318.76159668 0.83901626]	[405.88705444 431.46728516 0.84282756]	[395.54046631 531.55615234 0.83469856]	[559.76605225 318.51901245 0.87529546]	[580.24407959 421.29208374 0.87517148]	[595.68267822 524.01391602 0.83179229]	[505.97457886 505.97015381 0.70762992]	[467.42703247 511.0402832 0.67241788]	[480.2593689 685.4553833 0.85153723]	[482.82330322 852.24957275 0.8655901 ]	[546.93768311 503.40524292 0.70587838]	[549.51690674 685.47174072 0.83639133]	[5.62393799e+02 8.47152649e+02 7.96713948e-01]	[480.26971436 272.49105835 0.91330147]	[503.39163208 272.40124512 0.92653561]	[462.22366333 257.03799438 0.68950129]	[521.39239502 251.95048523 0.80211669]	[5.62343689e+02 8.93424377e+02 7.89444506e-01]	[5.82819153e+02 8.90653198e+02 7.72961140e-01]	[5.59708801e+02 8.54824707e+02 6.28705621e-01]	[4.95655914e+02 8.93412231e+02 7.43988276e-01]	[4.75170197e+02 8.93244080e+02 7.27914929e-01]	[4.85391235e+02 8.62525940e+02 7.22573400e-01]
[495.65637207 280.21456909 0.86614519]	[498.18569946 318.67712402 0.92295426]	[434.09918213 318.76171875 0.8445437 ]	[408.41897583 428.96340942 0.83335674]	[395.6138916 529.07287598 0.84660494]	[562.22650146 318.57220459 0.8851819 ]	[580.29248047 421.25454712 0.87715948]	[595.76013184 524.00482178 0.83352238]	[506.00531006 505.95773315 0.70176715]	[467.44564819 511.03781128 0.66838473]	[480.275177 685.49212646 0.84598958]	[482.79919434 852.18365479 0.86386824]	[546.98187256 503.37173462 0.70018303]	[557.18096924 685.47393799 0.82283252]	[5.64879883e+02 8.49660156e+02 8.04649591e-01]	[480.32275391 272.47186279 0.91693676]	[503.41918945 272.38232422 0.91710401]	[462.32376099 257.04995728 0.67253804]	[523.76574707 251.93138123 0.825688 ]	[5.62298767e+02 8.95915649e+02 7.71271586e-01]	[5.82847900e+02 8.90813110e+02 7.78503299e-01]	[5.62337463e+02 8.57371460e+02 6.55782282e-01]	[4.93113800e+02 8.93411499e+02 7.31198013e-01]	[4.75085938e+02 8.93224731e+02 7.12109566e-01]	[4.85376129e+02 8.59934509e+02 7.03422129e-01]
[495.65759277 280.21520996 0.8658132 ]	[498.18490601 318.67703247 0.92255777]	[434.10037231 318.7623291 0.84404993]	[408.41992188 428.96643066 0.83283198]	[395.61569214 529.07446289 0.84722495]	[562.22698975 318.57525635 0.88385969]	[580.28942871 421.25735474 0.87642777]	[595.75708008 524.00488281 0.83391744]	[506.00518799 505.96655273 0.70156312]	[467.44613647 511.04949951 0.66891152]	[480.25463867 685.55908203 0.83857501]	[482.79904175 852.18292236 0.86359346]	[546.98217773 503.38195801 0.69993788]	[557.17944336 685.46942139 0.82119489]	[5.64881165e+02 8.49663208e+02 8.01155627e-01]	[480.32388306 272.46875 0.91589737]	[503.41995239 272.37976074 0.91648668]	[462.3213501 257.04580688 0.67719102]	[523.76489258 251.93278503 0.8263467 ]	[5.62281250e+02 8.95905701e+02 7.68146932e-01]	[5.82839172e+02 8.90808777e+02 7.75227129e-01]	[5.62349548e+02 8.57377441e+02 6.50829315e-01]	[4.93123138e+02 8.93405762e+02 7.31941640e-01]	[4.75091858e+02 8.93222290e+02 7.12078094e-01]	[4.85379120e+02 8.59935486e+02 7.02135384e-01]
[498.12988281 280.19677734 0.87332225]	[498.26394653 318.69827271 0.92998689]	[436.58163452 321.18933105 0.84786004]	[411.0116272 431.49411011 0.82360417]	[398.03475952 529.05749512 0.86508584]	[562.30737305 318.59655762 0.89537674]	[582.7364502 421.32266235 0.89652342]	[598.25744629 526.46221924 0.83457947]	[508.46221924 511.02926636 0.69231355]	[467.49118042 513.64501953 0.66625291]	[480.26477051 685.51794434 0.84909785]	[482.82528687 852.18103027 0.86265951]	[547.06347656 505.94967651 0.67807806]	[559.73913574 685.50628662 0.84745002]	[5.64911621e+02 8.49689087e+02 8.06334019e-01]	[482.73068237 272.45700073 0.91354996]	[503.45532227 272.38327026 0.91215873]	[462.38839722 256.99667358 0.71024215]	[523.76947021 251.93768311 0.82345349]	[5.62279358e+02 8.95929932e+02 7.65801966e-01]	[5.82845215e+02 8.90843140e+02 7.74091959e-01]	[5.62397522e+02 8.57404175e+02 6.58619583e-01]	[4.93094086e+02 8.93393799e+02 7.40771294e-01]	[4.72601227e+02 8.90829834e+02 7.16449976e-01]	[4.85422241e+02 8.59933960e+02 7.03258514e-01]
[498.25518799 280.22854614 0.87893897]	[500.71331787 318.73605347 0.94308269]	[436.67938232 321.24441528 0.85391939]	[416.05413818 426.4480896 0.84019512]	[398.09091187 529.05548096 0.87752187]	[562.40045166 318.60986328 0.90208006]	[582.80487061 421.25827026 0.90603155]	[600.76708984 526.50909424 0.8421607 ]	[511.01544189 511.0123291 0.68021345]	[472.52096558 513.61956787 0.65960777]	[480.29248047 685.54119873 0.8387413 ]	[482.824646 849.77807617 0.86036944]	[549.60058594 505.94552612 0.66425759]	[559.8414917 685.50579834 0.84990788]	[5.64897705e+02 8.49706787e+02 8.08270752e-01]	[482.84320068 272.46633911 0.90474671]	[505.918396 272.41262817 0.89887041]	[464.84658813 256.95394897 0.67980081]	[523.89825439 254.39108276 0.82178676]	[5.62273621e+02 8.95957153e+02 7.59359121e-01]	[5.82846008e+02 8.93232971e+02 7.70740986e-01]	[5.62361389e+02 8.57445923e+02 6.56992197e-01]	[4.93082520e+02 8.93378601e+02 7.40157485e-01]	[4.72585663e+02 8.90802673e+02 7.11354196e-01]	[4.85424896e+02 8.57434021e+02 6.94839656e-01]
[500.82827759 280.21740723 0.9055329 ]	[503.28799438 318.73971558 0.94696629]	[439.25717163 321.2381897 0.87785983]	[418.65530396 434.03515625 0.88045067]	[400.74417114 531.61303711 0.87580794]	[564.90924072 318.61431885 0.9021858 ]	[585.37994385 426.34350586 0.86842138]	[603.32281494 528.99456787 0.85662013]	[516.1529541 511.06021118 0.67865694]	[477.58770752 513.6317749 0.67599714]	[480.35565186 685.51116943 0.83902657]	[482.83462524 849.78143311 0.85651821]	[557.20880127 508.48956299 0.66771954]	[562.28723145 682.96331787 0.85573459]	[5.64900391e+02 8.49674561e+02 8.02841723e-01]	[485.41885376 272.45648193 0.87478954]	[511.0519104 272.36465454 0.86367857]	[469.97714233 256.97662354 0.6269598 ]	[524.03851318 251.86029053 0.81337559]	[5.62295166e+02 8.95954956e+02 7.61822760e-01]	[5.82864563e+02 8.93232788e+02 7.70999610e-01]	[5.62332397e+02 8.57426636e+02 6.51061118e-01]	[4.93054291e+02 8.93394714e+02 7.45683134e-01]	[4.72567474e+02 8.90814636e+02 7.13545918e-01]	[4.85449402e+02 8.57434570e+02 6.92713439e-01]
[500.89871216 280.17599487 0.91117084]	[503.37481689 318.72174072 0.94385725]	[441.67401123 321.21282959 0.87911904]	[418.77658081 431.55123901 0.8830899 ]	[403.28503418 531.57440186 0.85010755]	[564.9866333 318.61148071 0.89428914]	[585.45452881 426.35739136 0.86619312]	[603.3916626 526.54138184 0.86648637]	[518.65325928 508.48553467 0.68716323]	[477.65734863 511.05749512 0.68103361]	[482.71569824 685.52087402 0.84233439]	[482.85821533 849.73736572 0.85479629]	[559.73205566 505.92913818 0.6866591 ]	[562.35211182 682.89501953 0.86201823]	[5.64933472e+02 8.49631226e+02 7.94883490e-01]	[485.49145508 272.43530273 0.86512733]	[513.62664795 269.91033936 0.85851169]	[470.05221558 254.58924866 0.61911362]	[526.48413086 249.31950378 0.80367833]	[5.62326172e+02 8.95938660e+02 7.70861864e-01]	[5.82891541e+02 8.90844482e+02 7.75861144e-01]	[5.62335388e+02 8.57373718e+02 6.56300545e-01]	[4.93052887e+02 8.93350403e+02 7.45358765e-01]	[4.72579407e+02 8.90767456e+02 7.09844232e-01]	[4.87918854e+02 8.57396729e+02 6.95580602e-01]
[503.27194214 280.1552124 0.90665662]	[503.45077515 318.71798706 0.93328911]	[441.77044678 321.15878296 0.8780058 ]	[421.22949219 431.53884888 0.8781414 ]	[405.89477539 528.99291992 0.83107263]	[567.44561768 318.63873291 0.87978637]	[585.48162842 421.37359619 0.88643473]	[603.43536377 526.51898193 0.87496465]	[518.73297119 505.91247559 0.70208788]	[480.1335144 505.98617554 0.69644403]	[482.74987793 685.43377686 0.83493447]	[482.85269165 849.73760986 0.85515559]	[559.77209473 503.40597534 0.69231564]	[562.41357422 682.84387207 0.85505909]	[5.64939087e+02 8.49639771e+02 7.89255023e-01]	[487.99438477 272.37606812 0.84642756]	[516.18341064 269.90655518 0.86580908]	[475.16564941 254.5124054 0.57728672]	[529.06420898 249.34236145 0.78171796]	[5.62297241e+02 8.95946228e+02 7.68013597e-01]	[5.82857361e+02 8.93228516e+02 7.64561057e-01]	[5.62321350e+02 8.57389832e+02 6.46267772e-01]	[4.93068542e+02 8.93348938e+02 7.48715460e-01]	[4.72590149e+02 8.90770691e+02 7.06286192e-01]	[4.85457031e+02 8.57409058e+02 6.92543983e-01]
[503.29641724 277.72280884 0.91695303]	[505.90292358 318.73904419 0.91719174]	[441.85198975 321.20874023 0.86438227]	[421.31573486 434.04284668 0.87501329]	[413.54125977 531.55944824 0.81457949]	[567.55944824 318.65533447 0.86525923]	[585.53875732 421.35714722 0.87848127]	[603.49188232 526.46899414 0.88585728]	[518.79876709 508.51916504 0.69717687]	[480.17306519 511.07980347 0.69231111]	[482.76663208 685.45654297 0.83916509]	[482.8505249 849.76342773 0.85872245]	[559.84191895 508.4487915 0.6789279 ]	[562.46917725 682.93475342 0.86300015]	[5.64932068e+02 8.49711548e+02 8.05144489e-01]	[490.54672241 269.86129761 0.83056206]	[518.68035889 269.88342285 0.87146413]	[477.69729614 254.37986755 0.55299729]	[534.11743164 251.88134766 0.78315473]	[5.62317505e+02 8.95968689e+02 7.68149197e-01]	[5.82858154e+02 8.93250793e+02 7.68276274e-01]	[5.62311829e+02 8.59937378e+02 6.57037854e-01]	[4.93049622e+02 8.93386292e+02 7.48692214e-01]	[4.72564697e+02 8.90810364e+02 7.07294226e-01]	[4.85449829e+02 8.57441223e+02 6.94761932e-01]
[503.37875366 277.70620728 0.91880679]	[506.01123047 318.72717285 0.90252984]	[444.31655884 321.17840576 0.84860092]	[423.77859497 431.51696777 0.86086011]	[416.118927 531.59576416 0.83781248]	[570.04937744 318.6619873 0.85534197]	[585.58068848 423.80740356 0.86403608]	[605.88433838 526.49707031 0.88029045]	[521.1963501 511.03311157 0.69891948]	[480.2177124 513.61700439 0.69397193]	[482.80880737 685.54675293 0.85090095]	[482.86193848 849.77075195 0.85641956]	[562.24243164 508.47348022 0.67913193]	[564.82989502 685.45330811 0.87011898]	[5.64948303e+02 8.49747498e+02 8.08865786e-01]	[493.12597656 269.81845093 0.82528508]	[518.79284668 269.88220215 0.88454193]	[480.15042114 254.37988281 0.58265942]	[536.72741699 251.91969299 0.79417247]	[5.62349487e+02 8.98419861e+02 7.69288123e-01]	[5.82885193e+02 8.93273743e+02 7.71357596e-01]	[5.62325073e+02 8.59984558e+02 6.60115898e-01]	[4.93051514e+02 8.93395569e+02 7.44929552e-01]	[4.72559784e+02 8.90817871e+02 7.06020355e-01]	[4.85465363e+02 8.57452759e+02 6.93039417e-01]
[505.91958618 277.59243774 0.90811455]	[508.51913452 318.71569824 0.89431798]	[444.41577148 318.77706909 0.84097719]	[426.42443848 431.51593018 0.83536536]	[418.59881592 529.05450439 0.86691707]	[572.59484863 318.66043091 0.84771973]	[588.01885986 423.87625122 0.84829623]	[605.94482422 526.54370117 0.87486547]	[521.2130127 511.01541138 0.70601785]	[480.23898315 513.58666992 0.70221239]	[482.83605957 685.53570557 0.85481918]	[482.87783813 849.77868652 0.85291409]	[562.25073242 508.46322632 0.68801808]	[564.86450195 685.50494385 0.87917304]	[5.64948059e+02 8.52224121e+02 8.19439650e-01]	[498.15484619 264.73773193 0.83934259]	[521.31433105 267.26721191 0.89400834]	[480.21411133 251.95451355 0.66142696]	[539.27349854 251.82347107 0.80279237]	[5.62372009e+02 8.98445129e+02 7.76553452e-01]	[5.82903320e+02 8.93293030e+02 7.83002973e-01]	[5.62325867e+02 8.62571838e+02 6.66663229e-01]	[4.93081726e+02 8.93375061e+02 7.52980053e-01]	[4.72582214e+02 8.90801575e+02 7.09410250e-01]	[4.87927887e+02 8.59927734e+02 6.91806436e-01]
[508.45758057 277.50491333 0.89622676]	[511.02380371 318.68704224 0.89034021]	[446.95834351 318.70333862 0.83978623]	[434.05422974 428.9815979 0.83553982]	[418.74194336 531.57196045 0.87045753]	[572.6260376 318.66659546 0.84615648]	[588.09106445 423.87026978 0.83375716]	[605.97491455 529.01696777 0.86597222]	[521.20910645 508.47787476 0.70683092]	[480.24411011 511.0239563 0.7014392 ]	[482.85220337 685.51855469 0.85140419]	[4.82888092e+02 8.49767334e+02 8.47625613e-01]	[562.24456787 505.95233154 0.69055891]	[564.87310791 685.41204834 0.87764287]	[5.64964539e+02 8.49770203e+02 8.14788401e-01]	[498.25750732 262.16238403 0.86275017]	[521.40917969 262.21136475 0.90692353]	[480.30264282 251.94654846 0.69262356]	[541.75421143 249.37796021 0.82139719]	[5.62388489e+02 8.98421326e+02 7.77808607e-01]	[5.82918823e+02 8.93271667e+02 7.83752918e-01]	[5.62350464e+02 8.60013000e+02 6.71541810e-01]	[4.93101685e+02 8.93387817e+02 7.52192855e-01]	[4.72594910e+02 8.90809204e+02 7.08376527e-01]	[4.87940369e+02 8.57463196e+02 6.88771904e-01]
[508.54644775 275.10165405 0.88816124]	[511.08712769 318.68588257 0.88768011]	[449.50045776 318.71194458 0.83735865]	[436.58569336 431.51647949 0.84895992]	[421.22320557 534.09716797 0.86666667]	[575.14013672 318.65948486 0.84451133]	[590.56872559 426.41027832 0.80407131]	[606.03015137 531.53265381 0.85357308]	[521.25933838 511.02658081 0.71186578]	[480.26760864 513.58374023 0.70514178]	[482.8739624 685.4987793 0.85166097]	[4.82891022e+02 8.49736816e+02 8.48869979e-01]	[562.29736328 508.49453735 0.69851559]	[564.89447021 682.95025635 0.87311059]	[5.64963135e+02 8.49789185e+02 8.17941010e-01]	[500.6998291 259.68606567 0.88997108]	[523.76776123 259.70071411 0.91830248]	[480.35220337 251.87796021 0.72935903]	[541.7701416 249.37028503 0.82481945]	[5.62378235e+02 8.98440430e+02 7.76880682e-01]	[5.82912537e+02 8.93283875e+02 7.81161189e-01]	[5.62347656e+02 8.62502197e+02 6.76335335e-01]	[4.93081085e+02 8.93373596e+02 7.55067170e-01]	[4.72579651e+02 8.90792114e+02 7.09254861e-01]	[4.87948669e+02 8.57422058e+02 6.90626860e-01]
[511.06542969 275.05563354 0.88803285]	[513.62963867 318.63049316 0.89571965]	[452.02597046 318.65374756 0.84279698]	[439.05667114 434.0201416 0.86680675]	[421.31710815 534.1439209 0.86428571]	[575.19348145 318.60812378 0.84713304]	[590.65118408 426.41189575 0.79599714]	[606.05395508 531.56274414 0.85065299]	[521.30236816 511.03704834 0.71759486]	[480.28244019 513.58447266 0.70866525]	[482.87536621 685.47064209 0.85289359]	[4.82892334e+02 8.49724304e+02 8.46479177e-01]	[562.34539795 508.50292969 0.70514351]	[564.90594482 682.96624756 0.87631392]	[5.64958191e+02 8.49773254e+02 8.21289301e-01]	[500.7434082 259.64883423 0.90464139]	[523.79473877 259.63671875 0.92641777]	[482.74893188 251.89523315 0.74073541]	[541.80535889 249.33499146 0.82468122]	[5.62380859e+02 8.98438354e+02 7.77698100e-01]	[5.82912598e+02 8.93279297e+02 7.82279432e-01]	[5.62342468e+02 8.60012329e+02 6.78777635e-01]	[4.93086609e+02 8.93366516e+02 7.52788544e-01]	[4.72583282e+02 8.90781860e+02 7.05567777e-01]	[4.87954407e+02 8.57405457e+02 6.87774777e-01]
[513.60516357 275.03161621 0.88962293]	[516.14923096 318.64556885 0.90257394]	[454.55426025 318.66833496 0.8453781 ]	[439.10198975 434.01412964 0.88064611]	[421.40652466 534.10693359 0.85603428]	[577.7243042 318.61334229 0.85291648]	[593.18164062 426.42700195 0.79722655]	[606.06079102 531.57806396 0.84848452]	[521.32501221 511.01721191 0.71657419]	[480.30749512 511.06747437 0.70492446]	[482.87728882 685.49194336 0.85181892]	[482.87600708 849.78186035 0.85593903]	[562.35528564 508.49066162 0.70717901]	[564.92108154 682.9432373 0.86917686]	[5.64957581e+02 8.49785706e+02 8.20048630e-01]	[500.76263428 259.63504028 0.90876365]	[523.82641602 259.57495117 0.9312464 ]	[482.7605896 249.37695312 0.73524356]	[541.83935547 246.75688171 0.82864326]	[5.62405029e+02 8.98440613e+02 7.81586885e-01]	[5.82925476e+02 8.93279236e+02 7.85073698e-01]	[5.62330750e+02 8.62498596e+02 6.79251254e-01]	[4.93068817e+02 8.93368408e+02 7.54639030e-01]	[4.72574799e+02 8.90788452e+02 7.09668875e-01]	[4.87928101e+02 8.59928528e+02 6.99217319e-01]
[513.63043213 275.00189209 0.88879013]	[516.21575928 318.61773682 0.91216278]	[454.61050415 318.64382935 0.85275841]	[439.13061523 434.04122925 0.88548076]	[423.86706543 534.13574219 0.84459925]	[580.22558594 318.581604 0.85857612]	[595.69677734 428.96139526 0.79373491]	[606.07409668 531.57263184 0.84512907]	[521.34796143 508.50698853 0.7142598 ]	[480.32989502 511.0406189 0.7008729 ]	[482.87921143 685.42700195 0.84282869]	[482.88568115 852.20227051 0.85899329]	[562.3661499 508.45492554 0.70560509]	[564.91235352 682.91845703 0.86978346]	[5.64957581e+02 8.52193237e+02 8.22937489e-01]	[500.78451538 259.61184692 0.91187847]	[523.82885742 257.19619751 0.93787545]	[482.7883606 249.35852051 0.73443437]	[541.84906006 244.2484436 0.83166933]	[5.62415771e+02 8.98430054e+02 7.84959137e-01]	[5.82935059e+02 8.93272217e+02 7.88197756e-01]	[5.62336670e+02 8.62508850e+02 6.82376385e-01]	[4.93071625e+02 8.93390076e+02 7.54197657e-01]	[4.72585785e+02 8.90817810e+02 7.13621736e-01]	[4.87927429e+02 8.59993103e+02 7.03281343e-01]
[513.6583252 274.97619629 0.88877094]	[518.64520264 318.62420654 0.91623122]	[454.63204956 318.65646362 0.85420519]	[439.16040039 434.04867554 0.89061326]	[423.90957642 534.14294434 0.83896708]	[580.26409912 318.58676147 0.86391526]	[595.75488281 428.96289062 0.79435527]	[606.07727051 531.57373047 0.84505087]	[521.35821533 511.02285767 0.7144897 ]	[480.3366394 513.57391357 0.70274419]	[482.88183594 685.47723389 0.84726983]	[482.887146 852.20025635 0.85977858]	[562.37365723 508.49295044 0.7049771 ]	[564.91900635 682.93450928 0.86896932]	[5.64962402e+02 8.52195679e+02 8.23513091e-01]	[500.81838989 259.58255005 0.91597778]	[523.85632324 257.17736816 0.93484306]	[482.82830811 249.34202576 0.73376667]	[541.89978027 244.2677002 0.83858562]	[5.62405701e+02 8.98432007e+02 7.83828616e-01]	[5.82928040e+02 8.93274780e+02 7.86759675e-01]	[5.62341980e+02 8.62513489e+02 6.85468614e-01]	[4.93072571e+02 8.93382507e+02 7.56022453e-01]	[4.72588440e+02 8.90810364e+02 7.14668632e-01]	[4.87927795e+02 8.59986572e+02 7.03573287e-01]
[516.12347412 274.96575928 0.88893783]	[518.69152832 318.6428833 0.92590451]	[457.08175659 318.68136597 0.85688299]	[439.17474365 434.06430054 0.89357507]	[426.3578186 534.12329102 0.83170265]	[580.31658936 318.6055603 0.86990291]	[598.22888184 428.92318726 0.79471409]	[606.07562256 531.55841064 0.84524965]	[521.36834717 511.01834106 0.71254826]	[480.34902954 511.07778931 0.70050251]	[482.89501953 685.44335938 0.84740365]	[482.9055481 852.2164917 0.85985655]	[562.37542725 508.49725342 0.70351964]	[564.90911865 682.92907715 0.86960661]	[5.64970886e+02 8.49777161e+02 8.19885612e-01]	[500.83462524 257.2119751 0.91661227]	[523.87915039 257.16598511 0.93056756]	[482.85848999 249.33973694 0.73598254]	[541.95318604 246.76721191 0.8494277 ]	[5.62406311e+02 8.98428467e+02 7.82458544e-01]	[5.82932800e+02 8.93269226e+02 7.84449637e-01]	[5.62352417e+02 8.60011902e+02 6.86741114e-01]	[4.93089569e+02 8.93398010e+02 7.53957212e-01]	[4.75070801e+02 8.90827820e+02 7.17290342e-01]	[4.87945770e+02 8.60014221e+02 7.08722711e-01]
[516.14630127 274.96289062 0.89040756]	[518.7097168 318.65084839 0.92919332]	[457.09683228 318.68240356 0.86043555]	[439.17636108 434.05770874 0.8921417 ]	[426.35049438 534.11468506 0.83208507]	[580.33544922 318.61547852 0.8728618 ]	[598.21124268 428.95681763 0.7942673 ]	[606.06048584 531.56616211 0.84816515]	[521.35766602 508.50305176 0.71178734]	[480.33795166 511.02957153 0.69956779]	[482.88903809 685.52209473 0.84818518]	[482.89837646 852.21386719 0.85990578]	[562.37194824 508.4708252 0.70384061]	[564.91625977 685.37548828 0.86811614]	[5.64966736e+02 8.52238831e+02 8.26361060e-01]	[500.85266113 257.21188354 0.91742772]	[523.8961792 257.16088867 0.92682898]	[482.87442017 246.83654785 0.73752451]	[544.30810547 244.25382996 0.85235524]	[5.62421326e+02 8.98453857e+02 7.84262121e-01]	[5.82942993e+02 8.93291626e+02 7.87346423e-01]	[5.62347534e+02 8.62577332e+02 6.86466396e-01]	[4.93078278e+02 8.93387939e+02 7.53558934e-01]	[4.72597687e+02 8.90817200e+02 7.15076327e-01]	[4.87940979e+02 8.60001770e+02 7.06474900e-01]
[516.14306641 274.96252441 0.88915932]	[518.72259521 318.65692139 0.93148524]	[457.10430908 318.68835449 0.86116546]	[439.16275024 434.05322266 0.89040577]	[423.91262817 534.11749268 0.83586884]	[580.35046387 318.62185669 0.87475997]	[598.20532227 428.94726562 0.79489052]	[606.05187988 531.54376221 0.85018402]	[521.3737793 508.48950195 0.71131778]	[480.35394287 511.01348877 0.69711643]	[482.88961792 685.51696777 0.84958839]	[482.89819336 852.22009277 0.85896629]	[562.38092041 508.45730591 0.70328665]	[564.90441895 685.44104004 0.87603313]	[5.64966187e+02 8.52235291e+02 8.24412048e-01]	[500.84805298 257.20217896 0.91920584]	[523.90332031 257.16082764 0.92460352]	[482.85641479 246.79476929 0.74954891]	[544.31713867 244.26612854 0.852512 ]	[5.62399414e+02 8.98453186e+02 7.81386435e-01]	[5.82922974e+02 8.93294373e+02 7.84752190e-01]	[5.62350403e+02 8.62579285e+02 6.86993003e-01]	[4.93070526e+02 8.93390747e+02 7.51874030e-01]	[4.72588226e+02 8.90818909e+02 7.13378489e-01]	[4.87943542e+02 8.60010864e+02 7.05573618e-01]
[516.12176514 274.94754028 0.88472617]	[518.7130127 318.66485596 0.92918169]	[457.09475708 318.69320679 0.8583203 ]	[439.15960693 434.05474854 0.89127672]	[423.85800171 534.13824463 0.84729606]	[580.34112549 318.63024902 0.87224859]	[595.72528076 428.94143677 0.79351097]	[606.04003906 531.55718994 0.85095036]	[521.35125732 508.49487305 0.71133387]	[480.33380127 511.02249146 0.69755322]	[482.88723755 685.53710938 0.84892386]	[482.89691162 852.21374512 0.85791004]	[562.36663818 508.45922852 0.70362461]	[564.88677979 685.46105957 0.87753218]	[5.64958679e+02 8.52237549e+02 8.23543966e-01]	[500.83200073 257.18389893 0.92043304]	[523.89129639 257.1463623 0.92976797]	[482.85144043 246.76771545 0.7477842 ]	[544.31628418 244.26374817 0.8524394 ]	[5.62398499e+02 8.98457275e+02 7.81762004e-01]	[5.82922119e+02 8.93296570e+02 7.83838868e-01]	[5.62343384e+02 8.62575562e+02 6.83115005e-01]	[4.93072510e+02 8.93375916e+02 7.52270222e-01]	[4.72585785e+02 8.90801697e+02 7.11742043e-01]	[4.87944031e+02 8.59997498e+02 7.03347623e-01]
[516.11920166 274.93234253 0.88232964]	[518.70275879 318.65817261 0.92743808]	[457.08731079 318.68487549 0.85714257]	[439.14117432 434.04330444 0.88874525]	[423.80203247 534.09454346 0.85132706]	[580.32354736 318.62356567 0.86965328]	[595.69775391 428.95065308 0.79162824]	[606.02539062 531.5725708 0.85072935]	[521.35534668 511.04528809 0.71258867]	[480.32827759 513.57879639 0.70270693]	[482.88223267 685.54394531 0.85071784]	[482.89584351 852.20111084 0.85585266]	[562.37683105 511.01101685 0.70157003]	[564.87060547 685.51019287 0.88387531]	[5.64963501e+02 8.52237488e+02 8.26280296e-01]	[500.83197021 257.17340088 0.92256975]	[523.88092041 257.13241577 0.93220669]	[482.85372925 246.76823425 0.74267453]	[544.31323242 244.19940186 0.85705423]	[5.62399170e+02 8.98456726e+02 7.80825913e-01]	[5.82924377e+02 8.93296936e+02 7.82991886e-01]	[5.62349304e+02 8.62571167e+02 6.90820873e-01]	[4.93082733e+02 8.93367920e+02 7.54960239e-01]	[4.72599731e+02 8.90796753e+02 7.13593960e-01]	[4.87940521e+02 8.59969604e+02 7.00760007e-01]
[516.1138916 274.90567017 0.87835199]	[518.65704346 318.63894653 0.91702753]	[457.06820679 318.65625 0.85609657]	[439.12258911 431.54159546 0.88153273]	[421.36529541 534.12658691 0.86095726]	[580.27105713 318.61880493 0.86278349]	[593.19598389 428.96844482 0.79017693]	[606.01293945 531.55584717 0.85201466]	[521.32427979 511.04534912 0.71308708]	[480.30511475 513.57281494 0.70648146]	[482.86791992 685.51348877 0.8470453 ]	[482.87451172 849.79095459 0.85597515]	[562.35192871 511.02072144 0.70330554]	[564.8536377 685.53967285 0.88189232]	[5.64952148e+02 8.52229187e+02 8.25006545e-01]	[500.83120728 257.14541626 0.9291752 ]	[523.87927246 257.10604858 0.93721062]	[482.83584595 246.79876709 0.74971354]	[544.30895996 241.72616577 0.85228652]	[5.62399963e+02 8.98456360e+02 7.80180991e-01]	[5.82922729e+02 8.93292786e+02 7.82011390e-01]	[5.62338806e+02 8.62571411e+02 6.86320484e-01]	[4.93079956e+02 8.93375244e+02 7.51116514e-01]	[4.72586548e+02 8.90803833e+02 7.08331227e-01]	[4.85462860e+02 8.59936951e+02 7.00556219e-01]
[513.60949707 272.49880981 0.8682164 ]	[516.16851807 318.66156006 0.90345496]	[454.58435059 318.68054199 0.84778678]	[439.05715942 431.54602051 0.86786723]	[421.2144165 531.60864258 0.86835092]	[577.7243042 318.63208008 0.8529079 ]	[590.6439209 428.91427612 0.79569769]	[605.98358154 531.53723145 0.84966087]	[521.28668213 513.6206665 0.71339881]	[480.26068115 516.17211914 0.70934349]	[482.85140991 685.58966064 0.84121746]	[482.88766479 852.19372559 0.85309929]	[562.34387207 513.57867432 0.69981539]	[564.81085205 685.58624268 0.87736297]	[5.64943481e+02 8.52250793e+02 8.24696422e-01]	[500.77731323 257.09274292 0.9360851 ]	[523.84259033 257.05795288 0.94327742]	[482.78512573 246.77304077 0.73260975]	[541.93017578 241.63256836 0.84794253]	[5.62401123e+02 8.98445007e+02 7.76527345e-01]	[5.82920593e+02 8.93286743e+02 7.78316498e-01]	[5.62335938e+02 8.65078369e+02 6.86917305e-01]	[4.93094299e+02 8.93407715e+02 7.44965613e-01]	[4.72599854e+02 8.90838989e+02 7.09029615e-01]	[4.85469147e+02 8.59977112e+02 6.92242205e-01]
[513.61102295 272.4954834 0.86770105]	[516.17108154 318.65914917 0.90399587]	[454.58706665 318.67727661 0.84814721]	[439.05615234 431.54763794 0.86772847]	[421.21408081 531.60662842 0.86875111]	[577.72509766 318.63043213 0.85321373]	[590.64593506 428.90774536 0.79589736]	[605.98400879 531.52893066 0.84993398]	[521.28497314 513.61004639 0.71352756]	[480.26004028 516.16168213 0.70945841]	[482.85134888 685.60180664 0.84251797]	[482.88818359 852.19628906 0.8540532 ]	[562.33935547 511.08105469 0.69996387]	[564.81237793 685.57495117 0.87779546]	[5.64948975e+02 8.52274902e+02 8.24562669e-01]	[500.78039551 257.09039307 0.93640029]	[523.84283447 257.0574646 0.94333744]	[482.78921509 246.79096985 0.73928791]	[541.93017578 241.64050293 0.84848833]	[5.62413879e+02 8.98461365e+02 7.76513100e-01]	[5.82930725e+02 8.93296997e+02 7.80312777e-01]	[5.62337524e+02 8.65106384e+02 6.87587559e-01]	[4.93093384e+02 8.93399414e+02 7.46482551e-01]	[4.72600739e+02 8.90831604e+02 7.10442960e-01]	[4.85472015e+02 8.59981567e+02 6.93928123e-01]
[511.0725708 272.47363281 0.8629086 ]	[516.12194824 318.67330933 0.89612031]	[452.08026123 318.68515015 0.84074539]	[436.62976074 431.47958374 0.85125536]	[418.79260254 534.14904785 0.87301779]	[575.21923828 318.65777588 0.84562308]	[590.53765869 428.91964722 0.8075127 ]	[605.94274902 529.06573486 0.85368133]	[521.25494385 513.60516357 0.71120942]	[480.24801636 516.1607666 0.70925832]	[482.83868408 685.58148193 0.84288818]	[482.89837646 852.21728516 0.85441697]	[562.30383301 511.0692749 0.69412541]	[562.47277832 685.52612305 0.88596725]	[5.64946533e+02 8.52236938e+02 8.22131097e-01]	[500.74356079 257.07388306 0.93536305]	[523.78869629 257.04946899 0.94292647]	[482.75823975 246.78538513 0.72596204]	[541.88336182 239.19158936 0.8478564 ]	[5.62413879e+02 8.98471924e+02 7.73837090e-01]	[5.82936218e+02 8.93302307e+02 7.77836740e-01]	[5.62339294e+02 8.65064026e+02 6.83825254e-01]	[4.93095612e+02 8.93416809e+02 7.45176911e-01]	[4.72603729e+02 8.90847534e+02 7.13433802e-01]	[4.87933014e+02 8.60013672e+02 6.92855179e-01]
[511.009552 272.46765137 0.86329198]	[513.62524414 318.6965332 0.88759404]	[452.01672363 318.70169067 0.83446765]	[436.57351685 428.95605469 0.8472997 ]	[418.65637207 531.56915283 0.86629558]	[575.1807251 318.68054199 0.84347695]	[588.06610107 428.97952271 0.82723176]	[605.93664551 531.55297852 0.85631335]	[521.23120117 516.13592529 0.71348518]	[480.21612549 516.21081543 0.71712101]	[482.83267212 685.57989502 0.84183741]	[482.87768555 852.19622803 0.85772806]	[562.29772949 513.61688232 0.69535363]	[562.42785645 685.46502686 0.88036203]	[5.64940430e+02 8.52235168e+02 8.22747290e-01]	[500.71322632 257.06210327 0.93273801]	[521.4274292 257.04232788 0.94264191]	[480.37997437 244.26435852 0.72933149]	[541.83599854 239.18722534 0.83737004]	[5.62401245e+02 8.98456360e+02 7.75605857e-01]	[5.82927124e+02 8.93295654e+02 7.77443588e-01]	[5.62343811e+02 8.65050720e+02 6.80435717e-01]	[4.93093536e+02 8.93399963e+02 7.47454405e-01]	[4.72603790e+02 8.90831970e+02 7.11281896e-01]	[4.85462708e+02 8.59982422e+02 6.98371470e-01]
[508.51348877 272.46530151 0.86687493]	[511.06195068 318.70526123 0.88401854]	[449.48547363 318.74285889 0.82912695]	[434.0375061 428.98416138 0.83234328]	[418.58895874 531.58074951 0.85952759]	[572.64453125 318.67428589 0.84579808]	[588.01733398 428.91162109 0.83241284]	[605.89605713 531.57287598 0.85619682]	[521.2467041 516.14929199 0.71436268]	[480.23791504 518.6730957 0.71683639]	[482.83563232 685.58215332 0.84163868]	[482.85095215 849.79486084 0.85997486]	[562.30194092 513.62268066 0.6946004 ]	[562.40441895 685.50183105 0.89020085]	[5.64933777e+02 8.52258545e+02 8.26702535e-01]	[500.68539429 257.07467651 0.92650902]	[521.3916626 257.03695679 0.94448799]	[480.33908081 246.75776672 0.74211878]	[541.79547119 239.1799469 0.8299337 ]	[5.62379517e+02 8.98457458e+02 7.69999743e-01]	[5.82911316e+02 8.93302734e+02 7.74614632e-01]	[5.62343079e+02 8.65077332e+02 6.83909774e-01]	[4.93079681e+02 8.93383789e+02 7.51304030e-01]	[4.72593781e+02 8.90818176e+02 7.11316228e-01]	[4.85432526e+02 8.59942139e+02 7.03718066e-01]
[506.00311279 272.43444824 0.87390977]	[511.00189209 318.6852417 0.88745183]	[446.95257568 318.73687744 0.83212984]	[428.95578003 431.47842407 0.82683206]	[416.15582275 531.60241699 0.84281033]	[570.12609863 318.65185547 0.84682822]	[587.96520996 426.41818237 0.84556329]	[603.52374268 529.0524292 0.85898644]	[521.21685791 513.62683105 0.70830089]	[480.21185303 516.1786499 0.70993721]	[482.81930542 685.57830811 0.8446486 ]	[482.8331604 852.2064209 0.86220831]	[562.28118896 513.57537842 0.69213152]	[562.36456299 685.50262451 0.87998533]	[5.64916687e+02 8.52280884e+02 8.29934776e-01]	[498.26901245 257.05432129 0.91942215]	[521.31970215 257.00942993 0.94395936]	[480.30340576 246.74847412 0.74056834]	[541.74023438 239.16296387 0.82632035]	[5.62394958e+02 8.98464172e+02 7.73998797e-01]	[5.82912476e+02 8.93303589e+02 7.79030204e-01]	[5.62336609e+02 8.65090942e+02 6.78671777e-01]	[4.93102386e+02 8.93376953e+02 7.48934507e-01]	[4.75072021e+02 8.90821655e+02 7.10710645e-01]	[4.85391022e+02 8.59989502e+02 7.12586999e-01]
[505.91455078 272.46530151 0.89746469]	[506.01803589 318.69607544 0.89991635]	[444.4440918 318.72744751 0.84340543]	[423.88287354 428.96670532 0.84687799]	[416.0786438 534.08996582 0.83152562]	[570.01556396 318.66943359 0.85951304]	[585.58129883 426.418396 0.85231841]	[603.46173096 529.01873779 0.86487496]	[518.79870605 511.01477051 0.69588667]	[480.17599487 513.59051514 0.69619244]	[482.76773071 685.49389648 0.84470171]	[482.83532715 852.20568848 0.85486096]	[559.82397461 508.47348022 0.68524766]	[562.33007812 685.49401855 0.86306727]	[5.64917175e+02 8.52297852e+02 8.35123241e-01]	[498.18716431 257.07937622 0.91096634]	[521.25213623 257.04382324 0.93918622]	[480.17755127 244.25608826 0.77080613]	[539.265625 239.14994812 0.81496131]	[5.62422607e+02 8.98479431e+02 7.73463130e-01]	[5.82926453e+02 8.93302734e+02 7.79495478e-01]	[5.62332336e+02 8.65101196e+02 6.89763784e-01]	[4.93102783e+02 8.93376892e+02 7.44619250e-01]	[4.72598114e+02 8.90817871e+02 7.06063986e-01]	[4.85412537e+02 8.59991516e+02 6.96898103e-01]
[503.4524231 272.44854736 0.9181602 ]	[505.96835327 318.71212769 0.90693563]	[444.37384033 321.17037964 0.84598881]	[423.79852295 431.52090454 0.86028707]	[413.59823608 531.62658691 0.81802535]	[567.56970215 318.64044189 0.86715615]	[585.53912354 426.39031982 0.86295271]	[603.43383789 529.06860352 0.85920382]	[518.77838135 511.06591797 0.70042223]	[480.14572144 516.12713623 0.70365518]	[482.74926758 685.54730225 0.84451687]	[482.82672119 852.22869873 0.857575 ]	[559.80548096 508.51904297 0.68817627]	[562.27996826 685.52099609 0.86358374]	[5.64904663e+02 8.52275391e+02 8.34859669e-01]	[495.69021606 257.0690918 0.90018845]	[518.79571533 257.02703857 0.91921806]	[480.17416382 246.83526611 0.74223155]	[539.18823242 239.14500427 0.81279087]	[5.62389587e+02 8.98473755e+02 7.78914034e-01]	[5.82894897e+02 8.93299744e+02 7.80242145e-01]	[5.62336304e+02 8.65071289e+02 6.88339591e-01]	[4.93110352e+02 8.93386475e+02 7.49046803e-01]	[4.75072876e+02 8.90835205e+02 7.10543394e-01]	[4.85396393e+02 8.60018250e+02 7.02921987e-01]
[503.40371704 272.43847656 0.92233723]	[505.89498901 318.70407104 0.91746658]	[444.34423828 321.1647644 0.85282224]	[421.36373901 434.01370239 0.87241369]	[413.50582886 534.12878418 0.81740129]	[567.45977783 318.63070679 0.88339829]	[585.49090576 426.40249634 0.86564881]	[603.40563965 529.02160645 0.86422372]	[518.74139404 511.04568481 0.69900811]	[480.11578369 513.61889648 0.69878346]	[482.72531128 685.60418701 0.83723795]	[482.82769775 852.23516846 0.85879213]	[559.78222656 508.50805664 0.68410087]	[562.24127197 685.52728271 0.85513341]	[5.64903015e+02 8.52290649e+02 8.38430941e-01]	[495.63250732 257.05462646 0.89557272]	[518.75317383 257.03329468 0.91448563]	[477.73757935 246.77185059 0.75338787]	[536.67144775 239.19142151 0.79210514]	[5.62412476e+02 8.98487793e+02 7.78849006e-01]	[5.82912231e+02 8.93302246e+02 7.76961744e-01]	[5.62336487e+02 8.65095215e+02 6.96630597e-01]	[4.93101837e+02 8.93380554e+02 7.52655625e-01]	[4.72603882e+02 8.90831421e+02 7.16040730e-01]	[4.85410889e+02 8.62491516e+02 7.01780379e-01]
[503.32345581 272.39953613 0.92840469]	[503.45855713 318.7204895 0.9319185 ]	[441.89074707 321.17703247 0.85992026]	[421.31222534 434.02349854 0.87812334]	[408.45581055 531.61505127 0.81615555]	[565.04095459 318.64358521 0.88666439]	[585.45349121 428.9770813 0.86674392]	[603.35137939 531.52929688 0.8515358 ]	[518.64727783 511.07495117 0.68650258]	[477.6579895 513.63897705 0.68781132]	[480.36816406 688.08746338 0.82524008]	[482.81912231 852.23297119 0.86436039]	[559.70233154 508.52963257 0.66811281]	[562.21118164 687.97766113 0.85022014]	[5.64890137e+02 8.52268738e+02 8.36634398e-01]	[493.09020996 257.01443481 0.8888793 ]	[518.65515137 257.00213623 0.90255284]	[477.67651367 246.74781799 0.73242128]	[534.15100098 239.18307495 0.80148137]	[5.62396667e+02 8.98494446e+02 7.76819587e-01]	[5.82895569e+02 8.93307190e+02 7.74404824e-01]	[5.62334412e+02 8.65061035e+02 6.89642906e-01]	[4.93097046e+02 8.93370300e+02 7.54149318e-01]	[4.72596588e+02 8.90824219e+02 7.17046022e-01]	[4.85403290e+02 8.62490173e+02 7.09006488e-01]
[503.27758789 272.35968018 0.9231748 ]	[503.39959717 318.68218994 0.94543201]	[441.80773926 318.75482178 0.87672246]	[421.25634766 431.53372192 0.8792277 ]	[403.38293457 531.60070801 0.83341938]	[564.9510498 318.60726929 0.89772797]	[585.43731689 431.47280884 0.85769123]	[603.26391602 531.55761719 0.84396517]	[516.14501953 513.64868164 0.68548155]	[475.16275024 516.20025635 0.6853894 ]	[480.32022095 688.04748535 0.82394493]	[482.8062439 852.20306396 0.86850524]	[557.19116211 513.59777832 0.66629422]	[559.79223633 687.98474121 0.84282809]	[5.64890564e+02 8.52249329e+02 8.33354950e-01]	[490.55029297 256.98162842 0.88999689]	[516.16516113 256.96551514 0.89639527]	[475.15646362 244.24394226 0.73098654]	[531.59918213 239.20045471 0.7931087 ]	[5.62394104e+02 8.98482178e+02 7.76100874e-01]	[5.82882507e+02 8.93293457e+02 7.71653354e-01]	[5.62349304e+02 8.62571960e+02 6.89285398e-01]	[4.93077209e+02 8.93361450e+02 7.54493713e-01]	[4.72585724e+02 8.90816650e+02 7.18759656e-01]	[4.85387238e+02 8.59980225e+02 7.14852035e-01]
[500.88668823 269.88644409 0.91239232]	[503.32028198 318.68847656 0.95108145]	[441.71691895 318.77386475 0.88225877]	[418.80783081 434.08551025 0.89095652]	[403.27130127 531.62023926 0.84902149]	[564.87701416 318.60998535 0.9020502 ]	[585.38415527 428.95648193 0.86199623]	[600.85223389 529.04711914 0.84646177]	[513.59191895 513.60516357 0.68101847]	[475.08932495 516.14862061 0.67181164]	[480.27078247 688.0668335 0.83258539]	[482.80975342 852.18475342 0.8683185 ]	[552.11676025 511.07455444 0.66015267]	[559.74359131 688.03497314 0.83760005]	[5.64871216e+02 8.52270874e+02 8.34681451e-01]	[487.99633789 254.59391785 0.89382041]	[513.61566162 254.58595276 0.88826054]	[472.57852173 244.19326782 0.73636264]	[531.53674316 239.18913269 0.80274975]	[5.62379578e+02 8.98471985e+02 7.72770524e-01]	[5.82873962e+02 8.93287720e+02 7.70802438e-01]	[5.62338257e+02 8.65059082e+02 6.83462739e-01]	[4.93075073e+02 8.93339111e+02 7.60067105e-01]	[4.72583405e+02 8.90796204e+02 7.20770657e-01]	[4.85398895e+02 8.59952698e+02 7.11337149e-01]
[500.68826294 267.33694458 0.88948631]	[500.85275269 318.66989136 0.96093273]	[439.22970581 321.17648315 0.8827377 ]	[418.67480469 434.09387207 0.89805615]	[400.70205688 534.1295166 0.87029052]	[562.43139648 318.57250977 0.91349697]	[582.86706543 423.8972168 0.88599336]	[598.29370117 528.97686768 0.82661444]	[508.51141357 513.57806396 0.68577117]	[470.02932739 513.64837646 0.66329998]	[480.2298584 687.98120117 0.84047818]	[482.80587769 849.79223633 0.87325656]	[547.04156494 508.51873779 0.67335725]	[557.24023438 688.10369873 0.82544392]	[5.64849548e+02 8.52283630e+02 8.30086410e-01]	[482.93792725 254.55355835 0.92825913]	[508.45108032 254.5226593 0.90746868]	[464.86618042 241.64599609 0.77866203]	[526.41729736 241.63050842 0.83166516]	[5.62378052e+02 8.98479858e+02 7.70163655e-01]	[5.82864868e+02 8.93289001e+02 7.71869481e-01]	[5.62326599e+02 8.65078674e+02 6.74926639e-01]	[4.90568024e+02 8.93315674e+02 7.66130805e-01]	[4.72563202e+02 8.90778198e+02 7.21497953e-01]	[4.85409424e+02 8.57465637e+02 7.16653407e-01]
[498.27050781 267.30072021 0.87591094]	[500.75299072 318.66647339 0.95611477]	[439.13586426 321.1907959 0.8719548 ]	[418.58999634 434.06643677 0.88196993]	[400.63781738 536.65142822 0.88084459]	[562.36218262 318.56707764 0.9135372 ]	[582.79211426 423.83056641 0.88209671]	[595.74395752 528.97991943 0.8157686 ]	[506.02175903 511.08392334 0.69045234]	[467.49520874 516.13977051 0.66793317]	[480.20773315 687.99700928 0.84592122]	[482.80502319 852.19592285 0.87395328]	[546.98223877 508.4979248 0.67989409]	[554.68511963 688.11309814 0.82492721]	[5.64845093e+02 8.52290344e+02 8.31297755e-01]	[482.8604126 254.53608704 0.93808329]	[505.97183228 254.49897766 0.90702248]	[462.45895386 241.68469238 0.78731179]	[523.97283936 241.63038635 0.84099782]	[5.62375793e+02 8.98475281e+02 7.71337807e-01]	[5.82864136e+02 8.93283691e+02 7.73388326e-01]	[5.62326477e+02 8.65075562e+02 6.77069426e-01]	[4.90570953e+02 8.93338989e+02 7.66609311e-01]	[4.72563904e+02 8.90801758e+02 7.24085331e-01]	[4.85409393e+02 8.59959045e+02 7.16082990e-01]
[498.2701416 267.30245972 0.8756876 ]	[500.75170898 318.66757202 0.95599204]	[439.13494873 321.19232178 0.87179387]	[418.59204102 434.06887817 0.88278246]	[400.63754272 536.65002441 0.87986088]	[562.36181641 318.56921387 0.9137674 ]	[582.7935791 423.8324585 0.88220501]	[595.74450684 528.97564697 0.81625223]	[506.02182007 511.08514404 0.69006568]	[467.49597168 516.14154053 0.66742551]	[480.21020508 687.99255371 0.84608936]	[482.80279541 852.19104004 0.87446886]	[546.98370361 508.49737549 0.67936242]	[554.68389893 688.10931396 0.82492644]	[5.64850342e+02 8.52306213e+02 8.32027376e-01]	[482.86016846 254.53770447 0.93843001]	[505.97186279 254.5007782 0.90718472]	[462.45458984 241.69042969 0.78847528]	[523.97198486 241.6366272 0.84020752]	[5.62377808e+02 8.98480774e+02 7.70479381e-01]	[5.82866577e+02 8.93287903e+02 7.73462176e-01]	[5.62328552e+02 8.65094177e+02 6.80797219e-01]	[4.90571869e+02 8.93339417e+02 7.66235471e-01]	[4.72563904e+02 8.90801331e+02 7.24880695e-01]	[4.85406372e+02 8.59953918e+02 7.15697110e-01]
[498.15499878 267.33456421 0.86213148]	[500.66842651 318.68347168 0.94281423]	[436.68798828 321.19265747 0.862508 ]	[416.17355347 434.09585571 0.87270272]	[398.20199585 534.18212891 0.87271678]	[562.29394531 318.5970459 0.90769249]	[582.74023438 426.36486816 0.8648228 ]	[593.15979004 529.0333252 0.81228346]	[505.97625732 513.57843018 0.69651383]	[467.41036987 513.64788818 0.66928071]	[480.17727661 685.59881592 0.84627378]	[482.81143188 852.18945312 0.87322217]	[546.9654541 511.0241394 0.68323982]	[549.59307861 688.16394043 0.82445484]	[5.64817261e+02 8.52276855e+02 8.33657801e-01]	[482.75527954 254.56163025 0.9483496 ]	[503.47650146 254.49859619 0.92546248]	[462.36911011 241.67970276 0.8167991 ]	[523.84967041 239.13015747 0.86860734]	[5.62372192e+02 8.98467590e+02 7.73330927e-01]	[5.82858887e+02 8.93273682e+02 7.78019667e-01]	[5.62316772e+02 8.65056458e+02 6.78410828e-01]	[4.93057251e+02 8.93346191e+02 7.62832820e-01]	[4.72572784e+02 8.90808716e+02 7.20186472e-01]	[4.85412689e+02 8.59943848e+02 7.17620313e-01]
[495.6446228 267.31451416 0.84707665]	[498.2510376 318.68600464 0.93089551]	[436.61947632 321.18191528 0.8565886 ]	[416.08480835 434.08273315 0.85881472]	[398.07989502 534.11486816 0.87072152]	[562.23083496 318.60900879 0.89439934]	[580.25671387 426.4473877 0.83608407]	[593.14398193 528.99578857 0.81454527]	[505.92169189 511.07229614 0.70310974]	[464.93240356 513.62872314 0.67635274]	[480.16516113 688.01342773 0.84328771]	[482.82962036 852.22479248 0.87364507]	[544.53546143 508.51342773 0.69041771]	[547.0456543 688.19848633 0.84170187]	[5.64803955e+02 8.52239075e+02 8.39729905e-01]	[480.35647583 254.55900574 0.94744265]	[503.38650513 254.4899292 0.93782449]	[462.32440186 244.20700073 0.80744815]	[523.77752686 239.12809753 0.87011284]	[5.62374573e+02 8.98440369e+02 7.82609642e-01]	[5.82853149e+02 8.93246216e+02 7.83154905e-01]	[5.62314636e+02 8.62551208e+02 6.86155558e-01]	[4.93061096e+02 8.93387695e+02 7.62426317e-01]	[4.72579498e+02 8.90846191e+02 7.25080967e-01]	[4.85427917e+02 8.60003723e+02 7.20155001e-01]
[493.11166382 267.31448364 0.84307247]	[498.1557312 318.67712402 0.9176715 ]	[436.55502319 318.7684021 0.84757686]	[413.57501221 434.01708984 0.84053063]	[398.01434326 534.1071167 0.85800409]	[559.76312256 318.60797119 0.87789667]	[580.21972656 434.03115845 0.83296549]	[590.54907227 529.07299805 0.81722927]	[503.50073242 511.07382202 0.70358324]	[464.84375 513.64404297 0.67670882]	[480.12054443 688.0390625 0.83450139]	[482.84643555 852.25439453 0.87083954]	[544.47418213 508.51403809 0.69716275]	[546.98950195 688.19128418 0.85109985]	[5.62474182e+02 8.52235840e+02 8.42783451e-01]	[480.2901001 254.56193542 0.95282769]	[503.31054688 254.48654175 0.94074678]	[462.26739502 244.19599915 0.81651026]	[521.38342285 236.6690979 0.88102967]	[5.62380615e+02 8.98457153e+02 7.85787940e-01]	[5.82847229e+02 8.93249939e+02 7.87613034e-01]	[5.62299072e+02 8.62564514e+02 6.82495415e-01]	[4.93076874e+02 8.93397827e+02 7.62810171e-01]	[4.72594208e+02 8.93221069e+02 7.28437424e-01]	[4.85443268e+02 8.62510254e+02 7.22897649e-01]
[490.53131104 267.30209351 0.83686274]	[495.61941528 318.70849609 0.89458495]	[434.03433228 321.18466187 0.83054525]	[408.44628906 434.06643677 0.83660781]	[395.57821655 536.66345215 0.85220033]	[557.20001221 318.63775635 0.85888118]	[577.70050049 434.03341675 0.81531078]	[588.09094238 531.56072998 0.82260334]	[503.46228027 513.60620117 0.70895606]	[462.41491699 516.17163086 0.68907166]	[477.73522949 688.02624512 0.82564729]	[482.84881592 852.26928711 0.87244165]	[544.44085693 511.04321289 0.70595813]	[546.92889404 688.11004639 0.86115289]	[5.62457275e+02 8.52181030e+02 8.42632711e-01]	[480.23284912 254.56182861 0.94989407]	[503.24502563 254.49749756 0.94280887]	[462.21307373 244.20584106 0.81073093]	[521.33795166 239.05065918 0.88173896]	[5.62379761e+02 8.98444702e+02 7.97632039e-01]	[5.82835632e+02 8.93231079e+02 7.95022309e-01]	[5.62296753e+02 8.62497498e+02 6.78491354e-01]	[4.93085602e+02 8.93392822e+02 7.67919481e-01]	[4.75072052e+02 8.93219360e+02 7.33249128e-01]	[4.85442596e+02 8.62553589e+02 7.25686371e-01]
[490.53186035 267.30197144 0.83698797]	[495.62155151 318.7081604 0.89486814]	[434.03610229 321.18334961 0.83082193]	[408.44488525 434.07113647 0.83766943]	[395.57723999 536.66290283 0.85183644]	[557.20166016 318.63812256 0.85886312]	[577.71069336 434.03460693 0.81754082]	[588.08917236 531.54980469 0.82300049]	[503.46127319 513.60742188 0.70855099]	[462.41052246 516.17077637 0.68909663]	[477.73031616 688.04119873 0.82431728]	[482.84237671 852.25299072 0.87510133]	[544.44085693 511.04653931 0.70509779]	[546.92883301 688.11529541 0.86059362]	[5.62450684e+02 8.52189575e+02 8.41720581e-01]	[480.23355103 254.56123352 0.94988388]	[503.24520874 254.49740601 0.94267595]	[462.21356201 244.20478821 0.81063324]	[521.33758545 239.04946899 0.88121581]	[5.62361267e+02 8.98443176e+02 7.96421528e-01]	[5.82821655e+02 8.93233887e+02 7.95286775e-01]	[5.62291809e+02 8.62513733e+02 6.76121116e-01]	[4.93083649e+02 8.93377502e+02 7.71231830e-01]	[4.72603638e+02 8.90840515e+02 7.33929157e-01]	[4.85433746e+02 8.62526978e+02 7.27598667e-01]
[490.53118896 267.30197144 0.83684838]	[495.62164307 318.70800781 0.8948583 ]	[434.03625488 321.18328857 0.83078504]	[408.4432373 434.07296753 0.83754891]	[395.57818604 536.6651001 0.85205841]	[557.20166016 318.63781738 0.85891134]	[577.71142578 434.03674316 0.81769204]	[588.09387207 531.55554199 0.82230908]	[503.46304321 513.60797119 0.70907229]	[462.41372681 516.17382812 0.6897248 ]	[477.72747803 688.03717041 0.82357401]	[482.84234619 852.25463867 0.87479764]	[544.44091797 511.04421997 0.70590359]	[546.93029785 688.11737061 0.86039758]	[5.62449646e+02 8.52193420e+02 8.41678977e-01]	[480.23364258 254.56143188 0.9498958 ]	[503.24459839 254.49801636 0.94266987]	[462.21405029 244.20483398 0.81088561]	[521.33734131 239.05155945 0.88087893]	[5.62359741e+02 8.98442627e+02 7.94700503e-01]	[5.82823303e+02 8.93231934e+02 7.94084668e-01]	[5.62288696e+02 8.62521729e+02 6.77005708e-01]	[4.93085999e+02 8.93371643e+02 7.70395637e-01]	[4.75072449e+02 8.90838623e+02 7.32503116e-01]	[4.85435699e+02 8.62531555e+02 7.26970613e-01]
[487.97744751 267.2897644 0.8397308 ]	[490.57513428 318.72616577 0.88071811]	[431.47158813 321.21954346 0.81758624]	[405.86489868 431.54394531 0.84221154]	[393.05865479 536.64233398 0.82976538]	[552.12200928 318.65579224 0.85411751]	[572.61688232 434.09313965 0.83160186]	[588.06359863 531.61639404 0.82692951]	[503.37796021 516.13146973 0.71786052]	[462.33700562 518.67565918 0.70564675]	[477.67758179 688.04870605 0.82835096]	[482.83575439 852.24816895 0.87398785]	[544.36169434 513.57305908 0.70540941]	[544.50372314 688.11920166 0.87474924]	[5.62434692e+02 8.49792236e+02 8.47375751e-01]	[480.16958618 254.5350647 0.94151735]	[500.8572998 254.48410034 0.94815266]	[459.77429199 241.71134949 0.82008421]	[521.2600708 239.05044556 0.86776388]	[5.62363831e+02 8.98440857e+02 8.00918818e-01]	[5.82816162e+02 8.93226379e+02 8.01751494e-01]	[5.62276245e+02 8.60018799e+02 6.73803926e-01]	[4.93100922e+02 8.93375000e+02 7.68561482e-01]	[4.75083282e+02 8.90841125e+02 7.32746840e-01]	[4.85416321e+02 8.62522888e+02 7.30573058e-01]
[485.46191406 267.32818604 0.85146296]	[488.00726318 318.75646973 0.87937158]	[428.92544556 321.29660034 0.80839503]	[403.2718811 431.54107666 0.86949939]	[390.48062134 536.63684082 0.82054359]	[549.5569458 318.67718506 0.85769361]	[570.02722168 434.08383179 0.84252423]	[587.97601318 534.09539795 0.83921325]	[503.33282471 516.18127441 0.72835505]	[462.29785156 518.72473145 0.71993011]	[477.60458374 688.05883789 0.81808949]	[482.83261108 852.22399902 0.8701852 ]	[544.32025146 513.63128662 0.71104068]	[544.43688965 688.09381104 0.88687795]	[5.62428406e+02 8.52182434e+02 8.45214665e-01]	[477.7230835 254.53874207 0.93094838]	[500.77685547 254.48620605 0.94013238]	[459.64736938 241.70326233 0.79552358]	[521.16845703 236.66569519 0.84994692]	[5.62352173e+02 8.98447083e+02 7.98901856e-01]	[5.82807861e+02 8.93229736e+02 8.00852239e-01]	[5.62276001e+02 8.62523376e+02 6.74270213e-01]	[4.93092010e+02 8.93384155e+02 7.64122903e-01]	[4.72598541e+02 8.90844116e+02 7.30789661e-01]	[4.85408997e+02 8.60014648e+02 7.24912345e-01]
[482.8130188 267.30999756 0.89678311]	[482.94723511 318.75085449 0.91538411]	[421.38098145 321.29516602 0.8431986 ]	[400.66891479 436.55944824 0.89016336]	[380.34832764 534.17156982 0.86289895]	[544.54980469 318.64813232 0.88757777]	[565.04046631 426.45150757 0.85706621]	[585.45288086 531.53497314 0.85526097]	[500.85461426 513.60357666 0.7154429 ]	[459.81378174 516.21380615 0.71903968]	[472.57757568 688.17279053 0.79722905]	[482.81985474 852.26428223 0.86695254]	[541.86749268 511.02914429 0.69698632]	[541.91174316 688.13964844 0.90067238]	[562.45678711 849.68682861 0.85238051]	[472.56072998 254.49636841 0.89142406]	[498.11801147 254.50039673 0.90291733]	[457.09066772 244.19619751 0.7633931 ]	[513.60491943 239.17854309 0.79490709]	[5.62386902e+02 8.98408142e+02 8.03985417e-01]	[5.82834961e+02 8.90837585e+02 7.95960128e-01]	[5.62321899e+02 8.57385376e+02 6.90232337e-01]	[4.93060303e+02 8.93423584e+02 7.73936331e-01]	[4.72554901e+02 8.93240784e+02 7.46247411e-01]	[4.85424652e+02 8.62519287e+02 7.21599877e-01]
[482.71313477 267.27249146 0.89558327]	[482.88513184 318.73931885 0.93192029]	[421.30245972 321.26727295 0.8572396 ]	[398.26147461 436.58297729 0.89900339]	[380.19396973 536.69110107 0.89011425]	[544.47583008 318.62719727 0.89846832]	[565.0100708 428.97943115 0.86110246]	[585.39447021 529.0322876 0.86771584]	[500.81674194 513.57086182 0.71503443]	[459.77560425 516.18591309 0.71764928]	[472.54241943 690.59259033 0.79369456]	[482.82800293 852.27099609 0.86578149]	[541.84710693 508.50646973 0.69913262]	[541.90093994 688.19689941 0.89694852]	[5.62479309e+02 8.49670654e+02 8.48878384e-01]	[469.95413208 254.47117615 0.88840449]	[493.12432861 254.48175049 0.88940382]	[454.55502319 241.67970276 0.75610209]	[511.03433228 239.15504456 0.81064004]	[5.62380554e+02 8.98416016e+02 8.06238890e-01]	[5.82829773e+02 8.90851318e+02 7.92518795e-01]	[5.62367981e+02 8.54920959e+02 7.01125681e-01]	[4.93064514e+02 8.93444763e+02 7.74044812e-01]	[4.72561920e+02 8.93258484e+02 7.47732878e-01]	[4.85432495e+02 8.62528320e+02 7.21386671e-01]
[480.31164551 264.80679321 0.89508939]	[482.80749512 318.74682617 0.94245499]	[421.18670654 321.29489136 0.85972917]	[398.17150879 436.54983521 0.89451092]	[377.7505188 531.57409668 0.87707061]	[544.38769531 318.62771606 0.90588427]	[564.96044922 431.48544312 0.86917293]	[583.00213623 529.02728271 0.86982667]	[500.77661133 513.58825684 0.71589506]	[459.7442627 516.19592285 0.72087997]	[470.0223999 688.17584229 0.80388409]	[482.83978271 852.27398682 0.86433136]	[541.82269287 511.01724243 0.69892395]	[541.89416504 688.16748047 0.90079623]	[5.64809387e+02 8.47183716e+02 8.32252324e-01]	[467.40237427 254.47990417 0.89581358]	[490.55752563 254.48136902 0.88986319]	[452.00799561 244.20344543 0.75284934]	[508.50653076 241.61929321 0.81425571]	[5.62370117e+02 8.95978943e+02 8.08564365e-01]	[5.82824280e+02 8.90832336e+02 7.83654094e-01]	[5.62388367e+02 8.54816406e+02 6.99812353e-01]	[4.93066650e+02 8.95843628e+02 7.68772840e-01]	[4.72551727e+02 8.93267822e+02 7.47747958e-01]	[4.85459320e+02 8.62529724e+02 7.18807161e-01]
[480.2557373 264.80554199 0.89106894]	[482.73672485 318.75582886 0.94583201]	[418.75952148 323.73101807 0.85995507]	[398.08059692 436.56195068 0.88467073]	[377.55038452 529.05834961 0.87306166]	[544.32550049 318.63372803 0.90857494]	[564.9274292 431.49066162 0.8667258 ]	[582.97833252 526.5378418 0.88013232]	[500.72918701 511.07119751 0.71336669]	[459.71298218 516.17138672 0.71537632]	[469.96212769 688.1628418 0.80987704]	[482.84243774 852.24682617 0.86845613]	[541.78430176 508.49313354 0.70042527]	[541.86437988 688.11657715 0.90897274]	[5.64816650e+02 8.44600037e+02 8.08842719e-01]	[464.90939331 254.48797607 0.91048235]	[488.0249939 254.4806366 0.89789534]	[446.92120361 241.71768188 0.78437549]	[505.98873901 241.64299011 0.82940239]	[5.62401489e+02 8.95916748e+02 8.06003928e-01]	[5.82840271e+02 8.90751953e+02 7.61208773e-01]	[5.62381287e+02 8.52279480e+02 6.95615530e-01]	[4.93067749e+02 8.95842407e+02 7.75532901e-01]	[4.72556732e+02 8.93264099e+02 7.53746152e-01]	[4.85473724e+02 8.60024597e+02 7.12816775e-01]
[480.25546265 264.80517578 0.89119571]	[482.73303223 318.75689697 0.94531363]	[418.75723267 323.73278809 0.85997945]	[398.08251953 436.56311035 0.88530725]	[377.55288696 529.06182861 0.87328029]	[544.32470703 318.63293457 0.90853393]	[564.92626953 431.50411987 0.86758548]	[582.98071289 526.53375244 0.88045561]	[500.7305603 511.08322144 0.7128818 ]	[459.7109375 516.17962646 0.7158708 ]	[469.95297241 688.17456055 0.80839044]	[482.85028076 852.26116943 0.86565661]	[541.78625488 508.50613403 0.69943297]	[541.86663818 688.11834717 0.9099912 ]	[5.64823303e+02 8.44603333e+02 8.08808744e-01]	[464.90896606 254.48764038 0.91057205]	[488.02456665 254.48046875 0.89792955]	[446.92062378 241.71502686 0.78450078]	[505.98883057 241.644104 0.82941437]	[5.62417542e+02 8.95926025e+02 8.07332158e-01]	[5.82853943e+02 8.90759460e+02 7.63999104e-01]	[5.62383362e+02 8.52282288e+02 6.93529904e-01]	[4.93069641e+02 8.95837402e+02 7.77076244e-01]	[4.72559601e+02 8.93260620e+02 7.53750265e-01]	[4.85483154e+02 8.62510071e+02 7.13695884e-01]
[480.11422729 267.26828003 0.87170529]	[480.2989502 318.73934937 0.95219404]	[418.64517212 323.75375366 0.853459 ]	[393.05300903 434.05270386 0.82711095]	[375.0451355 534.13043213 0.85039812]	[541.88671875 318.61050415 0.91222548]	[562.45782471 426.42150879 0.87799609]	[582.92962646 526.49053955 0.88896173]	[500.65032959 513.5980835 0.71289998]	[459.65014648 518.67352295 0.71990871]	[464.94613647 688.13482666 0.81345272]	[482.81820679 852.21588135 0.87162113]	[541.72479248 508.50686646 0.70192075]	[541.90289307 688.04406738 0.91553098]	[5.64873413e+02 8.39443359e+02 8.06541264e-01]	[462.35791016 254.51858521 0.94507408]	[485.4574585 254.48709106 0.91173911]	[444.30279541 241.72213745 0.78891009]	[503.44265747 241.68736267 0.84810585]	[5.62385925e+02 8.93313354e+02 8.12188089e-01]	[5.82853027e+02 8.88123840e+02 7.24158764e-01]	[5.62448303e+02 8.49688660e+02 6.93035781e-01]	[4.90554565e+02 8.93419983e+02 7.75710106e-01]	[4.72531860e+02 8.93238220e+02 7.57189691e-01]	[4.85457031e+02 8.59971313e+02 7.16554940e-01]
[477.6897583 267.29559326 0.86178732]	[480.23184204 318.72628784 0.95066059]	[418.60021973 323.75411987 0.84978372]	[390.41732788 434.09246826 0.82126004]	[372.49078369 534.11376953 0.830818 ]	[541.81829834 318.597229 0.90894371]	[562.40075684 426.34945679 0.88455719]	[582.90447998 526.49029541 0.88799578]	[498.24938965 511.05557251 0.7060864 ]	[459.62518311 516.19433594 0.71560884]	[464.89974976 690.6114502 0.81323749]	[482.79571533 852.18865967 0.87431467]	[539.30358887 505.9677124 0.69978929]	[541.89331055 688.015625 0.91603041]	[564.8684082 831.76843262 0.83276409]	[462.29156494 254.55229187 0.94843966]	[485.36331177 254.48960876 0.91353911]	[441.9006958 244.24484253 0.81014317]	[503.36853027 239.20079041 0.86461091]	[5.62428955e+02 8.90796204e+02 7.79332280e-01]	[5.82872070e+02 8.83033386e+02 6.89083695e-01]	[5.64843201e+02 8.39405396e+02 6.24429405e-01]	[4.90554504e+02 8.93375488e+02 7.93828905e-01]	[4.72548706e+02 8.90846008e+02 7.66776085e-01]	[4.85426178e+02 8.57467896e+02 7.16419041e-01]
[477.60241699 267.3399353 0.8508541 ]	[480.18768311 318.71783447 0.94665176]	[418.5682373 323.7276001 0.84906781]	[387.86401367 434.12191772 0.83406723]	[367.42529297 531.56066895 0.82274389]	[541.78631592 318.59213257 0.90716422]	[562.3793335 423.88772583 0.88886744]	[582.87841797 526.4909668 0.8874861 ]	[498.17950439 511.07907104 0.70268905]	[457.21630859 516.21246338 0.71367812]	[464.88156128 688.17279053 0.82233238]	[482.78497314 849.79907227 0.87368441]	[539.2409668 505.97143555 0.69621915]	[541.89941406 685.56488037 0.91070539]	[5.64907043e+02 8.29190735e+02 8.26923013e-01]	[462.22418213 254.56930542 0.94851053]	[482.91854858 254.51208496 0.93309772]	[441.8442688 241.69029236 0.82409137]	[503.30941772 239.13494873 0.88741642]	[5.62458557e+02 8.85645081e+02 7.44858444e-01]	[5.82898621e+02 8.75333740e+02 7.06271231e-01]	[5.64873657e+02 8.34338196e+02 6.45243287e-01]	[4.90556854e+02 8.93368347e+02 8.03032637e-01]	[4.72553741e+02 8.90835815e+02 7.76233137e-01]	[4.85431000e+02 8.57428711e+02 7.07182527e-01]
[475.10888672 267.33914185 0.84317428]	[480.12640381 318.71838379 0.93388081]	[416.13766479 323.734375 0.84143329]	[385.32595825 434.09130859 0.84189975]	[364.82229614 529.05755615 0.83442044]	[541.7388916 318.59451294 0.89633656]	[562.315979 423.81811523 0.89084566]	[582.8583374 526.46270752 0.88917863]	[495.70193481 513.58087158 0.69622946]	[457.16442871 518.70465088 0.71498328]	[464.87823486 690.66815186 0.81614131]	[482.77218628 852.20349121 0.87342632]	[536.73162842 505.98196411 0.68635917]	[541.88653564 685.56695557 0.91591978]	[5.64937500e+02 8.29118286e+02 8.10852766e-01]	[459.82885742 254.56886292 0.95188808]	[482.86859131 254.51548767 0.93984801]	[441.81332397 244.23162842 0.81173193]	[503.27825928 239.17193604 0.87182909]	[5.64940979e+02 8.83085999e+02 7.16649234e-01]	[5.85361267e+02 8.72820129e+02 6.90215886e-01]	[5.64888245e+02 8.31828186e+02 6.41397178e-01]	[4.90568329e+02 8.93375122e+02 8.03070366e-01]	[4.72563782e+02 8.93215332e+02 7.79112101e-01]	[4.85392395e+02 8.59955444e+02 7.12071061e-01]
[475.09429932 267.35015869 0.84218168]	[480.10424805 318.71328735 0.93082899]	[416.11566162 321.29058838 0.84251964]	[385.29473877 434.0272522 0.83933264]	[362.30734253 529.0291748 0.84751815]	[541.71685791 318.59936523 0.89311069]	[562.27386475 421.36721802 0.8876515 ]	[582.83544922 526.45019531 0.88495195]	[495.67874146 513.58679199 0.69714648]	[457.13656616 518.71020508 0.71459281]	[464.88223267 690.69018555 0.8160494 ]	[482.79418945 852.20147705 0.86660486]	[536.71826172 505.98388672 0.68937826]	[541.89892578 685.51397705 0.91607392]	[5.64989990e+02 8.24021057e+02 7.73464203e-01]	[459.81759644 254.58586121 0.95033193]	[482.84078979 254.52287292 0.9407953 ]	[441.79269409 244.25878906 0.81280661]	[503.24838257 239.09135437 0.87321484]	[5.65015259e+02 8.80451111e+02 7.18427956e-01]	[5.85461365e+02 8.70310852e+02 6.92502379e-01]	[5.64895386e+02 8.29241943e+02 6.23745322e-01]	[4.93060242e+02 8.93402527e+02 7.94357717e-01]	[4.72575134e+02 8.93226013e+02 7.77734339e-01]	[4.85410248e+02 8.59967285e+02 7.04438806e-01]
[472.59890747 267.36477661 0.83780473]	[477.71951294 318.68719482 0.93161535]	[416.09967041 321.27609253 0.84274226]	[382.80886841 434.08651733 0.85806394]	[362.20672607 531.52874756 0.85431308]	[539.31207275 318.5604248 0.88932663]	[562.27093506 421.37680054 0.88600338]	[582.82263184 526.43865967 0.88609117]	[495.64175415 511.07415771 0.69510156]	[457.12869263 518.6932373 0.711577 ]	[464.87817383 690.67901611 0.81781155]	[482.77316284 852.22912598 0.86037529]	[536.675354 505.93927002 0.69250536]	[541.91644287 685.42871094 0.91054231]	[5.67556702e+02 8.13843628e+02 7.45819569e-01]	[459.78775024 254.60163879 0.95123589]	[482.80090332 254.53305054 0.94321644]	[441.78277588 246.78962708 0.80951548]	[500.88070679 239.08718872 0.87655014]	[5.65006958e+02 8.72874939e+02 7.23185897e-01]	[5.85467834e+02 8.70137573e+02 6.79659486e-01]	[5.67539307e+02 8.23998657e+02 5.70398510e-01]	[4.93081970e+02 8.93386719e+02 7.93626308e-01]	[4.72586548e+02 8.93216980e+02 7.79049814e-01]	[4.85370483e+02 8.60020020e+02 7.06618786e-01]
[472.52722168 269.84387207 0.83590758]	[477.69522095 318.6824646 0.92924023]	[416.07177734 321.27374268 0.83854675]	[382.75259399 434.07293701 0.86600178]	[359.79376221 531.56072998 0.85918969]	[539.28430176 318.5546875 0.88713002]	[562.26361084 421.34393311 0.8929953 ]	[582.81774902 526.41662598 0.88715565]	[495.61425781 513.59191895 0.69494736]	[457.08685303 518.71264648 0.70926642]	[464.86456299 690.67449951 0.82009447]	[482.79016113 852.17553711 0.85905808]	[536.66601562 505.98080444 0.68740857]	[541.94567871 685.4286499 0.91295934]	[5.70085205e+02 8.11316467e+02 7.45027304e-01]	[459.74111938 256.943573 0.94824004]	[482.75057983 254.551651 0.94141698]	[441.75247192 246.8303833 0.79619497]	[500.84387207 239.06477356 0.88469529]	[5.67461304e+02 8.70299805e+02 7.41752386e-01]	[5.85480713e+02 8.65071289e+02 6.92755103e-01]	[5.70072998e+02 8.18938721e+02 5.81997931e-01]	[4.93056702e+02 8.93388306e+02 7.95295238e-01]	[4.72571686e+02 8.90848145e+02 7.78519392e-01]	[4.85412720e+02 8.59928101e+02 6.93990290e-01]
[470.03591919 269.86437988 0.83667254]	[477.66229248 318.69415283 0.92298013]	[416.04397583 321.29519653 0.8305347 ]	[380.36230469 434.05477905 0.86760873]	[359.74508667 531.55267334 0.86162579]	[539.2600708 318.55630493 0.88376468]	[562.22912598 421.34738159 0.89052528]	[582.78900146 526.42510986 0.88455576]	[493.13504028 511.05487061 0.68870133]	[457.06488037 518.67041016 0.69623005]	[464.85870361 690.66815186 0.81801641]	[482.79711914 852.21496582 0.8682034 ]	[534.17779541 505.94219971 0.68586642]	[541.93914795 685.39093018 0.91012645]	[5.72636902e+02 8.11232788e+02 7.72232950e-01]	[459.71398926 256.96136475 0.94895339]	[482.72454834 254.56889343 0.93979514]	[441.70498657 246.8400116 0.81160325]	[500.80725098 239.06538391 0.88043559]	[5.67516235e+02 8.70132019e+02 7.48243093e-01]	[5.87986084e+02 8.57441528e+02 6.85998201e-01]	[5.72625366e+02 8.16367920e+02 5.96142709e-01]	[4.90555145e+02 8.93379700e+02 7.93997884e-01]	[4.72552643e+02 8.90852478e+02 7.81359792e-01]	[4.85431671e+02 8.59978943e+02 7.08200753e-01]
[470.03161621 269.92129517 0.839674 ]	[477.64440918 318.70773315 0.91711736]	[416.02819824 323.72964478 0.82398295]	[380.3067627 434.10974121 0.87807107]	[359.67578125 529.04498291 0.87082469]	[539.23345947 318.55361938 0.88062114]	[559.83947754 421.38098145 0.87755531]	[582.74395752 526.4262085 0.87514848]	[493.05044556 508.50268555 0.68653327]	[454.57540894 516.15124512 0.68239135]	[462.4395752 688.18475342 0.8318522 ]	[482.80941772 849.78991699 0.86775023]	[531.62554932 503.43557739 0.68166989]	[541.94403076 685.38372803 0.90373957]	[5.77793762e+02 8.06095215e+02 7.85993695e-01]	[459.69494629 256.98962402 0.94409013]	[482.72869873 254.58990479 0.94391632]	[439.32791138 246.8079071 0.80256641]	[500.79321289 239.07086182 0.86659539]	[5.70079834e+02 8.57434509e+02 7.34499156e-01]	[5.90550720e+02 8.52216125e+02 7.16456175e-01]	[5.80280762e+02 8.11137207e+02 6.21196210e-01]	[4.90492157e+02 8.93400146e+02 7.71782279e-01]	[4.70024323e+02 8.90838013e+02 7.67984271e-01]	[4.87934998e+02 8.57425171e+02 7.08546221e-01]
[470.02972412 272.36001587 0.84366274]	[477.63476562 318.72088623 0.91353261]	[416.01989746 323.74517822 0.82135409]	[380.28369141 434.09585571 0.88053024]	[359.60894775 528.99523926 0.87370706]	[539.2298584 318.56842041 0.88040745]	[559.82312012 423.7875061 0.87390435]	[580.36791992 526.4576416 0.86947614]	[490.56964111 508.4994812 0.68655205]	[454.56112671 516.15362549 0.68085986]	[462.43582153 688.15032959 0.83759367]	[482.79644775 849.80297852 0.86892939]	[531.58898926 503.43807983 0.68129945]	[544.28094482 682.98510742 0.89657789]	[5.80239990e+02 8.06008240e+02 7.71016002e-01]	[459.68933105 257.00787354 0.94300675]	[482.72689819 254.60488892 0.94229412]	[439.30993652 246.82038879 0.80313396]	[500.78604126 239.08305359 0.86046678]	[5.70069092e+02 8.52373352e+02 7.47896433e-01]	[5.88104248e+02 8.49660095e+02 7.05568671e-01]	[5.80280823e+02 8.11129333e+02 5.97481310e-01]	[4.90501160e+02 8.93415161e+02 7.74508357e-01]	[4.70030212e+02 8.90855835e+02 7.69114614e-01]	[4.85476776e+02 8.57440369e+02 7.12972760e-01]
[470.02182007 272.37866211 0.84643936]	[477.62756348 318.73327637 0.91022348]	[416.01757812 323.756073 0.82008076]	[380.27328491 434.10461426 0.88431114]	[357.20715332 528.99377441 0.87192738]	[539.22833252 318.58270264 0.88097 ]	[559.84161377 423.80923462 0.87156445]	[580.35449219 526.47198486 0.86717135]	[490.53063965 508.52789307 0.68794161]	[452.06695557 516.17089844 0.68109995]	[462.41964722 688.14929199 0.84135997]	[482.78659058 849.7902832 0.8731268 ]	[531.56848145 505.89993286 0.68136513]	[544.28100586 682.97521973 0.89839017]	[580.27770996 795.8137207 0.80443805]	[459.68392944 257.02093506 0.94098932]	[482.72094727 256.93637085 0.94100004]	[439.31091309 249.30430603 0.80160367]	[500.77377319 239.08638 0.85644245]	[5.72596130e+02 8.47110657e+02 7.47010410e-01]	[5.90579041e+02 8.36851501e+02 6.91472888e-01]	[5.80336609e+02 8.06097778e+02 6.35201216e-01]	[4.88024323e+02 8.93399963e+02 7.81289279e-01]	[4.70043182e+02 8.90843628e+02 7.69468546e-01]	[4.85463379e+02 8.57404907e+02 7.20529735e-01]
[470.02456665 272.38064575 0.84647 ]	[477.62298584 318.73812866 0.9086706 ]	[413.59906006 323.76376343 0.81928903]	[380.25344849 436.54760742 0.89046478]	[357.12112427 528.99639893 0.87368292]	[539.2265625 318.58901978 0.8816269 ]	[559.81420898 423.76977539 0.8705653 ]	[580.35626221 526.4765625 0.86771083]	[490.52633667 511.04043579 0.68897694]	[452.04647827 516.20379639 0.68332434]	[462.4206543 688.14849854 0.84184217]	[482.80197144 849.78582764 0.86706769]	[531.57318115 505.93197632 0.68036789]	[544.28106689 682.94580078 0.88677996]	[5.77790039e+02 7.88163391e+02 7.85674810e-01]	[459.68341064 257.02832031 0.93959123]	[482.72015381 256.93637085 0.94051361]	[439.30114746 249.34054565 0.8064214 ]	[500.769104 239.10145569 0.8520605 ]	[5.72611084e+02 8.34389404e+02 7.16849864e-01]	[5.90617065e+02 8.29218872e+02 7.06070304e-01]	[5.80274597e+02 7.93340332e+02 5.99808574e-01]	[4.88023621e+02 8.93383057e+02 7.78336942e-01]	[4.70044189e+02 8.90834717e+02 7.68778324e-01]	[4.85466003e+02 8.57414734e+02 7.21253455e-01]
[470.01821899 272.38259888 0.84686607]	[477.62518311 318.73861694 0.90890324]	[416.01699829 323.75827026 0.82016575]	[380.25689697 436.54324341 0.88890964]	[357.11965942 528.99749756 0.87346804]	[539.22344971 318.59024048 0.88124794]	[559.81652832 423.77685547 0.8707633 ]	[580.3548584 526.47613525 0.86727482]	[490.51531982 511.0586853 0.69019109]	[452.04202271 518.66998291 0.68507397]	[462.4173584 688.12329102 0.84474844]	[482.80099487 849.78186035 0.86549091]	[531.57067871 505.94854736 0.6799888 ]	[544.28601074 682.93878174 0.88833463]	[577.79840088 788.20794678 0.79068422]	[459.68005371 257.02874756 0.93845373]	[482.71707153 256.9362793 0.93993264]	[439.29922485 249.34022522 0.80463672]	[500.76986694 239.09962463 0.85431743]	[5.72605408e+02 8.34387024e+02 7.18161166e-01]	[5.90614014e+02 8.29226746e+02 7.07946539e-01]	[5.80294556e+02 7.95838623e+02 6.05226755e-01]	[4.90491638e+02 8.93388000e+02 7.73530841e-01]	[4.70044250e+02 8.90836487e+02 7.64732540e-01]	[4.85464935e+02 8.57409058e+02 7.19053745e-01]
[470.00537109 272.39205933 0.8481946 ]	[477.62518311 318.740448 0.9086839 ]	[413.59884644 323.76400757 0.81963843]	[380.24914551 436.54760742 0.89240265]	[357.1005249 528.98248291 0.87400579]	[539.22735596 318.59011841 0.88178581]	[559.82318115 423.79827881 0.87104291]	[580.35284424 526.49188232 0.86548465]	[490.51193237 511.05123901 0.69011718]	[452.03897095 518.66894531 0.68529773]	[462.41763306 688.12438965 0.84503549]	[482.79315186 849.75360107 0.86516356]	[531.56646729 505.94113159 0.68000376]	[541.94714355 682.95855713 0.88565493]	[5.75216003e+02 7.75301270e+02 7.27594197e-01]	[459.67562866 257.0335083 0.9364773 ]	[482.70913696 256.94787598 0.93965954]	[439.30300903 249.32781982 0.79902244]	[500.77133179 239.10995483 0.8546868 ]	[5.70047363e+02 8.31806152e+02 7.37994790e-01]	[5.90545166e+02 8.26592651e+02 6.84158266e-01]	[5.77781860e+02 7.83001587e+02 5.47810972e-01]	[4.88013062e+02 8.93363037e+02 7.79203296e-01]	[4.70037018e+02 8.90813477e+02 7.69303918e-01]	[4.85460297e+02 8.54939087e+02 7.20414042e-01]
[470.00149536 272.40081787 0.85059512]	[477.63375854 318.73947144 0.91007161]	[416.019104 323.76144409 0.82104927]	[380.22924805 436.55712891 0.89691603]	[357.04153442 529.0625 0.86128026]	[539.2354126 318.58734131 0.88279289]	[559.81524658 423.79977417 0.87150323]	[580.3572998 526.5 0.8640303]	[490.51489258 511.03414917 0.68880808]	[452.03134155 516.20703125 0.68331087]	[462.40484619 688.0826416 0.84840643]	[482.78259277 849.76080322 0.86509591]	[531.57055664 505.91769409 0.68070215]	[541.94671631 682.9744873 0.88582098]	[575.16937256 770.25134277 0.78033614]	[459.67300415 257.03463745 0.93709236]	[482.7121582 256.96096802 0.94104624]	[439.2940979 249.32597351 0.79638374]	[500.75762939 239.13433838 0.8471092 ]	[5.70077026e+02 8.26635925e+02 7.36142397e-01]	[5.88090149e+02 8.16320496e+02 6.87246382e-01]	[5.75229492e+02 7.75342407e+02 5.88030398e-01]	[4.87997162e+02 8.93345215e+02 7.74708211e-01]	[4.70045624e+02 8.90802429e+02 7.62369752e-01]	[4.85458771e+02 8.54930054e+02 7.23599315e-01]
[470.01657104 272.42630005 0.85432637]	[477.6484375 318.74047852 0.91192383]	[416.02978516 323.75982666 0.82359493]	[380.2144165 436.56326294 0.89925492]	[356.99755859 529.05767822 0.85363793]	[539.246521 318.59451294 0.88374007]	[559.8213501 423.78607178 0.87213975]	[580.35723877 526.51300049 0.86138839]	[490.52862549 511.05532837 0.68873656]	[452.05545044 518.67932129 0.68772674]	[462.42556763 688.1015625 0.8433702 ]	[482.78677368 849.78216553 0.86523187]	[531.58013916 505.93688965 0.67985362]	[541.93127441 685.38006592 0.89106393]	[570.0836792 762.51538086 0.76392478]	[459.67687988 257.05691528 0.93470412]	[482.71789551 256.98074341 0.9423095 ]	[439.29244995 249.32679749 0.79624695]	[500.7562561 239.11877441 0.84565693]	[5.67574829e+02 8.11257141e+02 7.76616335e-01]	[5.88032959e+02 8.06060913e+02 7.13567853e-01]	[5.70076904e+02 7.65070496e+02 5.93612194e-01]	[4.88006866e+02 8.93359192e+02 7.67265499e-01]	[4.72522491e+02 8.90823608e+02 7.57558584e-01]	[4.85481628e+02 8.54938660e+02 7.27020144e-01]
[470.00991821 272.45257568 0.85827315]	[477.6534729 318.74795532 0.91184276]	[416.03274536 323.77243042 0.8224985 ]	[380.18463135 436.56948853 0.9026916 ]	[356.97860718 529.05249023 0.84521842]	[539.25646973 318.60229492 0.88549185]	[559.83984375 423.85388184 0.86743331]	[580.36047363 526.53790283 0.85851079]	[490.54156494 511.07684326 0.68711621]	[452.06488037 518.69659424 0.68993151]	[462.44116211 688.12231445 0.8390578 ]	[482.76403809 849.71508789 0.87165701]	[531.59265137 505.96276855 0.6773091 ]	[541.91949463 685.44616699 0.88964653]	[565.07318115 749.56341553 0.84796906]	[459.66647339 257.07165527 0.9311291 ]	[482.71688843 257.00042725 0.94181705]	[439.27416992 249.30589294 0.78830075]	[500.75997925 239.11543274 0.84515858]	[5.67539307e+02 8.06054260e+02 7.77534187e-01]	[5.85561523e+02 7.90799561e+02 7.36524284e-01]	[5.64978333e+02 7.47121216e+02 6.93445563e-01]	[4.87965729e+02 8.93340759e+02 7.74962902e-01]	[4.70037994e+02 8.90792847e+02 7.57901549e-01]	[4.85454498e+02 8.54841064e+02 7.33783484e-01]
[470.02151489 272.45800781 0.85808134]	[477.67370605 318.74551392 0.91599888]	[416.04455566 323.76089478 0.8256067 ]	[380.18484497 434.08361816 0.89314723]	[354.58157349 529.05328369 0.8400358 ]	[539.27941895 318.60610962 0.88736498]	[562.20782471 423.84649658 0.87004578]	[580.37194824 528.96960449 0.85638434]	[490.54406738 511.08435059 0.68709213]	[452.07418823 518.69750977 0.69156778]	[464.82611084 688.11987305 0.83726555]	[482.76553345 849.68469238 0.87200642]	[531.5947876 505.96936035 0.67687511]	[541.91741943 685.38812256 0.87736207]	[567.47070312 747.1607666 0.83459127]	[459.67593384 257.06942749 0.93108284]	[482.73031616 257.0085144 0.94296092]	[439.27709961 246.82002258 0.78315973]	[500.78448486 239.10472107 0.85170162]	[5.67519714e+02 7.93324585e+02 7.89613724e-01]	[5.85490356e+02 7.88101074e+02 7.70306110e-01]	[5.65041931e+02 7.49574158e+02 6.46022201e-01]	[4.87998535e+02 8.93309448e+02 7.78077543e-01]	[4.72541504e+02 8.90758972e+02 7.63281584e-01]	[4.85453949e+02 8.54801208e+02 7.35601783e-01]
[470.04586792 272.45968628 0.85839272]	[477.68478394 318.74249268 0.91967261]	[416.06253052 323.75756836 0.82892054]	[380.17248535 434.04785156 0.89119416]	[354.53555298 529.07073975 0.83447921]	[539.27374268 318.60751343 0.88806629]	[562.22045898 423.83651733 0.87334937]	[582.73754883 528.97808838 0.85634607]	[490.57852173 513.61096191 0.68645251]	[454.53909302 518.73223877 0.69513881]	[464.83450317 688.10198975 0.83441871]	[482.76516724 849.64178467 0.86256504]	[534.10284424 508.48666382 0.67381543]	[544.28717041 685.45941162 0.87258202]	[564.95111084 739.36523438 0.80734068]	[459.68850708 257.07565308 0.93217015]	[482.74526978 257.00994873 0.94209385]	[439.30740356 249.3155365 0.78056967]	[500.79156494 239.13412476 0.85276181]	[565.01116943 790.65551758 0.82531488]	[5.85404236e+02 7.82963013e+02 7.32905746e-01]	[5.64878540e+02 7.36787598e+02 6.37551486e-01]	[4.88023773e+02 8.93265991e+02 7.81020105e-01]	[4.72572479e+02 8.90717163e+02 7.63581336e-01]	[4.85440002e+02 8.52386780e+02 7.34578669e-01]
[472.53109741 272.47286987 0.86208928]	[477.68914795 318.74801636 0.92011285]	[416.07528687 323.75299072 0.8328107 ]	[380.15631104 434.08352661 0.89704531]	[354.46600342 529.00372314 0.83370775]	[539.28314209 318.61761475 0.88900352]	[562.2177124 423.8024292 0.87510252]	[582.73358154 529.01031494 0.85313123]	[493.05264282 516.16900635 0.69070435]	[454.55685425 521.22070312 0.70202029]	[464.84396362 688.12774658 0.82771796]	[482.78295898 849.68945312 0.86859322]	[534.1171875 511.03756714 0.67021859]	[544.29925537 685.49761963 0.86391318]	[562.39776611 729.06903076 0.87040663]	[459.70846558 257.08651733 0.93417984]	[482.76171875 257.02062988 0.94488621]	[441.67919922 249.35568237 0.78024954]	[500.81011963 239.19750977 0.85342592]	[564.84442139 783.00982666 0.81821144]	[5.82784973e+02 7.70228577e+02 7.62991548e-01]	[5.62322571e+02 7.26540649e+02 7.01813281e-01]	[4.88008240e+02 8.93290344e+02 7.79332995e-01]	[4.72567078e+02 8.90741760e+02 7.58110285e-01]	[4.85452972e+02 8.54832275e+02 7.29504108e-01]
[475.0697937 272.48422241 0.86717033]	[477.73950195 318.76269531 0.92759305]	[416.10845947 323.76296997 0.83644456]	[380.15020752 434.06304932 0.89825761]	[351.9671936 526.515625 0.83690846]	[541.71630859 318.6491394 0.89466989]	[562.22619629 423.79168701 0.87807488]	[580.36346436 529.04907227 0.84630275]	[493.04003906 513.64611816 0.68423152]	[454.55447388 518.76062012 0.69335032]	[464.85482788 688.06616211 0.8309114 ]	[482.82232666 849.7376709 0.86239445]	[531.62445068 508.48928833 0.67112303]	[541.90637207 685.48052979 0.83814228]	[559.81860352 721.43896484 0.74459338]	[459.77038574 257.09664917 0.93458867]	[482.81973267 257.04421997 0.94364792]	[441.72335815 246.81965637 0.80784482]	[500.84838867 241.65936279 0.85733026]	[562.29260254 770.09338379 0.83574557]	[5.77718384e+02 7.62422363e+02 7.04593420e-01]	[5.59751770e+02 7.13776367e+02 6.09880805e-01]	[4.87990234e+02 8.93339050e+02 7.80992985e-01]	[4.72548431e+02 8.90767151e+02 7.61471629e-01]	[4.87952148e+02 8.54875427e+02 7.24313140e-01]
[475.10708618 272.47180176 0.87184173]	[480.10870361 318.75091553 0.93248552]	[416.13644409 323.7517395 0.84048933]	[380.14996338 434.04452515 0.89546901]	[351.93139648 526.49395752 0.83766937]	[541.71166992 318.63195801 0.89496213]	[562.23748779 423.79013062 0.88102156]	[580.37005615 529.06842041 0.84544134]	[493.06903076 513.61004639 0.68303651]	[454.57723999 518.72888184 0.69263351]	[464.84088135 688.03973389 0.83212095]	[482.86013794 849.78088379 0.86309123]	[534.11352539 508.4624939 0.67174333]	[541.84576416 685.48132324 0.82763201]	[557.2131958 718.82366943 0.75057447]	[459.80368042 257.08450317 0.93844223]	[482.85198975 257.03820801 0.94389874]	[441.77783203 249.30796814 0.8046633 ]	[500.88458252 241.71711731 0.8518405 ]	[559.73516846 767.5904541 0.82497728]	[5.70026733e+02 7.57322388e+02 7.17671931e-01]	[5.57201904e+02 7.11202026e+02 6.44811511e-01]	[4.87994568e+02 8.93359253e+02 7.79902041e-01]	[4.72559204e+02 8.90788879e+02 7.66517997e-01]	[4.87984406e+02 8.54936096e+02 7.25560427e-01]
[475.13739014 272.45803833 0.87549168]	[480.12921143 318.75924683 0.93553686]	[416.15380859 323.77120972 0.83991593]	[380.15447998 434.02035522 0.8938663 ]	[349.45480347 526.48565674 0.83923924]	[541.74047852 318.63259888 0.90009934]	[562.2355957 421.36541748 0.8846184 ]	[582.73382568 531.52740479 0.84465832]	[493.07421875 513.5980835 0.68137431]	[454.58132935 518.72521973 0.69291747]	[464.84890747 688.03082275 0.83123684]	[482.85855103 849.7902832 0.86214924]	[534.1237793 505.98428345 0.67251605]	[541.80236816 685.50054932 0.83122623]	[557.16790771 716.33624268 0.75666654]	[459.82983398 257.07565308 0.94116771]	[482.88217163 257.02865601 0.94037408]	[441.80407715 249.31947327 0.80711401]	[503.23950195 241.7311554 0.84740484]	[554.63818359 764.96063232 0.7810061 ]	[565.0032959 752.21630859 0.76792735]	[5.57175537e+02 7.11186768e+02 6.31278813e-01]	[4.87999634e+02 8.93340515e+02 7.76585221e-01]	[4.72550995e+02 8.90780945e+02 7.62025416e-01]	[4.87990326e+02 8.57373718e+02 7.25443363e-01]
[475.14718628 272.45574951 0.87618828]	[480.14709473 318.75991821 0.93829715]	[416.16641235 323.77111816 0.84111577]	[380.13769531 434.01980591 0.89370859]	[349.42776489 526.46044922 0.84340745]	[541.75909424 318.6399231 0.90135229]	[562.26385498 423.80169678 0.88395834]	[582.7366333 531.54577637 0.84525752]	[493.08053589 513.58557129 0.68183118]	[454.58074951 518.70507812 0.69152653]	[464.84613037 687.97753906 0.82773995]	[482.86291504 849.79418945 0.86170292]	[534.11828613 505.98330688 0.6742745 ]	[541.8057251 685.46722412 0.8212502 ]	[552.14666748 713.76824951 0.76794463]	[459.83953857 257.07772827 0.93718982]	[482.89068604 257.02902222 0.93678403]	[441.82919312 249.35177612 0.79835951]	[503.26449585 244.19815063 0.85587227]	[552.08398438 762.42706299 0.77874917]	[564.91534424 749.75164795 0.7924391 ]	[5.54627136e+02 7.11176331e+02 6.59111798e-01]	[4.88002014e+02 8.93365234e+02 7.80083716e-01]	[4.72561279e+02 8.90807861e+02 7.68215835e-01]	[4.87975830e+02 8.57383423e+02 7.27050960e-01]
[475.17459106 272.4296875 0.87746847]	[480.16519165 318.76681519 0.9398247 ]	[418.54443359 323.76538086 0.84237146]	[380.14187622 431.52511597 0.89314711]	[349.38793945 526.40777588 0.85106003]	[541.7723999 318.64904785 0.89923972]	[562.29144287 423.84967041 0.88156503]	[580.36480713 531.62078857 0.84033602]	[493.08502197 516.13812256 0.68420219]	[454.57260132 518.77520752 0.69531065]	[464.88394165 688.18835449 0.81033379]	[482.85592651 849.79016113 0.86470002]	[534.1171875 508.51882935 0.66889614]	[541.76751709 685.48193359 0.80570459]	[549.53942871 711.23724365 0.75833207]	[462.19610596 257.05441284 0.93903655]	[482.92492676 257.00497437 0.9343878 ]	[441.85098267 249.31781006 0.79239184]	[503.3236084 244.19406128 0.8573103 ]	[549.52404785 754.83850098 0.76418352]	[562.44067383 749.62072754 0.79874247]	[5.49565430e+02 7.08694641e+02 6.40152395e-01]	[4.87975006e+02 8.93347717e+02 7.83694565e-01]	[4.72536194e+02 8.90793579e+02 7.70243227e-01]	[4.87972809e+02 8.57378418e+02 7.29304850e-01]
[475.17504883 272.42764282 0.877545 ]	[480.16217041 318.76348877 0.93904364]	[418.54159546 323.76486206 0.84196967]	[380.14031982 431.52908325 0.8933754 ]	[349.38696289 526.4074707 0.85151565]	[541.7677002 318.6418457 0.8992852]	[562.29071045 423.84658813 0.88156885]	[580.36499023 531.62384033 0.84005409]	[493.0836792 513.64904785 0.68331492]	[454.57745361 518.75860596 0.69486845]	[464.87683105 688.17248535 0.81281054]	[482.85580444 849.79052734 0.86329168]	[534.12585449 508.5090332 0.67032695]	[541.76544189 685.48132324 0.80958742]	[549.52941895 711.24084473 0.75740451]	[462.19552612 257.05383301 0.93930554]	[482.92453003 257.00408936 0.93467361]	[441.8515625 249.32099915 0.79282862]	[503.324646 244.19335938 0.85671347]	[549.5177002 754.83752441 0.76583129]	[562.43432617 749.62078857 0.79856837]	[5.49552551e+02 7.08698608e+02 6.40559852e-01]	[4.87990326e+02 8.93342529e+02 7.83363938e-01]	[4.72550964e+02 8.90788818e+02 7.69754052e-01]	[4.87971954e+02 8.57376526e+02 7.30112374e-01]
[477.6260376 272.41802979 0.88490593]	[480.19396973 318.77017212 0.94355154]	[418.57836914 323.76565552 0.8464973 ]	[380.14492798 431.4781189 0.8938145 ]	[349.38592529 523.99023438 0.86246866]	[541.80938721 318.65466309 0.90238231]	[562.29876709 423.83477783 0.88358009]	[580.36938477 534.09130859 0.84097606]	[493.06536865 513.63543701 0.68215704]	[454.55700684 518.74145508 0.69217443]	[464.86611938 690.62597656 0.80697256]	[482.87173462 852.17468262 0.86281884]	[534.10638428 508.50271606 0.6700291 ]	[541.68615723 685.53314209 0.80255008]	[546.96502686 711.22338867 0.77010167]	[462.2359314 257.04263306 0.94055367]	[482.97039795 256.99578857 0.92858547]	[441.86471558 246.80096436 0.79992431]	[503.38146973 241.71678162 0.85439575]	[549.48669434 754.78771973 0.75802171]	[562.38903809 749.56347656 0.78645283]	[5.47015015e+02 7.08669678e+02 6.28297508e-01]	[4.87993866e+02 8.93336304e+02 7.77254343e-01]	[4.72558350e+02 8.90787170e+02 7.66308665e-01]	[4.87975250e+02 8.57405701e+02 7.34486520e-01]
[477.6946106 272.40182495 0.893489 ]	[480.21740723 318.77203369 0.94509679]	[418.59454346 323.75863647 0.84901804]	[380.14456177 428.94668579 0.89715177]	[349.38348389 523.82946777 0.88234991]	[541.83392334 318.66317749 0.9021374 ]	[562.29876709 423.83093262 0.88296932]	[580.3704834 534.11187744 0.84253132]	[493.04748535 513.63574219 0.68040013]	[454.54397583 518.73779297 0.68778551]	[464.84741211 688.17919922 0.80981767]	[482.86404419 852.1708374 0.86351615]	[531.625 508.49923706 0.66796666]	[539.28216553 685.51763916 0.806804 ]	[546.918396 711.24206543 0.78125793]	[462.29446411 257.04125977 0.94398493]	[485.39056396 256.97872925 0.92255521]	[441.89047241 246.75582886 0.80069834]	[503.42016602 241.66397095 0.85072553]	[547.01989746 754.82965088 0.78479826]	[562.35296631 749.60168457 0.81482118]	[5.46966919e+02 7.08669495e+02 6.29231632e-01]	[4.87963684e+02 8.93332703e+02 7.81287849e-01]	[4.72529541e+02 8.90784668e+02 7.64649630e-01]	[4.87991852e+02 8.57402710e+02 7.33695626e-01]
[477.72796631 272.39822388 0.89502835]	[480.25177002 318.76791382 0.94937664]	[418.61810303 321.28704834 0.85755402]	[380.13510132 428.93057251 0.8964932 ]	[349.38638306 521.40588379 0.88699514]	[541.8895874 318.69741821 0.89940041]	[562.31652832 423.87792969 0.88230109]	[580.35943604 534.16333008 0.8410241 ]	[490.54458618 516.13891602 0.68180341]	[452.05102539 518.74371338 0.68371737]	[464.85247803 688.16619873 0.81416196]	[482.86373901 852.18328857 0.86403877]	[531.56359863 511.0229187 0.66613019]	[539.19293213 685.56085205 0.80425239]	[544.52368164 711.24761963 0.77356887]	[462.33563232 257.0300293 0.93862945]	[485.43792725 256.99099731 0.91574019]	[441.89852905 241.71315002 0.80075359]	[503.46444702 241.64825439 0.85252589]	[546.95056152 757.32312012 0.79037714]	[562.28527832 749.62341309 0.81280088]	[5.44518799e+02 7.08665222e+02 6.06539190e-01]	[4.87968903e+02 8.93330627e+02 7.83126175e-01]	[4.72536469e+02 8.90784424e+02 7.63557792e-01]	[4.87985138e+02 8.57420227e+02 7.32316971e-01]
[480.16671753 272.40060425 0.90751982]	[480.28594971 318.76025391 0.95385063]	[418.65753174 321.25119019 0.86463028]	[380.13723755 426.41772461 0.90252018]	[349.45462036 521.23931885 0.87362742]	[541.92388916 318.69769287 0.90103275]	[562.32324219 423.80047607 0.8871212 ]	[580.36358643 536.66796875 0.84349573]	[490.50970459 516.1270752 0.6806283 ]	[452.01934814 518.72753906 0.67723399]	[464.84936523 690.59552002 0.81059104]	[482.86831665 849.80480957 0.86605835]	[529.05889893 511.01901245 0.66569155]	[536.71032715 685.58868408 0.79335427]	[544.45111084 711.22851562 0.76395822]	[462.41940308 257.03781128 0.93093646]	[487.94430542 257.00106812 0.90384763]	[444.30603027 241.72102356 0.78205854]	[505.87918091 241.66638184 0.83168793]	[544.40307617 757.38909912 0.78494251]	[559.81103516 749.66003418 0.77452719]	[5.44421387e+02 7.08571411e+02 5.66145062e-01]	[4.87961548e+02 8.93329651e+02 7.88864076e-01]	[4.72533569e+02 8.90779175e+02 7.68622279e-01]	[4.87999207e+02 8.57391296e+02 7.34409809e-01]
[480.23898315 272.42337036 0.91840452]	[480.31665039 318.7593689 0.9546209 ]	[418.68533325 321.22567749 0.86808932]	[380.13308716 426.35949707 0.90749544]	[351.93273926 518.73925781 0.85511827]	[544.29119873 318.70309448 0.900599 ]	[562.33496094 423.83053589 0.88643736]	[580.34796143 536.67614746 0.84203529]	[488.00354004 513.58288574 0.68145651]	[449.50048828 516.20776367 0.66725361]	[464.82427979 688.19299316 0.81688869]	[482.86813354 852.18823242 0.86365765]	[529.00909424 508.48300171 0.67020845]	[536.6831665 685.56335449 0.78082007]	[544.31945801 713.70666504 0.74337637]	[464.88494873 257.07843018 0.9101916 ]	[488.02032471 257.02566528 0.8933143 ]	[446.87689209 246.75559998 0.76354414]	[505.9574585 241.66326904 0.82483494]	[544.32501221 762.50823975 0.77924901]	[5.59764038e+02 7.49771912e+02 7.33161867e-01]	[5.41790222e+02 7.08585754e+02 5.55877626e-01]	[4.87945099e+02 8.93327332e+02 7.84274995e-01]	[4.70040039e+02 8.90778076e+02 7.63312459e-01]	[4.88007080e+02 8.57418701e+02 7.26319551e-01]
[480.32162476 272.43511963 0.92754495]	[480.35192871 321.15591431 0.95060897]	[418.70858765 321.22680664 0.86880052]	[380.1774292 426.39126587 0.90516388]	[354.51553345 516.14117432 0.84817696]	[544.34326172 318.73080444 0.90267247]	[562.36090088 423.88342285 0.88181841]	[580.36584473 536.71380615 0.8489846 ]	[487.94082642 513.57904053 0.69329733]	[449.43838501 516.18981934 0.6761384 ]	[462.37509155 688.15734863 0.83089483]	[482.86703491 852.18121338 0.86974889]	[526.53668213 508.50894165 0.67893517]	[534.13562012 685.47009277 0.74395013]	[541.80627441 713.78070068 0.76981193]	[464.96948242 257.0539856 0.8979758 ]	[493.08282471 257.01477051 0.88542676]	[446.96286011 244.25170898 0.74886036]	[508.5352478 239.17816162 0.81005293]	[541.76513672 765.07250977 0.81740117]	[5.54613647e+02 7.54751282e+02 7.08252728e-01]	[5.34170471e+02 7.08640198e+02 6.24528289e-01]	[4.87991638e+02 8.93323242e+02 7.87263095e-01]	[4.72577026e+02 8.90787354e+02 7.74027050e-01]	[4.87972626e+02 8.57419983e+02 7.30784237e-01]
[480.34057617 272.43630981 0.93271732]	[480.35961914 321.17138672 0.94770443]	[418.71801758 321.22421265 0.86922401]	[380.20706177 426.42929077 0.89577347]	[354.56109619 513.58862305 0.84223032]	[544.3526001 318.74969482 0.90046024]	[562.36749268 423.89019775 0.87972659]	[580.33679199 539.17510986 0.85156906]	[487.91390991 513.62615967 0.69668186]	[446.9725647 516.2121582 0.67837346]	[462.33615112 690.60571289 0.81965405]	[482.87142944 852.20043945 0.86725903]	[526.50939941 511.06500244 0.68171531]	[531.57220459 685.51269531 0.75918913]	[541.74975586 718.85046387 0.75126904]	[467.41146851 257.04800415 0.89701247]	[493.11495972 257.02090454 0.88529909]	[449.49499512 244.22381592 0.73161548]	[511.02069092 239.19987488 0.80318385]	[539.2590332 767.51525879 0.80097246]	[5.49553894e+02 7.57334351e+02 7.04439282e-01]	[5.34134277e+02 7.11167908e+02 6.07834578e-01]	[4.87983490e+02 8.93341187e+02 7.84507036e-01]	[4.72579010e+02 8.90806030e+02 7.71065772e-01]	[4.87982086e+02 8.57457092e+02 7.24949002e-01]
[480.34890747 272.4503479 0.93656939]	[480.36270142 321.15527344 0.94799548]	[418.734375 321.19464111 0.87397206]	[380.24029541 426.44741821 0.89009285]	[357.02703857 511.07159424 0.85936439]	[544.35089111 318.74822998 0.90129471]	[562.3550415 423.9130249 0.8757053]	[580.30010986 539.17547607 0.84754628]	[485.49920654 513.64068604 0.69833755]	[446.96575928 516.20739746 0.67884636]	[462.3057251 690.59979248 0.8248238 ]	[482.8454895 852.18017578 0.86669642]	[526.49743652 513.58410645 0.68530917]	[529.07141113 685.59844971 0.76644897]	[539.32244873 721.43103027 0.74528211]	[467.42739868 257.05841064 0.89676148]	[493.13656616 257.04296875 0.88729119]	[451.9977417 244.2572937 0.7235015]	[511.02563477 241.68534851 0.7937451 ]	[536.66760254 767.63226318 0.8198514 ]	[5.46967163e+02 7.59951599e+02 7.44030833e-01]	[5.31626648e+02 7.11245667e+02 6.11142576e-01]	[4.87974426e+02 8.93341614e+02 7.78535366e-01]	[4.72568909e+02 8.90809875e+02 7.65056252e-01]	[4.87948395e+02 8.57423035e+02 7.27483511e-01]
[480.35583496 272.47140503 0.9401902 ]	[480.36914062 321.15670776 0.94779444]	[418.73693848 321.1963501 0.87411988]	[380.25915527 428.93753052 0.88402665]	[357.14871216 511.04241943 0.86859965]	[544.36206055 318.75320435 0.89976835]	[562.33764648 423.89855957 0.87264204]	[580.23828125 534.17407227 0.82405639]	[485.4984436 513.65112305 0.69645572]	[446.9520874 516.21704102 0.6792677 ]	[462.29742432 690.60839844 0.82609373]	[482.8253479 852.18103027 0.86653161]	[526.5067749 513.58679199 0.68236166]	[531.54150391 685.57519531 0.76960647]	[539.23638916 724.00775146 0.7422905 ]	[467.43737793 257.07876587 0.89599097]	[495.59475708 257.05560303 0.88854796]	[452.06460571 246.78598022 0.71176171]	[511.03466797 241.70831299 0.78726864]	[526.52130127 770.23632812 0.81133229]	[544.35925293 767.50457764 0.78869629]	[5.29069397e+02 7.18829529e+02 5.92528045e-01]	[4.87999664e+02 8.93320190e+02 7.82352388e-01]	[4.72596802e+02 8.90787231e+02 7.65927434e-01]	[4.85475159e+02 8.57409851e+02 7.40708053e-01]
[480.3739624 272.46966553 0.94009882]	[480.36398315 321.14904785 0.94819033]	[418.73684692 321.18493652 0.8757565 ]	[380.29223633 429.00024414 0.8771857 ]	[359.61953735 511.04229736 0.87320203]	[544.3482666 318.74362183 0.90128618]	[562.32489014 423.8767395 0.87396514]	[577.78613281 534.1015625 0.81617117]	[485.49740601 516.14575195 0.700378 ]	[446.94488525 518.6786499 0.68186927]	[462.29678345 690.59954834 0.8295334 ]	[482.824646 852.19476318 0.86731064]	[526.49993896 513.62054443 0.68595165]	[531.54162598 685.48144531 0.75526738]	[539.17181396 726.44567871 0.74115461]	[467.45397949 257.07974243 0.89327073]	[495.61880493 257.0579834 0.89085507]	[452.05993652 246.81842041 0.71512848]	[511.0255127 244.1890564 0.78017235]	[526.48504639 770.29534912 0.80317676]	[544.33105469 767.56054688 0.79230928]	[5.29019714e+02 7.21404541e+02 5.98196685e-01]	[4.87963501e+02 8.93334229e+02 7.74687469e-01]	[4.72552765e+02 8.90796204e+02 7.58017778e-01]	[4.87922028e+02 8.57423828e+02 7.35434830e-01]
[480.3828125 272.48498535 0.94180185]	[480.37808228 318.7749939 0.94891435]	[418.74633789 321.1746521 0.87579948]	[380.32736206 428.97695923 0.87519282]	[359.72668457 513.60687256 0.87407047]	[544.35327148 318.73092651 0.90125233]	[562.32299805 423.87161255 0.87613362]	[577.74023438 531.54083252 0.81571865]	[485.48510742 513.64526367 0.69904995]	[446.93466187 516.20666504 0.68057793]	[462.30004883 690.59570312 0.82943875]	[482.82296753 852.18487549 0.86487925]	[526.47283936 513.59411621 0.68655491]	[531.56872559 685.4475708 0.73018837]	[536.70068359 726.56719971 0.7529844 ]	[467.46890259 257.09695435 0.89110368]	[495.62908936 257.0708313 0.89041078]	[454.54919434 249.32598877 0.71023321]	[511.019104 244.1882782 0.77865732]	[526.3918457 772.71582031 0.79784322]	[541.8883667 767.62805176 0.79563046]	[5.26554138e+02 7.24010559e+02 6.09483182e-01]	[4.87964508e+02 8.93337097e+02 7.74721384e-01]	[4.72549469e+02 8.90790649e+02 7.58935928e-01]	[4.85479736e+02 8.57396851e+02 7.38446236e-01]
[482.72131348 274.86929321 0.9408555 ]	[482.70755005 318.77856445 0.94932514]	[418.74502563 321.1756897 0.87587744]	[380.35662842 428.94454956 0.87063134]	[359.79489136 513.62249756 0.86655849]	[544.35797119 318.73977661 0.90047473]	[562.32757568 426.37039185 0.87248707]	[577.70227051 531.581604 0.81028527]	[485.47210693 513.64910889 0.70244861]	[446.92160034 516.20733643 0.68102616]	[462.29772949 690.59979248 0.82702446]	[482.81393433 852.18621826 0.86812514]	[526.46008301 513.60516357 0.69159621]	[531.57067871 685.41595459 0.73082185]	[536.66003418 726.54632568 0.75518167]	[467.48910522 257.12759399 0.88491112]	[495.64245605 257.08905029 0.88881767]	[454.57675171 249.37036133 0.71383935]	[511.03695679 241.72459412 0.77925366]	[523.99047852 772.80743408 0.79104263]	[541.86804199 767.67681885 0.79982948]	[5.26511597e+02 7.23975037e+02 6.24708533e-01]	[4.87964905e+02 8.93324341e+02 7.73036242e-01]	[4.72542114e+02 8.90784363e+02 7.55576015e-01]	[4.85474701e+02 8.57399963e+02 7.35289514e-01]
[482.72875977 272.50512695 0.94151843]	[482.7114563 318.77105713 0.9501636 ]	[418.746521 321.16488647 0.87875926]	[380.36044312 428.94528198 0.8697961 ]	[359.78756714 513.63500977 0.87109751]	[544.3505249 318.72848511 0.90270311]	[562.31982422 426.3614502 0.87184441]	[577.70794678 531.56652832 0.81260687]	[485.46530151 513.61621094 0.7035448 ]	[446.92660522 516.18188477 0.67968446]	[462.30606079 690.59313965 0.82845432]	[482.80587769 849.80718994 0.87089258]	[526.45349121 511.07830811 0.69393343]	[531.57940674 685.39404297 0.71215886]	[536.64990234 726.51031494 0.74559194]	[467.49371338 257.12094116 0.88731492]	[495.65319824 257.08270264 0.89149672]	[454.56143188 249.3915863 0.72854292]	[511.04226685 241.72102356 0.7762565 ]	[523.97247314 772.81787109 0.79896647]	[541.86883545 767.68225098 0.80554336]	[5.26487793e+02 7.23936401e+02 6.25195622e-01]	[4.87969940e+02 8.93329163e+02 7.77367294e-01]	[4.72529541e+02 8.90784729e+02 7.57492781e-01]	[4.85473999e+02 8.57373291e+02 7.36515462e-01]
[482.72006226 274.87802124 0.94315159]	[480.3800354 318.77087402 0.95054162]	[418.73934937 321.16455078 0.87937933]	[382.72650146 428.95278931 0.8693946 ]	[359.83102417 516.12506104 0.86228037]	[544.34881592 318.72290039 0.90315217]	[562.32507324 426.44894409 0.86839676]	[577.69458008 534.09661865 0.80643088]	[485.4593811 513.61425781 0.7048381 ]	[446.91546631 516.18212891 0.68066132]	[462.31170654 688.18774414 0.8314507 ]	[482.81051636 849.79492188 0.87197703]	[526.44989014 511.07907104 0.69492376]	[531.58935547 685.41345215 0.73215449]	[536.64361572 726.54638672 0.76247609]	[467.47824097 257.131073 0.88646036]	[495.64862061 257.09725952 0.88909781]	[454.53939819 249.35794067 0.71889591]	[511.0355835 244.18614197 0.77449894]	[523.97711182 775.25848389 0.80181259]	[541.88574219 767.70196533 0.81455076]	[5.26475891e+02 7.23968750e+02 6.36866868e-01]	[4.87962799e+02 8.93331787e+02 7.76642263e-01]	[4.72531097e+02 8.90779846e+02 7.57160544e-01]	[4.85473175e+02 8.54941589e+02 7.40614355e-01]
[482.71615601 274.88494873 0.94450408]	[482.70794678 318.76623535 0.95043325]	[418.72967529 321.16168213 0.87988037]	[382.7321167 428.97247314 0.8677392 ]	[362.21282959 516.17150879 0.86488903]	[544.35571289 318.72039795 0.90122837]	[562.32525635 426.44241333 0.86912179]	[577.69207764 531.61846924 0.80513531]	[485.45013428 513.61938477 0.706577 ]	[446.8961792 516.1887207 0.68314344]	[462.31970215 688.19274902 0.83017153]	[482.81484985 849.80541992 0.87062359]	[526.44836426 511.08129883 0.69617045]	[531.58544922 685.40307617 0.7401858 ]	[536.64019775 726.5970459 0.7633065 ]	[467.47601318 257.13650513 0.8854531 ]	[495.64425659 257.10458374 0.88697195]	[454.5423584 249.35961914 0.71493042]	[511.02813721 244.18513489 0.77567649]	[523.98138428 775.28894043 0.79299563]	[541.89276123 770.08911133 0.81155521]	[5.26474792e+02 7.24034668e+02 6.38245463e-01]	[4.87975372e+02 8.93332947e+02 7.73319721e-01]	[4.72540741e+02 8.90780029e+02 7.54781008e-01]	[4.85475708e+02 8.57365417e+02 7.38221884e-01]
[482.71347046 274.89880371 0.94428861]	[480.38058472 318.76672363 0.95108604]	[418.73092651 321.15908813 0.88049531]	[380.35601807 431.48544312 0.8691228 ]	[359.83462524 518.64685059 0.87260538]	[544.35070801 318.72042847 0.90169251]	[562.32147217 426.43029785 0.87025177]	[577.70794678 531.61413574 0.80659717]	[485.45077515 513.61212158 0.70645034]	[446.89849854 516.18322754 0.68275684]	[462.32965088 688.17303467 0.83379692]	[482.81011963 849.79937744 0.87292802]	[526.44958496 511.07095337 0.69558698]	[531.60003662 685.42071533 0.75281143]	[536.65429688 726.58410645 0.76856792]	[467.46627808 257.15014648 0.88296676]	[495.64416504 257.11538696 0.88569117]	[452.0791626 249.37080383 0.71803206]	[511.03094482 241.73234558 0.77742571]	[523.99017334 775.30279541 0.79737669]	[541.89794922 770.09552002 0.81228006]	[5.26481812e+02 7.24020325e+02 6.45094097e-01]	[4.87982208e+02 8.93326233e+02 7.76647627e-01]	[4.72548279e+02 8.90771240e+02 7.58063674e-01]	[4.85467224e+02 8.54934448e+02 7.41831839e-01]
[482.7199707 274.91424561 0.94616115]	[480.37677002 318.77520752 0.95107776]	[418.7298584 321.17138672 0.8803643 ]	[380.33654785 431.48614502 0.87268764]	[359.74945068 518.68164062 0.88960922]	[544.34411621 318.72741699 0.90147376]	[562.32189941 426.42657471 0.87022203]	[577.71173096 531.59924316 0.80916995]	[485.44696045 513.60528564 0.70685214]	[446.89959717 516.18341064 0.68275678]	[462.33078003 688.14337158 0.83809656]	[482.81558228 849.76696777 0.87221694]	[526.4395752 511.05303955 0.69724959]	[531.58331299 685.43450928 0.75947988]	[536.68023682 726.57745361 0.78292179]	[467.47476196 257.16412354 0.8805747 ]	[495.64831543 257.12805176 0.88415468]	[454.54064941 249.39891052 0.72379816]	[511.01855469 244.19999695 0.77897459]	[526.41479492 775.26483154 0.80668193]	[541.93096924 770.07122803 0.81549978]	[5.26510803e+02 7.24021545e+02 6.44012213e-01]	[4.87978607e+02 8.93317078e+02 7.80089080e-01]	[4.72549255e+02 8.90756104e+02 7.61047244e-01]	[4.85478210e+02 8.54892700e+02 7.46539235e-01]
[482.72860718 274.9364624 0.94866419]	[482.71350098 318.775177 0.95062774]	[418.73858643 321.16052246 0.88108915]	[380.30096436 431.53060913 0.8794685 ]	[359.69683838 518.72808838 0.89975512]	[544.34820557 318.73272705 0.90021789]	[562.32598877 426.41940308 0.87298518]	[577.72155762 534.10394287 0.80963635]	[485.45263672 513.61126709 0.7065661 ]	[446.89852905 516.18182373 0.68135029]	[462.33660889 688.14880371 0.83497465]	[482.81872559 849.74645996 0.87373632]	[526.45227051 511.06564331 0.69606531]	[531.58001709 685.49786377 0.76879549]	[536.74127197 726.57250977 0.77533174]	[467.48370361 257.18740845 0.87617832]	[495.65386963 257.14801025 0.88213652]	[454.5552063 251.83273315 0.7234205 ]	[511.02423096 244.20690918 0.78372335]	[526.44580078 775.26861572 0.79491305]	[544.32995605 767.70587158 0.80711967]	[5.28965454e+02 7.23993958e+02 6.35211706e-01]	[4.87974976e+02 8.93305298e+02 7.85861194e-01]	[4.72555328e+02 8.90745239e+02 7.65209436e-01]	[4.87921844e+02 8.54883240e+02 7.43556082e-01]
[482.74752808 274.9708252 0.95014995]	[482.7124939 321.14370728 0.94909966]	[418.74468994 321.16815186 0.88025737]	[380.22344971 431.47640991 0.88641959]	[357.13061523 518.70245361 0.89885628]	[544.34924316 318.73928833 0.89979684]	[562.33526611 426.41226196 0.87053823]	[577.73895264 534.12518311 0.81267279]	[485.47613525 516.14337158 0.70235217]	[446.90939331 518.68109131 0.68294537]	[462.34725952 688.16625977 0.83093089]	[482.82077026 849.74890137 0.87627244]	[526.49456787 513.62194824 0.69056934]	[531.54718018 685.57208252 0.79088628]	[539.18408203 726.49658203 0.78386605]	[469.9675293 259.57888794 0.86696798]	[495.66137695 257.18432617 0.87714124]	[454.59115601 251.83732605 0.73930067]	[508.55041504 244.24972534 0.78229702]	[528.97186279 772.72509766 0.81832713]	[544.39874268 767.60180664 0.82270896]	[5.29018127e+02 7.21444336e+02 6.31413281e-01]	[4.87972290e+02 8.93320740e+02 7.82769382e-01]	[4.72557068e+02 8.90757019e+02 7.65736103e-01]	[4.87926575e+02 8.54886902e+02 7.42785096e-01]
[482.74761963 274.98779297 0.9495908 ]	[482.71154785 321.14709473 0.94820642]	[418.7432251 321.17144775 0.87998974]	[380.21115112 428.97213745 0.88981688]	[357.02587891 518.69390869 0.88754284]	[544.35083008 318.74295044 0.89753044]	[562.33172607 426.36679077 0.86962718]	[577.73419189 534.1217041 0.81177849]	[485.46102905 516.17767334 0.70668 ]	[446.894104 518.71289062 0.68709856]	[462.34695435 688.15698242 0.83199555]	[482.82290649 849.78240967 0.87519932]	[526.48077393 516.1295166 0.69199908]	[531.53179932 685.56378174 0.79185283]	[539.1918335 726.49871826 0.79060078]	[469.97088623 259.60202026 0.86240524]	[495.65374756 257.20404053 0.87285888]	[454.59735107 251.84092712 0.73625964]	[508.53662109 244.24508667 0.78266239]	[529.03546143 772.72296143 0.82023805]	[544.44470215 767.59460449 0.82775557]	[5.29033447e+02 7.21442749e+02 6.33530855e-01]	[4.87964355e+02 8.93326904e+02 7.81373501e-01]	[4.72547302e+02 8.90764099e+02 7.62949646e-01]	[4.87935150e+02 8.54922852e+02 7.40687966e-01]
[482.73846436 275.00827026 0.94980437]	[482.71252441 318.77862549 0.94989413]	[418.74606323 321.16482544 0.88162065]	[380.1723938 428.98028564 0.89178246]	[354.57095337 518.72961426 0.87542897]	[544.34448242 318.73196411 0.89997756]	[562.33111572 426.35604858 0.86970323]	[577.73760986 534.09899902 0.81098294]	[485.47372437 518.69030762 0.71017331]	[446.90319824 518.7677002 0.69254959]	[462.34527588 688.17480469 0.82813811]	[482.83410645 852.19073486 0.87807316]	[526.49517822 516.19787598 0.69479519]	[531.57025146 685.55767822 0.78159142]	[539.22314453 726.44641113 0.78894818]	[467.50119019 259.63116455 0.85804677]	[495.6416626 259.58886719 0.86969221]	[454.58599854 251.85848999 0.73369026]	[508.50268555 244.27388 0.78643072]	[529.0491333 772.71856689 0.81954443]	[544.44696045 767.58959961 0.82684815]	[5.29052002e+02 7.21366943e+02 6.29708350e-01]	[4.87975708e+02 8.93367065e+02 7.75696218e-01]	[4.72560425e+02 8.90807800e+02 7.63526797e-01]	[4.87940674e+02 8.57399658e+02 7.42774069e-01]
[482.72753906 275.0166626 0.94980311]	[482.71130371 318.77508545 0.94854629]	[418.74746704 321.1758728 0.87903845]	[380.16015625 428.90750122 0.89553219]	[354.51403809 518.74194336 0.86971581]	[544.33825684 318.72052002 0.90024835]	[562.33520508 426.38726807 0.86742395]	[577.73687744 534.12384033 0.81035614]	[485.49026489 516.19885254 0.7052114 ]	[446.92156982 518.73364258 0.6886732 ]	[462.33898926 688.11224365 0.83110327]	[482.8336792 852.18945312 0.87741607]	[526.51861572 516.15405273 0.6899699 ]	[531.56066895 685.57818604 0.78757858]	[539.21606445 726.48138428 0.78790534]	[467.48849487 259.6394043 0.85645503]	[495.63284302 259.60818481 0.86704093]	[454.57870483 251.84500122 0.73088348]	[508.47885132 246.74630737 0.78838181]	[529.05004883 772.72595215 0.81796151]	[544.44927979 767.59655762 0.82638657]	[5.29055237e+02 7.21406311e+02 6.28166318e-01]	[4.87959351e+02 8.93338257e+02 7.79713690e-01]	[4.72541138e+02 8.90781921e+02 7.62852550e-01]	[4.87950806e+02 8.57403259e+02 7.37703323e-01]
[482.74633789 275.04196167 0.95018113]	[482.70758057 321.14523315 0.94703746]	[418.740448 321.18847656 0.87741315]	[380.13327026 426.41522217 0.9011023 ]	[354.45230103 518.75073242 0.86497474]	[544.34289551 318.72137451 0.90001738]	[562.3392334 426.37945557 0.86744571]	[577.73742676 534.12304688 0.80944437]	[485.47415161 516.17382812 0.708381 ]	[446.92102051 518.7121582 0.68847346]	[462.34036255 688.10583496 0.8285749 ]	[482.82839966 852.18218994 0.87736076]	[526.48608398 516.1260376 0.69398439]	[531.59503174 685.56439209 0.78504318]	[539.23626709 726.47143555 0.79495388]	[467.50012207 259.65097046 0.85178715]	[495.66885376 259.628479 0.86906332]	[454.5630188 251.83564758 0.72985727]	[508.48376465 244.27441406 0.78374887]	[531.52679443 772.70141602 0.820216 ]	[544.46575928 767.58917236 0.82489741]	[5.29069763e+02 7.21403625e+02 6.29882038e-01]	[4.87971130e+02 8.93338501e+02 7.80085385e-01]	[4.72554901e+02 8.90783508e+02 7.63687670e-01]	[4.87942993e+02 8.57391663e+02 7.37290442e-01]
[482.75839233 275.05426025 0.94579601]	[482.70953369 321.14520264 0.94673693]	[418.73760986 321.19274902 0.87724501]	[380.1072998 426.39694214 0.9065057 ]	[351.98770142 518.72937012 0.8580637 ]	[544.35174561 318.72076416 0.89973819]	[562.34777832 426.39056396 0.86875474]	[577.72033691 534.15856934 0.80772507]	[485.49053955 516.16638184 0.70505393]	[446.9382019 518.70111084 0.68550783]	[462.35995483 688.10076904 0.82885832]	[482.83227539 852.17468262 0.87474871]	[526.50610352 513.64770508 0.69137561]	[531.61968994 685.54089355 0.77812523]	[539.25646973 726.484375 0.80119568]	[469.96289062 259.66854858 0.84732425]	[495.68338013 259.64868164 0.86783624]	[454.55459595 251.87005615 0.73982495]	[508.4777832 244.27294922 0.78121424]	[531.53131104 772.70739746 0.81378812]	[544.46105957 767.60162354 0.82025814]	[5.31539490e+02 7.21437622e+02 6.24318659e-01]	[4.87990112e+02 8.93343811e+02 7.79126227e-01]	[4.72566956e+02 8.90787170e+02 7.63754129e-01]	[4.87946075e+02 8.57383728e+02 7.35530615e-01]
[482.75946045 275.05410767 0.94550675]	[482.71170044 321.14447021 0.94622278]	[418.73651123 321.18960571 0.87721753]	[380.10855103 426.39877319 0.90628952]	[351.98690796 518.72906494 0.857728 ]	[544.35778809 318.72366333 0.89812481]	[562.3494873 426.39175415 0.8682977 ]	[577.71844482 534.15771484 0.80771118]	[485.49462891 516.16412354 0.70403403]	[446.93685913 518.69891357 0.68532199]	[462.36486816 688.10949707 0.83033168]	[482.83087158 852.17907715 0.87523949]	[526.51403809 513.64654541 0.69017082]	[531.62237549 685.54138184 0.77642787]	[539.2588501 726.46325684 0.79554617]	[469.96380615 259.66812134 0.84708142]	[495.68499756 259.64788818 0.86785012]	[454.55102539 251.86811829 0.74074423]	[508.47720337 244.27026367 0.7816931 ]	[529.05377197 772.72540283 0.81270915]	[544.45513916 767.61151123 0.81921506]	[5.31541382e+02 7.21404358e+02 6.19055152e-01]	[4.87971008e+02 8.93342346e+02 7.80746818e-01]	[4.72543365e+02 8.90784851e+02 7.63776600e-01]	[4.87947021e+02 8.57391846e+02 7.33523071e-01]
[482.75549316 275.05776978 0.94595587]	[480.37857056 321.15423584 0.94660193]	[418.73086548 321.20779419 0.87465459]	[380.10754395 426.40075684 0.90668893]	[351.98773193 518.7265625 0.8579458 ]	[544.35321045 318.7230835 0.89852428]	[562.35046387 426.41271973 0.86618322]	[577.72357178 534.15002441 0.8088339 ]	[485.49069214 516.17376709 0.70486891]	[446.93032837 518.70861816 0.68637115]	[462.36016846 688.12103271 0.82811821]	[482.83200073 852.1796875 0.87607825]	[526.51525879 516.1295166 0.69011146]	[534.10058594 685.52630615 0.77147245]	[539.2612915 726.46081543 0.80051923]	[469.9616394 259.67401123 0.84628403]	[495.67874146 259.65597534 0.86615598]	[454.55615234 251.86743164 0.73936635]	[508.47827148 244.27613831 0.78294039]	[531.5300293 772.72485352 0.81351942]	[544.46282959 767.61645508 0.82321906]	[5.31538818e+02 7.21412354e+02 6.22344792e-01]	[4.87965424e+02 8.93343262e+02 7.80243039e-01]	[4.72534821e+02 8.90786804e+02 7.64893055e-01]	[4.87944702e+02 8.57394653e+02 7.35098898e-01]
[482.74282837 275.06381226 0.94391894]	[480.36846924 321.1602478 0.94624913]	[418.72647095 321.21630859 0.87360269]	[380.08670044 426.38742065 0.91032332]	[349.43469238 518.73547363 0.85118377]	[544.34246826 318.72103882 0.89884746]	[562.37335205 428.92401123 0.86363357]	[577.70800781 534.17315674 0.80730641]	[485.47088623 516.16430664 0.70768893]	[446.91757202 518.70281982 0.68623805]	[462.38067627 688.15130615 0.83168197]	[482.83758545 849.80206299 0.87570876]	[526.47827148 513.6418457 0.69608837]	[534.13879395 685.49041748 0.76329625]	[539.2756958 726.4597168 0.80008167]	[467.50036621 259.69873047 0.8426038 ]	[495.64703369 259.67150879 0.8609913 ]	[454.54327393 251.8984375 0.75049859]	[508.44174194 246.7563324 0.78987372]	[531.54907227 770.30792236 0.81708437]	[544.48608398 767.59436035 0.82013118]	[5.31557617e+02 7.21421875e+02 6.17893219e-01]	[4.87958954e+02 8.93357056e+02 7.80643821e-01]	[4.72540070e+02 8.90793213e+02 7.66293049e-01]	[4.87956879e+02 8.57367798e+02 7.35586166e-01]
[482.7310791 275.07714844 0.94278681]	[480.36999512 321.16238403 0.94538724]	[418.7232666 321.22113037 0.87277687]	[377.74798584 426.43356323 0.90502816]	[349.40396118 518.73382568 0.85399067]	[544.3493042 318.72174072 0.8979798 ]	[562.37554932 428.93365479 0.86465037]	[577.72015381 534.17608643 0.81046021]	[485.48306274 516.18170166 0.70613569]	[446.91867065 518.71655273 0.68711138]	[462.40078735 688.13494873 0.82933259]	[482.80615234 849.72729492 0.87414956]	[526.50506592 516.13659668 0.69211709]	[534.10083008 685.51507568 0.77650696]	[539.31268311 724.02935791 0.78541374]	[467.48718262 259.71066284 0.8404237 ]	[495.64596558 259.68640137 0.86028206]	[452.07897949 251.90818787 0.75751245]	[508.45355225 246.80453491 0.79665619]	[531.58764648 770.28900146 0.80691046]	[544.52142334 767.57080078 0.79422814]	[5.31597168e+02 7.18871033e+02 6.06173038e-01]	[4.87964355e+02 8.93335999e+02 7.83274949e-01]	[4.72542664e+02 8.90766907e+02 7.64364243e-01]	[4.85469574e+02 8.54854919e+02 7.42292881e-01]
[482.72158813 275.10998535 0.94200778]	[482.71051025 321.17172241 0.94485956]	[418.72296143 321.23934937 0.87163496]	[377.71142578 426.4515686 0.90182722]	[346.82958984 518.76348877 0.86233491]	[544.36730957 318.72741699 0.89737707]	[562.38879395 428.95571899 0.86082137]	[577.70648193 536.71520996 0.81854641]	[485.49151611 516.20465088 0.70602924]	[446.92657471 518.7298584 0.68841624]	[464.82052612 688.17498779 0.82174313]	[482.84069824 849.78503418 0.8647269 ]	[526.51239014 516.17248535 0.69320345]	[534.11193848 685.54559326 0.77322328]	[541.71716309 723.92712402 0.77871519]	[467.46975708 262.16125488 0.83752304]	[495.63278198 259.7265625 0.85452896]	[452.07260132 251.94577026 0.75444508]	[506.02261353 249.34077454 0.80992132]	[536.67077637 770.18188477 0.82582313]	[547.01513672 765.07202148 0.7663812 ]	[5.34107056e+02 7.13767151e+02 6.02127075e-01]	[4.87970581e+02 8.93382446e+02 7.60975182e-01]	[4.72540588e+02 8.90815857e+02 7.51292109e-01]	[4.87950195e+02 8.57363892e+02 7.27560580e-01]
[482.72872925 277.47653198 0.93936229]	[482.71646118 321.18869019 0.94256949]	[418.72631836 321.24987793 0.86856079]	[377.69708252 426.4382019 0.90209997]	[344.3336792 521.16375732 0.86790633]	[544.38244629 318.7449646 0.8954103 ]	[562.39123535 428.96109009 0.86667919]	[577.72644043 539.16949463 0.82656813]	[485.49505615 516.20483398 0.70560372]	[446.93710327 518.72930908 0.68775082]	[464.8651123 688.16955566 0.81938034]	[482.86425781 852.18798828 0.86153352]	[526.50445557 516.17218018 0.69499135]	[534.08551025 685.57794189 0.77609682]	[541.73187256 721.46472168 0.76547527]	[467.46893311 262.20251465 0.83524311]	[495.65356445 262.16674805 0.85268104]	[452.05709839 251.97039795 0.74215424]	[508.44882202 249.33666992 0.80630916]	[536.69348145 770.15301514 0.83399874]	[5.47045654e+02 7.65038757e+02 7.58879244e-01]	[5.34142639e+02 7.13692261e+02 5.92477918e-01]	[4.87989410e+02 8.93372009e+02 7.62387156e-01]	[4.72554871e+02 8.90817566e+02 7.52786994e-01]	[4.87968048e+02 8.57421509e+02 7.25515962e-01]
[482.7088623 277.58151245 0.93633091]	[482.73190308 321.20751953 0.9404313 ]	[418.75579834 321.26229858 0.86628562]	[377.67828369 426.44830322 0.89906794]	[344.2510376 521.20343018 0.88069391]	[544.40161133 318.76062012 0.89274114]	[562.3996582 428.95480347 0.86409211]	[577.69909668 539.24884033 0.83347785]	[485.4621582 518.7543335 0.71952271]	[446.91430664 521.2432251 0.69823951]	[464.90280151 690.63031006 0.81235844]	[482.8508606 852.17498779 0.86620528]	[526.44152832 518.74206543 0.71153742]	[531.55352783 688.04119873 0.78800952]	[541.72277832 723.90258789 0.75832468]	[467.47738647 264.79214478 0.82710338]	[495.64535522 264.79989624 0.85013634]	[454.55978394 254.3833313 0.70488 ]	[508.45458984 251.8274231 0.80187714]	[536.70080566 770.13751221 0.84583926]	[5.49511902e+02 7.65012695e+02 7.62303948e-01]	[5.34168823e+02 7.11253723e+02 5.86127043e-01]	[4.87999542e+02 8.93343140e+02 7.72865355e-01]	[4.72570007e+02 8.90788818e+02 7.59468377e-01]	[4.87946198e+02 8.57382019e+02 7.30628192e-01]
[482.72558594 277.63537598 0.93217283]	[482.74725342 321.2432251 0.93458796]	[418.76367188 321.29837036 0.85911638]	[377.67294312 428.90893555 0.89755094]	[341.8302002 521.2277832 0.88688463]	[544.41595459 321.15835571 0.88822973]	[562.4029541 428.95654297 0.86457378]	[577.68884277 539.29248047 0.83700454]	[485.45410156 518.7567749 0.7228716 ]	[446.90252686 521.25018311 0.70212418]	[464.94000244 690.61505127 0.80997616]	[482.86276245 852.19824219 0.86719286]	[526.4463501 518.74060059 0.71387613]	[531.55737305 688.02087402 0.79055399]	[541.71655273 723.91558838 0.75914788]	[467.48892212 267.32376099 0.82782125]	[495.65881348 267.31112671 0.85411417]	[454.57611084 254.41607666 0.6910215 ]	[508.45065308 251.84848022 0.80233109]	[536.70483398 770.18017578 0.8454023 ]	[549.51947021 765.05639648 0.76968336]	[5.34173950e+02 7.13703247e+02 5.88427186e-01]	[4.88016266e+02 8.93365601e+02 7.67664552e-01]	[4.72588928e+02 8.90809814e+02 7.60240018e-01]	[4.87947632e+02 8.57411072e+02 7.31276870e-01]
[482.72671509 277.63711548 0.93329072]	[482.74380493 321.24703979 0.93438733]	[418.76092529 321.29876709 0.85931736]	[377.67745972 426.4541626 0.89837682]	[341.82794189 521.2232666 0.88557875]	[544.41345215 321.16027832 0.88834494]	[562.4119873 431.47888184 0.86287796]	[575.23455811 539.31195068 0.83918214]	[485.45437622 518.7612915 0.72200364]	[446.90155029 521.25860596 0.7016232 ]	[464.94360352 690.60510254 0.81048858]	[482.85818481 852.19464111 0.86802357]	[526.44482422 518.74139404 0.71322727]	[531.57012939 688.01409912 0.78920686]	[541.72003174 723.91314697 0.7598899 ]	[467.49539185 267.32626343 0.82686436]	[495.65805054 267.31732178 0.85448122]	[454.58139038 254.42218018 0.69659126]	[508.44012451 251.85643005 0.80340266]	[536.6963501 770.18493652 0.84323281]	[549.50866699 765.06359863 0.76948798]	[5.34167297e+02 7.13700500e+02 5.88906765e-01]	[4.88010132e+02 8.93361511e+02 7.68128276e-01]	[4.72583527e+02 8.90807251e+02 7.59454668e-01]	[4.87945953e+02 8.57407898e+02 7.31621742e-01]
[482.74581909 277.67843628 0.92641276]	[482.75494385 321.29138184 0.92453539]	[418.76815796 323.76730347 0.8534646 ]	[377.67922974 428.95083618 0.89702499]	[344.24465942 521.23760986 0.88852775]	[544.43182373 321.19714355 0.88444388]	[562.41790771 431.506073 0.85995919]	[577.68621826 541.7479248 0.84769875]	[485.45379639 518.78485107 0.72441518]	[446.90167236 521.28546143 0.70469344]	[467.44400024 690.62744141 0.79812819]	[482.86276245 852.19262695 0.8658995 ]	[526.43603516 518.76831055 0.71725655]	[531.5894165 688.03723145 0.78546405]	[541.7010498 724.02276611 0.7710973 ]	[469.95977783 269.83374023 0.82874286]	[495.67727661 269.81912231 0.86007375]	[454.58633423 254.48925781 0.70539606]	[508.45684814 251.85168457 0.79330981]	[536.66595459 770.23449707 0.8299039 ]	[547.0446167 767.50543213 0.78488773]	[5.34145752e+02 7.16298950e+02 5.87535620e-01]	[4.90496429e+02 8.93387451e+02 7.65496790e-01]	[4.72598877e+02 8.90821838e+02 7.62542963e-01]	[4.87931915e+02 8.57403870e+02 7.33001649e-01]
[482.7571106 280.1289978 0.91682005]	[482.77368164 323.75994873 0.91692317]	[418.77349854 323.80239868 0.84991699]	[377.68258667 428.98153687 0.89587981]	[341.82260132 521.26934814 0.89560807]	[544.45391846 321.2494812 0.87296492]	[562.42932129 431.51431274 0.85738504]	[575.23083496 541.79260254 0.85509121]	[485.43920898 521.24957275 0.72869956]	[446.86764526 521.33221436 0.70642304]	[469.96722412 690.68353271 0.7853744 ]	[482.85522461 852.19561768 0.86356747]	[526.42974854 521.22381592 0.71427381]	[531.62200928 688.00976562 0.77106178]	[539.31225586 726.46728516 0.78324759]	[469.96279907 269.91598511 0.8348034 ]	[495.68856812 269.89059448 0.86592734]	[454.62277222 254.54878235 0.70091224]	[508.46417236 251.86741638 0.79019749]	[534.1751709 772.74121094 0.81537229]	[546.99993896 767.6293335 0.80807972]	[5.31596619e+02 7.18885925e+02 5.93399644e-01]	[4.90515289e+02 8.93388306e+02 7.62824178e-01]	[4.72604675e+02 8.90830933e+02 7.60740399e-01]	[4.85476379e+02 8.57429382e+02 7.30586648e-01]
[482.76486206 280.21621704 0.90347207]	[482.77780151 323.82830811 0.91052902]	[418.78573608 326.32971191 0.84411538]	[377.69451904 431.54879761 0.89697242]	[341.82391357 521.34234619 0.90565991]	[544.44073486 321.28662109 0.86751586]	[562.43096924 434.09048462 0.85955989]	[577.69494629 541.85308838 0.85971904]	[485.44360352 521.28253174 0.72659683]	[446.87179565 521.375 0.70396841]	[472.57901001 690.66662598 0.77683568]	[482.83917236 852.19732666 0.85229135]	[526.40966797 521.24688721 0.7150982 ]	[534.0881958 688.01116943 0.76780528]	[539.2800293 729.0982666 0.82135248]	[469.99038696 272.43978882 0.85033387]	[495.66882324 272.40292358 0.87057298]	[454.6239624 256.96038818 0.71328461]	[508.43869019 251.94824219 0.78995997]	[531.60015869 780.42041016 0.7859177 ]	[546.92669678 770.24963379 0.80866426]	[5.29060486e+02 7.26571777e+02 6.43210471e-01]	[4.90515137e+02 8.93361450e+02 7.59287596e-01]	[4.72596100e+02 8.90815613e+02 7.52644181e-01]	[4.85440857e+02 8.57447632e+02 7.19969034e-01]
[482.76193237 282.71502686 0.89309549]	[482.77520752 326.35568237 0.90994906]	[418.78649902 328.84616089 0.84232759]	[377.68942261 434.07525635 0.90183175]	[344.24725342 521.41925049 0.90411985]	[544.4465332 323.75942993 0.8590222 ]	[562.4307251 436.56637573 0.86321312]	[577.69903564 541.90472412 0.86539769]	[485.45159912 521.33508301 0.73036325]	[446.89361572 523.84393311 0.70892799]	[472.59536743 690.72686768 0.77027702]	[482.86050415 852.24053955 0.8572306 ]	[526.41162109 521.29589844 0.72089815]	[531.61663818 688.06048584 0.76524353]	[539.26806641 729.1607666 0.80920577]	[470.00289917 274.8644104 0.85825109]	[495.66662598 272.48464966 0.87744737]	[454.63769531 257.01223755 0.72275525]	[508.46948242 254.41481018 0.78067189]	[5.29008667e+02 7.82992371e+02 7.79786050e-01]	[544.43603516 772.74182129 0.79266375]	[5.29055664e+02 7.26626160e+02 6.37222171e-01]	[4.90516083e+02 8.93366394e+02 7.60694146e-01]	[4.72588898e+02 8.90822327e+02 7.58397102e-01]	[4.85464111e+02 8.59969604e+02 7.28472888e-01]
[482.7935791 282.75372314 0.88630891]	[482.77890015 328.86755371 0.90963149]	[418.79528809 328.86849976 0.84234899]	[377.69921875 434.12774658 0.90635902]	[344.26651001 523.80407715 0.90483695]	[544.44970703 323.82208252 0.84909999]	[562.43597412 436.62081909 0.86977434]	[575.21728516 541.9418335 0.86490911]	[485.44845581 521.38342285 0.73398167]	[446.89645386 523.88952637 0.71289611]	[475.12783813 693.19055176 0.78205186]	[482.83032227 849.79602051 0.85646743]	[526.39630127 521.34783936 0.72867459]	[531.58184814 688.08331299 0.76742458]	[539.21136475 729.13427734 0.79537737]	[472.51626587 274.89056396 0.8631134 ]	[498.12149048 274.88012695 0.88573563]	[457.0652771 257.03024292 0.73745054]	[508.5105896 254.41197205 0.76604545]	[528.98168945 783.03356934 0.78871274]	[544.41210938 772.77087402 0.78459662]	[5.29010742e+02 7.26593933e+02 6.34613395e-01]	[4.90522949e+02 8.93293152e+02 7.70884097e-01]	[4.72596313e+02 8.90742065e+02 7.55614400e-01]	[4.85426971e+02 8.57403015e+02 7.39011884e-01]
[482.79675293 282.7598877 0.88570064]	[482.7805481 328.8664856 0.9094792]	[418.79568481 328.86859131 0.84197211]	[377.69842529 434.12805176 0.90647101]	[344.26470947 523.79437256 0.90431911]	[544.44952393 323.82000732 0.84951079]	[562.43664551 436.58535767 0.86517984]	[575.2166748 541.93231201 0.86478364]	[485.45172119 521.37097168 0.73291749]	[446.90109253 523.87817383 0.71257222]	[475.11581421 693.19042969 0.7792058 ]	[482.82962036 849.78662109 0.85720336]	[526.40124512 521.33483887 0.72730279]	[531.5791626 688.08135986 0.76821655]	[539.2109375 729.140625 0.79656971]	[472.52209473 274.89178467 0.86330694]	[498.13076782 274.88665771 0.88838053]	[457.06747437 257.02764893 0.73796117]	[508.52288818 254.41630554 0.76293337]	[528.98303223 783.03051758 0.7896198 ]	[544.41027832 772.76782227 0.78817934]	[5.29013123e+02 7.26599304e+02 6.35828733e-01]	[4.90549469e+02 8.93297607e+02 7.70349443e-01]	[4.75078949e+02 8.90749756e+02 7.56860852e-01]	[4.85419647e+02 8.57392212e+02 7.42913783e-01]
[482.79718018 285.26116943 0.88627321]	[482.78485107 328.89709473 0.90922159]	[418.7828064 328.90643311 0.84184635]	[377.7166748 434.12854004 0.90678471]	[344.2755127 523.82165527 0.903373 ]	[544.46166992 326.29852295 0.84510106]	[562.43951416 436.61364746 0.86388004]	[575.22290039 544.30603027 0.86579555]	[485.45932007 521.35015869 0.73170942]	[446.9078064 523.85211182 0.71279484]	[475.10183716 693.2177124 0.77536601]	[482.83560181 849.80371094 0.85747868]	[526.40179443 521.31677246 0.72454029]	[531.57910156 688.06567383 0.76964796]	[539.19128418 729.13708496 0.78953719]	[472.54238892 274.91375732 0.86579227]	[498.15414429 274.9407959 0.90251011]	[457.09085083 257.01760864 0.75081497]	[511.0133667 254.52484131 0.75712234]	[526.49871826 783.00567627 0.79184693]	[544.37060547 772.75787354 0.78617603]	[5.29000183e+02 7.26590210e+02 6.27967954e-01]	[4.90548737e+02 8.93289795e+02 7.68830836e-01]	[4.75076385e+02 8.90743103e+02 7.56475687e-01]	[4.85427368e+02 8.57408020e+02 7.44410157e-01]
[482.79675293 285.25823975 0.88633507]	[482.78411865 328.89718628 0.90954357]	[418.78128052 328.90380859 0.8418597 ]	[377.71231079 436.55477905 0.90832728]	[344.27816772 523.81945801 0.90293604]	[544.46069336 326.30096436 0.84530926]	[562.43457031 436.61929321 0.86516529]	[575.22235107 544.30877686 0.86553305]	[485.46426392 521.34423828 0.73094481]	[446.91287231 523.84838867 0.71169627]	[475.09616089 693.20941162 0.77535868]	[482.84527588 852.17932129 0.85803348]	[526.4041748 521.30786133 0.72388548]	[531.58123779 688.05200195 0.77270359]	[539.19372559 729.14257812 0.7926327 ]	[472.5413208 274.91348267 0.86558402]	[498.15130615 274.9392395 0.90157366]	[457.09140015 257.01672363 0.75088096]	[508.54986572 254.53187561 0.75628638]	[526.49414062 783.00213623 0.79424274]	[544.36749268 772.75817871 0.78990024]	[5.29002625e+02 7.26598755e+02 6.30895674e-01]	[4.90549377e+02 8.93300293e+02 7.68757701e-01]	[4.75079224e+02 8.90754395e+02 7.57685184e-01]	[4.85433594e+02 8.57420288e+02 7.43063450e-01]
[482.79260254 287.80618286 0.88527477]	[482.79086304 328.9291687 0.90817773]	[418.78927612 328.9307251 0.84061968]	[377.70849609 436.6105957 0.91860759]	[344.30374146 523.87536621 0.8971532 ]	[544.45855713 326.32342529 0.84464109]	[562.45050049 436.65252686 0.86665022]	[575.21502686 544.31085205 0.86424476]	[485.45022583 521.37176514 0.73339564]	[446.89553833 523.87347412 0.71181309]	[475.14251709 693.24725342 0.78109068]	[482.85696411 852.20526123 0.85841316]	[526.39788818 521.33416748 0.7274909 ]	[531.59362793 688.0333252 0.74538893]	[539.18182373 731.66436768 0.78150183]	[472.53811646 274.95895386 0.86945641]	[498.15942383 274.99591064 0.90852582]	[457.0925293 257.01333618 0.74960512]	[511.03994751 254.57989502 0.76037884]	[526.46032715 785.49743652 0.79421359]	[5.44317322e+02 7.75265381e+02 7.74828196e-01]	[5.28998413e+02 7.29163635e+02 6.44211769e-01]	[4.93053650e+02 8.93328308e+02 7.68787146e-01]	[4.75090057e+02 8.90775757e+02 7.63089776e-01]	[4.85451508e+02 8.57457520e+02 7.45772123e-01]
[482.77828979 292.89163208 0.92037761]	[482.83779907 333.97149658 0.92018336]	[421.181427 333.91958618 0.85078859]	[380.08499146 436.6557312 0.9191829 ]	[346.85290527 523.86743164 0.89127862]	[544.49517822 333.95654297 0.84550959]	[564.80560303 441.77862549 0.90331 ]	[575.19165039 544.49090576 0.84899825]	[485.4067688 523.91943359 0.73589236]	[444.41799927 523.97198486 0.7104615 ]	[477.71826172 700.921875 0.8078717 ]	[482.8717041 852.24005127 0.85896808]	[524.003479 523.89483643 0.72497326]	[531.53936768 690.70483398 0.71149236]	[534.12243652 734.22650146 0.75650609]	[470.03381348 275.12362671 0.87404132]	[498.16455078 277.47982788 0.91449237]	[457.07107544 259.58120728 0.69164133]	[513.64447021 257.04019165 0.79339057]	[523.98901367 785.53924561 0.79671085]	[5.41840027e+02 7.75320618e+02 7.65365124e-01]	[5.26438293e+02 7.31667725e+02 6.94703996e-01]	[4.93082794e+02 8.93305054e+02 7.76390016e-01]	[4.75110138e+02 8.90761597e+02 7.63877988e-01]	[4.87933380e+02 8.59948242e+02 7.48564482e-01]
[482.83349609 292.95880127 0.92425162]	[482.85723877 334.03009033 0.92605948]	[421.19586182 333.97583008 0.85769701]	[377.74917603 439.09188843 0.9275685 ]	[346.86685181 523.92156982 0.88394147]	[544.50909424 334.03234863 0.85452819]	[564.81011963 441.82653809 0.89589834]	[575.19708252 544.53344727 0.84489298]	[485.40066528 523.95440674 0.73501325]	[444.40512085 526.44000244 0.70853364]	[477.69439697 700.909729 0.80015308]	[482.87783813 852.22363281 0.86112219]	[524.00512695 523.92480469 0.72373188]	[529.07043457 690.70562744 0.71438682]	[534.10668945 734.21917725 0.75402111]	[472.58505249 277.52609253 0.87899333]	[498.22418213 277.56958008 0.91851163]	[457.12878418 259.69482422 0.72159243]	[513.62567139 257.12826538 0.77162915]	[523.98754883 785.56280518 0.80380416]	[5.41846619e+02 7.75330200e+02 7.69195259e-01]	[5.26433289e+02 7.31645874e+02 6.98319137e-01]	[4.93091614e+02 8.93307922e+02 7.80764937e-01]	[4.75122070e+02 8.90759521e+02 7.68431485e-01]	[4.87938995e+02 8.57470642e+02 7.56509721e-01]
[482.85113525 295.40197754 0.93034434]	[482.85827637 336.44802856 0.9330464 ]	[421.19476318 334.04812622 0.86212337]	[377.74102783 439.15344238 0.93685323]	[346.84585571 523.93682861 0.88401955]	[544.51330566 336.45321655 0.86044341]	[564.81488037 441.87646484 0.8953144 ]	[575.18292236 546.96337891 0.8378315 ]	[485.38998413 523.95428467 0.73520428]	[444.39996338 526.44897461 0.70636237]	[477.71551514 700.85351562 0.79395324]	[482.87731934 852.19366455 0.86139846]	[523.98529053 523.91729736 0.72810197]	[529.05273438 693.18286133 0.71682256]	[531.60375977 731.72412109 0.76656383]	[472.60809326 277.61373901 0.87474984]	[498.24588013 277.659729 0.91315526]	[457.16452026 262.20657349 0.71856517]	[516.14709473 259.65231323 0.76794708]	[523.98168945 785.55981445 0.82300967]	[541.83282471 775.31286621 0.78238553]	[5.26424744e+02 7.29176453e+02 7.09379375e-01]	[4.93084961e+02 8.93296570e+02 7.82084405e-01]	[4.75120361e+02 8.90741760e+02 7.68361092e-01]	[4.87935455e+02 8.57424316e+02 7.55285859e-01]
[482.89401245 295.46246338 0.93508261]	[482.88195801 336.47723389 0.93322593]	[421.22335815 334.07775879 0.86449099]	[377.72555542 439.15649414 0.93870473]	[346.83905029 523.93945312 0.88629866]	[544.52941895 336.48382568 0.86404514]	[564.83007812 444.3230896 0.89123082]	[575.13995361 547.04449463 0.82662028]	[485.35012817 523.9520874 0.74008453]	[444.37713623 526.45794678 0.70857626]	[480.11206055 703.37451172 0.81422329]	[482.86972046 852.22906494 0.86422127]	[523.93188477 523.91186523 0.7369293 ]	[529.02929688 690.66845703 0.72178173]	[531.53131104 731.77667236 0.75677872]	[475.08258057 277.6758728 0.87569696]	[500.64535522 277.70132446 0.91837949]	[457.18341064 264.76922607 0.70746493]	[516.15893555 259.70980835 0.75795949]	[523.98120117 785.55731201 0.81782055]	[541.85699463 775.3137207 0.77944833]	[5.24006714e+02 7.29239563e+02 6.94439471e-01]	[4.93073730e+02 8.93309082e+02 7.81785011e-01]	[4.75100861e+02 8.90762512e+02 7.68491745e-01]	[4.87933350e+02 8.59933350e+02 7.55064905e-01]
[482.91937256 295.51342773 0.93695587]	[482.91079712 336.52307129 0.93454397]	[421.24072266 336.48077393 0.86830521]	[377.72338867 439.16397095 0.94209981]	[344.34750366 523.92358398 0.89291084]	[544.54852295 336.5378418 0.86816239]	[564.81695557 444.4178772 0.8762933 ]	[572.66906738 549.54785156 0.81733209]	[485.34005737 526.41607666 0.73850918]	[444.3739624 526.48345947 0.70600569]	[480.10845947 703.39086914 0.80080396]	[482.85971069 852.28924561 0.86134851]	[523.9276123 523.9430542 0.73381764]	[529.00177002 690.67987061 0.7080698 ]	[529.05749512 731.75726318 0.74960953]	[475.12091064 277.71005249 0.8738963 ]	[500.68496704 280.12341309 0.9237746 ]	[457.17965698 262.23706055 0.70548928]	[518.64111328 262.18182373 0.76896256]	[523.96398926 785.58905029 0.82433891]	[5.41856873e+02 7.75349915e+02 7.71015048e-01]	[5.23969910e+02 7.29194397e+02 6.73914850e-01]	[4.93089081e+02 8.93338196e+02 7.75375664e-01]	[4.75117920e+02 8.90807007e+02 7.67153025e-01]	[4.85480713e+02 8.62497742e+02 7.52205491e-01]
[482.90429688 295.56225586 0.93894529]	[482.91644287 336.53717041 0.93431449]	[421.24154663 336.4992981 0.87157702]	[377.71307373 439.17074585 0.94269878]	[344.27423096 523.95025635 0.89480984]	[546.93261719 336.55993652 0.87019134]	[564.81054688 444.43258667 0.87596649]	[572.67492676 552.05596924 0.81068176]	[482.96121216 526.45410156 0.73636317]	[444.35290527 526.5135498 0.70439649]	[477.74084473 703.42199707 0.80375791]	[482.86209106 852.27038574 0.86076933]	[523.90618896 526.41937256 0.72679204]	[526.52441406 690.65588379 0.70108378]	[5.29006104e+02 7.36808105e+02 7.28597522e-01]	[475.11709595 280.10147095 0.86796778]	[500.69107056 280.17922974 0.92047936]	[459.61123657 267.27288818 0.69985282]	[518.68280029 264.74349976 0.78436583]	[523.94696045 788.07025146 0.80061162]	[5.41832520e+02 7.80415588e+02 7.35800207e-01]	[5.23935303e+02 7.31721069e+02 6.38942897e-01]	[4.93083374e+02 8.93333435e+02 7.73478091e-01]	[4.75114532e+02 8.90799805e+02 7.67751992e-01]	[4.85481659e+02 8.60011658e+02 7.52534091e-01]
[482.92175293 295.58087158 0.93762606]	[482.93359375 336.58154297 0.93368065]	[421.23681641 336.52441406 0.87419516]	[377.70474243 439.13653564 0.93710136]	[341.81884766 523.94775391 0.90049177]	[546.97003174 336.60055542 0.87259722]	[562.47741699 446.95483398 0.87066865]	[572.65582275 552.13366699 0.80960017]	[482.9375 526.45703125 0.73659432]	[444.32458496 526.50463867 0.70546442]	[480.11828613 703.4942627 0.81435251]	[482.85250854 852.27337646 0.86167622]	[523.87634277 526.43145752 0.72774667]	[526.48303223 690.67791748 0.70794135]	[5.26557251e+02 7.39420898e+02 7.38463700e-01]	[475.14730835 280.11236572 0.86975574]	[500.72088623 280.21005249 0.92085624]	[459.621521 264.77789307 0.71725619]	[518.72644043 267.33300781 0.79817951]	[523.91418457 788.10394287 0.81191838]	[5.41789246e+02 7.82952942e+02 7.41096735e-01]	[5.23906921e+02 7.34261902e+02 6.43535614e-01]	[4.93101532e+02 8.93348267e+02 7.69747794e-01]	[4.75134369e+02 8.90815002e+02 7.67061591e-01]	[4.85461029e+02 8.60017822e+02 7.55531907e-01]
[482.93722534 295.60400391 0.93731004]	[482.94287109 336.63684082 0.93409336]	[421.23596191 336.55279541 0.8780356 ]	[377.69265747 439.15289307 0.94114482]	[341.77200317 523.90802002 0.91063249]	[546.9876709 336.66744995 0.87408066]	[562.47558594 446.96295166 0.87014204]	[572.59368896 554.67919922 0.81299841]	[482.91082764 528.96813965 0.73468018]	[441.92092896 529.01318359 0.70642292]	[480.11148071 705.92034912 0.82664108]	[482.84518433 852.27105713 0.86017615]	[523.85675049 526.47119141 0.72543043]	[526.45178223 690.70599365 0.71618992]	[5.28975037e+02 7.44521912e+02 7.44003117e-01]	[475.17224121 280.12857056 0.87063283]	[500.74468994 280.24050903 0.91950315]	[459.64102173 264.7762146 0.71682215]	[518.72039795 269.85003662 0.79112303]	[523.87652588 790.61346436 0.79803818]	[5.41765198e+02 7.85574219e+02 7.37477005e-01]	[5.23906555e+02 7.41903503e+02 6.11671388e-01]	[4.93096130e+02 8.93351013e+02 7.64740467e-01]	[4.75126495e+02 8.90818115e+02 7.65048265e-01]	[4.85456360e+02 8.60019409e+02 7.53817439e-01]
[482.95172119 295.64761353 0.93571001]	[482.94540405 336.70648193 0.93409467]	[421.23712158 336.60168457 0.87901843]	[377.68234253 439.15823364 0.94124287]	[341.75354004 523.90930176 0.91239792]	[546.99633789 339.07702637 0.87356448]	[562.4666748 449.49703979 0.87224674]	[570.10852051 557.16796875 0.81855744]	[482.88708496 529.05114746 0.7321862 ]	[441.88632202 531.59643555 0.7049467 ]	[480.13720703 703.49456787 0.83195639]	[482.84396362 852.27050781 0.86194795]	[523.8460083 529.00964355 0.71971631]	[526.43060303 693.24621582 0.71559834]	[526.56030273 747.04302979 0.76930743]	[477.60107422 280.17004395 0.8632654 ]	[500.78372192 282.71002197 0.91306984]	[459.67492676 267.36083984 0.70478529]	[518.79101562 272.38781738 0.82566005]	[523.82391357 790.76989746 0.82026881]	[5.41721863e+02 7.88133911e+02 7.73089528e-01]	[5.23914856e+02 7.44511169e+02 6.29335999e-01]	[4.93096252e+02 8.93347595e+02 7.61656642e-01]	[4.75124908e+02 8.90819763e+02 7.64463663e-01]	[4.85450836e+02 8.62494141e+02 7.55806863e-01]
[482.96542358 295.64764404 0.93345022]	[482.94821167 339.04171753 0.93332464]	[421.230896 336.60345459 0.87936378]	[377.68179321 439.16110229 0.94081676]	[341.74938965 523.91619873 0.9114067 ]	[547.00689697 339.08236694 0.87181038]	[562.46466064 449.5010376 0.87323046]	[570.11346436 557.1696167 0.81820697]	[482.88500977 529.04699707 0.73313349]	[441.88354492 531.59417725 0.70575088]	[480.12017822 703.47259521 0.82094729]	[482.83963013 852.27435303 0.86130965]	[523.84503174 529.0012207 0.72097909]	[526.44415283 693.23352051 0.71343118]	[526.54882812 747.00866699 0.76338989]	[477.60531616 280.17184448 0.86460769]	[500.79199219 282.6975708 0.91437465]	[459.67214966 269.82290649 0.70907801]	[521.16015625 272.38183594 0.82019925]	[523.82067871 790.75720215 0.82175285]	[5.41719482e+02 7.88116211e+02 7.68939674e-01]	[5.23895813e+02 7.44461182e+02 6.22283876e-01]	[4.93089905e+02 8.93345398e+02 7.62664318e-01]	[4.75117462e+02 8.90819763e+02 7.64574945e-01]	[4.85448975e+02 8.62499451e+02 7.54927814e-01]
[485.34335327 298.00372314 0.92933857]	[482.94238281 339.07437134 0.93624157]	[421.23104858 336.64364624 0.88234091]	[377.6776123 439.1862793 0.9405784]	[341.72787476 523.93322754 0.91278762]	[546.99237061 339.11172485 0.87314636]	[562.45874023 449.51370239 0.86940688]	[570.08007812 557.22021484 0.8290574 ]	[482.87268066 531.57800293 0.73556423]	[441.86529541 534.14453125 0.71106464]	[477.73922729 703.46411133 0.81259763]	[482.837677 852.28015137 0.86293858]	[523.84033203 529.03967285 0.7222839 ]	[526.4385376 693.23345947 0.71311927]	[526.55230713 747.0168457 0.76774919]	[477.62890625 280.20150757 0.86242163]	[500.80575562 282.75891113 0.90820962]	[459.66299438 269.82043457 0.716474 ]	[518.78759766 272.39984131 0.81741029]	[523.83007812 790.76708984 0.8250702 ]	[5.41731750e+02 7.88120911e+02 7.76005864e-01]	[5.23901978e+02 7.44479980e+02 6.30323648e-01]	[4.93080017e+02 8.93377197e+02 7.61511445e-01]	[4.75120270e+02 8.90845459e+02 7.67992556e-01]	[4.85449432e+02 8.62501953e+02 7.55919635e-01]
[485.35717773 298.03594971 0.92618626]	[482.92822266 339.08462524 0.93756849]	[421.23754883 336.65881348 0.88162047]	[377.66851807 439.24328613 0.94402993]	[341.7144165 523.96026611 0.91042697]	[546.96740723 339.13250732 0.8761912 ]	[562.44885254 449.50524902 0.86394393]	[570.0368042 559.72174072 0.84340984]	[482.86495972 534.09533691 0.73872781]	[441.84335327 534.17645264 0.71587116]	[477.62246704 700.87164307 0.78414625]	[482.81027222 852.19866943 0.86522204]	[523.84869385 531.56555176 0.72499973]	[526.41296387 695.73278809 0.72712582]	[528.96478271 747.03759766 0.7884236 ]	[477.64053345 280.25186157 0.85463905]	[500.80612183 285.27978516 0.90258646]	[459.67404175 269.87792969 0.72052532]	[518.79327393 272.41326904 0.81336135]	[523.86431885 790.78460693 0.82910562]	[541.77368164 788.12133789 0.79313827]	[5.23908813e+02 7.44514954e+02 6.57550275e-01]	[4.90580353e+02 8.93363464e+02 7.66039312e-01]	[4.75090485e+02 8.90825134e+02 7.66328275e-01]	[4.85437592e+02 8.57467285e+02 7.57285476e-01]
[482.97790527 298.20370483 0.9062379 ]	[482.88656616 339.1960144 0.94399947]	[421.19415283 339.10583496 0.88970155]	[377.6088562 441.74295044 0.93370289]	[341.71533203 526.48431396 0.88231045]	[546.92590332 339.24645996 0.87029898]	[562.39587402 449.52487183 0.85968149]	[570.03192139 559.77410889 0.84710228]	[482.86090088 534.15496826 0.73516959]	[441.82843018 536.71813965 0.71459377]	[475.12716675 705.90686035 0.80818033]	[482.78881836 852.24359131 0.8643862 ]	[523.85101318 534.10119629 0.72248667]	[526.47772217 703.43499756 0.76175547]	[529.04248047 747.09405518 0.81040859]	[477.59060669 287.82977295 0.83271044]	[500.75891113 290.39801025 0.89996088]	[459.6444397 272.45458984 0.67979562]	[518.71057129 272.48510742 0.77681231]	[523.95996094 793.29846191 0.81980449]	[541.90039062 788.20251465 0.81305581]	[5.23976746e+02 7.44532593e+02 6.77932084e-01]	[4.93090210e+02 8.93386597e+02 7.55992174e-01]	[4.75098358e+02 8.90850586e+02 7.56399572e-01]	[4.85401886e+02 8.59965149e+02 7.53301144e-01]
[482.89483643 298.22253418 0.91824955]	[482.8600769 339.23138428 0.94315284]	[421.1937561 339.13970947 0.88639057]	[377.56433105 441.83700562 0.92083824]	[341.72958374 529.0213623 0.867998 ]	[544.53051758 339.27285767 0.87086678]	[562.38336182 452.07971191 0.85869956]	[567.58355713 559.84423828 0.86569816]	[482.85601807 534.14453125 0.73327053]	[441.82876587 536.70495605 0.71338248]	[475.09127808 706.10211182 0.82081747]	[482.78842163 852.22094727 0.86317104]	[523.83825684 531.60791016 0.72344983]	[526.54162598 705.94812012 0.77576578]	[531.61853027 749.5567627 0.80685776]	[475.1116333 287.85137939 0.82946151]	[500.69448853 290.42819214 0.89491963]	[459.6512146 272.47418213 0.65918243]	[518.6651001 274.90814209 0.78067058]	[5.26412903e+02 7.95829895e+02 7.90193081e-01]	[544.36883545 790.6607666 0.79794222]	[5.26419861e+02 7.47024475e+02 6.79544032e-01]	[4.93061615e+02 8.93411621e+02 7.58188188e-01]	[4.75076019e+02 8.93219177e+02 7.58044302e-01]	[4.85422028e+02 8.59927490e+02 7.50056446e-01]
[482.87158203 300.68862915 0.90577871]	[482.81530762 339.28656006 0.94075346]	[421.16729736 339.19845581 0.88490063]	[377.55123901 441.92886353 0.90300375]	[341.73538208 531.56640625 0.85808766]	[544.50030518 341.67703247 0.87363046]	[562.36334229 454.54977417 0.86534262]	[567.56378174 562.25646973 0.87677014]	[482.86218262 534.1340332 0.73394442]	[441.83859253 536.6930542 0.71242839]	[475.11953735 706.12426758 0.82560366]	[482.79537964 852.19702148 0.86260551]	[523.8371582 531.59960938 0.72410727]	[529.01806641 706.05285645 0.79333192]	[534.14154053 749.57012939 0.81841046]	[475.07345581 290.43707275 0.83487117]	[500.66271973 292.92330933 0.89851558]	[459.6166687 274.89828491 0.65115935]	[516.19134521 274.93417358 0.76890689]	[5.28969482e+02 7.98396057e+02 7.90878892e-01]	[544.49468994 790.69897461 0.80854106]	[5.26440002e+02 7.47019287e+02 6.98092997e-01]	[4.93084320e+02 8.93414429e+02 7.60725498e-01]	[4.75102112e+02 8.93214111e+02 7.60655284e-01]	[4.85414642e+02 8.57445007e+02 7.51256645e-01]
[482.85406494 300.73553467 0.90036017]	[482.78430176 341.68322754 0.93697441]	[421.15835571 339.22891235 0.88441455]	[377.5291748 444.35253906 0.88916326]	[341.73226929 536.63397217 0.85530972]	[544.47332764 341.71307373 0.87468934]	[562.34820557 454.63504028 0.86505747]	[567.54785156 562.32928467 0.88439965]	[482.85845947 534.14788818 0.73732513]	[441.8427124 536.71270752 0.7150256 ]	[475.07272339 706.09124756 0.82205117]	[482.7906189 849.78790283 0.86230403]	[523.8303833 531.60571289 0.72973508]	[531.54095459 706.11230469 0.78171986]	[539.16931152 749.54559326 0.81027609]	[472.60864258 292.91659546 0.84463739]	[498.25341797 292.96749878 0.89788634]	[457.21783447 274.94985962 0.65332735]	[516.11291504 274.92736816 0.75484073]	[5.34123535e+02 8.00932922e+02 7.70001054e-01]	[5.47017395e+02 7.90735352e+02 7.79984653e-01]	[5.26529846e+02 7.46978638e+02 6.54583931e-01]	[4.93055420e+02 8.93396729e+02 7.65027821e-01]	[4.72602478e+02 8.90835510e+02 7.60690331e-01]	[4.85411743e+02 8.57404907e+02 7.42008984e-01]
[482.84527588 300.72769165 0.90752202]	[482.75653076 341.75323486 0.9328261 ]	[418.79348755 341.67489624 0.87445605]	[377.53491211 444.44766235 0.87489033]	[341.7255249 539.16760254 0.87118131]	[544.47033691 341.76638794 0.86919081]	[562.33508301 457.12091064 0.87230086]	[567.53491211 562.38641357 0.88751161]	[482.86437988 536.74127197 0.74334764]	[441.84164429 539.27197266 0.72483754]	[475.10253906 708.54681396 0.82295245]	[482.80618286 849.79730225 0.85589057]	[523.84765625 536.68286133 0.73289859]	[534.08898926 708.5222168 0.78250176]	[539.32470703 747.11108398 0.81424439]	[472.58078003 292.92776489 0.849509 ]	[498.22207642 292.92654419 0.88963759]	[457.15426636 275.03265381 0.66530734]	[511.07104492 274.87988281 0.74390745]	[5.36682800e+02 7.98352783e+02 7.66798735e-01]	[5.49490234e+02 7.90674072e+02 7.78589845e-01]	[5.31548950e+02 7.44480042e+02 6.26111746e-01]	[4.93086395e+02 8.93389221e+02 7.62149334e-01]	[4.75094879e+02 8.90835571e+02 7.57388234e-01]	[4.85420380e+02 8.57407532e+02 7.34617472e-01]
[482.81466675 300.7718811 0.89886957]	[482.73168945 341.78442383 0.92912555]	[418.77252197 341.73825073 0.86667204]	[377.55291748 446.90060425 0.87566686]	[341.71401978 539.23400879 0.88048434]	[544.44219971 341.75793457 0.87626982]	[562.32012939 457.1960144 0.88025814]	[567.53662109 562.4354248 0.88757372]	[482.87393188 539.22961426 0.74709761]	[441.85003662 539.30767822 0.72555196]	[475.074646 708.64935303 0.81333202]	[482.8057251 849.78485107 0.86053741]	[523.85723877 536.72277832 0.73182184]	[534.15100098 708.54736328 0.77287149]	[541.74389648 746.97387695 0.79702377]	[472.55361938 292.9666748 0.85492754]	[498.17236328 292.97213745 0.88891464]	[457.16146851 277.47961426 0.69208992]	[508.5262146 274.93264771 0.75951064]	[5.39199585e+02 7.95791016e+02 7.84904242e-01]	[5.49518982e+02 7.88226624e+02 7.66140819e-01]	[5.34106201e+02 7.39397522e+02 6.07237816e-01]	[4.93071533e+02 8.93379639e+02 7.64346659e-01]	[4.75088287e+02 8.90825317e+02 7.60867000e-01]	[4.85422363e+02 8.57365967e+02 7.39578664e-01]
[482.78915405 303.27871704 0.88594711]	[480.37426758 344.27926636 0.92033774]	[418.73104858 344.2449646 0.85479319]	[377.55715942 446.96691895 0.87078339]	[341.69064331 541.70977783 0.89548087]	[544.43200684 341.81137085 0.86765033]	[562.30700684 459.72244263 0.90486956]	[567.54394531 564.82495117 0.88654703]	[482.8888855 539.30175781 0.75391728]	[441.83761597 541.80725098 0.73992103]	[475.07577515 708.69696045 0.80898911]	[482.81637573 849.79821777 0.85574955]	[523.88653564 539.25500488 0.74129319]	[534.18109131 708.59503174 0.76971275]	[541.80645752 744.56396484 0.78961116]	[470.03387451 293.01580811 0.85499698]	[498.15341187 295.38909912 0.88617766]	[457.08938599 277.50280762 0.70633823]	[508.50100708 274.93084717 0.75273138]	[5.41713318e+02 7.95795044e+02 7.86945164e-01]	[5.54614685e+02 7.88218445e+02 7.41518378e-01]	[5.34146240e+02 7.34306824e+02 5.89418709e-01]	[4.93088348e+02 8.93352356e+02 7.61104703e-01]	[4.75101227e+02 8.90805725e+02 7.54117489e-01]	[4.85445770e+02 8.57367065e+02 7.36499310e-01]
[482.76501465 305.79370117 0.88593143]	[480.36218262 346.81329346 0.91330445]	[418.71673584 344.32293701 0.84639752]	[377.56231689 449.50756836 0.86786783]	[341.70422363 541.77429199 0.90600622]	[544.40374756 344.29296875 0.85980421]	[562.30236816 459.8164978 0.9143393 ]	[567.5378418 564.87493896 0.88329113]	[482.8855896 541.75183105 0.75289369]	[441.83538818 541.82489014 0.73565626]	[475.11279297 708.6675415 0.81392914]	[482.82666016 849.77471924 0.86514759]	[523.87982178 539.28106689 0.74168748]	[536.66387939 708.60388184 0.76227254]	[541.93060303 744.51574707 0.78719175]	[469.99829102 295.42388916 0.8618387 ]	[498.12188721 295.43273926 0.88733864]	[454.63751221 277.5413208 0.71143067]	[508.48962402 274.97293091 0.76570117]	[541.8291626 795.80181885 0.79868257]	[5.59721741e+02 7.88206665e+02 7.52523482e-01]	[5.39222412e+02 7.34252441e+02 5.82189262e-01]	[4.93056824e+02 8.93299805e+02 7.65714884e-01]	[4.75095581e+02 8.90746094e+02 7.56861806e-01]	[4.85456757e+02 8.54908875e+02 7.55075932e-01]
[482.72903442 305.84332275 0.88603741]	[480.35339355 349.38058472 0.91218793]	[418.68450928 346.90148926 0.83505845]	[377.56811523 452.0874939 0.87483203]	[341.71347046 541.87530518 0.91473812]	[544.39477539 346.81161499 0.85035551]	[562.28656006 459.83477783 0.91202879]	[567.54370117 564.92675781 0.87786704]	[482.90093994 541.79907227 0.75521398]	[441.85491943 541.85656738 0.7350201 ]	[475.16439819 711.13397217 0.81252509]	[482.84213257 852.17797852 0.86876684]	[523.89099121 541.77966309 0.74320912]	[536.72753906 711.12579346 0.75430888]	[544.41644287 746.99517822 0.79000503]	[469.96939087 295.46102905 0.86414075]	[495.6633606 295.47921753 0.88796496]	[454.6010437 277.5725708 0.71992683]	[508.47250366 275.04788208 0.77869594]	[541.91467285 795.89361572 0.81545734]	[5.62239441e+02 7.90649658e+02 7.74067938e-01]	[5.41826843e+02 7.36790833e+02 5.85120559e-01]	[4.93088135e+02 8.93287476e+02 7.65117466e-01]	[4.75120819e+02 8.90740112e+02 7.55259156e-01]	[4.85460938e+02 8.57368408e+02 7.57092297e-01]
[482.72912598 305.84539795 0.88610089]	[480.3425293 349.36834717 0.91192216]	[418.68048096 346.90475464 0.83477056]	[377.56738281 452.08786011 0.87491 ]	[341.71347046 541.87561035 0.91521174]	[544.37670898 344.33721924 0.85362452]	[562.28955078 459.83554077 0.91187811]	[567.54187012 564.92626953 0.87834322]	[482.89730835 541.79174805 0.75375813]	[441.85369873 541.85327148 0.73376358]	[475.16671753 711.13494873 0.81299299]	[482.8371582 852.175354 0.86833107]	[523.88726807 541.76605225 0.73978847]	[536.7354126 711.12261963 0.75006884]	[544.42028809 746.98803711 0.78523195]	[469.97003174 295.46209717 0.86446166]	[495.66296387 295.47930908 0.88793814]	[454.59628296 277.57312012 0.71940851]	[508.47418213 275.05194092 0.77831572]	[541.91448975 795.89550781 0.81416965]	[5.62241394e+02 7.90650635e+02 7.71474481e-01]	[5.41827698e+02 7.36783020e+02 5.81234157e-01]	[4.93101959e+02 8.93281128e+02 7.64066696e-01]	[4.75127960e+02 8.90738708e+02 7.53972650e-01]	[4.85451996e+02 8.57365356e+02 7.57837236e-01]
[480.36676025 310.86685181 0.89035034]	[480.31497192 349.43658447 0.91592956]	[418.65682983 351.92474365 0.83629429]	[377.57666016 454.58285522 0.88347423]	[341.71530151 541.91027832 0.91645002]	[544.34277344 346.8175354 0.85216141]	[562.29730225 462.22103882 0.91023731]	[567.55432129 564.95562744 0.87496334]	[482.88217163 541.87591553 0.75820005]	[441.83901978 544.36193848 0.73847586]	[477.59573364 713.73474121 0.79885131]	[482.84295654 852.23083496 0.86937869]	[523.87811279 541.84680176 0.74102324]	[536.72821045 711.21612549 0.74458396]	[544.43701172 747.02972412 0.79432696]	[467.45690918 295.52474976 0.87324387]	[495.60845947 295.54315186 0.88321757]	[452.05532837 277.5682373 0.71639401]	[506.02084351 277.47802734 0.79160827]	[544.34570312 798.37579346 0.79964441]	[5.62315247e+02 7.90644226e+02 7.72749126e-01]	[5.41863464e+02 7.39328979e+02 5.87967873e-01]	[4.93105530e+02 8.93298645e+02 7.54498482e-01]	[4.75121063e+02 8.90763306e+02 7.45968342e-01]	[4.85457275e+02 8.57425232e+02 7.50049114e-01]
[480.30303955 310.9758606 0.90766156]	[480.32293701 351.99533081 0.92167789]	[418.66235352 352.00402832 0.8428694 ]	[377.56732178 457.10528564 0.89346778]	[341.69906616 544.38391113 0.91622955]	[544.33148193 349.41845703 0.84702253]	[562.30157471 462.27029419 0.9087646 ]	[567.54980469 565.00933838 0.86854476]	[482.8848877 544.37866211 0.76031667]	[441.83319092 544.44281006 0.73942643]	[477.62081909 713.7598877 0.80186069]	[482.8616333 852.25085449 0.87165517]	[523.87908936 544.35223389 0.74366885]	[539.16741943 713.70111084 0.73727208]	[544.46704102 747.13140869 0.80376709]	[464.95162964 295.6210022 0.88613582]	[493.05761719 295.61758423 0.88075429]	[449.48309326 277.6315918 0.6922673 ]	[505.97988892 277.53659058 0.81889427]	[5.44394897e+02 8.00932495e+02 7.79647052e-01]	[5.62364746e+02 7.90699280e+02 7.63244987e-01]	[5.41902344e+02 7.41940857e+02 5.97840548e-01]	[4.93079376e+02 8.93358765e+02 7.57985771e-01]	[4.75099884e+02 8.90821655e+02 7.59134710e-01]	[4.85476532e+02 8.57466064e+02 7.52218306e-01]
[480.29309082 315.91641235 0.94047058]	[480.30761719 354.58041382 0.94165599]	[418.63342285 354.53527832 0.85221052]	[377.48944092 459.6600647 0.91083634]	[341.66915894 544.53137207 0.89893061]	[544.32391357 354.54891968 0.86349452]	[562.26654053 462.39697266 0.89896858]	[567.5592041 567.51055908 0.85027838]	[482.88424683 544.41412354 0.76076984]	[441.83468628 544.4854126 0.7369405 ]	[477.64953613 716.32611084 0.80025584]	[482.89108276 852.26422119 0.87328756]	[523.87799072 544.38140869 0.74848682]	[536.74810791 718.81860352 0.73334587]	[544.50061035 747.1673584 0.79456735]	[464.9213562 298.14996338 0.89076251]	[490.57870483 298.12869263 0.88001734]	[446.98171997 280.19509888 0.68539369]	[505.94012451 277.69311523 0.82269609]	[5.44422119e+02 8.00987671e+02 7.68574715e-01]	[5.62384888e+02 7.90732178e+02 7.56301820e-01]	[5.41921753e+02 7.44419922e+02 6.09740496e-01]	[4.90571472e+02 8.93369507e+02 7.61123180e-01]	[4.75073608e+02 8.90825562e+02 7.64956355e-01]	[4.87961121e+02 8.59925354e+02 7.52586603e-01]
[480.30172729 315.97302246 0.95260847]	[480.29510498 356.97207642 0.94542849]	[418.63754272 354.57531738 0.85385036]	[375.1161499 459.71774292 0.91176456]	[339.29144287 546.97625732 0.88805014]	[541.94470215 354.58804321 0.87131131]	[562.29003906 464.84597778 0.89144373]	[567.55847168 567.57739258 0.84061641]	[482.87649536 544.43670654 0.75898802]	[441.82839966 546.95147705 0.73383123]	[477.69900513 718.86065674 0.81084865]	[482.88589478 852.25268555 0.87457401]	[523.86395264 544.38409424 0.74948186]	[539.21453857 716.29644775 0.73123097]	[544.47515869 749.54473877 0.80410475]	[464.93890381 298.20333862 0.88696456]	[493.05407715 298.20114136 0.87283796]	[449.46081543 282.70300293 0.68143761]	[505.93939209 280.16918945 0.80457598]	[5.44418945e+02 8.06001160e+02 7.80373335e-01]	[5.62391785e+02 7.90802856e+02 7.50681698e-01]	[5.41883362e+02 7.44457825e+02 6.13891602e-01]	[4.90565399e+02 8.93355286e+02 7.69235551e-01]	[4.75069244e+02 8.90809326e+02 7.67629623e-01]	[4.87944794e+02 8.57465637e+02 7.52343059e-01]
[480.25561523 316.01119995 0.95354128]	[480.27087402 357.03225708 0.94981074]	[418.62026978 357.03948975 0.8591181 ]	[375.08877563 459.82122803 0.90770018]	[339.26651001 547.02929688 0.87901568]	[541.9309082 357.02374268 0.88002634]	[562.27752686 464.86541748 0.88646197]	[567.5612793 570.05444336 0.83434439]	[482.86999512 544.45721436 0.75836223]	[441.8387146 546.97668457 0.73009837]	[477.74285889 721.3659668 0.81740457]	[482.88369751 852.25036621 0.87151331]	[523.84729004 544.39569092 0.74780816]	[539.23931885 716.277771 0.73268807]	[544.49389648 749.58197021 0.82331163]	[464.89169312 298.24838257 0.88996458]	[490.54162598 298.24963379 0.86690736]	[446.96026611 282.73318481 0.67314082]	[505.95812988 282.69232178 0.80214578]	[5.44425476e+02 8.06062317e+02 7.91551113e-01]	[5.62402832e+02 7.93240051e+02 7.56426275e-01]	[5.44324036e+02 7.44544312e+02 6.56963348e-01]	[4.93057343e+02 8.93320435e+02 7.72251666e-01]	[4.75083374e+02 8.90775513e+02 7.64748573e-01]	[4.87937500e+02 8.57451477e+02 7.46522725e-01]
[480.22497559 316.06668091 0.94957721]	[480.27206421 357.08035278 0.95116007]	[418.61126709 357.10702515 0.86484444]	[375.07287598 459.83242798 0.90241075]	[339.2270813 549.54931641 0.86895764]	[541.93310547 357.06762695 0.88555658]	[562.25665283 464.86807251 0.87543756]	[567.53717041 572.62371826 0.8305763 ]	[482.89068604 546.99591064 0.74930793]	[441.86380005 549.53955078 0.72179532]	[480.11553955 721.40802002 0.82776237]	[482.87658691 852.26519775 0.87082028]	[523.87060547 546.9362793 0.73781735]	[539.23272705 718.81005859 0.72896528]	[544.48846436 749.67877197 0.82294387]	[464.84616089 300.64572144 0.89232302]	[490.52682495 300.65640259 0.86406559]	[446.9296875 285.29040527 0.67034322]	[505.96020508 282.77987671 0.79455179]	[5.44427002e+02 8.06116516e+02 7.95558274e-01]	[5.62401733e+02 7.93312378e+02 7.47040212e-01]	[5.41903992e+02 7.47014282e+02 6.54196024e-01]	[4.93069000e+02 8.93338989e+02 7.64324844e-01]	[4.75078003e+02 8.90795227e+02 7.58928299e-01]	[4.87920929e+02 8.59928528e+02 7.43646562e-01]
[480.23757935 316.1116333 0.95109946]	[480.24850464 357.15478516 0.94890332]	[418.59439087 357.19073486 0.86859095]	[375.04626465 462.23565674 0.90023589]	[339.21044922 549.59667969 0.86612976]	[541.91595459 357.11535645 0.89115542]	[562.2902832 467.42703247 0.86793137]	[567.52996826 575.17443848 0.83236396]	[482.88000488 547.01977539 0.74277616]	[441.85470581 549.56848145 0.71494907]	[480.11715698 723.90618896 0.83856827]	[482.8578186 852.29815674 0.87018794]	[523.86053467 546.96282959 0.73099822]	[539.24761963 723.93414307 0.74835962]	[544.49682617 749.74023438 0.79582906]	[464.85235596 300.68954468 0.88659215]	[490.55264282 300.70046997 0.8587119 ]	[446.94638062 290.37316895 0.69437623]	[505.9515686 287.80084229 0.79968333]	[5.44405823e+02 8.08580078e+02 7.94956207e-01]	[5.62366821e+02 7.95822144e+02 7.30738759e-01]	[5.41895264e+02 7.47014832e+02 6.25985742e-01]	[4.93097107e+02 8.93366455e+02 7.59682775e-01]	[4.75091583e+02 8.90828186e+02 7.54442334e-01]	[4.85462708e+02 8.59990051e+02 7.44688213e-01]
[480.21813965 316.16439819 0.94803649]	[480.23876953 357.1998291 0.94648302]	[418.57669067 359.5831604 0.87051892]	[375.03143311 462.30209351 0.89603728]	[339.19873047 552.08581543 0.8670246 ]	[541.92230225 357.16079712 0.89450574]	[562.25341797 467.45077515 0.85535616]	[567.54620361 575.23065186 0.83438045]	[482.8885498 549.578125 0.7374773]	[441.86633301 554.65515137 0.71390146]	[480.12133789 723.9588623 0.8441062 ]	[482.85482788 852.34191895 0.86569434]	[523.87371826 549.50726318 0.72715104]	[539.25476074 723.93847656 0.73992729]	[544.49084473 749.76409912 0.79185092]	[464.82775879 300.75296021 0.87433183]	[490.53997803 303.20266724 0.85006565]	[446.89923096 290.36672974 0.70051265]	[505.94317627 287.88571167 0.81312877]	[5.44411194e+02 8.08594238e+02 7.99802780e-01]	[5.62366516e+02 7.95851257e+02 7.28256583e-01]	[5.41889709e+02 7.47018433e+02 6.18891120e-01]	[4.93124603e+02 8.93390564e+02 7.53541291e-01]	[4.75114258e+02 8.93225281e+02 7.54763246e-01]	[4.85457886e+02 8.62526794e+02 7.44988799e-01]
[480.22906494 318.53103638 0.94799423]	[480.23898315 359.58609009 0.94503087]	[418.56518555 359.63891602 0.86912704]	[375.03570557 462.33218384 0.89499009]	[339.17526245 552.12939453 0.87263393]	[541.92797852 357.21835327 0.89511466]	[562.24328613 467.4654541 0.84866524]	[567.52966309 577.75238037 0.84806627]	[482.88873291 552.08465576 0.73478609]	[441.84909058 554.68701172 0.715819 ]	[480.13598633 726.50982666 0.86479843]	[482.86001587 852.32073975 0.8679167 ]	[523.88482666 549.53302002 0.72129512]	[539.26794434 726.44927979 0.75632191]	[544.49450684 752.20794678 0.7680676 ]	[464.84796143 303.22088623 0.86659431]	[490.54251099 303.25518799 0.84513491]	[446.90093994 290.44076538 0.71670222]	[505.95806885 290.4045105 0.82310688]	[5.44353027e+02 8.08554932e+02 8.01219940e-01]	[5.62326904e+02 7.95824707e+02 7.30293632e-01]	[5.41895569e+02 7.47085144e+02 6.17027462e-01]	[4.95640533e+02 8.93403503e+02 7.58697152e-01]	[4.75162750e+02 8.93234924e+02 7.60419190e-01]	[4.85438782e+02 8.60007324e+02 7.50269413e-01]
[480.2286377 318.53308105 0.94850379]	[480.23522949 359.58352661 0.94537145]	[418.56872559 359.64221191 0.87050486]	[375.03875732 462.33599854 0.89592963]	[339.17306519 552.13232422 0.87275028]	[541.91741943 357.20965576 0.89561647]	[562.24664307 467.48226929 0.84886354]	[567.52929688 577.7545166 0.84910345]	[482.88839722 552.07769775 0.73370254]	[441.84841919 554.67980957 0.71467364]	[480.13238525 726.52154541 0.86570954]	[482.86373901 852.32489014 0.86831164]	[523.88397217 549.52441406 0.72089255]	[539.27423096 726.47088623 0.761415 ]	[544.50183105 752.20147705 0.76124954]	[464.84542847 303.22149658 0.86720181]	[490.54364014 303.25585938 0.84551722]	[446.8972168 290.43911743 0.71789014]	[505.95904541 290.40209961 0.82305574]	[5.44342834e+02 8.08552734e+02 8.00561726e-01]	[5.62316223e+02 7.95821106e+02 7.25679398e-01]	[5.41902466e+02 7.47066284e+02 6.09575152e-01]	[4.95646667e+02 8.93416504e+02 7.59061337e-01]	[4.75169830e+02 8.93243774e+02 7.61931241e-01]	[4.85441193e+02 8.60017212e+02 7.52712071e-01]
[480.19345093 318.57803345 0.93968344]	[480.21786499 359.64892578 0.9446826 ]	[418.55130005 359.70547485 0.86572504]	[375.03616333 462.40524292 0.88535041]	[339.19232178 554.7020874 0.87394083]	[541.90600586 359.60263062 0.89684063]	[562.24310303 467.47348022 0.84814543]	[567.53527832 577.77374268 0.84936023]	[482.88223267 552.12786865 0.73287278]	[441.83926392 557.19763184 0.71802235]	[480.12863159 726.48327637 0.8594864 ]	[482.8793335 852.34216309 0.86592948]	[523.88702393 549.57403564 0.71817446]	[539.27111816 726.52093506 0.7795192 ]	[544.49871826 752.215271 0.76083285]	[462.43795776 303.2975769 0.8615247 ]	[490.48022461 305.77322388 0.84496909]	[444.42895508 292.91662598 0.7173146 ]	[505.927948 290.41876221 0.83103991]	[5.44320251e+02 8.08544678e+02 8.08025837e-01]	[5.62306946e+02 7.95809448e+02 7.27668464e-01]	[5.41900024e+02 7.47068604e+02 6.10534191e-01]	[4.95657867e+02 8.93437805e+02 7.56074786e-01]	[4.77626404e+02 8.93262634e+02 7.64085829e-01]	[4.85453827e+02 8.62520081e+02 7.58874893e-01]
[480.17349243 318.63522339 0.93371296]	[480.20022583 359.72790527 0.94414687]	[416.16552734 359.78259277 0.85867804]	[375.04440308 464.83087158 0.87509048]	[339.20129395 557.19567871 0.87716711]	[541.89904785 359.66955566 0.8989467 ]	[562.24121094 470.00280762 0.83983386]	[567.53051758 580.22503662 0.85507798]	[482.89663696 554.62255859 0.72928602]	[441.85601807 557.2131958 0.71460003]	[480.14163208 726.5960083 0.86589074]	[482.87454224 852.33709717 0.86824417]	[523.89599609 552.06280518 0.71759528]	[539.28417969 726.51287842 0.77629399]	[544.52203369 752.26611328 0.7602849 ]	[462.40002441 305.828125 0.86310858]	[487.99023438 305.82891846 0.84950656]	[444.34921265 290.45498657 0.69597274]	[505.88589478 290.38769531 0.83133447]	[5.44340454e+02 8.08536682e+02 8.03038001e-01]	[5.62326050e+02 7.95815552e+02 7.34751701e-01]	[5.44344360e+02 7.47148865e+02 6.24883533e-01]	[4.95649261e+02 8.93428833e+02 7.57219553e-01]	[4.77624878e+02 8.93249878e+02 7.65904427e-01]	[4.85442200e+02 8.62504272e+02 7.57056236e-01]
[480.17318726 318.6361084 0.93346244]	[480.203125 359.72763062 0.94403511]	[416.16204834 359.78283691 0.85835874]	[375.04803467 464.82830811 0.87650228]	[339.20141602 557.19012451 0.87712151]	[541.90039062 359.66964722 0.89894599]	[562.24407959 469.99716187 0.84168971]	[567.53399658 580.22515869 0.85508716]	[482.89578247 554.63977051 0.73039788]	[441.85473633 557.23046875 0.71598595]	[480.14480591 726.58074951 0.86646748]	[482.87322998 852.33996582 0.86682606]	[523.89703369 552.08349609 0.7176978 ]	[539.28662109 726.50427246 0.77399909]	[544.52392578 752.26397705 0.76304609]	[462.39984131 305.8298645 0.86281848]	[487.98742676 305.831604 0.84948254]	[444.34933472 290.45733643 0.69586122]	[505.8840332 290.39831543 0.83302873]	[5.44344238e+02 8.08535828e+02 8.02411854e-01]	[5.62330444e+02 7.95814453e+02 7.35434592e-01]	[5.44346985e+02 7.47151550e+02 6.27407014e-01]	[4.95652283e+02 8.93429749e+02 7.56896138e-01]	[4.77625916e+02 8.93251038e+02 7.65172303e-01]	[4.85438202e+02 8.62507568e+02 7.55358934e-01]
[480.13088989 318.66622925 0.92757547]	[480.16824341 359.75997925 0.93755388]	[416.14196777 359.81851196 0.85257936]	[375.03140259 464.94595337 0.8550365 ]	[339.25683594 559.77227783 0.88676614]	[541.88726807 359.6831665 0.89674449]	[562.21246338 472.52429199 0.82658458]	[567.53710938 580.27307129 0.86329758]	[482.89059448 554.69500732 0.73312205]	[441.86221313 559.730896 0.7198692 ]	[480.13833618 726.65356445 0.8661654 ]	[482.86657715 852.33105469 0.87033039]	[523.89367676 554.62414551 0.71773577]	[539.28125 726.5859375 0.79341656]	[5.44537781e+02 7.52298584e+02 7.37483084e-01]	[462.3548584 308.31872559 0.86303937]	[487.915802 308.32025146 0.8516404 ]	[441.93240356 292.92416382 0.70195693]	[503.48764038 290.40957642 0.83454478]	[5.44429321e+02 8.06137451e+02 7.84800410e-01]	[5.62393494e+02 7.93348755e+02 7.35874236e-01]	[5.44361694e+02 7.47146973e+02 5.99859953e-01]	[4.93131287e+02 8.93440979e+02 7.56205022e-01]	[4.75131592e+02 8.93247620e+02 7.67033756e-01]	[4.85445831e+02 8.60022156e+02 7.48105288e-01]
[477.68624878 318.70828247 0.90892762]	[480.15750122 362.19497681 0.93011737]	[416.13525391 362.27212524 0.84555632]	[375.06530762 467.40011597 0.85719383]	[339.30847168 559.8145752 0.88992953]	[541.87231445 359.74627686 0.89202738]	[562.21575928 472.57058716 0.82906193]	[567.55310059 580.30187988 0.86715043]	[482.90805054 557.20172119 0.73539793]	[441.87020874 559.76873779 0.7241385 ]	[480.12353516 729.03881836 0.86617815]	[482.86108398 852.31384277 0.87287229]	[523.90795898 554.6574707 0.72136432]	[539.27075195 729.0413208 0.80103129]	[5.46976013e+02 7.54768860e+02 7.36828446e-01]	[462.27554321 308.34979248 0.86633056]	[485.42352295 308.36038208 0.8651551 ]	[441.86056519 292.96392822 0.69599295]	[503.45309448 292.90710449 0.83679795]	[5.44465759e+02 8.08605530e+02 8.01118314e-01]	[5.62424438e+02 7.95862000e+02 7.38192976e-01]	[5.44470215e+02 7.49604065e+02 6.23247802e-01]	[4.93129120e+02 8.93404663e+02 7.63502419e-01]	[4.75128357e+02 8.93214783e+02 7.68844843e-01]	[4.85442932e+02 8.59986694e+02 7.46764600e-01]
[477.67016602 318.73001099 0.90114498]	[480.14892578 362.21432495 0.92811227]	[416.10998535 362.2875061 0.84164822]	[375.07946777 467.44458008 0.85682356]	[341.67681885 559.828125 0.89457715]	[541.87438965 359.76724243 0.88941145]	[562.22064209 475.06881714 0.83197719]	[567.55133057 580.32702637 0.87043941]	[482.90097046 557.22064209 0.73661542]	[441.85131836 559.78723145 0.72489369]	[480.10623169 729.04595947 0.86195475]	[482.86886597 852.29815674 0.87496358]	[523.91027832 554.67504883 0.72035837]	[539.27581787 729.07940674 0.80897182]	[5.46996521e+02 7.54785095e+02 7.26046860e-01]	[462.26782227 308.36914062 0.86476535]	[485.40661621 308.3928833 0.86600244]	[441.85476685 292.97558594 0.70029342]	[503.44384766 292.93173218 0.83882242]	[5.44468811e+02 8.08632080e+02 7.93574691e-01]	[5.62427368e+02 7.95895569e+02 7.27716982e-01]	[5.44492798e+02 7.49604004e+02 6.16187215e-01]	[4.93118469e+02 8.93395203e+02 7.63699412e-01]	[4.75126221e+02 8.90839111e+02 7.69338012e-01]	[4.85460175e+02 8.59948059e+02 7.49132276e-01]
[477.63104248 318.75488281 0.89002717]	[480.14440918 362.24182129 0.92539746]	[416.09890747 362.33078003 0.83431041]	[375.0848999 467.46289062 0.85587704]	[339.30697632 562.23651123 0.90180469]	[541.86749268 359.7713623 0.89018536]	[562.21124268 472.60183716 0.82903862]	[567.54351807 580.36621094 0.8745535 ]	[482.90026855 557.17791748 0.73111892]	[441.86462402 559.74951172 0.71844023]	[477.74661255 729.05078125 0.86064553]	[482.87811279 852.38891602 0.86408526]	[523.89605713 552.13275146 0.71940506]	[539.25482178 729.06738281 0.80956203]	[5.47007996e+02 7.54788818e+02 7.30683208e-01]	[462.23995972 308.38583374 0.8653329 ]	[485.37619019 308.41439819 0.86876243]	[441.85961914 293.01553345 0.68705589]	[503.4274292 292.96066284 0.83343703]	[5.44479675e+02 8.08639587e+02 7.98573136e-01]	[5.62428894e+02 7.98362671e+02 7.29731619e-01]	[5.46933350e+02 7.49597351e+02 6.17179930e-01]	[4.95613586e+02 8.95844055e+02 7.46315718e-01]	[4.75156738e+02 8.93267883e+02 7.61507571e-01]	[4.85467102e+02 8.62554932e+02 7.52334714e-01]
[477.6355896 321.15164185 0.88553554]	[480.14807129 362.26412964 0.92408365]	[416.10214233 362.34939575 0.83117402]	[375.07803345 469.96255493 0.8496635 ]	[339.28494263 562.27148438 0.90998101]	[541.86572266 359.79202271 0.88733929]	[562.2064209 475.13085938 0.83464193]	[567.53381348 582.76605225 0.87802076]	[482.89846802 557.18304443 0.73480779]	[441.86740112 559.7565918 0.72171396]	[480.12219238 729.06817627 0.86574036]	[482.87612915 852.35107422 0.86756408]	[523.89239502 552.13134766 0.72424299]	[539.25549316 729.08343506 0.81434119]	[5.47046021e+02 7.54851501e+02 7.24009633e-01]	[462.24694824 310.88470459 0.8695938 ]	[485.36386108 310.89440918 0.87269461]	[441.87640381 295.45556641 0.6955595 ]	[503.41342163 292.98843384 0.83458769]	[5.44460205e+02 8.08657593e+02 8.02085638e-01]	[5.62417419e+02 7.98406433e+02 7.28844643e-01]	[5.46977417e+02 7.49673645e+02 6.29634619e-01]	[4.93120911e+02 8.93416809e+02 7.54071891e-01]	[4.75128693e+02 8.93229492e+02 7.63788879e-01]	[4.85472839e+02 8.62494690e+02 7.47502446e-01]
[477.62213135 321.18017578 0.88090861]	[480.1517334 362.29718018 0.92348874]	[416.1144104 364.79074097 0.83170265]	[375.07260132 469.98236084 0.84781981]	[339.27325439 562.30511475 0.91488594]	[541.85717773 359.8210144 0.88326502]	[562.22485352 477.63882446 0.85733116]	[567.52490234 582.80706787 0.88491631]	[482.9041748 557.18218994 0.73526323]	[441.88220215 559.76818848 0.72323126]	[480.13766479 729.08056641 0.86516899]	[482.88916016 852.36535645 0.86622936]	[523.88494873 552.11523438 0.72558928]	[539.2644043 729.12762451 0.80589271]	[5.47059326e+02 7.57335693e+02 7.27618456e-01]	[462.24035645 310.92196655 0.87279975]	[485.34899902 310.9286499 0.87750077]	[441.87161255 295.49777222 0.70719743]	[503.39538574 295.43850708 0.83696258]	[544.4574585 808.659729 0.80988407]	[5.62410339e+02 7.98419983e+02 7.34671950e-01]	[5.46974792e+02 7.49711243e+02 6.45929933e-01]	[4.93108856e+02 8.93432068e+02 7.53747642e-01]	[4.75122131e+02 8.93238281e+02 7.67206192e-01]	[4.87928680e+02 8.62510681e+02 7.44691730e-01]
[477.59460449 321.2170105 0.87190509]	[480.14694214 362.32266235 0.91970444]	[416.10772705 364.81365967 0.82907599]	[375.06311035 469.98843384 0.84692901]	[339.25201416 562.31610107 0.91694778]	[541.84423828 362.22579956 0.87990797]	[562.23150635 477.63604736 0.8564384 ]	[567.52862549 582.84204102 0.88630235]	[482.90231323 557.20263672 0.73892009]	[441.87768555 559.78582764 0.7273581 ]	[480.14730835 729.08190918 0.86833155]	[482.88748169 852.39508057 0.86034572]	[523.88482666 552.13696289 0.72544688]	[539.25305176 729.12243652 0.80603611]	[5.47053955e+02 7.57353149e+02 7.27997422e-01]	[462.21902466 310.95675659 0.87665629]	[482.96813965 310.96887207 0.88605917]	[441.86639404 295.51519775 0.69888449]	[503.38903809 295.45678711 0.8384434 ]	[544.46575928 808.65759277 0.81014252]	[5.62422852e+02 7.98417297e+02 7.34462738e-01]	[5.46967590e+02 7.49732361e+02 6.42847955e-01]	[4.93110535e+02 8.95839172e+02 7.51870573e-01]	[4.75125854e+02 8.93259521e+02 7.66213596e-01]	[4.87926422e+02 8.62552429e+02 7.45307863e-01]
[477.60012817 321.20605469 0.87505972]	[480.14416504 362.34677124 0.91400468]	[416.09179688 364.84979248 0.82304585]	[375.05148315 470.01171875 0.84289324]	[339.22457886 562.33917236 0.91891652]	[541.84075928 362.24542236 0.8798871 ]	[562.21765137 477.61956787 0.85278374]	[567.53564453 582.82775879 0.88523549]	[482.91799927 557.21057129 0.73784757]	[441.89297485 559.79382324 0.72660398]	[480.15332031 729.11785889 0.86911327]	[482.88375854 852.36517334 0.8685118 ]	[523.89233398 554.63110352 0.72548413]	[539.25921631 729.11273193 0.80604762]	[5.47073853e+02 7.59945190e+02 7.26090848e-01]	[462.2293396 310.95495605 0.87685835]	[482.96780396 310.96432495 0.88481134]	[441.87954712 295.55541992 0.71052796]	[503.38180542 295.48370361 0.8440237 ]	[544.45495605 808.75201416 0.81737638]	[5.62419800e+02 8.03487183e+02 7.38438547e-01]	[5.46961914e+02 7.52232178e+02 6.34457886e-01]	[4.93134705e+02 8.93442810e+02 7.53750622e-01]	[4.75142883e+02 8.93247498e+02 7.68017173e-01]	[4.87918976e+02 8.62503418e+02 7.50557303e-01]
[477.60473633 321.19998169 0.8752802 ]	[480.14486694 364.77047729 0.91136175]	[416.09960938 364.85244751 0.82423961]	[375.02819824 470.03082275 0.83734322]	[339.18618774 562.34741211 0.92255557]	[541.83959961 362.26446533 0.87662965]	[562.22747803 477.60565186 0.85365129]	[567.53161621 582.81402588 0.88350314]	[482.91384888 557.23156738 0.73905724]	[441.88565063 559.81018066 0.72938788]	[480.15679932 729.11376953 0.86626107]	[482.87744141 852.3873291 0.8656925 ]	[523.89099121 554.65496826 0.72515672]	[539.26647949 729.11639404 0.81158203]	[5.49511963e+02 7.62487915e+02 7.28715897e-01]	[462.22906494 310.95211792 0.87461209]	[482.97027588 310.95574951 0.88273668]	[441.87521362 295.5329895 0.69576824]	[503.3739624 295.46276855 0.8427974 ]	[5.44455627e+02 8.11157227e+02 8.05281818e-01]	[5.62438293e+02 8.03539124e+02 7.36178100e-01]	[5.46970581e+02 7.52289001e+02 6.17951393e-01]	[4.93114288e+02 8.95850159e+02 7.51364231e-01]	[4.75120514e+02 8.93265564e+02 7.65984416e-01]	[4.85484955e+02 8.62538391e+02 7.50522077e-01]
[477.59906006 321.18426514 0.87621176]	[480.14138794 364.7713623 0.91095632]	[416.10125732 364.85165405 0.82464051]	[375.00482178 470.02633667 0.8329314 ]	[339.15817261 562.29321289 0.91837758]	[541.83551025 362.2638855 0.87664199]	[562.22558594 477.59307861 0.85005593]	[567.53997803 582.80822754 0.88075525]	[482.91397095 557.25128174 0.74068958]	[441.8843689 559.83312988 0.73192853]	[480.16244507 729.13018799 0.86813366]	[482.88354492 854.81323242 0.86067736]	[523.894104 554.67602539 0.72786379]	[539.2979126 729.12481689 0.81340367]	[5.49512573e+02 7.62470032e+02 7.24536002e-01]	[462.22271729 310.93041992 0.87389189]	[482.9697876 310.93835449 0.8808701 ]	[441.86871338 295.53347778 0.70054328]	[503.37438965 295.46636963 0.84386206]	[5.44463806e+02 8.11140259e+02 7.99055338e-01]	[5.62438354e+02 8.03523254e+02 7.31680751e-01]	[5.46967224e+02 7.52271423e+02 6.22001827e-01]	[4.93109955e+02 8.95873718e+02 7.49372661e-01]	[4.75121735e+02 8.93289246e+02 7.65812814e-01]	[4.85484833e+02 8.65059753e+02 7.53737569e-01]
[475.17895508 318.77886963 0.87823999]	[480.13644409 362.30978394 0.9177345 ]	[416.09866333 364.80548096 0.82857007]	[374.97756958 469.97506714 0.83043599]	[339.14447021 562.26251221 0.91468924]	[541.83325195 362.2220459 0.88064677]	[562.23602295 475.14624023 0.85086256]	[567.55029297 582.75708008 0.87356532]	[482.92227173 557.19970703 0.73502189]	[441.89901733 559.78411865 0.72413743]	[480.1668396 729.11639404 0.86678815]	[482.87728882 852.4052124 0.8636924 ]	[523.89422607 552.13793945 0.72318208]	[539.28863525 729.07952881 0.81189138]	[5.47053894e+02 7.62477722e+02 7.22760439e-01]	[462.19805908 310.89764404 0.87108159]	[482.96017456 310.8994751 0.87836909]	[441.84039307 295.50045776 0.6995697 ]	[503.36523438 295.41799927 0.84617782]	[5.44438293e+02 8.11226685e+02 8.06115687e-01]	[5.62414368e+02 8.06035400e+02 7.37190783e-01]	[5.44514709e+02 7.52267273e+02 6.19236410e-01]	[4.93094849e+02 8.95852478e+02 7.54151523e-01]	[4.75103210e+02 8.93272339e+02 7.66767681e-01]	[4.85478180e+02 8.62571350e+02 7.51387358e-01]
[475.17626953 318.70941162 0.89057189]	[480.11978149 362.28356934 0.91736311]	[416.09457397 364.7807312 0.83044058]	[372.54086304 469.96264648 0.82865918]	[339.15606689 559.8225708 0.90308261]	[541.82501221 362.20916748 0.87932241]	[562.2277832 475.13983154 0.84763271]	[567.55316162 580.35125732 0.86879021]	[482.91049194 554.69500732 0.73633415]	[441.88839722 559.75671387 0.72510016]	[480.1619873 729.06567383 0.86840719]	[482.88513184 852.38977051 0.86578798]	[523.88946533 552.11010742 0.72586304]	[539.28356934 729.04455566 0.80695134]	[5.47025269e+02 7.62472229e+02 7.25669444e-01]	[462.19869995 308.37045288 0.87103885]	[482.95462036 308.38024902 0.87578773]	[441.84378052 295.45571899 0.70664394]	[503.34606934 292.95901489 0.85613453]	[5.44448608e+02 8.11212952e+02 8.05816650e-01]	[5.62425903e+02 8.06014709e+02 7.30870008e-01]	[5.44483398e+02 7.52267334e+02 6.16093457e-01]	[4.93082977e+02 8.95839233e+02 7.56057501e-01]	[4.75096436e+02 8.93259888e+02 7.68191934e-01]	[4.87923004e+02 8.62551025e+02 7.50140309e-01]
[475.17349243 318.65756226 0.89546287]	[480.1050415 362.19796753 0.92214471]	[416.11166382 362.28134155 0.84434199]	[372.5255127 467.45159912 0.83067572]	[339.16366577 559.76605225 0.89440256]	[541.80627441 359.76416016 0.88647074]	[562.21813965 475.06677246 0.83588827]	[567.54571533 580.2855835 0.86354172]	[482.92214966 557.22033691 0.73954958]	[441.89083862 559.79852295 0.72687912]	[480.17019653 729.04992676 0.86968154]	[482.87533569 852.38922119 0.86558849]	[523.91149902 554.67211914 0.72295618]	[539.3036499 726.61755371 0.79665244]	[5.47001465e+02 7.59955750e+02 7.10461676e-01]	[462.19473267 308.31356812 0.86997986]	[482.94674683 308.32214355 0.87678695]	[441.81958008 292.9944458 0.7162835 ]	[503.33703613 290.44766235 0.85879219]	[5.44412170e+02 8.11153015e+02 8.00412774e-01]	[5.62401245e+02 8.03531006e+02 7.19491780e-01]	[5.44446350e+02 7.52188049e+02 6.00960374e-01]	[4.93096313e+02 8.93445374e+02 7.55976319e-01]	[4.75109314e+02 8.93258179e+02 7.67623365e-01]	[4.85476807e+02 8.62558289e+02 7.52334952e-01]
[477.60031128 318.55340576 0.90989548]	[477.71646118 359.74099731 0.92637587]	[416.08233643 359.82788086 0.84624511]	[374.98379517 464.85488892 0.86089849]	[339.1640625 557.26000977 0.88611287]	[541.77130127 359.67749023 0.89063495]	[562.20690918 472.51794434 0.82974565]	[567.55847168 577.77172852 0.84489197]	[482.909729 554.62756348 0.73227066]	[441.88821411 557.23345947 0.71671951]	[480.16009521 726.56524658 0.86723554]	[482.86480713 852.33996582 0.86963362]	[523.8927002 552.06408691 0.72097647]	[539.29040527 726.5871582 0.80349368]	[5.46971619e+02 7.57381592e+02 7.16950774e-01]	[462.19247437 303.26568604 0.88222575]	[482.9581604 303.2673645 0.87567848]	[441.82116699 292.94073486 0.73992556]	[503.31204224 290.3762207 0.84557045]	[5.44401245e+02 8.11127380e+02 7.96209395e-01]	[5.62370117e+02 8.03492798e+02 7.12590814e-01]	[5.44428894e+02 7.49724731e+02 6.14670217e-01]	[4.93093079e+02 8.93406494e+02 7.62046993e-01]	[4.75110138e+02 8.93222778e+02 7.67367363e-01]	[4.85471252e+02 8.62495789e+02 7.47982502e-01]
[475.17630005 316.17098999 0.91021061]	[477.71533203 359.64578247 0.93263066]	[416.06838989 359.73858643 0.85584348]	[372.5513916 464.83758545 0.85826588]	[339.17510986 557.15881348 0.87618595]	[541.7779541 359.60174561 0.88766581]	[559.84454346 469.98370361 0.83497846]	[567.55560303 575.21520996 0.83188283]	[482.90411377 552.11334229 0.73656261]	[441.87719727 557.1895752 0.71896231]	[480.17166138 726.51696777 0.8694545 ]	[482.85324097 852.29412842 0.87448812]	[523.89440918 549.56677246 0.72421753]	[541.69317627 726.42724609 0.7781496 ]	[5.46939758e+02 7.54771851e+02 7.37003863e-01]	[459.83398438 300.76400757 0.89406109]	[482.96676636 300.75613403 0.88221252]	[441.76602173 290.4418335 0.7434814 ]	[503.30776978 287.83630371 0.82280362]	[5.44384521e+02 8.08666809e+02 7.97332585e-01]	[5.62363525e+02 8.00926636e+02 7.16545045e-01]	[5.44394592e+02 7.49606323e+02 6.17817819e-01]	[4.93085480e+02 8.93355835e+02 7.71019340e-01]	[4.75114258e+02 8.90820618e+02 7.72995055e-01]	[4.85460480e+02 8.59962585e+02 7.50452995e-01]
[475.14346313 316.08233643 0.90605754]	[477.70996094 357.22146606 0.93254936]	[416.06185913 359.63525391 0.85849023]	[374.9770813 462.34667969 0.88129926]	[339.19384766 554.64074707 0.87379831]	[541.75164795 357.16680908 0.8805083 ]	[559.81567383 467.45080566 0.83844203]	[567.53381348 572.60443115 0.83069474]	[482.91784668 549.57373047 0.73745811]	[441.89199829 554.67559814 0.71450692]	[480.1791687 726.42199707 0.8568517 ]	[482.85269165 852.33599854 0.87008107]	[523.90844727 549.49688721 0.72335237]	[541.69110107 721.4420166 0.74435717]	[544.54534912 752.27893066 0.77196306]	[459.81192017 300.67227173 0.91186857]	[482.90844727 300.63201904 0.90429252]	[441.76437378 287.80758667 0.73706305]	[503.26986694 282.77325439 0.84132522]	[544.3984375 808.640625 0.81130242]	[5.62382812e+02 7.98406006e+02 7.28931189e-01]	[5.44340881e+02 7.49564697e+02 6.38216794e-01]	[4.93095184e+02 8.93391357e+02 7.60649383e-01]	[4.75121857e+02 8.93218628e+02 7.65651703e-01]	[4.85448181e+02 8.62486267e+02 7.50783563e-01]
[475.1333313 315.99945068 0.89596093]	[477.70187378 357.11672974 0.92995417]	[416.06835938 357.21456909 0.85359746]	[372.54544067 462.31103516 0.8818472 ]	[339.21105957 552.07299805 0.86941099]	[541.71643066 357.03570557 0.8655628 ]	[559.78112793 464.82196045 0.85971594]	[567.52996826 570.01568604 0.83969706]	[482.89242554 549.52624512 0.74399728]	[441.87615967 552.11895752 0.7169016 ]	[480.14239502 721.45385742 0.84139866]	[482.86108398 852.23175049 0.87362009]	[523.87744141 546.99047852 0.73119241]	[541.69915771 721.45477295 0.76194179]	[544.50299072 749.78582764 0.78134513]	[459.79727173 298.20327759 0.92457241]	[482.91726685 298.17687988 0.92267203]	[441.76629639 285.28326416 0.73731166]	[503.31243896 280.19821167 0.84987277]	[5.44400391e+02 8.08656982e+02 8.00798774e-01]	[5.62366211e+02 7.98389282e+02 7.10542083e-01]	[5.41897827e+02 7.47047729e+02 6.25865519e-01]	[4.93073273e+02 8.93323608e+02 7.82273114e-01]	[4.75102112e+02 8.90778748e+02 7.73697495e-01]	[4.85460388e+02 8.57424866e+02 7.53044724e-01]
[475.14123535 313.49353027 0.87344956]	[477.72018433 357.0206604 0.92937547]	[416.06713867 357.12442017 0.84991324]	[374.98550415 459.85263062 0.89320707]	[339.2449646 549.53399658 0.87659121]	[541.71130371 354.55957031 0.84977126]	[559.73968506 462.32568359 0.87072051]	[567.51806641 567.45220947 0.86559904]	[482.89196777 546.93273926 0.75528169]	[441.85928345 547.03222656 0.72648758]	[480.10293579 718.84442139 0.82087147]	[482.88394165 852.19720459 0.87260586]	[523.87719727 544.42718506 0.74605632]	[541.70397949 718.83026123 0.75912112]	[544.49462891 749.68579102 0.81606209]	[459.80697632 298.06262207 0.93351179]	[482.9196167 298.03689575 0.93377382]	[441.76727295 280.21420288 0.74629533]	[503.31265259 277.64440918 0.86378479]	[544.35809326 808.5958252 0.80981749]	[5.62358643e+02 7.95846619e+02 7.14342594e-01]	[5.41895874e+02 7.47001038e+02 6.50549173e-01]	[4.93094177e+02 8.93315308e+02 7.81537890e-01]	[4.75126740e+02 8.90760498e+02 7.72349715e-01]	[4.85470276e+02 8.57365112e+02 7.60663152e-01]
[475.15722656 310.8755188 0.84419155]	[477.69940186 354.57824707 0.9128139 ]	[416.03781128 357.00640869 0.83878255]	[375.019104 459.74438477 0.90230954]	[339.27874756 546.94299316 0.89644456]	[541.7052002 352.01977539 0.83187866]	[559.7164917 462.25640869 0.86813623]	[567.52294922 565.03344727 0.86894226]	[482.89990234 546.95397949 0.75159985]	[441.8659668 547.04431152 0.7229141 ]	[477.74249268 718.8536377 0.81581926]	[482.89129639 852.19390869 0.86959714]	[523.88128662 544.46136475 0.73689926]	[539.31988525 716.31970215 0.75530505]	[544.46203613 749.67468262 0.82456887]	[459.79641724 295.61019897 0.93833065]	[482.88430786 295.52340698 0.93409932]	[441.75216675 277.72476196 0.78328544]	[503.27380371 275.09509277 0.88194788]	[5.44343811e+02 8.06107849e+02 7.97252059e-01]	[5.62342102e+02 7.93321533e+02 7.22655237e-01]	[5.41856567e+02 7.46998474e+02 6.46853745e-01]	[4.93089722e+02 8.93309998e+02 7.85979271e-01]	[4.75128021e+02 8.90752319e+02 7.75561571e-01]	[4.87919037e+02 8.54943481e+02 7.62430787e-01]
[475.12380981 305.76983643 0.84001178]	[477.72137451 354.46282959 0.89993358]	[413.60119629 354.52996826 0.82540274]	[375.0307312 459.60940552 0.88781297]	[339.27804565 544.4609375 0.91269368]	[541.70800781 349.43811035 0.82556301]	[559.78393555 462.23110962 0.88641411]	[567.5144043 564.95654297 0.88455248]	[482.9006958 544.45257568 0.75395447]	[441.85198975 546.96246338 0.73077857]	[477.71951294 716.27087402 0.81223965]	[482.89294434 852.19207764 0.86898434]	[523.90386963 544.41644287 0.73565233]	[539.32159424 713.73205566 0.75914997]	[544.46258545 749.69445801 0.82907236]	[459.78829956 295.44821167 0.92561889]	[482.87228394 292.98556519 0.92074269]	[441.7388916 277.56869507 0.76659906]	[503.25540161 274.97027588 0.86661774]	[541.92462158 808.56103516 0.80869925]	[5.62305054e+02 7.95832642e+02 7.12718487e-01]	[5.41852661e+02 7.47054077e+02 6.60330951e-01]	[4.93083374e+02 8.93300049e+02 7.84560025e-01]	[4.75116638e+02 8.90743347e+02 7.71019936e-01]	[4.87922638e+02 8.57367371e+02 7.65399456e-01]
[475.09387207 300.77371216 0.8469193 ]	[477.66378784 349.46102905 0.87142432]	[413.55767822 351.99023438 0.80682456]	[375.03433228 457.11300659 0.86745572]	[339.26040649 544.35028076 0.92085069]	[539.28753662 346.84683228 0.8206315 ]	[559.71630859 459.73361206 0.86807626]	[567.5345459 564.82983398 0.88799244]	[482.90957642 544.3583374 0.75432229]	[441.87271118 544.44122314 0.73088282]	[477.66796875 713.75952148 0.81184661]	[482.86526489 852.22027588 0.86786008]	[523.90057373 541.89923096 0.73530018]	[539.28094482 711.24542236 0.78210521]	[544.45300293 749.70874023 0.83365017]	[459.77938843 292.96884155 0.90677333]	[482.85266113 292.88119507 0.90467662]	[441.76107788 277.49816895 0.73576432]	[500.9017334 274.8956604 0.85688955]	[5.41877563e+02 8.08530762e+02 7.99228847e-01]	[5.62273743e+02 7.95798157e+02 7.07794487e-01]	[5.41854614e+02 7.47082581e+02 6.54304504e-01]	[4.93117767e+02 8.93317444e+02 7.75922954e-01]	[4.75130981e+02 8.90774048e+02 7.64515400e-01]	[4.85448334e+02 8.57433960e+02 7.57184982e-01]
[472.59686279 300.66619873 0.85956532]	[477.65759277 346.84857178 0.86864001]	[413.55712891 349.39880371 0.80072027]	[375.00369263 454.62149048 0.8507365 ]	[339.26831055 541.90332031 0.9211157 ]	[539.29217529 344.2951355 0.83155471]	[559.68817139 457.2114563 0.85068631]	[567.54156494 562.3359375 0.88851488]	[482.92602539 541.7946167 0.74838328]	[441.8727417 541.87103271 0.73044872]	[477.61743164 711.21008301 0.81348151]	[482.86541748 852.24432373 0.86901706]	[523.93664551 541.76483154 0.73483396]	[539.25219727 708.72320557 0.79225361]	[544.40759277 749.69702148 0.82891417]	[459.73425293 290.42791748 0.88892573]	[482.84457397 290.35925293 0.89219314]	[441.71615601 275.09872437 0.71457863]	[500.87918091 272.44750977 0.85665822]	[5.41861816e+02 8.08565491e+02 8.07328582e-01]	[5.62253662e+02 7.95848816e+02 6.96924448e-01]	[5.41770142e+02 7.47031982e+02 6.37154162e-01]	[4.93112274e+02 8.93347351e+02 7.68707156e-01]	[4.75129211e+02 8.90811401e+02 7.63448954e-01]	[4.85454376e+02 8.59945129e+02 7.56608963e-01]
[472.56710815 298.11767578 0.8842808 ]	[475.17306519 341.81100464 0.8720088 ]	[413.52307129 344.35714722 0.80100971]	[374.97662354 452.03536987 0.83334011]	[339.29824829 541.76257324 0.90931797]	[539.2756958 341.728302 0.84900838]	[557.25897217 454.59481812 0.81973356]	[567.55432129 559.7098999 0.85443449]	[482.90106201 539.27679443 0.74930918]	[441.86694336 541.79833984 0.7329582 ]	[477.61361694 708.68804932 0.82483965]	[482.84387207 852.18286133 0.86729527]	[523.90368652 539.21966553 0.73168939]	[539.26861572 708.62341309 0.79363692]	[544.36999512 749.69775391 0.83399421]	[459.73556519 285.29507446 0.87552011]	[482.83587646 285.28829956 0.89250046]	[441.70095825 274.93475342 0.74326319]	[500.86782837 272.37960815 0.85663515]	[541.8505249 808.54418945 0.817855 ]	[5.62243347e+02 7.95822998e+02 7.07545400e-01]	[5.39310608e+02 7.47030334e+02 6.40717506e-01]	[4.93094910e+02 8.93318298e+02 7.77149141e-01]	[4.75113983e+02 8.90782715e+02 7.66213179e-01]	[4.85443481e+02 8.57428284e+02 7.58190334e-01]
[472.57232666 295.64785767 0.88618767]	[475.1171875 339.2718811 0.89176548]	[413.48873901 341.78579712 0.81390727]	[374.96762085 446.9598999 0.83009285]	[339.30792236 539.28948975 0.88937217]	[539.24053955 339.17559814 0.87111038]	[557.26043701 452.00424194 0.80825484]	[567.54614258 554.6875 0.83520424]	[482.89361572 536.71392822 0.73657966]	[441.85705566 539.2779541 0.72120059]	[475.11322021 708.65429688 0.8151207 ]	[482.80319214 852.17510986 0.87191725]	[523.89208984 534.17382812 0.71675718]	[539.22943115 708.5524292 0.80689931]	[544.37896729 749.69793701 0.82981104]	[459.71154785 282.66622925 0.88787091]	[482.80194092 280.21694946 0.91231197]	[441.65789795 272.41217041 0.74784321]	[500.78442383 267.32299805 0.83417612]	[541.8057251 808.58068848 0.81867874]	[5.59799622e+02 7.95895386e+02 6.97357774e-01]	[5.41752563e+02 7.47047974e+02 6.44175053e-01]	[4.93132507e+02 8.93353394e+02 7.71985531e-01]	[4.75163605e+02 8.90822632e+02 7.69158959e-01]	[4.85374207e+02 8.57451111e+02 7.61576414e-01]
[469.99472046 295.54595947 0.88846254]	[475.09091187 339.14584351 0.9044711 ]	[411.00308228 339.28411865 0.82453668]	[372.53604126 444.39749146 0.84247506]	[341.68786621 539.2010498 0.87701452]	[536.73754883 336.68060303 0.85932392]	[557.21606445 446.87271118 0.81583792]	[567.53692627 549.54467773 0.83409107]	[482.87286377 536.6751709 0.73620129]	[441.83093262 539.25195312 0.72308558]	[472.60192871 706.12786865 0.82756567]	[482.82043457 849.70440674 0.87563479]	[523.87762451 534.12237549 0.71497607]	[539.26409912 706.11090088 0.80882049]	[544.34851074 749.6137085 0.84080291]	[459.66967773 280.13156128 0.90449071]	[482.7286377 280.09555054 0.93041325]	[439.29522705 267.30487061 0.73047024]	[500.76239014 264.72824097 0.82113284]	[541.79089355 808.5546875 0.82165098]	[5.59763977e+02 7.95838745e+02 7.05321968e-01]	[5.39293640e+02 7.44556274e+02 6.41978979e-01]	[4.93111084e+02 8.93305542e+02 7.84067571e-01]	[4.75148010e+02 8.90753418e+02 7.74858594e-01]	[4.85415375e+02 8.54892883e+02 7.72335649e-01]
[470.00192261 295.39651489 0.86940718]	[475.09268188 336.69326782 0.90517634]	[410.97827148 339.18814087 0.82805574]	[372.53799438 444.29742432 0.85895592]	[341.67349243 536.68475342 0.86566544]	[536.68981934 336.52789307 0.8465749 ]	[554.71246338 441.78216553 0.86054701]	[567.54077148 546.93054199 0.8545689 ]	[482.90170288 534.11236572 0.72985172]	[441.86862183 536.70910645 0.71213067]	[475.08529663 705.9309082 0.83091003]	[482.80187988 849.74755859 0.87036711]	[523.90942383 531.58123779 0.70708859]	[539.25378418 706.00469971 0.80337465]	[544.34063721 747.18139648 0.84685767]	[459.65252686 277.6307373 0.91741359]	[482.72290039 277.58239746 0.94584209]	[439.25872803 264.71536255 0.74538237]	[500.80609131 257.17575073 0.85129154]	[5.41815979e+02 8.06088196e+02 7.96370566e-01]	[5.59784607e+02 7.93308594e+02 7.09040523e-01]	[5.39285828e+02 7.44525024e+02 6.46551967e-01]	[4.93139435e+02 8.93309448e+02 7.70550489e-01]	[4.75165039e+02 8.90771423e+02 7.58680463e-01]	[4.85393311e+02 8.57385620e+02 7.65031755e-01]
[469.96438599 290.43588257 0.84057575]	[472.59985352 336.58224487 0.89877462]	[408.46533203 339.12619019 0.82406259]	[372.48495483 441.83297729 0.87276989]	[341.67614746 534.11877441 0.8603636 ]	[536.64367676 333.9914856 0.8150593 ]	[554.65924072 441.67041016 0.86108047]	[567.54986572 544.43579102 0.87093389]	[482.90039062 531.55065918 0.72976172]	[441.86294556 534.14074707 0.70862454]	[472.56555176 703.38897705 0.80602002]	[482.79611206 849.76660156 0.86797839]	[523.91235352 529.01489258 0.70795429]	[539.27642822 703.51092529 0.79379547]	[544.34484863 749.55426025 0.84273535]	[459.61761475 275.12976074 0.92337728]	[482.72311401 275.0645752 0.94406271]	[439.14682007 257.11889648 0.76334047]	[500.79644775 254.56561279 0.84467947]	[5.41796326e+02 8.06072998e+02 7.92907953e-01]	[5.59785217e+02 7.93312683e+02 7.06554592e-01]	[5.39293152e+02 7.44523438e+02 6.44864678e-01]	[4.95617828e+02 8.93327148e+02 7.72495866e-01]	[4.75164093e+02 8.90793823e+02 7.57884324e-01]	[4.85384644e+02 8.57408203e+02 7.62216032e-01]
[467.39944458 285.23907471 0.8389585 ]	[472.51547241 336.46392822 0.88656956]	[408.40115356 336.66003418 0.82462364]	[372.49282837 441.73101807 0.8843978 ]	[339.30709839 529.05615234 0.86281633]	[534.15344238 331.42645264 0.79925609]	[554.63366699 439.2175293 0.86591148]	[567.54754639 544.3203125 0.88031673]	[482.87078857 526.4475708 0.73866767]	[441.81063843 528.99871826 0.71294254]	[469.96841431 698.30010986 0.78594267]	[482.77508545 849.64117432 0.85953408]	[523.90582275 523.95404053 0.71165615]	[541.68096924 700.887146 0.77405256]	[544.32067871 747.13970947 0.86148733]	[459.59140015 274.86715698 0.9004339 ]	[480.35183716 274.86758423 0.92557031]	[439.0993042 254.57278442 0.77374184]	[500.79367065 254.5045929 0.85474253]	[5.41821411e+02 8.03510315e+02 7.94774592e-01]	[5.59788452e+02 7.90816772e+02 7.39660740e-01]	[5.39259766e+02 7.44538574e+02 6.64938927e-01]	[4.95622711e+02 8.93334106e+02 7.79404044e-01]	[4.75166077e+02 8.90768372e+02 7.64231205e-01]	[4.85368683e+02 8.54831726e+02 7.58287251e-01]
[467.42132568 280.23608398 0.85284507]	[470.01821899 333.96832275 0.86632365]	[408.40963745 336.5289917 0.82138336]	[372.47085571 441.6762085 0.88227147]	[339.29217529 528.99725342 0.87173969]	[531.61260986 326.31384277 0.80073518]	[554.66717529 439.1328125 0.86079162]	[567.56915283 541.88085938 0.87956178]	[482.91369629 523.90179443 0.74804991]	[441.85235596 526.43572998 0.72338277]	[467.41699219 693.22930908 0.80077374]	[482.78201294 849.73022461 0.86931646]	[523.94226074 523.85540771 0.72161114]	[539.32269287 695.75567627 0.78167313]	[544.37408447 747.08740234 0.87024939]	[459.60040283 272.39755249 0.8887217 ]	[480.33807373 272.38769531 0.91014683]	[439.10824585 254.56636047 0.79090887]	[500.73150635 254.43461609 0.85048848]	[5.44318604e+02 8.00928772e+02 7.88392365e-01]	[5.62289673e+02 7.90716675e+02 7.61486053e-01]	[5.41734070e+02 7.44501404e+02 6.79412782e-01]	[4.93138672e+02 8.93332214e+02 7.73502350e-01]	[4.75159027e+02 8.90782349e+02 7.62229800e-01]	[4.85379211e+02 8.54917542e+02 7.55566239e-01]
[467.41769409 280.23779297 0.85269564]	[470.01919556 333.96990967 0.86653233]	[408.40615845 336.53146362 0.82122338]	[372.47158813 441.67712402 0.88246268]	[339.29098511 528.99957275 0.87159306]	[531.61627197 326.31832886 0.80018252]	[554.67114258 439.13500977 0.86179256]	[567.56945801 541.87908936 0.8798514 ]	[482.91452026 523.90637207 0.74776572]	[441.85253906 526.43981934 0.7235201 ]	[467.41662598 693.22686768 0.80104482]	[482.7762146 849.73901367 0.86880934]	[523.94445801 523.86053467 0.72139239]	[541.69207764 695.75305176 0.78437245]	[544.37915039 747.08520508 0.86981469]	[459.60031128 272.39788818 0.88883537]	[480.33590698 272.39147949 0.91034961]	[439.1104126 254.56123352 0.79135311]	[500.7244873 254.43684387 0.84820342]	[5.44316956e+02 8.00924133e+02 7.86863387e-01]	[5.62293030e+02 7.90717651e+02 7.61513412e-01]	[5.41739441e+02 7.44506470e+02 6.79719329e-01]	[4.95622864e+02 8.93353149e+02 7.68417180e-01]	[4.75168732e+02 8.90799072e+02 7.57254839e-01]	[4.85368683e+02 8.54932434e+02 7.53575921e-01]
[464.91897583 277.69552612 0.89140242]	[467.50170898 328.93029785 0.84306085]	[405.91210938 334.01599121 0.81221962]	[372.47616577 439.18933105 0.88091207]	[339.29058838 526.52471924 0.87560958]	[529.07550049 323.7333374 0.81509483]	[554.63879395 436.62838745 0.83043265]	[567.57196045 541.71069336 0.87339962]	[482.88839722 523.81500244 0.75457817]	[441.83648682 523.91625977 0.73417693]	[464.94003296 693.17529297 0.81587648]	[482.75311279 849.68743896 0.86682105]	[523.91662598 521.33087158 0.73158693]	[541.76281738 688.11456299 0.85561353]	[544.51672363 747.09820557 0.85407197]	[457.14181519 269.82305908 0.85421354]	[480.26104736 267.34851074 0.89052469]	[436.68075562 254.51112366 0.74352002]	[500.65383911 254.3734436 0.82453662]	[544.35675049 795.83392334 0.79852474]	[5.62392517e+02 7.90633362e+02 7.82441258e-01]	[5.41881042e+02 7.47040283e+02 6.85217381e-01]	[4.93136292e+02 8.93323303e+02 7.70781815e-01]	[4.75147308e+02 8.90768372e+02 7.55031824e-01]	[4.85361328e+02 8.54857788e+02 7.58208156e-01]
[464.83258057 277.5916748 0.90744841]	[467.43737793 326.34539795 0.84833479]	[405.82821655 333.94741821 0.81281334]	[369.97589111 439.16149902 0.87375462]	[339.25808716 526.52734375 0.87486637]	[529.03356934 321.23861694 0.83228928]	[554.637146 436.5682373 0.82248008]	[567.58685303 539.22509766 0.85634947]	[482.90881348 521.32781982 0.759942 ]	[441.8487854 523.84875488 0.73965156]	[464.89157104 690.71112061 0.82369411]	[482.76074219 849.6842041 0.86750257]	[523.93890381 521.26342773 0.7364862 ]	[541.83843994 685.61151123 0.86355436]	[547.07427979 747.08392334 0.82925898]	[457.06829834 264.78240967 0.83808911]	[480.17553711 264.76266479 0.87852681]	[436.65426636 254.3938446 0.75405508]	[498.14111328 251.82763672 0.79904544]	[5.44508240e+02 7.95806824e+02 7.93087423e-01]	[5.64912781e+02 7.88207520e+02 7.86903858e-01]	[5.44450745e+02 7.47068970e+02 6.98350608e-01]	[4.95610626e+02 8.93351990e+02 7.72180378e-01]	[4.75160950e+02 8.90781799e+02 7.58965254e-01]	[4.85377960e+02 8.54848145e+02 7.53837645e-01]
[462.39706421 275.11572266 0.93266821]	[464.91333008 321.29510498 0.88278955]	[403.33480835 328.93444824 0.8142029 ]	[367.41629028 436.65911865 0.8451218 ]	[339.21060181 526.50921631 0.87225538]	[526.46850586 318.72491455 0.87246811]	[552.05944824 428.96340942 0.79958999]	[570.03271484 536.65435791 0.82909018]	[482.93063354 521.26342773 0.75761294]	[441.86483765 521.36022949 0.73955607]	[462.42559814 690.68377686 0.8255055 ]	[482.7315979 849.61602783 0.8594873 ]	[523.96337891 518.78442383 0.73193932]	[541.94598389 685.51330566 0.8744179 ]	[557.18212891 749.62634277 0.82668787]	[454.55557251 259.73498535 0.8501054 ]	[477.73858643 259.67669678 0.890342 ]	[436.53994751 254.37226868 0.76389396]	[493.0508728 246.79380798 0.76674277]	[5.49523621e+02 7.98371155e+02 7.77655065e-01]	[5.67472290e+02 7.90666138e+02 7.72521913e-01]	[5.52085815e+02 7.49691101e+02 6.48040652e-01]	[4.90571228e+02 8.93296631e+02 7.77507484e-01]	[4.75084045e+02 8.90733459e+02 7.57724404e-01]	[4.85382660e+02 8.52369202e+02 7.60402083e-01]
[462.34036255 275.05953979 0.94727933]	[464.83990479 321.26708984 0.89579856]	[400.86547852 328.92184448 0.82452703]	[367.39776611 436.62380981 0.8416512 ]	[339.18978882 526.48675537 0.88044393]	[526.43164062 318.68615723 0.88038355]	[549.59387207 431.50387573 0.81103319]	[570.05126953 534.14532471 0.82474536]	[482.94308472 521.24041748 0.75259024]	[441.88259888 521.34490967 0.73231089]	[462.40716553 688.18670654 0.83826369]	[482.71990967 849.60473633 0.85832721]	[523.9619751 518.74676514 0.73045319]	[544.32043457 685.46673584 0.86201125]	[559.70336914 749.58465576 0.83249545]	[452.0177002 259.66943359 0.85750961]	[477.67477417 259.61352539 0.88649982]	[434.04367065 251.93000793 0.75058419]	[490.48501587 244.25216675 0.76986229]	[557.20141602 795.87640381 0.80148935]	[5.70100769e+02 7.90622009e+02 7.90036678e-01]	[5.54639587e+02 7.49670349e+02 6.40707493e-01]	[4.90574280e+02 8.93301941e+02 7.75760174e-01]	[4.75085114e+02 8.90735291e+02 7.58328199e-01]	[4.85364807e+02 8.52347168e+02 7.53556371e-01]
[462.34039307 275.0597229 0.94733596]	[464.84298706 321.26876831 0.89557481]	[400.86587524 328.92184448 0.82417125]	[367.39794922 436.62564087 0.84194261]	[339.18963623 526.48370361 0.88092107]	[526.43078613 318.68676758 0.88057023]	[549.59356689 431.50201416 0.81017298]	[570.05444336 534.12243652 0.82293129]	[482.94412231 521.23126221 0.7504456 ]	[441.88397217 521.33508301 0.73030066]	[462.40567017 690.59906006 0.83443451]	[482.72070312 849.62017822 0.86077106]	[523.96295166 518.73638916 0.72794849]	[544.32165527 685.46954346 0.86202502]	[559.70361328 749.5791626 0.83302838]	[452.01654053 259.66882324 0.8580237 ]	[477.67492676 259.61288452 0.88710344]	[434.0430603 251.92425537 0.75095415]	[490.48583984 244.25114441 0.77073038]	[557.19781494 795.87103271 0.8015821 ]	[5.70096008e+02 7.90619202e+02 7.89403439e-01]	[5.54639954e+02 7.49665344e+02 6.41614676e-01]	[4.90571869e+02 8.93314880e+02 7.75893033e-01]	[4.75083221e+02 8.90751221e+02 7.61542618e-01]	[4.85366913e+02 8.52368713e+02 7.50697196e-01]
[462.28594971 275.01367188 0.94803512]	[462.45040894 321.22216797 0.90504968]	[400.84796143 328.85714722 0.82460046]	[367.36849976 436.59024048 0.83831376]	[339.16348267 526.45178223 0.88675737]	[526.39379883 318.65209961 0.88682503]	[549.56866455 428.96456909 0.81308627]	[570.03796387 531.5836792 0.82038957]	[482.9520874 518.78521729 0.74656975]	[441.91375732 521.31652832 0.72531915]	[462.40060425 688.17053223 0.84055871]	[482.7098999 849.5881958 0.86077315]	[523.96533203 518.71746826 0.72499716]	[544.36315918 685.42773438 0.85775155]	[562.21038818 749.56756592 0.84373474]	[449.4921875 259.63763428 0.85760486]	[475.17532349 257.20172119 0.87729716]	[434.01791382 251.95956421 0.74538171]	[487.97677612 244.2059021 0.77456135]	[559.83618164 798.35272217 0.81193489]	[5.75216003e+02 7.90627258e+02 7.78529823e-01]	[5.57242859e+02 7.49652039e+02 6.30846322e-01]	[4.90565094e+02 8.93314758e+02 7.80836225e-01]	[4.75079773e+02 8.90738708e+02 7.66770303e-01]	[4.85359253e+02 8.52316650e+02 7.61798561e-01]
[462.22213745 274.98590088 0.95054299]	[462.38024902 321.16043091 0.92475939]	[400.78530884 326.37426758 0.83354735]	[364.86254883 436.59881592 0.8461929 ]	[339.11248779 526.46234131 0.8883208 ]	[523.94293213 318.5552063 0.89948952]	[549.54296875 423.89199829 0.82164842]	[570.05279541 526.53692627 0.82524723]	[485.3480835 518.73962402 0.73891228]	[444.30749512 521.26611328 0.7224744 ]	[462.35571289 690.61834717 0.82855564]	[480.37619019 847.15374756 0.85603142]	[526.39630127 518.67816162 0.71060812]	[544.43981934 685.48852539 0.85847098]	[562.33618164 746.98681641 0.84537911]	[446.94952393 259.60861206 0.86668634]	[475.09793091 257.16940308 0.87341696]	[428.99276733 251.89476013 0.74664545]	[487.95419312 244.19578552 0.78690803]	[562.42944336 795.84637451 0.8215735 ]	[5.80325195e+02 7.88194824e+02 7.64179945e-01]	[5.59766724e+02 7.44542358e+02 6.41396284e-01]	[4.90559479e+02 8.93284790e+02 7.85500944e-01]	[4.75076935e+02 8.90721191e+02 7.64718533e-01]	[4.82930481e+02 8.52281189e+02 7.58675277e-01]
[459.81005859 274.93676758 0.94940811]	[462.31652832 318.76370239 0.93646687]	[400.70275879 328.85894775 0.8392151 ]	[364.79263306 436.58798218 0.85224587]	[339.07492065 526.53918457 0.87520492]	[523.86364746 316.13699341 0.90011179]	[549.55767822 423.77682495 0.84208214]	[570.04187012 523.9475708 0.85514045]	[485.40692139 516.20227051 0.72873139]	[444.37188721 518.7769165 0.71634591]	[462.29296875 688.11920166 0.82951528]	[480.3338623 849.62414551 0.86059725]	[526.46630859 516.1239624 0.69849515]	[549.49707031 682.98242188 0.79043013]	[564.98132324 749.71105957 0.85759091]	[444.42654419 257.20889282 0.88591361]	[472.54199219 257.10839844 0.87721026]	[426.3822937 251.88284302 0.77203435]	[485.41885376 241.64624023 0.79569227]	[5.67489136e+02 8.08552368e+02 7.91732252e-01]	[5.85530212e+02 7.93349304e+02 7.27187037e-01]	[5.62434875e+02 7.52168762e+02 6.95992112e-01]	[4.90526733e+02 8.93316284e+02 7.69611657e-01]	[4.72602600e+02 8.90773804e+02 7.49691308e-01]	[4.82877472e+02 8.52391357e+02 7.44099975e-01]
[459.74020386 274.89596558 0.94175261]	[462.27612305 318.74655151 0.94121504]	[400.63870239 328.85952759 0.84005207]	[364.77310181 436.5770874 0.85334861]	[339.08895874 526.54718018 0.87444824]	[523.83233643 316.0953064 0.89824665]	[549.56213379 423.82116699 0.84252512]	[570.06365967 523.86126709 0.86443704]	[485.42059326 516.20733643 0.72751331]	[444.37402344 521.22229004 0.71924031]	[462.29931641 688.11468506 0.83789605]	[480.32192993 849.65484619 0.86390853]	[526.52062988 513.62567139 0.69456035]	[557.18945312 685.39349365 0.82587343]	[570.03662109 767.5480957 0.8005259 ]	[444.35180664 257.15551758 0.91053241]	[469.99111938 257.07528687 0.88682204]	[423.83358765 249.31158447 0.77791858]	[485.36694336 239.20162964 0.80180556]	[5.70048157e+02 8.13869385e+02 7.53506541e-01]	[5.88094360e+02 8.08672241e+02 7.39281058e-01]	[5.67454346e+02 7.70152344e+02 6.86773002e-01]	[4.90500793e+02 8.93290955e+02 7.78830230e-01]	[4.72575623e+02 8.90764954e+02 7.52484560e-01]	[4.82872192e+02 8.54834412e+02 7.51092553e-01]
[459.67422485 272.46878052 0.92719889]	[462.24078369 318.71893311 0.94485438]	[398.25198364 328.84902954 0.84149742]	[364.77133179 436.59185791 0.85673416]	[339.0864563 529.04705811 0.86874217]	[523.8057251 316.04333496 0.89365554]	[549.56964111 421.36514282 0.85569805]	[570.09436035 523.77563477 0.8659659 ]	[485.45440674 516.21008301 0.72131115]	[444.37866211 521.23687744 0.7219286 ]	[462.29705811 690.60150146 0.83337456]	[480.30505371 849.63214111 0.86326313]	[529.01617432 513.6206665 0.68436527]	[559.77319336 685.38555908 0.85440969]	[572.67053223 770.1786499 0.80439436]	[441.89434814 257.10333252 0.93356574]	[467.4447937 256.98574829 0.90511185]	[421.396698 246.84191895 0.78453225]	[482.95422363 239.13687134 0.80961269]	[5.75228455e+02 8.24057617e+02 7.50391245e-01]	[5.93101929e+02 8.11330872e+02 7.34817505e-01]	[5.70053284e+02 7.75313843e+02 6.61748052e-01]	[4.90494629e+02 8.93277283e+02 7.96079218e-01]	[4.72551880e+02 8.90737671e+02 7.59008050e-01]	[4.82854706e+02 8.54792419e+02 7.63037205e-01]
[459.62243652 272.41519165 0.91170382]	[462.18811035 318.71069336 0.9433344 ]	[398.20205688 328.89608765 0.84426397]	[364.77096558 436.59518433 0.85493505]	[339.12432861 529.07543945 0.86684895]	[521.4140625 316.01473999 0.88696504]	[549.56793213 421.28100586 0.86657917]	[572.5760498 521.35925293 0.86456323]	[487.92324829 516.13354492 0.70829916]	[444.44387817 518.75744629 0.71282196]	[462.30310059 688.1741333 0.84114647]	[480.30429077 849.59362793 0.86045504]	[531.53735352 511.02957153 0.67635965]	[559.79766846 682.93682861 0.85152853]	[580.37115479 777.88140869 0.78101623]	[441.80606079 257.07757568 0.94585168]	[464.95376587 254.61300659 0.91275418]	[421.34823608 249.33648682 0.79180372]	[482.89968872 239.07362366 0.82231241]	[5.80346436e+02 8.31681824e+02 7.98783004e-01]	[5.98285095e+02 8.23995422e+02 7.16203451e-01]	[5.80233093e+02 7.85568909e+02 6.08571410e-01]	[4.87999878e+02 8.93270569e+02 8.00109029e-01]	[4.72518890e+02 8.90729736e+02 7.56388664e-01]	[4.82859436e+02 8.52364868e+02 7.62040257e-01]
[457.1706543 272.40786743 0.89547735]	[459.83227539 318.69180298 0.94692433]	[398.17248535 328.9046936 0.84161782]	[364.78112793 436.60406494 0.85636461]	[339.13110352 531.58007812 0.86489421]	[521.390625 315.97787476 0.88257945]	[549.59069824 421.27166748 0.87269032]	[572.66339111 521.27209473 0.86439097]	[487.96960449 513.63537598 0.70557731]	[446.8946228 518.74847412 0.71071565]	[462.31097412 688.18414307 0.83737016]	[480.30130005 849.62121582 0.86591589]	[531.61279297 508.50854492 0.67601717]	[559.83752441 680.41113281 0.84869117]	[582.95684814 788.19616699 0.84438205]	[441.71725464 257.06079102 0.94744599]	[464.83221436 254.60415649 0.92786384]	[421.27822876 246.83039856 0.79144877]	[482.78146362 239.05273438 0.84467524]	[5.82933472e+02 8.39489807e+02 7.60635555e-01]	[6.03386841e+02 8.31726196e+02 7.22570002e-01]	[5.82886047e+02 7.93277161e+02 6.44728839e-01]	[4.90521271e+02 8.93276550e+02 7.97224760e-01]	[4.72551941e+02 8.90737549e+02 7.60327578e-01]	[4.82841400e+02 8.52391846e+02 7.62779713e-01]
[457.09976196 272.42340088 0.8855477 ]	[459.81851196 318.68920898 0.94867867]	[398.15945435 328.92449951 0.84076166]	[364.82723999 436.64706421 0.85794729]	[339.13482666 536.66119385 0.86832577]	[521.37011719 315.97076416 0.88204181]	[549.60339355 421.21621704 0.87774754]	[575.20294189 521.30255127 0.86370063]	[487.98565674 511.08364868 0.70045882]	[446.93334961 518.69268799 0.70099914]	[462.32376099 688.13220215 0.84812558]	[480.28372192 849.5949707 0.86181611]	[531.61444092 505.95980835 0.67819756]	[559.828125 680.34423828 0.85298061]	[585.40161133 793.3190918 0.81788874]	[441.66943359 257.06082153 0.94416583]	[462.42730713 256.95046997 0.92950743]	[421.24279785 246.83183289 0.77556235]	[482.75970459 239.08544922 0.84088445]	[5.85472961e+02 8.49684814e+02 7.84640908e-01]	[6.05940430e+02 8.39445557e+02 6.97116077e-01]	[5.85370117e+02 8.03554260e+02 6.49212718e-01]	[4.88022614e+02 8.93239014e+02 7.92891502e-01]	[4.70035065e+02 8.90693604e+02 7.51657069e-01]	[4.82817596e+02 8.52374512e+02 7.59175360e-01]
[457.08700562 272.4046936 0.88075936]	[459.80264282 318.67709351 0.94867706]	[398.14285278 328.93222046 0.83875591]	[364.88113403 436.65042114 0.85011852]	[339.16864014 536.71380615 0.87305069]	[521.35119629 315.9432373 0.8771112 ]	[552.06488037 421.22064209 0.87852252]	[577.6862793 521.26409912 0.8592484 ]	[487.99990845 511.08352661 0.70114285]	[449.42797852 518.71557617 0.70200711]	[462.34356689 688.12634277 0.85044676]	[480.32662964 849.59887695 0.86050355]	[531.61004639 505.95474243 0.68095177]	[559.82537842 680.33111572 0.85113657]	[5.85418091e+02 8.03492859e+02 7.92501092e-01]	[439.32165527 257.0531311 0.94727182]	[462.39749146 254.60772705 0.92831069]	[421.20925903 246.83499146 0.79650962]	[482.71350098 236.66905212 0.83494306]	[5.85426514e+02 8.59977295e+02 7.68113554e-01]	[6.03505676e+02 8.52252319e+02 7.12267220e-01]	[5.85389648e+02 8.08644714e+02 6.34824753e-01]	[4.90499939e+02 8.93247131e+02 7.93206930e-01]	[4.72525574e+02 8.90699463e+02 7.53838778e-01]	[4.82878662e+02 8.52387817e+02 7.51174092e-01]
[457.07174683 272.41207886 0.8788358 ]	[459.79690552 318.69122314 0.94834107]	[398.13607788 331.39233398 0.83869243]	[367.37374878 436.66860962 0.85168993]	[339.21096802 539.18768311 0.87475902]	[521.34979248 315.96920776 0.88115633]	[552.10253906 421.23223877 0.8768037 ]	[577.75323486 521.25146484 0.86423886]	[490.49093628 511.087677 0.69732744]	[449.50384521 518.73901367 0.70332056]	[462.39608765 688.09521484 0.84527785]	[480.36965942 849.68218994 0.87178051]	[534.10302734 505.9564209 0.68204099]	[559.81939697 680.39587402 0.85287446]	[585.41046143 808.61932373 0.81804889]	[439.30615234 257.05432129 0.94855571]	[462.38201904 254.60960388 0.93158478]	[421.20263672 249.32658386 0.79675692]	[482.71160889 239.04794312 0.84503061]	[5.85369629e+02 8.70125793e+02 7.64830053e-01]	[6.03477600e+02 8.57453125e+02 6.80998385e-01]	[5.85452881e+02 8.11286011e+02 6.42715335e-01]	[4.88020599e+02 8.93258545e+02 7.99923003e-01]	[4.70039551e+02 8.90708496e+02 7.60737777e-01]	[4.82928192e+02 8.54854370e+02 7.48349249e-01]
[457.07513428 272.40591431 0.87864989]	[459.79678345 318.68878174 0.94886684]	[398.13400269 331.39733887 0.83920646]	[367.41433716 436.64672852 0.84632236]	[339.25558472 539.23480225 0.87706518]	[521.34655762 315.9604187 0.8798371 ]	[552.12756348 421.25991821 0.87335491]	[577.79071045 521.23345947 0.86535263]	[490.53063965 513.57818604 0.69608665]	[452.01300049 518.76373291 0.703013 ]	[462.42510986 688.09869385 0.84531271]	[482.72238159 849.73944092 0.8793174 ]	[534.10522461 505.96560669 0.6839025 ]	[559.81872559 682.89477539 0.86680555]	[5.85395508e+02 8.16318359e+02 8.07651639e-01]	[439.30593872 257.04910278 0.9492808 ]	[462.38510132 254.60186768 0.93082786]	[421.19769287 249.32167053 0.79827923]	[480.37295532 236.6643219 0.84458059]	[5.82979858e+02 8.72776855e+02 8.14485490e-01]	[6.03458313e+02 8.67612610e+02 7.36642599e-01]	[5.85381836e+02 8.26623047e+02 6.50102139e-01]	[4.88010010e+02 8.93316895e+02 8.00742626e-01]	[4.70016693e+02 8.90761169e+02 7.65604496e-01]	[4.85387970e+02 8.54901428e+02 7.50119150e-01]
[457.07427979 272.4078064 0.87940419]	[459.80239868 318.69189453 0.94832158]	[398.14633179 328.93887329 0.84006357]	[367.43014526 439.08837891 0.85969621]	[341.69491577 539.184021 0.86531979]	[521.35241699 315.96673584 0.88023394]	[552.14373779 421.23617554 0.8768608 ]	[580.25354004 521.24694824 0.87720531]	[490.55435181 511.08599854 0.69217515]	[452.05859375 518.75842285 0.70053184]	[464.85565186 688.09051514 0.83866817]	[482.71670532 849.75152588 0.87845707]	[534.12329102 505.94845581 0.68348688]	[559.72772217 682.91455078 0.84769619]	[5.82880249e+02 8.24062195e+02 7.92482197e-01]	[439.30767822 257.05218506 0.94840473]	[462.38494873 254.60855103 0.93125439]	[421.19613647 246.83947754 0.79247802]	[480.37826538 236.66091919 0.84908301]	[5.82785339e+02 8.75427979e+02 7.49965131e-01]	[6.00791504e+02 8.70275146e+02 7.13388205e-01]	[5.82806763e+02 8.31692383e+02 6.07329369e-01]	[4.90488251e+02 8.93292542e+02 8.06134403e-01]	[4.70027740e+02 8.90738647e+02 7.65920997e-01]	[4.85353729e+02 8.54924194e+02 7.45718122e-01]
[457.09130859 272.41278076 0.88326919]	[459.82278442 318.67871094 0.94769639]	[398.17166138 328.9105835 0.84076178]	[369.93353271 439.11480713 0.86453581]	[341.70288086 539.17559814 0.86378437]	[521.36218262 315.94888306 0.87908149]	[554.63800049 421.19659424 0.88118523]	[580.27398682 521.22186279 0.88013601]	[493.07116699 511.08209229 0.68906236]	[454.56399536 518.7454834 0.6999945 ]	[464.90066528 688.02246094 0.83320606]	[482.71170044 849.71148682 0.87465155]	[534.17388916 505.94927979 0.68265694]	[557.16064453 680.41290283 0.8213591 ]	[5.80310852e+02 8.26647400e+02 7.64162421e-01]	[439.32003784 257.05029297 0.94706589]	[462.40707397 254.60913086 0.92914402]	[421.20800781 246.81809998 0.78993374]	[482.72903442 236.65238953 0.84956223]	[5.77701721e+02 8.88133362e+02 7.33181775e-01]	[5.93112427e+02 8.75413025e+02 6.85561657e-01]	[5.77772705e+02 8.31795959e+02 5.47780335e-01]	[4.88018036e+02 8.93264343e+02 8.03877532e-01]	[4.70028503e+02 8.90696777e+02 7.56528378e-01]	[4.82923126e+02 8.54870850e+02 7.49227047e-01]
[457.15237427 272.39889526 0.89151233]	[462.20050049 318.67892456 0.94862354]	[398.22702026 328.89251709 0.84480381]	[372.45718384 439.11785889 0.86896276]	[341.72052002 536.67718506 0.85663706]	[521.40734863 315.9446106 0.87588799]	[554.68237305 421.19213867 0.88304585]	[580.28973389 521.20855713 0.87821639]	[495.58700562 513.59338379 0.68709415]	[454.62579346 518.75793457 0.70228791]	[464.93878174 688.03131104 0.83014047]	[482.69897461 849.71716309 0.87306964]	[536.67944336 505.97607422 0.68011886]	[552.13580322 680.39251709 0.81623787]	[5.77759338e+02 8.31820435e+02 8.03294003e-01]	[441.69891357 257.05453491 0.94879776]	[464.82736206 254.60180664 0.92281008]	[421.26068115 249.33387756 0.78589898]	[482.78082275 239.06813049 0.82703525]	[5.70059875e+02 8.85663391e+02 7.52111733e-01]	[5.88055908e+02 8.75427734e+02 7.31814444e-01]	[5.72638367e+02 8.44521179e+02 6.40087605e-01]	[4.90496460e+02 8.93308228e+02 7.99127519e-01]	[4.70032043e+02 8.90735535e+02 7.61345208e-01]	[4.82903534e+02 8.54877441e+02 7.41388083e-01]
[457.16467285 272.40820312 0.89206803]	[462.24038696 318.68197632 0.94881505]	[398.26342773 328.89483643 0.84318691]	[372.51272583 439.13635254 0.88145125]	[341.7590332 536.70874023 0.85658568]	[523.79052734 315.95080566 0.87858599]	[557.16491699 421.1857605 0.88744223]	[580.30914307 521.300354 0.88975191]	[495.59658813 511.06079102 0.68738008]	[457.07757568 518.72320557 0.70281947]	[467.40170288 688.0402832 0.82066017]	[480.37747192 849.73254395 0.88126242]	[536.67510986 505.92318726 0.68386352]	[549.58270264 682.85858154 0.82083738]	[5.70119385e+02 8.34334534e+02 7.75918543e-01]	[441.71456909 257.06283569 0.9448756 ]	[464.83050537 254.60847473 0.92411268]	[421.29898071 249.31503296 0.7792148 ]	[482.81335449 236.6774292 0.84697199]	[5.67493164e+02 8.90715637e+02 7.97147393e-01]	[5.85542175e+02 8.83032593e+02 7.39066601e-01]	[5.67504272e+02 8.47079651e+02 6.72452152e-01]	[4.88023468e+02 8.93297852e+02 8.03486168e-01]	[4.70026215e+02 8.90738098e+02 7.62744308e-01]	[4.82886047e+02 8.54895142e+02 7.52545953e-01]
[457.21508789 272.3944397 0.89624625]	[462.2779541 318.69424438 0.94449055]	[400.63052368 331.3913269 0.84329933]	[374.99057007 439.13421631 0.88841116]	[341.80447388 539.16729736 0.85681319]	[523.83148193 315.95071411 0.87898636]	[557.26147461 421.21368408 0.8897 ]	[580.33447266 521.27319336 0.88749421]	[495.59417725 511.03317261 0.68709767]	[457.09820557 518.69525146 0.70229197]	[467.42477417 688.03710938 0.82064867]	[480.37713623 849.7479248 0.88188136]	[536.64227295 505.91253662 0.6835767 ]	[547.03704834 682.95770264 0.8440302 ]	[5.67503235e+02 8.36891296e+02 7.87430525e-01]	[441.76797485 257.05056763 0.94427145]	[464.90252686 254.60296631 0.91768599]	[421.30078125 246.79191589 0.79648507]	[482.87506104 239.05964661 0.83771181]	[5.64905029e+02 8.90732117e+02 8.09058905e-01]	[5.85361145e+02 8.83085388e+02 7.43043721e-01]	[5.65038757e+02 8.49585815e+02 6.98699057e-01]	[4.88019470e+02 8.93305481e+02 8.06148887e-01]	[4.70020966e+02 8.90753052e+02 7.61277080e-01]	[4.82896759e+02 8.54905396e+02 7.48054683e-01]
[459.66455078 272.38842773 0.91013777]	[462.34481812 318.68585205 0.94247961]	[400.72247314 328.91793823 0.83725977]	[375.05471802 439.11715698 0.89519978]	[344.30569458 536.74456787 0.84513986]	[523.87640381 315.93688965 0.87759233]	[559.74621582 421.1680603 0.89685339]	[582.73883057 521.21484375 0.89140105]	[495.61209106 511.00991821 0.68984526]	[457.11193848 518.66357422 0.70318615]	[464.95770264 688.04260254 0.81646127]	[480.37741089 849.74816895 0.88195246]	[536.66577148 505.8944397 0.68847251]	[546.95593262 682.980896 0.85106218]	[5.65002441e+02 8.36915161e+02 7.79865146e-01]	[441.86181641 257.05212402 0.93378979]	[467.40771484 254.59654236 0.9039886 ]	[421.35577393 246.79351807 0.78459316]	[482.94915771 239.07391357 0.82523894]	[5.62365723e+02 8.90839722e+02 7.76238799e-01]	[5.82887390e+02 8.85632751e+02 7.17439711e-01]	[5.64895142e+02 8.49655334e+02 6.68615699e-01]	[4.88023621e+02 8.93283142e+02 8.02687228e-01]	[4.70021271e+02 8.90731445e+02 7.58064568e-01]	[4.82904236e+02 8.54909851e+02 7.40070760e-01]
[459.71508789 272.40615845 0.91894639]	[462.43603516 318.68527222 0.92986065]	[400.82852173 328.90856934 0.8238818 ]	[377.48464966 439.16799927 0.91379786]	[346.87734985 536.74279785 0.84039736]	[523.97955322 315.95162964 0.87418765]	[559.78851318 421.18869019 0.90122908]	[582.77294922 521.31066895 0.90451211]	[495.60327148 511.05407715 0.68935102]	[457.10940552 518.69708252 0.70699763]	[464.95965576 688.04785156 0.81880057]	[480.3609314 849.7767334 0.87551045]	[536.66033936 505.93890381 0.68220395]	[544.54901123 685.38549805 0.84681106]	[5.64904114e+02 8.36868774e+02 7.79423833e-01]	[441.92355347 257.06091309 0.92429423]	[467.47299194 256.93643188 0.89867288]	[423.77780151 246.77185059 0.77466285]	[485.3399353 239.08378601 0.82063466]	[5.59804077e+02 8.93238342e+02 7.57799625e-01]	[5.80354614e+02 8.88125122e+02 7.01891899e-01]	[5.64832886e+02 8.49667236e+02 6.51435733e-01]	[4.88015900e+02 8.93285400e+02 7.95622706e-01]	[4.69986755e+02 8.90748291e+02 7.49500573e-01]	[4.82895874e+02 8.57377441e+02 7.33157575e-01]
[459.77774048 272.42871094 0.92886752]	[464.89324951 318.6784668 0.92026699]	[403.35183716 328.86328125 0.80763203]	[377.60159302 439.10064697 0.9361738 ]	[349.44885254 536.684021 0.83321273]	[526.40838623 315.96447754 0.86941481]	[562.20562744 421.22351074 0.90853 ]	[582.80615234 521.41650391 0.91346753]	[495.63421631 513.62939453 0.69217545]	[457.08395386 518.76049805 0.71020943]	[467.39178467 688.06115723 0.81915551]	[480.36468506 849.74902344 0.87781239]	[536.73571777 508.50997925 0.67515832]	[544.51989746 685.46063232 0.86353743]	[5.62469360e+02 8.47088745e+02 7.91648626e-01]	[444.35610962 257.07510376 0.91493148]	[469.99523926 256.94110107 0.89116013]	[423.81216431 244.23330688 0.77727187]	[485.38623047 239.07286072 0.82369184]	[5.57185425e+02 8.93382996e+02 7.27995157e-01]	[5.77756775e+02 8.90701233e+02 7.10065842e-01]	[5.62374084e+02 8.52392700e+02 6.61328971e-01]	[4.90526062e+02 8.93324158e+02 7.99940586e-01]	[4.70022522e+02 8.90779907e+02 7.50274181e-01]	[4.82891235e+02 8.54928040e+02 7.35498667e-01]
[459.83108521 272.3913269 0.92502058]	[467.39865112 318.68661499 0.90561831]	[405.86358643 328.87243652 0.79631048]	[377.65203857 439.07849121 0.9353686 ]	[351.94842529 536.72979736 0.83631313]	[526.4954834 315.99661255 0.86024505]	[562.23352051 421.17248535 0.9114272 ]	[582.86895752 521.38983154 0.91743088]	[495.66723633 513.62518311 0.69195628]	[457.09463501 518.74780273 0.70838106]	[467.43014526 688.03405762 0.81611621]	[480.36148071 849.75830078 0.8814677 ]	[539.19763184 511.00918579 0.67547983]	[544.43878174 685.44378662 0.87416422]	[5.62352783e+02 8.44581421e+02 8.00861955e-01]	[446.87826538 257.0430603 0.89779645]	[472.53872681 254.60699463 0.88535166]	[426.43878174 246.79124451 0.75115496]	[487.92388916 239.09616089 0.80191576]	[5.52083313e+02 8.95971741e+02 7.24505663e-01]	[5.72648499e+02 8.93225037e+02 7.27110624e-01]	[5.62310669e+02 8.52308594e+02 6.71931446e-01]	[4.90562744e+02 8.93379089e+02 7.75538445e-01]	[4.72532074e+02 8.90842529e+02 7.40530133e-01]	[4.82881165e+02 8.57365601e+02 7.38237143e-01]
[462.24871826 272.36099243 0.92194933]	[467.48730469 318.6867981 0.89406288]	[408.40887451 328.86734009 0.79103684]	[377.71362305 436.66894531 0.92837125]	[354.45300293 536.7097168 0.84349573]	[529.0065918 316.02142334 0.85058486]	[562.25146484 421.23464966 0.91528046]	[582.87713623 521.41583252 0.92103022]	[495.66796875 511.02893066 0.68540537]	[457.10458374 516.18798828 0.69536597]	[467.44760132 687.98706055 0.81231457]	[480.37786865 849.76782227 0.87860006]	[539.17712402 505.94000244 0.67778695]	[544.40460205 685.45776367 0.87673414]	[5.62315247e+02 8.47063965e+02 7.98447609e-01]	[449.4395752 257.02328491 0.89375067]	[475.1100769 254.5813446 0.8935715]	[431.55010986 249.32106018 0.74000466]	[490.53671265 236.6645813 0.80619884]	[5.52083557e+02 8.98446106e+02 7.23116517e-01]	[5.75148254e+02 8.93259766e+02 7.31987476e-01]	[5.62257019e+02 8.52345947e+02 6.32720470e-01]	[4.93070892e+02 8.95845215e+02 7.54921317e-01]	[4.72547272e+02 8.93260132e+02 7.29216516e-01]	[4.82921570e+02 8.57393921e+02 7.19314516e-01]
[462.32409668 272.38555908 0.92319942]	[470.03552246 318.70831299 0.88381094]	[410.94723511 328.87515259 0.79285121]	[377.74960327 436.68310547 0.92843801]	[354.56716919 536.71246338 0.85772163]	[531.6171875 316.0609436 0.84633821]	[562.2590332 421.20956421 0.92007518]	[582.87854004 523.83679199 0.9187026 ]	[498.10928345 511.03433228 0.68846774]	[457.13619995 516.19342041 0.70087034]	[467.42077637 688.11444092 0.80745876]	[480.36749268 849.80102539 0.87658364]	[539.21087646 505.92962646 0.68562001]	[544.40930176 685.4498291 0.87096596]	[5.62305847e+02 8.49594971e+02 8.17183256e-01]	[452.01657104 257.03622437 0.8888272 ]	[477.62643433 254.58778381 0.90471685]	[434.07815552 246.79013062 0.73894286]	[493.08258057 236.6366272 0.81111234]	[5.52058777e+02 8.98429199e+02 7.36078322e-01]	[5.72640015e+02 8.93265991e+02 7.44112790e-01]	[5.62241516e+02 8.54865845e+02 6.34403408e-01]	[4.93088074e+02 8.95854309e+02 7.60764360e-01]	[4.72564697e+02 8.93274902e+02 7.31180906e-01]	[4.82899536e+02 8.57426086e+02 7.21501112e-01]
[462.42797852 269.90570068 0.88939327]	[475.06002808 318.68884277 0.89084578]	[411.02426147 326.37957764 0.79582405]	[380.11785889 436.70013428 0.93076456]	[356.99655151 536.65924072 0.86250728]	[536.64599609 316.0635376 0.85185927]	[562.30065918 421.18655396 0.92402369]	[582.91088867 523.83636475 0.92045623]	[498.13613892 508.51873779 0.69001269]	[457.17004395 516.15405273 0.69938606]	[467.4616394 688.10668945 0.80845046]	[480.36346436 852.18121338 0.87497753]	[539.23968506 505.89306641 0.68782449]	[544.39007568 685.42492676 0.86583757]	[5.62266174e+02 8.49623901e+02 8.20805788e-01]	[454.61590576 256.96807861 0.9002322 ]	[477.73690796 254.52929688 0.91808218]	[436.63745117 246.79641724 0.7634334 ]	[495.6867981 236.62802124 0.83296174]	[5.52061523e+02 8.98458557e+02 7.39665806e-01]	[5.72615356e+02 8.93286194e+02 7.51495302e-01]	[5.59788330e+02 8.54896545e+02 6.27431035e-01]	[4.93103424e+02 8.95857117e+02 7.61845827e-01]	[4.72584259e+02 8.93281799e+02 7.32084870e-01]	[4.82883057e+02 8.57447571e+02 7.21754849e-01]
[464.88265991 267.30874634 0.85682738]	[475.1312561 318.68551636 0.89765745]	[413.54663086 326.33428955 0.8027603 ]	[380.18991089 436.65661621 0.92022395]	[357.01605225 534.15637207 0.86535478]	[536.67626953 316.07293701 0.85816371]	[562.34710693 421.19668579 0.92617589]	[582.92901611 523.8717041 0.91859895]	[498.15368652 511.0461731 0.69002557]	[457.16799927 516.20501709 0.70194328]	[467.48013306 688.11407471 0.80214649]	[480.36859131 852.17120361 0.87560809]	[539.2598877 505.93273926 0.68511486]	[544.44885254 685.47021484 0.8576349 ]	[5.62282898e+02 8.49612915e+02 8.17792892e-01]	[457.13195801 254.56518555 0.92036098]	[480.16723633 254.43769836 0.92401147]	[439.07965088 246.78491211 0.78744817]	[498.16461182 236.61410522 0.85526294]	[5.52086853e+02 8.98462158e+02 7.35989809e-01]	[5.72647461e+02 8.93291077e+02 7.50599146e-01]	[5.59802856e+02 8.54873840e+02 6.29431546e-01]	[4.93090057e+02 8.93437134e+02 7.64603436e-01]	[4.72585785e+02 8.93260193e+02 7.34196067e-01]	[4.82884491e+02 8.57425232e+02 7.22185731e-01]
[467.41870117 264.8006897 0.84115559]	[477.6499939 318.69790649 0.9139728 ]	[416.03927612 326.31100464 0.81264597]	[380.243927 436.64242554 0.91088891]	[357.09695435 534.17144775 0.87515533]	[539.19525146 316.09954834 0.87260973]	[562.40179443 421.26989746 0.92417508]	[582.94732666 523.89440918 0.91744238]	[498.18322754 511.03256226 0.69292259]	[457.20291138 516.17449951 0.70258403]	[467.48739624 688.09417725 0.80197847]	[480.37249756 849.79071045 0.87647527]	[539.27636719 505.9303894 0.68800968]	[544.4642334 685.41619873 0.85219914]	[5.62296143e+02 8.47155029e+02 8.07933211e-01]	[459.59005737 254.53048706 0.93687421]	[480.28222656 254.39813232 0.93351877]	[439.12417603 246.75238037 0.79625583]	[500.65158081 236.62258911 0.8660081 ]	[5.52103333e+02 8.98444031e+02 7.35117793e-01]	[5.75156311e+02 8.93274780e+02 7.46640861e-01]	[5.59815430e+02 8.54826721e+02 6.34707510e-01]	[4.93081146e+02 8.93423523e+02 7.67340183e-01]	[4.72575012e+02 8.93245972e+02 7.35649049e-01]	[4.82896484e+02 8.57405457e+02 7.24137604e-01]
[467.50201416 264.75485229 0.83723766]	[477.69613647 318.68225098 0.92492646]	[416.11199951 323.82919312 0.82649666]	[380.30917358 436.63674927 0.90262574]	[357.22909546 531.58905029 0.87270445]	[539.22076416 316.10577393 0.87811327]	[562.45092773 423.79006958 0.90799296]	[582.97705078 523.93774414 0.91107267]	[498.22772217 513.57861328 0.70208913]	[459.5994873 518.67297363 0.71283513]	[469.96170044 688.09936523 0.80631477]	[480.38491821 852.20043945 0.87616909]	[539.3137207 508.46780396 0.69351876]	[544.4989624 685.45550537 0.85054255]	[5.62307251e+02 8.49596130e+02 8.12251806e-01]	[459.64160156 254.50178528 0.9463011 ]	[480.34417725 254.37129211 0.93477339]	[439.18505859 244.26864624 0.8005302 ]	[500.71853638 236.64753723 0.8779729 ]	[5.52121094e+02 8.98425354e+02 7.42740035e-01]	[5.75172546e+02 8.93266235e+02 7.55006015e-01]	[5.62226013e+02 8.54861145e+02 6.29109800e-01]	[4.93105408e+02 8.95845215e+02 7.65570223e-01]	[4.72585602e+02 8.93272827e+02 7.38172472e-01]	[4.82898041e+02 8.57470764e+02 7.22797751e-01]
[470.04891968 262.25613403 0.83601588]	[480.13476562 318.65866089 0.94214052]	[418.56338501 323.79656982 0.83989745]	[382.79864502 436.56021118 0.8648628 ]	[359.67626953 531.54937744 0.86860406]	[539.29516602 316.0965271 0.88696557]	[562.48480225 421.39163208 0.91041505]	[582.97973633 523.94348145 0.90819508]	[500.63623047 513.5769043 0.70399499]	[459.64746094 516.2076416 0.71304059]	[469.9803772 688.06848145 0.80798298]	[480.38418579 852.17858887 0.87824994]	[541.72485352 508.47198486 0.6972661 ]	[544.54284668 685.48632812 0.84283566]	[5.62318726e+02 8.49640991e+02 8.16849768e-01]	[459.71841431 254.46720886 0.959647 ]	[482.72546387 251.95495605 0.92822301]	[439.31451416 246.7646637 0.81736267]	[500.78091431 236.59970093 0.90230054]	[5.54621765e+02 8.98415100e+02 7.45761931e-01]	[5.75196228e+02 8.93262085e+02 7.62993574e-01]	[5.62231384e+02 8.54927612e+02 6.20376885e-01]	[4.93081757e+02 8.93440125e+02 7.70077646e-01]	[4.72577881e+02 8.93260376e+02 7.40123689e-01]	[4.82892426e+02 8.57435730e+02 7.26053894e-01]
[472.56378174 262.18972778 0.84301406]	[480.19024658 318.67422485 0.94839609]	[418.59136963 323.81335449 0.84067792]	[382.86523438 436.56860352 0.85483217]	[359.75186157 534.12902832 0.86217415]	[541.72650146 316.12338257 0.89700562]	[564.85430908 423.83776855 0.90311837]	[585.32922363 523.99401855 0.90383458]	[500.64944458 513.6338501 0.71159476]	[459.65716553 518.70373535 0.72220874]	[470.00244141 688.02874756 0.80360025]	[480.3855896 852.17645264 0.87816417]	[541.74163818 511.0189209 0.69492942]	[544.5380249 685.45898438 0.84379715]	[5.62302002e+02 8.49669800e+02 8.19617748e-01]	[459.76370239 254.41551208 0.95487857]	[482.75942993 251.90907288 0.92160183]	[441.70928955 244.27531433 0.81901491]	[500.81445312 236.61016846 0.91145539]	[5.54687927e+02 8.98465027e+02 7.44693995e-01]	[5.77713440e+02 8.93287903e+02 7.65448034e-01]	[5.59802063e+02 8.57421570e+02 6.15601957e-01]	[4.93085907e+02 8.95836365e+02 7.68079698e-01]	[4.72580078e+02 8.93260742e+02 7.39173710e-01]	[4.82887421e+02 8.57442078e+02 7.27028012e-01]
[475.06820679 262.16403198 0.85024571]	[480.24420166 318.70559692 0.95069408]	[418.62387085 326.29016113 0.84172106]	[385.38745117 436.59490967 0.8418076 ]	[362.2666626 534.11224365 0.84518468]	[541.78405762 316.13735962 0.90320772]	[564.92285156 423.91152954 0.88952696]	[585.38043213 523.97412109 0.90488243]	[500.70147705 516.12481689 0.71813649]	[459.69631958 518.71691895 0.72741544]	[470.04244995 688.02996826 0.80451292]	[480.38876343 852.20166016 0.87493187]	[541.77655029 511.03866577 0.69905043]	[544.53063965 685.44763184 0.84799755]	[5.62259766e+02 8.49695312e+02 8.30738425e-01]	[459.7984314 254.38549805 0.94943678]	[482.81015015 251.8853302 0.91712391]	[441.75817871 241.73526001 0.83525175]	[500.87164307 236.63092041 0.92325485]	[5.49575317e+02 8.98463684e+02 7.44481623e-01]	[5.72607117e+02 8.93303406e+02 7.53555477e-01]	[5.59792542e+02 8.57426575e+02 6.22575879e-01]	[4.93101379e+02 8.95874390e+02 7.66400039e-01]	[4.72592010e+02 8.93290955e+02 7.32244670e-01]	[4.82893250e+02 8.59933411e+02 7.21247733e-01]
[475.11038208 262.16662598 0.85599965]	[480.30889893 318.7104187 0.95672375]	[418.66317749 323.83078003 0.84724367]	[390.41885376 436.58499146 0.83278549]	[362.31430054 534.09112549 0.84061861]	[541.88366699 316.15878296 0.90679765]	[564.98083496 426.34326172 0.88048667]	[585.45684814 524.00714111 0.88962156]	[500.73147583 513.62359619 0.71606141]	[459.71234131 518.68157959 0.71924156]	[472.5168457 688.00830078 0.80223948]	[480.3812561 852.17456055 0.87225491]	[541.81359863 511.02456665 0.69795746]	[544.51348877 685.38397217 0.84301406]	[5.62247009e+02 8.49729004e+02 8.28022957e-01]	[459.82125854 254.37113953 0.94267124]	[482.85165405 251.87716675 0.91589993]	[441.83105469 244.24635315 0.81384748]	[503.2550354 236.63432312 0.92338878]	[5.49532654e+02 8.98476013e+02 7.40280807e-01]	[5.70095337e+02 8.93311096e+02 7.47006297e-01]	[5.59774170e+02 8.59931335e+02 6.09369457e-01]	[4.93098724e+02 8.95849487e+02 7.64690936e-01]	[4.72598053e+02 8.93268921e+02 7.28874803e-01]	[4.82875580e+02 8.57449829e+02 7.21252382e-01]
[477.59152222 259.72766113 0.86519188]	[480.36813354 318.70809937 0.95270193]	[418.72039795 323.82244873 0.8494069 ]	[393.06103516 436.61526489 0.85002816]	[364.87957764 534.09436035 0.82629132]	[541.93212891 316.16027832 0.90632629]	[564.99707031 423.89004517 0.8807168 ]	[585.47442627 524.00592041 0.89065552]	[500.7727356 513.62609863 0.71881473]	[459.74734497 518.69586182 0.72421646]	[472.55734253 688.04071045 0.80126548]	[480.38476562 852.18518066 0.86964029]	[541.8381958 511.02182007 0.69563174]	[544.54107666 682.97753906 0.83021569]	[5.62223206e+02 8.49716797e+02 8.24569345e-01]	[462.19473267 254.35496521 0.93336546]	[482.91064453 251.8626709 0.9068954 ]	[441.87078857 241.71061707 0.80704045]	[503.31292725 236.62614441 0.92079538]	[5.49544556e+02 8.98502441e+02 7.44544566e-01]	[5.70092773e+02 8.93319885e+02 7.50483513e-01]	[5.59728088e+02 8.57434326e+02 6.12617850e-01]	[4.93109833e+02 8.95867065e+02 7.64381707e-01]	[4.75073120e+02 8.93287903e+02 7.27583289e-01]	[4.82877106e+02 8.59927002e+02 7.19243348e-01]
[477.68917847 259.66748047 0.88515019]	[482.76489258 318.7104187 0.95382059]	[421.15142822 323.78634644 0.85170084]	[395.63168335 436.640625 0.87853646]	[372.48104858 534.1541748 0.82903147]	[544.33233643 316.17285156 0.90667397]	[565.05865479 423.90045166 0.87134194]	[585.53839111 526.48425293 0.86573559]	[500.8187561 516.15423584 0.72721517]	[459.77758789 518.72698975 0.73054606]	[472.56564331 688.09649658 0.80243063]	[480.38464355 849.79937744 0.8650828 ]	[541.88085938 513.57763672 0.70032215]	[546.95880127 685.46746826 0.83407766]	[5.62230713e+02 8.49789185e+02 8.20675969e-01]	[462.28308105 251.93585205 0.91563755]	[485.34866333 249.39990234 0.88459808]	[441.92547607 241.69792175 0.80130899]	[503.38101196 236.60258484 0.9155255 ]	[5.49547058e+02 8.98517944e+02 7.43496180e-01]	[5.70098083e+02 8.93337830e+02 7.53801584e-01]	[5.59731201e+02 8.60008667e+02 6.10241294e-01]	[4.93118408e+02 8.95869873e+02 7.68429518e-01]	[4.75080933e+02 8.93288818e+02 7.28361011e-01]	[4.82876923e+02 8.57452759e+02 7.12961853e-01]
[480.15908813 259.61740112 0.9078207 ]	[482.82330322 318.7510376 0.9399879 ]	[421.21469116 326.31195068 0.84333384]	[398.12185669 436.67254639 0.90561318]	[375.02587891 536.71270752 0.85683405]	[544.40008545 318.54589844 0.90721595]	[565.08197021 423.88314819 0.87216526]	[585.59844971 526.51922607 0.85299671]	[500.83868408 516.19732666 0.73142183]	[459.78424072 518.77392578 0.73577213]	[472.53759766 688.12207031 0.80359513]	[480.37872314 852.18383789 0.86880296]	[541.89862061 513.61669922 0.70161599]	[546.95678711 685.45898438 0.8360076 ]	[5.62237000e+02 8.52213379e+02 8.22210968e-01]	[462.38696289 251.88072205 0.89602971]	[485.46990967 249.3742218 0.87487733]	[444.32998657 241.64033508 0.79119319]	[503.48916626 236.60984802 0.88163036]	[5.49553223e+02 8.98518372e+02 7.45013833e-01]	[5.70099731e+02 8.93344360e+02 7.56892800e-01]	[5.59731567e+02 8.62532837e+02 6.11976743e-01]	[4.93099121e+02 8.95859924e+02 7.72882938e-01]	[4.72592316e+02 8.93279541e+02 7.29930460e-01]	[4.82878204e+02 8.57467834e+02 7.17872262e-01]
[480.21990967 259.59268188 0.92054844]	[482.88739014 318.75405884 0.92849588]	[421.30975342 326.28543091 0.84001756]	[398.24365234 436.64224243 0.91192669]	[377.48840332 536.66815186 0.85938466]	[544.45129395 318.57086182 0.90333784]	[567.48071289 423.92507935 0.8636843 ]	[587.99151611 526.51696777 0.85184115]	[500.86288452 516.18377686 0.72965258]	[459.79785156 518.74908447 0.72977692]	[472.53149414 688.14263916 0.80542874]	[482.71459961 852.18536377 0.867733 ]	[541.91693115 513.60632324 0.70365065]	[546.9777832 685.45617676 0.82856333]	[5.62239685e+02 8.52192932e+02 8.15022707e-01]	[462.44192505 251.84898376 0.88204777]	[487.9631958 249.34465027 0.86099523]	[444.36010742 239.20681763 0.80459386]	[505.92599487 236.56097412 0.8752206 ]	[5.52066528e+02 9.00996460e+02 7.45406687e-01]	[5.72604614e+02 8.93349915e+02 7.55949974e-01]	[5.59708191e+02 8.62512268e+02 6.02358341e-01]	[4.93112579e+02 8.95854309e+02 7.73759604e-01]	[4.72605011e+02 8.93271545e+02 7.31842995e-01]	[4.82900696e+02 8.59930359e+02 7.10308790e-01]
[480.30603027 257.16888428 0.93505412]	[482.92230225 318.75369263 0.91737002]	[421.36151123 323.82873535 0.8300029 ]	[400.63607788 436.66140747 0.91254425]	[377.67565918 536.69665527 0.87868601]	[544.49041748 318.57553101 0.89999205]	[567.5234375 423.91931152 0.85400796]	[588.0279541 526.53540039 0.84150726]	[500.87744141 516.21374512 0.73177916]	[459.81939697 518.78155518 0.73315835]	[472.55941772 688.17803955 0.80190557]	[482.71817017 852.20837402 0.86742932]	[541.91223145 513.62719727 0.70511317]	[547.00543213 685.48376465 0.82914931]	[5.62235229e+02 8.52192261e+02 8.17366481e-01]	[464.92245483 249.35392761 0.86382723]	[490.53421021 249.2956543 0.84625 ]	[446.94277954 239.13905334 0.79232883]	[508.46862793 236.50886536 0.87738991]	[5.49572449e+02 9.00992798e+02 7.49586582e-01]	[5.72582947e+02 8.93350708e+02 7.59534717e-01]	[5.59704407e+02 8.62512268e+02 6.07121050e-01]	[4.93104736e+02 8.95845276e+02 7.74459660e-01]	[4.72596375e+02 8.93270142e+02 7.31264234e-01]	[4.82904572e+02 8.59967468e+02 7.15561748e-01]
[480.37063599 257.11068726 0.93816233]	[485.36187744 318.73339844 0.90615797]	[423.83486938 323.78546143 0.82157898]	[400.72717285 436.60540771 0.90002996]	[380.18338013 539.21185303 0.89225906]	[546.93719482 318.58569336 0.89204544]	[567.55877686 423.80950928 0.8566007 ]	[588.05114746 528.96484375 0.83539331]	[500.90713501 518.68133545 0.7247594 ]	[459.84283447 518.77337646 0.72598219]	[472.54107666 690.6114502 0.79713571]	[482.71365356 852.19390869 0.86722291]	[541.93005371 513.64404297 0.69935161]	[547.03479004 685.56414795 0.82577395]	[5.62233704e+02 8.52197815e+02 8.17299068e-01]	[467.42773438 249.30105591 0.84851897]	[493.07952881 246.7734375 0.84010696]	[452.05093384 239.20367432 0.75745666]	[508.55218506 236.50828552 0.87105966]	[5.49541504e+02 9.00998535e+02 7.52693653e-01]	[5.70099487e+02 8.93359192e+02 7.60011315e-01]	[5.59705627e+02 8.62511536e+02 6.06116652e-01]	[4.93104309e+02 8.95838806e+02 7.75357485e-01]	[4.72586456e+02 8.93263916e+02 7.35055745e-01]	[4.82894562e+02 8.59942810e+02 7.17595160e-01]
[482.73547363 257.05786133 0.94667011]	[485.42929077 318.75918579 0.89352733]	[423.89035034 323.81051636 0.80968601]	[400.82962036 436.58535767 0.89121532]	[380.31716919 539.30548096 0.88943905]	[546.99853516 318.61300659 0.88551158]	[570.04748535 423.87997437 0.83484352]	[588.08972168 526.53662109 0.83013248]	[503.26855469 518.67852783 0.72650653]	[462.20898438 518.77758789 0.72621191]	[472.52182007 690.6305542 0.79275 ]	[482.71325684 852.23577881 0.86482733]	[544.29034424 513.62030029 0.70447546]	[549.49176025 685.54663086 0.81555599]	[5.62235840e+02 8.52234314e+02 8.16925168e-01]	[467.4984436 246.76728821 0.83830148]	[495.60980225 244.23355103 0.84208643]	[454.61233521 239.16418457 0.74166042]	[511.09048462 236.50100708 0.86643285]	[5.49556335e+02 9.00992065e+02 7.49345124e-01]	[5.70106689e+02 8.93360840e+02 7.60872185e-01]	[5.57258911e+02 8.62563660e+02 6.07163429e-01]	[4.93115387e+02 8.95839905e+02 7.76633680e-01]	[4.72595856e+02 8.93273926e+02 7.32385695e-01]	[4.82891296e+02 8.60005798e+02 7.15687037e-01]
[482.79367065 257.05395508 0.93973422]	[487.92321777 318.77133179 0.88224977]	[426.36141968 323.79879761 0.80464244]	[403.3036499 436.59176636 0.87535077]	[382.85025024 539.22479248 0.85914338]	[549.52624512 318.64199829 0.86744529]	[570.11645508 426.40325928 0.81375629]	[588.08813477 528.97283936 0.82930553]	[503.27746582 518.68157959 0.72672063]	[462.22573853 521.21856689 0.72644389]	[472.51043701 690.63146973 0.79044992]	[482.71286011 852.25048828 0.86474901]	[544.2925415 513.62286377 0.70312655]	[549.5222168 685.59796143 0.81022543]	[5.62241943e+02 8.52262695e+02 8.19941819e-01]	[470.00189209 244.24015808 0.8366968 ]	[498.13067627 241.72566223 0.85570663]	[457.06524658 239.06477356 0.76013952]	[516.16729736 236.42800903 0.88686168]	[5.49543762e+02 9.01005493e+02 7.52178133e-01]	[5.70096680e+02 8.93371887e+02 7.61649251e-01]	[5.57263489e+02 8.65057373e+02 6.11957788e-01]	[4.93127136e+02 8.95839233e+02 7.68217325e-01]	[4.72604340e+02 8.93277771e+02 7.27447569e-01]	[4.82890900e+02 8.62493469e+02 7.14266717e-01]
[482.86730957 257.0723877 0.93575978]	[488.01422119 318.76132202 0.87256145]	[426.42358398 323.73883057 0.805691 ]	[405.86651611 434.10336304 0.84958559]	[390.44223022 539.2633667 0.84606576]	[552.05737305 318.65621948 0.85729611]	[572.67572021 428.97119141 0.81296188]	[588.10650635 526.53869629 0.82912797]	[503.2996521 516.19873047 0.72697639]	[462.24578857 518.76824951 0.72280002]	[470.01367188 690.63342285 0.78913301]	[482.70980835 852.23687744 0.86532897]	[544.32037354 513.60333252 0.70471996]	[549.54425049 685.57714844 0.80705011]	[5.62245056e+02 8.52274475e+02 8.22743952e-01]	[472.55459595 244.20463562 0.84053016]	[498.25872803 241.72958374 0.87637401]	[457.06387329 236.58221436 0.78370774]	[518.70709229 236.423172 0.88906401]	[5.49524109e+02 9.01004272e+02 7.53812551e-01]	[5.70071533e+02 8.93377808e+02 7.64783680e-01]	[5.59704651e+02 8.65064636e+02 6.17575109e-01]	[4.93133118e+02 8.95852661e+02 7.63830602e-01]	[4.75081299e+02 8.93294250e+02 7.23882616e-01]	[4.82883423e+02 8.60011047e+02 7.10280299e-01]
[482.95678711 256.98452759 0.92473418]	[490.54342651 318.76074219 0.86988395]	[428.92062378 323.75192261 0.80152261]	[408.46438599 436.61663818 0.85080767]	[393.02490234 541.76708984 0.87531346]	[554.61578369 318.65206909 0.85490775]	[575.23486328 428.98071289 0.81146741]	[590.54333496 528.99267578 0.82306606]	[503.34197998 518.68737793 0.72956789]	[462.28152466 518.78302002 0.72110748]	[469.99951172 690.6217041 0.79125541]	[482.71273804 852.26184082 0.86239421]	[544.36346436 516.12939453 0.70533717]	[549.56793213 685.57623291 0.80476195]	[5.62237183e+02 8.52230530e+02 8.21661592e-01]	[475.12924194 241.65783691 0.85643911]	[500.68673706 239.19779968 0.89623284]	[457.1635437 236.55532837 0.80873865]	[518.77471924 236.4261322 0.89931762]	[5.49506287e+02 9.01004150e+02 7.56625712e-01]	[5.70051575e+02 8.93373901e+02 7.62573838e-01]	[5.59708557e+02 8.62541748e+02 6.09002829e-01]	[4.95623779e+02 8.95862915e+02 7.64249146e-01]	[4.75120087e+02 8.93299072e+02 7.22876132e-01]	[4.82880737e+02 8.62513306e+02 7.12017179e-01]
[485.37149048 256.94570923 0.92214394]	[493.08285522 318.73434448 0.87546355]	[428.99441528 323.71820068 0.80166066]	[413.50802612 436.68722534 0.86336839]	[395.57736206 541.7980957 0.8893407 ]	[554.68017578 318.62265015 0.85595554]	[577.78967285 428.94110107 0.82199013]	[590.57281494 528.99182129 0.82045263]	[503.37503052 516.17779541 0.71753794]	[462.30770874 518.73474121 0.70659328]	[470.02349854 688.18756104 0.78757852]	[482.73355103 852.2590332 0.86096138]	[544.37756348 513.58758545 0.69852072]	[552.0657959 685.54302979 0.79595649]	[5.62224426e+02 8.52187134e+02 8.15301001e-01]	[477.6151123 241.63348389 0.86420876]	[500.7350769 239.17147827 0.9051705 ]	[459.6126709 236.55070496 0.81730849]	[521.20715332 236.44197083 0.90985751]	[5.49511841e+02 9.00983154e+02 7.55732059e-01]	[5.70062744e+02 8.93359009e+02 7.62463093e-01]	[5.57261169e+02 8.60010925e+02 6.06205940e-01]	[4.95613739e+02 8.95845764e+02 7.70246863e-01]	[4.75107605e+02 8.93280151e+02 7.22879827e-01]	[4.8290979e+02 8.6251123e+02 7.0460552e-01]
[485.41876221 254.60049438 0.91791379]	[495.61645508 318.72564697 0.88496649]	[431.54205322 321.27182007 0.81297892]	[416.04953003 436.59353638 0.86204225]	[398.03100586 541.69482422 0.88659453]	[557.18670654 318.61779785 0.85896719]	[577.78869629 428.98501587 0.82245392]	[590.6484375 526.53265381 0.81626719]	[503.4100647 516.13452148 0.71000862]	[462.36328125 518.69647217 0.69727898]	[470.00363159 690.6741333 0.78262627]	[482.74755859 852.25634766 0.86824608]	[544.38165283 511.0513916 0.69665444]	[552.11120605 688.00585938 0.78759903]	[5.62241516e+02 8.52231934e+02 8.23613644e-01]	[477.66110229 241.63807678 0.87050945]	[500.76748657 239.15286255 0.90901452]	[459.67340088 236.57142639 0.81728882]	[521.23608398 236.45223999 0.91785365]	[5.49505859e+02 9.00992554e+02 7.59849191e-01]	[5.70049316e+02 8.93372437e+02 7.66376615e-01]	[5.59706848e+02 8.62533386e+02 6.15792990e-01]	[4.93123016e+02 8.93435486e+02 7.69835949e-01]	[4.75092529e+02 8.93272522e+02 7.24922240e-01]	[4.82934723e+02 8.62508545e+02 7.05429614e-01]
[487.91201782 254.60227966 0.90721679]	[495.69906616 318.72625732 0.89761192]	[434.046875 321.27572632 0.81839573]	[416.13873291 439.07055664 0.89206541]	[398.1031189 539.27374268 0.89284754]	[559.72186279 318.62057495 0.87119567]	[580.27026367 428.98294067 0.83717251]	[593.13903809 526.52880859 0.81572002]	[503.43405151 516.14941406 0.70985901]	[462.37619019 518.70928955 0.69631213]	[472.51608276 690.6427002 0.78443927]	[482.75878906 852.27130127 0.86661059]	[544.40039062 511.06832886 0.6950168 ]	[552.14178467 687.99316406 0.78259093]	[5.62242981e+02 8.52230835e+02 8.25682580e-01]	[477.72888184 241.65426636 0.87603122]	[500.82623291 239.14080811 0.91552079]	[459.7565918 236.60905457 0.81691748]	[521.2822876 236.42590332 0.91457593]	[5.49517944e+02 9.00996460e+02 7.58921206e-01]	[5.70061218e+02 8.93372620e+02 7.65138209e-01]	[5.59705383e+02 8.62526978e+02 6.15887105e-01]	[4.93104034e+02 8.93437561e+02 7.69653201e-01]	[4.75075134e+02 8.93271729e+02 7.21574545e-01]	[4.85366089e+02 8.62534485e+02 7.05932200e-01]
[487.91165161 254.60298157 0.90740144]	[495.69839478 318.72232056 0.89781666]	[434.0458374 321.27355957 0.81828403]	[416.13830566 439.06838989 0.89170945]	[398.10284424 539.27020264 0.89251697]	[559.72143555 318.61395264 0.87140495]	[580.26776123 428.97335815 0.8376019 ]	[593.12475586 526.52203369 0.81710076]	[503.42663574 516.1350708 0.70860678]	[462.36715698 518.70080566 0.69605613]	[472.52581787 690.65100098 0.78503513]	[482.75723267 852.27850342 0.86917943]	[544.39611816 511.04696655 0.69502997]	[552.10632324 685.57434082 0.78317821]	[5.62240417e+02 8.52220581e+02 8.25013638e-01]	[477.728302 241.65563965 0.87600052]	[500.82699585 239.14179993 0.91538203]	[459.75683594 236.61149597 0.81609344]	[521.28393555 236.42715454 0.91499776]	[5.49521240e+02 9.00999390e+02 7.60146201e-01]	[5.70060486e+02 8.93372986e+02 7.65412986e-01]	[5.59700073e+02 8.62515076e+02 6.15217149e-01]	[4.93100006e+02 8.93443787e+02 7.67097235e-01]	[4.75072144e+02 8.93278198e+02 7.21103847e-01]	[4.85366241e+02 8.62544800e+02 7.08347976e-01]
[487.96765137 256.95880127 0.90210521]	[498.18972778 318.74176025 0.91228271]	[434.10891724 321.2673645 0.82717371]	[418.55267334 439.0819397 0.9026072 ]	[398.25802612 541.77593994 0.92023921]	[559.81994629 318.63647461 0.88695943]	[580.32147217 426.38760376 0.85331571]	[593.1572876 526.53460693 0.81410468]	[503.45092773 516.1595459 0.70811707]	[462.38897705 518.72698975 0.69498944]	[470.03536987 690.68463135 0.78097665]	[482.77218628 852.28295898 0.87062162]	[544.41693115 511.0774231 0.69320077]	[554.62677002 688.03302002 0.78226334]	[5.62243591e+02 8.52267822e+02 8.30259919e-01]	[480.13659668 241.6698761 0.88288391]	[500.88174438 239.15792847 0.91216832]	[459.83102417 236.60804749 0.81338304]	[521.33184814 236.45388794 0.92632687]	[5.49528564e+02 9.01009766e+02 7.58517385e-01]	[5.70062927e+02 8.93375671e+02 7.67260730e-01]	[5.59704102e+02 8.65045349e+02 6.23502731e-01]	[4.93096954e+02 8.95859924e+02 7.65287459e-01]	[4.72597717e+02 8.93287048e+02 7.23111749e-01]	[4.85384460e+02 8.62563049e+02 7.13543177e-01]
[490.50286865 256.96621704 0.89361537]	[498.24041748 318.75744629 0.91787487]	[436.55297852 321.29098511 0.82683623]	[418.58340454 439.08499146 0.91216904]	[400.61553955 541.75933838 0.92566705]	[562.24743652 318.65594482 0.89540273]	[580.32147217 426.42037964 0.84651703]	[593.19372559 526.53607178 0.81282967]	[503.4932251 516.16003418 0.70627803]	[462.43127441 518.72930908 0.69180042]	[472.58474731 690.60797119 0.78183657]	[482.78549194 852.2791748 0.87026638]	[544.45855713 513.57269287 0.69554538]	[554.65942383 685.60205078 0.78434575]	[5.62246399e+02 8.52255371e+02 8.27063799e-01]	[480.197052 241.67953491 0.89140177]	[503.26599121 239.17276001 0.90997928]	[462.2069397 236.65736389 0.82673252]	[521.3729248 236.50892639 0.92488909]	[5.49540405e+02 9.01007812e+02 7.61998475e-01]	[5.70068726e+02 8.93375122e+02 7.68993497e-01]	[5.59727356e+02 8.62573853e+02 6.21410668e-01]	[4.93124359e+02 8.95860107e+02 7.61773467e-01]	[4.75090454e+02 8.93289734e+02 7.21366644e-01]	[4.85378510e+02 8.62560059e+02 7.17386425e-01]
[493.0737915 256.98483276 0.89200085]	[500.64883423 318.75930786 0.93078625]	[436.63827515 321.28512573 0.84230328]	[418.65252686 436.65142822 0.9093256 ]	[400.70309448 541.72436523 0.91955489]	[562.30157471 318.66329956 0.90385371]	[582.7432251 426.41812134 0.85241115]	[595.70837402 529.0043335 0.80893356]	[505.86730957 516.14483643 0.70125741]	[464.82720947 518.72027588 0.68960226]	[475.08047485 690.61090088 0.77595568]	[482.78179932 852.30511475 0.86641407]	[544.4822998 511.0614624 0.69212717]	[554.69152832 685.59552002 0.79132998]	[5.62241638e+02 8.52276978e+02 8.27994406e-01]	[480.26333618 241.67648315 0.89895695]	[503.35498047 239.20722961 0.90017378]	[462.27236938 236.64230347 0.83915848]	[523.77337646 236.54020691 0.93289471]	[5.49557678e+02 9.01021667e+02 7.61779368e-01]	[5.70080688e+02 8.93382202e+02 7.71283329e-01]	[5.59699707e+02 8.65060303e+02 6.25715017e-01]	[4.93129120e+02 8.95866394e+02 7.59642422e-01]	[4.75094360e+02 8.93301636e+02 7.17390656e-01]	[4.85375793e+02 8.65062378e+02 7.16013968e-01]
[495.5892334 256.96386719 0.89564401]	[500.67437744 318.765625 0.93421531]	[436.65795898 323.71942139 0.83929735]	[418.65914917 436.61849976 0.90690422]	[400.72225952 541.74969482 0.92201316]	[562.33605957 318.66604614 0.90547466]	[582.76068115 426.40267944 0.85980082]	[595.72851562 528.98284912 0.81122029]	[505.88803101 516.17242432 0.70371312]	[464.86804199 518.74212646 0.68786311]	[475.1149292 690.6239624 0.77953064]	[482.78207397 852.31420898 0.86697453]	[544.49084473 513.58581543 0.69213963]	[554.70977783 688.00775146 0.79381245]	[5.62240784e+02 8.52286499e+02 8.28115880e-01]	[480.31665039 241.66517639 0.89987528]	[503.39294434 239.20271301 0.8930614 ]	[462.31582642 236.65293884 0.85205615]	[523.81677246 236.59010315 0.93099844]	[5.49552551e+02 9.01020203e+02 7.63255894e-01]	[5.70078247e+02 8.93383850e+02 7.71733940e-01]	[5.59704224e+02 8.65070007e+02 6.27118945e-01]	[4.93133179e+02 8.95866089e+02 7.58181155e-01]	[4.75096741e+02 8.93302185e+02 7.15676904e-01]	[4.85373260e+02 8.65070557e+02 7.17192054e-01]
[495.62585449 256.96166992 0.90022588]	[500.7131958 318.77542114 0.94001597]	[436.6918335 321.30380249 0.8437711 ]	[418.6663208 436.6328125 0.91348636]	[400.7331543 541.72485352 0.91463673]	[562.36602783 318.67037964 0.90801752]	[582.82128906 426.38504028 0.87431449]	[595.6819458 528.99969482 0.8109867 ]	[505.8807373 516.1651001 0.70450592]	[464.87619019 518.72766113 0.68717265]	[475.11361694 690.652771 0.78111637]	[482.79141235 852.31561279 0.86808693]	[544.4730835 513.58135986 0.69390547]	[554.70092773 688.03955078 0.79333079]	[5.62238708e+02 8.52279297e+02 8.28016758e-01]	[480.34609985 241.66978455 0.8966527 ]	[503.41461182 239.20472717 0.88671225]	[462.34500122 236.64976501 0.85590094]	[523.84790039 236.58033752 0.93336785]	[5.49554199e+02 9.01023254e+02 7.62563348e-01]	[5.70079407e+02 8.93382812e+02 7.70591140e-01]	[5.59701233e+02 8.65051758e+02 6.25938058e-01]	[4.93132416e+02 8.95875610e+02 7.57716238e-01]	[4.75089935e+02 8.93308350e+02 7.14223802e-01]	[4.85382568e+02 8.65078308e+02 7.19501674e-01]
[495.67736816 256.9614563 0.90537006]	[500.72238159 318.76608276 0.94206113]	[436.69046021 323.73590088 0.84199971]	[418.67840576 436.60638428 0.90629411]	[400.71575928 541.7043457 0.91206604]	[562.38311768 318.64871216 0.90748042]	[582.83129883 426.38552856 0.87477285]	[595.73956299 529.00537109 0.81245035]	[505.90484619 516.19616699 0.70055103]	[464.90914917 518.75286865 0.68213147]	[475.15081787 690.65356445 0.78223336]	[482.78094482 852.31469727 0.86961257]	[544.48065186 513.62316895 0.69092035]	[557.1730957 688.0546875 0.79565811]	[5.62245117e+02 8.52293762e+02 8.29131305e-01]	[480.3694458 241.66403198 0.89369678]	[503.44845581 239.19749451 0.88089216]	[462.33547974 236.57731628 0.86871123]	[523.87872314 236.52540588 0.93824089]	[5.49553650e+02 9.01027222e+02 7.59851038e-01]	[5.70073975e+02 8.93387573e+02 7.67108560e-01]	[5.59706482e+02 8.65072510e+02 6.25689864e-01]	[4.93127716e+02 8.95875183e+02 7.63749957e-01]	[4.75089783e+02 8.93309448e+02 7.15808868e-01]	[4.85365906e+02 8.65075073e+02 7.22278237e-01]
[495.70294189 256.96426392 0.90721971]	[500.72912598 318.76147461 0.94501525]	[439.07904053 323.73287964 0.8470456 ]	[418.6913147 436.61157227 0.90666318]	[400.69824219 541.71032715 0.91733885]	[562.39465332 318.644104 0.9064585 ]	[582.82550049 426.3833313 0.87291563]	[598.21166992 528.96643066 0.81677681]	[505.91674805 516.19146729 0.69768822]	[464.94488525 518.74987793 0.67751914]	[475.16125488 688.16333008 0.7836386 ]	[482.78189087 852.28088379 0.86375439]	[544.47650146 513.62316895 0.69039786]	[557.20690918 688.02142334 0.80369836]	[5.62252686e+02 8.52330383e+02 8.27071965e-01]	[482.71121216 241.63639832 0.89807236]	[503.4831543 239.19799805 0.87113124]	[462.33578491 236.49673462 0.88569939]	[523.92205811 236.46051025 0.93372983]	[5.52072449e+02 9.01053833e+02 7.55395770e-01]	[5.70104797e+02 8.93405823e+02 7.63498485e-01]	[5.59697632e+02 8.65112122e+02 6.24660134e-01]	[4.95632812e+02 8.95879211e+02 7.64039814e-01]	[4.75126282e+02 8.93293091e+02 7.09830642e-01]	[4.85351349e+02 8.62566345e+02 7.09152579e-01]
[498.14276123 256.953125 0.91185349]	[500.75933838 318.7671814 0.94836485]	[439.10470581 323.73794556 0.85079175]	[418.68667603 436.62207031 0.90911275]	[400.66677856 541.70983887 0.9194088 ]	[562.42089844 318.6473999 0.9076485 ]	[582.83068848 426.36376953 0.87836903]	[598.24237061 526.51190186 0.82545352]	[505.92932129 516.17034912 0.69374067]	[464.95352173 518.73400879 0.67217618]	[477.60067749 688.15765381 0.7905913 ]	[482.77862549 852.27313232 0.86498564]	[544.4899292 513.5880127 0.68506891]	[557.21148682 688.03363037 0.80416757]	[5.62251953e+02 8.52326355e+02 8.27068150e-01]	[482.72683716 241.62713623 0.89793336]	[503.49987793 239.17378235 0.87086231]	[462.34780884 236.51130676 0.88669622]	[523.93493652 236.44607544 0.93167573]	[5.52071472e+02 9.01054260e+02 7.55078256e-01]	[5.70105286e+02 8.93406128e+02 7.62672842e-01]	[5.59697754e+02 8.65106934e+02 6.22957051e-01]	[4.95632538e+02 8.95879578e+02 7.63075411e-01]	[4.75125641e+02 8.93292969e+02 7.09834516e-01]	[4.82938721e+02 8.62551697e+02 7.09048390e-01]
[498.14355469 256.95233154 0.91167104]	[500.75726318 318.76455688 0.94900274]	[439.10501099 323.74398804 0.85014266]	[418.68530273 436.62826538 0.91073465]	[400.66390991 541.70965576 0.91974676]	[562.41290283 318.64093018 0.90927255]	[582.8302002 426.35992432 0.87874663]	[598.2434082 526.5145874 0.82500035]	[505.93743896 516.1661377 0.69291741]	[464.96148682 518.72741699 0.67078668]	[477.60821533 688.15539551 0.79126799]	[482.77938843 852.27618408 0.86455059]	[544.5 513.58465576 0.6837551 ]	[557.21929932 688.04205322 0.80365574]	[5.62252136e+02 8.52326294e+02 8.27455640e-01]	[482.72763062 241.62747192 0.89778745]	[503.49978638 239.17282104 0.87067634]	[462.35089111 236.51548767 0.88672912]	[523.93548584 236.44578552 0.93201977]	[5.52067932e+02 9.01054749e+02 7.55345643e-01]	[5.70103333e+02 8.93407043e+02 7.62907684e-01]	[5.59698730e+02 8.65105591e+02 6.23122811e-01]	[4.95636322e+02 8.95880371e+02 7.63069928e-01]	[4.75130646e+02 8.93293030e+02 7.09593117e-01]	[4.82938171e+02 8.62553406e+02 7.08732903e-01]
[498.16534424 256.94055176 0.9149608 ]	[500.78079224 318.76242065 0.94978744]	[439.11804199 323.73062134 0.85364008]	[418.68344116 436.63702393 0.90873206]	[400.66864014 539.32177734 0.91754228]	[562.43475342 318.64477539 0.91013592]	[582.83728027 426.36679077 0.87755835]	[598.27185059 528.99505615 0.82115912]	[505.95855713 516.18988037 0.69555545]	[467.40475464 518.74957275 0.67397052]	[477.62960815 688.1194458 0.79498339]	[482.78408813 852.26702881 0.8652398 ]	[544.5345459 513.6137085 0.68270582]	[557.24468994 688.06207275 0.80788344]	[5.62252136e+02 8.52313599e+02 8.28590333e-01]	[482.7421875 239.2088623 0.89748716]	[505.87902832 239.15914917 0.86721057]	[462.37097168 236.52526855 0.88479739]	[523.96575928 236.43101501 0.92636734]	[5.52061707e+02 9.01057678e+02 7.52379000e-01]	[5.70105652e+02 8.93404114e+02 7.58742869e-01]	[5.57266785e+02 8.65099121e+02 6.21392727e-01]	[4.95626984e+02 8.95877625e+02 7.62736380e-01]	[4.75116119e+02 8.93289429e+02 7.10756123e-01]	[4.85354462e+02 8.62565247e+02 7.10368514e-01]
[498.17333984 254.59051514 0.91627496]	[500.79595947 318.75689697 0.95242065]	[439.13052368 321.29977417 0.85815388]	[418.67907715 436.62362671 0.90718132]	[400.6583252 539.30853271 0.91552043]	[562.45117188 318.64352417 0.91101915]	[582.86083984 426.35214233 0.87878841]	[598.28479004 529.02770996 0.8198334 ]	[505.97677612 518.67559814 0.69647515]	[467.42288208 518.76428223 0.67715764]	[477.63961792 688.11791992 0.79205161]	[482.78979492 852.2645874 0.86610389]	[546.91546631 516.13726807 0.68262982]	[557.26226807 688.06451416 0.80874836]	[5.62251282e+02 8.52325256e+02 8.27769756e-01]	[482.7507019 239.19161987 0.8993752 ]	[505.88613892 239.13238525 0.87124819]	[462.39614868 236.55163574 0.87566304]	[523.97497559 236.42460632 0.92822683]	[5.52057800e+02 9.01062378e+02 7.50652790e-01]	[5.70103027e+02 8.93407654e+02 7.57729530e-01]	[5.57264526e+02 8.65109863e+02 6.21444702e-01]	[4.95630127e+02 8.95863464e+02 7.67794788e-01]	[4.75124268e+02 8.93275696e+02 7.15887010e-01]	[4.85358582e+02 8.62555481e+02 7.12900221e-01]
[498.19104004 254.55532837 0.91912395]	[500.82623291 318.75457764 0.95302629]	[439.15109253 321.29797363 0.85947829]	[418.67745972 436.64352417 0.91225189]	[398.28109741 539.28149414 0.90477288]	[564.82653809 318.6321106 0.91165715]	[582.89135742 426.40084839 0.87807155]	[598.309021 531.54553223 0.81756723]	[505.99465942 513.64044189 0.6900484 ]	[467.47451782 518.67602539 0.6667527 ]	[477.67294312 688.1350708 0.79258162]	[482.79129028 852.26428223 0.86477345]	[546.91906738 511.06011963 0.68470019]	[559.68841553 688.08618164 0.81216735]	[5.62252319e+02 8.52324707e+02 8.27880323e-01]	[482.77032471 239.14428711 0.90534306]	[505.92443848 239.07756042 0.87683845]	[462.45574951 236.49804688 0.85417932]	[524.01721191 234.06227112 0.92379057]	[5.52054688e+02 9.01060913e+02 7.53754914e-01]	[5.70097961e+02 8.93409668e+02 7.59567499e-01]	[5.57266052e+02 8.65106384e+02 6.22499824e-01]	[4.95632263e+02 8.95865540e+02 7.66596019e-01]	[4.75125732e+02 8.93278870e+02 7.13837385e-01]	[4.85360565e+02 8.62557556e+02 7.09652960e-01]
[498.19665527 254.54196167 0.91806436]	[500.83660889 318.74905396 0.95508456]	[439.16290283 321.28344727 0.86371106]	[418.67416382 436.63171387 0.90922141]	[398.26760864 539.28833008 0.90298486]	[564.83312988 318.63470459 0.91023231]	[582.89440918 426.40582275 0.87834615]	[598.31048584 531.54797363 0.81797487]	[505.98913574 516.14404297 0.6916703 ]	[467.44967651 518.69555664 0.67060465]	[477.65829468 688.14422607 0.79039305]	[482.80181885 852.2677002 0.86532217]	[546.92333984 513.57458496 0.68392003]	[559.69329834 688.08190918 0.81358612]	[5.62245300e+02 8.52310730e+02 8.29091311e-01]	[482.78240967 239.1262207 0.9069407 ]	[505.94064331 239.06643677 0.8753773 ]	[464.82470703 236.49327087 0.85031652]	[526.3973999 234.07348633 0.92120928]	[5.52061707e+02 9.01058899e+02 7.53949881e-01]	[5.70101562e+02 8.93403870e+02 7.61035442e-01]	[5.57252563e+02 8.65084534e+02 6.20941818e-01]	[4.95636993e+02 8.95859192e+02 7.66212344e-01]	[4.75130188e+02 8.93273376e+02 7.14704394e-01]	[4.85377655e+02 8.62568787e+02 7.14831173e-01]
[498.20565796 254.53660583 0.91922474]	[500.84069824 318.75210571 0.95437247]	[439.16381836 321.28604126 0.86272705]	[418.67614746 436.62814331 0.90868407]	[398.26919556 539.26312256 0.89807737]	[564.83752441 318.64212036 0.91019028]	[582.89666748 426.41375732 0.87543494]	[598.3137207 531.54785156 0.81796592]	[505.9914856 516.16442871 0.69240063]	[467.44696045 518.71142578 0.67341363]	[477.66378784 688.12817383 0.79145998]	[482.8008728 852.26477051 0.86565024]	[546.93328857 513.60223389 0.68381429]	[559.68334961 688.09759521 0.80878133]	[5.62245361e+02 8.52311279e+02 8.28751326e-01]	[482.78842163 239.11431885 0.91015095]	[505.95394897 239.05673218 0.87534881]	[462.46533203 236.47271729 0.85913426]	[526.40948486 234.06700134 0.92038161]	[5.52062134e+02 9.01060547e+02 7.53497422e-01]	[5.70100952e+02 8.93405273e+02 7.60605097e-01]	[5.57253052e+02 8.65087830e+02 6.20669067e-01]	[4.95637787e+02 8.95859314e+02 7.65786588e-01]	[4.75130890e+02 8.93273132e+02 7.14380801e-01]	[4.85375092e+02 8.62566040e+02 7.14420199e-01]
[498.20358276 254.53276062 0.91557372]	[500.81954956 321.15338135 0.94872999]	[439.16027832 323.76782227 0.85393804]	[418.68161011 436.62319946 0.91123623]	[398.27755737 539.26678467 0.89888394]	[562.45574951 318.66958618 0.90776968]	[582.89471436 428.95913696 0.877514 ]	[598.29492188 531.58618164 0.81530857]	[505.98034668 516.1807251 0.69224775]	[467.43475342 518.7321167 0.67477667]	[477.71847534 688.18585205 0.80111033]	[482.79397583 852.29467773 0.86937171]	[544.55615234 513.6083374 0.67845225]	[557.27069092 688.13134766 0.80401272]	[5.62260315e+02 8.52360107e+02 8.33863914e-01]	[482.78012085 239.10145569 0.90976852]	[505.95068359 239.05575562 0.87087029]	[462.45675659 236.45690918 0.86986685]	[526.40509033 236.43980408 0.92648089]	[5.49566650e+02 9.03538452e+02 7.48448014e-01]	[5.70097107e+02 8.93416809e+02 7.53130078e-01]	[5.59702454e+02 8.67577148e+02 6.29980624e-01]	[4.95619141e+02 8.95859314e+02 7.60951340e-01]	[4.75097656e+02 8.93282776e+02 7.12285101e-01]	[4.85374786e+02 8.65059082e+02 7.15684831e-01]
[498.21691895 254.52114868 0.91440028]	[500.82046509 321.14938354 0.94884861]	[439.15884399 323.75534058 0.85548031]	[418.67358398 436.63821411 0.91362643]	[398.2651062 539.2532959 0.8968327]	[562.46295166 318.66522217 0.90817869]	[582.89245605 428.97460938 0.87661546]	[598.29229736 531.5760498 0.81451958]	[505.9765625 516.16583252 0.69390219]	[467.43469238 518.71636963 0.6751982 ]	[477.71963501 690.60546875 0.79784703]	[482.80749512 852.24102783 0.87678105]	[544.55505371 513.59606934 0.68093836]	[557.24902344 688.13146973 0.80378729]	[5.62258484e+02 8.52359192e+02 8.36516678e-01]	[482.78939819 239.08824158 0.91001827]	[505.95614624 236.68867493 0.87205714]	[462.45678711 236.4473114 0.87599581]	[526.40313721 236.43333435 0.92608809]	[5.49558228e+02 9.03539673e+02 7.50906467e-01]	[5.70082947e+02 8.93415161e+02 7.56057143e-01]	[5.59717285e+02 8.65142090e+02 6.33937836e-01]	[4.93108429e+02 8.93432922e+02 7.66771972e-01]	[4.72603577e+02 8.93246216e+02 7.16861904e-01]	[4.85397583e+02 8.62510498e+02 7.15095758e-01]
[498.22607422 254.50834656 0.91455215]	[500.82672119 321.1456604 0.94974315]	[439.16113281 323.73742676 0.85806525]	[418.66668701 436.64971924 0.91552544]	[398.26287842 539.2557373 0.89796239]	[562.46575928 318.6661377 0.90852845]	[582.89324951 428.98016357 0.87697464]	[598.28552246 531.56304932 0.8153277 ]	[505.97702026 516.1673584 0.69472182]	[467.44226074 518.7119751 0.67526776]	[477.73065186 690.59399414 0.7992698 ]	[482.81030273 852.24847412 0.87629199]	[544.55310059 513.60406494 0.68282676]	[557.2322998 688.11236572 0.8004595 ]	[5.62259338e+02 8.52356201e+02 8.36025536e-01]	[482.79528809 239.07775879 0.91174239]	[505.95724487 236.67756653 0.87428653]	[462.45663452 236.4473877 0.88355786]	[526.40185547 236.42590332 0.92750865]	[5.49563293e+02 9.03537720e+02 7.49754608e-01]	[5.70084961e+02 8.93412170e+02 7.56045759e-01]	[5.59719482e+02 8.65138672e+02 6.34580314e-01]	[4.93108551e+02 8.93425659e+02 7.67034590e-01]	[4.75073029e+02 8.93245972e+02 7.19523609e-01]	[4.85395996e+02 8.62525330e+02 7.18525589e-01]
[498.21530151 254.49957275 0.91318774]	[500.82025146 318.77264404 0.95056677]	[439.15753174 323.73300171 0.85745662]	[418.6633606 436.64956665 0.9155885 ]	[398.25683594 539.26422119 0.89877093]	[562.46014404 318.65362549 0.91017193]	[582.86956787 428.92755127 0.87825459]	[598.27557373 529.04406738 0.81816632]	[505.96377563 516.16552734 0.69557887]	[467.42752075 518.71520996 0.67583007]	[480.1137085 690.62908936 0.80084234]	[482.80334473 852.24761963 0.87708038]	[544.543396 513.59643555 0.68077558]	[557.22259521 688.16693115 0.79806691]	[5.62252625e+02 8.52366211e+02 8.33521664e-01]	[482.7911377 239.0657959 0.91392004]	[505.95321655 236.66928101 0.87557817]	[462.45065308 236.43922424 0.88335103]	[526.40460205 236.43614197 0.92733639]	[5.49561340e+02 9.01064758e+02 7.51635075e-01]	[5.70079041e+02 8.93409973e+02 7.58707225e-01]	[5.59704651e+02 8.67575989e+02 6.36315227e-01]	[4.93108429e+02 8.93427917e+02 7.68782914e-01]	[4.75077759e+02 8.93249512e+02 7.20688343e-01]	[4.85388062e+02 8.62514404e+02 7.15350807e-01]
[498.20480347 254.48803711 0.91227019]	[500.81237793 318.76470947 0.95077586]	[439.15426636 323.72363281 0.85815996]	[418.66674805 436.64047241 0.91360295]	[398.23797607 539.25604248 0.89581734]	[562.45733643 318.64578247 0.91023576]	[582.86962891 428.92358398 0.87809759]	[598.26098633 528.99475098 0.8222062 ]	[505.95245361 516.18878174 0.69773352]	[467.40658569 518.73175049 0.67881894]	[480.1227417 690.64001465 0.80012357]	[482.79959106 852.2512207 0.87491095]	[544.53881836 513.62719727 0.6819576 ]	[557.22766113 688.15917969 0.80035961]	[5.62233582e+02 8.52315430e+02 8.35325658e-01]	[482.78259277 239.05381775 0.91562748]	[505.94537354 236.65989685 0.87960887]	[462.44525146 236.44088745 0.88286817]	[526.39990234 236.43504333 0.92801893]	[5.49551270e+02 9.01053467e+02 7.53902555e-01]	[5.70070435e+02 8.93398315e+02 7.60735810e-01]	[5.57247559e+02 8.65081787e+02 6.26202583e-01]	[4.93127960e+02 8.93439209e+02 7.64864922e-01]	[4.75095032e+02 8.93261780e+02 7.19862342e-01]	[4.85380188e+02 8.62516052e+02 7.11395621e-01]
[498.18887329 254.49220276 0.91145575]	[500.80123901 318.7628479 0.95130014]	[439.14212036 321.30511475 0.85711509]	[418.65298462 436.63110352 0.91212404]	[398.21054077 539.22119141 0.89054006]	[562.45928955 318.64083862 0.91239059]	[582.87133789 428.94689941 0.87715685]	[598.25848389 528.98248291 0.82404649]	[505.94644165 516.16937256 0.69947422]	[467.39569092 518.72271729 0.67933041]	[480.1477356 688.17163086 0.80616653]	[482.80459595 852.24383545 0.88081592]	[544.53436279 513.60223389 0.68454903]	[557.21453857 688.16064453 0.79965901]	[5.62241760e+02 8.52338318e+02 8.35869431e-01]	[482.77481079 239.05996704 0.91485238]	[505.92562866 236.66815186 0.87906903]	[462.44128418 236.44651794 0.87939298]	[524.019104 236.4390564 0.93222523]	[5.49549561e+02 9.01059875e+02 7.53410518e-01]	[5.70062500e+02 8.93402222e+02 7.60500610e-01]	[5.59704285e+02 8.65101135e+02 6.26191139e-01]	[4.95600311e+02 8.95854126e+02 7.62560308e-01]	[4.75104736e+02 8.93269348e+02 7.21723437e-01]	[4.85375580e+02 8.62504944e+02 7.19195664e-01]
[498.16543579 254.48362732 0.9065001 ]	[500.79693604 318.76263428 0.95086831]	[439.13247681 321.29226685 0.86010253]	[418.6355896 439.07678223 0.92610526]	[398.19003296 539.18829346 0.88512152]	[562.45617676 318.64154053 0.91698951]	[582.87225342 428.96343994 0.87607765]	[598.22113037 528.99206543 0.81940097]	[505.93280029 516.15197754 0.6974144 ]	[464.95825195 518.69647217 0.67609936]	[480.15795898 688.17144775 0.81200147]	[482.80169678 852.24407959 0.88298392]	[544.52746582 513.58605957 0.68367881]	[557.19927979 690.59710693 0.78891259]	[5.62239929e+02 8.52375244e+02 8.30959618e-01]	[482.76074219 239.05194092 0.91150218]	[505.89373779 236.66282654 0.88148212]	[462.42086792 236.43463135 0.88040304]	[523.98852539 236.42617798 0.93378359]	[5.49544495e+02 9.01066101e+02 7.54700065e-01]	[5.70056396e+02 8.93410461e+02 7.61139095e-01]	[5.59707092e+02 8.67576294e+02 6.29105687e-01]	[4.95607758e+02 8.95841980e+02 7.63068736e-01]	[4.75114227e+02 8.93260681e+02 7.21779883e-01]	[4.85366211e+02 8.62510437e+02 7.23285615e-01]
[498.14483643 254.54133606 0.91059375]	[500.77008057 318.76153564 0.94733816]	[439.10668945 321.30166626 0.85455728]	[418.62014771 436.69750977 0.9180882 ]	[398.15185547 536.70239258 0.88022542]	[562.44207764 318.64093018 0.91531134]	[582.84539795 428.92285156 0.86782658]	[595.75585938 529.02905273 0.81242949]	[505.91943359 516.16082764 0.6991756 ]	[464.93362427 518.71466064 0.67968655]	[480.1758728 688.16174316 0.81974477]	[482.80056763 852.24060059 0.88525516]	[544.52258301 513.59814453 0.68121594]	[554.61999512 688.10046387 0.80161881]	[5.62232605e+02 8.52335449e+02 8.39434803e-01]	[482.73272705 239.10333252 0.90570402]	[505.87887573 239.06747437 0.87717456]	[462.36169434 236.43807983 0.88165307]	[523.97216797 236.41946411 0.92607123]	[5.49535095e+02 9.01060974e+02 7.54280686e-01]	[5.70046570e+02 8.93400818e+02 7.61852026e-01]	[5.59713562e+02 8.65091736e+02 6.30269647e-01]	[4.93129639e+02 8.93429382e+02 7.66612589e-01]	[4.75108032e+02 8.93251038e+02 7.23431110e-01]	[4.85369415e+02 8.62501770e+02 7.27390409e-01]
[498.11364746 254.55833435 0.90754068]	[500.737854 318.75384521 0.94590163]	[439.07901001 321.29272461 0.8540079 ]	[418.59075928 436.67156982 0.91091841]	[398.10653687 536.69927979 0.87893683]	[562.42474365 318.63989258 0.91745383]	[582.83074951 428.96386719 0.86580545]	[595.72845459 531.54351807 0.80663663]	[505.90826416 513.64611816 0.69797516]	[464.91567993 516.20410156 0.67740262]	[480.18774414 688.10418701 0.82742673]	[482.81399536 852.28100586 0.87719452]	[544.52209473 511.07907104 0.68284768]	[552.09338379 688.08996582 0.80509239]	[5.62231140e+02 8.52314331e+02 8.39254081e-01]	[482.71047974 239.1105957 0.90508473]	[503.50561523 239.0930481 0.87735373]	[462.33428955 236.45289612 0.88630277]	[523.95294189 236.47244263 0.9278267 ]	[5.49547302e+02 9.01047424e+02 7.56320238e-01]	[5.70056152e+02 8.93389954e+02 7.64827013e-01]	[5.59706177e+02 8.65075684e+02 6.26365781e-01]	[4.95605804e+02 8.95848816e+02 7.63985455e-01]	[4.75118011e+02 8.93277222e+02 7.21242249e-01]	[4.85384155e+02 8.62574768e+02 7.23621905e-01]
[495.67062378 254.60185242 0.90836668]	[500.70639038 318.74478149 0.94316661]	[436.69082642 321.26391602 0.85362768]	[418.54135132 436.68450928 0.90110451]	[398.04882812 539.19195557 0.88090271]	[562.38018799 318.64614868 0.91813654]	[582.77624512 428.92211914 0.85555667]	[595.73236084 529.01501465 0.81186217]	[505.89764404 516.16546631 0.70050758]	[464.8963623 518.70050049 0.68314153]	[480.18847656 688.10253906 0.83168888]	[482.81524658 852.31756592 0.87336606]	[544.52600098 513.61706543 0.6844154 ]	[549.51153564 688.01702881 0.81833529]	[5.62223145e+02 8.52310547e+02 8.39736521e-01]	[480.35125732 239.15092468 0.90232986]	[503.48678589 239.12541199 0.88083547]	[462.30895996 236.45669556 0.87240559]	[523.94396973 236.47451782 0.92394519]	[5.49506836e+02 9.01028503e+02 7.60440588e-01]	[5.70033569e+02 8.93378662e+02 7.65171826e-01]	[5.59739563e+02 8.65096130e+02 6.28010035e-01]	[4.95625702e+02 8.95853271e+02 7.60380268e-01]	[4.75134613e+02 8.93286987e+02 7.19943941e-01]	[4.85392120e+02 8.65085938e+02 7.23483205e-01]
[495.67947388 254.60575867 0.90943903]	[500.706604 318.74514771 0.94323498]	[436.6918335 321.26345825 0.85403389]	[418.54220581 436.68533325 0.9009164 ]	[398.04898071 539.19421387 0.88170755]	[562.38043213 318.64752197 0.9169333 ]	[582.77960205 428.92633057 0.8554408 ]	[595.73345947 529.0135498 0.81206816]	[505.89709473 516.16827393 0.70118159]	[464.8963623 518.70330811 0.6838696 ]	[480.18917847 688.12579346 0.82829118]	[482.81323242 852.34411621 0.86972934]	[544.5244751 513.61932373 0.68551254]	[549.51489258 688.01611328 0.81815475]	[5.62224548e+02 8.52302795e+02 8.40847373e-01]	[480.35290527 239.15722656 0.90210009]	[503.49130249 239.12887573 0.88004255]	[462.3024292 236.45797729 0.87418896]	[523.94488525 236.4763031 0.92352057]	[5.49512573e+02 9.01029907e+02 7.59919047e-01]	[5.70036072e+02 8.93378540e+02 7.64714479e-01]	[5.59736572e+02 8.65081238e+02 6.27919197e-01]	[4.95628784e+02 8.95856506e+02 7.58208752e-01]	[4.75138733e+02 8.93296204e+02 7.19354510e-01]	[4.85391357e+02 8.65120728e+02 7.26049781e-01]
[495.61462402 254.60240173 0.90287763]	[500.67919922 318.73974609 0.93948072]	[436.66384888 321.25396729 0.85346627]	[416.14434814 436.58300781 0.8729009 ]	[395.6321106 539.21398926 0.87812436]	[562.35125732 318.64691162 0.91400778]	[582.73553467 428.95126343 0.84252489]	[595.67364502 529.06958008 0.80821937]	[505.87243652 518.69952393 0.71243113]	[464.84197998 518.78265381 0.69543207]	[480.16357422 688.17608643 0.82232273]	[482.80709839 852.3215332 0.87191498]	[544.50836182 516.18640137 0.69687533]	[547.03009033 688.20001221 0.83366239]	[5.59847046e+02 8.52264771e+02 8.44182789e-01]	[480.32290649 239.15356445 0.90508205]	[503.44381714 239.13630676 0.88910162]	[462.29244995 236.5014801 0.87305909]	[523.89093018 236.48510742 0.92412186]	[5.47024292e+02 9.01017761e+02 7.64807463e-01]	[5.67570679e+02 8.93367249e+02 7.64622808e-01]	[5.59737488e+02 8.62574280e+02 6.24369621e-01]	[4.95639465e+02 8.95849060e+02 7.59947062e-01]	[4.75148865e+02 8.93291931e+02 7.23109066e-01]	[4.85376953e+02 8.65086609e+02 7.23579943e-01]
[493.10397339 256.94155884 0.89754021]	[500.65194702 318.75701904 0.92940152]	[436.63104248 321.2673645 0.84662318]	[416.06729126 436.5836792 0.86666656]	[395.56451416 539.23376465 0.86908859]	[562.31939697 318.66809082 0.90436757]	[582.7364502 434.04098511 0.85438269]	[593.16430664 531.55407715 0.80878639]	[503.5015564 518.72875977 0.71496093]	[462.43667603 521.23986816 0.69865042]	[480.14489746 690.62719727 0.8257606 ]	[482.80670166 852.34136963 0.86996061]	[544.49176025 518.68774414 0.69935524]	[546.99237061 690.6885376 0.83579743]	[5.62205261e+02 8.52295776e+02 8.43878388e-01]	[480.29199219 239.18608093 0.90461206]	[503.38922119 239.1647644 0.89589542]	[462.27731323 236.60968018 0.87163204]	[523.81646729 236.56190491 0.92451119]	[5.47031494e+02 9.01009949e+02 7.58897364e-01]	[5.67570740e+02 8.93363403e+02 7.61408389e-01]	[5.59747559e+02 8.65083923e+02 6.32283270e-01]	[4.95640533e+02 8.95850830e+02 7.63870597e-01]	[4.75152374e+02 8.93300049e+02 7.31333196e-01]	[4.85374603e+02 8.65112915e+02 7.27877080e-01]
[490.52868652 256.96212769 0.89232904]	[498.23693848 318.75979614 0.91699457]	[436.55975342 321.23016357 0.83652961]	[410.98001099 436.63183594 0.85613406]	[392.99475098 539.20251465 0.84598404]	[562.24450684 318.69213867 0.88561177]	[580.27307129 436.55667114 0.85313988]	[590.57342529 531.58709717 0.81769168]	[503.4335022 518.77893066 0.73729396]	[462.35128784 521.28997803 0.72666091]	[480.10952759 688.12384033 0.83214986]	[482.80651855 852.2855835 0.87289894]	[544.45361328 518.7432251 0.72550201]	[544.53167725 688.08453369 0.86278135]	[5.59823242e+02 8.52178467e+02 8.43137026e-01]	[480.21923828 241.68229675 0.89683634]	[503.27331543 239.18493652 0.90715027]	[462.23135376 236.67626953 0.83230418]	[521.38330078 236.51463318 0.93545949]	[5.49500793e+02 9.01021240e+02 7.57098556e-01]	[5.70021301e+02 8.93350098e+02 7.58165538e-01]	[5.59742432e+02 8.59992554e+02 6.19698167e-01]	[4.95663544e+02 8.95855957e+02 7.60880291e-01]	[4.75166046e+02 8.93290222e+02 7.31984854e-01]	[4.85352936e+02 8.62567566e+02 7.28363872e-01]
[487.97305298 256.97348022 0.90250236]	[498.14804077 318.77108765 0.89725214]	[434.09408569 321.24487305 0.82876474]	[408.40362549 434.08636475 0.84242409]	[387.93743896 536.68890381 0.82805467]	[559.78369141 318.7053833 0.87084085]	[580.2210083 436.54873657 0.84537613]	[588.10760498 534.09216309 0.82084262]	[503.39291382 518.75714111 0.73516405]	[462.31668091 521.25939941 0.72873783]	[477.73162842 688.16027832 0.82820892]	[482.82125854 852.28857422 0.87272841]	[544.41119385 518.7232666 0.72093213]	[544.46813965 690.60961914 0.8691203 ]	[5.59827271e+02 8.49748108e+02 8.46197844e-01]	[480.15756226 241.67185974 0.88595283]	[500.89370728 239.20437622 0.90012228]	[459.83795166 236.57952881 0.82214928]	[521.34692383 236.49497986 0.93077987]	[5.49504333e+02 9.01039551e+02 7.57945776e-01]	[5.70028748e+02 8.93352905e+02 7.56115675e-01]	[5.59738831e+02 8.57431580e+02 6.22125804e-01]	[4.95669952e+02 8.95880066e+02 7.56927133e-01]	[4.75164093e+02 8.93303101e+02 7.33185828e-01]	[4.85378815e+02 8.62575562e+02 7.30282903e-01]
[487.91183472 256.98580933 0.90880287]	[495.66137695 321.16635132 0.87973565]	[434.01571655 321.29608154 0.81195468]	[405.82580566 434.1078186 0.85766083]	[382.86767578 534.15606689 0.83691949]	[557.26495361 318.7237854 0.85941744]	[577.76605225 436.60751343 0.84956998]	[588.074646 536.66137695 0.83923954]	[503.33258057 518.75201416 0.74180526]	[462.27560425 521.25024414 0.73543966]	[477.68765259 688.15979004 0.82481945]	[482.796875 852.30010986 0.8751204 ]	[544.35754395 518.69512939 0.72540534]	[544.38189697 690.67926025 0.87222368]	[5.59806824e+02 8.49764526e+02 8.43352318e-01]	[477.73995972 241.70022583 0.87356353]	[500.84326172 241.63960266 0.89598739]	[459.75 236.56359863 0.84738392]	[521.30065918 236.48973083 0.93569696]	[5.49491394e+02 9.01052856e+02 7.57543981e-01]	[5.67576904e+02 8.93361755e+02 7.55497932e-01]	[5.59736206e+02 8.57445129e+02 6.15569055e-01]	[4.95654297e+02 8.95876526e+02 7.59985268e-01]	[4.75146088e+02 8.93309692e+02 7.35901833e-01]	[4.85360229e+02 8.65049072e+02 7.33720541e-01]
[485.44772339 257.01855469 0.91744244]	[493.13708496 321.18981934 0.8646583 ]	[431.48257446 323.7543335 0.80388367]	[400.88623047 436.56082153 0.88626105]	[382.75985718 536.71325684 0.85739148]	[557.19598389 318.74359131 0.85327649]	[575.21362305 439.06796265 0.8572771 ]	[588.04101562 536.6451416 0.84042412]	[503.28048706 518.71685791 0.73762614]	[462.22570801 521.2253418 0.73505223]	[477.63983154 688.13092041 0.82949698]	[482.78741455 852.31170654 0.87531894]	[544.31195068 516.19903564 0.72007674]	[544.30853271 690.59899902 0.88610977]	[5.59807312e+02 8.49742310e+02 8.46119940e-01]	[477.70028687 244.18797302 0.86842579]	[500.79135132 241.71453857 0.88830376]	[459.66201782 236.58836365 0.8369205 ]	[521.25860596 236.51208496 0.92938066]	[5.49494568e+02 9.01059082e+02 7.60967433e-01]	[5.70018738e+02 8.93359009e+02 7.55245805e-01]	[5.59746216e+02 8.57397278e+02 6.21574938e-01]	[4.95616455e+02 8.95888000e+02 7.62563527e-01]	[4.75107391e+02 8.93321045e+02 7.38597751e-01]	[4.85367126e+02 8.65077271e+02 7.34067380e-01]
[485.42169189 257.06445312 0.91472954]	[493.05441284 321.20791626 0.85588825]	[428.95370483 323.79022217 0.7970984 ]	[400.81732178 434.11044312 0.8860631 ]	[380.2494812 539.21612549 0.88960385]	[554.67657471 318.75140381 0.84569967]	[570.11193848 436.59518433 0.83509469]	[587.98474121 536.63903809 0.84467137]	[503.23071289 518.68218994 0.73099208]	[459.84841919 518.76800537 0.73000586]	[477.60809326 688.17944336 0.8132391 ]	[482.80032349 852.29644775 0.88028485]	[541.93249512 516.15704346 0.71630174]	[541.94622803 690.62121582 0.88371563]	[5.59824158e+02 8.49748169e+02 8.45046520e-01]	[477.68261719 244.2522583 0.86552858]	[500.7578125 244.2366333 0.88664335]	[459.62896729 236.60057068 0.83385438]	[521.21392822 236.53050232 0.91619897]	[5.49526489e+02 9.03548096e+02 7.58652866e-01]	[5.70036011e+02 8.93367371e+02 7.50584900e-01]	[5.59765259e+02 8.57387268e+02 6.15962863e-01]	[4.95632568e+02 8.95899475e+02 7.70106077e-01]	[4.75122284e+02 8.93321106e+02 7.47556984e-01]	[4.85364929e+02 8.65056030e+02 7.37436593e-01]
[485.37313843 257.10449219 0.91549337]	[490.52474976 321.19940186 0.85750955]	[426.45004272 323.76559448 0.79938561]	[400.71368408 436.57553101 0.90010983]	[380.15216064 536.69598389 0.87601691]	[552.14324951 318.75170898 0.84268522]	[570.01550293 434.04431152 0.8313688 ]	[585.56762695 534.15924072 0.85023063]	[500.85510254 518.69116211 0.73079461]	[459.79260254 518.77667236 0.73353994]	[475.14901733 690.67938232 0.79755855]	[482.79925537 852.31781006 0.87831157]	[541.89086914 516.17492676 0.71557742]	[541.91741943 690.65966797 0.88135731]	[5.59829529e+02 8.49761719e+02 8.46699834e-01]	[477.65319824 246.75424194 0.85896242]	[500.72149658 246.75248718 0.88357288]	[459.60275269 236.60643005 0.81914651]	[518.7991333 236.539505 0.89897501]	[5.49530334e+02 9.03550049e+02 7.58601844e-01]	[5.70035400e+02 8.93370911e+02 7.51146674e-01]	[5.59775085e+02 8.57412537e+02 6.19773924e-01]	[4.95626953e+02 8.95901245e+02 7.71298826e-01]	[4.75123932e+02 8.93324890e+02 7.47219324e-01]	[4.85377319e+02 8.65078064e+02 7.35289931e-01]
[482.92446899 257.13739014 0.92382795]	[487.98452759 321.19680786 0.86357909]	[426.37307739 323.77963257 0.8045311 ]	[400.63870239 436.62008667 0.90830451]	[377.62954712 536.63909912 0.87711108]	[552.09100342 318.74707031 0.84581399]	[567.51922607 431.55316162 0.84385294]	[585.52508545 534.08825684 0.85187083]	[500.82382202 516.18566895 0.72553867]	[459.76776123 518.72790527 0.7291885 ]	[475.10476685 690.64825439 0.79618347]	[482.80322266 852.32318115 0.8769846 ]	[541.86914062 513.64727783 0.70900875]	[541.87908936 688.19061279 0.88868314]	[5.59832458e+02 8.49760071e+02 8.46174836e-01]	[475.14556885 246.77960205 0.84417355]	[500.65402222 246.79844666 0.88179886]	[457.13604736 236.59170532 0.81709546]	[518.69793701 236.52958679 0.88141555]	[5.49529114e+02 9.03558838e+02 7.55919933e-01]	[5.70045166e+02 8.93376099e+02 7.46847570e-01]	[5.59772949e+02 8.57419617e+02 6.14342630e-01]	[4.95622650e+02 8.95913147e+02 7.70730317e-01]	[4.75105408e+02 8.93331543e+02 7.46032834e-01]	[4.85385742e+02 8.65088074e+02 7.35011995e-01]
[482.84048462 257.16882324 0.93384635]	[485.46185303 321.20184326 0.87740839]	[423.86752319 323.79714966 0.81521869]	[398.24984741 436.66400146 0.91301292]	[377.50695801 536.69580078 0.86962646]	[549.5189209 318.7303772 0.85525656]	[567.49511719 431.50808716 0.84092766]	[585.47479248 531.55975342 0.85880131]	[500.79922485 516.19293213 0.72928637]	[459.75408936 518.72851562 0.73337495]	[475.09170532 690.69781494 0.79450309]	[482.81097412 852.34893799 0.8736943 ]	[541.8526001 516.13348389 0.70824289]	[541.86505127 688.18835449 0.89315516]	[5.59833984e+02 8.49754822e+02 8.46253455e-01]	[472.57138062 246.82652283 0.83659863]	[498.21969604 246.83935547 0.87302518]	[454.63946533 236.66241455 0.77333117]	[518.6383667 236.56578064 0.86280507]	[5.49540161e+02 9.03554382e+02 7.57026970e-01]	[5.70060059e+02 8.93374512e+02 7.48996496e-01]	[5.59769226e+02 8.57417969e+02 6.13276243e-01]	[4.95631195e+02 8.95928650e+02 7.71815956e-01]	[4.75119659e+02 8.93348206e+02 7.49485135e-01]	[4.85394440e+02 8.65124695e+02 7.35297203e-01]
[482.79507446 257.18475342 0.93458092]	[485.39089966 321.2053833 0.88979447]	[423.76919556 323.78268433 0.83259851]	[398.14328003 439.1116333 0.92610478]	[375.02774048 539.21240234 0.86712843]	[547.03820801 318.72613525 0.86576223]	[565.06970215 428.96960449 0.84857589]	[585.4442749 529.0682373 0.86162752]	[500.77902222 516.14111328 0.725501 ]	[459.74243164 518.68292236 0.72835147]	[472.5793457 690.70153809 0.7915895 ]	[482.81945801 852.33465576 0.87692773]	[541.83508301 513.6003418 0.71062374]	[541.86151123 688.144104 0.90296012]	[5.59831909e+02 8.49678711e+02 8.42242241e-01]	[472.51184082 249.32514954 0.83942413]	[498.14093018 249.33477783 0.86818826]	[454.60046387 239.12046814 0.80054671]	[513.6461792 236.64524841 0.85283321]	[5.49518372e+02 9.03563171e+02 7.54214883e-01]	[5.70045898e+02 8.93375061e+02 7.41939783e-01]	[5.59771912e+02 8.54887329e+02 6.24942899e-01]	[4.95621216e+02 8.95915894e+02 7.68535256e-01]	[4.75112610e+02 8.93336060e+02 7.49582887e-01]	[4.85414368e+02 8.65089172e+02 7.37735569e-01]
[482.76333618 257.18212891 0.93672621]	[482.94091797 318.7756958 0.90999568]	[421.35308838 323.75335693 0.84101474]	[395.62927246 436.69665527 0.88701433]	[369.98248291 536.70184326 0.83266437]	[546.95776367 318.6607666 0.88441354]	[565.03051758 428.97879028 0.85239178]	[585.44250488 531.52734375 0.8588869 ]	[500.74404907 513.59106445 0.71625495]	[459.72875977 516.16827393 0.71762455]	[472.58648682 690.71520996 0.79063696]	[482.83187866 852.31530762 0.87653315]	[541.80322266 511.03683472 0.70324743]	[541.86474609 688.21276855 0.89662886]	[5.59839722e+02 8.49662292e+02 8.41070652e-01]	[469.99508667 249.36842346 0.84603459]	[495.66146851 249.35533142 0.86419475]	[452.09265137 239.18292236 0.79050535]	[511.09906006 236.63542175 0.8560605 ]	[5.49548523e+02 9.03567261e+02 7.45723963e-01]	[5.70053772e+02 8.93377197e+02 7.40569770e-01]	[5.59741333e+02 8.54859863e+02 6.34556055e-01]	[4.95632263e+02 8.95925903e+02 7.68015027e-01]	[4.75123932e+02 8.93339417e+02 7.46290386e-01]	[4.85441345e+02 8.65059265e+02 7.27443814e-01]
[480.37747192 259.57653809 0.93182111]	[482.89904785 318.76629639 0.92084914]	[421.27838135 323.73815918 0.84768242]	[395.49404907 436.61669922 0.85628498]	[364.8019104 534.1385498 0.8326121]	[544.54528809 318.64511108 0.88878477]	[565.00140381 428.97174072 0.85961187]	[585.41223145 531.55090332 0.85886306]	[500.71862793 513.59411621 0.71638119]	[459.69973755 516.17871094 0.71808642]	[472.53952026 690.69403076 0.79224443]	[482.8248291 852.30999756 0.87747073]	[541.78631592 511.03884888 0.70194167]	[541.86376953 688.19000244 0.89963114]	[5.59842346e+02 8.49666626e+02 8.41130733e-01]	[467.43704224 251.81758118 0.85949618]	[493.1237793 249.36749268 0.85751921]	[449.51333618 239.1764679 0.77955556]	[511.0519104 236.5789032 0.86636859]	[5.49563538e+02 9.01060974e+02 7.43150592e-01]	[5.70079529e+02 8.93351013e+02 7.41987944e-01]	[5.59748169e+02 8.54877197e+02 6.32109344e-01]	[4.95614899e+02 8.95910278e+02 7.68980920e-01]	[4.75101715e+02 8.93326904e+02 7.45975614e-01]	[4.85435822e+02 8.65050354e+02 7.26488769e-01]
[480.31860352 259.58056641 0.92954654]	[482.81414795 318.75680542 0.940036 ]	[421.17810059 323.72634888 0.85350853]	[390.44168091 436.56558228 0.83039212]	[362.26577759 534.0894165 0.84590292]	[544.4307251 318.62493896 0.90461928]	[564.953125 431.53347778 0.86465001]	[585.35675049 531.53778076 0.86262172]	[500.66491699 513.63574219 0.71343708]	[459.6539917 516.2121582 0.71492624]	[470.03604126 690.64880371 0.79862332]	[482.82855225 852.32409668 0.87475026]	[541.75183105 511.07284546 0.69901043]	[541.86743164 688.1741333 0.89960659]	[5.62204834e+02 8.49674438e+02 8.43280077e-01]	[464.94888306 249.39430237 0.86399019]	[493.03964233 249.39190674 0.85529006]	[446.92300415 239.09104919 0.81265557]	[508.52667236 236.59313965 0.86047792]	[5.52061951e+02 9.01045959e+02 7.42642581e-01]	[5.70097290e+02 8.93340149e+02 7.42955923e-01]	[5.59765442e+02 8.54887329e+02 6.33045852e-01]	[4.95606506e+02 8.95898865e+02 7.70166874e-01]	[4.75097778e+02 8.93320557e+02 7.45922208e-01]	[4.85448059e+02 8.65069336e+02 7.28787601e-01]
[480.32620239 259.57711792 0.92935103]	[482.81295776 318.75808716 0.93963575]	[421.17730713 323.72958374 0.85322988]	[390.43798828 436.57839966 0.83289731]	[362.26638794 534.09106445 0.84584421]	[544.42950439 318.62475586 0.90474534]	[564.953125 431.52902222 0.86520249]	[585.35845947 531.53234863 0.863998 ]	[500.67199707 513.60418701 0.71098512]	[459.66204834 516.18341064 0.71163094]	[470.04025269 690.65570068 0.79832876]	[482.83288574 852.32739258 0.87492281]	[541.75366211 511.03894043 0.69821703]	[541.86456299 688.18334961 0.89739406]	[5.62205383e+02 8.49662659e+02 8.42784524e-01]	[464.95492554 249.39285278 0.86230814]	[493.04922485 249.38468933 0.85454583]	[446.92123413 239.09535217 0.81012648]	[508.52648926 236.5848999 0.85956717]	[5.52055481e+02 9.01045715e+02 7.40991712e-01]	[5.70092407e+02 8.93339417e+02 7.40341127e-01]	[5.59764343e+02 8.54876282e+02 6.37469471e-01]	[4.95610565e+02 8.95896790e+02 7.67770827e-01]	[4.75098541e+02 8.93318542e+02 7.45263219e-01]	[4.85455322e+02 8.65077515e+02 7.28401542e-01]
[480.24978638 259.62838745 0.91675115]	[482.74731445 318.76687622 0.94168735]	[418.77542114 323.76663208 0.84960938]	[385.32156372 436.54907227 0.84376788]	[359.75488281 534.09173584 0.85766834]	[544.35137939 318.61935425 0.91023403]	[564.90472412 431.53182983 0.87132001]	[582.98590088 529.03430176 0.87300414]	[500.65026855 516.14190674 0.71622837]	[459.63778687 518.70794678 0.72323161]	[470.03347778 690.64526367 0.79608816]	[482.82687378 852.33770752 0.87223601]	[541.74395752 513.57635498 0.6988979 ]	[541.88024902 688.2020874 0.89559239]	[5.62207336e+02 8.49675354e+02 8.44570994e-01]	[464.86126709 251.82940674 0.87336326]	[490.50668335 251.82810974 0.85796869]	[444.39254761 236.67662048 0.83326006]	[508.49252319 236.58924866 0.86529934]	[5.52059570e+02 9.01041626e+02 7.42248178e-01]	[5.70091553e+02 8.93337402e+02 7.42879272e-01]	[5.59770203e+02 8.54897827e+02 6.37095928e-01]	[4.93135345e+02 8.95882996e+02 7.68621087e-01]	[4.72608093e+02 8.93312927e+02 7.43526280e-01]	[4.85454224e+02 8.65099609e+02 7.26704121e-01]
[480.177948 259.60546875 0.91248059]	[480.36450195 318.74655151 0.94661164]	[418.6998291 323.72512817 0.85491526]	[382.81271362 434.10900879 0.8564831 ]	[359.62283325 529.00836182 0.87341475]	[544.29101562 318.61721802 0.91051316]	[564.84533691 431.47363281 0.87035865]	[582.95629883 529.00476074 0.87645823]	[498.25500488 516.12316895 0.70824039]	[459.58822632 518.70806885 0.71963859]	[469.96020508 690.72662354 0.79798001]	[482.82028198 852.35601807 0.87314063]	[541.71868896 511.06640625 0.69861972]	[541.87463379 690.5892334 0.89835382]	[5.62211548e+02 8.49637573e+02 8.42609644e-01]	[462.42074585 251.8416748 0.88226849]	[487.94342041 251.82261658 0.86776161]	[444.29589844 239.09300232 0.84387362]	[505.95843506 236.65765381 0.87036961]	[5.49567139e+02 9.01036743e+02 7.46246994e-01]	[5.70069214e+02 8.93331360e+02 7.42211998e-01]	[5.59773621e+02 8.54851318e+02 6.45782351e-01]	[4.95608734e+02 8.95899597e+02 7.65425146e-01]	[4.75083374e+02 8.93327087e+02 7.44190753e-01]	[4.85441406e+02 8.65114929e+02 7.37751245e-01]
[477.67266846 259.63046265 0.8908065 ]	[480.24581909 318.73535156 0.94879568]	[418.59896851 323.78112793 0.84326237]	[380.22576904 436.58007812 0.90136957]	[356.99310303 531.59765625 0.85085881]	[541.84545898 318.58862305 0.91004777]	[562.39074707 426.34552002 0.88143116]	[582.89276123 529.03210449 0.86886406]	[498.18344116 513.59851074 0.6968655 ]	[457.17089844 518.68438721 0.70796442]	[464.96765137 693.17834473 0.80831981]	[482.79162598 852.36914062 0.87184149]	[539.28930664 508.5055542 0.69483268]	[541.85632324 690.60754395 0.89738077]	[5.62220337e+02 8.44597839e+02 8.08736145e-01]	[462.27157593 251.90844727 0.91320616]	[485.35180664 251.83164978 0.88097185]	[441.88183594 241.62689209 0.84046948]	[503.38317871 239.08026123 0.89437366]	[5.47042664e+02 9.01023621e+02 7.45903969e-01]	[5.67568359e+02 8.93340881e+02 7.24447608e-01]	[5.59817017e+02 8.52269592e+02 6.47242248e-01]	[4.95604828e+02 8.95893921e+02 7.61833787e-01]	[4.72605682e+02 8.93320984e+02 7.38721550e-01]	[4.85423340e+02 8.65132751e+02 7.39160597e-01]
[477.60025024 259.65115356 0.87868631]	[480.18426514 318.70840454 0.94659036]	[418.53887939 323.74383545 0.83787483]	[380.13256836 436.58135986 0.9107343 ]	[354.55331421 534.15765381 0.84411913]	[541.80352783 318.56686401 0.90960824]	[562.32623291 423.81335449 0.88868755]	[582.85345459 529.01202393 0.86856896]	[495.69796753 513.60552979 0.68798685]	[457.10983276 518.71032715 0.70348322]	[464.90313721 693.17114258 0.81274337]	[482.77001953 852.37371826 0.86977887]	[539.21917725 508.51757812 0.68211198]	[541.86914062 690.59051514 0.89859492]	[5.62248779e+02 8.44605469e+02 8.13377857e-01]	[462.19299316 251.91172791 0.91738427]	[482.94625854 251.82409668 0.89037019]	[441.79586792 239.19328308 0.85581106]	[503.32299805 239.08810425 0.88845873]	[5.49569153e+02 8.95955627e+02 7.34903693e-01]	[5.70092407e+02 8.90841309e+02 7.13290393e-01]	[5.59822205e+02 8.52270447e+02 6.54488385e-01]	[4.95603455e+02 8.95869690e+02 7.60262668e-01]	[4.72596466e+02 8.93312988e+02 7.38858938e-01]	[4.85394165e+02 8.65136719e+02 7.38099813e-01]
[475.10998535 259.69360352 0.86375111]	[480.15206909 318.69909668 0.94244027]	[416.15597534 323.73632812 0.83887899]	[380.10751343 434.12472534 0.90373218]	[354.45806885 534.14294434 0.82847553]	[541.77026367 318.56030273 0.90469557]	[562.26428223 423.78884888 0.88705719]	[582.81921387 529.0067749 0.86602771]	[495.60290527 511.05236816 0.67875242]	[454.63122559 516.19311523 0.68633556]	[464.87661743 693.22595215 0.81126392]	[482.75808716 852.37872314 0.87013239]	[536.70544434 505.97540283 0.67257816]	[541.90252686 688.17205811 0.90660268]	[5.62303894e+02 8.41992249e+02 8.12361121e-01]	[459.82022095 251.94618225 0.92642385]	[482.88851929 251.86573792 0.90759432]	[441.75476074 241.62513733 0.85290903]	[503.28436279 239.08766174 0.89571011]	[5.59719421e+02 8.93339844e+02 7.86632240e-01]	[5.77706421e+02 8.88193970e+02 7.11774647e-01]	[5.59809998e+02 8.49772827e+02 6.22452736e-01]	[4.93129517e+02 8.95847229e+02 7.64957130e-01]	[4.72605530e+02 8.93319153e+02 7.47904420e-01]	[4.85378204e+02 8.67583313e+02 7.49143243e-01]
[475.05871582 259.68673706 0.85803527]	[477.7237854 318.70220947 0.92712653]	[416.0769043 323.7460022 0.82835001]	[377.75592041 434.12207031 0.90217906]	[351.9644165 531.55328369 0.82198107]	[541.7109375 318.55337524 0.89345175]	[559.84002686 421.3293457 0.88285255]	[582.79223633 528.97821045 0.86392951]	[493.06015015 513.63232422 0.68072194]	[454.53259277 518.74206543 0.69040692]	[464.83840942 690.66546631 0.81900406]	[482.75079346 852.36151123 0.86498582]	[536.64886475 511.01144409 0.66239369]	[541.88977051 688.11407471 0.91452807]	[5.62313538e+02 8.34282410e+02 8.17493618e-01]	[459.78359985 251.9382782 0.92967188]	[482.84643555 251.84436035 0.90605098]	[441.72476196 239.2093811 0.85239297]	[503.23397827 236.66589355 0.9062897 ]	[5.59777222e+02 8.90771301e+02 7.36328363e-01]	[5.80242432e+02 8.83033386e+02 6.77823663e-01]	[5.59811401e+02 8.47083984e+02 5.82003951e-01]	[4.93125793e+02 8.95845642e+02 7.69064307e-01]	[4.72602051e+02 8.93314392e+02 7.50900567e-01]	[4.85386139e+02 8.65130737e+02 7.36120582e-01]
[472.55929565 259.69732666 0.85154963]	[477.69058228 318.68502808 0.92573935]	[416.03469849 323.73171997 0.82242906]	[377.72842407 434.07189941 0.89960337]	[351.92904663 529.07214355 0.82220876]	[539.31237793 318.52520752 0.88841659]	[559.84979248 423.79318237 0.87404561]	[582.77154541 526.53100586 0.86686492]	[490.53262329 513.63616943 0.68460488]	[451.99777222 518.73565674 0.68966889]	[462.40176392 690.6272583 0.82894278]	[482.73373413 852.29498291 0.87227672]	[534.13653564 511.02883911 0.66317058]	[541.89019775 688.00927734 0.91190571]	[5.62374573e+02 8.29113953e+02 8.21532845e-01]	[459.73983765 251.94337463 0.9291206 ]	[482.80462646 251.83410645 0.90699947]	[439.33728027 239.18804932 0.85038006]	[500.87503052 236.59259033 0.92628539]	[5.62352783e+02 8.77894470e+02 7.47886240e-01]	[5.80307129e+02 8.70280029e+02 7.24861681e-01]	[5.62334534e+02 8.34279724e+02 6.24565303e-01]	[4.93067383e+02 8.93400696e+02 7.76305318e-01]	[4.72586426e+02 8.93260071e+02 7.58742929e-01]	[4.85367065e+02 8.62575806e+02 7.37609863e-01]
[470.02877808 259.70236206 0.84848559]	[477.62088013 318.68511963 0.91337776]	[413.57110596 323.77508545 0.81312251]	[377.68942261 434.10894775 0.90559733]	[349.39923096 531.58856201 0.82053381]	[539.23547363 316.16210938 0.8787024 ]	[559.78997803 421.34524536 0.8745665 ]	[582.75048828 526.50396729 0.86751527]	[490.50827026 516.13928223 0.68677378]	[449.49432373 518.75189209 0.69055045]	[462.37124634 690.68060303 0.82596278]	[482.76733398 852.34405518 0.8681004 ]	[534.11206055 511.05181885 0.6647802 ]	[541.90228271 687.99957275 0.91968137]	[5.64805420e+02 8.18915283e+02 7.92548835e-01]	[459.69024658 251.92979431 0.92264783]	[482.75646973 251.83247375 0.90425074]	[439.2250061 239.10449219 0.86141509]	[500.84240723 236.5534668 0.92394769]	[5.64858459e+02 8.72872375e+02 7.89325714e-01]	[5.82883667e+02 8.67657104e+02 7.28710294e-01]	[5.62412476e+02 8.29123779e+02 6.06756508e-01]	[4.93067078e+02 8.93400696e+02 7.63968050e-01]	[4.72584686e+02 8.93255493e+02 7.54996836e-01]	[4.85420898e+02 8.65113464e+02 7.38038957e-01]
[469.97406006 259.69805908 0.85220134]	[475.12103271 318.70220947 0.89476502]	[413.48895264 323.81903076 0.79655409]	[377.64468384 436.56918335 0.91133666]	[346.89349365 531.58575439 0.82273942]	[536.72937012 316.16564941 0.86686552]	[559.78424072 423.78372192 0.85736597]	[582.74975586 526.49084473 0.8711049 ]	[488.00656128 516.14697266 0.68999666]	[449.43405151 518.7689209 0.68955374]	[462.35403442 690.70135498 0.82639641]	[482.77667236 852.35424805 0.85990983]	[531.58007812 511.05407715 0.6636759 ]	[544.28417969 687.96673584 0.91797471]	[564.93096924 811.17736816 0.82831925]	[459.64492798 251.91053772 0.91505069]	[482.71960449 249.40638733 0.90371048]	[439.11737061 239.07765198 0.84272289]	[500.77496338 236.51478577 0.90081978]	[5.64952271e+02 8.67670776e+02 7.72572398e-01]	[5.85401367e+02 8.54905701e+02 7.11004019e-01]	[5.64831848e+02 8.13842651e+02 6.31361008e-01]	[4.93083954e+02 8.93377502e+02 7.63985932e-01]	[4.75075409e+02 8.93237610e+02 7.56167054e-01]	[4.85424194e+02 8.65117371e+02 7.30039120e-01]
[467.40133667 259.68640137 0.86367399]	[472.57824707 318.68896484 0.88519675]	[410.98959351 323.81002808 0.79568201]	[377.61019897 436.57376099 0.90775931]	[346.83282471 531.58630371 0.8240878 ]	[534.15106201 316.15838623 0.85560298]	[559.75701904 423.82962036 0.84959662]	[582.73529053 526.49188232 0.86962622]	[487.9805603 516.14343262 0.69353759]	[446.94857788 518.7444458 0.69080067]	[462.33673096 688.19030762 0.82937509]	[482.75393677 852.26959229 0.87248486]	[531.56060791 511.05752563 0.66365874]	[544.33148193 688.00115967 0.92195547]	[5.67535706e+02 8.11176514e+02 7.98345447e-01]	[459.58908081 251.88195801 0.89700186]	[480.31286621 251.83795166 0.90656722]	[439.06091309 236.67593384 0.83600014]	[500.72912598 236.55784607 0.90213376]	[5.64969910e+02 8.59978271e+02 7.59096444e-01]	[5.85455933e+02 8.52297180e+02 7.32166350e-01]	[5.67455017e+02 8.13870728e+02 6.09740138e-01]	[4.90542877e+02 8.93312988e+02 7.65771806e-01]	[4.72547089e+02 8.90800720e+02 7.51994967e-01]	[4.85418976e+02 8.62521423e+02 7.21443534e-01]
[464.91729736 259.65899658 0.87932199]	[470.03384399 318.67749023 0.8834058 ]	[410.94415283 323.79019165 0.79712063]	[377.59179688 436.60766602 0.91042405]	[344.34390259 531.61541748 0.82509434]	[531.60003662 316.1428833 0.85527462]	[559.73803711 423.85333252 0.84099704]	[580.36712646 526.49188232 0.86749136]	[487.92877197 513.6383667 0.69710982]	[446.90899658 518.71533203 0.69190365]	[462.31542969 690.60095215 0.83701032]	[482.74337769 852.27825928 0.87284523]	[529.04754639 511.01266479 0.67106181]	[544.39208984 685.59240723 0.91404855]	[5.70094604e+02 8.06067200e+02 7.59216785e-01]	[457.16952515 251.85812378 0.88529772]	[480.25216675 249.39808655 0.90104508]	[436.65386963 239.06466675 0.82653552]	[500.65759277 236.56689453 0.88803625]	[5.67530151e+02 8.52251587e+02 8.05251837e-01]	[5.88003113e+02 8.47122620e+02 7.31337905e-01]	[5.67580811e+02 8.08726196e+02 6.24178350e-01]	[4.90500641e+02 8.93299194e+02 7.69512177e-01]	[4.70040070e+02 8.90773376e+02 7.50032008e-01]	[4.85422272e+02 8.62511902e+02 7.22931147e-01]
[464.85717773 259.67645264 0.88616663]	[469.97335815 318.69122314 0.88568795]	[408.40615845 323.79544067 0.7967965 ]	[377.58041382 436.61553955 0.90876818]	[344.30804443 534.09442139 0.82831877]	[531.56091309 316.14733887 0.8582437 ]	[559.71655273 426.33929443 0.83288103]	[580.35583496 526.5 0.86682248]	[487.91479492 516.16772461 0.70394742]	[446.88140869 518.75830078 0.70076251]	[462.3145752 688.19488525 0.83319509]	[482.73327637 852.21032715 0.87206095]	[529.03979492 513.57580566 0.67550617]	[544.46343994 685.59460449 0.90177584]	[5.72588501e+02 7.93216919e+02 7.82062769e-01]	[457.12106323 251.89712524 0.88466513]	[480.18582153 251.83361816 0.90183377]	[436.59197998 239.1398468 0.8203851 ]	[498.17422485 236.58351135 0.86878198]	[5.70092957e+02 8.47124695e+02 7.59514451e-01]	[5.88087891e+02 8.34351379e+02 7.23680317e-01]	[5.70087402e+02 7.98443420e+02 6.28616869e-01]	[4.88020111e+02 8.93273071e+02 7.67995894e-01]	[4.70033539e+02 8.90756226e+02 7.49993682e-01]	[4.85416718e+02 8.59950195e+02 7.28002369e-01]
[462.43118286 259.65579224 0.89642864]	[467.47998047 318.70306396 0.8890667 ]	[405.90008545 326.2930603 0.79521978]	[377.52548218 436.66314697 0.89860511]	[344.26498413 534.14196777 0.83314621]	[529.07177734 316.15109253 0.85783106]	[559.69628906 426.3671875 0.83371449]	[580.32897949 526.48553467 0.86775583]	[487.92575073 516.17010498 0.7061671 ]	[446.87887573 518.7644043 0.70303202]	[462.28570557 690.61914062 0.83142585]	[482.7338562 852.17126465 0.87380666]	[529.06103516 513.57781982 0.67964041]	[544.52178955 685.51281738 0.89767456]	[577.71166992 788.17663574 0.80513507]	[457.06097412 251.88543701 0.87375736]	[480.11761475 251.83590698 0.89372975]	[434.10931396 239.13406372 0.81124258]	[495.65551758 236.6050415 0.84499735]	[5.75197876e+02 8.34391846e+02 7.48973250e-01]	[5.93156128e+02 8.29219360e+02 7.45535791e-01]	[5.77712097e+02 7.93236816e+02 6.44529223e-01]	[4.90506470e+02 8.93297424e+02 7.70707846e-01]	[4.72541168e+02 8.90778442e+02 7.64053047e-01]	[4.85412537e+02 8.57432007e+02 7.31809437e-01]
[462.37008667 259.68353271 0.90382367]	[467.43630981 318.71401978 0.89144731]	[405.86303711 326.29278564 0.79870498]	[377.49179077 439.07443237 0.89767581]	[341.82299805 534.15765381 0.83549714]	[529.0178833 316.15884399 0.86281443]	[557.25518799 426.38269043 0.83185673]	[580.30908203 526.45135498 0.87029392]	[487.9211731 516.16729736 0.70598948]	[444.44525146 518.76043701 0.70515728]	[462.28152466 688.17889404 0.83756602]	[482.72842407 849.78845215 0.87246549]	[529.07702637 513.57330322 0.6773268 ]	[544.53405762 685.45227051 0.89654648]	[5.80273010e+02 7.80418823e+02 7.56540716e-01]	[454.54858398 251.90611267 0.8657549 ]	[477.7003479 251.86146545 0.89365542]	[434.06140137 239.16697693 0.79973882]	[495.6081543 236.59547424 0.83494323]	[5.80248718e+02 8.31715698e+02 7.70480335e-01]	[5.95742798e+02 8.24049316e+02 7.08068132e-01]	[5.80318542e+02 7.88017456e+02 6.15164995e-01]	[4.88013733e+02 8.93290344e+02 7.72616923e-01]	[4.72520050e+02 8.90772827e+02 7.60399103e-01]	[4.85431854e+02 8.57398132e+02 7.29434073e-01]
[462.30688477 259.70516968 0.90781933]	[464.96893311 318.71783447 0.89566338]	[403.37716675 326.30828857 0.80377179]	[377.48922729 436.67807007 0.89313519]	[341.78689575 536.64935303 0.84273833]	[526.53143311 316.14953613 0.87008536]	[557.2310791 426.39492798 0.82963699]	[580.29638672 526.39215088 0.87230355]	[485.50009155 516.14794922 0.70456487]	[444.43029785 518.74401855 0.70353746]	[462.28292847 688.13739014 0.84078544]	[482.74383545 849.80578613 0.87655544]	[529.04772949 511.07843018 0.67817533]	[547.00836182 685.51153564 0.88732028]	[580.26257324 770.08947754 0.80196077]	[452.01803589 251.93179321 0.86569846]	[477.61566162 251.89532471 0.88360095]	[431.56448364 239.16621399 0.78226405]	[493.10153198 236.6050415 0.83811718]	[5.80354553e+02 8.26570557e+02 7.76266873e-01]	[5.98308899e+02 8.11326416e+02 7.42281258e-01]	[5.80243652e+02 7.70260193e+02 6.28265202e-01]	[4.90499969e+02 8.93330933e+02 7.65707195e-01]	[4.72554382e+02 8.90810608e+02 7.60476589e-01]	[4.85443726e+02 8.57415283e+02 7.28598177e-01]
[462.27542114 259.68081665 0.91487068]	[464.943573 318.72259521 0.89823508]	[403.3430481 326.30725098 0.80789149]	[375.11212158 439.08331299 0.89880776]	[341.7850647 536.66589355 0.84510636]	[526.50177002 316.16912842 0.87431371]	[557.19610596 426.38061523 0.82641047]	[580.25518799 523.97711182 0.86884916]	[487.92459106 513.64056396 0.70385534]	[446.88717651 518.71862793 0.70028543]	[462.30987549 688.10614014 0.84301662]	[482.75036621 852.19482422 0.88172042]	[529.05822754 511.03170776 0.68110347]	[547.04937744 685.52087402 0.86932135]	[580.32409668 759.92303467 0.77055663]	[449.51867676 251.92349243 0.86154592]	[475.14614868 251.89360046 0.87734848]	[431.53817749 239.18045044 0.77967006]	[490.56488037 236.6116333 0.83367312]	[5.82876648e+02 8.11327759e+02 7.82052517e-01]	[6.03292786e+02 8.06031860e+02 7.32628942e-01]	[5.80325500e+02 7.65015320e+02 6.02423668e-01]	[4.90529419e+02 8.93307373e+02 7.71894932e-01]	[4.72591614e+02 8.90797119e+02 7.65443504e-01]	[4.85434357e+02 8.57447571e+02 7.28214979e-01]
[462.22735596 259.70501709 0.91095656]	[464.92288208 318.72064209 0.90061712]	[403.3135376 326.3057251 0.81199682]	[375.09576416 439.10263062 0.90132463]	[341.77111816 536.64935303 0.84452313]	[526.49169922 316.16357422 0.87370551]	[557.2010498 426.37930298 0.82977325]	[577.79498291 523.94091797 0.86416483]	[487.9185791 513.64312744 0.70801783]	[446.87734985 518.72515869 0.70426667]	[462.31335449 688.09692383 0.84337562]	[482.76043701 849.80126953 0.88135052]	[529.0512085 511.04019165 0.68541652]	[549.50213623 685.49871826 0.85053974]	[580.35272217 749.66271973 0.82163799]	[449.43447876 251.94544983 0.86633891]	[475.08407593 251.91415405 0.87434608]	[429.00009155 239.165802 0.76163465]	[490.52590942 236.60174561 0.83726519]	[5.82966736e+02 8.06008240e+02 7.82739401e-01]	[6.03353882e+02 7.90759644e+02 7.76223600e-01]	[5.80312439e+02 7.49703003e+02 6.46498680e-01]	[4.90513885e+02 8.93310486e+02 7.65853822e-01]	[4.72580658e+02 8.90791748e+02 7.56768346e-01]	[4.85443207e+02 8.57412415e+02 7.24737942e-01]
[462.20397949 262.15686035 0.90568149]	[464.89111328 318.73916626 0.90044767]	[403.2784729 326.32705688 0.81612813]	[375.07366943 439.11019897 0.89842176]	[341.7638855 536.68572998 0.8478846 ]	[526.47937012 318.52584839 0.87642258]	[557.1930542 426.38360596 0.82678384]	[577.77093506 523.9029541 0.86915278]	[485.49954224 513.63922119 0.7090885 ]	[446.87631226 518.73443604 0.70598876]	[462.32229614 688.14318848 0.83972538]	[482.76623535 849.8024292 0.87863004]	[529.01831055 511.02856445 0.68759936]	[549.53997803 685.48052979 0.84532696]	[580.36914062 747.00183105 0.8207444 ]	[446.94302368 251.97099304 0.87229782]	[472.60559082 251.93629456 0.87109888]	[428.95413208 239.18208313 0.7606194 ]	[490.50280762 236.62011719 0.8348226 ]	[5.85372681e+02 7.93331299e+02 7.88825274e-01]	[6.03338623e+02 7.88046814e+02 7.83007741e-01]	[5.80346985e+02 7.47065552e+02 6.59573019e-01]	[4.93054504e+02 8.93308533e+02 7.58966148e-01]	[4.75092590e+02 8.90790649e+02 7.55322397e-01]	[4.85430664e+02 8.57423950e+02 7.22858250e-01]
[459.83587646 262.19302368 0.90280718]	[464.86779785 318.75689697 0.89973396]	[403.25286865 326.35876465 0.81724036]	[375.06512451 439.10668945 0.8944422 ]	[341.75784302 536.73400879 0.85275567]	[526.46331787 318.54031372 0.87957418]	[557.19287109 426.44284058 0.81728715]	[577.68780518 523.87664795 0.85863578]	[487.91714478 516.15625 0.70923442]	[446.87884521 518.7677002 0.70729113]	[462.31719971 688.18231201 0.83383566]	[482.78549194 852.18151855 0.87898993]	[529.04138184 513.57073975 0.68359107]	[549.58599854 685.53619385 0.84422427]	[582.75836182 741.96472168 0.8091318 ]	[446.88201904 254.35391235 0.8813076 ]	[472.55227661 251.9606781 0.8701303 ]	[426.45550537 239.16845703 0.75876367]	[488.00643921 236.65016174 0.83844525]	[585.37524414 790.60839844 0.83095044]	[6.03351257e+02 7.77900513e+02 7.61687398e-01]	[5.82788330e+02 7.41968872e+02 6.22123718e-01]	[4.90547974e+02 8.93282227e+02 7.65433967e-01]	[4.72600189e+02 8.90769043e+02 7.57074952e-01]	[4.85457520e+02 8.57453186e+02 7.21849799e-01]
[459.82049561 262.22714233 0.89837271]	[464.86361694 318.74734497 0.90271366]	[403.25592041 326.34078979 0.81903785]	[375.07333374 439.12145996 0.89993536]	[341.76641846 539.16589355 0.85192764]	[526.45080566 318.53433228 0.88040781]	[557.19921875 428.92416382 0.81518805]	[575.19036865 523.88562012 0.85661095]	[485.50036621 513.63250732 0.70692712]	[446.88864136 518.72216797 0.70192057]	[462.31530762 688.17993164 0.83273923]	[482.76696777 849.77606201 0.87538075]	[529.01147461 511.03820801 0.68451416]	[552.08190918 685.51983643 0.83784783]	[577.78857422 729.22955322 0.80995876]	[446.86758423 254.38430786 0.88498139]	[472.52230835 254.34609985 0.87128264]	[426.44818115 239.15460205 0.76282459]	[487.98071289 236.64306641 0.8423968 ]	[582.81469727 785.50030518 0.82362998]	[5.98269287e+02 7.70281555e+02 7.65187740e-01]	[5.77713928e+02 7.29131836e+02 6.77830279e-01]	[4.90539246e+02 8.93271484e+02 7.66673386e-01]	[4.72599701e+02 8.90750366e+02 7.53276587e-01]	[4.85447571e+02 8.57387573e+02 7.20494628e-01]
[459.81442261 262.25061035 0.89575475]	[464.85739136 318.73278809 0.90758258]	[403.24740601 326.33056641 0.8203634 ]	[375.07461548 439.1322937 0.90162265]	[341.77069092 539.171875 0.85154974]	[526.43225098 316.17245483 0.88061333]	[557.18438721 426.44061279 0.81602782]	[575.14562988 523.84918213 0.85955268]	[485.49859619 513.58068848 0.70585102]	[446.8868103 518.67602539 0.6963228 ]	[462.30969238 688.18212891 0.83151031]	[482.74993896 849.74572754 0.88077939]	[528.99090576 508.4942627 0.68568301]	[552.1472168 685.53894043 0.81847978]	[575.20117188 729.13818359 0.79129493]	[444.44851685 254.40454102 0.88932824]	[470.04821777 254.36071777 0.8732301 ]	[426.43652344 239.16802979 0.75996017]	[487.95144653 236.65264893 0.83734661]	[580.36602783 775.29180908 0.77844507]	[5.95749268e+02 7.67645508e+02 7.62403667e-01]	[5.75151489e+02 7.29091736e+02 6.61041021e-01]	[4.90499817e+02 8.93235168e+02 7.76458681e-01]	[4.72581177e+02 8.90710144e+02 7.52560318e-01]	[4.85433044e+02 8.54924255e+02 7.25360751e-01]
[459.800354 264.71932983 0.89415658]	[464.85116577 318.73431396 0.90866971]	[400.86914062 326.34521484 0.82104075]	[375.07162476 439.16690063 0.9059602 ]	[341.78060913 539.19873047 0.85503942]	[526.43096924 316.16397095 0.88222742]	[557.20257568 428.93399048 0.81526977]	[572.67730713 523.84667969 0.85894746]	[487.92422485 513.5892334 0.70429146]	[446.8968811 518.67944336 0.69796419]	[462.30059814 688.14160156 0.8291263 ]	[482.73956299 849.73687744 0.88011611]	[529.03277588 508.50680542 0.68105018]	[554.63092041 682.98309326 0.78147691]	[570.10888672 726.50622559 0.74585921]	[444.43347168 254.41427612 0.89059818]	[470.02896118 254.37528992 0.87622064]	[426.40982056 239.17016602 0.77146411]	[487.93136597 236.66442871 0.83768183]	[5.77725159e+02 7.70117065e+02 7.52672076e-01]	[5.90633057e+02 7.62440369e+02 6.99822962e-01]	[5.70072998e+02 7.23957336e+02 6.02912605e-01]	[4.88022339e+02 8.93224060e+02 7.83107877e-01]	[4.72572021e+02 8.90701477e+02 7.58806229e-01]	[4.85422668e+02 8.54907959e+02 7.28423655e-01]
[459.79000854 264.75363159 0.89358395]	[464.84268188 318.73904419 0.90996492]	[400.86428833 326.35946655 0.82120597]	[375.07461548 439.16366577 0.90709174]	[341.78759766 539.22741699 0.85878044]	[526.41943359 316.15838623 0.88277876]	[557.20947266 426.44277954 0.82186919]	[575.1373291 523.8460083 0.85989064]	[487.92459106 511.07373047 0.70326304]	[446.90093994 516.19781494 0.69323212]	[462.30117798 688.14672852 0.83050013]	[482.72476196 849.73944092 0.87988865]	[529.02758789 508.46444702 0.68338239]	[552.08081055 685.38555908 0.79274929]	[567.50286865 721.45343018 0.75870544]	[444.43051147 254.43760681 0.89333922]	[470.01098633 254.40466309 0.88096833]	[426.39154053 239.17134094 0.77577436]	[485.48495483 239.0655365 0.83027822]	[572.61676025 767.51251221 0.7762177 ]	[5.88022339e+02 7.54766541e+02 7.34544396e-01]	[5.67472473e+02 7.16313599e+02 6.07697070e-01]	[4.88012421e+02 8.93243225e+02 7.89294481e-01]	[4.72572327e+02 8.90717834e+02 7.63327837e-01]	[4.85397797e+02 8.54884888e+02 7.31247485e-01]
[459.80203247 267.26971436 0.89330131]	[464.85998535 318.72888184 0.91004312]	[403.26678467 326.3586731 0.81759387]	[375.08337402 439.18240356 0.91130173]	[341.81134033 539.26043701 0.86192811]	[526.41955566 316.13919067 0.88297307]	[557.22845459 426.41397095 0.82980126]	[575.14038086 523.84802246 0.85880458]	[487.92337036 511.06173706 0.70091349]	[446.90176392 516.19439697 0.69058454]	[462.31100464 688.15472412 0.82852358]	[482.74801636 849.80102539 0.87514341]	[529.00689697 505.97912598 0.68328327]	[552.05041504 685.42663574 0.79773462]	[565.02276611 711.25732422 0.81503332]	[444.44067383 254.46876526 0.89438897]	[470.03317261 254.42755127 0.88232303]	[426.37963867 239.17655945 0.77902663]	[485.50024414 239.05604553 0.82267678]	[572.58551025 762.48303223 0.78601342]	[585.48687744 749.71203613 0.7998926 ]	[5.65005371e+02 7.11119446e+02 6.79374754e-01]	[4.88012970e+02 8.93253967e+02 7.82833695e-01]	[4.72571686e+02 8.90739502e+02 7.58642435e-01]	[4.85432556e+02 8.57402832e+02 7.17988610e-01]
[459.81640625 267.3132019 0.89735413]	[464.86825562 318.72973633 0.90940499]	[403.26553345 326.36749268 0.81767851]	[375.09008789 439.20028687 0.91403031]	[341.82214355 539.29040527 0.86644912]	[526.43603516 316.13824463 0.87997872]	[557.26208496 426.40090942 0.83241785]	[575.15704346 523.86169434 0.85920793]	[487.9312439 511.06298828 0.69902301]	[446.90655518 516.1986084 0.68883282]	[462.32217407 688.15814209 0.83173305]	[482.73376465 849.70159912 0.87492234]	[529.01379395 505.97555542 0.67964369]	[549.51904297 685.45471191 0.81577075]	[564.87207031 711.20306396 0.76144797]	[444.43936157 254.5004425 0.89955711]	[472.51364136 254.440979 0.88122153]	[426.38262939 241.65093994 0.77846509]	[487.91644287 236.65460205 0.82878733]	[567.53271484 754.80004883 0.77097195]	[585.38189697 747.11834717 0.79323792]	[5.64843445e+02 7.08606262e+02 5.87360740e-01]	[4.88010986e+02 8.93256165e+02 7.87549496e-01]	[4.72567474e+02 8.90724060e+02 7.58171797e-01]	[4.85392059e+02 8.54858826e+02 7.35687375e-01]
[459.84408569 269.86148071 0.90849179]	[464.88104248 318.72845459 0.91026402]	[403.28543091 326.36471558 0.81570351]	[375.09909058 439.20114136 0.91509265]	[341.81436157 539.28326416 0.86581808]	[526.44543457 316.12136841 0.87846071]	[559.68707275 426.34622192 0.83219308]	[575.20928955 523.88372803 0.85501057]	[487.94619751 511.06604004 0.69787496]	[446.92922974 516.19702148 0.68621385]	[462.34140015 688.07952881 0.84329855]	[482.75637817 849.66949463 0.86900198]	[529.02911377 505.98553467 0.67692029]	[549.52331543 685.41333008 0.80779254]	[562.41784668 711.18768311 0.74860203]	[446.89486694 254.5743103 0.89640635]	[472.56481934 254.51849365 0.88534397]	[426.43130493 241.71885681 0.761455 ]	[487.94543457 239.10047913 0.81655139]	[564.92474365 752.29968262 0.81088698]	[582.79705811 747.0690918 0.79878259]	[5.62363464e+02 7.08619446e+02 5.80354989e-01]	[4.90501495e+02 8.93270996e+02 7.89594769e-01]	[4.72599091e+02 8.90722290e+02 7.60873735e-01]	[4.85414978e+02 8.54826538e+02 7.24314809e-01]
[459.84481812 272.39093018 0.92701906]	[464.9211731 318.73757935 0.90649641]	[403.31549072 326.37527466 0.81240577]	[375.09909058 439.18283081 0.91600418]	[341.81274414 539.27056885 0.86575782]	[526.47094727 316.14038086 0.87467194]	[559.70385742 423.86474609 0.83909839]	[577.72009277 523.89941406 0.85672861]	[487.9319458 511.02154541 0.69945186]	[446.9382019 516.15087891 0.68013752]	[462.36398315 687.98449707 0.84374279]	[482.77911377 849.66485596 0.86008263]	[528.98693848 505.93231201 0.68452197]	[549.56951904 682.89727783 0.76524734]	[562.35345459 713.70812988 0.7764768 ]	[446.89483643 257.00393677 0.89550442]	[472.60061646 256.94406128 0.885158 ]	[428.91882324 244.24092102 0.74403477]	[488.00708008 239.115448 0.80240202]	[562.38116455 752.29003906 0.8036027 ]	[577.74108887 747.10375977 0.7504226 ]	[5.62257385e+02 7.11232422e+02 6.05242670e-01]	[4.88019135e+02 8.93248962e+02 7.90007591e-01]	[4.72585205e+02 8.90704895e+02 7.59918094e-01]	[4.85460754e+02 8.54823669e+02 7.16299295e-01]
[462.19195557 272.43484497 0.93292689]	[464.95193481 318.73706055 0.90568143]	[403.34451294 326.36633301 0.80829811]	[375.09188843 439.17453003 0.91164708]	[341.78329468 539.26171875 0.86766589]	[526.49523926 316.15704346 0.87261295]	[559.72705078 423.91610718 0.83317816]	[577.74151611 523.94232178 0.85496014]	[487.96420288 511.06976318 0.69524646]	[446.9593811 516.20336914 0.68125409]	[462.40219116 688.06213379 0.84426206]	[482.80877686 849.74920654 0.86517954]	[529.03540039 505.98727417 0.67621106]	[547.06463623 685.43371582 0.8046115 ]	[562.25158691 711.2487793 0.74477386]	[446.93310547 257.04724121 0.89151657]	[475.10818481 256.99551392 0.89430189]	[431.47409058 246.78244019 0.73613763]	[490.53829956 239.14524841 0.80004567]	[559.83642578 752.28314209 0.78194934]	[5.72625793e+02 7.47123291e+02 7.34271169e-01]	[5.59767151e+02 7.11180115e+02 6.11237824e-01]	[4.88021149e+02 8.93296753e+02 7.85801470e-01]	[4.72583588e+02 8.90757141e+02 7.65318632e-01]	[4.85474487e+02 8.54927185e+02 7.18666792e-01]
[462.22958374 272.48010254 0.9349069 ]	[467.39135742 318.74240112 0.90148199]	[403.37524414 326.3762207 0.80249327]	[375.0921936 439.17745972 0.90953112]	[341.76461792 539.23522949 0.86592698]	[526.52832031 316.16415405 0.86881649]	[559.71386719 423.87322998 0.83251166]	[577.73687744 523.96624756 0.85105097]	[487.97943115 513.59680176 0.69561011]	[449.42483521 518.70776367 0.68605244]	[462.41485596 688.06958008 0.84126461]	[482.81286621 849.72619629 0.86629528]	[529.06500244 508.50112915 0.67462832]	[547.04840088 682.8984375 0.76638544]	[559.72344971 711.13391113 0.7854178 ]	[449.43719482 257.10308838 0.88212919]	[475.14324951 257.03790283 0.89651698]	[434.0296936 249.36763 0.74442428]	[490.56582642 239.17488098 0.79484069]	[552.13452148 749.74945068 0.78498733]	[564.98693848 747.03796387 0.78667903]	[5.57182617e+02 7.08662170e+02 6.44369245e-01]	[4.90506683e+02 8.93289429e+02 7.86657572e-01]	[4.72605865e+02 8.90741272e+02 7.65069246e-01]	[4.85468109e+02 8.54898804e+02 7.25105345e-01]
[462.27444458 274.88873291 0.94030559]	[467.42700195 318.75036621 0.89767557]	[403.39300537 328.85299683 0.79909551]	[375.09265137 439.17288208 0.90937173]	[341.7550354 536.74029541 0.85345095]	[529.00952148 316.15316772 0.86336422]	[559.70800781 423.8001709 0.84279412]	[577.73657227 523.97662354 0.84943324]	[487.98828125 513.58428955 0.69526511]	[449.43908691 518.69708252 0.68551493]	[462.41867065 688.01226807 0.83957142]	[482.82107544 849.73254395 0.86796796]	[529.07440186 508.4864502 0.6756587 ]	[546.99743652 680.37487793 0.7404418 ]	[554.67584229 708.72619629 0.7729919 ]	[449.49887085 257.15499878 0.87467659]	[477.6005249 257.0793457 0.8976934]	[436.55563354 251.87620544 0.73960775]	[490.5609436 241.65431213 0.77511698]	[549.50878906 749.68225098 0.82610101]	[564.83172607 747.00354004 0.80611968]	[5.52080750e+02 7.08637329e+02 6.45922720e-01]	[4.88025452e+02 8.93295105e+02 7.86477506e-01]	[4.72598938e+02 8.90747009e+02 7.67091155e-01]	[4.85478241e+02 8.54896729e+02 7.27852225e-01]
[462.328125 274.92126465 0.94219059]	[467.44802856 318.73483276 0.89760607]	[405.8678894 326.36968994 0.79559588]	[375.07217407 439.16223145 0.90744781]	[341.74215698 539.17034912 0.85819101]	[529.03826904 316.13104248 0.86034322]	[559.70233154 421.3822937 0.84471565]	[577.7487793 523.97930908 0.85028362]	[487.9967041 513.59423828 0.69159788]	[449.44717407 518.70617676 0.6832245 ]	[462.43014526 688.07995605 0.83805043]	[482.81802368 849.75274658 0.86909282]	[529.07678223 508.49301147 0.67188668]	[546.92840576 682.89678955 0.77440763]	[552.0692749 711.23449707 0.74863631]	[452.01419067 257.18548584 0.87180477]	[477.65866089 257.08758545 0.90411872]	[436.57162476 251.89820862 0.73403084]	[493.10552979 239.18217468 0.78783101]	[547.01239014 749.72595215 0.81406975]	[562.37316895 747.06793213 0.80664635]	[5.49489380e+02 7.11167175e+02 6.56658530e-01]	[4.90492065e+02 8.93290039e+02 7.87927449e-01]	[4.72598755e+02 8.90742188e+02 7.68575072e-01]	[4.85472626e+02 8.54923279e+02 7.27380037e-01]
[462.38516235 274.95599365 0.93679893]	[467.48867798 318.72802734 0.8944701 ]	[405.90270996 326.34738159 0.79344374]	[375.07794189 439.10516357 0.90303755]	[341.73577881 539.16363525 0.85764974]	[529.07885742 316.13900757 0.85764885]	[559.72821045 423.82620239 0.8409375 ]	[577.76751709 523.99481201 0.84959179]	[487.96749878 513.61889648 0.69304764]	[446.97064209 518.71795654 0.68135822]	[462.42700195 688.15777588 0.8327744 ]	[482.82354736 849.79040527 0.87031865]	[529.03155518 508.51531982 0.67296636]	[544.53601074 682.86419678 0.7832287 ]	[546.98675537 711.22265625 0.72030687]	[454.5425415 257.21582031 0.86891735]	[477.73138428 257.1164856 0.91173935]	[436.63537598 251.88650513 0.7407105 ]	[495.65734863 239.16291809 0.79106307]	[546.93841553 749.72473145 0.81345248]	[562.26257324 747.06573486 0.7811175 ]	[5.44461548e+02 7.11127014e+02 6.12282813e-01]	[4.90501953e+02 8.93300354e+02 7.84879267e-01]	[4.75070709e+02 8.90761169e+02 7.66940951e-01]	[4.85468964e+02 8.57396667e+02 7.26633370e-01]
[462.43310547 274.97164917 0.93060172]	[467.49914551 318.73556519 0.89146137]	[405.90570068 326.32800293 0.79471773]	[375.0668335 436.68347168 0.8893345 ]	[341.71575928 536.67584229 0.85518724]	[531.53704834 316.15963745 0.85752249]	[559.72949219 423.87997437 0.83463877]	[577.77270508 526.39501953 0.84664518]	[487.93789673 513.61846924 0.69709295]	[446.96276855 518.71282959 0.68318945]	[462.39230347 688.13378906 0.82856691]	[482.82995605 849.79077148 0.86925352]	[528.97937012 508.52124023 0.67745215]	[544.50439453 682.93054199 0.80124515]	[544.49664307 713.79437256 0.72821879]	[454.61688232 259.58126831 0.87551475]	[480.14608765 257.15585327 0.92131132]	[439.06054688 251.89346313 0.75859761]	[495.67443848 241.66152954 0.78392953]	[544.434021 752.24041748 0.79363507]	[559.74786377 747.19140625 0.76981121]	[5.44303955e+02 7.11205872e+02 6.16176665e-01]	[4.90510895e+02 8.93312256e+02 7.81463921e-01]	[4.75081421e+02 8.90768066e+02 7.66485333e-01]	[4.85471588e+02 8.57394714e+02 7.25208342e-01]
[464.83828735 274.99261475 0.92203999]	[469.97317505 318.737854 0.89146411]	[408.38415527 326.31118774 0.79405832]	[375.06900024 436.66671753 0.88518405]	[341.71389771 536.63452148 0.84966618]	[531.58654785 316.1628418 0.8574217 ]	[559.72528076 423.86221313 0.83368754]	[577.77911377 526.40063477 0.84662634]	[487.92321777 513.61346436 0.70160097]	[446.95370483 518.70513916 0.68562746]	[462.37780762 688.08911133 0.83809829]	[482.82879639 849.80541992 0.86920977]	[526.54608154 508.51345825 0.68481439]	[544.46459961 677.80993652 0.78079695]	[544.3180542 713.69067383 0.77192414]	[457.08261108 259.60058594 0.87469751]	[480.18856812 257.18295288 0.92770523]	[439.08813477 251.89385986 0.7699523 ]	[498.15048218 241.6955719 0.79426157]	[541.84240723 752.22125244 0.8133899 ]	[554.65887451 749.54229736 0.76185673]	[5.39308533e+02 7.08681946e+02 6.11069202e-01]	[4.90502258e+02 8.93330444e+02 7.74433851e-01]	[4.75076752e+02 8.90789856e+02 7.61592746e-01]	[4.85477325e+02 8.57421082e+02 7.23351061e-01]
[464.87097168 274.99972534 0.91992682]	[469.97293091 318.74017334 0.8928532 ]	[408.38504028 326.30529785 0.7938394 ]	[375.05883789 436.67047119 0.88426715]	[341.71496582 534.17175293 0.84785545]	[531.58935547 316.17315674 0.85882217]	[559.71673584 423.84017944 0.8359673 ]	[577.79064941 526.40881348 0.84531122]	[485.49859619 511.07797241 0.70113873]	[446.93087769 516.21008301 0.6820398 ]	[462.3453064 688.11651611 0.8264752 ]	[482.79736328 849.76275635 0.87365896]	[526.5222168 505.98803711 0.68509746]	[544.44830322 675.21081543 0.76958853]	[544.27624512 708.68127441 0.78961253]	[457.10662842 259.61639404 0.87662405]	[480.21383667 257.19351196 0.92897874]	[439.09771729 251.87957764 0.77404374]	[498.19125366 241.67170715 0.80301279]	[541.75830078 752.29217529 0.80536896]	[552.09979248 749.58477783 0.75608087]	[5.39219849e+02 7.06075256e+02 6.03220880e-01]	[4.90516083e+02 8.93328613e+02 7.76521564e-01]	[4.75086456e+02 8.90783325e+02 7.61483073e-01]	[4.85441101e+02 8.54938354e+02 7.30295241e-01]
[464.88592529 275.00082397 0.91651106]	[469.98544312 318.73446655 0.89319694]	[408.39572144 326.29333496 0.79465431]	[375.05395508 436.66912842 0.88357866]	[341.69689941 534.15911865 0.84868735]	[531.58825684 316.16711426 0.85810286]	[559.72210693 423.8288269 0.84070474]	[577.79602051 526.43615723 0.84502542]	[485.49963379 511.07272339 0.70083481]	[446.92150879 516.20983887 0.68251526]	[462.34194946 688.10681152 0.83119327]	[482.79464722 849.76538086 0.87662715]	[526.53027344 505.97723389 0.68587667]	[544.44128418 675.20635986 0.76650083]	[541.92456055 711.11804199 0.8031261 ]	[457.12948608 259.61764526 0.88074553]	[480.21875 257.20065308 0.92929208]	[439.13876343 251.88565063 0.77540088]	[498.2015686 241.68110657 0.80291826]	[539.30767822 757.34735107 0.79132032]	[549.57269287 749.72564697 0.75819701]	[5.39180359e+02 7.06106689e+02 6.14150643e-01]	[4.90492218e+02 8.93285339e+02 7.82469094e-01]	[4.72598175e+02 8.90743835e+02 7.62292802e-01]	[4.85442474e+02 8.54941101e+02 7.34060526e-01]
[464.91021729 275.00878906 0.91205394]	[470.00732422 318.74154663 0.89075577]	[408.4074707 326.30633545 0.79407644]	[375.04040527 436.69268799 0.88331699]	[341.68371582 534.17547607 0.84919953]	[531.60797119 316.1758728 0.85669935]	[559.71478271 423.81826782 0.84162796]	[577.78729248 526.44128418 0.84413248]	[485.50003052 511.07354736 0.69995213]	[446.92614746 516.21032715 0.68191004]	[462.36166382 688.07055664 0.83681351]	[482.79827881 849.76672363 0.87692964]	[526.52685547 505.97601318 0.68554074]	[544.41827393 670.18066406 0.7518906 ]	[541.87670898 711.11950684 0.79705429]	[457.14196777 259.62750244 0.8797366 ]	[480.24118042 257.21044922 0.92917246]	[439.14672852 251.8711853 0.77259022]	[498.22042847 241.68161011 0.80380738]	[539.29675293 759.89416504 0.77953678]	[5.49576050e+02 7.49769165e+02 7.46678531e-01]	[5.36648621e+02 7.08512695e+02 6.04451835e-01]	[4.90508209e+02 8.93291992e+02 7.82302141e-01]	[4.75071655e+02 8.90751953e+02 7.63095617e-01]	[4.85439484e+02 8.54944092e+02 7.34343410e-01]
[464.92007446 275.01864624 0.91132027]	[470.01199341 318.74179077 0.89080387]	[408.40475464 326.29769897 0.79421884]	[375.0411377 436.67883301 0.88239801]	[341.68530273 534.17126465 0.84878308]	[531.62683105 318.52120972 0.85678232]	[559.71057129 423.84069824 0.83691275]	[577.77294922 526.46282959 0.84061998]	[485.49551392 511.06329346 0.70214355]	[446.93197632 516.20178223 0.68232661]	[462.35220337 688.05157471 0.83473867]	[482.80102539 849.7666626 0.87745464]	[526.51281738 505.96322632 0.68912059]	[544.42120361 670.15246582 0.74734658]	[541.86486816 711.13464355 0.79461783]	[457.15127563 259.63574219 0.8799603 ]	[480.25259399 259.58364868 0.93029869]	[439.14712524 251.8414917 0.76873469]	[498.22573853 241.72354126 0.80113637]	[539.30059814 759.9307251 0.7729739 ]	[5.49570374e+02 7.52172241e+02 7.35312223e-01]	[5.34155701e+02 7.08523499e+02 6.00925207e-01]	[4.90508545e+02 8.93291687e+02 7.83369005e-01]	[4.75073486e+02 8.90752319e+02 7.64669359e-01]	[4.85442871e+02 8.54943604e+02 7.34386563e-01]
[464.91943359 275.02011108 0.91149724]	[470.00967407 318.743927 0.89066976]	[408.40975952 326.30944824 0.79345256]	[375.03713989 436.67932129 0.88161558]	[341.68856812 534.17352295 0.84868157]	[531.61688232 318.5189209 0.85684222]	[559.70495605 423.84634399 0.83483338]	[577.7699585 526.46160889 0.84028256]	[485.48910522 511.06274414 0.70298165]	[446.92572021 516.20220947 0.68266082]	[462.35131836 688.02893066 0.83383477]	[482.7953186 849.74816895 0.87851 ]	[526.50592041 505.96072388 0.68994433]	[544.42266846 670.12554932 0.7434563 ]	[541.8659668 711.12438965 0.79937577]	[457.15280151 259.63876343 0.87945813]	[480.25280762 259.58520508 0.92961168]	[439.15634155 251.8513031 0.76933551]	[498.23306274 241.73233032 0.80203456]	[539.30529785 759.9407959 0.77760893]	[5.49580078e+02 7.52177856e+02 7.37403572e-01]	[5.34157166e+02 7.08513550e+02 6.03206873e-01]	[4.90498230e+02 8.93299255e+02 7.84238517e-01]	[4.72599640e+02 8.90750854e+02 7.63754368e-01]	[4.85445221e+02 8.54920410e+02 7.34482825e-01]
[464.92233276 275.01956177 0.91018999]	[470.01263428 318.75149536 0.88847643]	[408.40567017 326.31704712 0.7934655 ]	[375.0397644 436.67669678 0.8813194 ]	[341.68789673 534.16882324 0.84885329]	[531.6282959 318.53219604 0.85676575]	[559.71179199 423.84786987 0.83648133]	[577.77026367 526.44903564 0.84141618]	[485.4881897 511.06887817 0.70257431]	[446.92391968 516.20501709 0.68267268]	[462.35083008 688.01385498 0.83746994]	[482.79953003 849.74127197 0.87391597]	[526.50634766 505.96990967 0.68857086]	[544.41479492 670.13616943 0.74023455]	[541.86694336 711.13006592 0.79490298]	[457.15322876 259.63705444 0.87921411]	[480.25527954 259.58331299 0.92933279]	[439.16067505 251.8589325 0.76920676]	[498.23446655 244.19120789 0.80185252]	[539.29608154 759.95159912 0.77702355]	[5.49576782e+02 7.52187378e+02 7.35001624e-01]	[5.34154480e+02 7.08517944e+02 5.99902272e-01]	[4.90499786e+02 8.93303894e+02 7.82561123e-01]	[4.72604553e+02 8.90753174e+02 7.63228953e-01]	[4.85442444e+02 8.54915710e+02 7.29496539e-01]
[464.91891479 275.04119873 0.9116168 ]	[470.01623535 318.74856567 0.88770103]	[408.40740967 326.3152771 0.79400361]	[375.04666138 436.64920044 0.87740159]	[341.70211792 534.14868164 0.84705967]	[534.09088135 318.53234863 0.85593194]	[559.7177124 423.85360718 0.8374902 ]	[577.76739502 526.43945312 0.84318036]	[485.49472046 513.58508301 0.70515877]	[446.93682861 518.68920898 0.68830049]	[462.36480713 688.02416992 0.83956093]	[482.79269409 849.72283936 0.87254274]	[526.5123291 508.47955322 0.68998682]	[544.39794922 670.14447021 0.72174704]	[541.86071777 711.13684082 0.78970253]	[457.14538574 259.64694214 0.87724394]	[480.25946045 259.60845947 0.92927611]	[439.14865112 251.83184814 0.75840223]	[498.22683716 244.22283936 0.79572558]	[539.28747559 762.45001221 0.78332508]	[5.49585693e+02 7.52217224e+02 7.29731143e-01]	[5.34142090e+02 7.08515015e+02 6.00076497e-01]	[4.90506805e+02 8.93305786e+02 7.86781430e-01]	[4.72603302e+02 8.90752747e+02 7.65707493e-01]	[4.85429932e+02 8.54894348e+02 7.31415629e-01]
[464.91867065 275.05502319 0.91439384]	[470.01376343 318.75030518 0.88659608]	[408.40539551 326.31359863 0.79393625]	[375.04074097 436.64556885 0.87744766]	[341.70861816 534.16143799 0.84770334]	[531.61865234 318.53076172 0.85762423]	[559.71716309 423.85641479 0.83587843]	[577.75097656 526.43890381 0.84017116]	[485.4848938 511.07470703 0.70538664]	[446.93783569 516.21685791 0.68438691]	[462.36419678 688.02215576 0.83725381]	[482.78897095 849.74169922 0.87257177]	[526.4921875 505.97833252 0.6928845 ]	[544.41149902 670.13494873 0.6944555 ]	[541.9017334 711.18792725 0.7894882 ]	[457.14071655 259.65957642 0.87436688]	[480.26547241 259.63531494 0.92322862]	[439.13275146 251.86196899 0.7549963 ]	[498.23300171 244.27578735 0.79464066]	[539.31549072 764.95782471 0.77485693]	[5.52093689e+02 7.52286377e+02 7.04918385e-01]	[5.36686523e+02 7.08598511e+02 6.08215511e-01]	[4.90507446e+02 8.93321106e+02 7.85033226e-01]	[4.72595856e+02 8.90772644e+02 7.64252186e-01]	[4.85423126e+02 8.54928162e+02 7.29368746e-01]
[464.92807007 275.11895752 0.91202646]	[469.99508667 318.77182007 0.88556176]	[408.39044189 326.35839844 0.79152793]	[375.03915405 436.65490723 0.87845349]	[341.70431519 536.64971924 0.85166901]	[531.59655762 318.5526123 0.8595891 ]	[559.71362305 423.87091064 0.83492607]	[577.74255371 526.46502686 0.83618796]	[487.92874146 513.5947876 0.69871843]	[446.96304321 518.69683838 0.68331385]	[462.39770508 688.04095459 0.83647734]	[482.79177856 849.74047852 0.86861336]	[528.96838379 508.48190308 0.68214911]	[544.45471191 675.20623779 0.72590435]	[544.31915283 716.27850342 0.7763418 ]	[457.15109253 262.1628418 0.86040056]	[480.27166748 259.72564697 0.90722013]	[439.15765381 251.91970825 0.74714136]	[498.24304199 246.7791748 0.81174767]	[541.88708496 765.01171875 0.7930811 ]	[5.59713379e+02 7.52308838e+02 7.05784321e-01]	[5.39259338e+02 7.11136353e+02 6.23942971e-01]	[4.88004395e+02 8.93311157e+02 7.93694258e-01]	[4.72562592e+02 8.90763367e+02 7.67802954e-01]	[4.85442932e+02 8.54927063e+02 7.26575375e-01]
[464.90124512 277.47338867 0.91285622]	[469.98968506 318.77536011 0.88372451]	[405.92071533 326.37442017 0.79009753]	[375.02310181 439.06915283 0.88153821]	[341.7076416 536.68023682 0.85360253]	[531.5836792 318.5617981 0.85936552]	[559.70703125 423.85250854 0.83641249]	[577.76080322 526.45147705 0.84022695]	[487.94692993 516.12744141 0.69964385]	[446.95993042 518.74676514 0.68951082]	[464.82910156 688.08966064 0.83324271]	[482.79244995 849.74169922 0.8668344 ]	[529.00634766 511.02346802 0.67928565]	[544.51654053 675.26568604 0.71222633]	[544.38452148 716.33203125 0.7865749 ]	[457.14309692 262.1887207 0.85458422]	[480.25119019 262.19262695 0.89795202]	[439.14950562 251.92991638 0.7464028 ]	[498.23361206 246.81539917 0.81290895]	[544.32824707 764.97674561 0.80358309]	[5.59835632e+02 7.52275574e+02 7.34389067e-01]	[5.39308533e+02 7.11205017e+02 6.30347133e-01]	[4.88014282e+02 8.93326904e+02 7.93802261e-01]	[4.72571472e+02 8.90772156e+02 7.70697474e-01]	[4.85439575e+02 8.54909729e+02 7.26604640e-01]
[464.88616943 277.52166748 0.91593987]	[469.97961426 321.16558838 0.88010681]	[405.91171265 328.88430786 0.79138434]	[375.01318359 439.12823486 0.89550257]	[341.69448853 539.17810059 0.86231446]	[531.55267334 318.59567261 0.85969228]	[559.71118164 423.8788147 0.83382058]	[577.78344727 526.47314453 0.83987844]	[487.95941162 516.1652832 0.70556891]	[449.43228149 521.22076416 0.69547909]	[464.85339355 688.05908203 0.82930583]	[482.79495239 849.77722168 0.86545193]	[529.00524902 511.07183838 0.68221301]	[546.92321777 677.8203125 0.71942687]	[544.54040527 718.84185791 0.77756882]	[457.12661743 262.25628662 0.84814352]	[480.24832153 264.71655273 0.89208013]	[439.1206665 251.95751953 0.73708296]	[498.23745728 249.32200623 0.81368166]	[546.9284668 762.50500488 0.80585283]	[562.41442871 752.21368408 0.77273142]	[5.41894043e+02 7.11231567e+02 6.38929367e-01]	[4.88012482e+02 8.93338684e+02 7.89744318e-01]	[4.72567535e+02 8.90787415e+02 7.68164635e-01]	[4.85444580e+02 8.57371521e+02 7.20623910e-01]
[464.85375977 277.57669067 0.91738403]	[469.98059082 321.18200684 0.87619239]	[405.9208374 328.90286255 0.79106468]	[375.02035522 439.17324829 0.9044137 ]	[341.69787598 539.23474121 0.86929774]	[531.54742432 318.61239624 0.85736603]	[559.7276001 423.87973022 0.83666372]	[580.21612549 526.48461914 0.84152091]	[487.98901367 516.13067627 0.69987148]	[449.43984985 518.77215576 0.69198418]	[464.95043945 688.09106445 0.81321305]	[482.78692627 849.77807617 0.86242825]	[529.04516602 511.02288818 0.67870378]	[546.96673584 680.35705566 0.73674214]	[547.02197266 718.88726807 0.76364535]	[457.09518433 264.7911377 0.84028375]	[480.22900391 267.27536011 0.88736922]	[439.0852356 254.36335754 0.71347052]	[498.21221924 249.34075928 0.79995668]	[546.97064209 762.47460938 0.80186629]	[562.42987061 752.22015381 0.78303897]	[5.44411621e+02 7.13727356e+02 6.41378820e-01]	[4.88020844e+02 8.93334106e+02 7.97291160e-01]	[4.72564545e+02 8.90787903e+02 7.76061833e-01]	[4.85430176e+02 8.57372742e+02 7.21880078e-01]
[464.82769775 277.65066528 0.90717447]	[469.96743774 321.2142334 0.87209445]	[405.89477539 331.40740967 0.79532051]	[375.01535034 439.2053833 0.90554607]	[341.6887207 539.28533936 0.87688386]	[531.53515625 318.6343689 0.85602635]	[559.7489624 423.88690186 0.83948427]	[580.22900391 526.50177002 0.84053832]	[488.01727295 516.13366699 0.6986109 ]	[449.46990967 518.78625488 0.69594717]	[469.96716309 688.08410645 0.80557507]	[482.81869507 852.19061279 0.8623113 ]	[529.07781982 511.01538086 0.67500645]	[546.97564697 682.85418701 0.73042029]	[547.07385254 718.82397461 0.78177607]	[457.07092285 267.33834839 0.83552319]	[480.20352173 269.82070923 0.88669467]	[439.0612793 254.38513184 0.70918268]	[498.15646362 251.83372498 0.78479451]	[547.05895996 764.95172119 0.81223029]	[564.84613037 752.24591064 0.79804349]	[5.44455017e+02 7.13681030e+02 6.78776920e-01]	[4.90491364e+02 8.93335205e+02 7.90517926e-01]	[4.72558899e+02 8.90791199e+02 7.72616088e-01]	[4.85455811e+02 8.57443542e+02 7.19461977e-01]
[464.853302 277.70803833 0.89573526]	[467.50476074 321.2428894 0.86749011]	[405.88027954 331.44979858 0.80134606]	[375.01449585 439.23760986 0.90430838]	[341.6824646 541.68768311 0.87973017]	[529.06835938 318.65402222 0.85684395]	[559.78515625 426.3447876 0.84045684]	[580.23687744 526.51574707 0.83943927]	[488.01803589 516.19750977 0.70510721]	[449.50643921 521.26361084 0.70285803]	[472.53872681 688.17468262 0.79492843]	[482.82897949 849.7467041 0.85725951]	[529.0489502 511.08685303 0.67870796]	[547.03961182 682.98754883 0.73317283]	[552.1137085 713.76367188 0.76454192]	[457.07861328 269.87185669 0.84316742]	[480.21603394 269.84954834 0.88977623]	[436.68585205 254.44139099 0.70613176]	[498.21282959 251.85618591 0.80375957]	[549.49700928 762.4564209 0.79140574]	[564.83532715 752.19360352 0.79313552]	[5.46994263e+02 7.11124939e+02 6.64151490e-01]	[4.90508179e+02 8.93307434e+02 7.95337975e-01]	[4.72587280e+02 8.90748535e+02 7.69982457e-01]	[4.85454803e+02 8.54903381e+02 7.18414545e-01]
[464.91897583 280.10821533 0.8868981 ]	[469.97918701 321.28668213 0.86056048]	[405.88925171 331.47836304 0.80200052]	[375.01068115 439.26296997 0.90473449]	[341.6762085 541.73022461 0.88542289]	[531.54699707 318.68032837 0.85469085]	[559.80090332 426.36791992 0.84224272]	[580.24481201 528.99237061 0.83459014]	[490.48522949 518.66717529 0.69959158]	[449.51657104 521.27435303 0.69887304]	[475.11895752 690.67602539 0.78343153]	[482.85665894 852.20703125 0.85601497]	[529.06610107 513.58233643 0.6717701 ]	[549.49755859 685.42816162 0.71702832]	[554.67376709 716.2677002 0.75497079]	[457.13433838 272.34381104 0.86259133]	[480.26168823 269.89855957 0.89663476]	[436.66940308 254.45800781 0.71610034]	[498.2522583 251.91378784 0.80109286]	[549.51696777 764.98126221 0.79768163]	[564.87445068 752.2911377 0.77457154]	[5.47047913e+02 7.11160217e+02 6.41102731e-01]	[4.90520416e+02 8.93334045e+02 7.77635276e-01]	[4.72601501e+02 8.90785156e+02 7.59116650e-01]	[4.85470551e+02 8.57443115e+02 7.19149411e-01]
[464.962677 280.22320557 0.85768127]	[472.52197266 323.77728271 0.84960103]	[408.40280151 333.94262695 0.8009553 ]	[375.01617432 439.29730225 0.90182447]	[339.2996521 541.75830078 0.88761246]	[531.59393311 318.73187256 0.84678447]	[559.78662109 423.87182617 0.84314936]	[580.25750732 529.00701904 0.83634883]	[490.50997925 518.74017334 0.70872295]	[452.00018311 521.35119629 0.70659506]	[477.62020874 690.68243408 0.79323345]	[482.88388062 852.19903564 0.85465777]	[531.53979492 516.14984131 0.67743897]	[546.95117188 685.50213623 0.77157092]	[554.66906738 718.86108398 0.74173868]	[457.17547607 272.42095947 0.87634313]	[480.29559326 272.38729858 0.90603209]	[436.69500732 254.48480225 0.73489869]	[500.67391968 251.93354797 0.81778604]	[549.53668213 765.00280762 0.79476058]	[564.87280273 754.75335693 0.77564377]	[5.49527344e+02 7.13681641e+02 6.22427344e-01]	[4.90562622e+02 8.93339905e+02 7.74883866e-01]	[4.75107178e+02 8.90780273e+02 7.61045992e-01]	[4.87921661e+02 8.57436829e+02 7.19088554e-01]
[467.42211914 282.68579102 0.84612149]	[472.53527832 323.82955933 0.84423226]	[408.40969849 333.98352051 0.80462885]	[375.00177002 441.67962646 0.90128833]	[339.29055786 541.77185059 0.89220595]	[534.09100342 318.75909424 0.84047693]	[559.8104248 423.89559937 0.84307915]	[580.26763916 531.54119873 0.83204556]	[490.48971558 521.22912598 0.70942503]	[449.52185059 523.81829834 0.70455873]	[477.65316772 693.22052002 0.79296017]	[482.88311768 852.22467041 0.85982496]	[529.05175781 518.67248535 0.68062866]	[544.49707031 685.52679443 0.79545933]	[5.54664795e+02 7.18886841e+02 7.18302786e-01]	[457.21453857 272.45874023 0.88692498]	[480.32632446 272.42230225 0.91307861]	[439.08831787 254.53845215 0.74688435]	[500.71655273 251.92625427 0.82522631]	[549.52722168 765.01776123 0.78818059]	[564.86785889 754.75799561 0.76440328]	[5.49568604e+02 7.13695679e+02 5.97173691e-01]	[4.90565674e+02 8.93314758e+02 7.75761604e-01]	[4.75104584e+02 8.90768250e+02 7.60928929e-01]	[4.87925995e+02 8.59927246e+02 7.22470641e-01]
[469.96051025 282.76766968 0.83457357]	[475.06439209 326.32809448 0.8464309 ]	[408.45281982 334.01101685 0.80903924]	[375.03927612 441.67547607 0.90605402]	[339.26596069 541.79785156 0.8990047 ]	[536.65289307 321.14691162 0.84011793]	[559.8480835 426.38775635 0.84323657]	[580.29058838 534.12103271 0.83655304]	[488.00283813 521.27929688 0.71944064]	[449.48291016 523.87512207 0.70927674]	[477.67184448 693.24615479 0.797647 ]	[482.88223267 852.22027588 0.85854757]	[529.02099609 518.74279785 0.69358021]	[544.44433594 685.57824707 0.80857295]	[5.54610352e+02 7.23899292e+02 7.07549810e-01]	[459.62268066 274.86956787 0.90233392]	[482.72421265 272.45770264 0.9258973 ]	[439.1227417 254.57785034 0.73852277]	[500.76925659 254.3825531 0.83033037]	[547.04296875 764.97674561 0.77584362]	[564.84381104 752.30419922 0.75702137]	[5.49539734e+02 7.16297546e+02 5.84262967e-01]	[4.90564880e+02 8.93330933e+02 7.70580769e-01]	[4.75102325e+02 8.90779663e+02 7.58101821e-01]	[4.87926514e+02 8.57473022e+02 7.16414988e-01]
[470.01904297 285.26126099 0.83163279]	[475.11083984 328.92074585 0.84825611]	[410.95751953 336.4548645 0.8096503 ]	[375.040802 441.69430542 0.90444005]	[339.24868774 541.79785156 0.90190208]	[536.69598389 321.22848511 0.83173132]	[562.24023438 428.92953491 0.84570414]	[580.28912354 536.64447021 0.83876234]	[487.98721313 521.28863525 0.72158247]	[449.47561646 523.87164307 0.70796388]	[477.69314575 693.26379395 0.79769522]	[482.8788147 852.19451904 0.85632098]	[528.9942627 518.76690674 0.69744515]	[544.40826416 687.98919678 0.80475384]	[5.49546082e+02 7.23915894e+02 7.12257743e-01]	[459.65515137 274.89517212 0.90190327]	[482.7512207 274.86807251 0.93036956]	[439.16748047 254.5320282 0.75067282]	[500.82296753 254.39381409 0.84613025]	[546.93737793 765.02844238 0.79105687]	[5.62430725e+02 7.54779236e+02 7.54682004e-01]	[5.46998169e+02 7.16288940e+02 5.79712093e-01]	[4.90564758e+02 8.93321228e+02 7.76614606e-01]	[4.75101379e+02 8.90765991e+02 7.58064866e-01]	[4.87924927e+02 8.57433411e+02 7.16541708e-01]
[472.58447266 285.28833008 0.83387047]	[475.15853882 331.40136719 0.8526082 ]	[411.03405762 336.47720337 0.81520724]	[375.06964111 441.72930908 0.90510112]	[339.23623657 541.82336426 0.9046964 ]	[536.72875977 321.26361084 0.82723624]	[562.25250244 428.98339844 0.84294355]	[580.29852295 539.21038818 0.8564775 ]	[487.95968628 521.33013916 0.72157609]	[446.97366333 523.89880371 0.70359492]	[477.68832397 695.75506592 0.79930788]	[4.82866364e+02 8.52195129e+02 8.50070298e-01]	[528.98376465 521.23864746 0.69858664]	[544.33312988 688.04156494 0.81754184]	[5.47028992e+02 7.21451782e+02 7.13334799e-01]	[459.71307373 274.9574585 0.91693068]	[482.78921509 274.88806152 0.93121707]	[439.25878906 256.95077515 0.75915754]	[500.837677 254.41212463 0.84372723]	[544.46551514 765.06951904 0.80755115]	[5.62314148e+02 7.54827759e+02 7.54418075e-01]	[5.44512207e+02 7.13774902e+02 5.84992707e-01]	[4.90572021e+02 8.93317383e+02 7.75814950e-01]	[4.75100189e+02 8.90764343e+02 7.52996564e-01]	[4.85466278e+02 8.57437012e+02 7.06510901e-01]
[475.07574463 287.82446289 0.83625877]	[477.59655762 331.47140503 0.86583781]	[413.53085327 336.50073242 0.82205683]	[375.11105347 441.74237061 0.90934676]	[339.24621582 541.82531738 0.90559232]	[539.18499756 323.72570801 0.8228035 ]	[562.26239014 431.54647827 0.84157228]	[580.31524658 539.29150391 0.87271523]	[487.93414307 523.82098389 0.72123635]	[446.94650269 526.40386963 0.69687968]	[477.67211914 695.73883057 0.79247385]	[482.86108398 852.18212891 0.85268795]	[526.52642822 521.31341553 0.70143062]	[541.89526367 688.13592529 0.82471955]	[5.44490540e+02 7.18867920e+02 7.04158127e-01]	[459.72839355 275.03189087 0.92838848]	[482.82037354 274.94265747 0.93371439]	[439.29248047 257.00976562 0.76671922]	[500.87536621 254.4430542 0.85603911]	[541.92529297 767.54571533 0.82302237]	[5.59723877e+02 7.59873718e+02 7.10919321e-01]	[5.41888306e+02 7.11130310e+02 5.49156070e-01]	[4.90578094e+02 8.93309692e+02 7.77839005e-01]	[4.75108978e+02 8.90753540e+02 7.57147670e-01]	[4.85463287e+02 8.57410400e+02 7.16406047e-01]
[475.07247925 290.3963623 0.84338623]	[477.66796875 331.48318481 0.88074535]	[413.58319092 336.46075439 0.82492292]	[377.49926758 441.76245117 0.91398513]	[339.2673645 541.91314697 0.90756714]	[539.25036621 323.76937866 0.82925636]	[562.25909424 431.50079346 0.83705735]	[580.32189941 541.70928955 0.87753606]	[485.49517822 523.90142822 0.72233862]	[446.87896729 526.48626709 0.69644588]	[477.6723938 695.76049805 0.79295242]	[482.86920166 852.20843506 0.85245442]	[526.53424072 523.81115723 0.70191264]	[541.85327148 688.1875 0.82660151]	[544.30871582 723.90063477 0.73627496]	[459.73028564 275.12969971 0.92042857]	[482.81985474 275.05502319 0.93894976]	[439.3288269 257.07180786 0.75285155]	[500.89559937 254.52944946 0.87126172]	[541.78564453 767.69421387 0.82980114]	[5.54643372e+02 7.62515625e+02 7.11032212e-01]	[5.39267639e+02 7.13684143e+02 5.50052285e-01]	[4.90579224e+02 8.93315308e+02 7.80304551e-01]	[4.75108459e+02 8.90769409e+02 7.62644649e-01]	[4.85467224e+02 8.57455017e+02 7.16365635e-01]
[475.11437988 292.87020874 0.85286033]	[477.71551514 333.98660278 0.90589952]	[416.02511597 336.53201294 0.83446699]	[377.49893188 441.83273315 0.90708023]	[339.29589844 541.90161133 0.9106884 ]	[539.30841064 326.31686401 0.8243137 ]	[562.26873779 431.55340576 0.8400588 ]	[580.30462646 541.76293945 0.88148713]	[487.91122437 523.91430664 0.71795213]	[446.89974976 526.480896 0.69252604]	[477.73410034 698.36529541 0.80645734]	[4.82852264e+02 8.52192505e+02 8.42743754e-01]	[526.5291748 523.82757568 0.69926083]	[541.79577637 690.6083374 0.8129499 ]	[541.91351318 723.99725342 0.7461077 ]	[459.75488281 277.47879028 0.92385632]	[482.85116577 275.08947754 0.93410355]	[441.67581177 257.11352539 0.7732206 ]	[503.25765991 254.56315613 0.87027645]	[541.7489624 770.10992432 0.82051927]	[5.52122681e+02 7.65018433e+02 7.23303199e-01]	[5.36716492e+02 7.16247742e+02 5.37303567e-01]	[4.93097046e+02 8.93328796e+02 7.76323497e-01]	[4.75152191e+02 8.90782593e+02 7.62346864e-01]	[4.85432526e+02 8.57439758e+02 7.05680668e-01]
[475.1479187 292.94076538 0.86995846]	[477.73446655 334.0328064 0.91684699]	[416.05371094 336.59692383 0.84533846]	[377.49310303 441.91784668 0.89009631]	[341.67098999 544.28564453 0.91224837]	[541.70855713 326.35632324 0.82831568]	[562.25860596 436.56723022 0.8461262 ]	[580.30578613 541.88336182 0.89016294]	[487.92507935 523.9487915 0.71680945]	[446.91220093 528.97564697 0.68987626]	[477.73501587 698.37719727 0.80601197]	[4.82851227e+02 8.52192810e+02 8.46634030e-01]	[528.96783447 523.85656738 0.69781375]	[541.78631592 688.17529297 0.79564756]	[541.88201904 726.43536377 0.76258093]	[459.77871704 277.52502441 0.93006986]	[482.90274048 277.47561646 0.93211496]	[441.68536377 257.15356445 0.77491397]	[503.2890625 257.01431274 0.8595801 ]	[539.29302979 770.15722656 0.81183934]	[5.49585510e+02 7.67477722e+02 7.32867062e-01]	[5.36674133e+02 7.18816772e+02 5.46067715e-01]	[4.93087769e+02 8.93337280e+02 7.79300451e-01]	[4.75147491e+02 8.90790649e+02 7.68071592e-01]	[4.85435791e+02 8.57437012e+02 7.12128758e-01]
[477.61303711 293.01809692 0.89045244]	[480.10632324 334.07226562 0.92374545]	[416.07754517 336.64608765 0.8507179 ]	[377.5305481 441.87487793 0.90926397]	[341.71020508 541.89910889 0.91296077]	[541.72589111 328.87072754 0.83211988]	[562.24829102 436.63134766 0.85582942]	[580.2824707 544.30053711 0.88819611]	[487.92724609 523.95184326 0.71607423]	[446.91345215 528.97558594 0.6875754 ]	[477.71859741 698.3291626 0.79368949]	[4.82855774e+02 8.52181519e+02 8.47557366e-01]	[528.96636963 523.86047363 0.69685096]	[541.73956299 688.109375 0.78410012]	[541.83380127 726.47717285 0.77562511]	[459.81988525 277.58276367 0.93000275]	[482.97351074 277.54473877 0.92418808]	[441.7038269 259.59133911 0.77758271]	[503.33477783 257.07897949 0.83133966]	[539.23492432 770.11297607 0.81098181]	[5.49500488e+02 7.65072449e+02 7.35172689e-01]	[5.34137573e+02 7.18881897e+02 5.48597336e-01]	[4.93089081e+02 8.93353516e+02 7.80559659e-01]	[4.75143066e+02 8.90799377e+02 7.70812750e-01]	[4.85436523e+02 8.57420105e+02 7.19199836e-01]
[477.59197998 295.45108032 0.89772022]	[480.10958862 336.46713257 0.92762733]	[416.09436035 336.66314697 0.85373449]	[377.53216553 444.29776001 0.90285587]	[341.7175293 544.32110596 0.91723436]	[541.71612549 328.93060303 0.82796317]	[562.2567749 439.07543945 0.86923599]	[580.24645996 544.35559082 0.88429451]	[487.94372559 523.95819092 0.71286649]	[446.93508911 528.99395752 0.68504357]	[477.74438477 700.89337158 0.81027806]	[4.82858429e+02 8.52224731e+02 8.50631535e-01]	[528.97351074 523.85656738 0.69427049]	[541.71295166 688.20220947 0.76919037]	[541.78265381 726.484375 0.77776027]	[459.83578491 277.6446228 0.92637396]	[482.96530151 277.64434814 0.91855717]	[441.74264526 259.62573242 0.76313621]	[503.34057617 259.57415771 0.8334325 ]	[536.67907715 770.13842773 0.80424452]	[5.46959900e+02 7.67474915e+02 7.52660930e-01]	[5.31606384e+02 7.18896484e+02 5.57493627e-01]	[4.93110382e+02 8.93357056e+02 7.75904477e-01]	[4.75160889e+02 8.90809937e+02 7.67987609e-01]	[4.85427399e+02 8.59932190e+02 7.20807970e-01]
[477.58966064 295.45040894 0.89701295]	[480.11160278 336.47525024 0.92831969]	[416.09036255 336.66455078 0.85305625]	[377.53179932 444.29980469 0.90219319]	[341.71713257 544.32092285 0.91723424]	[541.72143555 331.41186523 0.83023024]	[562.25695801 439.10076904 0.87469226]	[580.24462891 544.34960938 0.88410705]	[487.94140625 523.956604 0.71262276]	[446.93328857 528.99291992 0.68497366]	[477.74414062 700.89990234 0.81035137]	[4.82855713e+02 8.52208557e+02 8.48658025e-01]	[528.97210693 523.85272217 0.69430661]	[541.70648193 688.19750977 0.76577991]	[541.78106689 726.48162842 0.77700877]	[459.83053589 277.64187622 0.92648435]	[482.9654541 277.64318848 0.91856241]	[441.73461914 259.60409546 0.76714063]	[503.34475708 259.57629395 0.83509409]	[536.68920898 770.13415527 0.80515766]	[5.46967896e+02 7.67469849e+02 7.50832677e-01]	[5.31602539e+02 7.18891235e+02 5.56162238e-01]	[4.93106079e+02 8.93354492e+02 7.76230037e-01]	[4.75156952e+02 8.90807922e+02 7.67956138e-01]	[4.85430420e+02 8.57461914e+02 7.18894362e-01]
[477.66152954 295.50552368 0.91668725]	[480.14129639 336.49212646 0.93708467]	[416.13592529 336.67852783 0.85909486]	[377.54376221 444.33526611 0.89933109]	[341.74819946 544.36010742 0.91407257]	[541.74536133 331.46984863 0.84340036]	[562.21740723 439.1678772 0.8799451 ]	[580.21875 544.42675781 0.87490368]	[485.48513794 526.45568848 0.71206778]	[446.89144897 531.56787109 0.68325156]	[477.74414062 703.3850708 0.81784064]	[4.82845154e+02 8.52206543e+02 8.48107457e-01]	[526.50695801 523.90386963 0.69960999]	[541.71875 690.64782715 0.76635367]	[541.76312256 726.54827881 0.79457343]	[462.23953247 277.73516846 0.91523558]	[485.35998535 277.71295166 0.90237242]	[441.78015137 259.71734619 0.76299244]	[503.33309937 259.68658447 0.83388013]	[536.68463135 770.20172119 0.80554706]	[5.46966919e+02 7.67547119e+02 7.65292406e-01]	[5.31572510e+02 7.23910828e+02 5.74029148e-01]	[4.93088654e+02 8.93359558e+02 7.76175022e-01]	[4.75136810e+02 8.90809631e+02 7.63793230e-01]	[4.85423431e+02 8.57447937e+02 7.21029878e-01]
[477.6545105 295.56777954 0.91974539]	[480.15637207 336.53323364 0.93864846]	[416.15487671 339.04580688 0.86120486]	[377.57266235 444.38076782 0.89666152]	[341.77133179 544.4052124 0.90891498]	[541.76226807 334.00668335 0.8610127 ]	[562.22253418 439.21923828 0.88554823]	[577.79437256 544.48638916 0.86599523]	[485.4637146 529.01116943 0.70860773]	[446.8659668 534.16320801 0.68627602]	[480.09918213 703.43884277 0.82574344]	[4.82851257e+02 8.52200562e+02 8.45576286e-01]	[526.50036621 526.41259766 0.69436812]	[541.72717285 693.17199707 0.76400745]	[541.73291016 726.57855225 0.80281675]	[462.24069214 280.14373779 0.91045511]	[485.38824463 280.14297485 0.88852823]	[441.79766846 262.20184326 0.75873542]	[503.36254883 264.70755005 0.82816333]	[536.67919922 770.23175049 0.80990767]	[546.949646 767.57342529 0.78181446]	[5.29068054e+02 7.23937683e+02 5.89986444e-01]	[4.93119476e+02 8.93353760e+02 7.70791233e-01]	[4.75155579e+02 8.90800476e+02 7.59733438e-01]	[4.85424805e+02 8.57427734e+02 7.20419109e-01]
[477.63098145 295.64111328 0.91841334]	[480.12203979 336.64553833 0.9325459 ]	[416.14135742 339.15203857 0.86624157]	[377.59094238 446.90246582 0.88203567]	[341.8053894 546.93487549 0.87965399]	[541.76306152 336.50210571 0.87464052]	[562.22583008 441.81036377 0.88377428]	[577.79998779 546.97546387 0.84710872]	[485.44082642 534.1137085 0.70855492]	[444.42636108 539.20599365 0.69718432]	[477.72140503 705.98187256 0.83762276]	[482.84484863 852.22363281 0.85733777]	[526.47674561 529.03527832 0.68578511]	[541.75390625 698.29040527 0.73592508]	[541.78955078 729.03869629 0.8099429 ]	[462.22109985 280.2227478 0.89486015]	[485.38183594 280.23025513 0.87657946]	[441.85821533 269.84011841 0.73235142]	[503.37606812 267.2789917 0.83980501]	[539.18267822 772.76116943 0.79537004]	[547.03039551 770.06384277 0.78092408]	[5.31620667e+02 7.24026550e+02 5.87424099e-01]	[4.93131561e+02 8.93360291e+02 7.76682019e-01]	[4.75163574e+02 8.90821472e+02 7.70831466e-01]	[4.85427979e+02 8.59938538e+02 7.30797112e-01]
[477.66201782 298.01290894 0.92261142]	[480.13653564 339.08853149 0.9381246 ]	[416.12832642 339.25054932 0.85859197]	[377.599823 446.97265625 0.87816244]	[341.80020142 547.02124023 0.86667597]	[541.80462646 336.61834717 0.89317691]	[562.2432251 441.85006714 0.88667268]	[577.7432251 547.02087402 0.83633357]	[485.43792725 531.5803833 0.70920426]	[446.86474609 536.69573975 0.69024438]	[477.70263672 706.08068848 0.83883142]	[482.84378052 852.23803711 0.86576754]	[526.449646 528.99829102 0.69231486]	[541.7388916 700.87652588 0.72694999]	[541.83673096 729.22045898 0.82502389]	[462.25799561 282.72753906 0.88655818]	[485.38723755 282.71560669 0.87088311]	[441.90365601 272.4152832 0.75185782]	[503.36746216 267.35339355 0.8441993 ]	[539.19458008 775.34851074 0.78355908]	[547.05786133 770.2052002 0.78571266]	[5.36639648e+02 7.29054810e+02 6.30798340e-01]	[4.95617859e+02 8.93385925e+02 7.68829823e-01]	[4.77617432e+02 8.90839722e+02 7.72860289e-01]	[4.85416016e+02 8.59950989e+02 7.48364210e-01]
[477.68667603 298.08529663 0.91578341]	[480.17056274 339.15643311 0.9427678 ]	[416.14633179 341.71408081 0.84878767]	[377.61587524 449.4510498 0.88199717]	[341.78939819 547.05377197 0.8625192 ]	[541.85559082 336.6661377 0.89829576]	[562.24822998 441.79492188 0.88662291]	[577.7532959 549.50366211 0.82573205]	[485.43917847 531.59503174 0.70486104]	[444.44137573 536.68951416 0.68521363]	[477.71322632 706.11541748 0.84032404]	[482.84893799 852.21191406 0.86492789]	[526.45916748 529.02307129 0.6853472 ]	[541.73944092 703.39337158 0.73648554]	[541.85803223 729.26116943 0.81693071]	[462.28344727 285.30786133 0.87205708]	[485.40994263 285.25592041 0.86566961]	[441.8946228 272.42480469 0.72638744]	[503.39123535 267.34494019 0.84093237]	[5.39259644e+02 7.77822998e+02 7.77672887e-01]	[549.53771973 770.20239258 0.77716029]	[5.36680908e+02 7.29056824e+02 6.12441599e-01]	[4.93113312e+02 8.93381897e+02 7.73507059e-01]	[4.75159729e+02 8.90814331e+02 7.71504641e-01]	[4.85432495e+02 8.57426270e+02 7.52730548e-01]
[477.65112305 298.1734314 0.90239739]	[480.17904663 339.23745728 0.9430837 ]	[416.15109253 341.80773926 0.83766305]	[377.6277771 449.48831177 0.88292944]	[341.77978516 547.07122803 0.85970503]	[541.85162354 339.07528687 0.90218765]	[562.2432251 441.81820679 0.88641697]	[577.73443604 549.57763672 0.81734163]	[485.44662476 536.69763184 0.71334177]	[444.44256592 539.27246094 0.70022017]	[480.10647583 708.6005249 0.84980607]	[482.85610962 852.2208252 0.86530972]	[526.47009277 534.16217041 0.6904794 ]	[541.73156738 703.46789551 0.74694598]	[541.87683105 731.76843262 0.8060472 ]	[462.24813843 287.84820557 0.87553108]	[485.38766479 287.82485962 0.87455356]	[441.8637085 272.42697144 0.69242823]	[503.41723633 269.88955688 0.83512115]	[539.30426025 780.41796875 0.79191101]	[552.0557251 770.2802124 0.77286518]	[5.36689514e+02 7.29141479e+02 6.23088121e-01]	[4.93074921e+02 8.93381897e+02 7.73939192e-01]	[4.75126007e+02 8.90810303e+02 7.68104911e-01]	[4.85447144e+02 8.57422485e+02 7.49915600e-01]
[477.72140503 298.24401855 0.90470576]	[480.19598389 341.67694092 0.93653589]	[418.5501709 344.3012085 0.83392322]	[377.61660767 452.0541687 0.88380235]	[341.75006104 549.57427979 0.85439461]	[541.84857178 339.15917969 0.90135664]	[562.29394531 444.32626343 0.88740027]	[577.71228027 554.6505127 0.81351769]	[485.46453857 536.73724365 0.71408945]	[446.89019775 541.74560547 0.70452696]	[480.15261841 708.69659424 0.85038358]	[482.88388062 852.23950195 0.86843312]	[526.47668457 536.68408203 0.69494009]	[541.75115967 705.93902588 0.76123375]	[541.9163208 731.77459717 0.79849768]	[462.29275513 290.39575195 0.87973654]	[485.41363525 287.89050293 0.87184757]	[441.8862915 274.972229 0.71835029]	[503.4024353 272.38870239 0.83085692]	[541.73443604 782.972229 0.79222059]	[5.52110413e+02 7.72730774e+02 7.55533099e-01]	[5.36693237e+02 7.29114136e+02 6.20073736e-01]	[4.93076599e+02 8.93421021e+02 7.70652235e-01]	[4.75130890e+02 8.90837830e+02 7.73744345e-01]	[4.85483490e+02 8.57448608e+02 7.54702628e-01]
[477.71005249 300.72436523 0.88150495]	[480.22625732 341.77008057 0.93638104]	[418.56903076 346.82833862 0.83130729]	[377.59020996 454.62231445 0.89367634]	[341.7194519 552.0501709 0.855344 ]	[541.89752197 339.22875977 0.8960728 ]	[562.30725098 444.39743042 0.8731724 ]	[577.7265625 559.73205566 0.83346808]	[485.4458313 539.24237061 0.71865606]	[446.86627197 541.78643799 0.70736051]	[480.18109131 711.15631104 0.84572053]	[482.9052124 852.26153564 0.86591142]	[526.44482422 539.19781494 0.70038646]	[541.72991943 706.0536499 0.7867161 ]	[541.91784668 734.2923584 0.77433449]	[462.30795288 292.89318848 0.88464379]	[485.42251587 292.87457275 0.88248992]	[441.93255615 275.037323 0.70316088]	[503.43334961 274.92602539 0.82149398]	[541.73583984 785.47113037 0.79908335]	[5.52098511e+02 7.72806152e+02 7.38257825e-01]	[5.36692078e+02 7.29173828e+02 6.03514135e-01]	[4.93105927e+02 8.93417114e+02 7.72160351e-01]	[4.75163849e+02 8.90832581e+02 7.73662806e-01]	[4.87939545e+02 8.57464722e+02 7.55029917e-01]
[477.68087769 303.24795532 0.85934544]	[480.23904419 344.26742554 0.92484987]	[418.56918335 346.89630127 0.83039945]	[377.57919312 457.10525513 0.9016577 ]	[341.69744873 552.09631348 0.85445523]	[541.92694092 341.69229126 0.88490134]	[562.36468506 452.00384521 0.85796791]	[577.73388672 562.30084229 0.86123878]	[485.44509888 541.7454834 0.72581565]	[444.42886353 541.8614502 0.71595532]	[480.18267822 711.17102051 0.84939086]	[482.91314697 852.27478027 0.86397964]	[526.43798828 539.27600098 0.7054854 ]	[541.74633789 706.1315918 0.7975381 ]	[544.27807617 736.85351562 0.74845445]	[462.29077148 293.00274658 0.89701879]	[485.38983154 292.97982788 0.89497054]	[441.91494751 275.0645752 0.74068511]	[503.43676758 274.9418335 0.82862681]	[541.78253174 785.55395508 0.81378627]	[5.54645996e+02 7.75318726e+02 7.17772901e-01]	[5.39203979e+02 7.31642761e+02 5.71973443e-01]	[4.93109741e+02 8.93427307e+02 7.71229565e-01]	[4.75168671e+02 8.90843079e+02 7.72686422e-01]	[4.87962982e+02 8.57473145e+02 7.59404838e-01]
[477.73196411 305.77032471 0.85871667]	[480.22879028 346.86187744 0.90984881]	[418.54367065 351.94799805 0.82871997]	[377.57366943 457.14459229 0.9076001 ]	[341.67935181 552.11676025 0.85293764]	[541.91821289 341.78781128 0.87500203]	[562.35839844 454.58728027 0.85915482]	[577.71331787 562.40142822 0.86692333]	[485.42584229 541.85668945 0.74254143]	[444.41455078 544.38140869 0.72594577]	[480.18267822 711.17712402 0.85088873]	[482.92651367 852.26708984 0.86484534]	[526.41149902 541.81158447 0.72264928]	[541.73309326 708.59008789 0.79125845]	[544.28424072 739.38128662 0.77169919]	[462.32376099 295.42706299 0.90096116]	[485.43933105 295.41052246 0.89372498]	[441.90213013 275.09689331 0.77945995]	[503.45266724 275.02124023 0.84258926]	[541.81268311 785.58605957 0.85380965]	[5.54694153e+02 7.75339966e+02 7.46062517e-01]	[5.39205444e+02 7.31690430e+02 5.89909852e-01]	[4.93135345e+02 8.93402466e+02 7.73726821e-01]	[4.77624359e+02 8.90820374e+02 7.74086237e-01]	[4.87977905e+02 8.57453857e+02 7.60201573e-01]
[480.10980225 308.37484741 0.86286503]	[480.25778198 349.39755249 0.91180164]	[418.56402588 352.00708008 0.83523542]	[377.53793335 459.6036377 0.90979964]	[339.2784729 552.14666748 0.85574371]	[541.92687988 344.25152588 0.86856383]	[562.36608887 457.1340332 0.8731544 ]	[577.70410156 564.81604004 0.8644138 ]	[485.41558838 541.83758545 0.73621249]	[444.41015625 544.3706665 0.72022784]	[480.20843506 711.19348145 0.84599656]	[482.90805054 852.26947021 0.86676586]	[524.019104 541.78070068 0.7200073 ]	[541.71875 708.65002441 0.77552748]	[541.92895508 739.42199707 0.76495451]	[462.35348511 295.52944946 0.91064531]	[485.45898438 295.52932739 0.906982 ]	[444.30606079 277.48706055 0.78560066]	[503.4553833 277.52346802 0.85279119]	[541.79827881 788.06707764 0.87686247]	[5.54666443e+02 7.80386719e+02 7.43209481e-01]	[5.36697632e+02 7.31676453e+02 5.77382624e-01]	[4.93119965e+02 8.93361938e+02 7.79602230e-01]	[4.77605957e+02 8.90792297e+02 7.73367882e-01]	[4.87970215e+02 8.57449463e+02 7.59407401e-01]
[480.13345337 313.39419556 0.89208406]	[480.26672363 352.00668335 0.92006898]	[418.56396484 354.53915405 0.84506106]	[377.50350952 459.70562744 0.91365713]	[339.21981812 554.68945312 0.8691045 ]	[541.94946289 346.83200073 0.85231245]	[562.35101318 459.69549561 0.89898276]	[575.19891357 564.86535645 0.86087853]	[485.42224121 541.87182617 0.7337265 ]	[444.40808105 544.4039917 0.71397823]	[480.21487427 713.79119873 0.83517301]	[482.90222168 852.32965088 0.8615458 ]	[524.02484131 541.8145752 0.71906626]	[541.69732666 708.7177124 0.77106965]	[541.89202881 741.92767334 0.76215839]	[462.34460449 295.65371704 0.91555285]	[487.9246521 295.63128662 0.89995611]	[441.89138794 277.54467773 0.78339398]	[503.48458862 277.537323 0.83559495]	[541.76977539 788.08074951 0.86564445]	[5.52146301e+02 7.80404968e+02 7.32867837e-01]	[5.34185303e+02 7.31700317e+02 5.78249753e-01]	[4.95623016e+02 8.93367310e+02 7.69585550e-01]	[4.77643097e+02 8.90813782e+02 7.71279931e-01]	[4.87956604e+02 8.59980225e+02 7.50307918e-01]
[480.17941284 313.48468018 0.92554069]	[480.2557373 354.543396 0.93930417]	[418.56280518 356.99728394 0.84926701]	[377.49069214 459.78347778 0.91282928]	[339.22238159 557.20220947 0.86979991]	[541.93048096 351.9414978 0.84898418]	[562.33422852 459.7600708 0.90796483]	[575.21368408 564.96588135 0.85366559]	[485.37426758 544.43774414 0.74213684]	[444.36859131 546.9956665 0.71251708]	[480.20574951 716.26287842 0.83725387]	[4.82912842e+02 8.54814636e+02 8.47312987e-01]	[523.99304199 544.35852051 0.73073626]	[541.68353271 711.14007568 0.75851732]	[541.89050293 744.41833496 0.77159017]	[462.40158081 298.08917236 0.92250198]	[487.97961426 298.03594971 0.8958919 ]	[441.93963623 277.66583252 0.75116754]	[503.4822998 277.60742188 0.82243413]	[541.77563477 788.18359375 0.88194746]	[5.54643494e+02 7.82973267e+02 7.36918151e-01]	[5.36675232e+02 7.31763977e+02 5.75201094e-01]	[4.95636932e+02 8.93377258e+02 7.62176752e-01]	[4.77656952e+02 8.90846436e+02 7.71620512e-01]	[4.87968323e+02 8.65064880e+02 7.48428464e-01]
[480.18469238 315.94555664 0.9404484 ]	[480.26739502 356.9703064 0.94799417]	[418.57403564 357.06304932 0.85669541]	[377.51919556 459.83065796 0.91694361]	[339.21014404 559.73321533 0.88576746]	[541.9074707 354.47348022 0.85775614]	[562.31488037 459.75793457 0.90049809]	[575.23675537 565.02947998 0.84559268]	[485.37481689 544.44677734 0.74187499]	[444.38018799 546.98577881 0.71167278]	[480.20690918 716.33758545 0.83371753]	[4.82894745e+02 8.52388123e+02 8.50749195e-01]	[523.98406982 544.38171387 0.73028547]	[541.69342041 711.24212646 0.75487101]	[541.90765381 744.54754639 0.75539529]	[462.42849731 298.17163086 0.91997129]	[488.00546265 298.15637207 0.88861299]	[441.93478394 277.72753906 0.75850898]	[503.48468018 280.13153076 0.80591053]	[541.75067139 790.59161377 0.85135454]	[5.54645325e+02 7.85493774e+02 7.30657935e-01]	[5.39203735e+02 7.36831787e+02 5.49519360e-01]	[4.95625763e+02 8.93336365e+02 7.65371978e-01]	[4.77649170e+02 8.90803223e+02 7.68940330e-01]	[4.87953949e+02 8.62528992e+02 7.42714047e-01]
[480.18804932 316.01599121 0.95009112]	[480.26977539 357.0357666 0.9538486 ]	[418.59033203 357.14154053 0.86397314]	[377.49847412 462.26583862 0.90930456]	[339.24731445 562.21697998 0.89730674]	[541.89868164 354.55734253 0.86746919]	[562.29992676 462.21005249 0.90343767]	[577.68548584 567.44744873 0.83818823]	[485.35046387 546.99822998 0.73477226]	[444.3522644 549.58746338 0.70610189]	[480.20877075 718.88909912 0.84131414]	[482.88626099 852.39526367 0.85857481]	[523.97827148 544.48419189 0.72144336]	[541.7244873 716.27294922 0.75588417]	[541.92425537 747.09320068 0.77677608]	[462.43875122 298.25006104 0.90859485]	[487.99636841 298.24902344 0.87627536]	[444.32614136 280.23629761 0.73251081]	[503.50717163 282.72189331 0.80912757]	[541.75048828 790.73962402 0.82375705]	[5.54621216e+02 7.88043823e+02 7.41112769e-01]	[5.39256348e+02 7.44418152e+02 5.63225508e-01]	[4.95620941e+02 8.93367859e+02 7.63218045e-01]	[4.77651825e+02 8.90834412e+02 7.72290349e-01]	[4.87931366e+02 8.62557556e+02 7.51211286e-01]
[480.17398071 316.07839966 0.95025212]	[480.24719238 357.12557983 0.95037675]	[418.56613159 359.57116699 0.86593336]	[375.10272217 462.41000366 0.89161974]	[339.24768066 562.26611328 0.90795267]	[541.90045166 357.04226685 0.88085294]	[562.27746582 462.34127808 0.8984592 ]	[575.20935059 567.47674561 0.83536476]	[485.34188843 549.53997803 0.72879577]	[444.34228516 554.62561035 0.70676476]	[480.21478271 718.87457275 0.83313298]	[482.88754272 852.34796143 0.85845137]	[523.97253418 547.00531006 0.7173003 ]	[541.7322998 718.86547852 0.74833512]	[541.93548584 749.60168457 0.77983975]	[462.42147827 300.6557312 0.90416402]	[488.01269531 300.66311646 0.86768925]	[444.34890747 282.78048706 0.72742516]	[505.86618042 285.25494385 0.81023037]	[541.75726318 793.25543213 0.79817379]	[5.54628296e+02 7.88182495e+02 7.43311644e-01]	[5.39246704e+02 7.46984009e+02 5.65104127e-01]	[4.93128204e+02 8.93339417e+02 7.69271672e-01]	[4.77621582e+02 8.90799622e+02 7.72271872e-01]	[4.87934265e+02 8.62492371e+02 7.39426196e-01]
[480.19570923 316.12210083 0.94752586]	[480.22976685 357.16769409 0.94820738]	[418.55426025 359.63223267 0.86654437]	[375.09246826 464.86700439 0.87887406]	[339.27081299 562.34405518 0.91726971]	[541.88464355 357.06872559 0.88574958]	[562.25128174 462.34036255 0.89526451]	[575.19464111 567.46691895 0.83382791]	[482.97857666 549.57330322 0.72628242]	[444.31417847 554.65148926 0.71034122]	[480.20858765 721.46496582 0.8428812 ]	[482.86972046 852.34692383 0.86314797]	[523.97814941 549.50177002 0.70839679]	[541.7598877 721.39318848 0.75282788]	[541.95275879 749.62133789 0.78377253]	[462.43185425 300.73245239 0.88400322]	[488.02258301 300.71429443 0.85810101]	[444.4197998 290.43057251 0.72362071]	[503.4866333 287.80325317 0.82303572]	[541.78302002 793.28149414 0.81543094]	[5.54670532e+02 7.88200928e+02 7.58933187e-01]	[5.39270569e+02 7.46968750e+02 5.66498578e-01]	[4.95605560e+02 8.93366394e+02 7.65284419e-01]	[4.77630615e+02 8.90827759e+02 7.70891309e-01]	[4.85478577e+02 8.60023926e+02 7.45030999e-01]
[480.17208862 316.16522217 0.94216937]	[480.22668457 357.22973633 0.94610262]	[418.54727173 359.69335938 0.8671515 ]	[375.09570312 464.96353149 0.86376601]	[339.27056885 562.46923828 0.9178797 ]	[541.89215088 357.13223267 0.89381683]	[562.23913574 462.36553955 0.89192802]	[575.20019531 567.50146484 0.82927614]	[485.35604858 549.52667236 0.7256217 ]	[444.33334351 552.14251709 0.70567405]	[480.17935181 723.96740723 0.8453511 ]	[482.86972046 852.33093262 0.86545885]	[523.98577881 546.97241211 0.71167225]	[541.76324463 721.4083252 0.74802035]	[544.36871338 749.60205078 0.75190336]	[462.41845703 300.78149414 0.87973672]	[488.00079346 303.19903564 0.85298371]	[444.4223938 292.92602539 0.74141395]	[503.50354004 290.37911987 0.83071107]	[541.85736084 793.22167969 0.8265655 ]	[5.59710815e+02 7.88136536e+02 7.58626342e-01]	[5.41794678e+02 7.44500305e+02 5.36530614e-01]	[4.95611053e+02 8.93347595e+02 7.71196187e-01]	[4.77635162e+02 8.90807678e+02 7.72462428e-01]	[4.85466278e+02 8.60000366e+02 7.45751500e-01]
[480.19372559 318.55404663 0.94185567]	[480.18600464 359.59802246 0.94281095]	[416.15368652 359.74752808 0.86198384]	[375.11798096 467.49539185 0.85192567]	[341.68139648 564.93127441 0.91303784]	[541.86810303 357.12808228 0.89218658]	[562.25610352 462.42141724 0.88783991]	[575.20495605 567.54199219 0.82369637]	[485.36035156 549.55615234 0.72238839]	[444.34805298 554.65686035 0.7041685 ]	[480.18115234 726.49102783 0.86959434]	[482.87826538 852.36962891 0.86237252]	[523.99145508 546.99353027 0.70771253]	[541.82196045 721.45263672 0.76230896]	[5.44492554e+02 7.49706238e+02 7.26386905e-01]	[462.43728638 303.28747559 0.86505187]	[488.01931763 303.27606201 0.84512657]	[444.39562988 292.98074341 0.75082946]	[503.48742676 290.39321899 0.82301718]	[5.44300598e+02 7.93322449e+02 7.83741951e-01]	[5.59834900e+02 7.88209717e+02 7.49495506e-01]	[5.44340759e+02 7.47033020e+02 5.44530272e-01]	[4.95642883e+02 8.93374451e+02 7.62355626e-01]	[4.77664825e+02 8.90843628e+02 7.72603273e-01]	[4.85473175e+02 8.62518250e+02 7.47359812e-01]
[480.12225342 318.64233398 0.92477685]	[480.16671753 359.66452026 0.94264466]	[416.13009644 362.21453857 0.84588009]	[377.50088501 470.04464722 0.85377198]	[341.70632935 565.00164795 0.91028899]	[541.85192871 357.16107178 0.89264756]	[562.25708008 464.86294556 0.88017768]	[575.20269775 570.01629639 0.8164078 ]	[485.36126709 549.57208252 0.72364289]	[444.3500061 554.6942749 0.70733827]	[480.15124512 726.48071289 0.86364293]	[482.85913086 852.34069824 0.86315989]	[523.99902344 547.00115967 0.70983988]	[541.86773682 723.93908691 0.77384734]	[5.46943970e+02 7.49727661e+02 7.39925563e-01]	[462.34613037 305.84854126 0.86417162]	[487.91598511 305.82595825 0.85475814]	[444.31033325 292.97000122 0.69685137]	[503.47225952 290.36715698 0.824718 ]	[544.38439941 793.26708984 0.79976594]	[5.62323914e+02 7.88157532e+02 7.77403712e-01]	[5.44442017e+02 7.47086243e+02 5.74066401e-01]	[4.95619293e+02 8.93345337e+02 7.64822543e-01]	[4.77630463e+02 8.90813416e+02 7.66044617e-01]	[4.85458923e+02 8.60007874e+02 7.37943053e-01]
[477.70492554 318.68994141 0.91041821]	[480.15762329 359.69134521 0.94077343]	[416.12554932 362.25863647 0.84126377]	[377.53491211 472.56378174 0.86771756]	[341.7593689 567.55310059 0.8696062 ]	[541.8270874 357.17630005 0.89274442]	[562.24121094 462.40155029 0.88847101]	[575.22930908 570.06030273 0.81574595]	[485.39138794 549.56903076 0.71904874]	[444.36953735 554.69293213 0.70421928]	[480.13110352 726.51379395 0.86742187]	[482.8692627 852.39355469 0.85527134]	[526.40576172 546.98944092 0.70294678]	[541.94140625 724.01672363 0.7810654 ]	[549.52819824 752.18988037 0.76884919]	[462.29257202 308.36831665 0.8684684 ]	[485.42047119 308.34353638 0.86797327]	[441.92166138 295.41815186 0.68422854]	[503.43093872 290.3939209 0.81394041]	[544.48608398 793.31341553 0.79500711]	[562.41827393 788.20489502 0.80704141]	[5.47052551e+02 7.49617310e+02 6.48471534e-01]	[4.93138458e+02 8.93361267e+02 7.59455383e-01]	[4.77613556e+02 8.90834717e+02 7.61769176e-01]	[4.85478851e+02 8.62541931e+02 7.32139945e-01]
[477.68676758 318.74658203 0.90192634]	[480.13525391 359.71850586 0.93753076]	[416.11154175 362.30480957 0.83481866]	[377.54724121 475.06704712 0.87347311]	[341.77676392 570.03289795 0.85935313]	[541.79534912 357.18377686 0.89054459]	[562.24316406 462.39678955 0.88699454]	[577.69921875 570.04718018 0.81783128]	[485.40713501 552.08618164 0.71609545]	[444.4006958 557.21990967 0.70601082]	[480.14526367 726.45123291 0.86380899]	[482.88476562 852.40466309 0.85547358]	[526.42462158 547.03039551 0.69585717]	[544.33673096 724.03076172 0.76166415]	[549.59570312 749.71490479 0.76812714]	[462.27941895 310.875 0.87446529]	[485.40139771 308.40444946 0.87522787]	[441.86154175 295.43814087 0.69380754]	[503.40966797 292.88970947 0.80794919]	[5.46967285e+02 7.93318970e+02 7.87731051e-01]	[564.86022949 788.18554688 0.79842281]	[5.49510986e+02 7.47135193e+02 6.33669496e-01]	[4.93131439e+02 8.93373657e+02 7.57818401e-01]	[4.77622864e+02 8.90841675e+02 7.65254855e-01]	[4.87931580e+02 8.62551147e+02 7.33446360e-01]
[477.65353394 318.77032471 0.8950702 ]	[480.12875366 359.7454834 0.93595386]	[416.1008606 362.33843994 0.8299107 ]	[377.56134033 475.15771484 0.88521922]	[344.2875061 570.1104126 0.83984917]	[541.78668213 357.20379639 0.89272869]	[562.25787354 462.43212891 0.88821423]	[577.72253418 570.10498047 0.8151558 ]	[485.42929077 552.12384033 0.71221614]	[444.42935181 557.26763916 0.70412374]	[480.21084595 726.54632568 0.88725352]	[4.82895416e+02 8.54837891e+02 8.54176700e-01]	[526.43572998 549.53369141 0.69363099]	[544.38604736 726.51947021 0.79193139]	[5.54695557e+02 7.52171570e+02 7.42225409e-01]	[462.256073 310.91696167 0.88020611]	[485.349823 310.89614868 0.88044828]	[441.8588562 295.50073242 0.70496869]	[503.36526489 292.97164917 0.82920229]	[5.49499512e+02 7.93318787e+02 7.64746189e-01]	[5.64988281e+02 7.88158691e+02 7.81768680e-01]	[5.52103882e+02 7.49566650e+02 6.21815026e-01]	[4.95619934e+02 8.93383545e+02 7.52226949e-01]	[4.77644867e+02 8.93221680e+02 7.61837542e-01]	[4.87929474e+02 8.65082336e+02 7.37195969e-01]
[477.6184082 321.19967651 0.87877476]	[480.1244812 359.7868042 0.93378621]	[416.08374023 364.79928589 0.82497293]	[377.58505249 475.16519165 0.88852865]	[344.30773926 572.61236572 0.83429039]	[541.78857422 359.58898926 0.89604944]	[562.26556396 464.82540894 0.88326681]	[577.7868042 570.07647705 0.82359838]	[485.465271 552.13989258 0.70867115]	[446.87692261 559.74005127 0.70246023]	[480.24420166 726.55145264 0.88984597]	[4.82915222e+02 8.54872681e+02 8.53020966e-01]	[526.48571777 549.54980469 0.6894027 ]	[544.40209961 726.60455322 0.80024117]	[557.21612549 749.71710205 0.76004046]	[462.21542358 310.97061157 0.88191766]	[482.97244263 310.9397583 0.8904506 ]	[441.83041382 295.49801636 0.6968857 ]	[503.36282349 292.97613525 0.82369989]	[5.49576782e+02 7.93321594e+02 7.86073923e-01]	[565.05645752 788.14343262 0.79411507]	[5.54628662e+02 7.47042542e+02 6.08301401e-01]	[4.95603424e+02 8.93445679e+02 7.48556554e-01]	[4.77635742e+02 8.93275879e+02 7.70058095e-01]	[4.87956696e+02 8.65140747e+02 7.47810245e-01]
[477.6081543 321.23132324 0.87004232]	[480.12966919 359.80300903 0.93368608]	[416.08886719 364.809021 0.82596797]	[377.57977295 477.60809326 0.8921743 ]	[344.33184814 572.63848877 0.83156955]	[541.80126953 359.60809326 0.89741576]	[562.28625488 464.87918091 0.8841238 ]	[580.23278809 572.58319092 0.82548314]	[485.48937988 552.13397217 0.70556337]	[446.90087891 559.73358154 0.69960243]	[480.2539978 726.57220459 0.89048034]	[4.82923248e+02 8.54815979e+02 8.51373494e-01]	[526.51812744 549.53717041 0.68618834]	[544.43585205 726.61553955 0.79671848]	[557.2532959 749.69360352 0.76360077]	[462.21466064 313.40386963 0.87932265]	[482.96960449 310.97149658 0.8924042 ]	[441.83526611 295.49981689 0.69516838]	[503.37298584 293.01760864 0.82033116]	[552.09417725 793.30273438 0.7950502 ]	[567.50628662 788.13195801 0.80121619]	[5.54645874e+02 7.47009460e+02 6.03264034e-01]	[4.95609253e+02 8.93402710e+02 7.61155307e-01]	[4.77629089e+02 8.93228271e+02 7.73114860e-01]	[4.87973114e+02 8.65061462e+02 7.34256506e-01]
[477.61621094 321.21881104 0.8759349 ]	[480.12640381 359.82312012 0.92901009]	[416.09469604 364.81643677 0.82603806]	[377.57757568 475.13818359 0.88524663]	[344.32516479 572.63708496 0.83132786]	[541.80108643 359.64367676 0.89593971]	[562.28594971 464.88647461 0.88150138]	[580.21960449 570.1038208 0.82650799]	[485.50311279 554.67999268 0.70473742]	[446.91149902 559.77581787 0.70323145]	[480.27111816 726.57043457 0.8898201 ]	[482.91311646 852.39855957 0.85753644]	[526.52319336 552.10668945 0.67892343]	[544.40997314 726.63000488 0.79798901]	[557.24487305 749.70147705 0.75852334]	[462.22097778 313.39163208 0.88070655]	[482.97711182 310.96572876 0.89125711]	[441.8366394 295.51226807 0.7102288 ]	[503.36245728 295.42541504 0.82068402]	[5.52124207e+02 7.93326416e+02 7.85546422e-01]	[567.53277588 788.14343262 0.79141676]	[5.54643311e+02 7.47010315e+02 5.98663509e-01]	[4.95618378e+02 8.93385254e+02 7.63052225e-01]	[4.77629822e+02 8.90847534e+02 7.70855904e-01]	[4.87956329e+02 8.62566833e+02 7.36390591e-01]
[477.61679077 321.22473145 0.87480813]	[480.1473999 362.20962524 0.93076378]	[416.11889648 364.84576416 0.82588834]	[377.58551025 475.17272949 0.89025903]	[344.32476807 572.64556885 0.83152539]	[541.81414795 359.66738892 0.89657539]	[562.31762695 464.92486572 0.88172007]	[580.2645874 572.59259033 0.83328187]	[487.93173218 557.24493408 0.71249205]	[446.93777466 562.26013184 0.71281427]	[480.28094482 726.58178711 0.89049566]	[482.92578125 852.37109375 0.86550581]	[528.96643066 557.17492676 0.68265897]	[544.40667725 726.65667725 0.80957675]	[5.59707703e+02 7.49737305e+02 7.35605955e-01]	[462.22406006 313.39703369 0.88292015]	[482.98001099 310.97415161 0.89168394]	[441.84893799 295.52096558 0.70402735]	[503.36535645 295.43344116 0.82012796]	[5.52114807e+02 7.93337341e+02 7.75783956e-01]	[5.67529419e+02 7.88162048e+02 7.84023106e-01]	[5.54707947e+02 7.47062073e+02 5.80550373e-01]	[4.95623627e+02 8.93375793e+02 7.70693243e-01]	[4.77637268e+02 8.90833130e+02 7.77884007e-01]	[4.87977814e+02 8.62522339e+02 7.43843138e-01]
[477.64529419 321.22131348 0.87903374]	[480.18331909 362.23202515 0.93500662]	[418.53897095 364.87240601 0.82681948]	[377.59872437 475.15884399 0.89269137]	[344.33929443 572.64660645 0.83020842]	[541.83789062 359.67874146 0.89926261]	[562.36181641 467.44662476 0.88007772]	[580.27154541 575.16802979 0.83596969]	[487.94110107 557.23724365 0.71155953]	[446.95040894 559.840271 0.70901525]	[480.36898804 726.6050415 0.88446808]	[482.98190308 852.35980225 0.85704213]	[526.54174805 554.68762207 0.68479973]	[544.42449951 726.66265869 0.80409974]	[5.59719116e+02 7.49781189e+02 7.33802497e-01]	[462.25518799 313.39025879 0.88095331]	[485.36749268 310.97125244 0.88671935]	[441.87957764 295.50524902 0.70760798]	[503.40795898 295.44119263 0.82150674]	[5.52115356e+02 7.95787659e+02 7.69063950e-01]	[5.67520996e+02 7.88186462e+02 7.85449445e-01]	[5.54708252e+02 7.47129700e+02 5.95658779e-01]	[4.95622986e+02 8.93387390e+02 7.68792748e-01]	[4.77648193e+02 8.90834717e+02 7.81229973e-01]	[4.90493683e+02 8.62523071e+02 7.38515794e-01]
[477.72711182 321.21795654 0.88783252]	[480.21615601 362.23330688 0.93792939]	[418.55953979 364.84197998 0.83337921]	[377.59716797 475.12405396 0.88960803]	[344.34710693 570.10858154 0.83305377]	[541.86859131 359.69326782 0.90243793]	[562.39068604 469.98886108 0.87747055]	[580.26446533 577.68554688 0.83653927]	[487.91796875 557.26489258 0.71580708]	[446.94699097 562.27093506 0.71435225]	[482.72833252 726.60675049 0.88102853]	[4.82981476e+02 8.52393982e+02 8.50568056e-01]	[526.51190186 557.20166016 0.69523966]	[544.41485596 726.63525391 0.80154991]	[5.59724426e+02 7.52193665e+02 7.46030807e-01]	[462.31356812 310.96936035 0.87554657]	[485.43551636 310.95858765 0.87589812]	[441.89724731 295.46109009 0.72025222]	[503.46432495 292.98327637 0.81419998]	[5.52093018e+02 7.95847229e+02 7.63344765e-01]	[567.49298096 788.22210693 0.7924633 ]	[5.57185730e+02 7.49581421e+02 6.17367327e-01]	[4.95612762e+02 8.93390991e+02 7.61586368e-01]	[4.77638580e+02 8.90845215e+02 7.72894621e-01]	[4.90489349e+02 8.62581482e+02 7.39987135e-01]
[480.15423584 321.1812439 0.90415591]	[480.24081421 362.22937012 0.93895632]	[418.5887146 364.81262207 0.84033763]	[377.60177612 472.5953064 0.88323992]	[344.31970215 567.59326172 0.84530139]	[541.89471436 359.69714355 0.90336293]	[562.39569092 469.97723389 0.87360555]	[580.28704834 577.70831299 0.84310001]	[487.91851807 559.72479248 0.71805251]	[446.95263672 562.27984619 0.71581489]	[482.77313232 726.51812744 0.86687803]	[485.34063721 852.35931396 0.85759294]	[526.49749756 557.21850586 0.6988309 ]	[544.37261963 726.62243652 0.80506694]	[5.59693848e+02 7.52261414e+02 7.48108864e-01]	[462.36785889 310.9538269 0.86884356]	[485.496521 310.91030884 0.86181819]	[444.29388428 295.49484253 0.72859001]	[503.45959473 292.94839478 0.8142308 ]	[5.49562256e+02 7.98381836e+02 7.64133930e-01]	[5.67443726e+02 7.90652893e+02 7.85592437e-01]	[5.54688721e+02 7.49650391e+02 6.47492111e-01]	[4.95616089e+02 8.93426514e+02 7.59507477e-01]	[4.77645782e+02 8.93228027e+02 7.75338769e-01]	[4.90488190e+02 8.62522278e+02 7.49144852e-01]
[480.15209961 321.18200684 0.90369904]	[480.23800659 362.23156738 0.93848342]	[418.58416748 364.8210144 0.83890432]	[377.60232544 472.58953857 0.8838672 ]	[344.32159424 567.59838867 0.84405857]	[541.89312744 359.69677734 0.90361857]	[562.3951416 469.97735596 0.87536144]	[580.29119873 577.70159912 0.8434853 ]	[487.91516113 557.23724365 0.71408796]	[446.9498291 559.83380127 0.7103219 ]	[482.77331543 726.54638672 0.86943954]	[482.98773193 852.36376953 0.85689539]	[526.49395752 554.69592285 0.69543201]	[544.35491943 726.60443115 0.80733466]	[557.27502441 752.25299072 0.75452346]	[462.36804199 310.95339966 0.86889005]	[485.49490356 310.91104126 0.86199307]	[444.29623413 295.50460815 0.72887778]	[503.46090698 292.95767212 0.81566894]	[5.49568970e+02 7.98379761e+02 7.64618337e-01]	[5.67445374e+02 7.90649109e+02 7.86705792e-01]	[5.54684448e+02 7.49645813e+02 6.54513180e-01]	[4.95603851e+02 8.93438171e+02 7.59417832e-01]	[4.77631958e+02 8.93236023e+02 7.74859667e-01]	[4.90483856e+02 8.62532654e+02 7.50777483e-01]
[480.21606445 318.74966431 0.92703891]	[480.27609253 362.22714233 0.94180077]	[418.61679077 364.80718994 0.84417665]	[377.60800171 472.51455688 0.88206941]	[344.27276611 567.5456543 0.85614282]	[541.93286133 359.6920166 0.90626323]	[562.40203857 469.96170044 0.87449569]	[580.30664062 577.7052002 0.84706843]	[487.93087769 557.23278809 0.71438754]	[446.96740723 559.82427979 0.71014899]	[482.79742432 726.50909424 0.86511064]	[485.34158325 852.37445068 0.85484928]	[526.50866699 554.70025635 0.69494271]	[544.36181641 726.59124756 0.80730432]	[5.57209290e+02 7.52233704e+02 7.48993278e-01]	[462.44628906 310.91860962 0.85998887]	[487.98013306 308.4069519 0.85000634]	[444.41375732 295.54034424 0.71470094]	[503.4786377 292.95443726 0.81820893]	[5.46994141e+02 7.98400696e+02 7.79830098e-01]	[564.94885254 790.68798828 0.79413748]	[5.52121338e+02 7.49632935e+02 6.70407772e-01]	[4.93139740e+02 8.93441956e+02 7.62878001e-01]	[4.77633484e+02 8.93241821e+02 7.78333426e-01]	[4.90488159e+02 8.62554749e+02 7.55962789e-01]
[480.28747559 318.72979736 0.93557686]	[480.3031311 359.82827759 0.94464427]	[418.63439941 362.322052 0.85501164]	[377.6050415 469.97625732 0.88342249]	[341.80157471 565.06329346 0.88349968]	[544.29870605 359.67767334 0.91048241]	[562.39752197 467.45162964 0.87940639]	[580.30712891 575.15930176 0.84306753]	[485.48800659 554.68334961 0.71108162]	[446.9569397 559.77301025 0.70217866]	[482.80984497 726.50024414 0.86542374]	[482.9888916 852.36407471 0.85834771]	[526.46777344 552.12670898 0.69735593]	[544.34716797 726.45343018 0.77305704]	[552.13574219 752.16241455 0.76851749]	[464.91506958 310.89343262 0.8505162 ]	[490.55444336 308.41104126 0.84633911]	[446.96844482 295.48950195 0.71827137]	[505.88546753 292.90377808 0.81341308]	[5.46945374e+02 7.98422668e+02 7.83771217e-01]	[564.87969971 790.69989014 0.81122804]	[5.49508789e+02 7.49601379e+02 6.96426392e-01]	[4.93120453e+02 8.93442322e+02 7.65846133e-01]	[4.77615845e+02 8.93236145e+02 7.78344095e-01]	[4.90482056e+02 8.62538879e+02 7.60148108e-01]
[482.7427063 318.58047485 0.94653296]	[480.371521 359.71664429 0.9515689 ]	[418.71359253 359.82287598 0.8748498 ]	[377.57702637 467.45629883 0.87933862]	[341.7678833 564.85186768 0.91817772]	[544.34423828 359.6020813 0.90977919]	[562.41906738 464.92474365 0.88698584]	[580.31262207 570.09307861 0.8474465 ]	[485.45828247 552.13226318 0.71183151]	[446.92932129 557.24230957 0.69576734]	[482.82611084 723.98596191 0.84881371]	[482.97607422 852.35894775 0.85926616]	[526.44610596 552.06018066 0.69780445]	[541.90710449 718.85131836 0.74100006]	[544.42498779 749.7333374 0.79117221]	[467.49325562 305.77597046 0.82954955]	[498.12286377 305.76852417 0.8565858 ]	[452.05529785 292.95568848 0.72864729]	[508.48608398 290.39593506 0.78144848]	[5.44326172e+02 7.98416138e+02 7.96355605e-01]	[5.62275879e+02 7.90707825e+02 7.73849010e-01]	[5.41794312e+02 7.47074585e+02 6.29966557e-01]	[4.95656311e+02 8.95841858e+02 7.61580408e-01]	[4.77685547e+02 8.93246765e+02 7.86479771e-01]	[4.87963837e+02 8.62512878e+02 7.69740820e-01]
[482.76705933 318.53936768 0.94751102]	[482.7250061 359.69641113 0.95178509]	[418.72958374 359.79541016 0.87607735]	[377.56677246 467.39404297 0.88376391]	[341.80328369 562.45782471 0.91287553]	[544.3694458 359.59915161 0.90748304]	[562.42272949 464.94577026 0.88441336]	[580.32354736 570.01263428 0.85804051]	[485.47531128 552.10791016 0.71141732]	[446.93692017 557.21716309 0.69505656]	[482.81985474 723.95275879 0.83931267]	[4.82950928e+02 8.54792480e+02 8.51020157e-01]	[526.47979736 549.55627441 0.69327039]	[541.88372803 721.37133789 0.72780901]	[541.95233154 749.7142334 0.79729134]	[469.96868896 303.22427368 0.8362602 ]	[498.17095947 303.26553345 0.86823922]	[452.08740234 290.37301636 0.72783035]	[511.01376343 290.39175415 0.77426273]	[5.41793762e+02 8.00987854e+02 7.78260589e-01]	[5.57165588e+02 7.90787292e+02 7.33033240e-01]	[5.39197083e+02 7.47075378e+02 6.28467739e-01]	[4.95665466e+02 8.95843689e+02 7.60238230e-01]	[4.77675354e+02 8.93261719e+02 7.81132460e-01]	[4.87940369e+02 8.65059631e+02 7.68455565e-01]
[482.82061768 316.14642334 0.95949459]	[482.7628479 359.60427856 0.94882995]	[418.77902222 359.70700073 0.88200217]	[377.57168579 464.9359436 0.89168984]	[344.25198364 562.30187988 0.89698303]	[544.37243652 357.14944458 0.90316141]	[562.42498779 464.91027832 0.88831145]	[580.33447266 567.55297852 0.869766 ]	[485.48138428 552.06811523 0.7137568 ]	[446.95056152 554.66827393 0.6892457 ]	[482.82736206 721.41119385 0.82941699]	[4.82937927e+02 8.54878296e+02 8.44662368e-01]	[526.47894287 549.52972412 0.69680196]	[541.86096191 718.8626709 0.74053234]	[541.78900146 749.70404053 0.80689162]	[472.51818848 300.7204895 0.85241455]	[498.23260498 300.76242065 0.88938856]	[454.62445068 287.88232422 0.71866971]	[511.09942627 290.36776733 0.76234508]	[5.39219238e+02 8.00962891e+02 7.56319582e-01]	[5.49566223e+02 7.90783813e+02 7.34401166e-01]	[5.31565674e+02 7.47124268e+02 6.50451481e-01]	[4.95686371e+02 8.95855774e+02 7.54196346e-01]	[4.77690796e+02 8.93286804e+02 7.73227632e-01]	[4.85479736e+02 8.67615967e+02 7.78848886e-01]
[482.8034668 316.10144043 0.95776474]	[482.78964233 357.19061279 0.94696259]	[421.15414429 359.61190796 0.88243538]	[377.59222412 464.82983398 0.91538888]	[344.30184937 562.2399292 0.88034505]	[544.36993408 357.07904053 0.89372241]	[562.46911621 464.93017578 0.88472986]	[580.33935547 567.54467773 0.87397021]	[485.48443604 549.50323486 0.7163083 ]	[446.95852661 552.10980225 0.68535995]	[482.81759644 718.86889648 0.82437533]	[4.82935852e+02 8.54856567e+02 8.45331490e-01]	[526.46850586 546.97210693 0.70753312]	[541.82299805 718.82885742 0.75550264]	[541.69769287 752.25604248 0.7928611 ]	[472.51000977 300.65261841 0.86080968]	[498.22683716 300.71502686 0.89812058]	[457.09490967 287.86434937 0.71581161]	[513.56970215 287.83123779 0.74993366]	[5.36639893e+02 8.00957275e+02 7.56547630e-01]	[5.46952698e+02 7.90803894e+02 7.76807725e-01]	[5.29023071e+02 7.49730713e+02 6.94314063e-01]	[4.95677673e+02 8.93439636e+02 7.61325002e-01]	[4.77682678e+02 8.93267090e+02 7.73785412e-01]	[4.85484253e+02 8.67589844e+02 7.68330574e-01]
[482.86459351 316.0451355 0.94873947]	[482.80142212 357.15826416 0.949467 ]	[421.16833496 359.56921387 0.87972462]	[377.64309692 462.35321045 0.93809658]	[344.35949707 559.7366333 0.85419911]	[544.39208984 357.0446167 0.89272368]	[564.82037354 464.83526611 0.89120406]	[580.36120605 567.46124268 0.88879162]	[485.49551392 546.95043945 0.72664124]	[446.97167969 549.50048828 0.69821036]	[482.76086426 713.74194336 0.82734603]	[4.82934326e+02 8.54807556e+02 8.44210088e-01]	[526.48944092 544.46551514 0.71518385]	[541.79138184 713.74926758 0.73848015]	[539.29772949 749.66027832 0.80775994]	[472.59490967 298.23397827 0.87342197]	[500.65615845 300.64831543 0.9167105 ]	[457.10848999 285.28790283 0.72613037]	[513.62384033 285.26309204 0.72798574]	[5.34114441e+02 7.98422119e+02 7.68746674e-01]	[5.46942444e+02 7.90743286e+02 7.90324867e-01]	[5.26536804e+02 7.47130371e+02 6.95268452e-01]	[4.95683014e+02 8.93390503e+02 7.70660102e-01]	[4.77684296e+02 8.93224487e+02 7.73613691e-01]	[4.85474304e+02 8.65108521e+02 7.62929082e-01]
[482.88879395 315.97628784 0.93595797]	[482.81817627 357.04434204 0.94358331]	[421.17675781 357.09750366 0.87225741]	[377.66958618 462.2182312 0.94520968]	[346.87475586 557.1987915 0.8330996 ]	[544.43804932 356.96731567 0.87434757]	[564.84130859 462.41702271 0.89050245]	[580.36206055 565.05224609 0.89103663]	[485.47622681 544.49981689 0.72981358]	[446.93914795 547.02166748 0.70415717]	[482.74145508 713.77209473 0.83267868]	[4.82930847e+02 8.52404114e+02 8.46379995e-01]	[526.47894287 544.44537354 0.72012109]	[541.74310303 713.72113037 0.76237166]	[536.7286377 749.60235596 0.79057813]	[475.07989502 298.16378784 0.88233989]	[500.67947388 298.22183228 0.92475009]	[457.09063721 282.70159912 0.7338416 ]	[516.14013672 280.2371521 0.72288448]	[5.28988342e+02 7.98393738e+02 7.78884709e-01]	[544.38433838 790.73669434 0.81300884]	[5.26441833e+02 7.47031921e+02 6.94466054e-01]	[4.95675690e+02 8.93428101e+02 7.70795882e-01]	[4.77682831e+02 8.93244568e+02 7.78764665e-01]	[4.87922394e+02 8.65086365e+02 7.65941739e-01]
[482.8765564 313.47723389 0.91243088]	[482.83743286 354.58761597 0.93170953]	[421.21609497 356.97518921 0.86336064]	[377.69308472 459.82028198 0.94903886]	[351.92233276 554.63360596 0.82415962]	[544.46173096 354.48925781 0.8591252 ]	[564.84155273 462.24981689 0.90083182]	[580.37115479 564.97729492 0.90102333]	[487.93722534 544.41998291 0.7315346 ]	[449.44473267 546.93634033 0.70636499]	[482.72869873 711.24902344 0.84003413]	[4.82950897e+02 8.54818542e+02 8.44504595e-01]	[526.50549316 544.36859131 0.71598518]	[541.73193359 711.17852783 0.78346038]	[536.6895752 749.57330322 0.78181154]	[475.0944519 298.00338745 0.88568926]	[500.68084717 298.09994507 0.92886543]	[457.15197754 277.65127563 0.75544339]	[516.20556641 277.65274048 0.74696457]	[5.26526001e+02 7.98393127e+02 7.74553955e-01]	[544.35992432 790.74835205 0.80458677]	[5.24019165e+02 7.47049622e+02 6.98573947e-01]	[4.98151245e+02 8.95879517e+02 7.57476866e-01]	[4.77713409e+02 8.93292542e+02 7.74255872e-01]	[4.87936340e+02 8.65111877e+02 7.75115013e-01]
[485.37765503 308.38961792 0.85512459]	[482.84927368 354.45489502 0.91203368]	[421.26077271 354.49786377 0.85329068]	[377.7147522 459.67822266 0.93922406]	[352.01431274 549.53277588 0.83880323]	[544.45385742 349.43728638 0.84265846]	[564.86645508 459.80419922 0.90606123]	[580.35955811 564.94787598 0.90011549]	[487.97296143 544.36120605 0.72754425]	[449.47619629 544.46057129 0.71027172]	[482.74386597 711.23968506 0.83030868]	[4.82967926e+02 8.54831482e+02 8.38946283e-01]	[526.51794434 541.8973999 0.7060011 ]	[541.6897583 708.67095947 0.7703107 ]	[534.1619873 747.1730957 0.76588416]	[477.63848877 295.54037476 0.89728749]	[500.76580811 295.56567383 0.93536603]	[457.15371704 277.49734497 0.78068405]	[518.70422363 275.09750366 0.73545849]	[5.26480347e+02 7.93353882e+02 7.89290726e-01]	[544.29882812 790.64465332 0.82066405]	[5.23978760e+02 7.47016846e+02 6.97521806e-01]	[4.98173279e+02 8.95911438e+02 7.52840936e-01]	[4.77730133e+02 8.93318787e+02 7.69808650e-01]	[4.87932098e+02 8.65131592e+02 7.73161650e-01]
[485.42590332 305.80102539 0.85066676]	[482.87301636 351.91757202 0.89738101]	[421.28488159 351.9520874 0.83813876]	[380.08956909 457.16638184 0.9160459 ]	[354.49542236 546.9329834 0.87744373]	[544.46221924 346.83706665 0.84673053]	[564.87384033 459.70355225 0.89180803]	[580.36004639 564.9039917 0.89831781]	[487.95111084 541.81835938 0.72775316]	[449.47116089 544.34692383 0.71091652]	[482.7387085 708.7232666 0.84205896]	[4.82963501e+02 8.54796204e+02 8.45052361e-01]	[526.48736572 541.75689697 0.70965159]	[539.29302979 706.11193848 0.74748039]	[534.10015869 747.12115479 0.77159703]	[477.69012451 295.42529297 0.89463437]	[500.79937744 295.46063232 0.9355666 ]	[457.21484375 275.08724976 0.79426122]	[518.76171875 275.05474854 0.77406538]	[526.45043945 793.29217529 0.82549191]	[541.91595459 790.59912109 0.84362799]	[5.23953125e+02 7.46962952e+02 6.98923051e-01]	[4.98174866e+02 8.95894165e+02 7.62814343e-01]	[4.77738068e+02 8.93300293e+02 7.78277874e-01]	[4.87924255e+02 8.65087708e+02 7.77421236e-01]
[485.47903442 303.2376709 0.85191643]	[482.89578247 349.37313843 0.89616203]	[421.32363892 346.90493774 0.82657754]	[380.12405396 454.60714722 0.89718574]	[354.50814819 544.38867188 0.90447289]	[544.48278809 344.35391235 0.84878057]	[564.86248779 457.17367554 0.87153524]	[580.35827637 564.82580566 0.89689314]	[487.95617676 541.84228516 0.72768104]	[449.4720459 544.33435059 0.71026152]	[482.74606323 708.64447021 0.84605348]	[482.96459961 852.33551025 0.85636193]	[526.50396729 541.81433105 0.7086339 ]	[539.26446533 706.0579834 0.75393462]	[531.57287598 747.05609131 0.77375895]	[480.10964966 292.97457886 0.88852257]	[500.83862305 293.00296021 0.92320907]	[459.6635437 274.96942139 0.787718 ]	[518.79187012 274.98046875 0.80903614]	[526.41888428 793.2276001 0.83538491]	[541.87207031 788.19281006 0.84865403]	[5.23937256e+02 7.44500061e+02 6.90831959e-01]	[4.95690155e+02 8.93444336e+02 7.81596541e-01]	[4.77703674e+02 8.93238159e+02 7.92271137e-01]	[4.87950775e+02 8.62532349e+02 7.77399063e-01]
[487.93103027 300.6953125 0.86487919]	[482.93325806 344.31222534 0.89542443]	[421.33453369 344.33956909 0.82759774]	[380.11398315 452.04153442 0.88730586]	[354.55792236 541.83575439 0.90969664]	[544.52734375 341.81549072 0.8556695 ]	[564.86651611 454.55230713 0.8521015 ]	[582.75128174 562.37969971 0.90233231]	[487.95315552 539.31268311 0.72153175]	[449.47363281 541.84326172 0.70978266]	[482.73251343 708.59020996 0.85196596]	[482.96920776 852.30755615 0.85802263]	[526.51062012 539.26574707 0.70115244]	[539.19946289 705.94506836 0.73768359]	[529.0723877 747.00958252 0.77311552]	[480.12426758 290.40408325 0.86540961]	[500.88140869 292.89160156 0.91039139]	[459.76867676 274.95324707 0.74177587]	[521.27960205 274.96661377 0.84622967]	[526.41314697 790.78155518 0.84077454]	[541.87402344 788.11480713 0.83720028]	[5.23921265e+02 7.44467712e+02 6.88630581e-01]	[4.95681000e+02 8.95847107e+02 7.85630107e-01]	[4.77694336e+02 8.93236267e+02 7.95296371e-01]	[4.87944733e+02 8.60025757e+02 7.74565339e-01]
[487.97766113 298.15350342 0.88092601]	[482.94869995 341.78768921 0.90359515]	[421.38677979 341.79312134 0.83756751]	[380.11651611 446.89492798 0.90722328]	[354.59024048 539.23944092 0.8847807 ]	[544.55200195 341.73880005 0.86125857]	[564.89624023 454.55758667 0.84992778]	[582.73828125 562.31414795 0.89666289]	[487.92776489 536.72570801 0.71695942]	[449.45355225 539.27667236 0.70336604]	[482.71890259 708.5838623 0.85734272]	[482.97183228 852.31488037 0.85363895]	[526.48944092 536.69622803 0.70398992]	[536.7411499 703.45068359 0.70499796]	[529.05163574 746.99993896 0.7512514 ]	[480.14559937 285.23959351 0.85822022]	[503.26538086 287.84259033 0.89836913]	[459.75463867 269.90899658 0.75649369]	[521.30950928 272.43206787 0.82514501]	[523.94592285 793.22888184 0.82618672]	[541.83135986 788.16986084 0.82755876]	[5.23916321e+02 7.44469849e+02 6.71449661e-01]	[4.98138214e+02 8.95888733e+02 7.75780022e-01]	[4.77716125e+02 8.93269348e+02 7.90210426e-01]	[4.87936554e+02 8.62524841e+02 7.77878642e-01]
[490.50750732 298.00082397 0.8856535 ]	[482.96630859 339.29879761 0.91739756]	[421.39187622 339.27508545 0.85313624]	[380.11404419 444.36282349 0.92397141]	[354.60028076 534.1451416 0.86159039]	[546.95690918 339.28155518 0.86841911]	[564.90802002 449.47686768 0.85101736]	[582.73718262 559.83270264 0.87981015]	[487.91433716 534.10125732 0.70502645]	[449.44448853 536.6796875 0.68539691]	[480.3583374 706.06604004 0.8653574 ]	[4.82955505e+02 8.52311951e+02 8.52097988e-01]	[526.47125244 531.59570312 0.69699574]	[5.36706604e+02 6.98364014e+02 6.79667711e-01]	[5.29007019e+02 7.47031189e+02 7.46379375e-01]	[480.21502686 280.20300293 0.89421499]	[503.30889893 282.72174072 0.9085055 ]	[459.81256104 264.75268555 0.78586191]	[521.32141113 269.92700195 0.82510304]	[523.84814453 793.2869873 0.82863897]	[541.74285889 788.23736572 0.81274986]	[5.23891174e+02 7.44527222e+02 6.36684537e-01]	[4.98158722e+02 8.95914124e+02 7.70339191e-01]	[4.77733582e+02 8.93297485e+02 7.88105905e-01]	[4.87925293e+02 8.62527039e+02 7.81248808e-01]
[493.08868408 295.53222656 0.8901099 ]	[485.37939453 339.20730591 0.92252791]	[423.83358765 339.15484619 0.85532117]	[380.12319946 441.875 0.93956971]	[357.01916504 528.99060059 0.8755765 ]	[546.97991943 339.2147522 0.8774268 ]	[564.90997314 446.87454224 0.86961836]	[582.7598877 557.21392822 0.85148537]	[485.49441528 531.5612793 0.70514059]	[449.43258667 534.1595459 0.6781162 ]	[480.29440308 706.03125 0.87848663]	[482.94793701 852.30670166 0.85356927]	[526.45239258 529.03070068 0.69700325]	[5.36656128e+02 6.95787170e+02 6.54801786e-01]	[5.26519714e+02 7.46975464e+02 7.26615310e-01]	[480.29244995 277.72470093 0.92261893]	[503.36581421 280.14111328 0.92199361]	[462.19732666 259.69869995 0.81192923]	[521.37512207 269.81988525 0.81030059]	[521.39544678 793.2666626 0.82049686]	[5.39235474e+02 7.88227478e+02 7.77220488e-01]	[5.23847656e+02 7.44456055e+02 6.08669221e-01]	[4.98167786e+02 8.95885376e+02 7.78130651e-01]	[4.8013974e+02 8.9328009e+02 8.0021596e-01]	[4.85474548e+02 8.62513794e+02 7.82144368e-01]
[495.61398315 295.43386841 0.88429832]	[485.45751953 339.13235474 0.91813773]	[423.90396118 339.05108643 0.84463221]	[380.17904663 441.69473267 0.93802679]	[357.07211304 523.9395752 0.91943932]	[547.0255127 339.17337036 0.87127972]	[564.92175293 441.89285278 0.88880485]	[582.76428223 554.66400146 0.8424235 ]	[485.48043823 531.56762695 0.70897502]	[446.96533203 534.12060547 0.68058509]	[480.25076294 705.97021484 0.87436205]	[4.82931183e+02 8.52327759e+02 8.49147260e-01]	[526.43823242 531.5524292 0.69684541]	[5.34143860e+02 6.93248962e+02 6.42303169e-01]	[5.26491516e+02 7.47000916e+02 7.41256893e-01]	[480.3427124 277.63265991 0.93582034]	[503.42874146 277.67437744 0.92793566]	[462.24908447 259.67944336 0.80823481]	[523.78747559 267.27130127 0.81327927]	[521.37469482 793.25262451 0.82704633]	[5.39215271e+02 7.88221375e+02 7.75846422e-01]	[5.23818298e+02 7.44478149e+02 6.15639865e-01]	[4.98146881e+02 8.95842957e+02 7.81790137e-01]	[4.77726074e+02 8.93253967e+02 7.93686986e-01]	[4.85468140e+02 8.62568359e+02 7.79328346e-01]
[495.62768555 292.91101074 0.86771435]	[485.48516846 336.67932129 0.91486275]	[426.3531189 336.58279419 0.83472228]	[380.17703247 439.26364136 0.93959713]	[357.09552002 523.79492188 0.93349284]	[547.06872559 339.06381226 0.868752 ]	[564.92810059 441.74633789 0.89526951]	[582.77288818 552.12567139 0.84310412]	[485.4800415 523.9508667 0.7241351]	[446.9642334 526.42449951 0.6962617 ]	[480.23031616 703.48138428 0.85327339]	[482.91253662 852.29333496 0.85636485]	[526.41113281 523.92755127 0.7167291 ]	[5.31618042e+02 6.88160400e+02 6.49754286e-01]	[526.42755127 747.02093506 0.74931514]	[482.71905518 277.48736572 0.93644059]	[503.44158936 277.54351807 0.94225556]	[462.28823853 257.1690979 0.83901322]	[523.80480957 259.70361328 0.81995893]	[521.36602783 790.82391357 0.81674647]	[5.36747070e+02 7.88189270e+02 7.59265423e-01]	[5.23774902e+02 7.44544312e+02 6.17817104e-01]	[4.95650085e+02 8.93418762e+02 7.91673362e-01]	[4.77677704e+02 8.93230164e+02 7.98555136e-01]	[4.85462524e+02 8.62522034e+02 7.71659195e-01]
[498.11453247 282.74154663 0.8513931 ]	[487.97570801 336.47494507 0.89369208]	[426.41079712 333.99325562 0.8101415 ]	[380.2328186 436.62994385 0.90727133]	[357.18664551 521.18762207 0.92280662]	[549.54449463 336.56134033 0.85712045]	[564.96783447 439.28787231 0.88230336]	[582.76275635 547.0045166 0.86914718]	[487.93359375 523.93572998 0.72503531]	[446.97463989 523.96789551 0.69961077]	[480.15499878 700.84844971 0.80792564]	[4.82895844e+02 8.52298889e+02 8.51027727e-01]	[526.49621582 523.92486572 0.70905113]	[529.06182861 688.01367188 0.7016567 ]	[524.00378418 747.03741455 0.77841115]	[482.76113892 274.87945557 0.91160226]	[503.49005127 274.90505981 0.90873814]	[462.35067749 254.52531433 0.82982415]	[523.86987305 257.04745483 0.85570949]	[521.34661865 793.22473145 0.82884657]	[5.36712341e+02 7.88211975e+02 7.60934234e-01]	[5.21380737e+02 7.46988586e+02 6.32794380e-01]	[4.95625427e+02 8.93404968e+02 7.86742806e-01]	[4.77651733e+02 8.93228821e+02 7.89910853e-01]	[4.85458099e+02 8.62539551e+02 7.56126642e-01]
[498.11495972 282.74008179 0.8515079 ]	[487.98022461 336.47161865 0.89284909]	[426.41662598 333.99728394 0.80990207]	[380.23382568 436.62838745 0.90753514]	[357.18426514 521.19213867 0.92309445]	[549.55126953 336.55447388 0.85553348]	[564.97357178 439.29135132 0.88190687]	[582.75488281 547.00891113 0.86652195]	[487.93814087 523.94567871 0.72467571]	[446.97735596 523.97631836 0.69916642]	[480.16589355 700.85974121 0.81036568]	[4.82895874e+02 8.52295532e+02 8.50290060e-01]	[526.50134277 523.93786621 0.70795655]	[529.05493164 688.01702881 0.70306456]	[523.99530029 747.04162598 0.77816343]	[482.76303101 274.87850952 0.91135848]	[503.4906311 274.90441895 0.9083389 ]	[462.35223389 254.52220154 0.82960379]	[523.86938477 257.04528809 0.85531437]	[521.34881592 793.24224854 0.82530224]	[5.36706787e+02 7.88224976e+02 7.60476232e-01]	[5.21366638e+02 7.46987732e+02 6.32150650e-01]	[4.95630341e+02 8.93406677e+02 7.88145959e-01]	[4.77655060e+02 8.93230469e+02 7.91718483e-01]	[4.85450562e+02 8.62540649e+02 7.59665370e-01]
[498.17834473 280.16091919 0.88329363]	[490.51083374 334.03262329 0.87146783]	[428.94018555 331.44271851 0.79376686]	[380.28775024 434.0953064 0.88632548]	[359.56634521 518.69958496 0.90194678]	[549.59875488 336.50469971 0.84345984]	[564.99487305 441.68002319 0.87640667]	[582.7388916 546.96551514 0.87062752]	[487.94140625 523.87677002 0.72233921]	[449.43411255 523.8961792 0.69862545]	[480.14031982 698.31176758 0.80206382]	[4.82905701e+02 8.52245178e+02 8.50556552e-01]	[526.49053955 523.88763428 0.70644325]	[529.00360107 688.00054932 0.71709424]	[523.96166992 746.97357178 0.77758825]	[482.82952881 269.92886353 0.88713992]	[505.89776611 272.39639282 0.88928032]	[462.42007446 254.44889832 0.8046633 ]	[523.90429688 256.95394897 0.8522256 ]	[521.32250977 793.22149658 0.83117121]	[5.36685059e+02 7.88196228e+02 7.59160519e-01]	[5.21363159e+02 7.44482239e+02 6.37707889e-01]	[4.95632812e+02 8.93404663e+02 7.85301208e-01]	[4.77654236e+02 8.93218811e+02 7.90843666e-01]	[4.85447083e+02 8.60015381e+02 7.61946857e-01]
[truncated: 363 more rows]
