# Supplementary material for: Evaluation of functional tests performance using a camera-based and machine learning approach
Source: PLoS One. 2023 Nov 3;18(11):e0288279. doi: 10.1371/journal.pone.0288279 (PMC10624324; doi:10.1371/journal.pone.0288279)
Supplement: S1 Data — This dataset includes all the extracted keypoints of movements and the associated features and statistics, which were used for the analyses presented in the main manuscript. (ZIP) [file pone.0288279.s001.zip › PLOS_data_28032023/original_movement_data/CSV/000026_SDT_P_crop.csv]

[490.56512451 174.8843689 0.90436858]	[490.53491211 251.93832397 0.86816955]	[434.07705688 251.83633423 0.82277584]	[418.5480957 356.98248291 0.90918881]	[400.775177 449.51721191 0.87287927]	[549.5078125 251.93972778 0.84257245]	[564.85797119 354.58935547 0.9016012 ]	[570.02880859 444.42385864 0.83325839]	[487.93981934 426.36456299 0.6888932 ]	[449.52392578 423.88729858 0.66346675]	[441.83718872 588.09057617 0.82342339]	[439.19598389 749.75616455 0.85042429]	[524.02062988 426.394104 0.69914711]	[523.9786377 598.2789917 0.83675212]	[521.40447998 747.1050415 0.87168747]	[480.33840942 162.12794495 0.91577411]	[503.28573608 162.12113953 0.89572102]	[462.31295776 167.24024963 0.87506723]	[521.33374023 167.30409241 0.89598393]	[5.13581726e+02 7.90793396e+02 7.63222694e-01]	[5.34124390e+02 7.88221802e+02 7.59939313e-01]	[521.23797607 752.29608154 0.76040757]	[4.39183228e+02 7.93232666e+02 7.61109173e-01]	[4.21166779e+02 7.90608276e+02 7.86329031e-01]	[4.41794250e+02 7.62514221e+02 7.46289849e-01]
[490.56530762 174.88365173 0.90439874]	[490.53567505 251.93914795 0.86825752]	[434.07730103 251.83912659 0.82326502]	[418.54684448 356.98080444 0.9086566 ]	[400.77590942 449.51501465 0.87283242]	[549.50891113 251.93936157 0.84238374]	[564.85778809 354.59332275 0.90160441]	[570.02587891 444.42745972 0.83312982]	[487.93997192 426.36209106 0.68916947]	[451.98748779 423.88052368 0.66378486]	[441.83605957 588.08514404 0.82419825]	[439.19900513 749.75164795 0.85279322]	[524.01885986 426.39163208 0.69965202]	[523.9800415 598.26953125 0.83525085]	[521.40698242 747.09655762 0.87108111]	[480.33853149 162.12747192 0.91579324]	[503.2852478 162.12045288 0.89562517]	[462.31317139 167.23883057 0.87482214]	[521.33398438 167.30331421 0.89560902]	[5.13591064e+02 7.90790405e+02 7.63165653e-01]	[5.34128418e+02 7.88218201e+02 7.59624720e-01]	[521.24066162 752.28637695 0.76159847]	[4.39184174e+02 7.93232727e+02 7.59953618e-01]	[4.21167938e+02 7.90608704e+02 7.86593020e-01]	[4.41795471e+02 7.62509094e+02 7.46348321e-01]
[493.03866577 174.86279297 0.90462708]	[490.54223633 251.9287262 0.86674213]	[434.09240723 249.3969574 0.82170153]	[418.5430603 356.98861694 0.91283351]	[400.77978516 449.45098877 0.87362087]	[549.51049805 251.94752502 0.84346974]	[564.85345459 356.97540283 0.90651202]	[570.02825928 444.43701172 0.83158976]	[487.94311523 426.37466431 0.6882214 ]	[451.98849487 426.35107422 0.66252732]	[441.83798218 588.10626221 0.82210904]	[439.19110107 749.76654053 0.85032856]	[524.02532959 426.40478516 0.69686466]	[523.98217773 598.28308105 0.83541644]	[521.42242432 747.10650635 0.86762476]	[480.34973145 162.09622192 0.917386 ]	[503.29974365 162.09577942 0.89666945]	[462.31692505 164.73379517 0.8691889 ]	[521.34411621 167.27836609 0.89441192]	[5.13590210e+02 7.90778687e+02 7.60725737e-01]	[5.34127319e+02 7.88208862e+02 7.60657549e-01]	[521.27044678 752.30157471 0.75747615]	[4.39169006e+02 7.93218994e+02 7.66645551e-01]	[4.21159668e+02 7.90598145e+02 7.88349807e-01]	[4.41789154e+02 7.64973633e+02 7.51302004e-01]
[493.06521606 174.8538208 0.90713686]	[490.56204224 251.92530823 0.86573261]	[434.10418701 249.38964844 0.82205749]	[418.53930664 356.99597168 0.91628063]	[400.78027344 446.96994019 0.87490457]	[549.52087402 251.95292664 0.84381938]	[564.85467529 356.97283936 0.90625137]	[570.03149414 446.8821106 0.82986611]	[487.95370483 426.36462402 0.68724537]	[452.00018311 423.88412476 0.66360438]	[441.83511353 588.10845947 0.82170349]	[439.18838501 749.75335693 0.85302871]	[526.39471436 426.3927002 0.69596726]	[523.97637939 598.25976562 0.83412033]	[521.42431641 747.11340332 0.8676064 ]	[480.36502075 159.6374054 0.91767794]	[503.32171631 162.08544922 0.89411205]	[462.3432312 164.70704651 0.86487317]	[521.36102295 167.26434326 0.89455211]	[5.13570374e+02 7.90783813e+02 7.55676687e-01]	[5.34111511e+02 7.88217651e+02 7.57558286e-01]	[521.27307129 752.30450439 0.75697893]	[4.39160370e+02 7.90828613e+02 7.71347523e-01]	[418.77389526 788.22351074 0.79087174]	[4.41788300e+02 7.64965149e+02 7.49272346e-01]
[493.07055664 174.84713745 0.90641779]	[490.53689575 251.92744446 0.8672086 ]	[434.08468628 249.37530518 0.81979632]	[416.16308594 356.99658203 0.91432726]	[400.78533936 446.9670105 0.87561506]	[549.51727295 251.96774292 0.84526128]	[564.84106445 356.97518921 0.90725213]	[570.0269165 446.88922119 0.83050436]	[487.96142578 423.87271118 0.68663919]	[452.00106812 423.85754395 0.66350812]	[441.81750488 590.55560303 0.82029384]	[439.19122314 749.73669434 0.85417408]	[526.39642334 426.35336304 0.69528776]	[523.97564697 598.2276001 0.83130449]	[523.76245117 747.06213379 0.86294162]	[480.36990356 159.62098694 0.91888034]	[503.33001709 159.63398743 0.89412457]	[462.34896851 164.6829834 0.86277562]	[521.36761475 167.29177856 0.89849401]	[5.11065613e+02 7.90753906e+02 7.67666757e-01]	[5.31626892e+02 7.88203857e+02 7.59522676e-01]	[521.30157471 752.24841309 0.777358 ]	[4.39160797e+02 7.90835571e+02 7.70956457e-01]	[418.78030396 788.22814941 0.78938293]	[4.41794159e+02 7.62494568e+02 7.53732622e-01]
[493.08102417 174.84341431 0.90659988]	[490.52871704 251.92700195 0.86730403]	[434.0852356 249.37243652 0.82002205]	[416.15988159 356.97885132 0.90914667]	[400.77389526 446.96173096 0.87836748]	[549.50549316 251.96739197 0.84619874]	[564.83953857 357.00582886 0.9110443 ]	[570.02520752 446.89816284 0.82894695]	[487.93209839 423.86434937 0.68834656]	[449.4979248 423.86083984 0.66230214]	[441.81887817 588.10266113 0.82104528]	[439.19082642 749.71685791 0.8572455 ]	[524.0178833 423.87442017 0.69751889]	[523.97906494 595.74353027 0.82888407]	[523.76074219 747.09295654 0.86750889]	[480.37741089 159.61558533 0.91768885]	[503.33624268 159.63482666 0.89218605]	[462.35696411 164.66262817 0.86008042]	[521.37017822 167.30683899 0.90050387]	[5.11077728e+02 7.90755859e+02 7.61583507e-01]	[5.34100464e+02 7.88203796e+02 7.58370996e-01]	[521.29425049 752.28198242 0.77857369]	[4.39169556e+02 7.90820679e+02 7.77798831e-01]	[421.16110229 788.21777344 0.79098415]	[4.41791443e+02 7.62459534e+02 7.53756523e-01]
[493.09310913 172.50798035 0.90644634]	[490.52224731 251.92349243 0.8680225 ]	[434.07943726 249.36308289 0.81852233]	[416.13079834 354.56912231 0.89387971]	[400.77020264 446.95755005 0.87907076]	[549.49816895 251.96606445 0.84676707]	[564.80944824 354.55737305 0.89922559]	[570.01470947 446.8734436 0.82958221]	[487.9119873 423.86898804 0.68936586]	[449.47158813 423.86627197 0.6628719 ]	[441.80740356 588.09851074 0.82344222]	[439.18444824 749.7164917 0.85592949]	[524.00567627 423.87664795 0.69887841]	[523.98162842 598.22564697 0.83021206]	[523.76660156 747.10247803 0.86662793]	[480.38500977 159.60020447 0.91675812]	[503.34112549 159.62768555 0.89133471]	[462.3678894 164.64614868 0.85809737]	[521.36779785 169.72145081 0.90029919]	[5.11071381e+02 7.90748413e+02 7.63383687e-01]	[5.34100708e+02 7.88199829e+02 7.61367619e-01]	[521.30078125 752.29608154 0.7822302 ]	[4.39170868e+02 7.90814941e+02 7.80275345e-01]	[421.1602478 788.21490479 0.79224724]	[4.41784729e+02 7.62459656e+02 7.55303800e-01]
[493.10360718 172.50582886 0.90690327]	[490.5038147 251.92457581 0.86874557]	[434.06347656 249.36453247 0.81712002]	[416.1126709 354.57452393 0.89273804]	[400.75708008 446.95446777 0.88075554]	[547.0670166 251.96697998 0.84959757]	[564.80218506 354.51980591 0.89799762]	[567.59954834 446.87994385 0.82946497]	[487.9230957 423.84475708 0.68969816]	[449.47280884 423.84539795 0.66203952]	[441.80932617 588.09295654 0.82196409]	[439.18490601 749.71716309 0.85553223]	[524.01849365 423.84524536 0.70040232]	[523.98016357 595.74914551 0.82754183]	[523.77154541 747.10974121 0.86486739]	[482.71008301 159.59269714 0.91745305]	[503.3487854 159.62590027 0.89107126]	[462.3598938 164.65763855 0.86214632]	[521.36639404 169.74024963 0.90356928]	[5.11051422e+02 7.90744995e+02 7.59198368e-01]	[5.31621277e+02 7.88201294e+02 7.57425129e-01]	[521.30993652 752.30932617 0.77961773]	[4.39177582e+02 7.90816040e+02 7.78622866e-01]	[421.1630249 788.21832275 0.79128635]	[4.41784271e+02 7.62460327e+02 7.54067659e-01]
[493.08425903 172.50901794 0.90620565]	[490.487854 251.92042542 0.86863446]	[434.03909302 249.34855652 0.8136099 ]	[416.10321045 354.48910522 0.87172389]	[400.75692749 446.93557739 0.88438821]	[547.05731201 251.9654541 0.85151011]	[562.47619629 354.53518677 0.89862823]	[567.59063721 446.89224243 0.82962954]	[485.49859619 423.8600769 0.69174981]	[449.45346069 423.8538208 0.664343 ]	[441.79425049 590.58532715 0.81783712]	[439.1882019 749.76074219 0.8500762 ]	[524.01538086 423.86068726 0.70284754]	[523.97357178 595.7510376 0.83162642]	[523.77380371 747.13024902 0.86642653]	[480.38098145 159.59744263 0.91719508]	[503.3371582 159.62863159 0.89268625]	[462.35488892 162.17492676 0.86182946]	[521.35943604 169.72053528 0.90036511]	[5.11046021e+02 7.90733826e+02 7.57578611e-01]	[5.31624573e+02 7.88193115e+02 7.56146193e-01]	[521.31225586 754.75164795 0.77518529]	[4.39188965e+02 7.90826477e+02 7.74494052e-01]	[421.17019653 788.23461914 0.79022813]	[4.41790375e+02 7.64960449e+02 7.57813931e-01]
[493.06481934 172.51144409 0.90518749]	[488.01870728 251.91671753 0.8701278 ]	[434.01431274 249.34004211 0.81041944]	[416.07241821 352.00430298 0.85304284]	[400.7517395 446.90667725 0.88852251]	[547.03973389 251.96562195 0.85640717]	[562.45855713 354.54040527 0.90016311]	[567.57519531 446.92144775 0.83047467]	[485.4984436 426.35830688 0.68869752]	[449.45077515 423.88644409 0.66161966]	[441.78094482 590.61962891 0.81639612]	[439.18222046 749.75439453 0.85320693]	[524.02484131 426.36236572 0.69890112]	[523.9821167 598.22900391 0.83203775]	[523.77709961 747.14294434 0.87021399]	[480.37097168 159.60528564 0.91776717]	[503.32345581 159.63108826 0.89373147]	[462.35263062 162.16305542 0.8621639 ]	[521.35675049 167.28399658 0.8989746 ]	[5.11063202e+02 7.90713196e+02 7.56451964e-01]	[5.34099487e+02 7.88177795e+02 7.55844355e-01]	[521.31848145 754.75976562 0.77789295]	[4.39190155e+02 7.90817810e+02 7.79005408e-01]	[421.16955566 788.23046875 0.79434109]	[4.41775452e+02 7.62511658e+02 7.57658303e-01]
[493.06253052 172.51060486 0.90494531]	[488.01989746 251.91674805 0.86991799]	[431.56063843 249.33973694 0.81029224]	[416.05969238 351.96749878 0.84669578]	[400.75054932 446.91381836 0.88876969]	[547.04315186 251.96746826 0.85558736]	[562.46203613 354.53530884 0.89872152]	[567.57495117 446.92730713 0.8301726 ]	[485.4942627 426.36605835 0.68822646]	[449.44055176 426.35147095 0.65998715]	[441.77804565 590.64099121 0.81546748]	[439.18060303 749.7588501 0.85258466]	[524.0234375 426.37054443 0.69824779]	[523.98168945 598.26037598 0.83516884]	[523.77844238 747.16259766 0.87020713]	[480.36965942 159.60559082 0.91805184]	[503.31976318 159.62930298 0.89464748]	[462.35168457 162.15643311 0.86289239]	[521.35211182 167.27952576 0.89861906]	[5.11072266e+02 7.90714539e+02 7.55116105e-01]	[5.34103516e+02 7.88178772e+02 7.56395459e-01]	[521.32019043 754.78204346 0.77560169]	[4.39194824e+02 7.90814270e+02 7.78817356e-01]	[421.17172241 788.22906494 0.7933017 ]	[4.41773254e+02 7.62514526e+02 7.56821990e-01]
[493.03799438 172.50860596 0.90328616]	[487.99728394 251.91773987 0.87302279]	[431.55606079 249.3387146 0.81008321]	[416.02294922 351.94046021 0.83747876]	[400.74154663 446.90029907 0.89125061]	[547.01434326 251.97291565 0.86142731]	[562.44622803 354.53390503 0.90148902]	[567.5423584 446.96990967 0.83241451]	[485.48043823 426.36691284 0.68935668]	[449.43359375 423.88989258 0.65869778]	[441.77331543 590.62750244 0.81724334]	[439.18533325 749.75579834 0.85456914]	[524.00469971 426.37341309 0.70088065]	[523.98309326 598.24383545 0.83179367]	[523.77941895 747.17126465 0.86794031]	[480.35971069 159.60220337 0.91932225]	[503.30838013 159.63114929 0.89534026]	[462.34863281 162.14685059 0.86285865]	[521.34637451 167.27404785 0.89819866]	[5.11070404e+02 7.90708374e+02 7.53091753e-01]	[5.34099243e+02 7.88176514e+02 7.55392134e-01]	[521.32452393 754.79486084 0.77118319]	[4.39202179e+02 7.90825623e+02 7.75555849e-01]	[421.18051147 790.59710693 0.79167569]	[4.41774200e+02 7.62510071e+02 7.59258211e-01]
[490.54003906 172.50784302 0.90392542]	[487.95959473 251.91227722 0.87690246]	[431.50894165 249.32774353 0.80803955]	[413.56121826 351.92126465 0.82675147]	[400.73596191 446.89318848 0.89356411]	[546.98669434 251.97828674 0.8672356 ]	[562.42437744 354.57897949 0.90842056]	[567.51916504 449.45394897 0.83492947]	[485.45730591 426.37417603 0.69044256]	[446.95028687 426.36123657 0.65943187]	[441.769104 590.59790039 0.82353538]	[439.18527222 749.71118164 0.86119998]	[523.98736572 426.37991333 0.70140582]	[523.97247314 598.27484131 0.8401584 ]	[523.77807617 749.59960938 0.87327468]	[480.33810425 159.5919342 0.9223935 ]	[503.28927612 159.62565613 0.89944851]	[462.32620239 162.16651917 0.86794364]	[521.3293457 167.27806091 0.89954579]	[5.11067078e+02 7.90726379e+02 7.52841949e-01]	[5.31622620e+02 7.88196411e+02 7.57642746e-01]	[521.32287598 757.31787109 0.77002555]	[4.39192352e+02 7.90814209e+02 7.75493920e-01]	[421.17230225 788.21948242 0.78951699]	[4.41772919e+02 7.62437866e+02 7.61280179e-01]
[490.49789429 172.50213623 0.90417057]	[487.93170166 251.90325928 0.87887418]	[431.48773193 249.30178833 0.80559009]	[413.54260254 349.40219116 0.82111764]	[400.73284912 446.87677002 0.89503366]	[546.95855713 254.34060669 0.87163436]	[562.39776611 356.99310303 0.91649175]	[567.51983643 449.48208618 0.83662015]	[485.44354248 426.37838745 0.69398892]	[446.93933105 426.36373901 0.66278422]	[441.76251221 590.58441162 0.82449108]	[439.18673706 749.71350098 0.86007112]	[523.97253418 426.38793945 0.70449078]	[523.96173096 598.28521729 0.84436882]	[523.77630615 749.58813477 0.87344182]	[480.32034302 159.57267761 0.92308867]	[503.27191162 159.62561035 0.90122658]	[462.30328369 162.17427063 0.87198269]	[521.3135376 169.71998596 0.90316248]	[5.11056702e+02 7.90718079e+02 7.52306819e-01]	[5.31618835e+02 7.88188293e+02 7.54506826e-01]	[521.32391357 757.30682373 0.77244049]	[4.39208466e+02 7.90810852e+02 7.75137305e-01]	[4.21186462e+02 7.88222412e+02 7.88122058e-01]	[4.41774292e+02 7.62437744e+02 7.60236681e-01]
[488.00274658 172.50701904 0.90767699]	[485.49215698 251.88633728 0.87836856]	[428.99890137 246.82546997 0.80334878]	[413.49835205 349.41854858 0.82078212]	[400.72949219 446.90081787 0.89419496]	[546.92871094 251.97244263 0.87249607]	[562.39746094 356.97528076 0.91328931]	[567.51672363 449.4786377 0.8378067 ]	[485.45150757 426.3616333 0.69364077]	[446.94888306 426.35171509 0.66293544]	[441.74981689 590.57287598 0.82381123]	[439.18591309 749.70275879 0.86214823]	[523.97918701 426.36898804 0.70383453]	[523.96813965 598.30603027 0.84126759]	[523.77642822 749.55889893 0.87464094]	[480.29867554 159.57823181 0.92119545]	[503.24075317 159.63717651 0.90131819]	[462.29837036 162.17102051 0.87007344]	[521.2947998 169.71777344 0.90209877]	[5.11052460e+02 7.90708496e+02 7.54969418e-01]	[5.31610046e+02 7.88179138e+02 7.56640673e-01]	[521.33184814 754.81140137 0.78123111]	[4.39197876e+02 7.90798523e+02 7.75308311e-01]	[4.21181610e+02 7.88207275e+02 7.87322462e-01]	[441.77267456 759.95654297 0.76185334]
[487.95593262 174.84706116 0.91421092]	[485.4486084 251.90435791 0.89030844]	[428.94845581 249.32055664 0.80746305]	[410.98858643 349.45397949 0.8200565 ]	[400.73208618 446.91772461 0.89104122]	[544.52697754 251.97450256 0.87931693]	[562.37823486 354.5718689 0.90795749]	[567.52081299 449.42947388 0.83769017]	[485.42886353 426.36523438 0.70034969]	[446.9369812 426.36099243 0.66514617]	[441.75637817 590.581604 0.8221513 ]	[439.19110107 749.70184326 0.86356997]	[523.94873047 426.36434937 0.71164638]	[523.94506836 595.70587158 0.8347674 ]	[523.77587891 747.10778809 0.86480558]	[480.26599121 159.59812927 0.91437161]	[500.8862915 162.10488892 0.90278143]	[462.26211548 162.1366272 0.87151247]	[521.27655029 167.27926636 0.89651406]	[5.13563965e+02 7.90687378e+02 7.49165118e-01]	[5.34109985e+02 7.88146301e+02 7.49051809e-01]	[521.31915283 752.29547119 0.78210139]	[4.39201782e+02 7.90792358e+02 7.76278555e-01]	[4.21190704e+02 7.88202026e+02 7.83989191e-01]	[441.77255249 759.94683838 0.76324981]
[487.92852783 174.84634399 0.91730303]	[485.4284668 251.89906311 0.89300293]	[428.91149902 249.31681824 0.80733925]	[410.96957397 349.4447937 0.81695563]	[400.72891235 446.90567017 0.89080274]	[544.5088501 251.96179199 0.88111818]	[562.35693359 354.53460693 0.90191019]	[567.51422119 449.44567871 0.83903474]	[485.39697266 426.40353394 0.7019127 ]	[446.91107178 426.40405273 0.66526204]	[441.7520752 590.59820557 0.82170844]	[439.18582153 749.7086792 0.86067694]	[523.92303467 426.40209961 0.71128464]	[523.94213867 598.26556396 0.84428281]	[523.7701416 747.11590576 0.8675074 ]	[480.25341797 159.58833313 0.91270959]	[500.87463379 162.11395264 0.9057008 ]	[462.25119019 159.63018799 0.87065262]	[521.27056885 167.2719574 0.89455217]	[5.13570740e+02 7.90702820e+02 7.51139522e-01]	[5.34112915e+02 7.88156555e+02 7.51657367e-01]	[521.30957031 752.30023193 0.77780968]	[4.39194000e+02 7.90789185e+02 7.81202972e-01]	[421.18032837 788.20056152 0.78823078]	[441.77032471 759.95837402 0.76196909]
[485.49621582 174.85462952 0.9198944 ]	[485.42016602 251.8939209 0.89381331]	[428.91055298 249.31164551 0.8061803 ]	[410.94042969 349.44622803 0.81558788]	[400.73251343 446.90786743 0.89043909]	[544.4899292 251.96244812 0.88199043]	[562.34234619 354.58932495 0.90760648]	[567.49951172 449.47735596 0.84379154]	[485.39407349 426.3855896 0.70333207]	[446.90988159 426.38284302 0.66694939]	[441.74887085 590.60186768 0.82331318]	[439.19113159 749.70983887 0.86163568]	[523.91662598 426.38632202 0.71409684]	[523.94195557 600.76727295 0.85485947]	[523.76794434 747.11010742 0.8682369 ]	[480.23840332 159.59637451 0.90955687]	[500.86297607 162.12399292 0.90709782]	[462.23532104 159.5917511 0.86976659]	[521.25793457 167.24865723 0.88921475]	[5.13570190e+02 7.90697937e+02 7.50146687e-01]	[5.34111511e+02 7.88150757e+02 7.50076950e-01]	[521.31060791 752.2935791 0.78066939]	[4.39188446e+02 7.90798523e+02 7.80257642e-01]	[421.17651367 788.206604 0.78929663]	[441.77804565 759.95819092 0.76464844]
[485.47692871 174.85812378 0.92313105]	[485.40567017 251.88401794 0.89478648]	[426.43838501 249.30091858 0.80613101]	[408.44515991 351.92193604 0.81807274]	[400.72662354 446.91674805 0.88968503]	[544.47723389 251.95718384 0.88329482]	[562.3369751 354.57049561 0.90595752]	[567.48144531 449.46990967 0.84494805]	[485.38189697 426.39163208 0.70495731]	[446.89022827 426.38677979 0.66899347]	[441.74984741 590.61981201 0.82260519]	[439.19564819 749.71270752 0.86141151]	[523.91040039 426.39831543 0.7139954 ]	[523.94299316 600.76293945 0.8567493 ]	[523.76202393 747.11444092 0.8693471 ]	[480.21520996 159.60656738 0.90391207]	[500.84573364 162.12420654 0.90788269]	[462.19888306 159.63600159 0.8659451 ]	[521.24957275 167.24998474 0.88594139]	[5.13569885e+02 7.90697327e+02 7.49240875e-01]	[5.34112244e+02 7.88148499e+02 7.47176528e-01]	[521.30187988 752.29974365 0.77789623]	[4.39181000e+02 7.90801575e+02 7.76968777e-01]	[4.21172180e+02 7.88206848e+02 7.87101150e-01]	[441.78839111 762.4276123 0.76461345]
[485.456604 174.86326599 0.92616248]	[485.39813232 251.87965393 0.89454758]	[426.42758179 249.29916382 0.80691028]	[408.44723511 349.42996216 0.81498629]	[400.72921753 446.90719604 0.89008796]	[544.46594238 251.94876099 0.88355958]	[562.3338623 354.53445435 0.90168351]	[567.47247314 449.43942261 0.84541905]	[485.3800354 426.36358643 0.70703763]	[446.88922119 426.36056519 0.67000771]	[441.75939941 590.58514404 0.82277691]	[439.19979858 749.70330811 0.86303467]	[523.90441895 426.36685181 0.71863455]	[523.93280029 598.29693604 0.85166568]	[521.43103027 747.10150146 0.87169838]	[480.19888306 159.61048889 0.9005596 ]	[500.83224487 162.12820435 0.90956593]	[462.19000244 162.09706116 0.8639282 ]	[521.23443604 167.25576782 0.88221347]	[5.11087341e+02 7.90695740e+02 7.51629174e-01]	[5.31624878e+02 7.88147400e+02 7.46936381e-01]	[521.2925415 752.27062988 0.78326201]	[4.39178497e+02 7.90804138e+02 7.72701919e-01]	[4.21172485e+02 7.88205566e+02 7.81501293e-01]	[441.79092407 759.94824219 0.76519865]
[485.44869995 174.86332703 0.92580569]	[485.39138794 251.87713623 0.89501935]	[426.41400146 249.296875 0.80782032]	[408.44943237 349.43222046 0.81256145]	[400.73223877 446.92288208 0.88847274]	[544.46905518 251.94818115 0.88291955]	[562.32263184 354.50540161 0.89665806]	[567.43890381 449.43429565 0.84858328]	[485.38058472 423.88284302 0.70918745]	[446.89541626 423.88378906 0.67282647]	[441.74972534 590.6038208 0.82462263]	[439.19760132 749.6784668 0.86597997]	[523.89355469 426.35189819 0.72074527]	[523.93255615 598.31921387 0.85172451]	[521.42755127 747.1015625 0.86984074]	[480.17993164 159.61265564 0.89631474]	[500.81964111 162.11114502 0.90977353]	[459.84506226 162.08979797 0.86194569]	[521.23022461 167.20884705 0.8783043 ]	[5.13567749e+02 7.90699829e+02 7.52724826e-01]	[5.34101135e+02 7.88146545e+02 7.46649623e-01]	[521.29290771 752.26525879 0.77717745]	[4.39179688e+02 7.90773315e+02 7.81849504e-01]	[4.21172180e+02 7.88181824e+02 7.85800755e-01]	[441.79568481 759.91699219 0.76977134]
[485.4206543 174.87329102 0.92885149]	[485.37799072 251.88044739 0.89681447]	[426.39575195 249.31349182 0.81107867]	[408.4274292 349.43792725 0.81386411]	[400.72824097 446.90365601 0.88724834]	[544.45581055 251.94369507 0.88317192]	[562.30108643 354.52081299 0.89713967]	[565.06939697 449.44454956 0.85272866]	[485.36990356 423.88247681 0.70901519]	[446.88284302 423.88482666 0.67178285]	[441.75595093 590.58636475 0.82478613]	[439.19958496 749.68212891 0.86425561]	[523.87976074 426.35171509 0.72214979]	[523.9208374 598.28448486 0.85103834]	[521.42602539 747.09973145 0.86659384]	[480.15359497 159.62046814 0.89015496]	[500.79684448 162.11764526 0.90774584]	[459.83236694 159.63755798 0.85664976]	[521.222229 164.72427368 0.8761571 ]	[5.13566223e+02 7.90723999e+02 7.46933043e-01]	[5.34105713e+02 7.88165405e+02 7.44122148e-01]	[521.29180908 752.26831055 0.7693786 ]	[4.39177979e+02 7.90793884e+02 7.78391600e-01]	[4.21168976e+02 7.88197510e+02 7.86459088e-01]	[441.80102539 759.91607666 0.76703125]
[485.40039062 174.88284302 0.93005115]	[485.36605835 251.87889099 0.89839935]	[426.38635254 249.31100464 0.81242746]	[408.43270874 349.4468689 0.80943298]	[400.69424438 446.90365601 0.88813168]	[544.44732666 251.94219971 0.88425165]	[562.29034424 354.48867798 0.88997036]	[565.03186035 449.4597168 0.85851884]	[485.36172485 423.88247681 0.70797843]	[446.87094116 423.88467407 0.67002475]	[441.75097656 590.59869385 0.82433736]	[439.2010498 749.68695068 0.86232024]	[523.87091064 426.35446167 0.72028035]	[523.93585205 600.76141357 0.8542366 ]	[521.41345215 747.13104248 0.86895514]	[480.13806152 162.08436584 0.8861624 ]	[500.77404785 162.12408447 0.90625679]	[459.80712891 162.13066101 0.85462779]	[521.21343994 164.71841431 0.87691486]	[5.11088806e+02 7.90745361e+02 7.38936365e-01]	[5.34100037e+02 7.88189941e+02 7.39474475e-01]	[521.27728271 752.3036499 0.75801647]	[4.39184448e+02 7.90808960e+02 7.78603733e-01]	[4.21172211e+02 7.88212158e+02 7.87967503e-01]	[441.79949951 759.92266846 0.76440895]
[485.39248657 174.89065552 0.93055362]	[485.35375977 251.88259888 0.90092146]	[426.38134766 249.31729126 0.81324327]	[408.41000366 349.45703125 0.80881149]	[400.69543457 446.94525146 0.8859362 ]	[544.43322754 251.94551086 0.88575751]	[562.26641846 354.46939087 0.88128364]	[565.01477051 449.47576904 0.86166775]	[485.34692383 426.36846924 0.70879489]	[444.43771362 426.3687439 0.67009616]	[441.74285889 590.57598877 0.82386011]	[439.20068359 749.67645264 0.86496449]	[523.85858154 426.37265015 0.72017413]	[523.90484619 595.72869873 0.84387732]	[521.40435791 747.12255859 0.86983204]	[480.13021851 162.08924866 0.88476437]	[500.77441406 162.14004517 0.90551066]	[459.79013062 162.15078735 0.85584509]	[521.20703125 167.20204163 0.87847292]	[5.13572815e+02 7.90762512e+02 7.35391796e-01]	[5.34104858e+02 7.88196228e+02 7.36105561e-01]	[521.26123047 752.29119873 0.76009321]	[4.39189758e+02 7.90813110e+02 7.78516233e-01]	[421.17880249 788.215271 0.78822082]	[441.79623413 759.90777588 0.76462996]
[485.37911987 174.89916992 0.93137515]	[485.34335327 251.88381958 0.90233612]	[426.36746216 249.32102966 0.81478196]	[408.41415405 349.44454956 0.80821586]	[400.6836853 446.94961548 0.88457066]	[544.42602539 251.94883728 0.88598806]	[562.24279785 354.48410034 0.87817812]	[564.98522949 449.47171021 0.86427557]	[482.94619751 428.94436646 0.70472288]	[444.36654663 428.9347229 0.67093325]	[441.74673462 590.56286621 0.82359654]	[439.19708252 749.70324707 0.85863143]	[523.84350586 428.94711304 0.70891154]	[523.91015625 595.72650146 0.84277904]	[521.39697266 747.13323975 0.87208307]	[480.12225342 162.10284424 0.88392967]	[500.76086426 162.15333557 0.90550345]	[459.7845459 162.15377808 0.85617572]	[521.20214844 167.20140076 0.8809846 ]	[5.11083710e+02 7.90770935e+02 7.33164668e-01]	[5.31613220e+02 7.88210510e+02 7.34916806e-01]	[521.2520752 752.30334473 0.75880003]	[4.39185150e+02 7.90804565e+02 7.78254747e-01]	[4.21174255e+02 7.88209900e+02 7.86927879e-01]	[441.79077148 759.95684814 0.76422548]
[485.36303711 174.8941803 0.93220967]	[482.97155762 251.88536072 0.90432435]	[426.35253906 249.33085632 0.81704938]	[408.38671875 351.91571045 0.81079316]	[400.65737915 446.92941284 0.88627189]	[544.41894531 251.95275879 0.88599503]	[562.22943115 354.53253174 0.88031703]	[564.98187256 449.46170044 0.86687982]	[482.92993164 428.93182373 0.70869416]	[444.3447876 428.9197998 0.67577821]	[441.72821045 590.56646729 0.8214885 ]	[439.19958496 749.70465088 0.85888505]	[523.83312988 428.93460083 0.71184856]	[523.88122559 593.19281006 0.8422426 ]	[521.39349365 747.13555908 0.8675034 ]	[480.11083984 162.10031128 0.8807562 ]	[500.74691772 162.15216064 0.9037568 ]	[459.77807617 162.13037109 0.85493219]	[521.19122314 167.19992065 0.88017797]	[5.11079468e+02 7.90795349e+02 7.31041193e-01]	[5.31622498e+02 7.90597412e+02 7.33939052e-01]	[5.21243774e+02 7.52308777e+02 7.50033975e-01]	[4.39176910e+02 7.90809875e+02 7.76263952e-01]	[4.21169098e+02 7.88211609e+02 7.84226775e-01]	[441.79742432 759.95770264 0.76393402]
[485.34487915 174.90376282 0.9333533 ]	[482.96487427 251.88632202 0.90553182]	[426.34481812 249.33125305 0.81806469]	[405.89865112 351.9519043 0.81695384]	[400.63803101 446.92687988 0.88673669]	[544.41650391 251.95968628 0.88655615]	[559.84411621 354.53820801 0.87422067]	[564.9654541 449.4654541 0.8682335]	[482.91162109 426.41708374 0.70702899]	[444.32342529 426.4156189 0.67706233]	[441.72238159 590.61206055 0.81772691]	[439.19906616 749.70825195 0.85814095]	[523.81060791 426.41094971 0.71246076]	[523.89337158 598.25085449 0.84757811]	[521.38964844 747.16070557 0.86758673]	[477.73791504 162.10762024 0.87939346]	[500.73361206 162.16981506 0.9018746 ]	[459.75268555 162.13761902 0.85373455]	[521.1842041 167.20904541 0.87979287]	[5.11087830e+02 7.90797974e+02 7.31919348e-01]	[5.31624695e+02 7.90600647e+02 7.37198353e-01]	[5.21224426e+02 7.54764404e+02 7.44553566e-01]	[4.39169678e+02 7.90814819e+02 7.76085734e-01]	[4.21165100e+02 7.88213623e+02 7.83747733e-01]	[441.7996521 762.42340088 0.76497507]
[482.96060181 174.90505981 0.93709034]	[482.95355225 251.88674927 0.90850955]	[423.91101074 249.33158875 0.82134646]	[405.87207031 351.96957397 0.81992084]	[400.62954712 446.94500732 0.88475865]	[544.4041748 251.9629364 0.887573 ]	[559.81811523 354.5819397 0.87725323]	[564.94360352 449.49154663 0.87011379]	[482.89703369 426.41101074 0.70877647]	[444.3069458 426.4180603 0.67917293]	[441.68655396 590.60266113 0.81516641]	[439.19555664 749.70263672 0.85863131]	[523.79272461 426.39627075 0.71593392]	[523.87835693 598.24822998 0.84169179]	[521.38256836 747.16967773 0.86894321]	[477.71749878 162.10508728 0.8774932 ]	[500.72058105 162.17744446 0.90188795]	[459.73693848 162.18121338 0.85169154]	[521.16174316 167.25245667 0.88104671]	[5.11080109e+02 7.90804565e+02 7.26712763e-01]	[5.31615540e+02 7.90610107e+02 7.32454062e-01]	[5.21222656e+02 7.54776672e+02 7.45534301e-01]	[4.39164856e+02 7.90812439e+02 7.78089523e-01]	[4.21163483e+02 7.88208557e+02 7.83238053e-01]	[441.79153442 759.95239258 0.7677204 ]
[482.96008301 174.90463257 0.93704236]	[482.95077515 251.88612366 0.90884215]	[423.90887451 249.33206177 0.8219049 ]	[405.87112427 351.97097778 0.82127881]	[400.62875366 446.94799805 0.88405669]	[544.40130615 251.96052551 0.88709652]	[559.80499268 354.57397461 0.87521785]	[564.95098877 449.48962402 0.86952472]	[482.8848877 428.9317627 0.70665497]	[441.91360474 428.94067383 0.67900568]	[441.68832397 590.62542725 0.81531221]	[439.18972778 749.72558594 0.85390347]	[523.79125977 426.42697144 0.71206772]	[523.88647461 598.21862793 0.83725369]	[521.38043213 747.17431641 0.8683672 ]	[477.71862793 162.10760498 0.87756461]	[500.71777344 162.17576599 0.9018997 ]	[459.7409668 162.18406677 0.85254759]	[521.15893555 167.25009155 0.88006008]	[5.11082184e+02 7.90821655e+02 7.27077901e-01]	[5.31620728e+02 7.90623901e+02 7.36149549e-01]	[5.21211487e+02 7.54781494e+02 7.40282774e-01]	[4.39163574e+02 7.90819946e+02 7.73940921e-01]	[4.21160797e+02 7.88215881e+02 7.82408237e-01]	[441.78405762 762.44818115 0.76505041]
[482.95111084 174.9052124 0.93844336]	[482.93969727 251.89067078 0.91200221]	[423.89157104 249.35203552 0.82583553]	[405.83428955 351.99224854 0.8279053 ]	[400.62088013 446.90826416 0.88859391]	[544.39587402 251.95915222 0.88797736]	[559.78936768 354.59863281 0.87440681]	[564.91882324 449.50332642 0.86998004]	[482.87142944 428.93035889 0.70717758]	[441.89627075 428.92990112 0.68271315]	[441.68035889 593.1361084 0.81101733]	[439.1925354 749.72491455 0.85514301]	[523.78094482 426.42990112 0.71230066]	[523.87469482 598.28967285 0.84817398]	[521.37384033 749.56646729 0.86634427]	[477.7020874 162.10462952 0.8760708 ]	[500.70953369 162.17529297 0.90304828]	[459.71633911 164.65312195 0.85003287]	[518.78277588 167.24960327 0.87612331]	[5.11083466e+02 7.90820923e+02 7.25791991e-01]	[5.31620300e+02 7.90623230e+02 7.34482467e-01]	[5.21200256e+02 7.54815979e+02 7.32935667e-01]	[4.39163483e+02 7.90818604e+02 7.75905013e-01]	[4.21161530e+02 7.88212463e+02 7.84034133e-01]	[441.79013062 762.44140625 0.76424485]
[482.93014526 174.91171265 0.94225746]	[482.92776489 251.88644409 0.91399634]	[423.87509155 249.34028625 0.8277998 ]	[405.83880615 351.99285889 0.82679617]	[400.61611938 446.87512207 0.89377427]	[544.38421631 251.95877075 0.89005709]	[559.72424316 354.57925415 0.86572534]	[564.91094971 449.48971558 0.87088042]	[482.8493042 428.94644165 0.70824355]	[441.87564087 428.95950317 0.6884793 ]	[441.67572021 593.14929199 0.81017953]	[439.19665527 749.74481201 0.85380733]	[523.76086426 428.91992188 0.71009731]	[523.84991455 595.74780273 0.84150302]	[521.36816406 749.5637207 0.86401045]	[477.67697144 162.09770203 0.87339616]	[500.69720459 162.18643188 0.90197212]	[459.68109131 164.65673828 0.85070705]	[518.76861572 167.28309631 0.87972152]	[5.11074249e+02 7.90823242e+02 7.30102777e-01]	[5.31616516e+02 7.90620178e+02 7.36500204e-01]	[5.21204895e+02 7.54803223e+02 7.28083670e-01]	[4.39170380e+02 7.90828857e+02 7.72571564e-01]	[4.21162659e+02 7.88226257e+02 7.85601854e-01]	[441.79745483 762.46191406 0.762568 ]
[482.8984375 174.90635681 0.94569308]	[482.92388916 251.89227295 0.91475713]	[423.86459351 249.3651886 0.83068043]	[403.36306763 354.50985718 0.85544634]	[398.26541138 444.44015503 0.89193034]	[544.38464355 251.96676636 0.8882246 ]	[559.69250488 354.58123779 0.85997498]	[564.88104248 449.48873901 0.87075949]	[482.84622192 426.40505981 0.70250291]	[441.8760376 426.39736938 0.68715435]	[439.32522583 595.73901367 0.80807579]	[439.19042969 749.7644043 0.85034883]	[521.4163208 426.40112305 0.7043916 ]	[523.79345703 598.21643066 0.84141833]	[521.36627197 747.16729736 0.86127639]	[477.63623047 159.6370697 0.86824918]	[500.67102051 162.18344116 0.89839852]	[459.65176392 164.68385315 0.85001689]	[518.68103027 169.75111389 0.86913496]	[5.11045837e+02 7.93222168e+02 7.30847716e-01]	[5.31605835e+02 7.90627869e+02 7.35262096e-01]	[5.21220337e+02 7.54756958e+02 7.27279186e-01]	[4.39159241e+02 7.90818054e+02 7.78944790e-01]	[418.7822876 788.21801758 0.79414165]	[441.78939819 762.48358154 0.7635017 ]
[482.88867188 174.92570496 0.94569767]	[482.90789795 251.89259338 0.9171446 ]	[423.84698486 249.36270142 0.83201647]	[403.34594727 354.4876709 0.85439742]	[398.25009155 446.87091064 0.89203346]	[544.37213135 251.96697998 0.88683802]	[557.26513672 354.57730103 0.85907018]	[564.87744141 449.49520874 0.86950475]	[482.8288269 428.91036987 0.70251697]	[441.85931396 426.41384888 0.68914247]	[439.3296814 595.70489502 0.80620927]	[439.18161011 752.20794678 0.84345168]	[521.40625 426.41958618 0.70235401]	[523.78790283 595.70678711 0.83947486]	[521.36901855 747.17004395 0.86307681]	[477.62496948 162.10211182 0.86632204]	[500.66226196 164.66123962 0.89833117]	[459.63070679 164.67070007 0.8465203 ]	[518.70019531 169.74766541 0.87368089]	[5.11045044e+02 7.93222595e+02 7.29798019e-01]	[5.31604187e+02 7.90629211e+02 7.32843995e-01]	[5.21224060e+02 7.54762939e+02 7.29830861e-01]	[4.39143616e+02 7.93214844e+02 7.81851053e-01]	[418.77297974 788.23632812 0.79893851]	[441.78347778 764.99359131 0.76833498]
[482.8793335 174.93838501 0.946473 ]	[482.8862915 251.89752197 0.92195112]	[423.81674194 249.38284302 0.83605456]	[403.33724976 354.49728394 0.85658276]	[398.23025513 446.87976074 0.89488077]	[544.35797119 251.96557617 0.88597345]	[557.24267578 356.97463989 0.86250776]	[564.8704834 449.48101807 0.86994165]	[482.82720947 428.91818237 0.70212305]	[441.85461426 426.41790771 0.69017518]	[439.32876587 595.70959473 0.80839723]	[439.18121338 752.20355225 0.84269685]	[521.41113281 428.9145813 0.70168108]	[523.784729 595.69311523 0.83663064]	[521.37133789 747.16320801 0.86486512]	[477.60516357 162.10652161 0.86354738]	[500.65463257 164.66925049 0.89779973]	[459.6026001 162.17956543 0.8407402 ]	[518.70281982 169.73397827 0.87094665]	[5.11045288e+02 7.90834595e+02 7.32024848e-01]	[5.31605896e+02 7.90618225e+02 7.33957291e-01]	[5.21232422e+02 7.54755859e+02 7.35607266e-01]	[4.39149597e+02 7.90834045e+02 7.83280611e-01]	[418.77667236 788.23565674 0.79831111]	[441.78274536 764.99047852 0.76834834]
[482.86941528 174.9271698 0.94646484]	[482.87203979 251.89607239 0.92264748]	[423.80795288 249.38256836 0.83718467]	[403.31466675 354.52383423 0.86562097]	[398.20394897 446.87359619 0.89677787]	[544.34490967 251.96812439 0.88441342]	[557.24139404 356.99401855 0.86219984]	[564.8503418 449.4793396 0.87011468]	[482.81750488 426.41680908 0.70021534]	[441.83718872 426.39755249 0.692415 ]	[439.31271362 595.7333374 0.81005919]	[439.17965698 752.20739746 0.84131211]	[521.39978027 426.42276001 0.70043015]	[523.77648926 593.17547607 0.83537394]	[521.37139893 747.15991211 0.86597091]	[477.60165405 162.09010315 0.86430031]	[500.64260864 164.66947937 0.89457107]	[459.60372925 162.15341187 0.84337646]	[518.67675781 169.73773193 0.86790544]	[5.11041962e+02 7.93215759e+02 7.34583318e-01]	[5.31598938e+02 7.90626587e+02 7.35067546e-01]	[5.21234131e+02 7.54751099e+02 7.37139523e-01]	[4.39142303e+02 7.93215576e+02 7.83848286e-01]	[418.7722168 790.59759521 0.79802203]	[441.7852478 764.99414062 0.76693249]
[482.86148071 174.92367554 0.94613314]	[482.84475708 251.90426636 0.92668664]	[423.78100586 249.40197754 0.84109867]	[403.28543091 354.52822876 0.86973876]	[398.19104004 446.87237549 0.89836609]	[544.32043457 251.96711731 0.88405335]	[557.22180176 357.02676392 0.86451745]	[564.84332275 449.4671936 0.8710798 ]	[482.80050659 426.41870117 0.70130271]	[441.82156372 426.40524292 0.69510013]	[439.30505371 595.71380615 0.81007034]	[439.18139648 752.20367432 0.84041876]	[521.38537598 426.41677856 0.69972742]	[523.76531982 593.12530518 0.83110869]	[521.37341309 747.13604736 0.86459076]	[477.587677 159.63008118 0.86224687]	[498.27398682 164.66656494 0.89098418]	[457.22021484 159.63189697 0.839275 ]	[516.22259521 169.73112488 0.85630119]	[5.11042084e+02 7.90831116e+02 7.36951113e-01]	[5.31598328e+02 7.90612305e+02 7.35031724e-01]	[5.21257019e+02 7.52297974e+02 7.42411256e-01]	[4.39133942e+02 7.93216309e+02 7.87474751e-01]	[418.77005005 788.23382568 0.80054533]	[441.78652954 764.99121094 0.76603931]
[482.84484863 174.91355896 0.94617176]	[482.80459595 251.90377808 0.93157274]	[421.36929321 249.39875793 0.84936845]	[400.87918091 354.59393311 0.88489735]	[398.17843628 446.89459229 0.89772254]	[541.94659424 251.97224426 0.88402432]	[557.20776367 357.01748657 0.86386174]	[564.83685303 449.45581055 0.8703382 ]	[482.75256348 426.40170288 0.70127302]	[441.75485229 426.39398193 0.70075744]	[439.28915405 595.71722412 0.80984092]	[439.17834473 752.22540283 0.83970946]	[521.36291504 426.38876343 0.69768828]	[521.42272949 590.61364746 0.83080161]	[521.38555908 747.09436035 0.86608458]	[475.14837646 159.61738586 0.86051619]	[498.24713135 164.64552307 0.88368905]	[457.20230103 162.09318542 0.83676326]	[516.16583252 167.29994202 0.8427465 ]	[5.11068481e+02 7.90813049e+02 7.42589056e-01]	[5.31610535e+02 7.90595764e+02 7.37155557e-01]	[521.26263428 752.24127197 0.75723737]	[4.39133179e+02 7.93215149e+02 7.88451850e-01]	[418.7722168 788.23406982 0.80230725]	[441.78225708 765.01446533 0.77115393]
[482.81707764 174.90388489 0.94826472]	[482.7885437 251.89607239 0.93293786]	[421.35641479 249.38230896 0.85106504]	[400.86587524 354.59350586 0.89204478]	[398.17044067 444.447052 0.89977574]	[541.93103027 251.9644165 0.88578326]	[557.15631104 357.02450562 0.86744487]	[564.82177734 449.43151855 0.87404072]	[482.72906494 426.3755188 0.70157164]	[441.72592163 426.36898804 0.70114005]	[439.28540039 595.72705078 0.80889767]	[439.17684937 752.20922852 0.84142369]	[521.3494873 426.35964966 0.69613439]	[521.41308594 590.56494141 0.83181792]	[521.38372803 747.08740234 0.86409509]	[475.09970093 159.61477661 0.85650504]	[498.20510864 162.1787262 0.87573826]	[457.16131592 162.15333557 0.82722974]	[513.64611816 167.3062439 0.82762432]	[5.11045135e+02 7.90816467e+02 7.41960824e-01]	[5.31595093e+02 7.90597900e+02 7.34703243e-01]	[521.27075195 752.23620605 0.75428516]	[4.39130127e+02 7.93214417e+02 7.87870884e-01]	[418.76660156 788.23291016 0.80388844]	[441.78192139 764.99194336 0.77015185]
[482.79492188 174.90734863 0.94740331]	[482.7565918 251.88253784 0.93456912]	[421.31881714 249.36985779 0.85519695]	[400.83288574 354.56005859 0.89694488]	[398.15875244 444.43212891 0.89966285]	[541.90594482 251.93869019 0.88318533]	[554.67199707 354.5765686 0.84975046]	[562.47973633 449.4291687 0.87123036]	[482.71307373 423.87359619 0.7077778 ]	[441.7076416 423.87496948 0.70758647]	[439.25762939 598.27770996 0.81102991]	[439.16992188 752.23675537 0.83870637]	[521.3394165 423.85928345 0.70088476]	[521.41015625 590.60681152 0.82847619]	[521.38574219 747.10235596 0.86506045]	[472.6100769 159.62626648 0.84946316]	[498.17034912 162.18049622 0.86983484]	[457.12088013 162.16444397 0.82187676]	[513.59173584 167.30049133 0.82147837]	[5.11050110e+02 7.90821899e+02 7.39205182e-01]	[5.31600525e+02 7.90603455e+02 7.34311700e-01]	[5.21272705e+02 7.52249268e+02 7.51340568e-01]	[4.39123962e+02 7.93219727e+02 7.88968503e-01]	[418.76580811 790.59710693 0.80562752]	[441.77603149 765.01928711 0.77185571]
[482.76599121 174.92469788 0.94721419]	[482.71313477 251.88031006 0.93507296]	[421.27972412 249.36509705 0.85862398]	[400.80395508 354.57391357 0.90743428]	[398.15713501 446.97460938 0.88728464]	[541.87213135 251.91572571 0.88091671]	[552.13256836 354.57037354 0.849581 ]	[562.43353271 449.4548645 0.86941117]	[480.3598938 423.87045288 0.71116346]	[441.70095825 423.88427734 0.70978075]	[439.23925781 598.29296875 0.81299543]	[439.17218018 752.23040771 0.8399685 ]	[521.30932617 423.84204102 0.70381224]	[521.39044189 590.63671875 0.82621443]	[521.38580322 747.10748291 0.86541307]	[472.55392456 162.09809875 0.84668481]	[498.1293335 164.6608429 0.86470807]	[454.64797974 162.13180542 0.81906283]	[511.07827759 167.29310608 0.82116079]	[5.11056274e+02 7.90825378e+02 7.38679111e-01]	[5.31599060e+02 7.90605530e+02 7.34577596e-01]	[5.21277527e+02 7.52253235e+02 7.50133634e-01]	[4.39126343e+02 7.90834900e+02 7.89364815e-01]	[418.7668457 788.23028564 0.80667186]	[441.78137207 765.0090332 0.77238894]
[482.72250366 174.93295288 0.94811368]	[480.3520813 251.88389587 0.93799913]	[421.22744751 249.34660339 0.86149478]	[400.78421021 354.5607605 0.90625441]	[398.12356567 446.93722534 0.8858884 ]	[541.8381958 251.91365051 0.88119817]	[552.06903076 356.96401978 0.85585058]	[562.39141846 449.43493652 0.86997497]	[480.31994629 423.83465576 0.71604091]	[441.67007446 423.83526611 0.7147432 ]	[439.22045898 598.23046875 0.80999887]	[439.16555786 752.25396729 0.83641678]	[521.27374268 423.80386353 0.70597488]	[521.36968994 588.01574707 0.84685171]	[521.37689209 747.07318115 0.85658067]	[470.03509521 162.12913513 0.84389013]	[495.65081787 164.67810059 0.85883147]	[454.6109314 162.10993958 0.82149911]	[511.01528931 167.28318787 0.82876366]	[5.11040710e+02 7.90812195e+02 7.37471998e-01]	[5.31598694e+02 7.90596680e+02 7.27893472e-01]	[5.21265503e+02 7.52226562e+02 7.37433732e-01]	[439.13085938 790.82061768 0.79268306]	[418.77203369 788.22320557 0.80982864]	[441.77471924 765.03552246 0.77907121]
[480.33618164 174.92910767 0.94847608]	[480.29782104 251.87393188 0.93890393]	[421.18768311 249.31149292 0.86163217]	[400.75384521 354.55142212 0.90735161]	[398.08474731 446.96051025 0.87501884]	[541.78442383 251.90402222 0.87575424]	[549.57910156 356.98629761 0.86564231]	[562.36993408 446.9654541 0.86852604]	[480.25836182 423.80786133 0.72004277]	[439.2947998 423.82067871 0.7166366 ]	[439.20236206 593.1182251 0.80540615]	[439.15795898 752.26501465 0.83557326]	[521.22076416 421.33087158 0.70831519]	[521.33898926 588.00476074 0.83719099]	[521.37005615 747.01751709 0.84492862]	[467.50531006 162.14654541 0.84551531]	[493.11477661 164.68063354 0.85076565]	[454.58172607 162.13865662 0.81792229]	[508.49078369 169.72996521 0.84682751]	[5.11074097e+02 7.90796387e+02 7.34634817e-01]	[5.31607239e+02 7.88205261e+02 7.17585623e-01]	[5.21255127e+02 7.52176941e+02 7.29975462e-01]	[4.39119232e+02 7.90822998e+02 7.90412247e-01]	[418.76855469 788.2232666 0.80950093]	[441.76379395 765.050354 0.78238666]
[480.2925415 174.92619324 0.94714749]	[480.26367188 251.86408997 0.93686914]	[421.16027832 246.83311462 0.86158109]	[400.71685791 354.50689697 0.90249628]	[398.04403687 446.92980957 0.86427742]	[541.74676514 251.89788818 0.86768222]	[549.51965332 356.99804688 0.87665313]	[562.30157471 446.96124268 0.86152279]	[480.19772339 423.78546143 0.71938497]	[439.26190186 423.78414917 0.71707076]	[439.17010498 593.17675781 0.79945266]	[439.15322876 752.27349854 0.83459139]	[518.78930664 423.78762817 0.70344895]	[521.27349854 587.97967529 0.83128011]	[521.36743164 747.09533691 0.85058975]	[467.45623779 162.15472412 0.85198665]	[493.04281616 164.6958313 0.84756398]	[454.56610107 162.15457153 0.80933565]	[506.02539062 169.7457428 0.85385144]	[5.11046722e+02 7.90806458e+02 7.27699161e-01]	[5.31593018e+02 7.88222229e+02 7.16945171e-01]	[5.21265320e+02 7.52269287e+02 7.24778652e-01]	[4.39118439e+02 7.90817322e+02 7.90220380e-01]	[418.76855469 788.21990967 0.80872506]	[441.76309204 765.06005859 0.78577524]
[480.22137451 174.96841431 0.94907272]	[480.21166992 251.87921143 0.93233657]	[418.7718811 246.83831787 0.86272466]	[400.66372681 354.47677612 0.90193444]	[395.61254883 446.90820312 0.85307074]	[539.3203125 251.92375183 0.85838377]	[547.04840088 357.03833008 0.89191794]	[562.23846436 449.44223022 0.85290349]	[480.11080933 423.86807251 0.70125872]	[439.18743896 423.871521 0.70637167]	[439.14709473 595.69354248 0.79855967]	[439.14840698 752.26763916 0.83359843]	[518.73468018 423.87161255 0.6885246 ]	[521.24859619 588.06085205 0.81713372]	[521.35125732 747.11975098 0.84522396]	[464.96081543 164.66526794 0.86376262]	[490.48150635 167.2146759 0.85555893]	[452.0166626 162.13311768 0.80087459]	[505.96084595 169.75692749 0.86244178]	[5.11045990e+02 7.90804749e+02 7.26542830e-01]	[5.31593018e+02 7.88216553e+02 7.15525031e-01]	[5.21246643e+02 7.52294495e+02 7.08005786e-01]	[439.13793945 790.79974365 0.79662299]	[418.78143311 788.20977783 0.80969197]	[441.7545166 765.04949951 0.78504324]
[480.17462158 175.00979614 0.94172943]	[480.16311646 251.88876343 0.92410034]	[418.71218872 249.29847717 0.86156124]	[400.64324951 351.99868774 0.89087486]	[395.55233765 446.89489746 0.83988577]	[539.26574707 251.95184326 0.85554338]	[546.98565674 357.00076294 0.89975393]	[559.84020996 446.96124268 0.852907 ]	[477.65963745 426.36920166 0.69560021]	[439.11239624 426.35998535 0.69902474]	[439.12625122 595.6930542 0.79475421]	[439.13464355 754.75860596 0.82579082]	[518.65447998 426.37402344 0.67621291]	[521.19195557 588.0859375 0.80211109]	[521.33612061 747.12451172 0.84535503]	[464.92630005 164.70495605 0.86960071]	[487.98028564 167.26901245 0.86716735]	[449.49359131 159.57505798 0.79702735]	[505.92510986 169.7359314 0.85904336]	[5.11055603e+02 7.90813599e+02 7.24225283e-01]	[5.31595764e+02 7.88219177e+02 7.15194821e-01]	[5.21220154e+02 7.52288330e+02 6.99104905e-01]	[4.39123993e+02 7.90820923e+02 7.88394690e-01]	[418.77285767 788.23297119 0.80494702]	[441.74459839 767.51062012 0.79623252]
[480.14169312 175.01118469 0.9385891 ]	[480.11950684 251.87905884 0.91364205]	[418.66351318 246.83570862 0.85753351]	[398.25265503 351.95037842 0.88787812]	[393.03817749 446.95230103 0.8159436 ]	[539.18945312 251.9390564 0.84304893]	[546.91522217 356.96939087 0.89855152]	[559.69799805 449.43041992 0.83349836]	[475.1050415 423.83276367 0.68184423]	[436.6473999 423.83383179 0.68534803]	[439.08935547 593.17541504 0.78321189]	[439.12872314 752.29888916 0.82791042]	[513.5668335 423.82748413 0.66779619]	[518.79882812 588.00177002 0.81799424]	[521.32971191 747.10083008 0.84012729]	[464.87615967 164.72721863 0.87657756]	[487.93435669 167.2742157 0.86855763]	[446.9694519 162.10890198 0.79257828]	[505.8963623 169.73548889 0.86193699]	[5.11078278e+02 7.90798462e+02 7.22885668e-01]	[5.31615967e+02 7.88206055e+02 7.12004423e-01]	[5.21197632e+02 7.52276611e+02 6.94176197e-01]	[4.39116882e+02 7.90810669e+02 7.88852394e-01]	[418.77203369 788.22363281 0.8044647 ]	[441.74328613 765.08135986 0.79456866]
[480.14169312 175.01119995 0.93870157]	[480.12008667 251.87898254 0.91335297]	[418.66455078 246.83453369 0.85731113]	[398.25442505 351.94973755 0.88793659]	[393.04074097 446.94900513 0.81649345]	[539.18914795 251.93893433 0.84293395]	[544.5557251 356.97024536 0.8993125 ]	[559.69616699 449.43017578 0.83306646]	[475.10818481 423.82705688 0.68204379]	[436.64849854 423.82855225 0.6860534 ]	[439.08776855 593.18249512 0.78073615]	[439.12786865 754.7387085 0.82554853]	[513.57318115 423.82070923 0.66824722]	[521.15386963 587.99755859 0.81876385]	[521.32720947 747.07922363 0.8391397 ]	[464.87670898 164.72770691 0.87650144]	[487.93374634 167.27445984 0.86866999]	[446.97106934 162.10717773 0.79194582]	[505.8963623 169.73699951 0.86222214]	[5.11071838e+02 7.90793335e+02 7.23775327e-01]	[5.31614319e+02 7.88200806e+02 7.10200965e-01]	[5.21193298e+02 7.52250610e+02 6.95328116e-01]	[4.39118469e+02 7.90810669e+02 7.88799167e-01]	[418.77536011 788.2255249 0.80489457]	[441.74581909 767.49200439 0.79489475]
[480.11099243 175.01741028 0.93641299]	[477.73397827 251.86909485 0.90370184]	[418.64379883 246.81785583 0.85636413]	[398.20761108 354.48040771 0.89881229]	[390.47674561 446.93270874 0.81412297]	[536.68829346 251.94746399 0.83751607]	[544.5010376 356.98580933 0.90557933]	[554.7041626 446.96759033 0.82110953]	[472.55175781 423.84622192 0.67458838]	[436.55517578 423.83639526 0.67223346]	[436.68115234 593.17681885 0.76874989]	[439.11624146 752.26013184 0.8342346 ]	[508.51028442 423.84188843 0.67394835]	[518.74157715 587.9934082 0.80845368]	[521.31311035 747.13934326 0.8522287 ]	[464.81951904 167.21682739 0.88688731]	[485.47741699 167.27471924 0.87233782]	[446.89028931 164.67784119 0.80442989]	[503.47497559 169.74717712 0.87582523]	[5.11081573e+02 7.90814148e+02 7.20529974e-01]	[5.31602417e+02 7.88211548e+02 7.11215258e-01]	[5.21187378e+02 7.52312073e+02 7.03155220e-01]	[4.39122101e+02 7.90810913e+02 7.88974345e-01]	[418.77325439 788.22442627 0.80463517]	[441.73123169 765.04620361 0.78902125]
[477.68753052 175.01890564 0.92955017]	[477.65646362 251.88096619 0.89219832]	[418.58605957 249.31706238 0.8449226 ]	[398.118927 354.51596069 0.90404606]	[385.3494873 444.42095947 0.8340131 ]	[534.11419678 251.94326782 0.82945639]	[544.43365479 357.01446533 0.90783262]	[552.11791992 449.43295288 0.81500793]	[469.99136353 426.36450195 0.66849065]	[431.55740356 426.35894775 0.65508389]	[436.61627197 595.66906738 0.76177722]	[439.10723877 752.25756836 0.83587599]	[508.46090698 423.87692261 0.66758776]	[518.64447021 588.03485107 0.78984308]	[521.31359863 747.17529297 0.85357428]	[462.40621948 167.21170044 0.89494759]	[485.42077637 167.28756714 0.88085437]	[444.45690918 162.17236328 0.80586737]	[503.42276001 169.79144287 0.90191698]	[5.13587952e+02 7.90825012e+02 7.17930913e-01]	[5.31614319e+02 7.88217529e+02 7.12641239e-01]	[5.18784119e+02 7.54799744e+02 7.03652322e-01]	[4.39116486e+02 7.90798157e+02 7.83912539e-01]	[418.76806641 788.2130127 0.79999912]	[441.72860718 765.04919434 0.78926837]
[475.11416626 175.0869751 0.89330798]	[472.60626221 251.87460327 0.85688525]	[416.06057739 246.81066895 0.81938338]	[398.02957153 354.52328491 0.89957237]	[382.72134399 444.4453125 0.86792177]	[529.06878662 251.96192932 0.83482099]	[544.3104248 356.97805786 0.90130484]	[549.50750732 446.95053101 0.82482147]	[464.95782471 426.38531494 0.68789649]	[428.91168213 426.38787842 0.6529212 ]	[434.01751709 595.67834473 0.74568969]	[439.09072876 754.77093506 0.82400447]	[503.49014282 426.36761475 0.6916666 ]	[513.62591553 593.10650635 0.77142376]	[521.28509521 749.61993408 0.85121083]	[462.26113892 167.27084351 0.9100461 ]	[482.93765259 169.74746704 0.90092587]	[441.93780518 164.66677856 0.83066994]	[503.31829834 169.78652954 0.90234458]	[5.13580017e+02 7.90823975e+02 7.22598970e-01]	[5.31598694e+02 7.88214355e+02 7.21328259e-01]	[5.18732239e+02 7.57346680e+02 6.97553337e-01]	[4.39109131e+02 7.90811401e+02 7.77008057e-01]	[418.76171875 788.2321167 0.79682302]	[441.7359314 767.52557373 0.78755057]
[472.57174683 177.48323059 0.88064069]	[470.01498413 251.88037109 0.85700601]	[413.55822754 246.81585693 0.81256199]	[395.6065979 354.503479 0.87909508]	[380.28213501 444.39306641 0.89012194]	[528.9854126 251.95593262 0.84498298]	[541.90722656 354.59503174 0.90459335]	[546.96508789 452.00146484 0.84374821]	[464.86660767 426.38769531 0.69772726]	[426.34753418 426.38537598 0.6593076 ]	[428.93685913 590.61224365 0.75575149]	[439.07928467 754.77813721 0.82046509]	[503.39517212 426.38046265 0.70644969]	[511.03964233 590.58502197 0.78164178]	[521.28497314 749.61322021 0.8463937 ]	[462.19226074 169.72917175 0.91950893]	[482.85586548 169.77639771 0.91410232]	[441.88150024 164.71908569 0.83565682]	[503.23065186 169.77770996 0.90266895]	[5.11091248e+02 7.90799316e+02 7.22010791e-01]	[5.31589966e+02 7.88202209e+02 7.18571842e-01]	[5.18729248e+02 7.57330994e+02 6.88910604e-01]	[4.39102386e+02 7.90789612e+02 7.79659092e-01]	[418.75079346 788.21697998 0.79583669]	[441.73181152 767.53552246 0.79149801]
[470.01507568 177.50161743 0.88048983]	[467.44024658 251.88278198 0.86683011]	[411.01177979 246.82147217 0.80465209]	[393.0333252 351.99932861 0.84114021]	[380.22097778 444.39028931 0.90042526]	[526.47015381 251.95980835 0.86240208]	[541.78356934 356.99383545 0.90931618]	[544.52642822 452.01199341 0.85978901]	[462.41409302 426.37564087 0.70749116]	[423.81799316 426.37329102 0.67921311]	[426.41387939 593.17358398 0.76069081]	[439.06164551 754.75750732 0.81756109]	[503.30679321 426.36242676 0.70820117]	[508.50881958 590.57025146 0.79098362]	[521.28942871 747.17681885 0.8515715 ]	[459.8085022 169.75939941 0.93071687]	[482.77371216 169.77711487 0.91698319]	[441.83178711 167.23641968 0.83532834]	[500.86642456 167.27059937 0.88535106]	[5.13595703e+02 7.90801758e+02 7.30264902e-01]	[5.31595825e+02 7.88185059e+02 7.19243646e-01]	[5.18753906e+02 7.54796570e+02 7.08401740e-01]	[4.39097961e+02 7.90805359e+02 7.75553226e-01]	[418.74472046 788.23010254 0.78974557]	[441.72741699 767.50500488 0.79089665]
[467.45346069 177.52635193 0.88658631]	[464.90487671 251.86831665 0.88492954]	[408.45495605 246.81048584 0.80313057]	[387.90588379 351.91687012 0.8216207 ]	[380.14480591 444.41262817 0.90113091]	[523.9944458 251.97676086 0.87555021]	[539.3180542 357.0446167 0.89808965]	[544.42541504 452.0050354 0.86911482]	[462.3520813 426.34851074 0.71149701]	[421.37667847 423.88955688 0.68925172]	[426.39920044 593.17687988 0.76928341]	[439.05557251 754.80657959 0.8121953 ]	[503.25158691 423.85232544 0.71703666]	[508.44067383 590.6206665 0.79792875]	[521.27636719 749.5645752 0.85343927]	[459.75134277 169.75784302 0.9301095 ]	[480.37387085 169.81161499 0.92673415]	[441.74429321 167.23825073 0.84754187]	[500.78814697 167.29058838 0.88522619]	[5.13617615e+02 7.90785217e+02 7.39216030e-01]	[5.31595276e+02 7.88163696e+02 7.24892914e-01]	[5.18742065e+02 7.54821411e+02 7.07788229e-01]	[4.39096863e+02 7.90797058e+02 7.74432480e-01]	[418.74240112 788.2321167 0.78858685]	[441.72769165 767.54376221 0.79308963]
[464.93737793 177.5509491 0.89492732]	[462.44308472 251.88218689 0.90305573]	[405.90478516 249.30934143 0.80678141]	[382.84222412 354.52191162 0.86219621]	[377.73550415 444.41992188 0.89375079]	[523.8918457 251.95678711 0.88290209]	[539.17810059 356.98532104 0.87441856]	[544.32208252 452.01803589 0.86901885]	[462.28814697 423.86322021 0.7108078 ]	[421.28952026 423.87759399 0.70254225]	[423.91891479 590.57299805 0.79187888]	[436.69985962 754.77386475 0.81408602]	[500.87939453 423.8298645 0.71266842]	[505.92086792 590.60565186 0.81727767]	[521.26367188 747.1552124 0.84909666]	[459.67950439 169.77148438 0.92454237]	[480.28393555 169.8528595 0.94295675]	[441.65734863 167.24899292 0.85088491]	[500.67666626 169.79730225 0.89838111]	[5.13620667e+02 7.90794312e+02 7.40625262e-01]	[5.31596008e+02 7.88162170e+02 7.23681927e-01]	[5.18729736e+02 7.54792297e+02 7.02241719e-01]	[4.36695312e+02 7.90800964e+02 7.72855520e-01]	[4.18736023e+02 7.88227112e+02 7.84378588e-01]	[441.72296143 767.51239014 0.79173279]
[464.84057617 177.5544281 0.90302396]	[462.32971191 251.89398193 0.92515683]	[403.31546021 249.34043884 0.82739127]	[382.74029541 354.50543213 0.88038796]	[377.62014771 444.36444092 0.90862477]	[523.80950928 254.35227966 0.88560653]	[534.11535645 356.98931885 0.86980742]	[541.91040039 449.49197388 0.8726719 ]	[462.20275879 426.35287476 0.71507531]	[421.19519043 426.35583496 0.71011019]	[423.84170532 593.15112305 0.79215991]	[436.69281006 754.76574707 0.81574565]	[500.8276062 423.86349487 0.71398884]	[505.91479492 590.61297607 0.81494749]	[521.23596191 749.5625 0.85212195]	[459.58425903 169.74859619 0.902969 ]	[480.20089722 169.85177612 0.93879819]	[439.17581177 167.26712036 0.85317492]	[498.21517944 169.8127594 0.88541824]	[5.13624634e+02 7.90814392e+02 7.40868688e-01]	[5.31591125e+02 7.88175964e+02 7.32891858e-01]	[5.18677734e+02 7.54822815e+02 7.00456440e-01]	[4.36674652e+02 7.90795593e+02 7.79704213e-01]	[418.72302246 788.2199707 0.79250062]	[441.73278809 767.51165771 0.79605144]
[462.4173584 177.56814575 0.90843982]	[462.21893311 251.87051392 0.93387395]	[400.82659912 249.2948761 0.84210968]	[380.28430176 354.51580811 0.89849019]	[377.56436157 446.91110229 0.87991941]	[521.3661499 251.97279358 0.88260877]	[531.53564453 356.98309326 0.86847055]	[541.83288574 449.49810791 0.86595213]	[459.77926636 423.81768799 0.7274884 ]	[418.80004883 423.84741211 0.7226854 ]	[423.79214478 593.11328125 0.79786062]	[436.6729126 754.76300049 0.81616849]	[500.74160767 423.78079224 0.71821964]	[503.49621582 588.0569458 0.83696967]	[521.20874023 749.57421875 0.85034692]	[457.1583252 169.76107788 0.89646441]	[480.13809204 169.87872314 0.93126512]	[436.68380737 167.2444458 0.84123188]	[495.68911743 169.82478333 0.85868716]	[5.13608276e+02 7.90822754e+02 7.39624023e-01]	[5.31587585e+02 7.88185303e+02 7.35747099e-01]	[5.16177246e+02 7.57320801e+02 7.00664163e-01]	[4.36662384e+02 7.90784302e+02 7.78128207e-01]	[418.70993042 788.20922852 0.7911185 ]	[441.71716309 767.5055542 0.79840356]
[462.31600952 177.60240173 0.91791856]	[459.80438232 251.86686707 0.94066995]	[400.71542358 246.8256073 0.85617518]	[380.20516968 354.51309204 0.90150928]	[377.49499512 446.93212891 0.85964257]	[521.27520752 251.9357605 0.878914 ]	[526.54498291 357.02563477 0.88926494]	[541.77197266 449.46490479 0.86038595]	[459.72021484 423.87554932 0.72046381]	[418.76220703 423.8835144 0.71876943]	[421.39862061 590.63269043 0.79326266]	[436.65820312 752.29187012 0.81763685]	[500.68545532 423.85598755 0.71096575]	[503.42654419 588.05090332 0.84986848]	[521.18395996 749.56164551 0.8548907 ]	[454.6194458 169.82563782 0.88666368]	[477.64031982 172.27706909 0.91726065]	[436.59973145 167.20359802 0.82401347]	[493.08535767 169.8089447 0.83908385]	[5.13582092e+02 7.90822754e+02 7.34146655e-01]	[5.31561951e+02 7.88184326e+02 7.31488109e-01]	[5.16158325e+02 7.54825073e+02 7.06616700e-01]	[4.36652802e+02 7.90803406e+02 7.76271462e-01]	[418.70632935 788.21936035 0.79260427]	[441.71276855 765.0604248 0.7915377 ]
[462.18475342 177.58029175 0.92427045]	[459.68933105 251.86128235 0.93254882]	[398.23724365 246.81738281 0.86050445]	[380.15673828 352.02435303 0.89393407]	[375.06231689 446.90786743 0.8506577 ]	[521.19500732 251.91744995 0.86413735]	[526.47851562 357.03256226 0.9031167 ]	[541.69110107 449.49853516 0.84918749]	[459.59780884 426.39736938 0.71485651]	[418.67108154 426.41888428 0.72128528]	[421.3453064 593.18579102 0.80811095]	[436.65402222 754.73748779 0.81543618]	[498.21490479 426.38616943 0.70087641]	[503.36630249 590.56634521 0.8471843 ]	[521.16387939 749.63677979 0.84790748]	[451.99658203 169.83982849 0.87211567]	[472.59350586 172.27293396 0.89491391]	[434.09136963 164.69818115 0.79817575]	[488.02502441 169.73254395 0.82381183]	[5.13584778e+02 7.90822449e+02 7.30569243e-01]	[5.31554260e+02 7.88187500e+02 7.29722381e-01]	[5.13642822e+02 7.59884094e+02 7.01256216e-01]	[4.36654633e+02 7.90819763e+02 7.71662176e-01]	[418.70516968 788.23913574 0.79284626]	[441.71414185 765.07592773 0.79145718]
[459.7585144 177.56690979 0.92379844]	[459.61349487 251.8687439 0.91713989]	[398.17416382 246.82926941 0.85989684]	[377.74032593 352.01760864 0.89070123]	[372.54333496 449.49154663 0.81914008]	[518.69561768 251.92527771 0.84664184]	[524.01434326 356.96661377 0.90282035]	[539.25726318 449.43457031 0.84354186]	[457.13150024 423.88104248 0.70406491]	[418.56784058 426.35476685 0.70339829]	[421.28497314 595.68786621 0.81343287]	[436.6288147 754.77563477 0.80835694]	[495.6892395 423.86026001 0.68742889]	[503.31896973 590.63018799 0.8452065 ]	[518.79034424 749.70922852 0.84043872]	[446.96194458 169.82832336 0.87439227]	[469.99783325 172.27072144 0.89142501]	[431.52600098 164.69647217 0.79219282]	[485.46340942 169.7505188 0.84124422]	[5.13597473e+02 7.93214661e+02 7.25579858e-01]	[5.31548096e+02 7.88212830e+02 7.25997448e-01]	[5.13627625e+02 7.62438965e+02 6.98524356e-01]	[4.36675110e+02 7.90828430e+02 7.61671364e-01]	[4.18719818e+02 7.90623901e+02 7.85355210e-01]	[441.70825195 767.51074219 0.79618824]
[459.66964722 177.56144714 0.91191721]	[457.19775391 251.87934875 0.90214914]	[398.1161499 246.83392334 0.85103416]	[377.67593384 354.56396484 0.90860111]	[369.94232178 449.49127197 0.81014168]	[516.15234375 251.94902039 0.83698964]	[523.95440674 356.97363281 0.90701205]	[536.73883057 449.42987061 0.82713282]	[454.55023193 423.86373901 0.69048744]	[416.05392456 423.89025879 0.68655086]	[421.22518921 593.13757324 0.81001687]	[436.61767578 754.75799561 0.80770004]	[490.5380249 423.83190918 0.68036586]	[503.2774353 590.55249023 0.85207248]	[518.77349854 749.67004395 0.84353 ]	[444.39755249 169.81871033 0.89012778]	[467.45126343 172.23989868 0.89016658]	[426.42803955 164.66270447 0.79810882]	[485.37542725 169.72053528 0.84988761]	[5.13593262e+02 7.90835144e+02 7.28670895e-01]	[5.31537476e+02 7.88196045e+02 7.25223005e-01]	[5.13641968e+02 7.59918274e+02 6.92713857e-01]	[4.36686737e+02 7.90813416e+02 7.60193467e-01]	[4.18728363e+02 7.90618225e+02 7.79789269e-01]	[441.69641113 767.49597168 0.79277945]
[457.20965576 177.57527161 0.89323246]	[457.09527588 251.90135193 0.88472515]	[398.03805542 249.3441925 0.83987188]	[377.59356689 354.54837036 0.90806967]	[364.83126831 446.95715332 0.82097089]	[513.58056641 251.95610046 0.83004391]	[523.90435791 354.58105469 0.903063 ]	[536.64575195 446.93154907 0.8236385 ]	[452.06628418 423.87539673 0.68806547]	[416.01550293 423.89309692 0.68421727]	[421.22177124 595.7567749 0.81373703]	[436.61633301 754.73522949 0.80842245]	[490.49032593 423.83728027 0.67683625]	[503.23797607 588.07873535 0.85671198]	[518.769104 749.63476562 0.84147233]	[441.91281128 169.83813477 0.90914154]	[464.94909668 172.23809814 0.8959927 ]	[423.88796997 164.72671509 0.8214975 ]	[482.94247437 169.75343323 0.87067324]	[5.11071014e+02 7.90823059e+02 7.30859339e-01]	[5.29041992e+02 7.88183105e+02 7.22392917e-01]	[5.16118347e+02 7.57389648e+02 6.82309866e-01]	[4.39096619e+02 7.90823608e+02 7.61778235e-01]	[4.18744568e+02 7.90629883e+02 7.83191204e-01]	[439.31448364 765.06756592 0.79003596]
[457.16220093 177.57763672 0.88980174]	[454.54470825 251.89599609 0.85966229]	[395.58236694 249.33692932 0.8282913 ]	[377.52020264 356.97833252 0.9100225 ]	[362.26098633 449.47573853 0.84205824]	[508.53308105 251.94537354 0.8335585 ]	[523.81298828 354.5536499 0.90207458]	[534.10437012 446.95843506 0.81847966]	[449.50662231 426.36566162 0.68706191]	[411.02896118 426.39944458 0.67073482]	[421.17703247 600.76959229 0.81773531]	[436.61016846 754.7857666 0.80331361]	[487.98287964 423.85128784 0.68238348]	[500.86538696 590.5758667 0.8656233 ]	[518.74969482 749.66534424 0.83277446]	[441.85894775 169.83067322 0.91845328]	[464.88696289 169.87033081 0.8973068 ]	[423.81576538 164.72277832 0.83782679]	[482.83978271 169.73706055 0.86681348]	[5.11036316e+02 7.93222961e+02 7.24893332e-01]	[5.29043030e+02 7.88211182e+02 7.11384296e-01]	[5.13581665e+02 7.59909546e+02 6.93573177e-01]	[4.36676727e+02 7.90785889e+02 7.75489569e-01]	[418.72909546 790.60217285 0.79807103]	[441.69827271 767.52752686 0.79171526]
[454.6472168 177.59307861 0.87546682]	[449.51660156 251.88052368 0.85239613]	[393.06768799 249.32376099 0.81670117]	[377.48779297 354.58560181 0.90105349]	[359.81396484 449.4458313 0.86284363]	[508.46478271 251.91873169 0.83997023]	[521.43603516 354.45782471 0.88606906]	[531.54382324 449.43554688 0.81949818]	[446.97271729 426.34960938 0.68936348]	[410.94473267 426.38973999 0.66436839]	[418.79797363 598.29473877 0.81539762]	[436.60424805 754.79846191 0.80220675]	[485.47372437 423.83554077 0.68853152]	[500.8157959 590.57055664 0.86351478]	[518.7489624 749.72753906 0.81861621]	[441.75817871 169.8605957 0.93562776]	[462.41177368 172.23783875 0.90870476]	[421.39648438 164.74015808 0.8475461 ]	[482.73699951 169.74205017 0.87683141]	[5.08537567e+02 7.93214355e+02 7.23730564e-01]	[5.29015625e+02 7.88218323e+02 7.09914267e-01]	[5.13615601e+02 7.62468750e+02 6.88288271e-01]	[4.36667572e+02 7.90777588e+02 7.73581445e-01]	[418.72772217 788.23699951 0.79609156]	[441.69857788 767.53314209 0.79805845]
[454.53494263 177.61088562 0.85996532]	[446.95022583 251.87866211 0.85894758]	[392.97451782 249.29785156 0.8072958 ]	[375.04937744 354.59857178 0.88508779]	[359.74154663 449.44351196 0.87264013]	[505.96282959 251.93664551 0.85598242]	[521.38183594 354.50524902 0.89801955]	[529.00585938 449.44723511 0.822882 ]	[446.87408447 423.87191772 0.70724273]	[408.39086914 426.38302612 0.66795158]	[418.78125 600.77435303 0.81256211]	[436.60891724 754.75744629 0.80577105]	[485.35385132 423.80917358 0.71411794]	[500.75616455 590.57110596 0.85817373]	[518.73687744 749.72692871 0.81542248]	[441.67684937 169.88063049 0.93839103]	[462.31774902 172.25233459 0.92494613]	[421.33273315 167.24119568 0.85273349]	[480.35058594 169.72940063 0.87301481]	[5.08504181e+02 7.93228271e+02 7.25440502e-01]	[5.29006165e+02 7.88229309e+02 7.05599546e-01]	[5.13608276e+02 7.62487976e+02 6.87662959e-01]	[4.36671997e+02 7.90783447e+02 7.71832645e-01]	[418.72994995 788.23858643 0.79410821]	[441.70474243 767.5012207 0.7948069 ]
[449.48599243 177.62646484 0.85949737]	[444.43984985 251.8678894 0.87119567]	[390.44833374 246.83972168 0.80228168]	[372.50827026 352.02194214 0.83799791]	[359.68804932 446.95541382 0.88300395]	[505.88061523 251.93170166 0.86553752]	[521.30841064 354.52716064 0.89675105]	[526.50952148 449.46206665 0.83489418]	[444.41125488 423.86416626 0.71624017]	[405.89257812 426.35757446 0.67590803]	[418.7583313 598.28881836 0.82283539]	[436.59988403 754.75286865 0.80359668]	[482.93609619 423.81549072 0.72274137]	[500.77224731 590.58422852 0.86678785]	[518.73370361 749.74255371 0.81739092]	[439.29278564 172.23768616 0.9449904 ]	[462.21951294 172.2734375 0.93923855]	[421.28503418 167.22640991 0.84683013]	[480.26608276 167.29978943 0.86759651]	[5.08493164e+02 7.93248474e+02 7.24404395e-01]	[5.29008118e+02 7.90617554e+02 7.03870952e-01]	[5.13597290e+02 7.62498718e+02 6.85888588e-01]	[4.36662476e+02 7.90808899e+02 7.71490395e-01]	[418.71499634 790.61541748 0.79722071]	[441.69497681 765.08392334 0.79376119]
[446.94113159 180.06730652 0.86319727]	[444.3213501 251.88969421 0.89599741]	[385.39852905 249.33882141 0.80928063]	[367.42938232 351.99728394 0.82520729]	[359.64755249 449.45388794 0.88456643]	[503.4161377 251.94085693 0.88034087]	[521.21795654 354.54653931 0.89693272]	[526.45678711 449.45458984 0.84224868]	[444.34957886 426.36138916 0.72426891]	[405.8475647 426.41192627 0.6766234 ]	[418.73739624 598.23193359 0.82213122]	[436.59814453 754.76696777 0.80339354]	[482.87442017 423.85479736 0.73124814]	[500.72515869 590.59924316 0.85394317]	[518.72406006 749.73443604 0.82024342]	[439.23693848 172.24946594 0.9467153 ]	[459.84060669 172.31137085 0.95384872]	[421.18466187 167.27326965 0.85549092]	[480.17858887 169.79594421 0.86894655]	[5.08480408e+02 7.93245056e+02 7.29029179e-01]	[5.29002991e+02 7.90618652e+02 7.06918120e-01]	[5.13594421e+02 7.62482117e+02 6.85023665e-01]	[4.36668884e+02 7.90801208e+02 7.69405901e-01]	[418.71569824 790.61560059 0.79738629]	[441.70187378 767.50598145 0.79747713]
[446.90023804 180.07879639 0.8671813 ]	[441.91256714 251.89248657 0.90399885]	[385.35766602 249.36700439 0.81368411]	[364.82229614 354.44467163 0.83413482]	[357.22900391 446.96450806 0.88273716]	[503.35598755 251.94607544 0.88428903]	[521.14715576 354.52059937 0.87900382]	[526.4005127 449.44140625 0.8467387 ]	[441.91177368 426.39743042 0.72288972]	[403.31994629 428.91616821 0.68531048]	[418.70523071 595.73077393 0.81544495]	[436.5927124 754.77630615 0.80288231]	[482.81704712 423.88424683 0.72427863]	[500.69952393 588.05200195 0.85797554]	[518.70349121 749.67431641 0.82122993]	[439.20169067 172.26705933 0.94884926]	[459.80279541 172.32250977 0.95984751]	[421.14654541 167.27503967 0.85346431]	[480.11425781 169.78822327 0.85124731]	[5.08478699e+02 7.93215027e+02 7.35541701e-01]	[5.28989380e+02 7.88218933e+02 7.10032701e-01]	[5.11082733e+02 7.62419189e+02 6.87046945e-01]	[4.36670471e+02 7.90800537e+02 7.70302236e-01]	[418.71884155 790.61590576 0.79579383]	[441.69906616 767.51428223 0.80105543]
[444.42547607 180.12030029 0.86824256]	[441.86294556 251.9100647 0.91684282]	[382.84500122 251.83068848 0.82827032]	[362.33215332 354.51168823 0.84793919]	[357.13027954 446.91094971 0.88971674]	[503.30996704 251.95950317 0.88621736]	[518.69036865 354.57528687 0.87956548]	[524.00769043 449.43972778 0.85306019]	[441.86431885 426.40130615 0.72648507]	[403.25704956 428.91705322 0.69209152]	[418.67236328 598.2958374 0.82956111]	[436.58187866 754.79046631 0.80085874]	[482.76974487 423.88092041 0.7274549 ]	[500.67184448 590.58563232 0.84960127]	[518.68792725 749.72229004 0.81471711]	[439.14086914 172.29299927 0.9442997 ]	[459.74252319 172.33995056 0.96269238]	[418.72546387 169.7354126 0.85450208]	[477.67126465 169.79579163 0.83550322]	[5.08478271e+02 7.93216370e+02 7.37506628e-01]	[5.28983887e+02 7.88221863e+02 7.13844121e-01]	[5.11061737e+02 7.62485107e+02 7.00233221e-01]	[4.36691956e+02 7.90786865e+02 7.80866742e-01]	[418.73587036 790.61236572 0.80051148]	[441.69073486 767.52392578 0.79892319]
[444.355896 182.61216736 0.87090528]	[441.81317139 251.89344788 0.92299449]	[382.790802 249.4072113 0.83353633]	[362.23678589 354.48449707 0.86176538]	[357.08428955 446.92266846 0.88375419]	[503.25283813 251.96427917 0.88687551]	[516.21392822 354.59558105 0.87059784]	[523.93530273 449.43850708 0.86415845]	[441.82675171 428.93771362 0.72452366]	[400.83407593 431.47653198 0.70117706]	[418.66854858 598.22802734 0.82781118]	[436.5696106 754.76849365 0.80069023]	[482.75128174 426.38891602 0.72354275]	[498.27285767 590.58129883 0.84106261]	[518.65167236 749.64624023 0.81382728]	[439.07833862 172.30192566 0.93151498]	[459.68499756 172.36595154 0.96372902]	[418.61184692 167.29501343 0.8477819 ]	[475.16702271 169.80247498 0.82235396]	[5.08485626e+02 7.90783813e+02 7.46896982e-01]	[5.28987549e+02 7.88157959e+02 7.19611526e-01]	[5.11028198e+02 7.59906433e+02 6.92476928e-01]	[4.39095245e+02 7.90762634e+02 7.86405683e-01]	[418.7355957 790.59832764 0.80462009]	[441.68682861 767.50500488 0.79434037]
[441.92883301 182.63285828 0.87585175]	[441.74661255 251.89816284 0.9324702 ]	[380.33789062 251.83744812 0.84699166]	[359.81277466 354.53390503 0.87968749]	[357.08782959 449.44100952 0.87641883]	[500.85888672 251.96260071 0.88562143]	[513.64007568 354.53823853 0.8537308 ]	[523.91015625 446.91195679 0.87636042]	[441.80340576 426.37124634 0.72573274]	[400.81918335 426.42236328 0.70349735]	[418.67770386 595.7366333 0.82134217]	[436.57290649 754.79058838 0.79944211]	[482.72296143 423.83770752 0.72526801]	[500.63012695 593.19268799 0.83563775]	[516.21783447 749.64440918 0.81139034]	[436.66165161 172.31993103 0.92518157]	[459.62799072 172.39175415 0.95663846]	[418.56719971 169.73985291 0.83603299]	[475.09185791 169.85246277 0.82276469]	[5.08487915e+02 7.90764099e+02 7.47112036e-01]	[5.28987610e+02 7.88138306e+02 7.20442533e-01]	[5.08531860e+02 7.59903381e+02 6.97819293e-01]	[4.39103882e+02 7.90761963e+02 7.86542535e-01]	[418.74240112 790.60565186 0.80464202]	[441.68618774 767.52416992 0.79720414]
[441.88110352 182.66046143 0.8836534 ]	[441.68228149 251.88209534 0.93637991]	[380.26580811 249.39089966 0.85508633]	[359.75228882 354.52365112 0.88417262]	[357.04290771 446.95858765 0.86661762]	[500.80041504 251.94515991 0.88634962]	[511.01141357 354.52780151 0.85461277]	[523.84960938 446.88113403 0.88661635]	[441.76467896 426.38104248 0.72438282]	[400.77337646 426.42886353 0.70782405]	[418.66107178 598.22796631 0.82708931]	[436.56741333 754.7699585 0.79954576]	[480.36584473 423.84655762 0.7211163 ]	[498.25769043 595.69232178 0.83316314]	[516.1963501 749.60400391 0.81342041]	[436.60809326 172.3478241 0.92321777]	[457.21490479 172.42404175 0.94574016]	[416.15515137 169.75715637 0.83363825]	[472.53491211 172.25274658 0.82033038]	[5.08471283e+02 7.90742981e+02 7.58363724e-01]	[5.28972656e+02 7.88111328e+02 7.25556254e-01]	[5.08526245e+02 7.57358948e+02 7.01731086e-01]	[4.39110565e+02 7.90738403e+02 7.88487911e-01]	[418.7460022 788.22637939 0.80338919]	[441.68505859 767.50543213 0.79171824]
[441.82116699 182.67321777 0.89624542]	[439.28677368 251.87757874 0.93845135]	[380.19140625 249.35540771 0.86035401]	[359.72805786 354.54098511 0.88545108]	[357.009552 449.45828247 0.85321176]	[500.73348999 251.92987061 0.87945724]	[508.52832031 354.53295898 0.86005896]	[523.79803467 446.91882324 0.88525212]	[441.72583008 426.3828125 0.7278288 ]	[400.73297119 426.43521118 0.71407181]	[418.64587402 595.75421143 0.82883883]	[436.55987549 754.75036621 0.79924047]	[480.33758545 423.85354614 0.72632074]	[498.20281982 593.15484619 0.8216815 ]	[516.20550537 749.5680542 0.81316978]	[436.54138184 172.35154724 0.91364658]	[457.14651489 172.43318176 0.93350935]	[416.09197998 169.75350952 0.8186121 ]	[469.97146606 172.26921082 0.82019722]	[5.08444794e+02 7.90744385e+02 7.57635951e-01]	[5.26531982e+02 7.88102234e+02 7.22065270e-01]	[5.11004303e+02 7.57309692e+02 6.99856341e-01]	[4.39108521e+02 7.90733704e+02 7.88867354e-01]	[418.73809814 788.22161865 0.80228192]	[441.67797852 765.07855225 0.78722185]
[441.75161743 182.65901184 0.90613353]	[439.23596191 251.87686157 0.93776363]	[380.14450073 249.35229492 0.86526668]	[359.66983032 354.58044434 0.89781249]	[354.58007812 449.45132446 0.84330595]	[500.68847656 251.92585754 0.87446535]	[508.49655151 354.58404541 0.86816919]	[523.75689697 446.92007446 0.88199991]	[441.71871948 426.39154053 0.72545153]	[400.73272705 428.93011475 0.71496862]	[418.62045288 595.75421143 0.82964045]	[436.55764771 752.29888916 0.8065908 ]	[480.31887817 423.87030029 0.72812903]	[495.69345093 593.13391113 0.80705154]	[516.20648193 747.15515137 0.82406962]	[434.04510498 172.34788513 0.90573061]	[454.64544678 172.42425537 0.91901463]	[416.02227783 169.75195312 0.79862946]	[467.44458008 172.25288391 0.82867122]	[5.06000031e+02 7.90712097e+02 7.64235616e-01]	[5.26521545e+02 7.88079529e+02 7.25353479e-01]	[5.11018158e+02 7.54790405e+02 7.13327944e-01]	[4.39101044e+02 7.90721741e+02 7.88649142e-01]	[418.7305603 788.20721436 0.80449188]	[441.6829834 765.06811523 0.79655302]
[441.68777466 182.6388855 0.90948635]	[439.19351196 251.86555481 0.93170708]	[380.11071777 249.3366394 0.86490732]	[359.65423584 354.51959229 0.89368659]	[354.54202271 449.46563721 0.8357206 ]	[500.64611816 251.90844727 0.86277103]	[506.01123047 354.56756592 0.87672997]	[521.42016602 446.87536621 0.89073569]	[441.70547485 428.94445801 0.72197878]	[400.71121216 431.49884033 0.71855885]	[418.60403442 598.26416016 0.83419579]	[436.56103516 752.28948975 0.8085292 ]	[480.32510376 426.39779663 0.7224372 ]	[495.69644165 598.21386719 0.81411165]	[516.18719482 747.1595459 0.82062101]	[431.5269165 172.35365295 0.90095192]	[452.08776855 172.42170715 0.90571904]	[413.59686279 169.75611877 0.80639917]	[464.97567749 169.86851501 0.8449195 ]	[5.05984802e+02 7.90722290e+02 7.71825790e-01]	[5.26512939e+02 7.88086792e+02 7.29804993e-01]	[5.11003387e+02 7.54796692e+02 7.15863645e-01]	[4.39119049e+02 7.90725525e+02 7.88098812e-01]	[418.74282837 788.21160889 0.80274022]	[441.6817627 765.05145264 0.79480803]
[439.27532959 182.66067505 0.90495473]	[439.14614868 251.88806152 0.92841411]	[377.72497559 249.37501526 0.86681867]	[359.60638428 354.50543213 0.89380038]	[354.47506714 449.49328613 0.82173848]	[498.2366333 251.9103241 0.85918939]	[505.99337769 354.60165405 0.88330412]	[521.39697266 444.42590332 0.89579588]	[441.71627808 428.91717529 0.72107112]	[400.71362305 428.98574829 0.71630454]	[418.57730103 598.2177124 0.82479566]	[436.5617981 754.73760986 0.80789018]	[480.33728027 426.36877441 0.72319955]	[495.6217041 595.73425293 0.80604118]	[516.19384766 747.14031982 0.83076936]	[428.91842651 172.37379456 0.90206409]	[449.49197388 172.42466736 0.89869499]	[411.0227356 169.79405212 0.79645765]	[464.89489746 172.26158142 0.86657983]	[5.05995117e+02 7.90709839e+02 7.75578499e-01]	[5.26511108e+02 7.88074219e+02 7.32630610e-01]	[5.11003204e+02 7.54769287e+02 7.25525379e-01]	[4.39100922e+02 7.90722656e+02 7.89830148e-01]	[418.72918701 788.20812988 0.80651724]	[439.31112671 765.06176758 0.80380017]
[439.21786499 182.71047974 0.89549297]	[439.10354614 251.9130249 0.92382938]	[377.68035889 251.83297729 0.86988956]	[359.56521606 354.53033447 0.90264231]	[351.95141602 449.46594238 0.81263483]	[498.17059326 251.93110657 0.85243195]	[505.97732544 354.55361938 0.87975705]	[521.36206055 444.42367554 0.89260793]	[441.70471191 426.40512085 0.7231257 ]	[400.69726562 428.9392395 0.71720952]	[418.57571411 595.74707031 0.82647872]	[436.56304932 752.28485107 0.8141613 ]	[480.32836914 426.34738159 0.72415 ]	[493.04119873 593.11730957 0.79606229]	[516.20935059 747.09405518 0.83926064]	[426.36761475 172.4044342 0.91140503]	[446.97576904 172.44203186 0.90005797]	[408.46359253 169.82659912 0.7963469 ]	[464.87838745 172.26603699 0.87422895]	[5.05990234e+02 7.90695129e+02 7.88012207e-01]	[5.26506470e+02 7.88056030e+02 7.37854719e-01]	[5.11045868e+02 7.52262329e+02 7.30820477e-01]	[439.11709595 790.703125 0.7943356 ]	[418.74624634 788.19036865 0.80422443]	[439.30981445 765.03533936 0.80125165]
[439.16439819 182.71112061 0.88918948]	[439.0826416 251.91261292 0.92198789]	[377.65161133 251.83557129 0.86866134]	[357.20993042 354.53439331 0.90072864]	[349.39492798 449.52609253 0.80555922]	[498.13815308 251.91880798 0.84583634]	[505.93634033 354.51028442 0.87047678]	[521.34405518 444.40814209 0.88910586]	[441.68859863 428.96716309 0.72184229]	[400.6859436 431.53738403 0.72091413]	[418.54455566 598.23193359 0.82174623]	[436.55673218 752.29089355 0.81463033]	[480.31332397 426.41165161 0.71754992]	[487.9956665 593.13891602 0.81158727]	[516.18426514 747.14282227 0.84382641]	[423.88201904 172.41407776 0.92155504]	[446.90939331 172.44117737 0.90762341]	[408.41009521 169.82844543 0.7981686 ]	[464.82687378 172.2495575 0.87483031]	[505.99771118 790.70861816 0.79580051]	[5.26506775e+02 7.88060791e+02 7.44605184e-01]	[5.11014313e+02 7.54742554e+02 7.40799844e-01]	[439.10876465 790.72644043 0.79283512]	[418.74127197 788.21264648 0.80786037]	[439.3119812 765.04296875 0.80634618]
[439.12701416 185.17221069 0.88304836]	[439.0645752 251.89953613 0.9151299 ]	[377.62939453 251.83784485 0.86563122]	[357.16622925 354.56466675 0.90881586]	[344.35681152 452.01190186 0.81278545]	[495.68032837 251.88941956 0.83559209]	[505.92144775 354.49398804 0.86803234]	[521.32336426 444.41119385 0.88865256]	[441.70196533 431.47421265 0.72502679]	[400.69747925 434.05151367 0.72086036]	[418.54360962 598.24731445 0.82190019]	[436.54559326 752.25622559 0.81407523]	[480.33102417 426.42498779 0.7207936 ]	[487.91564941 595.67230225 0.82054472]	[516.16918945 747.10913086 0.84500462]	[423.81832886 172.43690491 0.93413347]	[444.4559021 172.43670654 0.9107464 ]	[405.88977051 169.86824036 0.81267864]	[462.42895508 169.8525238 0.88208795]	[505.99215698 790.70239258 0.79879791]	[5.26510498e+02 7.88045044e+02 7.40636706e-01]	[5.11013702e+02 7.52296997e+02 7.49568820e-01]	[439.1036377 790.70043945 0.79994547]	[418.73126221 788.18261719 0.81117052]	[439.30978394 764.99725342 0.79825354]
[439.08532715 185.17469788 0.87571406]	[436.69497681 251.91207886 0.90963566]	[377.59646606 251.87481689 0.86649466]	[357.12545776 354.53475952 0.90377432]	[341.8296814 452.04592896 0.82625085]	[495.66238403 251.88859558 0.8322804 ]	[505.90884399 354.52420044 0.87360632]	[521.31829834 444.40148926 0.89082497]	[441.69235229 431.5067749 0.73116928]	[400.68115234 434.07998657 0.72448432]	[416.16845703 595.72857666 0.81426561]	[436.54858398 752.22070312 0.81742513]	[480.34173584 428.94528198 0.72675878]	[485.46960449 593.18621826 0.82487178]	[516.14892578 747.12158203 0.84365487]	[423.76806641 172.44015503 0.94155067]	[444.41693115 172.43025208 0.91697836]	[403.39962769 169.82678223 0.81957912]	[462.38302612 169.82643127 0.88328099]	[506.00521851 790.73052979 0.79222023]	[5.26519104e+02 7.88067444e+02 7.40139604e-01]	[5.08527649e+02 7.54747009e+02 7.47792959e-01]	[439.10998535 790.70355225 0.79782456]	[418.73425293 788.18444824 0.81102777]	[441.68139648 764.96807861 0.79227114]
[436.67391968 185.18629456 0.86636734]	[436.66329956 251.93032837 0.90779698]	[377.56954956 251.90049744 0.86600918]	[357.09716797 356.98687744 0.90696889]	[341.79794312 452.05316162 0.83114153]	[495.63372803 251.88665771 0.82857436]	[505.87835693 354.4899292 0.8709867 ]	[521.31243896 444.37387085 0.89314455]	[441.67294312 434.0617981 0.74115884]	[400.66040039 436.61199951 0.73876047]	[416.1472168 598.2255249 0.81492883]	[436.53955078 752.23937988 0.81458253]	[480.33456421 431.53070068 0.73003018]	[485.45248413 593.16461182 0.82730931]	[516.12615967 747.11468506 0.83910835]	[421.36474609 172.44126892 0.94942433]	[444.37496948 172.44689941 0.91908592]	[403.34979248 169.82168579 0.83026159]	[462.33840942 172.27685547 0.8996079 ]	[506.00558472 790.73773193 0.79327005]	[5.26520996e+02 7.88069031e+02 7.41675436e-01]	[5.08507507e+02 7.54738953e+02 7.50854850e-01]	[436.69848633 790.71655273 0.79494005]	[418.7121582 788.19244385 0.81311613]	[441.67889404 764.99145508 0.79415381]
[436.64019775 185.17037964 0.86247694]	[436.63378906 251.93682861 0.90523064]	[377.55484009 251.90328979 0.86514664]	[357.07241821 357.0118103 0.91515076]	[341.74972534 449.50396729 0.83758414]	[495.58959961 251.88557434 0.82440341]	[505.8732605 354.51251221 0.87407869]	[521.2989502 444.35598755 0.89628631]	[441.66220093 434.07608032 0.74267453]	[400.65698242 436.6277771 0.74169141]	[416.13699341 595.71447754 0.81125426]	[436.54034424 752.24902344 0.8145054 ]	[480.31802368 431.54998779 0.73097497]	[485.40594482 593.13922119 0.83576941]	[516.14190674 747.11968994 0.84170055]	[421.3163147 172.43437195 0.9599424 ]	[444.33679199 172.43026733 0.92125535]	[403.29718018 169.83247375 0.83946067]	[462.30715942 172.26239014 0.89902735]	[508.44525146 790.7477417 0.79124963]	[5.26530029e+02 7.88076172e+02 7.39322543e-01]	[5.08533325e+02 7.54744446e+02 7.46407449e-01]	[4.36697968e+02 7.90725098e+02 7.89383113e-01]	[418.71691895 788.20172119 0.80851626]	[439.3097229 764.99914551 0.79845798]
[436.62445068 185.23269653 0.86366135]	[436.59640503 251.93603516 0.89771521]	[377.54150391 251.90701294 0.86219537]	[357.06762695 357.01733398 0.91941476]	[341.69351196 449.50558472 0.84706271]	[493.07748413 251.87400818 0.82182723]	[503.5015564 354.49243164 0.87084764]	[521.28485107 444.34368896 0.89441812]	[439.31555176 434.07122803 0.74383271]	[400.63525391 436.61483765 0.74337023]	[416.13198853 593.19415283 0.80910265]	[436.54388428 752.2399292 0.81608236]	[480.29516602 431.54562378 0.73058081]	[485.38598633 593.11181641 0.84010398]	[516.18084717 747.12634277 0.84357679]	[421.2963562 172.47424316 0.96244651]	[444.31225586 172.46101379 0.92539525]	[403.27407837 169.81887817 0.83760411]	[462.29229736 172.26371765 0.89834523]	[5.08446167e+02 7.90754883e+02 7.88997173e-01]	[5.26531128e+02 7.88093140e+02 7.39885867e-01]	[5.11033844e+02 7.54770935e+02 7.38618910e-01]	[439.09689331 790.69488525 0.79346883]	[418.7149353 788.18035889 0.80963826]	[441.68505859 764.99481201 0.79514062]
[436.57681274 185.22579956 0.85694778]	[436.5847168 251.92680359 0.89391267]	[377.53381348 251.89373779 0.85911238]	[357.06414795 357.01333618 0.91768914]	[339.27755737 449.48806763 0.85186207]	[493.06793213 251.86160278 0.81983542]	[503.48251343 354.48831177 0.87389165]	[521.27575684 444.33843994 0.89509386]	[439.30877686 434.06402588 0.74138242]	[400.62716675 436.6184082 0.74080878]	[416.14492798 595.66711426 0.80865872]	[436.54647827 752.20483398 0.81973505]	[480.28833008 431.5279541 0.72816181]	[485.38143921 593.17938232 0.84124309]	[516.18640137 747.05255127 0.84712023]	[421.25674438 172.46368408 0.96635389]	[441.91619873 172.45274353 0.93175906]	[403.24157715 169.81465149 0.83606625]	[462.25738525 172.26994324 0.89788699]	[508.44338989 790.76104736 0.79252774]	[5.26533325e+02 7.88088074e+02 7.40469933e-01]	[5.11073669e+02 7.52233215e+02 7.47241735e-01]	[439.1020813 790.70587158 0.79339498]	[418.71731567 788.18939209 0.81135064]	[441.67773438 762.51904297 0.78944671]
[436.57678223 185.23083496 0.85698992]	[436.58190918 251.92155457 0.89256096]	[377.5328064 251.89152527 0.85861313]	[357.06164551 357.02233887 0.91952842]	[339.27902222 449.49069214 0.85136962]	[493.06124878 251.85227966 0.81805056]	[503.48052979 354.48269653 0.8731178 ]	[521.27697754 444.33514404 0.89489037]	[439.30004883 434.08480835 0.74500203]	[400.62231445 436.63442993 0.74427062]	[416.14767456 593.18609619 0.80985457]	[436.54812622 752.20605469 0.81967264]	[480.28518677 434.03170776 0.72975963]	[485.38336182 593.1852417 0.83953589]	[516.1852417 747.05987549 0.84732735]	[421.25753784 172.46777344 0.96546179]	[441.91329956 172.45550537 0.93228066]	[403.24240112 169.81004333 0.83558679]	[462.25552368 172.26589966 0.89758217]	[508.44104004 790.76159668 0.79389775]	[5.26532959e+02 7.88088928e+02 7.41160274e-01]	[5.11074493e+02 7.52244019e+02 7.46944964e-01]	[439.10668945 790.7052002 0.7925899 ]	[418.72134399 788.19030762 0.80957294]	[441.6802063 762.52038574 0.78882027]
[436.54586792 185.24780273 0.85310274]	[434.12399292 251.93257141 0.88400036]	[377.50259399 251.91075134 0.85634929]	[357.04611206 357.0645752 0.91936612]	[339.21990967 446.93637085 0.8620922 ]	[490.54681396 251.84562683 0.8174414 ]	[503.4772644 354.50201416 0.87627935]	[521.26867676 444.34851074 0.89275897]	[439.28387451 434.07211304 0.74129635]	[398.27203369 436.62402344 0.74351609]	[416.14746094 595.73937988 0.81537771]	[436.5524292 752.21636963 0.81975067]	[480.27267456 431.53781128 0.7269206 ]	[482.96878052 593.1696167 0.84648198]	[516.20849609 747.08587646 0.85181421]	[421.2376709 172.47550964 0.96457201]	[441.88415527 172.46595764 0.93594849]	[400.868927 169.77938843 0.83782822]	[462.2232666 172.2580719 0.8894096]	[505.99829102 790.76306152 0.79195029]	[5.26529480e+02 7.88104431e+02 7.39558101e-01]	[5.13577332e+02 7.52278870e+02 7.36151695e-01]	[439.12228394 790.69421387 0.79145241]	[418.73739624 788.18481445 0.80427229]	[441.68096924 762.52252197 0.79081422]
[434.10931396 187.73957825 0.85397339]	[434.0920105 251.94224548 0.88299793]	[375.11712646 251.93103027 0.85742569]	[356.99563599 357.06594849 0.91863316]	[339.20132446 449.43087769 0.86327052]	[490.5151062 251.84895325 0.82014823]	[503.46664429 354.51330566 0.88086069]	[521.25592041 444.35250854 0.89101416]	[439.27658081 434.05758667 0.74027461]	[398.27182007 436.60784912 0.74167126]	[416.16998291 595.7434082 0.82003838]	[436.55963135 752.23077393 0.8201071 ]	[480.2539978 431.52197266 0.7244581 ]	[482.92089844 593.13262939 0.8544836 ]	[518.63793945 747.07128906 0.85278839]	[421.21276855 172.49488831 0.96040314]	[441.8633728 172.4728241 0.93857038]	[400.84768677 169.80526733 0.84376764]	[462.20443726 169.85910034 0.88421547]	[506.00506592 790.76525879 0.79233581]	[5.26532593e+02 7.88105042e+02 7.37762511e-01]	[5.13625183e+02 7.52252686e+02 7.34972000e-01]	[4.39109863e+02 7.90693542e+02 7.88282871e-01]	[418.73339844 788.1831665 0.80238712]	[441.68920898 764.97332764 0.79767585]
[434.02572632 187.80567932 0.85257334]	[434.02865601 251.95594788 0.87652802]	[375.06036377 251.95123291 0.85347182]	[354.60092163 357.02392578 0.91096884]	[339.06787109 449.43151855 0.87402606]	[490.49588013 251.86262512 0.82155693]	[503.4380188 354.52038574 0.88910997]	[521.22540283 444.34335327 0.89058554]	[439.26516724 434.0604248 0.74169552]	[398.27786255 436.61566162 0.7430703 ]	[416.16848755 595.71697998 0.8190133 ]	[436.56060791 752.24755859 0.81611305]	[480.23355103 431.51809692 0.7222743 ]	[482.89584351 595.70751953 0.86394769]	[516.21533203 747.01623535 0.84018564]	[421.15145874 174.8454895 0.95825827]	[441.80615234 172.51223755 0.94648099]	[400.80123901 169.84396362 0.85048735]	[459.85021973 169.86880493 0.88522184]	[5.06005676e+02 7.90753479e+02 7.88604915e-01]	[5.26535217e+02 7.88082153e+02 7.28591323e-01]	[5.13611267e+02 7.52212463e+02 7.29058266e-01]	[4.39096619e+02 7.90694702e+02 7.90664077e-01]	[418.72839355 788.17779541 0.8058641 ]	[441.69586182 764.98699951 0.80279636]
[431.55606079 187.7828064 0.84739017]	[431.54678345 251.9573822 0.87209791]	[375.03594971 251.95652771 0.85051894]	[354.5559082 357.02731323 0.90710175]	[336.67227173 446.95617676 0.87257624]	[488.01251221 251.86123657 0.823255 ]	[503.42779541 354.46026611 0.88170022]	[521.21539307 444.33395386 0.88974994]	[439.24291992 434.03924561 0.73734814]	[398.2635498 436.59893799 0.74019486]	[418.53826904 595.67169189 0.82081026]	[436.56118774 752.23773193 0.81684369]	[480.20864868 431.48904419 0.71656257]	[482.8711853 595.737854 0.86932313]	[516.20343018 747.00378418 0.83434296]	[421.13742065 174.83580017 0.95744014]	[441.77822876 172.49241638 0.949606 ]	[400.79348755 169.84631348 0.84825289]	[459.81497192 169.82839966 0.87715805]	[5.06004395e+02 7.90754456e+02 7.84204125e-01]	[5.26535522e+02 7.88078186e+02 7.25455761e-01]	[5.13599243e+02 7.52195007e+02 7.18101263e-01]	[4.39100220e+02 7.90709778e+02 7.86657333e-01]	[418.72634888 788.19342041 0.80601382]	[441.69985962 764.97479248 0.79947269]
[431.53457642 187.81660461 0.84955668]	[431.51641846 251.95143127 0.86901867]	[375.00927734 251.94850159 0.84562981]	[354.5539856 357.01266479 0.90451312]	[336.612854 446.89263916 0.88097054]	[487.99563599 251.85295105 0.82347184]	[503.42630005 354.4710083 0.88105673]	[521.20025635 444.337677 0.88707608]	[439.22131348 434.04174805 0.73645538]	[398.25286865 436.59689331 0.74117959]	[416.1690979 593.17559814 0.82051498]	[436.58816528 754.74243164 0.81114715]	[480.18814087 431.49597168 0.71483046]	[482.80450439 595.70037842 0.87668133]	[516.18530273 747.02581787 0.83113086]	[418.78735352 174.8596344 0.95855099]	[441.76531982 172.51138306 0.95191967]	[400.77032471 169.86050415 0.84919029]	[459.80175781 169.82736206 0.87000519]	[5.08459167e+02 7.90784668e+02 7.83473969e-01]	[5.28972412e+02 7.88102905e+02 7.25904524e-01]	[5.13572266e+02 7.52218628e+02 7.21466780e-01]	[4.39096680e+02 7.90729126e+02 7.85165191e-01]	[418.73492432 788.2119751 0.80342394]	[441.70916748 765.0534668 0.81012952]
[431.52359009 190.24763489 0.85126537]	[431.51522827 251.94888306 0.86791658]	[375.01580811 251.9250946 0.84514588]	[354.50848389 356.99389648 0.89340055]	[336.53726196 446.90753174 0.87320155]	[487.99026489 251.87442017 0.82586092]	[503.41339111 354.4644165 0.88202614]	[521.20025635 444.33428955 0.88894284]	[439.18502808 431.53717041 0.73098421]	[398.23812866 434.11074829 0.73611867]	[418.53546143 595.67504883 0.82179224]	[436.57336426 752.30267334 0.81398344]	[480.15139771 428.98086548 0.71029192]	[482.77648926 595.699646 0.88223803]	[516.1192627 744.4708252 0.79854268]	[418.77905273 174.87760925 0.95963877]	[441.76272583 174.8575592 0.95357579]	[400.76049805 172.25216675 0.85669315]	[459.77557373 172.25715637 0.86812425]	[5.08456116e+02 7.90729492e+02 7.87594497e-01]	[5.26536621e+02 7.88036865e+02 7.20669508e-01]	[5.11019318e+02 7.49635315e+02 7.32582986e-01]	[4.39102356e+02 7.90728088e+02 7.86566854e-01]	[418.7477417 788.20965576 0.80422503]	[441.69638062 765.03735352 0.81134439]
[431.49487305 190.25892639 0.85229623]	[431.48138428 251.94073486 0.86681116]	[374.99588013 251.93652344 0.84325379]	[352.03033447 354.59542847 0.87543142]	[336.50836182 446.89498901 0.87025881]	[487.96112061 251.85571289 0.82669717]	[503.40716553 354.44268799 0.87758946]	[521.1809082 444.34033203 0.8850258 ]	[439.1746521 431.51779175 0.72866964]	[398.23855591 434.10229492 0.73293829]	[416.15115356 593.16491699 0.8166942 ]	[436.57009888 752.2946167 0.81375432]	[480.12905884 428.94949341 0.70828229]	[482.71582031 593.1628418 0.88114488]	[513.60919189 741.89770508 0.77599174]	[418.75949097 174.89024353 0.96275175]	[441.74072266 174.86886597 0.95532423]	[400.73962402 172.27485657 0.86952746]	[459.75299072 172.26045227 0.87165111]	[5.08470276e+02 7.90702698e+02 7.82518685e-01]	[5.26520020e+02 7.85597717e+02 7.06165433e-01]	[5.08510040e+02 7.47163269e+02 7.28365421e-01]	[4.39100037e+02 7.90727722e+02 7.85619378e-01]	[418.74273682 788.20861816 0.80156231]	[441.6937561 765.02984619 0.8113234 ]
[429.0017395 190.29626465 0.8550508 ]	[431.47628784 251.95185852 0.86969024]	[374.99365234 251.95101929 0.84457392]	[351.98480225 357.01400757 0.88480896]	[336.46343994 446.92340088 0.85888791]	[487.94796753 251.86270142 0.8295182 ]	[503.39031982 354.45022583 0.88494861]	[521.17889404 444.32012939 0.88796967]	[439.16992188 428.98510742 0.72524315]	[398.2288208 431.55078125 0.72547716]	[416.09979248 593.16809082 0.80432117]	[436.57244873 752.28338623 0.81199521]	[480.1355896 428.92184448 0.70951116]	[480.35116577 595.69134521 0.88309807]	[513.59661865 744.46148682 0.79457569]	[418.74111938 174.92216492 0.9614166 ]	[441.7154541 174.9022522 0.95783001]	[400.72412109 172.29147339 0.87949777]	[459.73068237 172.25993347 0.87545228]	[5.08489349e+02 7.90737061e+02 7.77013421e-01]	[5.26533752e+02 7.88031982e+02 7.16685653e-01]	[508.47915649 749.63763428 0.75826615]	[4.39102539e+02 7.90752930e+02 7.82653809e-01]	[418.7409668 788.23706055 0.80746591]	[441.70620728 765.01824951 0.80105758]
[428.96273804 190.30352783 0.85687768]	[431.46185303 251.94902039 0.87019891]	[374.97470093 251.95849609 0.84107685]	[349.42074585 356.96902466 0.86641729]	[334.05813599 444.44406128 0.85846251]	[487.9437561 251.85614014 0.82872289]	[503.38586426 354.46954346 0.88721812]	[521.1605835 444.32855225 0.88522875]	[439.13851929 428.9307251 0.72428167]	[398.22201538 431.50137329 0.72319251]	[416.10739136 593.18463135 0.80648619]	[436.56207275 752.25567627 0.81491673]	[477.72088623 426.38601685 0.70943916]	[480.28622437 593.18652344 0.87755305]	[511.03939819 741.95727539 0.78027236]	[418.72396851 174.93338013 0.95923507]	[441.69165039 174.91342163 0.9564063 ]	[400.72247314 172.30741882 0.87788403]	[459.70513916 172.26229858 0.87843692]	[5.08471710e+02 7.90716919e+02 7.89775670e-01]	[5.26519531e+02 7.88019287e+02 7.21937537e-01]	[505.97802734 749.58795166 0.75895542]	[4.39107208e+02 7.90737854e+02 7.87304044e-01]	[418.74136353 788.2208252 0.81058466]	[441.69186401 764.98028564 0.79444951]
[428.92022705 190.31556702 0.85835868]	[428.97711182 251.95373535 0.87201643]	[372.53500366 251.97019958 0.83839405]	[346.87942505 354.57879639 0.86473405]	[333.97460938 444.42672729 0.85112506]	[487.93087769 251.85899353 0.83004838]	[503.37036133 354.45394897 0.88604438]	[521.15661621 444.33538818 0.88496608]	[439.13598633 428.95617676 0.72467422]	[398.2204895 431.53933716 0.72362739]	[416.0914917 595.75183105 0.80515689]	[436.56625366 752.27532959 0.80994701]	[477.71112061 426.40307617 0.70719552]	[480.22027588 593.17163086 0.87208939]	[508.51501465 736.81488037 0.77047533]	[418.69766235 174.94284058 0.95545536]	[441.66677856 174.93099976 0.95495367]	[400.69494629 172.2926178 0.87233382]	[459.68057251 172.2535553 0.87428784]	[5.08472931e+02 7.90723938e+02 7.84569502e-01]	[5.26508423e+02 7.85608215e+02 7.15162992e-01]	[5.05919586e+02 7.47006531e+02 7.38112926e-01]	[4.39122314e+02 7.90726196e+02 7.86720872e-01]	[418.74786377 788.21697998 0.81224096]	[441.69985962 764.99163818 0.78617603]
[426.43383789 190.33576965 0.86336339]	[428.96664429 251.95533752 0.87326109]	[372.53335571 251.96861267 0.83820379]	[344.33465576 354.57409668 0.87167156]	[333.91992188 444.36859131 0.85327238]	[485.49954224 251.87301636 0.83314264]	[503.36074829 354.47113037 0.8896358 ]	[518.79223633 444.33413696 0.88609487]	[439.10644531 428.95773315 0.72256124]	[398.20080566 431.55105591 0.72587097]	[416.08056641 598.22747803 0.80803841]	[436.5703125 752.26043701 0.81439823]	[477.68222046 426.40939331 0.70589 ]	[480.17944336 590.59075928 0.86350971]	[505.96789551 731.78283691 0.80024743]	[418.67318726 174.95579529 0.95116156]	[439.32293701 174.95204163 0.95550501]	[400.67111206 172.27786255 0.86851907]	[459.66738892 172.25598145 0.87656462]	[503.45031738 790.76831055 0.83454293]	[5.23943054e+02 7.88039124e+02 7.35638261e-01]	[5.03490143e+02 7.41958679e+02 7.21338809e-01]	[4.39114288e+02 7.90738342e+02 7.87194371e-01]	[418.72930908 788.21777344 0.81648564]	[441.70132446 764.98419189 0.79687744]
[426.40802002 190.34899902 0.86794341]	[428.96124268 251.95236206 0.87211239]	[372.53405762 251.95800781 0.83651555]	[341.8170166 356.97369385 0.88397819]	[331.39538574 444.36987305 0.84384567]	[485.48779297 251.87585449 0.83532614]	[503.35998535 354.46969604 0.88990891]	[521.16430664 444.35476685 0.88605833]	[439.08331299 428.98431396 0.72006941]	[398.1803894 434.04873657 0.72892171]	[416.07620239 598.22741699 0.80689043]	[436.5791626 752.24829102 0.82100767]	[477.67108154 428.92105103 0.70100892]	[480.14886475 590.59906006 0.85382217]	[503.45031738 736.81512451 0.81891298]	[418.65597534 174.96191406 0.94698399]	[439.30648804 174.95579529 0.95534027]	[400.66070557 172.26994324 0.86211824]	[459.66827393 172.25004578 0.87902081]	[503.26425171 790.81500244 0.86755985]	[5.21382324e+02 7.88094604e+02 7.86893547e-01]	[5.03402832e+02 7.44507385e+02 7.30293274e-01]	[4.39110931e+02 7.90757629e+02 7.85223544e-01]	[418.73788452 788.23822021 0.80634654]	[441.70898438 764.97637939 0.81719762]
[426.36291504 190.34963989 0.87230712]	[428.92428589 251.9463501 0.87290442]	[372.5043335 251.95288086 0.83295584]	[341.74987793 354.5413208 0.88076371]	[326.32498169 441.86239624 0.86452794]	[485.45895386 251.86557007 0.83907342]	[503.36160278 354.49227905 0.89195818]	[521.16723633 444.3586731 0.88600087]	[439.08651733 428.98165894 0.7212345 ]	[398.17709351 434.04608154 0.72895563]	[416.07809448 598.22027588 0.80791694]	[436.58581543 754.76019287 0.80937272]	[477.66973877 428.91470337 0.70280463]	[477.72821045 590.63775635 0.8401919 ]	[503.30227661 744.51794434 0.8523435 ]	[418.6343689 174.95948792 0.94344103]	[439.28100586 174.96253967 0.95407259]	[400.64175415 172.26191711 0.86022526]	[459.65963745 172.27368164 0.88631839]	[5.00695801e+02 7.93325623e+02 7.78271198e-01]	[5.21216248e+02 7.90606812e+02 7.28283286e-01]	[503.27770996 749.61456299 0.78871226]	[4.39145538e+02 7.90802673e+02 7.80054629e-01]	[418.7696228 790.63537598 0.79544389]	[441.71508789 765.06695557 0.80780566]
[426.3520813 190.35540771 0.87413716]	[426.45236206 251.93791199 0.87225151]	[372.50915527 251.95243835 0.83320731]	[339.28918457 354.59945679 0.89765018]	[321.21231079 444.31097412 0.87790936]	[485.42807007 251.85731506 0.84273553]	[503.3609314 354.48706055 0.88962436]	[521.18585205 444.3427124 0.89127558]	[439.10696411 431.48284912 0.72452581]	[398.18365479 434.06710815 0.73048156]	[416.0975647 598.28662109 0.8145656 ]	[436.5696106 754.78936768 0.80241114]	[477.6930542 428.92663574 0.70457143]	[477.68890381 593.12310791 0.82917023]	[500.809021 747.05438232 0.8708961 ]	[418.62423706 174.96755981 0.9413054 ]	[439.27243042 174.96777344 0.95220971]	[400.62997437 172.26885986 0.86080897]	[459.64349365 172.2698822 0.87919891]	[4.95620056e+02 7.93307861e+02 7.56529927e-01]	[5.16129700e+02 7.90624573e+02 7.24925220e-01]	[5.00787109e+02 7.52199280e+02 7.42364705e-01]	[4.39191864e+02 7.90809875e+02 7.84263670e-01]	[4.21178497e+02 7.90652771e+02 7.89393961e-01]	[441.69238281 767.51361084 0.7894218 ]
[423.9145813 190.37217712 0.87789333]	[426.42993164 251.92512512 0.8730455 ]	[372.49707031 251.93318176 0.82991821]	[339.2449646 354.52090454 0.89577615]	[318.75314331 441.90667725 0.89987379]	[485.40332031 251.84698486 0.84477842]	[503.35943604 354.49255371 0.88893718]	[521.19732666 444.34646606 0.89235663]	[439.13024902 431.48754883 0.72899359]	[398.1925354 434.06982422 0.73278213]	[416.09463501 598.23596191 0.81348717]	[436.59545898 754.76904297 0.81141132]	[477.72955322 428.93545532 0.70896965]	[475.16690063 593.12957764 0.8102929 ]	[500.69787598 746.99645996 0.86358112]	[418.60775757 174.9810791 0.93660957]	[439.2532959 174.98390198 0.95027572]	[400.61132812 172.28012085 0.8630029 ]	[459.6255188 172.26036072 0.87255037]	[4.87941833e+02 7.93337891e+02 7.57992327e-01]	[5.08509705e+02 7.90632263e+02 7.16526687e-01]	[5.00749054e+02 7.52173401e+02 7.49260426e-01]	[4.39144470e+02 7.90831665e+02 7.56868958e-01]	[4.18779053e+02 7.90651672e+02 7.77352929e-01]	[441.72665405 767.50897217 0.80032676]
[423.91677856 190.3729248 0.87745893]	[426.41992188 251.92292786 0.87405121]	[372.49417114 251.9304657 0.82956117]	[339.24386597 354.52194214 0.89596319]	[318.75253296 441.90625 0.89992601]	[485.39193726 251.84532166 0.8459686 ]	[503.35446167 354.4848938 0.88825387]	[521.20013428 444.34286499 0.89337814]	[439.12850952 431.48580933 0.72794682]	[398.190979 434.0687561 0.73237646]	[416.08792114 598.22924805 0.81110549]	[436.59588623 754.76635742 0.81159896]	[477.72872925 428.93371582 0.70822191]	[475.16421509 593.13006592 0.81064439]	[500.69442749 746.98986816 0.86213928]	[418.609375 174.98381042 0.93625587]	[439.2538147 174.98501587 0.95005077]	[400.61322021 172.28491211 0.86352193]	[459.62350464 172.26446533 0.87353867]	[4.87945160e+02 7.93329529e+02 7.58643687e-01]	[5.08509979e+02 7.90623962e+02 7.16715932e-01]	[500.74771118 752.16680908 0.75242227]	[4.39147247e+02 7.90831909e+02 7.57989585e-01]	[4.18781860e+02 7.90651672e+02 7.77630389e-01]	[441.72698975 767.50610352 0.79978764]
[423.89572144 190.3704071 0.88040888]	[426.39819336 251.9150238 0.87480724]	[372.45404053 251.92842102 0.82276309]	[339.17486572 354.53500366 0.90233761]	[318.65713501 441.82800293 0.92048079]	[485.38241577 251.83424377 0.84559309]	[503.34906006 354.47854614 0.88808954]	[521.19995117 444.33935547 0.89450467]	[439.1267395 431.50088501 0.72905308]	[398.19488525 434.07522583 0.73134494]	[416.11019897 595.69561768 0.81045663]	[436.58825684 752.24487305 0.83046514]	[477.72055054 428.95440674 0.70630705]	[470.04632568 590.63269043 0.7978425 ]	[498.12966919 749.68347168 0.86753809]	[418.59814453 174.98135376 0.93364519]	[439.23971558 174.98854065 0.94980109]	[398.2840271 172.29081726 0.87040114]	[459.61236572 172.2787323 0.87997723]	[4.85395996e+02 7.95876404e+02 7.92915523e-01]	[5.05927612e+02 7.90737488e+02 7.58750737e-01]	[4.95685181e+02 7.59941833e+02 6.99474514e-01]	[4.36651093e+02 7.93300537e+02 7.55895376e-01]	[4.18712860e+02 7.90684265e+02 7.84655750e-01]	[441.7102356 765.02362061 0.80488229]
[423.89242554 190.36408997 0.88007367]	[426.38772583 251.92268372 0.87755984]	[369.98248291 251.95599365 0.82222313]	[339.13427734 354.47387695 0.89764202]	[318.6005249 441.73654175 0.92933434]	[485.37982178 251.83511353 0.84581441]	[503.34863281 354.49075317 0.89080215]	[521.2043457 444.33145142 0.89696294]	[439.11779785 428.97607422 0.72617733]	[398.19723511 434.04455566 0.72899663]	[416.11260986 595.67822266 0.80765778]	[436.53860474 752.20880127 0.83380151]	[477.70401001 426.42883301 0.70641607]	[467.48074341 590.57354736 0.80199385]	[493.04043579 749.76019287 0.82606214]	[418.59588623 174.98104858 0.93317211]	[439.23394775 174.98194885 0.94986874]	[398.28009033 172.30110168 0.87262309]	[459.60699463 172.25445557 0.87108499]	[4.80315735e+02 7.95883240e+02 7.93490469e-01]	[5.00852722e+02 7.90777466e+02 7.76116610e-01]	[4.93080231e+02 7.62479309e+02 6.89119458e-01]	[4.36614349e+02 7.93297546e+02 7.70162880e-01]	[418.67449951 790.68572998 0.79956013]	[439.30062866 762.51513672 0.79298407]
[423.88278198 190.36932373 0.88236642]	[426.3687439 251.9276886 0.88082123]	[369.96420288 251.96244812 0.82077181]	[336.70587158 354.49365234 0.90704 ]	[316.06271362 439.2026062 0.92605841]	[485.36810303 251.84277344 0.84687251]	[503.34310913 354.48672485 0.89087915]	[521.21289062 444.32507324 0.8991347 ]	[439.11599731 428.94680786 0.72713041]	[398.2048645 431.53689575 0.72899997]	[416.08612061 598.27807617 0.80636191]	[434.12588501 752.2130127 0.82549191]	[477.69580078 426.40472412 0.7077961 ]	[464.96383667 588.03234863 0.82216966]	[482.84893799 752.19256592 0.84522003]	[418.58563232 174.98710632 0.93064678]	[439.22573853 174.98550415 0.94899905]	[398.27035522 172.32450867 0.87489343]	[459.59854126 172.2641449 0.87314063]	[4.67425049e+02 7.98361450e+02 7.82188296e-01]	[4.93059357e+02 7.93247559e+02 7.48536706e-01]	[4.82883240e+02 7.64980530e+02 6.94160223e-01]	[436.69262695 793.29241943 0.80005026]	[418.72018433 790.7020874 0.79970151]	[4.39271057e+02 7.62506592e+02 7.53777504e-01]
[423.88150024 190.37445068 0.88284171]	[426.36080933 251.92372131 0.88064075]	[369.96621704 251.95666504 0.82018363]	[336.65411377 354.51965332 0.91582143]	[315.91903687 439.13922119 0.90457118]	[485.35821533 251.83073425 0.84554183]	[503.33938599 354.50695801 0.89515704]	[521.21246338 444.34170532 0.89749795]	[439.11254883 428.9258728 0.7283445 ]	[398.2026062 431.51818848 0.72990322]	[416.10534668 598.26831055 0.80900502]	[434.12011719 752.23358154 0.81693828]	[477.69403076 426.37820435 0.70988595]	[464.94619751 588.05059814 0.82565975]	[480.37203979 752.26934814 0.85052007]	[418.58078003 174.99276733 0.92944521]	[439.22451782 174.99147034 0.9489373 ]	[398.26831055 172.32447815 0.87553555]	[459.59817505 172.25627136 0.87004012]	[4.64916107e+02 7.98440613e+02 7.37266600e-01]	[4.87978577e+02 7.93292114e+02 6.98410869e-01]	[4.80282776e+02 7.67511475e+02 7.44045496e-01]	[439.09988403 793.28881836 0.80478853]	[418.73214722 790.70129395 0.79528964]	[4.39246948e+02 7.64982178e+02 7.42946267e-01]
[423.88104248 190.37368774 0.88341331]	[426.35421753 251.91975403 0.8807565 ]	[369.9581604 251.95906067 0.81970692]	[336.64230347 354.48477173 0.90759081]	[313.48184204 436.62985229 0.87062597]	[485.35955811 251.82763672 0.84501958]	[503.34100342 354.51107788 0.8947618 ]	[521.20245361 444.33358765 0.89668185]	[439.12316895 428.93032837 0.73192066]	[398.2102356 431.50979614 0.73073012]	[416.11584473 598.26580811 0.80752987]	[434.08319092 752.20251465 0.81057572]	[477.70339966 426.39321899 0.71305311]	[464.94747925 588.10961914 0.81705552]	[480.25726318 752.23913574 0.85201216]	[418.57781982 174.99311829 0.92876375]	[439.22250366 174.99049377 0.94879991]	[398.25839233 172.31396484 0.87679243]	[459.58996582 172.25 0.86754388]	[4.62301697e+02 7.95812866e+02 6.98944628e-01]	[4.82836060e+02 7.90768860e+02 6.80201888e-01]	[4.80183899e+02 7.65086670e+02 7.09660590e-01]	[4.36672180e+02 7.93210815e+02 7.83670247e-01]	[4.18724609e+02 7.90656860e+02 7.77368724e-01]	[4.39215240e+02 7.62481201e+02 7.14748383e-01]
[423.87515259 190.38528442 0.88522571]	[423.92324829 251.91789246 0.8821243 ]	[369.95623779 251.9649353 0.81956077]	[336.61019897 354.47729492 0.90676951]	[313.45794678 436.58007812 0.86291099]	[482.97299194 251.82861328 0.84671354]	[503.33990479 354.51785278 0.89557475]	[521.18963623 444.34744263 0.89246798]	[439.11679077 428.91073608 0.73108113]	[398.20709229 431.49475098 0.7297321 ]	[416.08221436 598.22320557 0.8042208 ]	[434.0458374 749.74145508 0.81210351]	[477.69512939 426.36862183 0.71345234]	[464.85766602 588.01586914 0.84237117]	[480.17645264 752.21600342 0.84432328]	[418.5708313 175.0080719 0.92527497]	[439.21148682 175.00396729 0.94581157]	[398.25579834 172.32772827 0.87688172]	[457.21420288 169.8671875 0.86735177]	[4.62220428e+02 7.93345398e+02 7.31432915e-01]	[4.82769684e+02 7.90777832e+02 7.04941034e-01]	[4.77672180e+02 7.67495178e+02 6.85460091e-01]	[4.36633118e+02 7.90785400e+02 7.69885898e-01]	[4.18688934e+02 7.90623474e+02 7.60955632e-01]	[4.39184509e+02 7.59928894e+02 7.01167881e-01]
[423.86669922 190.38755798 0.88705987]	[423.90014648 251.92849731 0.88807225]	[369.9262085 254.35296631 0.81908721]	[336.58618164 354.47003174 0.90435123]	[313.44229126 434.12374878 0.85254681]	[482.95672607 251.83882141 0.85101044]	[503.33905029 354.51953125 0.89671218]	[521.18969727 444.33047485 0.89551497]	[439.12466431 428.9178772 0.73300612]	[398.20846558 431.50485229 0.7303583 ]	[416.07513428 598.2522583 0.807881 ]	[431.55682373 749.7611084 0.79533339]	[477.70623779 426.37121582 0.71576762]	[464.82693481 585.58435059 0.85347849]	[477.69534302 754.82287598 0.80348617]	[418.56280518 175.01319885 0.92305869]	[439.19955444 175.00697327 0.9435395 ]	[398.24533081 172.33743286 0.87693322]	[457.19647217 169.85272217 0.86099124]	[4.59674683e+02 7.93271118e+02 7.26385415e-01]	[4.80243744e+02 7.90776184e+02 7.17700839e-01]	[4.75159271e+02 7.67693848e+02 6.90670848e-01]	[4.34032471e+02 7.93226868e+02 7.53302574e-01]	[4.18569702e+02 7.90661926e+02 7.59947121e-01]	[4.39184570e+02 7.62445068e+02 6.91938221e-01]
[423.86071777 190.39541626 0.88904274]	[423.89413452 251.92877197 0.88891739]	[369.91946411 254.35856628 0.81945741]	[336.57171631 352.01980591 0.89842832]	[310.96514893 434.09924316 0.84106469]	[482.95330811 251.82962036 0.84969646]	[503.33514404 354.48260498 0.89172494]	[521.18493652 444.31558228 0.89627761]	[439.1164856 426.41470337 0.7335152 ]	[398.21224976 431.48608398 0.72963613]	[416.09747314 598.22784424 0.807109 ]	[431.53656006 749.75878906 0.79475713]	[477.68887329 423.87524414 0.71611977]	[464.83758545 585.58068848 0.8514412 ]	[475.07577515 749.73284912 0.81303549]	[418.55938721 175.02149963 0.92253959]	[439.19067383 175.01345825 0.94200486]	[398.24804688 172.34436035 0.87705523]	[457.17626953 169.84963989 0.85723549]	[459.70477295 790.71258545 0.79533124]	[4.80222748e+02 7.88204163e+02 7.83829331e-01]	[4.67490906e+02 7.64968872e+02 6.87631190e-01]	[4.34052002e+02 7.90765381e+02 7.56226897e-01]	[4.18575012e+02 7.90609253e+02 7.56124079e-01]	[4.39215729e+02 7.62439270e+02 7.18167305e-01]
[423.855896 190.39828491 0.89040649]	[423.88748169 251.93762207 0.89091301]	[369.89538574 254.37080383 0.82027924]	[336.55914307 354.4654541 0.90288556]	[310.94747925 434.10574341 0.84281206]	[482.95782471 251.83648682 0.84995997]	[503.3374939 354.46615601 0.89027274]	[521.19744873 444.30892944 0.89946824]	[439.10473633 426.42407227 0.73287141]	[398.20544434 431.49237061 0.73199743]	[416.0696106 595.72387695 0.80074859]	[431.46853638 749.77020264 0.78037441]	[477.6812439 423.88409424 0.71441215]	[462.43331909 585.54016113 0.85311049]	[470.0322876 752.18591309 0.78812176]	[418.5496521 175.03001404 0.91931993]	[439.17990112 175.01124573 0.94078124]	[398.23077393 172.34387207 0.87696612]	[457.16366577 169.79986572 0.84859949]	[459.74740601 790.61352539 0.82320148]	[4.80232117e+02 7.88163269e+02 7.81755447e-01]	[4.64895142e+02 7.65066528e+02 6.87588096e-01]	[4.34103638e+02 7.90616150e+02 7.49132693e-01]	[4.18593842e+02 7.88136597e+02 7.35160351e-01]	[4.39185486e+02 7.62488586e+02 6.98437095e-01]
[423.86761475 190.39474487 0.8891843 ]	[423.86752319 251.94029236 0.89406788]	[367.41061401 254.38397217 0.8225013 ]	[336.54013062 354.519104 0.91193902]	[310.9347229 436.57885742 0.85233068]	[482.9447937 251.82255554 0.85045636]	[503.34741211 354.4604187 0.88958532]	[521.22259521 444.30340576 0.90490454]	[439.10083008 428.91845703 0.7316615 ]	[398.1980896 431.51312256 0.73231238]	[416.09692383 595.71820068 0.80699897]	[431.47494507 749.74273682 0.79052514]	[477.68740845 426.35852051 0.71294993]	[462.41879272 585.50396729 0.86049402]	[467.43249512 757.36810303 0.77084517]	[418.54968262 175.03565979 0.91852891]	[439.17910767 174.99822998 0.94286561]	[398.21884155 172.35516357 0.87975502]	[457.14016724 169.76025391 0.83527917]	[462.25463867 790.67071533 0.81688774]	[480.29718018 788.22869873 0.7951194 ]	[4.62377350e+02 7.67706421e+02 7.44911551e-01]	[4.36652527e+02 7.88176086e+02 7.60194242e-01]	[4.18694794e+02 7.88067566e+02 7.29654551e-01]	[4.39141541e+02 7.62483704e+02 6.93621159e-01]
[423.85241699 190.38650513 0.89050931]	[423.86248779 251.94390869 0.89464247]	[367.39886475 254.38705444 0.82299215]	[336.54125977 354.48742676 0.90663487]	[310.91943359 436.56433105 0.84884262]	[482.94537354 251.8323822 0.8511492 ]	[503.35220337 354.45578003 0.88684583]	[521.24432373 444.3012085 0.90819728]	[439.10351562 428.91384888 0.73207021]	[398.20028687 431.5098877 0.73253536]	[416.11486816 595.70965576 0.80573291]	[431.51159668 749.72875977 0.79697502]	[477.6895752 426.35287476 0.71312499]	[464.82232666 585.54504395 0.84516788]	[464.89324951 757.36981201 0.78750527]	[416.17205811 175.0291748 0.91774142]	[439.1663208 174.98928833 0.94135678]	[398.21279907 172.36373901 0.87833023]	[457.13024902 169.76904297 0.83720773]	[462.228302 790.77484131 0.80503124]	[480.23544312 790.65356445 0.80079168]	[462.30322266 767.69836426 0.78079128]	[4.36658508e+02 7.88208679e+02 7.78800845e-01]	[4.18707153e+02 7.88059814e+02 7.35497475e-01]	[4.39153778e+02 7.62458618e+02 7.03309536e-01]
[423.82952881 190.38929749 0.89335471]	[423.85397339 251.94122314 0.89618891]	[367.38931274 254.38781738 0.82382154]	[336.53259277 354.47299194 0.90391779]	[310.9236145 436.54901123 0.84710854]	[482.93969727 251.82356262 0.85091239]	[503.34539795 352.02270508 0.88600886]	[521.26171875 444.296875 0.91222262]	[439.09310913 428.91751099 0.73204488]	[398.19714355 431.52017212 0.73461676]	[416.10797119 595.71063232 0.80220973]	[431.48623657 749.69628906 0.79413193]	[477.67880249 426.35946655 0.71094555]	[462.43048096 585.51239014 0.8486982 ]	[462.43566895 754.84051514 0.7884208 ]	[416.1534729 175.02867126 0.91568452]	[439.1512146 174.99171448 0.93915302]	[398.19784546 172.36546326 0.87904584]	[457.11120605 169.79139709 0.84191084]	[459.76959229 790.71478271 0.79116225]	[4.80137115e+02 7.90615967e+02 7.76677728e-01]	[4.62251312e+02 7.67678345e+02 7.59201407e-01]	[4.34129486e+02 7.88165649e+02 7.52472162e-01]	[4.18636841e+02 7.88024292e+02 7.18783021e-01]	[4.39170654e+02 7.62446716e+02 6.79855943e-01]
[423.81484985 190.39289856 0.89396733]	[423.84738159 251.94354248 0.89664745]	[367.38418579 254.39178467 0.82453597]	[336.50967407 354.50848389 0.90627706]	[310.89520264 436.56317139 0.84493279]	[482.93353271 251.82691956 0.85183918]	[503.34973145 354.45874023 0.89090914]	[521.25787354 444.30175781 0.91183603]	[439.09848022 426.42315674 0.73444003]	[398.21139526 431.50244141 0.73410404]	[416.1199646 595.69885254 0.81048399]	[428.98034668 749.72399902 0.78623348]	[477.67074585 423.87954712 0.71210569]	[462.43405151 585.49176025 0.8473174 ]	[462.40176392 752.24035645 0.82233822]	[416.14395142 175.03323364 0.91366935]	[439.13897705 174.99961853 0.93578011]	[398.2008667 172.3742218 0.87762654]	[457.1126709 169.80726624 0.84433913]	[459.75033569 790.64428711 0.81529552]	[477.71786499 788.15258789 0.79164076]	[4.62236420e+02 7.67508362e+02 7.60203242e-01]	[4.34120850e+02 7.88176819e+02 7.42408633e-01]	[4.18624115e+02 7.88049866e+02 7.09257126e-01]	[4.39158234e+02 7.62489685e+02 6.78789854e-01]
[423.81695557 190.40237427 0.89300203]	[423.84191895 251.94404602 0.89739704]	[367.37319946 254.39251709 0.82469475]	[336.50460815 354.49615479 0.90266848]	[310.88555908 434.11172485 0.8351357 ]	[482.93157959 251.8291626 0.85289037]	[503.34640503 354.45031738 0.88995892]	[521.25793457 444.31582642 0.911138 ]	[439.10638428 426.41873169 0.73625159]	[398.21838379 431.50759888 0.73422664]	[416.14480591 595.74298096 0.81857055]	[429.00271606 749.74890137 0.78485972]	[477.67208862 423.86462402 0.71510643]	[462.43692017 585.50506592 0.8474986 ]	[462.36785889 752.24353027 0.82188916]	[416.13726807 175.04571533 0.90983528]	[439.13641357 175.0075531 0.93375361]	[398.19085693 172.38273621 0.87766343]	[457.11221313 169.80783081 0.84387708]	[459.7578125 790.6272583 0.80193806]	[4.77685577e+02 7.88150757e+02 7.74121523e-01]	[4.62197876e+02 7.67538635e+02 7.62537956e-01]	[4.36607056e+02 7.88119751e+02 7.51991391e-01]	[4.18682892e+02 7.85618530e+02 7.08668351e-01]	[4.39174622e+02 7.64967651e+02 6.81432962e-01]
[423.81161499 192.77235413 0.89424491]	[423.83874512 251.94534302 0.89785075]	[367.37030029 254.39651489 0.82543397]	[336.48538208 354.51620483 0.90311605]	[308.40209961 436.55001831 0.83705807]	[482.92645264 251.82881165 0.85310394]	[503.34075928 354.44815063 0.89007181]	[521.25463867 444.31451416 0.91169769]	[439.11227417 426.40722656 0.73750776]	[398.22143555 431.49633789 0.73269653]	[416.14450073 595.73144531 0.81774855]	[431.4979248 752.17059326 0.78169245]	[477.67752075 423.84963989 0.71852475]	[462.42739868 585.45220947 0.85308564]	[462.32409668 752.2991333 0.81231928]	[416.13275146 175.04916382 0.90863895]	[439.13626099 175.01635742 0.93310279]	[398.18981934 172.38908386 0.87880087]	[457.11843872 169.8243103 0.84638679]	[4.59677948e+02 7.90588562e+02 7.72347271e-01]	[4.75167480e+02 7.88137207e+02 7.48149753e-01]	[4.59821960e+02 7.67609131e+02 7.45689213e-01]	[4.36620667e+02 7.88080994e+02 7.38860011e-01]	[4.18704834e+02 7.85578064e+02 6.99277818e-01]	[4.39184906e+02 7.65010254e+02 6.67343140e-01]
[423.80923462 192.78086853 0.89566737]	[423.8359375 251.94596863 0.89858866]	[367.36807251 254.39863586 0.82512927]	[336.46182251 354.4972229 0.89646935]	[308.35244751 434.11621094 0.83556807]	[482.92028809 251.82746887 0.85333371]	[503.33874512 354.45578003 0.89142191]	[521.25415039 444.31497192 0.91070294]	[439.11584473 426.41744995 0.73740858]	[398.21984863 431.51068115 0.73301715]	[416.13925171 595.70806885 0.81452262]	[431.48861694 749.76086426 0.78835475]	[477.68463135 423.85812378 0.71789193]	[462.41293335 585.4175415 0.85914004]	[462.29772949 752.2911377 0.8202889 ]	[416.12945557 175.05778503 0.90660757]	[439.13296509 175.0256958 0.93027556]	[398.17950439 172.3835907 0.87735653]	[457.11349487 169.82774353 0.84764975]	[4.59670441e+02 7.88214355e+02 7.68141508e-01]	[4.75151917e+02 7.88101196e+02 7.40259290e-01]	[4.59810120e+02 7.67592224e+02 7.53886878e-01]	[4.36646179e+02 7.88079651e+02 7.31635749e-01]	[4.18731720e+02 7.85577820e+02 6.92203641e-01]	[4.39174927e+02 7.64988892e+02 6.72601640e-01]
[423.82144165 192.77905273 0.89332372]	[423.83413696 251.94624329 0.89836925]	[367.36737061 254.39654541 0.82483363]	[336.45852661 354.48120117 0.89310569]	[305.8208313 434.06918335 0.83395487]	[482.92230225 251.83303833 0.85406929]	[503.33972168 354.45404053 0.89128113]	[521.24945068 444.32849121 0.90854084]	[439.1151123 426.40887451 0.7377634 ]	[398.22305298 431.49679565 0.73333097]	[416.12417603 595.6897583 0.81029534]	[431.50744629 752.19750977 0.78166878]	[477.67776489 423.84771729 0.71764284]	[462.40151978 585.39581299 0.85912728]	[462.2840271 754.75915527 0.81489372]	[416.13644409 175.05819702 0.90708089]	[439.14105225 175.02165222 0.93171 ]	[398.17404175 172.39698792 0.87985665]	[457.10968018 169.84196472 0.84970975]	[4.59667572e+02 7.90617554e+02 7.70607829e-01]	[4.75135864e+02 7.88145508e+02 7.44159997e-01]	[4.59798706e+02 7.67642944e+02 7.58640885e-01]	[4.36647949e+02 7.88144287e+02 7.31185973e-01]	[4.18718384e+02 7.88036072e+02 6.94075942e-01]	[4.39186096e+02 7.65065002e+02 6.77927196e-01]
[423.81555176 192.78709412 0.89572549]	[423.82919312 251.94859314 0.89932638]	[367.3560791 254.40396118 0.82539475]	[334.07769775 354.4520874 0.88035893]	[305.79138184 431.53967285 0.82458705]	[482.91848755 251.83442688 0.85411638]	[503.33984375 354.46585083 0.89277303]	[521.24346924 444.3270874 0.90757126]	[439.11923218 426.40530396 0.739048 ]	[398.22277832 431.49432373 0.73290634]	[416.14630127 595.66717529 0.81169444]	[431.50430298 752.20977783 0.78023297]	[477.68392944 423.84481812 0.71854848]	[462.39538574 585.39794922 0.86016959]	[462.28399658 752.30670166 0.81693965]	[416.13299561 175.0647583 0.9060964 ]	[439.13726807 175.03140259 0.93017256]	[398.16690063 172.39611816 0.87884933]	[457.10443115 169.84089661 0.84727275]	[4.59672302e+02 7.90608765e+02 7.83840597e-01]	[4.75147308e+02 7.88132263e+02 7.53886223e-01]	[4.59795807e+02 7.67621338e+02 7.54225016e-01]	[4.36631714e+02 7.88181519e+02 7.33605385e-01]	[4.18694855e+02 7.88076416e+02 7.02826142e-01]	[4.39192230e+02 7.65077576e+02 6.84228420e-01]
[423.80935669 192.78913879 0.8971082 ]	[423.83410645 251.95007324 0.89841563]	[367.35552979 254.40345764 0.8251009 ]	[334.05877686 354.44662476 0.87433028]	[303.24380493 431.48400879 0.82514608]	[482.92459106 251.83795166 0.85373998]	[503.34237671 354.47647095 0.89511323]	[521.23028564 444.33856201 0.90465707]	[439.11749268 426.42453003 0.73797256]	[398.21914673 431.5173645 0.73338801]	[416.13339233 593.18304443 0.81209511]	[431.50274658 752.21240234 0.78054911]	[477.68615723 423.86547852 0.7161836 ]	[462.38031006 585.38867188 0.86126047]	[462.29272461 752.30389404 0.81609547]	[416.12915039 175.06278992 0.90610367]	[439.13421631 175.03353882 0.92999715]	[398.16662598 172.39761353 0.87975895]	[457.1008606 169.85377502 0.84863317]	[459.69558716 790.66381836 0.80103028]	[4.77615601e+02 7.88173645e+02 7.69275188e-01]	[4.59813599e+02 7.67610046e+02 7.59105861e-01]	[4.36605469e+02 7.90603516e+02 7.28698313e-01]	[4.18663635e+02 7.88131714e+02 7.02556908e-01]	[4.39198029e+02 7.65085571e+02 6.89534962e-01]
[423.80810547 192.80456543 0.90040672]	[423.82568359 251.94342041 0.89951098]	[367.34622192 254.40167236 0.82534969]	[334.03646851 352.02218628 0.86843556]	[303.20077515 431.46871948 0.82784796]	[482.9190979 251.82684326 0.85292059]	[503.3404541 354.47714233 0.89559162]	[521.22991943 444.3366394 0.90432578]	[439.11611938 426.42614746 0.7366159 ]	[398.21606445 431.51953125 0.73347449]	[416.12814331 593.15826416 0.81136936]	[431.46697998 752.19610596 0.7812494 ]	[477.6842041 423.86471558 0.71566868]	[462.38604736 585.40472412 0.86238205]	[462.30361938 752.30200195 0.81859607]	[416.12710571 175.08061218 0.90357935]	[439.12878418 175.05084229 0.92824733]	[398.15719604 172.38822937 0.87636876]	[457.07843018 169.84466553 0.84150475]	[459.70605469 790.67053223 0.8150112 ]	[4.77647766e+02 7.88171509e+02 7.82753229e-01]	[4.59810608e+02 7.67590271e+02 7.60773301e-01]	[4.36570160e+02 7.90626526e+02 7.41322875e-01]	[4.18631439e+02 7.88146790e+02 7.14565814e-01]	[4.39169922e+02 7.65048340e+02 6.93190336e-01]
[423.79107666 192.81776428 0.90559781]	[423.82666016 251.9379425 0.89908874]	[367.34939575 254.39819336 0.825526 ]	[334.00091553 352.03088379 0.86350322]	[300.7387085 431.52084351 0.83524895]	[482.91732788 251.82373047 0.8536123 ]	[503.33630371 354.48925781 0.89908057]	[521.21801758 444.34182739 0.90157157]	[439.11444092 426.36785889 0.74137455]	[398.21270752 428.97094727 0.73443043]	[416.14901733 593.13232422 0.81505573]	[431.48403931 752.21228027 0.78027636]	[477.67807007 423.80926514 0.72034305]	[462.38867188 585.40740967 0.8641836 ]	[462.32778931 754.8057251 0.80925971]	[416.10818481 175.09338379 0.90020919]	[439.11434937 175.07055664 0.92385131]	[398.13745117 172.3861084 0.87681258]	[457.06018066 169.87014771 0.84193587]	[459.73703003 790.70050049 0.80556273]	[4.77684875e+02 7.88213013e+02 7.85958052e-01]	[4.59833313e+02 7.67661011e+02 7.64906526e-01]	[4.36567139e+02 7.90607605e+02 7.40154505e-01]	[4.18633728e+02 7.88128296e+02 7.18209624e-01]	[4.39168854e+02 7.65071899e+02 6.94071770e-01]
[423.7835083 192.82537842 0.90828967]	[423.82363892 251.93704224 0.89798236]	[367.34500122 254.38902283 0.82543004]	[333.96417236 354.44799805 0.85467261]	[300.71011353 431.46282959 0.83665192]	[482.90658569 251.83154297 0.85646617]	[503.31982422 354.49353027 0.90170228]	[521.20361328 444.33798218 0.89782405]	[439.10229492 426.38491821 0.73957807]	[398.19934082 428.98455811 0.73460311]	[416.14395142 595.72247314 0.80903113]	[431.47824097 752.2243042 0.77819669]	[477.67697144 423.83584595 0.71632087]	[462.36141968 585.45513916 0.86480355]	[462.35021973 757.3303833 0.80357093]	[416.10205078 175.09895325 0.89923763]	[439.10562134 175.08204651 0.92155796]	[398.13912964 172.38346863 0.87894297]	[454.60873413 172.24697876 0.8351928 ]	[459.78118896 790.72125244 0.80435836]	[4.77740784e+02 7.88227661e+02 7.82239020e-01]	[459.83065796 767.70111084 0.76793504]	[4.36587891e+02 7.90603516e+02 7.43595481e-01]	[4.18647644e+02 7.88128113e+02 7.20335007e-01]	[4.39158478e+02 7.65080261e+02 6.93652153e-01]
[423.78140259 192.84158325 0.91091943]	[423.82171631 251.93789673 0.89859182]	[367.34191895 254.39103699 0.82624984]	[333.94741821 352.02798462 0.85115939]	[300.6819458 431.48336792 0.84378326]	[482.90524292 251.83746338 0.8573302 ]	[503.32302856 354.50378418 0.90269005]	[521.19110107 444.34710693 0.89360446]	[439.09811401 426.42260742 0.73712903]	[398.20059204 431.50491333 0.73593289]	[416.16607666 598.2598877 0.82137513]	[431.47509766 752.1920166 0.78200459]	[477.67556763 423.87832642 0.71070158]	[462.36154175 585.47290039 0.86267596]	[462.35656738 754.77246094 0.80900174]	[416.09710693 175.11793518 0.89518291]	[439.10040283 175.09907532 0.91870475]	[398.13647461 172.39408875 0.87565684]	[454.60842896 172.26467896 0.8396064 ]	[459.76654053 790.68774414 0.81466186]	[477.72338867 788.20080566 0.79295146]	[4.59835510e+02 7.67614136e+02 7.57447243e-01]	[4.36622101e+02 7.88202209e+02 7.66683102e-01]	[4.18686584e+02 7.88086548e+02 7.37746716e-01]	[4.39157501e+02 7.65034973e+02 6.94574594e-01]
[421.40115356 192.84976196 0.9128449 ]	[423.82235718 251.93312073 0.89733541]	[367.35427856 254.38224792 0.82495624]	[331.49987793 354.46127319 0.84960639]	[298.25765991 434.04180908 0.85392165]	[482.89483643 251.82984924 0.85648632]	[503.32061768 354.51330566 0.90400171]	[521.19348145 444.35546875 0.89497453]	[439.09985352 428.91067505 0.73685378]	[398.19726562 431.52532959 0.73689407]	[416.16827393 595.72540283 0.81348425]	[431.47723389 752.18481445 0.78356838]	[477.68289185 426.34594727 0.71132642]	[462.33145142 585.39086914 0.86555117]	[462.35720825 752.27331543 0.81950122]	[416.08666992 177.48251343 0.89215368]	[439.0847168 175.1089325 0.91417849]	[398.13824463 172.40203857 0.87099302]	[454.59176636 172.27464294 0.83931327]	[459.77664185 790.65612793 0.82909125]	[477.73562622 788.15734863 0.798437 ]	[4.59834961e+02 7.67539124e+02 7.50169158e-01]	[4.36644592e+02 7.88202759e+02 7.78054953e-01]	[4.18706146e+02 7.88088501e+02 7.47777283e-01]	[4.39158600e+02 7.65012695e+02 6.97665453e-01]
[421.40026855 192.85267639 0.91331655]	[423.81906128 251.94073486 0.89901799]	[367.34384155 254.39607239 0.82641244]	[331.48638916 354.46878052 0.85015941]	[300.62854004 434.03842163 0.85318267]	[482.89834595 251.83334351 0.85643637]	[503.32046509 354.53005981 0.90673107]	[521.19177246 444.3548584 0.89468235]	[439.10348511 428.91183472 0.73900926]	[398.19793701 431.52392578 0.73790443]	[416.17221069 595.73620605 0.8177371 ]	[431.47140503 752.18182373 0.78263843]	[477.6902771 426.35079956 0.71309268]	[462.33355713 585.40484619 0.86650455]	[462.35900879 752.29675293 0.81749314]	[416.08328247 177.4850769 0.89148492]	[439.08453369 175.11105347 0.91353804]	[398.1338501 172.39445496 0.8685298 ]	[454.59326172 172.27403259 0.83950722]	[459.77996826 790.65936279 0.82577914]	[477.7361145 788.16253662 0.79635596]	[4.59831879e+02 7.67565186e+02 7.56860435e-01]	[4.36643555e+02 7.88186523e+02 7.76481748e-01]	[4.18706421e+02 7.88073669e+02 7.43505239e-01]	[4.39152283e+02 7.65014587e+02 6.94108307e-01]
[423.76876831 192.86610413 0.91499364]	[423.81668091 251.94256592 0.89981842]	[367.33859253 254.40419006 0.82711065]	[331.45559692 354.46633911 0.84697717]	[298.25808716 434.08279419 0.85766792]	[482.89578247 251.83552551 0.85676134]	[503.32406616 354.54278564 0.90865839]	[521.18127441 444.38616943 0.88990146]	[439.08139038 428.94543457 0.73613131]	[398.19299316 434.0218811 0.73892909]	[418.54196167 595.74353027 0.81899101]	[429.00250244 749.75195312 0.78563011]	[477.65542603 426.39398193 0.70465237]	[462.32937622 585.47271729 0.86749673]	[462.34933472 754.75189209 0.80450058]	[416.08493042 177.5043335 0.88862473]	[439.0848999 177.48806763 0.91147953]	[398.13949585 172.40757751 0.86893213]	[454.59161377 172.28485107 0.83982497]	[459.73248291 790.6295166 0.8251459 ]	[477.69708252 788.14996338 0.79152548]	[4.59813904e+02 7.67606689e+02 7.40937889e-01]	[4.36637817e+02 7.88184753e+02 7.82099128e-01]	[4.18700165e+02 7.88070496e+02 7.48920977e-01]	[4.39149872e+02 7.64989380e+02 6.77410483e-01]
[423.77078247 192.88435364 0.91713965]	[423.83084106 251.95240784 0.89934313]	[367.35345459 254.4058075 0.8262319 ]	[331.43612671 354.47790527 0.84723127]	[298.23590088 434.09213257 0.86239648]	[482.90783691 251.86624146 0.85986286]	[503.33486938 354.59555054 0.91155648]	[521.18518066 444.40969849 0.88794261]	[439.07434082 431.47042847 0.73155481]	[398.18896484 434.06887817 0.74067438]	[418.58312988 598.215271 0.83205068]	[431.49438477 752.18481445 0.78507644]	[477.64129639 426.43423462 0.69698977]	[462.33374023 585.43835449 0.87271351]	[462.31912231 752.22137451 0.82513046]	[416.07919312 177.51683044 0.88560486]	[439.09744263 177.50596619 0.912983 ]	[398.13168335 172.42225647 0.87196612]	[454.62664795 172.30804443 0.84735906]	[459.69790649 790.63043213 0.84642953]	[477.67092896 788.15124512 0.79987526]	[4.59795776e+02 7.67494324e+02 7.15822220e-01]	[436.69351196 788.19177246 0.79858875]	[4.18744171e+02 7.88088135e+02 7.60152102e-01]	[4.39167267e+02 7.65036072e+02 6.82889044e-01]
[423.78939819 192.93577576 0.92050707]	[423.8276062 251.96760559 0.90376711]	[367.34735107 254.42468262 0.82662761]	[331.40267944 354.53625488 0.85233384]	[298.21185303 434.07003784 0.86360413]	[482.89694214 251.88426208 0.86467433]	[503.34030151 357.00061035 0.91540718]	[521.18444824 446.8843689 0.8790639 ]	[436.67977905 428.96963501 0.72817737]	[398.17196655 434.03070068 0.73813903]	[418.56530762 595.72888184 0.82276988]	[434.02349854 752.23126221 0.79462677]	[475.15426636 426.41986084 0.69241911]	[462.27905273 585.47784424 0.87362224]	[462.27804565 752.29779053 0.81922084]	[416.08654785 177.5749054 0.87870389]	[439.11627197 177.56503296 0.9090845 ]	[398.13912964 172.46530151 0.85986519]	[454.63757324 172.35897827 0.84959537]	[457.20922852 790.737854 0.80842429]	[4.75145538e+02 7.90601501e+02 7.89979100e-01]	[4.59780731e+02 7.67572693e+02 7.03952372e-01]	[436.61294556 790.67797852 0.80716306]	[418.67947388 788.19580078 0.78842556]	[4.39202515e+02 7.67482056e+02 7.12158620e-01]
[423.80935669 192.97279358 0.92154312]	[423.83895874 254.34671021 0.90550387]	[367.3666687 254.43571472 0.82830149]	[331.40188599 354.5864563 0.8589012 ]	[298.1852417 434.10113525 0.86641943]	[482.89974976 251.92683411 0.86912709]	[503.33633423 357.07669067 0.92393827]	[521.17443848 446.91311646 0.87509429]	[436.63522339 431.53521729 0.72610909]	[398.14807129 436.56567383 0.7474227 ]	[418.59869385 598.27526855 0.83509696]	[434.01559448 749.77233887 0.79949027]	[475.07617188 428.99108887 0.68651873]	[462.27401733 585.55657959 0.86879098]	[462.27459717 752.30651855 0.80876392]	[416.10375977 177.62745667 0.87286025]	[439.12872314 177.60597229 0.90567136]	[398.14355469 172.50469971 0.85532069]	[457.07907104 172.40110779 0.86378378]	[4.57132019e+02 7.90708374e+02 7.68717110e-01]	[4.72587097e+02 7.90605957e+02 7.57730901e-01]	[4.59780212e+02 7.67612976e+02 6.85109138e-01]	[436.67401123 788.22851562 0.80341727]	[4.18735626e+02 7.88130005e+02 7.68424630e-01]	[4.39183136e+02 7.65023254e+02 6.88978910e-01]
[423.82058716 193.03416443 0.92220932]	[423.86602783 254.37399292 0.90674102]	[367.37374878 254.46466064 0.8305316 ]	[328.93362427 354.59915161 0.85811794]	[298.15420532 434.0920105 0.86920851]	[482.92758179 251.95726013 0.86869758]	[503.33282471 357.14044189 0.93011826]	[518.78289795 449.44476318 0.86337566]	[436.59811401 431.52700806 0.7212624 ]	[398.13180542 434.1105957 0.74308431]	[418.59918213 598.22900391 0.83275747]	[431.55160522 749.77319336 0.79528266]	[472.52456665 428.9855957 0.68565238]	[462.28326416 585.57232666 0.86817622]	[462.25463867 754.81646729 0.7988916 ]	[416.11392212 180.11683655 0.86877608]	[439.13912964 180.11520386 0.89401561]	[398.12652588 174.86376953 0.8490029 ]	[457.09744263 172.43585205 0.86275697]	[4.57071533e+02 7.90740540e+02 7.64511228e-01]	[4.72523590e+02 7.90655334e+02 7.66963840e-01]	[4.59752808e+02 7.67689819e+02 6.73584580e-01]	[436.65737915 790.62365723 0.79747707]	[4.18719116e+02 7.88157837e+02 7.59420514e-01]	[4.39165253e+02 7.65022156e+02 6.78979158e-01]
[423.81512451 195.44482422 0.91903961]	[423.8760376 254.4045105 0.90879142]	[367.37811279 254.4974823 0.83096528]	[331.39013672 356.99423218 0.8658191 ]	[298.12924194 436.54846191 0.87177116]	[482.93884277 251.97581482 0.87151563]	[503.33560181 357.19558716 0.92980695]	[518.76531982 449.50769043 0.85841233]	[436.58633423 434.0383606 0.72069275]	[398.11483765 436.58883667 0.74759448]	[418.57623291 598.27081299 0.82787693]	[434.01977539 749.76605225 0.80387157]	[472.52096558 431.51785278 0.685498 ]	[462.25717163 588.02740479 0.85937887]	[462.25656128 754.79522705 0.79693705]	[416.13354492 182.67848206 0.86557686]	[439.1227417 182.70436096 0.87994069]	[398.14926147 174.90391541 0.83856446]	[457.09710693 172.46859741 0.86104906]	[4.52043549e+02 7.90763855e+02 7.34931409e-01]	[4.67443970e+02 7.90678772e+02 7.61754453e-01]	[4.59803131e+02 7.67680603e+02 6.61934495e-01]	[4.36654419e+02 7.90679016e+02 7.80724466e-01]	[4.18717957e+02 7.88217896e+02 7.43331790e-01]	[4.39192230e+02 7.64993652e+02 6.73674047e-01]
[423.79846191 195.51557922 0.91368556]	[423.87460327 254.44152832 0.91207218]	[367.37374878 254.53898621 0.83184326]	[331.39147949 357.00253296 0.86767024]	[298.10961914 436.55322266 0.87211549]	[482.92630005 254.36909485 0.88026178]	[503.34585571 359.58737183 0.92595136]	[518.75341797 452.06567383 0.85597378]	[436.56228638 434.06021118 0.72211021]	[398.10140991 436.5847168 0.74913114]	[418.60229492 598.24255371 0.8269946 ]	[434.04437256 752.20825195 0.81032884]	[470.02554321 434.03710938 0.69042152]	[462.25439453 588.06109619 0.85627109]	[462.26571655 759.88146973 0.80589414]	[416.1461792 185.22131348 0.86597562]	[439.10913086 187.73722839 0.88216227]	[398.17153931 174.93130493 0.83600366]	[457.08312988 174.8581543 0.85272813]	[4.52037476e+02 7.93286621e+02 7.32401371e-01]	[4.67459076e+02 7.90791016e+02 7.60868371e-01]	[4.59796844e+02 7.70159546e+02 6.86839998e-01]	[4.36588562e+02 7.90769043e+02 7.46174216e-01]	[4.18651733e+02 7.90635376e+02 7.24623203e-01]	[4.39187653e+02 7.65071350e+02 7.09309578e-01]
[423.79962158 195.58178711 0.90888906]	[423.87423706 254.47680664 0.91524649]	[367.36514282 254.59977722 0.83256626]	[331.39511108 357.05148315 0.87495315]	[298.11825562 436.59896851 0.88072038]	[482.92156982 254.38742065 0.88228333]	[503.3500061 359.60760498 0.92992097]	[518.74139404 454.58837891 0.85984391]	[436.56100464 436.57592773 0.72792673]	[398.11279297 436.66616821 0.75890672]	[418.63809204 600.84973145 0.85706395]	[434.02624512 752.25024414 0.80013096]	[470.01235962 434.10626221 0.69368303]	[462.25006104 590.5980835 0.84550464]	[462.27957153 759.93499756 0.81250536]	[416.15060425 187.759552 0.87725681]	[439.10546875 187.80940247 0.89250797]	[398.1484375 175.01629639 0.82344264]	[457.08648682 174.9283905 0.8503769 ]	[4.52029541e+02 7.95827148e+02 7.14757681e-01]	[4.67495636e+02 7.93279419e+02 7.37627089e-01]	[4.59813599e+02 7.70175049e+02 6.98555827e-01]	[4.36568726e+02 7.90812866e+02 7.60211825e-01]	[4.18634216e+02 7.90660889e+02 7.43053257e-01]	[4.39193634e+02 7.67479126e+02 7.02085972e-01]
[423.82107544 198.04089355 0.89298201]	[423.86325073 254.52593994 0.91711485]	[367.37713623 256.98068237 0.83634889]	[331.38876343 357.07189941 0.87506545]	[298.11227417 436.61938477 0.88572311]	[482.8984375 254.43338013 0.89106309]	[503.34637451 359.65490723 0.92912537]	[518.74334717 454.62579346 0.86231017]	[436.57003784 439.10687256 0.73833513]	[398.10394287 439.20010376 0.76976603]	[418.65048218 603.30169678 0.86573869]	[434.0291748 752.2477417 0.79850423]	[470.05099487 436.66235352 0.70145214]	[462.26333618 595.68408203 0.84304845]	[462.2723999 762.46685791 0.82033312]	[416.16375732 190.28733826 0.89039654]	[439.1036377 190.30990601 0.90802711]	[398.14437866 177.48643494 0.82974666]	[454.62316895 175.02255249 0.8295337 ]	[4.51996582e+02 7.98389099e+02 7.14711905e-01]	[4.67485016e+02 7.95799866e+02 7.30944633e-01]	[4.59828827e+02 7.70215759e+02 6.85830772e-01]	[4.34102448e+02 7.93247070e+02 7.53422439e-01]	[4.18602692e+02 7.90690613e+02 7.33022809e-01]	[4.39169159e+02 7.65082031e+02 7.04469323e-01]
[423.80447388 198.10301208 0.88747323]	[423.8291626 254.58926392 0.92213994]	[367.35839844 257.04782104 0.83993512]	[328.8956604 357.16152954 0.87967455]	[298.11108398 436.67276001 0.89443702]	[482.8807373 254.47796631 0.89926541]	[503.3447876 359.71334839 0.92666256]	[518.7512207 457.13183594 0.87686074]	[436.55810547 436.65997314 0.7339341 ]	[398.10742188 439.15411377 0.76507533]	[418.65594482 603.29016113 0.86004668]	[434.05245972 754.74023438 0.79102671]	[470.02288818 436.64532471 0.6989724 ]	[462.2512207 593.17041016 0.84437144]	[462.26889038 767.48840332 0.83936155]	[416.14071655 190.38621521 0.90372914]	[439.08096313 190.38766479 0.91408312]	[398.10287476 177.55136108 0.83293027]	[454.57000732 177.4927063 0.81402135]	[4.51997864e+02 8.00945312e+02 7.04573572e-01]	[4.67464935e+02 7.98366943e+02 7.19840109e-01]	[4.59826965e+02 7.72749573e+02 6.78375781e-01]	[4.34081757e+02 7.93262634e+02 7.32995510e-01]	[4.18587006e+02 7.90688293e+02 7.20529437e-01]	[4.39166809e+02 7.67523315e+02 7.01798916e-01]
[423.77554321 200.61685181 0.87512624]	[423.82165527 257.01119995 0.92215687]	[367.36715698 257.1434021 0.83606219]	[328.84793091 359.57669067 0.87556285]	[298.11633301 439.0753479 0.90242374]	[482.89428711 254.54577637 0.9038763 ]	[503.34338379 362.20739746 0.9071911 ]	[518.74884033 459.59881592 0.89162034]	[436.55349731 439.1864624 0.74236465]	[398.09725952 439.27185059 0.76615363]	[418.5887146 603.38830566 0.84935737]	[434.06414795 754.74859619 0.79042149]	[470.02462769 439.15722656 0.70962542]	[462.25634766 598.22802734 0.84715503]	[462.27761841 767.49328613 0.83530021]	[416.12426758 192.83581543 0.91788828]	[436.69363403 192.82447815 0.91604918]	[398.11428833 180.05534363 0.82513869]	[452.0453186 177.55441284 0.7987892 ]	[4.49503784e+02 8.03481750e+02 7.15242743e-01]	[4.67409973e+02 8.00918579e+02 7.22481847e-01]	[4.62199982e+02 7.72743469e+02 6.67676210e-01]	[4.34070129e+02 7.93291687e+02 7.30479360e-01]	[4.18582916e+02 7.90703491e+02 7.12805867e-01]	[4.39177002e+02 7.67539490e+02 6.99144840e-01]
[421.38574219 203.18548584 0.87136382]	[423.80535889 257.13128662 0.91496015]	[367.35955811 259.64663696 0.82038468]	[326.37054443 359.67971802 0.8730703 ]	[298.07009888 439.16622925 0.917054 ]	[482.90109253 256.99990845 0.90444463]	[503.36105347 362.26486206 0.89999384]	[518.73937988 459.71743774 0.8995654 ]	[436.55654907 439.26669312 0.74407625]	[398.08432007 441.75964355 0.75788873]	[418.60708618 603.48675537 0.86050469]	[434.08828735 754.77520752 0.79401278]	[470.05377197 439.23168945 0.7153002 ]	[462.28955078 600.78723145 0.86187267]	[462.27337646 767.49908447 0.84990847]	[416.08828735 192.92472839 0.92177325]	[436.66497803 192.89793396 0.91878247]	[398.15258789 187.7244873 0.81638962]	[452.03009033 180.13673401 0.78428662]	[4.49457001e+02 8.06037598e+02 7.35624015e-01]	[4.64942535e+02 8.03483704e+02 7.24268317e-01]	[4.62218262e+02 7.72713257e+02 6.93158329e-01]	[4.34085693e+02 7.95791565e+02 7.35901952e-01]	[4.18598816e+02 7.90756165e+02 7.19423115e-01]	[4.39190491e+02 7.67547668e+02 7.09278107e-01]
[421.35647583 208.34536743 0.89483547]	[423.81253052 259.58563232 0.90401882]	[367.33773804 262.1713562 0.80600512]	[326.30795288 359.81643677 0.85682094]	[298.02514648 439.31228638 0.92575443]	[482.92523193 257.09405518 0.8994267 ]	[503.36593628 362.26470947 0.89902395]	[518.72686768 459.8371582 0.90059912]	[436.5423584 441.76544189 0.73675174]	[398.08139038 441.86456299 0.74297237]	[418.54907227 606.00274658 0.83703524]	[436.54077148 754.83392334 0.79893339]	[470.01629639 441.72354126 0.71370536]	[462.2850647 600.81365967 0.86429846]	[462.29772949 765.05810547 0.85994387]	[416.04953003 195.411026 0.91415143]	[436.65762329 195.39979553 0.91411936]	[398.15087891 190.25022888 0.80763912]	[452.01596069 185.1985321 0.78616351]	[4.51996063e+02 8.08549133e+02 7.55808592e-01]	[4.67465607e+02 8.06021912e+02 7.23142445e-01]	[4.62273193e+02 7.70244202e+02 7.33219624e-01]	[4.34090210e+02 7.98436340e+02 7.35834181e-01]	[4.18586517e+02 7.93278809e+02 7.10333169e-01]	[4.39225098e+02 7.67559875e+02 7.23026872e-01]
[421.32681274 210.87612915 0.9137103 ]	[423.83346558 259.69750977 0.88753474]	[367.36325073 264.71386719 0.79808503]	[323.81433105 362.26525879 0.85181278]	[298.0319519 441.75656128 0.92318463]	[482.9119873 259.57266235 0.88844854]	[503.37145996 364.79263306 0.88294804]	[518.74298096 462.29083252 0.90376461]	[434.0887146 441.85403442 0.726421 ]	[398.05343628 444.36148071 0.73616278]	[416.14703369 606.0335083 0.83812916]	[436.56713867 757.32763672 0.79658687]	[469.97283936 441.81884766 0.7065134 ]	[462.27001953 603.2901001 0.86927688]	[462.30480957 767.55749512 0.85026515]	[416.01727295 195.52024841 0.89683121]	[436.6451416 195.50175476 0.91198862]	[398.15612793 190.38442993 0.8227793 ]	[452.04772949 187.78875732 0.80148071]	[4.51990082e+02 8.08598328e+02 7.56038904e-01]	[4.67466949e+02 8.06112000e+02 7.32317746e-01]	[4.62252808e+02 7.72752625e+02 6.81187749e-01]	[4.34034119e+02 7.98438171e+02 7.28912771e-01]	[4.16142395e+02 7.93252930e+02 7.11602688e-01]	[4.39233948e+02 7.67607605e+02 7.21189499e-01]
[421.33581543 213.34759521 0.92469573]	[423.84020996 262.2460022 0.86862546]	[367.3414917 267.32080078 0.79723382]	[323.77532959 364.81567383 0.8367511 ]	[295.62893677 441.81707764 0.9109078 ]	[482.90777588 259.6708374 0.8777371 ]	[503.3788147 364.86364746 0.87362486]	[518.74597168 462.37866211 0.89979315]	[434.10888672 446.92272949 0.7140975 ]	[398.0642395 449.49945068 0.72613651]	[416.13290405 608.56793213 0.82243526]	[436.59863281 759.90716553 0.80596781]	[469.99453735 446.88644409 0.69393408]	[462.25656128 603.41162109 0.87746382]	[462.30044556 770.12310791 0.8537966 ]	[413.58474731 195.61442566 0.88597381]	[436.66156006 195.59056091 0.9108429 ]	[398.11627197 192.85136414 0.83363926]	[452.07595825 190.29896545 0.81329739]	[4.49502045e+02 8.08748474e+02 7.68202603e-01]	[4.67429993e+02 8.08664001e+02 7.63084114e-01]	[4.62231659e+02 7.80417175e+02 6.54753804e-01]	[4.34027679e+02 8.00923767e+02 7.42290080e-01]	[4.16161652e+02 7.93245422e+02 7.25595891e-01]	[4.39236725e+02 7.67706848e+02 7.19016433e-01]
[421.33139038 213.42599487 0.93216133]	[423.81768799 267.33773804 0.86804038]	[364.8704834 272.34643555 0.80845118]	[323.7824707 367.34487915 0.82783788]	[295.59176636 444.31793213 0.89101303]	[482.8991394 262.20788574 0.8600089 ]	[503.37826538 367.39401245 0.8711006 ]	[518.75018311 462.43539429 0.89337319]	[434.08605957 446.95248413 0.70886177]	[398.06674194 449.50396729 0.72596109]	[416.12579346 611.15936279 0.80796945]	[436.61920166 759.92321777 0.81229579]	[467.48303223 446.92880249 0.69354725]	[462.2598877 605.90380859 0.87985712]	[462.27536011 772.72613525 0.82417357]	[413.57781982 198.05697632 0.87498015]	[436.65408325 198.03738403 0.895872 ]	[398.04937744 192.89016724 0.83699638]	[452.06219482 190.39451599 0.82993054]	[4.49476196e+02 8.11247375e+02 7.84863830e-01]	[4.67411041e+02 8.11169922e+02 7.80614734e-01]	[4.59831757e+02 7.85617310e+02 6.71669245e-01]	[4.28991241e+02 8.00931335e+02 7.34179556e-01]	[4.16112976e+02 7.93216919e+02 7.27601111e-01]	[4.39263550e+02 7.70080627e+02 7.05146670e-01]
[421.3515625 213.50823975 0.93217182]	[423.83334351 269.92498779 0.88047284]	[367.3465271 272.44454956 0.81861097]	[323.75326538 369.95016479 0.82836241]	[295.5687561 444.44235229 0.8715142 ]	[482.90783691 267.2756958 0.84412873]	[503.38726807 372.49768066 0.87439132]	[518.73858643 464.90344238 0.8780548 ]	[434.07275391 449.44039917 0.70770484]	[398.03469849 452.02041626 0.72679973]	[416.09692383 611.15344238 0.80148423]	[436.57748413 757.29663086 0.80759126]	[467.47463989 446.9225769 0.69555837]	[462.27529907 606.01696777 0.8754189 ]	[462.32513428 772.76434326 0.82056499]	[416.01699829 198.15791321 0.85968435]	[436.67318726 198.14448547 0.88111693]	[398.06085205 192.97193909 0.83644229]	[454.53720093 192.83854675 0.84246278]	[4.49482513e+02 8.13777771e+02 7.67734885e-01]	[4.67459564e+02 8.11295593e+02 7.70467937e-01]	[4.62248749e+02 7.88007812e+02 6.94215775e-01]	[4.28941376e+02 8.00970520e+02 7.41045117e-01]	[4.16054657e+02 7.90816650e+02 7.30244219e-01]	[4.39255127e+02 7.67575195e+02 6.86054707e-01]
[421.29302979 215.95440674 0.93833035]	[423.84204102 272.4564209 0.90111732]	[367.34301758 274.92263794 0.82951611]	[323.74380493 372.54595947 0.83706009]	[295.54611206 446.96011353 0.86024594]	[482.90945435 269.92504883 0.8507849 ]	[503.40551758 377.50054932 0.90354222]	[518.74090576 467.44302368 0.86165541]	[434.0177002 452.03308105 0.7026825 ]	[398.02658081 454.60046387 0.73278773]	[416.04528809 616.20709229 0.78620362]	[436.66717529 762.42315674 0.82816482]	[467.39501953 452.00189209 0.69714677]	[462.25738525 608.59155273 0.8539933 ]	[462.34561157 772.80194092 0.81156427]	[413.5602417 203.15292358 0.84419417]	[436.61871338 203.21043396 0.85903901]	[398.03656006 192.99760437 0.80844265]	[452.03305054 192.95495605 0.85623586]	[4.46957703e+02 8.13831848e+02 7.73722410e-01]	[4.67415894e+02 8.11345459e+02 7.70860255e-01]	[4.62280151e+02 7.88070496e+02 6.86215878e-01]	[4.26437378e+02 8.03521667e+02 7.21735358e-01]	[4.16056763e+02 7.93280334e+02 6.94477499e-01]	[4.39302948e+02 7.70113586e+02 6.96239650e-01]
[421.29360962 215.95474243 0.93836087]	[423.84136963 272.45556641 0.90102637]	[367.34207153 274.92208862 0.8294664 ]	[323.74404907 372.54473877 0.83722329]	[295.54650879 446.95922852 0.86086017]	[482.90859985 269.92318726 0.85085875]	[503.40740967 375.11117554 0.89771175]	[518.73876953 467.44290161 0.86051339]	[434.01589966 452.01889038 0.70170033]	[398.02575684 454.5859375 0.73117369]	[416.03323364 613.69805908 0.78696907]	[436.66796875 762.4161377 0.82677358]	[467.39761353 449.50897217 0.6972971 ]	[462.26104736 608.59344482 0.85267127]	[462.34365845 772.81048584 0.809663 ]	[413.56051636 203.15385437 0.84417135]	[436.61856079 203.21177673 0.85901511]	[398.03613281 192.99838257 0.80879402]	[452.03094482 192.95524597 0.85559011]	[4.46970734e+02 8.13831726e+02 7.70485461e-01]	[4.67426208e+02 8.11345764e+02 7.67907619e-01]	[4.62275543e+02 7.88074646e+02 6.85864031e-01]	[4.26430054e+02 8.03506714e+02 7.16392517e-01]	[4.16054626e+02 7.93265869e+02 6.92351997e-01]	[4.39301331e+02 7.70106201e+02 6.96621001e-01]
[421.26385498 216.06521606 0.93529505]	[423.8710022 274.91043091 0.9097873 ]	[367.35229492 275.00537109 0.83561599]	[323.75741577 375.05175781 0.84887636]	[295.45751953 452.08731079 0.85085577]	[482.92697144 272.46865845 0.86493498]	[503.40402222 377.55810547 0.91398525]	[518.7243042 472.54586792 0.84682143]	[431.55822754 454.61141968 0.71143556]	[398.01507568 457.14157104 0.74614799]	[413.58294678 618.83679199 0.80301702]	[439.05474854 762.45965576 0.84264505]	[464.97442627 454.60293579 0.70362079]	[462.26739502 613.7098999 0.84623063]	[462.38616943 775.3493042 0.78953999]	[413.53857422 205.78396606 0.84079862]	[436.57711792 208.28289795 0.86462897]	[398.01522827 195.48709106 0.78606105]	[452.02096558 195.43206787 0.85329163]	[4.49506836e+02 8.16376221e+02 7.60439634e-01]	[4.69988953e+02 8.13840881e+02 7.47024417e-01]	[4.62313110e+02 7.88207458e+02 7.07004309e-01]	[4.26423981e+02 8.03533936e+02 7.28701890e-01]	[4.16066193e+02 7.93265381e+02 7.06799686e-01]	[4.41662506e+02 7.70141663e+02 7.00969279e-01]
[421.24627686 218.55386353 0.92190003]	[423.86254883 275.00189209 0.91534567]	[367.34057617 275.11135864 0.840464 ]	[323.74005127 377.54983521 0.87416339]	[295.409729 457.08261108 0.85828388]	[482.92810059 274.91296387 0.87793362]	[503.40478516 377.68371582 0.92881942]	[518.71008301 475.12844849 0.85258061]	[434.03027344 457.2130127 0.73160625]	[398.03076172 459.70498657 0.76655161]	[413.52294922 621.30487061 0.80855453]	[439.0567627 762.44482422 0.84517854]	[467.42736816 457.20437622 0.7132107 ]	[462.27722168 616.25048828 0.8515439 ]	[4.62446930e+02 7.80410583e+02 7.67236292e-01]	[413.50619507 210.7908783 0.85380077]	[436.55615234 210.83323669 0.87934357]	[395.61022949 195.58512878 0.78220308]	[452.04827881 195.55004883 0.83836889]	[4.52031799e+02 8.21469543e+02 7.57840395e-01]	[4.72532318e+02 8.18891724e+02 7.21847415e-01]	[4.62348206e+02 7.90646179e+02 7.22131133e-01]	[4.26424774e+02 8.06001709e+02 7.28092372e-01]	[4.16062531e+02 7.93291992e+02 7.01153338e-01]	[4.41665527e+02 7.70122131e+02 7.06272542e-01]
[421.28015137 223.74360657 0.89064318]	[423.85369873 277.58813477 0.91156465]	[367.4067688 280.1053772 0.82627547]	[321.30599976 380.1696167 0.89064264]	[292.95462036 459.69277954 0.88314795]	[482.90078735 275.1126709 0.90317893]	[503.42004395 380.27328491 0.90840578]	[518.68151855 480.33810425 0.89035082]	[434.03225708 462.28414917 0.73385364]	[398.01449585 462.37844849 0.75045234]	[413.53912354 623.85803223 0.82260621]	[439.10089111 759.89385986 0.83660835]	[467.44558716 462.24163818 0.71774644]	[462.27960205 621.34973145 0.86629844]	[4.62426117e+02 7.88146667e+02 7.62013257e-01]	[413.54040527 213.44689941 0.90432489]	[436.56448364 213.4385376 0.90640295]	[398.04846191 205.69776917 0.76191932]	[452.00857544 198.14656067 0.78743982]	[4.49473633e+02 8.29079285e+02 7.91588902e-01]	[4.69995911e+02 8.29084961e+02 7.53721118e-01]	[4.62323975e+02 7.95831116e+02 6.76725984e-01]	[4.21350769e+02 8.00974426e+02 7.55738854e-01]	[4.13584534e+02 7.90777405e+02 7.35471189e-01]	[4.41759003e+02 7.67681763e+02 7.03583598e-01]
[421.22198486 231.33810425 0.92628384]	[423.84298706 280.10235596 0.90061581]	[367.41598511 282.70153809 0.80485582]	[321.25942993 380.31365967 0.88338882]	[292.87362671 459.77099609 0.8760013 ]	[482.92819214 277.6109314 0.89753515]	[503.42111206 382.73480225 0.89630884]	[518.67260742 482.79641724 0.88784844]	[431.55477905 462.39608765 0.71837759]	[395.63235474 464.89111328 0.736992 ]	[416.02032471 623.93865967 0.82620335]	[439.11791992 762.42547607 0.84270978]	[467.42080688 462.37472534 0.70970142]	[462.25689697 623.87561035 0.87525845]	[4.64835663e+02 7.95804871e+02 7.33895421e-01]	[411.02536011 215.9763031 0.89505374]	[434.11306763 215.96699524 0.90092057]	[398.05065918 210.80470276 0.76954955]	[449.49624634 205.7253418 0.78367424]	[4.46920410e+02 8.31660400e+02 7.62542427e-01]	[4.67412872e+02 8.31716980e+02 7.32075393e-01]	[4.64829926e+02 8.06122375e+02 6.68509603e-01]	[4.23784546e+02 8.00972778e+02 7.71181941e-01]	[4.16087830e+02 7.90796692e+02 7.61643291e-01]	[4.41771393e+02 7.70069824e+02 7.23678350e-01]
[421.25442505 233.83110046 0.93364215]	[423.8510437 282.68206787 0.87676561]	[367.37136841 285.31976318 0.79663813]	[321.24169922 382.78521729 0.874596 ]	[287.87057495 462.27380371 0.86220175]	[482.94485474 280.1293335 0.87741423]	[503.43203735 382.85519409 0.88008976]	[518.67205811 482.91329956 0.87989807]	[431.53759766 464.94384766 0.70752621]	[395.60299683 467.47802734 0.72013068]	[416.12869263 623.92150879 0.84670639]	[439.08877563 762.42102051 0.83400214]	[467.41275024 464.92962646 0.70246816]	[462.28619385 623.93847656 0.88049507]	[4.64842529e+02 8.03487305e+02 7.27846801e-01]	[413.48590088 216.09649658 0.88350105]	[436.56222534 216.06394958 0.89487553]	[398.05700684 213.31741333 0.80832213]	[451.98986816 208.31163025 0.80209947]	[4.46893066e+02 8.34315063e+02 7.54423976e-01]	[4.64942261e+02 8.34380920e+02 7.19580948e-01]	[4.64845062e+02 8.08740784e+02 6.89212859e-01]	[4.26344238e+02 8.00974854e+02 7.65084684e-01]	[4.18575317e+02 7.90825317e+02 7.69285262e-01]	[4.41740112e+02 7.67672607e+02 7.37988472e-01]
[421.26843262 233.92709351 0.939969 ]	[423.82208252 287.82293701 0.86549622]	[364.83642578 290.41552734 0.81173217]	[321.24264526 382.82171631 0.86919641]	[285.28829956 462.38342285 0.84712833]	[482.94543457 282.73022461 0.8527537 ]	[503.44909668 387.91229248 0.86362195]	[518.67980957 485.43859863 0.86320287]	[431.51031494 467.42584229 0.70847213]	[395.59942627 469.96716309 0.72334135]	[416.17202759 623.99237061 0.84655964]	[439.09118652 759.90093994 0.83582228]	[464.96316528 467.41040039 0.70690191]	[462.31735229 626.52172852 0.86743057]	[4.67400299e+02 8.08588135e+02 7.31527627e-01]	[413.49932861 218.55368042 0.87214279]	[436.57055664 218.53224182 0.87987834]	[398.01165771 213.38137817 0.81222117]	[449.52142334 210.83085632 0.80899715]	[4.49485016e+02 8.34400635e+02 7.25021303e-01]	[4.67445007e+02 8.39429260e+02 6.95641816e-01]	[4.67425781e+02 8.13843933e+02 5.93264461e-01]	[4.28958588e+02 8.03478516e+02 7.66233802e-01]	[4.18661774e+02 7.93224365e+02 7.72805572e-01]	[4.41749237e+02 7.67590027e+02 7.57031739e-01]
[421.30142212 234.02586365 0.94120765]	[423.82800293 290.43414307 0.880723 ]	[367.34106445 292.94619751 0.81750113]	[321.20541382 385.34954834 0.85667413]	[285.24487305 462.40042114 0.84736383]	[482.92739868 285.32843018 0.83912808]	[503.456604 392.98861694 0.86394644]	[518.6741333 488.00930786 0.84423625]	[431.46548462 470.02688599 0.70670414]	[395.58718872 475.0690918 0.7275219 ]	[416.15719604 626.46289062 0.84813452]	[439.097229 759.94812012 0.83999169]	[464.91802979 470.01272583 0.71235222]	[462.3034668 629.14038086 0.83949262]	[4.67420929e+02 8.08678040e+02 7.58614063e-01]	[413.54220581 218.6739502 0.85939503]	[436.61886597 218.65138245 0.8762697 ]	[398.04162598 213.47557068 0.81644785]	[452.01586914 213.30578613 0.82905263]	[4.54553833e+02 8.39487244e+02 7.15604067e-01]	[4.70036499e+02 8.42045410e+02 6.95083141e-01]	[4.64915649e+02 8.13823792e+02 6.43262923e-01]	[4.31489258e+02 8.06040161e+02 7.79707611e-01]	[4.18705017e+02 7.93322449e+02 7.64776707e-01]	[4.41753448e+02 7.67565552e+02 7.62612343e-01]
[421.24252319 236.46894836 0.94364053]	[423.86514282 292.9967041 0.89978606]	[367.36315918 295.45306396 0.8277548 ]	[318.7661438 387.9185791 0.86270064]	[280.25186157 464.88778687 0.83972865]	[482.95578003 292.87786865 0.84327686]	[503.46157837 395.57192993 0.88453102]	[518.67828369 493.08285522 0.83931041]	[431.5123291 475.08547974 0.70947945]	[395.6060791 477.62286377 0.7405557 ]	[418.5447998 626.57397461 0.84290791]	[439.12380981 762.49560547 0.85455471]	[464.96414185 475.07055664 0.70488632]	[462.32769775 634.15692139 0.83277845]	[4.67467926e+02 8.08570923e+02 7.33237803e-01]	[413.50567627 223.70941162 0.83878875]	[436.5423584 223.72639465 0.84424591]	[398.02313232 215.92871094 0.79251868]	[449.50878906 213.50738525 0.85788327]	[4.57137543e+02 8.41991699e+02 7.24745154e-01]	[4.75166901e+02 8.42009888e+02 7.05252647e-01]	[4.64841705e+02 8.11195984e+02 6.39751613e-01]	[4.28941376e+02 8.06069702e+02 7.71383584e-01]	[4.18631104e+02 7.93341492e+02 7.65268147e-01]	[441.81723022 767.62506104 0.78237331]
[421.25595093 236.5877533 0.93649352]	[423.89660645 295.45864868 0.90895134]	[367.39770508 295.54870605 0.83279091]	[318.74047852 390.45477295 0.86702108]	[280.15701294 467.4046936 0.84026361]	[482.96264648 293.01705933 0.86047244]	[503.47497559 398.0796814 0.90073717]	[518.65344238 495.64743042 0.84521246]	[431.51379395 477.70037842 0.72942799]	[395.61300659 480.17605591 0.76081038]	[418.58935547 629.15136719 0.8270666 ]	[439.13381958 762.46661377 0.85783112]	[464.95187378 477.71911621 0.72337365]	[462.36239624 639.29272461 0.83296037]	[4.72526764e+02 8.08673584e+02 7.41687536e-01]	[413.51467896 228.7789917 0.84036314]	[436.5597229 228.78390503 0.85909927]	[398.03338623 216.11791992 0.74420911]	[452.03887939 215.94897461 0.85858619]	[4.57188934e+02 8.47075989e+02 7.22353935e-01]	[4.77646057e+02 8.47101318e+02 6.96040750e-01]	[4.67401001e+02 8.11322388e+02 6.06997728e-01]	[4.31509430e+02 8.06112854e+02 7.64825761e-01]	[4.18728546e+02 7.95820557e+02 7.52577841e-01]	[441.81216431 767.57104492 0.79485339]
[421.2432251 239.0756073 0.92368931]	[423.92089844 295.53155518 0.9107908 ]	[367.41931152 295.6184082 0.83585423]	[318.70773315 392.98132324 0.87573111]	[277.71881104 467.43942261 0.85056615]	[485.34521484 295.47207642 0.87490582]	[503.49551392 398.24380493 0.91452968]	[516.22338867 498.21331787 0.86330187]	[431.52389526 480.20272827 0.73940682]	[395.61779785 480.27432251 0.77371597]	[418.60946655 631.66845703 0.82467997]	[439.13754272 759.87115479 0.84307545]	[464.94815063 480.20968628 0.72936529]	[462.33364868 641.84136963 0.84533191]	[4.72556305e+02 8.13803223e+02 7.27025390e-01]	[413.51119995 231.33970642 0.85910451]	[436.54022217 231.36116028 0.87808573]	[398.02798462 218.59861755 0.74967325]	[454.54714966 216.1184082 0.84444839]	[4.57139893e+02 8.49664490e+02 7.45126367e-01]	[4.77623962e+02 8.49735352e+02 7.12250829e-01]	[4.69968353e+02 8.24081299e+02 5.54078698e-01]	[4.34029907e+02 8.06101624e+02 7.47146845e-01]	[4.18776031e+02 7.95833557e+02 7.39763319e-01]	[441.83804321 765.05584717 0.79045874]
[421.271698 241.65631104 0.89946645]	[426.35198975 297.99703979 0.90576559]	[369.90252686 298.08248901 0.83977962]	[318.65579224 395.51690674 0.89591378]	[277.61734009 470.00378418 0.85523105]	[485.37176514 295.59951782 0.88459474]	[503.49069214 400.71554565 0.90356618]	[516.22833252 500.84207153 0.88373446]	[431.50628662 480.30960083 0.74337471]	[395.60800171 482.76239014 0.77244359]	[418.59768677 636.72827148 0.81729335]	[439.13793945 759.88043213 0.84357482]	[464.93441772 480.3119812 0.73293591]	[462.34640503 644.3737793 0.85088384]	[4.69966461e+02 8.24072632e+02 7.17272758e-01]	[413.54510498 233.87461853 0.89546841]	[434.11965942 233.87565613 0.89354146]	[398.09387207 223.69012451 0.75200057]	[452.02404785 218.62632751 0.81122738]	[4.57099731e+02 8.52186340e+02 7.08582699e-01]	[4.75111694e+02 8.52255249e+02 6.75942361e-01]	[4.67437195e+02 8.31705994e+02 5.74564397e-01]	[4.31554688e+02 8.06076294e+02 7.24165857e-01]	[4.18770142e+02 7.95835571e+02 7.31567979e-01]	[441.83450317 765.05914307 0.79381722]
[421.30200195 246.75970459 0.88737458]	[426.36209106 298.14221191 0.89975703]	[369.92514038 298.20892334 0.83181 ]	[318.63961792 395.62814331 0.91023588]	[277.53091431 472.53338623 0.85640442]	[485.38104248 298.09112549 0.88685268]	[503.47924805 403.27133179 0.88541526]	[516.19726562 503.29504395 0.88440597]	[428.97128296 482.85580444 0.73674262]	[395.54223633 482.91326904 0.75100583]	[418.5949707 636.77209473 0.8212139 ]	[439.14102173 759.92828369 0.85035539]	[464.88632202 482.87008667 0.73372686]	[462.35482788 644.49615479 0.8435638 ]	[4.72523224e+02 8.26597961e+02 7.32184529e-01]	[413.58023071 234.01004028 0.90715176]	[436.59417725 234.0039978 0.91234314]	[398.15618896 228.82958984 0.75854218]	[452.07632446 221.19551086 0.7868098 ]	[4.57156128e+02 8.52393433e+02 7.31281400e-01]	[4.77614929e+02 8.54817017e+02 6.92136228e-01]	[4.70023987e+02 8.31791748e+02 5.73492706e-01]	[4.31535004e+02 8.06047607e+02 7.00541377e-01]	[4.18754791e+02 7.95811646e+02 7.16739655e-01]	[441.83731079 767.47412109 0.80424899]
[421.24841309 251.84831238 0.91850877]	[426.34051514 298.25537109 0.8860094 ]	[369.92901611 300.69506836 0.81969005]	[318.63110352 398.09472656 0.92755127]	[277.48727417 472.54821777 0.85631925]	[485.39471436 298.20516968 0.87679487]	[503.47103882 405.81777954 0.87281352]	[516.14343262 503.43692017 0.86915523]	[428.97073364 482.92721558 0.72830808]	[395.54614258 485.38101196 0.74205464]	[418.61682129 639.36395264 0.82836878]	[439.14944458 762.44152832 0.86555684]	[464.87188721 485.37728882 0.73053485]	[462.39086914 646.95526123 0.84340876]	[4.72542023e+02 8.29213562e+02 7.65708804e-01]	[413.51370239 236.4871521 0.8972351 ]	[436.56234741 236.48579407 0.90266109]	[398.15539551 231.35623169 0.75453985]	[452.04397583 226.26783752 0.79088593]	[4.57113831e+02 8.54922058e+02 7.45530486e-01]	[4.75147797e+02 8.57437012e+02 7.21057177e-01]	[4.75079376e+02 8.36903931e+02 5.78971922e-01]	[4.31475555e+02 8.06075439e+02 6.87493324e-01]	[4.18717316e+02 7.95838928e+02 6.95960104e-01]	[441.85266113 767.50268555 0.81822681]
[421.29275513 251.96542358 0.92512232]	[426.34378052 300.75189209 0.86969066]	[369.93353271 303.24465942 0.80370212]	[318.61480713 398.17333984 0.93881285]	[275.09939575 475.11264038 0.86434853]	[485.40606689 300.68865967 0.8597219 ]	[503.45843506 408.42498779 0.86417389]	[516.11816406 505.95288086 0.85126609]	[428.94918823 485.45065308 0.72037792]	[395.53167725 487.92120361 0.7300387 ]	[418.61294556 641.88702393 0.83067447]	[439.14035034 759.92608643 0.85413724]	[464.83963013 487.95019531 0.72517157]	[462.41271973 647.07946777 0.82952386]	[4.75083954e+02 8.29221069e+02 7.75232911e-01]	[413.54806519 236.58462524 0.89269841]	[436.61776733 236.56703186 0.90442044]	[398.16833496 233.84561157 0.80015087]	[452.0774231 228.8711853 0.80804509]	[4.59681000e+02 8.59939392e+02 7.55182564e-01]	[4.77731232e+02 8.59960144e+02 7.38084733e-01]	[4.72588135e+02 8.36846619e+02 5.86624146e-01]	[4.31500824e+02 8.06020630e+02 6.82028592e-01]	[4.18734436e+02 7.95796814e+02 7.01509416e-01]	[441.84335327 767.46697998 0.7981509 ]
[421.3208313 254.4274292 0.932742 ]	[423.92263794 303.30444336 0.85358548]	[369.90823364 305.82449341 0.7951985 ]	[318.59344482 400.61340332 0.94331104]	[275.04293823 477.65194702 0.88401103]	[485.37716675 303.24057007 0.8446908 ]	[503.45620728 413.49307251 0.86698091]	[513.58032227 508.47973633 0.83249861]	[428.98748779 487.93579102 0.71609646]	[395.540802 487.97442627 0.72794068]	[418.64004517 644.3895874 0.83275056]	[439.13613892 762.41119385 0.85015464]	[464.86965942 487.96182251 0.72056854]	[462.41690063 649.58660889 0.81556666]	[4.77641266e+02 8.29230652e+02 7.88785934e-01]	[413.5821228 236.68762207 0.88221741]	[436.64672852 236.67481995 0.89965981]	[398.16900635 233.90216064 0.81425297]	[452.07254028 231.38308716 0.81508863]	[4.62247314e+02 8.65130127e+02 7.27928996e-01]	[4.80286774e+02 8.65094421e+02 7.28942871e-01]	[4.77612244e+02 8.36851013e+02 5.88261545e-01]	[4.34056305e+02 8.03561646e+02 6.71279728e-01]	[4.18756592e+02 7.93366638e+02 6.91662192e-01]	[441.83187866 767.50195312 0.78007233]
[421.32650757 254.51069641 0.93781292]	[423.90478516 308.34152222 0.85470951]	[367.41879272 308.39321899 0.79865396]	[318.59436035 400.66503906 0.94786787]	[275.06695557 477.68917847 0.88952535]	[485.37628174 305.80310059 0.83487785]	[503.45175171 413.57623291 0.87074959]	[511.01126099 513.56573486 0.82754135]	[428.96102905 488.00100708 0.71389347]	[395.53512573 490.51483154 0.72143245]	[418.68951416 644.43499756 0.84760261]	[439.11914062 762.41784668 0.84527314]	[464.83786011 490.50598145 0.72163224]	[462.41064453 649.63800049 0.80872577]	[4.77634521e+02 8.29086487e+02 7.61053324e-01]	[413.5852356 239.14202881 0.86960119]	[436.66122437 239.12918091 0.88913822]	[398.12136841 233.95326233 0.82155049]	[454.55200195 233.81932068 0.83126205]	[4.62325226e+02 8.67616394e+02 7.48879552e-01]	[4.82740204e+02 8.65084839e+02 7.24507749e-01]	[4.75124939e+02 8.31746338e+02 5.69152296e-01]	[4.31476868e+02 8.06011658e+02 6.59920335e-01]	[4.18691803e+02 7.95801270e+02 6.80656970e-01]	[441.84786987 767.51763916 0.78091651]
[421.35189819 254.58283997 0.92898107]	[426.34509277 310.92593384 0.86141419]	[367.42791748 310.95217896 0.80345154]	[318.6105957 400.73376465 0.94257933]	[275.07989502 477.72360229 0.89664668]	[485.40847778 310.865448 0.82644725]	[503.43911743 416.07006836 0.88163388]	[508.51803589 516.15625 0.83858287]	[428.93264771 490.56564331 0.71361476]	[395.50866699 493.12103271 0.71868551]	[418.75097656 644.51495361 0.85738266]	[439.09710693 762.41394043 0.83865023]	[464.82940674 493.06292725 0.72066152]	[462.43835449 652.13598633 0.8022778 ]	[4.77713837e+02 8.31768433e+02 7.97197998e-01]	[416.0239563 241.64382935 0.85655779]	[436.69317627 241.63748169 0.87603217]	[398.14376831 234.02606201 0.80498493]	[454.58691406 233.91514587 0.84960079]	[4.62307098e+02 8.67715393e+02 7.60450125e-01]	[4.80311676e+02 8.67670898e+02 7.58741260e-01]	[4.77726959e+02 8.41987366e+02 5.80201387e-01]	[4.31548370e+02 8.03557129e+02 6.56065166e-01]	[4.18742188e+02 7.95797119e+02 6.82279706e-01]	[4.41793823e+02 7.67522888e+02 7.66840339e-01]
[421.33859253 256.98733521 0.93019217]	[426.3795166 313.44680786 0.87525082]	[369.91046143 313.44577026 0.81299263]	[318.61282349 400.81448364 0.93486398]	[275.10543823 480.12606812 0.90671295]	[485.4246521 313.396698 0.83084756]	[503.43569946 418.61343384 0.91367584]	[508.49838257 518.67822266 0.8554467 ]	[428.96725464 493.08413696 0.71227825]	[395.50875854 495.62905884 0.71993124]	[418.79742432 644.51141357 0.86114109]	[439.11254883 759.91833496 0.83902705]	[464.87521362 493.09970093 0.7170462 ]	[464.88430786 654.73895264 0.78005385]	[4.80148315e+02 8.34346130e+02 8.03559303e-01]	[413.5994873 244.19250488 0.84685206]	[436.66650391 244.19680786 0.86220896]	[398.1265564 236.42192078 0.79459685]	[454.6043396 233.99583435 0.85524106]	[4.62343506e+02 8.70324768e+02 7.65980124e-01]	[4.80324402e+02 8.70261780e+02 7.64961720e-01]	[4.80194580e+02 8.47155518e+02 6.19106650e-01]	[4.31558899e+02 8.03512451e+02 6.48355603e-01]	[4.18755890e+02 7.93348206e+02 6.87644303e-01]	[4.41809357e+02 7.67485168e+02 7.63834178e-01]
[421.33267212 257.06243896 0.93285948]	[426.3901062 313.53146362 0.88698626]	[369.90579224 313.54602051 0.82006133]	[318.63891602 400.87179565 0.92574579]	[275.12963867 480.20129395 0.91608691]	[485.44281006 313.48913574 0.83981776]	[503.42242432 418.7255249 0.92665339]	[508.46069336 521.20098877 0.87206578]	[428.9649353 493.12753296 0.71058053]	[395.51620483 495.6472168 0.72142577]	[421.14212036 644.53375244 0.8619082 ]	[439.14221191 759.90844727 0.83789068]	[464.86737061 495.62301636 0.71747392]	[464.87692261 657.27001953 0.77373153]	[4.80144318e+02 8.34367493e+02 7.87842214e-01]	[413.59954834 246.77142334 0.8458966 ]	[436.66055298 246.78805542 0.8654114 ]	[398.10861206 236.51373291 0.76951385]	[454.62466431 234.05509949 0.85605198]	[4.62334412e+02 8.72713257e+02 7.50125945e-01]	[4.80331451e+02 8.70302979e+02 7.43320048e-01]	[4.80173096e+02 8.49599060e+02 6.00342155e-01]	[4.34047211e+02 8.03519836e+02 6.80931211e-01]	[4.18771667e+02 7.93335632e+02 7.14172959e-01]	[441.84307861 765.09228516 0.77354789]
[421.32089233 257.14797974 0.92685074]	[426.42538452 315.94177246 0.89133859]	[369.9263916 315.97470093 0.82702243]	[318.63146973 403.32147217 0.91792077]	[277.50759888 480.28686523 0.92364883]	[485.47116089 313.55145264 0.83905101]	[503.40463257 421.19070435 0.92261213]	[505.99160767 521.29595947 0.88884932]	[428.97634888 495.69107056 0.71762139]	[395.5305481 498.16268921 0.73129129]	[421.16873169 644.47741699 0.85875702]	[439.12380981 759.90789795 0.83428144]	[464.86929321 498.17901611 0.71884584]	[464.95739746 662.3427124 0.75560474]	[4.80146362e+02 8.36900513e+02 7.71145761e-01]	[416.02084351 249.3177948 0.84992957]	[436.65527344 249.35566711 0.8737011 ]	[398.11248779 236.60539246 0.75843847]	[454.65246582 236.48529053 0.85465723]	[4.62418549e+02 8.72910400e+02 7.20649540e-01]	[4.82831970e+02 8.72807007e+02 7.22494900e-01]	[4.77735901e+02 8.49630005e+02 5.77542126e-01]	[4.34067261e+02 8.03496216e+02 6.69661641e-01]	[4.18766907e+02 7.93316040e+02 7.11482763e-01]	[441.8140564 767.48535156 0.77947307]
[421.30737305 259.61172485 0.91535956]	[426.42935181 315.9942627 0.89876378]	[369.9453125 316.03701782 0.8338021 ]	[318.66018677 405.81762695 0.90020102]	[277.57168579 480.33041382 0.92581069]	[485.45831299 315.96582031 0.8497138 ]	[503.38296509 421.19543457 0.92097628]	[505.92404175 521.39038086 0.90702283]	[428.95944214 498.22140503 0.73168695]	[395.51461792 498.24169922 0.73966295]	[421.20126343 644.56011963 0.86314136]	[439.12133789 757.39331055 0.83191603]	[464.84146118 500.6940918 0.73177266]	[464.94586182 662.44616699 0.76555634]	[4.80127563e+02 8.36847839e+02 7.63313770e-01]	[416.02059937 251.85151672 0.86585921]	[436.6421814 251.89628601 0.89212513]	[398.12365723 236.65084839 0.74995661]	[457.07653809 236.60548401 0.8486625 ]	[4.64871582e+02 8.75350220e+02 7.17814803e-01]	[4.82895233e+02 8.72812378e+02 7.27980971e-01]	[4.77666687e+02 8.47150818e+02 5.61201751e-01]	[4.36576813e+02 8.03536072e+02 6.79992497e-01]	[4.21173737e+02 7.93352905e+02 7.11179972e-01]	[4.41804596e+02 7.65054749e+02 7.62006760e-01]
[421.31253052 259.71179199 0.89485919]	[426.44525146 316.08331299 0.90027928]	[372.44281006 316.10107422 0.8398937 ]	[318.70031738 405.89767456 0.88365388]	[277.54129028 482.74606323 0.92406577]	[485.46405029 316.06695557 0.86240411]	[503.37701416 423.79382324 0.89662349]	[503.50265503 523.85266113 0.91474664]	[428.96408081 500.72039795 0.73677671]	[395.52572632 500.7180481 0.74616671]	[421.20535278 646.9697876 0.85516012]	[439.10931396 759.89031982 0.83232838]	[464.84451294 500.78924561 0.73466867]	[464.9548645 664.94403076 0.77728224]	[4.80122162e+02 8.44534851e+02 7.72980690e-01]	[416.02148438 254.33792114 0.88420331]	[436.61785889 254.34811401 0.89542454]	[398.14807129 239.15092468 0.7460922 ]	[454.63198853 236.64997864 0.84132171]	[4.62366913e+02 8.75454590e+02 7.48208225e-01]	[4.82785370e+02 8.75324463e+02 7.54370153e-01]	[4.80164246e+02 8.52221069e+02 6.03257179e-01]	[4.36588043e+02 8.03508850e+02 6.92439377e-01]	[4.21180603e+02 7.93334839e+02 7.22032487e-01]	[4.41783875e+02 7.65068665e+02 7.56028175e-01]
[421.35494995 262.2376709 0.87648654]	[426.45175171 316.14770508 0.89978623]	[372.44348145 316.16494751 0.84218192]	[318.6980896 408.46817017 0.87371999]	[277.50335693 482.84616089 0.91690493]	[485.46142578 316.11651611 0.86683917]	[503.36935425 423.86364746 0.88912475]	[503.48110962 523.91992188 0.91227049]	[428.95397949 500.80389404 0.74288249]	[395.52130127 500.81387329 0.75354302]	[421.259552 647.06201172 0.85466492]	[439.10705566 759.93707275 0.83829868]	[464.83053589 500.85498047 0.73582345]	[464.91796875 665.02575684 0.79799539]	[4.80098907e+02 8.49662292e+02 7.97261477e-01]	[416.05187988 254.44509888 0.90730268]	[436.64959717 254.42762756 0.91172022]	[398.19223022 244.25341797 0.75535119]	[457.06704712 239.11860657 0.82488972]	[4.62325226e+02 8.80534363e+02 7.40406334e-01]	[4.82733734e+02 8.77960083e+02 7.49318063e-01]	[4.80178253e+02 8.54911926e+02 5.95884264e-01]	[4.34092743e+02 8.03494385e+02 6.67421043e-01]	[4.18774628e+02 7.93313965e+02 7.11238503e-01]	[441.77282715 767.50714111 0.76783681]
[421.34286499 267.27828979 0.87601125]	[426.44238281 318.5710144 0.89726937]	[372.44274902 318.57891846 0.84521526]	[318.68759155 411.00357056 0.87570769]	[275.11376953 482.94415283 0.90016931]	[485.44744873 318.55612183 0.87276173]	[503.35873413 426.39727783 0.87704629]	[503.49008179 524.00231934 0.89856583]	[428.94976807 503.28326416 0.7437107 ]	[395.50915527 503.28039551 0.75190425]	[421.21932983 647.09942627 0.84962273]	[439.10858154 759.91741943 0.83614403]	[464.84405518 503.35446167 0.73164934]	[464.90167236 665.02264404 0.79723972]	[4.77714783e+02 8.49613098e+02 7.80054092e-01]	[416.01608276 254.52711487 0.90913284]	[436.66021729 254.50495911 0.91603988]	[398.16677856 246.80114746 0.74240005]	[457.06942749 239.16583252 0.80793869]	[4.62295349e+02 8.83068176e+02 7.42391646e-01]	[4.80349884e+02 8.80469299e+02 7.38909185e-01]	[4.77709747e+02 8.54843262e+02 5.88980675e-01]	[4.34045593e+02 8.03536133e+02 6.56644166e-01]	[4.18754730e+02 7.93348206e+02 6.97303116e-01]	[441.79125977 767.484375 0.76880026]
[421.34344482 269.88079834 0.8893888 ]	[426.44464111 318.63769531 0.89304483]	[372.44506836 318.63208008 0.84662205]	[318.64807129 413.54473877 0.88311756]	[275.12658691 482.9642334 0.89601159]	[485.453125 318.63922119 0.86827874]	[503.36102295 426.43170166 0.87352556]	[503.50341797 526.4498291 0.88239431]	[428.94888306 503.34872437 0.74318999]	[395.50274658 503.32302856 0.74871141]	[421.23770142 647.14331055 0.84610999]	[439.12661743 762.41625977 0.84133863]	[464.84158325 503.44189453 0.72643292]	[464.83508301 665.04180908 0.80347216]	[4.77700653e+02 8.47105774e+02 7.69619346e-01]	[416.01821899 256.93429565 0.90931964]	[436.67202759 254.59785461 0.91486311]	[398.16555786 249.30853271 0.75387675]	[457.06671143 241.6557312 0.80324161]	[4.62347717e+02 8.85605469e+02 7.57581830e-01]	[4.82775543e+02 8.80491943e+02 7.32621670e-01]	[4.77638123e+02 8.52311462e+02 5.89159489e-01]	[4.34052948e+02 8.03529907e+02 6.62414670e-01]	[4.18769928e+02 7.93340149e+02 7.02975512e-01]	[4.41815674e+02 7.67518677e+02 7.62854338e-01]
[421.33148193 272.40298462 0.91084778]	[426.43252563 318.71707153 0.88741022]	[372.44158936 318.69970703 0.84063059]	[318.6234436 416.0296936 0.89114523]	[275.08621216 485.35775757 0.89172828]	[485.45953369 318.72357178 0.86050218]	[503.34970093 428.98510742 0.86923367]	[503.49871826 528.98651123 0.86331183]	[426.43273926 503.37536621 0.74541497]	[393.02792358 503.36062622 0.74460173]	[421.18231201 647.11584473 0.85552865]	[439.13446045 759.93444824 0.84081471]	[462.4130249 505.89633179 0.73470706]	[464.83969116 667.55560303 0.7873435 ]	[4.77616455e+02 8.47077332e+02 7.33603954e-01]	[413.60336304 257.02658081 0.90476364]	[436.6697998 257.02609253 0.91309953]	[398.18713379 249.37228394 0.75727761]	[454.61904907 244.24630737 0.79370326]	[4.62352509e+02 8.88145203e+02 7.24388003e-01]	[4.82769165e+02 8.83083252e+02 6.96119845e-01]	[4.72520233e+02 8.52264832e+02 5.45211136e-01]	[4.34055328e+02 8.03503357e+02 6.51550829e-01]	[4.18772705e+02 7.93311340e+02 6.98207140e-01]	[4.41818207e+02 7.67508484e+02 7.55537927e-01]
[421.35751343 272.42059326 0.90741795]	[426.41091919 318.74630737 0.88332033]	[369.96801758 318.75991821 0.83233756]	[318.5892334 416.10195923 0.90538871]	[275.05084229 485.40444946 0.8841697 ]	[485.4732666 318.73950195 0.85914922]	[503.37908936 431.51773071 0.86567914]	[503.50643921 529.05908203 0.85785604]	[426.42102051 503.37661743 0.7433719 ]	[392.99615479 503.36181641 0.73793072]	[421.1986084 649.57672119 0.84611642]	[439.12817383 759.90563965 0.83995748]	[462.40176392 505.88174438 0.73607379]	[464.83230591 667.58691406 0.79125941]	[4.77659271e+02 8.47084290e+02 7.48117745e-01]	[416.03771973 257.05801392 0.90588844]	[436.68505859 257.03344727 0.91470826]	[398.20181274 251.89785767 0.77461064]	[454.62054443 246.75465393 0.79398024]	[4.62343140e+02 8.90636597e+02 7.30880260e-01]	[4.82775360e+02 8.85608032e+02 6.92501605e-01]	[4.72589691e+02 8.52286255e+02 5.61517060e-01]	[4.36575653e+02 8.03499329e+02 6.69067919e-01]	[4.21194977e+02 7.93320129e+02 7.07239389e-01]	[4.41792175e+02 7.65081726e+02 7.49690235e-01]
[421.32058716 272.50039673 0.92094457]	[426.36172485 321.16674805 0.88122797]	[369.9367981 321.20541382 0.82199389]	[318.57498169 416.13632202 0.91250372]	[275.00747681 485.46115112 0.87169784]	[485.4697876 318.77133179 0.8569544 ]	[503.37017822 434.07141113 0.87473875]	[505.89016724 531.60803223 0.8559624 ]	[426.40377808 503.39807129 0.7424798 ]	[392.99276733 503.38461304 0.73590434]	[421.1663208 649.61999512 0.84793514]	[439.14434814 759.8626709 0.83984375]	[462.3835144 505.90206909 0.7365123 ]	[464.83325195 670.13647461 0.77456695]	[4.77669281e+02 8.49789917e+02 7.74071276e-01]	[413.58624268 257.10180664 0.90003484]	[436.6762085 257.10702515 0.91093737]	[398.1789856 251.90447998 0.78498173]	[454.61697388 249.32002258 0.80286056]	[4.62291168e+02 8.90783875e+02 7.29414463e-01]	[4.80341827e+02 8.88223938e+02 7.13460505e-01]	[4.75076996e+02 8.59953247e+02 5.64402759e-01]	[4.36578217e+02 8.03468811e+02 6.72644854e-01]	[4.21206421e+02 7.93294739e+02 7.08407700e-01]	[4.41797119e+02 7.65045166e+02 7.55321920e-01]
[421.30282593 274.91998291 0.93323267]	[423.9229126 321.18539429 0.8824712 ]	[369.92605591 321.24563599 0.81477475]	[318.55007935 416.16403198 0.91865295]	[274.96121216 487.95455933 0.85593736]	[485.45343018 318.76934814 0.86184168]	[503.37936401 434.05645752 0.87367171]	[505.93917847 531.60821533 0.84908593]	[426.40075684 505.87728882 0.73763353]	[392.98764038 503.43127441 0.73019803]	[418.80615234 649.59765625 0.85596126]	[439.16122437 759.85992432 0.84059566]	[462.37887573 505.97186279 0.733733 ]	[462.42211914 670.12481689 0.79492384]	[4.77631195e+02 8.52348022e+02 7.52767563e-01]	[413.55136108 257.15362549 0.89170825]	[436.65484619 257.15670776 0.9053033 ]	[398.14718628 251.93484497 0.76823837]	[454.57775879 249.35757446 0.79951268]	[4.62249359e+02 8.93344910e+02 7.38904595e-01]	[4.80296417e+02 8.90805908e+02 7.21276760e-01]	[4.72545715e+02 8.67581055e+02 5.61456919e-01]	[4.34118378e+02 8.03493896e+02 6.84714794e-01]	[4.21196594e+02 7.93308350e+02 7.19751179e-01]	[4.41821777e+02 7.65045898e+02 7.46707857e-01]
[421.28927612 274.953125 0.93877578]	[426.3480835 321.2177124 0.87941641]	[369.93521118 321.27825928 0.81191283]	[316.1635437 418.57662964 0.9294008 ]	[274.9196167 487.99987793 0.84453773]	[485.43267822 321.16647339 0.86033404]	[503.41732788 434.04776001 0.86999154]	[508.44677734 531.61791992 0.83620727]	[426.40316772 505.89004517 0.73738492]	[393.00042725 503.44125366 0.73027492]	[418.75238037 649.55938721 0.85908365]	[439.14996338 757.38311768 0.83989257]	[462.38272095 505.9838562 0.73295259]	[462.40182495 670.0723877 0.80427462]	[4.77601257e+02 8.52298462e+02 7.58281708e-01]	[413.52301025 257.19110107 0.88255864]	[436.63143921 257.18341064 0.89920598]	[398.12469482 251.97558594 0.76309085]	[454.54296875 249.39048767 0.79945493]	[4.62223053e+02 8.93340149e+02 7.47576416e-01]	[4.80286377e+02 8.90798462e+02 7.33483136e-01]	[4.70024628e+02 8.65042725e+02 5.57566226e-01]	[4.36573029e+02 8.03464905e+02 6.85820103e-01]	[4.21203705e+02 7.93295715e+02 7.22382188e-01]	[4.41819427e+02 7.65044617e+02 7.42087126e-01]
[421.25982666 274.97329712 0.94300687]	[423.91247559 321.23080444 0.88202959]	[369.91323853 323.72476196 0.80620378]	[316.11529541 418.66845703 0.94046342]	[274.88134766 490.5010376 0.83558357]	[485.3890686 321.16308594 0.86821342]	[503.44396973 431.5612793 0.86299497]	[511.00546265 534.10614014 0.82575077]	[426.37527466 503.44091797 0.745327 ]	[392.98086548 503.43011475 0.73196769]	[418.73117065 647.10644531 0.86354655]	[439.14660645 757.35150146 0.8373816 ]	[462.36038208 505.9447937 0.74317718]	[462.39614868 670.10961914 0.79452032]	[4.75159088e+02 8.52228149e+02 7.56122112e-01]	[411.03793335 259.57266235 0.87293124]	[436.57623291 257.20999146 0.88504434]	[398.10147095 254.38528442 0.74688733]	[452.03994751 251.86535645 0.81340051]	[4.62202972e+02 8.93334900e+02 7.58831203e-01]	[4.80262634e+02 8.90775452e+02 7.39403605e-01]	[4.70004822e+02 8.59968445e+02 5.58032036e-01]	[4.36616425e+02 8.03465759e+02 6.98224068e-01]	[4.21245850e+02 7.93304382e+02 7.25688756e-01]	[4.41822174e+02 7.65022400e+02 7.33861804e-01]
[421.24789429 274.97506714 0.94287139]	[423.85562134 321.27044678 0.88619983]	[367.3855896 323.82870483 0.79636097]	[316.08895874 418.73504639 0.94469535]	[274.87686157 493.04431152 0.83779156]	[485.34616089 321.15762329 0.87360245]	[505.87536621 431.56085205 0.84931171]	[516.21337891 531.58081055 0.83719355]	[426.36703491 503.43841553 0.74694538]	[392.98376465 503.43344116 0.73497218]	[418.71228027 647.06591797 0.8665942 ]	[439.14544678 757.34814453 0.83784497]	[462.37091064 505.9354248 0.74262798]	[462.36578369 667.64080811 0.81292659]	[4.75126831e+02 8.52224548e+02 7.39318728e-01]	[411.01953125 259.59457397 0.86894792]	[436.55606079 259.57836914 0.87704974]	[398.05285645 254.41743469 0.80215013]	[449.51184082 251.8732605 0.81458104]	[4.59817230e+02 8.93308044e+02 7.60121107e-01]	[4.80244812e+02 8.90763855e+02 7.40487635e-01]	[4.69981842e+02 8.59973511e+02 5.44903934e-01]	[4.36604462e+02 8.03469421e+02 6.98268652e-01]	[4.21234589e+02 7.93300781e+02 7.25163817e-01]	[4.41827362e+02 7.65027222e+02 7.37965941e-01]
[421.18823242 274.97402954 0.94574463]	[423.82351685 321.27853394 0.89031368]	[367.33294678 326.30184937 0.7969979 ]	[316.06771851 418.76483154 0.94407821]	[272.45639038 495.66271973 0.84073317]	[482.93774414 321.1557312 0.88447881]	[505.98208618 434.03860474 0.83442414]	[521.22375488 531.5458374 0.86942047]	[426.37661743 505.89749146 0.74224526]	[390.51428223 503.45800781 0.73144656]	[418.69851685 647.09332275 0.86075526]	[439.13772583 757.34692383 0.83692706]	[462.40597534 505.98214722 0.73075712]	[462.36221313 667.59991455 0.81807131]	[4.72560303e+02 8.52315063e+02 7.34492779e-01]	[410.94265747 259.59967041 0.86610824]	[434.06777954 259.5826416 0.86481524]	[398.02005005 254.43510437 0.7878297 ]	[449.46026611 251.90830994 0.82596415]	[4.59802185e+02 8.93338562e+02 7.50915170e-01]	[4.80220154e+02 8.90798523e+02 7.33970284e-01]	[4.67441071e+02 8.65053284e+02 5.76899290e-01]	[4.36588593e+02 8.03481750e+02 6.94954276e-01]	[4.21227386e+02 7.93314575e+02 7.23940909e-01]	[4.41805084e+02 7.65028137e+02 7.38150835e-01]
[421.14102173 274.97653198 0.94228244]	[423.7951355 321.2875061 0.89056122]	[364.83099365 326.34564209 0.79973805]	[316.01080322 421.18603516 0.93537837]	[272.42752075 498.17224121 0.85432076]	[482.90209961 321.15893555 0.88705903]	[511.09179688 434.08401489 0.81532502]	[523.85235596 529.04962158 0.88733488]	[426.40136719 505.91836548 0.7366963 ]	[392.98190308 505.89871216 0.73113501]	[418.70101929 647.12011719 0.86293215]	[439.15487671 757.309021 0.83910745]	[462.45050049 508.44674683 0.72066242]	[462.36965942 667.66033936 0.81540287]	[4.70005737e+02 8.52348206e+02 7.40674853e-01]	[408.42520142 259.6177063 0.8624568 ]	[431.54083252 259.59161377 0.85611224]	[395.63397217 254.44619751 0.7840755 ]	[446.94003296 251.87226868 0.82773066]	[4.59770538e+02 8.93316406e+02 7.67340004e-01]	[4.80208130e+02 8.90780396e+02 7.49987245e-01]	[4.64922607e+02 8.65075134e+02 6.01934016e-01]	[4.34119659e+02 8.00997131e+02 6.94690824e-01]	[4.21210358e+02 7.93288574e+02 7.27951050e-01]	[4.41834808e+02 7.64992004e+02 7.36179650e-01]
[418.7567749 274.9854126 0.94503075]	[421.40002441 321.29699707 0.89212859]	[362.34689331 328.85101318 0.80107522]	[316.00994873 421.16821289 0.93116915]	[272.42660522 500.64291382 0.87155056]	[482.8600769 318.77386475 0.89167041]	[518.66815186 428.96246338 0.82454854]	[529.03857422 529.02709961 0.81954736]	[426.40014648 505.94094849 0.73922396]	[392.97137451 505.91644287 0.73233855]	[418.69146729 647.11053467 0.86523879]	[439.13745117 754.83221436 0.83846831]	[462.45285034 508.48416138 0.72676897]	[462.38433838 667.66387939 0.81554103]	[4.69973083e+02 8.52312561e+02 7.39908755e-01]	[405.88098145 259.63128662 0.86756343]	[428.99261475 259.58569336 0.85637414]	[395.53408813 254.45635986 0.75571144]	[446.87112427 251.86303711 0.82920653]	[4.59772675e+02 8.93329651e+02 7.55259454e-01]	[4.80224915e+02 8.90774292e+02 7.40907848e-01]	[4.64876038e+02 8.62558655e+02 5.91980994e-01]	[4.36586609e+02 8.01003540e+02 6.98892295e-01]	[4.21222107e+02 7.93287964e+02 7.27149308e-01]	[4.41813110e+02 7.64984192e+02 7.33002901e-01]
[418.69082642 274.99645996 0.94377327]	[421.3555603 323.76428223 0.89232486]	[362.28030396 331.4034729 0.81342673]	[315.95339966 421.22787476 0.9215501 ]	[272.418396 500.6663208 0.88008392]	[482.80358887 321.1661377 0.88873285]	[521.15234375 426.3979187 0.84555525]	[539.32049561 526.45581055 0.87481338]	[426.41897583 505.94519043 0.73639059]	[393.00079346 505.92544556 0.73584265]	[418.6842041 647.10229492 0.86539942]	[439.13824463 754.80999756 0.84208047]	[462.45193481 508.4883728 0.72386152]	[462.34173584 667.65393066 0.82790399]	[4.69954803e+02 8.54811584e+02 7.45451450e-01]	[403.36282349 259.64932251 0.87540448]	[426.45123291 259.59286499 0.85896665]	[393.02182007 254.50701904 0.74901444]	[444.42175293 251.88833618 0.84271592]	[4.59766052e+02 8.93301697e+02 7.53436565e-01]	[4.80211182e+02 8.90769897e+02 7.55454063e-01]	[4.64868622e+02 8.65136719e+02 6.18750572e-01]	[4.36582611e+02 8.00983398e+02 7.02325165e-01]	[4.21226562e+02 7.93282776e+02 7.28570759e-01]	[4.41813660e+02 7.64965149e+02 7.32072592e-01]
[418.62478638 274.99099731 0.93608552]	[421.31228638 323.76138306 0.90016663]	[362.22384644 331.42532349 0.82147634]	[313.521698 421.32955933 0.89851725]	[272.40789795 500.72439575 0.88857728]	[482.77096558 321.15701294 0.89099586]	[521.26916504 426.36386108 0.87374258]	[544.32330322 523.98529053 0.90024799]	[426.43157959 505.94616699 0.73463064]	[393.0206604 505.92694092 0.73629421]	[418.74102783 649.58032227 0.85604131]	[439.14086914 754.82141113 0.84301847]	[462.45339966 508.48428345 0.72281486]	[462.32003784 667.56396484 0.83854836]	[4.67464142e+02 8.54834839e+02 7.41283596e-01]	[403.28585815 259.65170288 0.88544542]	[426.36264038 259.60647583 0.86811572]	[390.46890259 254.50233459 0.75672191]	[444.32693481 251.91204834 0.86245495]	[4.59747437e+02 8.93360657e+02 7.39899814e-01]	[4.80181793e+02 8.90829712e+02 7.45230794e-01]	[4.64843079e+02 8.67595398e+02 6.15902185e-01]	[4.36560455e+02 8.00979919e+02 7.03736424e-01]	[4.21230499e+02 7.93283264e+02 7.28873670e-01]	[4.41812988e+02 7.64979248e+02 7.48028457e-01]
[418.61096191 275.02346802 0.94125938]	[421.27145386 323.76187134 0.90322918]	[359.79498291 331.47909546 0.83470708]	[313.42514038 423.80047607 0.86605179]	[269.92449951 500.75598145 0.87602723]	[482.72470093 318.74752808 0.89681131]	[521.36871338 421.30990601 0.92334503]	[549.56268311 521.37481689 0.85596699]	[426.42788696 505.93426514 0.73714274]	[393.01235962 505.92822266 0.73888248]	[418.80661011 649.61071777 0.85407311]	[439.15463257 754.83581543 0.84595942]	[464.81594849 508.4576416 0.72556204]	[462.30618286 665.04974365 0.85178274]	[4.67425903e+02 8.54794800e+02 7.43017733e-01]	[403.24371338 259.68652344 0.88577574]	[423.92993164 259.61730957 0.86805749]	[387.86627197 254.53674316 0.75938958]	[441.91983032 251.94793701 0.86528409]	[4.59723969e+02 8.93383362e+02 7.41390944e-01]	[4.80175079e+02 8.90838989e+02 7.41912484e-01]	[4.62411804e+02 8.65093994e+02 6.08092427e-01]	[4.34123260e+02 8.03463806e+02 7.05168366e-01]	[4.21238159e+02 7.93308167e+02 7.25203514e-01]	[4.41820282e+02 7.64997437e+02 7.46344447e-01]
[418.54089355 275.04656982 0.93470347]	[421.25524902 323.76531982 0.90668994]	[359.7789917 331.47799683 0.83949935]	[313.40390015 423.80130005 0.85958964]	[269.87365723 500.78009033 0.87215877]	[480.37310791 318.74191284 0.89762676]	[523.84594727 421.24472046 0.92786717]	[562.22515869 521.35638428 0.88375252]	[426.4050293 505.8949585 0.74122363]	[392.99801636 505.88644409 0.73994941]	[421.14877319 649.59039307 0.858356 ]	[439.16708374 754.82781982 0.84896237]	[462.42510986 505.97052002 0.73082453]	[462.30352783 665.01873779 0.84836149]	[4.67411530e+02 8.54861633e+02 7.42800832e-01]	[400.79904175 259.71694946 0.89446771]	[423.8187561 259.64273071 0.87806427]	[385.34274292 254.54681396 0.7448799 ]	[441.84585571 251.97151184 0.8812905 ]	[4.59736359e+02 8.93393250e+02 7.33408809e-01]	[4.80178406e+02 8.93234558e+02 7.40334332e-01]	[4.62394562e+02 8.67637817e+02 6.23770773e-01]	[4.34075439e+02 8.03464172e+02 6.93444967e-01]	[4.21203705e+02 7.93296387e+02 7.17712879e-01]	[4.41823914e+02 7.64998108e+02 7.41582572e-01]
[416.13366699 275.05706787 0.93506908]	[421.22653198 323.81695557 0.90506089]	[359.71353149 333.95727539 0.85556602]	[310.92861938 423.84631348 0.84574008]	[269.83959961 500.81500244 0.87381226]	[480.35723877 318.74526978 0.89668804]	[524.00872803 421.28781128 0.89760399]	[562.47460938 521.18652344 0.89562345]	[426.43286133 505.88671875 0.74097687]	[393.01495361 505.8770752 0.74430913]	[421.14486694 649.56848145 0.86032194]	[439.16244507 754.84460449 0.84636289]	[462.44573975 505.9776001 0.72631264]	[462.28643799 664.97998047 0.84550798]	[4.67432007e+02 8.57403931e+02 7.20434904e-01]	[400.75320435 262.14639282 0.89587831]	[421.40933228 259.64639282 0.88244927]	[382.86611938 254.56262207 0.76146388]	[441.79885864 254.37516785 0.88543057]	[4.59714600e+02 8.93433167e+02 7.26464987e-01]	[4.80167175e+02 8.93293579e+02 7.29066133e-01]	[4.62421143e+02 8.70144775e+02 6.00136459e-01]	[4.34080902e+02 8.00991882e+02 6.96084857e-01]	[4.21216370e+02 7.93292786e+02 7.20544815e-01]	[4.41814697e+02 7.65016907e+02 7.39091337e-01]
[416.08154297 275.08349609 0.92814922]	[421.18701172 326.31988525 0.90503925]	[359.67419434 334.01358032 0.86626816]	[310.88009644 423.83218384 0.84265131]	[264.80059814 500.84115601 0.86932588]	[480.33786011 318.75808716 0.8934775 ]	[528.98364258 421.23382568 0.87566346]	[567.53399658 516.21697998 0.84308469]	[426.40527344 505.88818359 0.74361336]	[392.98370361 505.89300537 0.73934084]	[418.77502441 647.1227417 0.86836928]	[439.16009521 757.31610107 0.84402704]	[462.4307251 505.96890259 0.72845536]	[462.25109863 664.98406982 0.84708035]	[4.67453979e+02 8.57454468e+02 6.90023482e-01]	[400.69277954 262.16183472 0.898242 ]	[421.37316895 259.67596436 0.88775373]	[382.77246094 254.58384705 0.77926987]	[441.75802612 254.42214966 0.88894939]	[4.59741760e+02 8.98438660e+02 6.78017795e-01]	[4.80180725e+02 8.93403259e+02 6.80757225e-01]	[4.62405914e+02 8.70197510e+02 5.61530650e-01]	[4.34088287e+02 8.03485352e+02 6.93861008e-01]	[4.21204102e+02 7.93317627e+02 7.11099386e-01]	[4.41809357e+02 7.65034546e+02 7.36096025e-01]
[416.04714966 275.1026001 0.92068207]	[421.16445923 328.8616333 0.90582138]	[359.64123535 336.45892334 0.87509376]	[305.84078979 426.3661499 0.82013047]	[264.72854614 500.83184814 0.869802 ]	[480.34075928 321.15072632 0.89000148]	[531.61767578 421.16525269 0.86066657]	[575.19244385 513.57995605 0.80067313]	[426.40057373 505.89248657 0.7431255 ]	[392.97006226 505.89263916 0.73665375]	[418.74649048 647.06872559 0.87344533]	[439.15786743 757.33105469 0.8390609 ]	[462.44143677 505.97171021 0.72624564]	[462.23184204 667.48156738 0.83551186]	[4.67461273e+02 8.57438354e+02 6.92330480e-01]	[400.65646362 262.17276001 0.89716464]	[421.34844971 259.69213867 0.89076 ]	[380.36611938 254.59010315 0.80427641]	[441.72845459 254.4342804 0.90029538]	[4.59760742e+02 8.95950256e+02 6.73786819e-01]	[4.80194397e+02 8.93362671e+02 6.81031585e-01]	[4.62409698e+02 8.70181763e+02 5.60746789e-01]	[4.34082916e+02 8.03505371e+02 6.98896587e-01]	[4.21193176e+02 7.93332092e+02 7.12492466e-01]	[4.41803925e+02 7.65043457e+02 7.27837741e-01]
[416.01989746 275.12576294 0.91227663]	[421.14215088 328.89764404 0.90573919]	[359.63650513 336.49273682 0.87895685]	[305.78320312 426.38330078 0.81933981]	[262.19805908 500.82385254 0.87434763]	[480.30609131 321.15878296 0.88953942]	[536.67004395 418.73602295 0.85796636]	[580.34088135 508.51675415 0.83461791]	[426.40151978 505.9284668 0.73885202]	[390.50732422 505.91574097 0.73141491]	[418.71621704 647.05499268 0.87610292]	[439.16195679 757.32342529 0.84073609]	[462.44793701 508.46795654 0.72221702]	[462.23651123 667.54522705 0.83761811]	[4.67444946e+02 8.57382751e+02 7.01321483e-01]	[400.62265015 262.19989014 0.89520919]	[421.3265686 259.71032715 0.89085519]	[380.34915161 256.96600342 0.79517365]	[441.69570923 254.431427 0.89679843]	[4.59698273e+02 8.95928406e+02 7.00030565e-01]	[4.80160767e+02 8.93348511e+02 6.98886931e-01]	[4.64823853e+02 8.70125488e+02 5.67133427e-01]	[4.34068878e+02 8.03539429e+02 7.04036415e-01]	[4.21197479e+02 7.93347900e+02 7.11173952e-01]	[4.41807037e+02 7.65030701e+02 7.30985343e-01]
[416.01867676 275.1257019 0.91183043]	[421.14154053 328.90042114 0.90578789]	[359.63580322 336.49423218 0.87931919]	[305.78009033 426.38082886 0.81982529]	[262.19393921 500.8260498 0.87478948]	[480.30838013 321.16296387 0.8894974 ]	[536.67407227 418.7399292 0.85868663]	[580.34680176 508.51403809 0.83566713]	[426.396698 505.93371582 0.73952925]	[390.50149536 505.9239502 0.73134708]	[418.71609497 647.06176758 0.87624717]	[439.16436768 757.32177734 0.84029174]	[462.44564819 508.47332764 0.72235286]	[462.23696899 667.57574463 0.83390611]	[4.67435425e+02 8.57418823e+02 7.01180875e-01]	[400.62197876 262.19903564 0.89501172]	[421.32693481 259.71026611 0.89075553]	[380.34912109 256.96374512 0.7959522 ]	[441.69869995 254.42825317 0.89672875]	[4.59685608e+02 8.95941101e+02 6.95331097e-01]	[4.77745941e+02 8.93365295e+02 6.95067525e-01]	[4.64824524e+02 8.70155823e+02 5.70412278e-01]	[4.34059448e+02 8.03539429e+02 7.02996671e-01]	[4.21191162e+02 7.93347595e+02 7.11007833e-01]	[4.41807739e+02 7.65026550e+02 7.28949666e-01]
[413.54730225 277.47814941 0.90429282]	[418.78192139 331.41195679 0.91017842]	[359.61126709 336.55761719 0.88539052]	[305.76345825 426.39837646 0.82066691]	[259.71112061 500.82507324 0.88241923]	[480.27697754 321.18218994 0.88577563]	[539.1965332 418.71615601 0.87284404]	[582.86199951 503.48709106 0.89133227]	[426.37387085 505.93502808 0.74127597]	[390.48703003 505.92950439 0.73086298]	[418.67687988 646.99432373 0.88101131]	[439.14395142 757.31982422 0.84204042]	[462.4196167 508.46917725 0.72695571]	[462.22171021 667.46179199 0.84482336]	[4.64969330e+02 8.57428406e+02 7.15693951e-01]	[398.2550354 262.21429443 0.89865029]	[421.29632568 262.15249634 0.89361888]	[380.31802368 256.98120117 0.79054302]	[441.66830444 254.44847107 0.89553905]	[4.59616119e+02 8.95942932e+02 7.03201532e-01]	[4.77668945e+02 8.93378662e+02 7.00484991e-01]	[4.62414673e+02 8.70152039e+02 5.96078515e-01]	[4.34042145e+02 8.03527039e+02 7.03344226e-01]	[4.21192993e+02 7.93342773e+02 7.11427748e-01]	[4.41769501e+02 7.65036560e+02 7.35620379e-01]
[413.51052856 277.5071106 0.89846087]	[418.78097534 333.91558838 0.91889358]	[359.59732056 336.62985229 0.88704228]	[303.30270386 426.41888428 0.82283938]	[259.65310669 500.87210083 0.89188427]	[480.28665161 321.25354004 0.87158167]	[539.28594971 418.73944092 0.88892341]	[583.00280762 503.43896484 0.90993011]	[426.3734436 505.99163818 0.73816967]	[390.47955322 505.97476196 0.72701997]	[418.68145752 647.0401001 0.87584811]	[439.13220215 757.30297852 0.83856308]	[462.4246521 511.01275635 0.72476578]	[462.22918701 667.57183838 0.83832157]	[4.64962067e+02 8.57423767e+02 7.28821576e-01]	[398.24349976 264.71826172 0.89804262]	[421.25552368 262.20080566 0.89643508]	[380.31747437 257.05474854 0.78827614]	[439.31781006 254.45553589 0.90860546]	[4.57169006e+02 8.98419312e+02 7.02488661e-01]	[4.77632141e+02 8.93416809e+02 6.92319870e-01]	[4.64823822e+02 8.70135376e+02 6.07731223e-01]	[4.34044495e+02 8.03501282e+02 7.05526233e-01]	[4.21178253e+02 7.93326782e+02 7.21936703e-01]	[4.41754822e+02 7.65023071e+02 7.31314480e-01]
[408.48010254 277.54147339 0.88689756]	[418.75354004 333.99450684 0.93405962]	[357.21929932 339.09136963 0.88721222]	[303.24734497 428.95791626 0.82293338]	[259.65933228 503.26055908 0.88957524]	[480.23236084 321.28875732 0.85885072]	[541.703125 418.7086792 0.89048266]	[585.53283691 500.86715698 0.91505063]	[426.37512207 508.48873901 0.73776823]	[390.4888916 508.46582031 0.72509503]	[418.68087769 646.99743652 0.8849147 ]	[439.13314819 757.31188965 0.83916152]	[462.42593384 511.07369995 0.72598398]	[462.23306274 667.54486084 0.84086335]	[4.67396484e+02 8.57447144e+02 7.17739940e-01]	[398.17410278 264.78887939 0.8928048 ]	[421.17593384 262.25186157 0.89374435]	[380.25024414 257.16397095 0.78250355]	[439.26757812 254.49932861 0.91929579]	[4.59619141e+02 8.95969849e+02 7.04476416e-01]	[4.77676880e+02 8.93398071e+02 6.94644451e-01]	[4.64825226e+02 8.70161255e+02 5.99012017e-01]	[4.34055206e+02 8.03492676e+02 7.00470448e-01]	[4.21198578e+02 7.93325317e+02 7.18959033e-01]	[4.41753571e+02 7.65037842e+02 7.33667076e-01]
[408.43334961 277.57348633 0.88844877]	[418.73852539 334.02407837 0.93835366]	[357.20834351 339.10528564 0.88593847]	[303.24533081 431.48904419 0.82137817]	[259.68771362 503.30752563 0.89000624]	[480.21240234 323.73828125 0.84845334]	[541.70458984 418.65505981 0.8852917 ]	[585.56140137 500.83267212 0.91321218]	[426.37515259 508.50152588 0.73590434]	[390.48422241 508.47601318 0.72338277]	[418.6897583 646.9887085 0.88477188]	[439.13937378 757.3104248 0.83761895]	[462.43417358 511.08837891 0.72328228]	[462.23138428 667.61499023 0.83070755]	[4.67400391e+02 8.57426636e+02 7.11641610e-01]	[398.14239502 267.29330444 0.89338028]	[421.15261841 264.74887085 0.89154798]	[380.23260498 257.19717407 0.74800622]	[439.25906372 254.50709534 0.91724813]	[4.59644989e+02 8.95962097e+02 6.95556402e-01]	[4.77689270e+02 8.93390808e+02 6.88022614e-01]	[4.62410156e+02 8.70146851e+02 5.92104495e-01]	[4.34076050e+02 8.03497681e+02 6.94090843e-01]	[4.21203735e+02 7.93325134e+02 7.07724333e-01]	[4.41760498e+02 7.65029358e+02 7.26006687e-01]
[405.91790771 277.55984497 0.89420879]	[418.72738647 334.01608276 0.93636775]	[357.2038269 339.10263062 0.88538963]	[303.23727417 434.02929688 0.8238461 ]	[262.19241333 503.31735229 0.87519276]	[480.19299316 321.3031311 0.84741604]	[541.69818115 418.63717651 0.87678742]	[585.56292725 500.78009033 0.9128114 ]	[426.3890686 508.45870972 0.73803395]	[390.5005188 506.00265503 0.72576165]	[418.67678833 646.97052002 0.88138139]	[439.14846802 757.30291748 0.83800107]	[462.4364624 511.0362854 0.72387749]	[462.24029541 667.52258301 0.83643764]	[4.67451233e+02 8.59970093e+02 7.09385991e-01]	[398.09854126 267.28161621 0.88725412]	[418.78488159 264.73910522 0.88762796]	[380.19354248 257.19622803 0.72044814]	[439.23696899 254.52262878 0.91893953]	[4.59701538e+02 8.95968811e+02 6.99215889e-01]	[4.77742157e+02 8.93399414e+02 6.88729703e-01]	[4.64832214e+02 8.70198486e+02 5.91296494e-01]	[4.34094330e+02 8.03502258e+02 6.95010364e-01]	[4.21214569e+02 7.93329529e+02 7.03280330e-01]	[4.41770203e+02 7.65023865e+02 7.25088596e-01]
[405.85742188 277.55599976 0.9033308 ]	[418.72106934 334.00964355 0.93632096]	[357.19979858 339.08187866 0.88540095]	[303.27740479 434.07910156 0.82581103]	[262.22558594 503.39578247 0.87072349]	[480.19290161 323.72183228 0.84680486]	[541.70111084 418.63095093 0.87829483]	[585.5581665 500.76721191 0.91175067]	[426.39956665 505.99026489 0.7386654 ]	[392.96936035 505.99053955 0.72946578]	[418.68740845 646.95166016 0.8828584 ]	[439.16140747 757.32739258 0.83867842]	[462.44680786 508.53051758 0.72222787]	[462.25732422 667.48492432 0.83777171]	[4.67474365e+02 8.57413879e+02 6.97534502e-01]	[398.07000732 267.28070068 0.883771 ]	[418.7364502 264.74057007 0.88431156]	[380.1756897 257.18722534 0.70232177]	[439.20648193 254.52818298 0.92027652]	[4.59812012e+02 8.95934692e+02 6.91307068e-01]	[4.80228882e+02 8.93354248e+02 6.93696439e-01]	[4.62396545e+02 8.70152588e+02 5.80187917e-01]	[4.34102661e+02 8.03531677e+02 6.86893344e-01]	[4.21200684e+02 7.93343628e+02 6.91457272e-01]	[4.41791534e+02 7.65051147e+02 7.30245948e-01]
[405.82684326 277.5486145 0.90610641]	[418.70513916 333.98568726 0.93205678]	[357.20245361 339.06622314 0.88447487]	[303.31130981 434.12124634 0.82467413]	[264.75656128 503.39517212 0.86228627]	[480.1574707 321.28320312 0.84557676]	[541.69311523 418.63024902 0.87627947]	[585.56304932 500.7701416 0.91209871]	[426.40441895 505.97186279 0.73899353]	[392.9822998 505.97317505 0.73297942]	[418.6895752 646.97644043 0.88626128]	[439.16485596 757.31872559 0.83885586]	[462.44250488 508.50686646 0.72282088]	[462.26199341 667.47753906 0.83904773]	[4.67488068e+02 8.57441528e+02 6.98574841e-01]	[398.04833984 267.27694702 0.87933475]	[418.70584106 264.73275757 0.88475251]	[380.13778687 257.1751709 0.71934026]	[439.17565918 254.5316925 0.9162752 ]	[4.59784454e+02 8.95953491e+02 7.14165568e-01]	[4.80221741e+02 8.93382141e+02 7.08371341e-01]	[4.62419952e+02 8.70182556e+02 5.84195256e-01]	[4.34094879e+02 8.03538330e+02 6.87604129e-01]	[4.21188477e+02 7.93352783e+02 6.90157115e-01]	[4.41796021e+02 7.65034607e+02 7.32611954e-01]
[405.82846069 277.5453186 0.9062466 ]	[418.70043945 333.98596191 0.93084776]	[357.20425415 339.06491089 0.88388473]	[303.31112671 434.11972046 0.82457268]	[264.75247192 503.39208984 0.86237371]	[480.14419556 321.28747559 0.84324086]	[541.6963501 418.62301636 0.87797523]	[585.565979 500.76815796 0.91074157]	[426.40679932 505.97058105 0.73814082]	[392.98791504 505.97109985 0.73291433]	[418.70300293 647.00897217 0.88366985]	[439.16201782 757.31652832 0.83706534]	[462.44186401 508.5062561 0.72203052]	[462.26629639 667.50189209 0.83732289]	[4.67458679e+02 8.59940552e+02 7.01412439e-01]	[398.05093384 267.27764893 0.8799727 ]	[418.7046814 264.7305603 0.88533181]	[380.14050293 257.18170166 0.71949285]	[439.16729736 254.53988647 0.91352808]	[4.59786102e+02 8.95953308e+02 7.08156347e-01]	[4.80218109e+02 8.93380493e+02 7.05054581e-01]	[4.62397644e+02 8.70196899e+02 5.92616975e-01]	[4.34096832e+02 8.03552246e+02 6.87064230e-01]	[4.21189575e+02 7.93364441e+02 6.84087396e-01]	[4.41790924e+02 7.65032410e+02 7.28436887e-01]
[405.81604004 277.54150391 0.90696901]	[418.68869019 333.97549438 0.92801362]	[357.19470215 339.06552124 0.88276339]	[305.77502441 434.10391235 0.82338071]	[267.28933716 503.40161133 0.85625547]	[480.1288147 321.27536011 0.84242129]	[539.3024292 418.59255981 0.87437987]	[585.55072021 500.78585815 0.91393924]	[426.400177 505.93734741 0.74168766]	[392.98828125 505.94924927 0.73389226]	[418.68685913 646.97705078 0.88065505]	[439.16564941 757.32678223 0.83853239]	[462.42990112 508.45889282 0.72666961]	[462.26477051 667.48480225 0.83846128]	[4.67481934e+02 8.57452209e+02 7.06724048e-01]	[398.0355835 264.80273438 0.87386781]	[418.69857788 264.7225647 0.88348681]	[380.11889648 257.15441895 0.72909141]	[439.17147827 254.52841187 0.91574669]	[4.59812561e+02 8.98420410e+02 7.21254289e-01]	[4.80232758e+02 8.93391174e+02 7.18177021e-01]	[4.62422058e+02 8.70190552e+02 5.98107815e-01]	[4.34073700e+02 8.03551636e+02 6.80386961e-01]	[4.21174133e+02 7.93354797e+02 6.83348894e-01]	[4.41796631e+02 7.65032349e+02 7.32640326e-01]
[403.40057373 277.53997803 0.90716434]	[418.6809082 333.96530151 0.92633843]	[357.19061279 339.05401611 0.88203216]	[305.81143188 434.09063721 0.82171035]	[269.82086182 503.37820435 0.86178213]	[480.12854004 321.26553345 0.84443325]	[539.25256348 418.56518555 0.86217856]	[585.51763916 500.80496216 0.91671646]	[426.39892578 505.92404175 0.7431711 ]	[392.9855957 505.93927002 0.73472732]	[418.69851685 646.99468994 0.88021684]	[439.17199707 757.33508301 0.84025925]	[462.42907715 505.99005127 0.72773987]	[462.26739502 667.47906494 0.84348953]	[4.67498962e+02 8.57379761e+02 7.16887474e-01]	[398.03164673 264.79931641 0.87320805]	[418.69226074 264.71325684 0.88442391]	[380.12191772 257.17565918 0.72486836]	[439.15759277 254.520401 0.91178048]	[4.59821381e+02 8.95901733e+02 7.34882295e-01]	[4.80251831e+02 8.93321594e+02 7.28786707e-01]	[4.64833832e+02 8.67697510e+02 6.03804350e-01]	[4.34071228e+02 8.03545715e+02 6.84204340e-01]	[4.21169373e+02 7.93341492e+02 6.91868007e-01]	[4.41815582e+02 7.65033569e+02 7.42661655e-01]
[403.38424683 275.12576294 0.90889484]	[418.68310547 331.46359253 0.91282308]	[357.20999146 336.62155151 0.88050938]	[305.8421936 434.0383606 0.81476259]	[272.39794922 503.32815552 0.87774253]	[480.14224243 321.20065308 0.85929102]	[536.70861816 418.58230591 0.85017359]	[585.35089111 500.88769531 0.92184687]	[426.40112305 505.88183594 0.74509972]	[392.98846436 505.89578247 0.73661596]	[418.69125366 647.01062012 0.87941206]	[439.15014648 754.83129883 0.84055275]	[462.42523193 505.940979 0.73385596]	[462.26907349 667.5255127 0.83861971]	[4.69993011e+02 8.54897644e+02 7.35343039e-01]	[398.01687622 262.24133301 0.87316144]	[418.67346191 259.70959473 0.89967579]	[380.12814331 257.08477783 0.72966903]	[439.125 254.44252014 0.90185153]	[4.62240967e+02 8.93385559e+02 7.61494458e-01]	[4.80278870e+02 8.90833069e+02 7.48696744e-01]	[4.64842377e+02 8.67641724e+02 6.23754978e-01]	[4.34085754e+02 8.00962830e+02 6.77485526e-01]	[4.21187408e+02 7.93257019e+02 7.15227485e-01]	[4.41827637e+02 7.64997986e+02 7.43456841e-01]
[403.39077759 275.09353638 0.90669155]	[418.68508911 331.4055481 0.90809476]	[357.19299316 336.58383179 0.87902546]	[305.83654785 434.01260376 0.81252217]	[272.44244385 503.32821655 0.88620019]	[480.15893555 321.16241455 0.86826807]	[536.63616943 418.57846069 0.84139687]	[582.89099121 503.24993896 0.92249554]	[426.39266968 503.45922852 0.74741846]	[392.97033691 505.88192749 0.73775655]	[418.65682983 646.93682861 0.87608635]	[439.15484619 754.77319336 0.84486157]	[462.43527222 505.93453979 0.7343263 ]	[462.29165649 667.54272461 0.84361166]	[4.69970612e+02 8.54824768e+02 7.40680575e-01]	[398.01837158 262.17260742 0.87738401]	[418.69091797 259.66696167 0.90745783]	[380.13397217 257.02111816 0.7485773 ]	[439.12646484 254.4058075 0.89404511]	[4.62263458e+02 8.93311829e+02 7.54792631e-01]	[4.80288422e+02 8.90735718e+02 7.38944411e-01]	[4.62411865e+02 8.65132324e+02 6.30362570e-01]	[4.34104889e+02 8.00923645e+02 6.83896840e-01]	[4.21204407e+02 7.93237549e+02 7.30659425e-01]	[4.41829681e+02 7.62514893e+02 7.35425830e-01]
[403.3699646 275.0274353 0.90683132]	[418.67001343 328.85168457 0.90683109]	[357.1807251 336.50332642 0.87382531]	[305.8536377 431.5519104 0.81096977]	[272.5017395 503.32644653 0.88889629]	[477.74719238 318.72772217 0.87233007]	[531.61486816 416.16827393 0.83190739]	[582.74316406 500.89559937 0.89852953]	[426.39764404 503.38131714 0.74946964]	[392.9753418 503.4041748 0.74509966]	[418.68136597 646.96069336 0.8791433 ]	[439.14974976 754.80914307 0.84584612]	[462.44335938 503.42172241 0.73388606]	[462.32931519 667.52191162 0.83571875]	[4.70024414e+02 8.54796753e+02 7.27339745e-01]	[395.64230347 259.66125488 0.88679266]	[418.68173218 259.59786987 0.91649181]	[380.10940552 254.53457642 0.78431422]	[439.12417603 251.94723511 0.87734389]	[4.62301483e+02 8.93289124e+02 7.48401999e-01]	[4.80316071e+02 8.90735352e+02 7.35965967e-01]	[4.64821808e+02 8.65087341e+02 6.04145408e-01]	[4.34105072e+02 8.00976074e+02 6.78765595e-01]	[4.21200928e+02 7.93268372e+02 7.20912933e-01]	[4.41825287e+02 7.64956543e+02 7.42247641e-01]
[405.82229614 274.99880981 0.89440978]	[418.66247559 326.30340576 0.90923023]	[357.14562988 336.4805603 0.87169969]	[308.35403442 431.465271 0.81004876]	[274.94802856 503.27194214 0.90930182]	[477.72814941 318.67132568 0.88219118]	[529.06408691 416.08068848 0.82344615]	[580.29553223 503.25643921 0.87931329]	[426.4095459 503.41769409 0.75011361]	[392.98132324 503.42211914 0.74510586]	[418.6194458 646.98712158 0.8733899 ]	[439.14077759 754.77355957 0.84500897]	[464.82928467 505.90698242 0.73210514]	[462.33651733 667.55163574 0.84757334]	[4.70035492e+02 8.52234375e+02 7.65146613e-01]	[398.03872681 259.62423706 0.89396274]	[418.70291138 257.21096802 0.92116731]	[380.12005615 254.49049377 0.81138325]	[439.13137817 251.88542175 0.86468613]	[4.62301666e+02 8.90676331e+02 7.63574481e-01]	[4.80345032e+02 8.88119019e+02 7.45844603e-01]	[4.64869446e+02 8.59951782e+02 6.45119965e-01]	[4.34110168e+02 8.03475281e+02 6.88322008e-01]	[4.21189484e+02 7.93301025e+02 7.19451547e-01]	[4.41813477e+02 7.62501465e+02 7.45197356e-01]
[405.87628174 274.93145752 0.88349521]	[418.64077759 323.73687744 0.91907269]	[357.12286377 334.02026367 0.86321813]	[308.4140625 428.93670654 0.81367642]	[275.00073242 503.24951172 0.91550845]	[477.65869141 318.5958252 0.88580602]	[528.99053955 416.08651733 0.83606857]	[577.77246094 500.87863159 0.86019301]	[426.42462158 503.33770752 0.75586218]	[393.00360107 503.3526001 0.75432712]	[418.57995605 647.0067749 0.85429811]	[439.14654541 754.76599121 0.85247678]	[464.82958984 503.40023804 0.73947334]	[462.28979492 665.04833984 0.85172558]	[4.75152893e+02 8.52199829e+02 7.92326629e-01]	[398.05288696 257.21389771 0.9005239 ]	[418.72756958 257.12985229 0.93240076]	[380.11129761 254.44804382 0.80341148]	[439.14291382 249.30612183 0.83921927]	[4.62356964e+02 8.88200867e+02 7.48702407e-01]	[4.82775208e+02 8.85631531e+02 7.41687298e-01]	[4.69973236e+02 8.57454224e+02 6.15424454e-01]	[4.34098846e+02 8.00996277e+02 6.97481751e-01]	[4.21188416e+02 7.93276062e+02 7.35656977e-01]	[4.41812805e+02 7.62487427e+02 7.53929436e-01]
[405.91595459 272.44955444 0.86391687]	[418.61572266 321.246521 0.92718244]	[357.08853149 333.9468689 0.8538627 ]	[310.92660522 426.4161377 0.82441026]	[275.10913086 500.89083862 0.91900033]	[477.65106201 318.52987671 0.8834964 ]	[526.48864746 413.50653076 0.83224291]	[575.17297363 500.72055054 0.8432945 ]	[426.42422485 503.28619385 0.75913495]	[393.01370239 503.31063843 0.75756592]	[418.57675171 647.02368164 0.85185856]	[439.13989258 754.83111572 0.84784937]	[464.82901001 503.33810425 0.74661535]	[462.32095337 664.93731689 0.85104793]	[4.77673706e+02 8.49741394e+02 8.03360939e-01]	[398.07235718 257.11166382 0.92497206]	[418.73458862 256.9881897 0.93486559]	[380.12393188 254.44187927 0.81493533]	[439.11239624 244.21296692 0.82534003]	[4.62349640e+02 8.83057434e+02 7.56582379e-01]	[4.82769196e+02 8.80452881e+02 7.58155584e-01]	[4.75148224e+02 8.57441711e+02 5.99039495e-01]	[4.34113190e+02 8.00995361e+02 6.78354919e-01]	[4.21192963e+02 7.93276306e+02 7.20528781e-01]	[441.80847168 764.980896 0.77638441]
[403.38635254 269.909729 0.85420215]	[418.59295654 318.74273682 0.94107831]	[357.08734131 328.93899536 0.83824527]	[310.96096802 423.89868164 0.83823299]	[277.47769165 503.2545166 0.92581522]	[477.61981201 316.06365967 0.8727299 ]	[524.0355835 408.4017334 0.84088945]	[570.09295654 500.64071655 0.84697151]	[426.43704224 500.83605957 0.7555936 ]	[393.03604126 503.26062012 0.75956112]	[418.57461548 646.99462891 0.85780388]	[439.13626099 754.77770996 0.84855974]	[464.86941528 503.2741394 0.74290907]	[462.43103027 664.91040039 0.82143867]	[4.80108154e+02 8.42040161e+02 7.66240239e-01]	[395.64743042 257.00921631 0.92245555]	[418.65429688 254.5677948 0.93367034]	[377.76400757 254.37530518 0.80920184]	[439.09048462 239.19754028 0.84345752]	[4.64861511e+02 8.75424500e+02 7.29872584e-01]	[4.82891907e+02 8.72876343e+02 7.54511118e-01]	[4.77659485e+02 8.49776917e+02 5.99962354e-01]	[4.36584259e+02 8.00981506e+02 6.97625458e-01]	[4.21203735e+02 7.93260071e+02 7.46445835e-01]	[441.82971191 762.48956299 0.78178024]
[403.3102417 264.76455688 0.85318035]	[418.57666016 318.6232605 0.94696563]	[357.08032227 326.32543945 0.83580422]	[313.4208374 423.78692627 0.86653978]	[277.52697754 500.85073853 0.92383546]	[477.60028076 315.93234253 0.8462199 ]	[523.9463501 403.34500122 0.88654357]	[567.55755615 498.16937256 0.85467297]	[428.90444946 500.72070312 0.74262881]	[393.03640747 500.76782227 0.75935602]	[416.15151978 646.95184326 0.84475106]	[439.14660645 752.30712891 0.85541475]	[464.90853882 500.75115967 0.73001528]	[464.93463135 664.8838501 0.79295641]	[4.80238861e+02 8.34273804e+02 8.04051876e-01]	[395.61749268 254.52392578 0.9266578 ]	[418.59640503 254.43392944 0.9264946 ]	[377.73074341 249.3888855 0.77019066]	[436.69006348 239.11773682 0.85193545]	[4.67438385e+02 8.72854004e+02 7.26815283e-01]	[4.85415436e+02 8.70325378e+02 7.23600805e-01]	[4.80187073e+02 8.44536560e+02 6.05612159e-01]	[4.36581177e+02 8.00932739e+02 6.91784441e-01]	[4.21183563e+02 7.93224548e+02 7.50142097e-01]	[441.84713745 762.42443848 0.77441019]
[403.30062866 259.73074341 0.86803979]	[418.54956055 316.14355469 0.94391137]	[357.06497192 321.28930664 0.84934831]	[313.45046997 421.27810669 0.89435345]	[277.59460449 500.79144287 0.91975248]	[475.15542603 310.9776001 0.81569725]	[523.92089844 400.86102295 0.90569544]	[567.5043335 493.11315918 0.83775485]	[428.93252563 498.14758301 0.7280736 ]	[393.06558228 498.23574829 0.74511504]	[416.17138672 644.47692871 0.86184323]	[439.14849854 754.74609375 0.86193222]	[464.93319702 498.152771 0.71509343]	[469.99749756 662.43011475 0.75199527]	[4.80321777e+02 8.31711487e+02 7.93484926e-01]	[395.61779785 254.38404846 0.91079968]	[418.57012939 251.94880676 0.90756631]	[377.69515991 244.22424316 0.75675946]	[436.61123657 236.67362976 0.85266548]	[4.72526825e+02 8.70250000e+02 6.96978450e-01]	[4.87965912e+02 8.67712769e+02 6.74535573e-01]	[4.80251129e+02 8.36874329e+02 5.82064748e-01]	[4.34104187e+02 7.98415710e+02 6.87570572e-01]	[4.18779999e+02 7.90829224e+02 7.52647579e-01]	[441.84451294 762.43585205 0.79933661]
[403.27600098 257.18612671 0.90217435]	[416.16085815 316.01528931 0.93011713]	[357.05413818 321.15982056 0.8635999 ]	[313.46014404 421.17956543 0.89847088]	[277.675354 500.71118164 0.90000331]	[475.07125854 305.84851074 0.79987836]	[523.88659668 400.71969604 0.92391062]	[567.48236084 487.96435547 0.83776641]	[428.94433594 493.11367798 0.71628767]	[395.51144409 498.12930298 0.73469651]	[418.61416626 644.45959473 0.86463493]	[439.1595459 754.75830078 0.8609497 ]	[464.92910767 493.10351562 0.71025771]	[475.06097412 659.84124756 0.73144674]	[4.82795197e+02 8.29239319e+02 7.50429392e-01]	[395.57415771 249.39990234 0.87562859]	[418.56515503 249.3261261 0.8807174 ]	[377.6361084 239.11886597 0.73060524]	[436.5993042 236.4745636 0.86050409]	[4.77666901e+02 8.70133301e+02 6.42074823e-01]	[4.93116638e+02 8.67584717e+02 6.16190672e-01]	[4.80353394e+02 8.36843750e+02 5.86858869e-01]	[4.34112610e+02 7.98413513e+02 6.84185266e-01]	[4.18776245e+02 7.93215942e+02 7.38185406e-01]	[441.84933472 762.48083496 0.7960614 ]
[403.26452637 257.00292969 0.91805184]	[416.13345337 313.50897217 0.90753114]	[357.04309082 318.60256958 0.87676895]	[313.47024536 418.77764893 0.90731895]	[277.6802063 500.70016479 0.89102614]	[472.56915283 303.20822144 0.81089526]	[523.89379883 400.6282959 0.92242509]	[567.45617676 485.36895752 0.86583918]	[428.96014404 487.9859314 0.71829695]	[395.51495361 493.05084229 0.72528642]	[418.5871582 641.87078857 0.8413341 ]	[439.17214966 754.75799561 0.85859418]	[464.94595337 487.95706177 0.70966321]	[475.16955566 657.26318359 0.74264443]	[4.82927307e+02 8.29138733e+02 7.59920299e-01]	[395.53445435 244.25418091 0.85379511]	[418.54962158 241.70285034 0.87082243]	[377.60470581 236.55265808 0.74264878]	[436.57830811 233.927948 0.86028802]	[4.77669281e+02 8.67591736e+02 6.75716043e-01]	[4.95630127e+02 8.62530701e+02 6.39513254e-01]	[4.82864136e+02 8.31858704e+02 6.35232806e-01]	[4.34125793e+02 7.95888123e+02 6.99248731e-01]	[4.18771454e+02 7.90786194e+02 7.45838940e-01]	[441.86386108 762.49932861 0.78622246]
[400.85797119 254.54124451 0.92990673]	[416.11547852 310.91003418 0.88127249]	[357.01992798 316.12109375 0.86979687]	[313.53070068 418.58270264 0.90416181]	[277.72930908 498.1697998 0.8597374 ]	[472.54571533 298.22705078 0.84596282]	[523.81378174 395.64007568 0.90256238]	[565.03942871 482.86291504 0.89639515]	[431.48019409 485.39910889 0.72393048]	[395.52825928 487.94271851 0.73388726]	[418.58224487 639.34637451 0.83715892]	[439.1807251 754.76678467 0.86414725]	[467.42572021 485.3611145 0.70516342]	[477.73306274 652.16101074 0.7869162 ]	[4.85409241e+02 8.26608215e+02 7.58149266e-01]	[393.07687378 239.19947815 0.86064923]	[416.16183472 239.11764526 0.88892263]	[377.60232544 234.05314636 0.75749683]	[434.10171509 231.40315247 0.82227784]	[4.77697845e+02 8.60010071e+02 7.23024607e-01]	[4.98154541e+02 8.57408325e+02 7.10573673e-01]	[4.85400452e+02 8.31761230e+02 6.66363657e-01]	[4.34041260e+02 7.95844604e+02 6.98362291e-01]	[4.18735596e+02 7.90742554e+02 7.40899026e-01]	[441.88781738 762.51062012 0.7945385 ]
[400.84524536 254.45353699 0.92461509]	[416.10458374 303.28939819 0.87699074]	[357.00485229 315.97821045 0.86178255]	[313.54431152 416.07180786 0.87838888]	[280.14212036 495.62213135 0.84269977]	[472.53353882 298.07409668 0.86900806]	[523.79260254 393.07580566 0.88983756]	[564.99755859 482.71432495 0.91593552]	[431.46490479 482.89016724 0.73443383]	[395.5390625 485.40896606 0.7491315 ]	[418.55532837 636.78948975 0.82709801]	[439.18063354 754.80767822 0.8625772 ]	[464.96890259 482.84402466 0.72021955]	[477.7449646 647.07049561 0.82269341]	[4.87940552e+02 8.13832947e+02 7.72970557e-01]	[393.07470703 239.098526 0.87498277]	[416.14685059 236.65805054 0.90107197]	[377.6522522 233.95797729 0.7723242 ]	[434.08413696 228.83215332 0.81110996]	[4.80172363e+02 8.54835388e+02 7.48077214e-01]	[5.00679779e+02 8.52293945e+02 7.50326097e-01]	[4.87970825e+02 8.26549133e+02 6.62161946e-01]	[4.31534027e+02 7.95859619e+02 6.81708694e-01]	[4.18691742e+02 7.90748657e+02 7.19258189e-01]	[441.89038086 764.98730469 0.80622059]
[400.86779785 251.93014526 0.90426946]	[416.09207153 300.7253418 0.89316487]	[356.97528076 313.47998047 0.8507638 ]	[315.92092896 413.49328613 0.86110103]	[280.15246582 490.5352478 0.83696127]	[472.53701782 295.62942505 0.86837447]	[523.76019287 390.51013184 0.88020706]	[564.87243652 480.20895386 0.91727602]	[431.51037598 482.77203369 0.73667389]	[395.58041382 482.89303589 0.75672275]	[418.59802246 639.26220703 0.83896667]	[439.18811035 757.3157959 0.8556866 ]	[467.41192627 480.32525635 0.71757752]	[480.12826538 644.42498779 0.82771027]	[4.90508453e+02 8.13844788e+02 7.75348246e-01]	[395.51443481 236.60186768 0.89747506]	[416.14901733 236.48538208 0.91178459]	[377.66308594 233.86880493 0.8071934 ]	[434.07336426 223.66227722 0.79228151]	[4.80281860e+02 8.54834778e+02 7.49650002e-01]	[5.00794342e+02 8.52280823e+02 7.42870569e-01]	[4.90502106e+02 8.26548035e+02 6.33586645e-01]	[4.34044525e+02 7.95897705e+02 6.87055171e-01]	[4.18730896e+02 7.90779297e+02 7.23056376e-01]	[441.89944458 765.01470947 0.79968435]
[400.85296631 249.34220886 0.88321453]	[416.10473633 298.17666626 0.92298752]	[357.00671387 308.40103149 0.83105344]	[315.93405151 408.43127441 0.85444486]	[280.18045044 487.92196655 0.84269249]	[472.52960205 295.45339966 0.8422966 ]	[521.39501953 387.87149048 0.88342661]	[564.81671143 477.74499512 0.90082002]	[431.54397583 480.31970215 0.73865485]	[395.59857178 482.84048462 0.76441061]	[418.58798218 634.22717285 0.83909988]	[439.18545532 757.30358887 0.84885472]	[467.45935059 480.26028442 0.71391273]	[480.17129517 641.90197754 0.81154507]	[4.95611450e+02 8.13869080e+02 7.72135258e-01]	[395.50613403 236.45829773 0.90889299]	[416.12008667 234.02330017 0.91001964]	[377.65563965 231.40281677 0.7774995 ]	[434.08581543 218.671875 0.80990094]	[4.82758514e+02 8.52366760e+02 7.43508518e-01]	[5.00838928e+02 8.52225769e+02 7.25887835e-01]	[4.93079559e+02 8.26621277e+02 6.22352600e-01]	[4.34119019e+02 7.95895142e+02 7.16941178e-01]	[4.21157623e+02 7.90792969e+02 7.38350987e-01]	[441.90460205 764.99304199 0.78744072]
[400.84521484 241.7183075 0.87475413]	[416.09326172 298.04833984 0.92800415]	[357.0012207 305.78067017 0.82975364]	[315.93933105 403.38085938 0.86678171]	[280.20977783 482.93554688 0.87509722]	[472.53741455 292.95114136 0.82080233]	[521.32446289 380.33059692 0.9135884 ]	[562.37969971 475.14233398 0.8713004 ]	[431.55606079 477.73345947 0.7295146 ]	[395.59957886 480.27719116 0.7695604 ]	[418.6010437 631.64703369 0.83113915]	[439.15939331 759.87854004 0.84376973]	[467.4859314 477.67929077 0.70136702]	[480.24615479 639.28808594 0.81433392]	[4.98134216e+02 8.13854675e+02 7.93920338e-01]	[395.50109863 233.94212341 0.90959656]	[416.10812378 233.84382629 0.89832938]	[377.59729004 226.3144989 0.7291615 ]	[434.05987549 216.14266968 0.82918745]	[4.82829651e+02 8.52285034e+02 7.45925486e-01]	[5.00882294e+02 8.49793152e+02 7.44492650e-01]	[4.95606903e+02 8.26627625e+02 6.32595360e-01]	[4.36567932e+02 7.98436401e+02 6.93776786e-01]	[4.18766968e+02 7.93233582e+02 7.17140675e-01]	[441.87167358 765.06811523 0.79385841]
[400.86282349 239.09675598 0.90539277]	[416.08197021 295.61764526 0.92690074]	[357.02648926 303.20794678 0.8435685 ]	[315.9498291 400.84210205 0.90328711]	[282.73522949 482.72607422 0.87742496]	[470.04064941 290.38113403 0.8057695 ]	[521.28778076 380.21405029 0.92220998]	[562.31219482 472.55477905 0.85329896]	[434.01211548 477.66448975 0.72483444]	[395.61700439 480.19235229 0.76586318]	[418.62258911 629.13262939 0.8402909 ]	[439.13183594 759.88250732 0.83728826]	[467.47955322 475.16055298 0.69575447]	[480.22546387 634.20043945 0.81678373]	[4.98245789e+02 8.11213989e+02 8.07753444e-01]	[395.51733398 231.39129639 0.8845765 ]	[416.14904785 231.30432129 0.88705236]	[377.59228516 221.17982483 0.72029543]	[434.11697388 216.07980347 0.85584456]	[4.82857727e+02 8.49736267e+02 7.27814317e-01]	[5.03276306e+02 8.49593140e+02 7.09093869e-01]	[4.98130981e+02 8.21446533e+02 5.88870287e-01]	[4.34124786e+02 7.98395630e+02 7.10098147e-01]	[4.18745361e+02 7.90816162e+02 7.24492371e-01]	[441.84503174 765.08746338 0.79290748]
[400.86294556 239.09701538 0.90538472]	[416.08416748 295.61819458 0.92763829]	[357.02752686 303.21395874 0.84376025]	[315.95040894 400.84414673 0.90312272]	[282.73745728 482.72283936 0.87696809]	[470.04507446 290.37768555 0.80558169]	[521.28546143 380.21273804 0.92249602]	[562.3104248 472.55328369 0.852943 ]	[434.01242065 477.66952515 0.72504419]	[395.61355591 480.19998169 0.76601362]	[418.62176514 629.11938477 0.84099364]	[439.13867188 759.8795166 0.83785683]	[467.47921753 475.16091919 0.69545192]	[480.22476196 634.19952393 0.81662762]	[4.98256470e+02 8.11200562e+02 8.09114218e-01]	[395.51715088 231.39117432 0.88450646]	[416.14910889 231.3039856 0.88702238]	[377.59326172 221.18121338 0.72072482]	[434.11804199 216.07867432 0.85659033]	[4.82857788e+02 8.49722961e+02 7.26252913e-01]	[5.03279022e+02 8.49580872e+02 7.06705749e-01]	[4.98140747e+02 8.18958862e+02 5.89773953e-01]	[4.34117340e+02 7.98386414e+02 7.10080564e-01]	[4.18739685e+02 7.90808655e+02 7.26406336e-01]	[441.85638428 765.08770752 0.79276907]
[403.2487793 236.5486908 0.91948116]	[416.09884644 295.4854126 0.91786528]	[357.00906372 300.64978027 0.85690677]	[315.97845459 400.73171997 0.92108738]	[285.2696228 480.31637573 0.87470162]	[472.54632568 285.28079224 0.80157745]	[521.26104736 380.14727783 0.91980058]	[562.24688721 469.96136475 0.84894705]	[434.01473999 475.09341431 0.7157768 ]	[395.6083374 477.67492676 0.75608343]	[418.66235352 626.61981201 0.84515429]	[439.16125488 759.91827393 0.84038389]	[467.49465942 472.53622437 0.69392377]	[480.22280884 631.65649414 0.82147646]	[4.98248169e+02 8.08740234e+02 7.81881213e-01]	[395.52606201 226.30886841 0.85624278]	[416.1734314 223.73274231 0.86701787]	[377.6121521 218.56324768 0.71625376]	[434.12484741 213.52505493 0.85552287]	[4.82931458e+02 8.49573181e+02 6.92040563e-01]	[5.03313812e+02 8.47054993e+02 7.00797796e-01]	[4.98162415e+02 8.18916382e+02 5.63959479e-01]	[4.34097473e+02 7.98403748e+02 6.95650280e-01]	[4.18736053e+02 7.90815063e+02 7.15356529e-01]	[441.89559937 767.50335693 0.78917325]
[403.2588501 234.0488739 0.9236114]	[416.11322021 292.97244263 0.90335894]	[357.04537964 298.10125732 0.87677532]	[316.03121948 398.24795532 0.93875408]	[285.27380371 480.22982788 0.86724174]	[470.02093506 280.20370483 0.8267858 ]	[521.24182129 377.69012451 0.91995829]	[559.77044678 464.88272095 0.86461717]	[434.08929443 472.54205322 0.71640444]	[398.00643921 477.60861206 0.74823999]	[418.72714233 626.57763672 0.86474478]	[439.19281006 759.95178223 0.84480846]	[470.0333252 467.4881897 0.68967718]	[480.25924683 629.05389404 0.8393029 ]	[5.00651123e+02 8.06110168e+02 7.90272057e-01]	[395.52072144 221.16616821 0.85820407]	[418.5451355 218.61773682 0.89003921]	[377.65353394 216.08540344 0.71602792]	[436.55502319 213.42796326 0.85489011]	[4.85382507e+02 8.44557983e+02 7.00774908e-01]	[5.03389709e+02 8.39438599e+02 7.18799174e-01]	[4.98241699e+02 8.11315247e+02 6.14142001e-01]	[4.34093353e+02 7.98431702e+02 7.03013241e-01]	[4.18732086e+02 7.90825806e+02 7.25360334e-01]	[444.31738281 767.52984619 0.78402489]
[403.31246948 231.44766235 0.89075732]	[416.06515503 285.27929688 0.8602547 ]	[356.98690796 295.49331665 0.86397994]	[316.08825684 395.56307983 0.91486257]	[287.85836792 477.67010498 0.84158218]	[470.05215454 277.57077026 0.86941433]	[521.18737793 377.51983643 0.8999908 ]	[557.16601562 462.43722534 0.84132552]	[434.06314087 464.92507935 0.72237736]	[398.01235962 470.00808716 0.73790544]	[418.78869629 626.40093994 0.86788785]	[439.20666504 759.86993408 0.84204191]	[469.99414062 464.82910156 0.69895488]	[480.31082153 623.97845459 0.86135733]	[5.00681061e+02 7.98368408e+02 7.96914279e-01]	[395.58206177 216.11231995 0.89918792]	[418.59646606 215.9934082 0.92673123]	[377.70257568 213.43826294 0.802944 ]	[436.60861206 208.26594543 0.81435251]	[4.85367584e+02 8.39400574e+02 6.64511919e-01]	[5.03368011e+02 8.34321777e+02 6.90237999e-01]	[5.00657867e+02 8.08651001e+02 6.59584939e-01]	[4.34073975e+02 7.98379761e+02 7.17409611e-01]	[4.18729309e+02 7.90783447e+02 7.32921720e-01]	[444.35028076 767.51556396 0.7769444 ]
[403.33203125 228.85621643 0.8659817 ]	[416.10394287 280.21569824 0.88946348]	[356.99212646 292.95092773 0.85402173]	[316.10092163 392.99261475 0.89527506]	[287.88604736 475.13473511 0.82374847]	[472.56814575 275.1272583 0.87088972]	[518.77770996 375.01528931 0.86713701]	[552.08538818 462.28317261 0.8580842 ]	[434.11813354 462.36010742 0.73836541]	[398.03695679 464.94619751 0.7482332 ]	[418.77780151 626.4229126 0.86908233]	[439.19296265 757.3928833 0.83955646]	[472.53753662 462.26306152 0.71207225]	[480.35858154 623.92059326 0.86580014]	[500.69537354 793.28161621 0.80966216]	[395.62435913 215.95796204 0.92385209]	[418.60467529 213.5295105 0.93213701]	[377.71902466 213.3170166 0.83376646]	[436.62136841 203.1661377 0.82011586]	[4.85401245e+02 8.34347839e+02 6.63544953e-01]	[5.03407593e+02 8.31787048e+02 6.92503572e-01]	[4.98247650e+02 8.06088074e+02 6.64336443e-01]	[4.34092987e+02 7.95851562e+02 7.26521194e-01]	[4.18739990e+02 7.90737976e+02 7.39217579e-01]	[444.33117676 767.5145874 0.77660322]
[403.33432007 223.69786072 0.85514617]	[416.09567261 277.69790649 0.91060215]	[356.97756958 290.38290405 0.83361995]	[316.10418701 387.91165161 0.89364743]	[290.36383057 472.53463745 0.81487519]	[472.58081055 274.99429321 0.85774952]	[518.68115234 369.98086548 0.83555448]	[547.06256104 459.78771973 0.89213276]	[436.54718018 462.2925415 0.7406258 ]	[398.06216431 464.87399292 0.75301093]	[418.7456665 624.01501465 0.87789071]	[439.15487671 759.91796875 0.84405899]	[472.53884888 459.7901001 0.70887232]	[482.72360229 623.81890869 0.85753715]	[500.75292969 790.77734375 0.8376587 ]	[395.64797974 213.46343994 0.93390191]	[418.61712646 213.36486816 0.93147254]	[377.74847412 210.81471252 0.79538339]	[436.63024902 198.14675903 0.83542413]	[4.88008362e+02 8.31773254e+02 7.21170068e-01]	[5.05991882e+02 8.29267578e+02 7.33375847e-01]	[5.00683167e+02 8.05997131e+02 6.91712737e-01]	[4.34046570e+02 7.95832214e+02 7.18738675e-01]	[4.18683929e+02 7.90722900e+02 7.46297181e-01]	[444.29867554 767.56573486 0.79698658]
[403.37850952 218.65792847 0.86624163]	[416.12936401 277.57147217 0.93295342]	[357.00695801 287.80880737 0.8287077 ]	[316.0949707 385.32543945 0.89948833]	[290.35250854 467.49203491 0.81702483]	[472.57699585 272.48855591 0.8331871 ]	[518.67315674 367.3923645 0.83391303]	[547.01342773 459.74563599 0.90301341]	[436.56436157 459.71807861 0.74264514]	[398.07717896 462.27670288 0.77196735]	[418.72033691 623.94616699 0.88343966]	[439.12762451 759.91424561 0.84489846]	[472.53884888 457.20413208 0.70134342]	[482.72061157 621.27581787 0.85051668]	[500.78302002 790.81280518 0.84212101]	[398.03796387 213.3145752 0.91817677]	[418.64352417 210.86100769 0.91936696]	[380.09176636 208.26826477 0.78758359]	[436.64614868 198.08529663 0.85329252]	[4.87995239e+02 8.31659424e+02 7.33044326e-01]	[5.05987274e+02 8.29200439e+02 7.46878266e-01]	[5.00732056e+02 8.06056396e+02 7.00026155e-01]	[4.34072601e+02 7.93349304e+02 7.31470764e-01]	[4.18695404e+02 7.90692749e+02 7.57066190e-01]	[441.87985229 767.57440186 0.80464411]
[405.85897827 216.14002991 0.88085109]	[416.13787842 275.13241577 0.93682623]	[357.02920532 282.73254395 0.83741558]	[316.09857178 382.79666138 0.91355491]	[290.35855103 464.90853882 0.8392157 ]	[475.07525635 272.3822937 0.81718528]	[516.21984863 362.34625244 0.83909386]	[546.95050049 459.63601685 0.90864944]	[436.55010986 457.17980957 0.733033 ]	[398.05090332 459.7492981 0.77703136]	[418.72634888 623.81396484 0.86299962]	[439.12872314 759.94787598 0.84301656]	[472.55618286 457.09091187 0.69389749]	[482.75500488 616.21942139 0.84510565]	[500.80136108 790.61431885 0.85904825]	[398.06008911 210.76991272 0.89944232]	[418.69775391 208.25708008 0.8939923 ]	[380.10910034 200.66967773 0.77211577]	[439.0824585 195.51332092 0.88095635]	[4.90516205e+02 8.29088379e+02 7.34619677e-01]	[5.08473083e+02 8.26592773e+02 7.34912515e-01]	[5.00768890e+02 7.98413818e+02 6.86528027e-01]	[4.34055481e+02 7.93360535e+02 7.14984238e-01]	[4.18673462e+02 7.90697693e+02 7.49593616e-01]	[441.87124634 767.61761475 0.80346888]
[405.82196045 215.92227173 0.90330541]	[418.53704834 274.98492432 0.93724477]	[357.05273438 280.1579895 0.85952717]	[316.13009644 380.27151489 0.9321577 ]	[292.881073 462.40170288 0.86804003]	[475.09848022 267.27444458 0.80345786]	[516.18768311 359.80514526 0.86191589]	[544.49060059 457.12838745 0.90396333]	[436.55670166 454.61746216 0.72255611]	[398.05886841 459.63717651 0.76581675]	[418.7472229 621.32891846 0.85145032]	[439.12496948 762.41882324 0.84466273]	[472.58352661 452.03692627 0.68829727]	[482.76184082 611.16571045 0.84134269]	[500.82064819 785.60516357 0.83567023]	[398.02072144 203.20065308 0.87505585]	[418.66525269 200.59565735 0.89253521]	[377.7635498 198.02511597 0.79305786]	[439.0769043 192.98709106 0.90088356]	[4.93116089e+02 8.26550049e+02 7.21879601e-01]	[5.11062042e+02 8.21462830e+02 7.06652880e-01]	[5.00765656e+02 7.90823608e+02 7.04219997e-01]	[4.34080994e+02 7.93311523e+02 7.20235944e-01]	[4.18680115e+02 7.90661194e+02 7.56668866e-01]	[441.85083008 767.65441895 0.81443238]
[403.39141846 213.4740448 0.90360713]	[416.16595459 272.49484253 0.91676736]	[357.03091431 277.60818481 0.87520039]	[316.15646362 380.1428833 0.94323272]	[292.91220093 462.37207031 0.8752138 ]	[475.11578369 262.19012451 0.81797916]	[516.16662598 359.73150635 0.87225068]	[544.41680908 457.09860229 0.90161514]	[436.58837891 452.03039551 0.71598893]	[398.08599854 457.11984253 0.75067085]	[418.76254272 621.32324219 0.85306311]	[439.10955811 759.93322754 0.83822262]	[475.06967163 449.43850708 0.68615639]	[482.78704834 611.16876221 0.83741951]	[500.82116699 780.45037842 0.81622922]	[395.63995361 200.57157898 0.87702322]	[418.67001343 198.03620911 0.91410869]	[380.08544922 195.49639893 0.78486049]	[439.09597778 192.8662262 0.89207453]	[4.93095032e+02 8.18951843e+02 7.16849804e-01]	[5.11077728e+02 8.13863892e+02 7.28713214e-01]	[5.00736389e+02 7.90609619e+02 7.27348745e-01]	[4.34103607e+02 7.93331604e+02 7.30204165e-01]	[4.18672333e+02 7.90663879e+02 7.67007172e-01]	[441.84127808 767.63421631 0.81469405]
[405.83959961 213.40795898 0.89200068]	[418.53012085 269.92486572 0.89439201]	[357.06256104 275.09976196 0.87872541]	[316.17874146 377.64605713 0.93920207]	[292.95690918 459.80670166 0.88467127]	[475.14706421 259.60211182 0.84961981]	[516.12036133 359.66394043 0.87496954]	[544.32910156 454.60415649 0.88453436]	[436.63330078 449.45529175 0.72080827]	[398.12139893 454.6076355 0.74271268]	[418.76864624 616.22631836 0.84394723]	[439.12762451 759.87890625 0.84118211]	[475.09387207 444.39361572 0.69668734]	[482.7494812 606.09265137 0.85642415]	[500.85494995 775.33880615 0.82600313]	[398.04052734 198.05609131 0.89073086]	[418.70336914 195.60818481 0.92723328]	[380.11196899 192.97302246 0.79459941]	[439.12039185 190.37168884 0.87030947]	[4.93105438e+02 8.18887573e+02 7.16877341e-01]	[5.13576233e+02 8.13803772e+02 7.26766527e-01]	[5.00781525e+02 7.88124878e+02 7.26714253e-01]	[4.36568451e+02 7.93341675e+02 7.31155038e-01]	[4.18697632e+02 7.90665588e+02 7.65402555e-01]	[441.84393311 767.60803223 0.81278962]
[408.43051147 213.30516052 0.86959398]	[418.5489502 267.30795288 0.88513047]	[357.06427002 274.98590088 0.87678725]	[318.5244751 377.5328064 0.92568135]	[292.93484497 459.7244873 0.88016152]	[475.17156982 257.13549805 0.87324965]	[513.57623291 357.21450806 0.88264632]	[541.94219971 452.05282593 0.87728816]	[436.64569092 444.32687378 0.73179895]	[398.13409424 446.9526062 0.73737228]	[418.75839233 611.10900879 0.84407401]	[439.11895752 757.3795166 0.8367998 ]	[475.10717773 441.78030396 0.71258754]	[482.77954102 603.503479 0.86946964]	[500.82351685 772.77954102 0.8442229 ]	[398.12023926 195.59375 0.92330486]	[418.80050659 195.49996948 0.93436629]	[380.15060425 192.91716003 0.83919513]	[439.16775513 187.78973389 0.848261 ]	[4.95605835e+02 8.16338257e+02 7.32473671e-01]	[5.13610840e+02 8.11334351e+02 7.46229351e-01]	[5.00707977e+02 7.88016418e+02 7.34138072e-01]	[4.36650604e+02 7.93356873e+02 7.41567969e-01]	[4.18758392e+02 7.90693237e+02 7.64608324e-01]	[441.82928467 767.58068848 0.80482441]
[408.46429443 210.81892395 0.85208815]	[418.54388428 262.19699097 0.8930676 ]	[357.04708862 272.4961853 0.86673349]	[318.57525635 374.99279785 0.89800805]	[292.99664307 459.61721802 0.87939501]	[475.14593506 257.02096558 0.88052589]	[511.0604248 357.08773804 0.88925779]	[541.88537598 449.46868896 0.87074667]	[436.66500854 444.3104248 0.74020332]	[398.15533447 446.94512939 0.74341214]	[421.14587402 611.09906006 0.84381527]	[439.11526489 757.34020996 0.83055276]	[475.1282959 441.75219727 0.71263242]	[482.7918396 605.90814209 0.87132269]	[500.80062866 772.69799805 0.85013115]	[398.1569519 195.48402405 0.94869065]	[421.13421631 195.37893677 0.93749011]	[380.19287109 192.84240723 0.84847343]	[439.17178345 182.67715454 0.85021108]	[4.88008942e+02 8.13764160e+02 7.56932199e-01]	[5.08535126e+02 8.11253052e+02 7.60750353e-01]	[5.00734863e+02 7.85538818e+02 7.23540246e-01]	[4.39106812e+02 7.95806641e+02 7.46458530e-01]	[4.18784760e+02 7.90719055e+02 7.62829304e-01]	[441.82940674 767.55834961 0.79446805]
[408.46908569 205.71366882 0.83702117]	[418.56140137 259.64840698 0.91646582]	[357.05108643 272.37866211 0.85307157]	[318.61538696 369.97445679 0.88512623]	[293.02331543 457.12286377 0.86506981]	[477.59683228 254.578125 0.88041592]	[508.54351807 356.9944458 0.87965912]	[541.84741211 446.90997314 0.87956929]	[436.66772461 441.86016846 0.7425738 ]	[398.15118408 446.91625977 0.74214596]	[421.20623779 606.08587646 0.85287368]	[439.12319946 757.33355713 0.83306277]	[475.16705322 441.72961426 0.71555454]	[482.7925415 605.89318848 0.86663967]	[500.76071167 770.10327148 0.86684549]	[398.17510986 193.02461243 0.96688902]	[418.81176758 192.89492798 0.9452883 ]	[380.23587036 192.82725525 0.85488653]	[439.21255493 180.09016418 0.87691838]	[4.87931580e+02 8.11356567e+02 7.72833824e-01]	[5.08469177e+02 8.11187988e+02 7.63092756e-01]	[5.00714386e+02 7.77857788e+02 6.95062876e-01]	[4.39128784e+02 7.95842529e+02 7.39825785e-01]	[4.21175690e+02 7.90739990e+02 7.52627313e-01]	[441.82858276 767.55072021 0.80918431]
[410.95965576 200.64633179 0.84431911]	[418.57055664 257.17419434 0.9336167 ]	[357.0670166 269.84869385 0.84165329]	[318.62106323 369.89691162 0.88643777]	[295.40084839 454.60458374 0.85341275]	[477.62741089 254.49697876 0.87943184]	[508.48043823 354.52761841 0.86477363]	[541.76715088 444.42886353 0.8825525 ]	[436.68255615 441.77859497 0.75165606]	[398.15603638 444.39044189 0.74754632]	[421.2182312 606.04571533 0.85804075]	[439.11071777 757.31860352 0.83219892]	[475.17556763 439.23779297 0.71446002]	[482.80004883 603.45300293 0.86610013]	[500.69137573 770.24145508 0.85485524]	[398.19979858 192.88108826 0.96021086]	[421.168396 192.77568054 0.92948258]	[380.23815918 190.2671051 0.82918847]	[439.2588501 177.57830811 0.89001292]	[4.85357117e+02 8.11358521e+02 7.72433281e-01]	[5.03470428e+02 8.11209778e+02 7.63597786e-01]	[5.00671600e+02 7.83008728e+02 6.88615978e-01]	[4.39126770e+02 7.95836060e+02 7.48690784e-01]	[4.21175232e+02 7.90737549e+02 7.55955637e-01]	[441.81167603 767.54943848 0.802306 ]
[410.96112061 200.64224243 0.84468371]	[418.57214355 257.17489624 0.93342388]	[357.07174683 269.84945679 0.84248853]	[318.62335205 369.89587402 0.88699883]	[295.39929199 454.60671997 0.85313439]	[477.62683105 254.49760437 0.87948602]	[508.48028564 354.52728271 0.86466193]	[541.76672363 444.42849731 0.88248819]	[436.68212891 441.78665161 0.75081247]	[398.15618896 444.3991394 0.74710041]	[421.22198486 606.04394531 0.85698497]	[439.11248779 757.3638916 0.83358377]	[475.17495728 439.2456665 0.71468204]	[482.79962158 603.45440674 0.86599499]	[500.69009399 770.24279785 0.85450971]	[398.20071411 192.87910461 0.96035266]	[421.16888428 192.772995 0.9287129 ]	[380.23779297 190.26889038 0.83093876]	[439.25634766 177.58325195 0.88936979]	[4.85367218e+02 8.11356628e+02 7.71642208e-01]	[5.05888977e+02 8.11211975e+02 7.63239682e-01]	[4.98265594e+02 7.83019775e+02 6.89477324e-01]	[4.39123047e+02 7.95847473e+02 7.43475616e-01]	[4.21178162e+02 7.90745300e+02 7.52652764e-01]	[441.81091309 767.58148193 0.81060088]
[411.01934814 198.15411377 0.85197663]	[418.58984375 257.10244751 0.94781804]	[357.0819397 267.30178833 0.83644569]	[318.63995361 367.34951782 0.88975215]	[295.42285156 452.03747559 0.85163319]	[477.6395874 254.43388367 0.8736769 ]	[508.45175171 354.47003174 0.85830104]	[541.70837402 444.37866211 0.88297439]	[436.68850708 441.72866821 0.7554971 ]	[398.17086792 444.34094238 0.75414205]	[421.18551636 606.0010376 0.85420251]	[439.08703613 759.86157227 0.82734287]	[475.16629028 439.19387817 0.71201193]	[482.81869507 603.40106201 0.86486995]	[500.68856812 770.24249268 0.84809226]	[398.23327637 192.81236267 0.9500826 ]	[421.20959473 190.33682251 0.92365044]	[380.27062988 185.25798035 0.82282531]	[439.27880859 177.51506042 0.9068076 ]	[4.85377716e+02 8.11304443e+02 7.44327784e-01]	[5.03438080e+02 8.11168579e+02 7.40616083e-01]	[4.98233551e+02 7.83019226e+02 6.88159764e-01]	[4.39112793e+02 7.95823120e+02 7.49754965e-01]	[4.21165985e+02 7.90743347e+02 7.58254528e-01]	[441.80020142 767.61096191 0.81031978]
[413.48526001 198.09197998 0.86224091]	[418.62536621 257.02325439 0.95950615]	[357.14602661 264.72387695 0.84247786]	[318.66159058 364.80609131 0.89512753]	[295.44717407 449.48101807 0.85713398]	[477.65197754 254.35214233 0.86092752]	[506.00827026 354.46420288 0.86287665]	[539.24468994 444.39959717 0.86142278]	[439.07778931 439.25671387 0.7627427 ]	[398.18771362 441.83630371 0.76452202]	[421.15090942 605.92431641 0.85426879]	[439.0758667 757.34002686 0.82881409]	[477.65582275 439.11303711 0.71024007]	[482.82330322 600.86456299 0.85378838]	[500.71817017 770.20074463 0.87044829]	[398.24291992 190.38212585 0.93258536]	[421.24694824 190.27645874 0.91038036]	[380.29467773 182.65438843 0.81445944]	[439.32183838 177.48553467 0.9129625 ]	[4.82896484e+02 8.11201782e+02 7.66520202e-01]	[5.03376190e+02 8.08754517e+02 7.62696624e-01]	[5.00727722e+02 7.82993530e+02 7.07756877e-01]	[4.36685028e+02 7.93361023e+02 7.51316369e-01]	[4.21155182e+02 7.90718750e+02 7.56739736e-01]	[441.78384399 767.57684326 0.81774056]
[413.56781006 195.55485535 0.89432269]	[418.70108032 254.6068573 0.96286833]	[357.20513916 259.72161865 0.85452348]	[318.70153809 362.24893188 0.9129051 ]	[295.4828186 449.47964478 0.8658883 ]	[477.73220825 251.90403748 0.85852849]	[505.97097778 352.01000977 0.86233354]	[536.71636963 444.36801147 0.84747052]	[439.09957886 439.14974976 0.76194727]	[398.19683838 441.73684692 0.774611 ]	[421.14376831 603.46350098 0.85891557]	[439.07247925 757.32342529 0.82893425]	[477.68685913 434.10671997 0.70597118]	[482.77554321 598.25024414 0.84679306]	[500.78771973 767.52697754 0.85711145]	[400.61767578 187.75804138 0.89999896]	[421.30566406 185.22450256 0.8902083 ]	[380.30450439 177.57649231 0.82231545]	[441.70013428 175.01721191 0.91937196]	[4.85346100e+02 8.11123779e+02 8.10537398e-01]	[5.03471436e+02 8.08654053e+02 7.64685988e-01]	[5.00817719e+02 7.72786987e+02 6.98885024e-01]	[4.36686157e+02 7.93345398e+02 7.52461493e-01]	[4.18786438e+02 7.90702393e+02 7.58944094e-01]	[441.77810669 767.55419922 0.82679188]
[416.03390503 195.4808197 0.91021943]	[418.72091675 254.53961182 0.96174085]	[357.21426392 259.65267944 0.86341703]	[318.73629761 359.82369995 0.91433293]	[295.50308228 449.49749756 0.86748397]	[480.13034058 251.83094788 0.85079753]	[505.97360229 352.02859497 0.86292845]	[536.66693115 444.33444214 0.84586591]	[439.13354492 436.67773438 0.76292038]	[398.22906494 439.29470825 0.77400887]	[421.14682007 603.50823975 0.86072797]	[439.081604 757.3137207 0.83198082]	[477.71661377 434.03286743 0.7074188 ]	[482.78027344 598.24145508 0.84654415]	[500.82781982 767.5357666 0.86828595]	[400.6673584 185.24090576 0.88956141]	[421.34466553 182.69218445 0.88187277]	[380.35134888 175.10751343 0.81888407]	[441.74676514 174.92144775 0.92089808]	[4.82926849e+02 8.08677002e+02 8.01567912e-01]	[5.05895172e+02 8.08558044e+02 7.40968525e-01]	[5.03269958e+02 7.72782776e+02 7.20982075e-01]	[4.36670258e+02 7.93304199e+02 7.47607946e-01]	[4.18777252e+02 7.90673218e+02 7.52312660e-01]	[441.78720093 767.55004883 0.8316617 ]
[416.08319092 195.40084839 0.92294043]	[418.73956299 254.47198486 0.95711422]	[359.5848999 257.17053223 0.87622631]	[318.76089478 359.71829224 0.91998303]	[295.54351807 446.96835327 0.86581981]	[480.14266968 249.37994385 0.84875941]	[505.94244385 351.93707275 0.86183947]	[534.12249756 441.91571045 0.84845161]	[439.16769409 436.61474609 0.76050133]	[398.2487793 439.22576904 0.77492738]	[421.15805054 603.45257568 0.86177164]	[439.08859253 754.82244873 0.83563244]	[480.13146973 431.5 0.7121613 ]	[482.76055908 593.1618042 0.83819103]	[500.85931396 764.99945068 0.84332913]	[400.68435669 182.69581604 0.88926482]	[421.36947632 180.11178589 0.87995023]	[382.72088623 177.49172974 0.82308233]	[441.75482178 172.50093079 0.90805864]	[4.82901276e+02 8.08586731e+02 7.89422512e-01]	[5.05909088e+02 8.06095154e+02 7.13648617e-01]	[5.03338104e+02 7.70269592e+02 7.16010928e-01]	[4.39136322e+02 7.93297791e+02 7.67512858e-01]	[4.21195038e+02 7.90682068e+02 7.63024747e-01]	[441.7940979 767.52374268 0.83004206]
[416.11376953 193.03671265 0.92864871]	[418.762146 254.42973328 0.95292807]	[359.61196899 257.10348511 0.88654679]	[318.76504517 359.67407227 0.92513925]	[295.55517578 446.93322754 0.86848909]	[480.16827393 249.34442139 0.85022688]	[505.93121338 351.95928955 0.86436844]	[531.60748291 441.90805054 0.8456741 ]	[439.20797729 436.59750366 0.76036072]	[398.27529907 439.19955444 0.76990229]	[421.18560791 603.45562744 0.85908353]	[439.09243774 754.79760742 0.83612651]	[480.16934204 431.48876953 0.71600693]	[482.79611206 593.1854248 0.84103352]	[500.91171265 762.45965576 0.83920991]	[400.70944214 182.61506653 0.89375466]	[423.77322388 180.04917908 0.87685198]	[382.74725342 175.03712463 0.8177191 ]	[441.80459595 172.48205566 0.89244294]	[4.85379242e+02 8.08546326e+02 7.91697562e-01]	[5.05994537e+02 8.06048462e+02 7.12710321e-01]	[5.03382812e+02 7.70166687e+02 7.42360830e-01]	[4.39132202e+02 7.93259338e+02 7.70150185e-01]	[4.21192535e+02 7.90657043e+02 7.67643869e-01]	[441.80252075 767.51074219 0.82849985]
[416.1668396 192.99441528 0.93387604]	[418.79812622 254.4041748 0.94811898]	[359.65435791 257.05871582 0.89052474]	[318.76376343 359.61834717 0.92646134]	[295.57189941 444.44833374 0.8753528 ]	[480.19839478 249.30743408 0.85067886]	[505.93356323 351.94937134 0.86245757]	[531.54199219 441.85418701 0.85455012]	[439.25039673 436.59793091 0.76421058]	[400.63250732 439.21014404 0.76900631]	[421.19332886 603.45861816 0.86016119]	[439.10055542 754.80255127 0.83586091]	[480.21203613 431.48141479 0.72211891]	[482.82110596 593.12774658 0.84383184]	[503.27990723 765.03741455 0.84424859]	[400.77072144 180.12297058 0.89467955]	[423.82107544 177.59706116 0.87211996]	[382.80978394 174.99732971 0.82089347]	[441.82855225 172.47583008 0.89422166]	[4.85460846e+02 8.06104614e+02 7.64956355e-01]	[5.08543488e+02 8.06009888e+02 6.87320352e-01]	[5.03392365e+02 7.70300049e+02 7.47947097e-01]	[4.39116821e+02 7.93249817e+02 7.72336245e-01]	[4.21180023e+02 7.90650024e+02 7.70428777e-01]	[441.81942749 767.52636719 0.8319307 ]
[418.59545898 192.9538269 0.9372015 ]	[421.15026855 254.36463928 0.94153988]	[359.67483521 257.00354004 0.88968861]	[321.14447021 357.19055176 0.92055833]	[295.57681274 444.41635132 0.88145345]	[480.23184204 246.81573486 0.85189307]	[505.94500732 351.91589355 0.85761034]	[531.53149414 441.86703491 0.85369635]	[439.26269531 436.59130859 0.76375091]	[400.64328003 439.20196533 0.76700217]	[421.19967651 603.32495117 0.85095489]	[439.11364746 754.73925781 0.83950686]	[480.222229 431.47625732 0.72277814]	[482.8260498 590.64178467 0.84870118]	[503.29263306 757.34594727 0.82085651]	[400.85205078 180.05233765 0.88679105]	[423.91482544 177.55548096 0.86340845]	[385.33102417 174.9637146 0.80870491]	[441.9050293 172.40567017 0.88665944]	[4.87989685e+02 8.03547363e+02 7.51135528e-01]	[5.13612854e+02 7.98430786e+02 6.90492690e-01]	[5.03354553e+02 7.67658142e+02 7.55718529e-01]	[4.39126160e+02 7.93242432e+02 7.68110812e-01]	[4.21180023e+02 7.90647217e+02 7.70000815e-01]	[441.83679199 767.48388672 0.82955277]
[418.64904785 192.93440247 0.9407407 ]	[421.15371704 254.34173584 0.93597525]	[359.6713562 256.98962402 0.89066619]	[321.1524353 357.16271973 0.91933382]	[295.58282471 444.38702393 0.88677633]	[480.25576782 246.76002502 0.85233039]	[505.93014526 349.39511108 0.85785621]	[529.06878662 441.85812378 0.85587615]	[439.29013062 436.60479736 0.76488763]	[400.66384888 439.21353149 0.76505965]	[421.2227478 603.33782959 0.84628654]	[439.11196899 752.31011963 0.84103245]	[480.24914551 431.49307251 0.72387666]	[482.85018921 590.60772705 0.85188448]	[503.31915283 754.83282471 0.82850766]	[403.27886963 177.61859131 0.87857139]	[426.40270996 177.52651978 0.86123347]	[387.86029053 174.93179321 0.80780834]	[444.31240845 172.3533783 0.88294768]	[4.93042847e+02 8.03524109e+02 7.46938527e-01]	[5.16173157e+02 7.95874817e+02 7.09623456e-01]	[503.37521362 767.60333252 0.77894509]	[4.39114899e+02 7.93233826e+02 7.61058450e-01]	[4.21165619e+02 7.90632202e+02 7.66664863e-01]	[441.83636475 765.090271 0.82995212]
[418.69021606 192.89988708 0.94188744]	[421.18475342 251.95581055 0.93676162]	[359.7020874 254.5994873 0.88624203]	[321.19003296 357.08612061 0.90907657]	[295.60092163 444.29983521 0.89327443]	[480.30130005 246.76525879 0.85670513]	[505.93536377 346.88259888 0.8558771 ]	[529.06292725 441.81488037 0.86221343]	[439.30075073 436.5708313 0.7587353 ]	[400.67358398 439.17825317 0.75923252]	[421.23751831 603.4006958 0.8525095 ]	[439.11901855 752.27783203 0.84679401]	[480.24832153 428.97570801 0.72417444]	[482.86553955 590.60003662 0.85225046]	[503.33462524 754.80944824 0.83912486]	[403.34484863 177.56040955 0.87547082]	[426.45596313 177.47952271 0.86341959]	[387.94198608 174.87185669 0.80130029]	[444.34295654 172.29417419 0.87133706]	[4.95630066e+02 8.03492310e+02 7.49609351e-01]	[5.18681824e+02 7.95815613e+02 7.29375660e-01]	[503.36880493 767.54962158 0.78836447]	[4.39100616e+02 7.90825562e+02 7.60241032e-01]	[4.18780579e+02 7.88237122e+02 7.65178919e-01]	[441.8414917 765.04547119 0.82534361]
[418.78112793 192.8886261 0.94289804]	[421.21414185 251.93267822 0.93297702]	[359.73138428 254.58413696 0.88143337]	[321.21127319 356.99432373 0.89448071]	[295.63568115 441.77297974 0.91690642]	[480.35946655 244.27667236 0.85662663]	[505.92623901 344.32012939 0.86152941]	[529.06195068 441.77337646 0.86694306]	[439.30316162 434.10418701 0.75809819]	[400.68066406 439.15640259 0.76027066]	[421.25927734 603.38165283 0.85797751]	[439.12466431 752.25012207 0.85287136]	[480.25045776 428.97238159 0.72470945]	[482.86526489 590.54705811 0.85887283]	[503.33001709 752.24536133 0.85227019]	[405.86352539 177.53941345 0.86565989]	[431.49029541 175.10055542 0.86561435]	[390.48202515 174.84332275 0.79870605]	[444.45455933 169.87097168 0.84926504]	[4.93064331e+02 8.00977783e+02 7.53501177e-01]	[5.16165771e+02 7.95794250e+02 7.35330045e-01]	[503.37268066 765.00939941 0.78047001]	[4.39125519e+02 7.90830566e+02 7.64307022e-01]	[4.21174500e+02 7.90596375e+02 7.67214060e-01]	[441.84213257 765.0112915 0.82099801]
[421.14849854 192.87956238 0.93773234]	[421.26123047 251.91226196 0.92835319]	[359.76980591 254.55195618 0.87809098]	[321.19631958 356.97070312 0.89074105]	[295.64193726 441.67767334 0.92186028]	[482.75396729 244.25115967 0.85576713]	[505.97344971 344.33032227 0.85548532]	[529.07598877 441.75198364 0.86706495]	[439.32357788 434.09432983 0.75800854]	[400.69970703 439.1390686 0.75762069]	[421.24957275 603.36212158 0.85241431]	[439.13760376 752.25769043 0.85462093]	[480.26403809 428.97103882 0.7273137 ]	[482.88473511 588.04315186 0.86523622]	[503.34082031 752.20697021 0.85836983]	[405.92858887 177.51234436 0.86323887]	[431.56668091 175.08621216 0.87163711]	[393.00787354 172.50091553 0.79300153]	[446.95178223 169.85144043 0.8379305 ]	[4.90561554e+02 8.00994995e+02 7.49762774e-01]	[5.16161621e+02 7.95805542e+02 7.21866608e-01]	[503.40756226 762.50823975 0.77772713]	[4.39110840e+02 7.93232605e+02 7.55938113e-01]	[4.21169556e+02 7.90611267e+02 7.67183661e-01]	[441.85665894 765.02410889 0.83049703]
[421.19598389 192.88427734 0.93992162]	[421.28594971 251.89868164 0.9246878 ]	[359.80056763 254.53518677 0.87270492]	[321.22415161 354.53738403 0.87801909]	[295.62005615 439.28552246 0.92335808]	[482.77938843 244.23019409 0.85723561]	[506.00906372 344.32839966 0.84866595]	[531.55401611 441.72531128 0.86786473]	[439.33453369 434.07662964 0.7556603 ]	[400.71612549 439.1206665 0.75331962]	[421.27459717 603.34790039 0.85503942]	[439.14312744 752.2557373 0.85500652]	[480.26766968 428.94720459 0.72808641]	[482.89608765 588.00323486 0.86954665]	[503.35949707 752.25323486 0.85161281]	[408.46090698 177.50405884 0.86627173]	[434.08740234 175.09547424 0.8800227 ]	[395.49118042 172.45039368 0.79984868]	[449.46517944 169.84666443 0.82901692]	[4.93048370e+02 8.01002136e+02 7.50990093e-01]	[5.16162781e+02 7.95807617e+02 7.27902234e-01]	[503.4102478 764.98223877 0.78265965]	[4.39111694e+02 7.93224304e+02 7.53944397e-01]	[4.21164673e+02 7.90608276e+02 7.66828954e-01]	[441.85864258 765.01904297 0.83021486]
[421.25418091 192.85108948 0.93512928]	[421.3352356 251.89480591 0.91375262]	[362.23477173 254.49227905 0.86317885]	[321.24389648 354.45965576 0.85967964]	[295.5993042 439.25479126 0.91538537]	[482.82763672 244.26242065 0.85271931]	[508.47009277 346.83203125 0.84133005]	[531.58898926 441.75396729 0.86525571]	[441.65310669 434.09545898 0.75901777]	[400.7177124 439.12594604 0.7550804 ]	[421.2505188 603.33959961 0.85023522]	[439.13604736 752.26141357 0.85083121]	[480.27786255 428.97531128 0.73153615]	[482.90814209 587.99090576 0.86572647]	[503.33432007 752.1751709 0.86443567]	[410.99920654 175.1129303 0.87483585]	[436.57495117 175.07162476 0.89400548]	[395.59204102 172.40716553 0.80413866]	[452.02420044 169.79597473 0.81868654]	[4.90523132e+02 8.00967041e+02 7.52389371e-01]	[5.16139648e+02 7.93353638e+02 7.22893417e-01]	[503.37094116 762.47039795 0.78636879]	[4.36695740e+02 7.93246460e+02 7.47334123e-01]	[4.21156006e+02 7.90627075e+02 7.70089567e-01]	[441.85986328 765.02490234 0.82715183]
[421.29803467 192.8316803 0.92837781]	[421.37014771 251.88221741 0.90500224]	[362.29934692 254.47381592 0.85259455]	[321.27935791 354.45297241 0.85267878]	[295.59701538 439.1835022 0.91488642]	[482.86398315 244.26277161 0.84940094]	[508.49768066 346.81015015 0.8378244 ]	[534.12103271 441.72970581 0.86630446]	[441.67910767 434.07913208 0.75703114]	[400.73748779 439.1182251 0.75012255]	[421.24932861 603.35272217 0.85434926]	[439.1272583 752.26251221 0.84914964]	[480.29867554 428.94616699 0.7317549 ]	[482.88604736 587.9932251 0.86956656]	[503.28631592 749.75878906 0.8722176 ]	[413.52120972 175.08889771 0.88101733]	[436.63650513 175.05836487 0.90497321]	[398.06011963 172.36993408 0.83535194]	[454.55917358 169.83572388 0.83435893]	[4.90497589e+02 7.98384827e+02 7.51582682e-01]	[5.13644531e+02 7.93251282e+02 7.26433873e-01]	[503.32904053 762.44622803 0.78524113]	[4.36694275e+02 7.93264771e+02 7.53683388e-01]	[4.18771423e+02 7.90640320e+02 7.79264212e-01]	[441.84658813 765.02178955 0.82421362]
[421.36956787 192.79284668 0.91456616]	[423.78286743 251.83158875 0.88670897]	[364.83306885 254.40625 0.83082914]	[323.73986816 351.99935913 0.84109271]	[295.62472534 439.1239624 0.90715289]	[482.87808228 244.19471741 0.85221493]	[508.5428772 344.26635742 0.83929437]	[534.18548584 441.74191284 0.86678374]	[441.69830322 434.06668091 0.75613034]	[400.75613403 436.68045044 0.74546039]	[421.24731445 603.34759521 0.85067868]	[439.12338257 752.26165771 0.8482269 ]	[480.30908203 428.93783569 0.73259574]	[482.8664856 587.97167969 0.87362063]	[503.26504517 749.65759277 0.8814016 ]	[416.04022217 175.06726074 0.89263535]	[439.0640564 175.0223999 0.91835213]	[398.15942383 172.3505249 0.8455894 ]	[457.06750488 169.7877655 0.83747613]	[4.90546936e+02 7.98359924e+02 7.46276498e-01]	[5.16143188e+02 7.93228699e+02 7.21419036e-01]	[503.28591919 757.31512451 0.78106362]	[4.36689423e+02 7.93300598e+02 7.61235535e-01]	[4.18777405e+02 7.90664490e+02 7.88551867e-01]	[441.84390259 765.00744629 0.8333559 ]
[423.81665039 192.80387878 0.90361613]	[423.8359375 249.40272522 0.87776339]	[367.36721802 254.36216736 0.81818455]	[323.79177856 351.91119385 0.82520694]	[298.00753784 436.67312622 0.90040958]	[482.90942383 244.19392395 0.85042095]	[511.06100464 344.25250244 0.8353582 ]	[536.72570801 441.76071167 0.87685299]	[441.70883179 434.05368042 0.75094771]	[400.76586914 436.66415405 0.73934126]	[421.25619507 603.33630371 0.85024536]	[439.10903931 752.23223877 0.85049033]	[480.32275391 428.92227173 0.73128563]	[482.86535645 585.57415771 0.87208384]	[503.26376343 749.63195801 0.88822454]	[416.12234497 175.08396912 0.90133947]	[439.13256836 175.02922058 0.933492 ]	[398.20483398 172.33079529 0.86260718]	[457.11508179 169.73640442 0.8352626 ]	[4.90526733e+02 7.95898621e+02 7.60655224e-01]	[5.13608337e+02 7.90814697e+02 7.32747018e-01]	[503.31173706 754.82415771 0.7791723 ]	[4.36674347e+02 7.93321777e+02 7.72934973e-01]	[418.77023315 790.67095947 0.79786634]	[441.81738281 764.97869873 0.83618104]
[423.91262817 192.8066864 0.88836402]	[426.34143066 249.39398193 0.86226302]	[369.94189453 251.9775238 0.81515312]	[326.31741333 349.41259766 0.81944251]	[298.03366089 436.58770752 0.88910139]	[482.97711182 241.72857666 0.84379244]	[513.63702393 344.26773071 0.83339846]	[539.17022705 441.77276611 0.87783659]	[441.73431396 431.53607178 0.74405605]	[400.78143311 436.61843872 0.73058909]	[421.24743652 603.3347168 0.84978557]	[439.11404419 752.23382568 0.84871298]	[480.35751343 426.39743042 0.73263955]	[482.87936401 585.56811523 0.8695392 ]	[503.27401733 749.63232422 0.8843556 ]	[418.57336426 175.09007263 0.90799767]	[439.2130127 175.04515076 0.93907791]	[398.28796387 172.35682678 0.86386496]	[457.2194519 169.77178955 0.85646349]	[4.90553223e+02 7.95861023e+02 7.53133178e-01]	[5.16127869e+02 7.90801208e+02 7.32367516e-01]	[503.31735229 754.81958008 0.78631067]	[4.39111633e+02 7.93291687e+02 7.72447944e-01]	[421.16201782 790.66717529 0.80128717]	[441.82910156 764.9833374 0.8294698 ]
[426.3979187 192.82260132 0.8826158 ]	[426.40447998 251.82621765 0.86032927]	[369.98175049 254.37307739 0.8204782 ]	[328.88500977 349.43984985 0.82090098]	[298.06039429 434.08618164 0.87477767]	[485.42263794 241.72387695 0.83451009]	[513.66442871 341.77645874 0.8387295 ]	[539.21600342 441.74261475 0.89047426]	[441.76528931 431.53292847 0.74435276]	[400.82427979 436.60293579 0.72629476]	[421.21160889 600.83459473 0.84793139]	[439.10229492 752.26593018 0.84630263]	[480.3782959 426.40155029 0.73443139]	[482.9225769 588.02270508 0.8651557 ]	[503.384552 749.71258545 0.88388282]	[418.62002563 175.10189819 0.9147473 ]	[439.2677002 175.06240845 0.94162381]	[400.6166687 172.35287476 0.87294281]	[459.60427856 169.81840515 0.85286385]	[4.93068848e+02 7.95782959e+02 7.64620900e-01]	[5.16153870e+02 7.90759094e+02 7.57944047e-01]	[503.44326782 759.92199707 0.77638996]	[4.36649292e+02 7.93307922e+02 7.64229059e-01]	[4.18750793e+02 7.90668030e+02 7.89953172e-01]	[441.83535767 765.04156494 0.84211397]
[428.94543457 192.82698059 0.87735212]	[428.98327637 249.3915863 0.8493554 ]	[372.52865601 251.96191406 0.82868659]	[331.43170166 349.38427734 0.8251974 ]	[298.09552002 431.503479 0.86434698]	[487.95385742 241.71655273 0.82452005]	[516.19061279 341.78857422 0.84346116]	[539.2477417 441.74230957 0.89729846]	[441.77987671 431.51794434 0.74582565]	[400.83416748 436.57550049 0.7228713 ]	[421.19540405 600.78308105 0.84386796]	[439.09439087 752.26867676 0.84484673]	[482.72103882 426.4017334 0.738002 ]	[482.93457031 585.55895996 0.8769244 ]	[503.43841553 749.66784668 0.88645214]	[418.67199707 175.10838318 0.92258382]	[441.65670776 175.05621338 0.94288552]	[400.68963623 172.36096191 0.86872816]	[459.66671753 169.82678223 0.86221367]	[4.95653412e+02 7.95795959e+02 7.85395503e-01]	[5.18679565e+02 7.90750793e+02 7.87517667e-01]	[503.46618652 757.38256836 0.78438121]	[4.36622742e+02 7.93317932e+02 7.59979248e-01]	[418.72039795 790.67871094 0.79725689]	[441.83621216 765.03979492 0.84997207]
[431.5328064 192.83044434 0.88123661]	[431.54098511 249.40164185 0.85301346]	[375.02383423 251.97340393 0.84498006]	[331.49731445 346.90560913 0.83064026]	[298.14364624 431.49249268 0.86655229]	[490.50894165 241.71781921 0.81848407]	[518.70550537 344.24505615 0.85160625]	[539.28466797 441.7532959 0.90276462]	[441.78497314 431.52520752 0.74694932]	[400.83563232 436.57858276 0.72249615]	[421.19372559 600.77313232 0.84336179]	[439.09121704 752.24188232 0.84328967]	[482.72973633 426.41290283 0.73715419]	[485.36352539 588.04064941 0.85824502]	[505.96517944 749.59301758 0.86089289]	[418.74389648 175.10975647 0.92648131]	[441.73669434 175.04820251 0.94020337]	[400.73284912 172.3694458 0.87506592]	[459.73730469 169.85566711 0.87284374]	[500.73608398 793.30377197 0.83889043]	[521.21337891 790.66064453 0.82005727]	[505.95870972 754.77764893 0.77999192]	[4.36585968e+02 7.93283875e+02 7.78834403e-01]	[418.70352173 790.64416504 0.81540561]	[441.83679199 764.98065186 0.84507442]
[434.02572632 192.8638916 0.88747489]	[434.07833862 249.38456726 0.86149734]	[375.08947754 251.96362305 0.85356236]	[333.9666748 349.38571167 0.83992773]	[298.19543457 431.52307129 0.86461002]	[493.04141235 241.69009399 0.81976879]	[518.7520752 344.23965454 0.85797614]	[539.30474854 441.78198242 0.90521455]	[441.81396484 431.50091553 0.74397641]	[400.86312866 434.10284424 0.71772248]	[421.18670654 598.31665039 0.83687776]	[439.10498047 752.29437256 0.8401351 ]	[482.7562561 426.39486694 0.73982787]	[485.38571167 585.53253174 0.86279547]	[511.04092407 747.18127441 0.83703351]	[418.78527832 177.47647095 0.91940022]	[441.77554321 175.08909607 0.92615134]	[400.78665161 172.31759644 0.85815036]	[459.80245972 172.25131226 0.88438511]	[503.30706787 793.31121826 0.85111386]	[523.78485107 790.60772705 0.80833316]	[5.11020630e+02 7.52244385e+02 7.40026474e-01]	[4.36564423e+02 7.93295166e+02 7.62951314e-01]	[418.69110107 790.65380859 0.80729872]	[441.85009766 765.04833984 0.85162079]
[436.61190796 192.8870697 0.91437536]	[436.62423706 249.38946533 0.88372028]	[377.53573608 251.92114258 0.86002564]	[336.46060181 346.86035156 0.86161077]	[300.67044067 428.9274292 0.847996 ]	[495.65402222 241.73551941 0.8210963 ]	[521.17883301 344.27200317 0.87382048]	[541.70422363 441.79772949 0.91545093]	[441.84967041 431.47088623 0.73804086]	[403.29611206 434.07485962 0.70739859]	[421.22351074 600.79431152 0.84020609]	[439.11413574 754.74603271 0.83966607]	[482.77032471 426.36651611 0.73721588]	[493.06439209 588.05255127 0.82637125]	[521.23059082 741.91461182 0.83947539]	[421.24539185 177.52644348 0.91324556]	[441.90447998 177.49276733 0.89362675]	[403.25869751 172.33120728 0.84634924]	[462.22940063 172.31292725 0.89748955]	[511.04821777 790.68804932 0.81455314]	[5.29043640e+02 7.88021606e+02 7.51064599e-01]	[5.21264221e+02 7.47074585e+02 7.16766655e-01]	[4.34068115e+02 7.93264221e+02 7.46016920e-01]	[418.66558838 790.62115479 0.79628819]	[441.84533691 765.07147217 0.83633935]
[436.61404419 192.8888092 0.91483772]	[436.62380981 249.38929749 0.88367331]	[377.53485107 251.92292786 0.85983759]	[336.46185303 346.85775757 0.86173213]	[300.67318726 428.92074585 0.84805781]	[495.65725708 241.73454285 0.82170355]	[521.18060303 344.27233887 0.87451881]	[541.70324707 441.79721069 0.91525835]	[441.85369873 428.97177124 0.73724151]	[403.30245972 434.06616211 0.70597672]	[421.22647095 600.80432129 0.84029055]	[439.11914062 754.75189209 0.84054863]	[482.77313232 426.35043335 0.73660731]	[493.0715332 588.05444336 0.82596987]	[521.22674561 741.90350342 0.83847237]	[421.24557495 177.52886963 0.91324633]	[441.90487671 177.49353027 0.8936947 ]	[403.25369263 172.33601379 0.84909737]	[462.22698975 172.31135559 0.89760506]	[511.03659058 790.69854736 0.81246924]	[5.29036926e+02 7.88030090e+02 7.50407815e-01]	[5.21267700e+02 7.47063477e+02 7.15993285e-01]	[4.34074951e+02 7.93253235e+02 7.44001031e-01]	[418.67373657 790.61431885 0.7942034 ]	[441.85253906 765.0769043 0.8360368 ]
[439.06298828 192.8870697 0.92707986]	[439.05084229 249.36003113 0.89697373]	[377.59057617 251.8898468 0.86482781]	[336.51773071 344.34863281 0.87396204]	[300.70422363 428.98519897 0.84245014]	[498.12573242 244.18548584 0.82750154]	[521.21276855 341.79272461 0.88431674]	[541.72857666 441.79946899 0.91836751]	[441.8817749 428.9513855 0.73340118]	[403.32388306 434.03591919 0.70202219]	[421.25262451 600.83404541 0.84540403]	[439.12039185 752.30847168 0.84095377]	[482.80020142 423.87576294 0.73291677]	[498.16625977 590.5625 0.83655119]	[521.32696533 744.43566895 0.83573616]	[421.33728027 177.53372192 0.91099781]	[444.34597778 177.51441956 0.88144469]	[403.34454346 172.32112122 0.8385964 ]	[462.30224609 172.32411194 0.89666331]	[518.65216064 790.64367676 0.7985307 ]	[5.34169495e+02 7.85572205e+02 7.18220711e-01]	[5.21301880e+02 7.49558655e+02 7.34492302e-01]	[4.34073151e+02 7.93252502e+02 7.46714354e-01]	[4.18665680e+02 7.90606018e+02 7.87098050e-01]	[441.87020874 765.06811523 0.82293797]
[439.1368103 192.88720703 0.93521452]	[439.10995483 249.33139038 0.90790486]	[377.64230347 251.87661743 0.86465681]	[336.57925415 344.30999756 0.88895655]	[300.74612427 428.95510864 0.8361367 ]	[498.19235229 241.72146606 0.84228033]	[521.24377441 341.77478027 0.89714634]	[541.75714111 441.81719971 0.92260712]	[441.92172241 428.91937256 0.73169047]	[403.36251831 431.53909302 0.69981009]	[421.32055664 600.86248779 0.85423434]	[439.10934448 752.29302979 0.83994287]	[482.84197998 423.84490967 0.73525381]	[500.63088989 588.06298828 0.86736137]	[523.85626221 739.38708496 0.82037514]	[423.79367065 177.54669189 0.89047837]	[444.44094849 177.51187134 0.86903942]	[405.89752197 172.34983826 0.81390011]	[462.39657593 172.25747681 0.8807174 ]	[521.21148682 790.59765625 0.83751965]	[5.39290527e+02 7.85500549e+02 7.37098932e-01]	[523.9039917 747.10424805 0.77937365]	[4.34085083e+02 7.93268860e+02 7.51159251e-01]	[4.18669678e+02 7.90608459e+02 7.87292004e-01]	[441.85183716 765.03735352 0.82460409]
[439.21572876 192.88237 0.94090515]	[439.17825317 249.31254578 0.91529322]	[377.72799683 251.85282898 0.86455905]	[336.63238525 344.32067871 0.89679027]	[303.21807861 428.98086548 0.82559472]	[498.26623535 241.73217773 0.84829843]	[521.29315186 344.29312134 0.89144009]	[541.81268311 441.83081055 0.92804766]	[444.30197144 428.9513855 0.73098457]	[405.83218384 434.05218506 0.69754118]	[421.33843994 600.82434082 0.84614849]	[439.13067627 752.27587891 0.84487337]	[482.87460327 423.87139893 0.73494732]	[500.77236938 588.04315186 0.88449925]	[523.96594238 736.81152344 0.81619406]	[423.90567017 177.53004456 0.87327337]	[449.43466187 177.50561523 0.86025596]	[410.95108032 172.39283752 0.80605382]	[464.86257935 172.2888031 0.87367725]	[521.38354492 790.6184082 0.89182448]	[5.41785767e+02 7.85529663e+02 7.69560397e-01]	[523.96697998 746.97802734 0.7658031 ]	[4.34118347e+02 7.93250610e+02 7.61010647e-01]	[418.69271851 788.23120117 0.79156363]	[441.86346436 765.01293945 0.81836867]
[439.27999878 192.91508484 0.94224787]	[439.22479248 249.29490662 0.91482186]	[380.10992432 251.83952332 0.86229128]	[339.04153442 344.31338501 0.90079737]	[305.76495361 428.98901367 0.81966227]	[500.69509888 241.73101807 0.85515016]	[521.32727051 341.78875732 0.90397394]	[541.85803223 441.83181763 0.92722625]	[444.33755493 426.38189697 0.72884464]	[405.8934021 431.47875977 0.68730485]	[421.39599609 598.30560303 0.83204436]	[439.14459229 752.21966553 0.85531193]	[482.8923645 423.78399658 0.73660105]	[500.84533691 588.00372314 0.89091921]	[526.4128418 736.79949951 0.80350065]	[426.41821289 177.55450439 0.8600167 ]	[452.0065918 177.55477905 0.85360295]	[413.52502441 172.37677002 0.78889346]	[464.94857788 172.2538147 0.84551889]	[523.79699707 790.62750244 0.90219653]	[541.86749268 785.55200195 0.78751218]	[5.24008972e+02 7.44543518e+02 7.35547900e-01]	[4.36563354e+02 7.93224304e+02 7.60610938e-01]	[4.18697327e+02 7.88208496e+02 7.86145985e-01]	[441.8710022 764.96099854 0.81376648]
[441.70321655 192.92443848 0.94053239]	[439.30432129 249.29571533 0.91326571]	[380.20559692 251.84411621 0.85938203]	[339.11581421 344.35217285 0.89237958]	[305.83895874 431.48959351 0.81478179]	[500.76138306 244.21044922 0.85504246]	[521.38391113 344.29324341 0.89429277]	[541.93548584 441.86386108 0.92540836]	[444.40557861 426.42614746 0.71937746]	[408.45498657 431.54052734 0.68604892]	[423.80328369 598.222229 0.81918466]	[439.15112305 749.77850342 0.86365157]	[482.94998169 423.8309021 0.72681689]	[500.90533447 588.00018311 0.88008296]	[526.46063232 734.30389404 0.79807377]	[431.48553467 177.56262207 0.85435951]	[454.58456421 177.56846619 0.8588714 ]	[416.06253052 172.32991028 0.8051672 ]	[467.47360229 169.85835266 0.83165532]	[523.79724121 790.65563965 0.90031654]	[5.41878235e+02 7.85580811e+02 7.83273339e-01]	[5.26412964e+02 7.44492188e+02 7.25057960e-01]	[4.36586151e+02 7.93214050e+02 7.66552389e-01]	[4.18709473e+02 7.88194824e+02 7.87036180e-01]	[441.86608887 762.4644165 0.81443733]
[441.81930542 192.96072388 0.93678081]	[441.73028564 249.34747314 0.91475093]	[380.31256104 251.89187622 0.85457981]	[339.17834473 346.82299805 0.88322073]	[310.89883423 434.05990601 0.82768989]	[500.87716675 244.2495575 0.8617906 ]	[523.78662109 344.28170776 0.88562071]	[544.33532715 441.84173584 0.9272806 ]	[446.9503479 428.94006348 0.70247197]	[413.51516724 434.06304932 0.69447476]	[423.80603027 598.29187012 0.82124531]	[439.1472168 749.77288818 0.86415464]	[485.4281311 423.87368774 0.70697767]	[503.33535767 587.98773193 0.87561131]	[526.47644043 744.43182373 0.81160498]	[434.07269287 177.59812927 0.86387998]	[457.13790894 177.59739685 0.87730455]	[416.15280151 172.34916687 0.82428515]	[470.03768921 172.25671387 0.8200981 ]	[521.35461426 790.71722412 0.86958313]	[541.83337402 788.06408691 0.79196459]	[524.01055908 749.56341553 0.7771191 ]	[4.36607361e+02 7.90819763e+02 7.67541468e-01]	[4.18719421e+02 7.88179688e+02 7.85059094e-01]	[441.85974121 762.46118164 0.80929017]
[441.91818237 192.92724609 0.92310297]	[441.82778931 249.35351562 0.90670562]	[382.78128052 251.90049744 0.84262896]	[339.24243164 346.85473633 0.87089676]	[313.45144653 434.05755615 0.84550345]	[503.29031372 244.21960449 0.86276627]	[523.88366699 344.33062744 0.87537134]	[544.42498779 441.91168213 0.91031653]	[452.03652954 428.92398071 0.69881809]	[416.10797119 434.0201416 0.7160874 ]	[423.87414551 593.16162109 0.80455726]	[439.14120483 749.7713623 0.86389643]	[487.97338867 423.87030029 0.69552946]	[503.35388184 587.99591064 0.87185079]	[524.02404785 741.90802002 0.80054522]	[436.59390259 177.57229614 0.87903339]	[459.60171509 177.56474304 0.90155077]	[418.60931396 172.37016296 0.85337424]	[472.59628296 172.28733826 0.82696199]	[521.30792236 790.71459961 0.85834807]	[5.41800781e+02 7.88055664e+02 7.75927842e-01]	[523.95239258 747.13415527 0.75832784]	[4.36636963e+02 7.90813171e+02 7.72362411e-01]	[418.73278809 788.18011475 0.78854728]	[441.84509277 762.45635986 0.80635524]
[444.38980103 192.89424133 0.90951759]	[441.90933228 249.36482239 0.89051634]	[385.32623291 251.88217163 0.82233047]	[341.69464111 346.83392334 0.84931451]	[315.93234253 431.55404663 0.85956424]	[503.37893677 244.25982666 0.85609823]	[523.97796631 346.81408691 0.86212379]	[544.50067139 441.90707397 0.9041943 ]	[454.60391235 428.91543579 0.70474011]	[418.54815674 431.51123047 0.72337288]	[426.36169434 593.18334961 0.79428554]	[439.14764404 749.78100586 0.86288804]	[490.53338623 423.88873291 0.68782812]	[503.38278198 588.08447266 0.86079592]	[523.94403076 744.47924805 0.81742167]	[439.07427979 177.53927612 0.89726353]	[459.69665527 177.51921082 0.92537296]	[418.74710083 172.3236084 0.86000508]	[477.64486694 169.8430481 0.84049422]	[521.24926758 790.70672607 0.84301668]	[5.41757507e+02 7.88049377e+02 7.67001092e-01]	[523.87023926 749.64916992 0.79434437]	[4.36662384e+02 7.90826660e+02 7.70951688e-01]	[418.74163818 788.19207764 0.78944707]	[441.83691406 762.47558594 0.80014026]
[446.90115356 192.90692139 0.89525318]	[444.42526245 249.37689209 0.86683851]	[387.95373535 251.86776733 0.80946338]	[344.28939819 346.88705444 0.81971908]	[316.04174805 431.46908569 0.86962211]	[503.49353027 246.77151489 0.84193099]	[526.45843506 349.37417603 0.85174233]	[547.00250244 441.85272217 0.88647085]	[457.193573 426.39892578 0.72334528]	[418.69158936 428.9508667 0.73611873]	[426.45455933 593.13818359 0.78347677]	[439.14282227 752.20269775 0.85358322]	[495.67449951 423.88894653 0.69408357]	[503.42990112 588.0736084 0.84919256]	[523.89819336 747.10028076 0.84336507]	[439.15206909 177.5592804 0.90735722]	[459.77624512 177.54100037 0.92758459]	[421.16870117 172.33459473 0.85223955]	[480.11245728 169.84326172 0.85683966]	[521.28271484 790.67681885 0.81859636]	[5.41756836e+02 7.88037659e+02 7.66545653e-01]	[523.77996826 752.28771973 0.78456187]	[4.36670776e+02 7.93217896e+02 7.71118641e-01]	[418.75494385 788.21136475 0.78938305]	[441.8164978 764.95654297 0.79117715]
[452.05187988 192.94360352 0.8920092 ]	[449.43917847 249.35968018 0.84835529]	[393.01733398 251.86782837 0.81997049]	[349.46337891 346.85140991 0.81474388]	[318.51638794 428.93228149 0.86978114]	[505.98590088 244.26527405 0.83043098]	[529.02557373 349.3991394 0.8330816 ]	[549.49786377 441.82342529 0.8758052 ]	[459.64160156 428.94100952 0.73442179]	[418.74560547 431.47259521 0.73790824]	[429.00219727 595.73919678 0.78311133]	[439.15655518 749.75201416 0.86045223]	[498.24053955 428.91009521 0.70922679]	[503.478302 590.54382324 0.83408421]	[523.87792969 747.1295166 0.8457253 ]	[439.28915405 177.59030151 0.91193956]	[462.2492981 177.58566284 0.91670078]	[421.28585815 172.29846191 0.85731226]	[480.23922729 172.26919556 0.87601131]	[521.31640625 790.66119385 0.81693035]	[5.41765564e+02 7.88024292e+02 7.66759276e-01]	[521.39050293 754.75183105 0.78252929]	[4.39096558e+02 7.90813049e+02 7.79546857e-01]	[418.76898193 788.19580078 0.79291648]	[441.81628418 762.421875 0.77754867]
[457.1003418 192.98854065 0.91440523]	[454.59002686 251.83958435 0.86603975]	[395.62716675 251.90242004 0.85149717]	[354.50836182 346.8600769 0.83602315]	[318.68984985 429.00259399 0.86608744]	[511.01428223 246.75950623 0.81331593]	[536.64263916 349.39852905 0.81906819]	[552.10369873 441.8107605 0.85974973]	[459.73800659 431.47122192 0.73981214]	[418.79180908 431.52389526 0.73896497]	[434.07043457 593.15649414 0.78611439]	[439.16842651 749.75946045 0.85376829]	[500.7104187 428.95272827 0.72386503]	[503.47543335 588.09863281 0.84050697]	[523.88616943 747.13250732 0.84834719]	[441.72570801 180.06536865 0.89901632]	[462.3744812 177.61276245 0.89248478]	[421.37774658 172.37062073 0.85084379]	[480.36557007 172.31265259 0.89042401]	[521.33764648 790.65966797 0.82413805]	[5.41771423e+02 7.88022583e+02 7.73985386e-01]	[523.77111816 752.31054688 0.78757471]	[4.39109192e+02 7.93231628e+02 7.76706338e-01]	[418.77694702 788.23547363 0.79549575]	[441.82348633 762.42895508 0.76853961]
[459.59683228 192.97885132 0.93216705]	[457.13467407 251.82293701 0.88712037]	[398.06216431 251.88832092 0.85970008]	[357.02420044 346.81607056 0.86699247]	[321.18753052 431.47195435 0.84039372]	[516.13677979 244.2535553 0.81221163]	[539.19567871 346.84933472 0.83410007]	[557.26153564 441.86663818 0.86726463]	[459.84146118 428.94418335 0.73747826]	[421.18423462 431.50512695 0.73034149]	[436.62902832 593.16644287 0.79998875]	[439.1918335 749.70465088 0.86281931]	[500.80386353 426.39749146 0.73180497]	[505.92382812 588.08728027 0.83251351]	[523.88928223 747.1161499 0.84513807]	[441.84960938 180.06549072 0.89202619]	[464.85559082 177.61785889 0.87162411]	[423.81872559 172.33711243 0.83578485]	[482.80627441 172.29104614 0.87759578]	[521.33215332 790.67132568 0.82216084]	[5.41772766e+02 7.88034607e+02 7.74204791e-01]	[523.77197266 752.29833984 0.77809554]	[4.39134277e+02 7.93220520e+02 7.78126478e-01]	[421.16677856 788.222229 0.79565132]	[441.82388306 759.88842773 0.76454389]
[459.59680176 192.97889709 0.93217552]	[457.13330078 251.8218689 0.88672787]	[398.06243896 251.88825989 0.85951567]	[357.02502441 346.81747437 0.8671155 ]	[321.18942261 431.46347046 0.83905131]	[516.13409424 244.25033569 0.8122319 ]	[539.1920166 346.85372925 0.8336454 ]	[557.25811768 441.87036133 0.86622083]	[459.84060669 428.94894409 0.73751843]	[421.18417358 431.50939941 0.73106414]	[436.62368774 593.17120361 0.79855305]	[439.19387817 749.68664551 0.86491561]	[500.80197144 426.40090942 0.73182923]	[505.92489624 588.09014893 0.83236504]	[523.88500977 747.10028076 0.84384489]	[441.85058594 180.06600952 0.89196008]	[464.85491943 177.6184082 0.87179631]	[423.82110596 172.33868408 0.83558393]	[482.8062439 172.29016113 0.87708086]	[521.33465576 790.67852783 0.8254016 ]	[5.41775146e+02 7.88036438e+02 7.76597381e-01]	[521.40582275 752.28436279 0.77562231]	[4.39146545e+02 7.90827393e+02 7.82403111e-01]	[421.16876221 788.21447754 0.79922718]	[441.82385254 757.38531494 0.76463848]
[459.77664185 192.99842834 0.94302273]	[459.68893433 249.4057312 0.92058474]	[398.2644043 251.89637756 0.87060833]	[359.61938477 346.83203125 0.89335859]	[328.88363647 431.54260254 0.81504601]	[518.7756958 246.75073242 0.83749068]	[541.74188232 344.27478027 0.87824988]	[562.28491211 441.82440186 0.91598743]	[462.31362915 428.91308594 0.73814017]	[421.3324585 431.4833374 0.71986455]	[439.1288147 593.13671875 0.82013309]	[439.21615601 749.62158203 0.88115638]	[503.28924561 426.35107422 0.73163074]	[508.4468689 588.04296875 0.81699044]	[523.88702393 747.11828613 0.85023308]	[446.87466431 180.06956482 0.85161364]	[470.01235962 180.05789185 0.84283614]	[431.49334717 172.48628235 0.78514993]	[485.4397583 172.33331299 0.86537844]	[521.29614258 790.7364502 0.83407062]	[5.41741394e+02 7.88094299e+02 7.84338474e-01]	[521.40313721 752.29248047 0.78764117]	[4.39155640e+02 7.93215149e+02 7.83577204e-01]	[421.18032837 788.21081543 0.80049157]	[441.8142395 754.84606934 0.78102839]
[459.84197998 195.38679504 0.94739187]	[459.77902222 249.36958313 0.9210968 ]	[400.68893433 251.89312744 0.86851668]	[359.69396973 349.38180542 0.88261926]	[333.95007324 434.05645752 0.83385575]	[521.2265625 244.27355957 0.84701538]	[541.83898926 344.31851196 0.8885619 ]	[562.37365723 441.89016724 0.91519886]	[462.41879272 428.91552734 0.73208785]	[423.8326416 428.97784424 0.70240617]	[439.17373657 590.62634277 0.83629817]	[439.23181152 749.62243652 0.88298798]	[503.34414673 426.38696289 0.72666651]	[508.47891235 588.03900146 0.81556123]	[523.86859131 747.12799072 0.85448611]	[446.96716309 180.11477661 0.8458088 ]	[472.59432983 180.14411926 0.84465975]	[434.04379272 172.4362793 0.78639269]	[487.94458008 172.35809326 0.86127806]	[521.27294922 790.76550293 0.82650858]	[5.41728882e+02 7.88114441e+02 7.81866908e-01]	[521.39477539 752.30334473 0.79380131]	[4.39160706e+02 7.93246826e+02 7.84207106e-01]	[421.18313599 788.2364502 0.80694371]	[441.82296753 754.8392334 0.78118914]
[459.8414917 195.38671875 0.94680285]	[459.77920532 249.36590576 0.92067051]	[400.68792725 251.88764954 0.86851776]	[359.69454956 349.38168335 0.884 ]	[333.9508667 434.05407715 0.83408546]	[521.22644043 244.27093506 0.84660608]	[541.83837891 344.31576538 0.8884691 ]	[562.37353516 441.89212036 0.91451192]	[462.41677856 428.91348267 0.73273325]	[423.82455444 428.97198486 0.70374924]	[439.17312622 590.61303711 0.836128 ]	[439.22576904 749.60845947 0.88262761]	[503.34585571 426.38491821 0.72699863]	[508.48117065 588.00897217 0.81823385]	[523.86651611 747.11560059 0.85499954]	[446.9664917 180.11219788 0.84619886]	[472.59451294 180.14102173 0.84602302]	[434.04672241 172.44325256 0.79064685]	[487.94671631 172.36206055 0.86349577]	[521.28302002 790.75183105 0.82676381]	[5.41733154e+02 7.88097046e+02 7.78833747e-01]	[521.38842773 752.29052734 0.79668063]	[4.39168549e+02 7.93253235e+02 7.82401383e-01]	[421.18890381 790.59613037 0.80297041]	[441.81832886 754.81182861 0.78364807]
[462.19244385 195.42304993 0.96468282]	[459.85601807 249.38085938 0.91858566]	[400.80062866 251.92124939 0.86696422]	[359.76373291 349.36883545 0.88597655]	[336.44119263 431.54873657 0.85584545]	[521.26623535 244.26339722 0.85127163]	[541.9197998 346.83410645 0.88253993]	[564.83746338 441.85986328 0.91116214]	[462.44869995 428.93197632 0.72876185]	[423.86697388 428.97888184 0.69944006]	[439.16882324 593.13470459 0.82954359]	[439.21032715 749.6126709 0.87902373]	[503.36911011 426.41516113 0.7201345 ]	[511.06661987 588.01055908 0.80326176]	[523.8817749 747.14599609 0.84608459]	[449.48876953 182.628479 0.84127837]	[475.10214233 182.68598938 0.85616279]	[436.5406189 172.47160339 0.7762022 ]	[488.00604248 172.41914368 0.86346328]	[521.30908203 790.71807861 0.81985986]	[5.41747559e+02 7.88058472e+02 7.67289817e-01]	[521.39324951 754.762146 0.77643192]	[4.39154327e+02 7.93252258e+02 7.79801488e-01]	[421.18487549 790.59344482 0.8011815 ]	[441.80169678 754.82354736 0.783966 ]
[462.25650024 195.43521118 0.95770597]	[462.24050903 249.4042511 0.91997486]	[400.82363892 251.95855713 0.86621952]	[359.8253479 349.38253784 0.87057513]	[336.5569458 434.01782227 0.87237346]	[521.36083984 246.75889587 0.85621095]	[544.30065918 346.83111572 0.88216466]	[564.92614746 444.30743408 0.901411 ]	[464.82546997 428.96429443 0.72599077]	[423.90200806 431.49105835 0.69419408]	[439.17880249 593.11590576 0.83368891]	[439.2116394 749.60528564 0.8811335 ]	[503.40109253 428.92221069 0.72171283]	[513.60076904 588.04821777 0.804865 ]	[523.87786865 747.14971924 0.8517518 ]	[452.05480957 182.62266541 0.84246194]	[477.60720825 182.69537354 0.86319947]	[436.64447021 172.42648315 0.79797864]	[490.52627563 172.41366577 0.85659468]	[521.31665039 790.70806885 0.81926632]	[5.41742065e+02 7.88046997e+02 7.65702605e-01]	[521.39056396 754.76049805 0.78240901]	[4.39184326e+02 7.93241516e+02 7.80670643e-01]	[421.2048645 788.23699951 0.7976827 ]	[441.79476929 754.8147583 0.7876333 ]
[462.355896 195.37579346 0.94702512]	[462.30175781 251.8260498 0.91886884]	[403.2467041 251.9654541 0.85619456]	[362.30984497 346.88876343 0.84976059]	[339.06243896 434.03884888 0.87232894]	[521.42230225 246.74797058 0.85828984]	[544.38897705 344.35159302 0.8759622 ]	[565.00299072 441.91748047 0.89213002]	[464.85455322 428.96658325 0.72199637]	[426.35272217 431.49017334 0.69012982]	[439.17166138 593.11499023 0.83261526]	[439.18728638 749.60015869 0.87477273]	[503.41995239 428.9269104 0.71649301]	[513.60375977 588.06121826 0.79645133]	[523.8684082 747.13616943 0.84714347]	[454.62243652 180.08966064 0.85892898]	[477.70373535 180.15319824 0.87691438]	[439.08773804 172.40762329 0.82141733]	[493.0602417 172.40855408 0.84590912]	[521.30169678 790.72680664 0.81046629]	[5.41727051e+02 7.88058777e+02 7.64128029e-01]	[521.37756348 752.31030273 0.77332509]	[4.39193359e+02 7.93231262e+02 7.77968585e-01]	[421.2038269 788.23394775 0.79549432]	[441.77407837 754.8026123 0.7858026 ]
[462.3605957 192.99897766 0.94023967]	[462.32107544 251.81660461 0.91494328]	[403.2671814 251.95436096 0.8538456 ]	[364.80737305 346.88815308 0.83511192]	[339.10366821 434.08853149 0.87464684]	[521.42706299 246.74421692 0.86068857]	[544.39355469 346.80609131 0.87500143]	[565.00366211 441.90606689 0.89452034]	[464.8687439 428.97412109 0.72477913]	[426.36981201 431.48556519 0.69183779]	[439.16455078 590.60888672 0.82890892]	[439.17599487 749.61102295 0.87425375]	[503.43984985 428.95266724 0.72022891]	[511.07440186 588.07446289 0.79448175]	[523.85650635 749.56109619 0.84436154]	[454.62554932 177.63319397 0.86270452]	[477.70730591 180.07940674 0.88132083]	[439.10614014 172.38188171 0.82003033]	[493.06314087 172.36714172 0.84177828]	[521.31048584 790.72393799 0.79963952]	[5.41724976e+02 7.88064575e+02 7.59847701e-01]	[521.36694336 754.81286621 0.76281136]	[4.39200165e+02 7.90812744e+02 7.83594966e-01]	[421.20556641 788.20477295 0.79767287]	[441.75540161 754.8324585 0.78250408]
[462.35321045 192.98059082 0.93931127]	[462.32147217 251.82328796 0.91659105]	[403.25762939 251.96002197 0.855955 ]	[364.85076904 346.87023926 0.82971907]	[339.17932129 434.03268433 0.86765712]	[521.42694092 246.75683594 0.86146843]	[544.38702393 346.83450317 0.87388015]	[564.98309326 444.3187561 0.89212829]	[464.87615967 428.9664917 0.72396106]	[426.38327026 431.47537231 0.6911428 ]	[439.13848877 590.6237793 0.82276613]	[439.16818237 749.63946533 0.87313163]	[503.4508667 428.95440674 0.71931493]	[511.0375061 590.57037354 0.79043931]	[523.85784912 749.60565186 0.8457315 ]	[454.62887573 177.61387634 0.86380649]	[477.70101929 180.06074524 0.88243848]	[439.12445068 172.38400269 0.83129418]	[493.0692749 172.38986206 0.85320485]	[521.31176758 790.72680664 0.79260552]	[5.39321533e+02 7.88081604e+02 7.58301020e-01]	[521.3638916 757.32440186 0.75823796]	[4.39185913e+02 7.90830017e+02 7.80237615e-01]	[421.19158936 788.22021484 0.79996985]	[441.7550354 757.33843994 0.77873266]
[462.34890747 192.9249115 0.93071592]	[462.32452393 249.40161133 0.91517901]	[403.2671814 251.92662048 0.85307133]	[367.39480591 346.8321228 0.82269853]	[339.27816772 434.04995728 0.85886043]	[523.77722168 246.77400208 0.86106402]	[544.33013916 346.84454346 0.87791151]	[564.88128662 441.91690063 0.9049781 ]	[464.87042236 428.94628906 0.72565973]	[426.37927246 428.98031616 0.69260073]	[439.10058594 590.61437988 0.81112057]	[439.15582275 749.6472168 0.8682456 ]	[503.44708252 428.93121338 0.72198141]	[508.55194092 588.09942627 0.79548043]	[523.85266113 749.60455322 0.8418228 ]	[454.6211853 177.53948975 0.8749522 ]	[477.69329834 177.56925964 0.89348298]	[439.13308716 172.35197449 0.83307409]	[493.08325195 172.3846283 0.85651094]	[5.21315430e+02 7.90722595e+02 7.85067976e-01]	[5.41725464e+02 7.88074951e+02 7.50632703e-01]	[5.21353821e+02 7.57329895e+02 7.49089956e-01]	[4.39180328e+02 7.90820190e+02 7.80808508e-01]	[421.18499756 788.21466064 0.79219168]	[441.75360107 757.35266113 0.77719331]
[462.37207031 192.88671875 0.92402452]	[462.33660889 249.40623474 0.91246819]	[403.26123047 251.9156189 0.85102969]	[369.92541504 346.81347656 0.8206405 ]	[341.69604492 431.54312134 0.84431398]	[523.79382324 246.79853821 0.85974836]	[544.29907227 346.90032959 0.87981272]	[562.46191406 444.3215332 0.90181428]	[464.87249756 426.38793945 0.72762394]	[426.38934326 426.4211731 0.69092923]	[439.08010864 590.62365723 0.80177754]	[439.14584351 749.67468262 0.86183685]	[503.44107056 426.3737793 0.72815323]	[508.54550171 588.0994873 0.79676276]	[523.85223389 749.60888672 0.84082985]	[454.64956665 177.48851013 0.88444644]	[477.7210083 177.51896667 0.90737039]	[439.16534424 172.35238647 0.85681522]	[493.13061523 172.3530426 0.85396338]	[5.21310303e+02 7.90719421e+02 7.88718581e-01]	[5.41723633e+02 7.88069946e+02 7.52195477e-01]	[5.21357605e+02 7.57339355e+02 7.49070764e-01]	[4.39175720e+02 7.90830994e+02 7.72084296e-01]	[4.21180084e+02 7.88228699e+02 7.82709837e-01]	[441.74716187 757.39483643 0.76757407]
[462.38412476 192.85847473 0.92414331]	[462.3387146 251.82554626 0.91384017]	[403.26620483 251.91816711 0.85011739]	[372.47790527 346.87701416 0.82414621]	[341.74685669 434.06866455 0.84969169]	[523.79876709 246.82917786 0.85855436]	[541.93908691 349.41186523 0.88432276]	[562.35760498 444.33282471 0.90439188]	[464.88079834 426.40890503 0.72382045]	[426.39297485 428.91479492 0.68734044]	[436.68356323 590.5836792 0.80108356]	[439.14263916 749.65625 0.86331403]	[503.4430542 426.39141846 0.72519958]	[508.52316284 588.05822754 0.80710363]	[523.84106445 749.58935547 0.84323764]	[454.65148926 175.1114502 0.88891768]	[477.73742676 175.11694336 0.9116838 ]	[439.16162109 172.35365295 0.85629749]	[495.61871338 172.30545044 0.85558861]	[521.30554199 790.72064209 0.79444462]	[5.41725586e+02 7.88063538e+02 7.55491614e-01]	[521.35357666 757.31323242 0.75908697]	[4.39129059e+02 7.93225647e+02 7.75265336e-01]	[4.18784088e+02 7.88228149e+02 7.87996411e-01]	[441.75891113 757.35974121 0.77727491]
[462.38369751 192.85832214 0.92424822]	[462.33786011 251.82566833 0.91386956]	[403.26660156 251.91711426 0.84957963]	[372.47732544 346.87460327 0.82394701]	[341.74588013 434.06863403 0.84906936]	[523.79602051 246.82707214 0.85803705]	[541.93737793 349.41766357 0.88438773]	[562.3548584 444.33825684 0.90468836]	[464.88146973 426.387146 0.72511989]	[426.39196777 426.41995239 0.68887699]	[436.68453979 590.55535889 0.80331409]	[439.13934326 749.65307617 0.86212838]	[503.44345093 426.37127686 0.72608215]	[508.51956177 588.0447998 0.80664754]	[523.8338623 749.58691406 0.84450567]	[457.06613159 175.1111908 0.88877994]	[477.73764038 175.11717224 0.91163385]	[439.16470337 172.35386658 0.85632557]	[495.61813354 172.30680847 0.85551172]	[521.30450439 790.72967529 0.79412329]	[5.41724182e+02 7.88065735e+02 7.54849374e-01]	[521.34735107 757.31048584 0.75930232]	[4.39136810e+02 7.93223328e+02 7.73675978e-01]	[4.21155457e+02 7.88228882e+02 7.86407351e-01]	[441.75119019 757.35528564 0.77603626]
[462.38168335 192.81770325 0.92146266]	[462.34240723 251.83189392 0.91336197]	[403.2828064 251.91052246 0.84655982]	[374.98522949 346.9078064 0.82991189]	[344.30300903 434.11209106 0.83766651]	[523.79766846 249.29373169 0.85701466]	[541.89459229 346.89749146 0.88354963]	[562.25512695 444.31417847 0.89558053]	[464.89044189 426.38705444 0.72068018]	[426.39181519 426.42523193 0.68526721]	[436.63369751 590.55090332 0.79619485]	[439.13418579 749.69488525 0.85631949]	[503.46087646 426.35977173 0.72294402]	[508.47195435 588.02825928 0.81327975]	[523.8293457 749.60565186 0.84428006]	[457.07791138 175.06004333 0.90027136]	[477.74789429 175.07858276 0.91742277]	[439.193573 172.3143158 0.83995789]	[495.66400146 172.24995422 0.84568167]	[521.28942871 790.74023438 0.79510564]	[5.39321533e+02 7.88082581e+02 7.55952239e-01]	[5.21358643e+02 7.57338745e+02 7.56964266e-01]	[4.39128845e+02 7.93231750e+02 7.70780563e-01]	[4.18783875e+02 7.90598816e+02 7.87185669e-01]	[441.75540161 759.88555908 0.76992393]
[462.36581421 192.79882812 0.92318928]	[462.35357666 251.84446716 0.91512996]	[403.30606079 251.91345215 0.84434175]	[375.02453613 349.44604492 0.84062386]	[349.43209839 436.68118286 0.85261273]	[523.79925537 249.32270813 0.85971868]	[541.87182617 349.3722229 0.88377059]	[559.80871582 444.42004395 0.86643851]	[464.88079834 426.40124512 0.71978301]	[426.38204956 426.43313599 0.68262833]	[436.61532593 590.5536499 0.79542929]	[439.12615967 749.72039795 0.85302395]	[503.45770264 426.37402344 0.72236109]	[508.47790527 588.07330322 0.80845678]	[523.81347656 749.58557129 0.8489567 ]	[454.64923096 175.03388977 0.90134609]	[477.73413086 175.05229187 0.91750818]	[439.1993103 172.28276062 0.82363111]	[495.66586304 169.85823059 0.83778685]	[521.27435303 790.737854 0.7986331 ]	[5.39302246e+02 7.88074341e+02 7.53095090e-01]	[521.34033203 757.30706787 0.76685256]	[4.39117371e+02 7.90830261e+02 7.75200725e-01]	[418.77667236 788.22052002 0.79047674]	[441.74899292 759.92431641 0.77189982]
[462.35031128 190.38925171 0.91914248]	[462.37414551 251.8717041 0.91304797]	[403.34030151 251.92771912 0.83989662]	[377.49627686 349.46112061 0.85994548]	[351.94232178 439.06912231 0.86067569]	[523.8190918 249.36021423 0.86410576]	[541.82696533 349.43057251 0.88394696]	[559.6920166 444.39157104 0.84482282]	[464.88006592 428.92138672 0.71629852]	[426.39767456 428.95806885 0.6801666 ]	[436.60958862 590.63458252 0.78927785]	[439.12963867 749.72808838 0.85343993]	[503.43832397 426.4118042 0.72193468]	[508.51928711 590.63305664 0.79163563]	[523.80706787 749.59515381 0.84623337]	[457.06542969 174.98304749 0.90744632]	[477.73001099 175.02220154 0.91942149]	[439.20611572 169.86709595 0.81503904]	[495.68545532 169.84028625 0.83924598]	[521.27374268 790.76983643 0.79759878]	[5.39309570e+02 7.88100403e+02 7.54512429e-01]	[521.33532715 757.32922363 0.75959539]	[4.36687561e+02 7.93224670e+02 7.69287586e-01]	[418.75256348 788.22131348 0.78846622]	[441.75906372 759.93164062 0.7719276 ]
[462.38729858 190.3085022 0.90899557]	[462.39541626 251.88079834 0.91112375]	[403.39239502 251.9185791 0.82873237]	[377.60855103 351.97915649 0.89128864]	[354.53439331 439.22253418 0.89397061]	[523.83325195 249.38459778 0.86803448]	[541.79089355 349.44281006 0.88026315]	[554.64312744 444.37478638 0.83433884]	[464.92010498 428.91314697 0.71393609]	[428.912323 428.92803955 0.6773091 ]	[436.55438232 590.55078125 0.78983819]	[439.11856079 749.67285156 0.85787755]	[503.45367432 426.42785645 0.72056675]	[508.52514648 590.63555908 0.78865469]	[523.78997803 747.17034912 0.84584606]	[457.10470581 174.9197998 0.91854471]	[480.11471558 174.94270325 0.93342257]	[439.22576904 169.85848999 0.8217808 ]	[495.68737793 169.79115295 0.83475327]	[521.28015137 790.77233887 0.80408615]	[5.39304626e+02 7.88092224e+02 7.57453918e-01]	[521.32391357 754.80462646 0.7571404 ]	[4.36679504e+02 7.93241516e+02 7.62228787e-01]	[4.18740540e+02 7.88228027e+02 7.84406006e-01]	[441.74862671 757.36535645 0.77225727]
[462.39645386 190.24781799 0.89961177]	[462.41079712 251.88694763 0.90990335]	[405.82998657 251.90797424 0.82575864]	[377.71453857 352.01708984 0.90398574]	[357.03970337 441.66653442 0.91751939]	[523.84515381 249.40437317 0.86957431]	[541.76879883 349.45223999 0.87768394]	[549.54937744 444.35614014 0.83806986]	[464.94134521 428.92410278 0.70906693]	[428.92416382 428.93502808 0.67484838]	[436.54397583 588.10565186 0.79053503]	[439.10220337 749.70892334 0.84894592]	[503.46612549 428.92526245 0.71583903]	[508.53189087 590.64404297 0.78825355]	[523.79248047 747.14331055 0.84620661]	[457.12164307 174.86091614 0.92502975]	[480.12619019 174.88693237 0.93801218]	[439.23727417 169.86457825 0.82247984]	[495.69512939 169.81082153 0.84751529]	[521.2723999 790.769104 0.80424148]	[5.39307251e+02 7.88088501e+02 7.56730795e-01]	[521.32141113 754.77154541 0.75877589]	[4.36675720e+02 7.93247681e+02 7.61162877e-01]	[4.18733368e+02 7.90598022e+02 7.84537971e-01]	[441.73614502 759.89276123 0.76522875]
[462.39892578 187.75532532 0.89242768]	[462.42697144 251.90492249 0.90932983]	[405.86407471 251.90985107 0.82424706]	[380.11489868 354.45904541 0.90620673]	[357.18826294 441.7857666 0.92226285]	[523.86303711 251.84646606 0.87102115]	[541.74145508 351.93078613 0.87480885]	[547.01153564 444.31570435 0.85855305]	[464.9430542 428.95773315 0.70960468]	[428.94805908 428.95281982 0.67493254]	[434.10964966 590.55786133 0.78437304]	[439.08227539 749.69683838 0.84561324]	[503.44564819 428.98721313 0.71861887]	[511.01931763 593.13690186 0.78562903]	[523.79083252 747.13555908 0.84673345]	[457.13061523 172.48445129 0.93084574]	[480.12200928 172.51498413 0.93780285]	[439.23269653 169.84906006 0.82463878]	[495.68951416 169.78527832 0.84096205]	[521.265625 790.78411865 0.80561644]	[5.39305298e+02 7.88101990e+02 7.57606983e-01]	[521.3157959 754.74804688 0.75914681]	[4.36641266e+02 7.93225708e+02 7.60846615e-01]	[4.18701385e+02 7.88215149e+02 7.86760449e-01]	[441.72653198 759.87298584 0.76548743]
[462.43539429 185.25418091 0.88231349]	[464.82318115 251.90544128 0.90278929]	[405.9017334 251.8842926 0.82190484]	[380.20831299 352.00003052 0.89685476]	[359.61724854 441.87316895 0.90605599]	[523.90545654 251.85191345 0.8686409 ]	[541.71643066 351.95321655 0.87187004]	[546.95690918 444.3855896 0.85788608]	[464.94122314 428.92559814 0.71016806]	[428.95355225 428.92276001 0.67422515]	[434.02828979 590.58447266 0.77960551]	[439.07223511 749.74285889 0.83511621]	[503.44064331 428.94662476 0.72037834]	[511.00930786 590.63861084 0.78819197]	[523.78710938 747.10321045 0.84867167]	[457.16088867 172.44549561 0.93759513]	[480.15078735 172.46141052 0.94672769]	[439.21548462 169.84114075 0.83474755]	[498.15719604 169.75112915 0.84625125]	[521.27313232 790.73974609 0.81292301]	[5.41726318e+02 7.88066040e+02 7.57876158e-01]	[521.30908203 752.28173828 0.76194924]	[4.36671936e+02 7.93235229e+02 7.53904641e-01]	[4.18726349e+02 7.88235474e+02 7.76719451e-01]	[441.72024536 759.9552002 0.76328778]
[462.45162964 185.19773865 0.87465966]	[464.85775757 251.92105103 0.900675 ]	[408.41040039 251.88121033 0.82217562]	[380.31741333 352.02496338 0.88953781]	[359.79776001 441.86959839 0.90113014]	[523.9432373 251.86933899 0.86900055]	[541.72644043 351.98623657 0.87457722]	[546.93817139 444.39770508 0.85762399]	[464.94735718 428.97848511 0.70903659]	[428.97634888 431.48544312 0.67391026]	[434.02862549 590.5446167 0.78030157]	[439.07553101 749.74584961 0.83430439]	[503.43829346 428.98526001 0.72047138]	[511.05184937 590.64099121 0.78388298]	[523.79119873 747.11193848 0.84952748]	[457.17059326 172.40557861 0.93989509]	[480.16531372 172.41267395 0.95058835]	[439.22573853 169.81680298 0.83444965]	[498.18911743 169.73902893 0.85318255]	[521.26739502 790.74420166 0.81094378]	[5.39321411e+02 7.88073181e+02 7.57977128e-01]	[521.31768799 752.28753662 0.76140344]	[4.36666931e+02 7.93230469e+02 7.45977759e-01]	[4.18717316e+02 7.88228821e+02 7.70812035e-01]	[441.73504639 762.42919922 0.76429373]
[464.85565186 182.66267395 0.86999553]	[464.90402222 251.9243927 0.89417553]	[408.4564209 251.87718201 0.82049811]	[382.72970581 354.52062988 0.89384377]	[362.240448 444.35983276 0.87376386]	[523.9854126 251.87512207 0.86286902]	[541.78375244 351.94940186 0.87785953]	[546.97186279 444.40328979 0.85305846]	[464.97073364 428.93591309 0.70764267]	[428.99337769 428.95751953 0.67485499]	[434.03442383 590.55084229 0.77837813]	[439.07528687 749.75384521 0.83374316]	[503.46466064 428.93768311 0.71743709]	[511.07147217 590.55749512 0.78601933]	[523.79840088 747.1149292 0.84859395]	[457.21774292 172.37417603 0.94175482]	[480.18490601 172.36254883 0.94737351]	[439.27774048 169.82296753 0.8225168 ]	[498.22131348 167.28025818 0.85228181]	[521.26477051 790.75256348 0.8102603 ]	[5.41723938e+02 7.88085449e+02 7.59976387e-01]	[521.32696533 752.29888916 0.75980514]	[4.36683655e+02 7.93223267e+02 7.47702777e-01]	[4.18730591e+02 7.88228027e+02 7.72683978e-01]	[441.73223877 762.44177246 0.76677543]
[464.84991455 180.13700867 0.87747371]	[467.41729736 251.91925049 0.87433827]	[411.01382446 251.89305115 0.82140505]	[387.86941528 356.98214722 0.8762753 ]	[367.40713501 446.87185669 0.82516462]	[526.42254639 251.85079956 0.8499487 ]	[541.91162109 351.9475708 0.88103318]	[549.58880615 444.34338379 0.83828932]	[467.47506714 426.4324646 0.69407392]	[431.53775024 428.95022583 0.66965705]	[434.05813599 588.11077881 0.77872324]	[439.06930542 749.71307373 0.83481264]	[505.91842651 426.40625 0.69754261]	[513.64575195 590.54534912 0.78953409]	[523.82183838 747.11254883 0.84450829]	[459.58441162 172.28541565 0.92669445]	[480.20437622 172.29167175 0.94628084]	[439.32611084 169.73083496 0.79137826]	[500.65481567 167.27919006 0.87149757]	[521.27349854 790.77746582 0.81591427]	[5.41743225e+02 7.88111206e+02 7.70395637e-01]	[521.34655762 752.28991699 0.75387007]	[4.36667908e+02 7.93220154e+02 7.49074876e-01]	[4.18716095e+02 7.88217651e+02 7.72077322e-01]	[441.72891235 759.9161377 0.76470858]
[464.86257935 180.05599976 0.88469821]	[467.44116211 251.93630981 0.87264311]	[413.49734497 251.95904541 0.8262257 ]	[390.5005188 356.98690796 0.87451434]	[372.5267334 446.94793701 0.82665324]	[526.45452881 251.82711792 0.8435691 ]	[541.96044922 351.96786499 0.88262945]	[552.11956787 444.35391235 0.83898109]	[470.05319214 426.43283081 0.6879729 ]	[434.08776855 428.95831299 0.67689139]	[434.08477783 588.09924316 0.78386784]	[439.08755493 749.70062256 0.83853662]	[508.47814941 426.40322876 0.67951077]	[516.13415527 590.60241699 0.78888535]	[523.82324219 747.09918213 0.8403573 ]	[459.59951782 169.8745575 0.915627 ]	[480.2230835 172.23855591 0.94154626]	[441.68338013 169.74082947 0.77970767]	[500.69744873 169.72183228 0.8898803 ]	[521.27526855 790.78619385 0.81170088]	[5.41754089e+02 7.88119507e+02 7.70597935e-01]	[5.21341003e+02 7.52287537e+02 7.51045048e-01]	[4.36693054e+02 7.90817444e+02 7.61416912e-01]	[4.18726471e+02 7.88193665e+02 7.75471210e-01]	[441.74209595 759.89892578 0.76284063]
[464.88226318 177.61799622 0.88885248]	[467.49926758 251.94337463 0.86807573]	[413.54550171 251.96455383 0.83389926]	[395.51843262 356.97741699 0.88527936]	[375.06921387 446.87692261 0.85678214]	[526.51385498 251.82478333 0.83438081]	[544.34106445 351.93411255 0.87861866]	[554.68432617 444.33166504 0.84671831]	[472.52670288 426.42254639 0.68899143]	[434.08691406 428.9446106 0.67679906]	[436.5491333 588.08544922 0.78892964]	[439.09854126 749.68621826 0.84116679]	[508.52575684 426.40393066 0.67807156]	[516.21453857 588.109375 0.79588425]	[523.81384277 747.07904053 0.84235692]	[459.61071777 169.83827209 0.91292793]	[480.25357056 169.84851074 0.9416604 ]	[441.70404053 167.30751038 0.7510587 ]	[500.7366333 167.2911377 0.89031851]	[521.27764893 790.78344727 0.81463921]	[5.41754700e+02 7.88112732e+02 7.70310879e-01]	[521.33209229 752.27374268 0.76044708]	[4.39105072e+02 7.90815491e+02 7.66166389e-01]	[4.18740326e+02 7.88193665e+02 7.78983653e-01]	[441.73855591 757.39770508 0.75899726]
[464.88421631 177.61775208 0.88838756]	[467.49893188 251.94386292 0.86804563]	[413.54623413 251.96620178 0.83378083]	[395.51663208 356.98117065 0.88572824]	[375.06674194 446.87860107 0.85620785]	[526.51342773 251.82473755 0.83446813]	[544.34106445 351.93405151 0.87886173]	[554.68798828 444.33413696 0.846551 ]	[472.52636719 426.42712402 0.68755883]	[434.0824585 428.95358276 0.67581356]	[434.12423706 588.09783936 0.78375894]	[439.09909058 749.68438721 0.84185028]	[508.52993774 426.4055481 0.67678678]	[516.2086792 590.53881836 0.79513568]	[523.81677246 747.08312988 0.84308803]	[459.61132812 169.83404541 0.91285318]	[480.25613403 169.84541321 0.94190764]	[441.69885254 167.29150391 0.7513299 ]	[500.73812866 167.27854919 0.88828033]	[521.27532959 790.77996826 0.81607485]	[5.41753479e+02 7.88109924e+02 7.71400213e-01]	[521.33825684 752.27667236 0.76171666]	[4.39106506e+02 7.90808167e+02 7.66849577e-01]	[4.18741425e+02 7.88188354e+02 7.78805792e-01]	[441.7409668 757.39624023 0.75945574]
[464.89584351 177.58073425 0.8945694 ]	[470.02593994 251.94004822 0.86579186]	[416.02563477 251.95761108 0.84222186]	[395.59997559 356.99346924 0.90149975]	[375.10949707 446.88519287 0.85883784]	[526.54492188 251.81604004 0.82753861]	[544.35870361 351.9211731 0.87984759]	[557.23876953 444.36651611 0.85326809]	[472.60842896 426.39727783 0.69274426]	[436.5723877 426.43655396 0.68541086]	[436.60473633 588.0645752 0.79810679]	[439.10598755 749.74749756 0.83402467]	[511.05044556 426.37567139 0.67857987]	[518.6607666 587.99493408 0.81533551]	[523.8293457 747.12023926 0.85050571]	[459.62606812 169.79283142 0.90990984]	[480.27871704 169.81399536 0.93975508]	[441.73043823 167.2792511 0.74762332]	[500.77301025 167.2688446 0.89735329]	[521.28735352 790.79473877 0.82127345]	[5.41760315e+02 7.88125610e+02 7.76832819e-01]	[521.34759521 752.31268311 0.77301747]	[4.39111359e+02 7.90820496e+02 7.64089108e-01]	[4.18745972e+02 7.88208008e+02 7.80367374e-01]	[4.41745697e+02 7.62427612e+02 7.53065586e-01]
[464.93151855 177.5453186 0.89515823]	[472.52526855 251.93458557 0.86405927]	[416.03097534 251.96633911 0.84481174]	[395.65145874 357.06790161 0.92006713]	[377.49261475 446.92214966 0.85563159]	[529.0057373 249.37690735 0.82363248]	[544.39007568 354.45965576 0.89151883]	[559.70874023 444.37167358 0.86106676]	[475.10122681 428.91549683 0.69392854]	[436.6206665 428.96096802 0.69624382]	[436.63885498 588.08898926 0.79638052]	[439.11694336 749.70013428 0.84742975]	[513.56939697 426.41690063 0.67551976]	[518.70080566 588.07354736 0.81206608]	[523.83325195 747.13000488 0.85227096]	[459.67169189 169.76164246 0.91809905]	[480.30709839 169.79721069 0.93797624]	[441.76156616 167.26020813 0.77847326]	[500.78964233 167.27142334 0.90114754]	[521.27984619 790.76428223 0.82011914]	[5.41752869e+02 7.88094604e+02 7.72995114e-01]	[521.34832764 754.74560547 0.78075629]	[4.39131561e+02 7.90826599e+02 7.65512288e-01]	[4.18759979e+02 7.88209351e+02 7.81755328e-01]	[4.41740662e+02 7.59896973e+02 7.59180129e-01]
[464.95870972 177.51568604 0.89499718]	[472.52902222 251.9309845 0.86292052]	[416.03482056 251.96202087 0.84596676]	[398.08425903 357.10159302 0.94243044]	[377.53396606 446.90774536 0.86581498]	[529.01977539 249.36424255 0.82271522]	[544.41802979 352.0145874 0.8845588 ]	[559.76043701 444.3644104 0.8722837 ]	[475.11584473 428.94613647 0.69796646]	[436.63946533 428.97116089 0.701868 ]	[439.05587769 588.04083252 0.81426638]	[439.11550903 749.67163086 0.85282457]	[513.58007812 428.92950439 0.67508113]	[518.77807617 590.57843018 0.81381339]	[523.83850098 747.11914062 0.85158557]	[459.69473267 169.73083496 0.91903794]	[480.33129883 169.77494812 0.93165964]	[441.76452637 167.22537231 0.80343676]	[500.79721069 167.28082275 0.90124571]	[521.29229736 790.76623535 0.82243258]	[5.41764099e+02 7.88096985e+02 7.76453495e-01]	[521.33892822 752.29852295 0.77811569]	[4.39155029e+02 7.90824402e+02 7.65329480e-01]	[4.18772919e+02 7.88208496e+02 7.82400548e-01]	[441.72232056 757.38739014 0.76290727]
[464.95846558 177.51324463 0.89521676]	[472.52539062 251.93461609 0.86339426]	[416.03274536 251.97164917 0.84541541]	[398.08425903 357.10186768 0.94218421]	[377.53610229 446.91040039 0.8663013 ]	[529.02514648 249.36161804 0.8220064 ]	[544.42004395 352.01593018 0.88440967]	[559.76202393 444.36218262 0.87296039]	[475.11270142 428.94573975 0.69783401]	[436.63989258 428.97161865 0.70215607]	[439.05569458 588.04376221 0.81377774]	[439.1144104 749.69317627 0.84923732]	[513.57373047 428.92910767 0.67497003]	[518.77697754 590.57788086 0.81366563]	[523.84112549 747.13201904 0.85158604]	[459.69320679 169.73101807 0.91875255]	[480.33026123 169.77238464 0.93168217]	[441.76394653 167.23478699 0.80484253]	[500.80184937 167.28056335 0.90312064]	[521.28588867 790.76953125 0.81847358]	[5.41758240e+02 7.88102295e+02 7.73509920e-01]	[521.34320068 754.73925781 0.7774958 ]	[4.39150391e+02 7.93220398e+02 7.64799356e-01]	[4.18771484e+02 7.88224976e+02 7.83467412e-01]	[441.72799683 759.89007568 0.76061422]
[467.40637207 177.4954834 0.89011508]	[472.61099243 251.95379639 0.86984944]	[416.10171509 251.96611023 0.85699105]	[398.10256958 357.14093018 0.9445883 ]	[377.57803345 446.97564697 0.86772656]	[529.03979492 249.39732361 0.82185549]	[544.46148682 351.9586792 0.87297964]	[559.80114746 444.36099243 0.87757552]	[475.17388916 431.49197388 0.6994887 ]	[436.66778564 431.51971436 0.70509481]	[436.70004272 588.09411621 0.80612874]	[439.11343384 749.72485352 0.8435182 ]	[516.13098145 431.49502563 0.67597592]	[521.16821289 590.54559326 0.82732457]	[523.8526001 747.12811279 0.85047436]	[459.72085571 169.72360229 0.92181027]	[480.35473633 169.75646973 0.92692351]	[441.78903198 167.23480225 0.81273198]	[500.828125 167.26506042 0.90120947]	[521.28344727 790.77606201 0.81610447]	[5.41761719e+02 7.88108276e+02 7.74247110e-01]	[521.34814453 754.73919678 0.77998525]	[4.39131500e+02 7.93217102e+02 7.72290468e-01]	[418.76138306 788.22076416 0.78823149]	[441.73602295 759.95129395 0.76121676]
[467.45126343 175.10308838 0.89042783]	[475.10983276 251.96292114 0.87795568]	[416.13204956 251.95880127 0.8593235 ]	[398.12628174 357.10745239 0.94286084]	[377.62567139 452.04620361 0.87087399]	[531.53436279 251.82510376 0.81751615]	[544.47320557 351.95666504 0.87395179]	[559.79882812 444.3527832 0.87817067]	[477.60586548 431.47521973 0.70270866]	[436.69622803 431.51480103 0.70884925]	[439.06796265 590.56591797 0.80745184]	[439.11087036 749.68835449 0.84962106]	[516.16925049 431.47698975 0.67723405]	[521.17962646 590.54449463 0.82614726]	[523.85943604 747.14996338 0.84988344]	[459.74200439 167.28936768 0.91808325]	[480.38061523 167.3079071 0.91415268]	[441.8263855 167.28074646 0.81721961]	[500.8505249 167.30056763 0.90436071]	[521.29376221 790.75598145 0.81343651]	[5.41766418e+02 7.88101685e+02 7.77227759e-01]	[521.35217285 754.75549316 0.77721733]	[4.39140991e+02 7.90824829e+02 7.75575340e-01]	[418.76495361 788.21466064 0.79227418]	[441.73529053 759.88568115 0.76534331]
[469.98260498 175.09741211 0.88461858]	[477.58856201 251.9667511 0.88953424]	[418.54901123 251.96965027 0.86460209]	[398.13381958 357.11242676 0.93815446]	[377.72982788 449.51089478 0.87330365]	[531.61315918 251.8265686 0.8129307 ]	[544.49523926 351.95559692 0.86893815]	[559.79199219 444.31912231 0.87620705]	[477.64517212 428.98864746 0.70792794]	[439.07070923 431.50643921 0.71036363]	[439.09216309 590.58862305 0.81078255]	[439.11288452 749.67297363 0.85111278]	[518.65393066 428.98117065 0.68158537]	[521.24029541 590.5838623 0.83463579]	[523.86749268 747.15240479 0.85067379]	[459.7906189 167.2966156 0.92068875]	[482.75418091 167.30200195 0.9093228 ]	[441.86752319 167.28369141 0.8268922 ]	[500.87811279 169.72990417 0.90591007]	[521.29553223 790.77160645 0.81749916]	[5.41766968e+02 7.88122742e+02 7.82776356e-01]	[521.35498047 754.75671387 0.77656788]	[4.39146790e+02 7.90813416e+02 7.78956831e-01]	[418.76849365 788.20196533 0.79300523]	[441.73101807 757.38751221 0.76594436]
[470.01519775 175.09866333 0.88374722]	[477.60162354 251.96452332 0.89063156]	[418.54718018 254.35044861 0.8638016 ]	[398.1569519 357.12582397 0.94118357]	[380.09249878 452.01257324 0.87254852]	[534.11590576 249.39727783 0.81159389]	[544.51031494 352.01119995 0.8729527 ]	[559.74035645 444.33636475 0.86261302]	[477.66488647 431.49987793 0.71093154]	[439.0921936 431.55010986 0.71551883]	[439.11373901 590.58978271 0.81003702]	[439.11703491 749.67437744 0.85296571]	[518.65338135 431.4992981 0.68016684]	[521.27233887 590.62310791 0.83595943]	[523.87579346 747.16870117 0.85112363]	[459.80667114 167.30784607 0.92240208]	[482.77722168 167.29516602 0.91019291]	[441.89089966 169.74278259 0.83391881]	[500.89822388 169.73045349 0.90593147]	[521.30700684 790.77514648 0.81931305]	[5.41769714e+02 7.88128845e+02 7.84932017e-01]	[521.35797119 754.77850342 0.78041941]	[4.39140747e+02 7.90813110e+02 7.76926696e-01]	[418.76367188 788.2010498 0.79793036]	[441.72558594 757.38531494 0.76575911]
[470.03735352 175.08901978 0.88607538]	[477.61416626 254.33639526 0.89607674]	[418.55709839 254.36759949 0.86635745]	[398.15863037 357.11798096 0.94298321]	[380.08737183 452.01516724 0.87376851]	[534.12316895 249.39880371 0.81045079]	[544.50048828 351.98318481 0.87174076]	[559.72509766 444.33898926 0.85944289]	[477.6947937 428.91122437 0.71078175]	[439.12692261 428.96691895 0.71412599]	[439.11929321 590.57910156 0.80103993]	[439.14044189 749.74700928 0.84268212]	[518.67303467 426.40457153 0.68329161]	[521.26092529 590.62670898 0.82944173]	[523.86785889 747.13580322 0.85292184]	[459.81661987 169.71720886 0.92269289]	[482.78381348 167.29393005 0.90701199]	[441.88754272 169.7572937 0.8364346 ]	[500.90237427 169.76690674 0.90791076]	[521.28723145 790.81231689 0.82552677]	[541.74737549 788.15155029 0.79512417]	[521.37738037 752.29437256 0.78314036]	[4.39137512e+02 7.93238525e+02 7.64090598e-01]	[418.76702881 788.23382568 0.78961247]	[4.41760468e+02 7.62431641e+02 7.55885661e-01]
[470.03042603 175.09707642 0.88575363]	[477.62686157 251.97650146 0.89771509]	[418.56350708 254.36358643 0.86698282]	[398.15420532 357.11392212 0.94077337]	[377.75595093 449.51104736 0.87437207]	[534.12890625 249.3946228 0.81033146]	[544.50836182 351.96401978 0.86977726]	[559.71618652 444.35824585 0.85674638]	[477.71200562 426.41860962 0.71353912]	[439.14328003 428.94418335 0.71622765]	[439.11526489 590.61724854 0.79747885]	[439.14685059 749.76623535 0.84241897]	[518.68701172 426.38632202 0.68871909]	[521.26098633 590.63781738 0.82869697]	[523.86224365 747.13201904 0.85322303]	[459.81588745 169.7228241 0.92353338]	[482.77999878 169.72132874 0.90941268]	[441.88357544 169.74264526 0.83100027]	[500.90621948 169.77130127 0.90903026]	[521.28417969 790.8190918 0.82471943]	[541.74328613 788.15765381 0.7948252 ]	[521.37030029 752.2913208 0.78394115]	[4.39147827e+02 7.93231262e+02 7.67169952e-01]	[418.77978516 788.2331543 0.7888484 ]	[4.41766693e+02 7.62459534e+02 7.59819806e-01]
[470.02984619 175.09559631 0.88600719]	[477.63928223 251.97154236 0.89870185]	[418.56213379 254.35917664 0.86552632]	[398.15240479 357.10076904 0.94055617]	[377.74822998 449.4956665 0.87560481]	[534.16296387 249.39083862 0.81003916]	[544.50939941 351.95556641 0.86927778]	[559.74249268 444.36703491 0.85984468]	[477.72076416 426.42132568 0.71428651]	[439.14797974 428.93994141 0.71696687]	[439.11923218 590.63757324 0.797153 ]	[439.1472168 749.75439453 0.84621364]	[518.70471191 426.39474487 0.69134223]	[521.27416992 593.12591553 0.82859737]	[523.86169434 747.1307373 0.85302281]	[459.81726074 169.72035217 0.92289692]	[482.78103638 169.72103882 0.90933788]	[441.89102173 169.74562073 0.83049423]	[500.90829468 169.77323914 0.90956271]	[521.28790283 790.82415771 0.82445163]	[541.74609375 788.15899658 0.79567564]	[521.371521 752.29138184 0.78558886]	[4.39148499e+02 7.93219727e+02 7.72115827e-01]	[418.78302002 788.22418213 0.79082948]	[441.76693726 762.44476318 0.76326662]
[470.02648926 175.09968567 0.88582009]	[477.64151001 251.97193909 0.89909738]	[418.5635376 254.36050415 0.86648452]	[398.14025879 357.07424927 0.93915915]	[377.70535278 449.44827271 0.87753171]	[534.16308594 249.39834595 0.81122714]	[544.52001953 351.94885254 0.86628985]	[559.79650879 444.33340454 0.87190884]	[477.72628784 428.9151001 0.71543103]	[439.14169312 428.95565796 0.7181288 ]	[439.1199646 590.61895752 0.79991835]	[439.15322876 749.73059082 0.85112309]	[518.72900391 426.41995239 0.69602525]	[521.27740479 593.13555908 0.82567722]	[523.86096191 747.13226318 0.85248065]	[459.81375122 169.72416687 0.92336595]	[482.78115845 169.72171021 0.90978658]	[441.89294434 169.76167297 0.83047569]	[503.23388672 169.77301025 0.90917438]	[521.29180908 790.81506348 0.82444125]	[541.74871826 788.15026855 0.7947799 ]	[521.36517334 752.29437256 0.78296983]	[4.39145081e+02 7.93218445e+02 7.71650314e-01]	[418.78103638 788.22149658 0.78951955]	[441.77432251 759.94824219 0.76480591]
[470.02722168 175.10108948 0.88555408]	[477.64373779 251.97355652 0.89964449]	[418.56362915 254.36262512 0.86674821]	[398.14102173 357.07562256 0.9397558 ]	[377.70562744 449.44790649 0.87783355]	[534.1697998 249.39970398 0.81114054]	[544.51922607 351.9402771 0.86523515]	[559.79516602 444.33358765 0.87196559]	[477.7276001 428.92025757 0.7156114 ]	[439.14196777 428.96578979 0.7183851 ]	[439.11624146 590.63671875 0.79605401]	[439.15356445 749.72845459 0.85164547]	[518.73034668 426.42208862 0.69585222]	[521.28082275 593.14593506 0.82372797]	[523.86010742 747.12805176 0.8527633 ]	[459.8140564 169.72605896 0.9236359 ]	[482.78219604 169.72381592 0.91034049]	[441.89398193 169.76165771 0.82970351]	[503.23480225 169.77548218 0.90990174]	[521.29205322 790.81719971 0.82609481]	[541.74719238 788.1505127 0.79524434]	[521.36889648 752.29034424 0.78448409]	[4.39138977e+02 7.93226562e+02 7.69769669e-01]	[418.77639771 788.22650146 0.7903496 ]	[441.77346802 759.94342041 0.76551497]
[470.02526855 175.10806274 0.88399953]	[477.63473511 251.97369385 0.89789867]	[418.55981445 254.3636322 0.86625087]	[398.12646484 357.12188721 0.94424278]	[377.67111206 449.44754028 0.87719256]	[534.15814209 249.38938904 0.81152821]	[544.53112793 351.95797729 0.86656356]	[559.82922363 444.34329224 0.87658542]	[477.74603271 428.91003418 0.71766341]	[439.15911865 428.95205688 0.719989 ]	[439.11984253 590.61608887 0.79907107]	[439.15609741 749.72314453 0.85279536]	[518.74456787 426.40823364 0.69885087]	[521.26904297 590.63519287 0.82745928]	[523.86193848 747.13018799 0.85214305]	[459.81158447 169.7315979 0.92569953]	[482.77996826 169.7275238 0.91097379]	[441.88565063 169.75526428 0.82935172]	[503.23590088 169.76211548 0.90626597]	[521.29370117 790.81500244 0.82373208]	[541.75170898 788.15405273 0.79491943]	[521.36346436 752.2902832 0.78475976]	[4.39141663e+02 7.93236572e+02 7.73213148e-01]	[418.77975464 788.23284912 0.79371947]	[441.77581787 759.93328857 0.76576078]
[470.02310181 177.47267151 0.8824259 ]	[477.63851929 251.96759033 0.89792895]	[418.56213379 254.35095215 0.86536205]	[398.11450195 357.12210083 0.94166958]	[377.62625122 446.96133423 0.87895656]	[534.16638184 249.38316345 0.81120092]	[544.53125 351.96401978 0.86838824]	[559.84008789 444.34378052 0.87875521]	[480.12155151 428.92300415 0.72049558]	[439.17300415 428.95843506 0.71984363]	[439.12359619 590.59313965 0.80318516]	[439.15655518 749.72729492 0.85246813]	[518.77294922 426.42962646 0.69879407]	[521.27227783 590.61633301 0.82847023]	[523.85638428 747.1282959 0.85210335]	[459.80957031 169.74305725 0.92826146]	[482.78015137 169.73382568 0.91136664]	[441.88018799 169.76246643 0.83390641]	[503.23330688 169.75799561 0.90359473]	[521.29412842 790.82421875 0.82270926]	[541.75091553 788.1618042 0.79492605]	[521.35406494 752.28674316 0.78435361]	[4.39136017e+02 7.93238464e+02 7.72855520e-01]	[418.77542114 788.23382568 0.79337239]	[441.77722168 759.94091797 0.76721656]
[470.0100708 177.47789001 0.88204056]	[477.63589478 251.96687317 0.89747781]	[418.56256104 254.34840393 0.86478204]	[398.09988403 357.08831787 0.9396255 ]	[377.58972168 446.93740845 0.87290245]	[534.16088867 249.38183594 0.81167686]	[544.53094482 351.94894409 0.86563671]	[562.20788574 444.34213257 0.88012707]	[480.12731934 428.93780518 0.72089058]	[439.18078613 428.9750061 0.72006941]	[439.12164307 590.59899902 0.80362791]	[439.15182495 749.72503662 0.85289574]	[518.7835083 428.92034912 0.69835401]	[521.27203369 590.62298584 0.82836497]	[523.85540771 747.13305664 0.85351306]	[459.80471802 169.74650574 0.92925858]	[482.77081299 169.74401855 0.91398126]	[441.8722229 169.76145935 0.83591789]	[503.23181152 169.7696991 0.90760565]	[521.29870605 790.83050537 0.82184905]	[541.75158691 788.17059326 0.79460162]	[521.34661865 752.28753662 0.78532499]	[4.39129547e+02 7.93234680e+02 7.74949610e-01]	[418.77075195 788.23046875 0.7963717 ]	[441.77471924 759.94140625 0.76897013]
[470.0010376 177.47947693 0.88172722]	[477.63082886 251.96641541 0.89650953]	[418.56283569 251.97009277 0.86471862]	[398.09262085 357.08853149 0.94025862]	[377.55105591 446.93133545 0.86675459]	[534.15771484 249.38775635 0.811638 ]	[544.52526855 351.91793823 0.86271399]	[562.21160889 444.33789062 0.88010645]	[480.11816406 428.96090698 0.71827585]	[439.17599487 431.47488403 0.71813363]	[439.11386108 590.62872314 0.80028343]	[439.15393066 749.72583008 0.85378635]	[518.77087402 428.9463501 0.69382405]	[521.27709961 593.11608887 0.82510787]	[523.85943604 747.13922119 0.85398185]	[459.80355835 169.7490387 0.93065012]	[482.7585144 169.74876404 0.91378921]	[441.87097168 169.75738525 0.84076369]	[500.89730835 169.75354004 0.90748394]	[521.29626465 790.83496094 0.82072228]	[541.75219727 788.17840576 0.79482663]	[521.35272217 752.29394531 0.78347731]	[4.39114166e+02 7.93213928e+02 7.75033236e-01]	[418.75823975 788.20935059 0.79560423]	[441.78027344 759.95172119 0.77199274]
[469.99014282 177.47546387 0.88129848]	[477.61279297 251.96427917 0.89365542]	[418.55770874 251.95869446 0.86385149]	[398.09039307 357.10980225 0.9455201 ]	[377.50198364 446.87258911 0.86310267]	[534.13342285 249.38745117 0.81178486]	[544.51342773 351.93011475 0.86477959]	[562.20428467 444.33624268 0.87913322]	[477.74230957 428.97369385 0.71728575]	[439.15652466 431.48486328 0.71939939]	[439.11621094 590.59472656 0.80391401]	[439.15496826 749.73217773 0.85239291]	[518.74890137 428.96533203 0.69239521]	[521.26629639 593.11297607 0.81991029]	[523.85430908 747.13330078 0.85192919]	[459.79733276 169.74188232 0.92856765]	[482.75085449 169.74417114 0.91277409]	[441.86651611 169.75831604 0.8410598 ]	[500.88479614 169.74276733 0.90627754]	[521.29193115 790.81481934 0.8197419 ]	[541.75054932 788.15930176 0.79079938]	[521.34210205 752.28717041 0.78474551]	[4.39110870e+02 7.93217407e+02 7.71819174e-01]	[418.75286865 788.21374512 0.79526538]	[441.78030396 759.95715332 0.7691955 ]
[469.96630859 177.48991394 0.87937307]	[477.59075928 251.96368408 0.88944429]	[418.55105591 251.95498657 0.86217213]	[398.06219482 357.09536743 0.93501735]	[377.49139404 444.44610596 0.86256623]	[534.09509277 249.38389587 0.81023347]	[544.50708008 351.98956299 0.8709721 ]	[559.81555176 444.37506104 0.87119436]	[477.70977783 428.95129395 0.71570688]	[439.14428711 428.9815979 0.71670568]	[439.11483765 590.58422852 0.80585325]	[439.15737915 749.73175049 0.85138685]	[518.70220947 428.93777466 0.688438 ]	[521.24511719 590.58776855 0.82567483]	[523.85467529 747.13433838 0.85023397]	[459.78442383 169.75032043 0.92842138]	[482.734375 169.75473022 0.91413605]	[441.85525513 169.75036621 0.83582681]	[500.87628174 169.73245239 0.90097958]	[521.28625488 790.81140137 0.81691372]	[5.41750366e+02 7.88158447e+02 7.87407994e-01]	[521.3371582 752.2935791 0.78073931]	[4.36697205e+02 7.93228516e+02 7.69944847e-01]	[418.74017334 788.21600342 0.79528689]	[441.78634644 759.95617676 0.7673763 ]
[467.48086548 177.50100708 0.88137579]	[475.14025879 251.95288086 0.88088298]	[416.15948486 251.92710876 0.85684019]	[395.64428711 357.02368164 0.9133966 ]	[375.10165405 444.42974854 0.86176223]	[531.56402588 249.4019165 0.81461912]	[544.45678711 354.46682739 0.88489169]	[559.72589111 444.36517334 0.86181295]	[477.65206909 428.94390869 0.70786607]	[439.09646606 428.98266602 0.70948243]	[439.10180664 590.60412598 0.80073452]	[439.16610718 749.72033691 0.85330689]	[516.19683838 428.9213562 0.6771605 ]	[521.19946289 590.61108398 0.81794333]	[523.84454346 747.1340332 0.85312921]	[459.75918579 169.75561523 0.92848653]	[482.70715332 169.76237488 0.91591895]	[441.80981445 169.77149963 0.85075831]	[500.84118652 169.72650146 0.89923203]	[521.28692627 790.80749512 0.82006836]	[5.41750977e+02 7.88153992e+02 7.88099766e-01]	[521.32885742 752.29382324 0.78432429]	[4.36695618e+02 7.93221497e+02 7.71481693e-01]	[418.74276733 788.21246338 0.79699671]	[441.79638672 759.94244385 0.76776361]
[467.45507812 177.51063538 0.88406789]	[475.08218384 251.95787048 0.87497973]	[416.0953064 251.95735168 0.85107279]	[395.59051514 356.99432373 0.90113288]	[375.0637207 444.42608643 0.8554942 ]	[531.53424072 249.39872742 0.81639856]	[544.43737793 354.5149231 0.89436215]	[557.25317383 444.38171387 0.85051668]	[477.62905884 428.92202759 0.70369172]	[439.09173584 428.95565796 0.70603478]	[439.09307861 590.6362915 0.79688382]	[439.16146851 749.69134521 0.85673797]	[516.13409424 426.42904663 0.67319351]	[521.16552734 590.63037109 0.81717092]	[523.84356689 747.1383667 0.85194105]	[459.74200439 169.77250671 0.92889035]	[480.36236572 169.77479553 0.92080784]	[441.80270386 169.78817749 0.8504703 ]	[500.81680298 169.72984314 0.90236235]	[521.28625488 790.79785156 0.81733024]	[5.41750122e+02 7.88146667e+02 7.84577966e-01]	[521.32592773 752.30773926 0.781358 ]	[4.36686554e+02 7.93216370e+02 7.72240698e-01]	[418.73449707 788.20172119 0.79586613]	[441.79449463 759.90313721 0.76660043]
[467.4291687 177.51637268 0.88596356]	[472.57595825 251.9390564 0.86709338]	[416.05300903 251.94743347 0.84451926]	[395.53640747 356.99273682 0.89226681]	[375.01348877 444.44113159 0.84323794]	[529.04046631 249.38327026 0.82035363]	[544.41412354 354.49203491 0.8898378 ]	[557.17559814 444.32150269 0.8489669 ]	[477.60443115 426.42721558 0.69977105]	[439.07354736 428.93887329 0.70103985]	[439.08132935 593.13183594 0.79327589]	[439.15609741 749.6918335 0.85746241]	[513.64593506 426.3979187 0.67308396]	[521.17010498 593.13586426 0.81474161]	[523.84564209 747.13464355 0.85168064]	[459.7208252 169.7850647 0.92732465]	[480.33773804 169.77902222 0.92448676]	[441.7833252 169.82933044 0.85264903]	[500.79534912 169.71965027 0.90220428]	[521.28222656 790.78717041 0.82088232]	[541.74902344 788.14416504 0.7884891 ]	[521.33435059 752.29779053 0.78221005]	[4.36697632e+02 7.90827942e+02 7.75294900e-01]	[418.73831177 788.19482422 0.79467106]	[441.78884888 759.90270996 0.76916206]
[467.42459106 177.53623962 0.88383752]	[472.53878784 251.94548035 0.8656134 ]	[416.02890015 251.95983887 0.84104228]	[395.49414062 354.56726074 0.87311476]	[372.55175781 444.40444946 0.84122682]	[529.02325439 249.39414978 0.82254773]	[544.40820312 354.4619751 0.88073683]	[554.70404053 444.29525757 0.84960455]	[475.17590332 428.91812134 0.69714779]	[436.68270874 428.95458984 0.69781607]	[439.07485962 593.16009521 0.78793037]	[439.15731812 749.72113037 0.85408008]	[513.61871338 426.42276001 0.66973102]	[518.79394531 590.62902832 0.80963725]	[523.84545898 747.12615967 0.84903228]	[459.71157837 169.80847168 0.93073022]	[480.33010864 169.78761292 0.92818028]	[441.76501465 169.81217957 0.84067541]	[500.7734375 167.29608154 0.89625478]	[521.2869873 790.78985596 0.81932324]	[5.41746338e+02 7.88139465e+02 7.84627140e-01]	[521.34283447 752.3024292 0.77896744]	[4.39104034e+02 7.90825562e+02 7.73074865e-01]	[418.74847412 788.2064209 0.79399252]	[441.78918457 759.94787598 0.76702404]
[464.96850586 177.54299927 0.88798028]	[472.51309204 251.94116211 0.86306989]	[416.03573608 251.96044922 0.84355491]	[392.99450684 354.6003418 0.86961883]	[372.48947144 444.40905762 0.8352074 ]	[528.96801758 249.38267517 0.82791901]	[544.40777588 351.99075317 0.87598133]	[554.64685059 444.30480957 0.84644693]	[475.15112305 426.43136597 0.69646448]	[436.66622925 428.94067383 0.69760001]	[439.06723022 593.11358643 0.79087836]	[439.1550293 749.73425293 0.85267061]	[513.58105469 426.41259766 0.67005378]	[518.75671387 590.63598633 0.80379367]	[523.83331299 747.11798096 0.85109401]	[459.68289185 169.80743408 0.92678744]	[480.29571533 169.79275513 0.93183964]	[441.74295044 169.83833313 0.8435657 ]	[500.74813843 169.73805237 0.90167701]	[521.28430176 790.78106689 0.81726336]	[5.41738831e+02 7.88128357e+02 7.80834198e-01]	[521.3347168 752.29388428 0.78081405]	[4.39107513e+02 7.90817566e+02 7.76532531e-01]	[418.75137329 788.20471191 0.79578471]	[441.79312134 762.42858887 0.76928473]
[464.92214966 177.55644226 0.89176017]	[470.00732422 251.92936707 0.86353588]	[413.5871582 251.95396423 0.83767974]	[390.48519897 356.96905518 0.87039608]	[369.95132446 444.39505005 0.83226687]	[526.52172852 249.37402344 0.83221793]	[544.36279297 351.95874023 0.87506801]	[552.15332031 444.34588623 0.83960909]	[475.12045288 426.40151978 0.69545412]	[436.63031006 426.43380737 0.69337529]	[439.07785034 590.64538574 0.80017346]	[439.15704346 752.16485596 0.84718984]	[511.09310913 426.381073 0.67362887]	[518.69781494 590.6116333 0.79452157]	[523.82672119 747.1083374 0.84846032]	[459.65286255 169.81774902 0.92182225]	[480.25088501 169.81260681 0.93194509]	[441.73071289 169.85612488 0.85266805]	[500.7046814 169.77233887 0.90900868]	[521.27789307 790.77429199 0.8111518 ]	[5.41733826e+02 7.88121948e+02 7.75438190e-01]	[521.32116699 752.29260254 0.77440494]	[4.39132812e+02 7.90829468e+02 7.71713138e-01]	[418.76702881 788.22692871 0.79393607]	[441.79077148 762.4899292 0.7692011 ]
[464.9230957 177.55648804 0.89174235]	[470.00473022 251.93075562 0.86348069]	[413.58432007 251.95863342 0.83804196]	[390.48171997 356.97579956 0.87253052]	[369.9447937 444.38671875 0.83353776]	[526.52325439 249.37361145 0.83192265]	[544.35791016 351.95605469 0.87541747]	[554.61120605 444.34631348 0.84021485]	[475.12594604 426.4178772 0.69515562]	[436.63519287 428.93023682 0.69482744]	[439.07177734 593.11431885 0.79996371]	[439.15914917 752.1762085 0.84548503]	[511.09420776 426.39031982 0.67470831]	[518.71063232 593.11407471 0.79523134]	[523.8203125 747.13500977 0.85258776]	[459.65322876 169.81642151 0.92224646]	[480.25073242 169.81163025 0.93214953]	[441.72961426 169.85118103 0.85168624]	[500.70413208 169.7702179 0.90843678]	[521.28985596 790.77545166 0.8156532 ]	[5.41740784e+02 7.88123047e+02 7.79481173e-01]	[521.3180542 754.74768066 0.77775484]	[4.39119049e+02 7.93223022e+02 7.67949760e-01]	[418.76171875 788.23571777 0.79234493]	[441.7951355 762.50396729 0.77006304]
[464.88320923 177.56370544 0.89382702]	[467.48831177 251.91635132 0.86306274]	[413.53137207 251.94468689 0.83126837]	[387.92498779 356.99252319 0.87797892]	[367.39123535 444.40164185 0.83258879]	[526.49041748 249.36834717 0.83679682]	[544.31713867 351.93051147 0.87550062]	[552.08343506 444.38165283 0.83675134]	[475.07312012 428.93212891 0.69056368]	[436.58499146 428.97183228 0.68914104]	[439.0657959 593.12658691 0.79630405]	[439.16397095 752.18395996 0.84467995]	[511.03842163 428.91345215 0.67564613]	[518.68731689 590.59710693 0.7966662 ]	[523.82458496 747.14416504 0.85294199]	[459.60861206 169.81199646 0.91447997]	[480.21029663 169.81184387 0.92964536]	[439.31506348 169.86280823 0.86563981]	[500.67510986 169.76539612 0.89741939]	[521.29364014 790.79003906 0.81485242]	[5.41742432e+02 7.88135742e+02 7.81549633e-01]	[521.32330322 754.75018311 0.77821654]	[4.39113770e+02 7.93221924e+02 7.68622935e-01]	[418.75909424 788.23492432 0.79399163]	[441.80541992 762.51281738 0.77028352]
[464.87979126 177.59216309 0.89008105]	[467.42080688 251.92044067 0.8717736 ]	[411.02264404 251.93447876 0.82563615]	[387.87115479 354.53570557 0.86609328]	[367.33157349 444.38760376 0.83718461]	[526.44348145 249.40258789 0.84438956]	[541.96026611 351.93423462 0.88070971]	[552.05718994 444.3576355 0.83928561]	[472.55334473 428.94888306 0.68904001]	[434.1182251 428.98022461 0.68184131]	[436.68032837 593.11645508 0.79123932]	[439.16650391 749.77026367 0.84674472]	[508.52270508 428.93807983 0.67826962]	[518.64465332 590.63964844 0.78634322]	[523.81976318 747.15014648 0.8531543 ]	[459.60366821 169.83529663 0.91863918]	[480.20437622 169.84432983 0.93082798]	[439.2833252 169.84716797 0.87129414]	[500.65426636 169.7421875 0.8885653 ]	[521.28997803 790.79425049 0.81397027]	[5.41741516e+02 7.88139832e+02 7.80595899e-01]	[521.32885742 754.75610352 0.7746979 ]	[4.39100189e+02 7.93229004e+02 7.66838551e-01]	[418.75067139 788.23571777 0.79331911]	[441.815979 762.47692871 0.76957858]
[464.81939697 177.61982727 0.89305699]	[464.93890381 251.92558289 0.88262635]	[410.95498657 251.92773438 0.82265431]	[385.32757568 354.51425171 0.86965358]	[364.80471802 444.44030762 0.83842432]	[524.01800537 251.82356262 0.85048425]	[541.90820312 349.39093018 0.88122702]	[549.56878662 444.31115723 0.84757018]	[470.00253296 426.43307495 0.69356537]	[434.05480957 428.93560791 0.67979455]	[436.6418457 593.11413574 0.78703797]	[439.16427612 749.76971436 0.84737319]	[505.99331665 426.41577148 0.6894384 ]	[516.16540527 590.62335205 0.77934617]	[523.81616211 747.15362549 0.85502654]	[457.20278931 169.8429718 0.91216868]	[480.1729126 172.24003601 0.93296081]	[439.22253418 169.80552673 0.86222839]	[498.24853516 169.77171326 0.88780546]	[521.29260254 790.78369141 0.8159157 ]	[5.41745056e+02 7.88129395e+02 7.82406271e-01]	[521.31884766 754.76049805 0.77838916]	[4.39098206e+02 7.93215515e+02 7.67452598e-01]	[418.75164795 788.22619629 0.79393327]	[441.81448364 762.48046875 0.76760542]
[462.42245483 180.04447937 0.89730185]	[464.87808228 251.93457031 0.89517635]	[408.38858032 251.94746399 0.82515359]	[382.80514526 354.51956177 0.87766516]	[362.31118774 446.8706665 0.84544867]	[523.97119141 251.838974 0.86216754]	[541.86975098 349.43414307 0.87902093]	[549.52441406 444.30578613 0.84876871]	[467.48358154 428.93157959 0.69743991]	[431.51425171 428.97119141 0.67534316]	[434.12512207 593.11395264 0.76719177]	[439.16348267 752.17425537 0.84645838]	[505.94781494 428.91595459 0.6948905 ]	[516.12371826 590.63323975 0.77885735]	[523.8147583 747.17266846 0.85457516]	[457.15759277 169.8478241 0.90702951]	[480.13830566 172.26005554 0.9343552 ]	[439.15591431 169.79302979 0.85939515]	[498.17779541 169.78857422 0.87492096]	[521.28570557 790.80682373 0.81441265]	[5.41731995e+02 7.88150452e+02 7.79425025e-01]	[521.33605957 754.76751709 0.77078044]	[4.39099243e+02 7.93228210e+02 7.62363553e-01]	[4.18758698e+02 7.90599304e+02 7.87483931e-01]	[441.8147583 762.51251221 0.77172101]
[462.34173584 180.06483459 0.91146612]	[464.8314209 251.93475342 0.90318125]	[405.89382935 251.95643616 0.82974219]	[382.71966553 354.55749512 0.89313483]	[362.24099731 446.86483765 0.85254395]	[523.9309082 251.82687378 0.86665416]	[541.81262207 349.40475464 0.87730938]	[547.05285645 444.30300903 0.85566229]	[467.40890503 428.97265625 0.70552951]	[428.98486328 431.48825073 0.67693651]	[434.06784058 593.16882324 0.762191 ]	[439.1451416 752.16784668 0.84385383]	[503.50036621 428.9765625 0.70958906]	[513.60906982 593.10717773 0.78140318]	[523.82067871 747.17346191 0.85151434]	[454.64477539 169.87602234 0.89349258]	[477.68505859 172.26982117 0.91872716]	[439.09863281 169.81134033 0.83482039]	[498.11315918 169.77709961 0.86004144]	[521.27972412 790.80090332 0.81351388]	[5.41734192e+02 7.88147339e+02 7.79631853e-01]	[521.34820557 754.77490234 0.76707506]	[4.39101959e+02 7.93214600e+02 7.63358057e-01]	[4.18754974e+02 7.88224731e+02 7.84748554e-01]	[441.7975769 762.49066162 0.76783341]
[462.20413208 180.07151794 0.91836756]	[462.33789062 251.90708923 0.92493701]	[403.27682495 251.94424438 0.85664439]	[380.2288208 354.55230713 0.8994441 ]	[359.76675415 446.93783569 0.86253476]	[523.78594971 251.83081055 0.87447262]	[539.29742432 354.45245361 0.86970651]	[544.5569458 444.40667725 0.86583245]	[464.83053589 428.97131348 0.72337103]	[423.90393066 431.49237061 0.69267499]	[431.51681519 590.57806396 0.7721411 ]	[439.13031006 749.76574707 0.84768027]	[503.33944702 428.94476318 0.7289207 ]	[511.05419922 593.10632324 0.78422076]	[523.82330322 747.14447021 0.84787345]	[452.00341797 172.2558136 0.87948924]	[475.06695557 172.295578 0.89567864]	[436.60864258 169.79350281 0.78725785]	[490.5597229 169.78230286 0.83556092]	[521.30975342 790.78515625 0.82167238]	[5.41750305e+02 7.88118408e+02 7.78554797e-01]	[521.34326172 754.76855469 0.76711673]	[4.36684174e+02 7.90823853e+02 7.63814688e-01]	[4.18733826e+02 7.88206604e+02 7.82134593e-01]	[441.78500366 762.46972656 0.77726161]
[459.7875061 177.62898254 0.91806298]	[462.24551392 251.87989807 0.93088669]	[400.8041687 251.92160034 0.86697751]	[380.1428833 356.99258423 0.9191823 ]	[359.67474365 446.94857788 0.86652905]	[521.37774658 251.82203674 0.87431341]	[539.19500732 354.53106689 0.87590057]	[544.47393799 444.39697266 0.87888283]	[462.44030762 426.42150879 0.72300327]	[423.84896851 428.91998291 0.69545817]	[428.96859741 590.54516602 0.77443659]	[439.12161255 752.16906738 0.8449983 ]	[503.30993652 426.39019775 0.72411412]	[508.49716187 590.60266113 0.79826653]	[523.82012939 747.13720703 0.8495754 ]	[446.96969604 172.24108887 0.87588555]	[470.03881836 172.286026 0.89094353]	[434.11126709 169.79534912 0.77527988]	[488.00430298 169.83905029 0.85452306]	[521.3145752 790.76580811 0.82398933]	[5.41756165e+02 7.88098877e+02 7.78577924e-01]	[521.34527588 754.76013184 0.76834095]	[4.36681000e+02 7.90823608e+02 7.65631378e-01]	[4.18729919e+02 7.88206909e+02 7.83385277e-01]	[441.77236938 762.48846436 0.77845979]
[459.72045898 177.62487793 0.91250199]	[459.84902954 251.88163757 0.93264091]	[400.72161865 251.91795349 0.87464148]	[377.74404907 357.00375366 0.92460895]	[359.61175537 446.91894531 0.86745268]	[521.29840088 251.83251953 0.87193477]	[534.18096924 351.99645996 0.82983899]	[544.35888672 444.35775757 0.89926618]	[462.37374878 428.9536438 0.72706044]	[421.37774658 428.9559021 0.70594585]	[428.91775513 588.05377197 0.78331184]	[439.10671997 749.74261475 0.84982532]	[503.28060913 428.92715454 0.71535659]	[508.52624512 595.67047119 0.7912246 ]	[523.81469727 747.15814209 0.85229063]	[444.44616699 172.26194763 0.89056396]	[467.48117065 172.27397156 0.89482725]	[434.02435303 169.80548096 0.76603854]	[485.4666748 169.80361938 0.86282396]	[521.3104248 790.78570557 0.82859844]	[5.41751038e+02 7.88121582e+02 7.86479294e-01]	[521.34240723 754.76464844 0.77025336]	[4.36670410e+02 7.90820862e+02 7.64689386e-01]	[4.18719666e+02 7.88201904e+02 7.80884266e-01]	[441.76693726 762.42547607 0.78261048]
[459.65405273 177.63464355 0.89969838]	[459.73391724 251.88294983 0.93137455]	[398.26965332 251.92562866 0.88139176]	[377.68103027 357.00540161 0.93031418]	[357.17681885 446.8843689 0.87517971]	[521.22833252 249.35273743 0.85781801]	[529.07226562 354.49804688 0.8469311 ]	[541.95837402 444.42037964 0.88988405]	[462.31018066 431.50012207 0.73320562]	[421.31558228 431.52212524 0.71419442]	[426.43417358 588.0501709 0.79798424]	[439.10803223 752.16662598 0.84556514]	[503.2449646 428.9786377 0.71850896]	[508.44607544 595.66949463 0.79887116]	[523.81817627 749.55877686 0.85620385]	[444.35498047 172.26968384 0.90986586]	[467.40838623 172.27058411 0.90188706]	[429.00021362 169.79901123 0.76336539]	[485.38497925 169.81462097 0.87187803]	[521.30749512 790.79650879 0.83441818]	[541.74304199 788.13116455 0.79112649]	[521.35980225 754.79711914 0.77596009]	[4.36652954e+02 7.90817078e+02 7.62392521e-01]	[4.18710541e+02 7.88203369e+02 7.79547453e-01]	[441.77539062 762.47503662 0.78813702]
[459.65258789 180.05239868 0.89888525]	[459.73065186 251.88334656 0.9318434 ]	[398.269104 251.92242432 0.88135755]	[377.68231201 357.00717163 0.93039435]	[357.17648315 446.88613892 0.87467444]	[521.22253418 249.35513306 0.85684752]	[529.06774902 354.50198364 0.84846908]	[544.28137207 444.42276001 0.88991261]	[462.30700684 431.50466919 0.73345411]	[421.31170654 431.52478027 0.71474469]	[426.43841553 588.04351807 0.79831952]	[439.1043396 752.16577148 0.84532255]	[503.24356079 428.98458862 0.71780825]	[506.02078247 593.19165039 0.79937661]	[523.81689453 749.55761719 0.85580415]	[444.35562134 172.27813721 0.91104287]	[467.40756226 172.2787323 0.90248293]	[431.46392822 169.80583191 0.76244777]	[485.38531494 169.81594849 0.87227935]	[521.30688477 790.7913208 0.83412814]	[541.74291992 788.12768555 0.79137123]	[521.3571167 754.79711914 0.77600276]	[4.36649170e+02 7.90806274e+02 7.64682829e-01]	[4.18706940e+02 7.88195068e+02 7.79300570e-01]	[441.77340698 762.47802734 0.78891599]
[457.22216797 180.06213379 0.88374037]	[459.66213989 251.90686035 0.92536843]	[398.2069397 251.91873169 0.87944263]	[377.61523438 357.03573608 0.93321961]	[357.09899902 446.91381836 0.87179613]	[518.77496338 249.36405945 0.83812201]	[526.50976562 354.51876831 0.8639366 ]	[541.86425781 444.39312744 0.89310998]	[462.18972778 431.50296021 0.73446673]	[421.19989014 431.52352905 0.72268212]	[423.887146 590.54888916 0.80243051]	[439.07659912 749.7689209 0.84462166]	[500.82531738 428.98022461 0.71356249]	[505.96554565 593.17419434 0.80586338]	[523.79925537 747.17810059 0.85695422]	[441.91500854 172.29049683 0.92767113]	[464.92919922 172.28297424 0.90754747]	[426.40460205 169.78883362 0.78561568]	[482.95166016 169.77493286 0.87876552]	[521.31188965 790.80181885 0.83050507]	[5.41740112e+02 7.88127930e+02 7.87194550e-01]	[521.3538208 754.79992676 0.76926959]	[4.36640900e+02 7.90829102e+02 7.65174806e-01]	[4.18701477e+02 7.88212097e+02 7.82176435e-01]	[441.74453735 762.46832275 0.79007775]
[457.10748291 180.05941772 0.87171477]	[459.59765625 251.9251709 0.91677052]	[398.12026978 251.93476868 0.87415516]	[377.56143188 357.07806396 0.93590832]	[357.01882935 446.93255615 0.85781479]	[518.70941162 249.36763 0.82906926]	[526.43688965 351.99557495 0.85967648]	[541.80432129 444.33111572 0.89468515]	[459.80310059 431.50067139 0.73516011]	[418.80554199 431.53833008 0.72575748]	[423.83700562 590.55773926 0.80566376]	[439.06692505 749.76275635 0.84423655]	[500.78918457 428.98678589 0.71546441]	[505.95428467 595.67089844 0.80768955]	[523.81182861 749.58447266 0.85205042]	[441.82015991 172.28469849 0.94310522]	[464.82662964 172.28871155 0.90788168]	[423.89654541 169.77128601 0.80640626]	[482.859375 169.77986145 0.89168203]	[521.31140137 790.77734375 0.82530022]	[5.41748535e+02 7.88126160e+02 7.84237146e-01]	[521.33953857 757.31896973 0.76660901]	[4.36633301e+02 7.90824341e+02 7.65308499e-01]	[4.18693329e+02 7.88209656e+02 7.81469584e-01]	[441.74816895 762.46099854 0.78826839]
[457.09213257 180.06439209 0.8685202 ]	[459.60586548 251.90513611 0.91543829]	[398.13742065 251.88768005 0.87281764]	[377.55825806 357.09262085 0.93708754]	[357.02871704 446.95562744 0.85672122]	[518.70721436 249.36135864 0.82782292]	[526.43707275 351.96325684 0.85718882]	[541.8013916 444.30715942 0.89584506]	[459.79876709 431.48001099 0.73106658]	[418.80157471 431.51260376 0.72252375]	[423.86068726 588.09979248 0.80802065]	[439.06207275 749.67376709 0.84867477]	[500.78604126 428.96237183 0.71308523]	[505.90814209 593.16448975 0.82152081]	[523.82128906 749.57495117 0.85087276]	[441.8117981 172.29067993 0.94512379]	[462.45370483 172.30076599 0.90978497]	[423.90441895 169.77806091 0.80868262]	[482.83654785 169.8074646 0.899997 ]	[521.32775879 790.7677002 0.81486815]	[5.41767700e+02 7.88103394e+02 7.74484217e-01]	[521.34832764 757.31231689 0.76724625]	[4.36647095e+02 7.90820618e+02 7.68118739e-01]	[4.18698914e+02 7.88196960e+02 7.80516922e-01]	[441.7293396 757.37915039 0.77998 ]
[452.08685303 180.13311768 0.85045826]	[457.05929565 251.94134521 0.88624191]	[398.03186035 251.90008545 0.8606118 ]	[375.0428772 357.04434204 0.90645868]	[354.57052612 446.87869263 0.85335636]	[511.06506348 251.8338623 0.81529415]	[523.93054199 354.4675293 0.88647079]	[539.27832031 444.38647461 0.86702776]	[459.60638428 431.48974609 0.72739434]	[418.6680603 434.02514648 0.72614598]	[421.37347412 590.54937744 0.8101846 ]	[436.66430664 749.69140625 0.84057957]	[498.2230835 428.97616577 0.69977778]	[503.43463135 588.1071167 0.84726655]	[523.78790283 747.12200928 0.84705257]	[441.67294312 172.33688354 0.95940661]	[462.30548096 172.32437134 0.94020557]	[421.41238403 169.77856445 0.82951349]	[480.36251831 169.76464844 0.88888872]	[521.32434082 790.75823975 0.81522852]	[5.41767517e+02 7.88079102e+02 7.70541966e-01]	[5.21339294e+02 7.54797974e+02 7.51991928e-01]	[4.36652557e+02 7.93220276e+02 7.67424464e-01]	[4.18702545e+02 7.88231506e+02 7.84586251e-01]	[441.6998291 759.88336182 0.77159661]
[452.01391602 180.12446594 0.84861493]	[452.05688477 251.94320679 0.86776561]	[395.56307983 251.92909241 0.85170734]	[372.50564575 357.00979614 0.88263083]	[354.50704956 446.89852905 0.84326226]	[508.50949097 251.82269287 0.82405645]	[523.8694458 354.54067993 0.89624828]	[536.74615479 444.41497803 0.84337729]	[457.13095093 431.47473145 0.71218562]	[418.58374023 434.03109741 0.72016287]	[421.32168579 593.12243652 0.81716949]	[436.64431763 749.69250488 0.84038097]	[495.60894775 428.94076538 0.67943335]	[503.39038086 590.62640381 0.8487218 ]	[523.78771973 747.15765381 0.85287791]	[439.30950928 172.32926941 0.96066916]	[462.25210571 172.32020569 0.94726872]	[421.36270142 169.81738281 0.83791304]	[480.31524658 169.74658203 0.88243651]	[521.32330322 790.77246094 0.82105637]	[5.41763489e+02 7.88088928e+02 7.76018023e-01]	[521.35083008 754.83032227 0.75777841]	[4.36639465e+02 7.93216370e+02 7.65967369e-01]	[4.18687592e+02 7.88230408e+02 7.83745527e-01]	[441.69754028 759.89117432 0.77222311]
[449.47183228 180.12522888 0.85007679]	[449.47311401 251.93125916 0.86540943]	[393.0675354 251.92062378 0.83774239]	[369.9256897 356.99923706 0.87767816]	[351.99404907 446.87762451 0.83121121]	[506.00393677 251.8249054 0.8328625 ]	[523.8057251 351.96255493 0.87956572]	[534.16778564 444.34924316 0.84302396]	[454.61999512 428.97854614 0.69789046]	[416.12744141 431.53521729 0.70311397]	[421.24923706 593.13293457 0.82031083]	[436.60684204 749.74273682 0.82756138]	[490.55386353 428.91412354 0.67102677]	[503.34387207 593.1862793 0.84608543]	[523.76519775 747.137146 0.85181201]	[439.25674438 172.33282471 0.96469259]	[462.19299316 172.3163147 0.9499082 ]	[421.29598999 169.83926392 0.84933484]	[480.23867798 169.74629211 0.88126051]	[521.31115723 790.78961182 0.81602997]	[5.41750122e+02 7.88098877e+02 7.68958509e-01]	[5.21331055e+02 7.54794800e+02 7.44291127e-01]	[4.36641876e+02 7.90802612e+02 7.70322084e-01]	[4.18691986e+02 7.88214050e+02 7.86438048e-01]	[441.68444824 762.4284668 0.77147263]
[446.94094849 180.15362549 0.85066938]	[446.89736938 251.9160614 0.87409377]	[390.50552368 251.88056946 0.82241261]	[364.80963135 356.97012329 0.88049799]	[349.37451172 446.86734009 0.82124692]	[505.90084839 251.8440094 0.85015452]	[521.4151001 351.95541382 0.87767303]	[534.11169434 444.40307617 0.83029693]	[452.05130005 431.49417114 0.69153947]	[416.01580811 434.05737305 0.69111383]	[421.23995972 593.14776611 0.82221663]	[436.58938599 749.706604 0.82898003]	[488.00366211 428.94308472 0.67939734]	[503.29522705 590.62915039 0.85434169]	[521.42816162 747.10858154 0.85021162]	[439.20068359 172.35115051 0.96643406]	[459.82000732 172.33758545 0.96107876]	[421.19100952 169.86036682 0.85599333]	[480.17904663 169.77107239 0.88193226]	[521.3170166 790.78918457 0.81134158]	[5.41746643e+02 7.88095032e+02 7.62930036e-01]	[5.21299561e+02 7.54759155e+02 7.39271939e-01]	[4.36683746e+02 7.90798218e+02 7.74263024e-01]	[418.71868896 788.22167969 0.79208851]	[439.30050659 759.90686035 0.76943409]
[444.37997437 185.16807556 0.862903 ]	[444.2973938 251.93202209 0.90641731]	[385.37139893 251.93193054 0.82713526]	[359.81610107 356.99481201 0.90318537]	[341.777771 446.88067627 0.84837371]	[503.39135742 251.87695312 0.87390029]	[521.27789307 351.92156982 0.87112212]	[528.99432373 444.33105469 0.84583408]	[446.89535522 431.4887085 0.70528966]	[408.40414429 434.04650879 0.68531835]	[418.78213501 595.6897583 0.81822526]	[436.57003784 749.6541748 0.82899332]	[485.38104248 428.9631958 0.70623231]	[500.86242676 588.07672119 0.86769938]	[521.40789795 749.59466553 0.85814863]	[439.09420776 172.3979187 0.9514327 ]	[459.70050049 172.41156006 0.959499 ]	[418.69570923 169.83473206 0.86916941]	[477.64624023 169.77050781 0.85848159]	[521.29064941 793.20892334 0.80984348]	[5.39311951e+02 7.88162964e+02 7.69359350e-01]	[5.21292419e+02 7.57340881e+02 7.19745576e-01]	[4.36645721e+02 7.90793518e+02 7.74174452e-01]	[418.68353271 788.20544434 0.79146612]	[439.29452515 757.33898926 0.77503318]
[444.29541016 185.22317505 0.87478203]	[441.86303711 251.91815186 0.92236912]	[382.85046387 251.93884277 0.8386867 ]	[359.76370239 357.06463623 0.91427141]	[341.67858887 446.89874268 0.85724783]	[503.30560303 251.87702942 0.87834412]	[521.18060303 351.94842529 0.86315107]	[526.49658203 444.39434814 0.8499403 ]	[444.37106323 428.9559021 0.71805769]	[405.83804321 431.52880859 0.68908238]	[418.73196411 598.22070312 0.82852995]	[436.54064941 749.73205566 0.81938958]	[482.90261841 426.41079712 0.72105038]	[500.82540894 588.09008789 0.86560619]	[521.41998291 749.66259766 0.85450459]	[436.65029907 172.42485046 0.93852532]	[459.6282959 172.44702148 0.94961786]	[418.60894775 172.24220276 0.86158562]	[475.1289978 169.85159302 0.84877032]	[521.27819824 793.21630859 0.80431139]	[5.39296631e+02 7.88179321e+02 7.70161867e-01]	[5.21310547e+02 7.59917786e+02 7.22945631e-01]	[4.36648895e+02 7.90765503e+02 7.79648364e-01]	[418.68087769 788.19921875 0.79236257]	[439.27566528 759.92462158 0.77475882]
[441.87414551 187.72421265 0.88874096]	[441.80715942 251.91499329 0.9316591 ]	[382.74636841 251.93881226 0.85456622]	[359.67471313 357.06851196 0.92284119]	[339.24121094 446.91513062 0.86712557]	[503.23934937 251.87960815 0.88171917]	[518.70581055 354.53509521 0.87697661]	[526.42767334 446.87786865 0.85123599]	[444.31860352 431.47143555 0.72391129]	[403.3555603 431.54733276 0.69714963]	[418.71347046 598.23681641 0.82593679]	[436.54193115 749.62567139 0.82830149]	[482.85107422 428.92700195 0.72710675]	[500.73291016 588.07861328 0.86598259]	[521.39990234 749.64892578 0.85605001]	[436.59164429 172.45933533 0.9322595 ]	[457.20837402 172.48820496 0.93737483]	[418.54241943 169.84555054 0.84525132]	[472.5725708 169.83860779 0.83274823]	[521.28295898 793.22271729 0.80492026]	[5.39293823e+02 7.88174500e+02 7.68136919e-01]	[5.21304749e+02 7.59900574e+02 7.19271898e-01]	[4.36643555e+02 7.90799561e+02 7.76006639e-01]	[418.67642212 788.21411133 0.79618204]	[439.2623291 754.82946777 0.78615963]
[441.74237061 187.735672 0.90922099]	[441.71759033 251.88771057 0.9345904 ]	[380.30523682 251.91815186 0.8615135 ]	[359.5645752 357.04879761 0.92363834]	[339.17074585 446.95239258 0.86697221]	[500.81442261 251.86854553 0.87842411]	[516.20343018 354.54779053 0.85967213]	[523.98071289 446.91159058 0.86311519]	[441.91363525 431.47155762 0.7219162 ]	[403.30194092 431.53262329 0.69636804]	[418.69631958 595.75341797 0.82370937]	[434.11523438 749.68164062 0.82215029]	[482.80285645 428.93280029 0.72423351]	[500.73937988 590.62420654 0.86054784]	[521.36907959 749.63879395 0.86872953]	[434.02310181 172.47781372 0.90549541]	[454.63964844 172.50714111 0.91193473]	[416.07559204 169.8356781 0.82454765]	[469.95547485 169.85028076 0.84645772]	[521.29473877 793.22741699 0.81079161]	[5.39298950e+02 7.88166199e+02 7.71331906e-01]	[5.21257263e+02 7.59883423e+02 7.17430353e-01]	[4.36664001e+02 7.90799500e+02 7.82051206e-01]	[418.68917847 788.23297119 0.80180562]	[439.25454712 757.37469482 0.77710766]
[439.32611084 187.71781921 0.91010505]	[439.28207397 251.86605835 0.93187022]	[380.18347168 251.90214539 0.87464964]	[357.16693115 357.04312134 0.936535 ]	[339.07397461 446.921875 0.86540967]	[500.73547363 249.40420532 0.8631829 ]	[513.6194458 354.49194336 0.840675 ]	[523.90917969 444.41790771 0.88098896]	[441.87359619 431.4737854 0.72540957]	[403.24569702 431.53018188 0.70005351]	[418.65957642 598.24493408 0.82284468]	[434.11984253 749.67102051 0.82213527]	[482.77633667 428.93191528 0.72359139]	[500.67510986 590.60943604 0.84602165]	[521.34661865 749.59350586 0.87013286]	[428.99429321 172.47253418 0.90244389]	[452.04690552 172.49165344 0.89789951]	[413.56057739 169.81898499 0.80558777]	[467.39810181 172.24746704 0.86284697]	[521.30047607 793.23406982 0.81656861]	[5.39310486e+02 7.88159790e+02 7.73288846e-01]	[5.21221375e+02 7.57333191e+02 7.03297377e-01]	[4.36668823e+02 7.90824707e+02 7.82797337e-01]	[418.68984985 790.60852051 0.80794615]	[439.26898193 757.35333252 0.77778971]
[439.23303223 187.73713684 0.90622866]	[439.2137146 251.8745575 0.93095499]	[380.10806274 251.90254211 0.87724614]	[357.10369873 357.04962158 0.93236041]	[336.64901733 446.93652344 0.87104946]	[500.68981934 249.38720703 0.85541308]	[508.52874756 354.5177002 0.85110575]	[523.84472656 444.41653442 0.89294475]	[441.84439087 431.49249268 0.73103702]	[400.85968018 431.54428101 0.70299125]	[418.65353394 598.22802734 0.82289529]	[434.10342407 749.68218994 0.8206681 ]	[482.75772095 428.95028687 0.72393429]	[500.6489563 593.17669678 0.83549047]	[521.32830811 749.57385254 0.86908102]	[426.39208984 172.48631287 0.90873253]	[449.46878052 172.51385498 0.89163768]	[411.00473022 169.85339355 0.79614437]	[464.95480347 172.32154846 0.88267159]	[521.28375244 793.24261475 0.82011563]	[5.39294006e+02 7.88159363e+02 7.74815798e-01]	[5.21214417e+02 7.57314392e+02 7.01465726e-01]	[4.36681030e+02 7.90812866e+02 7.89321959e-01]	[418.69229126 790.60662842 0.81546026]	[439.25787354 757.36224365 0.77486014]
[439.1680603 187.75769043 0.90144879]	[439.14489746 251.8948822 0.92688358]	[377.69390869 251.91207886 0.8789745 ]	[357.0645752 357.06893921 0.93196452]	[336.55862427 446.95715332 0.86716807]	[498.26455688 251.8334198 0.84819186]	[506.01705933 354.49526978 0.86101466]	[523.7868042 444.44384766 0.89281249]	[441.79107666 434.04455566 0.74075639]	[400.79147339 434.09234619 0.71854711]	[418.66522217 598.28039551 0.82996297]	[434.08679199 749.65258789 0.82010406]	[482.73168945 431.51190186 0.72661525]	[498.20968628 595.68682861 0.82764065]	[521.32769775 749.56616211 0.86913455]	[423.88424683 174.83580017 0.91804844]	[446.9367981 174.84393311 0.89946067]	[408.45346069 169.85249329 0.7925753 ]	[464.90557861 172.25027466 0.86960757]	[521.27557373 793.25952148 0.82406276]	[5.39294617e+02 7.88177002e+02 7.79445171e-01]	[5.21202454e+02 7.54833374e+02 6.96545005e-01]	[4.36676605e+02 7.90811523e+02 7.90149570e-01]	[418.6831665 790.60241699 0.81309009]	[439.24673462 757.31085205 0.7782495 ]
[439.16799927 187.75726318 0.901366 ]	[439.14544678 251.89480591 0.92701161]	[377.69393921 251.91223145 0.87900007]	[357.06430054 357.06826782 0.93210435]	[336.55871582 446.95574951 0.86705709]	[498.26486206 251.83351135 0.84855193]	[506.01947021 354.49645996 0.86116964]	[523.78991699 444.443573 0.89314026]	[441.79632568 434.04064941 0.74070323]	[400.79620361 434.08883667 0.71799976]	[418.6619873 598.29656982 0.83041602]	[434.08789062 749.6506958 0.82045197]	[482.73797607 431.50942993 0.72757566]	[498.20144653 595.68151855 0.82449478]	[521.32873535 749.565979 0.86951721]	[423.88470459 172.51490784 0.91801608]	[446.9367981 174.84346008 0.89944166]	[408.45220947 169.85163879 0.79253709]	[464.9039917 172.24986267 0.8692956 ]	[521.27526855 793.25738525 0.82376748]	[5.39293579e+02 7.88175720e+02 7.79195607e-01]	[5.21205078e+02 7.54833862e+02 6.96602106e-01]	[4.36675049e+02 7.90810608e+02 7.90780783e-01]	[418.6817627 790.60119629 0.81311703]	[439.24862671 757.3081665 0.7791422 ]
[439.12728882 187.75289917 0.89398497]	[439.0921936 251.91851807 0.92027962]	[377.62713623 251.93130493 0.87378263]	[356.99923706 357.07785034 0.92626697]	[336.472229 446.93362427 0.85664433]	[498.20599365 251.84185791 0.84149128]	[505.9614563 354.472229 0.86555278]	[521.4151001 444.37927246 0.90597725]	[441.76611328 434.06222534 0.7429862 ]	[400.74835205 436.58178711 0.72345567]	[418.65151978 600.78894043 0.8339529 ]	[434.08914185 749.67773438 0.81243289]	[482.72543335 431.53344727 0.72921747]	[498.15884399 598.22790527 0.81953126]	[521.33197021 749.56329346 0.86966974]	[423.81698608 174.84671021 0.92620933]	[446.87054443 172.51196289 0.90561622]	[405.92584229 169.86508179 0.80109829]	[462.45800781 169.84536743 0.87397987]	[521.27740479 793.25933838 0.82038444]	[5.39289551e+02 7.88179749e+02 7.77106106e-01]	[5.21207764e+02 7.54833679e+02 6.93193674e-01]	[4.36681824e+02 7.90807739e+02 7.87303567e-01]	[418.68612671 790.60119629 0.80984199]	[439.25747681 757.33843994 0.76678765]
[436.68865967 187.74836731 0.87822342]	[436.68487549 251.93218994 0.91118771]	[377.57589722 251.94081116 0.870354 ]	[354.57879639 357.05361938 0.90995491]	[334.05401611 446.92755127 0.84529179]	[495.69546509 251.84181213 0.82708955]	[505.91149902 354.44906616 0.8657335 ]	[521.37078857 444.37619019 0.90480316]	[441.73086548 434.04440308 0.73880434]	[400.72137451 434.10986328 0.72387487]	[418.62243652 600.78240967 0.826738 ]	[434.08953857 749.66473389 0.81353199]	[480.36791992 431.50634766 0.72609365]	[495.6265564 595.75305176 0.80746222]	[521.32897949 749.5657959 0.87150872]	[421.36172485 174.85075378 0.94318998]	[444.38421631 172.50697327 0.91595423]	[403.38259888 169.8553009 0.81520939]	[462.40826416 169.85775757 0.88278866]	[521.26544189 793.23956299 0.81931639]	[5.39270447e+02 7.88166748e+02 7.73849368e-01]	[5.21214966e+02 7.57311584e+02 7.00278282e-01]	[4.36691956e+02 7.90813416e+02 7.84907997e-01]	[418.69458008 790.60467529 0.80716044]	[439.25994873 757.31744385 0.77020174]
[436.59960938 187.74621582 0.86772943]	[436.6322937 251.93260193 0.90422773]	[377.52783203 251.93841553 0.86394119]	[354.51745605 357.04241943 0.90284306]	[334.01364136 446.87857056 0.84995145]	[495.63735962 251.83836365 0.82172281]	[503.50210571 352.01446533 0.86768526]	[521.33538818 444.36566162 0.8968367 ]	[441.69247437 434.09100342 0.74450231]	[400.67477417 436.6262207 0.73475361]	[418.59124756 598.30999756 0.82330859]	[434.08694458 749.72460938 0.81019515]	[480.35696411 434.03872681 0.7304846 ]	[493.1305542 598.21984863 0.80626374]	[521.32971191 747.17041016 0.86679107]	[421.2883606 174.845047 0.95309389]	[441.93569946 172.50863647 0.92451274]	[403.31420898 169.83828735 0.8219679 ]	[462.32305908 172.25840759 0.90056896]	[521.25494385 793.21136475 0.81821495]	[5.39247192e+02 7.88144348e+02 7.70751953e-01]	[5.21237244e+02 7.54827576e+02 7.06767201e-01]	[4.36671356e+02 7.90813049e+02 7.75543571e-01]	[418.68173218 790.60876465 0.80419087]	[439.27474976 759.87225342 0.76632774]
[434.12686157 190.25775146 0.87004876]	[434.1262207 251.957901 0.88971102]	[375.11196899 251.95581055 0.85921681]	[354.44976807 357.07519531 0.89453238]	[333.95986938 446.89474487 0.84057552]	[493.05215454 251.86907959 0.82053876]	[503.44342041 354.46514893 0.87844026]	[521.29949951 444.33920288 0.89508498]	[439.29675293 434.08486938 0.74076474]	[400.61962891 436.63076782 0.7352702 ]	[418.5423584 598.2869873 0.81647545]	[434.08688354 749.74554443 0.80839729]	[480.28909302 434.03094482 0.72198564]	[493.04638672 598.24395752 0.80921084]	[521.32513428 747.13543701 0.86787713]	[421.21316528 174.89642334 0.95816511]	[441.89364624 174.86941528 0.93613327]	[403.24621582 172.24421692 0.8259272 ]	[462.28387451 172.26689148 0.89016581]	[521.24804688 790.81762695 0.82758868]	[5.39239685e+02 7.88113647e+02 7.71017015e-01]	[5.21248169e+02 7.54773621e+02 7.13617802e-01]	[4.36686157e+02 7.90793213e+02 7.79196978e-01]	[418.69546509 790.59796143 0.80371624]	[439.27478027 759.8951416 0.76601005]
[434.0723877 190.28233337 0.86686373]	[434.04830933 251.95858765 0.88035935]	[375.04556274 251.95976257 0.85087091]	[351.9395752 357.01705933 0.87719429]	[331.42391968 446.86895752 0.83269674]	[490.53616333 251.86480713 0.82121962]	[503.41394043 354.49157715 0.88405949]	[521.26708984 444.36386108 0.88722247]	[439.2651062 434.04818726 0.73952234]	[398.26531982 436.59906006 0.73783058]	[416.15335083 595.72259521 0.80874139]	[434.07870483 749.76800537 0.80369407]	[480.25445557 431.49703979 0.7198562 ]	[488.02182007 593.17572021 0.80617589]	[521.32073975 747.09484863 0.86822283]	[421.17120361 174.90675354 0.95647562]	[441.84460449 174.87521362 0.94051808]	[400.84707642 172.25630188 0.84749305]	[462.21377563 172.25279236 0.88010031]	[521.26776123 790.81707764 0.83693987]	[5.39262695e+02 7.88098999e+02 7.73071587e-01]	[5.21234802e+02 7.52296204e+02 7.08461106e-01]	[4.36690552e+02 7.90800354e+02 7.82640576e-01]	[418.69381714 790.61254883 0.80963993]	[439.27877808 759.93640137 0.76546824]
[431.51950073 190.27978516 0.85682321]	[428.97216797 251.95402527 0.86866295]	[374.97177124 251.95973206 0.83823144]	[344.32284546 356.97259521 0.87616932]	[323.82910156 446.90304565 0.82843333]	[487.91867065 251.86701965 0.8343243 ]	[503.35128784 356.96490479 0.90250981]	[521.19189453 444.38354492 0.88056564]	[439.15734863 431.54980469 0.72907603]	[398.20159912 436.57565308 0.73492146]	[416.06698608 595.72784424 0.79681486]	[434.08856201 752.23937988 0.79632461]	[480.14505005 431.47418213 0.70801008]	[485.47442627 595.71472168 0.8262592 ]	[521.30523682 747.12731934 0.87104738]	[418.77374268 174.90965271 0.96282494]	[441.75338745 174.8727417 0.9493652 ]	[400.76821899 172.31105042 0.87322688]	[459.7706604 169.87489319 0.87093973]	[521.23364258 790.80859375 0.82924485]	[5.39229126e+02 7.88091492e+02 7.70201564e-01]	[5.21223145e+02 7.54747009e+02 7.02744186e-01]	[4.36684448e+02 7.90797607e+02 7.80185938e-01]	[418.68972778 790.61920166 0.80860895]	[439.3039856 762.48498535 0.76864326]
[428.97454834 190.27603149 0.8527199 ]	[426.41653442 251.95033264 0.8770045 ]	[372.47384644 251.97642517 0.82753849]	[341.78662109 357.00280762 0.89580095]	[323.71966553 446.89929199 0.83879101]	[485.43115234 251.86073303 0.84596014]	[503.29397583 354.52484131 0.88979602]	[521.15863037 444.34951782 0.88026226]	[439.14068604 431.51672363 0.72977006]	[398.19604492 434.09954834 0.73372489]	[416.07901001 598.23547363 0.80178845]	[434.1098938 752.26306152 0.79533345]	[477.74606323 428.94842529 0.70707631]	[485.35293579 595.68341064 0.84648865]	[521.25042725 746.99291992 0.85503465]	[418.73486328 174.90609741 0.96232146]	[441.69885254 174.89607239 0.95380861]	[400.73162842 172.27708435 0.87112492]	[459.71768188 172.25585938 0.86935687]	[521.23266602 790.80126953 0.84293437]	[5.39218506e+02 7.88057068e+02 7.69824803e-01]	[5.18753296e+02 7.49773193e+02 6.94579601e-01]	[4.36683838e+02 7.90794617e+02 7.70021141e-01]	[418.69927979 790.61883545 0.79852742]	[441.68057251 762.52203369 0.77386284]
[426.43814087 190.30685425 0.86058187]	[426.37374878 251.93174744 0.87926394]	[369.9888916 251.96591187 0.82160807]	[341.75228882 354.59558105 0.89094865]	[321.19232178 446.8927002 0.8589614 ]	[485.38568115 251.84843445 0.84921366]	[503.2713623 354.449646 0.88402629]	[518.76385498 444.33074951 0.87700921]	[439.1027832 434.02526855 0.72820568]	[398.15466309 436.58319092 0.73836726]	[416.04330444 595.74597168 0.79081297]	[436.54275513 752.29309082 0.79704797]	[477.70925903 428.98709106 0.70449841]	[485.34124756 598.26153564 0.85196501]	[521.1907959 744.46740723 0.82328933]	[418.68618774 174.93563843 0.95860285]	[439.32165527 174.93467712 0.95189649]	[400.68203735 172.29042053 0.87335032]	[459.64205933 172.25701904 0.86274493]	[518.74627686 790.75640869 0.81599492]	[5.36694031e+02 7.88037292e+02 7.42647290e-01]	[5.18707275e+02 7.49648315e+02 6.72536671e-01]	[4.36688416e+02 7.90789307e+02 7.73490667e-01]	[418.71328735 790.61431885 0.80229646]	[441.70910645 764.97680664 0.78506243]
[426.36767578 190.28733826 0.86411685]	[423.90917969 251.93276978 0.88542557]	[369.92419434 251.97610474 0.81783783]	[339.27209473 357.01107788 0.91225922]	[318.75506592 446.92010498 0.86533678]	[485.34417725 251.86486816 0.8532846 ]	[503.24438477 351.97561646 0.88379854]	[518.72747803 444.31680298 0.86984766]	[436.69961548 434.03085327 0.72031701]	[398.11972046 436.5987854 0.73677117]	[413.58627319 598.28955078 0.79862463]	[436.5402832 752.265625 0.79859531]	[477.64849854 431.47711182 0.69437087]	[482.90127563 598.24493408 0.86521018]	[518.75018311 741.97637939 0.81778485]	[418.63674927 174.92762756 0.94947606]	[439.26712036 174.92292786 0.94994742]	[400.62356567 172.26599121 0.8602618 ]	[459.60040283 169.83496094 0.85021806]	[518.70153809 790.73724365 0.83323514]	[5.36658020e+02 7.88030273e+02 7.49220908e-01]	[5.16164001e+02 7.49559326e+02 6.97218478e-01]	[4.36653809e+02 7.90800354e+02 7.59484947e-01]	[418.69171143 790.6149292 0.79519892]	[441.71026611 762.50628662 0.78180486]
[423.90112305 190.3066864 0.87277299]	[423.86499023 251.92758179 0.89236021]	[367.38711548 254.35154724 0.81884611]	[339.22113037 354.59069824 0.9026348 ]	[318.70690918 446.94906616 0.86834562]	[482.95523071 251.86051941 0.85528362]	[500.90124512 351.93652344 0.8852793 ]	[518.71740723 444.33508301 0.86987621]	[436.63427734 431.49835205 0.71485746]	[398.08779907 434.09841919 0.72846228]	[413.55450439 598.23358154 0.78826487]	[436.55639648 752.29669189 0.79640204]	[475.13458252 428.92858887 0.68834072]	[482.83197021 598.25030518 0.8768456 ]	[518.65045166 741.94976807 0.81514877]	[418.59353638 174.94415283 0.93663216]	[439.22436523 174.93618774 0.94922394]	[398.26193237 172.30760193 0.87644207]	[457.19467163 169.84535217 0.85228932]	[511.0020752 790.79785156 0.84499925]	[526.53967285 788.10089111 0.78815579]	[5.16156982e+02 7.47074280e+02 7.28290141e-01]	[4.36691406e+02 7.90829407e+02 7.56752849e-01]	[418.71829224 790.65966797 0.80256474]	[441.70828247 764.97857666 0.78138185]
[423.87249756 190.32260132 0.88026303]	[423.8223877 251.93251038 0.89787412]	[364.8694458 254.3614502 0.82276589]	[339.15768433 356.99780273 0.91099703]	[318.5824585 444.42660522 0.88272184]	[482.93029785 251.86132812 0.86060977]	[500.88461304 351.91604614 0.88361108]	[518.68835449 444.33010864 0.86496413]	[436.56491089 428.97293091 0.70776004]	[398.04931641 434.05648804 0.72313482]	[413.58334351 595.7387085 0.79814553]	[436.5663147 754.74395752 0.79519677]	[472.56820679 426.38858032 0.68605274]	[480.37872314 595.70947266 0.88016009]	[513.62719727 744.54766846 0.81612426]	[418.57034302 174.96520996 0.93082076]	[439.19979858 174.95289612 0.94846374]	[398.24575806 172.3190155 0.87648153]	[457.17251587 169.84153748 0.85391533]	[503.43563843 790.82995605 0.85043776]	[523.92053223 788.15570068 0.79422688]	[5.11089478e+02 7.49679199e+02 7.34567940e-01]	[4.39106537e+02 7.93252319e+02 7.59275854e-01]	[418.73168945 790.699646 0.80298817]	[441.70455933 765.01470947 0.79688954]
[423.82568359 190.33686829 0.8893398 ]	[423.79934692 251.93251038 0.90128201]	[364.84860229 254.368927 0.8264029 ]	[339.07949829 354.57809448 0.91731107]	[316.09240723 444.39672852 0.89094561]	[482.89004517 251.85545349 0.86395264]	[500.86676025 349.4196167 0.87817121]	[518.64672852 444.30377197 0.8580566 ]	[434.12756348 431.49252319 0.70491105]	[398.01705933 434.09954834 0.72574258]	[413.54992676 600.76580811 0.81325459]	[436.56808472 752.27172852 0.80863011]	[472.54220581 428.91244507 0.68072742]	[480.29397583 593.19995117 0.87420756]	[508.45324707 747.08013916 0.82631695]	[416.17056274 174.97509766 0.92305952]	[439.15777588 174.96777344 0.94044065]	[398.22732544 172.29612732 0.86782038]	[457.13085938 169.80729675 0.84396315]	[503.34542847 793.28729248 0.83265364]	[5.23818787e+02 7.88197998e+02 7.86995649e-01]	[505.94250488 752.18280029 0.76466435]	[4.39112244e+02 7.93214355e+02 7.72029638e-01]	[418.74157715 790.65893555 0.80689543]	[441.71179199 764.98510742 0.79940343]
[423.77172852 190.34634399 0.89717901]	[423.771698 251.94535828 0.90648496]	[364.7958374 254.397995 0.83335936]	[336.69345093 354.58456421 0.91991389]	[315.9720459 444.38626099 0.88003141]	[482.87268066 251.87684631 0.86864263]	[500.8453064 349.39526367 0.8814311 ]	[516.20928955 441.90332031 0.86157286]	[434.08297729 431.49191284 0.70103389]	[395.63122559 434.09197998 0.71910059]	[413.50219727 600.7590332 0.8068378 ]	[436.568573 752.26263428 0.80867422]	[470.02914429 428.91217041 0.68067318]	[480.25085449 593.17596436 0.86574721]	[503.46936035 747.00170898 0.84791613]	[416.13275146 174.97129822 0.92063862]	[439.1192627 174.98204041 0.9344272 ]	[398.19143677 172.29064941 0.86874199]	[457.07092285 169.84152222 0.836586 ]	[503.25665283 793.26965332 0.84656167]	[521.37634277 788.17724609 0.79054618]	[503.36581421 749.730896 0.78210616]	[4.39124969e+02 7.93219299e+02 7.88598597e-01]	[418.74993896 790.66809082 0.81485611]	[441.72277832 764.98797607 0.79210919]
[423.77236938 190.34823608 0.8975479 ]	[423.77200317 251.94410706 0.90622771]	[364.80014038 254.39820862 0.83296984]	[336.69396973 354.58905029 0.92017651]	[315.972229 444.3883667 0.8802827]	[482.87408447 251.87379456 0.86847752]	[500.84069824 349.39160156 0.88053131]	[516.21166992 441.89312744 0.86212492]	[434.08691406 431.49099731 0.70187169]	[395.63803101 434.08926392 0.72056496]	[413.51184082 600.76672363 0.809165 ]	[436.56283569 752.25616455 0.81241494]	[470.03076172 428.91152954 0.68145645]	[480.24554443 593.1697998 0.86620843]	[503.46514893 746.9942627 0.84664333]	[416.13256836 174.97268677 0.92092079]	[439.1204834 174.98252869 0.93404186]	[398.19390869 172.29121399 0.8674795 ]	[457.07736206 169.842453 0.83901423]	[503.26358032 793.26708984 0.84631085]	[521.3782959 788.17138672 0.78935981]	[503.36340332 749.72546387 0.78075075]	[4.39115662e+02 7.93219299e+02 7.86286533e-01]	[418.74789429 790.66680908 0.81415731]	[441.71325684 764.98120117 0.79690927]
[421.37194824 190.37139893 0.90529466]	[421.37808228 251.94418335 0.91265273]	[362.3243103 254.41381836 0.84280062]	[336.61981201 357.00820923 0.9300797 ]	[313.54785156 444.35336304 0.87899834]	[482.84170532 251.87129211 0.87263137]	[500.81170654 349.40313721 0.87921834]	[516.19854736 441.89639282 0.86254561]	[434.04476929 431.49502563 0.69520396]	[395.60952759 434.08703613 0.71442533]	[411.01519775 600.79150391 0.80897737]	[436.57833862 752.29168701 0.80894458]	[469.99160767 428.91210938 0.6798771 ]	[480.18283081 593.1539917 0.85293609]	[503.2923584 747.00982666 0.87546349]	[416.0836792 174.99658203 0.91135663]	[439.08309937 175.00495911 0.92615318]	[398.12112427 172.29217529 0.85722625]	[454.63067627 169.84458923 0.83903384]	[500.77441406 793.27441406 0.83466053]	[521.23956299 788.19573975 0.79376757]	[500.85473633 749.72851562 0.80586201]	[4.39180511e+02 7.90799316e+02 7.88600087e-01]	[421.1734314 790.65332031 0.80249953]	[441.71908569 765.03411865 0.79821581]
[421.33792114 190.39265442 0.91190255]	[421.35809326 251.93043518 0.91492295]	[362.30078125 254.41377258 0.84659576]	[336.56277466 356.99432373 0.92439556]	[313.39801025 444.30908203 0.86419463]	[482.81500244 251.83622742 0.86803162]	[500.79638672 349.39260864 0.87959194]	[516.17108154 441.88082886 0.86221421]	[434.02728271 431.49359131 0.69638908]	[395.60620117 434.07434082 0.71478873]	[410.96374512 600.75018311 0.80197048]	[434.1144104 752.29840088 0.79560572]	[469.96606445 428.92507935 0.68334311]	[480.1763916 593.13458252 0.84909874]	[500.85925293 747.0302124 0.87516069]	[416.04058838 175.01737976 0.9023605 ]	[436.6882019 175.02565002 0.91567212]	[398.09555054 172.29922485 0.8517921 ]	[454.57815552 169.84120178 0.83261514]	[498.24716187 793.36260986 0.80224144]	[5.18738892e+02 7.90648865e+02 7.76266932e-01]	[500.76913452 749.73120117 0.77185982]	[4.39147827e+02 7.93213196e+02 7.92340755e-01]	[418.75814819 790.668396 0.8097012 ]	[439.29827881 765.05615234 0.78788352]
[421.30184937 192.77388 0.92037511]	[421.32580566 251.91413879 0.91882867]	[362.24887085 254.41384888 0.85528558]	[336.47052002 354.59802246 0.89454663]	[308.37722778 441.89382935 0.86726528]	[482.77453613 249.38378906 0.86333764]	[500.77575684 346.86148071 0.88004947]	[516.17919922 441.86587524 0.86541909]	[431.55871582 431.5149231 0.69825339]	[395.60714722 434.10394287 0.7186988 ]	[410.94943237 600.77087402 0.80419326]	[434.10656738 757.30181885 0.78981006]	[467.47610474 428.95681763 0.68895441]	[480.14251709 590.55877686 0.85295206]	[500.81011963 747.13433838 0.89302433]	[413.57644653 175.02633667 0.89619833]	[436.650177 175.03538513 0.90772641]	[398.05566406 172.28872681 0.8371619 ]	[452.08056641 169.85366821 0.8286714 ]	[4.95618042e+02 7.95840454e+02 7.65626192e-01]	[5.16142151e+02 7.90718933e+02 7.35649467e-01]	[5.00801727e+02 7.52193970e+02 7.49864519e-01]	[4.39129700e+02 7.93274109e+02 7.79303074e-01]	[418.75457764 790.71490479 0.80179697]	[439.2833252 767.55969238 0.79889035]
[421.16445923 192.78739929 0.9280293 ]	[421.21261597 251.8874054 0.92562127]	[359.76617432 254.41976929 0.87254906]	[331.48193359 357.0506897 0.87865907]	[300.7048645 441.90689087 0.88864225]	[480.30752563 246.83268738 0.85730076]	[500.76754761 344.31646729 0.88650697]	[516.17498779 441.83578491 0.87279105]	[431.53753662 431.48428345 0.69763571]	[395.58651733 434.08145142 0.71308309]	[410.95153809 598.28149414 0.79572439]	[434.11102295 757.30328369 0.77941215]	[467.4732666 428.91607666 0.69227183]	[480.14974976 590.57342529 0.85528433]	[500.82357788 749.72149658 0.892349 ]	[408.47116089 175.06025696 0.87753457]	[434.06057739 175.04190063 0.88344681]	[395.50701904 172.31570435 0.79819322]	[449.4369812 169.81924438 0.82349706]	[4.93124268e+02 7.95826721e+02 7.43828177e-01]	[5.16125793e+02 7.90753113e+02 7.27668762e-01]	[5.00854614e+02 7.59895569e+02 7.42033482e-01]	[4.39120483e+02 7.93352905e+02 7.67769575e-01]	[418.73477173 790.77960205 0.79674995]	[439.30490112 767.56958008 0.78299332]
[418.76837158 192.7933197 0.93151271]	[421.17218018 251.85438538 0.92177862]	[359.72805786 254.39041138 0.87516129]	[331.41619873 357.01083374 0.86770546]	[300.64407349 444.29330444 0.88723695]	[480.26898193 246.79669189 0.85837817]	[500.7538147 344.25378418 0.88788199]	[516.2008667 441.8079834 0.87520748]	[431.55764771 431.48013306 0.69756407]	[395.59985352 434.10073853 0.71936107]	[411.00137329 598.28997803 0.79687411]	[436.55465698 757.38690186 0.78184807]	[467.48724365 426.42111206 0.6920985 ]	[480.13949585 590.55841064 0.85381657]	[500.84475708 752.19329834 0.87075919]	[405.91378784 175.07913208 0.87823349]	[431.51296997 175.04495239 0.87685949]	[392.98776245 172.3495636 0.78780878]	[446.90863037 169.84284973 0.83589685]	[4.95668640e+02 7.93352051e+02 7.37375140e-01]	[5.16202759e+02 7.90707642e+02 7.35379875e-01]	[5.00783295e+02 7.64981384e+02 7.48824000e-01]	[4.39132538e+02 7.95794067e+02 7.56955266e-01]	[4.18756531e+02 7.90818542e+02 7.87915289e-01]	[441.70498657 767.63671875 0.79108274]
[418.6946106 192.79058838 0.93349248]	[421.14190674 251.83224487 0.91691798]	[359.70230103 254.38630676 0.8773421 ]	[328.86047363 357.00082397 0.86016983]	[298.21118164 444.36047363 0.88006657]	[480.23196411 246.74539185 0.85469258]	[500.75332642 344.25476074 0.88958287]	[516.20880127 441.80117798 0.87572545]	[431.55328369 428.96109009 0.69719237]	[395.60412598 434.08395386 0.71930891]	[413.49676514 600.77270508 0.80571753]	[434.11956787 754.83575439 0.78547549]	[467.48321533 426.35671997 0.69378203]	[480.20401001 588.04632568 0.86216509]	[500.87667847 749.72692871 0.88166445]	[403.40097046 175.08059692 0.88776368]	[428.92718506 175.04971313 0.87709534]	[390.48468018 172.34275818 0.78323728]	[444.40356445 169.81811523 0.84570843]	[4.95638916e+02 7.93301086e+02 7.49110520e-01]	[5.16201477e+02 7.90674377e+02 7.48489499e-01]	[5.00828033e+02 7.62469604e+02 7.40515172e-01]	[4.39196442e+02 7.93308594e+02 7.70107329e-01]	[421.16668701 790.78106689 0.79168069]	[439.30075073 767.56317139 0.78021818]
[418.65045166 192.77740479 0.92850935]	[418.78817749 249.39959717 0.91469377]	[359.67144775 254.37521362 0.87892556]	[326.30685425 356.9682312 0.85522497]	[298.14779663 444.30807495 0.89055806]	[480.20120239 244.23612976 0.85366464]	[500.73464966 344.25622559 0.88863546]	[518.64862061 441.7975769 0.88251656]	[434.02484131 428.95272827 0.69983357]	[395.61868286 434.07632446 0.72284329]	[413.51681519 600.83258057 0.81769681]	[434.11636353 754.78955078 0.78982019]	[469.96633911 423.87298584 0.69566107]	[480.2258606 588.02270508 0.87078404]	[500.87564087 749.61352539 0.89042574]	[403.34725952 175.07041931 0.89772391]	[426.41073608 175.04017639 0.88537604]	[390.4223938 172.31507874 0.79336786]	[444.33218384 169.85302734 0.86137652]	[4.95629517e+02 7.93243408e+02 7.67104983e-01]	[5.16179321e+02 7.90619385e+02 7.56517053e-01]	[5.00854523e+02 7.57353333e+02 7.35261321e-01]	[4.39181580e+02 7.93296631e+02 7.73653507e-01]	[421.15789795 790.76135254 0.79436183]	[439.30203247 767.5123291 0.7770161 ]
[418.61679077 190.39970398 0.9213593 ]	[418.74752808 249.36422729 0.91275895]	[359.64782715 254.35545349 0.87704676]	[323.78695679 354.58834839 0.86113 ]	[298.10491943 444.34283447 0.88509727]	[480.15853882 241.73219299 0.85218394]	[500.73361206 344.24923706 0.89084619]	[518.64953613 441.77658081 0.88433492]	[434.02102661 428.95663452 0.70115185]	[395.61920166 434.08676147 0.72635132]	[413.53564453 600.82714844 0.82213473]	[434.09536743 752.29986572 0.7974326 ]	[469.96252441 423.87207031 0.69703156]	[480.24038696 585.56304932 0.88009882]	[500.87252808 747.10754395 0.88929647]	[403.2979126 175.07875061 0.9019658 ]	[426.35159302 175.03401184 0.88975507]	[387.92123413 172.34887695 0.80922091]	[441.90054321 169.85476685 0.87656265]	[4.93067383e+02 7.93222229e+02 7.58594453e-01]	[5.13639038e+02 7.90600220e+02 7.37338841e-01]	[5.00889008e+02 7.52254333e+02 7.42629707e-01]	[4.39241791e+02 7.93236328e+02 7.89423227e-01]	[421.21878052 790.71655273 0.79568851]	[4.39255371e+02 7.65054565e+02 7.63573527e-01]
[418.59524536 190.40023804 0.92011392]	[418.73501587 249.3598938 0.91522551]	[359.62561035 254.36462402 0.88306403]	[323.73822021 356.9838562 0.87369841]	[298.07070923 444.34466553 0.887209 ]	[480.16647339 241.71614075 0.85611582]	[500.71850586 341.80822754 0.89200801]	[518.64904785 441.77059937 0.88532156]	[434.02987671 428.96231079 0.7028932 ]	[395.62954712 434.08605957 0.72809559]	[413.52380371 600.78479004 0.81702244]	[434.0748291 752.26391602 0.80431414]	[469.9715271 423.89105225 0.69645572]	[480.22634888 585.50012207 0.89337802]	[500.87530518 749.54522705 0.89448947]	[403.25119019 175.08564758 0.90780854]	[423.89901733 175.01751709 0.8970958 ]	[385.39685059 172.349823 0.81041747]	[441.83825684 169.83958435 0.88309258]	[4.90520813e+02 7.93245178e+02 7.71878183e-01]	[5.13590271e+02 7.90634338e+02 7.57076979e-01]	[5.03247711e+02 7.54785339e+02 7.29836047e-01]	[4.39188873e+02 7.93241882e+02 7.85101056e-01]	[4.21164429e+02 7.90698975e+02 7.89210379e-01]	[4.39242584e+02 7.65021057e+02 7.64942348e-01]
[416.15817261 192.76959229 0.90716869]	[418.70193481 249.36558533 0.9145931 ]	[359.59384155 254.38006592 0.8846457 ]	[321.29602051 357.03463745 0.88901883]	[298.03775024 444.39337158 0.8857792 ]	[480.14358521 241.70993042 0.85504705]	[500.71429443 341.78659058 0.89585388]	[518.64971924 441.76782227 0.88447541]	[434.03167725 428.95428467 0.70460796]	[395.63330078 434.08178711 0.72820193]	[413.5411377 600.77539062 0.81151414]	[434.08428955 752.24707031 0.80802006]	[469.96572876 423.88757324 0.6987797 ]	[480.26211548 585.50958252 0.88987577]	[500.85266113 749.63116455 0.90206212]	[400.80444336 175.08421326 0.92385328]	[423.8132019 175.01493835 0.90829623]	[382.87887573 172.34727478 0.81451583]	[441.78857422 172.26565552 0.89210838]	[4.85464264e+02 7.93284668e+02 7.68383861e-01]	[5.08499329e+02 7.90672729e+02 7.50699282e-01]	[5.03261230e+02 7.57366882e+02 7.12914050e-01]	[4.39160004e+02 7.93275574e+02 7.69809484e-01]	[4.18773651e+02 7.90714355e+02 7.74244905e-01]	[4.39251801e+02 7.64996460e+02 7.64863670e-01]
[416.10916138 192.79020691 0.90515721]	[418.67218018 249.39151001 0.91318524]	[359.58117676 254.40730286 0.88707066]	[321.29238892 357.07189941 0.89339817]	[298.03430176 444.40237427 0.88583249]	[477.73382568 241.71089172 0.84875023]	[500.70907593 341.76867676 0.89943379]	[518.64324951 441.75021362 0.88326561]	[434.03396606 428.94689941 0.70438021]	[395.63635254 434.08126831 0.72841322]	[413.55310059 600.77056885 0.81260604]	[434.07495117 752.26013184 0.80609137]	[469.96759033 423.87640381 0.69904196]	[480.28942871 585.55535889 0.88363415]	[500.81253052 749.61767578 0.90245616]	[400.74981689 175.09715271 0.92482507]	[421.40402222 175.03170776 0.90868425]	[382.80279541 172.38066101 0.83464277]	[441.74002075 172.3223114 0.90921259]	[4.85451233e+02 7.93322144e+02 7.68712103e-01]	[5.05992004e+02 7.90686462e+02 7.53672779e-01]	[5.00871704e+02 7.57322083e+02 7.07387269e-01]	[4.36688354e+02 7.93343872e+02 7.54769146e-01]	[4.18733887e+02 7.90740662e+02 7.68934309e-01]	[439.24832153 765.01220703 0.77535564]
[416.11016846 192.78945923 0.9051199 ]	[418.67559814 249.39523315 0.91385829]	[359.58352661 254.41114807 0.88733768]	[321.29571533 357.07369995 0.89381516]	[298.03527832 444.40264893 0.8854503 ]	[477.73736572 241.71133423 0.84895307]	[500.70544434 341.75723267 0.89970589]	[518.6428833 441.75186157 0.88329291]	[434.03695679 428.96261597 0.70489019]	[395.63827515 434.09542847 0.72969425]	[413.5585022 600.77496338 0.8143537 ]	[434.07275391 752.26031494 0.80583262]	[469.97003174 423.8918457 0.69818038]	[480.29052734 585.56451416 0.88308883]	[500.81170654 749.62042236 0.90258366]	[400.75 175.09719849 0.92473984]	[421.40441895 175.03178406 0.90857977]	[382.79980469 172.38264465 0.8360824 ]	[441.73959351 172.32237244 0.90880561]	[4.85446228e+02 7.93323669e+02 7.68101990e-01]	[5.05990173e+02 7.90687195e+02 7.52280831e-01]	[5.00873291e+02 7.57325623e+02 7.08458602e-01]	[4.36691681e+02 7.93347290e+02 7.53812790e-01]	[4.18736145e+02 7.90744202e+02 7.68122673e-01]	[439.24511719 765.01086426 0.7751534 ]
[416.11102295 192.79100037 0.90552616]	[418.67492676 249.40458679 0.91438371]	[359.58267212 254.41778564 0.88754129]	[321.28326416 357.09896851 0.89899951]	[298.03665161 444.41287231 0.88519382]	[477.73468018 241.71844482 0.84758502]	[500.7131958 341.78262329 0.89844638]	[518.64239502 441.75143433 0.88394022]	[434.0375061 428.94534302 0.70489258]	[395.64053345 434.07592773 0.72866434]	[413.556427 600.74450684 0.81108022]	[434.07684326 752.24926758 0.80816913]	[469.96643066 423.87631226 0.69932854]	[480.29629517 585.57745361 0.88207954]	[500.81292725 749.61755371 0.90350258]	[400.75192261 175.09928894 0.92461771]	[421.40414429 175.03207397 0.90861493]	[382.80514526 172.38264465 0.83510685]	[441.74313354 172.31814575 0.90961856]	[4.85437500e+02 7.93330688e+02 7.68549681e-01]	[5.05977386e+02 7.90694092e+02 7.54010081e-01]	[5.00878204e+02 7.57316895e+02 7.04814911e-01]	[4.36686829e+02 7.93359741e+02 7.53823578e-01]	[4.18732239e+02 7.90751953e+02 7.70425141e-01]	[439.24954224 764.99963379 0.77475488]
[416.08776855 192.820755 0.90664691]	[418.66842651 249.40019226 0.91345185]	[359.56936646 254.421875 0.8879047 ]	[321.27142334 357.12719727 0.90124667]	[298.04156494 444.41146851 0.88751578]	[477.7434082 241.70776367 0.85032892]	[500.71401978 341.79595947 0.89630324]	[516.22460938 441.73989868 0.88206726]	[434.05447388 428.947052 0.70502901]	[395.64752197 434.07565308 0.72940505]	[413.55834961 600.76873779 0.81502306]	[434.0824585 752.2824707 0.80524015]	[469.99328613 423.88204956 0.69744241]	[480.2762146 585.50488281 0.87928694]	[500.74435425 752.17376709 0.88222539]	[400.72213745 177.47814941 0.92011714]	[421.38217163 175.06088257 0.90537941]	[382.77133179 172.40188599 0.84233677]	[441.7170105 172.352005 0.91522586]	[4.82866394e+02 7.95791504e+02 7.61494040e-01]	[5.03390656e+02 7.90745178e+02 7.56058455e-01]	[5.00809845e+02 7.64973083e+02 7.13306904e-01]	[4.39082336e+02 7.95794312e+02 7.55119622e-01]	[4.18736298e+02 7.90774597e+02 7.75920093e-01]	[439.24523926 765.04284668 0.77041537]
[416.03268433 192.85375977 0.90248877]	[418.6461792 251.85829163 0.92014563]	[357.20654297 254.49989319 0.89523709]	[323.74060059 357.16781616 0.88943529]	[298.03573608 446.90872192 0.87682259]	[477.7258606 241.70913696 0.8457334 ]	[500.72262573 341.79562378 0.89605445]	[516.22369385 441.72113037 0.88163561]	[434.06561279 428.95410156 0.70394278]	[398.012146 434.09515381 0.73009098]	[413.56564331 600.79699707 0.81909692]	[434.11691284 754.77600098 0.79825646]	[470.00634766 423.88278198 0.6948421 ]	[480.28317261 587.98303223 0.86686009]	[498.24267578 752.28948975 0.82924384]	[400.67288208 177.4981842 0.91931206]	[421.33547974 175.07852173 0.91342437]	[380.34967041 172.38832092 0.84734714]	[441.6703186 172.34040833 0.90113544]	[4.82876312e+02 7.93328430e+02 7.69899011e-01]	[5.03425415e+02 7.90728699e+02 7.66185999e-01]	[4.98192749e+02 7.67561646e+02 7.09848404e-01]	[4.39127625e+02 7.93326050e+02 7.66237974e-01]	[4.18756531e+02 7.90759155e+02 7.76386738e-01]	[441.67550659 767.52258301 0.78864861]
[413.59857178 192.85939026 0.89938796]	[418.64169312 251.8500061 0.91904563]	[357.20236206 254.50178528 0.89550281]	[323.7618103 357.15948486 0.88800788]	[298.03216553 446.93902588 0.8733961 ]	[477.72113037 241.69497681 0.84837735]	[500.7270813 341.77822876 0.90085018]	[518.6461792 441.72741699 0.88526255]	[434.07470703 428.98236084 0.7040444 ]	[398.01934814 436.56350708 0.73254794]	[413.59454346 600.82116699 0.82506621]	[434.10037231 754.7388916 0.80510974]	[470.02679443 426.36419678 0.69169188]	[480.28265381 587.99353027 0.86302352]	[498.20037842 752.17926025 0.8409676 ]	[400.65631104 177.49235535 0.9201721 ]	[421.32208252 175.08203125 0.9151606 ]	[380.32791138 172.38542175 0.84888929]	[441.66601562 172.34255981 0.90200174]	[4.82801819e+02 7.93355225e+02 7.89833009e-01]	[5.03339508e+02 7.90756592e+02 7.84591615e-01]	[4.98183014e+02 7.64993958e+02 6.90542102e-01]	[4.39092865e+02 7.93328918e+02 7.72189915e-01]	[4.18735687e+02 7.90744629e+02 7.86040068e-01]	[439.2824707 765.07720947 0.79541761]
[413.59063721 192.87033081 0.90099943]	[418.63980103 251.85365295 0.91913772]	[357.2093811 254.50465393 0.8958618 ]	[323.78063965 357.18496704 0.88944602]	[298.04159546 446.97463989 0.87101698]	[477.70635986 241.69056702 0.84736741]	[500.74295044 341.78335571 0.90363097]	[518.65899658 441.73312378 0.88622564]	[434.07995605 428.93255615 0.7052151 ]	[398.0128479 434.07244873 0.72763044]	[413.58633423 598.27783203 0.81088996]	[434.09494019 754.74822998 0.80142963]	[470.03369141 423.86517334 0.69528717]	[480.27026367 585.49108887 0.8745299 ]	[498.1265564 752.22332764 0.82385772]	[400.64727783 177.50820923 0.91941285]	[421.3140564 175.09016418 0.91585559]	[380.32226562 172.40306091 0.85082269]	[441.6555481 172.34181213 0.90174913]	[482.77316284 793.32312012 0.80520028]	[503.30892944 790.74353027 0.81476122]	[4.95692932e+02 7.65078064e+02 6.95508599e-01]	[4.36669037e+02 7.93339539e+02 7.57608414e-01]	[4.18700592e+02 7.90747009e+02 7.79301345e-01]	[439.28952026 767.49066162 0.79677737]
[413.59234619 192.87542725 0.90121996]	[418.64102173 251.85328674 0.91988462]	[357.20812988 254.51722717 0.897102 ]	[323.79522705 357.21875 0.88879085]	[298.037323 449.48208618 0.86975062]	[477.70080566 241.68478394 0.84810275]	[500.75518799 341.7911377 0.9047026 ]	[518.6776123 441.72671509 0.88858998]	[434.09823608 428.94732666 0.70621592]	[398.01800537 434.08389282 0.72973907]	[416.02490234 598.2545166 0.81117123]	[434.08770752 752.29333496 0.80651957]	[472.53131104 423.88214111 0.69300193]	[480.28344727 585.53503418 0.86776555]	[495.66824341 752.23492432 0.82522136]	[400.64477539 177.52278137 0.91853398]	[421.30603027 175.09284973 0.91743773]	[380.32049561 172.41886902 0.8568508 ]	[439.32318115 172.3248291 0.90003276]	[482.75375366 793.33483887 0.80141002]	[503.26254272 790.75585938 0.80771589]	[4.95617401e+02 7.65069275e+02 7.05273330e-01]	[4.36649292e+02 7.93297913e+02 7.52762139e-01]	[4.18691742e+02 7.90712402e+02 7.73082793e-01]	[439.27932739 765.06665039 0.79785836]
[413.5847168 192.88407898 0.90102482]	[418.64266968 251.85157776 0.91995615]	[357.21243286 254.52124023 0.89725363]	[323.79415894 359.5869751 0.88442588]	[298.03961182 449.52386475 0.86769956]	[477.70077515 241.67683411 0.84918624]	[500.76242065 341.78598022 0.90623105]	[518.69470215 441.72991943 0.89203507]	[436.53997803 428.9402771 0.70890343]	[398.04623413 434.07189941 0.73332864]	[416.04647827 598.24755859 0.8121677 ]	[434.07736206 752.2208252 0.81151468]	[472.5708313 423.86199951 0.69542837]	[480.28161621 585.55645752 0.86146122]	[495.59747314 752.26531982 0.81095445]	[400.63671875 177.53816223 0.91688067]	[421.29138184 175.10064697 0.91863185]	[380.31808472 172.42991638 0.85666674]	[439.30926514 172.31958008 0.90030825]	[4.80326538e+02 7.93350281e+02 7.88886189e-01]	[500.86465454 790.78570557 0.80246615]	[4.93076294e+02 7.65084412e+02 7.01148331e-01]	[4.36636505e+02 7.93301086e+02 7.51381457e-01]	[4.18677307e+02 7.90710327e+02 7.74817646e-01]	[439.26852417 764.96685791 0.77728158]
[413.58535767 192.88728333 0.90036321]	[418.64059448 251.85092163 0.91943216]	[357.21075439 254.53112793 0.89793754]	[323.80926514 359.5869751 0.88337636]	[298.03250122 452.01559448 0.86742681]	[477.69326782 241.66604614 0.85014904]	[500.77334595 341.79693604 0.90481091]	[518.71038818 441.72085571 0.89437902]	[436.56890869 428.91845703 0.71074224]	[398.06271362 434.04550171 0.73154932]	[416.08358765 598.27166748 0.818793 ]	[434.07763672 749.76568604 0.81837958]	[472.61096191 423.84881592 0.69640958]	[480.29370117 585.57727051 0.85858202]	[493.08392334 752.18737793 0.8164891 ]	[400.63546753 177.54696655 0.91514683]	[421.28607178 175.10496521 0.91875654]	[380.31439209 172.43238831 0.85665882]	[439.30130005 172.32133484 0.90191108]	[480.31738281 793.33203125 0.80413544]	[500.87524414 790.74841309 0.81198549]	[4.90534760e+02 7.64973145e+02 6.96439028e-01]	[4.36641022e+02 7.93262756e+02 7.58167446e-01]	[4.18683807e+02 7.90675110e+02 7.84082055e-01]	[439.26196289 762.43725586 0.76555067]
[413.59240723 192.88171387 0.90170372]	[418.64736938 251.8531189 0.92085898]	[357.21182251 254.53237915 0.89707857]	[326.29568481 359.5932312 0.879749 ]	[298.0411377 451.99966431 0.86679059]	[477.70956421 241.66615295 0.85050559]	[500.7769165 341.79623413 0.90428239]	[518.71386719 441.73406982 0.89398092]	[436.59017944 428.93832397 0.71269715]	[398.07748413 434.05978394 0.73372751]	[416.11233521 598.25549316 0.8280291 ]	[434.09451294 749.74993896 0.81980836]	[475.09451294 423.87234497 0.69431257]	[480.2769165 587.96942139 0.85438454]	[493.04702759 752.27746582 0.804371 ]	[400.64312744 177.54611206 0.91586548]	[421.28637695 175.10317993 0.91928798]	[380.31518555 172.41773987 0.8564474 ]	[439.30023193 172.31330872 0.89794737]	[4.80289337e+02 7.93352478e+02 7.75549173e-01]	[500.83081055 790.77996826 0.79836506]	[4.90499176e+02 7.67491150e+02 7.05958009e-01]	[4.36667328e+02 7.93239197e+02 7.63779819e-01]	[4.18706116e+02 7.90664734e+02 7.80928969e-01]	[439.26824951 762.44641113 0.76552325]
[413.60452271 192.89086914 0.90351689]	[418.6555481 251.84700012 0.92111146]	[357.22238159 254.52960205 0.89786267]	[326.30276489 359.58679199 0.87901682]	[298.04394531 449.52612305 0.8675251 ]	[477.71795654 241.65492249 0.85244268]	[500.7869873 341.7897644 0.90782803]	[518.72399902 441.74676514 0.89604449]	[436.61999512 428.91744995 0.71471912]	[398.1065979 434.04251099 0.73441297]	[418.54187012 595.75366211 0.8338272 ]	[436.53747559 752.19030762 0.81640416]	[475.11376953 423.85229492 0.69675422]	[480.23733521 587.99285889 0.85490882]	[490.55130005 754.76586914 0.80025083]	[400.65325928 177.55705261 0.91506946]	[421.29632568 175.11343384 0.91489595]	[380.3213501 172.43484497 0.85923713]	[439.30358887 172.33300781 0.89971888]	[4.80257111e+02 7.93342834e+02 7.65951335e-01]	[5.00783508e+02 7.90783020e+02 7.87919581e-01]	[4.90508118e+02 7.67539062e+02 7.21272528e-01]	[4.36640869e+02 7.93229065e+02 7.70269930e-01]	[4.18688782e+02 7.90648621e+02 7.88525045e-01]	[439.29244995 762.51379395 0.77668202]
[416.03677368 192.92182922 0.91056168]	[418.6802063 251.8821106 0.92984283]	[359.58053589 254.55383301 0.89834774]	[326.33575439 359.58462524 0.87680662]	[298.03720093 449.49493408 0.86682355]	[477.73846436 241.69497681 0.84673887]	[500.80514526 341.79165649 0.90740311]	[518.73809814 441.76821899 0.89760536]	[436.63842773 431.48074341 0.71883231]	[398.12390137 436.57650757 0.74405247]	[418.58139038 598.3057251 0.84909344]	[436.57901001 752.18920898 0.82766235]	[475.13818359 426.38839722 0.69319922]	[480.23516846 588.0088501 0.85549366]	[488.01776123 754.83740234 0.79411143]	[400.66497803 177.60113525 0.90907609]	[421.31768799 177.50984192 0.90497756]	[380.32366943 172.49150085 0.86471605]	[439.32510376 172.35925293 0.90281332]	[4.80269348e+02 7.95801758e+02 7.82325327e-01]	[500.77426147 790.80969238 0.79348576]	[4.87921753e+02 7.67575989e+02 7.37092257e-01]	[4.36692200e+02 7.90836182e+02 7.65316606e-01]	[4.18733612e+02 7.90628479e+02 7.80037165e-01]	[441.69204712 764.96929932 0.78675812]
[416.06292725 192.93579102 0.91556084]	[418.71261597 251.8996582 0.93227196]	[359.59799194 254.57214355 0.89883494]	[326.31640625 359.5942688 0.87937289]	[298.03253174 449.43902588 0.86837643]	[480.13961792 241.73387146 0.84466565]	[500.82147217 344.26010132 0.90189898]	[518.75378418 441.78634644 0.89963031]	[436.67782593 428.93914795 0.72121292]	[398.1550293 434.08578491 0.74036503]	[418.59872437 598.26611328 0.84849095]	[436.59442139 752.1784668 0.83326501]	[477.59558105 423.86727905 0.69999152]	[480.24136353 587.98925781 0.8575899 ]	[487.93460083 757.38323975 0.79390144]	[400.68893433 177.6320343 0.90306515]	[421.33294678 177.53726196 0.8976922 ]	[380.35342407 172.50444031 0.85698915]	[441.66775513 172.38871765 0.91531003]	[4.80204987e+02 7.95788696e+02 7.78432667e-01]	[500.71127319 790.81811523 0.79693288]	[4.85428650e+02 7.67664551e+02 7.33037114e-01]	[4.36696289e+02 7.90808899e+02 7.65080750e-01]	[4.18748749e+02 7.90616882e+02 7.79769182e-01]	[441.68115234 764.98699951 0.78263772]
[416.09564209 192.9672699 0.92211926]	[418.75817871 251.90855408 0.93362296]	[359.64318848 254.57273865 0.89786673]	[326.31243896 359.58206177 0.8794148 ]	[298.01080322 449.43807983 0.86853749]	[480.17196655 244.22077942 0.84556115]	[500.82714844 344.27597046 0.89767867]	[518.73114014 441.81933594 0.89316076]	[436.68612671 431.4732666 0.72162777]	[398.1645813 436.57336426 0.74537426]	[418.60223389 598.29766846 0.85140485]	[436.61444092 752.22344971 0.83509696]	[477.59420776 426.37478638 0.69359618]	[480.2286377 590.54638672 0.84033895]	[485.40713501 762.45117188 0.81159341]	[400.71539307 180.09002686 0.89911765]	[421.36334229 177.58302307 0.88514251]	[382.73434448 174.86471558 0.83874434]	[441.70993042 172.3977356 0.9119423 ]	[4.77693298e+02 7.95882019e+02 7.55920053e-01]	[4.98227478e+02 7.93287476e+02 7.66345084e-01]	[4.85357086e+02 7.70116089e+02 7.22561836e-01]	[4.39090881e+02 7.90804260e+02 7.66453147e-01]	[4.18770233e+02 7.90626160e+02 7.81124830e-01]	[441.69387817 765.04089355 0.79820883]
[416.14938354 192.97966003 0.92918622]	[418.79067993 251.91706848 0.93540055]	[359.67910767 254.59184265 0.89252222]	[326.2869873 359.58694458 0.87772173]	[295.62606812 446.92169189 0.86896902]	[480.19012451 244.22459412 0.84682155]	[500.8430481 344.32162476 0.89079684]	[518.73132324 441.84851074 0.889727 ]	[439.05935669 428.95697021 0.72395217]	[398.18945312 434.09017944 0.74258375]	[418.60971069 598.29626465 0.85383862]	[436.63442993 752.28759766 0.83129716]	[477.59625244 423.87579346 0.69668591]	[480.19390869 588.08050537 0.84037191]	[485.34747314 762.43640137 0.81742585]	[400.76019287 180.11457825 0.89518964]	[423.77929688 177.59069824 0.87585807]	[382.78396606 174.9082489 0.82651168]	[441.75814819 172.40318298 0.90647411]	[4.77717224e+02 7.98437744e+02 7.30233490e-01]	[4.98231262e+02 7.93358276e+02 7.27358222e-01]	[4.82846008e+02 7.70131409e+02 7.40025103e-01]	[4.39109711e+02 7.93213806e+02 7.56417513e-01]	[4.18774750e+02 7.90655884e+02 7.79197514e-01]	[441.72421265 767.48455811 0.82136756]
[418.55395508 192.98558044 0.93450707]	[421.13800049 251.93214417 0.9389295 ]	[359.70706177 254.58276367 0.89250028]	[326.29147339 357.20462036 0.87756026]	[295.59777832 446.88708496 0.87293637]	[480.21743774 246.75224304 0.84856224]	[500.85455322 346.84460449 0.88771814]	[518.73864746 441.87188721 0.88951594]	[439.05352783 428.92706299 0.72271854]	[398.19271851 434.04718018 0.73709106]	[418.6036377 598.31469727 0.84716374]	[436.63879395 752.27941895 0.8313787 ]	[475.15771484 423.85671997 0.69964308]	[480.16711426 588.07171631 0.83334595]	[482.92907715 765.01464844 0.84065819]	[400.81506348 180.12275696 0.89118934]	[423.83383179 177.61764526 0.8668192 ]	[382.84017944 174.91889954 0.82615262]	[441.8135376 172.44021606 0.90840089]	[4.80152802e+02 8.00968079e+02 7.30914474e-01]	[4.98264984e+02 7.95798035e+02 7.34892428e-01]	[4.82797729e+02 7.70232300e+02 7.61887550e-01]	[4.39119324e+02 7.90838257e+02 7.56922901e-01]	[4.18785156e+02 7.90650757e+02 7.77912438e-01]	[441.69287109 765.09246826 0.81018198]
[418.55480957 192.98617554 0.9345594 ]	[421.14099121 251.93399048 0.93967354]	[359.70678711 254.5818634 0.89261431]	[326.29077148 357.20153809 0.87798679]	[295.59729004 446.88702393 0.87339163]	[480.22445679 246.76460266 0.85018849]	[500.85806274 346.84841919 0.88787824]	[518.73760986 441.8722229 0.88978773]	[439.05603027 428.9258728 0.7232523 ]	[398.19464111 434.0440979 0.7370314 ]	[418.61199951 598.30847168 0.84837115]	[436.64285278 752.28259277 0.83256072]	[475.15927124 423.85626221 0.69952953]	[480.16668701 588.05603027 0.83580422]	[482.93164062 765.01306152 0.84038043]	[400.81591797 180.1244812 0.89081168]	[423.83465576 177.61663818 0.86672622]	[382.84106445 174.92324829 0.82591891]	[441.81225586 172.4418335 0.90797877]	[4.80160065e+02 8.00972351e+02 7.30630159e-01]	[5.00663940e+02 7.95801758e+02 7.33334959e-01]	[4.82795471e+02 7.70233826e+02 7.62439430e-01]	[4.39115997e+02 7.90836365e+02 7.58094251e-01]	[4.18782898e+02 7.90648682e+02 7.79406369e-01]	[441.70437622 767.48236084 0.81306684]
[418.5843811 192.98840332 0.93932462]	[421.17428589 251.94944763 0.94273466]	[359.73809814 254.5945282 0.88839513]	[323.81222534 357.20477295 0.88218892]	[295.53961182 446.97833252 0.86059088]	[480.2635498 246.78456116 0.85406047]	[500.86276245 346.8192749 0.88638335]	[518.74224854 441.89215088 0.88619214]	[439.05892944 428.90805054 0.72376776]	[398.19311523 434.02822876 0.73705816]	[418.60824585 600.78912354 0.85494608]	[436.64263916 754.76696777 0.82252562]	[475.17269897 423.8414917 0.70138556]	[480.1479187 588.10614014 0.82551259]	[482.90386963 765.00463867 0.83771557]	[400.8536377 180.13314819 0.88384128]	[423.87179565 177.62709045 0.86084199]	[385.31054688 174.94535828 0.81382352]	[441.84738159 172.43855286 0.9029659 ]	[4.80249695e+02 8.00998535e+02 7.34610379e-01]	[5.00730896e+02 7.93363342e+02 7.32713401e-01]	[4.80329956e+02 7.70260681e+02 7.69263268e-01]	[4.39117767e+02 7.93240234e+02 7.54041314e-01]	[4.18773254e+02 7.90676575e+02 7.75718391e-01]	[441.70166016 767.53619385 0.81113166]
[418.63150024 192.99137878 0.93969357]	[421.2142334 251.95770264 0.94298315]	[359.77679443 254.60394287 0.88340586]	[323.77453613 357.21234131 0.88495529]	[295.50320435 446.92337036 0.8673712 ]	[480.30444336 246.81156921 0.85642701]	[500.88763428 346.85055542 0.87986028]	[518.75567627 441.90359497 0.88745147]	[439.06298828 428.97296143 0.72441703]	[398.19799805 434.07568359 0.74178755]	[418.62207031 598.31671143 0.85029453]	[436.64474487 757.31164551 0.81254989]	[477.60794067 426.38635254 0.69435537]	[480.12338257 588.10095215 0.81824088]	[482.87341309 765.01464844 0.84092629]	[403.27792358 180.13438416 0.86936551]	[423.92886353 177.63121033 0.85350257]	[387.87200928 174.97558594 0.79323649]	[441.89035034 172.41494751 0.8899709 ]	[4.80236725e+02 8.03469360e+02 7.34467387e-01]	[5.00707092e+02 7.95811462e+02 7.36095071e-01]	[480.31167603 770.27258301 0.77977633]	[4.39104095e+02 7.93265808e+02 7.37805128e-01]	[4.18766876e+02 7.90705933e+02 7.65943110e-01]	[441.69754028 767.61340332 0.80741811]
[418.69476318 193.0315094 0.94244576]	[421.26358032 254.34469604 0.94162893]	[359.82037354 254.59468079 0.87587869]	[323.72241211 357.21255493 0.88654411]	[295.43118286 446.91693115 0.85059005]	[480.35412598 249.36862183 0.86092293]	[503.23764038 351.93618774 0.88169473]	[518.77404785 444.34780884 0.88482487]	[439.06539917 426.40664673 0.72572577]	[398.19342041 431.51593018 0.73668766]	[418.62734985 595.73809814 0.83159834]	[436.67953491 757.32312012 0.81118947]	[477.60241699 423.82928467 0.70045304]	[477.70526123 590.597229 0.80446148]	[482.81668091 764.98974609 0.82579947]	[403.37319946 182.62786865 0.85243267]	[426.43099976 180.12405396 0.84247863]	[390.42340088 174.98097229 0.7633599 ]	[444.32550049 172.44267273 0.88251841]	[4.77709412e+02 8.00967224e+02 6.87112510e-01]	[4.98228333e+02 7.93356934e+02 6.84847832e-01]	[4.80268494e+02 7.70273499e+02 7.44915128e-01]	[4.36660492e+02 7.93303284e+02 7.36055017e-01]	[4.18758972e+02 7.90717468e+02 7.65072107e-01]	[441.74121094 767.61981201 0.803406 ]
[418.72698975 195.39515686 0.94713026]	[421.27871704 254.37156677 0.94405854]	[362.20809937 256.95074463 0.87140381]	[321.27709961 359.56677246 0.89381099]	[293.00180054 446.90087891 0.8451618 ]	[482.72241211 251.82383728 0.86232185]	[503.26693726 354.46081543 0.8856678 ]	[518.78082275 444.36239624 0.88337666]	[439.07119751 426.42144775 0.72678095]	[398.19561768 431.52713013 0.73805439]	[418.6411438 598.23553467 0.83339202]	[436.67340088 757.34533691 0.8107515 ]	[477.612854 423.84954834 0.70091635]	[477.67810059 590.56585693 0.80201244]	[482.7928772 764.96838379 0.81189561]	[405.82739258 182.67256165 0.84705937]	[428.921875 182.63104248 0.83798951]	[390.45385742 174.99363708 0.76189375]	[444.3555603 172.45443726 0.88068599]	[4.77682465e+02 8.03467712e+02 6.93410754e-01]	[4.98211121e+02 7.95830627e+02 6.86745405e-01]	[4.80242767e+02 7.70249084e+02 7.16614723e-01]	[4.36679688e+02 7.93288574e+02 7.22884655e-01]	[4.18781128e+02 7.90716248e+02 7.53773570e-01]	[441.73477173 767.63659668 0.80831879]
[418.76446533 195.42575073 0.9486354 ]	[421.30368042 254.39530945 0.94389391]	[362.25564575 256.95736694 0.86753774]	[321.27526855 357.21157837 0.89622068]	[292.92941284 446.91217041 0.83546948]	[482.75680542 251.85948181 0.8667199 ]	[503.26974487 354.49423218 0.89128482]	[518.79528809 444.39743042 0.87802732]	[439.06491089 428.94573975 0.72619933]	[398.19335938 434.04333496 0.74121022]	[418.67233276 598.27258301 0.83526415]	[439.06594849 757.31048584 0.82149631]	[477.59713745 426.35824585 0.69227874]	[477.61520386 590.54302979 0.79662442]	[482.75238037 759.91418457 0.81481004]	[405.89584351 182.69996643 0.84084088]	[428.98492432 182.68203735 0.83702826]	[392.97927856 175.01739502 0.76200491]	[444.42684937 172.47758484 0.87023997]	[4.75145996e+02 8.03517883e+02 6.90971732e-01]	[4.95663727e+02 7.95880737e+02 6.62915707e-01]	[4.80237915e+02 7.70106201e+02 7.33029306e-01]	[4.36666901e+02 7.93310974e+02 7.32948065e-01]	[4.18772308e+02 7.90710938e+02 7.66611993e-01]	[441.78540039 767.58428955 0.82614368]
[418.80664062 195.48608398 0.94563878]	[421.33374023 254.434021 0.94297397]	[362.29446411 256.97680664 0.86169028]	[321.27963257 357.19885254 0.89687169]	[292.90863037 444.41293335 0.84584057]	[482.78735352 251.9230957 0.87334514]	[503.28936768 354.54846191 0.89471906]	[521.18066406 444.40457153 0.88172835]	[436.69903564 428.9369812 0.7232886 ]	[398.17977905 434.04260254 0.74087107]	[418.69641113 600.78936768 0.84037673]	[439.05487061 757.35968018 0.81863022]	[475.16601562 426.35031128 0.6927793 ]	[475.17666626 590.59558105 0.78911889]	[480.37387085 759.92877197 0.82071477]	[408.41674805 185.24343872 0.84083474]	[431.48141479 185.23802185 0.84377974]	[393.04626465 175.04801941 0.77901167]	[444.43707275 174.87017822 0.86863083]	[4.75074280e+02 8.03551941e+02 7.09854603e-01]	[4.95605438e+02 7.98359924e+02 6.77428663e-01]	[4.80206848e+02 7.70091370e+02 7.21199572e-01]	[4.36645721e+02 7.93363647e+02 7.32332706e-01]	[4.18730743e+02 7.90741028e+02 7.77384877e-01]	[441.75811768 767.61981201 0.81388843]
[421.15875244 195.51524353 0.94614071]	[421.34576416 254.46890259 0.94110566]	[362.30206299 257.00753784 0.85883355]	[321.27685547 357.19018555 0.89732325]	[292.88934326 444.36306763 0.84920061]	[482.78759766 251.95835876 0.87655425]	[503.30419922 356.98355103 0.90351361]	[521.1907959 446.86502075 0.87688243]	[436.68490601 431.51977539 0.72611332]	[398.1812439 436.57791138 0.75163233]	[418.69018555 600.7578125 0.8348254 ]	[436.67910767 754.83312988 0.82059413]	[475.13339233 428.94284058 0.68505925]	[475.15090942 590.58636475 0.78944016]	[480.37075806 759.878479 0.82172328]	[408.46618652 187.72920227 0.84075075]	[431.52380371 187.71713257 0.84794253]	[395.50985718 177.47550964 0.76250803]	[446.88562012 174.89738464 0.86645001]	[4.72580414e+02 8.03564636e+02 7.20968962e-01]	[4.95603455e+02 7.95885132e+02 6.82940483e-01]	[4.80223450e+02 7.67703003e+02 7.30047226e-01]	[4.36621948e+02 7.95808716e+02 7.41029024e-01]	[4.18703888e+02 7.90745789e+02 7.85980463e-01]	[441.73205566 767.57855225 0.81898648]
[421.19372559 195.55705261 0.94411409]	[421.34906006 254.50038147 0.94277716]	[362.30859375 257.04315186 0.85821784]	[321.28067017 357.20465088 0.89775753]	[292.86868286 444.32757568 0.8502695 ]	[482.78894043 251.97288513 0.88075125]	[503.33007812 357.10910034 0.92505783]	[521.19250488 446.91607666 0.87262082]	[439.0552063 434.06958008 0.72955728]	[398.18496704 436.6390686 0.75857872]	[418.66766357 600.87554932 0.83644283]	[436.68493652 754.81890869 0.82349241]	[477.59585571 431.51898193 0.68658912]	[475.14163208 593.12963867 0.77994549]	[480.34951782 759.93695068 0.8237018 ]	[410.96218872 187.78509521 0.84748554]	[434.04092407 187.76831055 0.85860217]	[395.53793335 177.50439453 0.76164335]	[446.96386719 174.94889832 0.86133999]	[4.70014465e+02 8.03558777e+02 7.22465575e-01]	[4.93056976e+02 7.98381897e+02 6.77814841e-01]	[4.80201721e+02 7.70070068e+02 7.21795917e-01]	[4.36637390e+02 7.93354980e+02 7.62170076e-01]	[418.72192383 790.72454834 0.79477215]	[441.73699951 767.55487061 0.81770629]
[truncated: 387 more rows]
