# Supplementary material for: Evaluation of functional tests performance using a camera-based and machine learning approach
Source: PLoS One. 2023 Nov 3;18(11):e0288279. doi: 10.1371/journal.pone.0288279 (PMC10624324; doi:10.1371/journal.pone.0288279)
Supplement: S1 Data — This dataset includes all the extracted keypoints of movements and the associated features and statistics, which were used for the analyses presented in the main manuscript. (ZIP) [file pone.0288279.s001.zip › PLOS_data_28032023/original_movement_data/CSV/000027_PNJN_P_crop.csv]

[500.68551636 295.45568848 0.92812514]	[503.24520874 369.93579102 0.89583635]	[441.73876953 372.48492432 0.84393036]	[421.36126709 472.54855347 0.85109687]	[416.17260742 570.08007812 0.8578248 ]	[562.42779541 364.81610107 0.85456359]	[582.77160645 469.98071289 0.85928965]	[600.76708984 564.99731445 0.87018675]	[503.49966431 554.62921143 0.72325855]	[464.86087036 554.69848633 0.68838078]	[475.17098999 716.30859375 0.77610445]	[4.80351562e+02 8.59963501e+02 8.15170050e-01]	[544.4899292 549.54852295 0.72624391]	[544.40869141 711.18981934 0.85957128]	[5.44491211e+02 8.57380249e+02 8.27821672e-01]	[482.97595215 277.65646362 0.93326789]	[511.068573 277.652771 0.87612814]	[469.99884033 285.26086426 0.66088104]	[531.60906982 285.23629761 0.80784023]	[5.64840454e+02 9.01065186e+02 7.88957596e-01]	[5.80278748e+02 8.93227966e+02 8.27399671e-01]	[5.39196655e+02 8.70225342e+02 7.30932355e-01]	[4.90538116e+02 9.00995667e+02 7.60179460e-01]	[4.69971588e+02 8.95880066e+02 7.26851702e-01]	[4.82923431e+02 8.70213257e+02 7.39114046e-01]
[500.68539429 295.4564209 0.92819953]	[503.24356079 369.93374634 0.89568967]	[441.73721313 372.48577881 0.84406579]	[421.36090088 472.55041504 0.85175431]	[416.16964722 570.08703613 0.85634118]	[562.42681885 364.81384277 0.85472131]	[582.77178955 469.97872925 0.85948455]	[600.76708984 564.99761963 0.87029922]	[503.49942017 554.63183594 0.72344232]	[464.8626709 554.70141602 0.68794262]	[475.17132568 716.31329346 0.77668095]	[4.80351105e+02 8.59963440e+02 8.14952195e-01]	[544.48907471 549.54699707 0.72655094]	[544.41070557 711.18676758 0.85952789]	[5.44488586e+02 8.57382568e+02 8.29351187e-01]	[482.9758606 277.65603638 0.93345422]	[511.0687561 277.652771 0.87623745]	[469.99758911 285.2557373 0.66226161]	[531.60974121 285.23342896 0.80791897]	[5.64851196e+02 9.01065613e+02 7.91048348e-01]	[5.80288574e+02 8.93226624e+02 8.29966545e-01]	[5.39190674e+02 8.70229736e+02 7.34001160e-01]	[4.90539062e+02 9.00993103e+02 7.61253357e-01]	[4.69975891e+02 8.95880249e+02 7.27478504e-01]	[4.82922394e+02 8.70214905e+02 7.39423811e-01]
[500.68017578 295.45809937 0.92831302]	[500.88922119 369.90783691 0.89722925]	[441.7121582 372.4576416 0.84232527]	[421.35757446 472.54925537 0.85409486]	[416.13934326 570.07800293 0.8536067 ]	[562.40124512 364.81344604 0.85360783]	[582.75463867 469.98965454 0.85770679]	[598.29699707 564.98846436 0.8596741 ]	[503.47488403 554.65130615 0.72443944]	[464.82565308 557.20031738 0.6884625 ]	[475.15664673 716.31713867 0.77631462]	[4.80362213e+02 8.59966064e+02 8.15277934e-01]	[544.4664917 549.56610107 0.72398692]	[544.40338135 711.21331787 0.85838014]	[5.44501038e+02 8.57409668e+02 8.23123693e-01]	[482.97354126 277.65698242 0.93447918]	[511.06469727 277.65942383 0.87619364]	[469.98953247 285.25439453 0.65987456]	[531.59075928 282.78057861 0.80880392]	[5.64843689e+02 9.01065308e+02 7.91484535e-01]	[5.80288635e+02 8.93230835e+02 8.31314683e-01]	[5.39202698e+02 8.70250305e+02 7.28934467e-01]	[4.90519440e+02 9.00999634e+02 7.56842494e-01]	[4.67481964e+02 8.95864258e+02 7.27812886e-01]	[4.82938568e+02 8.70235413e+02 7.36063719e-01]
[500.67227173 295.45727539 0.92683792]	[500.8711853 369.91223145 0.89927059]	[441.69439697 372.44729614 0.84399092]	[421.34533691 472.54437256 0.85682869]	[416.11889648 570.09777832 0.84880966]	[562.39678955 364.83422852 0.85050786]	[582.7467041 470.01119995 0.85848647]	[595.76135254 564.98168945 0.84852719]	[503.44778442 554.65319824 0.73027325]	[462.42178345 557.20825195 0.69574785]	[475.14315796 716.30944824 0.77263963]	[4.80353607e+02 8.59965393e+02 8.15838039e-01]	[544.4430542 549.55957031 0.72665995]	[544.39093018 711.17346191 0.86349875]	[5.44499146e+02 8.57398071e+02 8.23644459e-01]	[482.96697998 277.65811157 0.93605465]	[511.05404663 277.65905762 0.87626386]	[469.99298096 285.26071167 0.6595062 ]	[531.5894165 282.77862549 0.81136942]	[5.64860840e+02 9.01068665e+02 7.88350940e-01]	[5.80299194e+02 8.93227722e+02 8.27278376e-01]	[5.39201355e+02 8.70241394e+02 7.30783999e-01]	[4.90516846e+02 8.98515137e+02 7.58971095e-01]	[4.67481079e+02 8.95847961e+02 7.32766569e-01]	[4.82933044e+02 8.70230652e+02 7.35576749e-01]
[500.66699219 295.45874023 0.92569864]	[500.86068726 369.95043945 0.90015531]	[441.67739868 372.47589111 0.84649873]	[421.32446289 470.02752686 0.85667193]	[416.09518433 570.07012939 0.848432 ]	[562.40789795 364.85275269 0.84957373]	[582.73352051 470.0440979 0.8551597 ]	[595.72302246 564.97436523 0.84907055]	[503.44552612 554.65893555 0.73305184]	[462.42736816 557.21429443 0.6983301 ]	[475.15704346 716.32653809 0.77513659]	[4.80364166e+02 8.59989624e+02 8.17583978e-01]	[544.43377686 549.56317139 0.72948217]	[544.38183594 711.16516113 0.86641872]	[5.44504944e+02 8.57391907e+02 8.22530925e-01]	[482.96136475 277.65792847 0.9367159 ]	[511.04504395 277.65930176 0.8767935 ]	[469.96911621 285.27926636 0.66584253]	[531.57666016 282.77636719 0.811221 ]	[5.64859863e+02 9.03547241e+02 7.89127707e-01]	[5.80295959e+02 8.93241577e+02 8.29354584e-01]	[5.39216064e+02 8.70233093e+02 7.27085531e-01]	[4.90525024e+02 9.01022644e+02 7.55007088e-01]	[4.67480804e+02 8.95885193e+02 7.25581765e-01]	[4.82937103e+02 8.70243042e+02 7.37948775e-01]
[500.66546631 295.46166992 0.92640936]	[500.853302 369.94369507 0.89966387]	[441.67556763 372.47332764 0.84606761]	[421.31671143 470.01422119 0.8584618 ]	[416.07962036 570.07147217 0.84555399]	[562.38085938 364.84997559 0.84861612]	[580.34320068 469.98858643 0.84957051]	[595.69580078 564.95678711 0.85065174]	[503.44677734 554.66479492 0.73227251]	[462.42227173 557.21618652 0.69966304]	[475.11276245 716.32897949 0.7649473 ]	[4.80353943e+02 8.59970154e+02 8.18477035e-01]	[544.43341064 549.56622314 0.72935939]	[544.38568115 711.14874268 0.86661243]	[5.44502258e+02 8.57379456e+02 8.23726892e-01]	[482.96032715 277.66363525 0.93545258]	[511.03924561 277.665802 0.8756966 ]	[469.97045898 285.29928589 0.6679647 ]	[531.56304932 285.2538147 0.81065035]	[5.64848389e+02 9.03540649e+02 7.88796127e-01]	[5.80284668e+02 8.93239563e+02 8.27993751e-01]	[5.39220459e+02 8.70222107e+02 7.27037430e-01]	[4.90510529e+02 9.01012024e+02 7.57000029e-01]	[4.67476105e+02 8.95875916e+02 7.26909578e-01]	[4.82927582e+02 8.70231140e+02 7.39866376e-01]
[500.65734863 295.4624939 0.92516392]	[500.84194946 369.96252441 0.89945644]	[439.31878662 372.50753784 0.85034955]	[421.31057739 469.95858765 0.85825282]	[416.07321167 570.07342529 0.84327644]	[562.37225342 364.85351562 0.84852153]	[580.32824707 470.00259399 0.84841686]	[595.68457031 564.94451904 0.85044891]	[503.45391846 554.6595459 0.73128504]	[462.42843628 557.21472168 0.69794279]	[475.17214966 716.28485107 0.76968575]	[4.80365540e+02 8.59990112e+02 8.17986608e-01]	[544.44543457 549.55963135 0.72902793]	[544.38513184 711.1463623 0.86824262]	[5.44497253e+02 8.57382996e+02 8.24364126e-01]	[482.94903564 277.6713562 0.93657482]	[511.01956177 277.66769409 0.87629884]	[469.95568848 287.79660034 0.67936099]	[531.53948975 285.26141357 0.81532019]	[5.64856812e+02 9.03538330e+02 7.89993167e-01]	[5.80289673e+02 8.93235413e+02 8.29596102e-01]	[5.39212219e+02 8.70227234e+02 7.27203250e-01]	[4.90516083e+02 9.01012268e+02 7.54462898e-01]	[4.67479889e+02 8.95873535e+02 7.25381672e-01]	[4.82933441e+02 8.70247009e+02 7.42001772e-01]
[500.63833618 295.45614624 0.92157912]	[500.83322144 369.93728638 0.89962411]	[439.31463623 372.50311279 0.85036081]	[421.31225586 467.45437622 0.86515379]	[416.05865479 570.06811523 0.84167892]	[562.34545898 364.82824707 0.84882313]	[580.328125 470.02651978 0.84857762]	[595.70043945 564.95550537 0.85137075]	[503.46389771 554.6706543 0.72973526]	[462.44061279 557.22625732 0.69634777]	[475.17089844 716.29992676 0.7678709 ]	[4.80365417e+02 8.59992554e+02 8.17377090e-01]	[544.45166016 549.57397461 0.72685307]	[544.38830566 711.17071533 0.86584002]	[5.44502197e+02 8.57385559e+02 8.23442459e-01]	[482.9335022 277.67102051 0.9398905 ]	[508.54446411 277.67156982 0.87854809]	[467.49649048 287.81829834 0.68137085]	[529.06280518 285.28616333 0.81624717]	[5.64856079e+02 9.03536438e+02 7.89880991e-01]	[5.80288696e+02 8.93234619e+02 8.30132127e-01]	[5.39218079e+02 8.70227356e+02 7.27347374e-01]	[4.90518860e+02 9.01007812e+02 7.55996287e-01]	[4.67484741e+02 8.95873291e+02 7.26563096e-01]	[4.82928772e+02 8.70249939e+02 7.42629170e-01]
[498.2727356 295.46832275 0.92254424]	[500.82574463 369.95285034 0.90015948]	[439.31985474 372.50057983 0.84970975]	[421.31149292 467.41577148 0.86631411]	[416.05685425 570.07897949 0.84097552]	[562.33422852 364.85379028 0.84462458]	[580.30737305 469.98596191 0.84540009]	[595.70074463 564.95605469 0.85269725]	[503.4491272 554.67102051 0.73166251]	[462.4281311 557.22442627 0.69948685]	[475.15817261 716.26672363 0.76800728]	[4.80366211e+02 8.59993958e+02 8.18023622e-01]	[544.43518066 549.57275391 0.72709155]	[544.38867188 711.18908691 0.86430377]	[5.44493286e+02 8.57384094e+02 8.24630022e-01]	[482.92349243 277.68585205 0.93817914]	[508.53134155 277.68197632 0.87825084]	[467.47836304 287.83309937 0.67875308]	[529.04498291 285.29248047 0.81507897]	[5.64856384e+02 9.03545349e+02 7.88810253e-01]	[5.80288025e+02 8.93240295e+02 8.27949286e-01]	[5.39203186e+02 8.70229614e+02 7.23659039e-01]	[4.90530609e+02 9.01010803e+02 7.56147623e-01]	[4.69960907e+02 8.95885925e+02 7.25579500e-01]	[4.82925446e+02 8.70254211e+02 7.45346546e-01]
[498.25637817 295.49462891 0.92556775]	[500.82226562 369.94293213 0.89988697]	[439.31472778 372.50585938 0.85005409]	[421.31808472 464.96972656 0.86664742]	[416.05770874 570.07940674 0.84071088]	[562.3236084 364.83700562 0.84704387]	[580.28607178 467.48474121 0.84485847]	[595.70751953 564.95019531 0.85372967]	[503.45605469 554.66394043 0.73172301]	[462.43569946 557.21905518 0.70053434]	[475.15924072 716.29724121 0.76811236]	[4.80366364e+02 8.60012695e+02 8.18199754e-01]	[544.44415283 549.56970215 0.72727561]	[544.38531494 711.20092773 0.86242414]	[5.44485046e+02 8.57389221e+02 8.27012420e-01]	[482.91052246 277.71087646 0.93478537]	[508.52307129 277.70724487 0.87388915]	[467.47290039 287.83450317 0.67689955]	[529.027771 285.29898071 0.81626064]	[5.64861938e+02 9.03541687e+02 7.89291203e-01]	[5.80293396e+02 8.93235229e+02 8.27468693e-01]	[5.39189575e+02 8.70234802e+02 7.25380421e-01]	[4.90514923e+02 9.01020264e+02 7.56133735e-01]	[4.67484985e+02 8.95882019e+02 7.26436377e-01]	[4.82928040e+02 8.70270508e+02 7.47917891e-01]
[498.23278809 295.50915527 0.92537051]	[500.80969238 369.94094849 0.90007401]	[439.30892944 372.50994873 0.85031438]	[421.31298828 467.43838501 0.86116964]	[416.0741272 570.09155273 0.84289575]	[562.30090332 364.8369751 0.84289998]	[580.28106689 467.48553467 0.8433581 ]	[595.73260498 564.95367432 0.85531253]	[503.45050049 554.66082764 0.73265529]	[462.43063354 557.21655273 0.70264637]	[475.15603638 716.29400635 0.76687884]	[4.80360077e+02 8.60001709e+02 8.18131149e-01]	[544.44226074 549.56280518 0.72913074]	[544.37731934 711.18841553 0.86500627]	[5.44490662e+02 8.57398010e+02 8.24465394e-01]	[482.89523315 277.72259521 0.93399227]	[508.50790405 277.72628784 0.87064028]	[467.46368408 287.80953979 0.6646595 ]	[529.01519775 285.30828857 0.81374967]	[5.64854919e+02 9.03546204e+02 7.87578285e-01]	[5.80287537e+02 8.93241028e+02 8.25204492e-01]	[5.39198425e+02 8.70241089e+02 7.25439191e-01]	[4.90529510e+02 9.01027161e+02 7.55653858e-01]	[4.67492584e+02 8.95893677e+02 7.23297000e-01]	[4.82917877e+02 8.70261292e+02 7.47942865e-01]
[498.2121582 295.52764893 0.92543006]	[500.80670166 369.92654419 0.90023577]	[439.30206299 372.50366211 0.85004371]	[421.30926514 467.44970703 0.86003542]	[416.07058716 570.08862305 0.84247267]	[562.29559326 364.82980347 0.843409 ]	[580.29089355 467.49401855 0.84393311]	[595.74969482 564.95324707 0.85542339]	[503.44192505 554.64862061 0.73211521]	[462.41827393 557.2097168 0.70321441]	[475.12469482 716.26843262 0.76492137]	[4.80359314e+02 8.59974915e+02 8.17176700e-01]	[544.43713379 549.54699707 0.72966671]	[544.36352539 711.17767334 0.86623853]	[5.44484741e+02 8.57395874e+02 8.25096309e-01]	[482.88214111 277.72869873 0.93353778]	[508.49560547 280.10809326 0.86673802]	[467.45065308 285.28875732 0.64528304]	[529.01367188 285.32266235 0.8096422 ]	[5.64856628e+02 9.03545593e+02 7.87673235e-01]	[5.80291321e+02 8.93239075e+02 8.25800359e-01]	[5.39186768e+02 8.70237610e+02 7.23325729e-01]	[4.90527771e+02 9.01013672e+02 7.56432414e-01]	[4.67492584e+02 8.95881531e+02 7.23749578e-01]	[4.82919769e+02 8.70244690e+02 7.41734385e-01]
[498.20785522 295.54107666 0.92608041]	[500.79418945 369.93319702 0.8996169 ]	[439.2862854 372.5078125 0.85046864]	[421.31756592 467.41455078 0.86355275]	[416.07626343 570.05603027 0.84560126]	[562.28759766 364.83905029 0.84139079]	[580.27783203 467.47683716 0.84385431]	[595.75994873 564.95489502 0.85600442]	[503.44238281 554.65307617 0.73101473]	[462.42068481 557.21191406 0.70164371]	[475.11288452 716.28118896 0.76261401]	[4.80363434e+02 8.59955750e+02 8.15418959e-01]	[544.43560791 549.54931641 0.72821963]	[544.36895752 711.18115234 0.86870116]	[5.44483521e+02 8.57388245e+02 8.27247381e-01]	[482.88305664 280.10516357 0.930444 ]	[508.47512817 280.13165283 0.86306989]	[467.4453125 285.27053833 0.66479838]	[528.972229 285.31378174 0.81561404]	[5.64847534e+02 9.03559998e+02 7.87630081e-01]	[5.80279785e+02 8.93251160e+02 8.24969828e-01]	[5.36743835e+02 8.70234741e+02 7.28207707e-01]	[4.90549316e+02 9.01005920e+02 7.54593670e-01]	[4.69973755e+02 8.95884216e+02 7.23104358e-01]	[4.82927643e+02 8.70219116e+02 7.39287019e-01]
[498.21575928 295.54501343 0.92687142]	[500.77438354 369.93948364 0.90033829]	[439.26959229 372.52606201 0.85200816]	[421.31845093 467.42001343 0.86319405]	[416.08358765 570.0489502 0.84588706]	[562.27093506 364.83248901 0.84152973]	[580.26757812 467.41009521 0.84871936]	[598.21185303 564.96490479 0.85535198]	[503.42630005 554.63336182 0.73315638]	[462.40618896 557.18878174 0.70390385]	[475.14898682 713.7901001 0.76771575]	[4.80365906e+02 8.59946106e+02 8.15281570e-01]	[544.41925049 549.53076172 0.73086059]	[544.35192871 711.1942749 0.86646801]	[5.44478333e+02 8.57388977e+02 8.26713264e-01]	[482.8737793 280.11837769 0.9302628 ]	[508.46725464 280.12670898 0.86360842]	[467.41973877 285.32312012 0.68727386]	[526.53759766 285.30368042 0.82135344]	[5.64854370e+02 9.03567383e+02 7.85559177e-01]	[5.80285522e+02 8.93252197e+02 8.23252201e-01]	[5.36727661e+02 8.70236267e+02 7.29278743e-01]	[4.90532776e+02 9.00999390e+02 7.49391913e-01]	[4.67487518e+02 8.95864136e+02 7.23516285e-01]	[4.82937592e+02 8.70210205e+02 7.36729860e-01]
[498.23260498 295.55957031 0.93003422]	[500.76080322 369.90933228 0.8996498 ]	[439.26516724 372.49490356 0.85041589]	[421.32809448 467.40432739 0.86744094]	[416.08276367 570.04486084 0.84650487]	[562.23651123 364.82977295 0.8372941 ]	[580.27111816 467.41836548 0.84930146]	[595.75640869 564.95452881 0.85464686]	[503.40496826 554.62036133 0.7345624 ]	[462.37573242 554.69946289 0.70840997]	[475.14694214 713.74780273 0.77032697]	[4.80362915e+02 8.59958252e+02 8.16028416e-01]	[544.40405273 549.51116943 0.7330091 ]	[544.3493042 711.16760254 0.86869216]	[5.44475708e+02 8.57401855e+02 8.25029254e-01]	[482.87649536 280.14172363 0.92695892]	[508.47390747 280.13867188 0.8605293 ]	[467.40457153 287.79742432 0.70924443]	[526.53430176 285.28884888 0.82188439]	[5.64856689e+02 9.03586182e+02 7.85145521e-01]	[5.80287354e+02 8.93266235e+02 8.23157430e-01]	[5.36720215e+02 8.70248474e+02 7.28017032e-01]	[4.90512665e+02 9.01019714e+02 7.45906115e-01]	[4.67469360e+02 8.95876343e+02 7.23663568e-01]	[4.82938843e+02 8.70216003e+02 7.40298510e-01]
[498.20910645 295.60137939 0.92933619]	[500.74771118 369.92086792 0.89998722]	[439.24313354 372.51086426 0.84963888]	[421.32196045 467.41873169 0.86333776]	[416.09558105 570.0446167 0.84855163]	[562.23065186 364.83331299 0.83571941]	[580.28662109 469.97015381 0.84258109]	[598.2098999 564.96734619 0.85584748]	[503.39468384 552.11480713 0.73313761]	[462.36584473 554.66546631 0.70708919]	[475.13131714 713.7532959 0.7688542 ]	[4.80363464e+02 8.59970093e+02 8.17536831e-01]	[544.38739014 547.03369141 0.73557866]	[544.3380127 711.14599609 0.87017107]	[5.44466492e+02 8.57402100e+02 8.26478362e-01]	[482.86328125 280.1758728 0.92519814]	[508.45785522 280.18688965 0.85332376]	[467.390625 285.30218506 0.69303638]	[526.54107666 285.28421021 0.8182013 ]	[5.64856567e+02 9.03594849e+02 7.85301268e-01]	[5.80284729e+02 8.93271179e+02 8.20867062e-01]	[5.36710999e+02 8.70246338e+02 7.28140354e-01]	[4.88015594e+02 9.01034363e+02 7.45682895e-01]	[4.67450775e+02 8.95882141e+02 7.25521147e-01]	[4.85349182e+02 8.70227112e+02 7.43906975e-01]
[498.19329834 297.99954224 0.93150902]	[500.74380493 369.93075562 0.89823681]	[439.24151611 372.51104736 0.85036129]	[421.31265259 467.40737915 0.86265355]	[416.0982666 570.05944824 0.84809667]	[562.23321533 364.8458252 0.8331812 ]	[580.26312256 470.0256958 0.83860177]	[595.734375 564.96228027 0.85453749]	[503.39593506 554.63391113 0.73278272]	[462.37939453 557.17907715 0.70401788]	[475.08392334 716.25646973 0.76940387]	[4.80358826e+02 8.59987549e+02 8.18778813e-01]	[544.37939453 549.53112793 0.73287803]	[544.33221436 711.18518066 0.87020046]	[5.44460205e+02 8.57409485e+02 8.27130795e-01]	[482.86535645 282.69656372 0.90911984]	[506.01431274 282.70220947 0.84793347]	[467.42245483 287.8046875 0.67985922]	[526.55554199 285.27307129 0.81355274]	[5.64861755e+02 9.03595642e+02 7.83128977e-01]	[5.80281067e+02 8.93270752e+02 8.19231153e-01]	[5.36706604e+02 8.70252502e+02 7.29050696e-01]	[4.88008972e+02 9.01040161e+02 7.50436664e-01]	[4.67453186e+02 8.95886719e+02 7.28756189e-01]	[4.82940552e+02 8.70236023e+02 7.50093400e-01]
[498.15606689 298.09115601 0.93231744]	[500.70300293 369.93362427 0.89156532]	[439.21176147 372.52688599 0.85083824]	[421.30841064 464.95346069 0.86563611]	[416.09994507 570.04504395 0.84835309]	[559.82830811 364.82620239 0.83200204]	[580.22241211 470.00326538 0.83134848]	[595.70806885 564.95092773 0.85291624]	[503.38995361 554.62463379 0.73457015]	[462.36959839 557.18084717 0.70793289]	[475.08575439 716.28790283 0.76712281]	[4.80360535e+02 8.59999756e+02 8.19674075e-01]	[544.37939453 549.51403809 0.73434162]	[544.31829834 711.17358398 0.87082213]	[5.44464966e+02 8.57401062e+02 8.26051712e-01]	[482.83007812 285.2772522 0.90110314]	[505.980896 285.29849243 0.85524964]	[464.96694946 290.38574219 0.6549989 ]	[526.52911377 290.3510437 0.81700712]	[5.64859253e+02 9.03582336e+02 7.83294022e-01]	[5.80276123e+02 8.93261597e+02 8.19447458e-01]	[5.36722717e+02 8.70243958e+02 7.25494027e-01]	[4.88010681e+02 9.01039001e+02 7.52831101e-01]	[4.67455780e+02 8.95885925e+02 7.31441379e-01]	[4.82940552e+02 8.70243591e+02 7.51545668e-01]
[498.13900757 298.16537476 0.92193115]	[500.68997192 369.93832397 0.88810199]	[439.20114136 372.53045654 0.85212564]	[421.29394531 464.91784668 0.86956197]	[416.07223511 570.01501465 0.84628689]	[559.80969238 364.83126831 0.82964414]	[577.78979492 470.0078125 0.82819271]	[595.68206787 564.94628906 0.84990221]	[503.38693237 552.13739014 0.73585659]	[462.36459351 554.6953125 0.710581 ]	[475.07702637 716.26159668 0.76726717]	[4.80363617e+02 8.59991516e+02 8.18502426e-01]	[544.37585449 549.50811768 0.73527128]	[544.30621338 711.20513916 0.86676729]	[5.44451050e+02 8.57407532e+02 8.27575624e-01]	[482.80859375 287.85827637 0.89660656]	[505.9571228 287.86755371 0.86636817]	[464.91705322 292.92019653 0.67876911]	[526.50476074 290.45089722 0.83229494]	[5.64868042e+02 9.03592957e+02 7.80700028e-01]	[5.80280212e+02 8.93265137e+02 8.18280518e-01]	[5.36693787e+02 8.70247864e+02 7.24722326e-01]	[4.90486237e+02 9.01039124e+02 7.52094328e-01]	[4.67466614e+02 8.95884277e+02 7.29251504e-01]	[4.82939728e+02 8.70240356e+02 7.49094486e-01]
[495.68624878 300.63238525 0.89234173]	[500.68185425 369.94476318 0.88620561]	[439.19998169 372.52453613 0.85131419]	[421.26626587 464.87289429 0.87109214]	[416.0451355 567.59460449 0.84212512]	[559.80474854 364.84570312 0.82527572]	[577.77722168 470.00949097 0.8294006 ]	[593.16845703 564.95648193 0.84902209]	[503.36703491 554.6439209 0.73700452]	[462.33511353 557.20153809 0.71655452]	[472.57928467 716.30523682 0.75957066]	[4.80362885e+02 8.59997253e+02 8.16149473e-01]	[544.37237549 549.53009033 0.73274159]	[544.3001709 711.19830322 0.86562639]	[5.44454651e+02 8.57394897e+02 8.26724410e-01]	[482.7749939 290.45443726 0.90403086]	[505.90997314 290.43746948 0.88416767]	[464.87216187 292.95800781 0.64153993]	[526.51403809 292.88873291 0.83407819]	[5.64865356e+02 9.03592102e+02 7.82297015e-01]	[5.80279419e+02 8.93265076e+02 8.18638384e-01]	[5.36706299e+02 8.70233887e+02 7.22527623e-01]	[4.88009338e+02 9.01039673e+02 7.52829373e-01]	[4.67460327e+02 8.95888000e+02 7.28809178e-01]	[4.85347198e+02 8.70239807e+02 7.46492624e-01]
[498.11535645 300.74661255 0.87807363]	[500.66467285 369.95022583 0.88343668]	[439.18624878 372.53894043 0.8519693 ]	[421.24435425 464.88922119 0.86977124]	[416.01455688 567.55737305 0.84546489]	[559.76654053 364.84628296 0.8204571 ]	[577.76586914 472.52664185 0.8279919 ]	[593.11004639 564.99420166 0.84540117]	[503.3526001 554.64056396 0.73891759]	[462.3274231 557.19854736 0.7204445 ]	[472.60211182 716.30914307 0.76554871]	[4.80364563e+02 8.62486633e+02 8.15233588e-01]	[544.35559082 549.52941895 0.73386449]	[544.30792236 711.21282959 0.86362767]	[5.44457397e+02 8.57403931e+02 8.26646805e-01]	[482.7689209 292.98434448 0.91995811]	[505.92709351 292.95993042 0.89523333]	[462.45684814 295.40499878 0.66929495]	[526.49938965 292.92434692 0.83444947]	[5.64874207e+02 9.03594604e+02 7.80671299e-01]	[5.80285583e+02 8.93263794e+02 8.18497002e-01]	[5.36702026e+02 8.70246948e+02 7.23487616e-01]	[4.90499786e+02 9.01045532e+02 7.53228486e-01]	[4.67474335e+02 8.95898743e+02 7.27479994e-01]	[4.82935822e+02 8.70255310e+02 7.47545242e-01]
[498.11865234 300.74664307 0.87909949]	[500.65991211 369.95715332 0.88222337]	[439.17401123 372.54476929 0.85129344]	[421.24310303 464.8828125 0.87036705]	[413.60031128 567.55975342 0.84509993]	[559.7689209 364.85647583 0.8197512 ]	[577.76611328 472.51727295 0.82767153]	[593.11071777 564.99163818 0.8454566 ]	[503.34759521 554.6262207 0.73781657]	[462.32174683 557.18292236 0.71930474]	[472.60302734 716.30462646 0.76536596]	[4.80361969e+02 8.62489197e+02 8.15164506e-01]	[544.34869385 549.51385498 0.73370731]	[544.30761719 711.21368408 0.86329329]	[5.44458313e+02 8.57400208e+02 8.26919913e-01]	[482.7689209 292.98217773 0.91938341]	[505.93466187 292.96203613 0.89481795]	[462.45397949 295.40969849 0.67507625]	[526.49072266 292.95733643 0.83863062]	[5.64878662e+02 9.03596497e+02 7.80558884e-01]	[5.80290649e+02 8.93264038e+02 8.19189310e-01]	[5.36703125e+02 8.70242065e+02 7.23536432e-01]	[4.90491455e+02 9.01044067e+02 7.53634214e-01]	[4.67469086e+02 8.95895996e+02 7.28578508e-01]	[4.82936249e+02 8.70256165e+02 7.48583436e-01]
[495.65942383 303.21972656 0.86201257]	[500.64953613 372.44122314 0.87991172]	[439.14547729 374.97457886 0.85053331]	[421.19610596 464.90332031 0.86774468]	[413.52642822 567.5491333 0.84217936]	[559.77252197 367.34521484 0.8138656 ]	[577.76367188 472.57861328 0.83121181]	[590.61871338 564.98565674 0.84781706]	[503.33639526 554.62811279 0.74054343]	[462.30618286 557.19287109 0.72303259]	[472.59140015 716.2901001 0.7675724 ]	[4.80361511e+02 8.62486084e+02 8.14657867e-01]	[544.34570312 549.50946045 0.7364648 ]	[544.30377197 711.21661377 0.86253983]	[5.44453064e+02 8.57390808e+02 8.28667521e-01]	[482.72625732 295.40115356 0.92530239]	[505.90036011 293.01382446 0.90667474]	[462.42440796 295.47097778 0.66292846]	[526.49694824 292.99252319 0.84280556]	[5.64881042e+02 9.03590515e+02 7.80682623e-01]	[5.80291199e+02 8.93258179e+02 8.17893207e-01]	[5.36695435e+02 8.70235596e+02 7.23942041e-01]	[4.88014832e+02 9.01040527e+02 7.53858745e-01]	[4.67458984e+02 8.95891724e+02 7.28888810e-01]	[4.85345123e+02 8.70255859e+02 7.47580230e-01]
[498.11758423 305.82562256 0.85179567]	[500.63122559 372.46923828 0.87608224]	[439.1144104 374.9994812 0.84900397]	[421.14471436 464.88485718 0.87341958]	[410.98101807 567.53308105 0.8378697 ]	[559.77105713 367.3717041 0.81240904]	[577.70068359 472.52856445 0.81843656]	[590.56311035 564.94152832 0.85816014]	[503.32672119 552.13562012 0.73966712]	[462.27944946 557.18347168 0.72412354]	[472.57437134 716.27734375 0.76349145]	[4.80353058e+02 8.59994873e+02 8.12163770e-01]	[544.34954834 549.50231934 0.73295408]	[544.28387451 711.16467285 0.86755085]	[5.44453735e+02 8.57396729e+02 8.26370656e-01]	[482.73855591 295.51739502 0.94646615]	[505.94415283 295.47677612 0.91459608]	[462.41595459 295.49822998 0.69221205]	[526.47381592 295.39959717 0.84893662]	[5.64885315e+02 9.03591980e+02 7.78232098e-01]	[5.80296753e+02 8.93258240e+02 8.17625165e-01]	[5.36697327e+02 8.70241638e+02 7.19577312e-01]	[4.90514587e+02 9.01025452e+02 7.57280827e-01]	[4.67489136e+02 8.95889343e+02 7.27830470e-01]	[4.82930573e+02 8.70236267e+02 7.35860944e-01]
[498.13555908 308.34768677 0.85382491]	[498.27349854 372.50744629 0.87769902]	[439.08798218 375.03460693 0.84975791]	[418.80258179 464.96420288 0.86647308]	[408.43435669 567.49090576 0.84357679]	[559.76153564 367.37942505 0.81130284]	[575.22570801 472.5173645 0.81604981]	[590.54296875 564.94744873 0.85925895]	[503.29641724 554.62200928 0.73953837]	[462.24383545 557.18969727 0.72564781]	[472.57885742 716.32287598 0.76333749]	[4.80350525e+02 8.60008728e+02 8.14057350e-01]	[544.33251953 549.515625 0.72914302]	[544.29071045 711.20928955 0.86328179]	[5.44467590e+02 8.57365662e+02 8.27739775e-01]	[482.75149536 295.55526733 0.94625932]	[505.96878052 295.51889038 0.91448253]	[462.42059326 295.50671387 0.69043827]	[526.49462891 295.42504883 0.84876609]	[5.64871887e+02 9.03565674e+02 7.82398105e-01]	[5.80287170e+02 8.93242432e+02 8.20777535e-01]	[5.36718567e+02 8.70214539e+02 7.18155861e-01]	[4.90509705e+02 9.01049927e+02 7.61618793e-01]	[4.67487610e+02 8.95911255e+02 7.30642259e-01]	[4.82926147e+02 8.70243469e+02 7.43694544e-01]
[498.16491699 310.94833374 0.87462336]	[498.26693726 372.515625 0.8774271 ]	[439.09732056 375.0395813 0.85185927]	[418.78903198 467.44485474 0.86126518]	[408.39199829 567.53204346 0.83978838]	[559.7434082 367.37374878 0.80949247]	[575.17132568 469.99707031 0.81611407]	[588.11419678 564.93206787 0.86389464]	[503.29519653 554.63964844 0.73747021]	[462.2434082 557.2166748 0.72491366]	[472.5305481 716.32873535 0.76015294]	[4.80347015e+02 8.59986267e+02 8.14443707e-01]	[544.32965088 549.52886963 0.72375154]	[541.95153809 711.14660645 0.86859775]	[5.44464172e+02 8.54912109e+02 8.30759048e-01]	[482.77108765 298.00610352 0.9536705 ]	[505.97241211 295.60443115 0.91976058]	[462.42492676 295.5541687 0.70800608]	[526.50036621 295.43344116 0.8441844 ]	[5.64874817e+02 9.03559692e+02 7.83241272e-01]	[5.80289673e+02 8.93239990e+02 8.22469175e-01]	[5.36716492e+02 8.70196289e+02 7.17181504e-01]	[4.90506134e+02 9.01037598e+02 7.61864722e-01]	[4.67486755e+02 8.95901367e+02 7.31007516e-01]	[4.82928375e+02 8.70228760e+02 7.42087722e-01]
[498.14334106 313.44094849 0.88153988]	[498.24038696 372.52200317 0.87282181]	[439.07620239 375.04177856 0.84753144]	[418.7722168 467.43862915 0.86251944]	[405.87808228 567.52044678 0.84757221]	[559.73187256 367.38571167 0.80578983]	[575.13494873 469.9956665 0.81317782]	[588.09558105 564.95654297 0.86602414]	[503.2756958 552.13549805 0.73657995]	[462.22671509 557.18463135 0.72360861]	[470.04284668 716.28808594 0.76129806]	[4.80338623e+02 8.59997925e+02 8.15943420e-01]	[544.31115723 549.50756836 0.72531319]	[541.93212891 708.7019043 0.8780874 ]	[5.44468140e+02 8.54905945e+02 8.30355465e-01]	[482.76116943 298.06686401 0.95293367]	[505.95617676 297.99386597 0.91718751]	[462.425354 295.62600708 0.68821836]	[526.52832031 295.49359131 0.84402645]	[5.64868958e+02 9.03555603e+02 7.82389879e-01]	[5.80284485e+02 8.93238464e+02 8.20489407e-01]	[5.36728516e+02 8.70190735e+02 7.16528058e-01]	[4.90484161e+02 9.01039368e+02 7.59782791e-01]	[4.67470581e+02 8.95903625e+02 7.32052684e-01]	[4.82926941e+02 8.70235352e+02 7.47078657e-01]
[498.12353516 313.48626709 0.88542712]	[498.22695923 372.52807617 0.87031418]	[436.69699097 375.04055786 0.84493721]	[418.76013184 467.4571228 0.86501789]	[405.81848145 567.51538086 0.85445493]	[559.71221924 367.40454102 0.80082446]	[572.66375732 470.05004883 0.81082839]	[588.07623291 564.97460938 0.86913955]	[503.2517395 552.1293335 0.73481059]	[462.20513916 557.17736816 0.72251803]	[469.97769165 716.28302002 0.75933272]	[4.80327698e+02 8.60000549e+02 8.16023350e-01]	[544.29150391 549.5055542 0.72385579]	[541.91546631 708.68127441 0.88050681]	[5.44469604e+02 8.54902832e+02 8.30168843e-01]	[482.74572754 298.11105347 0.95215249]	[505.92700195 298.03842163 0.91978717]	[462.41189575 298.02801514 0.70028615]	[526.50299072 295.54721069 0.85170138]	[5.64865906e+02 9.03548279e+02 7.84140229e-01]	[5.80281250e+02 8.93234619e+02 8.20807576e-01]	[5.36734619e+02 8.70187988e+02 7.18700409e-01]	[4.90483429e+02 9.01021545e+02 7.62675464e-01]	[4.67474213e+02 8.95895630e+02 7.35273778e-01]	[4.82924683e+02 8.70237305e+02 7.48429179e-01]
[498.14224243 313.49761963 0.88708645]	[498.19747925 372.50704956 0.86283904]	[436.68466187 375.02005005 0.83978814]	[418.73242188 467.41067505 0.87152183]	[403.36798096 567.51556396 0.86356485]	[557.26318359 367.39743042 0.79810572]	[572.64056396 472.5357666 0.81417584]	[588.07147217 564.96228027 0.87070096]	[503.25686646 552.13116455 0.73529679]	[462.20672607 554.70373535 0.72314996]	[469.97802734 716.28057861 0.76233149]	[4.80339935e+02 8.59995300e+02 8.17992389e-01]	[544.29669189 549.50341797 0.72126299]	[541.91589355 711.12677002 0.87435108]	[5.44464783e+02 8.54920288e+02 8.26835275e-01]	[482.75637817 298.12197876 0.94782513]	[505.94076538 298.04074097 0.91349339]	[462.39645386 298.06765747 0.72840953]	[526.50811768 295.54910278 0.85254955]	[5.64869019e+02 9.03556824e+02 7.79093385e-01]	[5.80276917e+02 8.93240417e+02 8.18095446e-01]	[5.36728943e+02 8.70204163e+02 7.19909549e-01]	[4.90489258e+02 9.01007996e+02 7.62275755e-01]	[4.67483612e+02 8.95879517e+02 7.35811651e-01]	[4.82929840e+02 8.70240173e+02 7.48921394e-01]
[495.70318604 315.9362793 0.88788998]	[498.1807251 372.50918579 0.85995603]	[436.66748047 375.01397705 0.83585721]	[418.71191406 467.46154785 0.86812806]	[403.32861328 567.49993896 0.8728925 ]	[557.26348877 367.41378784 0.79422754]	[572.63586426 472.54052734 0.8141517 ]	[588.06500244 564.96813965 0.87245858]	[503.23171997 554.62335205 0.73367852]	[462.19094849 557.17675781 0.72445017]	[469.9609375 718.83270264 0.76057756]	[4.80342926e+02 8.59986145e+02 8.17366123e-01]	[541.94378662 549.52575684 0.71688163]	[541.89819336 711.16064453 0.8728767 ]	[5.44463623e+02 8.54932434e+02 8.25753093e-01]	[482.74163818 298.17355347 0.94110239]	[505.93167114 298.10028076 0.90829146]	[462.39727783 298.09127808 0.70272124]	[526.54663086 295.52578735 0.83647782]	[5.64868225e+02 9.03558228e+02 7.80272186e-01]	[5.80276367e+02 8.93242737e+02 8.20202827e-01]	[5.36733032e+02 8.70213562e+02 7.23899841e-01]	[4.88013672e+02 9.01008667e+02 7.59137928e-01]	[4.67469238e+02 8.95878540e+02 7.34798193e-01]	[4.85345978e+02 8.70229004e+02 7.44184971e-01]
[495.68460083 315.9515686 0.88972318]	[498.18261719 372.54559326 0.86348647]	[436.67507935 375.02105713 0.83803296]	[418.70196533 469.96051025 0.86738437]	[403.28637695 567.47131348 0.88423628]	[557.26489258 369.9508667 0.79381281]	[572.63726807 472.54641724 0.81641066]	[588.06054688 564.96398926 0.87340337]	[500.90414429 552.13641357 0.73535001]	[462.1835022 554.68585205 0.72775185]	[469.95855713 716.2668457 0.76176023]	[4.80346741e+02 8.59980469e+02 8.17561507e-01]	[541.93780518 549.53149414 0.71906185]	[541.89813232 711.13769531 0.8732307 ]	[5.44454468e+02 8.54928955e+02 8.27376246e-01]	[482.73028564 298.18936157 0.93536735]	[505.91018677 298.12594604 0.90799272]	[462.39230347 298.09307861 0.70078856]	[526.52911377 295.53408813 0.84011286]	[5.64867737e+02 9.03559387e+02 7.83078969e-01]	[5.80270203e+02 8.93242493e+02 8.20639431e-01]	[5.36716919e+02 8.70209595e+02 7.22478628e-01]	[4.90484680e+02 9.01008057e+02 7.61154771e-01]	[4.67479584e+02 8.95877625e+02 7.35427439e-01]	[4.82940277e+02 8.70229614e+02 7.43589163e-01]
[495.66323853 315.96063232 0.88912696]	[498.14205933 372.53771973 0.85313487]	[436.63699341 375.0163269 0.83145535]	[418.6862793 469.9786377 0.87070394]	[403.25320435 567.51544189 0.88049412]	[557.22796631 369.94699097 0.79043448]	[572.61053467 472.59140015 0.82132411]	[588.05334473 564.95892334 0.87613237]	[500.86367798 552.09381104 0.73708701]	[459.83074951 554.65057373 0.73050952]	[469.98648071 713.76281738 0.76328963]	[4.80364288e+02 8.57453735e+02 8.16986024e-01]	[541.89379883 549.49938965 0.72229958]	[541.8782959 708.70495605 0.88269514]	[5.44452454e+02 8.54921082e+02 8.27528656e-01]	[482.728302 298.19244385 0.9332689 ]	[505.90591431 298.15689087 0.90578139]	[462.38427734 298.09796143 0.71332419]	[526.51904297 295.58151245 0.83598173]	[5.64881714e+02 9.03548157e+02 7.81088054e-01]	[5.80275818e+02 8.93236023e+02 8.22033823e-01]	[5.36708862e+02 8.70208740e+02 7.25667477e-01]	[4.88010132e+02 9.00995850e+02 7.57790744e-01]	[4.67470612e+02 8.95848389e+02 7.33172357e-01]	[4.85370209e+02 8.70179932e+02 7.31558383e-01]
[495.6640625 315.97183228 0.8899312 ]	[498.11483765 372.54074097 0.85057205]	[436.60971069 375.02124023 0.82952499]	[418.68185425 467.45367432 0.87564391]	[400.87069702 567.48638916 0.88571703]	[557.21032715 369.95529175 0.79086226]	[570.11010742 472.56634521 0.82220143]	[588.05291748 564.96539307 0.87441516]	[500.88265991 554.62414551 0.73279601]	[459.84463501 554.69372559 0.72645789]	[470.05093384 713.74121094 0.76895446]	[4.80364929e+02 8.57461792e+02 8.15435886e-01]	[541.90661621 549.54827881 0.71394902]	[541.8927002 711.1739502 0.87046081]	[5.44464478e+02 8.57375793e+02 8.23125780e-01]	[482.72485352 298.20462036 0.93058211]	[505.90066528 298.16516113 0.90438217]	[462.37103271 298.12637329 0.72624797]	[526.5032959 295.60955811 0.83483517]	[5.64859131e+02 9.03548279e+02 7.86268473e-01]	[5.80265686e+02 8.93240723e+02 8.25181067e-01]	[5.36721680e+02 8.70221619e+02 7.23688960e-01]	[4.90505157e+02 9.00997192e+02 7.58484066e-01]	[4.69963684e+02 8.95865662e+02 7.31217504e-01]	[4.85366058e+02 8.70187195e+02 7.28980541e-01]
[495.60440063 316.00744629 0.89047229]	[495.68093872 374.96957397 0.85154951]	[436.59259033 375.04928589 0.83037764]	[418.66986084 467.45278931 0.87497419]	[400.85293579 567.52862549 0.88083857]	[557.18664551 369.95761108 0.78938735]	[570.08135986 470.04959106 0.82409465]	[588.05249023 564.9744873 0.87409598]	[500.86053467 552.1171875 0.73653013]	[459.83050537 554.68322754 0.73143989]	[470.02874756 713.73919678 0.76989627]	[4.80359131e+02 8.59941101e+02 8.14694107e-01]	[541.87994385 549.51794434 0.71953797]	[541.86846924 708.73455811 0.87693799]	[5.44466431e+02 8.57378052e+02 8.22590292e-01]	[480.35903931 298.22836304 0.9250198 ]	[503.50280762 298.20166016 0.90457666]	[462.34841919 298.14178467 0.713974 ]	[526.47290039 295.64672852 0.83657026]	[5.64856934e+02 9.03553589e+02 7.84682095e-01]	[5.80264282e+02 8.93245789e+02 8.23827147e-01]	[5.36725647e+02 8.70220520e+02 7.22815096e-01]	[4.90511292e+02 8.98516968e+02 7.59766757e-01]	[4.69969879e+02 8.95856140e+02 7.32601464e-01]	[4.85352936e+02 8.70192688e+02 7.31525838e-01]
[495.58880615 316.01116943 0.89028949]	[495.64639282 374.97769165 0.85150248]	[436.5536499 375.06387329 0.82621753]	[418.66534424 467.47695923 0.87388062]	[400.83459473 567.54107666 0.87823236]	[557.17437744 369.96640015 0.78863329]	[570.07055664 470.03866577 0.82400876]	[588.03851318 564.98486328 0.87693322]	[500.84570312 552.13464355 0.73794293]	[459.8269043 554.70202637 0.73266494]	[470.00289917 716.26989746 0.76300949]	[4.80362030e+02 8.59944336e+02 8.14823866e-01]	[541.85943604 549.53979492 0.71981019]	[541.86126709 711.13287354 0.87512928]	[5.44457581e+02 8.57377197e+02 8.22885931e-01]	[480.34951782 298.23379517 0.92569721]	[503.48248291 298.20358276 0.90932596]	[462.33959961 298.15161133 0.72591084]	[526.44195557 295.6293335 0.84237933]	[5.64860596e+02 9.03554688e+02 7.83712566e-01]	[5.80262634e+02 8.93242676e+02 8.23349476e-01]	[5.36712463e+02 8.70218140e+02 7.20360398e-01]	[4.90521942e+02 9.00987610e+02 7.60732114e-01]	[4.69979218e+02 8.95864685e+02 7.31827974e-01]	[4.85354004e+02 8.70192993e+02 7.33465075e-01]
[493.13156128 316.00805664 0.88981187]	[495.60861206 372.54776001 0.84534734]	[434.12612915 375.04779053 0.82351923]	[418.64395142 467.48501587 0.87035495]	[400.82962036 567.55450439 0.87659454]	[554.64990234 369.94067383 0.78790706]	[570.03442383 472.52154541 0.82568502]	[588.01568604 564.99938965 0.87855583]	[500.85299683 554.63671875 0.73955989]	[459.83554077 557.19995117 0.73434043]	[469.98028564 716.33758545 0.76082182]	[4.80361084e+02 8.59969299e+02 8.14116359e-01]	[541.86700439 549.55950928 0.72141892]	[541.85150146 708.72503662 0.87610078]	[5.44448730e+02 8.57401367e+02 8.22246909e-01]	[480.33383179 298.22976685 0.92796463]	[503.4675293 298.18695068 0.91581196]	[462.32284546 298.15930176 0.72054046]	[526.42553711 295.61785889 0.84059209]	[5.64868835e+02 9.03570984e+02 7.81460464e-01]	[5.80270081e+02 8.93252991e+02 8.22169006e-01]	[5.36703064e+02 8.70242798e+02 7.20422149e-01]	[4.90523407e+02 9.01004395e+02 7.56789327e-01]	[4.69975189e+02 8.95879272e+02 7.28979170e-01]	[4.85353577e+02 8.70206238e+02 7.34210014e-01]
[493.08496094 316.00839233 0.88928539]	[495.59735107 372.55307007 0.84571862]	[434.11584473 375.05566406 0.82430637]	[418.63757324 467.47998047 0.87206668]	[400.81274414 567.53692627 0.88153052]	[554.62158203 369.94552612 0.78630227]	[570.01226807 472.58743286 0.8306551 ]	[588.00506592 565.01690674 0.87945986]	[500.81713867 552.11761475 0.73891521]	[459.81201172 554.68133545 0.7294066 ]	[469.98632812 718.81738281 0.76129341]	[4.80359436e+02 8.59952393e+02 8.14733386e-01]	[541.8324585 549.5322876 0.7248562]	[541.85516357 708.70733643 0.87835079]	[5.44454041e+02 8.54929688e+02 8.23449552e-01]	[480.30932617 298.23052979 0.9282198 ]	[503.43310547 298.19610596 0.92236423]	[462.30935669 298.18200684 0.71938658]	[524.02526855 297.99752808 0.84806985]	[5.64869263e+02 9.03553345e+02 7.82479167e-01]	[5.80273865e+02 8.93238525e+02 8.22857618e-01]	[5.36713623e+02 8.70203308e+02 7.16887832e-01]	[4.90521057e+02 9.00998169e+02 7.55616128e-01]	[4.69970306e+02 8.95874390e+02 7.28446424e-01]	[4.85352539e+02 8.70190613e+02 7.33106017e-01]
[493.05325317 316.0144043 0.88842094]	[495.58209229 374.9786377 0.84691197]	[434.09561157 375.07080078 0.82386148]	[418.62539673 467.45812988 0.87317747]	[400.81463623 567.52484131 0.88070083]	[552.14727783 369.94363403 0.78528267]	[567.59240723 475.08557129 0.83757752]	[587.99505615 565.03448486 0.87840718]	[500.7749939 552.10845947 0.73578912]	[459.78292847 554.67382812 0.72823161]	[469.95526123 718.84161377 0.76042891]	[4.80365295e+02 8.59949097e+02 8.15321207e-01]	[541.79248047 549.52612305 0.72368932]	[541.85369873 708.70849609 0.87766671]	[5.44449707e+02 8.54918884e+02 8.25919330e-01]	[480.28231812 298.23248291 0.92689055]	[503.41812134 298.19802856 0.92574108]	[462.27902222 298.19274902 0.71703762]	[524.019104 297.99386597 0.8409794 ]	[5.64870117e+02 9.03552490e+02 7.81736612e-01]	[5.80273132e+02 8.93236328e+02 8.21536124e-01]	[5.36703735e+02 8.70192200e+02 7.15382636e-01]	[4.90517517e+02 9.00996216e+02 7.56171584e-01]	[4.69969482e+02 8.95870361e+02 7.29506552e-01]	[4.85363525e+02 8.70190186e+02 7.34955549e-01]
[493.04412842 315.99853516 0.88723052]	[493.09469604 374.9979248 0.84911954]	[434.05697632 375.07791138 0.81924075]	[418.6232605 467.49328613 0.86979198]	[400.80456543 567.5234375 0.88272703]	[552.12402344 372.44281006 0.78641886]	[567.54492188 472.56130981 0.83817971]	[587.97833252 565.03942871 0.87797558]	[500.72302246 552.09533691 0.73351705]	[459.76043701 554.65899658 0.72778785]	[467.48709106 718.84185791 0.76269931]	[4.80364990e+02 8.59948853e+02 8.16783369e-01]	[541.74353027 549.52264404 0.72037774]	[541.83892822 708.70703125 0.87733018]	[5.44450928e+02 8.54914001e+02 8.26659143e-01]	[480.27624512 298.22729492 0.92908949]	[503.39978027 298.18588257 0.93169838]	[462.27471924 298.20663452 0.71409786]	[523.9979248 295.64053345 0.83992052]	[5.64869263e+02 9.03549255e+02 7.82787144e-01]	[5.80273987e+02 8.93234375e+02 8.23132932e-01]	[5.36711548e+02 8.70189514e+02 7.14233518e-01]	[4.90518494e+02 9.00994446e+02 7.59047210e-01]	[4.69977112e+02 8.95871277e+02 7.30923951e-01]	[4.85359558e+02 8.70192505e+02 7.36531198e-01]
[490.55706787 316.00424194 0.88944697]	[493.0947876 375.00509644 0.84936357]	[434.0222168 375.06152344 0.81309426]	[418.60668945 469.96530151 0.86374772]	[400.80783081 567.53973389 0.87802839]	[552.12713623 372.48995972 0.78765726]	[567.5045166 470.03799438 0.84361702]	[585.60357666 565.03991699 0.88058406]	[500.66403198 552.08435059 0.72521639]	[459.72018433 554.66168213 0.72349197]	[467.42382812 716.31695557 0.76781052]	[4.80368530e+02 8.59926147e+02 8.18697810e-01]	[541.69317627 549.51019287 0.7143206 ]	[541.8192749 708.68383789 0.880063 ]	[5.44452026e+02 8.54900879e+02 8.28246593e-01]	[480.2633667 298.23184204 0.92859101]	[503.37866211 298.18734741 0.93534172]	[462.27932739 298.181427 0.69695067]	[523.97052002 295.6098938 0.84237468]	[5.64860596e+02 9.03548035e+02 7.81468868e-01]	[5.80269226e+02 8.93236084e+02 8.21623802e-01]	[5.36717102e+02 8.70178162e+02 7.11961985e-01]	[4.90506989e+02 9.00994507e+02 7.59140968e-01]	[4.69965759e+02 8.95866760e+02 7.30714738e-01]	[4.85369507e+02 8.70179077e+02 7.37526000e-01]
[490.5664978 315.98773193 0.88802707]	[490.55102539 375.02130127 0.85124129]	[431.48428345 375.08782959 0.81035399]	[418.59661865 467.45840454 0.86553687]	[400.77313232 567.51885986 0.88738358]	[552.07037354 372.52261353 0.79293728]	[567.49798584 472.52001953 0.844513 ]	[585.60247803 565.02288818 0.88139081]	[500.63357544 552.11065674 0.72175193]	[459.68930054 554.69134521 0.72400355]	[467.42086792 718.84313965 0.76798016]	[4.80368958e+02 8.57456238e+02 8.20254922e-01]	[539.29925537 549.53747559 0.70829839]	[541.80352783 708.70458984 0.8783223 ]	[5.44478394e+02 8.54916748e+02 8.21979105e-01]	[480.26184082 298.21017456 0.93373728]	[503.38348389 298.16525269 0.93956834]	[462.26055908 298.14587402 0.71874487]	[523.9597168 295.5930481 0.84083432]	[5.64857117e+02 9.03558228e+02 7.83244252e-01]	[5.80275146e+02 8.93247742e+02 8.24452579e-01]	[5.39198059e+02 8.70193054e+02 7.18839347e-01]	[4.90497009e+02 9.00985657e+02 7.59672999e-01]	[4.67490967e+02 8.95851807e+02 7.33923078e-01]	[4.85378815e+02 8.70177185e+02 7.32950747e-01]
[490.54434204 315.95117188 0.88519758]	[490.49453735 375.03713989 0.85555881]	[428.97784424 375.11599731 0.81152165]	[418.5612793 472.51699829 0.84887552]	[400.75244141 567.5602417 0.88504958]	[549.57678223 372.53640747 0.79688054]	[567.47393799 472.54473877 0.84653944]	[585.59503174 565.04205322 0.87735355]	[498.26934814 554.61956787 0.7185238 ]	[459.67584229 557.2064209 0.72451317]	[467.41738892 718.88800049 0.76965421]	[4.80376587e+02 8.59932678e+02 8.19220066e-01]	[539.2789917 549.56445312 0.7022599 ]	[541.79077148 711.11816406 0.87222952]	[5.44495911e+02 8.57368347e+02 8.15833032e-01]	[480.24572754 298.17102051 0.94600499]	[503.36123657 298.12652588 0.94798958]	[462.2331543 298.15039062 0.70944238]	[523.92419434 295.58413696 0.85133243]	[5.64848022e+02 9.03548035e+02 7.80465662e-01]	[5.80279114e+02 8.93244812e+02 8.23851824e-01]	[5.39218811e+02 8.70216003e+02 7.20091999e-01]	[4.90491455e+02 9.00992310e+02 7.56914020e-01]	[4.67484955e+02 8.95862488e+02 7.33359158e-01]	[4.85385071e+02 8.70186829e+02 7.32709527e-01]
[490.50762939 313.5284729 0.87766403]	[488.0062561 375.04571533 0.8610425 ]	[428.95895386 375.11187744 0.8141228 ]	[418.54190063 469.96133423 0.85081524]	[400.7288208 567.57318115 0.88728166]	[549.52923584 372.54803467 0.80326176]	[565.07806396 470.05200195 0.84850305]	[585.56274414 565.04766846 0.88159293]	[498.22821045 552.11907959 0.71466601]	[459.66152954 557.20300293 0.72079861]	[467.4354248 718.87756348 0.76826739]	[4.80383270e+02 8.59942993e+02 8.15472960e-01]	[539.22631836 549.527771 0.69683129]	[541.78918457 711.12390137 0.86764848]	[5.44487671e+02 8.57370422e+02 8.15853179e-01]	[480.23208618 298.10040283 0.95369607]	[503.33709717 298.07507324 0.95305669]	[462.21890259 298.11361694 0.72993726]	[523.86846924 295.60018921 0.86747336]	[5.64852356e+02 9.03566833e+02 7.77851045e-01]	[5.80280823e+02 8.93253723e+02 8.21496785e-01]	[5.39203491e+02 8.70219055e+02 7.17817605e-01]	[4.90495911e+02 9.01027466e+02 7.54184842e-01]	[4.67485046e+02 8.95889648e+02 7.28319049e-01]	[4.85395569e+02 8.70192383e+02 7.27172256e-01]
[490.49490356 313.40512085 0.85946882]	[487.98358154 375.01095581 0.85612041]	[428.91534424 375.08734131 0.81370932]	[416.16162109 467.49899292 0.8481102 ]	[400.69485474 570.07507324 0.88161552]	[549.52624512 372.49737549 0.80106473]	[565.03210449 470.00823975 0.85736626]	[585.48858643 565.03094482 0.899064 ]	[498.20794678 552.12371826 0.7081874 ]	[459.6505127 557.19970703 0.71363449]	[467.42462158 718.88043213 0.76995575]	[4.80374237e+02 8.59966736e+02 8.10460985e-01]	[539.19555664 549.53320312 0.68890107]	[541.80737305 711.16815186 0.86065233]	[5.44458252e+02 8.57377808e+02 8.19274604e-01]	[480.22540283 298.00827026 0.95738065]	[503.32199097 295.65951538 0.95818579]	[462.18862915 298.02487183 0.7361033 ]	[523.83227539 295.54925537 0.86137873]	[5.64864258e+02 9.03576111e+02 7.64754772e-01]	[5.80279358e+02 8.93250244e+02 8.11008751e-01]	[5.36706787e+02 8.70228455e+02 7.15260863e-01]	[4.90521515e+02 9.01016052e+02 7.51760423e-01]	[4.69960663e+02 8.95900085e+02 7.26619482e-01]	[4.85387146e+02 8.70207214e+02 7.28984416e-01]
[487.97131348 310.94970703 0.8605113 ]	[487.95175171 375.02191162 0.86052668]	[426.42984009 375.10025024 0.81794441]	[416.14987183 467.44885254 0.84908724]	[400.68243408 570.04187012 0.88335067]	[549.50396729 372.50854492 0.80307257]	[565.00848389 470.01269531 0.86009705]	[585.44085693 565.00238037 0.91151142]	[498.13305664 552.13153076 0.69790214]	[457.21231079 557.19647217 0.70062017]	[464.96633911 721.37609863 0.77802205]	[4.80378265e+02 8.59983643e+02 8.11759710e-01]	[536.71228027 549.53381348 0.68047845]	[541.79162598 711.17266846 0.8601712 ]	[5.44453857e+02 8.54897644e+02 8.25849652e-01]	[480.17431641 295.64633179 0.94914263]	[503.27676392 295.61483765 0.96166933]	[459.79946899 298.00271606 0.72069192]	[523.79498291 295.54489136 0.86891615]	[5.64856812e+02 9.03558105e+02 7.71577299e-01]	[5.80277832e+02 8.93239319e+02 8.14008713e-01]	[5.36703186e+02 8.70181396e+02 7.09461331e-01]	[4.90490051e+02 9.01011841e+02 7.51534879e-01]	[4.67466431e+02 8.95878540e+02 7.29067028e-01]	[4.85405365e+02 8.70212952e+02 7.30327427e-01]
[487.91503906 308.40084839 0.85443527]	[485.48867798 375.015625 0.8671279 ]	[426.37927246 375.10424805 0.82427764]	[416.15029907 464.95285034 0.85402101]	[400.65853882 567.52008057 0.89800084]	[547.04541016 372.47677612 0.80565375]	[564.98895264 472.52429199 0.85585475]	[585.38806152 565.02099609 0.9143765 ]	[495.68649292 554.64953613 0.69720721]	[457.1789856 557.24078369 0.70157623]	[464.91506958 721.40997314 0.79007572]	[4.82715027e+02 8.59987122e+02 8.11870396e-01]	[536.6673584 549.56793213 0.67558676]	[541.76971436 711.24261475 0.85261393]	[5.44449524e+02 8.54898132e+02 8.29394519e-01]	[480.13284302 295.56060791 0.93387675]	[503.23382568 295.53244019 0.95685911]	[459.75830078 295.60601807 0.7116164 ]	[521.41540527 295.47686768 0.8804062 ]	[5.64869263e+02 9.03557495e+02 7.85020709e-01]	[5.80289185e+02 8.93232239e+02 8.23262155e-01]	[5.36710449e+02 8.70176208e+02 7.13376880e-01]	[4.90501770e+02 9.01015625e+02 7.47893691e-01]	[4.67472687e+02 8.95880920e+02 7.26718068e-01]	[4.85432892e+02 8.70213013e+02 7.22080946e-01]
[485.43533325 308.3237915 0.862679 ]	[485.43807983 375.00918579 0.87510628]	[423.9206543 375.08526611 0.82550657]	[416.0708313 467.39498901 0.83689511]	[398.27877808 567.46203613 0.9102993 ]	[546.99755859 372.45098877 0.81014943]	[564.94293213 470.04684448 0.85411751]	[585.34564209 565.00848389 0.91323113]	[495.67721558 554.65563965 0.69877791]	[457.18527222 557.2421875 0.7039274 ]	[464.88632202 718.88879395 0.79085857]	[4.82709076e+02 8.62495667e+02 8.11001837e-01]	[534.18023682 552.06262207 0.67057025]	[541.77539062 713.69439697 0.85005808]	[5.44443787e+02 8.54919861e+02 8.26408446e-01]	[477.71255493 295.51306152 0.92119634]	[500.85101318 295.48944092 0.95337164]	[459.7026062 295.61898804 0.68824971]	[521.35931396 295.49887085 0.85702217]	[5.64882019e+02 9.03578308e+02 7.87109554e-01]	[5.80301819e+02 8.93245544e+02 8.25869620e-01]	[5.36705078e+02 8.70197388e+02 7.10891843e-01]	[4.90494019e+02 9.01008362e+02 7.50405788e-01]	[4.67467773e+02 8.95882629e+02 7.27679789e-01]	[4.85419556e+02 8.70248718e+02 7.28275657e-01]
[485.36837769 305.81832886 0.87050796]	[485.40533447 374.99279785 0.87736511]	[423.89532471 375.05859375 0.83093292]	[413.53814697 467.43054199 0.81452274]	[398.24462891 565.03881836 0.92271638]	[546.95495605 372.46179199 0.81280011]	[564.90643311 472.55783081 0.86532599]	[582.98828125 565.00921631 0.9131434 ]	[495.59713745 552.12695312 0.6945892 ]	[457.1338501 557.20465088 0.69557518]	[464.87539673 716.29656982 0.79280686]	[4.80374756e+02 8.59999512e+02 8.09959173e-01]	[531.6206665 549.52996826 0.67588955]	[541.75946045 711.22918701 0.85032803]	[5.44428589e+02 8.54885437e+02 8.33158374e-01]	[477.64425659 295.4776001 0.90798879]	[500.79269409 295.45050049 0.94721138]	[459.64312744 295.63375854 0.68734443]	[521.31420898 295.4440918 0.85757607]	[5.64887756e+02 9.03579712e+02 7.85599589e-01]	[5.80305115e+02 8.93243530e+02 8.23262811e-01]	[5.36679199e+02 8.70157471e+02 7.02615440e-01]	[4.90490234e+02 9.01008240e+02 7.52612293e-01]	[4.67470184e+02 8.95882080e+02 7.26033747e-01]	[4.85407898e+02 8.70226990e+02 7.29294002e-01]
[482.9402771 305.8241272 0.88374656]	[485.362854 375. 0.88214672]	[423.8215332 375.04904175 0.84152389]	[411.00994873 467.44143677 0.80701345]	[398.15652466 565.03851318 0.9252547 ]	[546.94940186 372.48257446 0.81471783]	[564.88598633 470.02914429 0.86731839]	[582.96142578 565.0022583 0.91096663]	[493.04574585 554.64599609 0.69289804]	[454.64511108 559.72009277 0.69098085]	[464.83590698 718.82421875 0.79550803]	[4.80365906e+02 8.59985413e+02 8.10045362e-01]	[529.06134033 549.5491333 0.68023831]	[541.71368408 711.22406006 0.84498936]	[5.44426086e+02 8.54882568e+02 8.33752036e-01]	[475.16098022 295.45248413 0.89004731]	[500.74710083 295.45791626 0.94529128]	[459.61621094 295.58944702 0.67083836]	[521.27838135 295.45440674 0.85754251]	[5.64892639e+02 9.03578491e+02 7.81921983e-01]	[5.80314819e+02 8.93242676e+02 8.23882163e-01]	[5.36680298e+02 8.70159546e+02 7.08058536e-01]	[4.87998260e+02 9.01009460e+02 7.48430431e-01]	[4.67452698e+02 8.95883850e+02 7.23973632e-01]	[4.85407288e+02 8.70219238e+02 7.30343938e-01]
[482.87145996 305.82699585 0.89205766]	[482.96920776 375.00448608 0.88811338]	[423.81115723 375.03543091 0.83710653]	[408.38049316 470.02709961 0.81299698]	[398.14413452 565.06958008 0.91640246]	[544.49645996 372.52972412 0.82813168]	[564.8302002 470.0496521 0.86497277]	[582.9251709 565.05560303 0.90068543]	[490.52267456 554.65600586 0.69004083]	[454.55886841 559.73449707 0.68069869]	[462.42605591 718.90313721 0.80450249]	[4.80363495e+02 8.59959717e+02 8.13137233e-01]	[529.00134277 549.56036377 0.68075955]	[541.71783447 711.22058105 0.84536618]	[5.44441101e+02 8.54881348e+02 8.30852628e-01]	[475.08242798 295.43725586 0.8820141 ]	[500.67596436 295.44821167 0.932069 ]	[459.59542847 295.54373169 0.64057368]	[521.23260498 295.41549683 0.85352463]	[5.64888794e+02 9.03582703e+02 7.80640483e-01]	[5.80318115e+02 8.93249023e+02 8.23277056e-01]	[5.36705994e+02 8.70154602e+02 7.09723651e-01]	[4.87973999e+02 9.01001648e+02 7.49422491e-01]	[4.67434143e+02 8.95872620e+02 7.25331903e-01]	[4.85412903e+02 8.70194580e+02 7.32344747e-01]
[482.83505249 305.78268433 0.89222729]	[482.91033936 374.99816895 0.89922214]	[421.39215088 375.03982544 0.8413552 ]	[403.36798096 475.12423706 0.83095741]	[398.11019897 567.49786377 0.90691531]	[544.41662598 372.49139404 0.83673131]	[562.48077393 469.9967041 0.86829662]	[582.88720703 565.03942871 0.90021837]	[487.98059082 554.66925049 0.69786918]	[452.01522827 559.7557373 0.68114793]	[462.39004517 721.37921143 0.81345063]	[4.80346191e+02 8.59983215e+02 8.13731849e-01]	[526.50592041 549.57183838 0.69155604]	[541.70550537 711.20373535 0.84764498]	[5.44444702e+02 8.54910950e+02 8.25843453e-01]	[472.56283569 295.41867065 0.88070053]	[498.26571655 295.40527344 0.91362846]	[457.17599487 295.58200073 0.67843819]	[521.16265869 295.40335083 0.84275293]	[5.64882751e+02 9.03594543e+02 7.79252529e-01]	[5.80311707e+02 8.93257629e+02 8.20265591e-01]	[5.36711914e+02 8.70186829e+02 7.09149897e-01]	[4.88004730e+02 8.98513184e+02 7.49000430e-01]	[4.67450348e+02 8.95860474e+02 7.27710068e-01]	[4.85385223e+02 8.70209290e+02 7.37296104e-01]
[482.83511353 305.78256226 0.89220941]	[482.90957642 374.99737549 0.89918399]	[421.39089966 375.04107666 0.841919 ]	[403.36791992 475.13104248 0.83109748]	[398.10769653 567.49755859 0.90625066]	[544.41772461 372.49111938 0.83625805]	[562.48083496 469.99523926 0.86797637]	[582.88879395 565.0456543 0.89894813]	[487.98526001 554.67687988 0.69790614]	[452.02032471 559.76263428 0.68253213]	[462.38821411 721.39855957 0.81613171]	[4.80345734e+02 8.60011658e+02 8.14983964e-01]	[526.51104736 549.58026123 0.69082808]	[541.69708252 711.19787598 0.84755385]	[5.44442932e+02 8.54927002e+02 8.24495912e-01]	[472.56292725 295.41873169 0.88067603]	[498.26538086 295.40563965 0.91363251]	[457.17547607 295.58251953 0.67829418]	[521.16253662 295.40390015 0.84285128]	[5.64882568e+02 9.03602234e+02 7.79943049e-01]	[5.80315247e+02 8.93264038e+02 8.20215225e-01]	[5.36708923e+02 8.70205444e+02 7.12292254e-01]	[4.87979156e+02 9.00984131e+02 7.51180708e-01]	[4.67436523e+02 8.95868225e+02 7.29082823e-01]	[4.85389709e+02 8.70230835e+02 7.43282914e-01]
[482.79071045 305.78933716 0.89358455]	[482.87463379 375.00787354 0.90543604]	[421.38827515 375.06585693 0.8450492 ]	[403.2649231 475.1217041 0.84965122]	[398.04049683 567.51531982 0.88705081]	[544.36114502 372.49069214 0.83839703]	[562.40325928 469.95809937 0.86949623]	[582.84594727 565.04467773 0.90037876]	[487.92294312 554.6572876 0.7068249 ]	[449.49765015 559.74035645 0.68222427]	[462.35903931 718.88757324 0.81221652]	[4.80340515e+02 8.59998047e+02 8.13115537e-01]	[526.44433594 549.55133057 0.70517498]	[541.70727539 708.71838379 0.85471857]	[5.44443604e+02 8.54879272e+02 8.26006114e-01]	[470.0324707 295.41711426 0.87992793]	[498.20574951 295.39801025 0.90283138]	[457.10159302 295.60739136 0.69504845]	[518.74291992 295.4119873 0.85965896]	[5.64903320e+02 9.03620483e+02 7.73581207e-01]	[5.80323975e+02 8.93269226e+02 8.16129565e-01]	[5.36692200e+02 8.70179199e+02 7.09564328e-01]	[4.87960358e+02 9.01019043e+02 7.48176396e-01]	[4.67426666e+02 8.95887268e+02 7.23589957e-01]	[4.85382965e+02 8.70232971e+02 7.37822294e-01]
[480.37384033 303.26382446 0.90253657]	[482.76306152 375.00292969 0.91145396]	[421.27429199 375.05514526 0.85949194]	[400.79556274 475.06771851 0.85728008]	[393.07000732 567.57843018 0.84159082]	[541.87408447 372.4602356 0.83636618]	[562.29571533 469.95346069 0.86024988]	[582.76361084 565.01611328 0.8956399 ]	[485.39398193 554.69451904 0.72271341]	[446.89526367 559.77020264 0.6969136 ]	[462.28582764 718.86834717 0.81313479]	[4.80324860e+02 8.59968994e+02 8.14076483e-01]	[523.97546387 549.57678223 0.71703511]	[541.75286865 711.18170166 0.86528707]	[5.44434326e+02 8.52348938e+02 8.50799382e-01]	[467.45071411 293.02441406 0.8827861 ]	[495.66503906 293.01553345 0.88052261]	[454.5473938 295.60375977 0.71611691]	[516.15582275 295.4390564 0.84707099]	[5.62358276e+02 8.98465576e+02 7.82647014e-01]	[5.75233582e+02 8.90758240e+02 7.99821615e-01]	[5.36706482e+02 8.67607239e+02 6.94407463e-01]	[4.87926971e+02 8.98494995e+02 7.54451513e-01]	[4.67411469e+02 8.95844910e+02 7.33479142e-01]	[4.85375854e+02 8.70193359e+02 7.36311078e-01]
[480.34838867 303.24816895 0.90493399]	[482.71212769 375.02050781 0.9144122 ]	[421.2371521 375.05361938 0.86233759]	[400.74865723 472.54220581 0.85708714]	[392.99746704 567.56604004 0.8412075 ]	[541.82080078 372.53277588 0.83916354]	[562.25964355 470.02587891 0.86143714]	[582.74725342 565.04217529 0.89304352]	[482.98294067 554.6696167 0.72663039]	[444.39950562 559.72033691 0.69735885]	[462.25045776 721.38995361 0.81293982]	[4.80298523e+02 8.59926880e+02 8.15071285e-01]	[523.93377686 549.56988525 0.72120154]	[541.75366211 711.16870117 0.8666001 ]	[544.3604126 852.23553467 0.86338699]	[467.40432739 292.99398804 0.88233531]	[495.63760376 292.98846436 0.87586427]	[452.01931763 295.54373169 0.71230662]	[516.13934326 293.01309204 0.83379555]	[5.62341187e+02 8.95874023e+02 8.11587155e-01]	[5.72670166e+02 8.88215332e+02 8.08838904e-01]	[5.34181458e+02 8.62526245e+02 6.89623892e-01]	[4.87987793e+02 8.98439819e+02 7.74424613e-01]	[4.67466766e+02 8.93435730e+02 7.43282020e-01]	[4.82932495e+02 8.70164490e+02 7.38452911e-01]
[480.30990601 303.21383667 0.9092679 ]	[480.33850098 375.01464844 0.91600138]	[421.19174194 375.02926636 0.86319888]	[400.70587158 469.9659729 0.85997474]	[390.46810913 567.49707031 0.8448782 ]	[541.78582764 374.96951294 0.83953071]	[562.2442627 472.51779175 0.86048889]	[580.35205078 565.05847168 0.88618833]	[482.92944336 554.66119385 0.73951435]	[444.31671143 557.26348877 0.70841861]	[462.25411987 713.79125977 0.81258297]	[4.80293030e+02 8.57459045e+02 8.13167989e-01]	[523.90081787 549.54278564 0.73173487]	[541.71252441 708.63812256 0.87715405]	[544.32592773 849.65472412 0.86584985]	[464.93008423 292.96774292 0.88950074]	[495.59335327 292.95755005 0.86697233]	[449.47680664 295.52441406 0.70851356]	[513.6541748 292.99865723 0.81657606]	[5.62286560e+02 8.93275085e+02 8.37553382e-01]	[5.70124268e+02 8.83093933e+02 7.78855503e-01]	[5.36659302e+02 8.54894531e+02 7.04954028e-01]	[4.87955109e+02 8.98458313e+02 7.77184725e-01]	[4.67459625e+02 8.93443176e+02 7.43039012e-01]	[4.82937347e+02 8.70163696e+02 7.33951747e-01]
[480.29931641 303.1947937 0.91036028]	[480.29824829 374.97744751 0.91158563]	[421.177948 374.97888184 0.85524303]	[400.66156006 464.91217041 0.87827307]	[387.87594604 567.46466064 0.85076255]	[541.72064209 372.53768921 0.83001387]	[562.22943115 472.56762695 0.86094064]	[580.32299805 567.46075439 0.87867045]	[482.92501831 557.18457031 0.74077171]	[444.30569458 559.76361084 0.71339363]	[462.26571655 716.29656982 0.82127106]	[4.80314392e+02 8.57448242e+02 8.16695869e-01]	[523.90612793 549.57952881 0.72500378]	[541.77630615 708.65234375 0.88459659]	[5.41953735e+02 8.42020874e+02 8.31941485e-01]	[464.91928101 292.94476318 0.89010119]	[493.13189697 292.94998169 0.86543918]	[449.43948364 295.48748779 0.74004775]	[513.57415771 292.98452759 0.81495249]	[5.62248291e+02 8.90766052e+02 8.24977040e-01]	[5.70031311e+02 8.77953430e+02 7.61436522e-01]	[5.34097473e+02 8.52196472e+02 6.84319377e-01]	[4.87973938e+02 8.98482971e+02 7.64395237e-01]	[4.67466064e+02 8.93447388e+02 7.35901952e-01]	[4.82942200e+02 8.70122742e+02 7.26376891e-01]
[480.26068115 300.76345825 0.9124077 ]	[480.27081299 372.53811646 0.9055407 ]	[421.16964722 374.97525024 0.85207641]	[398.23547363 467.42129517 0.86997443]	[385.32650757 565.07092285 0.86267012]	[539.30511475 372.45587158 0.81992579]	[559.81030273 470.0098877 0.84284335]	[580.32427979 567.47692871 0.87462908]	[482.9045105 554.68859863 0.74356389]	[441.91067505 559.7456665 0.71709478]	[462.26217651 716.31933594 0.8230074 ]	[4.80313293e+02 8.57443115e+02 8.20113182e-01]	[523.89172363 549.54760742 0.73160863]	[541.78277588 708.65509033 0.87919194]	[5.41889221e+02 8.36845947e+02 8.23966146e-01]	[464.89001465 292.92654419 0.89199769]	[493.06140137 292.95150757 0.86481255]	[449.44195557 295.4236145 0.73141313]	[511.06173706 292.95666504 0.82163155]	[5.59776672e+02 8.90654968e+02 7.73493171e-01]	[5.67522766e+02 8.75400330e+02 7.41282105e-01]	[5.31529175e+02 8.49585632e+02 6.29975021e-01]	[4.87981689e+02 8.98433228e+02 7.65839994e-01]	[4.67452972e+02 8.93425232e+02 7.42326021e-01]	[4.82950958e+02 8.70119324e+02 7.17411399e-01]
[480.22528076 300.7359314 0.91521502]	[480.22433472 374.9694519 0.90326166]	[418.75964355 374.99334717 0.85521042]	[398.1842041 467.4079895 0.87447613]	[382.84091187 567.440979 0.8721419 ]	[539.29840088 372.47839355 0.82301849]	[559.75311279 470.0229187 0.83346969]	[580.29571533 567.46057129 0.87033689]	[482.90289307 554.65899658 0.74562019]	[441.91403198 559.73608398 0.71833116]	[462.275177 716.29693604 0.82473892]	[4.80311432e+02 8.59930054e+02 8.17097664e-01]	[523.88537598 549.4979248 0.73975587]	[541.79718018 708.63269043 0.88515419]	[541.82043457 831.6942749 0.84984231]	[464.84896851 292.90927124 0.89494944]	[490.55874634 292.93716431 0.86214924]	[446.93463135 295.44116211 0.7466377 ]	[508.54116821 293.00704956 0.82660687]	[5.54701782e+02 8.80523926e+02 7.04072237e-01]	[5.65007263e+02 8.70320984e+02 7.38399863e-01]	[5.28992798e+02 8.36885071e+02 6.31068468e-01]	[4.88008423e+02 8.98414246e+02 7.61733234e-01]	[4.67477570e+02 8.93416199e+02 7.35630214e-01]	[4.82926575e+02 8.70120972e+02 7.06301093e-01]
[480.15216064 300.69723511 0.91333854]	[480.15039062 372.53186035 0.89033586]	[418.69735718 374.98043823 0.85411108]	[398.15097046 467.45001221 0.87322342]	[382.80731201 567.45947266 0.8760879 ]	[539.22503662 369.98062134 0.81153101]	[559.72796631 472.51885986 0.82886624]	[580.27331543 567.44799805 0.8683427 ]	[482.87289429 554.62457275 0.74466985]	[441.89016724 557.25726318 0.71869111]	[462.27670288 716.30688477 0.82359987]	[4.80316742e+02 8.57431824e+02 8.19050908e-01]	[523.85864258 547.01116943 0.74220884]	[541.82617188 708.52587891 0.87891614]	[5.39316406e+02 8.24064941e+02 7.84948468e-01]	[462.43112183 292.88824463 0.8972289 ]	[488.02682495 292.90411377 0.85949075]	[446.90084839 295.43582153 0.74411142]	[508.48068237 293.0012207 0.83140075]	[5.54658691e+02 8.72827515e+02 7.43846297e-01]	[5.64988586e+02 8.65109924e+02 7.32618690e-01]	[5.23981201e+02 8.31675171e+02 6.73352122e-01]	[4.93047668e+02 8.98411255e+02 7.64560044e-01]	[4.70032928e+02 8.93435181e+02 7.33457804e-01]	[4.82915192e+02 8.67676636e+02 7.03289628e-01]
[477.74761963 300.69033813 0.90839684]	[477.74645996 372.5289917 0.87829912]	[418.61709595 374.97268677 0.84521449]	[398.1071167 467.48141479 0.87340975]	[382.78448486 567.4609375 0.88074893]	[539.18237305 372.46517944 0.80595082]	[559.68481445 472.51239014 0.81889963]	[580.25732422 567.44232178 0.86705935]	[482.86743164 554.63891602 0.74330616]	[441.8762207 557.25817871 0.71766514]	[462.28701782 718.81530762 0.825306 ]	[4.80335785e+02 8.57434631e+02 8.19227397e-01]	[523.86547852 547.0256958 0.73887873]	[541.82550049 708.58166504 0.87107342]	[541.69555664 813.75848389 0.81981063]	[462.37631226 292.87905884 0.90087074]	[487.9822998 292.90020752 0.86358511]	[444.40841675 295.4234314 0.74673736]	[506.00726318 295.41592407 0.83529633]	[5.49520569e+02 8.70237244e+02 7.10771322e-01]	[5.64868774e+02 8.57419800e+02 6.97535038e-01]	[5.26412048e+02 8.23998962e+02 6.03016019e-01]	[4.95594879e+02 8.95957947e+02 7.77273893e-01]	[4.72554779e+02 8.93446655e+02 7.40859807e-01]	[4.82927765e+02 8.67675415e+02 6.86104715e-01]
[477.67770386 300.67861938 0.90432769]	[477.68011475 372.51629639 0.86654449]	[418.5723877 374.99197388 0.83693707]	[398.09594727 469.97164917 0.86140734]	[382.77584839 567.50909424 0.87446874]	[536.67633057 369.96038818 0.79743928]	[557.26409912 472.53897095 0.81912041]	[580.22039795 565.06469727 0.85923475]	[482.87322998 552.11425781 0.73860312]	[441.87533569 557.2321167 0.71411043]	[462.25192261 716.31304932 0.82008916]	[4.80316925e+02 8.57452515e+02 8.23087394e-01]	[523.86486816 546.97772217 0.73951858]	[541.91131592 708.60772705 0.84214664]	[539.30706787 808.61450195 0.82721287]	[462.32012939 292.87948608 0.90811932]	[485.50314331 292.89315796 0.86792487]	[444.3531189 295.43688965 0.75543034]	[505.94271851 295.44430542 0.85725135]	[5.44508118e+02 8.54822937e+02 6.91913426e-01]	[5.62387878e+02 8.47101318e+02 7.12522089e-01]	[5.26440857e+02 8.11261536e+02 6.01462185e-01]	[4.90542725e+02 8.95925781e+02 7.74245083e-01]	[4.69979736e+02 8.93412354e+02 7.47648001e-01]	[4.85362305e+02 8.67699280e+02 6.87159419e-01]
[477.6237793 300.66061401 0.90164417]	[477.62359619 372.53225708 0.85996401]	[416.16799927 375.03588867 0.83776259]	[398.09933472 469.98931885 0.8608827 ]	[382.79177856 567.53216553 0.86874735]	[534.13909912 369.95635986 0.79624391]	[557.23858643 472.53417969 0.8183921 ]	[577.78283691 565.03204346 0.86193216]	[482.85302734 552.07611084 0.73892355]	[441.84542847 557.20178223 0.71509504]	[462.25579834 716.33843994 0.81533265]	[4.80331787e+02 8.57454773e+02 8.26221466e-01]	[523.85528564 546.93505859 0.74035889]	[541.90185547 708.52410889 0.80943418]	[539.31481934 795.78771973 0.8071031 ]	[462.26019287 292.87677002 0.91394365]	[485.44952393 292.88058472 0.87589306]	[441.93035889 295.4291687 0.76431495]	[505.89178467 295.43945312 0.85158432]	[5.44497131e+02 8.49683716e+02 7.29320526e-01]	[5.62389648e+02 8.34407104e+02 7.04344392e-01]	[5.26406128e+02 7.98411865e+02 5.94541073e-01]	[4.90527222e+02 8.95885742e+02 7.74896681e-01]	[4.6999411e+02 8.9338501e+02 7.4550128e-01]	[4.85362335e+02 8.70125977e+02 6.90164328e-01]
[475.16882324 300.64157104 0.89729851]	[477.58639526 372.51159668 0.85196364]	[416.14547729 375.01745605 0.83294046]	[398.09301758 467.48199463 0.86322504]	[382.81018066 567.52233887 0.86644161]	[531.6206665 369.93002319 0.79646653]	[557.2074585 472.52932739 0.81726909]	[577.74810791 565.04803467 0.8561362 ]	[482.83856201 549.5647583 0.74209601]	[441.84396362 557.17645264 0.71345466]	[462.24353027 716.27587891 0.81943536]	[4.80319458e+02 8.60007080e+02 8.21995020e-01]	[523.83648682 544.46118164 0.74762869]	[541.91552734 706.09515381 0.74441487]	[541.7097168 788.15576172 0.84382004]	[462.21911621 290.42453003 0.9118576 ]	[485.41131592 290.45120239 0.88129711]	[441.89575195 293.01519775 0.74763298]	[505.87210083 295.42095947 0.85292935]	[5.44403625e+02 8.47119141e+02 7.28247643e-01]	[5.62297546e+02 8.34267151e+02 6.91989183e-01]	[5.26438904e+02 7.90620667e+02 6.19963884e-01]	[4.90499237e+02 8.95901489e+02 7.75299549e-01]	[4.69968536e+02 8.93401917e+02 7.43036032e-01]	[4.85350372e+02 8.70223267e+02 7.07821727e-01]
[475.09692383 298.25906372 0.89348865]	[475.12768555 372.49847412 0.84430724]	[416.11489868 375.02575684 0.82757008]	[398.08416748 470.02328491 0.85754067]	[382.86343384 567.58337402 0.84638131]	[531.55993652 369.89019775 0.79767233]	[557.1862793 470.02310181 0.81526136]	[577.71069336 565.01727295 0.85619158]	[482.8170166 549.54699707 0.74128079]	[441.81692505 554.69348145 0.71226442]	[462.22927856 718.82275391 0.80628967]	[4.80318451e+02 8.59984741e+02 8.24889839e-01]	[523.81658936 544.4375 0.74801564]	[544.28204346 708.62762451 0.76569116]	[539.31628418 782.9777832 0.79603291]	[459.85617065 290.40280151 0.90858823]	[485.35113525 290.41500854 0.88878345]	[441.86871338 292.98260498 0.73258603]	[503.47891235 295.41036987 0.86489701]	[5.44422363e+02 8.36838196e+02 7.05720425e-01]	[5.62286499e+02 8.29137756e+02 6.97871804e-01]	[5.24004944e+02 7.82970581e+02 6.13701284e-01]	[4.87930664e+02 8.95881531e+02 7.56406426e-01]	[4.67413513e+02 8.93373108e+02 7.42023170e-01]	[4.85363800e+02 8.70207703e+02 7.08834946e-01]
[472.60400391 298.22637939 0.8958239 ]	[475.07955933 372.50094604 0.83867157]	[416.07318115 375.02932739 0.82166016]	[398.08789062 472.53814697 0.86166537]	[385.33169556 567.56958008 0.84164906]	[529.06890869 367.42721558 0.79703408]	[554.66345215 467.49676514 0.81137186]	[577.69580078 564.99481201 0.85686666]	[482.82125854 549.5333252 0.74168676]	[441.82473755 554.6809082 0.70974475]	[462.23873901 718.86853027 0.79967654]	[4.80324127e+02 8.59949768e+02 8.30695629e-01]	[523.81292725 544.42767334 0.74955338]	[544.331604 711.19140625 0.75691742]	[541.70812988 770.26190186 0.81820422]	[459.82687378 290.3581543 0.90517515]	[482.96878052 290.3861084 0.88937747]	[441.84176636 292.97399902 0.74831277]	[503.45040894 295.42312622 0.87054503]	[5.44329346e+02 8.29175964e+02 7.58746624e-01]	[5.59811157e+02 8.16413208e+02 6.59257472e-01]	[5.26405579e+02 7.70194946e+02 6.69539630e-01]	[4.85452423e+02 8.95855286e+02 7.63715625e-01]	[4.67404938e+02 8.93340088e+02 7.48055756e-01]	[4.85358215e+02 8.70179138e+02 7.07967699e-01]
[472.60253906 298.21688843 0.89773911]	[472.58023071 372.50585938 0.83736682]	[416.04248047 375.06304932 0.82225603]	[398.08825684 472.53485107 0.85998738]	[385.36712646 567.56335449 0.83856702]	[529.02166748 367.39810181 0.80366921]	[554.64923096 467.44815063 0.81420368]	[575.23370361 564.98956299 0.85339516]	[482.81222534 547.03527832 0.7438252 ]	[441.81781006 554.6315918 0.70838881]	[462.24951172 716.30523682 0.80489415]	[4.80337189e+02 8.57463074e+02 8.29820573e-01]	[523.81005859 544.38342285 0.75428981]	[541.934021 703.43145752 0.71744299]	[541.74316406 770.19775391 0.81615418]	[459.81613159 290.3538208 0.90525526]	[482.96017456 290.36846924 0.8888095 ]	[441.81997681 293.00283813 0.77036548]	[503.42407227 295.40829468 0.8634637 ]	[5.41843140e+02 8.26654480e+02 7.32513189e-01]	[5.57245422e+02 8.13855774e+02 6.55432105e-01]	[5.26493286e+02 7.70235840e+02 6.16853356e-01]	[4.85456177e+02 8.95919250e+02 7.46420622e-01]	[4.64950348e+02 8.93377808e+02 7.31599152e-01]	[4.85387238e+02 8.70157104e+02 7.10545778e-01]
[472.56655884 298.21173096 0.8966639 ]	[472.51733398 372.47262573 0.83206165]	[413.55358887 375.05831909 0.8147887 ]	[398.09130859 472.52828979 0.85914552]	[387.85949707 567.57867432 0.82935137]	[528.9921875 367.37512207 0.80374622]	[554.62207031 467.43075562 0.81579518]	[575.23083496 564.99334717 0.85300022]	[482.82165527 547.03735352 0.74377394]	[441.82785034 554.64831543 0.70828426]	[462.27279663 716.32806396 0.8025372 ]	[4.80330078e+02 8.57463196e+02 8.29402566e-01]	[523.81848145 544.3782959 0.75471151]	[541.88153076 708.68365479 0.74985534]	[541.69787598 759.93609619 0.76094091]	[459.79614258 290.34130859 0.90475202]	[482.9263916 290.35385132 0.89249772]	[441.80380249 292.96612549 0.76163888]	[503.402771 292.98352051 0.86762828]	[5.39259766e+02 8.13874634e+02 6.58337116e-01]	[5.49598999e+02 8.08727722e+02 6.37461424e-01]	[5.26520630e+02 7.57338806e+02 5.86458564e-01]	[4.85469574e+02 8.95927795e+02 7.40584314e-01]	[4.67399048e+02 8.93392456e+02 7.27795899e-01]	[4.85386658e+02 8.70159302e+02 7.08257854e-01]
[472.56750488 298.15216064 0.9037621 ]	[470.04397583 372.50946045 0.83776951]	[413.54159546 375.07962036 0.81523561]	[398.09725952 475.11248779 0.87251705]	[387.88424683 567.5880127 0.82590789]	[528.98815918 367.40008545 0.80377257]	[552.14788818 467.47225952 0.81403202]	[575.21856689 564.99304199 0.85160249]	[482.81204224 549.57305908 0.74226564]	[441.80062866 557.20977783 0.71640176]	[462.28866577 716.27886963 0.81265116]	[4.80342590e+02 8.59937744e+02 8.31076562e-01]	[523.82531738 544.4420166 0.75021327]	[541.87634277 706.03503418 0.74966496]	[541.68920898 752.27386475 0.80235577]	[459.78515625 287.83847046 0.90411156]	[482.90744019 287.81170654 0.88782418]	[441.78500366 292.98071289 0.78110909]	[503.39419556 292.91989136 0.85661423]	[5.36651794e+02 8.11135498e+02 7.32064724e-01]	[5.47010925e+02 8.06011902e+02 6.85276866e-01]	[5.28990540e+02 7.52194214e+02 6.32420778e-01]	[4.87951080e+02 8.95929504e+02 7.41763890e-01]	[4.67432922e+02 8.93399048e+02 7.25945592e-01]	[4.85385071e+02 8.70187744e+02 7.16651201e-01]
[472.56384277 298.10427856 0.90803552]	[470.01901245 372.51565552 0.83910322]	[413.52575684 375.0814209 0.81333023]	[398.09185791 475.17370605 0.87870353]	[387.89578247 570.07025146 0.82121801]	[528.9710083 367.4147644 0.80325031]	[552.15203857 469.96032715 0.81130642]	[575.23022461 564.99761963 0.84950286]	[482.81210327 552.13354492 0.74235791]	[441.79699707 559.73187256 0.72199017]	[462.29553223 716.28509521 0.80719441]	[4.80354492e+02 8.59973816e+02 8.30379903e-01]	[523.83068848 546.95275879 0.74361908]	[541.90289307 708.63549805 0.81444484]	[536.6998291 746.98675537 0.7995528 ]	[459.7744751 285.31365967 0.90437216]	[482.90161133 285.2862854 0.88808835]	[441.7565918 292.96618652 0.77849799]	[503.37121582 292.90197754 0.84657526]	[5.34108459e+02 8.00969421e+02 6.85983658e-01]	[5.44473572e+02 7.90744263e+02 7.14034557e-01]	[5.23997864e+02 7.36829285e+02 6.76289082e-01]	[4.87926056e+02 8.95940857e+02 7.42188394e-01]	[4.67411194e+02 8.93409363e+02 7.28708684e-01]	[4.85423828e+02 8.70201904e+02 7.18320608e-01]
[472.54647827 298.07339478 0.90874046]	[470.02886963 372.50927734 0.83801973]	[413.50054932 375.08587646 0.81076217]	[398.08877563 477.59866333 0.87886047]	[387.9055481 570.08325195 0.82035792]	[528.98876953 367.40530396 0.80462068]	[554.62200928 469.98373413 0.8104009 ]	[575.22595215 564.98590088 0.84987861]	[482.82769775 554.65246582 0.74396366]	[441.80090332 559.74780273 0.72337556]	[462.28826904 716.27203369 0.80618382]	[4.80371887e+02 8.59974304e+02 8.31881821e-01]	[523.85534668 547.01135254 0.73666447]	[541.87799072 708.51745605 0.79798192]	[536.68737793 744.45074463 0.77475071]	[459.75424194 285.25405884 0.90411991]	[482.89282227 282.78469849 0.89014429]	[441.73220825 292.95199585 0.77952248]	[503.34399414 292.90679932 0.84752738]	[5.29024353e+02 7.93250732e+02 7.19892740e-01]	[5.44326416e+02 7.88139648e+02 7.36173511e-01]	[5.23999146e+02 7.34292542e+02 6.72748744e-01]	[4.85469391e+02 8.95979370e+02 7.36779094e-01]	[4.67397766e+02 8.93425720e+02 7.29023039e-01]	[4.85445801e+02 8.70189026e+02 7.12174535e-01]
[472.5255127 298.05722046 0.90967125]	[470.01434326 372.50180054 0.83783835]	[411.02999878 375.10568237 0.81060874]	[398.08483887 477.64532471 0.88967407]	[387.91305542 570.11901855 0.81883579]	[528.98529053 367.39468384 0.80654097]	[554.63812256 469.98788452 0.8123666 ]	[575.19830322 564.96295166 0.85101026]	[482.8571167 552.11724854 0.74420202]	[441.82678223 559.72076416 0.72135723]	[462.27682495 713.75305176 0.80780739]	[4.80362701e+02 8.62514954e+02 8.32277954e-01]	[523.88464355 546.95111084 0.74098426]	[5.41721558e+02 7.03432373e+02 6.88986361e-01]	[536.74060059 736.81524658 0.75683695]	[459.73428345 282.77398682 0.9017204 ]	[482.8821106 282.75360107 0.89610499]	[441.71688843 292.93115234 0.77283525]	[503.33084106 292.89086914 0.84144104]	[526.44995117 788.1809082 0.79286683]	[5.41874023e+02 7.85481628e+02 7.62291312e-01]	[5.26459167e+02 7.31689575e+02 6.61177754e-01]	[4.85443207e+02 8.95979858e+02 7.40206361e-01]	[4.64944000e+02 8.93414429e+02 7.32424259e-01]	[4.85426453e+02 8.70241211e+02 7.21537352e-01]
[470.02984619 298.04098511 0.91086733]	[469.99700928 372.49276733 0.83712918]	[411.0249939 375.10037231 0.80888677]	[398.08773804 477.60009766 0.87817258]	[387.90853882 570.0927124 0.82011467]	[528.9743042 367.38290405 0.80825853]	[554.62884521 469.97415161 0.81051731]	[575.19885254 564.95721436 0.85105383]	[482.82830811 552.06225586 0.7492215 ]	[441.79754639 557.22393799 0.72658759]	[462.24993896 711.20318604 0.81663233]	[4.80358490e+02 8.62513245e+02 8.29644084e-01]	[523.85528564 544.47167969 0.75063276]	[5.39312256e+02 6.95785889e+02 6.63332522e-01]	[536.73834229 734.29907227 0.74987859]	[459.71502686 282.75448608 0.89906251]	[482.86071777 282.7399292 0.90035331]	[441.71017456 292.92190552 0.76797521]	[503.31167603 292.88980103 0.84080732]	[523.9753418 780.3951416 0.78886127]	[541.81756592 772.74310303 0.81204915]	[5.26505676e+02 7.29198975e+02 6.32491648e-01]	[4.85421600e+02 8.95961487e+02 7.44491398e-01]	[4.64930084e+02 8.93399841e+02 7.36322999e-01]	[4.85418274e+02 8.70251648e+02 7.14100540e-01]
[469.99441528 298.03216553 0.91171974]	[470.00088501 372.50268555 0.83740681]	[411.01815796 375.10894775 0.80892944]	[398.08618164 477.65969849 0.89045715]	[387.9296875 572.60430908 0.81502014]	[528.98364258 367.39434814 0.80582201]	[554.63500977 469.96328735 0.8092609 ]	[575.23077393 564.97961426 0.84764951]	[482.82687378 552.121521 0.74764264]	[441.7951355 559.73083496 0.72882307]	[462.24481201 711.24536133 0.82268065]	[4.80354950e+02 8.62505554e+02 8.24767113e-01]	[523.85626221 546.94708252 0.74296957]	[541.73321533 700.87841797 0.72775924]	[539.18188477 731.68060303 0.77104622]	[459.69302368 282.74002075 0.89597499]	[482.83654785 282.71710205 0.90534562]	[441.69470215 292.91705322 0.7591958 ]	[503.30200195 290.44424438 0.8420288 ]	[523.91992188 772.82012939 0.78216171]	[541.71496582 770.199646 0.8149634 ]	[5.28977417e+02 7.29063477e+02 6.49180293e-01]	[4.85458099e+02 8.95957764e+02 7.42751539e-01]	[4.64951935e+02 8.93404114e+02 7.32403636e-01]	[4.85395782e+02 8.70249268e+02 7.06132054e-01]
[469.97268677 298.03103638 0.91215676]	[470.01751709 372.49658203 0.83552265]	[411.01702881 375.10830688 0.80845267]	[398.09933472 477.61575317 0.87690699]	[387.93490601 572.60003662 0.81399298]	[529.00048828 367.37954712 0.80530316]	[554.63757324 469.99551392 0.81037068]	[577.706604 565.00817871 0.84947473]	[482.82943726 554.63446045 0.74670523]	[441.79745483 559.7543335 0.73175138]	[462.26321411 713.70739746 0.81703484]	[4.80346863e+02 8.62515381e+02 8.28139424e-01]	[523.86181641 546.98065186 0.73847175]	[541.74731445 703.44586182 0.76444244]	[5.36735840e+02 7.29242798e+02 7.05315232e-01]	[459.68331909 282.7394104 0.89255792]	[482.8190918 282.71398926 0.90765232]	[441.69055176 292.90332031 0.74436855]	[503.28839111 290.4319458 0.84029067]	[5.23830505e+02 7.70253784e+02 7.70103693e-01]	[5.36681641e+02 7.70067749e+02 7.46108174e-01]	[5.26520020e+02 7.26599243e+02 5.93538344e-01]	[4.85432648e+02 8.95964233e+02 7.44510531e-01]	[4.64922607e+02 8.93405396e+02 7.35868156e-01]	[4.85396545e+02 8.70259705e+02 7.08006620e-01]
[467.49911499 298.0194397 0.91303295]	[470.00219727 372.484375 0.83489472]	[410.99026489 375.1138916 0.80699193]	[398.11636353 475.1499939 0.8725692 ]	[387.95181274 572.62701416 0.8122651 ]	[528.9987793 367.35919189 0.80672425]	[554.67834473 470.0017395 0.81068963]	[577.72735596 565.00897217 0.8524555 ]	[482.81994629 554.66271973 0.74994886]	[441.78845215 559.77606201 0.73463595]	[462.24813843 711.25482178 0.8155722 ]	[4.80360992e+02 8.62504517e+02 8.26319218e-01]	[523.85986328 547.01403809 0.73844975]	[541.67803955 703.50152588 0.75410604]	[534.12939453 729.15289307 0.74407524]	[459.66604614 282.72659302 0.89131087]	[482.80184937 282.69543457 0.91157216]	[441.67770386 292.90509033 0.73968649]	[503.27548218 290.42999268 0.84108603]	[521.38299561 770.07855225 0.80444038]	[5.34130676e+02 7.67570496e+02 7.58257031e-01]	[5.26437378e+02 7.26478333e+02 6.23117208e-01]	[4.85405273e+02 8.95978455e+02 7.39863694e-01]	[4.64914032e+02 8.93408447e+02 7.34422922e-01]	[4.85414368e+02 8.70247925e+02 7.04878807e-01]
[467.5005188 298.01663208 0.91181499]	[470.02441406 372.48892212 0.83390629]	[410.99856567 375.10415649 0.80663943]	[398.11914062 477.61132812 0.87684596]	[390.43121338 572.64715576 0.81314772]	[529.02490234 367.37249756 0.80287361]	[557.171875 472.53726196 0.81401813]	[577.72888184 565.00823975 0.85394168]	[482.81945801 554.66650391 0.74871457]	[441.79437256 559.78033447 0.73541093]	[462.29364014 713.71063232 0.81596428]	[4.80365021e+02 8.59979370e+02 8.24141979e-01]	[523.84869385 547.01641846 0.73633444]	[539.25079346 705.92633057 0.77344263]	[529.07073975 729.10046387 0.7331574 ]	[459.66601562 282.71871948 0.891904 ]	[482.80395508 282.68527222 0.9115842 ]	[441.67654419 292.9005127 0.74440873]	[503.27423096 290.42404175 0.84501469]	[521.37884521 767.49127197 0.77464592]	[5.34108337e+02 7.64955200e+02 7.15643406e-01]	[5.23960266e+02 7.23984314e+02 6.09854341e-01]	[4.85369354e+02 8.95946655e+02 7.45033741e-01]	[4.64890167e+02 8.93371704e+02 7.36862361e-01]	[4.85418549e+02 8.70203491e+02 7.02489018e-01]
[467.49658203 298.01501465 0.91228062]	[470.01776123 372.48751831 0.8343575 ]	[410.9881897 375.09970093 0.80625737]	[398.12039185 477.63589478 0.87993228]	[390.45532227 572.64904785 0.81368351]	[529.01947021 367.3755188 0.80347085]	[557.20153809 472.56607056 0.81714422]	[577.76983643 565.02313232 0.85777897]	[482.81390381 554.67749023 0.74986768]	[441.78161621 559.79718018 0.7377286 ]	[462.32189941 713.70574951 0.80892855]	[4.82709961e+02 8.59929993e+02 8.19306493e-01]	[523.84765625 547.02978516 0.73476136]	[539.20257568 705.94042969 0.76771462]	[5.28986206e+02 7.29029053e+02 7.07543731e-01]	[459.66012573 282.71505737 0.89186865]	[482.80584717 282.68005371 0.91225684]	[441.67053223 292.90472412 0.74385971]	[503.28646851 290.42681885 0.84447134]	[5.21410217e+02 7.62518921e+02 7.48804092e-01]	[5.34153320e+02 7.59882324e+02 6.88142240e-01]	[5.23899048e+02 7.21425781e+02 5.86335182e-01]	[4.85383881e+02 8.95968689e+02 7.31817305e-01]	[4.64898651e+02 8.93380066e+02 7.26941168e-01]	[4.85456238e+02 8.70163940e+02 6.91110253e-01]
[469.95727539 298.02114868 0.91199762]	[470.01293945 372.49127197 0.83540022]	[410.96606445 375.09466553 0.80784142]	[398.11575317 477.60107422 0.8723104 ]	[390.46469116 572.62768555 0.81442899]	[529.02960205 367.38827515 0.8020978 ]	[557.20159912 472.55328369 0.81580555]	[577.75585938 565.0501709 0.85107809]	[482.80886841 554.65441895 0.74617773]	[441.77908325 559.7833252 0.73412883]	[462.33493042 713.7557373 0.80789626]	[4.82723602e+02 8.59926392e+02 8.20149302e-01]	[523.84222412 547.00628662 0.73477513]	[536.73498535 705.99707031 0.7642467 ]	[526.43676758 729.17053223 0.76163054]	[459.66726685 282.72338867 0.89223278]	[482.81607056 282.69213867 0.90957654]	[441.6734314 292.91104126 0.74599087]	[503.29241943 290.43695068 0.8432759 ]	[5.21394043e+02 7.64950745e+02 7.39875793e-01]	[5.34116028e+02 7.59879272e+02 6.91444457e-01]	[5.23795349e+02 7.26482788e+02 6.49512649e-01]	[4.85423401e+02 8.95978760e+02 7.26712883e-01]	[4.64933044e+02 8.93383789e+02 7.15797603e-01]	[4.85468811e+02 8.70149292e+02 6.90537691e-01]
[469.9704895 298.0319519 0.91205847]	[469.98873901 372.49383545 0.83628827]	[408.47476196 375.09970093 0.80815816]	[398.11782837 475.14239502 0.86971581]	[390.44818115 572.64013672 0.81296331]	[529.01989746 367.38955688 0.80128098]	[557.19488525 472.55410767 0.81429523]	[577.74804688 567.45324707 0.84345198]	[482.79006958 554.66595459 0.74470598]	[441.76501465 559.79992676 0.73608899]	[462.32873535 713.77630615 0.80449539]	[4.82758789e+02 8.57453186e+02 8.19889009e-01]	[523.81970215 547.01330566 0.73192436]	[536.74017334 705.98297119 0.75022948]	[5.26408630e+02 7.29080933e+02 7.23511934e-01]	[459.67773438 282.73901367 0.89234883]	[482.82284546 282.70941162 0.90805459]	[441.68319702 292.91244507 0.74594194]	[503.29376221 290.44281006 0.84016955]	[5.21268616e+02 7.62467957e+02 6.86311007e-01]	[5.29033142e+02 7.57357239e+02 6.44700646e-01]	[5.23807861e+02 7.23966309e+02 5.95926940e-01]	[4.85356781e+02 8.98453064e+02 7.17748463e-01]	[4.64893585e+02 8.93388794e+02 7.15692103e-01]	[4.87962677e+02 8.70134033e+02 6.81021333e-01]
[469.98403931 298.03894043 0.91201472]	[469.98706055 372.4906311 0.83587462]	[408.47647095 375.09606934 0.80683815]	[398.11160278 475.15359497 0.86987633]	[390.4425354 572.63250732 0.81329423]	[529.00616455 367.38867188 0.8027783 ]	[557.17901611 472.55041504 0.81111664]	[577.71142578 567.45703125 0.83581436]	[482.78601074 554.66339111 0.74465728]	[441.75811768 559.79980469 0.73516691]	[462.35510254 716.28729248 0.79654342]	[4.82750763e+02 8.59935608e+02 8.18097949e-01]	[523.81481934 547.01525879 0.73060197]	[536.7409668 706.0657959 0.76237583]	[523.91729736 726.62005615 0.73030102]	[459.68380737 282.75222778 0.89279455]	[482.82922363 282.71203613 0.90762895]	[441.68310547 292.92169189 0.74546242]	[503.30929565 290.41595459 0.83603108]	[5.21320251e+02 7.62509216e+02 6.67380571e-01]	[5.29050354e+02 7.57305725e+02 6.20263994e-01]	[5.21263062e+02 7.21399841e+02 5.90252519e-01]	[4.85376221e+02 8.98452209e+02 7.18781888e-01]	[4.64902252e+02 8.93399414e+02 7.16142476e-01]	[4.87942169e+02 8.70152588e+02 6.85236692e-01]
[469.99368286 298.04025269 0.91206712]	[469.98181152 372.48214722 0.83527637]	[408.47076416 375.09243774 0.80649281]	[398.11224365 475.1116333 0.8645708 ]	[390.44354248 572.62506104 0.8122378 ]	[529.00732422 367.37347412 0.8039161 ]	[557.1875 472.58743286 0.81348312]	[575.22045898 565.06750488 0.83223236]	[482.77514648 554.67382812 0.74547076]	[441.75088501 559.80780029 0.73531127]	[462.35061646 716.26092529 0.79443288]	[4.82750916e+02 8.59945129e+02 8.12882781e-01]	[523.80102539 547.02624512 0.72980106]	[539.18994141 706.11773682 0.77027702]	[5.23835205e+02 7.26466187e+02 7.10413754e-01]	[459.69088745 282.75231934 0.89446175]	[482.83639526 282.71878052 0.90629733]	[441.68917847 292.91717529 0.74564946]	[503.31109619 290.4213562 0.83294296]	[5.21330322e+02 7.62426941e+02 6.37475312e-01]	[5.29051758e+02 7.52299500e+02 5.96150875e-01]	[5.18777283e+02 7.16306458e+02 5.59555054e-01]	[4.85421875e+02 8.98422119e+02 7.19366312e-01]	[4.64936829e+02 8.93390991e+02 7.12779045e-01]	[4.87931122e+02 8.70168030e+02 6.79313064e-01]
[469.98388672 298.03625488 0.91221863]	[470.00341797 372.47921753 0.83437175]	[410.95092773 375.08758545 0.80594659]	[398.1121521 475.14697266 0.86903429]	[390.42764282 572.6282959 0.81076682]	[529.02075195 367.3621521 0.80436432]	[557.18572998 472.572052 0.81360424]	[575.16308594 565.03405762 0.83495605]	[482.7673645 554.67791748 0.74419045]	[441.73983765 559.80230713 0.73470885]	[462.31622314 713.75091553 0.80072731]	[4.80385345e+02 8.59950745e+02 8.14847171e-01]	[523.79864502 549.49395752 0.72771853]	[539.17712402 708.50585938 0.77564126]	[523.79595947 726.46807861 0.73314929]	[459.68713379 282.75326538 0.89370674]	[482.82553101 282.71383667 0.90803117]	[441.69018555 292.92901611 0.74717659]	[503.30157471 290.42449951 0.83468056]	[5.21309509e+02 7.64960999e+02 6.57159150e-01]	[5.28977295e+02 7.54817932e+02 6.09417915e-01]	[5.18729065e+02 7.16281189e+02 5.81001759e-01]	[4.85435547e+02 8.95936951e+02 7.31811643e-01]	[4.64939545e+02 8.93371460e+02 7.19262779e-01]	[4.85429596e+02 8.70179260e+02 6.80221081e-01]
[469.96383667 298.04824829 0.91322082]	[470.02377319 372.48916626 0.83438843]	[410.95275879 375.09591675 0.80648446]	[398.12039185 475.16217041 0.87211144]	[390.43234253 572.60467529 0.8096624 ]	[529.03851318 367.3687439 0.80285335]	[557.16662598 472.55618286 0.81029439]	[575.14385986 565.02459717 0.83459973]	[482.76544189 554.68347168 0.74384534]	[441.73330688 559.80310059 0.73266679]	[462.29754639 713.70397949 0.80430996]	[4.80367828e+02 8.59977295e+02 8.16471457e-01]	[523.80267334 549.4954834 0.72717774]	[536.71722412 706.09423828 0.76847112]	[523.78704834 726.49401855 0.74752635]	[459.67480469 282.76556396 0.89030385]	[482.81448364 282.73568726 0.90585524]	[441.6835022 292.93768311 0.74439406]	[503.28591919 292.87738037 0.84125161]	[5.21276001e+02 7.64978455e+02 6.56560838e-01]	[5.26505371e+02 7.54837280e+02 6.14577830e-01]	[5.18718811e+02 7.16312927e+02 5.96363664e-01]	[4.85420776e+02 8.95922974e+02 7.42459834e-01]	[4.64923218e+02 8.93368347e+02 7.29283750e-01]	[4.85403717e+02 8.70212952e+02 6.88803315e-01]
[469.95669556 298.06726074 0.91412342]	[470.02398682 372.47293091 0.83241522]	[410.95446777 375.08865356 0.80553389]	[398.11444092 475.12063599 0.86664963]	[390.43075562 572.62548828 0.80878496]	[529.04034424 367.35028076 0.8027128 ]	[557.17474365 472.57287598 0.8131007 ]	[575.15380859 565.02502441 0.83545315]	[482.76077271 554.65594482 0.74336159]	[441.72644043 559.77545166 0.72928953]	[462.29992676 713.69732666 0.80029327]	[4.80368439e+02 8.59985474e+02 8.16528976e-01]	[523.79699707 547.01586914 0.73022825]	[536.71691895 706.11413574 0.76353842]	[521.42321777 726.5098877 0.75070506]	[459.66726685 285.24865723 0.88984358]	[482.80090332 282.74487305 0.9053247 ]	[441.67312622 292.96029663 0.74159944]	[503.27838135 290.42086792 0.83540022]	[5.21251343e+02 7.65009216e+02 6.71206772e-01]	[5.26470642e+02 7.57330627e+02 6.27767026e-01]	[5.16206177e+02 7.16298157e+02 5.83568215e-01]	[4.85442291e+02 8.95930298e+02 7.40144074e-01]	[4.64943695e+02 8.93370972e+02 7.22613037e-01]	[4.85394897e+02 8.70213501e+02 6.91990376e-01]
[467.49133301 298.06661987 0.91557282]	[469.99124146 372.46612549 0.83349925]	[408.46911621 375.10281372 0.80695993]	[398.11529541 475.09658813 0.86552787]	[390.42486572 572.6418457 0.8072117 ]	[529.02587891 367.334198 0.80415708]	[557.1887207 472.5803833 0.81434351]	[575.16149902 565.02679443 0.83637613]	[482.7590332 554.63500977 0.74506027]	[441.71655273 559.75714111 0.72871399]	[462.30200195 713.71270752 0.79533052]	[4.80381531e+02 8.59960449e+02 8.15110683e-01]	[523.80505371 546.99212646 0.73633409]	[536.67285156 706.07281494 0.74719948]	[521.40362549 726.55334473 0.75562048]	[459.65994263 285.26153564 0.88901407]	[482.77764893 282.74334717 0.90631676]	[441.66906738 292.95571899 0.74782425]	[503.25949097 290.37756348 0.83508617]	[5.21223145e+02 7.65066345e+02 6.76666975e-01]	[5.26443604e+02 7.59867981e+02 6.33340597e-01]	[5.16179688e+02 7.18822083e+02 5.78938723e-01]	[4.85418793e+02 8.95956238e+02 7.33867824e-01]	[4.64926147e+02 8.93378845e+02 7.19231248e-01]	[4.85428070e+02 8.70193909e+02 6.88371658e-01]
[467.48272705 298.08874512 0.91597909]	[469.98236084 372.47976685 0.8345753 ]	[408.45019531 375.11602783 0.80844903]	[398.11819458 475.08032227 0.86307847]	[390.43133545 572.67468262 0.80695128]	[529.02319336 367.34457397 0.80372494]	[557.19842529 472.58047485 0.81591266]	[575.18096924 565.02893066 0.83740628]	[482.7590332 554.6640625 0.74621576]	[441.7124939 559.79052734 0.73527253]	[462.31448364 713.77215576 0.79404193]	[4.82703705e+02 8.59976318e+02 8.14993382e-01]	[523.80493164 547.02044678 0.73373848]	[536.68823242 706.12786865 0.755202 ]	[521.3661499 726.51324463 0.74180382]	[459.64706421 285.29406738 0.88648736]	[482.77371216 282.76077271 0.90512574]	[439.32913208 292.96948242 0.73806864]	[503.26556396 290.36639404 0.83346319]	[5.21207886e+02 7.65057068e+02 6.72915280e-01]	[5.26442261e+02 7.57378967e+02 6.28285825e-01]	[5.16130493e+02 7.16283142e+02 5.62947035e-01]	[4.85420563e+02 8.95971619e+02 7.31991172e-01]	[4.64928680e+02 8.93390503e+02 7.17884362e-01]	[4.85438751e+02 8.70196960e+02 6.90064669e-01]
[467.48291016 298.09286499 0.91578048]	[469.98498535 372.48739624 0.83535969]	[408.45596313 375.11697388 0.80807078]	[398.11880493 475.09417725 0.8651194 ]	[390.41818237 575.13995361 0.80641115]	[529.02557373 367.35189819 0.80351359]	[557.20025635 472.58169556 0.81585944]	[575.17675781 565.03302002 0.83694732]	[482.75643921 554.66534424 0.74698299]	[441.70874023 559.79266357 0.7359916 ]	[462.30984497 713.7355957 0.79307342]	[4.82705444e+02 8.59984192e+02 8.14486444e-01]	[523.80505371 547.01977539 0.73513275]	[536.69439697 706.12475586 0.75646889]	[521.36676025 726.51342773 0.7438097 ]	[459.6494751 285.29394531 0.8866837 ]	[482.77868652 282.77502441 0.90385729]	[441.65994263 292.96627808 0.73669797]	[503.26724243 290.39276123 0.83614063]	[5.21201050e+02 7.65063599e+02 6.70244217e-01]	[5.26427307e+02 7.57390503e+02 6.27495766e-01]	[5.16133484e+02 7.16280273e+02 5.67696750e-01]	[4.85425262e+02 8.95974304e+02 7.30960846e-01]	[4.64928925e+02 8.93391296e+02 7.17807114e-01]	[4.85437653e+02 8.70209839e+02 6.88434362e-01]
[467.46524048 298.12423706 0.91382682]	[469.98791504 372.50192261 0.83610034]	[408.46951294 377.49700928 0.80859435]	[398.13241577 475.15603638 0.87152886]	[390.45205688 575.18511963 0.80943799]	[529.00708008 367.36184692 0.80395919]	[557.2177124 472.57208252 0.81750774]	[577.69549561 567.45733643 0.83715099]	[482.74795532 554.68438721 0.74793327]	[441.70275879 559.80889893 0.73809242]	[462.30462646 713.7791748 0.78834122]	[4.82718323e+02 8.62542542e+02 8.18782270e-01]	[523.79992676 547.03314209 0.73486847]	[536.63549805 706.09118652 0.74725747]	[521.38616943 726.52679443 0.75101858]	[459.64831543 287.80307007 0.88841784]	[482.76226807 285.28390503 0.90130901]	[441.66262817 292.98806763 0.75158209]	[503.25576782 290.43579102 0.84702152]	[5.21199890e+02 7.64965454e+02 6.86182618e-01]	[5.26419067e+02 7.54842712e+02 6.48685992e-01]	[5.16161133e+02 7.18812317e+02 5.70617497e-01]	[4.85428528e+02 8.98443176e+02 7.23336577e-01]	[4.64926849e+02 8.93430298e+02 7.14408398e-01]	[4.85462738e+02 8.70285217e+02 6.89423680e-01]
[467.3934021 298.21917725 0.90289581]	[469.97525024 375.01971436 0.85254931]	[408.47381592 377.56521606 0.81992394]	[398.14074707 477.61846924 0.87568778]	[390.47088623 575.18902588 0.81080621]	[529.01550293 369.90603638 0.79827029]	[557.25671387 475.10198975 0.82534164]	[577.78820801 567.49041748 0.84531754]	[482.72143555 557.26104736 0.75701779]	[441.69656372 562.32128906 0.75110668]	[462.36691284 718.82897949 0.79536945]	[4.82705475e+02 8.65064636e+02 8.26009512e-01]	[523.7756958 552.08605957 0.73041534]	[536.63647461 708.55145264 0.76454759]	[521.33911133 726.48803711 0.75036293]	[459.61764526 287.88864136 0.88569611]	[482.73608398 287.88000488 0.90541518]	[439.33035278 295.39041138 0.74440217]	[503.25424194 292.96212769 0.87298179]	[5.21182007e+02 7.64974976e+02 6.80863857e-01]	[5.24017822e+02 7.54845032e+02 6.46587372e-01]	[5.13604370e+02 7.13782471e+02 5.82186639e-01]	[4.85466278e+02 8.98464722e+02 7.26836741e-01]	[4.67406036e+02 8.95847961e+02 7.17828631e-01]	[4.85411591e+02 8.72709534e+02 6.91490829e-01]
[467.42437744 300.70336914 0.88139659]	[469.97296143 375.06365967 0.86127728]	[408.46563721 377.59875488 0.82248342]	[398.1350708 480.12588501 0.89758217]	[390.44680786 577.69067383 0.81450623]	[529.00823975 369.94586182 0.80025792]	[557.24200439 475.08892822 0.82135355]	[577.78155518 567.49206543 0.84551573]	[482.71533203 559.72546387 0.76064855]	[441.69818115 562.32318115 0.75578564]	[462.3482666 718.8147583 0.79351342]	[4.82704407e+02 8.65058411e+02 8.24434280e-01]	[523.76434326 552.11694336 0.73105168]	[534.18334961 708.61328125 0.75534403]	[5.21351135e+02 7.24026611e+02 7.19485223e-01]	[459.61401367 292.87689209 0.89518034]	[482.75094604 290.43008423 0.91622472]	[439.29815674 295.4822998 0.75737131]	[503.27355957 292.95669556 0.86221534]	[5.18753113e+02 7.64968750e+02 6.55148268e-01]	[5.23995056e+02 7.54836121e+02 6.29093051e-01]	[5.13649109e+02 7.13689026e+02 5.56516290e-01]	[4.87923645e+02 8.98459534e+02 7.28736162e-01]	[4.67415802e+02 8.95849609e+02 7.16783106e-01]	[4.85405487e+02 8.72704590e+02 6.93302095e-01]
[467.41503906 303.21148682 0.86555457]	[469.97836304 375.12585449 0.87078381]	[408.44784546 377.64828491 0.82798719]	[398.14266968 480.25048828 0.92387724]	[390.47393799 577.74993896 0.82140183]	[529.03375244 372.47006226 0.80377394]	[557.22906494 475.11404419 0.82702935]	[577.78552246 567.50585938 0.84617883]	[480.37298584 557.25305176 0.75696468]	[441.6697998 562.28186035 0.74984151]	[462.32626343 716.33465576 0.78927952]	[4.80363861e+02 8.62537354e+02 8.16657245e-01]	[521.42614746 552.11090088 0.73304898]	[534.13830566 708.68231201 0.75545704]	[5.21331665e+02 7.26455200e+02 6.98274255e-01]	[459.61611938 292.98922729 0.91104925]	[482.72595215 292.93334961 0.9292258 ]	[439.29898071 295.53485107 0.74666315]	[503.25982666 292.96417236 0.86593801]	[5.18695068e+02 7.64991638e+02 6.01153612e-01]	[5.23925903e+02 7.54847900e+02 5.94152808e-01]	[5.13655212e+02 7.13714355e+02 5.28321981e-01]	[4.87972900e+02 8.95957703e+02 7.32014894e-01]	[4.67428070e+02 8.93419128e+02 7.12968946e-01]	[4.82939484e+02 8.70283447e+02 6.93228722e-01]
[467.45965576 303.29299927 0.852328 ]	[469.97659302 377.50323486 0.87306476]	[408.45318604 377.66921997 0.82726109]	[398.14190674 480.27304077 0.92370421]	[390.47387695 577.77697754 0.8227784 ]	[529.04785156 372.51272583 0.80445647]	[557.22961426 475.08743286 0.82288909]	[577.78729248 567.49920654 0.84680426]	[480.34008789 557.22521973 0.75219274]	[439.30453491 559.81610107 0.74382907]	[462.31130981 716.3135376 0.7953378 ]	[4.80367218e+02 8.62558411e+02 8.16821873e-01]	[521.39239502 552.09533691 0.73394299]	[531.60803223 708.62237549 0.76612681]	[5.21339661e+02 7.26545898e+02 7.17545748e-01]	[459.63793945 295.41131592 0.92133605]	[482.73773193 293.00643921 0.93848687]	[439.28567505 295.57220459 0.78138626]	[503.24169922 293.00686646 0.86455375]	[5.18676208e+02 7.65034973e+02 5.75212955e-01]	[5.23870117e+02 7.57387268e+02 5.81137717e-01]	[5.13653931e+02 7.18820068e+02 5.36298275e-01]	[4.87926117e+02 8.95976257e+02 7.26221263e-01]	[4.64949402e+02 8.93416260e+02 7.14679360e-01]	[4.85357758e+02 8.70296875e+02 6.91053629e-01]
[467.45166016 305.76318359 0.85069263]	[469.97640991 377.52386475 0.87650001]	[408.46606445 377.69155884 0.82543272]	[398.13754272 480.26791382 0.92531204]	[390.49777222 580.22271729 0.82334065]	[529.03570557 372.53378296 0.80740893]	[557.23278809 475.09155273 0.8232137 ]	[577.79821777 567.51147461 0.84514332]	[480.33605957 557.22485352 0.75312877]	[439.30160522 559.81506348 0.74174505]	[462.32168579 721.36334229 0.8005417 ]	[4.80358154e+02 8.65047363e+02 8.20283532e-01]	[521.3850708 552.08776855 0.73497933]	[531.60778809 708.59936523 0.76549047]	[5.21261597e+02 7.24018494e+02 6.94485128e-01]	[459.63397217 295.44458008 0.92859513]	[482.72634888 295.3899231 0.94049889]	[439.29122925 295.64038086 0.7818023 ]	[500.89474487 295.43048096 0.87551427]	[5.16176880e+02 7.64959839e+02 5.94720960e-01]	[5.23796326e+02 7.54828308e+02 6.05320930e-01]	[5.11095795e+02 7.13709900e+02 5.26832759e-01]	[4.87926941e+02 8.98419800e+02 7.25627244e-01]	[4.64948273e+02 8.93434265e+02 7.15797305e-01]	[4.85349731e+02 8.70323730e+02 6.89384401e-01]
[467.40222168 305.78839111 0.85318238]	[469.97171021 377.55276489 0.88188428]	[408.46200562 377.73632812 0.82720637]	[398.15115356 480.23278809 0.91107488]	[390.48770142 580.27215576 0.83063418]	[529.03918457 374.97616577 0.80810052]	[557.24664307 475.09179688 0.82111615]	[580.21838379 567.51922607 0.84598285]	[480.31997681 557.24786377 0.75448215]	[439.30438232 559.82940674 0.74456167]	[462.3187561 721.41906738 0.80186474]	[4.80360962e+02 8.62546936e+02 8.16353202e-01]	[521.35290527 552.12530518 0.73441625]	[531.5793457 708.56048584 0.77509004]	[521.20648193 726.52484131 0.74020076]	[459.60128784 295.46585083 0.92317224]	[480.38116455 295.41265869 0.93964458]	[439.26211548 298.02215576 0.77146202]	[500.86300659 295.47225952 0.87984383]	[5.16155579e+02 7.62502075e+02 6.36958957e-01]	[5.23769653e+02 7.54833313e+02 6.51637316e-01]	[5.11015533e+02 7.16302490e+02 5.71931839e-01]	[4.85430725e+02 8.98444580e+02 7.17340708e-01]	[4.64917725e+02 8.93436829e+02 7.08564460e-01]	[4.85377686e+02 8.70280457e+02 6.86503112e-01]
[464.97824097 308.32852173 0.85387546]	[469.95410156 377.58425903 0.88714015]	[408.43231201 380.11502075 0.82903671]	[398.15670776 480.20123291 0.90570074]	[392.9888916 580.27624512 0.83572024]	[529.01715088 375.00128174 0.81276464]	[557.24658203 475.09075928 0.82016957]	[580.22302246 567.50628662 0.84924394]	[480.33782959 559.73309326 0.75939411]	[439.31985474 562.2779541 0.74698758]	[462.31488037 721.37805176 0.79364753]	[4.80358612e+02 8.62537842e+02 8.14777613e-01]	[521.37268066 554.64697266 0.73446721]	[531.58660889 708.62158203 0.76958561]	[5.21159729e+02 7.26445618e+02 7.01906323e-01]	[459.58615112 295.52407837 0.93113673]	[480.37637329 295.46759033 0.95283985]	[439.23019409 298.04550171 0.76455748]	[500.86660767 295.49649048 0.88076651]	[5.13642029e+02 7.64964539e+02 6.24347031e-01]	[5.21393677e+02 7.57312500e+02 6.31655753e-01]	[5.08505493e+02 7.13695312e+02 5.58482468e-01]	[4.85462311e+02 8.98424683e+02 7.13894904e-01]	[4.64936005e+02 8.93431274e+02 7.06178904e-01]	[4.85356628e+02 8.70280029e+02 6.82735741e-01]
[464.95330811 308.37744141 0.8626613 ]	[467.46813965 377.62390137 0.89414239]	[408.3885498 380.17785645 0.83325362]	[398.1506958 480.25897217 0.91578591]	[393.0546875 582.78039551 0.85789084]	[529.01025391 375.02841187 0.81565058]	[557.22827148 475.12072754 0.82317686]	[580.24359131 567.54345703 0.84840035]	[480.33007812 559.71899414 0.75779486]	[439.3019104 562.26654053 0.74271882]	[462.31600952 721.37969971 0.79217726]	[4.80358917e+02 8.65055176e+02 8.21385860e-01]	[521.3782959 554.62799072 0.73230362]	[534.09448242 708.72839355 0.75707412]	[5.18655212e+02 7.21402161e+02 6.41815305e-01]	[457.19946289 295.56814575 0.93446559]	[480.34078979 295.49642944 0.95817149]	[439.20596313 298.08834839 0.76839948]	[500.84332275 295.50924683 0.87310386]	[5.13643555e+02 7.62498657e+02 6.21917129e-01]	[5.21393311e+02 7.54751282e+02 6.23657584e-01]	[5.05984955e+02 7.08602722e+02 5.44749618e-01]	[4.87920868e+02 8.95976013e+02 7.22487450e-01]	[4.64948761e+02 8.93431519e+02 7.15965629e-01]	[4.82945099e+02 8.72713440e+02 6.85626626e-01]
[464.92724609 313.45474243 0.89889127]	[467.478302 377.69641113 0.89364827]	[408.40255737 380.26608276 0.82333302]	[398.144104 482.91503906 0.93441159]	[395.54071045 582.90911865 0.88062763]	[529.00183105 375.09375 0.82422101]	[557.2255249 477.63018799 0.84199095]	[580.26226807 567.59130859 0.84212679]	[480.37619019 559.73620605 0.75480545]	[441.67062378 562.29510498 0.74124253]	[462.39694214 718.87854004 0.78359139]	[4.80366943e+02 8.62537598e+02 8.06558609e-01]	[521.41418457 554.62744141 0.72606701]	[534.18505859 711.21936035 0.75108981]	[5.16181702e+02 7.18861938e+02 6.35526121e-01]	[457.15820312 298.03649902 0.9275806 ]	[480.3416748 295.64352417 0.94832718]	[439.16369629 298.22528076 0.70207793]	[500.86068726 298.00247192 0.85468674]	[5.11089844e+02 7.59943298e+02 6.07168436e-01]	[5.21382996e+02 7.52221863e+02 6.14603579e-01]	[5.05963531e+02 7.08532104e+02 5.30139267e-01]	[4.90519714e+02 8.98502075e+02 7.01454163e-01]	[4.69961426e+02 8.95921692e+02 6.87416971e-01]	[4.82889496e+02 8.70263855e+02 6.61126077e-01]
[464.92727661 313.45504761 0.89984941]	[467.48141479 377.69348145 0.89297038]	[408.40408325 380.26141357 0.82396191]	[398.14172363 482.91934204 0.93664294]	[395.54232788 582.91485596 0.88108444]	[529.00769043 375.09194946 0.8235634 ]	[557.22137451 477.62023926 0.84172857]	[580.26513672 567.57318115 0.84555781]	[480.37896729 559.72601318 0.75186574]	[441.67468262 562.28082275 0.73836637]	[462.38092041 718.9006958 0.79126 ]	[4.80367554e+02 8.62524475e+02 8.06384563e-01]	[521.41082764 552.13458252 0.72441101]	[536.63934326 713.69403076 0.7482208 ]	[5.16170959e+02 7.18826904e+02 6.24562919e-01]	[457.15829468 298.0378418 0.92753822]	[480.34103394 295.64312744 0.94774812]	[439.16168213 298.22695923 0.70124334]	[500.85992432 298.00473022 0.85391915]	[5.13568237e+02 7.62415466e+02 6.03798985e-01]	[5.21395874e+02 7.52221558e+02 6.10758305e-01]	[5.05960419e+02 7.06087341e+02 5.17868280e-01]	[4.90517365e+02 8.98488586e+02 7.02742100e-01]	[4.69963806e+02 8.95908569e+02 6.89897120e-01]	[4.82893066e+02 8.70251770e+02 6.58925891e-01]
[464.96923828 315.95431519 0.90977931]	[467.44680786 380.13632202 0.89573914]	[408.40084839 382.74972534 0.81409973]	[398.15341187 482.93334961 0.92059433]	[395.59768677 582.98608398 0.88857269]	[528.98620605 377.57064819 0.84207135]	[557.26586914 477.68817139 0.85434902]	[580.29840088 570.12249756 0.83727133]	[480.3704834 559.83203125 0.76866722]	[441.6697998 562.38116455 0.74729222]	[464.81945801 721.44555664 0.78479654]	[4.80374817e+02 8.65060059e+02 8.14202309e-01]	[521.41357422 557.22821045 0.73847163]	[536.63452148 713.70123291 0.74160773]	[5.16188965e+02 7.23911438e+02 6.61314785e-01]	[457.15509033 298.19259644 0.91824538]	[480.35302734 298.10275269 0.94506478]	[439.16635132 303.24237061 0.71753663]	[500.85986328 298.07666016 0.84880018]	[5.11074097e+02 7.65039307e+02 6.21744037e-01]	[5.21361328e+02 7.57328979e+02 6.04318738e-01]	[5.05950043e+02 7.08641968e+02 5.53687453e-01]	[4.90514893e+02 8.98496460e+02 6.98430657e-01]	[4.69963348e+02 8.95915283e+02 6.87015176e-01]	[4.82882233e+02 8.70317322e+02 6.72178388e-01]
[464.91772461 316.05606079 0.92535341]	[467.44485474 380.21847534 0.89643407]	[408.39685059 382.86001587 0.80471748]	[398.16970825 485.36618042 0.9115684 ]	[395.6411438 585.37896729 0.89676178]	[528.99804688 377.67773438 0.85703337]	[559.68389893 480.18362427 0.87191623]	[580.31396484 572.637146 0.84130204]	[480.37963867 562.27349854 0.77165562]	[441.67590332 562.39874268 0.75616759]	[464.86291504 723.94348145 0.78529191]	[4.82713898e+02 8.65045715e+02 8.14009726e-01]	[521.42163086 557.26312256 0.73953497]	[536.68756104 716.28613281 0.73316896]	[5.18665161e+02 7.23932190e+02 6.56521380e-01]	[457.13619995 300.66345215 0.89198422]	[480.3175354 298.23413086 0.92541808]	[439.17706299 305.79266357 0.70777106]	[500.83517456 298.23223877 0.83895832]	[5.11077942e+02 7.67498718e+02 6.12496495e-01]	[5.21383179e+02 7.59883179e+02 5.74451268e-01]	[5.05977905e+02 7.08653687e+02 5.31455874e-01]	[4.90507843e+02 9.00980713e+02 7.04997957e-01]	[4.69964233e+02 8.95908447e+02 6.95376515e-01]	[4.82919617e+02 8.70275574e+02 6.73857808e-01]
[464.90640259 316.14889526 0.9340899 ]	[467.48373413 380.32476807 0.87808305]	[408.43496704 387.86462402 0.79377204]	[398.16192627 485.49136353 0.89179689]	[398.06246948 585.52069092 0.90230179]	[529.02215576 380.12792969 0.85930687]	[559.69714355 480.25613403 0.88484716]	[580.33111572 575.22198486 0.84337556]	[480.37457275 562.38897705 0.78645843]	[441.69180298 564.88104248 0.75807083]	[464.94055176 723.940979 0.78873879]	[4.82718903e+02 8.65070618e+02 8.21101964e-01]	[521.41259766 562.28027344 0.75526011]	[539.15679932 723.92419434 0.74591684]	[5.18693787e+02 7.23945374e+02 6.33817673e-01]	[457.12564087 303.22314453 0.87185997]	[480.29437256 300.69866943 0.91571885]	[439.16833496 310.92837524 0.70057189]	[500.82192993 300.69354248 0.8182978 ]	[5.11089386e+02 7.65046875e+02 5.69305301e-01]	[5.21354919e+02 7.57344910e+02 5.28168321e-01]	[5.08464142e+02 7.08655945e+02 4.78317231e-01]	[4.90507904e+02 8.98501465e+02 7.14427114e-01]	[4.67484955e+02 8.95883728e+02 7.05708861e-01]	[4.82908447e+02 8.70298950e+02 6.89635158e-01]
[464.9347229 318.61096191 0.92796957]	[469.96759033 382.79937744 0.85758746]	[410.94360352 390.5022583 0.79069752]	[398.17108154 487.99508667 0.88791227]	[398.09524536 587.98718262 0.89712763]	[529.02294922 380.20391846 0.86024767]	[559.71032715 480.28952026 0.89493775]	[580.32373047 580.26928711 0.85948062]	[482.71798706 562.4397583 0.78277463]	[441.71170044 564.93023682 0.74916023]	[467.42956543 726.43572998 0.80022252]	[4.82748688e+02 8.65121277e+02 8.21319938e-01]	[523.76397705 562.32592773 0.76048797]	[536.75024414 726.44726562 0.75950861]	[5.18734802e+02 7.21436218e+02 6.22533560e-01]	[457.16964722 305.8420105 0.87334442]	[480.31826782 305.75616455 0.89634031]	[439.21420288 313.43145752 0.72605503]	[500.85580444 303.20510864 0.83107144]	[5.16206482e+02 7.62436462e+02 5.12104392e-01]	[5.23880676e+02 7.52240417e+02 4.99096930e-01]	[5.08499664e+02 7.08603394e+02 4.55634475e-01]	[4.90531860e+02 8.98497498e+02 7.05940008e-01]	[4.67493713e+02 8.95882812e+02 7.02518642e-01]	[4.82925018e+02 8.72736267e+02 6.88394487e-01]
[464.94210815 318.72463989 0.91151035]	[470.01144409 385.3293457 0.83638895]	[408.48086548 393.0708313 0.79601181]	[398.17581177 490.5562439 0.88853848]	[398.09524536 588.1204834 0.87634456]	[531.53619385 380.30175781 0.84474379]	[559.72235107 482.76712036 0.89857012]	[580.30853271 582.74359131 0.8730489 ]	[482.75143433 564.96051025 0.77985328]	[441.73614502 567.46832275 0.73534799]	[467.48898315 726.56555176 0.80939519]	[4.82761841e+02 8.67585999e+02 8.26511860e-01]	[523.78503418 562.42565918 0.7671783 ]	[536.64111328 726.62554932 0.78032565]	[5.18779480e+02 7.23919556e+02 5.89658618e-01]	[457.18475342 310.90493774 0.88129282]	[480.32086182 308.37246704 0.89721286]	[439.22244263 313.54943848 0.7330898 ]	[500.86218262 305.790802 0.81936425]	[5.21241638e+02 7.52221863e+02 4.69357133e-01]	[5.26485535e+02 7.49594360e+02 4.40755457e-01]	[5.13614807e+02 7.13728394e+02 4.05921340e-01]	[4.90568604e+02 8.98507935e+02 7.20832586e-01]	[4.70008545e+02 8.95901001e+02 7.12010324e-01]	[4.82924103e+02 8.72738770e+02 7.00490057e-01]
[464.94161987 318.72476196 0.91154474]	[470.01278687 385.33444214 0.83554369]	[410.94567871 393.06689453 0.79603052]	[398.17617798 490.55517578 0.88919836]	[398.0965271 588.12030029 0.87653822]	[531.53863525 380.30252075 0.84480834]	[559.73254395 482.77371216 0.90155774]	[580.3069458 582.75061035 0.87427086]	[482.75280762 564.9564209 0.78041458]	[441.73831177 567.46014404 0.73506564]	[467.49209595 726.56817627 0.80944991]	[4.82762756e+02 8.67579407e+02 8.26217294e-01]	[523.78692627 562.42474365 0.76718378]	[534.19000244 726.63604736 0.78039968]	[5.18775146e+02 7.23913025e+02 5.84093750e-01]	[457.18475342 310.90484619 0.881244 ]	[480.32009888 308.37237549 0.89707249]	[439.22210693 313.55001831 0.73274112]	[500.8631897 305.79165649 0.81912065]	[5.21250122e+02 7.52200867e+02 4.67570573e-01]	[5.26497742e+02 7.49575073e+02 4.37058926e-01]	[5.13613647e+02 7.13726257e+02 4.01318520e-01]	[4.93048950e+02 8.98515015e+02 7.21656263e-01]	[4.70007721e+02 8.95903931e+02 7.13044524e-01]	[4.82928528e+02 8.72732971e+02 7.00188696e-01]
[467.41732788 321.19424438 0.88738036]	[472.52679443 387.92080688 0.82411855]	[410.98544312 395.54510498 0.80572903]	[398.2258606 493.04385376 0.88771665]	[398.08694458 590.58642578 0.87199092]	[531.62188721 382.77798462 0.82323933]	[559.72192383 482.85250854 0.88988709]	[580.26086426 582.8213501 0.8760612 ]	[482.73141479 567.45581055 0.76253337]	[441.69546509 567.52636719 0.72479898]	[469.97045898 726.63519287 0.80414879]	[4.82768707e+02 8.67591553e+02 8.31100047e-01]	[523.78485107 564.9017334 0.76060504]	[531.61553955 726.63195801 0.77645189]	[5.21179749e+02 7.26616394e+02 5.97443223e-01]	[457.21905518 313.43218994 0.89757329]	[480.37301636 310.92788696 0.90539962]	[439.22381592 315.98623657 0.76381123]	[500.8977356 308.33666992 0.81913429]	[5.18707947e+02 7.59938477e+02 4.78547186e-01]	[5.23910645e+02 7.54750061e+02 4.61288631e-01]	[5.13636719e+02 7.21432068e+02 4.41124201e-01]	[4.93060852e+02 8.98482788e+02 7.34089851e-01]	[4.70044342e+02 8.95891235e+02 7.15922117e-01]	[4.82930908e+02 8.72747070e+02 7.04157472e-01]
[469.96157837 326.28311157 0.85046118]	[475.09396362 393.0022583 0.83519053]	[413.54003906 395.59799194 0.82324976]	[398.28527832 493.08023071 0.89327747]	[398.10632324 590.65057373 0.87317866]	[534.15606689 385.34112549 0.80792248]	[557.25170898 485.40136719 0.85612303]	[577.79516602 585.35528564 0.87044102]	[482.73867798 567.53869629 0.75922042]	[441.6963501 570.06060791 0.71909702]	[467.48486328 729.24121094 0.79467893]	[4.82769440e+02 8.67650024e+02 8.37713480e-01]	[523.80102539 564.97076416 0.75084972]	[529.07983398 729.18493652 0.78124744]	[5.18668884e+02 7.29196106e+02 5.26182830e-01]	[459.65203857 315.99038696 0.93238139]	[482.74707031 313.54736328 0.93602937]	[439.28646851 316.16378784 0.74788725]	[503.2565918 313.51116943 0.84034997]	[5.18764404e+02 7.62484924e+02 4.53195751e-01]	[5.26419556e+02 7.54814697e+02 4.33496058e-01]	[5.13588928e+02 7.26495728e+02 3.95421952e-01]	[4.93055450e+02 9.00986267e+02 7.32888937e-01]	[4.70021149e+02 8.95926086e+02 7.19764709e-01]	[4.82931732e+02 8.72781799e+02 7.04850316e-01]
[469.99700928 328.88989258 0.84859312]	[475.12149048 395.51925659 0.85228395]	[413.56625366 398.05551147 0.83404577]	[400.61404419 495.66860962 0.8961547 ]	[398.11611938 593.1350708 0.8754434 ]	[536.64111328 387.87042236 0.79817522]	[557.27087402 485.4727478 0.84456414]	[577.777771 585.43505859 0.86853808]	[482.75335693 572.60742188 0.75134295]	[441.71520996 575.16540527 0.71754909]	[467.46109009 729.25561523 0.79634768]	[4.82776672e+02 8.67646423e+02 8.36961687e-01]	[523.82830811 567.51928711 0.74223471]	[529.02337646 729.16455078 0.77606511]	[5.21245789e+02 7.36844299e+02 5.54653347e-01]	[459.67617798 316.10012817 0.94952512]	[482.78579712 316.01123047 0.95316768]	[439.32901001 318.57748413 0.75602716]	[503.29742432 315.99661255 0.85804701]	[5.18714233e+02 7.67543640e+02 4.63118434e-01]	[5.23875488e+02 7.64983582e+02 4.62773800e-01]	[5.13643250e+02 7.29154236e+02 4.45707679e-01]	[4.90504089e+02 9.01007812e+02 7.28116930e-01]	[4.67475586e+02 8.95905090e+02 7.23124087e-01]	[4.85377563e+02 8.72780701e+02 7.05154240e-01]
[469.99642944 333.92388916 0.8604753 ]	[475.11782837 395.62786865 0.86930621]	[413.56280518 398.13882446 0.8430531 ]	[400.61560059 495.61523438 0.88150728]	[398.10076904 595.66296387 0.86717707]	[536.66479492 390.51199341 0.80128396]	[559.70220947 488.01000977 0.83676344]	[577.74365234 585.49359131 0.85474211]	[482.73266602 572.6449585 0.75178111]	[441.70565796 575.19995117 0.71225435]	[467.43319702 731.73181152 0.79109305]	[4.82808105e+02 8.67643921e+02 8.35616529e-01]	[523.7989502 567.55493164 0.7363748 ]	[529.05639648 731.73431396 0.75165755]	[5.18703430e+02 7.34281555e+02 4.72576708e-01]	[459.68206787 318.512146 0.95086139]	[482.83026123 316.14801025 0.95083958]	[441.65878296 318.66238403 0.73664665]	[503.37338257 316.15917969 0.86242139]	[5.18735718e+02 7.62500977e+02 4.15565014e-01]	[5.23917908e+02 7.59854431e+02 4.09767777e-01]	[5.13615784e+02 7.29114868e+02 3.67721319e-01]	[4.90531464e+02 9.00979492e+02 7.26486564e-01]	[4.69978485e+02 8.95894592e+02 7.24429548e-01]	[4.85400787e+02 8.72769653e+02 7.01203942e-01]
[470.05325317 336.48532104 0.88833869]	[477.62530518 398.13998413 0.9002834 ]	[416.10198975 400.62127686 0.86084288]	[398.28268433 500.73117065 0.9308145 ]	[398.07525635 598.27722168 0.87252122]	[536.72918701 395.60220337 0.82353568]	[559.71362305 493.10958862 0.82982254]	[577.71063232 585.5848999 0.84366709]	[480.37283325 577.75860596 0.75628501]	[441.68084717 580.29150391 0.73600447]	[469.96087646 734.25823975 0.77706885]	[4.82822418e+02 8.67624146e+02 8.35018992e-01]	[521.40960693 572.6630249 0.72898912]	[5.28992676e+02 7.36822388e+02 7.16853261e-01]	[5.21210083e+02 7.44505615e+02 5.51532924e-01]	[459.71697998 318.71212769 0.94279939]	[482.87756348 318.6338501 0.93823308]	[441.74194336 321.2166748 0.71547705]	[503.46697998 318.58920288 0.85158676]	[5.18664185e+02 7.70182922e+02 4.23527747e-01]	[5.23868164e+02 7.67668823e+02 4.59978104e-01]	[5.16124756e+02 7.34252747e+02 4.16474193e-01]	[4.93059113e+02 9.00976379e+02 7.21516728e-01]	[4.70023865e+02 8.95896973e+02 7.24756837e-01]	[4.85374908e+02 8.72732239e+02 7.00169384e-01]
[470.05355835 336.48535156 0.8882972 ]	[477.62493896 398.14031982 0.90031099]	[416.10214233 400.62246704 0.86076993]	[398.28118896 500.7338562 0.93120611]	[398.07476807 598.27746582 0.87247497]	[536.72753906 395.60189819 0.82329166]	[559.71398926 493.10943604 0.82967985]	[577.71032715 585.58428955 0.84345824]	[480.37359619 577.75805664 0.7561112 ]	[441.68133545 580.28948975 0.73537976]	[469.96057129 734.25665283 0.77712369]	[4.82824432e+02 8.67626160e+02 8.35224986e-01]	[521.4105835 572.66259766 0.72889471]	[5.28994263e+02 7.36822937e+02 7.16691613e-01]	[5.21204529e+02 7.44501160e+02 5.49627304e-01]	[459.71710205 318.7121582 0.94278955]	[482.87786865 318.63394165 0.9380976 ]	[441.74221802 321.21575928 0.71580601]	[503.46685791 318.58874512 0.8515045 ]	[5.16221619e+02 7.70197937e+02 4.21960950e-01]	[5.23864075e+02 7.67669861e+02 4.58537877e-01]	[5.13652222e+02 7.34242249e+02 4.14643914e-01]	[4.93059723e+02 9.00977966e+02 7.20666170e-01]	[4.70024689e+02 8.95897949e+02 7.23885059e-01]	[4.85379517e+02 8.72734436e+02 7.00471938e-01]
[470.05377197 336.48495483 0.88813674]	[477.62481689 398.1428833 0.90076613]	[416.10287476 400.62496948 0.86074978]	[398.27810669 500.75143433 0.93091321]	[398.07543945 598.27612305 0.87286294]	[536.7232666 395.60461426 0.82287204]	[559.71124268 493.1088562 0.82838792]	[577.73327637 587.97003174 0.84281778]	[480.37649536 577.76062012 0.75581205]	[441.68545532 580.29370117 0.73592257]	[469.96176147 734.26550293 0.77694458]	[4.82827148e+02 8.67619507e+02 8.35284591e-01]	[521.41101074 572.66375732 0.72831339]	[5.28985229e+02 7.36827148e+02 7.17311025e-01]	[5.21194397e+02 7.44509033e+02 5.57941556e-01]	[459.71704102 318.71182251 0.94295186]	[482.87808228 318.63363647 0.93835145]	[441.74291992 321.21505737 0.71674192]	[503.46762085 318.58966064 0.85136163]	[5.16217896e+02 7.70195923e+02 4.30611938e-01]	[5.23853271e+02 7.67664062e+02 4.68557000e-01]	[5.13638794e+02 7.34248840e+02 4.20353055e-01]	[4.90559631e+02 9.00981567e+02 7.21300542e-01]	[4.70006348e+02 8.95892334e+02 7.26008415e-01]	[4.85395660e+02 8.72729187e+02 6.98439360e-01]
[472.54266357 336.58126831 0.89971793]	[477.64059448 398.21566772 0.9079783 ]	[416.13040161 400.65914917 0.86663604]	[398.27081299 500.75845337 0.93454897]	[398.04278564 600.76855469 0.87176186]	[536.74517822 398.07086182 0.84116805]	[559.71478271 495.69271851 0.84378731]	[577.6875 588.04602051 0.82902575]	[480.3331604 580.24780273 0.75706673]	[439.31161499 580.30957031 0.73232162]	[469.9967041 734.31988525 0.77281636]	[4.82844452e+02 8.67597656e+02 8.32974970e-01]	[521.36401367 575.20135498 0.73141861]	[5.26548950e+02 7.39391846e+02 7.18236446e-01]	[5.21210388e+02 7.47023865e+02 5.35050809e-01]	[459.7482605 321.18453979 0.92853874]	[482.902771 318.75616455 0.91824108]	[441.76855469 323.76553345 0.7107603 ]	[503.49911499 318.71713257 0.82817984]	[5.18742798e+02 7.67659363e+02 3.81321788e-01]	[5.23927673e+02 7.67592896e+02 3.97527099e-01]	[5.13601746e+02 7.36851257e+02 4.13723022e-01]	[4.90519470e+02 9.00991089e+02 7.23697662e-01]	[4.69995178e+02 8.95882568e+02 7.28238642e-01]	[4.85432465e+02 8.70315430e+02 7.04091191e-01]
[475.15066528 336.68276978 0.9109174 ]	[477.68609619 398.27587891 0.91602325]	[418.57553101 400.70046997 0.87446284]	[398.25531006 498.2414856 0.90011692]	[395.6098938 600.7555542 0.86522901]	[539.18847656 398.17370605 0.85479456]	[559.71673584 500.6730957 0.87312925]	[572.63897705 595.69232178 0.80752981]	[480.30407715 580.31970215 0.75927114]	[439.29180908 582.79449463 0.73165774]	[472.53909302 739.38391113 0.7685985 ]	[4.82897247e+02 8.65101746e+02 8.26355755e-01]	[521.32751465 577.79211426 0.73629045]	[524.03192139 744.54516602 0.76491821]	[5.13609680e+02 7.47093750e+02 5.16589999e-01]	[459.8270874 321.30276489 0.90658909]	[485.39248657 321.21191406 0.87746644]	[441.85174561 323.80136108 0.70469481]	[505.99468994 318.74047852 0.83061171]	[5.16158081e+02 7.70203552e+02 3.92785221e-01]	[5.23792419e+02 7.67659363e+02 4.28667426e-01]	[5.06020172e+02 7.39393127e+02 4.06891972e-01]	[4.90511108e+02 9.03540833e+02 7.19032645e-01]	[4.69996246e+02 8.95908386e+02 7.23258376e-01]	[4.87970856e+02 8.70252808e+02 6.99466169e-01]
[477.62771606 339.05456543 0.92436314]	[477.73443604 400.63867188 0.92185599]	[418.62399292 400.68383789 0.889283 ]	[398.23245239 498.24093628 0.91373312]	[395.5586853 598.26928711 0.84102154]	[539.24243164 398.22866821 0.86740434]	[559.73254395 500.77056885 0.89568686]	[570.0557251 595.7543335 0.8229112]	[480.31402588 582.79949951 0.7759403 ]	[439.28662109 582.8392334 0.73027712]	[472.52694702 739.40179443 0.76969898]	[4.82887024e+02 8.65109070e+02 8.22663844e-01]	[521.33581543 580.32214355 0.75137532]	[523.98199463 747.02954102 0.8030839 ]	[5.05944855e+02 7.41939697e+02 3.12763661e-01]	[462.19586182 323.77359009 0.90106648]	[485.45974731 321.26925659 0.86041355]	[441.88452148 326.28594971 0.6874814 ]	[508.45669556 318.78005981 0.80062163]	[5.16137390e+02 7.62474426e+02 2.32698888e-01]	[5.23840454e+02 7.64959229e+02 2.26933151e-01]	[5.03475983e+02 7.34251465e+02 2.19077244e-01]	[4.90558899e+02 9.01056213e+02 7.16937006e-01]	[4.70029877e+02 8.95913452e+02 7.20238268e-01]	[4.87933502e+02 8.70248901e+02 6.88870847e-01]
[477.70761108 339.05651855 0.93637288]	[480.12518311 400.62121582 0.92382967]	[418.65670776 400.65835571 0.88935196]	[398.18945312 498.21313477 0.90903842]	[393.03540039 598.23986816 0.81574792]	[539.30078125 398.21875 0.87656617]	[559.68731689 500.82339478 0.88720453]	[567.50695801 600.82025146 0.86820924]	[480.30438232 582.84057617 0.78377408]	[439.29077148 582.88342285 0.74364221]	[469.96212769 739.36938477 0.77554208]	[4.82860809e+02 8.67606750e+02 8.31319153e-01]	[521.31781006 582.79760742 0.75445569]	[523.90985107 747.06030273 0.83050311]	[5.05954102e+02 7.31706177e+02 2.22059831e-01]	[462.27929688 323.80206299 0.89875489]	[487.9230957 321.26397705 0.85210991]	[444.31829834 323.78256226 0.68935072]	[508.52258301 318.6647644 0.80829024]	[5.18650818e+02 7.54827209e+02 1.99117854e-01]	[5.26422241e+02 7.57360596e+02 1.83385342e-01]	[5.05972687e+02 7.31671753e+02 1.43313974e-01]	[4.93062531e+02 9.01020325e+02 7.20538676e-01]	[4.72520844e+02 8.95925781e+02 7.22135365e-01]	[4.85451050e+02 8.70309814e+02 6.94564164e-01]
[480.1328125 339.08450317 0.94061881]	[480.16073608 400.6578064 0.93105847]	[418.68218994 400.66171265 0.893879 ]	[398.18664551 495.68283081 0.8798579 ]	[390.47476196 595.72637939 0.80640197]	[541.72839355 400.63583374 0.87637484]	[557.23071289 503.29370117 0.88138551]	[567.48840332 603.30401611 0.88112319]	[480.24301147 582.86535645 0.7788341 ]	[439.23376465 582.9005127 0.73881727]	[467.45477295 736.82043457 0.76617378]	[4.82843201e+02 8.67633728e+02 8.38577747e-01]	[521.26782227 582.84155273 0.75740147]	[523.86547852 747.06152344 0.81844765]	[5.05960999e+02 7.47086609e+02 3.46669734e-01]	[462.34118652 326.28018188 0.89090276]	[488.00100708 321.2883606 0.84025067]	[444.36535645 323.80645752 0.68480188]	[511.0753479 318.65673828 0.80901808]	[5.08473999e+02 7.72731812e+02 2.66228378e-01]	[5.21309570e+02 7.70117676e+02 2.99229741e-01]	[5.05909485e+02 7.44458130e+02 2.73474246e-01]	[4.90534821e+02 9.03544495e+02 7.30032980e-01]	[4.69998138e+02 8.95948608e+02 7.30005622e-01]	[4.85462097e+02 8.72728027e+02 6.91956460e-01]
[480.20217896 339.12213135 0.94540858]	[480.19873047 400.67910767 0.93328011]	[418.7013855 400.64157104 0.89095449]	[398.18658447 498.17352295 0.88342071]	[387.92828369 595.74523926 0.80795538]	[541.79052734 400.67510986 0.8803485 ]	[554.6729126 500.78842163 0.87150645]	[567.44854736 603.33764648 0.89095199]	[480.19857788 582.8605957 0.77279311]	[439.19171143 582.88409424 0.73726022]	[464.91360474 736.79614258 0.7739259 ]	[4.82797180e+02 8.67615112e+02 8.39217424e-01]	[521.21966553 582.8425293 0.74243701]	[523.82086182 746.9954834 0.7959435 ]	[5.05976532e+02 7.49688049e+02 4.18452710e-01]	[462.42169189 326.30938721 0.88108647]	[490.55471802 323.7696228 0.83184248]	[444.4203186 323.74835205 0.67941552]	[513.5803833 318.6373291 0.81862909]	[5.05979279e+02 7.80404114e+02 3.35239947e-01]	[5.21225525e+02 7.72716064e+02 3.71771514e-01]	[5.05893036e+02 7.44546875e+02 3.46998572e-01]	[4.90511780e+02 9.03583313e+02 7.39889324e-01]	[4.69967224e+02 8.95980103e+02 7.25498557e-01]	[4.85415894e+02 8.72742981e+02 7.00211346e-01]
[480.22067261 339.20300293 0.93554753]	[480.19668579 400.7696228 0.9336257 ]	[418.67849731 400.69256592 0.89756244]	[398.15805054 498.21032715 0.8949008 ]	[385.39517212 598.21777344 0.81354249]	[541.78955078 400.79330444 0.86368948]	[554.65179443 503.26849365 0.87174803]	[565.06213379 603.36999512 0.9015801 ]	[480.15783691 582.89691162 0.76685411]	[439.16415405 582.9151001 0.73421538]	[464.86291504 736.80059814 0.78563285]	[4.82767242e+02 8.67641724e+02 8.38569164e-01]	[521.18518066 582.88476562 0.73930621]	[523.77307129 747.03851318 0.79818821]	[5.05915039e+02 7.49728149e+02 3.50686163e-01]	[462.43157959 326.35269165 0.87826812]	[493.08053589 326.30331421 0.82637358]	[444.42199707 323.76361084 0.68486279]	[513.6361084 318.72723389 0.81107724]	[5.06001984e+02 7.77884949e+02 3.26283544e-01]	[5.21247498e+02 7.70243042e+02 3.71665955e-01]	[5.05933929e+02 7.47085144e+02 3.00865978e-01]	[4.90496216e+02 9.06123413e+02 7.19235003e-01]	[4.67460785e+02 8.98467468e+02 7.04953551e-01]	[4.85405396e+02 8.72757080e+02 6.81743801e-01]
[480.20092773 339.22592163 0.9330954 ]	[480.17480469 400.8286438 0.92804003]	[418.6741333 400.74020386 0.89134979]	[398.14474487 500.67532349 0.90255356]	[385.38320923 598.22821045 0.81776422]	[541.74291992 403.25460815 0.84130096]	[554.65826416 503.38085938 0.86444753]	[565.05474854 603.42681885 0.90116161]	[477.74938965 582.93334961 0.75826091]	[439.12139893 582.93804932 0.73283321]	[462.41125488 736.78955078 0.79224312]	[4.82748871e+02 8.65134827e+02 8.30265641e-01]	[518.75500488 582.93139648 0.73498642]	[521.38574219 747.05047607 0.80161262]	[5.03410919e+02 7.54752197e+02 4.70879525e-01]	[462.41928101 326.37542725 0.88134032]	[493.0562439 326.34643555 0.82625312]	[444.42355347 323.78253174 0.66754627]	[513.63122559 318.7628479 0.80555338]	[5.03397430e+02 7.82991882e+02 3.81374002e-01]	[5.16179382e+02 7.75337646e+02 3.78524601e-01]	[5.03381592e+02 7.47106689e+02 3.79226744e-01]	[4.87989319e+02 9.06128662e+02 7.01429904e-01]	[4.67430603e+02 8.98461731e+02 6.93483233e-01]	[4.85421906e+02 8.70288574e+02 6.76463664e-01]
[477.72814941 339.21459961 0.9245193 ]	[480.15487671 403.29052734 0.92206144]	[418.66537476 400.82714844 0.89479488]	[398.15948486 500.6864624 0.91829407]	[385.3677063 598.30096436 0.82135653]	[541.70898438 403.355896 0.83135045]	[554.67242432 503.47918701 0.85709542]	[565.04699707 603.45849609 0.90517187]	[480.11120605 582.95159912 0.76394141]	[439.12402344 582.96337891 0.73514527]	[462.38778687 739.33850098 0.80610591]	[4.82717438e+02 8.67624268e+02 8.29684019e-01]	[518.77630615 582.93658447 0.74025905]	[521.35943604 749.55639648 0.8318615 ]	[5.00729706e+02 7.49686340e+02 2.62349397e-01]	[462.33132935 326.3788147 0.88657892]	[487.99990845 326.37518311 0.83109057]	[444.35928345 326.31445312 0.66570419]	[511.07589722 323.73709106 0.77669644]	[5.03366913e+02 7.70101624e+02 1.85745537e-01]	[5.21258118e+02 7.64977234e+02 1.91425487e-01]	[5.03280396e+02 7.47116760e+02 1.79852769e-01]	[4.90514587e+02 9.06133972e+02 6.87981784e-01]	[4.67482391e+02 8.98504089e+02 6.72000527e-01]	[4.85347900e+02 8.72717285e+02 6.51188314e-01]
[477.68847656 339.29577637 0.90618122]	[480.11190796 403.35684204 0.90061045]	[418.61654663 403.27545166 0.87338883]	[398.15933228 500.83486938 0.92195475]	[385.3755188 603.29528809 0.84997046]	[539.3145752 405.8237915 0.82490337]	[557.17425537 505.87005615 0.85375994]	[567.4430542 603.41918945 0.90321648]	[477.72485352 585.39819336 0.75390196]	[439.06915283 585.41516113 0.72335249]	[462.36245728 744.47595215 0.83897251]	[4.82728516e+02 8.67653748e+02 8.46593142e-01]	[518.7722168 585.38977051 0.73541749]	[521.35467529 749.54504395 0.83680391]	[5.00650513e+02 7.52241089e+02 3.24546158e-01]	[462.30029297 328.9331665 0.88846439]	[487.94491577 328.93847656 0.84629118]	[444.3236084 328.84524536 0.63730222]	[511.03912354 323.73748779 0.75678504]	[5.03348572e+02 7.70171631e+02 1.78390846e-01]	[5.21194519e+02 7.65009216e+02 1.90900758e-01]	[5.00801727e+02 7.47077393e+02 2.09976569e-01]	[4.90529510e+02 9.06129639e+02 6.93820775e-01]	[4.69963898e+02 8.98512634e+02 6.80408895e-01]	[4.85384460e+02 8.72726990e+02 6.70826435e-01]
[477.60693359 341.68093872 0.8959291 ]	[477.73468018 403.38064575 0.89279878]	[418.58404541 403.30270386 0.86353743]	[398.16235352 500.89041138 0.9291957 ]	[385.40283203 603.40283203 0.86286819]	[539.26019287 405.82977295 0.82484245]	[554.69805908 503.4498291 0.86662745]	[567.48956299 603.44140625 0.89788705]	[477.73150635 585.42779541 0.75736511]	[439.0736084 585.44024658 0.71936131]	[462.35464478 744.43713379 0.84126526]	[4.82726349e+02 8.67661133e+02 8.46041083e-01]	[518.78271484 585.40533447 0.73948908]	[521.4151001 749.67913818 0.83136189]	[5.00726746e+02 7.41909302e+02 2.50019252e-01]	[462.22872925 331.42266846 0.89402056]	[485.45077515 331.4203186 0.86719006]	[441.89849854 331.41061401 0.6387313 ]	[508.48080444 326.31256104 0.77085459]	[5.16139771e+02 7.57392761e+02 1.52116090e-01]	[5.23908020e+02 7.54760803e+02 1.67817771e-01]	[5.00782623e+02 7.36774231e+02 1.32393315e-01]	[4.90506378e+02 9.06146545e+02 6.96082830e-01]	[4.67468842e+02 8.98510071e+02 6.80961370e-01]	[4.85385864e+02 8.72710083e+02 6.74169779e-01]
[475.12484741 341.70025635 0.8855412 ]	[477.7020874 403.38925171 0.8869552 ]	[418.54949951 403.34188843 0.85060072]	[398.15872192 503.26062012 0.93868285]	[387.86734009 603.4508667 0.86821198]	[539.20001221 403.39215088 0.8229441 ]	[557.1751709 503.45050049 0.8709287 ]	[567.51776123 603.47320557 0.892856 ]	[477.72473145 585.42932129 0.76024532]	[436.69558716 585.43371582 0.72247112]	[462.36428833 744.44763184 0.8365978 ]	[4.82723938e+02 8.67648071e+02 8.42239380e-01]	[518.77441406 585.40887451 0.74276292]	[523.75604248 749.70477295 0.83240885]	[5.00658997e+02 7.34286194e+02 2.92634994e-01]	[459.84683228 331.46542358 0.90419209]	[485.37850952 331.44561768 0.87969542]	[441.84674072 333.93783569 0.68958306]	[505.96112061 328.91534424 0.79302996]	[5.13636780e+02 7.59945557e+02 1.56010419e-01]	[5.23910767e+02 7.54761841e+02 1.69747323e-01]	[4.98262665e+02 7.31700073e+02 1.42470226e-01]	[4.90499176e+02 9.06137573e+02 6.88674688e-01]	[4.67464325e+02 8.98498718e+02 6.75645232e-01]	[4.85383057e+02 8.70309265e+02 6.67925358e-01]
[475.12329102 341.69882202 0.88514113]	[477.70281982 405.81854248 0.88327253]	[418.54592896 403.36276245 0.84596932]	[398.15692139 503.26501465 0.93842751]	[387.86846924 603.45355225 0.86938071]	[539.19818115 405.81680298 0.82052726]	[557.17834473 503.44699097 0.87308866]	[567.51727295 603.47210693 0.89333975]	[477.72265625 585.43426514 0.76065469]	[436.68951416 585.43481445 0.72383541]	[462.36322021 744.43408203 0.83659148]	[4.82732788e+02 8.67634277e+02 8.39693427e-01]	[518.7791748 585.41680908 0.74367774]	[521.42565918 749.70483398 0.84162796]	[4.98205475e+02 7.31703857e+02 2.92197049e-01]	[459.84643555 331.46472168 0.90417135]	[485.37774658 331.44595337 0.87986404]	[441.84655762 333.94116211 0.68905091]	[505.96060181 328.92306519 0.7939117 ]	[5.13607361e+02 7.59908020e+02 1.50380462e-01]	[5.23925598e+02 7.52270264e+02 1.62110463e-01]	[4.98145630e+02 7.29148621e+02 1.33722588e-01]	[4.90501831e+02 9.06109314e+02 6.84617043e-01]	[4.67465485e+02 8.98468140e+02 6.78985596e-01]	[4.85394745e+02 8.70292664e+02 6.69011712e-01]
[475.06655884 341.72198486 0.87683868]	[477.64904785 405.85601807 0.86650759]	[416.10757446 405.86779785 0.82836354]	[398.15765381 503.26351929 0.93678159]	[387.86853027 603.49047852 0.87001646]	[536.73358154 403.38174438 0.82158911]	[557.17230225 503.41220093 0.87913221]	[567.54077148 603.4541626 0.89597332]	[477.72802734 585.45117188 0.76105922]	[439.06912231 585.45782471 0.72888887]	[462.36813354 744.51293945 0.84592569]	[4.82733185e+02 8.67630127e+02 8.44540954e-01]	[518.78985596 585.42144775 0.74992561]	[523.81744385 749.75946045 0.83882356]	[4.95674194e+02 7.29068115e+02 2.63984889e-01]	[459.81201172 333.92492676 0.91001862]	[482.96203613 331.49765015 0.89288455]	[441.82452393 333.98342896 0.69871831]	[503.50866699 331.49572754 0.82827336]	[5.13646057e+02 7.62447510e+02 1.35044903e-01]	[5.26429626e+02 7.52213684e+02 1.32478207e-01]	[4.82869629e+02 7.16326355e+02 1.01555772e-01]	[4.88004883e+02 9.06127563e+02 6.93591595e-01]	[4.67427307e+02 8.98462036e+02 6.90926015e-01]	[4.85398743e+02 8.70282410e+02 6.77755594e-01]
[472.59762573 341.74536133 0.87031078]	[477.58615112 405.90927124 0.84350991]	[416.03250122 408.41455078 0.80208445]	[398.13186646 503.40411377 0.93438464]	[387.91644287 605.9487915 0.86606652]	[536.69348145 403.37387085 0.82262456]	[557.1875 503.46697998 0.86492229]	[567.54766846 603.49401855 0.89768642]	[477.71136475 585.50048828 0.75160646]	[436.68737793 585.50006104 0.72005123]	[462.37960815 746.95196533 0.84739727]	[4.82731262e+02 8.67669861e+02 8.41330290e-01]	[518.77276611 585.44812012 0.74638313]	[523.85742188 749.74084473 0.83972573]	[4.82848450e+02 7.11218811e+02 2.20857933e-01]	[459.7913208 333.95825195 0.91639924]	[482.92984009 333.9364624 0.90106934]	[441.79733276 334.02926636 0.7125417 ]	[503.45953369 333.96682739 0.8322103 ]	[0. 0. 0.]	[0. 0. 0.]	[4.80270691e+02 7.13710449e+02 7.66738653e-02]	[4.90509583e+02 9.06149841e+02 6.80293083e-01]	[4.67449005e+02 8.98500366e+02 6.73474431e-01]	[4.85375916e+02 8.70295471e+02 6.65764451e-01]
[472.53244019 341.79776001 0.85910064]	[475.13006592 408.3994751 0.8379395 ]	[413.54806519 410.96368408 0.79505002]	[398.11410522 505.87548828 0.91962039]	[387.89300537 606.00738525 0.86245382]	[536.64581299 403.37710571 0.81825107]	[557.16931152 503.45993042 0.863029 ]	[567.546875 603.47497559 0.89831233]	[477.70422363 585.52441406 0.74260455]	[436.67385864 585.52935791 0.71552968]	[462.39263916 747.00280762 0.84370232]	[4.82728424e+02 8.67663208e+02 8.38306189e-01]	[518.77954102 585.47216797 0.74267238]	[523.8626709 749.74145508 0.82979709]	[4.95674622e+02 7.29065857e+02 2.77831048e-01]	[459.74285889 333.97012329 0.91610074]	[482.90106201 333.97012329 0.9126057 ]	[441.7250061 334.04071045 0.70200729]	[503.44897461 333.96026611 0.82479614]	[5.13634216e+02 7.62468811e+02 1.60919517e-01]	[5.23978394e+02 7.52222168e+02 1.47585407e-01]	[4.87956299e+02 7.21439148e+02 1.14406288e-01]	[4.90511292e+02 9.06139282e+02 6.74022019e-01]	[4.67460541e+02 8.98493347e+02 6.67869329e-01]	[4.85374939e+02 8.70289917e+02 6.60990536e-01]
[470.00088501 341.82559204 0.85734129]	[475.0824585 408.43521118 0.83328426]	[413.49984741 411.00021362 0.79381168]	[398.09051514 505.94412231 0.89350641]	[387.93588257 606.07006836 0.84600163]	[534.13287354 405.83984375 0.80673802]	[557.19714355 505.93804932 0.84383231]	[567.58520508 603.50738525 0.89202881]	[477.7237854 588.0246582 0.73137897]	[439.07003784 588.02441406 0.71172106]	[462.36843872 747.14178467 0.84982395]	[4.82726166e+02 8.67690857e+02 8.51494789e-01]	[518.79223633 587.99987793 0.72787714]	[523.86169434 749.75701904 0.83532125]	[4.93037476e+02 7.31679565e+02 3.21843028e-01]	[459.70153809 334.00317383 0.91462862]	[482.83605957 333.99841309 0.92790806]	[441.69018555 334.0680542 0.71146125]	[503.37585449 333.95547485 0.83817118]	[5.05990051e+02 7.65046509e+02 1.59678265e-01]	[5.21394348e+02 7.52320129e+02 1.39601156e-01]	[4.85384064e+02 7.18899353e+02 1.33436084e-01]	[4.90514069e+02 9.06163269e+02 6.96239948e-01]	[4.67478058e+02 9.00980835e+02 6.79736376e-01]	[4.85377045e+02 8.70311218e+02 6.70075655e-01]
[467.48773193 344.25250244 0.85884714]	[472.52703857 410.97003174 0.8213588 ]	[408.48019409 413.58166504 0.7914952 ]	[398.06530762 508.5123291 0.87581211]	[390.41748047 608.51422119 0.83395034]	[531.6060791 405.85232544 0.80701572]	[557.20245361 505.92221069 0.84916735]	[570.02526855 603.52441406 0.88491863]	[477.7467041 590.54321289 0.72859627]	[439.09759521 588.07940674 0.71167862]	[462.34536743 747.14355469 0.85923719]	[4.82726624e+02 8.67681274e+02 8.49119246e-01]	[518.79119873 588.07269287 0.72538787]	[523.88208008 749.7835083 0.83463854]	[4.90490112e+02 7.24021362e+02 3.28468800e-01]	[459.64587402 334.02120972 0.91122007]	[482.79199219 334.00021362 0.93201196]	[439.2951355 336.46817017 0.71044707]	[503.32897949 333.97503662 0.84185243]	[5.16209351e+02 7.54864929e+02 1.50070220e-01]	[5.26440674e+02 7.49618530e+02 1.42464116e-01]	[4.80304657e+02 7.11162048e+02 1.39195725e-01]	[4.87996277e+02 9.08625305e+02 7.08904207e-01]	[4.67442749e+02 9.00991638e+02 6.88988686e-01]	[4.85393097e+02 8.70302979e+02 6.70742035e-01]
[467.42980957 344.28408813 0.86013049]	[469.99920654 411.01864624 0.82533914]	[408.3994751 416.07583618 0.80203056]	[398.07653809 508.53594971 0.87670106]	[390.44821167 608.60119629 0.81789082]	[531.56622314 405.84851074 0.81135631]	[557.23400879 505.98492432 0.84627867]	[570.07623291 605.89593506 0.87627798]	[480.11068726 588.06469727 0.74020123]	[439.10946655 588.06256104 0.71773642]	[462.33752441 747.16326904 0.85722888]	[4.82718872e+02 8.67679688e+02 8.53973687e-01]	[521.18304443 588.02648926 0.74102241]	[523.8928833 752.21447754 0.83387423]	[4.82826385e+02 7.18882568e+02 3.06742996e-01]	[459.60266113 334.04943848 0.90694606]	[482.74121094 334.02154541 0.93839145]	[439.23391724 336.48596191 0.72587013]	[503.25320435 333.98120117 0.85055828]	[5.18714050e+02 7.54725891e+02 1.27949461e-01]	[5.31626099e+02 7.47165466e+02 1.18795887e-01]	[4.77714478e+02 7.08601074e+02 1.23900324e-01]	[4.90486359e+02 9.06159119e+02 7.12120473e-01]	[4.67448059e+02 8.98508423e+02 6.94135189e-01]	[4.85375214e+02 8.70315369e+02 6.77984059e-01]
[464.91384888 344.29733276 0.87169069]	[467.48956299 413.51635742 0.82886547]	[405.89215088 416.16278076 0.81530452]	[398.08322144 511.02444458 0.87709135]	[390.48977661 611.09777832 0.80725205]	[529.07403564 405.84561157 0.81442016]	[557.23883057 505.96047974 0.8529008 ]	[570.1159668 603.50109863 0.8680681 ]	[480.12368774 590.55957031 0.7371636 ]	[439.11404419 590.56109619 0.71445948]	[462.33248901 747.1350708 0.85995746]	[4.82720978e+02 8.67663452e+02 8.49772573e-01]	[521.19891357 588.06390381 0.73341125]	[523.89611816 752.26342773 0.83191603]	[4.93054504e+02 7.23997437e+02 2.99641937e-01]	[457.17868042 334.03387451 0.89582264]	[480.3621521 334.04000854 0.94058728]	[439.19039917 336.49032593 0.71912634]	[500.82476807 334.00991821 0.8330549 ]	[5.18668457e+02 7.54859619e+02 1.58598572e-01]	[5.29051392e+02 7.49589600e+02 1.49924681e-01]	[4.80319794e+02 7.11179321e+02 1.22598536e-01]	[4.88002045e+02 9.06158386e+02 7.18509912e-01]	[4.67452789e+02 8.98496521e+02 6.97979987e-01]	[4.85384583e+02 8.70292725e+02 6.81537151e-01]
[464.84985352 344.29544067 0.8785581 ]	[467.42468262 413.57415771 0.83997589]	[405.84042358 418.58673096 0.83003342]	[398.10641479 511.06054688 0.87320781]	[392.98657227 611.12390137 0.80461818]	[528.9954834 405.87094116 0.81721085]	[557.2130127 505.90130615 0.85798317]	[572.59747314 603.51202393 0.86305273]	[480.14245605 590.6171875 0.73703021]	[439.12109375 590.61480713 0.71157467]	[462.36013794 749.57885742 0.85239011]	[4.82719421e+02 8.67695923e+02 8.57898176e-01]	[521.22302246 590.57165527 0.73122299]	[523.89117432 752.28118896 0.83042443]	[4.87967651e+02 7.24002197e+02 3.05020034e-01]	[457.12399292 334.0479126 0.89092207]	[480.28741455 334.03903198 0.93856549]	[439.13674927 336.53924561 0.72590768]	[500.77038574 334.00997925 0.82395089]	[5.16220764e+02 7.57293335e+02 1.70797929e-01]	[5.26516846e+02 7.49601562e+02 1.59709170e-01]	[4.80300629e+02 7.11221863e+02 1.17255248e-01]	[4.88001678e+02 9.06176453e+02 7.24377155e-01]	[4.67447845e+02 8.98515625e+02 7.02692211e-01]	[4.85382019e+02 8.72709106e+02 6.86665833e-01]
[462.42211914 344.32327271 0.88490784]	[467.41711426 416.04626465 0.84745789]	[403.37850952 418.65567017 0.84217656]	[398.11450195 518.69696045 0.90801328]	[393.05154419 613.66461182 0.80561513]	[529.02667236 405.91378784 0.81280971]	[557.22692871 505.95205688 0.85094154]	[577.69171143 603.46710205 0.86380678]	[480.17098999 595.69152832 0.74541682]	[439.14971924 595.69049072 0.71776611]	[462.42184448 749.62475586 0.8337059 ]	[4.80383118e+02 8.70108276e+02 8.58536184e-01]	[521.24676514 593.14782715 0.72870165]	[523.93225098 754.82177734 0.82208079]	[4.82830231e+02 7.16274231e+02 2.86213219e-01]	[454.60525513 336.44711304 0.88089538]	[480.20489502 334.0123291 0.92695874]	[436.6925354 336.61300659 0.6995424 ]	[500.73995972 333.94940186 0.8171941 ]	[5.21198853e+02 7.54772888e+02 1.23522744e-01]	[5.39337402e+02 7.49631042e+02 1.30648986e-01]	[0. 0. 0.]	[4.90540222e+02 9.06128784e+02 7.26187587e-01]	[4.69974487e+02 8.98512939e+02 7.03442872e-01]	[4.82898987e+02 8.72733093e+02 6.96047187e-01]
[462.3706665 346.84378052 0.88637745]	[467.41394043 416.13424683 0.85948968]	[403.37136841 418.70343018 0.84387076]	[398.11862183 518.65594482 0.89925253]	[393.04290771 616.19165039 0.80192274]	[529.00463867 408.47131348 0.81008703]	[557.25042725 508.46981812 0.83916122]	[577.74121094 603.51446533 0.86666471]	[480.2019043 598.22406006 0.75535554]	[439.17617798 598.23852539 0.72623706]	[462.427948 749.63391113 0.83858204]	[4.82705902e+02 8.70106934e+02 8.56146514e-01]	[521.26928711 595.67559814 0.72878784]	[523.94836426 757.31829834 0.81459647]	[4.80262695e+02 7.11203186e+02 2.64653444e-01]	[452.08047485 336.47525024 0.87776089]	[480.16918945 334.06817627 0.92591333]	[436.62347412 336.65234375 0.67443216]	[500.73529053 334.03161621 0.82957149]	[0. 0. 0.]	[0. 0. 0.]	[4.77658264e+02 7.08637329e+02 8.39260370e-02]	[4.90522308e+02 9.06123962e+02 7.19145417e-01]	[4.67478729e+02 8.98498047e+02 6.99678659e-01]	[4.82915619e+02 8.72719177e+02 6.93025053e-01]
[462.37506104 349.3961792 0.88079554]	[467.38900757 416.15823364 0.86245185]	[403.36099243 418.72821045 0.84541976]	[398.11636353 518.72521973 0.90946263]	[393.02590942 616.2722168 0.80270481]	[529.00726318 410.96768188 0.80753481]	[557.26586914 508.48471069 0.8379522 ]	[577.77416992 605.95159912 0.86975253]	[480.20455933 598.28686523 0.76281589]	[439.17199707 598.2947998 0.73090488]	[462.41900635 749.64642334 0.83683366]	[4.82723328e+02 8.70121277e+02 8.56958508e-01]	[521.27282715 598.22460938 0.72844678]	[523.97338867 757.3425293 0.80612814]	[4.80291687e+02 7.11132874e+02 2.14931712e-01]	[454.53353882 336.52935791 0.88712394]	[480.17318726 336.47958374 0.93508613]	[436.59939575 336.66189575 0.64786106]	[500.73672485 334.07507324 0.8356142 ]	[0. 0. 0.]	[0. 0. 0.]	[4.77684174e+02 7.08675476e+02 6.72407821e-02]	[4.90546326e+02 9.06156250e+02 7.20539391e-01]	[4.69972961e+02 9.00992249e+02 6.99541271e-01]	[4.82937469e+02 8.72723022e+02 6.87379718e-01]
[462.37997437 351.91360474 0.8857463 ]	[467.3977356 418.58856201 0.87072617]	[403.38024902 421.14633179 0.83826399]	[398.12268066 521.22503662 0.93176216]	[392.97537231 618.83654785 0.81125557]	[528.97515869 411.03823853 0.8082701 ]	[557.25701904 508.48062134 0.8388176 ]	[577.78271484 605.98864746 0.86728889]	[480.16870117 598.24279785 0.75012594]	[439.15301514 598.2633667 0.72714281]	[462.41506958 749.6494751 0.83089465]	[4.82728302e+02 8.67675110e+02 8.49736392e-01]	[521.24725342 595.69396973 0.72418696]	[523.97381592 757.39276123 0.79886913]	[4.87951508e+02 7.16316711e+02 2.16557667e-01]	[452.07266235 336.58862305 0.89668584]	[480.16259766 336.51596069 0.93853879]	[436.58209229 339.06686401 0.65493393]	[500.73608398 336.46765137 0.84287173]	[0. 0. 0.]	[0. 0. 0.]	[0. 0. 0.]	[4.90517761e+02 9.06149292e+02 7.13623166e-01]	[4.67465210e+02 8.98481506e+02 6.96015358e-01]	[4.85362488e+02 8.70279053e+02 6.87848628e-01]
[462.38049316 351.91567993 0.88568032]	[467.39404297 418.58828735 0.87107992]	[403.37384033 421.14535522 0.84002966]	[398.12457275 521.22143555 0.92998642]	[392.96536255 618.82269287 0.80846375]	[528.96807861 413.49154663 0.80870259]	[557.26043701 508.4866333 0.8370893 ]	[577.79827881 606.03259277 0.86303192]	[480.16903687 598.24780273 0.751351 ]	[439.15344238 598.26739502 0.72816581]	[462.43405151 749.69165039 0.82498556]	[4.82725189e+02 8.67668762e+02 8.49165916e-01]	[521.24786377 595.69940186 0.72380376]	[523.9730835 759.8649292 0.79956949]	[4.87958557e+02 7.16302490e+02 2.19300434e-01]	[452.07662964 336.58935547 0.89677948]	[480.16339111 336.51687622 0.93847251]	[436.58657837 339.06283569 0.65654612]	[500.73300171 336.4642334 0.84312379]	[0. 0. 0.]	[0. 0. 0.]	[0. 0. 0.]	[4.90524536e+02 9.06161804e+02 7.15287983e-01]	[4.67468903e+02 8.98493469e+02 6.93724215e-01]	[4.85352112e+02 8.70271545e+02 6.87943697e-01]
[462.37329102 351.97467041 0.89888394]	[464.95095825 418.63964844 0.88453972]	[403.35617065 421.20193481 0.84804994]	[398.13195801 521.25891113 0.93972582]	[390.48806763 621.29956055 0.81735039]	[528.97161865 413.55780029 0.81106907]	[557.25604248 511.01635742 0.83289295]	[577.79754639 606.09429932 0.8536768 ]	[480.2038269 600.77288818 0.76213932]	[439.18969727 600.7833252 0.73448825]	[464.83889771 752.20019531 0.8142181 ]	[4.82718658e+02 8.67638977e+02 8.53276074e-01]	[521.26690674 598.25390625 0.72868377]	[523.98095703 762.45684814 0.81181943]	[4.82873505e+02 7.11200989e+02 2.14722469e-01]	[452.06906128 336.65969849 0.90102953]	[480.15261841 336.57138062 0.94503146]	[436.6000061 339.14431763 0.64389294]	[500.73358154 336.54238892 0.85276061]	[0. 0. 0.]	[0. 0. 0.]	[4.77729065e+02 7.08650146e+02 6.17160834e-02]	[4.90529388e+02 9.06138489e+02 7.31154323e-01]	[4.67484314e+02 8.98466003e+02 7.03570664e-01]	[4.82931580e+02 8.70269348e+02 6.98543608e-01]
[462.37979126 354.46829224 0.90822625]	[467.41192627 418.67602539 0.8789053 ]	[403.38735962 421.23394775 0.83799154]	[398.12307739 521.34490967 0.94017601]	[390.43234253 621.4152832 0.83224744]	[529.02392578 416.04208374 0.81295156]	[559.69354248 513.64208984 0.8415795 ]	[580.21228027 606.10662842 0.85291946]	[480.24761963 600.86853027 0.78026319]	[439.22418213 603.30645752 0.74074244]	[464.91616821 752.25421143 0.80497354]	[4.82714752e+02 8.67674500e+02 8.50138664e-01]	[521.30621338 600.79187012 0.73833978]	[523.98461914 764.987854 0.81691098]	[4.95679138e+02 7.18827881e+02 1.96339190e-01]	[452.08218384 339.05426025 0.90304333]	[480.16323853 336.628479 0.94927669]	[436.59420776 339.21405029 0.63110346]	[500.75466919 336.60620117 0.84642184]	[5.23842407e+02 7.65009155e+02 1.15346901e-01]	[5.44248840e+02 7.57319092e+02 1.34474620e-01]	[0. 0. 0.]	[4.90525208e+02 9.06173340e+02 7.11418509e-01]	[4.67458710e+02 8.98480042e+02 6.84794307e-01]	[4.82939667e+02 8.70271118e+02 6.82698369e-01]
[462.38482666 354.50967407 0.91707969]	[467.43417358 418.71813965 0.88269788]	[405.84152222 421.27874756 0.83379227]	[398.12319946 521.33874512 0.93637818]	[387.94766235 621.41888428 0.8319307 ]	[529.03613281 416.10479736 0.82286412]	[559.71051025 516.1461792 0.848876 ]	[577.79840088 608.51550293 0.84789115]	[480.24813843 603.32910156 0.78849196]	[439.21572876 603.35137939 0.75143033]	[467.49719238 754.76965332 0.78399456]	[4.82729462e+02 8.70122864e+02 8.61798704e-01]	[521.31427002 600.8369751 0.74522746]	[523.98144531 765.0446167 0.82997149]	[4.87938232e+02 7.11214661e+02 1.97498947e-01]	[454.53604126 339.08969116 0.9037829 ]	[480.17459106 336.66818237 0.95100677]	[436.58456421 339.23403931 0.61895156]	[500.77902222 336.63262939 0.85135669]	[0. 0. 0.]	[0. 0. 0.]	[0. 0. 0.]	[4.90548401e+02 9.06115417e+02 6.96988523e-01]	[4.67450806e+02 8.98447754e+02 6.88847899e-01]	[4.82934906e+02 8.72719116e+02 6.82193637e-01]
[462.38537598 354.51104736 0.91727895]	[467.43637085 418.72052002 0.88263583]	[405.83599854 421.28005981 0.83451045]	[398.1222229 521.36889648 0.93484402]	[387.94708252 621.41656494 0.83173573]	[529.03582764 416.11206055 0.82339376]	[559.70892334 516.16589355 0.85043341]	[577.79998779 608.51068115 0.84913307]	[480.25863647 603.33294678 0.79044235]	[439.22323608 603.35302734 0.75144714]	[467.49899292 754.77154541 0.78391337]	[4.82722137e+02 8.70131775e+02 8.60783100e-01]	[521.32537842 600.84240723 0.74652332]	[523.98016357 765.04559326 0.8308441 ]	[4.85448212e+02 7.11208069e+02 1.99339956e-01]	[454.53512573 339.09179688 0.90355217]	[480.17462158 336.66921997 0.95043439]	[436.58291626 339.23812866 0.6193493 ]	[500.78204346 336.63296509 0.85110784]	[0. 0. 0.]	[0. 0. 0.]	[0. 0. 0.]	[4.93054871e+02 9.06125977e+02 7.00576127e-01]	[4.67472839e+02 8.98467773e+02 6.84860289e-01]	[4.82914368e+02 8.72731628e+02 6.78779185e-01]
[462.42926025 354.49307251 0.90418828]	[467.44900513 418.77520752 0.88254529]	[405.83660889 421.31832886 0.83195877]	[398.1149292 521.42382812 0.93957913]	[387.949646 623.83129883 0.84049517]	[529.06585693 418.56283569 0.82771713]	[559.70068359 516.19061279 0.85324931]	[577.79833984 608.56512451 0.84215474]	[480.24264526 603.32977295 0.78879589]	[439.22686768 603.36328125 0.75261289]	[470.00424194 754.82940674 0.78069979]	[482.73553467 870.16619873 0.87082088]	[521.29620361 600.82873535 0.74320066]	[523.96850586 767.47052002 0.84193182]	[4.93113586e+02 7.21381348e+02 2.03027382e-01]	[454.60122681 339.08615112 0.9097262 ]	[480.21112061 336.67608643 0.95424998]	[436.63317871 339.2638855 0.64094484]	[500.79589844 336.68252563 0.84390032]	[0. 0. 0.]	[0. 0. 0.]	[0. 0. 0.]	[4.93059265e+02 9.03625610e+02 6.99299574e-01]	[4.69961334e+02 8.98455078e+02 6.89754009e-01]	[4.82920746e+02 8.72770447e+02 6.82672620e-01]
[464.92468262 354.56329346 0.89635319]	[467.46939087 421.1946106 0.88840139]	[405.87542725 421.39709473 0.82334453]	[398.10214233 521.42150879 0.94105256]	[387.8838501 623.87475586 0.85062724]	[531.56066895 418.67700195 0.84838784]	[559.72436523 518.78588867 0.88735318]	[577.79766846 611.14611816 0.82362133]	[480.27987671 603.4354248 0.80825388]	[439.26834106 603.47698975 0.7643019 ]	[475.07061768 759.86737061 0.78697199]	[482.75961304 870.16308594 0.87109518]	[521.3135376 603.35931396 0.76208276]	[523.98199463 767.56549072 0.85105896]	[4.98204010e+02 7.26465088e+02 2.40149438e-01]	[457.12948608 339.13400269 0.92331958]	[480.32345581 339.05459595 0.96102726]	[439.12249756 341.71035767 0.68087977]	[500.86026001 339.11343384 0.86191201]	[5.23877991e+02 7.70069275e+02 1.44160360e-01]	[5.44259338e+02 7.65035522e+02 1.65285453e-01]	[0. 0. 0.]	[4.93072479e+02 9.03600342e+02 7.05005527e-01]	[4.69986542e+02 8.98433411e+02 6.97911024e-01]	[4.82938324e+02 8.72770447e+02 6.79829776e-01]
[464.94656372 357.00778198 0.90908784]	[467.44631958 421.24905396 0.8882938 ]	[405.86212158 423.83035278 0.82215059]	[398.08401489 523.83441162 0.93209958]	[385.38513184 623.91912842 0.86625516]	[531.55749512 418.73327637 0.85217869]	[559.72369385 521.21136475 0.89253116]	[577.76928711 613.64898682 0.81493771]	[480.27328491 603.48052979 0.81040913]	[439.27032471 605.91809082 0.76655209]	[475.06973267 759.90252686 0.78728992]	[4.82742310e+02 8.70129028e+02 8.64108086e-01]	[521.30340576 603.40753174 0.7645762 ]	[523.98712158 767.58538818 0.85222292]	[4.95647064e+02 7.24021545e+02 2.43531480e-01]	[457.14321899 339.21859741 0.92096353]	[480.34292603 339.14639282 0.95524991]	[439.14456177 341.79333496 0.68990988]	[500.87600708 339.19314575 0.84679997]	[0. 0. 0.]	[0. 0. 0.]	[0. 0. 0.]	[4.93075500e+02 9.03611694e+02 7.16905415e-01]	[4.69988220e+02 8.98429504e+02 7.01286495e-01]	[4.82915680e+02 8.72736328e+02 6.81393385e-01]
[464.94821167 357.07177734 0.9166851 ]	[467.4302063 421.31048584 0.88736397]	[405.88427734 423.92486572 0.80479264]	[398.08926392 523.89428711 0.92766625]	[385.33096313 623.9519043 0.87680173]	[529.02587891 418.78097534 0.86126757]	[559.73083496 521.30841064 0.90877032]	[577.73156738 616.22424316 0.80937982]	[480.27780151 605.90380859 0.81072217]	[439.26150513 605.93963623 0.76662636]	[472.54592896 757.38598633 0.77498543]	[4.82708282e+02 8.70156433e+02 8.64560843e-01]	[521.30426025 603.44122314 0.76936251]	[523.97644043 767.64654541 0.85835767]	[4.98166962e+02 7.26607483e+02 2.51878828e-01]	[457.1557312 339.28839111 0.90501755]	[480.35449219 339.24539185 0.94035077]	[439.16317749 344.26931763 0.69768137]	[500.85626221 339.27661133 0.82937306]	[5.21460510e+02 7.70208008e+02 1.72047868e-01]	[5.41888428e+02 7.67523621e+02 1.76998436e-01]	[4.95594849e+02 7.26571838e+02 5.88875525e-02]	[4.93087128e+02 9.03610657e+02 7.15491414e-01]	[4.70010406e+02 8.98452209e+02 6.98529780e-01]	[4.82863831e+02 8.72755981e+02 6.84777141e-01]
[464.93041992 357.10601807 0.92249584]	[467.41647339 421.33197021 0.88751864]	[405.87457275 426.36471558 0.80288643]	[398.08343506 523.95056152 0.92212349]	[385.32559204 623.99627686 0.88189387]	[529.02380371 418.7951355 0.86293972]	[559.71960449 521.30841064 0.90614438]	[577.75256348 616.24725342 0.81208986]	[480.27578735 605.94812012 0.80396062]	[439.26385498 605.98083496 0.76203072]	[472.6008606 762.42901611 0.78910947]	[4.80381317e+02 8.70150635e+02 8.66461754e-01]	[521.30133057 603.48535156 0.76514536]	[523.96325684 767.66296387 0.8601371 ]	[4.98164551e+02 7.26577698e+02 2.60383844e-01]	[457.1446228 341.68466187 0.89826679]	[480.33758545 339.28466797 0.93508852]	[439.15316772 344.30932617 0.70467937]	[500.84436035 339.29034424 0.83820456]	[5.21424927e+02 7.70197205e+02 1.63646504e-01]	[5.41893677e+02 7.67528381e+02 1.66504055e-01]	[0. 0. 0.]	[4.93044128e+02 9.03624695e+02 7.13147998e-01]	[4.69962524e+02 8.98446960e+02 6.98684871e-01]	[4.82874512e+02 8.72758972e+02 6.84048176e-01]
[464.89611816 357.12930298 0.93151319]	[467.40997314 421.3505249 0.88433433]	[405.89059448 426.39797974 0.79719877]	[398.0736084 523.9664917 0.91886324]	[385.32324219 624.00201416 0.88349378]	[529.00177002 421.15530396 0.86765605]	[559.72644043 521.3338623 0.90991318]	[577.77459717 616.24884033 0.81378323]	[480.26367188 605.95605469 0.80282903]	[439.25079346 605.98236084 0.76073438]	[475.06164551 762.42388916 0.78832006]	[4.80381317e+02 8.70150269e+02 8.64285588e-01]	[521.2855835 605.90771484 0.76327735]	[523.95501709 767.67834473 0.85720539]	[4.95629669e+02 7.24020752e+02 2.38142222e-01]	[457.11126709 341.71865845 0.88753265]	[480.30960083 341.67443848 0.93195736]	[439.12564087 344.32473755 0.68968922]	[500.82415771 341.67733765 0.83975405]	[0. 0. 0.]	[0. 0. 0.]	[0. 0. 0.]	[4.93063629e+02 9.03605591e+02 7.14050293e-01]	[4.69981750e+02 8.98439575e+02 6.99331820e-01]	[4.82860626e+02 8.72756531e+02 6.85182810e-01]
[464.89624023 357.12863159 0.93191576]	[467.40863037 421.35784912 0.88299745]	[405.88534546 426.40386963 0.79659712]	[398.074646 523.96331787 0.91798621]	[385.32241821 623.99865723 0.88218153]	[529.0055542 421.16156006 0.86767817]	[559.71960449 521.30859375 0.90775436]	[577.77941895 616.23651123 0.81339592]	[480.25708008 605.96179199 0.8013097 ]	[439.24789429 605.99133301 0.75935286]	[475.07540894 762.44171143 0.7898196 ]	[4.80376770e+02 8.70165649e+02 8.64163041e-01]	[521.27624512 605.91156006 0.76103061]	[523.96148682 767.6762085 0.85429454]	[4.95643219e+02 7.23983337e+02 2.28138745e-01]	[457.10906982 341.72039795 0.88693619]	[480.31027222 341.67544556 0.93174517]	[439.11956787 344.33297729 0.68909574]	[500.8258667 341.6819458 0.83925915]	[0. 0. 0.]	[0. 0. 0.]	[0. 0. 0.]	[4.93068817e+02 9.03597534e+02 7.12512136e-01]	[4.69990509e+02 8.98438904e+02 6.98279381e-01]	[4.82850983e+02 8.72767578e+02 6.82260692e-01]
[464.8605957 357.18353271 0.93878877]	[467.400177 421.36312866 0.88565904]	[405.87182617 426.42068481 0.79743803]	[398.07791138 524.01055908 0.91321707]	[385.3427124 624.0335083 0.87969381]	[529.00073242 421.16625977 0.87111729]	[559.71954346 521.31274414 0.90831846]	[580.22918701 616.23303223 0.8217029 ]	[480.24963379 605.96484375 0.79688179]	[439.23587036 605.98193359 0.75970668]	[472.59396362 762.42944336 0.78513724]	[4.82704773e+02 8.70162476e+02 8.65287185e-01]	[521.27355957 605.92608643 0.76065969]	[523.92651367 767.71228027 0.86065757]	[4.87971954e+02 7.21448608e+02 2.43183270e-01]	[457.07025146 341.79458618 0.87179857]	[480.27856445 341.72564697 0.92538011]	[439.09683228 346.82189941 0.66617966]	[500.80639648 341.69442749 0.84084523]	[0. 0. 0.]	[0. 0. 0.]	[0. 0. 0.]	[4.93063446e+02 9.03597412e+02 7.06327736e-01]	[4.69987854e+02 8.98432800e+02 6.95000947e-01]	[4.82862457e+02 8.72765442e+02 6.76291347e-01]
[464.84985352 357.21090698 0.93773067]	[464.96600342 421.3583374 0.88866746]	[405.85998535 426.40985107 0.80020857]	[398.07806396 524.01983643 0.91080791]	[385.36627197 624.0425415 0.87589663]	[528.97619629 421.17025757 0.87224299]	[559.73028564 521.30688477 0.90517604]	[580.24572754 616.25695801 0.82399714]	[480.21960449 605.934021 0.79624486]	[439.2203064 605.95904541 0.76193273]	[472.55319214 762.43652344 0.78678143]	[4.82708923e+02 8.70185181e+02 8.64169955e-01]	[521.24029541 603.48718262 0.75535131]	[523.9152832 767.71118164 0.8657527 ]	[4.90506134e+02 7.23954834e+02 2.36478925e-01]	[457.06835938 344.26165771 0.86351347]	[480.25674438 341.75775146 0.92112136]	[439.07971191 346.90402222 0.66242838]	[500.78399658 341.70755005 0.82907045]	[0. 0. 0.]	[0. 0. 0.]	[0. 0. 0.]	[4.95635986e+02 9.03619751e+02 7.05918431e-01]	[4.72575562e+02 8.98505615e+02 6.81617916e-01]	[4.82832611e+02 8.72795288e+02 6.70715034e-01]
[464.81671143 359.57827759 0.94104892]	[464.96911621 421.36566162 0.88651562]	[405.86276245 426.40127563 0.79956108]	[398.0776062 524.00598145 0.92207456]	[385.38955688 626.40185547 0.87184364]	[528.97698975 421.1897583 0.87287247]	[559.73809814 521.29168701 0.90526301]	[580.29174805 616.25531006 0.83525568]	[480.2142334 605.95281982 0.79602987]	[439.20376587 605.97180176 0.76319891]	[470.04675293 759.94665527 0.77985209]	[4.80380096e+02 8.70185730e+02 8.64328027e-01]	[521.25518799 605.91821289 0.75994176]	[523.92077637 767.66241455 0.86847794]	[4.93058380e+02 7.26541077e+02 2.64631808e-01]	[454.64846802 344.32885742 0.85930288]	[480.22570801 341.81912231 0.90755183]	[439.07876587 349.41159058 0.67163312]	[500.77423096 341.70776367 0.82921767]	[0. 0. 0.]	[0. 0. 0.]	[0. 0. 0.]	[4.95622437e+02 9.06122192e+02 6.99991107e-01]	[4.72575653e+02 9.01007324e+02 6.72595084e-01]	[4.82811249e+02 8.72782654e+02 6.69022560e-01]
[462.44177246 359.59231567 0.94252658]	[464.9524231 421.36547852 0.88931316]	[405.8236084 426.40325928 0.80495203]	[398.07461548 524.01324463 0.91815466]	[385.36395264 626.40478516 0.87434304]	[526.54852295 421.17767334 0.87226164]	[559.73956299 521.27056885 0.90000665]	[580.29992676 616.24194336 0.83604747]	[480.18206787 605.95422363 0.78655523]	[439.18270874 605.97576904 0.75789905]	[469.95297241 759.92266846 0.76877445]	[4.80381073e+02 8.70213135e+02 8.58322859e-01]	[521.22576904 605.92364502 0.75552773]	[523.91680908 767.65118408 0.87138689]	[4.93104279e+02 7.29091431e+02 3.04355919e-01]	[454.62994385 344.34594727 0.85789633]	[480.21072388 344.24475098 0.90359032]	[436.68673706 349.40991211 0.67406178]	[500.76055908 341.70196533 0.82419604]	[5.21234314e+02 7.70226929e+02 1.89779416e-01]	[5.39298096e+02 7.67509216e+02 1.59485385e-01]	[0. 0. 0.]	[4.98198883e+02 9.06112122e+02 7.00025976e-01]	[4.77632812e+02 9.03551697e+02 6.68602228e-01]	[4.82783936e+02 8.72831116e+02 6.54147685e-01]
[462.43460083 359.58987427 0.9423489 ]	[464.94528198 421.3611145 0.89118677]	[403.37924194 426.39752197 0.8101871 ]	[398.06271362 526.40722656 0.91209882]	[385.34939575 626.42822266 0.87712109]	[526.53955078 421.16757202 0.87402612]	[559.73742676 521.23974609 0.8962301 ]	[580.31341553 613.722229 0.83609134]	[480.16622925 605.92889404 0.78605908]	[439.17605591 605.95068359 0.76031971]	[467.45062256 759.93383789 0.77051663]	[4.80373810e+02 8.70243225e+02 8.51036191e-01]	[521.21588135 605.90429688 0.75566024]	[523.92456055 767.652771 0.86769331]	[4.95648956e+02 7.29185547e+02 3.00056905e-01]	[454.62435913 344.33474731 0.85836291]	[480.20095825 344.24731445 0.90214318]	[436.66635132 349.37124634 0.67670369]	[500.74719238 341.70394897 0.82726896]	[5.21258606e+02 7.70251465e+02 2.02211782e-01]	[5.39297546e+02 7.67534790e+02 1.73559383e-01]	[4.93068176e+02 7.26535278e+02 9.33905542e-02]	[5.00700043e+02 9.03606201e+02 6.87960148e-01]	[4.77705780e+02 9.03562927e+02 6.61333203e-01]	[4.82754059e+02 8.72889526e+02 6.29714012e-01]
[462.41168213 359.58459473 0.94331425]	[464.92999268 421.3364563 0.8980462 ]	[403.36050415 426.3661499 0.81892735]	[398.0552063 524.01977539 0.91452014]	[385.33599854 626.4262085 0.87922347]	[526.52197266 421.14404297 0.87641162]	[559.75604248 521.22723389 0.89554185]	[580.36151123 616.21734619 0.84266752]	[480.19039917 605.89782715 0.78980428]	[439.19592285 605.91937256 0.76072526]	[464.95632935 759.87261963 0.76725048]	[4.80372467e+02 8.70196960e+02 8.60217392e-01]	[521.23706055 603.47302246 0.76138031]	[523.92382812 767.62890625 0.86011052]	[4.95671387e+02 7.31694885e+02 3.24221313e-01]	[454.5994873 344.33023071 0.85646445]	[480.17602539 344.25283813 0.89830178]	[436.66387939 349.39486694 0.6938116 ]	[500.71179199 341.72210693 0.82756728]	[5.21217468e+02 7.70312195e+02 2.05772191e-01]	[5.39205811e+02 7.67583557e+02 1.80260241e-01]	[4.93073944e+02 7.26504028e+02 1.08794086e-01]	[4.98173737e+02 9.03624573e+02 7.04530656e-01]	[4.75154846e+02 9.01050354e+02 6.73084557e-01]	[4.82800995e+02 8.72825867e+02 6.55946791e-01]
[462.39807129 359.58084106 0.94721609]	[464.92773438 421.33996582 0.89743596]	[403.36138916 426.37249756 0.81844157]	[398.05645752 524.02185059 0.91648668]	[385.34051514 626.42431641 0.88071626]	[526.51342773 421.14672852 0.87755835]	[559.74108887 521.18237305 0.88603151]	[582.74615479 616.23419189 0.84784091]	[480.19155884 605.89373779 0.78985196]	[439.18661499 605.90911865 0.76134986]	[464.87554932 757.35229492 0.77622372]	[4.80372192e+02 8.70155273e+02 8.64329934e-01]	[521.25341797 603.47387695 0.76378626]	[523.94317627 767.63043213 0.85522497]	[4.95638672e+02 7.31663818e+02 2.94601023e-01]	[454.58035278 344.32064819 0.85607505]	[480.16519165 344.25262451 0.89575583]	[436.63964844 346.88943481 0.69022948]	[500.69396973 341.69961548 0.82249928]	[5.21265320e+02 7.70332703e+02 1.97806850e-01]	[5.39268799e+02 7.67610840e+02 1.75724596e-01]	[4.93052216e+02 7.23963013e+02 9.42001790e-02]	[4.95663818e+02 9.03624207e+02 7.16272354e-01]	[4.75094513e+02 9.01018066e+02 6.86813414e-01]	[4.82829224e+02 8.72792847e+02 6.68792069e-01]
[462.38674927 359.58029175 0.94883627]	[464.90914917 421.33300781 0.89964658]	[403.34161377 426.37219238 0.82065183]	[398.05075073 526.43408203 0.90853685]	[385.34075928 626.44714355 0.88190675]	[526.49328613 418.80053711 0.87989688]	[559.7510376 521.17840576 0.88637578]	[582.76141357 616.19018555 0.8508985 ]	[480.19625854 605.91522217 0.79533505]	[439.18380737 605.92791748 0.7661832 ]	[464.87615967 759.89758301 0.78375459]	[4.80373657e+02 8.67701660e+02 8.62398386e-01]	[521.24810791 603.48944092 0.76123381]	[523.97271729 767.64971924 0.86044526]	[4.90541565e+02 7.26562622e+02 2.52506971e-01]	[454.56066895 344.32077026 0.85671449]	[480.14984131 344.25650024 0.89447367]	[436.59963989 346.8795166 0.69839525]	[500.66647339 341.6741333 0.82581621]	[5.21368469e+02 7.70250305e+02 1.86229467e-01]	[5.41753906e+02 7.67572388e+02 1.72021121e-01]	[4.95608582e+02 7.26523071e+02 6.52356818e-02]	[4.93111084e+02 9.03613159e+02 7.24147856e-01]	[4.72522400e+02 8.98484009e+02 6.95855021e-01]	[4.82867615e+02 8.72731934e+02 6.85710013e-01]
[462.28686523 357.21746826 0.95204502]	[464.90078735 421.34414673 0.89877832]	[403.32284546 426.3921814 0.82054514]	[398.04980469 524.01965332 0.91400081]	[385.35617065 626.44256592 0.88012624]	[526.51055908 418.79257202 0.88066518]	[559.73474121 518.76397705 0.87669778]	[582.79901123 613.63806152 0.85454112]	[480.1880188 605.89581299 0.79929858]	[439.18466187 605.90447998 0.76675498]	[464.90420532 759.91607666 0.78637666]	[4.80355743e+02 8.67694214e+02 8.57735515e-01]	[521.23449707 603.46960449 0.75792044]	[523.97973633 767.62695312 0.84965003]	[4.98252533e+02 7.31636658e+02 2.30193660e-01]	[449.49246216 341.81481934 0.8612712 ]	[477.69262695 341.76916504 0.88784498]	[434.03875732 344.32138062 0.67627919]	[498.19277954 339.24200439 0.83174348]	[5.21344299e+02 7.70243408e+02 2.08745599e-01]	[5.41739563e+02 7.67582825e+02 1.92244560e-01]	[4.98220856e+02 7.29215088e+02 6.41250834e-02]	[4.93069580e+02 9.03623291e+02 7.29588270e-01]	[4.70012207e+02 8.98476624e+02 7.02180028e-01]	[4.82860901e+02 8.70312683e+02 6.87998474e-01]
[462.25588989 357.2086792 0.95173001]	[464.89059448 421.32388306 0.90119934]	[403.31903076 426.38601685 0.82159865]	[398.04833984 523.996521 0.91958636]	[385.40240479 626.43054199 0.87488222]	[526.48632812 418.74966431 0.88451684]	[559.72637939 518.70233154 0.86702961]	[582.81317139 611.15216064 0.86111522]	[480.21847534 605.89440918 0.80321401]	[439.19888306 605.91137695 0.7657904 ]	[464.94345093 759.88861084 0.78264254]	[4.80356934e+02 8.67704163e+02 8.58153820e-01]	[521.26507568 603.45697021 0.76138479]	[523.97772217 767.58325195 0.85121614]	[4.98259521e+02 7.31650146e+02 2.37465963e-01]	[449.44985962 341.79733276 0.86448419]	[477.66394043 341.75500488 0.88237542]	[431.55865479 344.26599121 0.67866784]	[498.14624023 339.23971558 0.81672502]	[5.21349426e+02 7.70225952e+02 2.22236335e-01]	[5.41708801e+02 7.67546997e+02 2.05737397e-01]	[5.00678986e+02 7.31669312e+02 6.96355402e-02]	[4.93079926e+02 9.03598145e+02 7.31011987e-01]	[4.70026825e+02 8.98464355e+02 7.04327583e-01]	[4.82852142e+02 8.72717163e+02 6.85299039e-01]
[462.23303223 357.20083618 0.95020866]	[464.88763428 421.31265259 0.90164918]	[403.31323242 426.36968994 0.82414943]	[398.0574646 523.9630127 0.92944509]	[387.86065674 626.39257812 0.86983955]	[526.47320557 418.73196411 0.88380259]	[559.70587158 518.6628418 0.85530937]	[582.8260498 611.090271 0.86639583]	[480.20892334 603.47247314 0.80418873]	[439.18392944 603.49389648 0.76607752]	[464.88873291 757.35314941 0.78648728]	[4.80351227e+02 8.67677673e+02 8.55879962e-01]	[521.26580811 603.43096924 0.75780475]	[523.99884033 767.56323242 0.8435303 ]	[5.00755737e+02 7.29144531e+02 2.34425023e-01]	[446.94915771 341.7850647 0.86868143]	[477.63308716 341.73153687 0.87819672]	[431.52075195 344.287323 0.69368577]	[498.12591553 339.20355225 0.82119608]	[5.21411743e+02 7.70180298e+02 2.17066169e-01]	[5.41778870e+02 7.67514343e+02 2.07912952e-01]	[5.00703979e+02 7.29069397e+02 7.19039291e-02]	[4.93061340e+02 9.03590515e+02 7.29296207e-01]	[4.70006683e+02 8.98447876e+02 7.06120789e-01]	[4.82865112e+02 8.70301025e+02 6.91025794e-01]
[462.20928955 357.18939209 0.9476434 ]	[464.87771606 421.29705811 0.90325302]	[403.31903076 426.34967041 0.82463551]	[398.06173706 523.94598389 0.9284941 ]	[387.90655518 626.44604492 0.86618459]	[526.45587158 418.71786499 0.88548028]	[559.71429443 516.17034912 0.84457541]	[582.83496094 608.60681152 0.87646979]	[480.19607544 603.46697998 0.7986151 ]	[439.17480469 603.48724365 0.76246083]	[464.89498901 759.90270996 0.79162085]	[4.80360443e+02 8.67703979e+02 8.58225405e-01]	[521.25048828 603.42529297 0.75435567]	[523.97973633 767.56988525 0.85305762]	[5.00788910e+02 7.31630493e+02 2.35178739e-01]	[446.91894531 341.77371216 0.8729552 ]	[477.61541748 341.71749878 0.87544376]	[431.49365234 344.27896118 0.69589466]	[498.12924194 339.1730957 0.82255787]	[5.21379456e+02 7.70168274e+02 2.27323800e-01]	[5.41720825e+02 7.67504639e+02 2.10932270e-01]	[5.00693146e+02 7.29153931e+02 7.56343752e-02]	[4.88001343e+02 9.03626221e+02 7.35341191e-01]	[4.67433075e+02 8.98431396e+02 7.17733383e-01]	[4.82908569e+02 8.72720032e+02 6.90061986e-01]
[462.21218872 357.15939331 0.94545269]	[464.87158203 421.28024292 0.90528828]	[403.3203125 423.92108154 0.82600665]	[398.07345581 523.94818115 0.92717785]	[387.9236145 626.42572021 0.86326838]	[526.44763184 418.68341064 0.88202059]	[559.70269775 516.13500977 0.84062523]	[582.83331299 608.57720947 0.88169461]	[480.21737671 603.46258545 0.80109036]	[439.190979 603.49151611 0.76016903]	[464.95700073 759.91259766 0.78502178]	[4.80364014e+02 8.67683228e+02 8.59303117e-01]	[521.265625 603.40838623 0.75856894]	[523.97613525 767.5579834 0.85053176]	[5.00820770e+02 7.31717285e+02 2.42984220e-01]	[446.9039917 341.75778198 0.87563759]	[477.59649658 339.30456543 0.87287378]	[431.48504639 344.28912354 0.70682776]	[495.68994141 339.12799072 0.82720029]	[5.21375549e+02 7.70190491e+02 2.28413105e-01]	[5.41718506e+02 7.67511963e+02 2.15359360e-01]	[5.00718719e+02 7.29232849e+02 8.16355795e-02]	[4.88001953e+02 9.06093079e+02 7.40438998e-01]	[4.67432983e+02 8.98431396e+02 7.19126046e-01]	[4.82907867e+02 8.70307312e+02 6.93970323e-01]
[462.21405029 357.15896606 0.94583052]	[464.86520386 421.28250122 0.90558958]	[403.31192017 426.34118652 0.82529402]	[398.07293701 523.94073486 0.92548978]	[387.92401123 626.42449951 0.8632437 ]	[526.44580078 418.67703247 0.88163769]	[559.70922852 516.1350708 0.84090823]	[582.8314209 608.55969238 0.88316178]	[480.21633911 603.46221924 0.8010366 ]	[439.18887329 603.49310303 0.76016968]	[464.95404053 759.91033936 0.78499138]	[4.80366241e+02 8.67692810e+02 8.60134959e-01]	[521.26617432 603.40563965 0.75860184]	[523.97521973 767.54211426 0.84747565]	[5.03329132e+02 7.36758240e+02 2.44757906e-01]	[446.90524292 341.75823975 0.87516832]	[477.59683228 339.30279541 0.87316483]	[431.48348999 344.29083252 0.70842177]	[495.69070435 339.1239624 0.83036602]	[5.21369202e+02 7.70186218e+02 2.40259081e-01]	[5.41678772e+02 7.67515869e+02 2.26732120e-01]	[5.00809906e+02 7.31723267e+02 9.02817920e-02]	[4.87996582e+02 9.06097534e+02 7.41126180e-01]	[4.67428467e+02 8.98434998e+02 7.20519245e-01]	[4.82914001e+02 8.70314453e+02 6.92917109e-01]
[462.21063232 357.13870239 0.94608957]	[464.86569214 421.2361145 0.90974593]	[403.31182861 423.88079834 0.8320291 ]	[398.06951904 523.91876221 0.93183577]	[390.41442871 626.40100098 0.86092556]	[526.44317627 418.6239624 0.8744176 ]	[559.72845459 516.12646484 0.84482032]	[582.82678223 608.49407959 0.89109421]	[480.21560669 603.41546631 0.79990709]	[439.18835449 603.44085693 0.76502264]	[467.42190552 759.90783691 0.78147089]	[4.80368439e+02 8.70140625e+02 8.62710416e-01]	[521.26367188 603.36212158 0.75433928]	[523.9699707 767.54388428 0.8522985 ]	[5.03305298e+02 7.36797791e+02 2.57177770e-01]	[446.90640259 341.7359314 0.88134009]	[477.59506226 339.28878784 0.87619519]	[431.48306274 344.26638794 0.71756268]	[495.66690063 339.1472168 0.82985187]	[5.21348145e+02 7.70188477e+02 2.38513857e-01]	[5.39312561e+02 7.67506592e+02 2.21736729e-01]	[5.00788422e+02 7.31763062e+02 9.15053114e-02]	[4.90516571e+02 9.06090820e+02 7.27613151e-01]	[4.67465210e+02 8.98458313e+02 7.08841205e-01]	[4.82882416e+02 8.72751770e+02 6.82470500e-01]
[462.22851562 357.1182251 0.94656324]	[464.86135864 421.18408203 0.90830606]	[403.30575562 423.83538818 0.83751923]	[398.07226562 523.89367676 0.93250751]	[390.43313599 624.04547119 0.86261225]	[526.43603516 418.56616211 0.86584294]	[559.71142578 513.59448242 0.83599567]	[582.84344482 606.11651611 0.88905269]	[480.18447876 603.36242676 0.7919153 ]	[439.16098022 603.39373779 0.76116288]	[467.4781189 759.87976074 0.77503681]	[4.80354767e+02 8.70162476e+02 8.63101065e-01]	[521.2354126 600.87353516 0.74111134]	[523.98083496 767.50921631 0.84402478]	[5.03358551e+02 7.39362976e+02 2.51115859e-01]	[446.93057251 341.71353149 0.88003445]	[477.61459351 339.26516724 0.88537067]	[431.47729492 341.80529785 0.72272831]	[495.68792725 339.10662842 0.83162671]	[5.21329346e+02 7.70135925e+02 2.47578606e-01]	[5.39285645e+02 7.67468384e+02 2.27868810e-01]	[5.03351288e+02 7.36892700e+02 9.68651623e-02]	[4.90538574e+02 9.03627258e+02 7.35184193e-01]	[4.69961090e+02 8.98485840e+02 7.11685002e-01]	[4.82856110e+02 8.72780945e+02 6.81796074e-01]
[462.20968628 357.08477783 0.94424415]	[464.85357666 418.79528809 0.90425801]	[403.30245972 423.7800293 0.84063923]	[398.07376099 523.83508301 0.93056893]	[390.41772461 624.01898193 0.86064476]	[526.41967773 416.14175415 0.85431194]	[559.71624756 513.59411621 0.83359659]	[582.84576416 606.07452393 0.89211965]	[480.1758728 603.31463623 0.78364211]	[439.1590271 603.35534668 0.75715995]	[467.47344971 757.3614502 0.77463692]	[4.80351135e+02 8.70168823e+02 8.60241652e-01]	[521.22930908 600.8147583 0.73363477]	[523.98419189 767.46307373 0.83302271]	[5.03344788e+02 7.41895569e+02 2.49109045e-01]	[446.91094971 341.67227173 0.88682783]	[477.59436035 339.22329712 0.88684571]	[431.47354126 341.76660156 0.71327049]	[495.68502808 339.06158447 0.83961654]	[5.21293030e+02 7.70126953e+02 2.37593621e-01]	[5.39264648e+02 7.65081726e+02 2.20381737e-01]	[5.05873108e+02 7.41971680e+02 1.03195891e-01]	[4.93053650e+02 9.06094666e+02 7.29689658e-01]	[4.70008270e+02 8.98507935e+02 7.04030216e-01]	[4.82830048e+02 8.72779785e+02 6.84567571e-01]
[462.22213745 357.00946045 0.93738151]	[464.88366699 418.73046875 0.89862406]	[403.33370972 421.33261108 0.84376836]	[398.06890869 523.79327393 0.93605387]	[387.93063354 623.96697998 0.86255962]	[526.44110107 416.07855225 0.84389877]	[559.70068359 511.03982544 0.83170325]	[582.83728027 606.04553223 0.89399517]	[480.20101929 600.87268066 0.78331828]	[439.19613647 603.32312012 0.75771016]	[467.48406982 754.84136963 0.77885854]	[4.80355591e+02 8.70169678e+02 8.59075546e-01]	[521.24206543 600.78314209 0.73337746]	[523.9588623 765.05737305 0.8329581 ]	[5.03383606e+02 7.34278809e+02 2.05484524e-01]	[446.92648315 339.25430298 0.89494514]	[477.59658813 339.14022827 0.89642608]	[431.51535034 341.74905396 0.71455204]	[498.12173462 336.65753174 0.84240258]	[5.21378479e+02 7.70053650e+02 2.09502831e-01]	[5.41725403e+02 7.65032166e+02 2.02290609e-01]	[5.03424438e+02 7.36885315e+02 8.21267664e-02]	[4.93057343e+02 9.06100281e+02 7.28743494e-01]	[4.70003571e+02 8.98513184e+02 7.01944232e-01]	[4.82828094e+02 8.72783752e+02 6.82808042e-01]
[462.22875977 354.57067871 0.93612874]	[464.89834595 418.69790649 0.89445335]	[403.3253479 421.29360962 0.84945577]	[398.05895996 523.83850098 0.93140471]	[387.88400269 623.89471436 0.85737157]	[526.45910645 416.03430176 0.83466494]	[559.69287109 508.5071106 0.83556753]	[582.82177734 605.98547363 0.90140629]	[480.20657349 600.85498047 0.78047818]	[439.19717407 600.88079834 0.75345242]	[467.47845459 754.80505371 0.77981979]	[4.80357117e+02 8.70164429e+02 8.59896064e-01]	[521.24487305 600.78283691 0.7317546 ]	[523.96063232 765.04919434 0.82798404]	[5.03387238e+02 7.31691956e+02 2.01050714e-01]	[446.93374634 339.16473389 0.90468287]	[477.62188721 339.05664062 0.91277617]	[428.98193359 339.23730469 0.69838351]	[498.15231323 336.59661865 0.83105695]	[5.21377808e+02 7.67729309e+02 2.04333156e-01]	[5.41756592e+02 7.65012085e+02 1.96825206e-01]	[5.03380280e+02 7.34323669e+02 7.12911934e-02]	[4.93046021e+02 9.06099609e+02 7.33051956e-01]	[4.69988586e+02 8.98505127e+02 7.06833959e-01]	[4.82838928e+02 8.72776001e+02 6.83953524e-01]
[462.25753784 354.48580933 0.92699617]	[464.90148926 418.63632202 0.88828176]	[403.31585693 421.21762085 0.85427272]	[398.09207153 521.35217285 0.93588948]	[387.87026978 621.41906738 0.84080648]	[526.45111084 413.51843262 0.82497543]	[557.25933838 505.97583008 0.84144133]	[582.8269043 605.95593262 0.90479034]	[480.224823 600.81317139 0.77615047]	[439.22280884 600.8369751 0.74950504]	[467.43197632 752.2578125 0.78714383]	[4.80372345e+02 8.70132568e+02 8.56922984e-01]	[521.26190186 598.29553223 0.73038656]	[523.95697021 764.99603271 0.82437205]	[5.00849304e+02 7.31709778e+02 2.21296057e-01]	[446.97924805 339.08294678 0.90292042]	[477.66253662 336.65420532 0.92580926]	[431.48654175 339.18618774 0.71568012]	[498.17285156 336.57244873 0.82863122]	[5.21244446e+02 7.67719727e+02 2.06505626e-01]	[5.39296387e+02 7.64944092e+02 1.86426997e-01]	[5.03285309e+02 7.34320435e+02 7.67099485e-02]	[4.90524811e+02 9.06112244e+02 7.30173409e-01]	[4.67469025e+02 8.98487976e+02 7.09303856e-01]	[4.82885956e+02 8.72751648e+02 6.89036071e-01]
[462.28482056 349.39749146 0.89696795]	[464.91995239 416.12911987 0.87265587]	[403.32614136 418.72857666 0.85512018]	[398.10977173 521.22937012 0.93639857]	[390.42547607 618.79296875 0.80944151]	[526.48516846 408.4307251 0.81801689]	[559.69989014 505.92062378 0.86206472]	[582.8145752 605.91571045 0.90695363]	[480.19354248 595.73840332 0.75207102]	[439.1942749 598.22717285 0.72796905]	[464.96520996 749.71838379 0.79445976]	[4.82716248e+02 8.70104492e+02 8.65140676e-01]	[521.25524902 593.18463135 0.72781706]	[523.92285156 762.45117188 0.81453753]	[4.98173492e+02 7.26550232e+02 1.98473439e-01]	[449.46743774 336.57183838 0.89612448]	[477.66671753 336.49505615 0.91297019]	[434.03039551 339.07202148 0.69463283]	[498.13967896 336.45758057 0.81804937]	[5.21298340e+02 7.65089355e+02 1.49812981e-01]	[5.41702393e+02 7.57308777e+02 1.45097718e-01]	[0. 0. 0.]	[4.87979065e+02 9.06100769e+02 7.43433952e-01]	[4.67419006e+02 8.98433167e+02 7.25104868e-01]	[4.85363037e+02 8.72742798e+02 7.01381683e-01]
[462.29986572 346.82849121 0.89639121]	[464.96603394 416.04690552 0.85035127]	[403.3661499 418.67324829 0.84519893]	[398.1104126 521.2612915 0.94521797]	[390.44143677 616.27282715 0.80033332]	[526.51611328 405.88186646 0.82047909]	[559.703125 503.45825195 0.87995827]	[582.8069458 603.50018311 0.90978551]	[480.2131958 595.67797852 0.75172395]	[439.19946289 595.69702148 0.72465605]	[467.39242554 749.70782471 0.79457492]	[4.82724213e+02 8.70103394e+02 8.64021897e-01]	[521.27087402 593.12591553 0.73199129]	[523.9118042 762.41186523 0.81526875]	[4.98225159e+02 7.26471680e+02 1.91638410e-01]	[449.50784302 336.49420166 0.88330805]	[477.68692017 334.05325317 0.90235353]	[434.09939575 336.64855957 0.68411887]	[498.19979858 333.93566895 0.81454635]	[5.21314209e+02 7.64952942e+02 1.29020646e-01]	[5.41718445e+02 7.54746704e+02 1.30473405e-01]	[0. 0. 0.]	[4.87994507e+02 9.06091064e+02 7.42671728e-01]	[4.67440247e+02 8.98436829e+02 7.23892868e-01]	[4.85359039e+02 8.72747131e+02 7.02913821e-01]
[462.32730103 341.78399658 0.91655767]	[464.94247437 413.5496521 0.84346807]	[403.34292603 418.60299683 0.84580147]	[398.10714722 518.6673584 0.8990382 ]	[390.4704895 613.65118408 0.7999683 ]	[526.5133667 403.3927002 0.83005589]	[559.71228027 503.4229126 0.88927323]	[582.77923584 603.40594482 0.90548331]	[480.24240112 593.12512207 0.7536782 ]	[439.21789551 593.13635254 0.71881318]	[464.95526123 749.58599854 0.80201507]	[4.82724091e+02 8.67708374e+02 8.62025261e-01]	[521.30078125 590.57647705 0.7355991 ]	[523.90545654 757.36230469 0.8121258 ]	[4.95598755e+02 7.21432251e+02 1.81788594e-01]	[452.04699707 334.00082397 0.86888897]	[477.73388672 331.49810791 0.89254224]	[436.61993408 336.5710144 0.71323681]	[498.19424438 331.44216919 0.78810489]	[5.21333374e+02 7.59859680e+02 1.21275499e-01]	[5.41735291e+02 7.52170105e+02 1.24770716e-01]	[0. 0. 0.]	[4.90499542e+02 9.03591248e+02 7.36444116e-01]	[4.67467163e+02 8.98420105e+02 7.20671713e-01]	[4.82935242e+02 8.72756775e+02 7.01425552e-01]
[462.35903931 339.29058838 0.93205345]	[464.95645142 410.99911499 0.83162659]	[403.35852051 418.54330444 0.83314848]	[398.09603882 516.16625977 0.88208067]	[392.96328735 611.11621094 0.80388045]	[526.54443359 403.32333374 0.83892119]	[559.73217773 503.35119629 0.90580916]	[582.77941895 603.32122803 0.89988136]	[480.25744629 590.59210205 0.75737792]	[439.22113037 590.61889648 0.7194823 ]	[464.92700195 747.13665771 0.81285679]	[4.82709076e+02 8.67703369e+02 8.59752953e-01]	[521.31262207 588.06268311 0.7376228 ]	[523.90808105 752.28991699 0.82108563]	[4.95605927e+02 7.26476257e+02 2.39059851e-01]	[454.54647827 331.47143555 0.86032444]	[480.12216187 328.90884399 0.88932681]	[436.63702393 336.49847412 0.71617037]	[498.21682739 326.37280273 0.77562445]	[5.18720459e+02 7.57360962e+02 1.44095272e-01]	[5.36712097e+02 7.49685425e+02 1.35383204e-01]	[0. 0. 0.]	[4.90505646e+02 9.03624939e+02 7.32591271e-01]	[4.67464203e+02 8.98447815e+02 7.14368820e-01]	[4.82921722e+02 8.72745300e+02 6.98786557e-01]
[462.38656616 339.20330811 0.94613075]	[467.4006958 408.40240479 0.8296988 ]	[403.39785767 416.07662964 0.81537944]	[398.09078979 516.13366699 0.87215823]	[392.99926758 608.53314209 0.83123899]	[528.96984863 400.85671997 0.85601664]	[559.75805664 503.26095581 0.91706842]	[582.75402832 600.84594727 0.87995625]	[480.27896118 588.02581787 0.77666354]	[439.2482605 588.0647583 0.73257673]	[464.83834839 744.56219482 0.81084192]	[4.82714905e+02 8.67649414e+02 8.49949360e-01]	[521.32104492 585.52593994 0.75120044]	[523.9039917 752.1854248 0.83531159]	[4.85409790e+02 7.18839539e+02 2.35280037e-01]	[454.58587646 328.92297363 0.85870254]	[480.15231323 326.35787964 0.89099431]	[436.67800903 334.05059814 0.7182982 ]	[500.63900757 326.30038452 0.78388536]	[5.18652039e+02 7.54727783e+02 1.40264526e-01]	[5.36687134e+02 7.47165344e+02 1.24295600e-01]	[0. 0. 0.]	[4.90531921e+02 9.06091919e+02 7.29089856e-01]	[4.67479645e+02 8.98451477e+02 7.09178448e-01]	[4.82923126e+02 8.70307983e+02 6.96960151e-01]
[462.40078735 339.14065552 0.95039976]	[467.39620972 403.39862061 0.8460266 ]	[405.84179688 413.55615234 0.80199534]	[398.1166687 508.50097656 0.87358463]	[393.00091553 606.08679199 0.84314907]	[529.00189209 400.77493286 0.86330938]	[559.76623535 500.80264282 0.90631437]	[582.74761963 600.75891113 0.8621642 ]	[480.25643921 585.52508545 0.78719407]	[439.23364258 587.97869873 0.74250805]	[462.45108032 744.5345459 0.81486416]	[4.82705902e+02 8.67637878e+02 8.43528867e-01]	[521.29901123 585.4586792 0.75744855]	[523.91937256 749.69799805 0.84915173]	[4.98142792e+02 7.26458313e+02 2.95224965e-01]	[454.60614014 326.35092163 0.85664165]	[480.18136597 323.8190918 0.89681536]	[439.07403564 331.47564697 0.68860126]	[500.7102356 321.28256226 0.80433178]	[5.18659119e+02 7.52342590e+02 1.77726775e-01]	[5.31571289e+02 7.47202209e+02 1.58468366e-01]	[4.85428345e+02 7.11180908e+02 1.11324549e-01]	[4.90547668e+02 9.03619751e+02 7.25077450e-01]	[4.69963562e+02 8.98453125e+02 7.05061853e-01]	[4.82906036e+02 8.70320679e+02 6.89840972e-01]
[462.40081787 339.14031982 0.95033216]	[467.39810181 403.39904785 0.8459546 ]	[405.84451294 413.55606079 0.8019982 ]	[398.12182617 508.47180176 0.87685144]	[392.9992981 606.08740234 0.84309071]	[528.99981689 400.77667236 0.86265808]	[559.76806641 500.80502319 0.90786618]	[582.74755859 600.76177979 0.8629142 ]	[480.25787354 585.51861572 0.78685874]	[439.23394775 585.54949951 0.74205047]	[462.44821167 746.95782471 0.8134228 ]	[4.80384491e+02 8.67645264e+02 8.44482660e-01]	[521.29840088 585.45428467 0.75832123]	[523.91320801 749.70922852 0.85137987]	[4.95608154e+02 7.24004395e+02 3.02877307e-01]	[454.60568237 326.35140991 0.85666585]	[480.18139648 323.81903076 0.8966518 ]	[439.07406616 331.47421265 0.6870411 ]	[500.71047974 321.28033447 0.80460215]	[5.18650330e+02 7.52318176e+02 1.72608897e-01]	[5.31562378e+02 7.47175903e+02 1.52338117e-01]	[0. 0. 0.]	[4.93051941e+02 9.06092224e+02 7.27848649e-01]	[4.69999390e+02 8.98478577e+02 7.03457832e-01]	[4.82884247e+02 8.72710510e+02 6.90861523e-01]
[462.44332886 336.70114136 0.9444015 ]	[467.400177 403.32394409 0.85934877]	[405.86257935 411.02999878 0.79212028]	[398.13027954 505.9130249 0.89918679]	[392.98336792 606.00512695 0.85396796]	[529.01080322 400.7041626 0.86922193]	[559.76739502 500.70849609 0.89014316]	[582.73901367 598.22619629 0.84669316]	[480.27072144 585.46325684 0.797732 ]	[439.26351929 585.49725342 0.75022972]	[464.86029053 744.44494629 0.80885655]	[4.82726624e+02 8.67687439e+02 8.51665974e-01]	[521.28308105 585.40368652 0.76104838]	[523.93487549 749.65625 0.8564285 ]	[4.82809479e+02 7.08613892e+02 2.43703485e-01]	[454.62734985 323.77505493 0.86108971]	[480.21554565 321.25714111 0.91208518]	[439.10360718 331.4078064 0.68279344]	[500.75765991 321.20474243 0.8305577 ]	[0. 0. 0.]	[0. 0. 0.]	[4.80277740e+02 7.08549927e+02 7.00198337e-02]	[4.90555939e+02 9.03612061e+02 7.36143589e-01]	[4.69996429e+02 8.98459839e+02 7.16395080e-01]	[4.82914673e+02 8.72748413e+02 6.93206489e-01]
[464.8659668 336.62335205 0.93467903]	[467.44262695 400.85302734 0.88016403]	[405.92196655 408.44155884 0.79002309]	[398.12542725 503.46881104 0.9140448 ]	[390.50845337 605.95715332 0.86126369]	[528.99694824 398.27227783 0.87189889]	[559.75085449 498.22439575 0.87470359]	[582.73553467 593.18182373 0.85068339]	[480.30224609 585.40753174 0.80308431]	[439.28527832 585.43359375 0.76212192]	[464.89685059 739.37219238 0.80124485]	[4.82754822e+02 8.67640625e+02 8.44867468e-01]	[521.32073975 582.95471191 0.77124542]	[523.94616699 747.16375732 0.86209983]	[4.75135162e+02 7.05936218e+02 3.13151240e-01]	[454.64202881 321.23370361 0.87592113]	[480.27688599 318.7829895 0.92486113]	[439.1022644 328.85092163 0.67265332]	[500.81585693 321.15176392 0.8384527 ]	[5.21356567e+02 7.49628723e+02 8.25946331e-02]	[5.41793213e+02 7.44415833e+02 7.61416256e-02]	[0. 0. 0.]	[4.90547302e+02 9.06122009e+02 7.28427768e-01]	[4.69981354e+02 8.98481628e+02 7.06984639e-01]	[4.82932495e+02 8.72722534e+02 6.91833615e-01]
[464.91772461 336.53710938 0.92126936]	[467.48226929 400.75439453 0.88763899]	[408.42279053 405.82437134 0.79878145]	[398.11001587 503.4864502 0.89908314]	[390.43228149 605.88146973 0.86297655]	[529.02838135 398.19772339 0.86348772]	[559.75836182 498.20889282 0.87061644]	[582.74902344 593.14306641 0.85470861]	[480.30526733 582.94586182 0.80434793]	[439.27932739 585.38098145 0.75894207]	[464.96063232 739.34545898 0.79110307]	[4.82780060e+02 8.67649109e+02 8.46422434e-01]	[521.32415771 582.87506104 0.76717901]	[523.94006348 747.03759766 0.84845805]	[4.80243103e+02 7.03405701e+02 3.00694913e-01]	[457.12689209 318.7661438 0.90534616]	[480.30807495 318.6913147 0.94113451]	[439.15255737 323.75756836 0.67025715]	[500.80371094 318.66348267 0.83557093]	[5.21414307e+02 7.49597717e+02 1.02179669e-01]	[5.41761047e+02 7.44511536e+02 9.70239192e-02]	[0. 0. 0.]	[4.88007141e+02 9.06160767e+02 7.35609710e-01]	[4.67472137e+02 8.98498047e+02 7.13873148e-01]	[4.85375061e+02 8.72728088e+02 7.04001606e-01]
[464.91687012 336.53695679 0.92142785]	[467.48513794 400.75509644 0.88736761]	[408.42520142 405.82418823 0.7988323 ]	[398.10919189 503.48205566 0.8997972 ]	[390.43579102 605.88220215 0.86307698]	[529.03271484 398.20068359 0.86258173]	[559.76226807 498.21585083 0.87248182]	[582.74688721 593.14428711 0.85459179]	[480.31106567 582.95550537 0.80493528]	[439.2875061 585.39178467 0.75955617]	[464.96606445 739.3482666 0.79092997]	[4.82785767e+02 8.67633545e+02 8.44110489e-01]	[521.32830811 582.88647461 0.76864445]	[523.93585205 747.03924561 0.84952241]	[4.80214508e+02 7.03415771e+02 3.09843421e-01]	[457.12609863 318.76605225 0.90498257]	[480.3085022 318.69158936 0.94057071]	[439.1550293 323.7593689 0.67078209]	[500.80679321 318.66680908 0.83565199]	[5.21401489e+02 7.49594055e+02 9.50630531e-02]	[5.41761719e+02 7.44474060e+02 9.09861922e-02]	[0. 0. 0.]	[4.88002960e+02 9.06153076e+02 7.33729064e-01]	[4.67466156e+02 8.98486511e+02 7.14541197e-01]	[4.85382507e+02 8.72717407e+02 7.03179538e-01]
[464.97488403 334.07244873 0.89728165]	[470.00918579 400.66442871 0.88634086]	[410.94277954 403.25952148 0.81196535]	[398.10501099 503.37188721 0.91714615]	[390.45599365 603.40588379 0.85555959]	[529.0723877 398.12597656 0.84802997]	[559.76165771 495.68649292 0.85595208]	[582.73901367 590.56896973 0.86159194]	[480.30737305 582.86480713 0.80215657]	[439.29055786 582.90185547 0.76326048]	[464.94833374 734.30181885 0.79058111]	[4.82799103e+02 8.67630371e+02 8.43023658e-01]	[521.32073975 582.7989502 0.75978243]	[523.97192383 746.97418213 0.83430833]	[4.80252106e+02 6.98374023e+02 3.28905463e-01]	[457.16900635 318.66305542 0.92979437]	[480.34805298 318.57531738 0.95162284]	[439.18518066 321.26809692 0.68896306]	[500.84893799 318.59945679 0.84284049]	[0. 0. 0.]	[0. 0. 0.]	[0. 0. 0.]	[4.87991119e+02 9.06177429e+02 7.39528894e-01]	[4.67463409e+02 8.98500916e+02 7.17179060e-01]	[4.85405640e+02 8.72708130e+02 7.07371473e-01]
[467.46395874 326.28335571 0.85158509]	[470.0168457 398.01898193 0.8655194 ]	[408.45748901 398.2355957 0.83031034]	[398.11392212 500.7036438 0.93105024]	[385.4052124 598.2121582 0.81436884]	[531.55810547 390.5100708 0.79763728]	[559.75561523 487.98342896 0.85696954]	[580.24572754 585.40802002 0.88612926]	[480.30484009 580.33575439 0.78646553]	[439.31265259 582.7925415 0.7602843 ]	[464.95449829 734.2286377 0.80465001]	[4.82723328e+02 8.67664429e+02 8.38322163e-01]	[521.32788086 580.24639893 0.74284899]	[524.00097656 739.41314697 0.8065753 ]	[4.67471588e+02 6.90681763e+02 3.99486721e-01]	[459.61230469 315.9593811 0.92228854]	[482.73965454 313.55123901 0.94380641]	[439.2210083 316.13156128 0.75823718]	[500.88693237 315.95046997 0.84611326]	[0. 0. 0.]	[0. 0. 0.]	[0. 0. 0.]	[4.90542969e+02 9.06122559e+02 7.21103072e-01]	[4.69988892e+02 9.00982910e+02 7.05888391e-01]	[4.82872040e+02 8.72764893e+02 6.80508316e-01]
[467.48220825 321.28747559 0.86580217]	[470.02661133 395.55715942 0.84919488]	[408.4480896 398.12683105 0.82619536]	[398.08206177 498.22738647 0.91274476]	[385.35635376 593.1217041 0.8211292 ]	[531.55187988 387.93331909 0.79890466]	[559.72332764 485.48245239 0.85576522]	[580.21362305 585.34991455 0.87938112]	[480.29504395 577.78387451 0.76813012]	[439.28219604 580.2545166 0.7443971 ]	[464.89154053 731.68725586 0.8227827 ]	[4.82709961e+02 8.67604553e+02 8.33337188e-01]	[521.34692383 575.21765137 0.73556614]	[523.98352051 734.27886963 0.81491762]	[4.67470856e+02 6.98317688e+02 3.98902893e-01]	[459.62954712 313.48867798 0.9070242 ]	[482.76196289 313.44558716 0.92624724]	[439.26422119 316.03671265 0.75556421]	[503.23397827 313.52835083 0.83692861]	[0. 0. 0.]	[0. 0. 0.]	[0. 0. 0.]	[4.90504211e+02 9.03622314e+02 7.22548604e-01]	[4.67456360e+02 8.98467957e+02 7.09884167e-01]	[4.82891571e+02 8.72729126e+02 6.80602908e-01]
[467.48208618 318.77798462 0.88434094]	[470.03408813 392.97711182 0.82685882]	[408.45217896 395.64282227 0.81042272]	[398.06439209 493.10079956 0.87787831]	[385.29971313 588.0880127 0.84581554]	[531.56488037 385.32046509 0.80909622]	[559.73614502 485.44418335 0.8702879 ]	[577.7590332 582.97497559 0.87595296]	[480.28665161 575.19854736 0.75531954]	[439.24383545 575.22174072 0.73187447]	[462.43188477 729.24139404 0.83982253]	[4.82704346e+02 8.67601990e+02 8.36291432e-01]	[521.35137939 572.61578369 0.73443878]	[524.00598145 731.76013184 0.82018548]	[4.72590607e+02 6.95768433e+02 4.07299936e-01]	[459.61688232 310.93130493 0.88890827]	[482.76727295 310.87631226 0.90050441]	[439.24856567 315.95678711 0.76046199]	[503.25424194 313.4347229 0.83110362]	[0. 0. 0.]	[0. 0. 0.]	[0. 0. 0.]	[4.90500183e+02 9.03612000e+02 7.20357656e-01]	[4.67447998e+02 8.98454529e+02 7.08774388e-01]	[4.82916351e+02 8.72719666e+02 6.80011988e-01]
[470.00839233 318.6307373 0.90248424]	[470.02432251 390.43878174 0.82329464]	[408.4498291 395.54916382 0.80355257]	[398.02780151 493.06378174 0.85579383]	[382.88046265 588.01586914 0.85806781]	[531.56085205 382.86175537 0.81186473]	[559.72393799 485.37808228 0.86931068]	[577.7722168 582.92858887 0.87432563]	[480.3175354 572.65661621 0.74720138]	[439.26779175 575.16760254 0.72672683]	[462.44177246 729.18365479 0.83352131]	[4.82709229e+02 8.67595459e+02 8.32945108e-01]	[521.37927246 570.08117676 0.72814286]	[524.00274658 729.20013428 0.83459306]	[4.77679077e+02 7.00902710e+02 4.17298853e-01]	[459.66766357 305.82437134 0.88684839]	[482.82553101 303.30288696 0.89572716]	[439.29595947 313.47564697 0.76027369]	[503.31665039 308.3757019 0.80491424]	[5.16199524e+02 7.29243652e+02 6.13439269e-02]	[0. 0. 0.]	[0. 0. 0.]	[4.90525421e+02 9.03564026e+02 7.14368582e-01]	[4.67488617e+02 8.98430054e+02 7.01617599e-01]	[4.82895599e+02 8.72734985e+02 6.83616757e-01]
[470.03414917 318.54928589 0.90430242]	[470.00228882 385.35308838 0.83507276]	[408.45291138 392.99911499 0.79166842]	[398.02142334 487.92388916 0.86475933]	[382.8414917 585.53045654 0.88263434]	[531.56414795 382.75375366 0.82734001]	[559.72711182 482.89736938 0.89602494]	[577.78009033 582.79510498 0.86645555]	[480.31695557 570.05493164 0.75139034]	[439.26559448 570.09436035 0.72458249]	[462.40731812 729.12878418 0.8409676 ]	[4.82711151e+02 8.67600220e+02 8.31379294e-01]	[521.36938477 567.50976562 0.73928732]	[524.00665283 729.0758667 0.84460354]	[4.72592377e+02 6.98358948e+02 4.10658985e-01]	[459.66189575 303.25527954 0.89027858]	[482.83453369 300.74490356 0.90738416]	[439.28460693 310.95245361 0.74946845]	[503.32443237 303.24682617 0.80038023]	[5.16120422e+02 7.29094116e+02 6.33273348e-02]	[0. 0. 0.]	[0. 0. 0.]	[4.90558868e+02 9.03546875e+02 7.10075080e-01]	[4.70010498e+02 8.98440186e+02 6.94097757e-01]	[4.82886414e+02 8.72733337e+02 6.83297336e-01]
[470.03167725 318.54983521 0.90449297]	[470.00189209 385.36300659 0.83393008]	[408.45343018 393.01263428 0.79189837]	[398.021698 487.92102051 0.86516142]	[382.84039307 585.53363037 0.88205737]	[531.5703125 382.75375366 0.82706004]	[559.72558594 482.90563965 0.89448905]	[577.7791748 582.80053711 0.86656237]	[480.31668091 570.04785156 0.75240171]	[439.26062012 570.08868408 0.72554392]	[462.40625 729.12237549 0.84114009]	[4.82712982e+02 8.67605286e+02 8.30271006e-01]	[521.37414551 567.50384521 0.74109715]	[524.00360107 729.06774902 0.84540898]	[4.75130310e+02 7.00864563e+02 4.09683377e-01]	[459.66064453 303.25552368 0.8897512 ]	[482.83435059 300.74404907 0.90718764]	[439.28320312 310.94976807 0.74797595]	[503.32675171 303.24279785 0.80117083]	[5.16130432e+02 7.29127991e+02 6.45760521e-02]	[0. 0. 0.]	[0. 0. 0.]	[4.93048126e+02 9.03548523e+02 7.08863914e-01]	[4.70020294e+02 8.98448914e+02 6.91524863e-01]	[4.82882812e+02 8.72741028e+02 6.82317793e-01]
[467.49325562 316.13961792 0.90562564]	[470.00881958 382.83364868 0.85069805]	[410.94885254 390.42080688 0.78937787]	[398.00985718 487.91650391 0.86152029]	[382.81280518 585.40289307 0.90082306]	[529.07818604 380.30657959 0.84040016]	[559.74304199 482.88543701 0.90117818]	[577.77972412 580.32995605 0.85686153]	[480.34106445 567.55554199 0.75541133]	[439.28234863 570.04315186 0.72980446]	[462.39160156 726.64239502 0.8471036 ]	[4.80384491e+02 8.67620117e+02 8.31680775e-01]	[521.3984375 567.4708252 0.74287927]	[524.01568604 729.01641846 0.83776706]	[4.70012451e+02 6.93235413e+02 4.14552748e-01]	[459.63357544 300.73587036 0.89869618]	[482.78497314 300.6579895 0.91989326]	[439.31161499 308.33929443 0.72960478]	[503.29904175 300.74365234 0.82457155]	[0. 0. 0.]	[0. 0. 0.]	[0. 0. 0.]	[4.93091736e+02 9.01065308e+02 7.13245571e-01]	[4.72555298e+02 8.98472412e+02 6.93514585e-01]	[4.82844513e+02 8.72766541e+02 6.79058075e-01]
[469.96835327 316.0194397 0.90205598]	[469.95941162 380.32046509 0.87758309]	[408.45504761 385.33831787 0.79428589]	[395.63616943 485.34683228 0.88199675]	[382.78225708 582.95050049 0.90875685]	[529.0489502 380.16796875 0.85770065]	[559.73291016 480.33468628 0.9163841 ]	[577.78710938 575.2277832 0.82151622]	[480.34927368 565.01165771 0.7716921 ]	[439.28903198 567.50354004 0.74106866]	[462.4095459 723.96008301 0.82975745]	[4.82714783e+02 8.67645752e+02 8.30103934e-01]	[521.41619873 564.92230225 0.75801021]	[526.4354248 726.48114014 0.8357091 ]	[4.82808044e+02 7.00902710e+02 4.09332573e-01]	[459.67422485 298.24978638 0.92703915]	[482.80004883 298.19155884 0.94054699]	[441.67947388 303.22738647 0.73889875]	[503.28271484 300.62393188 0.82628524]	[5.11042084e+02 7.29023621e+02 5.00264876e-02]	[0. 0. 0.]	[0. 0. 0.]	[4.90565094e+02 9.03554321e+02 7.02341497e-01]	[4.70017670e+02 8.98467407e+02 6.86650693e-01]	[4.82885956e+02 8.72805054e+02 6.76752329e-01]
[469.96795654 316.01898193 0.90185344]	[469.95483398 380.31539917 0.87885213]	[408.44796753 385.32641602 0.79533005]	[395.62924194 485.35324097 0.87879342]	[382.78186035 582.95062256 0.90837085]	[529.04577637 380.16583252 0.85724705]	[559.72973633 480.31967163 0.91231108]	[577.79089355 577.70196533 0.82408285]	[480.35275269 565.01922607 0.76922822]	[439.28985596 567.51281738 0.73913854]	[462.40762329 724.00830078 0.82822216]	[4.82712921e+02 8.67625122e+02 8.27452898e-01]	[521.41937256 564.92755127 0.75580448]	[526.44171143 726.46295166 0.83153719]	[4.82834229e+02 7.03395325e+02 4.16343600e-01]	[459.67410278 298.24914551 0.92745095]	[482.80020142 298.19107056 0.94078016]	[441.67947388 303.22796631 0.74005181]	[503.28463745 300.62332153 0.82715076]	[5.08499725e+02 7.29095520e+02 5.02307303e-02]	[0. 0. 0.]	[0. 0. 0.]	[4.90556366e+02 9.03546631e+02 7.00514257e-01]	[4.70005981e+02 8.98459473e+02 6.87110662e-01]	[4.82885834e+02 8.72786377e+02 6.76025808e-01]
[469.96777344 315.96798706 0.89772654]	[467.47839355 380.26385498 0.89151084]	[408.43936157 382.86224365 0.80052799]	[395.61727905 482.94091797 0.88630497]	[382.79693604 582.9576416 0.90971744]	[529.02539062 380.10647583 0.85640019]	[559.73083496 480.30419922 0.91538644]	[577.793396 575.17285156 0.82209647]	[480.37078857 564.98345947 0.78422678]	[439.30938721 567.46697998 0.75024259]	[462.40802002 723.953125 0.83163583]	[4.82717010e+02 8.67677124e+02 8.34224343e-01]	[523.77508545 564.90637207 0.76504189]	[526.5189209 724.01409912 0.81936729]	[4.85404724e+02 7.00863770e+02 4.45296466e-01]	[459.65496826 298.17074585 0.93586773]	[482.81939697 298.12548828 0.94599783]	[439.31323242 300.77084351 0.73766232]	[503.29269409 298.22824097 0.83164871]	[0. 0. 0.]	[0. 0. 0.]	[0. 0. 0.]	[4.90566895e+02 9.03557373e+02 7.04396904e-01]	[4.70013367e+02 8.98476562e+02 6.90139532e-01]	[4.82885010e+02 8.72837769e+02 6.73380554e-01]
[467.50009155 315.91064453 0.88504404]	[467.49996948 380.21377563 0.8917647 ]	[408.45080566 382.79614258 0.80748463]	[395.63442993 482.86325073 0.89710307]	[382.7906189 582.92712402 0.90650332]	[529.01629639 377.71957397 0.8557294 ]	[559.74694824 480.26464844 0.91166222]	[577.79974365 572.64910889 0.82291102]	[480.36914062 564.9128418 0.78497434]	[439.30487061 564.98028564 0.75745475]	[462.35928345 721.39666748 0.83720994]	[4.82714294e+02 8.67610840e+02 8.27714324e-01]	[523.77667236 562.42944336 0.76027524]	[529.027771 721.47015381 0.78937709]	[4.90519531e+02 7.03398987e+02 5.02279222e-01]	[459.65896606 298.10305786 0.94326019]	[482.79510498 298.06036377 0.95629942]	[439.32434082 300.7010498 0.74310446]	[503.29156494 298.15814209 0.85846668]	[0. 0. 0.]	[0. 0. 0.]	[4.90531433e+02 6.88079163e+02 2.69476056e-01]	[4.90513611e+02 9.03558350e+02 7.05301225e-01]	[4.67457886e+02 8.98438354e+02 6.95570171e-01]	[4.82936127e+02 8.72783203e+02 6.71353102e-01]
[469.99179077 313.49142456 0.87432736]	[467.49118042 380.19033813 0.89176548]	[408.42608643 382.75912476 0.81101292]	[395.64178467 482.8197937 0.90339547]	[382.78643799 582.86077881 0.89968681]	[529.00518799 377.6932373 0.85270512]	[559.7442627 480.21563721 0.90072197]	[580.21929932 572.61309814 0.82618934]	[480.37158203 562.4151001 0.78549397]	[439.31350708 564.89440918 0.7604562 ]	[462.33135986 718.86132812 0.8303622 ]	[4.82710632e+02 8.67594849e+02 8.25230420e-01]	[523.77697754 562.3237915 0.7526719 ]	[531.54522705 721.39489746 0.77814531]	[4.95614899e+02 7.03497192e+02 5.36953688e-01]	[459.67767334 298.05181885 0.95225209]	[482.81564331 298.01318359 0.95801419]	[439.3163147 300.65100098 0.76249248]	[503.28839111 298.12060547 0.86293429]	[4.93137939e+02 7.47025818e+02 7.10474104e-02]	[5.00838379e+02 7.39374695e+02 6.19116351e-02]	[4.95604279e+02 6.88098145e+02 2.93964803e-01]	[4.90501831e+02 9.01048157e+02 7.05707192e-01]	[4.67439728e+02 8.95980164e+02 6.97353840e-01]	[4.85356232e+02 8.72786987e+02 6.69181883e-01]
[469.9831543 310.97872925 0.85527682]	[469.96185303 380.12353516 0.88570577]	[408.41305542 380.29718018 0.822249 ]	[398.01519775 482.75631714 0.90716195]	[382.78158569 582.81140137 0.89343345]	[529.02716064 377.63848877 0.84386557]	[559.76104736 480.17547607 0.89753664]	[580.21582031 570.11242676 0.82953113]	[482.71789551 562.38641357 0.78738189]	[441.67657471 564.87103271 0.76324028]	[462.35760498 718.87561035 0.82192051]	[4.82703125e+02 8.67588989e+02 8.26469243e-01]	[523.78741455 562.28674316 0.75081611]	[531.58764648 716.34375 0.76868802]	[4.95665497e+02 7.06054504e+02 5.88251233e-01]	[459.66882324 295.64758301 0.94508052]	[482.80871582 295.60394287 0.96175432]	[439.29992676 298.21054077 0.76956522]	[503.27575684 298.03610229 0.86738533]	[4.87972107e+02 7.49742188e+02 1.56174555e-01]	[5.00852173e+02 7.47126892e+02 1.38787419e-01]	[4.95626068e+02 6.90615662e+02 3.39463353e-01]	[4.88010773e+02 9.01001892e+02 7.15763152e-01]	[4.67434601e+02 8.95940308e+02 7.08608150e-01]	[4.82944397e+02 8.72786621e+02 6.78035080e-01]
[469.95721436 310.89373779 0.85120958]	[467.47344971 377.74737549 0.88964576]	[405.91622925 380.27584839 0.82626611]	[398.03256226 480.35220337 0.90826708]	[382.82495117 582.75628662 0.88214278]	[528.98724365 377.56951904 0.83986044]	[559.72406006 477.70462036 0.86808819]	[580.23181152 570.04620361 0.83976519]	[482.72509766 562.38476562 0.78404897]	[441.69332886 564.89099121 0.7630105 ]	[462.33859253 716.33465576 0.82257318]	[4.80378296e+02 8.65108826e+02 8.24692547e-01]	[523.78625488 562.27429199 0.74530733]	[536.68383789 718.89343262 0.774544 ]	[4.98158112e+02 7.06011536e+02 6.51055813e-01]	[459.64181519 295.5887146 0.94289243]	[482.7829895 295.53866577 0.9657504 ]	[439.26141357 298.13757324 0.76548368]	[503.25054932 295.62203979 0.86138403]	[4.87943878e+02 7.49586121e+02 1.84817836e-01]	[5.00742737e+02 7.47002441e+02 1.57776237e-01]	[4.93105164e+02 6.88147095e+02 3.93756986e-01]	[4.87981567e+02 9.01002258e+02 7.09022522e-01]	[4.67412567e+02 8.95928223e+02 7.03577399e-01]	[4.85359253e+02 8.72745483e+02 6.78584993e-01]
[467.4503479 308.39660645 0.85388368]	[467.44107056 377.71392822 0.8950479 ]	[405.86636353 380.26556396 0.83498067]	[398.03115845 482.7494812 0.90921223]	[385.34677124 582.78173828 0.87241697]	[528.9744873 377.51107788 0.83207929]	[559.73303223 477.64541626 0.86233371]	[580.29956055 567.48980713 0.87892902]	[482.76724243 562.38861084 0.79168427]	[441.72485352 564.90582275 0.76655012]	[462.35400391 718.85943604 0.82123584]	[4.80374786e+02 8.65085144e+02 8.24093938e-01]	[523.82263184 559.82983398 0.74666357]	[536.7265625 713.78820801 0.78038192]	[4.98229675e+02 7.06111511e+02 6.23477876e-01]	[457.22207642 295.52862549 0.92877722]	[482.74880981 295.47201538 0.9575702 ]	[439.17150879 298.05700684 0.73858309]	[500.89489746 295.54794312 0.84931773]	[4.85474579e+02 7.49734314e+02 2.35195220e-01]	[5.00721069e+02 7.49575256e+02 2.00245142e-01]	[4.95620026e+02 6.90670776e+02 3.92253011e-01]	[4.87940033e+02 9.01013306e+02 7.06982255e-01]	[4.64931427e+02 8.95905701e+02 7.07474649e-01]	[4.85371002e+02 8.72725769e+02 6.79167390e-01]
[467.38964844 308.33724976 0.85487074]	[467.44317627 377.68417358 0.89292562]	[405.88357544 380.26275635 0.83223116]	[398.07946777 480.37512207 0.91074973]	[387.87957764 582.79504395 0.86594248]	[526.52453613 375.07183838 0.82576013]	[559.71191406 475.07647705 0.82797718]	[580.33062744 567.46807861 0.88383496]	[482.8187561 562.37585449 0.78667653]	[441.78088379 564.91192627 0.76406747]	[462.41131592 718.90203857 0.7998929 ]	[4.82710144e+02 8.65069214e+02 8.17341506e-01]	[523.8605957 559.80181885 0.74154562]	[539.17962646 711.1585083 0.79999971]	[5.00848999e+02 7.16285400e+02 6.55458987e-01]	[457.1746521 295.48144531 0.91705996]	[482.71240234 295.4276123 0.95034254]	[439.12817383 298.04275513 0.73541844]	[500.85925293 295.53210449 0.85013998]	[4.95687531e+02 7.62476257e+02 4.31142241e-01]	[5.00806366e+02 7.59862183e+02 4.04312342e-01]	[4.98252167e+02 7.03475037e+02 4.61856842e-01]	[4.87960938e+02 9.01008545e+02 7.09491193e-01]	[4.67409271e+02 8.95924927e+02 7.07360148e-01]	[4.85383881e+02 8.72706177e+02 6.64508581e-01]
[464.97064209 305.8500061 0.85521305]	[467.46060181 377.67037964 0.89185786]	[405.90545654 380.25415039 0.83174843]	[398.11364746 480.36602783 0.90795273]	[387.95587158 582.77532959 0.85991889]	[526.53253174 375.04876709 0.82384604]	[559.73852539 472.53948975 0.82821232]	[582.76013184 565.02709961 0.90495956]	[482.86550903 562.38391113 0.77939522]	[441.8338623 564.9387207 0.75459439]	[462.44744873 721.37219238 0.78291446]	[4.82714722e+02 8.62538635e+02 8.11331034e-01]	[523.89074707 559.8057251 0.73641729]	[539.23400879 711.13464355 0.80917072]	[503.28771973 716.26153564 0.72063172]	[457.16830444 295.4569397 0.91339743]	[480.38500977 295.41082764 0.94773853]	[439.12167358 298.02731323 0.7405467 ]	[500.83682251 295.52590942 0.84084743]	[4.98219757e+02 7.59891357e+02 6.18210137e-01]	[5.00801941e+02 7.54747803e+02 5.61039507e-01]	[4.98258453e+02 7.05955688e+02 5.60551047e-01]	[4.88004211e+02 8.98495422e+02 7.07408547e-01]	[4.67471191e+02 8.95890991e+02 6.92131639e-01]	[4.85383636e+02 8.70273865e+02 6.68992758e-01]
[464.96813965 305.79330444 0.8576954 ]	[467.49124146 377.64660645 0.88941634]	[408.38787842 380.22305298 0.83162528]	[398.12124634 480.35449219 0.91043484]	[392.97753906 580.33380127 0.85170054]	[528.98614502 375.0333252 0.81961012]	[559.74383545 470.03619385 0.8292228 ]	[582.79296875 564.99578857 0.91060132]	[482.87738037 562.36621094 0.77346075]	[441.84396362 564.92346191 0.75233102]	[464.84423828 721.44506836 0.79236484]	[4.82714722e+02 8.62546997e+02 8.14636827e-01]	[523.89916992 559.7845459 0.7357775 ]	[539.25793457 708.6842041 0.81487024]	[503.3197937 711.21032715 0.74686861]	[457.17919922 295.42510986 0.91143823]	[482.70245361 293.02600098 0.94315517]	[439.15820312 298.01885986 0.75024486]	[500.83416748 295.53372192 0.8517648 ]	[5.00722382e+02 7.59911377e+02 7.01130092e-01]	[5.03334930e+02 7.52285278e+02 5.98820686e-01]	[4.98262054e+02 7.03409119e+02 5.39534569e-01]	[4.90526825e+02 8.98495361e+02 7.20834553e-01]	[4.69987091e+02 8.95899719e+02 7.03065872e-01]	[4.82946045e+02 8.70266174e+02 6.69712424e-01]
[467.40042114 305.75906372 0.85616654]	[469.95437622 377.62680054 0.88733619]	[408.40914917 380.21142578 0.83011478]	[398.12835693 480.27023315 0.90697861]	[393.03561401 580.25561523 0.84319639]	[529.02099609 375.00149536 0.81269968]	[559.75683594 467.47720337 0.83961421]	[582.81378174 564.99645996 0.91210544]	[482.89056396 562.34161377 0.77204239]	[441.86126709 564.90063477 0.75307298]	[464.84170532 723.91973877 0.79023397]	[4.82707336e+02 8.62500122e+02 8.15819144e-01]	[523.91149902 559.76751709 0.73652786]	[539.22796631 708.70294189 0.80578285]	[503.38500977 716.33850098 0.75675488]	[457.19442749 295.40200806 0.91072768]	[482.72277832 293.00540161 0.9415319 ]	[439.1739502 298.00323486 0.7468074 ]	[500.85195923 295.52786255 0.85054994]	[5.00776337e+02 7.64944580e+02 7.58215070e-01]	[5.03382843e+02 7.57355164e+02 6.38620973e-01]	[5.00725739e+02 7.06072388e+02 5.80571175e-01]	[4.90525757e+02 8.98457520e+02 7.25689590e-01]	[4.69995941e+02 8.95868835e+02 7.04454064e-01]	[4.82933319e+02 8.70223999e+02 6.75813079e-01]
[467.43637085 303.29251099 0.85558099]	[470.04241943 377.56814575 0.8772794 ]	[410.95584106 380.15472412 0.82792193]	[398.14202881 480.21157837 0.90033138]	[393.07852173 577.76837158 0.83559525]	[529.07263184 372.53964233 0.80333143]	[559.78594971 467.45422363 0.84541076]	[582.87158203 565.05963135 0.90817863]	[482.91537476 562.26251221 0.76252848]	[441.90344238 562.42919922 0.74624312]	[464.8236084 723.91326904 0.79848647]	[4.80385864e+02 8.62509949e+02 8.21133733e-01]	[523.92199707 557.2210083 0.73099452]	[539.24603271 708.70709229 0.80912763]	[503.32772827 716.27587891 0.73717618]	[459.58917236 293.02532959 0.90686685]	[482.74664307 292.99240112 0.93936294]	[439.21212769 295.62255859 0.75062871]	[500.87918091 295.48699951 0.86171049]	[503.24453735 767.58789062 0.8179583 ]	[5.08451447e+02 7.65014465e+02 6.43103600e-01]	[5.00709106e+02 7.06023682e+02 5.48060238e-01]	[4.90487732e+02 8.98443054e+02 7.32064009e-01]	[4.67493683e+02 8.95842834e+02 7.12243915e-01]	[4.85354553e+02 8.70239990e+02 6.87145352e-01]
[467.43585205 303.29794312 0.85446805]	[470.05029297 377.56335449 0.87674052]	[410.96942139 380.14520264 0.82866025]	[398.14239502 480.21337891 0.90060854]	[393.0723877 577.77124023 0.83539909]	[531.52746582 372.54330444 0.80366045]	[559.7869873 467.45297241 0.84534109]	[582.87225342 565.05767822 0.90823692]	[482.91281128 562.26568604 0.76205105]	[441.89865112 562.43115234 0.74592316]	[462.43890381 723.89599609 0.79814482]	[4.80385590e+02 8.62503174e+02 8.20883691e-01]	[523.92016602 557.22723389 0.73072779]	[539.2421875 708.70874023 0.80804205]	[503.31686401 716.26324463 0.74393922]	[459.59292603 293.02603149 0.90711236]	[482.74938965 292.99609375 0.9399541 ]	[439.21466064 295.61880493 0.75287926]	[500.88278198 295.49328613 0.86442775]	[503.23703003 767.60083008 0.8195504 ]	[5.06000061e+02 7.65020996e+02 6.48703456e-01]	[5.00690674e+02 7.06018677e+02 5.51968336e-01]	[4.90485138e+02 8.98428101e+02 7.32100964e-01]	[4.67483307e+02 8.93445679e+02 7.12497592e-01]	[4.85359314e+02 8.70237549e+02 6.86643958e-01]
[467.49188232 303.23974609 0.8569358 ]	[472.56167603 377.53585815 0.87233478]	[411.01107788 380.10733032 0.82844603]	[398.16546631 477.73788452 0.88792962]	[395.49768066 577.71337891 0.83140677]	[531.5682373 372.5223999 0.80109024]	[559.81945801 467.43377686 0.84970421]	[582.90258789 565.06738281 0.90566337]	[482.95343018 559.8236084 0.75636232]	[444.31970215 562.41400146 0.73918164]	[462.44833374 718.8682251 0.78368264]	[4.82704193e+02 8.62501099e+02 8.16686034e-01]	[523.95251465 557.21740723 0.73134571]	[539.20581055 708.68017578 0.79847443]	[503.32730103 721.40081787 0.7436952 ]	[459.62600708 292.97824097 0.90855658]	[482.79458618 292.95169067 0.93247926]	[439.24765015 295.58560181 0.76058221]	[503.25549316 295.48428345 0.85729033]	[503.44992065 772.69354248 0.82511735]	[5.16190735e+02 7.70087463e+02 7.37647653e-01]	[5.00716736e+02 7.08530212e+02 5.47735453e-01]	[4.90523315e+02 8.98428284e+02 7.35429525e-01]	[4.69994965e+02 8.95848022e+02 7.18254685e-01]	[4.85353180e+02 8.70230164e+02 6.83744311e-01]
[467.50411987 303.22796631 0.85676897]	[475.08129883 377.51452637 0.87560964]	[413.52505493 377.72451782 0.83131534]	[398.17300415 480.1602478 0.89492607]	[395.51498413 577.69561768 0.83352411]	[531.60778809 372.50637817 0.8010934 ]	[559.84490967 467.43161011 0.85357928]	[582.91113281 565.04467773 0.90990192]	[485.36526489 562.26507568 0.74911332]	[444.39776611 562.41900635 0.73016918]	[464.8555603 721.44152832 0.76729971]	[4.82703949e+02 8.62547180e+02 8.15690875e-01]	[523.98779297 557.24664307 0.72987038]	[536.72650146 708.69769287 0.80204326]	[505.99185181 729.14794922 0.75811958]	[459.63183594 292.94854736 0.90542144]	[482.82522583 292.92733765 0.9278186 ]	[439.25476074 295.5763855 0.74391711]	[503.30862427 295.4932251 0.85880959]	[5.08508209e+02 7.85610962e+02 7.82232642e-01]	[5.21261902e+02 7.77908203e+02 7.48419940e-01]	[5.03274506e+02 7.23942383e+02 6.30025387e-01]	[4.90523224e+02 8.98426208e+02 7.29615331e-01]	[4.69993561e+02 8.95859924e+02 7.16798663e-01]	[4.82926300e+02 8.70275452e+02 6.85198426e-01]
[469.99414062 303.22592163 0.85563719]	[472.60168457 377.51034546 0.87101853]	[413.49960327 377.71218872 0.82793695]	[398.16900635 480.14691162 0.89224029]	[395.49380493 575.19940186 0.82456636]	[531.6071167 372.50680542 0.79884088]	[562.21069336 467.46463013 0.85144782]	[582.909729 565.02264404 0.90931451]	[485.37127686 559.81994629 0.74379575]	[444.40109253 562.40844727 0.72824651]	[464.87643433 721.39434814 0.75915653]	[4.82715454e+02 8.62563232e+02 8.13046277e-01]	[523.99578857 557.2177124 0.72509277]	[536.68035889 708.71716309 0.79623735]	[513.61743164 739.39953613 0.7589848 ]	[459.66824341 292.95346069 0.90865737]	[482.85565186 292.94122314 0.92645365]	[439.30062866 295.56311035 0.74555957]	[503.32714844 295.51220703 0.85329849]	[5.16129822e+02 7.90817993e+02 7.82763898e-01]	[523.80187988 788.07824707 0.81590259]	[5.03377167e+02 7.29204529e+02 7.18155921e-01]	[4.90484467e+02 8.98461060e+02 7.23568976e-01]	[4.69973907e+02 8.95879639e+02 7.11163282e-01]	[4.82936676e+02 8.70315674e+02 6.86757684e-01]
[472.58746338 300.7487793 0.86513537]	[475.12677002 377.50003052 0.87856269]	[413.56896973 377.703125 0.8407613 ]	[398.1746521 477.71920776 0.88904595]	[393.06021118 575.19659424 0.81968606]	[534.14752197 372.50610352 0.80084217]	[562.22930908 467.45941162 0.85906225]	[582.92504883 564.99328613 0.91018248]	[485.40371704 559.74291992 0.73095071]	[444.43725586 562.33032227 0.71822631]	[464.87332153 723.90081787 0.77732295]	[4.82727661e+02 8.57413513e+02 8.29036117e-01]	[524.02923584 554.66589355 0.71430236]	[5.34180603e+02 7.21404053e+02 7.20405281e-01]	[521.30218506 754.78192139 0.82222462]	[459.7477417 292.9152832 0.91220343]	[482.94873047 292.89578247 0.90278906]	[441.68447876 295.53277588 0.77216274]	[503.39627075 295.48965454 0.83928329]	[5.21169983e+02 8.13748108e+02 7.81692982e-01]	[5.29003296e+02 8.08605835e+02 7.09950566e-01]	[5.08504669e+02 7.49716553e+02 7.24926353e-01]	[4.87929443e+02 9.00977966e+02 7.14538872e-01]	[4.67428070e+02 8.95844177e+02 7.09269404e-01]	[4.85459625e+02 8.67691772e+02 6.96002245e-01]
[475.08850098 300.73590088 0.87121826]	[475.15609741 377.50134277 0.88365972]	[413.59103394 377.69134521 0.84305763]	[398.18862915 477.73623657 0.89060473]	[393.05603027 575.19720459 0.81985921]	[534.18206787 372.52963257 0.80161035]	[562.23571777 467.46255493 0.85728443]	[582.93719482 564.98968506 0.90821391]	[485.45593262 559.79327393 0.72824788]	[446.90545654 562.38903809 0.71912038]	[467.42868042 723.99139404 0.77547735]	[4.82780823e+02 8.57394897e+02 8.28684807e-01]	[526.43560791 557.19329834 0.71201181]	[539.16064453 726.48925781 0.7855531 ]	[521.28289795 762.47332764 0.81963575]	[459.78430176 292.90917969 0.91639161]	[482.97265625 290.45492554 0.89427555]	[441.72146606 295.52072144 0.79014087]	[503.41494751 295.44631958 0.82990599]	[5.23802979e+02 8.26531250e+02 7.21718907e-01]	[5.31618835e+02 8.13771057e+02 6.53037012e-01]	[5.08500061e+02 7.54784119e+02 6.65443361e-01]	[4.87966705e+02 9.00995972e+02 6.96022630e-01]	[4.67444122e+02 8.95849670e+02 6.96473181e-01]	[4.87929474e+02 8.67678284e+02 6.71518087e-01]
[475.12530518 300.70443726 0.88325208]	[477.59484863 375.10025024 0.88059467]	[416.03570557 377.63998413 0.8433696 ]	[398.18313599 477.73184204 0.88937914]	[393.05984497 575.17926025 0.8184104 ]	[536.67724609 372.48144531 0.80147541]	[562.25177002 467.46118164 0.85783309]	[582.94195557 564.99993896 0.90467757]	[487.9130249 559.8125 0.72106338]	[449.43954468 562.40924072 0.70971644]	[464.95874023 724.01019287 0.79131263]	[4.82800568e+02 8.57439270e+02 8.19176495e-01]	[526.46478271 557.21246338 0.70850503]	[536.68499756 726.53857422 0.788333 ]	[521.34729004 770.12866211 0.86298543]	[459.80627441 292.88513184 0.91673708]	[485.35116577 290.42037964 0.88797432]	[441.74438477 295.48861694 0.77953285]	[503.44400024 295.40686035 0.81212175]	[5.26412476e+02 8.29204346e+02 7.00995207e-01]	[5.39298828e+02 8.18946716e+02 6.28069639e-01]	[5.08475372e+02 7.67556396e+02 7.08273113e-01]	[4.90552917e+02 8.98501892e+02 6.92337751e-01]	[4.70023010e+02 8.95853516e+02 6.92818701e-01]	[4.85485077e+02 8.70143921e+02 6.60019815e-01]
[475.16207886 300.68075562 0.89145666]	[477.60723877 375.07821655 0.87921661]	[416.05755615 377.62094116 0.84525144]	[398.19921875 477.69921875 0.8864767 ]	[395.50665283 575.15216064 0.82313359]	[536.68029785 372.44784546 0.79726225]	[562.25897217 467.46075439 0.86142462]	[582.94085693 564.99127197 0.90638977]	[487.94238281 562.27233887 0.71409935]	[449.46136475 564.86639404 0.70349026]	[464.96612549 724.03521729 0.80798525]	[4.82805054e+02 8.59940857e+02 8.20985079e-01]	[526.48266602 557.23535156 0.7018503 ]	[536.63623047 729.04077148 0.7891829 ]	[523.75134277 777.87658691 0.80884206]	[459.83047485 292.87072754 0.91581309]	[485.37060547 290.39303589 0.8828541 ]	[441.76602173 295.48168945 0.78301203]	[503.47695923 292.99478149 0.79387897]	[5.26442383e+02 8.39449219e+02 6.84556305e-01]	[5.41826660e+02 8.31674377e+02 6.84082687e-01]	[5.13592102e+02 7.72751587e+02 6.52837753e-01]	[4.87923889e+02 9.00989868e+02 7.03394592e-01]	[4.67431976e+02 8.95841003e+02 7.10638523e-01]	[4.88016663e+02 8.70145386e+02 6.70655489e-01]
[477.59460449 300.66668701 0.89734638]	[477.62994385 375.05990601 0.88000613]	[416.07128906 377.59262085 0.84829909]	[398.20928955 477.66537476 0.88425815]	[395.50741577 572.63043213 0.82326782]	[536.70483398 369.97869873 0.79741269]	[562.26159668 467.46569824 0.8618139 ]	[582.92401123 564.9831543 0.90805304]	[485.49615479 559.79907227 0.71613741]	[446.96011353 562.39624023 0.70664728]	[464.9414978 723.96185303 0.81040519]	[4.82747803e+02 8.57447327e+02 8.09432924e-01]	[526.46313477 557.19030762 0.70168871]	[536.67053223 726.5635376 0.77615488]	[523.83953857 790.71478271 0.81005484]	[459.85101318 290.44674683 0.9129644 ]	[485.39419556 290.36364746 0.87595308]	[441.79299927 295.45443726 0.77374542]	[503.50509644 292.94415283 0.7833702 ]	[5.23951904e+02 8.49709290e+02 7.59726048e-01]	[5.41850037e+02 8.39451721e+02 6.97257936e-01]	[5.16182190e+02 7.88200623e+02 5.99651933e-01]	[4.87975739e+02 8.98495483e+02 7.12583721e-01]	[4.67449524e+02 8.93440063e+02 7.07089603e-01]	[4.87985687e+02 8.67639160e+02 6.55049145e-01]
[477.62213135 300.66265869 0.90333742]	[477.67327881 375.02764893 0.88138127]	[416.11123657 377.54705811 0.84890258]	[398.19998169 475.17156982 0.87031353]	[395.54232788 572.57965088 0.82804471]	[536.72912598 369.97106934 0.80042511]	[562.26727295 467.4888916 0.86231267]	[582.91021729 564.97717285 0.91291183]	[487.92401123 559.7543335 0.71481586]	[449.44033813 562.37573242 0.7074843 ]	[464.88989258 723.96533203 0.81302392]	[4.82764435e+02 8.54907654e+02 8.12258601e-01]	[526.48016357 554.64471436 0.70269614]	[536.7109375 724.01135254 0.76632261]	[5.23988892e+02 8.06072021e+02 7.97844112e-01]	[462.19418335 290.43637085 0.9116047 ]	[485.42532349 290.37966919 0.8721565 ]	[441.79864502 295.44119263 0.7811408 ]	[505.88781738 292.94784546 0.77286947]	[5.26507629e+02 8.54870178e+02 7.45029449e-01]	[5.44415588e+02 8.49670410e+02 7.53943026e-01]	[5.21258728e+02 8.08625488e+02 6.28925383e-01]	[4.87976990e+02 8.98427307e+02 7.23901808e-01]	[4.67470764e+02 8.93373108e+02 7.14970767e-01]	[4.88021271e+02 8.65067505e+02 6.58387840e-01]
[477.65716553 300.6505127 0.90950423]	[477.71710205 375.00100708 0.88446236]	[416.1625061 377.51623535 0.85072321]	[398.18865967 472.58227539 0.85804456]	[395.55102539 570.04675293 0.83540595]	[539.19012451 369.94091797 0.80531985]	[562.27770996 467.46865845 0.86692393]	[582.91235352 564.97210693 0.91258574]	[487.97900391 559.72210693 0.71205914]	[451.98513794 562.34893799 0.70451885]	[464.89956665 721.45446777 0.78599638]	[4.82797729e+02 8.57364563e+02 8.12520266e-01]	[526.52020264 554.62414551 0.69837987]	[539.17034912 716.26147461 0.76433289]	[526.45690918 811.18017578 0.83496761]	[462.22613525 290.41394043 0.91039014]	[485.46264648 290.35418701 0.86383116]	[441.83413696 295.41592407 0.76329368]	[505.94430542 292.8918457 0.74841267]	[5.31542419e+02 8.65070923e+02 7.51382887e-01]	[5.44530518e+02 8.52360474e+02 7.53517389e-01]	[5.21368042e+02 8.13790955e+02 7.02699125e-01]	[4.90564178e+02 8.98452881e+02 7.29911327e-01]	[4.70038696e+02 8.93416260e+02 7.17791975e-01]	[4.90487793e+02 8.65130554e+02 6.86813474e-01]
[477.69897461 300.62332153 0.91594279]	[477.7258606 374.97509766 0.88155264]	[418.56506348 375.10946655 0.85037363]	[398.19631958 472.52053833 0.85431051]	[395.5581665 567.57440186 0.84447014]	[539.19836426 369.91656494 0.80517447]	[562.29187012 467.43582153 0.87325245]	[582.91326904 564.97711182 0.9145329 ]	[487.96166992 557.25500488 0.7124961 ]	[449.51577759 562.32342529 0.70267487]	[464.89047241 723.91021729 0.78653681]	[4.82818970e+02 8.57445984e+02 8.04450393e-01]	[526.5012207 552.12127686 0.70092952]	[539.19616699 716.34368896 0.78616357]	[5.29033081e+02 8.21452515e+02 7.50896156e-01]	[462.26760864 290.35919189 0.90440583]	[487.92630005 287.8788147 0.85144776]	[441.87200928 293.00482178 0.75035548]	[505.99475098 292.89614868 0.73448759]	[5.34116089e+02 8.70285278e+02 7.88202763e-01]	[5.46974304e+02 8.65038879e+02 7.55611002e-01]	[5.23822083e+02 8.29078796e+02 6.83314502e-01]	[4.93040649e+02 8.98485779e+02 7.25894392e-01]	[4.72522095e+02 8.95872925e+02 7.19123900e-01]	[4.90525269e+02 8.67660400e+02 7.24968314e-01]
[477.73968506 298.2555542 0.91893929]	[477.7277832 372.54095459 0.87837243]	[418.57128906 375.09649658 0.85172987]	[398.21710205 470.04620361 0.85665303]	[395.56210327 567.55316162 0.8499524 ]	[539.20349121 367.42211914 0.80692434]	[562.29614258 467.45980835 0.87427574]	[582.90734863 564.97698975 0.91439807]	[487.95324707 557.19195557 0.7134428 ]	[449.51641846 562.27581787 0.70168722]	[464.87490845 721.42956543 0.78410989]	[4.82825531e+02 8.57458740e+02 8.09859395e-01]	[526.48504639 549.56738281 0.70682323]	[539.21173096 716.29248047 0.78631115]	[5.34123413e+02 8.29183533e+02 7.66405344e-01]	[462.31097412 287.89160156 0.89940244]	[487.9838562 287.86730957 0.84517193]	[441.91415405 292.98727417 0.74747837]	[506.02758789 292.88839722 0.74096084]	[5.41710205e+02 8.75366394e+02 8.02713811e-01]	[5.52084106e+02 8.70166931e+02 7.85791218e-01]	[5.23899292e+02 8.31831787e+02 6.61604702e-01]	[4.93108917e+02 8.98518799e+02 7.31666923e-01]	[4.72590698e+02 8.95902527e+02 7.20645130e-01]	[4.90486755e+02 8.67690735e+02 7.33162284e-01]
[477.74157715 298.25405884 0.9194867 ]	[477.73028564 372.53451538 0.87807989]	[418.57489014 375.08712769 0.85225284]	[398.22119141 470.02682495 0.85784131]	[395.56134033 567.54656982 0.85045427]	[539.20788574 367.41738892 0.8081404 ]	[562.3001709 467.4810791 0.87314063]	[582.90563965 564.97497559 0.91454464]	[487.95324707 557.19854736 0.71369362]	[449.50744629 562.28216553 0.70282745]	[464.87042236 721.4574585 0.78789228]	[4.82829926e+02 8.57459167e+02 8.10556173e-01]	[526.48937988 549.57324219 0.70615745]	[539.23291016 716.32104492 0.79103595]	[5.34146790e+02 8.29232178e+02 7.67216682e-01]	[462.30993652 287.890625 0.89979959]	[487.98443604 287.86257935 0.84510332]	[441.91091919 292.9887085 0.75012374]	[506.02612305 292.88589478 0.7388401 ]	[5.41708801e+02 8.75386353e+02 8.00930500e-01]	[5.52096985e+02 8.70191040e+02 7.87533283e-01]	[5.23921509e+02 8.34275330e+02 6.52976036e-01]	[4.93100189e+02 8.98516113e+02 7.32013166e-01]	[4.72586487e+02 8.95896851e+02 7.21934021e-01]	[4.90497131e+02 8.67691406e+02 7.31843770e-01]
[480.13955688 298.24215698 0.92561585]	[480.11953735 372.52148438 0.88164902]	[418.59698486 375.0647583 0.8529802 ]	[398.24380493 472.57736206 0.86359221]	[395.55587769 567.50994873 0.85830694]	[539.24700928 367.40634155 0.81491321]	[562.30780029 467.46975708 0.87475437]	[582.91033936 564.98150635 0.91131037]	[487.96078491 557.18914795 0.71346647]	[449.50827026 562.26745605 0.70187384]	[464.87368774 718.83831787 0.79318422]	[4.82810059e+02 8.59953857e+02 8.12060297e-01]	[526.5045166 549.57110596 0.7045086 ]	[539.25891113 711.25360107 0.80660754]	[5.39266724e+02 8.36912903e+02 7.89614558e-01]	[462.36627197 287.86853027 0.89409262]	[490.48275757 287.85644531 0.83991188]	[444.33346558 292.98458862 0.75482452]	[508.48043823 292.89761353 0.75180352]	[5.41795349e+02 8.83035828e+02 7.66907513e-01]	[5.59723389e+02 8.72808105e+02 7.83369064e-01]	[5.26505066e+02 8.49600891e+02 6.41208887e-01]	[4.93111816e+02 8.98494629e+02 7.42410064e-01]	[4.72579529e+02 8.95887390e+02 7.23638117e-01]	[4.87984131e+02 8.70148804e+02 7.30415523e-01]
[480.18252563 298.21469116 0.93504989]	[480.14163208 372.49761963 0.88417315]	[418.61697388 375.03741455 0.85288715]	[398.27893066 470.02328491 0.86126506]	[395.62457275 567.46783447 0.87835991]	[539.25695801 367.39151001 0.81701344]	[562.31292725 467.44830322 0.87887293]	[582.91113281 565.00109863 0.91006202]	[487.96392822 557.18896484 0.70884073]	[449.49468994 562.26422119 0.69907534]	[464.91531372 721.40209961 0.78741276]	[4.82830078e+02 8.62505432e+02 8.10098171e-01]	[526.50799561 549.57446289 0.70046598]	[539.31628418 713.7845459 0.81167877]	[5.41788391e+02 8.49654175e+02 8.17670822e-01]	[462.42050171 287.84347534 0.88856769]	[490.52682495 287.83004761 0.83671379]	[444.40786743 292.95831299 0.744416 ]	[508.47494507 292.87744141 0.75019658]	[5.41898315e+02 8.88139954e+02 8.10241461e-01]	[5.62245911e+02 8.75415039e+02 8.03189933e-01]	[5.34119690e+02 8.54868652e+02 5.75879276e-01]	[4.93108887e+02 9.01027771e+02 7.39361644e-01]	[4.72571869e+02 8.95948425e+02 7.18091369e-01]	[4.87987457e+02 8.70233093e+02 7.11250305e-01]
[480.25534058 298.15170288 0.94893694]	[480.16009521 372.45022583 0.88092858]	[418.64395142 374.97921753 0.84854543]	[400.64273071 467.45471191 0.86285239]	[398.05319214 567.49816895 0.88912135]	[539.26306152 367.37545776 0.8166911 ]	[562.3380127 467.45065308 0.87860948]	[582.90704346 565.03039551 0.9083972 ]	[488.00161743 557.20715332 0.70342308]	[452.00088501 562.28533936 0.69352067]	[464.89404297 723.909729 0.78959072]	[4.82761108e+02 8.60014160e+02 8.18311930e-01]	[526.53125 552.06866455 0.69365835]	[541.71655273 711.23638916 0.84386599]	[5.44391968e+02 8.49725708e+02 8.35693717e-01]	[464.85671997 287.79074097 0.87558961]	[493.09460449 285.28594971 0.830589 ]	[446.88897705 292.93450928 0.72681117]	[508.52966309 290.38540649 0.73023307]	[5.44439087e+02 8.90789917e+02 8.13374400e-01]	[5.64835693e+02 8.83077393e+02 7.89975524e-01]	[5.41751343e+02 8.54894226e+02 6.40222549e-01]	[4.90555328e+02 9.01053162e+02 7.53826976e-01]	[4.70015717e+02 8.95942749e+02 7.20458627e-01]	[4.85479675e+02 8.70202148e+02 7.19186723e-01]
[480.28518677 298.10531616 0.95240855]	[480.19729614 369.96252441 0.88503641]	[418.69500732 372.53479004 0.85118973]	[400.69824219 467.49533081 0.86159271]	[398.09494019 565.07025146 0.90452713]	[539.30493164 367.33361816 0.82248724]	[562.34667969 467.44869995 0.87906647]	[582.90594482 565.04473877 0.90396482]	[487.99560547 557.21472168 0.70181721]	[451.99508667 562.28924561 0.69257545]	[464.91049194 721.45855713 0.7919755 ]	[4.82753357e+02 8.62497375e+02 8.19896460e-01]	[526.53308105 552.07550049 0.68997204]	[541.76971436 713.68914795 0.85533309]	[5.44467041e+02 8.49733643e+02 8.33827555e-01]	[464.86843872 285.26132202 0.87418866]	[495.61434937 282.75030518 0.83785117]	[446.88986206 292.91976929 0.72874665]	[511.01831055 290.37094116 0.7108658 ]	[5.47011047e+02 8.93239563e+02 8.15763056e-01]	[5.64960876e+02 8.85635376e+02 8.13508809e-01]	[5.41781799e+02 8.54910095e+02 6.69315994e-01]	[4.90533691e+02 9.01055420e+02 7.59215176e-01]	[4.70007019e+02 8.95937927e+02 7.23439336e-01]	[4.85459686e+02 8.70211243e+02 7.27435887e-01]
[480.30041504 298.07595825 0.95241213]	[480.22573853 369.96179199 0.88668346]	[418.72964478 372.5171814 0.85024023]	[400.71914673 470.04214478 0.8683877 ]	[398.14276123 565.06970215 0.91316396]	[541.69903564 367.3432312 0.82243222]	[562.3616333 467.4619751 0.8797223]	[582.91760254 565.06060791 0.90139556]	[488.01235962 557.2177124 0.69723147]	[452.02011108 562.2979126 0.69134283]	[464.90213013 721.43444824 0.79123533]	[4.82750885e+02 8.62501770e+02 8.19808602e-01]	[528.97064209 549.58203125 0.68430841]	[541.79144287 711.22875977 0.86608791]	[5.44513306e+02 8.52208679e+02 8.40997934e-01]	[464.88769531 282.74713135 0.87319666]	[495.65472412 282.71826172 0.84394944]	[446.92089844 292.89221191 0.72093433]	[511.08071899 290.37042236 0.71298224]	[5.49525452e+02 8.93273987e+02 8.08994174e-01]	[5.65055969e+02 8.88098083e+02 8.17428708e-01]	[5.41826294e+02 8.59972168e+02 6.87328339e-01]	[4.88006104e+02 9.01066406e+02 7.52435327e-01]	[4.67492493e+02 8.95929199e+02 7.24539340e-01]	[4.85471283e+02 8.70213196e+02 7.25227237e-01]
[480.35418701 298.06130981 0.95697451]	[480.26538086 369.96890259 0.88964391]	[418.74804688 372.50613403 0.85105741]	[400.76531982 472.56488037 0.86315614]	[398.19210815 567.48010254 0.90580523]	[541.74963379 367.38571167 0.83090144]	[562.37756348 467.4581604 0.88008416]	[582.90441895 565.04742432 0.90425611]	[490.47583008 557.18310547 0.68817651]	[452.03915405 562.26281738 0.68225026]	[464.90072632 723.91937256 0.7965607 ]	[4.82739868e+02 8.62543091e+02 8.23665798e-01]	[528.98980713 549.54199219 0.68088937]	[541.75946045 711.21435547 0.86483657]	[544.49285889 852.24688721 0.85292011]	[464.95562744 282.73184204 0.86581761]	[498.12472534 282.70147705 0.85509729]	[449.4647522 292.87460327 0.72120923]	[513.5980835 287.84008789 0.70243329]	[5.49583130e+02 8.93321960e+02 8.02997887e-01]	[5.67479065e+02 8.88144775e+02 8.18668127e-01]	[5.41798889e+02 8.60006409e+02 6.94501579e-01]	[4.90510437e+02 9.03546997e+02 7.54894316e-01]	[4.69976593e+02 8.95967529e+02 7.26380348e-01]	[4.85447876e+02 8.70252563e+02 7.23550737e-01]
[482.70968628 298.05270386 0.9583689 ]	[480.29904175 372.4538269 0.8945061 ]	[418.76757812 372.53765869 0.85194266]	[400.81356812 475.10870361 0.86680913]	[400.64224243 567.546875 0.89338958]	[541.78997803 367.38867188 0.83577043]	[562.39978027 467.45150757 0.87900227]	[582.91357422 565.06072998 0.90102583]	[490.51077271 557.20330811 0.68699461]	[452.06814575 562.28649902 0.68489081]	[464.94818115 723.92211914 0.79811966]	[4.82725433e+02 8.62533997e+02 8.24212313e-01]	[529.03845215 549.54699707 0.67705917]	[541.74884033 711.25268555 0.85395801]	[5.44524353e+02 8.52275024e+02 8.48536551e-01]	[467.40444946 282.72375488 0.85942495]	[498.15258789 282.7024231 0.86108691]	[449.48684692 292.88024902 0.72315282]	[513.6206665 287.85824585 0.67950344]	[5.52082031e+02 8.93370972e+02 7.96982467e-01]	[5.67502319e+02 8.88197205e+02 8.16894054e-01]	[5.41833679e+02 8.62534851e+02 6.97534919e-01]	[4.90505737e+02 9.01041077e+02 7.54007041e-01]	[4.69960114e+02 8.95933044e+02 7.29537904e-01]	[4.85419403e+02 8.70257812e+02 7.24420488e-01]
[482.73223877 298.0430603 0.95901793]	[480.32763672 372.48010254 0.89695621]	[418.78430176 374.97091675 0.8526274 ]	[403.25778198 475.10919189 0.83297491]	[400.75360107 567.52740479 0.89270049]	[541.82745361 367.42919922 0.83821589]	[562.42230225 467.39959717 0.88310182]	[582.93603516 565.03820801 0.90332949]	[490.53540039 557.18829346 0.68715614]	[454.54772949 562.26745605 0.68192101]	[464.93075562 723.91741943 0.80096704]	[4.82708099e+02 8.62493774e+02 8.25125575e-01]	[529.07666016 549.53991699 0.67640686]	[541.75671387 713.70269775 0.85272753]	[5.44524780e+02 8.52301758e+02 8.43624234e-01]	[467.44915771 282.70059204 0.8581835 ]	[498.17822266 282.70019531 0.86781925]	[449.52752686 290.42977905 0.71724337]	[513.63061523 287.87380981 0.68657929]	[5.52072083e+02 8.93410095e+02 7.94301748e-01]	[5.67493164e+02 8.90626221e+02 8.24304938e-01]	[5.41841980e+02 8.62577515e+02 6.94302976e-01]	[4.90516571e+02 9.01016602e+02 7.54433393e-01]	[4.69962952e+02 8.95913879e+02 7.28246927e-01]	[4.85402161e+02 8.70232971e+02 7.31213868e-01]
[482.74069214 298.04605103 0.95941252]	[480.3793335 372.45834351 0.89285231]	[421.17630005 374.96832275 0.84920192]	[403.33966064 472.59197998 0.82377005]	[400.79525757 567.49707031 0.89463401]	[541.86401367 367.37490845 0.84217596]	[562.47753906 467.39083862 0.88111192]	[582.97479248 565.02618408 0.9056133 ]	[490.54187012 557.19012451 0.68820131]	[454.54312134 562.26104736 0.6830548 ]	[464.91687012 723.9241333 0.80453014]	[4.80367340e+02 8.62501282e+02 8.25225651e-01]	[531.55224609 549.550354 0.67594773]	[541.77545166 711.23474121 0.85546094]	[5.44527832e+02 8.52326965e+02 8.39192748e-01]	[467.47885132 282.6932373 0.85535342]	[498.19497681 282.70910645 0.8706916 ]	[452.02484131 290.39758301 0.7106244 ]	[513.6439209 287.87530518 0.69146872]	[5.49571533e+02 8.95866394e+02 7.84344375e-01]	[5.67474609e+02 8.90702881e+02 8.25033307e-01]	[5.41840637e+02 8.65080017e+02 6.94471300e-01]	[4.88012085e+02 9.01029846e+02 7.52079964e-01]	[4.67458801e+02 8.95918091e+02 7.25133002e-01]	[4.85389984e+02 8.70237610e+02 7.30395973e-01]
[482.78106689 298.06304932 0.96193904]	[482.73522949 372.43988037 0.89224529]	[421.2199707 372.5322876 0.85130268]	[403.3977356 475.07702637 0.81781656]	[400.84408569 567.47961426 0.89392591]	[541.88104248 367.35354614 0.84286225]	[564.82818604 467.40637207 0.87883455]	[585.33166504 565.04437256 0.89743268]	[490.54034424 554.69610596 0.68854225]	[454.56005859 559.79925537 0.68495184]	[464.93972778 723.93505859 0.80347943]	[4.80369965e+02 8.62519653e+02 8.28398824e-01]	[531.55651855 549.54077148 0.67685562]	[541.81231689 713.69842529 0.85312599]	[5.44521118e+02 8.52332947e+02 8.45311522e-01]	[469.98999023 282.73330688 0.85120589]	[498.2255249 282.72070312 0.87699735]	[452.08825684 290.42492676 0.70233858]	[516.1697998 287.79571533 0.70295787]	[5.52130066e+02 8.95910828e+02 7.85164237e-01]	[5.67528564e+02 8.90731201e+02 8.31315339e-01]	[5.41802063e+02 8.65079407e+02 6.88450456e-01]	[4.88002686e+02 9.03561951e+02 7.52747774e-01]	[4.67454498e+02 8.95950684e+02 7.20078886e-01]	[4.85386230e+02 8.70226318e+02 7.44447887e-01]
[482.81433105 298.04315186 0.96008086]	[482.78512573 369.96261597 0.89130771]	[421.26687622 372.48974609 0.84478277]	[408.40460205 469.99642944 0.79409927]	[403.2562561 567.45928955 0.87797576]	[541.91955566 364.87750244 0.84362078]	[564.89135742 467.47445679 0.87379634]	[585.3795166 565.04046631 0.89957619]	[493.05847168 554.68951416 0.68703932]	[454.6321106 559.75701904 0.68443787]	[464.92449951 723.93640137 0.80227232]	[4.80374268e+02 8.60006653e+02 8.24923158e-01]	[531.61657715 549.55749512 0.67346054]	[541.81750488 713.69122314 0.85278416]	[5.44518738e+02 8.52342102e+02 8.47620249e-01]	[470.04144287 282.71115112 0.85117924]	[498.25628662 282.69604492 0.8810724 ]	[454.58065796 290.41387939 0.69432759]	[518.65124512 287.80117798 0.7133351 ]	[5.54610229e+02 8.95984436e+02 7.76194513e-01]	[5.67551270e+02 8.90788452e+02 8.30945969e-01]	[5.41793762e+02 8.65097290e+02 6.94800436e-01]	[4.90478516e+02 9.03571045e+02 7.47249424e-01]	[4.67459503e+02 8.95947632e+02 7.13268578e-01]	[4.85390839e+02 8.70193481e+02 7.40753889e-01]
[482.81417847 298.04321289 0.96014756]	[482.78469849 369.96002197 0.89122361]	[421.26931763 372.48849487 0.84429914]	[408.40432739 469.99395752 0.79422504]	[403.25848389 567.45996094 0.87746024]	[541.91674805 364.87368774 0.84399438]	[564.89160156 467.472229 0.87400293]	[585.38018799 565.04107666 0.89944953]	[493.05819702 554.69152832 0.6864984 ]	[454.63201904 559.7588501 0.68409669]	[464.9307251 723.94415283 0.80482066]	[4.80374573e+02 8.60012695e+02 8.25021327e-01]	[531.61914062 549.55834961 0.67264551]	[541.81695557 713.68792725 0.85309196]	[5.44519775e+02 8.52342468e+02 8.47313285e-01]	[470.04177856 282.71157837 0.85119522]	[498.25604248 282.69631958 0.88102019]	[454.58206177 290.41430664 0.69499207]	[518.65100098 287.80163574 0.71345884]	[5.52141541e+02 8.95982910e+02 7.76335776e-01]	[5.67551697e+02 8.90788818e+02 8.30835223e-01]	[5.41795776e+02 8.65097961e+02 6.94853783e-01]	[4.90478851e+02 9.03575745e+02 7.48244166e-01]	[4.67460754e+02 8.95952637e+02 7.13770211e-01]	[4.85389984e+02 8.70198242e+02 7.41532326e-01]
[482.81454468 298.04315186 0.96015245]	[482.78372192 369.96057129 0.89128298]	[421.26824951 372.48947144 0.84452128]	[408.40405273 469.99301147 0.79443502]	[403.25708008 567.46008301 0.87800395]	[541.91625977 364.8737793 0.84403354]	[564.89196777 467.4730835 0.87380415]	[585.38049316 565.04199219 0.89957672]	[493.0534668 554.6942749 0.68710035]	[454.6300354 559.75866699 0.68440056]	[464.92141724 723.9241333 0.79955733]	[4.80378235e+02 8.62487793e+02 8.24331403e-01]	[531.61053467 549.56420898 0.67335749]	[541.81890869 713.70489502 0.85251182]	[5.44518677e+02 8.52342285e+02 8.46706688e-01]	[470.04226685 282.71096802 0.85128021]	[498.25588989 282.69592285 0.88103569]	[454.58206177 290.41387939 0.69500172]	[518.64923096 287.80029297 0.71349943]	[5.54614380e+02 8.95981445e+02 7.75086761e-01]	[5.67556274e+02 8.90785767e+02 8.28713715e-01]	[5.41792847e+02 8.65099426e+02 6.94410443e-01]	[4.90487854e+02 9.03578796e+02 7.46989131e-01]	[4.67466003e+02 8.95955383e+02 7.11991787e-01]	[4.85386566e+02 8.70204102e+02 7.41379261e-01]
[482.83517456 298.0218811 0.95774657]	[482.81835938 372.44729614 0.89231062]	[421.29910278 372.54309082 0.84652901]	[410.97781372 475.06625366 0.79839098]	[403.32623291 567.47961426 0.86534524]	[544.31030273 364.86755371 0.8426491 ]	[564.92321777 467.48379517 0.87632078]	[585.47729492 565.0357666 0.89537221]	[493.09622192 554.65704346 0.68344653]	[454.63397217 559.72955322 0.68009961]	[464.91531372 723.91369629 0.79750121]	[4.80367554e+02 8.60013611e+02 8.26316178e-01]	[534.13208008 549.52850342 0.6735881 ]	[541.84259033 713.70739746 0.85872632]	[5.44519897e+02 8.52356567e+02 8.44764769e-01]	[472.53518677 282.68035889 0.85355097]	[500.63973999 282.67593384 0.88787943]	[454.6399231 290.36755371 0.68686628]	[518.71710205 287.79980469 0.73820126]	[5.54659485e+02 8.98466614e+02 7.82111466e-01]	[5.67574829e+02 8.90833008e+02 8.32911313e-01]	[5.41792603e+02 8.65102234e+02 6.95417106e-01]	[4.87985535e+02 9.03559753e+02 7.50223756e-01]	[4.67446930e+02 8.95933105e+02 7.14617848e-01]	[4.85385071e+02 8.70201416e+02 7.43682027e-01]
[485.35348511 295.61239624 0.94567782]	[482.93484497 369.89138794 0.8694706 ]	[421.39440918 372.54745483 0.82857299]	[416.14642334 472.52703857 0.82471311]	[413.52905273 567.55938721 0.82728809]	[544.484375 362.33209229 0.84298217]	[567.49536133 464.95980835 0.8502363 ]	[588.10076904 565.0098877 0.85883188]	[498.18347168 552.13812256 0.7007373 ]	[459.58798218 557.22174072 0.68787014]	[469.95672607 723.93023682 0.78544188]	[4.80340363e+02 8.62564514e+02 8.29827368e-01]	[539.24029541 549.52514648 0.69651031]	[541.89624023 713.71429443 0.86448431]	[5.46962280e+02 8.57363892e+02 8.11063707e-01]	[477.60513306 280.2182312 0.86850452]	[500.78607178 280.16949463 0.92416984]	[459.69015503 290.39654541 0.70898086]	[521.22619629 287.85089111 0.77017379]	[5.57219543e+02 9.01032166e+02 7.73998499e-01]	[5.70120483e+02 8.93291138e+02 8.16051304e-01]	[5.41871643e+02 8.70151855e+02 7.27224827e-01]	[4.87950684e+02 9.03587708e+02 7.51687169e-01]	[4.67410950e+02 8.95968811e+02 7.15762854e-01]	[4.85346985e+02 8.70277283e+02 7.38781273e-01]
[485.46099854 295.61447144 0.93435156]	[485.34960938 369.92605591 0.86048198]	[423.81420898 374.99145508 0.82735312]	[418.60305786 472.55950928 0.84903139]	[416.10656738 567.59124756 0.84860539]	[544.53918457 364.77932739 0.83184803]	[570.04901123 467.44302368 0.82087857]	[590.54797363 564.95812988 0.85800201]	[498.23446655 552.10998535 0.70498693]	[459.63806152 557.19702148 0.69577086]	[467.50274658 721.39807129 0.77285779]	[4.80333435e+02 8.62564392e+02 8.29066575e-01]	[539.27337646 547.03674316 0.69953495]	[541.91717529 713.6897583 0.86871612]	[5.46976074e+02 8.54915100e+02 8.14531863e-01]	[477.69555664 280.20874023 0.88184148]	[500.88293457 280.15863037 0.92624259]	[459.74771118 290.41104126 0.72881246]	[521.29870605 287.86395264 0.76740289]	[5.57236267e+02 9.01037598e+02 7.76127040e-01]	[5.70126709e+02 8.93290283e+02 8.16660106e-01]	[5.41876465e+02 8.70148499e+02 7.31829762e-01]	[4.87967773e+02 9.03577454e+02 7.58331418e-01]	[4.67431305e+02 8.95967346e+02 7.20190406e-01]	[4.82935608e+02 8.70287659e+02 7.34995663e-01]
[490.48123169 295.62341309 0.90974379]	[485.44775391 369.93878174 0.84906584]	[423.91149902 375.01217651 0.82082647]	[418.65484619 470.03659058 0.85408014]	[418.54632568 567.55822754 0.86085981]	[546.99914551 364.81918335 0.82252038]	[572.66571045 467.41671753 0.81081247]	[590.61895752 564.92590332 0.8500818 ]	[500.69638062 552.11108398 0.71530813]	[459.72698975 554.68847656 0.70318204]	[472.52267456 718.82556152 0.76870883]	[4.80336761e+02 8.65036621e+02 8.26086521e-01]	[541.74261475 549.51092529 0.7123487 ]	[541.94769287 713.72149658 0.8673507 ]	[5.46983765e+02 8.57370544e+02 8.11580122e-01]	[480.16867065 280.22872925 0.89772379]	[503.31234741 280.15493774 0.9253118 ]	[459.82598877 290.40313721 0.75945115]	[521.3883667 287.80804443 0.79147041]	[5.59696350e+02 9.01040161e+02 7.74504185e-01]	[5.72612488e+02 8.93296997e+02 8.12759459e-01]	[5.41872742e+02 8.70178833e+02 7.38198161e-01]	[4.88011963e+02 9.03570557e+02 7.62374640e-01]	[4.67462982e+02 8.95970581e+02 7.19696939e-01]	[4.82906769e+02 8.70302917e+02 7.32540369e-01]
[490.52682495 295.59609985 0.90870154]	[487.94500732 369.947052 0.83843476]	[426.43533325 375.03027344 0.80790108]	[418.75009155 472.53234863 0.862077 ]	[418.64767456 567.512146 0.88888687]	[547.04827881 364.80856323 0.81661028]	[577.74066162 467.42446899 0.81783867]	[593.15802002 565.00506592 0.83581346]	[500.7517395 552.07427979 0.72447646]	[459.76489258 554.6328125 0.70554507]	[475.0824585 713.78674316 0.7788043 ]	[4.80346466e+02 8.65068054e+02 8.26122403e-01]	[541.79675293 547.01641846 0.72378975]	[544.31109619 713.69909668 0.86463428]	[5.46967896e+02 8.57380127e+02 8.08680832e-01]	[480.21755981 280.19058228 0.91245669]	[503.35293579 280.14416504 0.92656505]	[462.22164917 290.35473633 0.72732472]	[521.42706299 287.84439087 0.79698151]	[5.59758362e+02 9.01006958e+02 7.70233274e-01]	[5.75156555e+02 8.93279480e+02 7.99978137e-01]	[5.41836914e+02 8.70211060e+02 7.34244049e-01]	[4.88004730e+02 9.01062805e+02 7.54554927e-01]	[4.67447937e+02 8.95945435e+02 7.21117735e-01]	[4.82918579e+02 8.72706482e+02 7.27613449e-01]
[493.05947876 295.60766602 0.90843678]	[490.51211548 369.94537354 0.82630211]	[428.98788452 375.05557251 0.80386174]	[421.18240356 467.47879028 0.86984241]	[418.66390991 567.46392822 0.89843172]	[549.54675293 364.7802124 0.8095656 ]	[580.23724365 467.45950317 0.83241063]	[595.71679688 565.06262207 0.8270458 ]	[500.84567261 549.5668335 0.72296536]	[459.83947754 552.11968994 0.70129156]	[475.07064819 716.34051514 0.76785994]	[4.80355682e+02 8.65056152e+02 8.22368205e-01]	[541.87774658 546.95996094 0.72580826]	[544.32177734 711.2232666 0.86580497]	[5.46942688e+02 8.54927002e+02 8.11978519e-01]	[480.2869873 280.17825317 0.92431617]	[503.42611694 280.17633057 0.91088849]	[462.28353882 287.79498291 0.72427726]	[523.83563232 287.83584595 0.81637555]	[5.59722961e+02 9.00972900e+02 7.52115786e-01]	[5.72665039e+02 8.93241394e+02 7.84072340e-01]	[5.41798157e+02 8.70177856e+02 7.26183295e-01]	[4.88004486e+02 9.01062012e+02 7.50840068e-01]	[4.67437653e+02 8.95945251e+02 7.17601895e-01]	[4.82939850e+02 8.70321655e+02 7.27611840e-01]
[495.60003662 295.61611938 0.91370463]	[493.12854004 369.92025757 0.82827055]	[434.0222168 372.54434204 0.80025077]	[421.21081543 467.49334717 0.85072964]	[418.70632935 565.03485107 0.90744734]	[552.11547852 364.82351685 0.79969877]	[580.30181885 467.41174316 0.84494495]	[598.21984863 565.06109619 0.83265042]	[503.2774353 552.09124756 0.72105646]	[462.24331665 554.62744141 0.69732416]	[475.137146 713.77697754 0.77517992]	[4.80371521e+02 8.65046631e+02 8.24359536e-01]	[544.32025146 546.99700928 0.72331047]	[544.355896 711.22894287 0.86732185]	[5.46951172e+02 8.54917908e+02 8.15297425e-01]	[480.35592651 280.18435669 0.92444128]	[503.49453735 280.17529297 0.89291239]	[462.33547974 285.31726074 0.72422194]	[523.9152832 287.79364014 0.80211204]	[5.59764465e+02 9.01009155e+02 7.54954636e-01]	[5.72671875e+02 8.93260193e+02 7.78898597e-01]	[5.41782898e+02 8.70164551e+02 7.29228616e-01]	[4.90484253e+02 9.01052429e+02 7.53007352e-01]	[4.67456604e+02 8.95933594e+02 7.21827984e-01]	[4.85347137e+02 8.70317810e+02 7.37816572e-01]
[495.65649414 295.61004639 0.91943878]	[498.1321106 369.92279053 0.84236097]	[436.5942688 372.53167725 0.81544799]	[421.28320312 472.56362915 0.85741478]	[421.14453125 567.51757812 0.89042169]	[557.18237305 364.83154297 0.80165786]	[580.31066895 464.88049316 0.8581205 ]	[598.27520752 565.05322266 0.83751363]	[503.29611206 552.09893799 0.71818179]	[462.26687622 554.64038086 0.69502848]	[475.16455078 716.26159668 0.77789998]	[4.80373932e+02 8.62557495e+02 8.22386861e-01]	[544.33642578 546.99621582 0.71991825]	[544.37255859 713.72631836 0.8577109 ]	[5.46947327e+02 8.54870178e+02 8.22296858e-01]	[482.7177124 280.17504883 0.92398006]	[505.90872192 280.16012573 0.88568068]	[462.37573242 285.28091431 0.71481895]	[523.97906494 285.30310059 0.81054658]	[5.59766235e+02 9.01024597e+02 7.61772990e-01]	[5.72669800e+02 8.93263916e+02 7.84239888e-01]	[5.41771912e+02 8.70116516e+02 7.16576457e-01]	[4.90496613e+02 9.01042175e+02 7.58642912e-01]	[4.67479858e+02 8.95919922e+02 7.22127616e-01]	[4.85345764e+02 8.70288513e+02 7.40961671e-01]
[498.12878418 295.59979248 0.91995037]	[498.18695068 369.92776489 0.85569096]	[436.66583252 372.52908325 0.82616514]	[421.35437012 472.54888916 0.84477341]	[421.18643188 567.47290039 0.89506119]	[557.19104004 364.82879639 0.80304861]	[580.35217285 464.94171143 0.85836768]	[600.74169922 567.45935059 0.84451669]	[503.36218262 552.11651611 0.71514064]	[462.33566284 554.65856934 0.6861425 ]	[477.63735962 716.25506592 0.78495997]	[4.80373596e+02 8.62541626e+02 8.22941422e-01]	[544.40374756 547.00878906 0.71459222]	[544.39056396 713.78387451 0.85680342]	[5.46954773e+02 8.54864380e+02 8.20726514e-01]	[482.77972412 280.15304565 0.92612463]	[505.98831177 280.15649414 0.86649942]	[462.44927979 285.24111938 0.72272384]	[524.03045654 285.30886841 0.80699533]	[5.59771484e+02 9.01026611e+02 7.64769018e-01]	[5.72673950e+02 8.93257812e+02 7.85948515e-01]	[5.41777527e+02 8.70102722e+02 7.08992720e-01]	[4.90497437e+02 9.01039551e+02 7.58728325e-01]	[4.67479309e+02 8.95915222e+02 7.22009242e-01]	[4.82930206e+02 8.70286377e+02 7.38512874e-01]
[498.21691895 295.61459351 0.93120658]	[500.62646484 369.91864014 0.87087858]	[439.12493896 372.51992798 0.83434403]	[421.40719604 472.53631592 0.84104627]	[421.24951172 567.46612549 0.90085399]	[559.71368408 364.82516479 0.81380379]	[582.74389648 464.94790649 0.86636925]	[600.76904297 565.06530762 0.85477585]	[503.39651489 552.1050415 0.71312803]	[462.36618042 554.64764404 0.6805982 ]	[477.66928101 716.293396 0.78647286]	[4.80375854e+02 8.62552490e+02 8.23279679e-01]	[544.44750977 547.00061035 0.71504867]	[544.43115234 713.70581055 0.85307252]	[5.46957092e+02 8.54833740e+02 8.23381424e-01]	[482.85128784 280.16339111 0.92333943]	[508.50848389 280.15307617 0.85270041]	[464.89474487 285.27975464 0.70711535]	[526.48919678 285.26818848 0.76408583]	[5.59775635e+02 9.01011841e+02 7.67316222e-01]	[5.72674500e+02 8.93245117e+02 7.88529992e-01]	[5.41777527e+02 8.67690308e+02 7.06639230e-01]	[4.90520721e+02 9.03539490e+02 7.57509112e-01]	[4.69963806e+02 8.95948914e+02 7.16718137e-01]	[4.82926392e+02 8.70292114e+02 7.40860581e-01]
[498.26330566 295.59335327 0.93202305]	[500.69927979 369.89633179 0.88678819]	[439.18389893 372.47244263 0.8382895 ]	[423.86737061 472.5463562 0.8042829 ]	[421.30697632 567.50750732 0.89659411]	[559.8034668 364.85858154 0.81746686]	[582.81201172 467.41738892 0.87182581]	[600.81665039 567.44293213 0.86738163]	[503.4677124 554.62646484 0.70942312]	[464.83239746 554.69616699 0.66953146]	[477.7013855 713.78076172 0.79274708]	[4.80375031e+02 8.62515198e+02 8.20462406e-01]	[544.51062012 549.51062012 0.70717412]	[544.45294189 713.73553467 0.84970087]	[5.46964478e+02 8.54845215e+02 8.20429087e-01]	[482.88891602 280.14779663 0.91900569]	[511.0279541 280.13314819 0.85217643]	[464.95455933 287.83840942 0.67570257]	[529.01464844 287.80712891 0.75176042]	[5.59755066e+02 9.01010559e+02 7.68556297e-01]	[5.72656738e+02 8.93254028e+02 7.95140862e-01]	[5.41792725e+02 8.67712463e+02 7.11063385e-01]	[4.93040924e+02 9.01035461e+02 7.56555915e-01]	[4.70001465e+02 8.95928955e+02 7.15689182e-01]	[4.82912567e+02 8.70274231e+02 7.35645711e-01]
[500.6991272 295.60751343 0.94435918]	[500.77331543 369.91363525 0.89479691]	[439.25402832 372.47705078 0.84312177]	[423.90362549 469.96557617 0.79762906]	[421.33383179 567.51153564 0.89509231]	[562.26013184 364.86108398 0.82576698]	[582.85839844 467.4418335 0.87214202]	[600.85760498 565.05932617 0.87935668]	[503.49627686 552.12701416 0.71044558]	[464.84738159 554.67681885 0.67353016]	[477.71765137 713.76245117 0.79866302]	[4.80367981e+02 8.62498779e+02 8.19940925e-01]	[546.91589355 549.50158691 0.70652974]	[544.46014404 713.6918335 0.85493404]	[5.46965088e+02 8.54840210e+02 8.21034849e-01]	[482.95480347 280.16744995 0.90929878]	[513.57043457 280.15164185 0.84985262]	[467.45605469 287.86141968 0.68430263]	[531.5456543 285.30245972 0.7682876 ]	[5.59747314e+02 9.00998047e+02 7.66128063e-01]	[5.72642456e+02 8.93246582e+02 7.95139730e-01]	[5.41790649e+02 8.67702881e+02 7.13687003e-01]	[4.90556427e+02 9.01017639e+02 7.55240917e-01]	[4.69988342e+02 8.95910583e+02 7.18261659e-01]	[4.82914215e+02 8.70253357e+02 7.38471031e-01]
[500.69897461 295.60748291 0.94436288]	[500.77215576 369.90682983 0.89459634]	[439.25421143 372.47518921 0.84273148]	[423.90167236 469.95996094 0.79841626]	[421.3303833 567.51031494 0.89594716]	[562.25640869 364.85174561 0.82646257]	[582.85876465 467.44348145 0.87199378]	[600.85675049 565.05871582 0.87884277]	[503.49865723 552.12359619 0.70964015]	[464.84844971 554.67327881 0.67325187]	[477.72320557 713.74780273 0.79994667]	[4.80366241e+02 8.62498474e+02 8.20625246e-01]	[546.92144775 549.49810791 0.7055704 ]	[544.46118164 711.2409668 0.85748988]	[5.46955811e+02 8.54852966e+02 8.20486784e-01]	[482.95462036 280.16763306 0.90937287]	[513.57019043 280.15182495 0.84995282]	[467.45629883 287.86148071 0.685242 ]	[531.54412842 285.30258179 0.76830328]	[5.59752747e+02 9.01009338e+02 7.61669517e-01]	[5.72643005e+02 8.93251038e+02 7.89864182e-01]	[5.41777893e+02 8.67714844e+02 7.12014914e-01]	[4.93039764e+02 9.01022156e+02 7.55219698e-01]	[4.69998871e+02 8.95913330e+02 7.17786193e-01]	[4.82904449e+02 8.70255920e+02 7.40472555e-01]
[500.75601196 295.57711792 0.94419539]	[500.8526001 369.96749878 0.89651871]	[439.31558228 372.52069092 0.84707808]	[423.91165161 470.02731323 0.80156398]	[421.34790039 565.05657959 0.90456271]	[562.34979248 367.33154297 0.83486861]	[582.90899658 469.99926758 0.86911029]	[600.86358643 565.00616455 0.88905829]	[505.89785767 552.10229492 0.708812 ]	[464.89547729 554.64398193 0.67284238]	[477.72665405 713.70465088 0.80023849]	[4.80374908e+02 8.60002502e+02 8.16888690e-01]	[546.9753418 549.49786377 0.70140642]	[544.4956665 711.14746094 0.85237199]	[5.46946045e+02 8.54813538e+02 8.23920071e-01]	[485.37658691 280.13470459 0.9030292 ]	[513.62744141 280.10223389 0.85752416]	[469.97491455 287.82470703 0.68430382]	[531.62133789 282.71939087 0.77563912]	[5.59759888e+02 9.01025146e+02 7.45130837e-01]	[5.72639038e+02 8.93243164e+02 7.71580815e-01]	[5.41748657e+02 8.67673767e+02 7.12224841e-01]	[4.93114868e+02 9.03547424e+02 7.59244680e-01]	[4.72548004e+02 8.95974060e+02 7.07765520e-01]	[4.82890961e+02 8.70237000e+02 7.44184434e-01]
[500.86154175 295.57043457 0.94553471]	[503.29946899 369.89822388 0.89285213]	[441.76834106 372.44717407 0.83829653]	[431.46807861 464.86972046 0.80989367]	[421.37991333 565.04949951 0.89969736]	[562.46807861 364.81008911 0.85149014]	[583.00238037 470.03735352 0.8638128 ]	[603.27966309 565.00280762 0.8957696 ]	[505.95233154 549.54382324 0.70389915]	[464.9382019 549.5645752 0.66810489]	[477.74645996 711.20977783 0.80146104]	[4.80370239e+02 8.59967957e+02 8.15703511e-01]	[547.03057861 546.99554443 0.6982224 ]	[544.51776123 708.69030762 0.85121143]	[5.46955688e+02 8.54817017e+02 8.18179488e-01]	[487.92172241 280.11486816 0.88441175]	[516.2154541 277.73403931 0.8724038 ]	[472.57833862 285.2628479 0.68514448]	[536.63995361 282.71646118 0.77920043]	[5.59751282e+02 9.01039307e+02 7.36793160e-01]	[5.72631470e+02 8.93257385e+02 7.66838431e-01]	[5.41748535e+02 8.67676819e+02 7.07011998e-01]	[4.95596436e+02 9.01060425e+02 7.56985247e-01]	[4.72564148e+02 8.95963379e+02 7.07970142e-01]	[4.82883606e+02 8.70217407e+02 7.37483740e-01]
[500.89953613 295.5774231 0.94754499]	[503.32730103 369.93908691 0.89519864]	[441.77893066 372.45947266 0.84277743]	[431.49108887 464.88931274 0.80609995]	[421.39779663 564.99023438 0.90307319]	[564.85656738 364.85592651 0.84587413]	[585.35522461 470.02029419 0.86670715]	[603.2956543 565.03839111 0.89214343]	[505.92697144 549.5166626 0.7125681 ]	[464.91049194 549.53692627 0.67738163]	[477.73468018 711.19622803 0.79737616]	[4.80367310e+02 8.59952881e+02 8.17059875e-01]	[547.00299072 546.97271729 0.70763081]	[544.52111816 708.64233398 0.85476512]	[5.46969116e+02 8.54802063e+02 8.18374574e-01]	[487.97525024 280.12646484 0.88094848]	[518.67370605 277.7293396 0.88215619]	[475.09014893 285.30828857 0.68304855]	[536.70788574 282.71490479 0.78127921]	[5.59740662e+02 9.01015991e+02 7.36074626e-01]	[5.72640259e+02 8.93244141e+02 7.67462730e-01]	[5.41759460e+02 8.67662659e+02 7.00613379e-01]	[4.95594360e+02 9.01065063e+02 7.58628249e-01]	[4.72566010e+02 8.95963196e+02 7.08769560e-01]	[4.82876038e+02 8.70202637e+02 7.35464811e-01]
[503.25418091 295.58013916 0.95005304]	[503.34353638 369.95193481 0.89478624]	[441.77474976 372.46157837 0.8436867 ]	[431.54699707 464.85266113 0.80592686]	[421.38769531 564.94598389 0.90756959]	[564.8994751 364.87963867 0.83788294]	[585.3717041 470.01571655 0.86647886]	[603.31481934 565.04785156 0.89636385]	[505.92193604 549.54315186 0.70805156]	[464.90014648 549.54882812 0.67460644]	[477.70410156 711.21398926 0.7889173 ]	[4.80372620e+02 8.59953064e+02 8.18023145e-01]	[547.01000977 547.01043701 0.70000869]	[544.5355835 708.6852417 0.85190636]	[5.46995483e+02 8.52392456e+02 8.21221352e-01]	[488.0149231 280.11935425 0.87791491]	[518.70593262 280.09707642 0.88815552]	[475.103302 285.26779175 0.66879672]	[539.16424561 282.71600342 0.7801255 ]	[5.59742065e+02 9.01013489e+02 7.41286099e-01]	[5.72650696e+02 8.93248718e+02 7.68709779e-01]	[5.41774902e+02 8.67639221e+02 7.04177022e-01]	[4.93090973e+02 9.01034119e+02 7.59407222e-01]	[4.72523499e+02 8.95930786e+02 7.13057220e-01]	[4.82902740e+02 8.70201538e+02 7.39329159e-01]
[503.277771 295.57925415 0.95135796]	[503.3651123 369.98580933 0.89249438]	[441.7868042 372.47583008 0.84332633]	[434.05862427 464.84515381 0.80798441]	[423.77224731 564.96759033 0.9007296 ]	[564.92016602 367.38586426 0.83235067]	[585.37957764 470.01083374 0.86623329]	[603.3493042 565.05938721 0.89698213]	[505.93856812 549.50921631 0.7081005 ]	[464.90350342 549.52319336 0.67510033]	[477.7197876 711.18804932 0.79637051]	[4.80372986e+02 8.59942566e+02 8.18211436e-01]	[547.0345459 546.96539307 0.70276779]	[546.92803955 711.11956787 0.84117293]	[5.47008728e+02 8.52380371e+02 8.20770085e-01]	[490.5078125 280.1222229 0.87623256]	[518.72894287 280.10922241 0.89186472]	[475.1758728 285.3067627 0.67624843]	[539.16271973 285.24356079 0.77189732]	[5.59775146e+02 9.01001343e+02 7.38526762e-01]	[5.75145081e+02 8.93246338e+02 7.65512049e-01]	[5.41774170e+02 8.67629272e+02 7.00252771e-01]	[4.93072571e+02 9.01021667e+02 7.60357857e-01]	[4.70035217e+02 8.95910095e+02 7.17358410e-01]	[4.82910248e+02 8.70195251e+02 7.39780009e-01]
[503.28189087 295.56207275 0.95134002]	[503.3961792 369.97052002 0.88872451]	[441.82723999 372.46862793 0.8380897 ]	[434.07318115 462.43817139 0.81529528]	[423.78610229 564.95898438 0.90059781]	[564.94189453 367.38262939 0.83203995]	[585.38812256 470.02764893 0.86814791]	[603.34179688 565.05285645 0.89810693]	[505.96044922 549.496521 0.7041105 ]	[464.93395996 549.50665283 0.67157501]	[477.72668457 711.1262207 0.80525845]	[4.80371582e+02 8.59965637e+02 8.17448497e-01]	[547.04516602 546.95941162 0.70097971]	[546.9286499 708.72180176 0.84410757]	[5.47000610e+02 8.54790100e+02 8.20898235e-01]	[490.52737427 280.10079956 0.88109356]	[518.73999023 280.10324097 0.89527243]	[477.63397217 285.30377197 0.67822754]	[539.1774292 285.28045654 0.77225745]	[5.59799255e+02 9.01000671e+02 7.44854510e-01]	[5.75163269e+02 8.93243469e+02 7.72850037e-01]	[5.41763489e+02 8.67654907e+02 7.03809738e-01]	[4.93053650e+02 9.01061279e+02 7.58889675e-01]	[4.70023865e+02 8.95939331e+02 7.14471877e-01]	[4.82901886e+02 8.70218140e+02 7.42703319e-01]
[503.28189087 295.56164551 0.95106542]	[503.396698 369.97229004 0.88853759]	[441.82733154 372.47067261 0.8381235 ]	[434.07723999 462.42843628 0.81403452]	[423.78942871 564.96075439 0.89976341]	[564.94317627 367.38531494 0.83173412]	[585.38818359 470.02932739 0.86795944]	[603.34100342 565.05474854 0.89778179]	[505.96408081 547.03399658 0.70393068]	[464.93914795 549.5057373 0.66997874]	[477.74563599 708.71673584 0.8119477 ]	[4.80371338e+02 8.59969360e+02 8.17450225e-01]	[547.04949951 546.953125 0.70026493]	[546.93060303 711.11834717 0.84381217]	[5.47004333e+02 8.54792236e+02 8.20301592e-01]	[490.52731323 280.10076904 0.88095349]	[518.74017334 280.10192871 0.89520419]	[477.62979126 285.30581665 0.67887062]	[539.1786499 285.28134155 0.77312094]	[5.59803284e+02 9.01012268e+02 7.47141004e-01]	[5.75171997e+02 8.93252380e+02 7.76708782e-01]	[5.41763245e+02 8.67657227e+02 7.01318741e-01]	[4.93057495e+02 9.03539795e+02 7.57446170e-01]	[4.70021576e+02 8.95944031e+02 7.13458717e-01]	[4.82898224e+02 8.70221741e+02 7.42300034e-01]
[503.28948975 295.56130981 0.95236564]	[503.40112305 369.980896 0.88749009]	[441.83135986 372.4866333 0.83877462]	[434.10964966 462.44152832 0.81980646]	[423.78826904 564.94885254 0.90126604]	[564.94555664 367.39318848 0.83136028]	[585.39038086 470.0413208 0.86663795]	[603.32055664 565.06488037 0.89395112]	[505.96807861 549.50524902 0.70282942]	[464.94482422 549.52294922 0.66920835]	[477.74163818 708.71325684 0.8138175 ]	[4.80374512e+02 8.59962341e+02 8.17532301e-01]	[547.0526123 546.96600342 0.70013553]	[546.91772461 708.71990967 0.84664887]	[5.46996826e+02 8.54809814e+02 8.18369150e-01]	[490.53717041 277.73410034 0.88310945]	[518.75579834 280.09976196 0.89949566]	[477.64282227 285.2774353 0.6700694 ]	[539.20092773 285.26547241 0.77246827]	[5.59823669e+02 9.01037842e+02 7.46895313e-01]	[5.75197876e+02 8.93264038e+02 7.76415825e-01]	[5.41757690e+02 8.67675903e+02 7.01356709e-01]	[4.93052795e+02 9.03543823e+02 7.57463813e-01]	[4.70019836e+02 8.95944641e+02 7.13683903e-01]	[4.82903198e+02 8.70218994e+02 7.40818977e-01]
[503.34683228 295.54293823 0.95215827]	[503.42160034 369.97012329 0.88250655]	[441.84667969 372.50247192 0.84093052]	[436.53744507 464.82635498 0.84007519]	[423.81665039 564.96264648 0.89620316]	[564.96209717 367.37585449 0.8290844 ]	[585.38031006 470.01821899 0.87067252]	[603.28033447 565.06695557 0.88451898]	[505.96221924 547.019104 0.70532638]	[464.93603516 547.03143311 0.67487317]	[477.65792847 713.77380371 0.76397139]	[4.80354614e+02 8.57457031e+02 8.21851790e-01]	[547.0401001 546.94030762 0.70137292]	[546.91705322 711.18231201 0.84154963]	[5.47023865e+02 8.54930115e+02 7.98395455e-01]	[493.06716919 277.72607422 0.88646185]	[521.16546631 277.71768188 0.91149688]	[477.70980835 285.31732178 0.69879276]	[539.25402832 285.24899292 0.77721161]	[5.59788513e+02 9.01012939e+02 7.37959504e-01]	[5.75169800e+02 8.93268799e+02 7.63663590e-01]	[5.41810974e+02 8.70187439e+02 7.24733055e-01]	[4.90523743e+02 8.98506287e+02 7.59587586e-01]	[4.69965729e+02 8.95860229e+02 7.22871125e-01]	[4.82904175e+02 8.70180298e+02 7.31915712e-01]
[503.34460449 295.53256226 0.94950378]	[503.44165039 369.9520874 0.878959 ]	[441.86816406 372.49139404 0.83545089]	[436.5617981 462.42446899 0.84723336]	[423.83126831 564.95458984 0.89394039]	[564.97540283 367.3565979 0.82774949]	[585.36602783 470.0302124 0.87104201]	[600.89605713 565.0534668 0.88464957]	[505.98471069 546.97741699 0.7077539 ]	[464.97155762 546.98278809 0.67662483]	[477.62234497 711.25079346 0.76541114]	[4.8035141e+02 8.5742218e+02 8.2287550e-01]	[547.05157471 544.48284912 0.70491183]	[544.53924561 711.12731934 0.84639943]	[5.46991577e+02 8.54888794e+02 8.08439195e-01]	[493.06704712 277.72549438 0.88618982]	[521.16027832 277.70535278 0.91216916]	[477.72705078 287.80108643 0.70171946]	[539.26794434 285.26422119 0.79549956]	[5.59794495e+02 9.01011841e+02 7.33161986e-01]	[5.75155762e+02 8.93247009e+02 7.62139916e-01]	[5.41775940e+02 8.70146729e+02 7.15329766e-01]	[4.90516541e+02 8.98477478e+02 7.61934161e-01]	[4.67488068e+02 8.93441162e+02 7.25811064e-01]	[4.82905396e+02 8.70161133e+02 7.28744268e-01]
[503.35150146 295.53155518 0.94986081]	[503.43508911 369.96127319 0.88090426]	[441.86178589 372.49118042 0.83766234]	[436.55865479 462.43099976 0.8445105 ]	[423.81741333 564.94311523 0.89713377]	[564.97460938 367.36035156 0.8274827 ]	[585.35430908 470.01797485 0.87127048]	[600.88446045 565.04730225 0.88471556]	[505.97674561 546.98498535 0.70762825]	[464.96325684 546.99267578 0.67596769]	[477.61538696 711.23815918 0.76735759]	[4.80351929e+02 8.57408508e+02 8.22207272e-01]	[547.04882812 544.48553467 0.70497644]	[544.52581787 708.71081543 0.85223573]	[5.46984009e+02 8.54846924e+02 8.14168394e-01]	[493.07711792 277.71868896 0.88657981]	[521.17315674 277.70281982 0.91537958]	[477.74118042 285.33081055 0.69063288]	[539.27972412 285.29232788 0.79858172]	[5.59799316e+02 9.00989502e+02 7.32531369e-01]	[5.75152161e+02 8.93221375e+02 7.62003481e-01]	[5.41764038e+02 8.70106262e+02 7.08321452e-01]	[4.90518219e+02 8.98472107e+02 7.62090206e-01]	[4.69959198e+02 8.93447876e+02 7.25316644e-01]	[4.82908844e+02 8.70147583e+02 7.24374175e-01]
[503.35778809 295.52383423 0.95007151]	[503.43692017 369.95822144 0.87983119]	[441.8661499 372.48510742 0.83647728]	[436.56719971 462.43377686 0.84790891]	[423.81692505 564.94262695 0.89730376]	[564.97253418 367.36270142 0.82739139]	[585.3505249 472.51348877 0.8704465 ]	[600.87036133 565.05310059 0.88311267]	[505.96209717 546.96075439 0.71382213]	[464.95193481 546.96887207 0.68130082]	[477.60400391 711.21179199 0.76675344]	[4.80348724e+02 8.57413635e+02 8.22073638e-01]	[547.03240967 544.46002197 0.71153754]	[544.51568604 708.69140625 0.85638434]	[5.46975220e+02 8.54859863e+02 8.13461304e-01]	[493.08285522 277.71600342 0.88698971]	[521.17822266 277.69744873 0.91713351]	[477.74850464 287.82189941 0.68658316]	[539.28704834 285.30603027 0.79702491]	[5.59775940e+02 9.00996155e+02 7.30837524e-01]	[5.72663025e+02 8.93224670e+02 7.58433819e-01]	[5.41767700e+02 8.70122375e+02 7.10297942e-01]	[4.90488403e+02 8.98473389e+02 7.58895516e-01]	[4.67470276e+02 8.93436523e+02 7.25880980e-01]	[4.82911102e+02 8.70157532e+02 7.26020098e-01]
[503.35675049 295.52581787 0.95049977]	[503.44119263 369.94869995 0.8791793 ]	[441.87228394 372.48275757 0.83520883]	[436.57681274 464.82104492 0.8477568 ]	[423.82470703 564.94610596 0.89631093]	[564.97473145 367.349823 0.82698488]	[585.34960938 472.51394653 0.87070131]	[600.86962891 565.05804443 0.88298321]	[505.97613525 546.9854126 0.70638871]	[464.95748901 546.9921875 0.6742903 ]	[477.61804199 711.24304199 0.76476282]	[4.80350189e+02 8.57413574e+02 8.23508918e-01]	[547.04870605 544.48321533 0.70433283]	[544.52227783 708.68414307 0.85340554]	[5.46968262e+02 8.54849792e+02 8.14942896e-01]	[493.08782959 277.71697998 0.88694876]	[521.18103027 277.70266724 0.91740906]	[480.12481689 287.81039429 0.68430042]	[539.2913208 285.32107544 0.79782009]	[5.59773376e+02 9.01015076e+02 7.32399583e-01]	[5.72657715e+02 8.93234680e+02 7.58916497e-01]	[5.41765076e+02 8.70110413e+02 7.09460735e-01]	[4.90489777e+02 8.98481262e+02 7.60764599e-01]	[4.67478943e+02 8.93441528e+02 7.26380706e-01]	[4.82912628e+02 8.70156250e+02 7.29067802e-01]
[503.36218262 295.51934814 0.94935286]	[503.44464111 369.93804932 0.87725645]	[441.8843689 372.47906494 0.83297157]	[436.5770874 464.83935547 0.84581888]	[423.8381958 564.9510498 0.89302021]	[564.96911621 367.33612061 0.82775146]	[585.34869385 470.04370117 0.87076676]	[600.86724854 565.06591797 0.8798545 ]	[505.9838562 546.96435547 0.70701778]	[467.3916626 546.96893311 0.67365098]	[477.61645508 711.23858643 0.76866859]	[4.80334900e+02 8.57426575e+02 8.22775900e-01]	[547.04711914 544.4675293 0.70618844]	[544.52874756 711.11523438 0.84714133]	[5.46951172e+02 8.54867676e+02 8.13882232e-01]	[493.0930481 277.71408081 0.88731015]	[521.18310547 277.69812012 0.91911656]	[480.12750244 287.81539917 0.6882515 ]	[539.28601074 285.32437134 0.80169606]	[5.59802124e+02 9.01013062e+02 7.31723189e-01]	[5.75150330e+02 8.93237183e+02 7.59047449e-01]	[5.41743530e+02 8.70134949e+02 7.08964467e-01]	[4.90509888e+02 8.98469788e+02 7.64232099e-01]	[4.67491119e+02 8.93439331e+02 7.26089239e-01]	[4.82887543e+02 8.70161682e+02 7.33632565e-01]
[503.3651123 295.51766968 0.94907683]	[503.44540405 369.9460144 0.87665868]	[441.88967896 372.49090576 0.83313227]	[436.57919312 464.85437012 0.84280103]	[423.84793091 564.95373535 0.88979185]	[564.96850586 367.34442139 0.82814181]	[585.34887695 470.04614258 0.87043554]	[600.87738037 565.04779053 0.88342345]	[505.98840332 546.98284912 0.70370138]	[467.39984131 546.98834229 0.67098755]	[477.63214111 713.69500732 0.76705742]	[4.80336609e+02 8.57434814e+02 8.22227597e-01]	[547.04449463 544.48248291 0.70331144]	[544.53295898 711.11920166 0.84655076]	[5.46948608e+02 8.54875244e+02 8.11993182e-01]	[493.09750366 277.71127319 0.88744295]	[521.18554688 277.69717407 0.91955662]	[480.12820435 287.81045532 0.68628001]	[539.28216553 285.3147583 0.79734987]	[5.59812927e+02 9.01014587e+02 7.32402742e-01]	[5.75162170e+02 8.93238220e+02 7.60569394e-01]	[5.41740356e+02 8.70141479e+02 7.08578467e-01]	[4.90508881e+02 8.98476379e+02 7.61122525e-01]	[4.67483612e+02 8.93447510e+02 7.24779785e-01]	[4.82894684e+02 8.70160828e+02 7.33149648e-01]
[503.36608887 295.51797485 0.94883943]	[503.44430542 369.943573 0.87686503]	[441.88687134 372.48995972 0.83308893]	[436.59225464 464.85180664 0.84548181]	[423.86819458 564.9473877 0.88578248]	[564.96514893 367.33779907 0.82822901]	[585.34765625 470.03927612 0.87187231]	[600.87182617 565.03796387 0.88408685]	[505.99295044 546.9854126 0.70378631]	[467.40692139 546.99182129 0.67109358]	[477.64413452 711.2442627 0.77261078]	[4.80336700e+02 8.57446106e+02 8.21980953e-01]	[547.04675293 544.4854126 0.70376933]	[544.53839111 708.70245361 0.84862626]	[5.46953979e+02 8.54878601e+02 8.10629010e-01]	[493.10455322 277.71392822 0.88749659]	[521.18450928 277.7010498 0.91925317]	[480.13586426 287.81399536 0.69213712]	[539.27740479 285.31982422 0.79796535]	[5.59839539e+02 9.01013794e+02 7.32726216e-01]	[5.75185120e+02 8.93234070e+02 7.63256133e-01]	[5.41736694e+02 8.70150574e+02 7.08596110e-01]	[4.90517487e+02 8.98484924e+02 7.62189806e-01]	[4.69968414e+02 8.95848877e+02 7.25226164e-01]	[4.82886414e+02 8.70169434e+02 7.35013008e-01]
[503.36730957 295.51733398 0.94872439]	[503.4463501 369.93011475 0.87632585]	[441.8895874 372.47299194 0.83109295]	[436.59078979 464.8605957 0.8432802 ]	[423.87210083 564.95172119 0.88422853]	[564.97113037 367.3354187 0.82790542]	[585.34991455 470.04394531 0.86966932]	[600.86877441 565.03009033 0.88564599]	[506.00332642 547.0067749 0.70132035]	[467.41714478 547.01574707 0.669011 ]	[477.65875244 711.2444458 0.77658492]	[4.80333130e+02 8.57438660e+02 8.23298931e-01]	[547.05718994 546.93365479 0.70107043]	[544.54058838 708.68920898 0.84887898]	[5.46964661e+02 8.54874390e+02 8.10105503e-01]	[493.10848999 277.71575928 0.88751346]	[521.18475342 277.7024231 0.91932052]	[480.13916016 287.81558228 0.69552064]	[539.27716064 285.31890869 0.79926062]	[5.59840027e+02 9.01005493e+02 7.29650795e-01]	[5.75194153e+02 8.93230225e+02 7.62974322e-01]	[5.41742798e+02 8.70152893e+02 7.08652496e-01]	[4.90525116e+02 8.98469727e+02 7.62841225e-01]	[4.69973389e+02 8.95838623e+02 7.26302326e-01]	[4.82880493e+02 8.70164856e+02 7.33840644e-01]
[503.36849976 295.51852417 0.94896722]	[503.44262695 369.93435669 0.87739336]	[441.8788147 372.48202515 0.83420384]	[436.60476685 464.89620972 0.8420735 ]	[423.88162231 564.93670654 0.88346767]	[564.97625732 364.88189697 0.82744521]	[585.35302734 470.01824951 0.8680135 ]	[600.8661499 565.01745605 0.88588083]	[506.01776123 547.0010376 0.69891286]	[467.42980957 547.00891113 0.66832429]	[477.65853882 711.23913574 0.77314079]	[4.80331299e+02 8.57453430e+02 8.20396960e-01]	[549.49389648 546.93029785 0.69681668]	[544.54534912 708.71459961 0.8444984 ]	[5.46983704e+02 8.54902710e+02 8.05468678e-01]	[493.10372925 277.71844482 0.88695222]	[521.18304443 277.70022583 0.91942424]	[480.12948608 287.82553101 0.69799876]	[539.27850342 285.31558228 0.79841375]	[5.59836853e+02 9.01025696e+02 7.38579988e-01]	[5.75195007e+02 8.93253845e+02 7.66471386e-01]	[5.41768494e+02 8.70175842e+02 7.17850089e-01]	[4.90513916e+02 8.98472290e+02 7.57235169e-01]	[4.67487946e+02 8.93448730e+02 7.24412382e-01]	[4.82889038e+02 8.70169922e+02 7.31475413e-01]
[503.36489868 295.51715088 0.94963479]	[503.44015503 369.93908691 0.87845057]	[441.88400269 372.48492432 0.83405226]	[436.60604858 464.91656494 0.83849764]	[423.88458252 564.92614746 0.88229549]	[564.96881104 364.88259888 0.82846719]	[585.35430908 470.0213623 0.86807168]	[600.87762451 565.00292969 0.88731456]	[506.01348877 546.98736572 0.7019459 ]	[467.42987061 546.99523926 0.66984218]	[477.66152954 711.2230835 0.77590221]	[4.80328796e+02 8.57445679e+02 8.20155025e-01]	[547.07159424 544.49334717 0.69854546]	[546.91931152 708.70605469 0.84440798]	[5.46983276e+02 8.54881836e+02 8.09023142e-01]	[493.10162354 277.71533203 0.88802385]	[521.18041992 277.69885254 0.91961801]	[480.12744141 287.82287598 0.69681108]	[539.27459717 285.3203125 0.79810071]	[5.59830017e+02 9.01025940e+02 7.34005809e-01]	[5.75190430e+02 8.93255249e+02 7.63793707e-01]	[5.41761414e+02 8.70150818e+02 7.15114474e-01]	[4.90526672e+02 8.98477661e+02 7.56163180e-01]	[4.69967834e+02 8.95851135e+02 7.23664343e-01]	[4.82884247e+02 8.70164001e+02 7.31421947e-01]
[503.3621521 295.51852417 0.9495008 ]	[503.44332886 369.94509888 0.87732863]	[441.88574219 372.49072266 0.83414876]	[436.61703491 464.96026611 0.83726239]	[423.89492798 564.91290283 0.88226962]	[564.9744873 367.33630371 0.82774651]	[585.35638428 470.01379395 0.86849183]	[600.8807373 565.00030518 0.88795555]	[506.02041626 546.9708252 0.70190465]	[467.43737793 546.97595215 0.67149198]	[477.66891479 711.1965332 0.7798481 ]	[4.80324005e+02 8.57441223e+02 8.20067465e-01]	[549.50408936 544.4776001 0.69759053]	[546.91870117 708.69580078 0.84563875]	[5.46995483e+02 8.54876404e+02 8.07992995e-01]	[493.10122681 277.71615601 0.88812077]	[521.1776123 277.70120239 0.918302 ]	[480.12689209 287.81958008 0.69605231]	[539.27178955 285.30874634 0.79874086]	[5.59812622e+02 9.01024658e+02 7.34225750e-01]	[5.75181396e+02 8.93260315e+02 7.62515187e-01]	[5.41773193e+02 8.70147339e+02 7.16830611e-01]	[4.90519592e+02 8.98456055e+02 7.56725550e-01]	[4.67484344e+02 8.93444458e+02 7.26840496e-01]	[4.82883270e+02 8.70164551e+02 7.27035224e-01]
[503.36135864 295.51797485 0.95024514]	[503.44424438 369.94717407 0.87717789]	[441.88897705 372.48944092 0.83312404]	[436.6151123 464.96810913 0.83583283]	[423.90127563 564.89666748 0.88324511]	[564.97454834 367.33837891 0.82796001]	[585.3536377 470.01477051 0.86847115]	[600.88372803 565.0065918 0.8876394 ]	[508.43569946 546.97961426 0.70035183]	[467.44168091 546.98803711 0.67085642]	[477.68041992 711.16998291 0.78150547]	[4.80319519e+02 8.57427979e+02 8.19528580e-01]	[549.50518799 544.48712158 0.69625288]	[546.92816162 708.69769287 0.84486383]	[5.46987488e+02 8.54868530e+02 8.06755364e-01]	[493.09835815 277.71511841 0.88846099]	[521.17712402 277.70089722 0.9187693 ]	[480.1260376 287.82229614 0.69570482]	[539.26672363 285.30737305 0.79897904]	[5.59807922e+02 9.01023560e+02 7.25301504e-01]	[5.75180420e+02 8.93257263e+02 7.53990948e-01]	[5.41767822e+02 8.70145203e+02 7.12265432e-01]	[4.90524445e+02 8.98460205e+02 7.53634453e-01]	[4.67482208e+02 8.93448364e+02 7.23955154e-01]	[4.82878143e+02 8.70156372e+02 7.24052072e-01]
[503.3583374 295.51953125 0.95032656]	[503.45379639 369.95437622 0.87518787]	[441.89254761 372.49227905 0.83283609]	[436.631073 464.94012451 0.84065819]	[423.90457153 564.902771 0.88195825]	[564.98028564 367.35327148 0.82693279]	[585.35632324 470.00036621 0.86840981]	[600.88702393 564.98822021 0.89005768]	[508.44360352 546.98339844 0.70254618]	[467.45593262 546.9909668 0.67146599]	[477.67858887 711.18322754 0.78256661]	[4.80318054e+02 8.57437683e+02 8.20854306e-01]	[549.50891113 544.49633789 0.69808811]	[546.92944336 708.70153809 0.84476632]	[5.46986206e+02 8.54876892e+02 8.03378403e-01]	[493.097229 277.71722412 0.88842899]	[521.17401123 277.70223999 0.91827077]	[480.12643433 287.82098389 0.6954143 ]	[539.26373291 285.31021118 0.80172366]	[5.62243286e+02 9.01037720e+02 7.20447421e-01]	[5.75209534e+02 8.93260437e+02 7.53192127e-01]	[5.41753967e+02 8.70153198e+02 7.05184042e-01]	[4.90529144e+02 8.98473022e+02 7.56834447e-01]	[4.69961700e+02 8.95852234e+02 7.26987123e-01]	[4.82872345e+02 8.70175598e+02 7.26587653e-01]
[503.35205078 295.53115845 0.95027471]	[503.44985962 369.95059204 0.87581879]	[441.88787842 372.48696899 0.83401608]	[436.6399231 464.93380737 0.84212273]	[423.92236328 564.90863037 0.87732655]	[564.9777832 367.34539795 0.82747459]	[585.35375977 469.97442627 0.87080914]	[600.88360596 564.9743042 0.89098537]	[506.02279663 546.99401855 0.70333123]	[467.43899536 547.0057373 0.6725533 ]	[477.68789673 711.1640625 0.78649384]	[4.80327026e+02 8.57434570e+02 8.21807265e-01]	[549.50524902 546.92651367 0.69864583]	[546.9329834 708.69207764 0.84586799]	[5.46988342e+02 8.54864136e+02 8.07073236e-01]	[493.09170532 277.72402954 0.88703603]	[521.16986084 277.71112061 0.91568959]	[480.12210083 287.81478882 0.69708288]	[539.26025391 285.30828857 0.80109876]	[5.62257507e+02 9.01040649e+02 7.23262429e-01]	[5.75221497e+02 8.93258789e+02 7.57397234e-01]	[5.41745789e+02 8.70140930e+02 7.06570864e-01]	[4.90534515e+02 8.98466370e+02 7.57245541e-01]	[4.69967255e+02 8.95842224e+02 7.27075160e-01]	[4.82879364e+02 8.70177307e+02 7.28436828e-01]
[503.34725952 295.5329895 0.94991851]	[503.44921875 369.96127319 0.8757897 ]	[441.8828125 372.49627686 0.83554131]	[436.64630127 464.93161011 0.84480339]	[423.91928101 564.90875244 0.8785975 ]	[564.97686768 367.35760498 0.82711411]	[585.35693359 469.96618652 0.87065476]	[600.88549805 564.98059082 0.89027023]	[506.01974487 546.98669434 0.70551324]	[467.4380188 546.99615479 0.67546147]	[477.69702148 711.12701416 0.78934991]	[4.80329651e+02 8.57437622e+02 8.20640326e-01]	[549.4979248 544.49603271 0.70033729]	[546.93225098 708.68017578 0.84592348]	[5.46990967e+02 8.54860168e+02 8.06492686e-01]	[493.09020996 277.72595215 0.88682574]	[521.16601562 277.71435547 0.91430956]	[480.12234497 287.81713867 0.69934303]	[539.2588501 285.31277466 0.80242503]	[5.62249023e+02 9.01036316e+02 7.24434674e-01]	[5.75213013e+02 8.93255981e+02 7.57535100e-01]	[5.41749023e+02 8.70138367e+02 7.05041409e-01]	[4.90541077e+02 8.98466309e+02 7.54701614e-01]	[4.69969757e+02 8.95841370e+02 7.25310683e-01]	[4.82880066e+02 8.70178101e+02 7.27224708e-01]
[503.34317017 295.54040527 0.94977045]	[503.4465332 369.95062256 0.87562549]	[441.88525391 372.49102783 0.83466154]	[436.64297485 464.91882324 0.84525692]	[423.90496826 564.89697266 0.88266283]	[564.97241211 367.34136963 0.82764196]	[585.35919189 469.99871826 0.86998284]	[600.88366699 564.9800415 0.89009744]	[506.01068115 546.97558594 0.70772225]	[467.43182373 546.98303223 0.67655009]	[477.68911743 711.14086914 0.78647381]	[4.80330048e+02 8.57433960e+02 8.21903944e-01]	[547.0723877 544.48345947 0.70121622]	[546.92602539 708.68029785 0.84696954]	[5.46987793e+02 8.54874939e+02 8.02346468e-01]	[493.08480835 277.72848511 0.88603336]	[521.16369629 277.72161865 0.91198164]	[480.11636353 287.79904175 0.6941129 ]	[539.2590332 285.30157471 0.80216497]	[5.59839661e+02 9.01027222e+02 7.12537646e-01]	[5.75209534e+02 8.93250916e+02 7.47182369e-01]	[5.41747986e+02 8.70157471e+02 7.05712318e-01]	[4.90510284e+02 8.98450073e+02 7.57136762e-01]	[4.67475159e+02 8.93428467e+02 7.30021417e-01]	[4.82889740e+02 8.70183289e+02 7.26964831e-01]
[503.3399353 295.54193115 0.95029569]	[503.44909668 369.95220947 0.8750366 ]	[441.88259888 372.49185181 0.83453619]	[436.63549805 464.96539307 0.83860528]	[423.90182495 564.90441895 0.88267112]	[564.9798584 367.34558105 0.8269093 ]	[585.355896 470.00454712 0.87150186]	[600.88067627 564.9744873 0.89029741]	[506.01287842 546.99145508 0.70654494]	[467.42807007 547.00201416 0.67521924]	[477.71176147 711.1217041 0.79301584]	[4.80332428e+02 8.57410156e+02 8.22413146e-01]	[549.49578857 544.49578857 0.69995981]	[546.92230225 708.68322754 0.84765613]	[5.46979126e+02 8.54850647e+02 8.05524707e-01]	[493.08404541 277.72610474 0.88662761]	[521.16375732 277.72238159 0.91179526]	[480.11703491 285.32473755 0.69231695]	[539.25732422 285.29046631 0.80084181]	[5.62254395e+02 9.01012390e+02 7.14997470e-01]	[5.75221680e+02 8.93235535e+02 7.50804722e-01]	[5.41729858e+02 8.70132874e+02 6.96666598e-01]	[4.90510040e+02 8.98441772e+02 7.54803181e-01]	[4.67476135e+02 8.93418762e+02 7.29280651e-01]	[4.82890991e+02 8.70159790e+02 7.24668741e-01]
[503.3369751 295.54595947 0.95088947]	[503.45410156 369.95352173 0.87376523]	[441.88925171 372.4871521 0.83231848]	[436.63284302 464.95144653 0.83756763]	[423.90200806 564.90911865 0.88208759]	[564.97906494 367.34936523 0.82710648]	[585.35662842 470.012146 0.87133372]	[600.88195801 564.97210693 0.89081466]	[506.0196228 546.98553467 0.70465779]	[467.43444824 546.99871826 0.67386359]	[477.71008301 711.12512207 0.79497963]	[4.80333923e+02 8.57398010e+02 8.23656559e-01]	[549.50390625 544.48876953 0.69894397]	[546.92224121 708.68463135 0.84821171]	[5.46970764e+02 8.54828857e+02 8.09584677e-01]	[493.08474731 277.72787476 0.88643932]	[521.16290283 277.72976685 0.91024762]	[480.11639404 285.31808472 0.69242316]	[539.25866699 285.28421021 0.80003852]	[5.62248352e+02 9.01006104e+02 7.13957191e-01]	[5.75211548e+02 8.93229736e+02 7.49202847e-01]	[5.41722473e+02 8.70110291e+02 6.93821430e-01]	[4.90493256e+02 8.98448486e+02 7.55461514e-01]	[4.67465302e+02 8.93420715e+02 7.30117679e-01]	[4.82896942e+02 8.70151245e+02 7.26890922e-01]
[503.33251953 295.5524292 0.95121646]	[503.45202637 369.95977783 0.87418234]	[441.8843689 372.49636841 0.83341026]	[436.63723755 464.95977783 0.84067088]	[423.89892578 564.9072876 0.88279468]	[564.98083496 367.35882568 0.82641584]	[585.35882568 470.01022339 0.87059009]	[600.88250732 564.97821045 0.89074582]	[506.01794434 546.98931885 0.70613742]	[467.4352417 547.00067139 0.6745702 ]	[477.70913696 711.1449585 0.79156947]	[4.80336304e+02 8.57397461e+02 8.24552476e-01]	[549.49890137 544.49291992 0.70003283]	[546.92944336 708.70220947 0.84571111]	[5.46973633e+02 8.54809082e+02 8.13017726e-01]	[493.08184814 277.73071289 0.88578296]	[521.16107178 280.09536743 0.90865248]	[480.11386108 285.31066895 0.69144112]	[539.26239014 285.27932739 0.80059046]	[5.62247131e+02 9.00998840e+02 7.20549822e-01]	[5.75210205e+02 8.93223755e+02 7.55015731e-01]	[5.41731018e+02 8.67702209e+02 6.95033312e-01]	[4.90484833e+02 8.98442383e+02 7.56419659e-01]	[4.67461182e+02 8.93414307e+02 7.31568933e-01]	[4.82899872e+02 8.70151306e+02 7.28218257e-01]
[503.33007812 295.55435181 0.95107651]	[503.44992065 369.96453857 0.8746978 ]	[441.87893677 372.50732422 0.83549541]	[436.64407349 464.91607666 0.84943271]	[423.90524292 564.91064453 0.8809135 ]	[564.98193359 367.35864258 0.82600069]	[585.35882568 470.006073 0.87045282]	[600.88232422 564.9833374 0.89084005]	[506.01626587 546.98413086 0.70678174]	[467.43338013 546.99493408 0.67501366]	[477.70510864 708.71795654 0.78813684]	[4.80332306e+02 8.57393677e+02 8.24695349e-01]	[549.49578857 544.48846436 0.70102298]	[546.92877197 708.70025635 0.84535903]	[5.46974731e+02 8.54806274e+02 8.14964533e-01]	[493.08163452 277.73098755 0.88561946]	[521.1595459 280.09936523 0.90771496]	[480.11410522 285.30795288 0.69062203]	[539.26379395 285.27255249 0.80087459]	[5.62248413e+02 9.00995850e+02 7.26759017e-01]	[5.75203003e+02 8.93221985e+02 7.59062946e-01]	[5.41738281e+02 8.67695557e+02 6.99007750e-01]	[4.87985840e+02 8.98448364e+02 7.55669892e-01]	[4.67435944e+02 8.93419312e+02 7.30899274e-01]	[4.82904968e+02 8.70143921e+02 7.30291247e-01]
[503.32162476 295.55203247 0.95089263]	[503.44021606 369.96432495 0.87671441]	[441.87466431 372.50900269 0.83582067]	[436.63397217 464.91925049 0.84581816]	[423.90374756 564.91217041 0.88062996]	[564.96295166 367.34692383 0.82891995]	[585.35980225 470.00543213 0.87080085]	[600.88012695 564.98052979 0.89051795]	[506.0085144 546.95727539 0.7085371 ]	[467.42861938 546.96887207 0.67683172]	[477.70233154 708.7053833 0.78971285]	[4.80330933e+02 8.57396545e+02 8.24331105e-01]	[547.06762695 544.45996094 0.70349956]	[546.9307251 708.6875 0.84629238]	[5.46979187e+02 8.54811768e+02 8.13468456e-01]	[493.06500244 277.7338562 0.88491249]	[518.78735352 277.73245239 0.90588301]	[477.74328613 285.32467651 0.68974608]	[539.25946045 285.25994873 0.79902506]	[5.62242249e+02 9.01000488e+02 7.26277709e-01]	[5.75206665e+02 8.93223328e+02 7.57180572e-01]	[5.41745361e+02 8.67702332e+02 6.99071407e-01]	[4.87997131e+02 8.98457703e+02 7.54528403e-01]	[4.67441254e+02 8.93427368e+02 7.29210317e-01]	[4.82898560e+02 8.70146240e+02 7.27394879e-01]
[503.31542969 295.55548096 0.95056605]	[503.42333984 369.96627808 0.87919688]	[441.86639404 372.51403809 0.83719993]	[436.60525513 464.86569214 0.84290719]	[423.86685181 564.91851807 0.88704449]	[564.93884277 367.337677 0.83059847]	[585.34893799 470.02938843 0.86878496]	[600.87463379 564.98175049 0.89075136]	[505.99118042 546.93786621 0.7137664 ]	[467.40750122 546.95623779 0.68021607]	[477.71588135 708.64666748 0.8038941 ]	[4.80323059e+02 8.57392822e+02 8.24860454e-01]	[547.04217529 544.42993164 0.71209228]	[546.92675781 708.69189453 0.8479237 ]	[5.46997253e+02 8.54894653e+02 8.01760852e-01]	[493.06085205 277.7321167 0.88458949]	[518.78430176 280.10113525 0.90432596]	[477.72711182 285.32800293 0.68770772]	[539.25189209 285.28955078 0.79593134]	[5.62241516e+02 9.03541382e+02 7.35150695e-01]	[5.75219360e+02 8.93290955e+02 7.61399627e-01]	[5.41770020e+02 8.70164673e+02 7.04199612e-01]	[4.90508392e+02 8.98474487e+02 7.61112332e-01]	[4.67472504e+02 8.93436829e+02 7.27927983e-01]	[4.82873108e+02 8.70142090e+02 7.24493861e-01]
[503.30822754 295.56237793 0.9522624 ]	[503.4178772 369.97763062 0.88087273]	[441.85769653 372.51327515 0.83735311]	[436.565979 464.87786865 0.83180851]	[423.85153198 564.93817139 0.89019758]	[564.93225098 367.34942627 0.83184946]	[585.34747314 470.03616333 0.86783361]	[600.87280273 564.98095703 0.8917287 ]	[505.99502563 546.94946289 0.71228462]	[467.4145813 546.96813965 0.67815644]	[477.70199585 708.67279053 0.79942709]	[4.80330536e+02 8.57380615e+02 8.26810598e-01]	[547.04742432 544.44317627 0.71108377]	[546.921875 708.69744873 0.8486737 ]	[5.46988770e+02 8.54897705e+02 8.01351070e-01]	[493.04974365 277.73657227 0.88304037]	[518.77972412 280.11169434 0.90331608]	[477.71652222 285.3302002 0.68376136]	[539.24078369 285.31152344 0.79018867]	[5.62243958e+02 9.03541748e+02 7.34765828e-01]	[5.75216797e+02 8.93289795e+02 7.60900617e-01]	[5.41767029e+02 8.70169983e+02 7.04535425e-01]	[4.90502777e+02 8.98479614e+02 7.58705735e-01]	[4.67469482e+02 8.93437073e+02 7.26798356e-01]	[4.82886993e+02 8.70134338e+02 7.23710716e-01]
[503.30764771 295.56503296 0.95208901]	[503.40643311 369.98779297 0.88335991]	[441.85345459 372.5171814 0.83948147]	[436.54260254 464.89694214 0.82146418]	[423.84396362 564.94909668 0.89000624]	[564.91796875 367.36117554 0.83258319]	[585.34649658 470.02120972 0.8687889 ]	[600.85528564 564.99456787 0.88803351]	[505.98272705 546.96844482 0.7123161 ]	[467.40472412 546.98498535 0.67729199]	[477.70547485 708.66290283 0.80058032]	[4.80328278e+02 8.57395874e+02 8.25326085e-01]	[547.03015137 544.46051025 0.71240163]	[546.92102051 708.69158936 0.84918356]	[5.46990479e+02 8.54899841e+02 8.00790310e-01]	[493.04299927 277.73538208 0.88293153]	[518.77581787 280.11572266 0.90280336]	[477.69769287 285.31155396 0.68318015]	[539.22113037 285.30953979 0.78175896]	[5.62257263e+02 9.03543945e+02 7.41625965e-01]	[5.75228638e+02 8.93288391e+02 7.67271817e-01]	[5.41771057e+02 8.70173340e+02 7.07318068e-01]	[4.90515533e+02 8.98485474e+02 7.62331724e-01]	[4.67478455e+02 8.93445435e+02 7.26432085e-01]	[4.82876862e+02 8.70148804e+02 7.25134254e-01]
[503.29434204 295.5798645 0.95274985]	[503.38040161 369.96209717 0.88666934]	[441.8432312 372.49151611 0.84012175]	[434.11947632 464.84680176 0.82298869]	[423.82141113 564.93981934 0.89428014]	[564.89282227 367.33560181 0.83568126]	[585.33666992 470.00283813 0.87088358]	[600.83441162 564.99536133 0.88454324]	[505.93518066 546.9541626 0.72198099]	[464.93835449 546.96173096 0.68710321]	[477.73632812 708.55780029 0.81498253]	[4.80332703e+02 8.57405579e+02 8.24498534e-01]	[546.97296143 544.44714355 0.72193134]	[544.54364014 708.67510986 0.85014051]	[5.46988831e+02 8.54902100e+02 7.99731135e-01]	[490.56051636 280.11242676 0.8799482 ]	[518.75897217 280.13552856 0.89675593]	[477.66815186 285.30197144 0.68562686]	[539.19226074 285.30133057 0.76483738]	[5.62265564e+02 9.03537476e+02 7.34737039e-01]	[5.75229614e+02 8.93283325e+02 7.62075365e-01]	[5.41765259e+02 8.70180847e+02 7.08328962e-01]	[4.90533691e+02 8.98484375e+02 7.60270476e-01]	[4.69968536e+02 8.95839539e+02 7.25121796e-01]	[4.82873047e+02 8.70158081e+02 7.27534294e-01]
[503.28128052 295.59051514 0.95226246]	[503.35784912 369.96102905 0.89002454]	[441.82058716 372.47564697 0.84466743]	[434.08380127 464.86700439 0.81242526]	[423.79385376 564.90509033 0.90565801]	[564.87231445 364.8807373 0.83695054]	[585.32891846 470.0057373 0.87372005]	[600.8157959 565.00866699 0.87882912]	[505.90536499 546.96490479 0.72616822]	[464.90936279 546.97680664 0.69042999]	[477.73510742 708.56359863 0.81177151]	[4.80339630e+02 8.57416870e+02 8.22602272e-01]	[546.94415283 544.45666504 0.72510904]	[544.52758789 708.675354 0.85505277]	[5.46988037e+02 8.54913208e+02 7.97963023e-01]	[490.53686523 280.12649536 0.87811595]	[518.74407959 280.14697266 0.89204043]	[477.6343689 285.29940796 0.68391961]	[539.17077637 285.29388428 0.75326639]	[5.62259583e+02 9.03537903e+02 7.32755125e-01]	[5.75229858e+02 8.93286804e+02 7.61114478e-01]	[5.41765747e+02 8.70195312e+02 7.11484075e-01]	[4.90509369e+02 8.98483887e+02 7.55328596e-01]	[4.67474762e+02 8.93442810e+02 7.23459840e-01]	[4.82889374e+02 8.70162903e+02 7.26498008e-01]
[503.26028442 295.59286499 0.95135677]	[503.32092285 369.927948 0.89234763]	[441.80426025 372.45306396 0.84519356]	[434.01513672 464.84555054 0.81027138]	[423.77078247 564.88061523 0.90914935]	[564.8157959 364.84481812 0.84133452]	[582.97540283 467.47058105 0.87466741]	[600.80688477 565.01116943 0.8755002 ]	[505.88348389 546.98779297 0.72469759]	[464.87802124 547.01062012 0.6896708 ]	[477.74179077 708.60906982 0.81715381]	[4.80341278e+02 8.57427002e+02 8.22901249e-01]	[546.93249512 544.46856689 0.72217101]	[544.51550293 708.68994141 0.85639471]	[5.46992859e+02 8.57373352e+02 7.94785202e-01]	[490.50061035 280.13232422 0.87759709]	[518.72119141 280.14614868 0.88742936]	[477.58880615 285.29806519 0.68781018]	[536.72888184 285.28833008 0.75309289]	[5.62262817e+02 9.03538086e+02 7.36461759e-01]	[5.77697998e+02 8.93296387e+02 7.64328837e-01]	[5.41772217e+02 8.70221741e+02 7.16796517e-01]	[4.90514130e+02 8.98489441e+02 7.54970312e-01]	[4.67477386e+02 8.93449219e+02 7.23064184e-01]	[4.82889160e+02 8.70174438e+02 7.27248073e-01]
[500.89736938 295.58816528 0.95114905]	[503.29977417 367.42080688 0.89201891]	[441.79458618 369.95724487 0.84338695]	[434.01156616 462.41687012 0.82562071]	[421.38552856 564.87200928 0.9141199 ]	[562.45007324 364.81704712 0.84766108]	[582.9296875 467.46115112 0.87939179]	[600.8034668 565.02722168 0.86963773]	[503.50231934 546.97454834 0.72412074]	[464.85125732 546.99938965 0.69287694]	[477.73318481 708.64007568 0.80929381]	[4.80352142e+02 8.57445129e+02 8.23338449e-01]	[544.53845215 544.44726562 0.72461122]	[544.49969482 708.67333984 0.8630417 ]	[5.46988708e+02 8.57389404e+02 7.96760142e-01]	[488.01071167 280.13494873 0.87941712]	[518.68414307 280.1350708 0.88366568]	[475.1524353 285.28198242 0.684883 ]	[536.70080566 285.23812866 0.7646901 ]	[5.62289185e+02 9.03555420e+02 7.44580388e-01]	[5.77712036e+02 8.93305542e+02 7.70796776e-01]	[5.41775757e+02 8.70233093e+02 7.22826242e-01]	[4.90493958e+02 8.98502197e+02 7.55777657e-01]	[4.67478485e+02 8.95841003e+02 7.25818813e-01]	[4.82905273e+02 8.70194336e+02 7.29264319e-01]
[500.8548584 295.59506226 0.95038855]	[503.25457764 369.90197754 0.89225769]	[441.76144409 369.96960449 0.84526324]	[431.53512573 462.41937256 0.82218719]	[421.36575317 564.85705566 0.91736519]	[562.41333008 364.84457397 0.84329951]	[582.89709473 467.46661377 0.87802261]	[600.76843262 564.98059082 0.86866415]	[503.4833374 546.97045898 0.72756994]	[464.84158325 547.00177002 0.69608033]	[477.69995117 708.69836426 0.80952632]	[4.80359314e+02 8.57438721e+02 8.22925091e-01]	[544.50079346 544.43896484 0.73085648]	[544.47894287 711.11627197 0.8580057 ]	[5.46966614e+02 8.57374695e+02 8.01940143e-01]	[487.94238281 280.1567688 0.88009655]	[516.21887207 280.13821411 0.8723405 ]	[475.11090088 285.31634521 0.6798315 ]	[536.64123535 282.77258301 0.7710554 ]	[5.62293762e+02 9.03549255e+02 7.48617113e-01]	[5.77710449e+02 8.93294739e+02 7.72469938e-01]	[5.41755188e+02 8.70217041e+02 7.18062282e-01]	[4.90543518e+02 9.00979248e+02 7.59066939e-01]	[4.69980469e+02 8.95862976e+02 7.22401619e-01]	[4.82906250e+02 8.70194946e+02 7.27288902e-01]
[500.83175659 295.58044434 0.95009106]	[503.23526001 369.91088867 0.89453417]	[441.75341797 369.96499634 0.84352642]	[428.93307495 464.90661621 0.80801195]	[421.3578186 564.89471436 0.91891086]	[562.40325928 364.86645508 0.84035319]	[582.85675049 467.48760986 0.87770134]	[598.28521729 564.97088623 0.85661143]	[503.47149658 546.96325684 0.73231906]	[464.84988403 547.00579834 0.69624543]	[477.64306641 711.11999512 0.80014956]	[4.80357605e+02 8.57433289e+02 8.23612154e-01]	[544.46514893 544.42547607 0.74006665]	[544.47058105 708.71478271 0.86096001]	[5.46965088e+02 8.54924133e+02 8.03821146e-01]	[485.49215698 280.15438843 0.88241339]	[516.16577148 280.13095093 0.86594504]	[472.59490967 287.82315063 0.68526924]	[534.0904541 285.25189209 0.75815034]	[5.62293518e+02 9.03543945e+02 7.46036053e-01]	[5.77712341e+02 8.93286499e+02 7.70809472e-01]	[5.41755432e+02 8.70201660e+02 7.15743303e-01]	[4.90528625e+02 9.00995300e+02 7.61259794e-01]	[4.69966949e+02 8.95874512e+02 7.23627329e-01]	[4.82910767e+02 8.70188599e+02 7.26040840e-01]
[500.78369141 295.59585571 0.95175993]	[500.84402466 367.37322998 0.90046924]	[441.70098877 369.95678711 0.842776 ]	[426.40264893 467.42938232 0.80087543]	[421.32781982 564.91259766 0.92711151]	[562.31500244 364.8026123 0.83782947]	[582.82141113 467.45095825 0.87696743]	[598.21942139 564.99023438 0.84431791]	[503.44326782 546.99584961 0.72801632]	[464.82501221 547.04193115 0.68998885]	[477.58981323 711.1394043 0.78963524]	[4.80356354e+02 8.57424866e+02 8.25151622e-01]	[544.43048096 544.44116211 0.7364648 ]	[544.44372559 708.71856689 0.86643314]	[5.46976562e+02 8.57369141e+02 8.02135944e-01]	[485.41577148 280.18582153 0.89077985]	[513.64678955 280.15435791 0.85491991]	[470.02682495 290.36816406 0.68239498]	[531.57525635 285.29263306 0.75202334]	[5.62292175e+02 9.03546875e+02 7.44604290e-01]	[5.77710754e+02 8.93293396e+02 7.70641148e-01]	[5.41768372e+02 8.70210144e+02 7.21563220e-01]	[4.90523987e+02 8.98510864e+02 7.62457013e-01]	[4.69964783e+02 8.95851624e+02 7.25944161e-01]	[4.82911499e+02 8.70185547e+02 7.23249495e-01]
[500.72213745 295.63168335 0.95169449]	[500.78585815 369.9041748 0.8971222 ]	[439.30050659 372.46447754 0.84798813]	[423.91537476 467.45831299 0.81088793]	[421.29302979 564.87835693 0.936472 ]	[562.2545166 364.85714722 0.82716548]	[582.79156494 467.46026611 0.86934626]	[595.70214844 564.95684814 0.84314096]	[503.43276978 549.51586914 0.72356319]	[462.44250488 549.56072998 0.68806446]	[475.13198853 711.14807129 0.78157073]	[4.80356628e+02 8.57421509e+02 8.26339245e-01]	[544.41687012 544.4901123 0.72982627]	[544.44268799 708.72869873 0.86532557]	[5.46972046e+02 8.54910889e+02 8.08466315e-01]	[482.97903442 280.21661377 0.89794838]	[511.08865356 280.1829834 0.84588218]	[467.49273682 287.86410522 0.67396581]	[529.0803833 282.74414062 0.77507383]	[5.62280823e+02 9.03556335e+02 7.39879847e-01]	[5.77702820e+02 8.93297058e+02 7.66364217e-01]	[5.41759277e+02 8.70179810e+02 7.18471050e-01]	[4.90517242e+02 8.98508362e+02 7.68694639e-01]	[4.69966522e+02 8.95850281e+02 7.30476439e-01]	[4.82914825e+02 8.70181641e+02 7.27348745e-01]
[500.69464111 295.63458252 0.9496758 ]	[500.7270813 369.90615845 0.89467365]	[439.24313354 372.44229126 0.84424716]	[423.85025024 467.49630737 0.81271172]	[421.2805481 564.9675293 0.92622048]	[559.80859375 364.87460327 0.81904435]	[582.7487793 467.46234131 0.86178505]	[593.16931152 564.92559814 0.84860432]	[503.39147949 547.01348877 0.72576791]	[462.39520264 549.51824951 0.69395339]	[475.12033081 711.17755127 0.78009009]	[4.80352905e+02 8.57393372e+02 8.29928577e-01]	[544.38439941 544.44030762 0.73425382]	[544.42254639 711.13745117 0.86715794]	[5.46976135e+02 8.54929810e+02 8.04086208e-01]	[482.95111084 280.23010254 0.90229243]	[511.04794312 280.19995117 0.84226215]	[467.42153931 290.35702515 0.70489264]	[528.97283936 285.32971191 0.7410031 ]	[5.62274597e+02 9.03559631e+02 7.41587520e-01]	[5.75229858e+02 8.93296326e+02 7.65373588e-01]	[5.41774719e+02 8.70186340e+02 7.22250640e-01]	[4.90499542e+02 8.98498413e+02 7.69783020e-01]	[4.67484283e+02 8.93447876e+02 7.34152913e-01]	[4.82913025e+02 8.70144226e+02 7.26660252e-01]
[498.26483154 295.64883423 0.9432224 ]	[500.6892395 369.90756226 0.88632971]	[439.20812988 372.44763184 0.83992505]	[423.82177734 469.98181152 0.82106996]	[421.24682617 564.98010254 0.92399788]	[559.77374268 367.34277344 0.81519175]	[580.3348999 467.38879395 0.85522974]	[593.1071167 564.9196167 0.85053706]	[503.35275269 549.50476074 0.71888971]	[462.33718872 549.55987549 0.69375271]	[475.10943604 713.72644043 0.77823365]	[4.80339050e+02 8.57423462e+02 8.26369047e-01]	[544.35620117 544.45098877 0.72641265]	[544.4151001 711.22198486 0.8553443 ]	[5.46970093e+02 8.57387695e+02 7.97798097e-01]	[482.89578247 280.23880005 0.91001558]	[508.50253296 280.21759033 0.84556657]	[464.97103882 287.86016846 0.69268996]	[526.50457764 285.25061035 0.76935405]	[5.62269409e+02 9.03563599e+02 7.35906422e-01]	[5.75221619e+02 8.93296875e+02 7.61623681e-01]	[5.41769409e+02 8.70206238e+02 7.17090309e-01]	[4.90511780e+02 8.98485229e+02 7.70344853e-01]	[4.67486786e+02 8.93446228e+02 7.34837830e-01]	[4.82903076e+02 8.70156189e+02 7.27318168e-01]
[498.19113159 295.65002441 0.93756843]	[500.62924194 369.93438721 0.87258524]	[439.13751221 372.49200439 0.83599198]	[423.76782227 467.49487305 0.84587646]	[421.16525269 564.91326904 0.92894983]	[559.70178223 367.34036255 0.80466843]	[580.27832031 467.43942261 0.8445608 ]	[590.6383667 564.93914795 0.8529349 ]	[503.31793213 549.51525879 0.71508855]	[462.28604126 549.56268311 0.69811851]	[475.07815552 711.2253418 0.77831256]	[4.80340912e+02 8.57402100e+02 8.25104713e-01]	[544.32843018 544.45306396 0.7206344 ]	[544.39172363 711.1751709 0.85812396]	[5.46944702e+02 8.57385010e+02 7.97965586e-01]	[482.82492065 280.23925781 0.91618574]	[506.0151062 280.23971558 0.85149837]	[464.89984131 287.85775757 0.70143151]	[526.41442871 287.80923462 0.79909211]	[5.62271362e+02 9.03559448e+02 7.33167231e-01]	[5.75215210e+02 8.93289673e+02 7.60366738e-01]	[5.41748169e+02 8.70205811e+02 7.17129111e-01]	[4.90506195e+02 8.98482666e+02 7.63694346e-01]	[4.67474579e+02 8.93442810e+02 7.31716573e-01]	[4.82906586e+02 8.70139038e+02 7.19953537e-01]
[498.12057495 297.99316406 0.92471606]	[498.20385742 369.95068359 0.85939729]	[436.67398071 372.51403809 0.82217228]	[421.34075928 470.0078125 0.84766912]	[418.79553223 564.98706055 0.91710216]	[557.21295166 367.33462524 0.79887313]	[580.22937012 470.01599121 0.83120388]	[590.56140137 564.93280029 0.86144012]	[503.25143433 549.49829102 0.71557337]	[462.21710205 549.54779053 0.69766808]	[475.07110596 711.20916748 0.77732533]	[4.80339325e+02 8.57390381e+02 8.23746860e-01]	[544.28826904 544.45404053 0.72625244]	[544.35321045 711.14294434 0.86148864]	[5.46941772e+02 8.57396545e+02 7.93896973e-01]	[482.77185059 282.67837524 0.90896708]	[505.94259644 282.68063354 0.86032736]	[464.83825684 287.8394165 0.70155376]	[524.02441406 287.83551025 0.81668127]	[5.62287048e+02 9.03566223e+02 7.26971030e-01]	[5.75225830e+02 8.93285339e+02 7.56253004e-01]	[5.41735046e+02 8.70216736e+02 7.10728407e-01]	[4.88015747e+02 8.98483276e+02 7.60235906e-01]	[4.67451447e+02 8.93440002e+02 7.32198298e-01]	[4.82918793e+02 8.70135315e+02 7.13927209e-01]
[495.6607666 295.66152954 0.91982239]	[495.69522095 369.92501831 0.83542752]	[436.60766602 372.50250244 0.81216127]	[421.29556274 464.93621826 0.86777622]	[418.71014404 564.9418335 0.91862565]	[554.64526367 364.86605835 0.79470241]	[577.74353027 470.04525757 0.81492114]	[588.11828613 564.94592285 0.86445582]	[500.8812561 547.03118896 0.71232337]	[459.84576416 549.53900146 0.69697785]	[472.53384399 711.25231934 0.77102613]	[4.80343536e+02 8.57429688e+02 8.22312534e-01]	[541.91870117 544.46258545 0.72270387]	[544.29418945 711.17401123 0.86861348]	[5.46958313e+02 8.57429138e+02 7.94141233e-01]	[482.72253418 280.25875854 0.91021216]	[505.88504028 282.67098999 0.87009585]	[462.41061401 287.81665039 0.71264118]	[523.96331787 287.82958984 0.82241535]	[5.62285828e+02 9.03598633e+02 7.42043376e-01]	[5.75220459e+02 8.93316040e+02 7.64494419e-01]	[5.41766602e+02 8.70236023e+02 7.21600890e-01]	[4.87960205e+02 9.01003357e+02 7.56074131e-01]	[4.67422150e+02 8.95868225e+02 7.29674697e-01]	[4.82945160e+02 8.70169983e+02 7.21127868e-01]
[493.12878418 297.99075317 0.91042191]	[493.13449097 369.90420532 0.8285709 ]	[434.06130981 372.50912476 0.80041891]	[421.21026611 464.84439087 0.8705281 ]	[418.65252686 564.9598999 0.90916437]	[552.10418701 364.84143066 0.79943603]	[577.70288086 472.58273315 0.81044269]	[588.06884766 565.01184082 0.86383384]	[500.79504395 549.51934814 0.71837968]	[459.77713013 549.56719971 0.69901788]	[469.9987793 713.76324463 0.76724547]	[4.80345154e+02 8.57457520e+02 8.21796894e-01]	[541.83813477 546.95770264 0.72254813]	[541.91400146 711.17047119 0.87235147]	[5.46952881e+02 8.57414001e+02 7.97698379e-01]	[480.34268188 280.25076294 0.91346794]	[503.46859741 282.69073486 0.8824358 ]	[462.34127808 287.85891724 0.73884523]	[523.91424561 287.88528442 0.81175995]	[5.62298767e+02 9.03586792e+02 7.46900678e-01]	[5.75228882e+02 8.93306580e+02 7.68813133e-01]	[5.41769714e+02 8.70232422e+02 7.25166380e-01]	[4.87977875e+02 9.01003052e+02 7.56062388e-01]	[4.67439056e+02 8.95868713e+02 7.31766939e-01]	[4.82945953e+02 8.70183960e+02 7.24927604e-01]
[493.06152344 295.65176392 0.90921032]	[490.55886841 369.94769287 0.82739019]	[431.50299072 374.97909546 0.79781342]	[421.16293335 464.85308838 0.87601542]	[418.60369873 564.91497803 0.90716076]	[549.53900146 364.86212158 0.80484629]	[570.09448242 469.99261475 0.81297958]	[587.99291992 564.99182129 0.87817752]	[500.72079468 549.53112793 0.71224141]	[459.69607544 549.58081055 0.68780351]	[467.49798584 713.76000977 0.76483375]	[4.80350128e+02 8.59946716e+02 8.23357642e-01]	[541.78912354 546.96813965 0.71675158]	[541.88989258 711.13861084 0.87495935]	[5.44556396e+02 8.57422852e+02 8.01573157e-01]	[480.28112793 282.67410278 0.91177982]	[503.40777588 280.25616455 0.89826393]	[462.28457642 290.42330933 0.7531029 ]	[523.83154297 290.39160156 0.83235031]	[5.62298035e+02 9.03598694e+02 7.47944236e-01]	[5.75218018e+02 8.93310730e+02 7.68796623e-01]	[5.41740295e+02 8.70240051e+02 7.26158500e-01]	[4.87999634e+02 9.01011414e+02 7.60252774e-01]	[4.67466156e+02 8.95878967e+02 7.32316554e-01]	[4.82936493e+02 8.70200562e+02 7.35468507e-01]
[490.53439331 295.65890503 0.90824974]	[488.00820923 369.96221924 0.83219105]	[428.93133545 374.99880981 0.8005839 ]	[418.73309326 467.41549683 0.85838246]	[418.57321167 564.95574951 0.89853311]	[549.51043701 367.34204102 0.80597955]	[567.55737305 470.01211548 0.83186841]	[585.58721924 565.0637207 0.87420034]	[498.25656128 549.53356934 0.70143682]	[459.62677002 552.08721924 0.68307245]	[467.43096924 716.31433105 0.76700413]	[4.80344727e+02 8.59974609e+02 8.22991967e-01]	[539.30474854 546.96008301 0.70599121]	[541.85516357 711.15087891 0.87234241]	[5.44535156e+02 8.57448608e+02 8.05362046e-01]	[480.22338867 282.70599365 0.90085447]	[503.34780884 280.22735596 0.91410655]	[462.23724365 292.90246582 0.76669759]	[523.7668457 290.38171387 0.83407187]	[5.62296570e+02 9.03596191e+02 7.49559045e-01]	[5.75211853e+02 8.93312744e+02 7.71454990e-01]	[5.41728882e+02 8.70261475e+02 7.33785748e-01]	[4.90485992e+02 9.00995483e+02 7.63101518e-01]	[4.67485382e+02 8.95872437e+02 7.31787980e-01]	[4.82932678e+02 8.70221802e+02 7.40691543e-01]
[487.96057129 297.98977661 0.91657019]	[485.49621582 369.97299194 0.84031075]	[426.40844727 375.00390625 0.80752558]	[418.69622803 464.91177368 0.86168689]	[416.15820312 564.98583984 0.88577718]	[547.01501465 367.35641479 0.80996346]	[567.45977783 467.48516846 0.83718675]	[585.52386475 567.45947266 0.87973517]	[498.19421387 547.03759766 0.70021093]	[457.20431519 549.57104492 0.67964733]	[464.93588257 718.83532715 0.78255713]	[4.80361237e+02 8.59997070e+02 8.25530112e-01]	[539.24249268 544.48309326 0.70758164]	[541.82794189 711.18048096 0.87410176]	[5.44523926e+02 8.57461182e+02 8.06908131e-01]	[480.14501953 282.71536255 0.8831073 ]	[503.25628662 280.24200439 0.91278559]	[459.84866333 292.88861084 0.75741005]	[521.3637085 290.35122681 0.82813269]	[5.62307861e+02 9.03621460e+02 7.62391031e-01]	[5.75222961e+02 8.93325562e+02 7.83050478e-01]	[5.39314880e+02 8.70266479e+02 7.30963349e-01]	[4.90500610e+02 9.01041626e+02 7.61508703e-01]	[4.67493591e+02 8.95906128e+02 7.26923048e-01]	[4.85345459e+02 8.70232300e+02 7.43375063e-01]
[485.42971802 295.65481567 0.93636936]	[485.41992188 369.95602417 0.85123062]	[423.87527466 374.97164917 0.81663102]	[418.62454224 467.46881104 0.84195477]	[416.09381104 564.98303223 0.88066757]	[546.99139404 367.36434937 0.81006539]	[565.04638672 467.47756958 0.85003471]	[585.41680908 565.00323486 0.90543449]	[498.11413574 549.50195312 0.68686759]	[457.13366699 552.07849121 0.6697681 ]	[464.91467285 721.40179443 0.78549498]	[4.80371429e+02 8.59982910e+02 8.24751079e-01]	[536.74023438 544.48510742 0.69463468]	[541.81152344 711.22949219 0.86148 ]	[5.44504883e+02 8.57453430e+02 8.09880376e-01]	[477.68490601 282.71481323 0.8710714 ]	[500.83392334 280.23406982 0.91571581]	[459.76730347 292.89910889 0.74223959]	[521.28668213 287.85928345 0.79483479]	[5.62321106e+02 9.03622498e+02 7.59982586e-01]	[5.75234863e+02 8.93318359e+02 7.83657968e-01]	[5.39272583e+02 8.70253052e+02 7.21010685e-01]	[4.90528168e+02 9.01037048e+02 7.61773229e-01]	[4.69981506e+02 8.95911255e+02 7.24791765e-01]	[4.85366669e+02 8.70210205e+02 7.39554346e-01]
[482.95001221 298.01861572 0.94834495]	[482.9666748 372.44869995 0.86862648]	[421.38995361 374.99450684 0.83678782]	[418.57626343 469.97399902 0.83880585]	[416.03082275 567.45629883 0.85518712]	[546.92016602 367.37561035 0.81326449]	[564.96057129 467.48550415 0.8640824 ]	[585.3326416 565.02459717 0.90209591]	[493.12298584 547.04193115 0.68106037]	[454.58566284 552.07910156 0.66101074]	[464.94778442 721.39874268 0.78304553]	[4.80373383e+02 8.59990662e+02 8.21885943e-01]	[534.1809082 544.47277832 0.6868934 ]	[541.81335449 713.71905518 0.85191441]	[5.44504761e+02 8.57456116e+02 8.08216035e-01]	[477.60397339 282.74551392 0.86099917]	[500.75057983 282.71624756 0.90412521]	[459.71533203 290.44287109 0.73125303]	[521.20599365 287.88845825 0.79046339]	[5.62321594e+02 9.03627747e+02 7.62235224e-01]	[5.75233765e+02 8.93319641e+02 7.86384165e-01]	[5.39273438e+02 8.70254944e+02 7.12287843e-01]	[4.90551117e+02 9.01036194e+02 7.59994268e-01]	[4.69993561e+02 8.95911255e+02 7.22169161e-01]	[4.85361511e+02 8.70211365e+02 7.30892658e-01]
[482.84854126 298.0687561 0.95779043]	[482.92355347 372.47741699 0.88373637]	[421.34701538 374.99835205 0.84786969]	[416.14187622 472.53067017 0.82387 ]	[413.49746704 565.00921631 0.85129243]	[544.47601318 367.40002441 0.82508749]	[564.90496826 470.01449585 0.86869615]	[582.97125244 565.00823975 0.90599775]	[490.51443481 547.02301025 0.68821818]	[449.50732422 549.58532715 0.65953946]	[464.90396118 721.39117432 0.78509039]	[4.80350525e+02 8.59939636e+02 8.18835676e-01]	[531.59063721 544.44586182 0.69036031]	[541.76837158 711.25616455 0.84083831]	[5.44513245e+02 8.57436523e+02 8.04912686e-01]	[475.07781982 285.23736572 0.84678036]	[500.67178345 285.23583984 0.89104688]	[459.63323975 292.88406372 0.73751277]	[518.75372314 290.38827515 0.79911184]	[5.62333557e+02 9.03619019e+02 7.55271494e-01]	[5.77709656e+02 8.93317932e+02 7.80492485e-01]	[5.39275574e+02 8.70245239e+02 7.08175719e-01]	[4.90551117e+02 9.00993408e+02 7.59035707e-01]	[4.69986359e+02 8.95885376e+02 7.21120715e-01]	[4.85357208e+02 8.70175537e+02 7.23356128e-01]
[482.84945679 298.06747437 0.95756501]	[482.92352295 372.47177124 0.88321805]	[421.35079956 374.99319458 0.84546387]	[416.14199829 470.05130005 0.82265776]	[413.49420166 565.00939941 0.85061502]	[544.47467041 367.39334106 0.82499117]	[564.9050293 470.01489258 0.86844516]	[582.96862793 565.01074219 0.90583128]	[490.51803589 547.01550293 0.68702453]	[449.50924683 549.57763672 0.65908206]	[464.90106201 721.39056396 0.78248751]	[4.80354584e+02 8.59948364e+02 8.20776284e-01]	[531.59558105 544.43688965 0.68892813]	[541.76806641 711.2532959 0.84201562]	[5.44521118e+02 8.57441284e+02 8.04291368e-01]	[475.0791626 285.23733521 0.84675556]	[500.67156982 285.23675537 0.89103645]	[459.63647461 292.88427734 0.73619199]	[518.75341797 290.39013672 0.79813868]	[5.62334778e+02 9.03621460e+02 7.60022998e-01]	[5.77713318e+02 8.93323914e+02 7.84333467e-01]	[5.39293457e+02 8.70244141e+02 7.11072683e-01]	[4.90541992e+02 9.01015808e+02 7.58491635e-01]	[4.69976013e+02 8.95896240e+02 7.21650302e-01]	[4.85360352e+02 8.70177856e+02 7.22991168e-01]
[482.8137207 298.06488037 0.95969325]	[482.86657715 372.50848389 0.89366019]	[421.30709839 375.00265503 0.85052443]	[416.07141113 469.96334839 0.81202906]	[410.94818115 567.45996094 0.83735335]	[544.39007568 367.43121338 0.83212197]	[564.86035156 470.03555298 0.86808383]	[582.8918457 565.03967285 0.90451753]	[487.98617554 549.51739502 0.69137508]	[446.9413147 552.10668945 0.6637463 ]	[464.82873535 718.8793335 0.78707671]	[4.80361115e+02 8.59958496e+02 8.23645651e-01]	[531.53778076 544.47503662 0.6871165 ]	[541.76525879 711.22723389 0.84117728]	[5.44499939e+02 8.57399475e+02 8.11110795e-01]	[472.56903076 282.76403809 0.84788865]	[500.63308716 282.78262329 0.88394129]	[457.18173218 290.42370605 0.72874153]	[518.67828369 290.37457275 0.77939165]	[5.62335754e+02 9.06086731e+02 7.58792996e-01]	[5.75228455e+02 8.93314331e+02 7.80334532e-01]	[5.39268188e+02 8.70212463e+02 7.11916864e-01]	[4.90517059e+02 9.01040527e+02 7.57283270e-01]	[4.67488678e+02 8.95898682e+02 7.23435163e-01]	[4.85363403e+02 8.70184143e+02 7.29461670e-01]
[482.71859741 298.02435303 0.95813006]	[482.79827881 372.48330688 0.89653736]	[421.2796936 372.50003052 0.84177065]	[411.02444458 464.92169189 0.79577011]	[403.36791992 567.44689941 0.86452174]	[541.94799805 369.90231323 0.83766317]	[562.39526367 469.95883179 0.87550271]	[582.77539062 565.00506592 0.90318847]	[485.44363403 549.53649902 0.70630759]	[444.43338013 552.11022949 0.6693213 ]	[462.40182495 721.39373779 0.81309414]	[4.80334564e+02 8.60003174e+02 8.23070765e-01]	[526.49993896 544.49639893 0.70085973]	[541.74621582 711.23083496 0.84857243]	[5.44518005e+02 8.57432678e+02 8.04983914e-01]	[467.46157837 282.71920776 0.85970163]	[498.15213013 282.71166992 0.86503047]	[452.08602905 292.88632202 0.74910676]	[513.61444092 287.88021851 0.74987614]	[5.62285461e+02 9.03619141e+02 7.72112608e-01]	[5.75207703e+02 8.93321106e+02 7.95191050e-01]	[5.39313354e+02 8.70245300e+02 7.14890838e-01]	[4.90519196e+02 9.01041077e+02 7.64932454e-01]	[4.69978485e+02 8.95927124e+02 7.24546850e-01]	[4.82935516e+02 8.70204651e+02 7.38817096e-01]
[480.33621216 298.01351929 0.95416051]	[480.35583496 372.47991943 0.89993334]	[421.18353271 372.51257324 0.8502357 ]	[408.38494873 469.962677 0.78949797]	[403.30865479 567.50048828 0.87106192]	[541.83013916 369.91207886 0.83785343]	[562.32373047 467.4541626 0.87397623]	[582.74041748 565.03222656 0.89273894]	[485.39001465 549.56140137 0.71051782]	[444.36886597 552.14251709 0.67654055]	[462.37619019 718.89990234 0.80898643]	[4.80336761e+02 8.59973206e+02 8.24241400e-01]	[526.44909668 546.93310547 0.70600909]	[541.7244873 711.19616699 0.84488147]	[5.44515930e+02 8.57384460e+02 8.06949496e-01]	[464.96539307 282.71060181 0.86679703]	[495.67727661 282.67648315 0.85193211]	[451.99459839 292.90869141 0.75367182]	[513.56652832 287.86538696 0.73958129]	[5.59816284e+02 9.03547424e+02 7.72994220e-01]	[5.75163269e+02 8.93290405e+02 8.07854056e-01]	[5.41730713e+02 8.70211853e+02 7.00016141e-01]	[4.90545197e+02 9.01021240e+02 7.66955376e-01]	[4.70006836e+02 8.95917175e+02 7.24021912e-01]	[4.82940460e+02 8.70183044e+02 7.32701719e-01]
[480.28149414 298.00668335 0.95137894]	[480.29888916 369.97427368 0.89419252]	[421.16204834 372.49169922 0.84653574]	[403.3994751 470.01672363 0.79863536]	[400.87365723 567.48150635 0.88726997]	[541.73181152 367.39520264 0.82612109]	[562.27490234 467.4826355 0.86040604]	[580.36566162 564.98394775 0.89500105]	[485.37197876 549.56658936 0.7101624 ]	[444.35430908 554.64141846 0.67738026]	[462.36883545 721.3671875 0.80989289]	[4.80333527e+02 8.59986938e+02 8.26746702e-01]	[526.43005371 544.49005127 0.70907634]	[541.70361328 711.12036133 0.85576439]	[5.44492249e+02 8.54795105e+02 8.33339632e-01]	[464.88659668 282.70657349 0.87952822]	[493.13131714 280.24072266 0.84220356]	[449.46258545 292.91296387 0.75804567]	[511.04727173 285.32922363 0.76006776]	[5.59719421e+02 8.98507019e+02 7.70399332e-01]	[5.72589661e+02 8.90856873e+02 8.08959007e-01]	[5.41721130e+02 8.67637451e+02 6.72758520e-01]	[4.90514313e+02 9.01065552e+02 7.65190184e-01]	[4.69978058e+02 8.95951111e+02 7.23762870e-01]	[4.82940643e+02 8.70183594e+02 7.41779208e-01]
[480.21334839 298.0211792 0.94792914]	[480.20477295 369.93508911 0.88980412]	[418.73031616 372.50500488 0.84696561]	[403.33108521 472.51803589 0.80999339]	[400.87017822 567.472229 0.88736445]	[539.25762939 367.35507202 0.81648886]	[562.2164917 467.40441895 0.8588841 ]	[580.32580566 564.98114014 0.88699263]	[482.97076416 549.54034424 0.71344513]	[444.32458496 554.62561035 0.6749928 ]	[462.35821533 718.89709473 0.80805349]	[4.80326721e+02 8.60009827e+02 8.24632645e-01]	[524.01660156 544.44903564 0.71784586]	[541.69891357 708.72210693 0.856646 ]	[5.44473022e+02 8.54864868e+02 8.25114787e-01]	[464.83276367 282.73190308 0.88607156]	[490.57305908 282.68838501 0.83188748]	[446.94863892 292.88943481 0.7611059 ]	[508.50106812 287.83566284 0.76726073]	[5.57230347e+02 8.98498962e+02 7.51695335e-01]	[5.70055603e+02 8.90856262e+02 7.94395804e-01]	[5.39280212e+02 8.67705688e+02 6.80725574e-01]	[4.90517181e+02 9.01061401e+02 7.67324209e-01]	[4.69986481e+02 8.95956604e+02 7.28161573e-01]	[4.82943054e+02 8.70190063e+02 7.43325293e-01]
[480.14648438 298.02627563 0.94507468]	[480.16061401 372.48074341 0.88811362]	[418.66558838 375.00296021 0.85149539]	[403.26867676 472.56335449 0.81839633]	[400.83068848 567.45953369 0.89248449]	[539.23925781 367.42138672 0.80959171]	[559.84124756 467.40402222 0.85490477]	[580.28936768 564.99969482 0.87834197]	[482.95437622 549.57635498 0.71092576]	[444.29882812 554.68426514 0.67434704]	[462.3397522 718.87817383 0.8124001 ]	[4.80321960e+02 8.59981812e+02 8.21536899e-01]	[524.00244141 544.47515869 0.71601212]	[541.7208252 711.15466309 0.85509169]	[544.40777588 852.3414917 0.85523915]	[462.41815186 282.74020386 0.89608103]	[488.00714111 282.71432495 0.83399415]	[444.45611572 290.42321777 0.76075506]	[505.96783447 287.83273315 0.79037988]	[5.57226685e+02 8.95991211e+02 7.82379925e-01]	[5.67592285e+02 8.90762756e+02 8.30038428e-01]	[5.39193909e+02 8.65082886e+02 6.59052491e-01]	[4.90518433e+02 9.01068359e+02 7.68748462e-01]	[4.69998505e+02 8.95957581e+02 7.30033696e-01]	[4.82939117e+02 8.70163086e+02 7.36944914e-01]
[477.70675659 298.04711914 0.93988258]	[477.74758911 372.47900391 0.87376904]	[418.60391235 375.00552368 0.84602326]	[403.24295044 472.60995483 0.84141016]	[400.82492065 567.50646973 0.88876319]	[539.17779541 367.39923096 0.80211055]	[559.80407715 464.95874023 0.85428375]	[580.26763916 565.01135254 0.87442112]	[482.89990234 552.08728027 0.72054344]	[441.89831543 557.19378662 0.68518794]	[462.32418823 718.82122803 0.80871141]	[4.80312958e+02 8.62487000e+02 8.22270215e-01]	[523.93121338 546.92962646 0.72396594]	[541.69213867 708.70379639 0.85883957]	[5.44382141e+02 8.52301514e+02 8.50178003e-01]	[462.34783936 282.76455688 0.90118557]	[487.93588257 282.74597168 0.83818573]	[444.39404297 290.40789795 0.75873083]	[505.9197998 287.86361694 0.79886514]	[5.54671204e+02 8.95845581e+02 7.61642814e-01]	[5.67513062e+02 8.90635132e+02 8.00346375e-01]	[5.36744690e+02 8.62552490e+02 6.48891509e-01]	[4.87993835e+02 9.01000610e+02 7.68034756e-01]	[4.67483002e+02 8.95897766e+02 7.43107796e-01]	[4.82935791e+02 8.70169678e+02 7.48000264e-01]
[477.65966797 298.05581665 0.93775475]	[477.68234253 372.49545288 0.86519194]	[416.159729 375.03521729 0.83936322]	[400.85913086 472.55187988 0.84840077]	[400.8208313 567.50396729 0.89159662]	[536.68530273 367.40591431 0.79670095]	[559.76422119 464.96743774 0.84901148]	[580.22686768 564.98553467 0.86683315]	[482.87884521 552.07495117 0.72132528]	[441.88592529 554.68859863 0.68280405]	[462.30853271 718.85339355 0.8108061 ]	[4.80309082e+02 8.60010681e+02 8.22762728e-01]	[523.89837646 544.48516846 0.72492957]	[541.70574951 708.71490479 0.86681795]	[544.29437256 849.69726562 0.85748219]	[462.29858398 282.78088379 0.90012866]	[485.47186279 285.23144531 0.84534323]	[444.33590698 290.42059326 0.74873292]	[505.87405396 290.39276123 0.81267256]	[5.49578125e+02 8.93358521e+02 7.90604174e-01]	[5.65027771e+02 8.88143616e+02 8.08888972e-01]	[5.34172852e+02 8.54822144e+02 6.52200282e-01]	[4.87999146e+02 9.00993835e+02 7.73774028e-01]	[4.69958923e+02 8.95898071e+02 7.46105075e-01]	[4.82936066e+02 8.70155090e+02 7.45334387e-01]
[477.6295166 298.04293823 0.93241507]	[477.63626099 372.51016235 0.85889864]	[416.11090088 375.0725708 0.83511257]	[400.80575562 475.07208252 0.86106682]	[400.80285645 567.55767822 0.88641423]	[534.17687988 367.39767456 0.79436183]	[559.73321533 469.96282959 0.83654314]	[577.72460938 564.96337891 0.85530287]	[482.83343506 552.06878662 0.72586805]	[441.84109497 554.68109131 0.6916008 ]	[462.29849243 718.85461426 0.81532258]	[4.80299927e+02 8.62490234e+02 8.21149409e-01]	[523.84545898 544.47943115 0.72789866]	[539.30566406 708.71496582 0.85949284]	[5.41929749e+02 8.47134460e+02 8.29435587e-01]	[462.28271484 282.74468994 0.90474063]	[485.45309448 282.77981567 0.84894872]	[441.92926025 290.35125732 0.75228345]	[503.50057983 290.41430664 0.81739527]	[5.52059082e+02 8.93280579e+02 7.86463320e-01]	[5.65005859e+02 8.85621338e+02 7.93448031e-01]	[5.31601440e+02 8.52300659e+02 6.37786150e-01]	[4.88001587e+02 9.00982361e+02 7.65904844e-01]	[4.67484589e+02 8.95877747e+02 7.41076052e-01]	[4.82917023e+02 8.70165833e+02 7.41795659e-01]
[475.16769409 298.04940796 0.92181367]	[475.14471436 372.49624634 0.84390217]	[416.05267334 375.06259155 0.82408208]	[400.78686523 472.61071777 0.86560249]	[400.77072144 567.52374268 0.89066267]	[534.10144043 367.39089966 0.79223579]	[559.69995117 469.99414062 0.83386385]	[575.20495605 564.94671631 0.8476299 ]	[482.82327271 552.09472656 0.71976578]	[441.82452393 557.18457031 0.68841624]	[462.28509521 718.87121582 0.81148523]	[4.80301056e+02 8.60003723e+02 8.16457570e-01]	[523.84185791 546.93426514 0.72210449]	[539.29425049 708.71405029 0.8605665 ]	[5.41954834e+02 8.47159180e+02 8.19495142e-01]	[462.23733521 282.73114014 0.9059031 ]	[485.41049194 282.78311157 0.85534543]	[441.88977051 287.86038208 0.74043757]	[503.48962402 290.42752075 0.82972717]	[5.49527527e+02 8.90705750e+02 7.81800270e-01]	[5.64961731e+02 8.80463257e+02 7.80389488e-01]	[5.34147949e+02 8.52327209e+02 6.12174094e-01]	[4.90485474e+02 8.98467712e+02 7.65942633e-01]	[4.67484589e+02 8.95846375e+02 7.39917338e-01]	[4.82938507e+02 8.70176697e+02 7.30066717e-01]
[475.12890625 298.02655029 0.91885626]	[475.0652771 372.47085571 0.83369392]	[416.0362854 375.06161499 0.82222551]	[400.75924683 472.56234741 0.86706388]	[400.72311401 567.47314453 0.89910716]	[529.0736084 367.33428955 0.79786253]	[559.71240234 472.52606201 0.8280648 ]	[575.17895508 564.95147705 0.84700567]	[482.82720947 552.08996582 0.72243446]	[441.83990479 554.69372559 0.68725824]	[462.25186157 716.26318359 0.80798835]	[4.80302673e+02 8.59963440e+02 8.15698624e-01]	[523.82745361 546.94024658 0.72933024]	[539.31793213 708.6930542 0.85295993]	[5.41836609e+02 8.39442505e+02 7.85527706e-01]	[462.18707275 282.71890259 0.90743589]	[485.36547852 282.73892212 0.86366594]	[441.82583618 290.3977356 0.76497519]	[503.43295288 290.43493652 0.80489814]	[5.44486816e+02 8.90720581e+02 7.76347876e-01]	[5.62463623e+02 8.80464966e+02 7.51351178e-01]	[5.29028198e+02 8.49653748e+02 5.95312953e-01]	[4.90486908e+02 8.98454834e+02 7.52228320e-01]	[4.67467865e+02 8.95845154e+02 7.27093160e-01]	[4.85357574e+02 8.70141846e+02 7.24972427e-01]
[475.08865356 298.00900269 0.91605973]	[472.57086182 372.46203613 0.83093369]	[413.55822754 375.07348633 0.81623143]	[400.73675537 469.97723389 0.86304772]	[400.68463135 565.04510498 0.90516698]	[529.03222656 364.87084961 0.80372232]	[557.25067139 470.02392578 0.81535929]	[575.17523193 564.9598999 0.84507114]	[482.81234741 552.07037354 0.72420597]	[441.81921387 554.67590332 0.69135565]	[462.25268555 716.25976562 0.81170821]	[4.80302826e+02 8.59970459e+02 8.15674424e-01]	[523.81799316 544.48913574 0.73246753]	[541.67456055 708.66113281 0.86847717]	[541.8371582 831.77783203 0.83242893]	[459.8326416 282.68884277 0.91292185]	[482.97476196 282.70901489 0.8721388 ]	[441.79882812 290.40484619 0.77410972]	[503.38787842 290.41534424 0.8012135 ]	[5.46968628e+02 8.80484863e+02 7.14647591e-01]	[5.62462585e+02 8.70299866e+02 7.55111456e-01]	[5.31578308e+02 8.36941162e+02 5.71721077e-01]	[4.90553253e+02 8.98461182e+02 7.58287966e-01]	[4.69987091e+02 8.95869995e+02 7.28038430e-01]	[4.82946594e+02 8.70149902e+02 7.13842213e-01]
[472.60827637 295.66122437 0.91158772]	[472.5291748 372.45465088 0.83047867]	[411.03918457 375.08035278 0.80849421]	[400.6880188 467.43057251 0.86557233]	[400.66055298 567.44470215 0.89899224]	[529.02471924 364.86300659 0.80804694]	[557.17840576 469.98190308 0.8136735 ]	[575.15924072 564.96795654 0.84513754]	[482.79223633 549.57232666 0.72840637]	[441.806427 554.6675415 0.69617271]	[462.25466919 716.28448486 0.81459796]	[4.80310669e+02 8.59966736e+02 8.11609566e-01]	[523.79107666 544.46264648 0.73454481]	[541.71942139 708.67480469 0.87307501]	[5.41784607e+02 8.26647400e+02 8.12260509e-01]	[459.80059814 280.24838257 0.91596776]	[482.94467163 280.25067139 0.88322604]	[441.76577759 290.39837646 0.77494609]	[503.3321228 290.41256714 0.81742305]	[5.46936096e+02 8.72890381e+02 7.55023301e-01]	[5.62432556e+02 8.67651428e+02 7.62785196e-01]	[5.28970337e+02 8.31744324e+02 6.10111296e-01]	[4.93072144e+02 8.98487061e+02 7.52351344e-01]	[4.70031067e+02 8.95891968e+02 7.24282503e-01]	[4.82927032e+02 8.70136047e+02 7.09069788e-01]
[472.55282593 295.6446228 0.91033024]	[469.99176025 372.44012451 0.83117253]	[408.47317505 375.07522583 0.80469483]	[400.69152832 470.01461792 0.85093713]	[400.64712524 567.49926758 0.89072442]	[528.97131348 364.85092163 0.81378919]	[554.69415283 469.97155762 0.81329399]	[572.66107178 564.94488525 0.84723294]	[482.7645874 549.56134033 0.72931081]	[441.76791382 554.66375732 0.70082092]	[462.22988892 713.72918701 0.81571758]	[4.80296570e+02 8.59951965e+02 8.11443448e-01]	[523.77026367 544.45526123 0.73409158]	[541.77001953 708.6038208 0.88067889]	[5.41779419e+02 8.21513855e+02 7.93620944e-01]	[459.75854492 280.23922729 0.91420269]	[482.90875244 280.23620605 0.89569205]	[441.73031616 290.39727783 0.769198 ]	[503.2857666 290.43807983 0.8238188 ]	[5.44515686e+02 8.72705566e+02 7.71659017e-01]	[5.62424011e+02 8.62558533e+02 7.40264654e-01]	[5.26535217e+02 8.29173157e+02 6.03412867e-01]	[4.90561401e+02 8.98486633e+02 7.43389308e-01]	[4.69985229e+02 8.95897217e+02 7.23902225e-01]	[4.82918640e+02 8.67710144e+02 6.95241332e-01]
[472.5345459 295.62716675 0.90813082]	[467.47601318 369.98580933 0.83478439]	[408.42977905 375.08294678 0.80780751]	[400.67297363 470.03744507 0.85888684]	[398.28146362 567.49749756 0.89244783]	[526.51568604 364.84057617 0.82023036]	[554.6227417 467.47305298 0.81507784]	[572.63519287 564.92120361 0.85083342]	[482.77246094 549.55895996 0.73149079]	[441.77560425 554.67230225 0.70250601]	[462.20181274 713.7746582 0.81132257]	[4.80285278e+02 8.59944702e+02 8.20024014e-01]	[523.77166748 544.44525146 0.73669904]	[541.75195312 708.58001709 0.86520135]	[539.31958008 811.30731201 0.83450013]	[459.73538208 280.23822021 0.91166478]	[482.86898804 280.2098999 0.91008818]	[441.69967651 290.43927002 0.77774841]	[503.2383728 290.42785645 0.81577796]	[5.44434265e+02 8.67583313e+02 7.65025437e-01]	[5.62383057e+02 8.52358704e+02 7.35083759e-01]	[5.26457520e+02 8.18959717e+02 5.90219498e-01]	[4.90514191e+02 8.98444458e+02 7.42545664e-01]	[4.67462860e+02 8.95853088e+02 7.25604534e-01]	[4.82932068e+02 8.70127014e+02 6.91116929e-01]
[470.01403809 295.62289429 0.90862817]	[467.44497681 369.97866821 0.83729494]	[405.9291687 375.07949829 0.81085849]	[400.66641235 469.97686768 0.86260182]	[398.23321533 567.47753906 0.9016881 ]	[526.512146 364.83395386 0.82049978]	[552.10498047 467.44897461 0.81986481]	[572.63311768 564.91223145 0.85233569]	[482.75958252 549.55957031 0.73230904]	[441.76098633 554.67938232 0.70479822]	[462.18856812 713.78259277 0.81407923]	[4.80276917e+02 8.59939392e+02 8.15681338e-01]	[521.42370605 544.440979 0.73606908]	[541.78509521 708.57647705 0.85240448]	[541.69000244 808.73156738 0.82552361]	[459.69442749 280.234375 0.90469939]	[482.82748413 280.18878174 0.92181349]	[441.67950439 290.42236328 0.76694852]	[500.89315796 290.37033081 0.81602395]	[5.44328491e+02 8.57381958e+02 6.99258924e-01]	[5.62255249e+02 8.49697510e+02 7.18599737e-01]	[5.28991455e+02 8.13745483e+02 5.57126999e-01]	[4.87986176e+02 8.95956543e+02 7.39106894e-01]	[4.67409149e+02 8.93421997e+02 7.24110603e-01]	[4.85358337e+02 8.70124084e+02 6.76422358e-01]
[469.97677612 295.62683105 0.90937918]	[467.42550659 372.44274902 0.83851016]	[405.90792847 375.09069824 0.81641358]	[400.6439209 467.49389648 0.86245555]	[398.19934082 567.45220947 0.90251935]	[526.49749756 364.83584595 0.82069707]	[552.07489014 467.47396851 0.82026023]	[572.61993408 564.9005127 0.85445875]	[482.74102783 549.57098389 0.73470807]	[441.74688721 554.69818115 0.70957041]	[462.18969727 713.765625 0.81746483]	[4.80291473e+02 8.59953552e+02 8.20875108e-01]	[521.40484619 544.44885254 0.7361809 ]	[541.76751709 708.50579834 0.82954228]	[5.39305054e+02 7.98384705e+02 7.83927262e-01]	[459.65612793 280.23922729 0.89657092]	[482.79730225 280.17883301 0.92397231]	[439.31640625 290.42492676 0.76843917]	[500.86520386 287.88214111 0.81574893]	[5.44428040e+02 8.49688049e+02 7.58805633e-01]	[5.62342468e+02 8.36880920e+02 7.26536214e-01]	[5.26479370e+02 8.03560181e+02 5.80729127e-01]	[4.87963837e+02 8.95951782e+02 7.42058218e-01]	[4.67399841e+02 8.93419312e+02 7.25449085e-01]	[4.85379181e+02 8.70159241e+02 6.81409836e-01]
[467.48397827 295.62359619 0.91216791]	[464.96450806 369.9772644 0.84161413]	[405.87579346 375.08288574 0.81802028]	[398.28610229 469.96051025 0.86321855]	[398.17733765 567.51519775 0.89710295]	[526.45770264 364.81420898 0.82620656]	[552.08551025 467.4708252 0.81996214]	[572.62005615 564.89752197 0.85602337]	[482.73486328 549.57611084 0.73553813]	[441.75134277 557.19311523 0.71273947]	[462.22293091 716.26153564 0.81849217]	[4.80322998e+02 8.59987915e+02 8.27945650e-01]	[521.39349365 544.45013428 0.73666835]	[541.79138184 708.58496094 0.8115446 ]	[539.20025635 788.18676758 0.82387662]	[459.62469482 280.23669434 0.89143336]	[482.76611328 280.16934204 0.92613637]	[439.284729 290.41442871 0.76822674]	[500.83398438 287.86431885 0.80967247]	[5.44331055e+02 8.47081665e+02 7.45580614e-01]	[5.59791077e+02 8.31849915e+02 7.08436430e-01]	[5.23980042e+02 7.90639038e+02 6.45548820e-01]	[4.87938232e+02 8.95938477e+02 7.46605098e-01]	[4.67399200e+02 8.93397827e+02 7.32173860e-01]	[4.85397095e+02 8.70184509e+02 6.99773431e-01]
[467.41467285 295.61416626 0.92227018]	[464.94128418 369.98269653 0.84548742]	[405.84649658 375.08401489 0.81960112]	[398.26123047 472.52166748 0.86695832]	[398.17034912 567.5223999 0.89684457]	[526.44335938 364.82272339 0.82535696]	[552.08203125 469.95956421 0.81732202]	[572.61755371 564.9019165 0.85649347]	[482.73492432 549.57897949 0.73608816]	[441.75463867 557.19763184 0.71444023]	[462.26641846 716.31134033 0.81871313]	[4.80386017e+02 8.62507446e+02 8.20350289e-01]	[521.3928833 544.45263672 0.73589653]	[541.75396729 708.64868164 0.79164207]	[536.65899658 788.04797363 0.80926996]	[457.21530151 280.2298584 0.88549328]	[482.71231079 280.16781616 0.92593288]	[439.25006104 290.4276123 0.74862194]	[500.79284668 287.86248779 0.78848064]	[5.44315002e+02 8.39418701e+02 7.24356353e-01]	[5.59748840e+02 8.29243774e+02 7.28157103e-01]	[5.23877380e+02 7.88117310e+02 6.83146596e-01]	[4.85464203e+02 8.95975464e+02 7.20793664e-01]	[4.64930206e+02 8.93411316e+02 7.20490396e-01]	[4.85462372e+02 8.70222534e+02 6.99367702e-01]
[467.41027832 295.61502075 0.92286944]	[464.92861938 369.98007202 0.84708148]	[405.82769775 375.07336426 0.82087737]	[398.25531006 470.04614258 0.86654073]	[398.16793823 567.52398682 0.89716721]	[526.43811035 364.83166504 0.82440197]	[552.0736084 467.49362183 0.81835485]	[572.61212158 564.89086914 0.85714871]	[482.73693848 552.08032227 0.73441303]	[441.75354004 557.22711182 0.71540254]	[462.26211548 716.33740234 0.81798154]	[4.80385773e+02 8.62512024e+02 8.21167350e-01]	[521.39440918 544.46759033 0.73257619]	[541.76446533 708.65203857 0.79567677]	[536.65716553 788.04302979 0.81013644]	[457.21246338 280.22860718 0.88547236]	[482.71130371 280.16918945 0.92533726]	[439.24914551 290.4234314 0.74632871]	[500.79638672 287.86190796 0.78745437]	[5.44315857e+02 8.39414429e+02 7.21710742e-01]	[5.59750916e+02 8.29238647e+02 7.29268909e-01]	[5.23872559e+02 7.88110535e+02 6.87489867e-01]	[4.85453979e+02 8.98415710e+02 7.19212174e-01]	[4.64921967e+02 8.93416016e+02 7.21759677e-01]	[4.85465515e+02 8.70216858e+02 7.00653732e-01]
[464.959198 295.60977173 0.9296518 ]	[464.91311646 369.9899292 0.84906125]	[403.38232422 375.08447266 0.8257038 ]	[398.22381592 472.52627563 0.86596179]	[398.16717529 567.5067749 0.89974219]	[526.42736816 364.83493042 0.82445419]	[552.07696533 469.99035645 0.81625748]	[572.60852051 564.902771 0.85654831]	[482.74121094 552.07830811 0.7364338 ]	[441.75765991 557.21630859 0.71689111]	[462.24188232 716.25457764 0.80681556]	[4.82721527e+02 8.62506897e+02 8.21559906e-01]	[521.39233398 544.47216797 0.73279035]	[541.78149414 708.68713379 0.79182404]	[5.36643616e+02 7.80453491e+02 7.58561611e-01]	[457.19070435 280.22018433 0.88414633]	[480.35934448 280.17056274 0.92748851]	[439.23635864 290.44204712 0.74500543]	[500.77197266 287.88366699 0.77943379]	[5.41808899e+02 8.31835266e+02 7.36146152e-01]	[5.54673950e+02 8.26616699e+02 6.83847070e-01]	[5.23886902e+02 7.80450623e+02 6.55226171e-01]	[4.85430450e+02 8.98419556e+02 7.19477475e-01]	[4.64915070e+02 8.93415710e+02 7.24194944e-01]	[4.85484253e+02 8.70227966e+02 7.00366020e-01]
[464.93954468 295.61486816 0.93387401]	[464.88790894 372.46044922 0.8560645 ]	[403.34313965 375.09765625 0.83369267]	[398.20391846 472.51635742 0.87116158]	[398.15463257 567.4710083 0.90107387]	[526.41937256 364.85638428 0.82207769]	[549.53424072 470.03231812 0.82623172]	[572.59863281 564.92724609 0.85413241]	[482.74868774 552.10595703 0.73247075]	[441.75448608 557.25671387 0.71313375]	[462.2701416 716.3293457 0.80515307]	[4.80388000e+02 8.62488831e+02 8.23743999e-01]	[521.39642334 544.48822021 0.725936 ]	[541.84759521 716.26843262 0.78293753]	[526.56140137 767.57818604 0.8018989 ]	[457.16427612 280.22567749 0.87908518]	[480.34237671 280.16748047 0.92848808]	[439.20727539 290.44366455 0.73750788]	[500.7538147 287.85949707 0.77156705]	[5.39234863e+02 8.21455750e+02 6.78052783e-01]	[5.49507141e+02 8.11188110e+02 6.74101293e-01]	[5.21304565e+02 7.64959656e+02 7.01906860e-01]	[4.87939301e+02 8.98472656e+02 7.11784601e-01]	[4.64951935e+02 8.95857178e+02 7.09143817e-01]	[4.85461578e+02 8.70228149e+02 7.07105637e-01]
[464.92367554 295.61355591 0.93740976]	[464.8666687 372.44851685 0.85828596]	[403.33877563 375.09811401 0.83259082]	[398.19326782 472.52288818 0.86961943]	[398.11920166 567.45617676 0.8949464 ]	[526.39794922 364.82559204 0.82638866]	[549.52410889 470.04327393 0.82874477]	[572.5980835 564.93365479 0.85393733]	[482.73471069 552.11151123 0.73244077]	[441.73919678 557.26171875 0.71349645]	[462.2729187 716.34124756 0.80706859]	[4.80379608e+02 8.59967590e+02 8.21750760e-01]	[521.39117432 546.92779541 0.7257123 ]	[541.81835938 708.68615723 0.79407156]	[526.53668213 767.59088135 0.81072772]	[457.15133667 280.22494507 0.87694377]	[480.32754517 280.17147827 0.92627633]	[439.19570923 290.41931152 0.72461551]	[500.74212646 287.84368896 0.7723304 ]	[5.39222595e+02 8.16374756e+02 7.05851614e-01]	[5.47063049e+02 8.08708008e+02 7.07184792e-01]	[5.21278625e+02 7.65067322e+02 6.98535264e-01]	[4.87938477e+02 8.98472717e+02 6.98806345e-01]	[4.64935211e+02 8.93443359e+02 6.97150588e-01]	[4.85458649e+02 8.70173523e+02 6.97829425e-01]
[464.92279053 295.6126709 0.93744254]	[464.87185669 372.44754028 0.85750496]	[403.33636475 375.0949707 0.83282483]	[398.19586182 472.52404785 0.86992729]	[398.11483765 567.45892334 0.89481175]	[526.40441895 364.83111572 0.82582635]	[549.53387451 470.04238892 0.82713675]	[572.59417725 564.93218994 0.85397017]	[482.7326355 552.12615967 0.7322669 ]	[441.73989868 559.73150635 0.71517348]	[462.27471924 716.30004883 0.81151879]	[4.80374786e+02 8.59958252e+02 8.21140647e-01]	[521.39202881 546.94262695 0.72534204]	[541.81542969 711.1328125 0.79115635]	[526.53277588 767.57629395 0.80882686]	[457.15151978 280.22549438 0.87668639]	[480.32720947 280.17196655 0.92595226]	[439.20236206 290.41873169 0.72573972]	[500.74240112 287.84927368 0.77301145]	[5.39228638e+02 8.16345276e+02 7.08410919e-01]	[5.47058594e+02 8.08682434e+02 7.09877491e-01]	[5.21275330e+02 7.65037659e+02 6.94158256e-01]	[4.87950592e+02 8.98460876e+02 7.00411797e-01]	[4.64944702e+02 8.93434875e+02 6.97049618e-01]	[4.85448700e+02 8.70168823e+02 6.98992670e-01]
[464.90432739 295.60519409 0.93977869]	[464.85592651 372.46563721 0.86271787]	[403.30075073 377.49389648 0.84006399]	[398.16885376 470.04074097 0.86438262]	[398.1098938 567.53149414 0.88398445]	[526.39477539 364.82199097 0.82828754]	[549.54510498 470.04562378 0.82510161]	[572.59216309 564.92071533 0.85590035]	[482.7437439 554.62506104 0.73143935]	[441.75601196 559.74316406 0.71625018]	[462.2805481 716.30377197 0.80896151]	[4.80354340e+02 8.60009644e+02 8.22161078e-01]	[521.39990234 546.95629883 0.72372711]	[541.79919434 711.17108154 0.78888357]	[5.26497131e+02 7.64990906e+02 7.61418581e-01]	[457.1399231 280.209198 0.87775046]	[480.31842041 280.1723938 0.92650026]	[439.19888306 290.40609741 0.72092515]	[500.72607422 290.34899902 0.77761632]	[5.36672607e+02 8.16382935e+02 6.67806864e-01]	[5.47003540e+02 8.08709778e+02 6.76371336e-01]	[5.21293701e+02 7.57355896e+02 6.45878971e-01]	[4.90500519e+02 8.98462219e+02 7.07735538e-01]	[4.67449310e+02 8.95872742e+02 7.01873600e-01]	[4.85398895e+02 8.70231812e+02 6.95453107e-01]
[462.41098022 295.61016846 0.94916517]	[462.44677734 369.98852539 0.863006 ]	[403.29382324 375.10549927 0.83955473]	[398.1038208 475.06591797 0.86268306]	[398.02307129 567.57635498 0.85610354]	[523.95648193 364.77770996 0.84038287]	[549.55493164 469.97753906 0.82021314]	[572.65802002 564.91625977 0.85329193]	[482.74520874 554.62103271 0.73424804]	[441.74456787 559.74212646 0.71287274]	[462.26101685 716.26037598 0.81039023]	[4.80361511e+02 8.62558777e+02 8.23433578e-01]	[521.41540527 546.95410156 0.72317797]	[541.76745605 711.15759277 0.80984265]	[526.45562744 749.63500977 0.81582159]	[454.60864258 280.21203613 0.86738926]	[480.2086792 280.18118286 0.91638845]	[439.14248657 290.3822937 0.73990405]	[498.26986694 290.34158325 0.78334838]	[5.23918091e+02 8.03521118e+02 7.91920841e-01]	[5.41773315e+02 7.93297913e+02 7.72941768e-01]	[5.21305725e+02 7.44462585e+02 6.77984595e-01]	[4.87976990e+02 8.98460938e+02 7.11841702e-01]	[4.67415253e+02 8.95870239e+02 7.18168736e-01]	[4.85414368e+02 8.70277954e+02 6.98642731e-01]
[462.36404419 295.61672974 0.95319927]	[462.43392944 369.97842407 0.86390138]	[403.26409912 375.10220337 0.84281445]	[398.09713745 475.09460449 0.8617292 ]	[395.59857178 570.01641846 0.84604794]	[523.93878174 362.34710693 0.84539759]	[549.59399414 467.50231934 0.8146624 ]	[575.17047119 564.9307251 0.85405618]	[482.73165894 554.63134766 0.73676819]	[441.73568726 559.75909424 0.71692002]	[462.26394653 716.26879883 0.81183839]	[4.80370361e+02 8.62535156e+02 8.24751139e-01]	[521.40319824 546.96343994 0.72808605]	[541.82458496 711.13189697 0.82962692]	[526.45373535 747.14904785 0.80771124]	[454.5491333 280.2119751 0.8655076]	[480.16552734 280.18377686 0.90702409]	[439.08859253 290.36560059 0.73398203]	[498.22747803 287.85238647 0.78380466]	[5.23845642e+02 8.03502808e+02 7.81423569e-01]	[5.39300354e+02 7.93291931e+02 7.42959559e-01]	[5.21285156e+02 7.39385620e+02 6.53636813e-01]	[4.88001984e+02 8.98456238e+02 7.18308210e-01]	[4.67430847e+02 8.95869263e+02 7.21883595e-01]	[4.85410248e+02 8.70257202e+02 6.97205126e-01]
[462.32623291 295.63421631 0.95593739]	[462.40509033 369.97979736 0.86989069]	[400.86334229 375.11047363 0.84626877]	[398.09024048 475.11105347 0.86308146]	[395.5506897 570.05297852 0.83523315]	[523.90185547 362.33755493 0.85415196]	[552.07629395 469.96316528 0.81385624]	[577.70074463 564.90258789 0.86112469]	[482.73825073 554.65167236 0.74066746]	[441.73629761 559.77526855 0.71865028]	[462.25894165 716.25793457 0.80831933]	[4.80366241e+02 8.62547424e+02 8.26855421e-01]	[521.42034912 546.98406982 0.73031509]	[541.809021 708.65460205 0.82446891]	[524.02960205 746.98345947 0.80947411]	[452.05389404 280.21929932 0.86318415]	[480.13171387 280.20895386 0.89894712]	[436.67260742 287.88632202 0.71255368]	[498.19119263 287.85449219 0.79347652]	[5.23827759e+02 7.98442810e+02 7.68315673e-01]	[5.39216858e+02 7.90770752e+02 7.39291906e-01]	[5.21209839e+02 7.34212585e+02 6.61192358e-01]	[4.87990875e+02 8.98449280e+02 7.27311552e-01]	[4.67435547e+02 8.95869629e+02 7.31341183e-01]	[4.85403870e+02 8.70265808e+02 7.00911760e-01]
[462.32217407 295.65280151 0.95701158]	[462.4019165 369.98849487 0.86889881]	[400.84732056 375.10281372 0.84968507]	[398.08889771 475.10546875 0.86663353]	[395.5352478 570.0824585 0.82829654]	[523.91564941 362.35180664 0.85079688]	[552.1317749 467.44818115 0.81598055]	[580.22442627 564.87438965 0.87191695]	[482.75350952 554.63378906 0.73910332]	[441.74606323 559.76043701 0.7136125 ]	[462.26922607 716.27197266 0.81191343]	[4.80366608e+02 8.62567200e+02 8.25143635e-01]	[523.77893066 546.96643066 0.72969866]	[541.83703613 708.66082764 0.83167338]	[523.96466064 739.4196167 0.80151939]	[452.04083252 280.23620605 0.8608467 ]	[480.12136841 280.23272705 0.89508569]	[436.60864258 287.87969971 0.70365393]	[498.17837524 287.82092285 0.76764959]	[5.21269043e+02 7.93258911e+02 7.91083157e-01]	[5.31569153e+02 7.88202698e+02 7.34249592e-01]	[5.18774719e+02 7.29106079e+02 6.98220015e-01]	[4.87977051e+02 8.98455566e+02 7.28101254e-01]	[4.67432343e+02 8.95867981e+02 7.28956640e-01]	[4.85393219e+02 8.70281921e+02 6.96973443e-01]
[462.31121826 295.63870239 0.95814264]	[462.40374756 369.98434448 0.86915809]	[400.84729004 375.09893799 0.85033625]	[398.06417847 472.60580444 0.85948122]	[395.52792358 572.57952881 0.82216519]	[523.9072876 362.34274292 0.85406709]	[552.14520264 467.40814209 0.81888336]	[580.2956543 564.83154297 0.8961103 ]	[482.77957153 554.63848877 0.73966908]	[441.77084351 559.76074219 0.71155035]	[462.27484131 716.3145752 0.81308174]	[4.80367584e+02 8.65089783e+02 8.29007506e-01]	[523.80487061 546.96612549 0.73025161]	[541.84228516 708.61871338 0.83602053]	[523.93530273 739.41925049 0.81400239]	[452.0135498 280.22903442 0.8621878 ]	[477.74719238 280.21704102 0.89319295]	[436.55541992 290.35205078 0.69974452]	[498.14733887 287.81088257 0.74794775]	[521.28942871 790.80151367 0.81519246]	[5.31583435e+02 7.88121948e+02 7.44969845e-01]	[5.18757141e+02 7.29124329e+02 7.07870603e-01]	[4.87984375e+02 8.98475769e+02 7.22961307e-01]	[4.67446198e+02 8.95894531e+02 7.24066257e-01]	[4.85372131e+02 8.72714111e+02 6.97235167e-01]
[462.27734375 298.00222778 0.9596709 ]	[462.40289307 372.44903564 0.87160051]	[400.83456421 377.48999023 0.85031253]	[398.03295898 475.14608765 0.85897791]	[395.53414917 572.59832764 0.82234979]	[523.9128418 362.34362793 0.85336453]	[552.11761475 464.94723511 0.82607746]	[580.32507324 562.39245605 0.89910513]	[482.80584717 554.67443848 0.74131435]	[441.78567505 559.78497314 0.71377814]	[462.29202271 718.82611084 0.81616539]	[4.80362488e+02 8.65122192e+02 8.33739221e-01]	[523.83831787 547.01300049 0.72460467]	[541.80108643 708.58972168 0.83816457]	[523.90429688 739.42822266 0.81963462]	[449.50509644 282.67160034 0.85530311]	[477.72280884 280.25228882 0.88382918]	[434.07870483 290.38571167 0.70347631]	[498.12063599 285.31912231 0.74127722]	[521.27282715 790.71875 0.83386916]	[5.31571960e+02 7.88049866e+02 7.50081778e-01]	[5.18741516e+02 7.29137634e+02 7.11183190e-01]	[4.87998566e+02 8.98469482e+02 7.25791693e-01]	[4.67467285e+02 8.95899841e+02 7.23537445e-01]	[4.82946350e+02 8.72736145e+02 7.05903172e-01]
[462.25979614 298.03823853 0.96250242]	[462.39395142 372.4793396 0.87610102]	[400.81945801 377.51251221 0.85605681]	[398.01507568 475.16772461 0.854577 ]	[395.52203369 572.62249756 0.81870401]	[523.9095459 364.77200317 0.85144347]	[552.15338135 464.94522095 0.8261174 ]	[582.74169922 562.46069336 0.91194522]	[482.81240845 554.65509033 0.74019808]	[441.79714966 559.77026367 0.71215469]	[462.29345703 718.86499023 0.81569016]	[4.80354401e+02 8.65133301e+02 8.35253716e-01]	[523.83496094 546.98980713 0.72753614]	[541.79827881 708.61004639 0.83992678]	[523.90441895 741.93731689 0.82429439]	[449.46893311 282.73815918 0.85281479]	[477.69921875 282.71099854 0.87739187]	[434.04055786 292.87640381 0.72249031]	[495.66400146 285.29135132 0.7349565 ]	[521.28723145 790.71154785 0.83093208]	[5.31595764e+02 7.88028687e+02 7.48031378e-01]	[5.18735718e+02 7.29171143e+02 7.02113986e-01]	[4.87957306e+02 8.98489075e+02 7.25651979e-01]	[4.67422668e+02 8.95905640e+02 7.27612019e-01]	[4.85357849e+02 8.72750671e+02 7.11783826e-01]
[462.22683716 298.10232544 0.95955533]	[462.40026855 372.51541138 0.87868762]	[400.82809448 377.54171753 0.85631031]	[398.00262451 475.17391968 0.85164738]	[395.50128174 572.65209961 0.81554574]	[523.90905762 364.79110718 0.85146987]	[554.62402344 464.96295166 0.82394779]	[582.75958252 564.82324219 0.91640681]	[482.82522583 554.65209961 0.73859793]	[441.80731201 559.77868652 0.71269482]	[462.29025269 721.37927246 0.8152141 ]	[4.80363678e+02 8.65137268e+02 8.37390423e-01]	[523.84484863 546.9888916 0.72720236]	[541.73101807 708.50219727 0.81338996]	[523.91973877 741.96020508 0.82090962]	[446.9425354 285.25262451 0.85219401]	[477.677948 282.78079224 0.86918825]	[431.50650024 292.93841553 0.71151209]	[495.6423645 285.31921387 0.72399205]	[521.22460938 790.61175537 0.84624755]	[5.29076538e+02 7.85599365e+02 7.54201233e-01]	[5.21195801e+02 7.29207947e+02 6.98716342e-01]	[4.85468964e+02 8.98502747e+02 7.25119054e-01]	[4.64950378e+02 8.95897095e+02 7.33355939e-01]	[4.85380585e+02 8.72763733e+02 7.14940667e-01]
[462.24273682 298.13870239 0.96036083]	[462.38699341 372.51327515 0.88010144]	[400.82553101 377.5380249 0.85906786]	[395.64828491 475.16894531 0.8506099 ]	[395.49917603 572.67376709 0.81476545]	[523.9052124 364.79376221 0.85220414]	[554.63964844 464.94622803 0.82792532]	[582.77172852 564.84259033 0.91926193]	[482.80603027 554.62976074 0.73915827]	[441.79190063 559.7668457 0.71388042]	[462.30892944 721.39422607 0.8170265 ]	[4.80377747e+02 8.65081665e+02 8.29392731e-01]	[523.82293701 546.96411133 0.72955918]	[541.68103027 706.10040283 0.79667264]	[523.92974854 741.93231201 0.81606776]	[446.98040771 287.80770874 0.84616756]	[477.66488647 285.30499268 0.87004751]	[431.54248047 292.96658325 0.73034048]	[495.62145996 287.83013916 0.73703682]	[521.20428467 788.13415527 0.85014403]	[5.29046692e+02 7.85497192e+02 7.53365278e-01]	[5.21233643e+02 7.29213806e+02 7.06079900e-01]	[4.85453552e+02 8.98517334e+02 7.21453428e-01]	[4.64943451e+02 8.95886597e+02 7.27000594e-01]	[4.85401917e+02 8.72709717e+02 7.11268067e-01]
[462.23434448 298.18084717 0.95371324]	[462.38903809 372.51809692 0.87900513]	[400.82382202 377.54983521 0.86263961]	[395.64025879 475.14703369 0.8508113 ]	[395.49584961 575.17596436 0.81993359]	[523.91943359 364.78717041 0.85131037]	[554.66229248 464.96786499 0.82522476]	[582.77532959 564.84289551 0.9188776 ]	[482.80599976 554.65100098 0.74404991]	[441.79998779 559.77972412 0.72118992]	[462.32650757 721.36578369 0.80970794]	[4.82706879e+02 8.65056824e+02 8.23840737e-01]	[523.8168335 546.99407959 0.73055035]	[539.26544189 706.09716797 0.79506671]	[523.89447021 741.90582275 0.82422101]	[446.96951294 287.88537598 0.846843 ]	[477.63476562 287.79690552 0.86404043]	[431.5539856 295.4046936 0.72755986]	[495.61276245 287.83602905 0.74113196]	[518.79327393 788.08312988 0.85370952]	[5.29018372e+02 7.85464233e+02 7.59284973e-01]	[5.21212891e+02 7.29216736e+02 7.19798207e-01]	[4.85423645e+02 9.01007812e+02 7.16376126e-01]	[4.64925659e+02 8.95896851e+02 7.18409061e-01]	[4.85441467e+02 8.70295776e+02 7.05123305e-01]
[462.2434082 298.24310303 0.94236749]	[462.37619019 374.97052002 0.88488954]	[400.7986145 377.56933594 0.86920959]	[395.64227295 477.60705566 0.8541047 ]	[395.50012207 575.20031738 0.82496983]	[523.93035889 364.83209229 0.84203732]	[554.66772461 467.39254761 0.82267195]	[582.77929688 564.85925293 0.91843367]	[482.77819824 554.67248535 0.74569947]	[441.77114868 559.8104248 0.72910893]	[462.36288452 721.37078857 0.81404561]	[4.80385742e+02 8.65094360e+02 8.27337027e-01]	[523.79595947 547.01348877 0.72948593]	[539.23486328 706.04699707 0.77114731]	[523.87872314 741.91552734 0.80781573]	[446.9624939 290.42224121 0.85483193]	[477.62863159 287.86322021 0.86554509]	[431.52255249 295.47433472 0.73618692]	[495.60980225 287.8821106 0.74403578]	[518.77172852 788.07684326 0.84375787]	[5.28983765e+02 7.85467346e+02 7.58112788e-01]	[5.21216187e+02 7.29220337e+02 6.89539254e-01]	[4.85424103e+02 8.98512329e+02 7.24162519e-01]	[4.64929749e+02 8.95869568e+02 7.29021430e-01]	[4.85409546e+02 8.72720825e+02 7.05189645e-01]
[462.26809692 300.64874268 0.93637431]	[462.38183594 375.03421021 0.89444184]	[400.81799316 377.6293335 0.86943668]	[395.64852905 477.74255371 0.87206781]	[393.07778931 577.7598877 0.83507925]	[523.93280029 367.36807251 0.83284163]	[554.63574219 467.43362427 0.81441224]	[582.76861572 564.9175415 0.90611589]	[482.77484131 554.68200684 0.74932206]	[441.76773071 559.82830811 0.73606533]	[462.35861206 721.40136719 0.81033778]	[4.80386719e+02 8.65083984e+02 8.28397095e-01]	[523.79803467 547.01873779 0.73042518]	[5.36724792e+02 7.00908508e+02 6.98780179e-01]	[523.82659912 741.98925781 0.81000978]	[449.43283081 292.91043091 0.8623001 ]	[477.63253784 290.36276245 0.86822599]	[431.54272461 295.59872437 0.75652659]	[495.62188721 292.88851929 0.75127542]	[518.72674561 788.09985352 0.83824897]	[5.26544556e+02 7.85518433e+02 7.71062613e-01]	[5.18772949e+02 7.31763794e+02 6.35286927e-01]	[4.85387299e+02 8.98473877e+02 7.30279863e-01]	[4.64889160e+02 8.93452271e+02 7.40846395e-01]	[4.85407288e+02 8.72736938e+02 7.01620400e-01]
[462.24551392 300.69845581 0.92898977]	[462.3916626 375.05963135 0.89623034]	[400.83218384 377.65420532 0.86758721]	[395.65325928 480.15396118 0.87923729]	[393.04516602 580.21612549 0.8383007 ]	[523.91967773 367.38900757 0.8339566 ]	[554.62005615 467.46847534 0.80900723]	[580.36468506 564.92791748 0.89637387]	[482.78717041 557.17852783 0.74746269]	[441.77920532 559.83349609 0.73420489]	[462.34500122 721.4473877 0.80974209]	[4.82705597e+02 8.65135193e+02 8.32849562e-01]	[523.80908203 549.49462891 0.72483182]	[536.69628906 703.40338135 0.70941299]	[523.78900146 744.46862793 0.82754213]	[446.95367432 292.94943237 0.87024975]	[477.60552979 290.41967773 0.86627638]	[431.53598022 295.61514282 0.73961061]	[495.6121521 292.93609619 0.77053821]	[518.73754883 788.12719727 0.84774274]	[5.26549561e+02 7.85540344e+02 7.81839967e-01]	[5.18721436e+02 7.34284607e+02 6.37470722e-01]	[4.85397888e+02 8.98477478e+02 7.30783880e-01]	[4.64902405e+02 8.95848206e+02 7.44366288e-01]	[4.85393433e+02 8.72790955e+02 6.98504329e-01]
[462.27471924 303.22601318 0.91254079]	[462.39706421 375.11090088 0.90343946]	[400.83126831 377.70822144 0.87097585]	[398.00588989 480.21783447 0.89211512]	[392.99478149 580.28741455 0.84671843]	[523.95013428 369.91885376 0.82962036]	[552.13702393 467.4901123 0.80978775]	[580.31323242 564.88671875 0.88949215]	[482.80303955 557.22662354 0.75187576]	[441.77999878 562.29864502 0.73937559]	[462.37005615 723.92730713 0.81846225]	[4.82728882e+02 8.65135193e+02 8.36933732e-01]	[523.84008789 549.5435791 0.72304112]	[536.69372559 705.92181396 0.73190618]	[523.77276611 741.99243164 0.8337332 ]	[449.46780396 293.02752686 0.87387931]	[477.63546753 292.95755005 0.88854223]	[431.54998779 295.63516235 0.73491919]	[495.62490845 295.4041748 0.77696413]	[518.74859619 788.11968994 0.85300058]	[5.28980042e+02 7.85510681e+02 7.84605920e-01]	[5.18697327e+02 7.34229187e+02 6.69511616e-01]	[4.85450470e+02 8.98491882e+02 7.39385784e-01]	[4.64948822e+02 8.95851562e+02 7.47112095e-01]	[4.85374359e+02 8.72778931e+02 7.07619548e-01]
[462.25344849 305.76016235 0.89870423]	[462.40042114 377.54403687 0.91288775]	[400.82666016 380.12030029 0.87118006]	[398.00469971 480.28338623 0.89125311]	[392.9664917 580.30957031 0.84590197]	[523.95288086 372.4732666 0.83239681]	[552.1229248 469.98431396 0.81100351]	[580.26416016 565.00531006 0.87477022]	[482.80526733 557.23620605 0.75321543]	[441.77963257 562.31054688 0.74353123]	[462.36621094 723.92755127 0.80975389]	[4.82732391e+02 8.67610168e+02 8.44252050e-01]	[523.84796143 549.56304932 0.72363865]	[5.34174438e+02 7.00930725e+02 6.78224206e-01]	[523.75897217 744.42987061 0.82168835]	[449.4291687 295.4447937 0.88284278]	[477.60009766 293.01394653 0.88711917]	[431.50268555 298.01843262 0.73380399]	[495.6100769 295.44015503 0.79947042]	[518.72052002 788.07342529 0.84817779]	[5.26555664e+02 7.85475586e+02 7.82663584e-01]	[5.18669250e+02 7.34270142e+02 6.28512681e-01]	[4.87935730e+02 8.98501099e+02 7.38604546e-01]	[4.67416229e+02 8.95877380e+02 7.43227005e-01]	[4.85367828e+02 8.72815186e+02 7.12040603e-01]
[462.30755615 308.33773804 0.89471883]	[462.42410278 377.59063721 0.91363657]	[400.83709717 380.14703369 0.86766058]	[395.63430786 480.36566162 0.88537908]	[390.47824097 582.7434082 0.85109156]	[523.95935059 374.9772644 0.84042305]	[554.61395264 472.51651001 0.80680418]	[580.28918457 567.47509766 0.8678149 ]	[482.78717041 557.23565674 0.75642896]	[441.76199341 562.29992676 0.74313426]	[462.38848877 723.94854736 0.81081355]	[4.82719879e+02 8.67632019e+02 8.42862248e-01]	[523.83312988 549.57073975 0.72691602]	[5.36661560e+02 7.05929504e+02 7.04392374e-01]	[521.42614746 741.90264893 0.81334162]	[449.49206543 295.53082275 0.89584428]	[477.66241455 295.45950317 0.91458756]	[431.49978638 298.11126709 0.75261587]	[495.63183594 295.52456665 0.80603027]	[518.67352295 788.05749512 0.83682287]	[5.26502441e+02 7.83023987e+02 7.75386155e-01]	[5.16179199e+02 7.31732483e+02 6.31729603e-01]	[4.85433319e+02 9.01035828e+02 7.31026232e-01]	[4.64942810e+02 8.95912537e+02 7.35924304e-01]	[4.82942993e+02 8.72820251e+02 7.11484373e-01]
[462.27328491 310.93710327 0.90706563]	[462.39337158 377.68969727 0.92395103]	[400.80050659 380.2789917 0.86808258]	[395.61520386 482.81445312 0.88031429]	[390.43817139 582.84881592 0.86363804]	[523.93017578 375.06008911 0.85460645]	[552.13067627 472.57839966 0.80930644]	[580.25244141 567.52996826 0.84985328]	[482.72338867 559.73724365 0.76992297]	[441.70706177 562.35571289 0.76284903]	[462.42510986 723.92913818 0.80615163]	[4.82712555e+02 8.67596008e+02 8.37088287e-01]	[523.7767334 552.09710693 0.73194534]	[536.70788574 706.07373047 0.73493826]	[521.37872314 741.93640137 0.8229121 ]	[449.44439697 295.61251831 0.90025747]	[477.65924072 295.54394531 0.92042404]	[431.47341919 298.16265869 0.73695385]	[495.6541748 295.60668945 0.81396508]	[518.66394043 788.15020752 0.84377205]	[526.47875977 785.49975586 0.79324615]	[5.16137512e+02 7.31759521e+02 6.29694223e-01]	[4.85470184e+02 9.01059998e+02 7.14829743e-01]	[4.67400024e+02 8.95934753e+02 7.20458627e-01]	[4.82927277e+02 8.72751221e+02 7.13027418e-01]
[462.27328491 313.43789673 0.92378098]	[462.37512207 380.13949585 0.93072599]	[400.76974487 382.80401611 0.85823262]	[395.61077881 482.90429688 0.8726294 ]	[390.48562622 585.34375 0.86554265]	[523.92590332 377.50454712 0.86013317]	[552.14367676 477.61181641 0.82982194]	[580.23199463 567.5557251 0.84522367]	[482.74685669 559.81164551 0.7779125 ]	[441.71960449 562.40539551 0.75935686]	[462.42718506 726.45581055 0.8198148 ]	[4.80383118e+02 8.65132751e+02 8.33338201e-01]	[523.80670166 554.68395996 0.73220664]	[539.20581055 708.64654541 0.76680493]	[521.3248291 741.97595215 0.82335454]	[449.44955444 298.05020142 0.89942354]	[477.66149902 295.6288147 0.92286748]	[431.47750854 298.23565674 0.72527063]	[495.67477417 298.03671265 0.80632526]	[518.66375732 788.22772217 0.8441633 ]	[526.45800781 785.54321289 0.8009634 ]	[5.13587402e+02 7.31744324e+02 6.29461884e-01]	[4.85449768e+02 9.01040466e+02 7.13021636e-01]	[4.64943573e+02 8.95911987e+02 7.18643129e-01]	[4.82940704e+02 8.72717285e+02 7.16434419e-01]
[462.21548462 313.52651978 0.92698956]	[462.37310791 380.24133301 0.92626989]	[400.76879883 385.30343628 0.84788013]	[395.60687256 485.36602783 0.85523802]	[393.00866699 585.39587402 0.87131172]	[523.92755127 377.63354492 0.87680316]	[554.61096191 477.72415161 0.84847635]	[580.24053955 570.0536499 0.83559096]	[482.71591187 559.82171631 0.77701068]	[441.69448853 562.41204834 0.76314646]	[462.41815186 726.46881104 0.82770699]	[4.80376831e+02 8.65108215e+02 8.33151758e-01]	[523.76757812 557.18432617 0.73340797]	[536.746521 708.65924072 0.75704843]	[521.34191895 744.53369141 0.83478886]	[446.92037964 298.13751221 0.90377724]	[475.17333984 298.02703857 0.89743501]	[431.48226929 300.74194336 0.70199513]	[495.66577148 298.0975647 0.82619131]	[518.7109375 790.58636475 0.84301549]	[526.49554443 785.57672119 0.8020854 ]	[5.13606201e+02 7.36804688e+02 6.21337712e-01]	[4.85455658e+02 9.01006714e+02 7.19393134e-01]	[4.64956726e+02 8.95884216e+02 7.21373081e-01]	[4.85349030e+02 8.70316040e+02 7.18490362e-01]
[462.20193481 315.9987793 0.93831158]	[462.37194824 380.32943726 0.91543418]	[400.77600098 387.86529541 0.84028715]	[395.6305542 485.44894409 0.84498662]	[395.49191284 585.48278809 0.86757737]	[523.92529297 377.73809814 0.88687348]	[554.61743164 480.14059448 0.8582561 ]	[580.24902344 572.58477783 0.82547659]	[482.72601318 562.29315186 0.78543842]	[441.70840454 564.84503174 0.76127464]	[462.45507812 726.49871826 0.83229601]	[4.80379181e+02 8.65089111e+02 8.27613473e-01]	[523.77789307 557.25286865 0.74175334]	[536.72784424 711.12298584 0.75071192]	[521.40838623 747.05908203 0.84524924]	[446.89862061 298.24124146 0.88800329]	[475.1552124 298.14956665 0.88187557]	[431.49954224 303.27294922 0.70740235]	[495.65048218 298.16360474 0.82495528]	[516.19091797 790.59411621 0.81305015]	[526.41479492 788.02148438 0.80319214]	[5.16166443e+02 7.41926758e+02 6.34732425e-01]	[4.85462006e+02 9.01020996e+02 7.08555877e-01]	[4.67401398e+02 8.95908691e+02 7.09421515e-01]	[4.85353241e+02 8.70291504e+02 7.09499359e-01]
[462.21160889 316.08255005 0.94928604]	[462.38964844 382.75448608 0.90484828]	[400.80310059 387.94155884 0.83240408]	[395.64172363 487.94439697 0.83825463]	[395.55181885 585.5758667 0.8638429 ]	[523.93707275 380.14630127 0.89353651]	[554.62774658 480.22421265 0.87356317]	[580.26934814 575.15509033 0.8252933 ]	[480.37457275 562.3034668 0.78184843]	[441.6869812 564.84851074 0.75904822]	[462.44830322 726.5100708 0.83435905]	[4.80380310e+02 8.65056580e+02 8.22580457e-01]	[521.41815186 559.72625732 0.73969597]	[536.63934326 711.18310547 0.73225439]	[523.75219727 749.5769043 0.83345896]	[446.90338135 300.68865967 0.8780809 ]	[477.59140015 298.23452759 0.87420261]	[431.49765015 305.83746338 0.7136572 ]	[495.64059448 300.64169312 0.80201817]	[5.16191589e+02 7.90588257e+02 7.84783483e-01]	[5.26421570e+02 7.88048584e+02 7.85255909e-01]	[5.18685120e+02 7.44539246e+02 6.38448596e-01]	[4.87950348e+02 9.01004211e+02 7.12741017e-01]	[4.67435028e+02 8.95903137e+02 7.08412051e-01]	[4.82938995e+02 8.70264343e+02 7.06855774e-01]
[459.85379028 316.13989258 0.95165563]	[462.39544678 382.81811523 0.89803612]	[400.80187988 390.48242188 0.83039171]	[398.006073 490.5461731 0.83920217]	[395.59368896 588.05596924 0.85612559]	[523.95874023 380.19812012 0.89058924]	[554.62231445 480.25842285 0.87836802]	[580.27618408 577.72265625 0.83333778]	[480.36901855 562.39630127 0.78648674]	[441.68518066 564.92504883 0.75968647]	[462.45278931 726.56964111 0.82697666]	[4.80380219e+02 8.65054810e+02 8.21447551e-01]	[521.41693115 562.27056885 0.75152075]	[5.34098022e+02 7.11207153e+02 7.01310396e-01]	[523.77789307 749.64031982 0.82969809]	[444.45056152 300.76824951 0.86661732]	[475.15319824 300.65951538 0.86331856]	[431.47515869 310.89645386 0.7002157 ]	[495.62921143 300.67486572 0.78418946]	[5.16201965e+02 7.88223206e+02 7.79887617e-01]	[5.26426697e+02 7.88057129e+02 7.82217860e-01]	[5.18723389e+02 7.47021729e+02 6.39158487e-01]	[4.85407867e+02 9.01031006e+02 7.16927469e-01]	[4.64927155e+02 8.95905640e+02 7.12495923e-01]	[4.85363861e+02 8.70256592e+02 7.10453987e-01]
[459.8531189 318.57363892 0.95938981]	[462.39590454 385.31869507 0.88655609]	[400.81018066 393.02612305 0.83741379]	[398.01531982 490.57382202 0.83884293]	[395.59957886 590.56829834 0.84536272]	[523.9677124 380.26486206 0.88515794]	[554.62768555 480.29586792 0.87709546]	[580.32440186 580.29907227 0.86672133]	[480.35501099 564.84765625 0.78200585]	[441.66604614 564.97320557 0.74774444]	[464.85708618 729.08135986 0.82942784]	[4.82738556e+02 8.65075134e+02 8.25595498e-01]	[521.40093994 562.31878662 0.7569055 ]	[5.31586670e+02 7.13736389e+02 6.94260776e-01]	[523.7868042 749.73266602 0.83299404]	[444.44644165 305.79751587 0.85620123]	[475.14685059 303.21459961 0.85068184]	[428.9881897 313.44055176 0.70907706]	[493.0980835 300.76846313 0.75985146]	[518.6817627 788.23913574 0.79157144]	[526.48376465 788.06939697 0.79138833]	[5.18758850e+02 7.47120544e+02 6.58150673e-01]	[4.85409149e+02 9.03541870e+02 7.22394705e-01]	[4.64924316e+02 8.95912292e+02 7.23091304e-01]	[4.85408325e+02 8.70269165e+02 7.10183203e-01]
[459.85266113 318.69369507 0.95030916]	[462.38833618 387.90792847 0.87302148]	[400.80603027 395.54598999 0.85265273]	[398.01779175 493.10458374 0.8403722 ]	[395.61325073 590.63604736 0.84061658]	[523.9541626 382.72869873 0.8711282 ]	[554.71350098 482.82449341 0.86914182]	[580.36419678 582.79852295 0.89077348]	[480.3578186 564.88519287 0.77569765]	[441.6703186 565.02050781 0.7410273 ]	[464.84472656 729.13623047 0.82756889]	[4.82762939e+02 8.65123230e+02 8.28036308e-01]	[521.3949585 562.34869385 0.75520551]	[5.31533936e+02 7.21435669e+02 6.94626212e-01]	[523.79003906 752.21221924 0.82798421]	[446.86578369 310.86953735 0.85510957]	[475.1472168 305.8416748 0.8484115]	[428.98434448 313.53326416 0.7117241 ]	[493.12020874 305.78878784 0.74859893]	[5.16220886e+02 7.90629822e+02 7.80748725e-01]	[526.41644287 788.12506104 0.80051625]	[5.18773865e+02 7.49608032e+02 6.74352825e-01]	[4.87929626e+02 9.03559082e+02 7.17985630e-01]	[4.67416199e+02 8.95939148e+02 7.19030261e-01]	[4.85401672e+02 8.70320557e+02 7.03017592e-01]
[459.85021973 321.17965698 0.93579632]	[462.37677002 392.97567749 0.87656373]	[400.77108765 398.02697754 0.8676483 ]	[398.00494385 498.18762207 0.85662413]	[395.63717651 595.70025635 0.84473079]	[523.95489502 382.84649658 0.85166162]	[557.17712402 482.93478394 0.85627908]	[580.3324585 582.90313721 0.89298403]	[480.34350586 565.01428223 0.7595548 ]	[439.32577515 570.04675293 0.72216427]	[464.88467407 731.63891602 0.82113892]	[4.82757355e+02 8.65131531e+02 8.30349565e-01]	[521.38983154 564.87145996 0.74891973]	[5.29067139e+02 7.23952637e+02 6.97549820e-01]	[523.78216553 752.23657227 0.8187117 ]	[444.44433594 313.43658447 0.87520295]	[475.11761475 310.89096069 0.85339689]	[428.98321533 316.06906128 0.72142816]	[493.12243652 308.39816284 0.76143229]	[5.16151550e+02 7.88238464e+02 7.69732833e-01]	[523.94750977 788.10455322 0.80688643]	[5.18761169e+02 7.49612732e+02 6.63256288e-01]	[4.85431000e+02 9.03609009e+02 7.09212720e-01]	[4.64921967e+02 8.95957214e+02 7.12100267e-01]	[4.85420502e+02 8.70299377e+02 7.07931638e-01]
[459.85684204 321.28781128 0.91582417]	[462.39373779 395.50363159 0.88393396]	[400.79162598 398.12902832 0.87165987]	[398.02111816 498.19180298 0.86177188]	[395.61654663 598.22021484 0.84688938]	[523.96398926 385.3633728 0.83511519]	[557.18170166 485.41766357 0.83994842]	[580.33190918 585.34686279 0.89803076]	[480.29943848 567.52325439 0.75064945]	[439.29855347 572.61468506 0.71741611]	[464.85501099 731.75671387 0.81022948]	[4.82710022e+02 8.65074341e+02 8.26918483e-01]	[521.33673096 564.93450928 0.74363959]	[5.31531982e+02 7.26447632e+02 7.14528561e-01]	[523.80450439 752.22717285 0.81016469]	[444.43527222 313.53710938 0.88909811]	[475.11328125 313.41882324 0.86220574]	[428.96359253 316.15966797 0.7262283 ]	[495.58770752 313.45153809 0.78013897]	[5.13624817e+02 7.88187744e+02 7.42305994e-01]	[5.23903931e+02 7.88075745e+02 7.86234617e-01]	[5.21223145e+02 7.47162720e+02 6.45040631e-01]	[4.85418427e+02 9.03600952e+02 7.04690635e-01]	[4.64907715e+02 8.95947632e+02 7.04725504e-01]	[4.85372620e+02 8.70236816e+02 7.09599853e-01]
[459.84634399 323.82922363 0.89738077]	[462.3772583 395.60543823 0.90486205]	[400.77545166 398.24160767 0.88265634]	[398.01876831 500.73776245 0.88390398]	[395.57852173 600.7557373 0.85350883]	[523.93951416 387.90713501 0.83227897]	[554.69628906 487.92230225 0.82005805]	[580.33294678 585.42919922 0.89512801]	[480.34466553 570.09869385 0.74618047]	[439.31646729 575.203125 0.72393465]	[462.42272949 736.77508545 0.80702776]	[4.80370087e+02 8.62565796e+02 8.25619638e-01]	[521.38702393 567.49841309 0.73877937]	[531.5581665 726.57568359 0.7546699 ]	[521.41802979 752.23571777 0.81661314]	[444.41964722 315.987854 0.90356445]	[475.08779907 313.53146362 0.87323761]	[428.95211792 318.58361816 0.73867983]	[493.07754517 313.54226685 0.80881917]	[5.13586731e+02 7.90611023e+02 7.07399786e-01]	[5.23857300e+02 7.88108398e+02 7.62814522e-01]	[5.18693909e+02 7.49561951e+02 6.53765082e-01]	[4.85415497e+02 9.06127991e+02 7.05787182e-01]	[4.64910126e+02 8.98428284e+02 6.97384357e-01]	[4.82949860e+02 8.70175293e+02 7.03425765e-01]
[459.84838867 328.9045105 0.90113807]	[462.36401367 398.04299927 0.9161334 ]	[400.76519775 400.65216064 0.88518155]	[398.0045166 500.88735962 0.88743496]	[395.54522705 600.80444336 0.85463631]	[523.90838623 390.48257446 0.8335799 ]	[554.63812256 487.97116089 0.80869502]	[580.31695557 585.46600342 0.88866395]	[480.32815552 575.20037842 0.74644762]	[439.30255127 580.25134277 0.73112172]	[462.36175537 739.34753418 0.81631273]	[4.80364868e+02 8.65099487e+02 8.35939288e-01]	[521.37005615 570.10137939 0.72793698]	[534.13208008 729.13537598 0.77132535]	[521.38824463 749.74938965 0.77953666]	[444.40679932 316.10482788 0.91620517]	[475.07168579 315.99203491 0.88642496]	[426.41659546 318.66571045 0.78550464]	[490.52416992 316.00952148 0.82375675]	[5.11060669e+02 7.88136108e+02 6.61261678e-01]	[5.21403381e+02 7.85607361e+02 6.83650434e-01]	[5.16195862e+02 7.47011719e+02 6.13434374e-01]	[4.85435333e+02 9.03595703e+02 7.08532929e-01]	[4.64917725e+02 8.95963379e+02 7.12150216e-01]	[4.82944275e+02 8.70244202e+02 7.04478025e-01]
[459.84875488 328.90719604 0.90119404]	[462.36880493 398.04101562 0.91514468]	[400.77389526 400.64578247 0.88399869]	[395.65115356 500.88415527 0.88663942]	[395.5446167 600.80529785 0.8545357 ]	[523.91149902 390.48800659 0.83336383]	[554.64703369 487.9800415 0.80777353]	[580.31652832 585.46838379 0.88858414]	[480.32104492 575.18127441 0.74564695]	[439.29547119 577.78857422 0.72919405]	[462.36599731 739.36706543 0.81660283]	[4.80368011e+02 8.65097717e+02 8.35879028e-01]	[521.36425781 570.07977295 0.7294668 ]	[534.1338501 729.12896729 0.76880771]	[521.390625 749.7532959 0.77839774]	[444.40859985 316.10791016 0.9164598 ]	[475.07162476 315.99386597 0.88653946]	[426.41848755 318.66506958 0.78525198]	[490.52493286 316.0098877 0.82406807]	[5.11061249e+02 7.88141663e+02 6.55067265e-01]	[5.21405945e+02 7.85614624e+02 6.78936899e-01]	[5.16196716e+02 7.47019714e+02 6.12244964e-01]	[4.85446503e+02 9.03612000e+02 7.07050025e-01]	[4.64924591e+02 8.95975952e+02 7.08926320e-01]	[4.82943359e+02 8.70236206e+02 7.04867303e-01]
[459.85421753 331.50418091 0.92078108]	[462.3536377 398.1050415 0.92345834]	[400.77017212 400.7194519 0.88455105]	[395.65063477 503.31100464 0.89406598]	[395.56170654 603.27880859 0.87376058]	[523.88293457 393.02835083 0.8388617 ]	[552.14678955 488.00558472 0.80491978]	[580.30725098 585.51019287 0.88006204]	[480.30963135 577.71850586 0.74601793]	[439.28057861 580.31634521 0.73501164]	[462.40097046 739.38726807 0.80627578]	[4.80369171e+02 8.65085938e+02 8.35655093e-01]	[521.36737061 572.58605957 0.72876203]	[534.18780518 729.16619873 0.76134902]	[521.29162598 749.64038086 0.79164481]	[444.41192627 318.55123901 0.9157697 ]	[475.09664917 316.09182739 0.89722598]	[426.40859985 318.69198608 0.75512028]	[493.0585022 316.04736328 0.81813598]	[5.11056244e+02 7.88170837e+02 6.78148508e-01]	[5.21373901e+02 7.87995911e+02 6.89987302e-01]	[5.13590088e+02 7.44448792e+02 5.95942140e-01]	[4.85440277e+02 9.03595459e+02 7.09945440e-01]	[4.64919891e+02 8.95963745e+02 7.14203835e-01]	[4.85345459e+02 8.70222534e+02 7.03815341e-01]
[459.76153564 336.45495605 0.94584572]	[462.33578491 398.26358032 0.92992938]	[400.73168945 403.26144409 0.87335539]	[395.60797119 503.48348999 0.86256123]	[395.59686279 603.47192383 0.89408052]	[523.87286377 395.5965271 0.85481107]	[552.13745117 495.58877563 0.81005365]	[580.31030273 587.96929932 0.86987966]	[480.26486206 577.78027344 0.74193686]	[439.22860718 582.78509521 0.73068714]	[462.40441895 744.42266846 0.81053913]	[4.80364929e+02 8.67581665e+02 8.45896840e-01]	[521.33776855 572.64703369 0.71630377]	[539.20776367 731.70050049 0.77499866]	[518.77337646 747.15979004 0.74918854]	[444.31832886 318.72650146 0.91791409]	[472.55007935 318.58050537 0.87607789]	[426.3866272 321.25878906 0.7064302 ]	[490.56912231 318.55596924 0.82538301]	[5.08529266e+02 7.88170471e+02 7.00220048e-01]	[5.21307495e+02 7.85593201e+02 6.89537525e-01]	[5.08509460e+02 7.36855286e+02 5.71672797e-01]	[4.87939667e+02 9.01061768e+02 7.18459368e-01]	[4.67413605e+02 8.95938110e+02 7.13808477e-01]	[4.82940460e+02 8.70292236e+02 7.13326037e-01]
[459.74789429 336.53204346 0.9525528 ]	[462.34274292 400.68304443 0.93314379]	[400.72479248 403.35604858 0.86416852]	[395.60559082 506.00534058 0.8449499 ]	[395.59832764 605.86669922 0.89385831]	[523.89367676 398.04977417 0.86646509]	[554.6605835 498.15374756 0.83309889]	[580.29296875 588.0914917 0.85113347]	[480.28067017 580.3190918 0.7570228 ]	[439.23248291 582.862854 0.7419185 ]	[462.44415283 744.41387939 0.81013525]	[4.80371613e+02 8.65134583e+02 8.42891932e-01]	[521.35614014 577.7053833 0.72537637]	[539.26733398 736.8046875 0.76684523]	[5.18693237e+02 7.47091980e+02 7.00206518e-01]	[444.31164551 321.15841675 0.90715319]	[472.54876709 318.67507935 0.86631441]	[426.38018799 323.76467896 0.71922278]	[490.56433105 318.62591553 0.83122313]	[5.08513519e+02 7.88121399e+02 6.78296447e-01]	[5.21255310e+02 7.85509583e+02 6.40764832e-01]	[5.08464355e+02 7.34278748e+02 5.28626621e-01]	[4.87958252e+02 9.01036072e+02 7.12833464e-01]	[4.67426880e+02 8.95919983e+02 7.13082969e-01]	[4.82947876e+02 8.70268494e+02 7.10686564e-01]
[459.77166748 336.59487915 0.96494514]	[462.33520508 400.75253296 0.9332065 ]	[400.70986938 405.84384155 0.85747999]	[395.60806274 506.01837158 0.84365284]	[395.59539795 605.92266846 0.891388 ]	[523.90594482 398.13134766 0.88342506]	[554.67767334 498.24005127 0.85192722]	[580.24755859 590.6204834 0.82943696]	[480.26168823 580.33758545 0.7611742 ]	[439.21395874 582.87554932 0.74583751]	[464.82342529 744.44830322 0.81475425]	[4.80371460e+02 8.67588440e+02 8.43641043e-01]	[521.33648682 577.73693848 0.72849226]	[539.25933838 736.85150146 0.76477605]	[5.18673462e+02 7.47040344e+02 7.02003837e-01]	[444.31933594 321.23120117 0.89271063]	[472.56814575 318.72628784 0.85946524]	[426.37045288 323.79458618 0.71574938]	[493.07278442 318.62207031 0.82207966]	[5.08516113e+02 7.88089233e+02 6.78323865e-01]	[5.21249329e+02 7.83043213e+02 6.27000928e-01]	[5.05987610e+02 7.34232361e+02 5.39419174e-01]	[4.87999542e+02 9.03553284e+02 7.06484497e-01]	[4.67449585e+02 8.95959229e+02 7.00590909e-01]	[4.82933594e+02 8.70277466e+02 7.11634099e-01]
[459.73294067 336.63195801 0.95640302]	[462.33877563 400.82501221 0.92488736]	[400.72494507 405.90899658 0.84497058]	[395.60269165 508.46182251 0.83503944]	[395.61767578 605.99572754 0.89247608]	[523.91027832 398.23077393 0.88600326]	[554.66033936 500.64785767 0.8551935 ]	[577.79669189 590.62768555 0.82026982]	[480.26776123 582.82647705 0.77005368]	[439.2315979 582.93145752 0.74839687]	[464.85232544 744.49200439 0.81982756]	[4.80375854e+02 8.67601501e+02 8.42927456e-01]	[521.32183838 580.27172852 0.73362768]	[539.24597168 741.94445801 0.76497597]	[5.18658752e+02 7.47096252e+02 6.97305620e-01]	[444.29333496 321.27267456 0.89143699]	[472.53546143 318.77938843 0.85366404]	[426.37484741 326.35009766 0.70089644]	[493.07318115 318.7088623 0.81453544]	[5.08542877e+02 7.88074585e+02 6.64504707e-01]	[5.21258789e+02 7.83018921e+02 6.19441330e-01]	[5.05963196e+02 7.34287048e+02 5.36715627e-01]	[4.88000427e+02 9.03565247e+02 7.06260622e-01]	[4.67453827e+02 8.95965149e+02 6.99472189e-01]	[4.82920746e+02 8.70298279e+02 7.07354546e-01]
[459.78720093 336.70431519 0.95916343]	[462.33468628 403.28765869 0.91423839]	[400.73071289 410.95986938 0.84054708]	[395.61157227 508.49273682 0.83358634]	[395.58444214 606.07177734 0.87318897]	[523.90844727 400.64071655 0.89366895]	[554.64959717 500.72418213 0.87300622]	[580.22692871 595.72387695 0.81870103]	[480.25842285 582.89868164 0.774625 ]	[439.21328735 585.3972168 0.74464881]	[464.89212036 746.95581055 0.82796192]	[4.80385315e+02 8.67583252e+02 8.37017059e-01]	[521.31915283 582.80004883 0.74392974]	[539.18005371 744.45544434 0.75177979]	[5.16202209e+02 7.47052917e+02 6.70494080e-01]	[444.33221436 323.78625488 0.87817013]	[472.59436035 321.20675659 0.84970671]	[426.39001465 331.43032837 0.70356405]	[493.09960938 318.72518921 0.79880071]	[5.13601746e+02 7.85478149e+02 6.12488031e-01]	[5.21337891e+02 7.75331909e+02 5.97052157e-01]	[5.05925446e+02 7.34260010e+02 5.16224325e-01]	[4.88010956e+02 9.03613953e+02 6.99473858e-01]	[4.67452057e+02 8.95984436e+02 6.90107942e-01]	[4.82918243e+02 8.70263062e+02 7.01449633e-01]
[459.7817688 339.13803101 0.96393502]	[462.3343811 403.34091187 0.90623647]	[400.74740601 413.4979248 0.84192288]	[395.63201904 511.0687561 0.84792334]	[395.57192993 608.55682373 0.85068715]	[523.9119873 400.67935181 0.90018719]	[554.65185547 500.79959106 0.87909853]	[580.2401123 598.26031494 0.82846475]	[480.28759766 585.40802002 0.77288139]	[439.22033691 585.49334717 0.73479968]	[464.90896606 746.98382568 0.81889814]	[4.82702606e+02 8.67579712e+02 8.36009502e-01]	[521.35406494 582.90631104 0.75335437]	[539.25708008 747.03448486 0.78648114]	[5.13636902e+02 7.47002075e+02 6.29423261e-01]	[444.32040405 326.37554932 0.87595916]	[472.60916138 323.7409668 0.84136701]	[426.34912109 331.49075317 0.70509046]	[493.07034302 321.17703247 0.77343732]	[5.11099060e+02 7.80437500e+02 5.78496635e-01]	[5.21285950e+02 7.72733887e+02 5.72905838e-01]	[5.05894836e+02 7.31738342e+02 4.68588859e-01]	[4.90526642e+02 9.03601196e+02 7.07060277e-01]	[4.69971375e+02 8.98420898e+02 6.92160130e-01]	[4.82904114e+02 8.70252502e+02 7.03064799e-01]
[459.81066895 339.18862915 0.96319491]	[462.34536743 405.83334351 0.89412618]	[400.75216675 413.5642395 0.84786022]	[395.6338501 516.13043213 0.85286725]	[395.57788086 608.64135742 0.84222424]	[523.94238281 400.75445557 0.8918519 ]	[554.6338501 500.80358887 0.88193721]	[580.24206543 598.30059814 0.83448118]	[480.28070068 585.43267822 0.76455051]	[439.22158813 585.51495361 0.72636652]	[464.89581299 747.02178955 0.80720961]	[4.82711884e+02 8.67605957e+02 8.37630630e-01]	[521.3480835 582.93389893 0.74816251]	[539.16339111 747.14300537 0.77573091]	[5.08511536e+02 7.47113892e+02 6.13439620e-01]	[444.35687256 328.92709351 0.87324339]	[475.0831604 326.28662109 0.8384971 ]	[426.3946228 334.03433228 0.72357094]	[493.09362793 321.28033447 0.75787622]	[5.08472778e+02 7.80435791e+02 5.38928986e-01]	[5.18701355e+02 7.72790527e+02 5.17695010e-01]	[5.03396179e+02 7.34282410e+02 4.39496338e-01]	[4.90546295e+02 9.03607239e+02 7.10175455e-01]	[4.69982239e+02 8.98429199e+02 6.92320228e-01]	[4.82910126e+02 8.70269226e+02 6.94712400e-01]
[459.79919434 339.2749939 0.94828796]	[462.37075806 405.8815918 0.88185441]	[400.77114868 416.01635742 0.84398246]	[395.63314819 516.14282227 0.85235095]	[395.56607056 611.16003418 0.82933456]	[523.96173096 400.80606079 0.88245988]	[554.61322021 500.86413574 0.87805331]	[580.25750732 600.76330566 0.84424114]	[480.29730225 585.47424316 0.76059622]	[439.22888184 585.54516602 0.72125143]	[464.91040039 747.08514404 0.80520678]	[4.82715057e+02 8.67620056e+02 8.34800839e-01]	[521.36651611 585.38696289 0.74739915]	[536.7019043 749.57336426 0.78718966]	[5.08477997e+02 7.47064575e+02 6.63296700e-01]	[444.37744141 331.46899414 0.87847215]	[475.06512451 328.89788818 0.84472024]	[426.42001343 334.04525757 0.71406782]	[493.04049683 323.79354858 0.76556885]	[5.05960785e+02 7.80413696e+02 5.31025648e-01]	[5.16171936e+02 7.72790527e+02 4.98204947e-01]	[5.03373810e+02 7.34271606e+02 4.94850010e-01]	[4.90566681e+02 9.03612549e+02 7.02854514e-01]	[4.69992554e+02 8.98450317e+02 6.86468840e-01]	[4.82902924e+02 8.70281616e+02 6.83492005e-01]
[459.82510376 341.69772339 0.94696951]	[462.36068726 408.44702148 0.87563646]	[400.74032593 416.10522461 0.86348259]	[395.6468811 516.19018555 0.86101097]	[395.56912231 613.6819458 0.82594687]	[523.96563721 400.86672974 0.87657201]	[554.64379883 503.33880615 0.87270617]	[580.31744385 603.31732178 0.88413358]	[480.26748657 587.99578857 0.75397456]	[439.19213867 588.07281494 0.7119444 ]	[464.88519287 747.1315918 0.8112011 ]	[4.82714478e+02 8.67609619e+02 8.36144209e-01]	[521.36608887 585.46380615 0.74514502]	[534.12414551 749.72637939 0.79258239]	[5.05944672e+02 7.47011536e+02 6.77616954e-01]	[444.38912964 333.9770813 0.88996565]	[475.0869751 331.42980957 0.85204476]	[426.41262817 336.54876709 0.74818921]	[493.07388306 328.87756348 0.76831615]	[5.03433777e+02 7.80444946e+02 4.82288539e-01]	[5.13613647e+02 7.72794495e+02 4.45916623e-01]	[5.03305115e+02 7.34242737e+02 4.94049221e-01]	[4.90517212e+02 9.03581299e+02 7.04887331e-01]	[4.67474487e+02 8.95966553e+02 6.96387053e-01]	[4.82930756e+02 8.70272705e+02 6.79856837e-01]
[459.81542969 341.76998901 0.92742324]	[462.37136841 411.03570557 0.87397337]	[400.73049927 418.56069946 0.87035906]	[395.64489746 518.76239014 0.88752198]	[395.58444214 616.22753906 0.8327198 ]	[523.98748779 403.33499146 0.85438108]	[554.6595459 503.40509033 0.86753833]	[580.34533691 603.40356445 0.89376432]	[480.27420044 588.06567383 0.74958771]	[439.20114136 590.60015869 0.70717591]	[464.89297485 749.54724121 0.8114081 ]	[4.82717773e+02 8.67613037e+02 8.35443139e-01]	[521.37341309 585.51696777 0.741422 ]	[529.06781006 752.23327637 0.77688581]	[5.05952057e+02 7.47049683e+02 6.39905453e-01]	[444.38598633 334.01379395 0.89379418]	[475.05847168 331.49026489 0.85400158]	[426.42147827 336.54586792 0.73362499]	[493.06582642 328.92367554 0.76734626]	[5.11026184e+02 7.77839783e+02 4.18088317e-01]	[5.21279602e+02 7.70252136e+02 4.22062665e-01]	[5.03333649e+02 7.36804077e+02 4.22697961e-01]	[4.90506287e+02 9.03587280e+02 7.00091898e-01]	[4.67461884e+02 8.95965088e+02 6.94559991e-01]	[4.82940552e+02 8.70266113e+02 6.76963568e-01]
[459.83355713 344.2824707 0.90972674]	[462.38122559 413.53366089 0.87836492]	[400.74801636 418.59454346 0.87469137]	[395.64379883 521.25408936 0.91180193]	[395.58441162 618.75805664 0.83947408]	[523.99407959 403.38064575 0.84590489]	[554.66540527 503.43664551 0.85770684]	[580.33654785 603.43273926 0.89412349]	[480.25463867 588.08728027 0.74997157]	[439.19546509 590.61474609 0.70998919]	[464.89788818 749.58813477 0.80823874]	[4.82723785e+02 8.67654175e+02 8.40322733e-01]	[521.34899902 587.97509766 0.74276912]	[529.07373047 752.20556641 0.77422166]	[5.05938904e+02 7.47088989e+02 5.99185884e-01]	[444.3777771 336.45959473 0.90425014]	[475.07095337 333.96276855 0.86155212]	[426.4022522 336.66018677 0.74251091]	[493.08435059 331.44271851 0.76886016]	[5.08524597e+02 7.77884155e+02 4.13712740e-01]	[5.21258728e+02 7.70277222e+02 4.12176311e-01]	[5.03335602e+02 7.36812256e+02 3.91733348e-01]	[4.87957977e+02 9.06109375e+02 7.12899804e-01]	[4.64938934e+02 8.95986084e+02 7.05021739e-01]	[4.85369141e+02 8.70315308e+02 6.69117033e-01]
[459.82107544 344.33688354 0.89979184]	[462.37136841 416.03051758 0.88777888]	[400.76208496 418.66790771 0.87993652]	[398.02191162 521.25842285 0.91757065]	[395.55978394 618.79199219 0.8394208 ]	[523.95452881 405.86706543 0.83928072]	[557.1651001 505.93759155 0.83382851]	[580.33972168 603.49493408 0.89910066]	[480.23971558 590.59106445 0.74233067]	[439.18435669 593.15515137 0.71007645]	[464.87884521 749.70709229 0.79760861]	[4.82738251e+02 8.67591858e+02 8.29670906e-01]	[521.32531738 588.01428223 0.73447555]	[529.04272461 752.21130371 0.78185678]	[5.05871765e+02 7.49605408e+02 5.71205914e-01]	[444.37301636 336.49185181 0.90628219]	[475.0637207 334.02636719 0.86614662]	[426.36599731 336.67596436 0.74600595]	[493.0581665 333.94818115 0.77291298]	[5.05966461e+02 7.82993652e+02 3.97852063e-01]	[5.18773743e+02 7.72787170e+02 3.83463323e-01]	[5.03311462e+02 7.39383362e+02 3.81404668e-01]	[4.85454712e+02 9.06135315e+02 7.13886201e-01]	[4.64917725e+02 8.95980164e+02 6.99496984e-01]	[4.85408478e+02 8.70242188e+02 6.66112721e-01]
[462.18740845 346.88934326 0.89716983]	[462.38308716 416.09811401 0.89691204]	[400.78167725 418.72909546 0.88165128]	[398.04650879 521.27459717 0.92636061]	[395.55548096 618.83575439 0.84047151]	[523.96343994 408.40090942 0.83493948]	[554.68737793 505.97488403 0.83676654]	[580.33251953 605.87139893 0.89074409]	[480.2557373 593.13330078 0.7482785 ]	[439.21575928 595.70806885 0.71774787]	[464.92614746 749.75109863 0.79211062]	[4.82710327e+02 8.67608093e+02 8.32353354e-01]	[521.33850098 588.0803833 0.73980093]	[529.00561523 754.74139404 0.76055628]	[5.03424561e+02 7.47118347e+02 4.62289155e-01]	[444.40072632 336.57678223 0.91507828]	[475.08517456 336.44699097 0.87420356]	[426.39578247 339.11947632 0.78117365]	[493.05459595 334.01937866 0.7903226 ]	[5.18753296e+02 7.72788818e+02 3.40272367e-01]	[5.26463013e+02 7.70122009e+02 3.43793094e-01]	[5.03303192e+02 7.36817749e+02 2.71715760e-01]	[4.87967957e+02 9.06099182e+02 7.07369685e-01]	[4.67398621e+02 8.95971130e+02 6.92845225e-01]	[4.82953156e+02 8.70244873e+02 6.72543883e-01]
[462.18939209 349.42941284 0.89602357]	[462.38143921 416.15350342 0.90343428]	[400.78552246 418.80276489 0.88161141]	[398.05047607 521.40960693 0.93275857]	[395.54067993 621.35748291 0.85435009]	[523.96954346 408.42901611 0.83425194]	[557.17907715 508.47329712 0.83250761]	[580.33660889 605.89233398 0.89271557]	[480.26663208 595.66949463 0.75085038]	[439.22348022 595.7276001 0.72199094]	[464.92349243 752.1751709 0.78976178]	[4.82715179e+02 8.67642578e+02 8.32967043e-01]	[521.34631348 590.61816406 0.73363245]	[5.28983276e+02 7.57312073e+02 7.47623324e-01]	[5.03454681e+02 7.47057617e+02 3.74288797e-01]	[444.41070557 336.61853027 0.91284436]	[475.1036377 336.50866699 0.8871932 ]	[426.35748291 339.10772705 0.7784301 ]	[490.57928467 336.4559021 0.7913757 ]	[5.21315308e+02 7.70279846e+02 3.34212631e-01]	[5.34138794e+02 7.67603943e+02 3.38878065e-01]	[5.03373779e+02 7.36834595e+02 2.10992932e-01]	[4.90497009e+02 9.06091003e+02 7.16466784e-01]	[4.67460449e+02 8.98414429e+02 6.97651088e-01]	[4.82935059e+02 8.70277222e+02 6.69329941e-01]
[462.21182251 351.94628906 0.90355891]	[462.40359497 418.55258179 0.90578949]	[400.81750488 421.16271973 0.87285715]	[398.04440308 523.80310059 0.92334265]	[395.54855347 621.35839844 0.85588336]	[523.97564697 410.95687866 0.83137274]	[557.18328857 508.51965332 0.83067209]	[580.33300781 605.95947266 0.89279807]	[480.27459717 595.71942139 0.75712788]	[439.2383728 598.25213623 0.73066181]	[464.96328735 749.75604248 0.78515732]	[4.82725159e+02 8.67641479e+02 8.32670927e-01]	[521.34893799 593.13256836 0.73653698]	[5.26529907e+02 7.59877991e+02 7.55480945e-01]	[5.03397156e+02 7.47066345e+02 3.78580034e-01]	[444.44555664 336.66946411 0.90745461]	[475.1416626 336.55471802 0.89819443]	[426.37652588 339.12478638 0.7698065 ]	[493.08288574 336.4928894 0.78863323]	[5.21330933e+02 7.70272217e+02 3.19010258e-01]	[5.36644836e+02 7.67561768e+02 3.21342587e-01]	[5.03365082e+02 7.39366333e+02 2.00305223e-01]	[4.90493378e+02 9.06106873e+02 7.16747344e-01]	[4.67459015e+02 8.98417725e+02 6.95245326e-01]	[4.82950745e+02 8.70282104e+02 6.67436957e-01]
[462.2147522 354.46774292 0.92036539]	[462.41287231 418.56878662 0.90713876]	[400.84344482 421.16833496 0.86875385]	[398.04675293 523.8527832 0.92902416]	[395.54211426 621.40203857 0.86145115]	[523.98486328 411.00180054 0.82841229]	[557.23364258 511.04858398 0.82729435]	[580.32867432 605.97772217 0.89267617]	[480.23745728 595.73626709 0.75017393]	[439.20950317 598.27471924 0.73256332]	[467.41229248 752.19061279 0.78481448]	[4.82735382e+02 8.67616089e+02 8.24064672e-01]	[521.31988525 593.16119385 0.73508525]	[5.26508545e+02 7.59946899e+02 7.56099522e-01]	[5.03446075e+02 7.47126465e+02 4.21477526e-01]	[446.88198853 339.09405518 0.90831679]	[475.17004395 336.64208984 0.90547168]	[426.402771 339.19683838 0.74620759]	[495.60620117 336.56884766 0.79712123]	[5.21314697e+02 7.72729065e+02 3.56936008e-01]	[5.34117126e+02 7.67671143e+02 3.60407382e-01]	[5.03378876e+02 7.39415833e+02 2.26013616e-01]	[4.90485901e+02 9.03594788e+02 7.03234613e-01]	[4.67448975e+02 8.95941345e+02 6.93532944e-01]	[4.85355713e+02 8.70264099e+02 6.54200673e-01]
[462.19854736 354.51321411 0.92361736]	[462.4251709 418.62554932 0.90874743]	[400.85269165 421.21310425 0.86649716]	[398.05993652 523.83190918 0.93286896]	[395.54702759 623.80194092 0.8676852 ]	[523.99316406 413.54058838 0.83403099]	[557.24780273 511.06622314 0.8286947 ]	[580.32781982 606.02520752 0.8868944 ]	[480.26403809 598.29290771 0.76422101]	[439.23114014 600.81463623 0.74162799]	[467.47805786 752.24023438 0.7783348 ]	[4.80372955e+02 8.67674561e+02 8.29567254e-01]	[521.33111572 595.68981934 0.73544788]	[526.51074219 762.43621826 0.76260453]	[5.05872467e+02 7.44448975e+02 3.65629852e-01]	[446.88745117 339.13571167 0.90886182]	[475.14788818 336.69439697 0.90143633]	[426.44049072 339.22943115 0.727961 ]	[495.63308716 336.59365845 0.81485254]	[5.23830444e+02 7.70183167e+02 3.02389503e-01]	[5.39270203e+02 7.67491516e+02 3.11456561e-01]	[5.03408966e+02 7.34228516e+02 1.82628661e-01]	[4.90530701e+02 9.03604248e+02 6.87083960e-01]	[4.69967773e+02 8.98430176e+02 6.67253256e-01]	[4.82884491e+02 8.70304688e+02 6.47767782e-01]
[462.19927979 354.51687622 0.9252255 ]	[462.42523193 418.62625122 0.90590394]	[400.85412598 421.20843506 0.86668819]	[398.06011963 523.83026123 0.93277782]	[395.54318237 623.79766846 0.8668648 ]	[523.99029541 413.54168701 0.83405 ]	[557.24841309 511.07669067 0.82746375]	[580.33215332 606.04180908 0.88458991]	[480.26864624 598.31512451 0.76860917]	[439.23547363 600.8336792 0.7438935 ]	[467.47262573 752.24517822 0.7801882 ]	[4.80373810e+02 8.67671753e+02 8.31693649e-01]	[521.33520508 595.70892334 0.73670995]	[5.26531921e+02 7.62432251e+02 7.57407784e-01]	[5.05920837e+02 7.44475159e+02 3.54649007e-01]	[446.88879395 339.13696289 0.90818948]	[475.15023804 336.69784546 0.90086305]	[426.44387817 339.23214722 0.72860116]	[495.63226318 336.59457397 0.81523597]	[5.23848389e+02 7.70183472e+02 3.08395416e-01]	[5.39284851e+02 7.67502563e+02 3.21340173e-01]	[5.03435120e+02 7.34263062e+02 1.84075907e-01]	[4.90520996e+02 9.03600159e+02 6.91512883e-01]	[4.67485413e+02 8.98414856e+02 6.72940314e-01]	[4.82891907e+02 8.70297852e+02 6.52479112e-01]
[462.25424194 354.59536743 0.93601406]	[462.43859863 418.66220093 0.90222359]	[400.84527588 421.25234985 0.8670435 ]	[398.05065918 523.90252686 0.92884123]	[395.5524292 623.84594727 0.87871432]	[524.00708008 413.58465576 0.83567643]	[557.26062012 513.57873535 0.82305735]	[580.33380127 606.05700684 0.88196337]	[480.27359009 600.77508545 0.77286828]	[439.22174072 600.84179688 0.74613678]	[469.9786377 752.30603027 0.7752586 ]	[4.80356140e+02 8.70129272e+02 8.39458287e-01]	[521.35894775 595.73413086 0.73774874]	[526.53125 762.47454834 0.76514167]	[5.05915314e+02 7.41950378e+02 3.24533612e-01]	[446.93844604 339.21325684 0.89926255]	[477.61495972 339.0770874 0.90638155]	[428.95303345 341.67581177 0.72487503]	[495.68197632 336.58270264 0.81693989]	[5.23928528e+02 7.70142212e+02 2.78323561e-01]	[5.41793030e+02 7.65092224e+02 3.01481724e-01]	[5.03437500e+02 7.34249939e+02 1.67545378e-01]	[4.90562103e+02 9.03614197e+02 7.03967929e-01]	[4.70004364e+02 8.98463928e+02 6.78190708e-01]	[4.82839874e+02 8.72748840e+02 6.56868696e-01]
[462.24301147 357.03408813 0.94272435]	[464.83456421 418.73516846 0.90791184]	[400.86169434 421.33694458 0.85905623]	[398.07489014 523.91333008 0.92883897]	[395.54803467 623.89520264 0.88211429]	[526.4185791 416.08041382 0.84603608]	[559.68981934 516.11706543 0.83405524]	[580.35620117 606.11938477 0.87451971]	[480.24822998 600.80792236 0.77002531]	[439.20907593 600.87957764 0.74327874]	[469.97982788 757.34613037 0.76890111]	[4.80353851e+02 8.70137634e+02 8.45049262e-01]	[521.31958008 598.23052979 0.73476088]	[526.47753906 764.96685791 0.77233732]	[5.08445496e+02 7.41962402e+02 3.16794991e-01]	[446.94204712 339.2835083 0.89127994]	[477.61923218 339.17388916 0.89945513]	[428.9942627 341.7689209 0.71398026]	[498.13900757 336.68786621 0.81934971]	[5.23921631e+02 7.70206482e+02 2.84110725e-01]	[5.41790649e+02 7.67535461e+02 3.08205187e-01]	[5.05964905e+02 7.39362732e+02 1.67592227e-01]	[4.93062042e+02 9.03585876e+02 7.09891915e-01]	[4.70031738e+02 8.98455261e+02 6.83750808e-01]	[4.82835846e+02 8.72748962e+02 6.58328176e-01]
[462.25695801 357.08929443 0.94354033]	[464.84048462 418.7883606 0.91215491]	[400.86056519 423.76907349 0.85253298]	[398.07546997 523.99359131 0.9187234 ]	[395.56759644 623.94586182 0.8872304 ]	[526.44006348 416.13092041 0.85027122]	[559.71075439 516.13067627 0.83865893]	[582.73657227 608.56658936 0.87027675]	[480.26834106 600.86682129 0.7822451 ]	[439.21841431 603.36706543 0.75368202]	[469.96072388 757.36773682 0.76691586]	[4.80380066e+02 8.67709412e+02 8.47236514e-01]	[521.34344482 598.29321289 0.74456143]	[526.44293213 765.01568604 0.78857881]	[5.05907898e+02 7.44480164e+02 3.47845465e-01]	[446.95568848 341.68692017 0.88496113]	[477.63955688 339.22088623 0.89685476]	[428.98165894 341.7779541 0.71225452]	[498.14813232 339.06970215 0.81945074]	[5.23903748e+02 7.70247803e+02 2.87076503e-01]	[5.41737122e+02 7.67557190e+02 3.07448179e-01]	[5.03444977e+02 7.39375061e+02 1.69545099e-01]	[4.90543304e+02 9.03603210e+02 7.19130039e-01]	[4.69986328e+02 8.98432556e+02 6.95796192e-01]	[4.82891083e+02 8.72726624e+02 6.60848737e-01]
[462.27352905 357.13705444 0.94955909]	[464.86013794 421.17953491 0.91378999]	[403.26489258 423.83929443 0.84441131]	[398.0748291 526.44732666 0.90928757]	[395.56903076 623.94433594 0.89169234]	[526.46368408 418.54824829 0.8530643 ]	[559.69537354 516.14959717 0.83620811]	[582.75982666 611.07629395 0.85952693]	[480.29049683 603.32641602 0.78518206]	[439.23199463 603.40667725 0.75306904]	[469.99621582 762.42657471 0.76948178]	[4.82707428e+02 8.70127869e+02 8.53393018e-01]	[521.35809326 600.78649902 0.74692345]	[526.39556885 767.4720459 0.81129098]	[5.03447723e+02 7.44481506e+02 3.35264981e-01]	[449.42834473 341.73287964 0.87873018]	[477.66079712 339.27838135 0.89342672]	[431.46658325 341.80551147 0.69680029]	[498.15838623 339.10818481 0.81774962]	[5.23794250e+02 7.70310425e+02 2.67499864e-01]	[5.41697754e+02 7.67609802e+02 2.78395027e-01]	[5.03420288e+02 7.39405151e+02 1.54225066e-01]	[4.90510559e+02 9.03592407e+02 7.14566648e-01]	[4.67481262e+02 8.95978210e+02 6.98756337e-01]	[4.82895325e+02 8.72722229e+02 6.64704800e-01]
[462.27819824 357.15979004 0.95175195]	[464.86846924 421.24121094 0.9131586 ]	[403.27182007 423.87939453 0.83855164]	[398.07583618 526.4788208 0.90421593]	[395.57904053 624.00140381 0.89621323]	[526.47290039 418.63354492 0.86796659]	[559.70281982 518.67706299 0.84752673]	[582.78771973 613.63470459 0.85479516]	[480.30102539 603.34991455 0.79043919]	[439.23803711 603.42547607 0.75483155]	[469.98556519 762.43060303 0.77353132]	[4.82710510e+02 8.70130127e+02 8.55509162e-01]	[521.36724854 600.81567383 0.75281334]	[526.40844727 767.49200439 0.81261623]	[5.03351654e+02 7.41968384e+02 3.28006059e-01]	[449.43264771 341.75808716 0.87371022]	[477.6668396 339.29721069 0.89185846]	[431.4765625 344.25280762 0.68612111]	[498.16824341 339.12356567 0.81152719]	[5.23772766e+02 7.70312622e+02 2.64649928e-01]	[5.41699707e+02 7.67603394e+02 2.69785583e-01]	[5.03340668e+02 7.39368774e+02 1.42286405e-01]	[4.90522400e+02 9.03582275e+02 7.10632443e-01]	[4.69963959e+02 8.95983948e+02 6.96025968e-01]	[4.82888306e+02 8.72732422e+02 6.62370205e-01]
[462.28067017 357.16659546 0.95035839]	[464.8793335 421.26150513 0.91314322]	[403.27792358 423.90707397 0.8346259 ]	[398.08398438 526.52349854 0.90318453]	[395.57815552 624.04241943 0.89501965]	[526.49938965 418.65963745 0.86993748]	[559.71624756 518.68933105 0.85411 ]	[582.79296875 613.66821289 0.85451382]	[480.3125 603.35455322 0.79084611]	[439.24316406 603.42993164 0.75818777]	[469.98614502 762.4229126 0.77198279]	[4.82709412e+02 8.70156555e+02 8.57950449e-01]	[521.38012695 600.82305908 0.75223941]	[526.42193604 767.51672363 0.81818891]	[5.03348938e+02 7.44440186e+02 3.25094283e-01]	[449.4510498 341.76992798 0.87114942]	[477.66976929 341.6852417 0.8900857 ]	[431.5078125 344.29464722 0.6884656 ]	[498.16931152 339.14526367 0.80842906]	[5.21413879e+02 7.70303040e+02 2.51635522e-01]	[5.41734558e+02 7.67598145e+02 2.56166846e-01]	[5.03314514e+02 7.39360107e+02 1.42394766e-01]	[4.93060699e+02 9.03590637e+02 7.11055934e-01]	[4.70027893e+02 8.98445435e+02 6.90650642e-01]	[4.82863464e+02 8.72757568e+02 6.62616670e-01]
[462.27883911 357.18777466 0.9480412 ]	[464.87228394 421.29937744 0.91048574]	[403.27175903 426.35397339 0.8311615 ]	[398.08572388 526.50592041 0.90736425]	[395.58605957 626.41088867 0.895154 ]	[526.50427246 418.70806885 0.87505567]	[559.72155762 518.70489502 0.85590297]	[582.78277588 613.70587158 0.85461664]	[480.29718018 603.37835693 0.79506928]	[439.22619629 603.45550537 0.75874025]	[470.04385376 762.45031738 0.78133535]	[4.82706451e+02 8.70120728e+02 8.54886532e-01]	[521.37188721 600.84960938 0.75633192]	[526.42388916 767.52716064 0.81933665]	[5.03364929e+02 7.44481750e+02 3.35221052e-01]	[449.45303345 341.78421021 0.86826688]	[477.67300415 341.71499634 0.88762498]	[431.51010132 344.28607178 0.69180429]	[498.16311646 339.18215942 0.80322295]	[5.21408447e+02 7.70328003e+02 2.61674672e-01]	[5.41705444e+02 7.67619141e+02 2.65276492e-01]	[5.03352875e+02 7.41894409e+02 1.50465652e-01]	[4.90546173e+02 9.03567505e+02 7.09479630e-01]	[4.69972656e+02 8.95976135e+02 6.94731951e-01]	[4.82877533e+02 8.72727722e+02 6.73540771e-01]
[462.28665161 357.19787598 0.94984299]	[464.86981201 421.29898071 0.91107738]	[403.27966309 426.35113525 0.8302266 ]	[398.08590698 526.48120117 0.91200972]	[395.58462524 626.4262085 0.89380997]	[526.50274658 418.7048645 0.87512219]	[559.71942139 518.71502686 0.8588655 ]	[582.78369141 613.71264648 0.85512352]	[480.28213501 603.35394287 0.79232204]	[439.21392822 603.42285156 0.75861263]	[472.51516724 762.43701172 0.77836931]	[4.80383545e+02 8.70147888e+02 8.55175197e-01]	[521.36437988 600.82806396 0.7553131 ]	[526.42370605 767.53753662 0.82543302]	[5.03348206e+02 7.44464844e+02 3.45184833e-01]	[449.46551514 341.79989624 0.8664825 ]	[477.68426514 341.73538208 0.88832736]	[431.52548218 344.31283569 0.68512046]	[498.16827393 339.19967651 0.79878348]	[5.21396851e+02 7.70322876e+02 2.59487122e-01]	[5.39322510e+02 7.67610657e+02 2.57691622e-01]	[5.03314117e+02 7.39385437e+02 1.48998260e-01]	[4.93100189e+02 9.03545593e+02 6.96584880e-01]	[4.72541016e+02 8.98430420e+02 6.80585265e-01]	[4.82833984e+02 8.72750549e+02 6.69383109e-01]
[462.28839111 357.21450806 0.95240998]	[464.87130737 421.30688477 0.91039687]	[403.28573608 426.36035156 0.83125478]	[398.08258057 526.4888916 0.91026098]	[395.59274292 626.44458008 0.89263189]	[526.49609375 418.71716309 0.8773008 ]	[559.71270752 518.69842529 0.85585934]	[582.78137207 613.70751953 0.85637093]	[480.28060913 603.37518311 0.79373068]	[439.21676636 603.44329834 0.75861502]	[470.0435791 762.43395996 0.77555561]	[4.80376892e+02 8.70159973e+02 8.56230974e-01]	[521.35980225 600.85455322 0.75887543]	[526.43353271 767.54711914 0.82699001]	[5.03317169e+02 7.41932251e+02 3.58031750e-01]	[449.46841431 341.81332397 0.86465681]	[477.69030762 341.75335693 0.88827318]	[431.52429199 344.31997681 0.68299186]	[498.16268921 339.22180176 0.79049212]	[5.21365723e+02 7.70317261e+02 2.63988465e-01]	[5.39303711e+02 7.67609436e+02 2.55413771e-01]	[5.03282898e+02 7.36834229e+02 1.44593850e-01]	[4.93064270e+02 9.03539978e+02 6.85992062e-01]	[4.70012848e+02 8.95983093e+02 6.75662696e-01]	[4.82839355e+02 8.72754272e+02 6.67124569e-01]
[462.28652954 357.22070312 0.95319897]	[464.87255859 421.32125854 0.90754259]	[403.2802124 426.37963867 0.83054543]	[398.08389282 526.48413086 0.91163445]	[395.59521484 626.46179199 0.89058375]	[526.50054932 418.73239136 0.87765294]	[559.71069336 518.70831299 0.85872704]	[582.79302979 613.70758057 0.85832822]	[480.29214478 603.37591553 0.79561353]	[439.22833252 603.4440918 0.75951099]	[470.03796387 762.42285156 0.77245808]	[4.80363861e+02 8.70186340e+02 8.56087923e-01]	[521.3659668 600.8604126 0.76154131]	[526.44812012 767.54559326 0.82801819]	[5.03317505e+02 7.41935547e+02 3.65834504e-01]	[449.46508789 341.81509399 0.86405337]	[477.69250488 341.76141357 0.88635409]	[431.52230835 344.31680298 0.67895997]	[498.16937256 339.23181152 0.78434777]	[5.21377441e+02 7.70329346e+02 2.59581417e-01]	[5.41693542e+02 7.67616943e+02 2.52144098e-01]	[5.03300201e+02 7.36816772e+02 1.45048946e-01]	[4.95617493e+02 9.03537476e+02 6.83204830e-01]	[4.72583374e+02 8.98456482e+02 6.67828918e-01]	[4.82797028e+02 8.72782532e+02 6.60612762e-01]
[462.28591919 357.2227478 0.95211238]	[464.88070679 421.31692505 0.90747839]	[403.28692627 426.37728882 0.8299197 ]	[398.09234619 526.49206543 0.91116482]	[395.59173584 626.46112061 0.89247507]	[526.50921631 418.72921753 0.87620842]	[559.69537354 518.66241455 0.84652674]	[582.8036499 613.69641113 0.86011535]	[480.30114746 603.35705566 0.79621243]	[439.22973633 603.41809082 0.76091045]	[470.0305481 759.94763184 0.77412117]	[4.80373108e+02 8.70136353e+02 8.55656743e-01]	[521.38031006 600.83972168 0.7612133 ]	[526.456604 767.55499268 0.82929158]	[5.03308502e+02 7.39336121e+02 3.14275622e-01]	[449.46377563 341.82009888 0.86331344]	[477.69082642 341.76748657 0.88599539]	[431.52609253 344.34082031 0.68627769]	[498.16549683 339.23898315 0.78727788]	[5.23810547e+02 7.70252808e+02 2.41386816e-01]	[5.41818726e+02 7.67585388e+02 2.43260816e-01]	[5.00878235e+02 7.34282776e+02 1.12765208e-01]	[4.90521942e+02 9.03575684e+02 6.80034995e-01]	[4.67466858e+02 8.95967407e+02 6.76024854e-01]	[4.82870392e+02 8.72716064e+02 6.68436944e-01]
[462.284729 357.21887207 0.95296991]	[464.8795166 421.31106567 0.9090265 ]	[403.28805542 426.37063599 0.83036613]	[398.09786987 526.4586792 0.91645443]	[395.59457397 626.46594238 0.892079 ]	[526.49127197 418.71826172 0.87850058]	[559.70050049 518.66424561 0.84763187]	[582.8338623 616.19061279 0.86171407]	[480.31646729 603.35064697 0.79477596]	[439.24536133 603.40917969 0.76106268]	[470.02255249 762.4163208 0.77299273]	[4.80377289e+02 8.70130249e+02 8.56201589e-01]	[521.3928833 600.83380127 0.75979424]	[526.47149658 767.56152344 0.82694435]	[5.03350555e+02 7.39330811e+02 3.17932248e-01]	[449.46447754 341.82546997 0.86196643]	[477.68347168 341.76855469 0.88390404]	[431.53308105 346.81008911 0.68638915]	[498.15948486 339.22341919 0.7918036 ]	[5.23842468e+02 7.70224060e+02 2.38958046e-01]	[5.41854431e+02 7.67567139e+02 2.44182631e-01]	[5.03323029e+02 7.34303772e+02 1.15176395e-01]	[4.90496063e+02 9.03595093e+02 6.82426453e-01]	[4.67441223e+02 8.95967285e+02 6.80682182e-01]	[4.82896576e+02 8.72707886e+02 6.70928240e-01]
[462.28884888 357.22174072 0.95264983]	[464.88098145 421.31738281 0.90881419]	[403.29412842 426.38400269 0.82818592]	[398.10046387 526.46148682 0.9126749 ]	[395.59924316 626.47064209 0.89282835]	[526.49487305 418.73001099 0.87894815]	[559.70715332 518.66333008 0.84589577]	[582.85498047 613.71643066 0.86588305]	[480.32037354 603.36315918 0.79545659]	[439.25222778 603.42181396 0.76088506]	[470.0255127 759.95257568 0.76949692]	[4.80364014e+02 8.70144470e+02 8.66848469e-01]	[521.39404297 600.85150146 0.7617088 ]	[526.46191406 767.57263184 0.82816195]	[5.03299011e+02 7.39351685e+02 3.33440065e-01]	[449.47146606 344.2479248 0.86047137]	[477.68237305 341.77789307 0.88268393]	[431.54141235 346.82778931 0.6928004 ]	[498.15054321 339.21572876 0.79345602]	[5.23836792e+02 7.70235229e+02 2.37215623e-01]	[5.41839111e+02 7.67558472e+02 2.39478931e-01]	[5.03278381e+02 7.34257751e+02 1.15511216e-01]	[4.90487732e+02 9.03581909e+02 6.97682261e-01]	[4.67444824e+02 8.95966553e+02 6.93500817e-01]	[4.82880646e+02 8.72727783e+02 6.80600345e-01]
[462.29257202 357.22216797 0.95396018]	[464.89035034 421.31503296 0.90830719]	[403.30303955 426.37411499 0.8284831 ]	[398.10171509 526.49328613 0.90334004]	[395.6038208 626.4541626 0.89310509]	[526.50738525 418.73669434 0.87690258]	[559.70605469 518.65722656 0.84065062]	[582.8527832 613.69158936 0.86607897]	[480.31997681 603.36889648 0.79437995]	[439.25125122 603.43164062 0.75862437]	[470.04315186 759.93774414 0.76594847]	[4.80364746e+02 8.70149170e+02 8.68369639e-01]	[521.39178467 600.85638428 0.75912672]	[526.4498291 767.60253906 0.83349574]	[5.00848785e+02 7.36812927e+02 3.32379967e-01]	[449.47476196 344.25765991 0.86065555]	[477.6809082 341.77975464 0.88262522]	[431.55239868 346.85855103 0.69260585]	[498.14889526 339.20840454 0.79363173]	[5.23820129e+02 7.70236328e+02 2.37052038e-01]	[5.41836060e+02 7.67560974e+02 2.38182932e-01]	[5.00824219e+02 7.31708618e+02 1.11538008e-01]	[4.90490814e+02 9.03587036e+02 7.04547942e-01]	[4.67460510e+02 8.95976440e+02 6.96329892e-01]	[4.82870911e+02 8.72734619e+02 6.81449950e-01]
[462.32055664 357.23007202 0.95327729]	[464.88201904 421.31698608 0.90895361]	[403.29833984 426.38095093 0.82832885]	[398.11087036 526.46081543 0.9084987 ]	[395.61499023 626.46636963 0.89303261]	[526.49884033 418.72470093 0.87794793]	[559.69000244 516.16455078 0.83420533]	[582.88061523 613.69573975 0.86782223]	[480.31774902 603.36676025 0.79515672]	[439.25274658 603.42694092 0.75798607]	[472.51589966 759.93334961 0.76482248]	[4.80350616e+02 8.70144531e+02 8.67615461e-01]	[521.38964844 600.8526001 0.76190794]	[526.46429443 767.60095215 0.83226514]	[5.00817993e+02 7.34252014e+02 3.19057882e-01]	[449.51791382 344.28259277 0.8579827 ]	[477.69894409 341.79684448 0.88496846]	[434.02456665 346.87295532 0.70139402]	[498.14788818 339.19540405 0.79834205]	[5.23860352e+02 7.70223694e+02 2.40866259e-01]	[5.41861755e+02 7.67562439e+02 2.44879618e-01]	[5.00812622e+02 7.29161743e+02 1.08658664e-01]	[4.90545776e+02 9.03574402e+02 6.97253048e-01]	[4.69997406e+02 8.98430908e+02 6.84844494e-01]	[4.82823120e+02 8.72729736e+02 6.83889151e-01]
[462.34823608 357.23181152 0.9518193 ]	[464.86917114 421.33856201 0.90630662]	[403.28741455 426.40887451 0.82665497]	[398.10812378 526.46343994 0.90508348]	[395.6255188 626.46948242 0.89453238]	[526.49188232 418.74523926 0.8810066 ]	[557.26922607 516.13665771 0.83105463]	[582.88140869 613.65466309 0.8684634 ]	[480.31280518 603.37841797 0.79829633]	[439.2538147 603.43896484 0.75912923]	[472.52832031 762.4317627 0.7674253 ]	[4.80358276e+02 8.70150574e+02 8.66053522e-01]	[521.37927246 600.86273193 0.76187623]	[526.4564209 767.62188721 0.83528352]	[5.03297363e+02 7.36775696e+02 3.00891161e-01]	[452.01727295 344.2923584 0.8592959 ]	[477.72229004 341.80059814 0.88866818]	[434.03869629 346.89703369 0.70690149]	[498.15615845 339.21432495 0.79442239]	[5.23854187e+02 7.70239746e+02 2.37781212e-01]	[5.41868713e+02 7.67577881e+02 2.43618071e-01]	[5.00831635e+02 7.29169983e+02 1.01914853e-01]	[4.90544342e+02 9.03581299e+02 6.89553618e-01]	[4.69995270e+02 8.98435425e+02 6.79614842e-01]	[4.82834259e+02 8.72725830e+02 6.77047431e-01]
[462.36151123 359.57113647 0.95056665]	[464.87759399 421.34082031 0.90490788]	[403.2975769 426.40420532 0.8256852 ]	[398.10354614 526.4453125 0.9015919 ]	[395.63043213 626.47302246 0.89439112]	[526.48883057 418.76165771 0.88368702]	[557.27319336 516.15527344 0.83343434]	[582.87957764 613.66766357 0.87013084]	[480.31182861 603.37976074 0.79510176]	[439.25082397 603.44055176 0.75760901]	[472.52819824 762.46643066 0.76914454]	[4.80363861e+02 8.70138000e+02 8.63452673e-01]	[521.37805176 600.86407471 0.76091784]	[526.45727539 767.62078857 0.83660936]	[5.03311096e+02 7.36792175e+02 3.27382594e-01]	[452.04675293 344.30609131 0.85980922]	[477.72961426 341.82095337 0.88741535]	[434.06747437 346.8835144 0.71025163]	[498.152771 339.22097778 0.79581594]	[5.23828674e+02 7.70238037e+02 2.42067024e-01]	[5.41852295e+02 7.67585999e+02 2.44744480e-01]	[5.03285339e+02 7.31694275e+02 1.09562106e-01]	[4.90561493e+02 9.03605042e+02 7.00476587e-01]	[4.70019867e+02 8.98456421e+02 6.83556497e-01]	[4.82835663e+02 8.72719971e+02 6.79036736e-01]
[462.37173462 359.5793457 0.94958025]	[464.87884521 421.35519409 0.90277284]	[403.29577637 426.43338013 0.82181948]	[398.09832764 526.48095703 0.89632601]	[395.63546753 626.4887085 0.89603996]	[526.48394775 418.77166748 0.88492024]	[557.27087402 516.17370605 0.83464831]	[582.87554932 613.69885254 0.86962229]	[480.3260498 603.3949585 0.79696691]	[439.26669312 603.45391846 0.75863802]	[472.52053833 762.46081543 0.76565659]	[4.80369629e+02 8.70146240e+02 8.65028262e-01]	[521.38580322 600.88336182 0.76210284]	[526.43951416 767.62145996 0.83887935]	[5.03378143e+02 7.41911743e+02 3.61362010e-01]	[452.06448364 344.32171631 0.85780382]	[477.74346924 344.24740601 0.88775057]	[434.0786438 349.37588501 0.70442992]	[498.17355347 339.24530029 0.80022496]	[5.23789856e+02 7.70290222e+02 2.64019221e-01]	[5.41757263e+02 7.67618347e+02 2.62384057e-01]	[5.03331024e+02 7.34260071e+02 1.29760236e-01]	[4.93081970e+02 9.06091858e+02 7.13361561e-01]	[4.72546448e+02 8.98495972e+02 6.88291252e-01]	[4.82832153e+02 8.72734863e+02 6.81955755e-01]
[truncated: 365 more rows]
