# Supplementary material for: Evaluation of functional tests performance using a camera-based and machine learning approach
Source: PLoS One. 2023 Nov 3;18(11):e0288279. doi: 10.1371/journal.pone.0288279 (PMC10624324; doi:10.1371/journal.pone.0288279)
Supplement: S1 Data — This dataset includes all the extracted keypoints of movements and the associated features and statistics, which were used for the analyses presented in the main manuscript. (ZIP) [file pone.0288279.s001.zip › PLOS_data_28032023/original_movement_data/CSV/000027_SDT_P_crop.csv]

[454.63198853 228.79776001 0.85685456]	[457.10751343 298.025177 0.91701245]	[398.16003418 298.04483032 0.89320564]	[380.26416016 393.05984497 0.89079791]	[362.2611084 482.89529419 0.89632326]	[508.53659058 295.65557861 0.85748947]	[526.40429688 393.02548218 0.85678613]	[546.96209717 482.79779053 0.89817393]	[457.203125 464.91873169 0.72930807]	[418.73117065 467.39663696 0.73052531]	[423.80545044 626.43927002 0.84458321]	[439.09494019 767.49487305 0.78804934]	[495.60479736 464.84970093 0.70598429]	[498.11975098 623.89624023 0.82654083]	[495.65618896 754.82061768 0.78364742]	[441.71643066 213.51164246 0.95877051]	[464.8175354 213.50198364 0.92770994]	[421.29977417 215.95503235 0.91360611]	[482.88964844 216.07330322 0.91455609]	[498.17166138 795.89508057 0.79634303]	[516.12872314 790.70507812 0.7993142 ]	[4.85401123e+02 7.67515137e+02 6.53912425e-01]	[4.36687378e+02 8.06050415e+02 7.02709019e-01]	[4.18651306e+02 7.95896667e+02 7.06767559e-01]	[4.41784546e+02 7.70249084e+02 7.27291346e-01]
[454.63275146 228.79808044 0.85690117]	[457.1071167 298.02612305 0.91659302]	[398.15975952 298.0461731 0.89305151]	[380.26428223 393.0592041 0.89129132]	[362.26040649 482.89450073 0.89646363]	[508.53512573 295.65570068 0.85722446]	[526.40698242 393.02783203 0.85613763]	[546.96252441 482.80130005 0.89738202]	[457.20083618 464.91412354 0.73000818]	[418.72869873 464.9473877 0.73109454]	[423.80557251 626.44476318 0.84355998]	[439.08996582 767.4932251 0.78943622]	[495.59942627 464.84481812 0.70607203]	[498.12103271 623.89031982 0.82474196]	[495.65139771 754.82391357 0.78354281]	[441.71710205 213.51150513 0.95891201]	[464.81860352 213.50175476 0.92759383]	[421.29980469 215.95503235 0.91352957]	[482.88986206 216.07225037 0.91450244]	[4.98167877e+02 7.95893311e+02 7.95552552e-01]	[516.12646484 790.70410156 0.79779869]	[4.85396210e+02 7.67516418e+02 6.56569242e-01]	[4.36694092e+02 8.06033447e+02 7.04053700e-01]	[4.18657532e+02 7.95883911e+02 7.10983872e-01]	[4.41778717e+02 7.70246643e+02 7.30863988e-01]
[454.61123657 231.35240173 0.87261915]	[457.09057617 298.03103638 0.91406631]	[398.15213013 298.05493164 0.89168757]	[380.26528931 393.03781128 0.88860369]	[362.27490234 482.88256836 0.89646924]	[508.51364136 295.65686035 0.85971057]	[526.39971924 393.02819824 0.85688192]	[546.95916748 482.80630493 0.89851612]	[457.19372559 464.91119385 0.73081732]	[418.72671509 467.39651489 0.73237175]	[423.79547119 626.46759033 0.84384984]	[439.06637573 765.05957031 0.79896903]	[493.1282959 464.83953857 0.7050156 ]	[495.68362427 623.88372803 0.82362688]	[495.66992188 754.82836914 0.78429085]	[441.69015503 215.96208191 0.95646185]	[462.42474365 215.93312073 0.93333423]	[421.28924561 216.10566711 0.90522021]	[482.88186646 216.12036133 0.90721226]	[4.98190155e+02 7.95893921e+02 7.88650572e-01]	[516.15014648 790.7052002 0.79123998]	[4.85410370e+02 7.67539673e+02 6.60600185e-01]	[4.36684509e+02 8.05996887e+02 7.27888405e-01]	[4.18660461e+02 7.95847107e+02 7.36930966e-01]	[4.41760437e+02 7.70217834e+02 7.50473797e-01]
[454.56967163 233.87339783 0.89162761]	[457.08261108 298.01550293 0.91103762]	[398.16238403 298.03488159 0.89093465]	[380.27145386 393.01351929 0.8846637 ]	[362.28778076 482.87185669 0.89740002]	[508.50045776 295.65530396 0.86047453]	[526.40557861 393.03659058 0.85809773]	[546.97070312 482.81347656 0.89637786]	[457.19042969 464.91567993 0.72982889]	[418.72363281 467.40802002 0.73091578]	[423.79727173 626.46520996 0.84321123]	[436.69274902 765.02844238 0.79437482]	[493.1260376 464.84225464 0.70491356]	[495.69830322 623.89044189 0.82607418]	[495.65719604 754.81329346 0.78510618]	[441.68310547 216.1131134 0.93959975]	[462.38589478 216.10232544 0.91930848]	[421.2996521 216.1577301 0.88881707]	[482.87124634 216.15731812 0.89752668]	[4.98187347e+02 7.95877136e+02 7.91142702e-01]	[516.15490723 790.69165039 0.79179621]	[4.85399933e+02 7.67534424e+02 6.62619293e-01]	[4.39140839e+02 8.03549072e+02 7.20843732e-01]	[4.18684448e+02 7.95848816e+02 7.30220973e-01]	[4.41731720e+02 7.70192078e+02 7.50050604e-01]
[452.08789062 234.0030365 0.89949727]	[457.06442261 298.04867554 0.90970784]	[398.13729858 298.0809021 0.8937602 ]	[380.26605225 393.04418945 0.89085335]	[362.28860474 482.87808228 0.89669287]	[508.49874878 298.00723267 0.86168587]	[526.4163208 393.06390381 0.86146128]	[546.98205566 482.81677246 0.89631647]	[457.1914978 464.91384888 0.73344851]	[418.72723389 467.40771484 0.73428714]	[421.37942505 626.43762207 0.84633833]	[439.06201172 765.04711914 0.78920525]	[493.11962891 464.84475708 0.70808476]	[495.6882019 623.81915283 0.81417835]	[495.66571045 754.80041504 0.7826975 ]	[439.32324219 218.61764526 0.91428357]	[462.3616333 218.61343384 0.89451236]	[421.27404785 218.65235901 0.86609364]	[482.84506226 218.64556885 0.87436157]	[4.98227753e+02 7.95843628e+02 7.79195189e-01]	[5.16180603e+02 7.90660828e+02 7.84918725e-01]	[4.85397614e+02 7.67546021e+02 6.58438742e-01]	[4.36693390e+02 8.06003906e+02 7.11193800e-01]	[4.18656097e+02 7.95858032e+02 7.19892204e-01]	[4.41753143e+02 7.70204956e+02 7.39732027e-01]
[454.54281616 236.573349 0.89579737]	[457.07736206 298.08557129 0.91146225]	[398.13519287 298.09146118 0.89735752]	[380.27255249 393.04586792 0.89119816]	[362.29251099 482.8734436 0.89690328]	[508.52871704 298.06567383 0.86151487]	[526.4284668 395.50262451 0.86242533]	[546.98791504 482.80831909 0.89464122]	[457.20120239 464.91540527 0.73143369]	[418.734375 467.40634155 0.73202461]	[421.375 626.45617676 0.84350073]	[439.07028198 765.03607178 0.79459977]	[493.1288147 464.85345459 0.70657343]	[495.66473389 623.80688477 0.80901384]	[495.66809082 754.8012085 0.78227043]	[439.30227661 226.28118896 0.89422047]	[462.37664795 226.26585388 0.87734985]	[421.25314331 223.69343567 0.8385942 ]	[482.87124634 221.12602234 0.85321832]	[4.98251953e+02 7.95833313e+02 7.88181007e-01]	[516.20111084 790.65057373 0.79089034]	[4.85394867e+02 7.67549194e+02 6.55904293e-01]	[4.39148926e+02 8.03524658e+02 7.14359343e-01]	[4.18697845e+02 7.95828491e+02 7.26415813e-01]	[4.41754578e+02 7.70190369e+02 7.41037250e-01]
[454.54504395 239.05924988 0.88062805]	[457.09020996 298.0887146 0.91377026]	[398.15048218 298.08178711 0.90032309]	[380.2739563 393.06729126 0.89631474]	[362.29098511 482.86853027 0.90158272]	[508.5256958 298.07678223 0.86262244]	[526.42364502 393.05541992 0.85829574]	[546.99597168 482.78881836 0.89464748]	[457.18215942 464.87823486 0.7309835 ]	[418.72174072 464.9234314 0.73447752]	[421.37969971 626.41876221 0.84510821]	[439.07995605 765.04321289 0.795205 ]	[493.10473633 462.39889526 0.70755792]	[495.67221069 623.80108643 0.80903065]	[495.65966797 754.78747559 0.78282088]	[439.28637695 231.31993103 0.91304213]	[462.35858154 228.85974121 0.89506114]	[421.25579834 228.85057068 0.83321291]	[482.84512329 223.68670654 0.84360003]	[4.98257202e+02 7.95814697e+02 7.88747609e-01]	[5.16199280e+02 7.90637085e+02 7.89573371e-01]	[4.85390747e+02 7.67546143e+02 6.53074026e-01]	[4.39128693e+02 8.03526917e+02 7.11264133e-01]	[4.18693268e+02 7.95826721e+02 7.23220170e-01]	[4.41764923e+02 7.70201904e+02 7.39115298e-01]
[454.53723145 239.20167542 0.8567574 ]	[457.10528564 298.08517456 0.91481996]	[398.1647644 298.08807373 0.89985126]	[380.28375244 395.49862671 0.89748245]	[362.29574585 482.86535645 0.90150291]	[508.55072021 298.08233643 0.85909849]	[526.4239502 393.04000854 0.85614997]	[547.00231934 482.77792358 0.89452994]	[457.18170166 462.39227295 0.73456877]	[418.72406006 464.85601807 0.73802972]	[421.38531494 626.40905762 0.84522116]	[439.0730896 765.00158691 0.79721403]	[493.10693359 462.34545898 0.71328318]	[495.67971802 621.41094971 0.8082301 ]	[495.6539917 754.74316406 0.78764421]	[439.27389526 233.82110596 0.9308753 ]	[462.34783936 231.40341187 0.91553086]	[421.23416138 231.3157196 0.81360972]	[482.85501099 223.73045349 0.83533204]	[4.98263763e+02 7.95806152e+02 7.90070593e-01]	[516.20465088 790.62835693 0.79268491]	[4.85377686e+02 7.67501526e+02 6.49950743e-01]	[4.39174286e+02 8.00986938e+02 7.10763097e-01]	[4.18737518e+02 7.93344238e+02 7.35751033e-01]	[4.41743774e+02 7.70160095e+02 7.45195687e-01]
[454.54949951 241.70683289 0.84996164]	[457.08691406 298.08538818 0.91232967]	[398.14602661 298.09075928 0.90042871]	[380.27368164 395.51907349 0.90447801]	[362.28988647 482.86911011 0.90132833]	[508.5508728 298.07702637 0.85879076]	[526.42419434 392.98724365 0.85040963]	[547.00286865 482.74887085 0.89566869]	[457.18597412 462.38369751 0.73560387]	[418.72640991 464.84008789 0.73999667]	[423.77947998 624.01654053 0.84852582]	[439.08609009 765.00250244 0.79843563]	[493.10971069 462.3414917 0.71509182]	[495.69042969 621.41223145 0.8098588 ]	[495.64016724 752.27209473 0.79348135]	[439.28079224 233.88612366 0.94479173]	[462.34625244 233.83056641 0.92641461]	[421.22286987 231.30470276 0.80818665]	[482.85385132 223.69294739 0.82594556]	[4.98249939e+02 7.95805237e+02 7.92707205e-01]	[516.1885376 790.6305542 0.79310346]	[4.85368988e+02 7.65068054e+02 6.54300153e-01]	[4.39143341e+02 8.03473816e+02 7.13741481e-01]	[4.18709534e+02 7.93360779e+02 7.33605742e-01]	[4.41776642e+02 7.70164246e+02 7.49624014e-01]
[454.55880737 244.19599915 0.84843278]	[457.08837891 298.07720947 0.91308475]	[398.15185547 298.09457397 0.90104282]	[380.27386475 395.50534058 0.90168512]	[362.28268433 482.87869263 0.90031803]	[508.54043579 298.05938721 0.86176181]	[526.41650391 390.46981812 0.85104424]	[547.00793457 482.71881104 0.89793855]	[457.18991089 462.35525513 0.73841274]	[418.72851562 462.39459229 0.74184591]	[423.78903198 624.01367188 0.84749734]	[439.09085083 764.98394775 0.7987541 ]	[493.10623169 462.31085205 0.71574712]	[498.10751343 623.79663086 0.81054389]	[495.63830566 752.26513672 0.79662186]	[439.29022217 233.94569397 0.95198941]	[462.34310913 233.8759613 0.93681538]	[421.22119141 231.40916443 0.82006061]	[482.83078003 226.25827026 0.83321935]	[4.98246307e+02 7.95811523e+02 7.95748770e-01]	[516.18695068 790.6348877 0.79510623]	[4.85369476e+02 7.65061829e+02 6.62621856e-01]	[4.39178375e+02 8.00991272e+02 7.14251637e-01]	[4.18728485e+02 7.93340088e+02 7.36455739e-01]	[4.41775665e+02 7.70150024e+02 7.55028129e-01]
[454.60797119 244.27474976 0.84891474]	[457.07232666 298.06536865 0.91057724]	[398.13763428 298.09844971 0.89872885]	[380.27496338 395.50128174 0.89906895]	[362.27062988 482.86459351 0.90507537]	[508.54272461 298.02426147 0.86210454]	[526.41723633 390.46377563 0.85030514]	[547.00952148 480.35952759 0.90131462]	[457.18765259 462.35726929 0.73885375]	[418.72753906 462.39447021 0.7426188 ]	[423.79397583 623.99780273 0.8473742 ]	[439.07635498 764.99859619 0.7960906 ]	[493.09957886 462.31738281 0.71535438]	[495.69009399 621.35980225 0.80596906]	[495.63464355 752.25280762 0.79953033]	[439.30895996 233.9984436 0.95755297]	[462.37261963 233.91421509 0.93580377]	[421.22714233 231.3886261 0.82895279]	[482.82177734 226.23884583 0.82987237]	[498.22814941 795.80828857 0.80033803]	[516.18127441 790.63598633 0.80019754]	[4.85373535e+02 7.65057251e+02 6.65260971e-01]	[4.39213531e+02 8.03461548e+02 7.12199688e-01]	[4.18750946e+02 7.95794861e+02 7.27613866e-01]	[4.41746735e+02 7.70163879e+02 7.51372576e-01]
[454.5484314 246.83456421 0.84685528]	[457.07315063 298.0668335 0.9112432 ]	[398.14004517 298.09765625 0.89897758]	[380.27850342 393.0793457 0.89683223]	[362.25469971 482.8651123 0.90820444]	[508.54846191 298.03231812 0.86251032]	[526.41815186 390.45608521 0.84999335]	[547.01556396 480.3447876 0.9009527 ]	[457.17697144 462.35601807 0.73819584]	[418.72009277 462.39691162 0.74197119]	[423.79660034 623.98217773 0.84659529]	[439.06851196 764.99102783 0.79700637]	[493.08615112 462.3132019 0.71492875]	[498.11083984 621.347229 0.80461174]	[495.64703369 752.2388916 0.80388439]	[439.2694397 234.05438232 0.95834911]	[462.34634399 233.98176575 0.94720101]	[421.20584106 231.39527893 0.8251279 ]	[482.81570435 226.29441833 0.83175081]	[498.22122192 795.80029297 0.80090439]	[516.17773438 790.63171387 0.80182326]	[4.85381439e+02 7.65044556e+02 6.66804135e-01]	[4.39261292e+02 8.00940063e+02 7.17195809e-01]	[4.21187531e+02 7.93342651e+02 7.38860548e-01]	[4.41733673e+02 7.70158936e+02 7.46097267e-01]
[454.56317139 251.82006836 0.86347079]	[457.06640625 298.05307007 0.90803802]	[398.15023804 298.07022095 0.90312076]	[380.27810669 395.50234985 0.89698017]	[362.23046875 482.86984253 0.90890402]	[508.54693604 298.03683472 0.8614037 ]	[526.45098877 390.51303101 0.84744716]	[547.04437256 480.33737183 0.89581299]	[457.16537476 462.36688232 0.73597783]	[418.71313477 464.83233643 0.73992395]	[421.39093018 623.97076416 0.85278487]	[439.0894165 764.97918701 0.79677027]	[493.0741272 462.3203125 0.71550268]	[495.65002441 621.32879639 0.79900014]	[495.66287231 752.23492432 0.80466956]	[439.26425171 236.46057129 0.95997655]	[462.3444519 234.07012939 0.95708472]	[421.19836426 233.84757996 0.81915987]	[482.80654907 231.30690002 0.83186644]	[4.98198425e+02 7.95801697e+02 7.95170307e-01]	[516.15167236 790.63677979 0.79669487]	[4.85399109e+02 7.65040222e+02 6.69336915e-01]	[4.39237000e+02 8.00981628e+02 7.18638599e-01]	[4.21172546e+02 7.93355774e+02 7.35923409e-01]	[4.41771118e+02 7.70154663e+02 7.42651582e-01]
[454.56210327 251.82084656 0.86356819]	[457.06503296 298.05319214 0.90821332]	[398.14865112 298.07202148 0.90305835]	[380.28115845 395.49942017 0.89569348]	[362.22857666 482.86965942 0.90885657]	[508.54660034 298.03262329 0.86206454]	[526.45147705 390.49227905 0.84750026]	[547.03814697 480.32705688 0.89836538]	[457.16690063 462.36398315 0.73690689]	[418.71542358 464.82733154 0.74067181]	[421.39050293 623.9598999 0.85337198]	[439.08255005 764.97692871 0.79792333]	[493.07235718 462.31973267 0.71569473]	[495.6418457 621.31109619 0.79680896]	[495.66653442 752.22088623 0.80610853]	[439.26309204 236.46136475 0.95984155]	[462.3425293 234.07077026 0.95734537]	[421.19699097 233.84831238 0.82031626]	[482.8057251 231.30664062 0.83237064]	[4.98190704e+02 7.95800354e+02 7.93026924e-01]	[516.14660645 790.63555908 0.79489475]	[4.85400665e+02 7.65021790e+02 6.65579677e-01]	[4.39200562e+02 8.00987488e+02 7.25343883e-01]	[4.18751068e+02 7.93346985e+02 7.44473994e-01]	[4.41776215e+02 7.70150574e+02 7.50363231e-01]
[454.57595825 251.84700012 0.86988032]	[457.05841064 298.04580688 0.9068597 ]	[398.14147949 298.07263184 0.90152156]	[380.27313232 395.49731445 0.89781076]	[362.24685669 482.86746216 0.9072727 ]	[508.53579712 298.02246094 0.8618322 ]	[526.44885254 390.46264648 0.84616548]	[547.04492188 480.30227661 0.89664012]	[457.15924072 462.3666687 0.73593193]	[418.70999146 464.83798218 0.74010146]	[421.39151001 623.94525146 0.85256541]	[439.08731079 764.96429443 0.8016299 ]	[493.06845093 462.31848145 0.71583688]	[495.64981079 621.29394531 0.79514134]	[495.66833496 752.22625732 0.80653799]	[439.28027344 236.48405457 0.95817572]	[462.34985352 236.41474915 0.95461082]	[421.2043457 231.45198059 0.81789184]	[482.80960083 231.30314636 0.8303082 ]	[4.98193451e+02 7.95804199e+02 7.92602599e-01]	[516.14520264 790.6416626 0.79607654]	[4.85405365e+02 7.65020142e+02 6.69631183e-01]	[4.39167969e+02 8.00951965e+02 7.27917373e-01]	[4.18732300e+02 7.93314148e+02 7.58232653e-01]	[4.41790497e+02 7.70140381e+02 7.55288184e-01]
[454.57769775 251.86271667 0.87190115]	[457.06176758 298.05639648 0.90653914]	[398.14483643 298.08673096 0.90048021]	[380.27328491 395.49819946 0.89838839]	[362.24655151 482.85787964 0.90883219]	[508.5378418 298.03036499 0.86166871]	[526.45397949 390.46340942 0.84559047]	[547.04754639 480.31176758 0.89859402]	[457.1600647 462.36959839 0.73539639]	[418.71102905 464.84222412 0.73951554]	[421.38604736 623.93579102 0.85191411]	[439.08728027 764.9720459 0.80103856]	[493.07305908 462.31903076 0.71653837]	[495.61935425 618.79101562 0.78529429]	[495.668396 752.2399292 0.80337709]	[439.28112793 236.49603271 0.95811278]	[462.34854126 236.4213562 0.95338774]	[421.21258545 233.83656311 0.82058477]	[482.81195068 228.87330627 0.82959312]	[4.98174866e+02 7.95812439e+02 7.88592458e-01]	[516.13519287 790.64862061 0.792225 ]	[4.85419098e+02 7.65043701e+02 6.67026103e-01]	[4.39136139e+02 8.00964417e+02 7.25847363e-01]	[4.18701233e+02 7.93315063e+02 7.58600950e-01]	[4.41801697e+02 7.70154785e+02 7.57153034e-01]
[454.57373047 251.85986328 0.87195641]	[457.05969238 298.03158569 0.9063856 ]	[398.15823364 298.06637573 0.90116823]	[380.27612305 393.06716919 0.89565212]	[362.25048828 482.85314941 0.90862757]	[508.51974487 297.99960327 0.86277151]	[526.45178223 390.43063354 0.84254473]	[547.05407715 480.3187561 0.89669681]	[457.16268921 462.36581421 0.73580861]	[418.71832275 464.8387146 0.73984241]	[421.38302612 623.93908691 0.85267437]	[439.08499146 764.98144531 0.79940569]	[493.07189941 462.31655884 0.71580797]	[495.63580322 618.77935791 0.78529978]	[495.66986084 752.24645996 0.80383611]	[439.28155518 236.49223328 0.96088022]	[462.34292603 236.41998291 0.95468187]	[421.21520996 231.44812012 0.81627899]	[482.81112671 228.83163452 0.8313334 ]	[498.15539551 795.78729248 0.79950994]	[513.64971924 790.63690186 0.7980898 ]	[4.85435242e+02 7.65044800e+02 6.63949847e-01]	[4.39130371e+02 8.00966492e+02 7.22450078e-01]	[4.18690765e+02 7.93313049e+02 7.49315858e-01]	[4.41806396e+02 7.70160889e+02 7.57686615e-01]
[454.57022095 251.82609558 0.86519098]	[457.06222534 298.03161621 0.90769613]	[398.15255737 298.05789185 0.90132797]	[380.28457642 393.03857422 0.89353156]	[362.26721191 482.853302 0.90680933]	[508.51791382 298.01144409 0.86411488]	[526.4541626 390.44699097 0.8431015 ]	[547.04528809 480.32070923 0.89838183]	[457.16720581 462.37670898 0.73709261]	[418.72412109 464.84396362 0.74198884]	[421.38171387 623.94299316 0.85327613]	[439.0864563 764.99102783 0.79829621]	[493.07702637 462.33035278 0.7163406 ]	[495.63665771 618.81329346 0.78762102]	[495.66662598 752.25372314 0.80016929]	[439.27801514 236.47236633 0.96030074]	[462.34143066 234.08198547 0.95463818]	[421.21124268 231.43264771 0.81613702]	[482.81030273 228.83399963 0.83130836]	[498.17547607 795.79333496 0.80012381]	[516.13153076 790.63641357 0.79961652]	[4.85428101e+02 7.65048523e+02 6.58162057e-01]	[4.39122345e+02 8.00989624e+02 7.20377207e-01]	[4.18684509e+02 7.93331787e+02 7.45620966e-01]	[4.41809357e+02 7.70169189e+02 7.53891349e-01]
[454.54519653 249.33454895 0.85364681]	[457.05740356 298.03338623 0.90738279]	[398.15472412 298.06240845 0.90097046]	[380.28985596 392.97866821 0.88952672]	[362.27566528 482.84835815 0.90622884]	[508.50460815 298.00973511 0.86488616]	[526.45306396 390.44790649 0.84399611]	[547.06433105 480.34768677 0.89449024]	[457.15731812 462.36306763 0.73584604]	[418.71688843 464.82855225 0.74122804]	[421.38021851 623.93395996 0.85417414]	[439.081604 765.0088501 0.79587036]	[493.06375122 462.32192993 0.71601009]	[495.64031982 618.79931641 0.78715223]	[495.66647339 752.26599121 0.79919362]	[439.25952148 236.41371155 0.95941067]	[462.34091187 234.02412415 0.95675254]	[421.20855713 231.43608093 0.80508858]	[482.82315063 228.81774902 0.83500254]	[498.1628418 795.80938721 0.79788482]	[516.12359619 790.6505127 0.79877633]	[4.85430267e+02 7.65066528e+02 6.60897493e-01]	[4.39105743e+02 8.03502563e+02 7.18559563e-01]	[4.18666962e+02 7.95798401e+02 7.34220147e-01]	[4.41804108e+02 7.70184326e+02 7.50263095e-01]
[454.56887817 246.76524353 0.84843993]	[457.06719971 298.03399658 0.90799671]	[398.16516113 298.05700684 0.90163511]	[380.29364014 392.96566772 0.88709277]	[362.27932739 482.84658813 0.90647775]	[508.50265503 298.01318359 0.86589611]	[526.44525146 390.45565796 0.84647524]	[547.06695557 480.34063721 0.89454234]	[457.15475464 462.37213135 0.73379201]	[418.71685791 464.83425903 0.74147904]	[421.38037109 623.93084717 0.85300195]	[439.08340454 764.99829102 0.79307806]	[493.05752563 462.33062744 0.71412349]	[495.62588501 618.81036377 0.7876389 ]	[495.6640625 752.26983643 0.79850811]	[439.28579712 234.00799561 0.96045542]	[462.35253906 233.93875122 0.94597816]	[421.23724365 231.38771057 0.80453777]	[482.82485962 226.29367065 0.83240771]	[498.15609741 795.81304932 0.7972759 ]	[513.6541748 790.65411377 0.79863334]	[4.85431427e+02 7.65070251e+02 6.59850717e-01]	[4.39128021e+02 8.03494873e+02 7.19531178e-01]	[4.18683533e+02 7.95793335e+02 7.30706573e-01]	[4.41804504e+02 7.70172791e+02 7.47103274e-01]
[454.54821777 241.64888 0.85742033]	[457.0664978 298.02093506 0.91148919]	[398.16156006 298.03430176 0.90101784]	[380.28726196 392.97094727 0.8888256 ]	[362.28015137 482.84854126 0.90691382]	[508.50866699 298.00482178 0.86363554]	[526.4553833 390.4828186 0.84477776]	[547.06115723 480.32971191 0.89301312]	[457.15979004 462.34127808 0.73836941]	[418.71633911 462.37860107 0.74573636]	[421.37756348 623.91693115 0.85029185]	[439.08712769 764.97454834 0.79238313]	[493.05874634 462.31149292 0.71551442]	[495.63580322 618.79101562 0.78709435]	[495.65878296 752.25701904 0.79995024]	[439.27154541 233.85652161 0.94150668]	[462.33676147 231.43380737 0.92535162]	[421.21563721 231.36697388 0.81856549]	[482.82952881 226.21716309 0.83454454]	[4.98155518e+02 7.95814514e+02 7.93871999e-01]	[513.65350342 790.65533447 0.79559934]	[4.85413452e+02 7.65052856e+02 6.61235511e-01]	[4.36689423e+02 8.03483765e+02 7.21892953e-01]	[4.18660461e+02 7.93341980e+02 7.39498854e-01]	[4.41825562e+02 7.70151184e+02 7.52855718e-01]
[457.06283569 236.605896 0.91231424]	[457.07815552 298.02401733 0.91395903]	[398.16876221 298.02746582 0.90014374]	[380.28378296 392.98971558 0.89133412]	[362.27941895 482.85601807 0.90640813]	[508.52243042 298.00717163 0.85966462]	[526.44903564 390.50701904 0.84523344]	[547.05718994 480.36334229 0.89395803]	[457.16229248 462.34646606 0.73852158]	[418.71426392 462.38162231 0.74620104]	[421.36569214 623.92626953 0.84951568]	[439.08325195 764.96282959 0.79058009]	[493.06646729 462.31552124 0.71592331]	[495.64398193 618.77001953 0.78490973]	[495.65206909 752.26489258 0.79739666]	[439.32620239 228.83041382 0.90692788]	[462.41921997 226.28820801 0.87821352]	[421.25152588 231.32276917 0.84045941]	[482.88259888 221.19955444 0.81852376]	[4.98164490e+02 7.95816467e+02 7.94007003e-01]	[513.65625 790.65612793 0.79566449]	[4.85404297e+02 7.65063660e+02 6.61731005e-01]	[4.39103668e+02 8.03466309e+02 7.23574758e-01]	[4.18665100e+02 7.93336975e+02 7.45496094e-01]	[4.41821411e+02 7.70145508e+02 7.55423367e-01]
[454.63772583 234.0063324 0.91174811]	[457.06610107 298.00842285 0.91026145]	[398.1652832 298.00402832 0.89571613]	[380.26992798 392.99127197 0.89158815]	[362.2855835 482.85528564 0.906308 ]	[508.5 298.00332642 0.85949707]	[526.42260742 390.47064209 0.849011 ]	[547.0390625 480.33758545 0.89768416]	[457.14520264 462.35751343 0.73649651]	[418.70098877 462.39797974 0.74579936]	[421.35931396 623.91253662 0.8504293 ]	[439.08843994 764.96813965 0.79144216]	[493.04910278 462.32015991 0.71530277]	[495.64266968 618.81408691 0.78893542]	[495.6524353 752.27947998 0.79569215]	[441.67456055 218.67579651 0.90689862]	[462.3861084 218.61231995 0.889826 ]	[421.29888916 221.20977783 0.83596796]	[482.86581421 218.59393311 0.84941268]	[4.98185577e+02 7.95829712e+02 7.92221069e-01]	[516.12744141 790.65936279 0.79383743]	[4.85405487e+02 7.65080322e+02 6.62655354e-01]	[4.36668457e+02 8.03513672e+02 7.25468814e-01]	[4.18645844e+02 7.93358093e+02 7.40559816e-01]	[4.41826691e+02 7.70152039e+02 7.54716158e-01]
[457.15402222 231.39089966 0.89249355]	[457.06726074 295.64105225 0.9085694 ]	[398.17327881 295.62579346 0.89342976]	[380.27572632 392.97171021 0.88694066]	[362.28634644 482.84765625 0.90788341]	[508.48147583 295.63604736 0.85772085]	[526.39294434 390.47229004 0.85073912]	[547.03289795 480.33282471 0.89928043]	[457.11056519 462.38046265 0.73115665]	[418.67926025 464.84188843 0.74301034]	[421.33773804 623.88885498 0.84779906]	[439.07189941 762.51123047 0.78951609]	[490.546875 462.33276367 0.71350801]	[495.61273193 618.84069824 0.78716671]	[495.65441895 752.27172852 0.79939538]	[441.78564453 216.04220581 0.94819158]	[464.86981201 215.99702454 0.91241276]	[421.32974243 218.53302002 0.86525571]	[482.92611694 216.1247406 0.86420751]	[4.98190125e+02 7.95834229e+02 7.93266356e-01]	[516.12817383 790.66101074 0.79540807]	[4.85408173e+02 7.65069763e+02 6.66067660e-01]	[4.36654083e+02 8.03497253e+02 7.28948116e-01]	[4.18628326e+02 7.93337585e+02 7.46540546e-01]	[4.41824066e+02 7.70139526e+02 7.63213873e-01]
[457.17959595 228.79393005 0.87650651]	[457.06878662 295.6552124 0.9080255 ]	[398.16238403 295.64276123 0.89210469]	[380.27633667 390.50430298 0.88499552]	[362.27926636 482.84793091 0.91034019]	[508.49667358 295.6491394 0.8548727 ]	[526.39752197 393.00265503 0.85844922]	[547.03790283 480.36721802 0.89716858]	[457.10678101 464.85458374 0.72937292]	[418.6762085 464.90188599 0.74255359]	[421.34317017 623.93603516 0.84730637]	[439.07556152 764.98370361 0.79008794]	[490.5397644 462.37283325 0.71169871]	[495.66247559 621.29296875 0.79574692]	[495.65292358 752.2791748 0.80004567]	[441.81063843 215.89083862 0.95373654]	[464.91052246 213.52581787 0.92000461]	[421.34799194 216.03648376 0.88599026]	[482.91088867 216.07655334 0.87424433]	[4.98205353e+02 7.95824524e+02 7.94472933e-01]	[516.1427002 790.64868164 0.79815155]	[4.85407959e+02 7.65083252e+02 6.70796812e-01]	[4.36617737e+02 8.05993835e+02 7.23518670e-01]	[4.18591919e+02 7.95804688e+02 7.29406118e-01]	[4.41824799e+02 7.70169739e+02 7.62312949e-01]
[457.17202759 221.14518738 0.87461674]	[454.63787842 295.6519165 0.90590996]	[398.12802124 295.65042114 0.88687372]	[380.25314331 390.46829224 0.88616902]	[362.26425171 482.84713745 0.91237444]	[508.48962402 295.62756348 0.85601521]	[524.0211792 392.97744751 0.85912007]	[547.02026367 480.36569214 0.89691228]	[457.08938599 464.82833862 0.72715473]	[418.65829468 464.87850952 0.74349433]	[421.33789062 623.92352295 0.84580505]	[439.07540894 765.04046631 0.79077393]	[490.51898193 462.3508606 0.71203893]	[495.64474487 621.32080078 0.79644048]	[495.66799927 752.29711914 0.79774904]	[441.81988525 213.37921143 0.95428324]	[464.89242554 213.35975647 0.91364646]	[421.36953735 215.94284058 0.90276355]	[482.88555908 216.02041626 0.88681632]	[4.98201569e+02 7.95831665e+02 7.91876674e-01]	[516.1451416 790.6519165 0.79734093]	[4.85421692e+02 7.67495789e+02 6.63969159e-01]	[4.36607849e+02 8.06006897e+02 7.23340511e-01]	[4.18585541e+02 7.95821045e+02 7.29811549e-01]	[4.41830933e+02 7.70226135e+02 7.52603889e-01]
[457.21047974 218.62141418 0.89589459]	[454.6138916 295.64407349 0.90445524]	[398.08267212 298.00656128 0.87970334]	[380.23855591 390.44430542 0.88676226]	[362.24520874 482.83773804 0.91432124]	[508.49371338 295.61080933 0.85604739]	[524.01617432 390.45422363 0.8570379 ]	[547.01379395 480.35150146 0.89625078]	[457.10983276 464.83502197 0.73294687]	[418.67382812 464.89309692 0.74657714]	[421.33636475 623.93151855 0.84374845]	[439.0687561 765.04156494 0.79055566]	[490.55270386 462.3503418 0.71209258]	[495.6506958 621.2833252 0.7925176]	[495.66860962 754.74261475 0.79327327]	[441.86029053 210.8795166 0.92593205]	[464.95770264 210.90577698 0.88959688]	[421.37496948 213.50527954 0.9085508 ]	[482.87487793 216.00048828 0.8811121 ]	[4.98214020e+02 7.95844055e+02 7.90006399e-01]	[516.15667725 790.659729 0.79570544]	[4.85411591e+02 7.67510010e+02 6.65082276e-01]	[4.36633179e+02 8.03567383e+02 7.22328782e-01]	[4.18597015e+02 7.95812866e+02 7.28664994e-01]	[4.41819702e+02 7.70226929e+02 7.52439320e-01]
[459.61502075 216.13934326 0.92752147]	[454.61627197 295.61987305 0.9038949 ]	[398.09393311 295.64089966 0.8781662 ]	[380.22348022 390.45706177 0.89126027]	[362.23330688 482.83926392 0.91456521]	[508.48327637 295.58737183 0.85825014]	[523.99304199 390.41543579 0.85857773]	[546.97485352 482.71783447 0.90311825]	[457.11627197 464.8666687 0.73170173]	[418.67489624 464.9307251 0.74158746]	[421.31600952 623.96411133 0.8453033 ]	[436.6937561 765.02508545 0.79038221]	[490.5743103 462.37878418 0.71148163]	[495.61300659 621.33526611 0.79353136]	[495.66061401 754.77001953 0.78916121]	[441.89105225 208.34629822 0.90208501]	[467.41217041 210.78427124 0.86913168]	[421.39065552 213.46136475 0.90848649]	[482.89666748 215.95932007 0.88270056]	[4.98232239e+02 7.95845276e+02 7.94597626e-01]	[516.17163086 790.65997314 0.7973938 ]	[4.85388092e+02 7.67528687e+02 6.59990251e-01]	[4.36633850e+02 8.03520508e+02 7.29833543e-01]	[4.18599365e+02 7.93358643e+02 7.42012262e-01]	[4.41812073e+02 7.70213745e+02 7.55331457e-01]
[459.59832764 216.08201599 0.93637079]	[454.61016846 295.62478638 0.90429473]	[398.10635376 295.64807129 0.88154864]	[380.22457886 390.47061157 0.88913035]	[362.23336792 482.81536865 0.91725767]	[508.45007324 295.58932495 0.86085761]	[523.96588135 390.44308472 0.85991883]	[546.97259521 480.36306763 0.90078616]	[457.12121582 464.91616821 0.72984266]	[418.68066406 467.42547607 0.74314845]	[421.32553101 623.95672607 0.84525955]	[436.67773438 765.0378418 0.7878319 ]	[493.04559326 464.83062744 0.70949852]	[495.68554688 621.40539551 0.80621415]	[495.62896729 754.75488281 0.78793973]	[441.88745117 208.2714386 0.89574325]	[467.41589355 208.32893372 0.86039674]	[421.41040039 213.44174194 0.90235478]	[482.90261841 215.98464966 0.89092034]	[498.2366333 795.84655762 0.79801285]	[516.18518066 790.65722656 0.79992658]	[4.82939667e+02 7.67512085e+02 6.65432811e-01]	[4.39120514e+02 8.03504883e+02 7.21215487e-01]	[4.18648834e+02 7.95801636e+02 7.33987093e-01]	[4.41771454e+02 7.70216248e+02 7.46637762e-01]
[459.59341431 216.07875061 0.93635595]	[454.60006714 295.62579346 0.90323091]	[398.09786987 295.6524353 0.8802743 ]	[380.21487427 390.48141479 0.88991314]	[362.23452759 482.82131958 0.91564709]	[508.44284058 295.58300781 0.86155248]	[523.9630127 390.43960571 0.85967892]	[546.97595215 480.36764526 0.89978218]	[457.11550903 464.91607666 0.72741199]	[418.67416382 467.4336853 0.7409097 ]	[421.32443237 623.97595215 0.8457405 ]	[436.67297363 765.03289795 0.7878679 ]	[493.05059814 462.40789795 0.70877832]	[495.6875 621.40820312 0.8062433 ]	[495.63223267 754.74914551 0.78766561]	[441.8838501 208.27319336 0.89592856]	[467.41174316 208.32759094 0.86169082]	[421.41345215 213.44683838 0.90169817]	[482.89889526 215.98724365 0.88830811]	[4.98232880e+02 7.95845032e+02 7.94513822e-01]	[516.18682861 790.65447998 0.79857224]	[4.82938904e+02 7.67506409e+02 6.56419575e-01]	[4.39139130e+02 8.03506714e+02 7.19263971e-01]	[4.18661346e+02 7.95808411e+02 7.30418146e-01]	[4.41760437e+02 7.70208496e+02 7.44042695e-01]
[459.60067749 216.07710266 0.93793756]	[454.62771606 295.64486694 0.90475011]	[398.11541748 298.00018311 0.88161772]	[380.21551514 390.44836426 0.88781357]	[362.21731567 482.80526733 0.91733974]	[508.45178223 295.61361694 0.8597132 ]	[523.94628906 387.94662476 0.86401969]	[546.94219971 480.3666687 0.90313673]	[457.13531494 464.90441895 0.7319153 ]	[418.69192505 467.4196167 0.74096453]	[421.31396484 623.99627686 0.84650201]	[436.67254639 765.04785156 0.78752345]	[493.05450439 462.400177 0.71043444]	[495.67996216 623.79974365 0.80700219]	[495.63146973 754.74316406 0.79201955]	[441.89257812 208.25468445 0.89281219]	[467.42675781 208.32965088 0.85914546]	[423.77166748 213.42698669 0.89916348]	[482.8994751 216.00242615 0.88211578]	[498.19192505 795.82904053 0.79706091]	[516.1451416 790.6541748 0.80193222]	[4.85371094e+02 7.67489075e+02 6.60083055e-01]	[4.36666046e+02 8.03512024e+02 7.12014079e-01]	[4.18609589e+02 7.95787537e+02 7.27248847e-01]	[4.41781677e+02 7.70218994e+02 7.44161248e-01]
[459.5871582 216.02450562 0.94510722]	[454.58276367 295.65414429 0.90254772]	[398.07275391 298.03735352 0.88008261]	[380.2008667 390.51306152 0.89383358]	[359.82119751 482.78527832 0.91750854]	[506.00006104 295.58111572 0.8654902 ]	[523.94873047 390.46871948 0.8660692 ]	[544.55200195 482.77944946 0.90925372]	[457.13528442 464.93173218 0.72981679]	[418.69638062 467.4447937 0.74062705]	[421.28649902 623.95025635 0.85032868]	[436.65942383 765.02941895 0.78466874]	[493.05123901 464.8409729 0.71091646]	[498.10964966 623.84112549 0.81815672]	[495.63183594 754.77648926 0.78924304]	[441.88183594 205.76908875 0.89125669]	[467.41079712 208.28959656 0.85752892]	[423.7800293 213.43951416 0.90210545]	[482.87747192 216.00735474 0.89197016]	[4.98206177e+02 7.95823242e+02 7.94839263e-01]	[516.144104 790.64910889 0.79506809]	[4.85352356e+02 7.67509766e+02 6.69800818e-01]	[4.39140625e+02 8.00992554e+02 7.03579128e-01]	[4.18642120e+02 7.93356873e+02 7.25321710e-01]	[4.41758026e+02 7.70219849e+02 7.41895676e-01]
[457.21185303 216.02285767 0.94279492]	[454.59716797 295.64123535 0.90384203]	[398.08010864 298.01895142 0.88102067]	[380.19226074 390.49240112 0.89449954]	[359.82312012 482.76101685 0.9156158 ]	[506.00320435 295.57434082 0.86623514]	[523.94073486 390.46621704 0.86689681]	[544.53552246 482.7713623 0.91247028]	[457.14373779 464.9178772 0.73148859]	[418.69625854 467.43167114 0.74181837]	[421.28717041 623.91595459 0.84593481]	[436.6595459 765.01208496 0.788243 ]	[493.06860352 464.82894897 0.71176708]	[498.1164856 621.39575195 0.81083649]	[495.62280273 754.74133301 0.79031521]	[441.87762451 205.76123047 0.89208829]	[467.40237427 208.29376221 0.85789227]	[423.77902222 213.43589783 0.90088713]	[482.8815918 216.02357483 0.89738512]	[4.98199951e+02 7.95819641e+02 7.91081607e-01]	[5.16134827e+02 7.90647461e+02 7.88916469e-01]	[4.82943604e+02 7.67495056e+02 6.66613400e-01]	[4.39120544e+02 8.00967041e+02 7.15409636e-01]	[4.18647125e+02 7.93331238e+02 7.41901457e-01]	[4.41767914e+02 7.70206238e+02 7.49314725e-01]
[457.19293213 216.02378845 0.9404577 ]	[454.59078979 295.63659668 0.90359581]	[398.07449341 298.01144409 0.88028979]	[380.17825317 390.49252319 0.89386129]	[359.83105469 482.74151611 0.91416377]	[506.00421143 295.57443237 0.86585641]	[523.93109131 390.47512817 0.8679859 ]	[544.50567627 480.37145996 0.91938734]	[457.14141846 464.93319702 0.72972518]	[418.69775391 467.45648193 0.74208969]	[421.29043579 623.97869873 0.84982109]	[436.67471313 764.9901123 0.79183871]	[493.059021 464.83996582 0.71022123]	[498.12094116 621.4128418 0.8113758 ]	[495.62121582 752.29669189 0.79441553]	[441.86956787 205.754776 0.89299035]	[467.39483643 208.30145264 0.85981262]	[423.77532959 213.43612671 0.89797616]	[482.87921143 216.04127502 0.89751768]	[498.21090698 795.80999756 0.79689264]	[516.13568115 790.64093018 0.79305685]	[4.85357574e+02 7.65080627e+02 6.69835567e-01]	[4.39115112e+02 8.00922913e+02 7.20125377e-01]	[4.18662476e+02 7.93293274e+02 7.55850017e-01]	[4.41779144e+02 7.70188049e+02 7.55158722e-01]
[457.18560791 216.01966858 0.9392851 ]	[454.59521484 295.63848877 0.90403509]	[398.08001709 298.00521851 0.88139331]	[380.17703247 390.47644043 0.89371079]	[362.19543457 480.37088013 0.91076767]	[506.0050354 295.58209229 0.86533189]	[523.92816162 390.47998047 0.86886811]	[544.48718262 480.36883545 0.92099929]	[457.14157104 464.91531372 0.73131335]	[418.69165039 467.44012451 0.74124271]	[421.29040527 623.97015381 0.84977043]	[436.68859863 764.95843506 0.79175282]	[493.06903076 462.40618896 0.71088719]	[498.12408447 621.37689209 0.80810469]	[495.63943481 752.25708008 0.80372626]	[441.86505127 205.74786377 0.89356321]	[467.39007568 208.29618835 0.85912192]	[423.77963257 213.43748474 0.89617407]	[482.88183594 216.04226685 0.90207976]	[4.98193481e+02 7.95786804e+02 7.92438447e-01]	[516.12109375 790.6307373 0.79187763]	[4.85390320e+02 7.65038147e+02 6.64607882e-01]	[4.39156525e+02 7.98415955e+02 7.21445382e-01]	[4.18698914e+02 7.93274536e+02 7.59867787e-01]	[4.41787231e+02 7.70148926e+02 7.53464520e-01]
[457.17559814 216.01132202 0.93786043]	[454.61911011 295.63009644 0.90567708]	[398.1043396 295.6368103 0.88226974]	[380.17617798 390.44979858 0.89352417]	[362.19573975 480.35040283 0.91141868]	[506.01574707 295.59356689 0.86295807]	[523.93212891 390.50128174 0.86957729]	[544.47180176 480.36837769 0.92481041]	[457.1395874 464.91040039 0.7323826 ]	[418.69058228 467.42626953 0.74357212]	[421.27609253 623.98760986 0.85231131]	[439.06173706 764.95904541 0.79293901]	[493.06323242 464.82681274 0.71024466]	[498.1083374 621.355896 0.80451316]	[495.64724731 752.25134277 0.80595106]	[441.85696411 205.73641968 0.89383614]	[464.97650146 208.28259277 0.85751396]	[423.7824707 213.43730164 0.89530337]	[482.88354492 216.0506897 0.90547359]	[4.98181793e+02 7.95787720e+02 7.91447937e-01]	[513.65142822 790.63305664 0.79157633]	[4.85412994e+02 7.65033569e+02 6.58388376e-01]	[4.39150299e+02 7.98409363e+02 7.26764381e-01]	[4.18694580e+02 7.93259460e+02 7.67143726e-01]	[4.41804504e+02 7.70141174e+02 7.55751669e-01]
[457.18151855 216.00762939 0.93827647]	[454.61517334 295.63446045 0.90564549]	[398.10629272 295.6272583 0.88380128]	[380.17126465 390.45477295 0.89454943]	[359.82479858 480.36468506 0.91408765]	[506.01419067 295.61090088 0.86474144]	[523.91674805 390.46841431 0.86833835]	[544.43713379 480.33303833 0.93159473]	[457.11502075 464.90557861 0.73074865]	[418.67520142 467.41333008 0.74317199]	[421.28030396 623.95422363 0.85334688]	[436.68518066 762.49932861 0.79279917]	[490.56503296 464.83081055 0.70847523]	[495.64944458 621.34417725 0.80074906]	[495.64749146 752.22375488 0.80953115]	[441.85906982 205.73797607 0.89417964]	[467.39028931 208.27870178 0.85576272]	[423.78543091 213.44467163 0.8989439 ]	[482.88946533 216.05503845 0.91120237]	[498.19522095 793.37005615 0.798805 ]	[516.12109375 790.62457275 0.79761195]	[4.85402710e+02 7.65007446e+02 6.62574291e-01]	[4.39127289e+02 7.98412964e+02 7.34734893e-01]	[4.18684479e+02 7.93257202e+02 7.71989524e-01]	[4.41799225e+02 7.70127991e+02 7.65691280e-01]
[457.16000366 216.00424194 0.9363268 ]	[454.61697388 295.64083862 0.90497291]	[398.1100769 295.62283325 0.88415813]	[380.16348267 390.45718384 0.89488304]	[359.81729126 480.31814575 0.91211915]	[506.00134277 295.62402344 0.86634231]	[523.91619873 390.512146 0.86746317]	[544.39465332 480.36636353 0.93714726]	[457.10559082 464.91671753 0.7267983 ]	[418.67410278 467.42108154 0.7398327 ]	[421.28833008 623.96337891 0.85320807]	[439.06137085 762.50860596 0.79585028]	[490.54516602 464.83609009 0.70692974]	[495.61047363 621.36950684 0.80125993]	[495.66827393 752.26428223 0.80773252]	[441.84820557 205.73881531 0.89750099]	[464.96005249 208.27450562 0.85854745]	[423.8031311 213.44586182 0.89540184]	[482.89254761 216.06361389 0.91580904]	[498.18829346 795.79064941 0.79902232]	[516.12475586 790.6350708 0.80062944]	[4.85429840e+02 7.65056946e+02 6.68592632e-01]	[4.39119110e+02 7.98426697e+02 7.23182201e-01]	[4.18670013e+02 7.93256714e+02 7.62054145e-01]	[4.41809875e+02 7.70137024e+02 7.67434299e-01]
[457.15814209 216.0059967 0.93620712]	[454.61413574 295.63925171 0.90507478]	[398.11068726 295.61929321 0.88433456]	[380.16226196 390.45477295 0.89471179]	[359.81134033 480.32174683 0.91372252]	[505.99938965 295.62399292 0.86671257]	[523.91119385 390.49835205 0.86849141]	[544.39538574 480.3677063 0.93664253]	[457.1022644 464.91522217 0.7266115 ]	[418.67300415 467.4190979 0.7398634 ]	[421.2807312 623.96582031 0.85556525]	[439.06192017 762.50927734 0.79286492]	[490.53948975 464.83560181 0.70709497]	[495.6048584 621.3560791 0.79939222]	[495.65975952 752.24951172 0.80807346]	[441.84744263 205.74223328 0.89813298]	[464.95770264 208.27687073 0.85960829]	[423.80532837 213.44842529 0.89445841]	[482.89035034 216.06365967 0.91633028]	[498.18078613 795.78936768 0.79890347]	[516.12042236 790.63342285 0.80008757]	[4.85420990e+02 7.65038208e+02 6.66305780e-01]	[4.39110443e+02 8.00920959e+02 7.16177940e-01]	[4.18658447e+02 7.93274658e+02 7.51363337e-01]	[4.41812775e+02 7.70132507e+02 7.66328871e-01]
[457.15667725 216.0223999 0.93388402]	[454.61654663 295.63665771 0.9052 ]	[398.11447144 295.60879517 0.88478464]	[380.16836548 390.45587158 0.89368415]	[359.80038452 480.29736328 0.91179138]	[506.00396729 295.62661743 0.86565709]	[523.9151001 392.99136353 0.86945182]	[544.3805542 482.71630859 0.93572712]	[457.10012817 464.92703247 0.72334939]	[418.66778564 467.43395996 0.73793483]	[421.28015137 623.96917725 0.85376966]	[436.69473267 762.47125244 0.79214478]	[490.53939819 464.84796143 0.7039175 ]	[495.62869263 621.36004639 0.80367875]	[495.64529419 752.22558594 0.80958945]	[441.84127808 205.76376343 0.89927733]	[464.95596313 208.29029846 0.86161327]	[423.80865479 213.4707489 0.89533556]	[482.8918457 216.06825256 0.91442287]	[498.18054199 795.78686523 0.80512565]	[513.65667725 790.63220215 0.8038649 ]	[4.85399384e+02 7.65011108e+02 6.69358552e-01]	[4.39141174e+02 7.98418884e+02 7.27546453e-01]	[4.18691925e+02 7.93256836e+02 7.61711776e-01]	[4.41799988e+02 7.70099304e+02 7.67821908e-01]
[457.1479187 216.04559326 0.92874658]	[454.61032104 295.65805054 0.90413356]	[398.10635376 295.62637329 0.88452399]	[380.16278076 390.42385864 0.89198887]	[359.77407837 480.35095215 0.91923565]	[506.0005188 295.65045166 0.86517477]	[523.92248535 393.03543091 0.86599463]	[544.36254883 482.74465942 0.93312973]	[457.13311768 464.94024658 0.72427171]	[418.69058228 467.44744873 0.73617852]	[421.27401733 624.0067749 0.85570276]	[439.06365967 762.49688721 0.79362428]	[490.57452393 464.86929321 0.70225167]	[495.6008606 621.38269043 0.80074167]	[495.64953613 752.23547363 0.80986416]	[441.83688354 205.77604675 0.90034777]	[464.95855713 208.32170105 0.86419404]	[423.80093384 213.4744873 0.89569908]	[482.89221191 216.0912323 0.91208959]	[498.18475342 795.7869873 0.8005383 ]	[513.65325928 790.63208008 0.8004455 ]	[4.85403992e+02 7.65015747e+02 6.74301505e-01]	[4.39127960e+02 7.98411316e+02 7.22351015e-01]	[4.18673065e+02 7.93247925e+02 7.59418845e-01]	[4.41811890e+02 7.70117065e+02 7.69116044e-01]
[457.11993408 216.06381226 0.92107159]	[454.60455322 297.99551392 0.90369749]	[398.09552002 295.63357544 0.8839336 ]	[380.15905762 387.9331665 0.8925758 ]	[359.74859619 482.72634888 0.92235756]	[506.00286865 297.99664307 0.86438668]	[523.92633057 395.53103638 0.87415844]	[544.34783936 482.777771 0.93052846]	[457.13598633 464.94082642 0.72500491]	[418.69555664 467.44732666 0.73624808]	[421.26861572 623.99450684 0.85849112]	[436.69625854 764.96484375 0.79374784]	[490.57104492 464.87347412 0.70285672]	[495.59738159 621.36895752 0.79859734]	[495.65441895 752.24163818 0.81023765]	[441.82138062 205.79147339 0.90219784]	[464.94369507 208.33872986 0.86797923]	[423.81335449 213.47813416 0.88997471]	[482.89205933 216.09857178 0.91498744]	[4.98179718e+02 7.95791504e+02 7.95322418e-01]	[513.64587402 790.63726807 0.79834598]	[4.85416046e+02 7.65024963e+02 6.74100935e-01]	[4.39129852e+02 7.98424866e+02 7.17604578e-01]	[4.18669434e+02 7.93265015e+02 7.56577134e-01]	[4.41796478e+02 7.70153015e+02 7.66402960e-01]
[457.09860229 216.05743408 0.91953504]	[454.60519409 297.99545288 0.90389609]	[398.09741211 295.63433838 0.88423836]	[380.15701294 387.92608643 0.89283478]	[359.74752808 482.72402954 0.92157561]	[506.00186157 297.99703979 0.86429435]	[523.92114258 395.51409912 0.87192619]	[544.34820557 482.78244019 0.93197268]	[457.13381958 467.39886475 0.72420186]	[418.69464111 467.45907593 0.73583776]	[421.27325439 623.99255371 0.85829073]	[436.6953125 764.96252441 0.79428649]	[490.56549072 464.88522339 0.70207632]	[495.60565186 621.39953613 0.80260199]	[495.65966797 752.24511719 0.81049752]	[441.80615234 208.24391174 0.90379906]	[464.92340088 208.3354187 0.87173355]	[423.81738281 213.48803711 0.88718456]	[482.88256836 216.1030426 0.91588408]	[498.18780518 795.79101562 0.79659534]	[513.65393066 790.63537598 0.79836804]	[4.85417969e+02 7.65030151e+02 6.74907863e-01]	[4.39128540e+02 7.98426941e+02 7.19626784e-01]	[4.18671173e+02 7.93264221e+02 7.58804798e-01]	[4.41795502e+02 7.70152283e+02 7.68380821e-01]
[457.07852173 216.06996155 0.91287637]	[454.60650635 297.99707031 0.90359652]	[398.09872437 295.63119507 0.8842079 ]	[380.15002441 387.95477295 0.89138865]	[359.72924805 482.72283936 0.92323017]	[506.00640869 298.00640869 0.86313236]	[523.90930176 393.04772949 0.86684215]	[544.32080078 482.78302002 0.93137568]	[457.12402344 467.42108154 0.72022152]	[418.68725586 469.9609375 0.7295723 ]	[421.26605225 624.00445557 0.85748816]	[436.69372559 764.95727539 0.79352224]	[490.55166626 464.9006958 0.69986022]	[495.59802246 621.38079834 0.80158365]	[495.65725708 752.22485352 0.81252313]	[441.78970337 208.25396729 0.90556037]	[464.90710449 208.33460999 0.87432528]	[423.80618286 213.48614502 0.88654059]	[482.88168335 216.08345032 0.92048711]	[498.18914795 795.80163574 0.79732412]	[516.12371826 790.64196777 0.79895145]	[4.85409668e+02 7.65007446e+02 6.72236621e-01]	[4.39111420e+02 7.98437622e+02 7.22018838e-01]	[4.18666656e+02 7.93265381e+02 7.64298320e-01]	[441.80465698 770.14080811 0.77103919]
[454.59759521 216.09393311 0.90032101]	[454.59500122 297.99581909 0.90228611]	[398.08456421 295.63729858 0.88159275]	[380.14602661 390.42852783 0.89074081]	[359.7076416 480.3522644 0.9216435]	[506.01211548 298.00372314 0.86039591]	[523.88964844 393.02856445 0.86796618]	[544.28186035 482.77493286 0.93267483]	[457.11520386 467.42108154 0.71629065]	[418.68438721 469.97363281 0.72582734]	[421.2661438 624.01843262 0.85732651]	[439.06347656 762.50952148 0.79626775]	[490.53131104 464.89068604 0.69772279]	[495.60562134 623.79748535 0.80511105]	[495.66424561 752.25152588 0.80999768]	[441.73025513 208.27684021 0.90892738]	[464.85269165 208.34394836 0.88014638]	[423.78884888 213.49243164 0.88318491]	[482.87161255 216.05923462 0.93171459]	[498.21560669 795.79754639 0.79926169]	[516.13824463 790.63726807 0.79991847]	[4.85405975e+02 7.65034973e+02 6.83516204e-01]	[4.39107483e+02 7.98405884e+02 7.24700272e-01]	[4.18667480e+02 7.93241455e+02 7.70397961e-01]	[441.81225586 770.12902832 0.7756986 ]
[454.5710144 216.10487366 0.89677125]	[454.59170532 297.99163818 0.90162909]	[398.0814209 295.63815308 0.88124061]	[380.14678955 390.44992065 0.89224005]	[359.69482422 480.36303711 0.92447174]	[506.01220703 297.99813843 0.85944241]	[523.88049316 392.99182129 0.86777341]	[541.9387207 482.76663208 0.93423265]	[457.10293579 467.43804932 0.71637195]	[418.67236328 469.99508667 0.72867012]	[421.26580811 624.02038574 0.85794759]	[436.69418335 762.48742676 0.7945925 ]	[490.51644897 464.90820312 0.69718242]	[495.60220337 621.40435791 0.80377346]	[495.67575073 752.25628662 0.81074858]	[441.7093811 208.29512024 0.90994167]	[464.8263855 208.35153198 0.88402855]	[421.41564941 213.5007782 0.88143504]	[482.86856079 216.04777527 0.93388534]	[498.22879028 795.79095459 0.80317986]	[516.14263916 790.62945557 0.80298913]	[4.85423248e+02 7.65041016e+02 6.81928754e-01]	[4.36685608e+02 7.98420715e+02 7.27211833e-01]	[4.18652924e+02 7.93238220e+02 7.70014524e-01]	[441.8046875 770.1151123 0.77455896]
[454.57196045 216.10038757 0.89754635]	[454.59066772 297.99291992 0.90156519]	[398.08267212 295.64025879 0.8815611 ]	[380.13525391 390.4616394 0.89268351]	[359.69204712 480.36474609 0.92367285]	[506.00964355 297.9987793 0.8598997 ]	[523.87945557 392.99777222 0.8682847 ]	[541.93444824 482.75576782 0.93398893]	[457.09997559 467.43719482 0.71638799]	[418.67037964 469.99243164 0.72844207]	[421.2644043 624.01464844 0.85717237]	[436.69567871 762.48931885 0.79485524]	[490.51138306 464.90808105 0.69758624]	[495.60308838 621.4072876 0.80440336]	[495.67422485 752.25408936 0.81035495]	[441.71511841 208.2862854 0.90932137]	[464.8270874 208.35099792 0.88428259]	[421.4140625 213.49024963 0.88334006]	[482.86584473 216.05262756 0.93369073]	[498.24151611 795.78930664 0.80549061]	[516.15319824 790.62615967 0.80486298]	[4.85412048e+02 7.65037842e+02 6.83602810e-01]	[4.36673553e+02 7.98424194e+02 7.27664411e-01]	[4.18643494e+02 7.93238098e+02 7.71162927e-01]	[441.81271362 770.11755371 0.77671224]
[454.56887817 216.1267395 0.89331132]	[454.59423828 297.9881897 0.90125346]	[398.08679199 295.63232422 0.88050944]	[380.12399292 390.48657227 0.89203364]	[359.68685913 480.3739624 0.92368937]	[506.00848389 297.99194336 0.85914922]	[523.87438965 392.96707153 0.86569273]	[541.91802979 482.72137451 0.93502927]	[457.09710693 467.43295288 0.71524072]	[418.66610718 469.98330688 0.72657394]	[421.2677002 624.00372314 0.85885859]	[436.68585205 762.49597168 0.79329902]	[490.51101685 464.90664673 0.69813144]	[495.60165405 621.39624023 0.8022446 ]	[495.66784668 752.25512695 0.80923134]	[441.69818115 208.32673645 0.91159976]	[462.4586792 210.78094482 0.88852024]	[421.39813232 213.52105713 0.88242328]	[482.86810303 216.05075073 0.93064851]	[498.24728394 795.79705811 0.80190003]	[516.1607666 790.62878418 0.80355877]	[4.85400848e+02 7.65045349e+02 6.89645648e-01]	[4.36662201e+02 8.00932068e+02 7.23590195e-01]	[4.18633392e+02 7.93270020e+02 7.63490438e-01]	[441.79873657 770.12786865 0.77912474]
[452.0567627 216.15960693 0.88131273]	[454.54211426 297.99728394 0.89702606]	[398.03445435 295.64477539 0.87320971]	[380.11407471 387.94918823 0.88859761]	[359.67321777 480.36984253 0.92689574]	[505.99645996 297.99642944 0.86089593]	[523.87097168 390.46383667 0.86232889]	[541.89910889 480.33648682 0.93633187]	[454.62445068 467.45068359 0.71113521]	[418.6211853 470.01171875 0.72775519]	[421.26809692 624.01690674 0.85195661]	[439.06478882 764.96929932 0.79519159]	[487.97280884 464.9274292 0.70357037]	[495.58782959 621.37530518 0.7970258 ]	[495.66604614 752.28692627 0.80223769]	[439.33432007 210.78239441 0.91385853]	[462.40536499 210.81130981 0.9008382 ]	[421.36904907 213.55522156 0.87533045]	[482.85089111 216.02357483 0.93878281]	[498.23223877 795.79998779 0.80123323]	[516.14508057 790.63201904 0.80274755]	[4.85417511e+02 7.65080261e+02 6.85878754e-01]	[4.36634521e+02 8.03465515e+02 7.19333231e-01]	[4.18608063e+02 7.93311584e+02 7.49358535e-01]	[441.81829834 770.15539551 0.77504092]
[451.99285889 218.61711121 0.86640334]	[452.0098877 297.98822021 0.89273101]	[395.60739136 295.65008545 0.86863923]	[380.09796143 385.40328979 0.89178616]	[359.65441895 480.3550415 0.9314698 ]	[505.94244385 295.65008545 0.86915535]	[523.83770752 387.94229126 0.86278349]	[541.88775635 480.34591675 0.93272913]	[454.56817627 467.45437622 0.7097888 ]	[418.58181763 470.02749634 0.72568089]	[421.26965332 623.98468018 0.86073935]	[439.07147217 764.99145508 0.79586244]	[487.92782593 464.92092896 0.7100634 ]	[493.11630249 621.38598633 0.79693002]	[495.67028809 752.29888916 0.80072141]	[439.30657959 210.86952209 0.92869949]	[462.34078979 210.90129089 0.92656463]	[421.32751465 213.54542542 0.87853098]	[482.78399658 216.00733948 0.94321966]	[498.23468018 795.79278564 0.79710805]	[516.13995361 790.62341309 0.79882526]	[4.85423615e+02 7.67489624e+02 6.79354429e-01]	[4.36623322e+02 8.03505432e+02 7.15328217e-01]	[4.18593597e+02 7.93332520e+02 7.37177014e-01]	[441.8213501 770.17596436 0.77062964]
[449.50216675 218.6449585 0.86417568]	[449.49871826 295.64096069 0.89317369]	[395.58761597 295.63937378 0.86617917]	[377.73968506 387.85968018 0.88886529]	[359.63864136 480.35891724 0.93272424]	[505.90301514 295.62640381 0.87482059]	[523.82373047 387.95407104 0.8621031 ]	[541.87561035 480.3465271 0.93409175]	[452.081604 467.43432617 0.70867538]	[418.55465698 469.99664307 0.72127366]	[421.2588501 623.97344971 0.86092061]	[439.07623291 764.99102783 0.79563367]	[485.4803772 464.90957642 0.71758419]	[493.05236816 621.34783936 0.79574549]	[495.66854858 752.30450439 0.79945725]	[439.28295898 210.89596558 0.9303714 ]	[462.30780029 210.92115784 0.93612778]	[421.29721069 215.89355469 0.88162702]	[482.73233032 216.00498962 0.94100082]	[4.98228333e+02 7.95802917e+02 7.95621395e-01]	[516.13476562 790.63208008 0.79893214]	[4.85435852e+02 7.67504211e+02 6.78835928e-01]	[4.36608612e+02 8.03503479e+02 7.12894320e-01]	[4.18582489e+02 7.93324280e+02 7.36014664e-01]	[4.41832794e+02 7.70178223e+02 7.68265069e-01]
[449.50289917 218.64613342 0.8638593 ]	[449.49526978 295.63937378 0.89318967]	[395.58300781 295.63287354 0.86551642]	[377.7406311 387.85903931 0.88852066]	[359.63793945 480.35678101 0.93280727]	[505.90228271 295.63021851 0.87488407]	[523.82745361 390.42483521 0.86227268]	[541.87719727 480.35128784 0.93430132]	[452.07992554 467.44488525 0.71054637]	[418.55007935 470.0090332 0.72268772]	[421.26074219 623.97491455 0.86254179]	[439.07440186 764.98065186 0.79859114]	[485.4826355 464.91656494 0.71744132]	[493.04846191 621.32983398 0.7958256 ]	[495.66629028 752.29553223 0.80142611]	[439.28359985 210.89527893 0.93034267]	[462.30783081 210.92140198 0.93612278]	[421.29815674 215.89271545 0.8814249 ]	[482.73071289 216.0065918 0.94017822]	[498.22747803 795.80041504 0.79605031]	[516.12817383 790.62902832 0.79745203]	[4.85429047e+02 7.67495178e+02 6.80055320e-01]	[4.36622986e+02 8.03484680e+02 7.19111443e-01]	[4.18599731e+02 7.93316345e+02 7.43232548e-01]	[441.82897949 770.1696167 0.77107191]
[449.45196533 221.12492371 0.8550598 ]	[449.43664551 295.66000366 0.89478838]	[395.53967285 295.64855957 0.86058235]	[377.72314453 387.94573975 0.8862685 ]	[359.61724854 482.71655273 0.93283767]	[505.87658691 295.64935303 0.87554348]	[523.79840088 390.42160034 0.86678112]	[541.87109375 480.36883545 0.93284202]	[452.04138184 467.42050171 0.71192282]	[416.16030884 469.98501587 0.71892881]	[421.24703979 624.02264404 0.85493708]	[439.06304932 764.9854126 0.79214358]	[485.4553833 464.88946533 0.72524858]	[493.03659058 621.33917236 0.79413164]	[495.66571045 752.29876709 0.80059201]	[439.25994873 213.29194641 0.93291342]	[462.27752686 213.33256531 0.94582486]	[421.25732422 215.90684509 0.89239842]	[480.36193848 216.02359009 0.93465143]	[4.98252289e+02 7.95806519e+02 7.93788791e-01]	[516.14532471 790.62768555 0.79588199]	[4.85417145e+02 7.67491638e+02 6.84472561e-01]	[4.36619110e+02 8.03566284e+02 7.15325177e-01]	[4.18579803e+02 7.95804993e+02 7.23248720e-01]	[4.41817261e+02 7.70168091e+02 7.66464233e-01]
[446.96304321 221.15594482 0.8553766 ]	[446.92675781 295.65811157 0.89950597]	[393.05014038 298.00744629 0.84834129]	[377.68814087 390.46746826 0.88671863]	[359.59857178 482.7243042 0.93457192]	[503.47528076 295.65011597 0.88030565]	[523.7767334 390.45306396 0.86874658]	[541.87011719 482.74908447 0.93250436]	[451.9906311 467.42791748 0.70809424]	[416.10943604 469.99978638 0.70811468]	[421.25775146 624.00189209 0.85702127]	[436.69088745 764.97650146 0.79287148]	[485.42901611 464.88656616 0.727633 ]	[490.51913452 621.31402588 0.79810941]	[495.66723633 752.29589844 0.8014369 ]	[439.2281189 213.31918335 0.93802756]	[462.23376465 213.35491943 0.95454764]	[421.19769287 215.91178894 0.89782453]	[480.31378174 216.01464844 0.92990315]	[4.98265717e+02 7.95823364e+02 7.94088304e-01]	[516.15740967 790.63360596 0.79381204]	[4.85408295e+02 7.67484436e+02 6.82472229e-01]	[4.36639771e+02 8.03534912e+02 7.19755530e-01]	[4.18590088e+02 7.93362732e+02 7.29526043e-01]	[4.41802521e+02 7.70165894e+02 7.66127646e-01]
[446.934021 221.17692566 0.85284078]	[446.90405273 295.6499939 0.90335584]	[393.04071045 298.00039673 0.84662068]	[377.67752075 390.44363403 0.89024293]	[359.56448364 482.73098755 0.93397385]	[503.44857788 295.65286255 0.88436633]	[523.75439453 390.48895264 0.87139821]	[541.85296631 482.75402832 0.93444234]	[449.47839355 467.43502808 0.70946258]	[416.0496521 469.99728394 0.698273 ]	[421.25158691 624.01403809 0.86286306]	[436.66943359 764.99359131 0.7896533 ]	[485.39511108 464.89569092 0.72995114]	[487.99951172 621.29333496 0.80680805]	[495.67694092 752.29943848 0.80246335]	[439.20965576 213.34054565 0.93782353]	[462.21188354 213.38330078 0.95806444]	[421.17575073 215.95297241 0.90254515]	[480.27163696 216.02801514 0.92879468]	[4.98260315e+02 7.95811707e+02 7.91639864e-01]	[516.15679932 790.62646484 0.79287958]	[4.85431671e+02 7.67499390e+02 6.83615088e-01]	[4.36634125e+02 8.06004456e+02 7.19207883e-01]	[4.18585358e+02 7.95829895e+02 7.19832420e-01]	[4.41779449e+02 7.70178650e+02 7.59002924e-01]
[446.87399292 221.20223999 0.85141635]	[446.86495972 295.65164185 0.9066323 ]	[393.006073 298.01086426 0.8426289 ]	[377.62365723 390.51330566 0.89267814]	[357.19558716 482.72692871 0.93589979]	[503.4107666 295.64389038 0.88596523]	[521.41760254 390.48602295 0.87274766]	[541.83892822 482.75085449 0.93187594]	[449.44268799 467.4039917 0.71024644]	[416.02853394 469.9682312 0.69541818]	[421.24447632 626.40124512 0.86132717]	[436.65615845 765.012146 0.789581 ]	[485.3572998 464.86791992 0.73203135]	[487.93832397 621.32354736 0.81384695]	[495.68869019 752.29992676 0.80474806]	[439.13571167 213.38044739 0.9298169 ]	[459.84008789 213.39733887 0.95919287]	[418.78027344 216.01829529 0.9050051 ]	[480.22875977 215.99334717 0.93535811]	[498.26193237 795.80480957 0.7968539 ]	[516.16387939 790.62268066 0.7979998 ]	[4.85448883e+02 7.67498962e+02 6.80472314e-01]	[4.36642029e+02 8.06009705e+02 7.21439302e-01]	[4.18589722e+02 7.95841858e+02 7.20223486e-01]	[4.41768494e+02 7.70185669e+02 7.57266998e-01]
[444.40209961 223.7481842 0.85098487]	[444.41534424 298.02355957 0.91332805]	[390.50701904 298.03421021 0.84111536]	[377.59509277 393.02362061 0.89610529]	[357.13476562 482.74963379 0.93974233]	[503.39541626 298.02749634 0.88872999]	[521.40582275 393.02932739 0.87476766]	[541.80548096 482.75738525 0.9331938 ]	[446.95147705 467.43707275 0.71092653]	[413.56896973 470.01443481 0.68703371]	[421.23007202 626.46612549 0.85339588]	[436.65692139 765.03515625 0.79071355]	[482.95718384 464.89324951 0.73568934]	[485.47625732 621.34362793 0.82223362]	[495.67852783 754.75524902 0.80169624]	[439.08282471 213.42926025 0.92729044]	[459.79275513 213.4516449 0.9587971 ]	[418.68640137 216.04037476 0.90575284]	[480.19335938 216.03411865 0.92309558]	[498.25698853 795.81829834 0.79737151]	[516.16430664 790.63476562 0.79905105]	[4.85458923e+02 7.67533691e+02 6.80288315e-01]	[4.36648895e+02 8.06027283e+02 7.25459993e-01]	[4.18589966e+02 7.95863770e+02 7.22517014e-01]	[4.41760101e+02 7.70201782e+02 7.52588928e-01]
[444.36972046 226.24078369 0.85680735]	[444.37652588 298.04501343 0.91783297]	[390.45611572 298.05615234 0.83979714]	[377.56454468 390.49368286 0.88502109]	[357.08874512 480.347229 0.93600821]	[503.36260986 298.05532837 0.89345264]	[521.3572998 393.07540894 0.87796849]	[541.77984619 482.73208618 0.93399262]	[446.92672729 467.41384888 0.71500754]	[413.55630493 469.99331665 0.68693197]	[421.20529175 626.48657227 0.84926516]	[436.65942383 765.06591797 0.79516608]	[482.92501831 464.86743164 0.74411958]	[485.45703125 621.39233398 0.82613516]	[498.12203979 757.31103516 0.79553562]	[436.69110107 213.46502686 0.92788064]	[459.76071167 213.47119141 0.95939875]	[418.68032837 216.10006714 0.89738542]	[480.16586304 216.04618835 0.91728741]	[4.98230957e+02 7.95837341e+02 7.90277004e-01]	[516.14764404 790.66784668 0.79145908]	[4.87954102e+02 7.67601074e+02 6.77112758e-01]	[4.36600037e+02 8.06045166e+02 7.18211710e-01]	[4.16160004e+02 7.95867920e+02 7.16536880e-01]	[4.41783020e+02 7.70231445e+02 7.47682214e-01]
[444.30856323 228.7849884 0.87308681]	[444.34713745 298.04647827 0.92044246]	[390.45629883 298.07745361 0.83939266]	[377.53881836 390.45236206 0.88346112]	[357.05465698 480.30657959 0.93410784]	[503.32000732 298.04364014 0.89876765]	[521.30511475 392.97927856 0.87027192]	[541.76043701 482.7883606 0.92840433]	[446.86813354 467.41937256 0.72208214]	[413.49075317 470.00616455 0.68535691]	[421.17788696 626.49938965 0.85181618]	[436.67312622 767.50726318 0.80164403]	[482.89056396 464.86120605 0.7506699 ]	[485.41244507 621.41241455 0.83845031]	[498.11398315 757.347229 0.7916401 ]	[436.64892578 213.50720215 0.92696333]	[459.71704102 213.52288818 0.9543364 ]	[418.65890503 216.07337952 0.88852721]	[480.15136719 216.07476807 0.91099811]	[4.98241180e+02 7.95834961e+02 7.94772089e-01]	[516.1449585 790.67138672 0.79164445]	[4.87953583e+02 7.67634033e+02 6.75959408e-01]	[4.36565582e+02 8.06048767e+02 7.14900672e-01]	[4.16143127e+02 7.95866577e+02 7.16124356e-01]	[4.41801727e+02 7.70276367e+02 7.45691597e-01]
[441.87243652 228.80583191 0.88956791]	[441.92401123 298.04214478 0.92945337]	[387.91885376 298.06906128 0.83907449]	[377.49975586 390.4336853 0.87379187]	[357.00952148 480.24243164 0.92260718]	[503.25140381 298.03579712 0.90117133]	[521.28607178 392.97589111 0.86919409]	[541.7388916 482.79742432 0.92040402]	[444.3722229 467.41174316 0.73785537]	[408.44616699 469.99676514 0.69036222]	[421.17108154 626.42791748 0.86777318]	[436.67532349 767.52923584 0.80075473]	[482.840271 464.85113525 0.7608397 ]	[482.96530151 621.40679932 0.86106318]	[495.69659424 757.32830811 0.79242021]	[436.57827759 213.50334167 0.92144001]	[459.66372681 213.54208374 0.94806159]	[418.60321045 216.05737305 0.8692134 ]	[480.12225342 216.14741516 0.89362895]	[4.98203278e+02 7.95811401e+02 7.95137703e-01]	[5.13654053e+02 7.90661316e+02 7.90492177e-01]	[4.87986115e+02 7.67635681e+02 6.73244536e-01]	[4.36570740e+02 8.06030090e+02 7.16092229e-01]	[4.16149323e+02 7.95859253e+02 7.17968881e-01]	[4.41812897e+02 7.72701294e+02 7.35449016e-01]
[441.8326416 228.81066895 0.89489836]	[441.88372803 298.06930542 0.93827957]	[385.36578369 298.10455322 0.84652609]	[375.1137085 390.47644043 0.86660522]	[356.9664917 480.27697754 0.919393 ]	[500.87759399 298.05975342 0.90801066]	[521.25482178 393.00665283 0.87317288]	[541.70568848 482.75268555 0.91588265]	[444.32803345 467.46728516 0.73603076]	[405.90045166 472.53561401 0.69060433]	[421.14654541 626.42529297 0.86938745]	[436.6656189 767.54266357 0.79811031]	[482.82623291 464.89804077 0.75484109]	[482.92657471 621.38916016 0.87019277]	[495.67590332 754.83752441 0.78906131]	[436.55752563 213.50257874 0.92012233]	[459.62301636 215.89321899 0.94405782]	[418.59259033 216.04203796 0.86130923]	[477.69354248 218.60527039 0.87287951]	[498.21609497 795.81408691 0.79724818]	[516.13262939 790.65649414 0.79402387]	[4.87967346e+02 7.67631958e+02 6.58792436e-01]	[4.36588867e+02 8.06027039e+02 7.17754722e-01]	[4.16165710e+02 7.95866577e+02 7.23342001e-01]	[4.41799072e+02 7.72718872e+02 7.25637078e-01]
[441.74160767 228.83679199 0.90735745]	[441.78662109 298.10617065 0.94439083]	[382.81359863 298.10488892 0.86470157]	[372.44482422 390.43457031 0.83162874]	[354.44454956 480.2696228 0.89024734]	[500.78720093 298.11816406 0.89713436]	[521.16387939 395.53762817 0.87164092]	[539.22686768 482.84667969 0.89341807]	[441.90655518 467.46496582 0.73840743]	[403.39331055 470.04241943 0.69489324]	[418.78338623 626.43121338 0.84697807]	[436.67636108 767.51416016 0.79684186]	[482.75308228 464.88861084 0.75557828]	[482.88021851 621.38696289 0.87130499]	[495.69067383 754.83105469 0.79357851]	[434.01852417 213.50721741 0.907139 ]	[457.16497803 213.55879211 0.92108953]	[416.08935547 216.04103088 0.82990503]	[477.60302734 216.14491272 0.86610901]	[498.20758057 793.35803223 0.81195837]	[516.1192627 790.62792969 0.80511653]	[4.88006012e+02 7.67630310e+02 6.55815840e-01]	[4.36669983e+02 8.03462952e+02 6.91398144e-01]	[4.18623840e+02 7.93348389e+02 7.21355915e-01]	[4.41805878e+02 7.70292297e+02 7.10216284e-01]
[441.69723511 228.85264587 0.91012555]	[441.74203491 298.10290527 0.94599581]	[382.80084229 298.08865356 0.86594659]	[369.89089966 387.90615845 0.8272227 ]	[351.94772339 480.25698853 0.88710129]	[500.72857666 298.14718628 0.88913596]	[518.73535156 395.50180054 0.85764444]	[536.71691895 482.8454895 0.87468964]	[441.8303833 467.47091675 0.74429131]	[403.32678223 470.04116821 0.70536602]	[418.7348938 624.01080322 0.85086799]	[436.69540405 767.53741455 0.79975295]	[480.33709717 464.89364624 0.75422662]	[482.84259033 621.35675049 0.87420094]	[495.69146729 754.80004883 0.79802042]	[431.48446655 213.5317688 0.90459573]	[457.10516357 215.89228821 0.91064048]	[416.02902222 216.10153198 0.82081699]	[475.13098145 216.14956665 0.86257523]	[498.22183228 793.35827637 0.81575048]	[516.12512207 790.61865234 0.80656785]	[4.87988586e+02 7.67599548e+02 6.62342668e-01]	[4.36632050e+02 8.00993530e+02 6.86264396e-01]	[4.18607239e+02 7.93332275e+02 7.21129179e-01]	[4.41847015e+02 7.72719910e+02 7.16071606e-01]
[439.31665039 228.86454773 0.90510249]	[439.32510376 298.13140869 0.94120836]	[380.3192749 298.08999634 0.87818623]	[364.8053894 390.45462036 0.83182842]	[346.88241577 480.37008667 0.88189524]	[500.65948486 298.19119263 0.87505382]	[518.65075684 395.590271 0.86455673]	[534.1630249 482.8717041 0.85600811]	[441.75512695 467.46920776 0.74469703]	[400.86309814 470.03521729 0.71595341]	[418.69638062 626.41790771 0.84032202]	[439.07223511 767.54571533 0.79981595]	[480.27697754 464.8888855 0.74704641]	[482.82617188 621.3649292 0.87621486]	[495.69418335 754.78051758 0.79915428]	[428.91854858 213.5615387 0.90135503]	[454.60269165 215.89964294 0.89075154]	[413.57904053 218.53390503 0.80299419]	[472.57202148 218.54151917 0.85960466]	[498.22512817 793.3447876 0.8184213 ]	[516.12786865 790.60687256 0.80645353]	[4.87998688e+02 7.67581238e+02 6.59549356e-01]	[4.36620361e+02 8.00988831e+02 6.82613552e-01]	[4.18597107e+02 7.93328735e+02 7.21508086e-01]	[4.41870819e+02 7.72720276e+02 7.10673213e-01]
[439.31665039 228.86352539 0.90516627]	[439.32775879 298.12353516 0.94105291]	[380.31842041 298.0796814 0.87809056]	[364.8081665 390.47125244 0.83341938]	[346.88165283 480.37020874 0.88074625]	[500.65866089 298.18930054 0.8743121 ]	[518.64837646 395.58840942 0.86370265]	[534.16717529 482.87026978 0.85581785]	[441.75497437 467.45565796 0.74565655]	[400.86187744 470.01611328 0.7164284 ]	[418.70043945 624.0256958 0.84203506]	[439.07763672 767.56158447 0.80264896]	[480.27749634 464.87872314 0.74812508]	[482.82577515 621.36395264 0.87674266]	[498.12088013 754.81469727 0.7962324 ]	[428.91827393 213.56185913 0.90117151]	[454.60253906 215.89903259 0.89067113]	[413.57720947 218.53614807 0.8019163 ]	[472.56967163 218.54179382 0.8591609 ]	[498.23327637 793.35510254 0.81578624]	[516.13439941 790.6184082 0.80334753]	[4.90486359e+02 7.67608093e+02 6.58340812e-01]	[4.36610687e+02 8.00980896e+02 6.75720811e-01]	[4.18598663e+02 7.93322327e+02 7.14110434e-01]	[4.41879089e+02 7.72738281e+02 7.06038892e-01]
[439.26583862 231.29864502 0.9064073 ]	[439.24581909 298.10632324 0.94542098]	[380.25335693 298.0670166 0.88618338]	[362.26177979 390.50137329 0.85218346]	[344.24258423 482.72885132 0.89380282]	[498.20059204 298.16793823 0.86560804]	[516.14978027 395.60131836 0.86177838]	[531.54388428 482.88098145 0.85446227]	[439.33016968 467.44293213 0.74785513]	[400.76245117 470.0071106 0.72991824]	[418.71942139 626.43505859 0.85508138]	[439.08312988 767.56896973 0.80878997]	[480.19329834 464.85980225 0.73655289]	[482.81497192 621.39672852 0.87739456]	[498.13098145 757.32354736 0.79355425]	[426.37332153 215.90827942 0.90857583]	[452.07055664 215.91223145 0.87885696]	[411.01034546 218.52316284 0.81432879]	[470.00491333 218.55056763 0.85513294]	[498.25030518 793.3739624 0.81556123]	[516.13616943 790.63348389 0.80032808]	[4.90483612e+02 7.67648254e+02 6.60585701e-01]	[4.36597595e+02 8.00957886e+02 6.76923573e-01]	[4.18592621e+02 7.93309082e+02 7.21524835e-01]	[4.41885742e+02 7.72749390e+02 7.08204150e-01]
[439.19061279 231.38597107 0.91146863]	[439.18951416 298.10534668 0.94623011]	[380.19424438 298.04864502 0.89410806]	[362.2109375 390.48413086 0.85639518]	[341.76791382 480.33938599 0.90563166]	[495.67922974 298.18457031 0.85158449]	[516.10888672 398.08178711 0.87888157]	[529.02429199 482.90551758 0.86123997]	[439.28375244 464.93682861 0.75406122]	[400.72640991 467.48553467 0.73346508]	[418.69726562 626.43969727 0.85450846]	[439.07568359 767.57525635 0.80686241]	[480.14306641 462.39361572 0.73591959]	[482.7572937 621.34729004 0.87964827]	[498.11767578 757.32733154 0.79203033]	[423.88870239 215.99197388 0.916403 ]	[449.51144409 215.99945068 0.87010372]	[408.4536438 216.13079834 0.81730074]	[469.96820068 218.53503418 0.85578537]	[498.22808838 793.36993408 0.81213224]	[513.65692139 790.63317871 0.79658663]	[4.90496735e+02 7.67662720e+02 6.58478439e-01]	[4.36607483e+02 8.00990845e+02 6.78305805e-01]	[4.18593445e+02 7.93337280e+02 7.17195809e-01]	[4.41872375e+02 7.72758362e+02 7.06107438e-01]
[439.12442017 231.41213989 0.90700471]	[439.15527344 298.11999512 0.9427315 ]	[380.16830444 298.05560303 0.89176434]	[359.82711792 392.97839355 0.86486661]	[341.71490479 480.34561157 0.91201091]	[495.63641357 298.20568848 0.84558356]	[511.06167603 398.07376099 0.87682915]	[526.54425049 482.90319824 0.87262779]	[439.22277832 467.40576172 0.7543298 ]	[400.68203735 469.98635864 0.73992735]	[418.65808105 626.49017334 0.84395552]	[439.07772827 767.58514404 0.80974716]	[477.71090698 464.82846069 0.73140621]	[482.71765137 621.3449707 0.87928593]	[498.12243652 757.37451172 0.7893374 ]	[423.81835938 216.02818298 0.92295283]	[446.95874023 216.03890991 0.87163687]	[408.39038086 216.12757874 0.82535648]	[467.43112183 218.54684448 0.86437064]	[498.20559692 795.79229736 0.81013554]	[513.65234375 790.6539917 0.7977196 ]	[4.90520599e+02 7.70076843e+02 6.67295218e-01]	[4.36591095e+02 8.00970276e+02 6.78270459e-01]	[4.18580170e+02 7.93326416e+02 7.20869005e-01]	[4.41890564e+02 7.72762390e+02 7.18754411e-01]
[439.09268188 231.43408203 0.90544122]	[439.11251831 298.11935425 0.93938768]	[380.1237793 298.04327393 0.89354628]	[359.77035522 392.97973633 0.8747744 ]	[339.30474854 480.32965088 0.90617871]	[495.5925293 298.20690918 0.8421244 ]	[508.45379639 395.53125 0.85216975]	[526.55157471 482.91061401 0.86493111]	[439.13354492 464.91409302 0.74963433]	[398.28179932 467.44412231 0.74215448]	[418.60906982 626.46807861 0.84304571]	[439.08029175 767.60119629 0.81118828]	[477.60375977 462.39520264 0.71948832]	[480.36413574 621.34008789 0.8778913 ]	[498.15176392 759.89813232 0.79495299]	[423.76754761 216.05628967 0.92647982]	[446.91021729 216.05389404 0.87723714]	[405.84783936 218.52159119 0.83664608]	[464.95639038 218.58189392 0.86776882]	[4.98178345e+02 7.95851196e+02 7.92789698e-01]	[5.13640991e+02 7.90699890e+02 7.87784398e-01]	[4.93043610e+02 7.70087219e+02 6.60938203e-01]	[4.34088989e+02 8.00994995e+02 6.65115297e-01]	[4.16134094e+02 7.93322144e+02 7.13256001e-01]	[4.41902802e+02 7.72781677e+02 7.18959570e-01]
[436.69430542 231.43418884 0.89748102]	[439.08013916 298.10900879 0.93320978]	[380.09487915 298.03027344 0.88909191]	[359.74368286 392.99462891 0.87893295]	[339.22689819 480.34194946 0.91554582]	[493.10028076 298.19241333 0.84548062]	[505.99520874 395.62283325 0.8679769 ]	[526.49066162 482.89630127 0.87532061]	[439.09960938 464.86404419 0.74852967]	[398.24871826 467.39959717 0.73978072]	[418.58508301 626.47424316 0.84375542]	[439.06835938 767.60070801 0.81267428]	[475.13287354 462.34014893 0.71947038]	[480.34170532 621.32904053 0.87407786]	[498.15036011 757.37908936 0.79962432]	[421.36270142 216.06968689 0.93152303]	[444.44308472 216.04797363 0.8819204 ]	[403.40560913 218.56407166 0.84437019]	[464.93222046 218.55923462 0.87452525]	[498.16625977 795.81011963 0.80076373]	[513.63500977 790.66680908 0.79780072]	[4.93067719e+02 7.67688660e+02 6.68638825e-01]	[4.36581360e+02 8.00940125e+02 6.73098564e-01]	[4.18578918e+02 7.93302917e+02 7.25461841e-01]	[4.41872803e+02 7.72776611e+02 7.19529867e-01]
[436.61651611 231.42025757 0.89079154]	[436.66384888 298.14639282 0.9214735 ]	[377.69091797 298.07220459 0.89476305]	[359.67871094 390.4972229 0.88915181]	[339.17602539 480.30673218 0.9184252 ]	[490.56335449 298.20437622 0.84161693]	[505.93045044 395.5793457 0.87242818]	[526.45404053 482.91317749 0.87865686]	[439.06097412 464.83981323 0.74922085]	[398.2328186 464.9230957 0.7481088]	[418.58926392 626.45050049 0.85077697]	[439.07223511 767.6192627 0.8156957 ]	[472.60168457 462.32571411 0.71605074]	[480.30636597 618.82519531 0.86552393]	[498.14590454 759.88531494 0.79789823]	[421.31005859 216.04202271 0.9448477 ]	[444.38806152 216.04283142 0.89453989]	[403.3487854 218.52883911 0.84827441]	[464.89385986 218.62437439 0.86682087]	[498.1920166 795.83282471 0.8121447 ]	[513.65039062 790.6796875 0.80589741]	[4.90557831e+02 7.70084167e+02 6.71254754e-01]	[4.36607574e+02 8.00930481e+02 6.81023538e-01]	[4.18605316e+02 7.93303589e+02 7.32164860e-01]	[4.41870819e+02 7.72808838e+02 7.17590630e-01]
[436.5612793 231.4069519 0.88410944]	[436.64813232 298.11862183 0.92341322]	[377.69577026 298.0475769 0.89133453]	[359.61169434 392.98556519 0.88958484]	[339.10861206 480.34625244 0.9265604 ]	[490.50457764 298.18530273 0.84618849]	[505.92904663 398.06561279 0.89397234]	[526.409729 482.95635986 0.88153505]	[436.67895508 464.91610718 0.73662627]	[398.21847534 467.45306396 0.74168003]	[418.57394409 626.49639893 0.84634918]	[436.69857788 767.60192871 0.827923 ]	[472.56820679 462.39727783 0.70877093]	[480.29528809 621.2746582 0.8686046 ]	[498.15005493 757.34014893 0.8051908 ]	[421.27340698 216.03536987 0.95172167]	[444.34246826 216.04605103 0.9064225 ]	[403.33746338 218.52906799 0.83353055]	[464.84713745 218.67883301 0.86234713]	[498.18371582 795.79174805 0.82133961]	[513.62652588 790.64428711 0.81054491]	[4.93061218e+02 7.67653015e+02 6.78558946e-01]	[4.36608917e+02 7.98385254e+02 7.04728246e-01]	[4.18629822e+02 7.93250366e+02 7.57864714e-01]	[4.41859711e+02 7.72801147e+02 7.34487891e-01]
[434.10742188 231.41331482 0.87833112]	[436.55889893 298.13079834 0.90786237]	[377.64028931 298.03677368 0.88644111]	[357.20935059 393.02224731 0.90307343]	[339.0776062 480.31262207 0.92739564]	[487.97885132 298.203125 0.84475684]	[503.44210815 395.58746338 0.88258576]	[523.9776001 482.93179321 0.90046716]	[436.62652588 464.90472412 0.72707343]	[398.18197632 467.45629883 0.73573142]	[418.57443237 626.46295166 0.8569119 ]	[436.69418335 767.60174561 0.82909584]	[470.04434204 462.37365723 0.70454109]	[480.26544189 621.31243896 0.88011748]	[495.64776611 752.23278809 0.81920701]	[421.23571777 216.03239441 0.95301616]	[441.9296875 216.04278564 0.91302276]	[403.2819519 218.53771973 0.84420699]	[462.44509888 218.65766907 0.87963271]	[498.17596436 793.31811523 0.85877556]	[513.61029053 788.22711182 0.83589816]	[4.90499207e+02 7.65042053e+02 6.64018154e-01]	[4.36600739e+02 7.98382812e+02 7.00434268e-01]	[4.18620667e+02 7.93253357e+02 7.56639063e-01]	[4.41856537e+02 7.72780823e+02 7.39748001e-01]
[431.52001953 233.83813477 0.88073277]	[434.02587891 298.17544556 0.88747764]	[377.53530884 298.07849121 0.87410164]	[357.13504028 390.49621582 0.88467711]	[336.68997192 482.73043823 0.93184215]	[485.45309448 298.25112915 0.84765685]	[503.34292603 395.59481812 0.89119416]	[523.89935303 482.93103027 0.91424423]	[436.55932617 464.90649414 0.71931338]	[398.13717651 467.46975708 0.72474813]	[418.57629395 626.49475098 0.84834719]	[436.66387939 767.60430908 0.8215946 ]	[467.49865723 462.37478638 0.70610797]	[480.26419067 621.29400635 0.87175775]	[490.52944946 749.61260986 0.81222534]	[421.1494751 216.07157898 0.95106751]	[441.84957886 216.0866394 0.92445272]	[400.83087158 218.58900452 0.86223727]	[462.355896 218.67102051 0.88682061]	[493.11010742 790.81494141 0.86021936]	[508.52139282 788.08349609 0.83467066]	[4.85416473e+02 7.54844299e+02 6.37251973e-01]	[4.36673431e+02 7.98424500e+02 6.93274200e-01]	[4.18642181e+02 7.93289734e+02 7.36989796e-01]	[4.41816040e+02 7.72783875e+02 7.26816237e-01]
[431.46478271 233.84597778 0.88079917]	[431.47247314 298.19198608 0.88047618]	[375.07449341 298.13269043 0.8625688 ]	[357.09585571 393.05047607 0.89671248]	[336.6661377 482.77105713 0.9327212 ]	[485.40484619 298.24597168 0.85557836]	[503.2961731 398.02005005 0.89727211]	[523.81060791 482.90414429 0.92327142]	[436.54690552 464.94512939 0.71650499]	[398.13644409 469.99304199 0.72356236]	[418.54165649 626.47277832 0.84703708]	[436.64709473 767.58959961 0.80923253]	[467.47097778 462.40127563 0.70620692]	[480.21728516 621.28192139 0.86492157]	[487.96090698 749.63037109 0.8192665 ]	[418.78982544 216.08277893 0.95154613]	[441.80200195 216.09066772 0.93070632]	[400.80325317 218.61470032 0.8650018 ]	[462.30734253 218.65710449 0.89172459]	[490.51443481 793.21496582 0.83289605]	[505.97750854 788.1137085 0.83437598]	[4.82874329e+02 7.57317505e+02 6.42774820e-01]	[4.39163422e+02 8.00972168e+02 6.78675175e-01]	[4.18678131e+02 7.95792236e+02 7.17028677e-01]	[4.41762054e+02 7.72744568e+02 7.09469914e-01]
[428.95355225 233.85372925 0.88390005]	[428.93569946 298.17550659 0.88679492]	[375.04296875 298.10281372 0.86124331]	[357.06741333 393.02145386 0.89231926]	[336.67376709 482.77386475 0.93484098]	[485.35137939 298.24215698 0.86149031]	[503.24853516 395.57241821 0.89152414]	[521.43048096 482.90679932 0.91724652]	[434.10830688 464.94454956 0.7130841 ]	[398.11349487 470.00427246 0.72111213]	[418.54452515 626.48901367 0.84811193]	[436.67831421 767.63330078 0.81011826]	[467.43554688 462.40087891 0.7087968 ]	[480.20031738 621.2699585 0.86624938]	[485.45303345 749.67156982 0.8223384 ]	[418.7467041 216.08137512 0.9526974 ]	[441.76782227 216.09425354 0.94012368]	[400.76394653 218.6452179 0.86507064]	[462.23144531 221.12167358 0.88465869]	[490.48474121 793.21160889 0.84382832]	[505.96264648 788.08758545 0.84273541]	[4.82803070e+02 7.57394836e+02 6.20191455e-01]	[4.39216980e+02 8.00930420e+02 6.53278351e-01]	[4.18709656e+02 7.93346802e+02 6.90530539e-01]	[4.41789429e+02 7.72793945e+02 6.89073801e-01]
[428.91815186 233.87026978 0.88911152]	[426.40377808 298.13833618 0.89873141]	[374.99639893 298.0718689 0.85425323]	[357.0534668 393.02563477 0.88866258]	[336.68521118 482.80249023 0.93563288]	[482.92251587 298.21398926 0.87572116]	[503.22943115 395.52615356 0.8853215 ]	[521.40393066 482.86450195 0.9236806 ]	[434.06665039 464.91564941 0.71399796]	[398.09109497 469.97738647 0.7168383 ]	[418.54595947 626.50500488 0.84001869]	[436.62695312 767.62884521 0.81228375]	[464.97265625 462.36627197 0.71718049]	[480.21563721 618.76171875 0.86405379]	[482.94107056 749.56219482 0.83947194]	[418.70858765 216.09130859 0.95420384]	[441.75109863 216.11276245 0.94248796]	[400.70648193 218.63545227 0.86668998]	[462.1930542 221.10839844 0.87781858]	[485.43481445 790.6875 0.85807961]	[503.41473389 785.52960205 0.84963673]	[4.80289673e+02 7.52301941e+02 6.32527828e-01]	[4.39227509e+02 7.98420044e+02 6.75291479e-01]	[4.18737396e+02 7.93349121e+02 7.21989870e-01]	[4.41765167e+02 7.72762756e+02 7.02998221e-01]
[428.91799927 233.87026978 0.88912177]	[426.40151978 298.13568115 0.89889121]	[374.99630737 298.07168579 0.85424823]	[357.05169678 393.02407837 0.88853455]	[336.68438721 482.80380249 0.93513721]	[482.91946411 298.2071228 0.87732041]	[503.22927856 395.52679443 0.88540226]	[521.40332031 482.86962891 0.92342424]	[434.06396484 464.91082764 0.71412188]	[398.0881958 469.97219849 0.71710867]	[418.5479126 626.5078125 0.84141982]	[436.62915039 767.63421631 0.81045711]	[464.97106934 462.36157227 0.71745956]	[480.2013855 618.76403809 0.8630684 ]	[482.94018555 749.56555176 0.83947468]	[418.70840454 216.09135437 0.95433682]	[441.75082397 216.11288452 0.94251931]	[400.70639038 218.63540649 0.86659861]	[462.19369507 221.10742188 0.87817705]	[485.43374634 790.68969727 0.85835785]	[503.41448975 785.53125 0.84954536]	[4.80289368e+02 7.52305603e+02 6.31840587e-01]	[4.39221710e+02 7.98425049e+02 6.68853819e-01]	[4.18730560e+02 7.93347900e+02 7.14206874e-01]	[4.41769623e+02 7.72768677e+02 6.99658155e-01]
[426.42895508 233.87606812 0.89079452]	[426.34259033 298.13388062 0.90326035]	[372.50613403 298.08956909 0.84747487]	[357.05441284 395.5300293 0.89709687]	[336.69720459 482.83425903 0.93595093]	[482.89019775 298.1975708 0.88168931]	[500.89929199 398.04202271 0.9041723 ]	[521.39788818 482.91220093 0.92132127]	[434.03323364 464.947052 0.70954245]	[398.04721069 470.03179932 0.71296501]	[416.15484619 626.49536133 0.82752442]	[436.63397217 767.64758301 0.80410182]	[464.96688843 462.37942505 0.71973002]	[480.2093811 618.75317383 0.85725433]	[482.84103394 747.1529541 0.86085701]	[418.67453003 216.09655762 0.95090455]	[441.71731567 216.11114502 0.93951058]	[400.66931152 218.65560913 0.86853385]	[459.82369995 218.64689636 0.88705808]	[485.40930176 790.62182617 0.84320486]	[503.38735962 783.02581787 0.83869278]	[4.80170746e+02 7.52254333e+02 6.50568008e-01]	[4.39285400e+02 7.98439819e+02 6.52327836e-01]	[4.18762024e+02 7.95814148e+02 6.94257319e-01]	[4.41762939e+02 7.72777466e+02 6.90709710e-01]
[426.39575195 233.8714447 0.89084935]	[423.89929199 298.14718628 0.90589035]	[372.4864502 298.12481689 0.84457856]	[357.04870605 395.51138306 0.89515442]	[339.04586792 482.84854126 0.93739098]	[482.8734436 298.19418335 0.88752538]	[500.85980225 395.62710571 0.89475107]	[521.35375977 482.88793945 0.92101139]	[431.54867554 464.93670654 0.71254754]	[398.02072144 470.02731323 0.71241164]	[416.12164307 626.44335938 0.82878691]	[436.62271118 767.49707031 0.80113089]	[464.93710327 462.36495972 0.72949016]	[480.21887207 613.69110107 0.85363293]	[480.36346436 747.04803467 0.86341971]	[418.6413269 216.09719849 0.94280583]	[441.68307495 216.10768127 0.93794578]	[400.61242676 218.62188721 0.87808561]	[459.77236938 218.57954407 0.90505922]	[487.93139648 788.04083252 0.8329888 ]	[503.37661743 777.83544922 0.82203519]	[4.72604279e+02 7.52189453e+02 6.32930875e-01]	[4.41792725e+02 7.95817322e+02 6.88531041e-01]	[4.21244965e+02 7.93298767e+02 7.28366554e-01]	[4.41710175e+02 7.70227356e+02 7.05990613e-01]
[426.34371948 233.87402344 0.89574099]	[423.83575439 298.15493774 0.91191518]	[369.96807861 298.14990234 0.83789271]	[357.05804443 395.55282593 0.90296429]	[339.05914307 482.88449097 0.93281943]	[482.81155396 298.17855835 0.89494365]	[500.83514404 395.56533813 0.88608956]	[521.35473633 482.82015991 0.92591333]	[431.55300903 464.94485474 0.71113837]	[398.03509521 472.52536011 0.7150141 ]	[416.09255981 626.44677734 0.824148 ]	[436.62011719 765.07092285 0.8085081 ]	[464.93331909 462.36431885 0.72974676]	[480.18182373 611.1506958 0.84713668]	[480.29376221 746.9621582 0.84394598]	[418.59164429 216.09989929 0.93431824]	[439.31741333 216.12063599 0.94039249]	[398.22717285 218.61734009 0.87542748]	[459.70993042 218.6146698 0.89253139]	[485.37982178 787.99145508 0.8385092 ]	[503.27062988 775.28826904 0.82280737]	[4.70036224e+02 7.49685974e+02 6.06792331e-01]	[4.41734192e+02 7.93333740e+02 7.10562110e-01]	[4.21247101e+02 7.93241821e+02 7.51341522e-01]	[4.41705688e+02 7.70205688e+02 6.93715453e-01]
[423.900177 233.88356018 0.89897239]	[423.79293823 298.17041016 0.91554087]	[369.91921997 298.20281982 0.833139 ]	[357.02728271 393.07458496 0.88838005]	[339.08004761 482.88790894 0.93031019]	[482.78079224 298.15045166 0.90107983]	[500.81124878 393.03448486 0.87613797]	[521.34246826 482.74368286 0.92912173]	[431.56188965 464.94198608 0.71176213]	[398.04501343 472.52749634 0.71633351]	[416.11627197 626.45068359 0.82825696]	[436.5914917 765.01916504 0.79752582]	[464.93362427 462.35971069 0.72871709]	[480.20507812 611.15490723 0.84843701]	[480.18734741 744.54406738 0.83792186]	[418.56747437 216.11657715 0.92436552]	[439.27340698 216.12776184 0.94273436]	[398.17605591 218.57971191 0.88414949]	[459.65847778 218.56443787 0.88609344]	[482.93457031 785.5368042 0.85330272]	[500.84295654 772.77209473 0.83950669]	[4.67436859e+02 7.49666992e+02 6.43997908e-01]	[4.41756104e+02 7.93331238e+02 7.28790522e-01]	[4.21281647e+02 7.93255005e+02 7.66272962e-01]	[4.39267090e+02 7.70183899e+02 6.98753655e-01]
[423.84344482 233.87973022 0.90595412]	[423.77374268 298.13702393 0.91855401]	[369.91751099 298.17092896 0.83802056]	[357.00793457 393.05389404 0.88362128]	[339.0847168 482.9022522 0.92792755]	[482.72689819 298.11941528 0.90280592]	[500.80615234 392.99954224 0.87484664]	[521.34625244 480.36105347 0.92967594]	[431.50317383 467.39974976 0.71250141]	[395.64370728 472.54052734 0.71460462]	[416.13327026 626.44720459 0.82965958]	[436.63238525 765.02130127 0.7933746 ]	[464.89529419 462.36383057 0.73656946]	[480.19360352 611.16577148 0.84248424]	[477.75064087 746.99560547 0.82140744]	[416.14837646 216.11509705 0.91610622]	[439.22174072 216.12541199 0.93696731]	[398.11682129 218.52583313 0.88042039]	[459.62716675 218.53605652 0.88495106]	[482.91369629 783.03686523 0.8297013 ]	[500.7756958 772.73327637 0.84648728]	[4.64971313e+02 7.52176392e+02 6.22142315e-01]	[4.39299255e+02 7.93317078e+02 6.97183073e-01]	[4.21227081e+02 7.93226379e+02 7.43186593e-01]	[4.41694977e+02 7.70194275e+02 6.92845166e-01]
[423.7930603 233.87710571 0.91009003]	[421.38705444 298.13562012 0.92434901]	[367.42056274 298.1802063 0.83394229]	[356.98745728 395.52923584 0.89030677]	[339.09591675 482.91497803 0.92508465]	[480.34286499 298.10974121 0.9050743 ]	[500.79989624 392.98519897 0.87688708]	[521.37536621 480.33584595 0.93390834]	[431.51599121 464.94442749 0.71235919]	[398.01657104 472.53024292 0.71517617]	[416.13439941 626.41363525 0.83431989]	[436.62661743 765.02526855 0.78618801]	[464.91555786 462.35983276 0.73034972]	[480.19869995 611.15118408 0.84118694]	[477.66244507 747.00518799 0.80929542]	[416.08056641 216.11668396 0.90890121]	[439.18188477 216.1307373 0.93229342]	[398.04724121 218.55691528 0.86350864]	[457.20742798 218.62875366 0.85355502]	[482.86535645 782.99920654 0.82210696]	[500.71618652 772.72076416 0.85252893]	[4.64879120e+02 7.52176697e+02 6.33028388e-01]	[4.41725311e+02 7.93335388e+02 6.97578609e-01]	[4.21248169e+02 7.93249451e+02 7.41881311e-01]	[4.39280884e+02 7.70200623e+02 6.82661414e-01]
[421.38180542 233.87345886 0.91423851]	[421.36773682 298.14434814 0.92756432]	[367.38299561 298.19775391 0.8316679 ]	[356.97976685 395.50686646 0.88384551]	[339.08004761 482.92044067 0.9239651 ]	[480.31204224 298.10333252 0.90724725]	[500.78158569 390.47622681 0.87597138]	[521.40405273 480.28375244 0.92923987]	[431.49523926 464.91595459 0.71579987]	[395.64413452 470.01257324 0.71672589]	[416.16101074 623.95440674 0.85144413]	[436.58746338 765.03479004 0.78751636]	[464.89416504 462.32897949 0.73637283]	[480.20672607 611.06689453 0.85190713]	[477.72344971 747.07958984 0.81357276]	[416.05566406 216.10951233 0.90898246]	[439.14007568 216.12893677 0.93013972]	[395.65133667 218.52865601 0.85365379]	[457.1499939 218.61752319 0.85320473]	[482.78234863 785.53735352 0.79812068]	[498.26004028 775.26965332 0.80591834]	[4.64939484e+02 7.52279724e+02 5.89163482e-01]	[4.39266541e+02 7.95826294e+02 7.18773782e-01]	[4.21191254e+02 7.93278870e+02 7.73755252e-01]	[4.39273468e+02 7.70201355e+02 7.05584764e-01]
[421.31304932 233.88049316 0.92665792]	[421.34091187 298.13796997 0.93384898]	[364.87750244 298.20300293 0.83309764]	[356.97409058 395.5319519 0.88520813]	[339.08868408 482.94595337 0.91337699]	[480.27676392 298.08294678 0.91079593]	[500.76705933 387.89447021 0.87890631]	[521.42169189 480.2038269 0.92716789]	[434.06768799 464.87762451 0.71698165]	[398.09274292 469.97833252 0.7223525 ]	[418.53250122 623.96905518 0.85171783]	[436.61694336 767.48730469 0.79439855]	[467.40570068 462.28744507 0.71563715]	[480.21432495 608.53979492 0.86377615]	[477.73669434 747.15472412 0.81971347]	[413.53485107 216.12243652 0.89751238]	[439.06262207 216.10881042 0.91683728]	[395.58972168 218.65592957 0.82681841]	[454.63574219 218.59220886 0.84354538]	[482.75408936 785.59179688 0.84107852]	[498.26312256 775.3692627 0.82330143]	[4.64969330e+02 7.54826050e+02 5.93877792e-01]	[4.39251099e+02 7.93350098e+02 6.92021966e-01]	[4.21191864e+02 7.93264160e+02 7.49429762e-01]	[4.39301971e+02 7.70292419e+02 6.97489321e-01]
[421.27297974 233.90266418 0.9366883 ]	[421.33721924 298.12838745 0.93670189]	[367.33560181 298.18182373 0.83341271]	[356.97369385 395.57476807 0.89215678]	[339.08392334 482.97091675 0.90789157]	[480.26049805 298.07818604 0.91204774]	[500.74557495 385.32235718 0.88333642]	[523.76269531 480.18011475 0.92366785]	[434.08291626 464.92404175 0.71419406]	[398.10916138 470.01644897 0.7235747 ]	[418.56936646 626.42071533 0.84885645]	[436.58029175 765.06707764 0.79838276]	[467.41351318 462.34432983 0.71486777]	[480.20565796 608.56829834 0.85972774]	[477.72091675 749.55865479 0.81397426]	[411.03039551 216.1418457 0.88921946]	[436.66235352 216.13504028 0.90603185]	[395.55065918 218.64118958 0.8109526 ]	[454.58911133 218.59738159 0.83529961]	[482.734375 785.56494141 0.84009647]	[500.66073608 775.32800293 0.83333951]	[4.64954590e+02 7.57342773e+02 6.11497819e-01]	[4.39190704e+02 7.93325867e+02 7.27033019e-01]	[4.21154785e+02 7.93233276e+02 7.82939672e-01]	[4.39299896e+02 7.70262207e+02 7.23448455e-01]
[421.25735474 233.91906738 0.94025028]	[421.33001709 298.13674927 0.93723089]	[364.86621094 298.18942261 0.83529067]	[356.95877075 395.55661011 0.88611782]	[339.0725708 485.39038086 0.90352422]	[480.25292969 298.08035278 0.91167724]	[500.74267578 382.86029053 0.88653225]	[523.77416992 480.19540405 0.92277062]	[434.12023926 467.39587402 0.71522433]	[398.13638306 470.03079224 0.72669202]	[418.56954956 626.43481445 0.85102284]	[436.62512207 767.50231934 0.80468446]	[467.44351196 462.3821106 0.71130288]	[480.17733765 608.63543701 0.84620082]	[477.64489746 752.22753906 0.77843362]	[410.99905396 216.15553284 0.88613248]	[436.63891602 216.14938354 0.89895785]	[395.50466919 218.62313843 0.8052808 ]	[454.54248047 218.56295776 0.8344208 ]	[482.80029297 788.18688965 0.85241652]	[500.68081665 783.02258301 0.84323585]	[4.64892761e+02 7.67539734e+02 6.52661324e-01]	[4.39233398e+02 7.95843628e+02 7.20234931e-01]	[4.21167572e+02 7.93293884e+02 7.76241541e-01]	[4.39297729e+02 7.72708496e+02 7.28762269e-01]
[421.22381592 233.92451477 0.94237387]	[421.32592773 298.16213989 0.93495423]	[364.86437988 298.2288208 0.83059317]	[354.59405518 395.53378296 0.88009834]	[339.05786133 485.42651367 0.89999205]	[480.25201416 298.08728027 0.91026419]	[500.76391602 385.36050415 0.88584942]	[523.7802124 480.21658325 0.92660975]	[434.11297607 467.39505005 0.71471298]	[398.12057495 470.02954102 0.72583044]	[418.60202026 624.02349854 0.86057031]	[436.63433838 767.49206543 0.79816651]	[467.45715332 462.3817749 0.70979273]	[480.13171387 611.08502197 0.83013242]	[480.11914062 752.25738525 0.78575391]	[410.96133423 218.52316284 0.88223666]	[436.6000061 216.16017151 0.88801861]	[393.07461548 218.64564514 0.80199718]	[452.05783081 218.57102966 0.83589876]	[480.30780029 788.19915771 0.79930294]	[498.21240234 785.51483154 0.80507636]	[4.67459503e+02 7.67588196e+02 6.14136934e-01]	[4.39217041e+02 7.95785889e+02 6.99720621e-01]	[4.18773651e+02 7.93251282e+02 7.50537038e-01]	[4.41699707e+02 7.70300598e+02 7.14783788e-01]
[421.22668457 233.94377136 0.9426955 ]	[421.32489014 298.20098877 0.92944014]	[364.85061646 300.6411438 0.82687163]	[354.58636475 395.55435181 0.88322449]	[339.05435181 485.45129395 0.89692867]	[480.24499512 298.12240601 0.90818512]	[500.75296021 385.34817505 0.88523763]	[523.75689697 480.22634888 0.9273333 ]	[436.58770752 467.43545532 0.72284615]	[398.16067505 472.55194092 0.73276472]	[418.64431763 626.44354248 0.86087257]	[436.66256714 767.56762695 0.81022966]	[470.00454712 462.40390015 0.70601612]	[480.11651611 613.67468262 0.81020719]	[480.11486816 762.4407959 0.77162361]	[408.46908569 218.56187439 0.87516224]	[436.59649658 216.15989685 0.88801038]	[393.06161499 221.15028381 0.80202228]	[452.06515503 218.59307861 0.83748329]	[477.68685913 790.68261719 0.80469888]	[493.10614014 788.14361572 0.82253319]	[4.70038605e+02 7.70276367e+02 5.98935425e-01]	[4.39220795e+02 7.93324768e+02 6.87888026e-01]	[4.18754974e+02 7.90833618e+02 7.41185069e-01]	[4.41720490e+02 7.72785278e+02 6.91137850e-01]
[421.22680664 233.9437561 0.9427619 ]	[421.32580566 298.203125 0.92871982]	[364.84875488 300.63900757 0.8274436 ]	[354.58728027 395.5539856 0.88299155]	[339.0526123 485.44259644 0.89799982]	[480.24575806 298.12866211 0.90773863]	[500.75418091 385.35723877 0.88402712]	[523.75927734 480.2286377 0.92734951]	[436.5758667 467.42617798 0.72074103]	[398.14978027 472.53994751 0.73146325]	[418.64328003 626.44146729 0.8596347 ]	[436.66931152 767.56018066 0.81017178]	[469.99194336 462.39395142 0.70502621]	[480.12606812 613.67828369 0.81222141]	[480.11416626 762.42376709 0.77089936]	[408.46963501 218.56138611 0.87520355]	[436.59655762 216.15977478 0.88802963]	[393.06185913 221.14927673 0.8019408 ]	[452.0647583 218.59313965 0.83739257]	[477.66726685 790.67687988 0.80592543]	[493.08764648 788.14099121 0.82538188]	[4.70040894e+02 7.70258362e+02 6.04422808e-01]	[4.39238007e+02 7.93320618e+02 6.87956095e-01]	[4.18763550e+02 7.90838196e+02 7.37629414e-01]	[4.41727020e+02 7.72770081e+02 6.95474207e-01]
[421.22003174 233.97431946 0.94590706]	[421.31015015 300.63201904 0.92262387]	[364.82144165 300.7281189 0.8212707 ]	[354.55410767 398.02404785 0.89466995]	[336.67987061 485.44277954 0.90418082]	[480.24331665 298.17724609 0.90311867]	[500.73803711 387.87823486 0.87688714]	[521.43225098 480.23733521 0.92659187]	[436.61398315 469.97140503 0.7251724 ]	[398.18786621 475.09719849 0.74047893]	[418.63650513 626.47131348 0.84926963]	[439.07717896 767.53881836 0.80742681]	[470.02154541 464.87872314 0.70149803]	[477.71060181 613.71624756 0.79778934]	[477.66436768 762.47601318 0.77021271]	[408.46466064 218.59542847 0.86865795]	[436.5980835 218.56373596 0.88086265]	[393.06921387 221.18148804 0.78843856]	[454.54751587 218.67233276 0.82824051]	[4.75070129e+02 7.90807007e+02 7.89597154e-01]	[490.48513794 790.60797119 0.82424426]	[4.69990845e+02 7.70253357e+02 6.16517901e-01]	[4.39148621e+02 7.98361328e+02 6.65261149e-01]	[4.18706665e+02 7.93307922e+02 7.20765114e-01]	[4.41748047e+02 7.72726685e+02 6.90920591e-01]
[421.23400879 234.04574585 0.94672322]	[421.3175354 300.69473267 0.91573417]	[364.83773804 303.19998169 0.80931109]	[354.51663208 398.04745483 0.8978622 ]	[336.58166504 485.40487671 0.91110373]	[480.24554443 298.23190308 0.89393997]	[500.74737549 387.91726685 0.87616956]	[521.40209961 480.30935669 0.92545116]	[436.59689331 470.03759766 0.72733116]	[398.1680603 475.15701294 0.75256097]	[418.64321899 626.47595215 0.83289099]	[439.07345581 767.60809326 0.80123627]	[470.02511597 464.94815063 0.6993708 ]	[477.59332275 618.79345703 0.78618073]	[477.62173462 765.02545166 0.77352148]	[410.96731567 218.66055298 0.85921675]	[436.63339233 221.09931946 0.87380612]	[393.07699585 221.18385315 0.79107088]	[454.5435791 223.69145203 0.803271 ]	[4.70018066e+02 7.90822327e+02 7.46054411e-01]	[485.48153687 790.64312744 0.79497015]	[4.69974518e+02 7.72721008e+02 6.12999201e-01]	[4.39192932e+02 7.98432373e+02 6.53719187e-01]	[4.18713074e+02 7.95813171e+02 6.88294709e-01]	[4.41713776e+02 7.72766235e+02 6.71950996e-01]
[421.26895142 236.44070435 0.94585192]	[421.33694458 300.77227783 0.90173399]	[364.87313843 303.27865601 0.80147982]	[354.47940063 395.60473633 0.8802141 ]	[336.4871521 485.41397095 0.89490396]	[480.2869873 300.67584229 0.88839018]	[500.7640686 390.48217773 0.87123072]	[521.37042236 482.72164917 0.92644811]	[436.54440308 472.59875488 0.72955722]	[398.14309692 477.67236328 0.7707302 ]	[418.65524292 626.5123291 0.81613207]	[436.6854248 767.56646729 0.7980994 ]	[467.47229004 469.96627808 0.70244193]	[475.12741089 618.77642822 0.77777243]	[477.59237671 767.48950195 0.79201573]	[411.01199341 221.15719604 0.85219342]	[436.67230225 221.20063782 0.87836236]	[395.54812622 226.25621033 0.80605048]	[454.5925293 226.31028748 0.81220084]	[4.69984528e+02 7.93316284e+02 7.73780942e-01]	[487.93182373 790.76165771 0.82057303]	[4.67465332e+02 7.72726074e+02 6.29588306e-01]	[4.39205933e+02 7.95846375e+02 6.49123430e-01]	[4.18730499e+02 7.93277039e+02 6.81113064e-01]	[4.39306000e+02 7.72737183e+02 6.79418445e-01]
[421.26889038 236.44078064 0.94588935]	[421.33688354 300.77102661 0.9020012 ]	[364.87435913 303.27536011 0.80167931]	[354.48010254 395.60162354 0.88022244]	[336.4866333 485.41241455 0.8955521 ]	[480.28674316 300.67651367 0.88835049]	[500.76287842 390.49172974 0.87153727]	[521.37390137 482.72525024 0.92591709]	[436.53659058 472.59683228 0.72924912]	[398.13861084 477.67074585 0.77249974]	[418.65612793 626.49554443 0.81673485]	[436.68460083 767.56292725 0.79782331]	[467.46405029 469.96408081 0.7036404 ]	[475.12478638 618.77532959 0.77792996]	[475.17749023 767.50073242 0.79224718]	[411.01174927 221.1570282 0.8522349 ]	[436.67272949 221.20069885 0.87847739]	[395.54763794 226.25460815 0.80587435]	[454.59353638 226.31007385 0.81239247]	[4.69988953e+02 7.93309998e+02 7.75090635e-01]	[487.93218994 790.76104736 0.82119453]	[4.67461548e+02 7.72736450e+02 6.27321661e-01]	[4.39226288e+02 7.95827209e+02 6.47934198e-01]	[4.18750702e+02 7.93270081e+02 6.77651525e-01]	[4.39300262e+02 7.72740662e+02 6.77219391e-01]
[421.26895142 236.44032288 0.94594198]	[421.33459473 300.7689209 0.90266669]	[364.87442017 303.27325439 0.80196327]	[354.47940063 395.60409546 0.88055956]	[336.48596191 485.41378784 0.89491063]	[480.28167725 300.67504883 0.88825554]	[500.75991821 390.49642944 0.87118602]	[521.37567139 482.72503662 0.92579234]	[436.53717041 472.59585571 0.72925973]	[398.13757324 477.67071533 0.77219522]	[418.66357422 626.50622559 0.81978559]	[436.69046021 767.56158447 0.80054677]	[467.46606445 469.96157837 0.70363313]	[475.12771606 618.7779541 0.7784847 ]	[475.1758728 767.50042725 0.79254621]	[411.01226807 221.15708923 0.85219854]	[436.67272949 221.20039368 0.87843776]	[395.54882812 226.25250244 0.80577379]	[454.59320068 226.30818176 0.81236959]	[4.69988831e+02 7.93319885e+02 7.72543252e-01]	[487.93099976 790.76538086 0.82012498]	[4.67469208e+02 7.72734131e+02 6.25210583e-01]	[4.39249268e+02 7.95848755e+02 6.55803740e-01]	[4.21169220e+02 7.93289062e+02 6.83151126e-01]	[4.39295319e+02 7.72735962e+02 6.77999675e-01]
[421.30581665 236.5322113 0.94278216]	[421.37710571 303.28369141 0.88585186]	[367.37524414 305.82705688 0.79638475]	[349.44714355 398.0340271 0.86981612]	[334.02352905 485.40536499 0.88316774]	[480.33456421 300.76257324 0.87894821]	[500.79031372 395.56408691 0.88231522]	[521.35778809 482.83233643 0.92562485]	[436.57513428 475.13616943 0.74306035]	[398.16711426 477.71957397 0.78019112]	[418.60379028 626.55432129 0.81035733]	[436.65872192 767.57678223 0.79592484]	[467.48059082 472.52954102 0.70144844]	[475.13711548 621.34039307 0.7954278 ]	[475.06567383 767.59350586 0.79765499]	[413.55392456 226.21723938 0.84989619]	[439.07003784 226.23544312 0.88891709]	[395.61816406 228.87051392 0.82064879]	[457.06387329 231.31149292 0.83531779]	[467.42822266 795.81427002 0.79697078]	[485.40264893 793.22650146 0.83421236]	[4.64924927e+02 7.72790344e+02 6.47316635e-01]	[4.39162872e+02 7.95814941e+02 6.36252522e-01]	[4.18692780e+02 7.93226318e+02 6.65776789e-01]	[4.39315125e+02 7.72747131e+02 6.69046819e-01]
[423.78744507 244.24061584 0.86978632]	[423.79589844 313.51559448 0.90181613]	[369.90890503 313.47454834 0.81630236]	[341.82272339 400.76754761 0.89891917]	[321.30285645 493.10452271 0.83719438]	[480.3526001 313.51919556 0.86568612]	[500.82937622 403.29611206 0.91362327]	[521.31549072 498.1696167 0.90003806]	[431.51864624 482.79980469 0.7293846 ]	[395.56466675 482.88079834 0.73855823]	[416.04867554 636.73071289 0.78681833]	[439.06948853 770.08239746 0.79707861]	[467.40530396 480.33786011 0.71209359]	[462.44400024 629.1003418 0.82576036]	[4.72561096e+02 7.75300354e+02 7.57172823e-01]	[416.10513306 233.93678284 0.92505234]	[439.16577148 233.93397522 0.95532775]	[398.07104492 234.08517456 0.90027344]	[457.21505737 234.04039001 0.90260094]	[4.64886047e+02 8.08628357e+02 8.08261395e-01]	[482.89407349 806.13922119 0.82428849]	[4.64932526e+02 7.88064331e+02 6.84754610e-01]	[4.39127777e+02 8.05995300e+02 7.22874522e-01]	[4.18704285e+02 7.95887878e+02 7.00537026e-01]	[4.41717438e+02 7.75328064e+02 5.99763036e-01]
[423.78033447 251.82527161 0.88841546]	[423.80050659 316.03277588 0.92112994]	[369.90661621 316.04962158 0.82710826]	[341.80480957 403.27423096 0.88383788]	[321.30484009 495.62280273 0.84272611]	[480.36251831 316.04702759 0.89255869]	[500.84182739 405.8600769 0.89358252]	[521.31201172 500.71636963 0.9252032 ]	[431.50939941 485.4274292 0.71237749]	[395.56143188 487.93917847 0.72085321]	[413.53372192 641.8782959 0.80700403]	[436.68951416 770.12023926 0.78722858]	[467.41149902 485.36224365 0.70370579]	[462.39871216 634.20172119 0.81638741]	[4.69998718e+02 7.85528503e+02 7.69208133e-01]	[416.09561157 236.4395752 0.92968035]	[439.17724609 236.4251709 0.95859236]	[398.0718689 236.61317444 0.88948607]	[459.61050415 236.55897522 0.89134532]	[4.64836548e+02 8.11230652e+02 7.97670126e-01]	[482.85427856 811.17181396 0.84213418]	[4.62400391e+02 7.90760681e+02 7.24010408e-01]	[4.34030090e+02 8.06134766e+02 6.94724083e-01]	[4.16058838e+02 7.98390442e+02 6.75609231e-01]	[4.41699890e+02 7.77907349e+02 5.98642588e-01]
[423.8112793 254.3853302 0.90627372]	[423.78543091 318.52874756 0.92229372]	[367.39868164 318.5710144 0.83854246]	[341.81484985 405.88525391 0.86598569]	[321.29467773 498.24743652 0.87252736]	[482.72305298 318.54736328 0.89891052]	[500.84976196 408.43612671 0.88105524]	[521.35046387 500.82809448 0.93086064]	[428.93548584 487.94332886 0.71094352]	[393.06362915 488.012146 0.70325524]	[410.97686768 644.37304688 0.81652606]	[436.65600586 767.66143799 0.81027985]	[464.89099121 485.42919922 0.7182343 ]	[462.39379883 639.26495361 0.82365352]	[470.02407837 785.60314941 0.79106903]	[416.09521484 236.62762451 0.91625786]	[439.18508911 236.6060791 0.94205183]	[398.07803345 239.09246826 0.86943918]	[459.58572388 236.6665802 0.8760556 ]	[462.35266113 811.32421875 0.81143719]	[482.79403687 811.27770996 0.86759514]	[4.64832001e+02 7.90816406e+02 7.47593164e-01]	[4.28986694e+02 8.08554993e+02 7.37518728e-01]	[4.13593964e+02 7.98425110e+02 7.02319562e-01]	[4.41659149e+02 7.75346924e+02 6.14487827e-01]
[421.38873291 254.52375793 0.92665482]	[421.40460205 318.67810059 0.91948688]	[367.40701294 318.71566772 0.83520806]	[341.75665283 413.52017212 0.87446743]	[323.75350952 500.81887817 0.89918327]	[482.71679688 318.65762329 0.90107024]	[500.87841797 413.51049805 0.88030499]	[521.38256836 503.28289795 0.93434882]	[428.91259766 493.0479126 0.71218282]	[395.50286865 495.60263062 0.71105999]	[410.94421387 644.51098633 0.8108775 ]	[436.69537354 767.61004639 0.82890135]	[464.84561157 490.53344727 0.72539777]	[462.38970947 644.33734131 0.86147547]	[470.01831055 788.06573486 0.80599833]	[416.03250122 239.14498901 0.87905508]	[439.140625 239.13690186 0.91423398]	[398.04248047 241.63272095 0.83351481]	[459.58770752 239.20059204 0.85613477]	[4.64831421e+02 8.16346741e+02 8.10544908e-01]	[482.87966919 813.83648682 0.86101907]	[4.62421417e+02 7.93229614e+02 7.82587409e-01]	[4.31470337e+02 8.08576843e+02 7.57057428e-01]	[4.13589081e+02 7.98409851e+02 7.09224463e-01]	[4.41682587e+02 7.75297424e+02 6.20996654e-01]
[421.35195923 257.02697754 0.93776089]	[421.39337158 321.22103882 0.90611786]	[367.41546631 321.24227905 0.81660062]	[341.80276489 416.08843994 0.88640785]	[323.83251953 503.35549927 0.89096117]	[480.37234497 321.16540527 0.88994491]	[500.90811157 416.14648438 0.90624577]	[523.7645874 503.46697998 0.91994429]	[426.41882324 498.17105103 0.73408395]	[393.04748535 498.25811768 0.73234767]	[411.02658081 646.96069336 0.81037694]	[436.66470337 767.60498047 0.82907933]	[462.45056152 495.69009399 0.74205846]	[462.38653564 644.4699707 0.87090313]	[469.97680664 788.2098999 0.80624652]	[416.02590942 244.23861694 0.86168253]	[439.1144104 244.24845886 0.89247775]	[398.04736328 246.81703186 0.81318617]	[457.18270874 246.77406311 0.83083975]	[4.6230014e+02 8.1637146e+02 7.8123951e-01]	[482.79089355 816.37628174 0.82154316]	[4.62388367e+02 7.95796570e+02 7.40651965e-01]	[4.28982239e+02 8.08563660e+02 7.72558689e-01]	[4.16036621e+02 7.98420654e+02 7.20977247e-01]	[4.41667908e+02 7.72811768e+02 6.16665483e-01]
[421.35198975 257.02880859 0.93764323]	[421.39230347 321.22253418 0.90604222]	[367.41598511 321.2444458 0.8164134 ]	[341.80462646 416.09222412 0.88707149]	[323.83255005 503.35458374 0.89104187]	[480.37149048 321.1675415 0.88963062]	[500.91149902 418.5451355 0.90617347]	[523.76861572 503.46707153 0.92079687]	[426.42221069 498.17068481 0.73393399]	[393.04882812 498.25680542 0.73256719]	[411.02282715 646.96368408 0.80984843]	[436.66439819 767.61029053 0.8289355 ]	[464.8175354 495.68927002 0.74174571]	[462.38757324 644.46636963 0.87106317]	[469.97860718 788.2166748 0.80605209]	[416.02627563 244.24034119 0.8616097 ]	[439.11343384 244.25048828 0.89211321]	[398.04644775 246.81573486 0.81281853]	[457.18231201 246.77217102 0.830522 ]	[4.62319458e+02 8.16387329e+02 7.77002871e-01]	[482.80819702 816.38995361 0.81889719]	[4.62382751e+02 7.95806396e+02 7.41313100e-01]	[4.28992340e+02 8.08556824e+02 7.70382643e-01]	[4.16048523e+02 7.98417358e+02 7.22998738e-01]	[4.41664459e+02 7.75257996e+02 6.14095032e-01]
[421.35107422 257.16342163 0.92997509]	[423.77127075 326.34545898 0.87264383]	[367.394104 328.8631897 0.80010313]	[344.24859619 418.61026001 0.90304279]	[326.34606934 503.46737671 0.87078345]	[480.36791992 323.78091431 0.86495364]	[503.23233032 418.6578064 0.92151558]	[523.83135986 508.50280762 0.88889468]	[426.44128418 500.75930786 0.7409386 ]	[393.0300293 500.8260498 0.74574965]	[413.50634766 647.10046387 0.81554532]	[439.07382202 767.55548096 0.84058326]	[464.84658813 500.74771118 0.74036247]	[462.38394165 649.56256104 0.8526721 ]	[4.70028229e+02 7.93254272e+02 7.84792483e-01]	[416.05200195 249.36729431 0.87725157]	[439.10479736 249.35745239 0.90719545]	[398.08374023 254.34173584 0.85039335]	[457.16567993 251.89970398 0.86706448]	[4.64932526e+02 8.29093201e+02 7.65843868e-01]	[4.85360504e+02 8.29074097e+02 8.28413844e-01]	[4.62356689e+02 8.06072449e+02 7.35214472e-01]	[4.31496796e+02 8.08607605e+02 7.71729946e-01]	[4.16129181e+02 7.98433594e+02 7.39600599e-01]	[4.41721039e+02 7.72739319e+02 6.36868119e-01]
[421.3505249 257.16299438 0.93019366]	[423.77157593 326.35202026 0.87207007]	[367.39562988 328.86471558 0.80037344]	[344.24591064 418.61288452 0.90336567]	[326.33972168 503.47250366 0.87060761]	[480.36581421 323.79013062 0.86402994]	[503.2326355 418.69812012 0.92188406]	[523.82781982 508.49380493 0.89006293]	[426.4515686 500.75747681 0.73769563]	[393.03613281 500.82504272 0.74521548]	[413.50119019 647.11090088 0.81286258]	[439.08422852 767.54876709 0.84172189]	[464.85800171 500.74328613 0.73746783]	[462.38726807 647.14953613 0.85376483]	[4.70025360e+02 7.93248108e+02 7.86288857e-01]	[416.05136108 249.36726379 0.87709516]	[439.10415649 249.35643005 0.9068597 ]	[398.08468628 254.3416748 0.8502602 ]	[457.16760254 251.89826965 0.86729777]	[4.67382385e+02 8.29116638e+02 7.66054571e-01]	[4.85369934e+02 8.29066162e+02 8.27821255e-01]	[4.62353516e+02 8.06060852e+02 7.35044539e-01]	[4.31484619e+02 8.08595642e+02 7.68643379e-01]	[4.16121521e+02 7.98413147e+02 7.39977360e-01]	[4.41733673e+02 7.72735107e+02 6.34898961e-01]
[421.3550415 259.71411133 0.90007228]	[423.77362061 333.92062378 0.88527113]	[367.35797119 331.48382568 0.81325448]	[341.82260132 418.74703979 0.9128325 ]	[326.30010986 506.01269531 0.84047216]	[480.37005615 331.42782593 0.84590966]	[503.26168823 421.24917603 0.927692 ]	[523.87927246 516.1126709 0.88424695]	[426.35043335 500.84378052 0.75103664]	[390.48147583 503.26904297 0.74125409]	[413.55575562 649.57763672 0.81530553]	[439.12374878 767.50708008 0.84831303]	[462.39532471 500.85098267 0.7584517 ]	[462.36224365 652.15307617 0.83566159]	[4.67452148e+02 7.98372925e+02 7.61417150e-01]	[416.05474854 251.96466064 0.89606643]	[439.08441162 251.95918274 0.91828042]	[398.07034302 254.49969482 0.86166036]	[457.14407349 254.4271698 0.89672941]	[4.64872559e+02 8.29286072e+02 7.83630013e-01]	[482.92715454 829.22949219 0.85698581]	[4.62272400e+02 8.08654602e+02 7.55303979e-01]	[4.26407654e+02 8.08602234e+02 7.45318055e-01]	[4.16046936e+02 7.98387085e+02 6.99401975e-01]	[4.41796173e+02 7.70249451e+02 6.37127638e-01]
[421.32208252 272.44842529 0.91464603]	[421.38796997 336.60482788 0.92666733]	[364.86694336 336.62680054 0.83795083]	[339.309021 423.89022827 0.88765937]	[321.20321655 518.72253418 0.88525492]	[480.32348633 336.61517334 0.89374042]	[503.23443604 426.3470459 0.88723725]	[523.82312012 521.262146 0.92519277]	[423.92630005 508.4671936 0.72877294]	[390.45449829 508.51376343 0.70417219]	[416.09661865 652.19891357 0.81380552]	[439.10720825 767.63049316 0.85892439]	[462.36938477 505.97860718 0.74388212]	[462.36816406 662.3671875 0.8595401 ]	[4.67488037e+02 8.08597046e+02 7.64120877e-01]	[413.56436157 257.05984497 0.91284364]	[439.08056641 257.03421021 0.93588436]	[398.04071045 259.57254028 0.83453739]	[457.16055298 257.10275269 0.88628554]	[4.62271576e+02 8.36912903e+02 7.28371203e-01]	[4.82766937e+02 8.34391846e+02 7.84563124e-01]	[4.62390411e+02 8.11296753e+02 7.16637373e-01]	[4.21323914e+02 8.11213623e+02 7.66899884e-01]	[4.10947205e+02 8.03553711e+02 6.86385810e-01]	[4.41791077e+02 7.72757812e+02 6.78053081e-01]
[421.32501221 274.97021484 0.92776477]	[421.36907959 339.08932495 0.93323988]	[364.81048584 339.10568237 0.85053861]	[339.25747681 428.99343872 0.87807041]	[318.77502441 521.20935059 0.90917695]	[480.32287598 339.10140991 0.90076065]	[503.22991943 431.47213745 0.87254864]	[523.76922607 521.4029541 0.92876112]	[423.85250854 511.07498169 0.73259932]	[387.89019775 513.60028076 0.69886756]	[416.1055603 659.79107666 0.81743616]	[439.15148926 770.16333008 0.83222938]	[462.30279541 511.02984619 0.73668635]	[462.32897949 664.88616943 0.87276542]	[4.67458710e+02 8.13779480e+02 7.10655749e-01]	[413.54388428 259.58624268 0.88731319]	[439.05673218 257.19787598 0.9109478 ]	[395.64953613 259.72958374 0.81506485]	[457.11233521 259.58187866 0.87018257]	[4.49475616e+02 8.47152161e+02 5.61116934e-01]	[4.77633820e+02 8.49645203e+02 6.00421965e-01]	[4.72559052e+02 8.24084473e+02 5.94503343e-01]	[4.13574860e+02 8.24081482e+02 6.84899688e-01]	[4.00687439e+02 8.11232422e+02 6.69923842e-01]	[4.41849030e+02 7.77858704e+02 6.17224395e-01]
[421.2701416 275.09985352 0.93943691]	[421.3477478 339.22494507 0.92874861]	[364.80133057 339.21725464 0.84981471]	[339.19110107 434.09771729 0.89413321]	[318.68356323 521.3838501 0.93536687]	[480.30932617 339.21237183 0.89591628]	[500.90637207 434.03607178 0.8759625 ]	[521.41955566 523.86834717 0.92496836]	[423.80038452 513.60327148 0.74192256]	[385.3757019 513.65325928 0.7031095 ]	[416.03387451 657.32073975 0.80938858]	[439.08624268 767.68664551 0.82961661]	[462.26681519 511.08865356 0.74369854]	[462.34170532 664.94158936 0.88051748]	[4.69997833e+02 8.13830750e+02 7.51961350e-01]	[411.02145386 259.70639038 0.86108822]	[436.67510986 262.14520264 0.88022727]	[395.56729126 262.206604 0.78120059]	[457.08065796 262.1836853 0.83070755]	[4.57119263e+02 8.49648193e+02 7.09321439e-01]	[4.80203918e+02 8.49659424e+02 7.48104572e-01]	[4.72549530e+02 8.26583069e+02 6.64734125e-01]	[4.13505096e+02 8.24086731e+02 6.51951969e-01]	[3.98194214e+02 8.11227478e+02 6.37937903e-01]	[4.41767303e+02 7.75288452e+02 6.07804656e-01]
[421.19650269 277.63540649 0.9576236 ]	[421.27230835 341.81524658 0.90929562]	[362.28094482 344.24295044 0.8313067 ]	[339.14007568 436.6383667 0.91536343]	[318.57073975 523.86938477 0.94840193]	[480.237854 341.76260376 0.86903811]	[500.88967896 439.11029053 0.91512012]	[521.41583252 524.00787354 0.9127937 ]	[423.77709961 521.26452637 0.78029287]	[385.38980103 521.26672363 0.74183917]	[413.51745605 662.38262939 0.81478888]	[439.1060791 770.12145996 0.82895285]	[462.25314331 521.27313232 0.77758598]	[462.25830078 667.54681396 0.86424017]	[4.70003113e+02 8.18956543e+02 7.40168035e-01]	[408.45819092 269.81698608 0.84452766]	[436.58950806 267.34741211 0.86911553]	[393.05899048 272.44897461 0.78851336]	[454.54779053 269.88122559 0.81040573]	[4.59677246e+02 8.52270325e+02 7.12465525e-01]	[4.80287445e+02 8.52227844e+02 7.57903278e-01]	[4.69993866e+02 8.29169495e+02 6.78302228e-01]	[4.13516418e+02 8.29135437e+02 5.98030925e-01]	[3.98206573e+02 8.13817993e+02 5.93299389e-01]	[4.41764893e+02 7.75338745e+02 5.86118162e-01]
[421.14556885 277.67529297 0.95524043]	[421.23022461 346.85214233 0.89919007]	[362.21875 349.38919067 0.82498336]	[339.05361938 439.20440674 0.94565123]	[318.57388306 526.39538574 0.91918731]	[480.20898438 344.25262451 0.85969394]	[503.23147583 439.10253906 0.91030586]	[523.82598877 526.4833374 0.89692903]	[421.38342285 521.2520752 0.78330952]	[385.33325195 521.24969482 0.74466634]	[410.95321655 662.39874268 0.81190103]	[439.08938599 770.10015869 0.83196449]	[462.22311401 521.26422119 0.77791166]	[462.2053833 667.4519043 0.86785161]	[4.69985443e+02 8.23995972e+02 7.55143046e-01]	[408.384552 269.89227295 0.85281765]	[434.06781006 269.87115479 0.85918915]	[392.98571777 272.47366333 0.80034685]	[449.49990845 269.92642212 0.82095569]	[4.62254791e+02 8.52283508e+02 7.54533887e-01]	[4.82751587e+02 8.52227844e+02 7.69932151e-01]	[4.64937134e+02 8.29276367e+02 7.11088896e-01]	[4.16152496e+02 8.21494202e+02 5.98747611e-01]	[4.00791992e+02 8.11224243e+02 6.11070395e-01]	[4.41710510e+02 7.72810425e+02 5.77836692e-01]
[418.72592163 280.15997314 0.93239284]	[421.19274902 351.92388916 0.8974002 ]	[359.81277466 354.44741821 0.84028399]	[336.67803955 441.6918335 0.94530529]	[318.59616089 529.05743408 0.88957834]	[480.14401245 344.31692505 0.84463638]	[503.30871582 439.1328125 0.90860248]	[524.00396729 528.97021484 0.85771161]	[421.37124634 521.3684082 0.79263604]	[382.86505127 521.35162354 0.75691342]	[405.92510986 667.4821167 0.8196252 ]	[439.08508301 770.23071289 0.79793608]	[462.22695923 521.39172363 0.78941888]	[462.26431274 670.15283203 0.83702749]	[4.69970154e+02 8.29102722e+02 7.57932961e-01]	[403.3911438 272.40362549 0.8810854 ]	[431.46566772 272.41345215 0.85790694]	[387.89654541 274.89431763 0.81028628]	[446.91479492 272.43463135 0.84698355]	[4.59751190e+02 8.54790283e+02 6.93068445e-01]	[4.80307953e+02 8.52388550e+02 7.23954320e-01]	[4.67436401e+02 8.31800110e+02 6.60781801e-01]	[4.16111511e+02 8.26606995e+02 6.30128264e-01]	[4.00731842e+02 8.11309998e+02 6.23146594e-01]	[4.41751526e+02 7.75337097e+02 5.56187749e-01]
[418.59008789 280.17398071 0.91489673]	[418.8006897 352.01281738 0.90104079]	[359.75457764 356.9772644 0.86562252]	[336.65661621 441.85595703 0.93878073]	[318.61843872 536.67755127 0.89189905]	[477.68399048 344.31970215 0.83128327]	[503.40353394 439.12615967 0.90132266]	[529.0291748 526.39709473 0.84061146]	[421.35958862 523.80328369 0.79208082]	[382.77798462 521.3850708 0.76714289]	[403.34545898 665.07141113 0.8441754 ]	[439.10552979 767.69622803 0.81233561]	[462.27615356 523.82061768 0.78545004]	[462.24743652 670.16107178 0.84703487]	[4.70006042e+02 8.29123352e+02 7.74554729e-01]	[400.86395264 272.45535278 0.91132176]	[426.38366699 272.43673706 0.8678596 ]	[382.85894775 274.93267822 0.84013981]	[444.36135864 274.89212036 0.8720094 ]	[4.59782043e+02 8.54921326e+02 7.11528897e-01]	[4.80354980e+02 8.54862244e+02 7.47165740e-01]	[4.67469208e+02 8.31830444e+02 6.60612106e-01]	[4.18681335e+02 8.13839966e+02 6.36639833e-01]	[4.03350464e+02 8.08600037e+02 6.07503831e-01]	[4.41756897e+02 7.70260010e+02 5.88018239e-01]
[418.58963013 280.17419434 0.91466105]	[418.79568481 352.0151062 0.90127826]	[359.74588013 356.98022461 0.86720574]	[336.65618896 441.85638428 0.93845952]	[318.61663818 536.67578125 0.89147723]	[477.68307495 344.31939697 0.83109462]	[503.40301514 439.12658691 0.90105009]	[529.03027344 526.39447021 0.84081846]	[421.3605957 523.80419922 0.79162514]	[382.77963257 521.38787842 0.76680446]	[403.35632324 665.07769775 0.84113514]	[439.09487915 767.70074463 0.8076396 ]	[462.27593994 523.81915283 0.78535903]	[462.23974609 670.17108154 0.8454904 ]	[4.70007050e+02 8.29115723e+02 7.74864197e-01]	[400.86422729 272.45507812 0.91120738]	[426.38400269 272.43676758 0.86795056]	[382.86047363 274.93255615 0.83972275]	[444.36126709 274.89254761 0.87235343]	[4.59781250e+02 8.54918091e+02 7.13894010e-01]	[4.80357880e+02 8.54855713e+02 7.49036968e-01]	[4.67469055e+02 8.31818848e+02 6.64450705e-01]	[4.18664612e+02 8.13853271e+02 6.38007879e-01]	[4.03326355e+02 8.08602051e+02 6.12904549e-01]	[4.41747437e+02 7.70261047e+02 5.90079129e-01]
[416.03933716 282.66836548 0.87628633]	[418.73269653 354.4425354 0.90681237]	[359.6998291 357.05554199 0.878869 ]	[336.6083374 444.38128662 0.91776937]	[318.66680908 539.18731689 0.89674282]	[475.17437744 344.27270508 0.82469213]	[503.48886108 436.58633423 0.87945735]	[534.14086914 523.92547607 0.84810215]	[421.35076904 523.81695557 0.79876715]	[382.75088501 523.80432129 0.77183789]	[400.86923218 667.4519043 0.86319274]	[439.08468628 767.63049316 0.81732488]	[462.28396606 523.81219482 0.79063708]	[462.23794556 675.27398682 0.83535361]	[4.70024078e+02 8.31658020e+02 7.92186260e-01]	[400.68341064 274.92593384 0.95112348]	[421.40985107 272.48962402 0.90080357]	[380.33135986 275.04788208 0.88128984]	[441.81420898 274.94924927 0.90869129]	[4.54626373e+02 8.57414062e+02 7.26405025e-01]	[4.77709229e+02 8.57444031e+02 7.39631057e-01]	[4.75090912e+02 8.34408813e+02 6.77863300e-01]	[4.18733215e+02 8.13873901e+02 6.06432855e-01]	[4.05858673e+02 8.08624878e+02 5.80843270e-01]	[4.41726105e+02 7.70161072e+02 6.12183511e-01]
[408.46887207 287.81307983 0.84060389]	[418.64108276 354.57229614 0.92874169]	[359.67251587 359.58102417 0.88950312]	[336.60549927 449.49484253 0.89253956]	[318.72540283 541.7755127 0.91742349]	[472.57196045 344.2845459 0.81706941]	[505.93896484 436.54995728 0.86396241]	[539.30633545 523.81976318 0.90134156]	[421.35211182 523.84771729 0.79840899]	[382.77423096 523.85699463 0.76887661]	[400.85009766 667.49121094 0.86001927]	[439.08618164 767.61242676 0.80245769]	[462.27114868 523.8215332 0.79320925]	[462.26425171 677.84136963 0.82987648]	[4.64963379e+02 8.31779236e+02 7.93931901e-01]	[398.14276123 275.09680176 0.95975816]	[421.1842041 274.97637939 0.9564445 ]	[380.087677 277.65188599 0.87857163]	[439.26647949 275.00234985 0.90093249]	[4.57118713e+02 8.67589783e+02 7.24833906e-01]	[4.77714539e+02 8.65071167e+02 7.32064605e-01]	[4.67418030e+02 8.39455811e+02 6.70882821e-01]	[4.18614410e+02 8.13883606e+02 6.18294477e-01]	[4.03321747e+02 8.08637878e+02 5.85093379e-01]	[4.41691711e+02 7.70117004e+02 5.69447935e-01]
[408.46951294 287.81292725 0.84051812]	[418.64245605 354.56915283 0.92869294]	[359.67218018 359.58456421 0.8898142 ]	[336.60681152 449.49688721 0.89292443]	[318.72711182 541.78295898 0.91792333]	[472.57400513 344.27050781 0.81878877]	[505.9296875 434.11776733 0.86221862]	[539.30230713 523.8168335 0.90038657]	[421.34872437 523.85021973 0.7986998 ]	[382.77468872 523.85998535 0.76869798]	[400.84646606 667.50024414 0.86122316]	[439.1109314 767.62518311 0.80868673]	[462.26348877 523.82263184 0.79340065]	[462.24261475 680.31890869 0.83652419]	[4.67390442e+02 8.31785645e+02 7.92832553e-01]	[398.1427002 275.09671021 0.95970142]	[421.18411255 274.97567749 0.95611352]	[380.08807373 277.65292358 0.87873948]	[439.26535034 275.00210571 0.90089375]	[4.57128693e+02 8.67610168e+02 7.27684975e-01]	[4.77722534e+02 8.65092163e+02 7.33709216e-01]	[4.67431152e+02 8.39470276e+02 6.68896854e-01]	[4.18668121e+02 8.13846130e+02 6.23266220e-01]	[4.05839600e+02 8.08613220e+02 5.80348015e-01]	[4.41718353e+02 7.70134033e+02 5.64956188e-01]
[403.362854 290.36190796 0.8616671 ]	[418.5619812 357.0586853 0.93217832]	[359.58947754 359.76095581 0.88372463]	[336.62271118 454.5826416 0.89519656]	[318.77230835 541.81072998 0.90961456]	[470.02337646 346.8430481 0.80202681]	[505.94979858 434.09674072 0.8579582 ]	[541.78912354 523.87841797 0.91888732]	[421.35256958 523.88415527 0.80097651]	[382.75997925 523.89642334 0.76925981]	[400.84429932 667.49584961 0.8672564 ]	[439.19448853 767.57824707 0.78383076]	[462.2829895 523.84881592 0.79530352]	[462.19500732 680.33636475 0.83277798]	[4.67401062e+02 8.31835388e+02 7.85114348e-01]	[395.59658813 277.45880127 0.93431479]	[418.69558716 275.02258301 0.95839036]	[377.60507202 277.70022583 0.84921587]	[439.11053467 275.02566528 0.88258779]	[4.57135437e+02 8.67673584e+02 7.05815017e-01]	[4.77712372e+02 8.67597107e+02 7.18720555e-01]	[4.67476410e+02 8.42019836e+02 6.47919774e-01]	[4.18712921e+02 8.11281555e+02 5.60424328e-01]	[4.10952118e+02 8.06047913e+02 5.07544637e-01]	[4.41788574e+02 7.67660645e+02 4.80745912e-01]
[400.81524658 292.89404297 0.91199714]	[416.15802002 357.10028076 0.92448723]	[357.20907593 359.79086304 0.87475252]	[336.6673584 457.07751465 0.90676582]	[321.22650146 541.91943359 0.90727901]	[467.49194336 349.36853027 0.80524075]	[505.97723389 434.03515625 0.84185386]	[541.91705322 523.82214355 0.92558867]	[421.36233521 523.9362793 0.79331577]	[382.77694702 523.9576416 0.76147807]	[400.8163147 667.56988525 0.86579764]	[439.18716431 767.58282471 0.80945134]	[462.28344727 523.88702393 0.79116154]	[462.21118164 677.81567383 0.83344054]	[4.64893250e+02 8.31857117e+02 8.01343560e-01]	[393.00479126 277.54174805 0.91466534]	[418.53430176 275.11026001 0.94116205]	[375.11090088 280.11764526 0.79456091]	[436.61245728 277.47540283 0.86488628]	[4.54612579e+02 8.70132874e+02 7.45701432e-01]	[4.77634216e+02 8.67706909e+02 7.63241410e-01]	[4.64908569e+02 8.44597412e+02 6.76207960e-01]	[4.16135681e+02 8.13824341e+02 5.88086486e-01]	[4.03328430e+02 8.08585144e+02 5.50475001e-01]	[4.41775818e+02 7.67650818e+02 5.27330995e-01]
[400.73632812 292.98129272 0.93192565]	[416.08755493 357.19824219 0.9151839 ]	[357.17407227 362.33178711 0.85386604]	[336.70773315 459.60983276 0.93327355]	[323.75286865 541.88439941 0.88943177]	[467.43621826 349.43395996 0.81326896]	[506.02624512 434.04248047 0.83412695]	[544.51239014 523.81872559 0.91419399]	[421.34381104 526.41149902 0.78992844]	[382.7598877 526.43243408 0.7540893 ]	[400.7875061 670.12005615 0.84512109]	[439.1987915 767.56689453 0.80355144]	[462.26531982 523.94854736 0.78635037]	[462.20019531 682.90344238 0.84118587]	[4.64875549e+02 8.34354675e+02 7.83954442e-01]	[387.90356445 277.62863159 0.90125626]	[416.06976318 277.48300171 0.91474426]	[372.49749756 280.21203613 0.76769608]	[434.06500244 275.09625244 0.85337937]	[4.54614105e+02 8.70191101e+02 7.12650180e-01]	[4.75171478e+02 8.70163452e+02 7.29107738e-01]	[4.64884491e+02 8.47131348e+02 6.66025221e-01]	[4.18664185e+02 8.11314819e+02 6.16056800e-01]	[4.05899750e+02 8.06043884e+02 5.53042054e-01]	[4.41804932e+02 7.67622314e+02 5.16336203e-01]
[400.62487793 295.46170044 0.9434194 ]	[416.07171631 359.57629395 0.91111737]	[357.21014404 364.83670044 0.84064507]	[339.06652832 459.75369263 0.94763207]	[326.36166382 544.39196777 0.87569231]	[464.93963623 349.4460144 0.82290977]	[511.00140381 434.04193115 0.81305373]	[547.05810547 521.3604126 0.88763613]	[421.34588623 526.42150879 0.79062968]	[382.75180054 526.45635986 0.75247782]	[400.72717285 670.12695312 0.84707487]	[439.23706055 767.54046631 0.79161167]	[462.27319336 523.94818115 0.78889877]	[459.85144043 682.92120361 0.84246922]	[4.64848175e+02 8.34399902e+02 7.89329350e-01]	[385.3039856 280.09997559 0.89457554]	[413.48797607 277.60125732 0.87757999]	[367.42468262 282.73944092 0.76637441]	[428.9453125 277.52111816 0.87018633]	[4.57088837e+02 8.70320190e+02 7.54282951e-01]	[4.77650299e+02 8.70266296e+02 7.84885168e-01]	[4.64834808e+02 8.49609375e+02 6.99345767e-01]	[4.18613251e+02 8.13768677e+02 5.78662872e-01]	[4.05826843e+02 8.06104675e+02 5.26856542e-01]	[4.41820801e+02 7.67560974e+02 4.77387518e-01]
[398.0380249 295.6060791 0.94749922]	[416.05059814 359.67471313 0.9059214 ]	[359.57754517 372.45932007 0.8253668 ]	[339.13195801 462.26147461 0.94809973]	[331.49932861 546.96026611 0.8570013 ]	[464.84042358 351.93499756 0.83354509]	[518.64569092 434.01330566 0.81738746]	[559.79638672 521.20922852 0.88084376]	[421.31430054 526.49084473 0.78474307]	[380.34854126 526.4888916 0.74664938]	[400.71276855 672.66003418 0.84110796]	[441.70361328 767.54821777 0.78224391]	[462.24505615 526.45050049 0.77409708]	[459.84371948 682.98675537 0.8572942 ]	[4.64852753e+02 8.39411804e+02 7.78135896e-01]	[380.24700928 282.77655029 0.90947139]	[403.36083984 280.14541626 0.87234861]	[362.32785034 290.44967651 0.80445927]	[423.76663208 280.11557007 0.88309634]	[4.59629456e+02 8.72772034e+02 7.80829251e-01]	[4.77741791e+02 8.72724121e+02 8.06363463e-01]	[4.62390564e+02 8.49717041e+02 6.92437172e-01]	[4.18670959e+02 8.08720642e+02 5.69921315e-01]	[4.13554138e+02 8.00959290e+02 5.18567145e-01]	[4.44368042e+02 7.67615356e+02 4.22615826e-01]
[395.54443359 297.9901123 0.93331802]	[416.07086182 359.6428833 0.90537864]	[359.67529297 369.93798828 0.81715447]	[339.1703186 462.29452515 0.94475275]	[333.9621582 546.98669434 0.86325246]	[462.40872192 351.91992188 0.83394319]	[518.69970703 428.99771118 0.82486928]	[562.2845459 518.71136475 0.87636483]	[421.36691284 529.00299072 0.7667098 ]	[382.79141235 528.9956665 0.729958 ]	[400.62194824 670.20544434 0.84912539]	[441.71539307 767.54998779 0.80165738]	[462.26678467 528.96887207 0.76071024]	[462.18692017 685.50769043 0.86171353]	[4.64825287e+02 8.41991333e+02 7.80585825e-01]	[380.11410522 287.79510498 0.90587348]	[400.86001587 280.23690796 0.88271421]	[362.21066284 292.98687744 0.8145858 ]	[421.31515503 280.12734985 0.88467509]	[4.57174835e+02 8.72812134e+02 7.76644588e-01]	[4.77661987e+02 8.72791809e+02 8.03334594e-01]	[4.62376801e+02 8.52169250e+02 7.10368991e-01]	[4.18719666e+02 8.11156738e+02 5.58280766e-01]	[4.13588074e+02 8.03497314e+02 5.09473562e-01]	[4.44410034e+02 7.67579590e+02 4.53441113e-01]
[393.05047607 298.08688354 0.92077219]	[413.57974243 359.72720337 0.88158971]	[359.59188843 375.01480103 0.83388883]	[339.19442749 462.37670898 0.93202275]	[333.98126221 547.00384521 0.86640906]	[462.36691284 351.94116211 0.84254998]	[521.15875244 428.96286011 0.84159243]	[562.43585205 518.70452881 0.88087904]	[421.33636475 529.04241943 0.76644576]	[382.79296875 531.53540039 0.72719425]	[400.62835693 672.67779541 0.84462279]	[441.70040894 767.57220459 0.788885 ]	[462.22140503 528.97424316 0.76090521]	[462.184021 685.55999756 0.85976267]	[4.62423279e+02 8.42027405e+02 7.81813323e-01]	[377.72341919 290.42797852 0.91889656]	[400.76461792 282.75848389 0.89183235]	[359.80578613 295.53543091 0.86873043]	[421.22839355 280.22848511 0.89519715]	[4.59642487e+02 8.72909973e+02 7.51597703e-01]	[4.77727264e+02 8.72850342e+02 7.86071181e-01]	[4.62294678e+02 8.49779114e+02 7.18381047e-01]	[4.18659882e+02 8.11190674e+02 5.39044380e-01]	[4.10991577e+02 8.03481201e+02 4.88167912e-01]	[4.44398926e+02 7.67610901e+02 4.56324279e-01]
[387.94662476 298.24124146 0.88487792]	[411.03463745 362.19549561 0.84770536]	[357.19628906 377.55581665 0.8582952 ]	[339.17822266 464.83981323 0.91293776]	[333.9197998 547.01361084 0.85492063]	[462.32012939 352.02511597 0.8547529 ]	[521.17895508 426.39987183 0.85377449]	[564.91003418 516.17797852 0.87011743]	[421.37026978 531.60931396 0.76087165]	[382.85253906 534.1350708 0.72078758]	[400.70892334 672.72698975 0.83278996]	[441.7098999 767.60595703 0.78920454]	[462.24346924 531.5411377 0.75749344]	[462.20703125 685.54071045 0.86511302]	[4.64823975e+02 8.44561340e+02 7.76248097e-01]	[377.59155273 292.96380615 0.92631561]	[400.63116455 287.84008789 0.89646727]	[359.65289307 295.61709595 0.85930443]	[421.14416504 282.75067139 0.88256836]	[4.59670319e+02 8.75312256e+02 7.56629884e-01]	[4.80160126e+02 8.72870361e+02 7.86394417e-01]	[4.62326508e+02 8.52186584e+02 7.08835244e-01]	[4.16143677e+02 8.11202271e+02 5.45575857e-01]	[4.08429138e+02 8.03494751e+02 4.92907941e-01]	[4.44423553e+02 7.67644653e+02 4.57771063e-01]
[385.36181641 300.66247559 0.88102639]	[408.45358276 359.80883789 0.84631068]	[357.15197754 377.55657959 0.85484099]	[339.18716431 464.91220093 0.90380281]	[331.46697998 549.5067749 0.84363091]	[462.22781372 351.92428589 0.84714669]	[521.16461182 423.90753174 0.86326355]	[565.06213379 516.12548828 0.85502362]	[421.39266968 534.09448242 0.75464559]	[385.32577515 534.15380859 0.71504432]	[400.75317383 672.69134521 0.81752503]	[441.75634766 767.58258057 0.79040301]	[462.23815918 531.54510498 0.75354981]	[462.22271729 688.01837158 0.85612881]	[4.62452087e+02 8.44588440e+02 7.76699483e-01]	[377.5005188 295.39477539 0.92338359]	[398.16870117 290.35791016 0.9023146 ]	[357.24038696 297.98254395 0.86361319]	[418.67883301 282.6920166 0.88346279]	[4.59644836e+02 8.75375183e+02 7.44134605e-01]	[4.77744934e+02 8.72928711e+02 7.73292005e-01]	[4.62327209e+02 8.52210327e+02 6.90518260e-01]	[4.18658936e+02 8.11129456e+02 5.26130974e-01]	[4.13525055e+02 8.00971924e+02 4.78845894e-01]	[4.46911407e+02 7.67609558e+02 4.48867768e-01]
[382.82650757 300.75964355 0.87516856]	[408.39599609 359.82543945 0.84308612]	[357.16989136 377.61199951 0.86156112]	[339.2215271 467.45428467 0.89013928]	[331.49118042 552.07873535 0.83462673]	[459.79876709 349.43441772 0.84101975]	[521.17962646 423.8237915 0.87585109]	[567.56793213 511.02297974 0.82422751]	[421.38757324 531.6071167 0.75916791]	[385.32180786 534.13769531 0.71640891]	[400.78115845 672.64147949 0.82649207]	[441.74160767 767.64434814 0.78625023]	[462.22293091 531.53869629 0.75874984]	[462.23150635 687.97875977 0.86158901]	[4.64820404e+02 8.44604614e+02 7.77342319e-01]	[375.04394531 295.47161865 0.92171979]	[398.06472778 292.87921143 0.91028905]	[357.1282959 298.04116821 0.82884365]	[418.55337524 285.25521851 0.84478623]	[4.59644287e+02 8.75322327e+02 7.43381202e-01]	[4.77744110e+02 8.72906799e+02 7.74349689e-01]	[4.62333252e+02 8.52217041e+02 6.98585987e-01]	[4.16087921e+02 8.11262329e+02 5.35191417e-01]	[4.05909729e+02 8.03556213e+02 4.85338509e-01]	[4.46936646e+02 7.70088623e+02 4.37973052e-01]
[380.34014893 305.79177856 0.87417376]	[405.87234497 359.81967163 0.85216957]	[357.10437012 377.57131958 0.85505736]	[339.22994995 469.95761108 0.883847 ]	[333.97903442 552.14105225 0.84300733]	[459.75436401 349.46722412 0.84030586]	[521.19628906 423.78289795 0.8821609 ]	[570.07635498 508.46887207 0.82028556]	[423.78762817 534.14923096 0.75745201]	[387.85427856 536.70690918 0.71542287]	[400.75598145 670.19787598 0.83574241]	[441.70214844 767.61663818 0.77854025]	[462.25787354 531.58673096 0.76189005]	[462.24276733 685.60150146 0.86455435]	[4.64822662e+02 8.44608032e+02 7.77838469e-01]	[372.47259521 295.59591675 0.91392541]	[395.609375 293.02722168 0.90792954]	[356.98358154 298.09552002 0.77488762]	[416.10476685 287.87554932 0.8270486 ]	[4.59684784e+02 8.75349915e+02 7.46538639e-01]	[4.80165985e+02 8.72916748e+02 7.77131975e-01]	[4.62324249e+02 8.52229065e+02 7.11597681e-01]	[4.16092621e+02 8.11194336e+02 5.24084151e-01]	[4.05892883e+02 8.03489380e+02 4.75322425e-01]	[4.46872009e+02 7.67658020e+02 4.55835998e-01]
[380.33984375 305.79156494 0.87414128]	[405.87347412 359.81344604 0.85338646]	[357.10742188 377.56741333 0.85470843]	[339.23028564 469.95608521 0.88407105]	[333.97711182 552.13812256 0.84250563]	[459.75283813 349.45889282 0.83953607]	[521.21063232 423.79815674 0.88444823]	[570.07672119 508.47167969 0.8198005 ]	[423.78567505 534.12512207 0.75610113]	[385.40246582 536.67297363 0.71184969]	[400.75167847 670.16345215 0.83835173]	[441.69473267 767.57800293 0.7841844 ]	[462.25537109 531.56433105 0.76160061]	[462.25299072 685.59069824 0.86403847]	[4.62446198e+02 8.44608032e+02 7.80203521e-01]	[372.47235107 295.59576416 0.91393632]	[395.60903931 293.02746582 0.90800357]	[356.98324585 298.09484863 0.77457696]	[416.10491943 287.87295532 0.82715356]	[4.59692230e+02 8.75322510e+02 7.49707997e-01]	[4.80159363e+02 8.72901306e+02 7.78169990e-01]	[4.62315369e+02 8.52220825e+02 7.17029154e-01]	[4.16062103e+02 8.11165466e+02 5.52070618e-01]	[4.05864319e+02 8.00958984e+02 5.03365397e-01]	[4.46882263e+02 7.67620850e+02 4.68995214e-01]
[380.24526978 305.83117676 0.89183879]	[405.82601929 362.22521973 0.8531968 ]	[357.09899902 377.63555908 0.86410141]	[339.25747681 472.53659058 0.8781122 ]	[334.04785156 554.69390869 0.86187249]	[459.70706177 351.96710205 0.8371796 ]	[521.21398926 421.36746216 0.89060444]	[572.63061523 505.94802856 0.82598507]	[423.82696533 534.17358398 0.75563878]	[387.9262085 536.72930908 0.71636677]	[400.81213379 670.16412354 0.83075023]	[441.72146606 767.50933838 0.78020424]	[462.29495239 531.60559082 0.76111996]	[462.26290894 688.04492188 0.86165255]	[4.64858795e+02 8.47162476e+02 7.86245883e-01]	[367.39373779 295.63549805 0.90707779]	[395.50872803 295.41726685 0.89825618]	[354.52740479 298.1918335 0.74737251]	[413.59066772 290.42181396 0.82822943]	[4.59671356e+02 8.75401672e+02 7.34661520e-01]	[4.80163574e+02 8.75356262e+02 7.68252850e-01]	[4.62362457e+02 8.52320862e+02 7.00226247e-01]	[4.18641144e+02 8.08611328e+02 5.24880886e-01]	[4.11021698e+02 7.95853821e+02 4.86090809e-01]	[4.46906525e+02 7.67532043e+02 4.74879324e-01]
[380.24530029 305.83026123 0.89183027]	[405.82821655 362.23474121 0.8518433 ]	[357.09957886 377.64883423 0.86481446]	[339.2555542 472.5350647 0.87864256]	[334.05184937 554.68157959 0.86236358]	[459.71047974 351.96939087 0.8382681 ]	[521.20715332 421.36920166 0.89329606]	[572.62823486 505.89886475 0.83181715]	[423.83425903 536.65625 0.75716573]	[387.93908691 536.73999023 0.71844262]	[400.81988525 670.10955811 0.83641601]	[441.7010498 767.54229736 0.77879322]	[462.29678345 534.10559082 0.7631411 ]	[462.25881958 687.97680664 0.8591789 ]	[4.64851685e+02 8.47164612e+02 7.84583688e-01]	[367.39147949 295.63589478 0.90699989]	[395.50759888 295.41546631 0.89764738]	[354.52426147 298.19406128 0.74634749]	[413.59091187 290.42205811 0.82834381]	[4.59686646e+02 8.75414246e+02 7.30370045e-01]	[4.80185120e+02 8.75360779e+02 7.70531178e-01]	[4.62347687e+02 8.52320007e+02 6.99920893e-01]	[4.16090973e+02 8.08669617e+02 5.16890109e-01]	[4.08416473e+02 7.98375183e+02 4.76835370e-01]	[4.46877441e+02 7.67570190e+02 4.64649796e-01]
[380.17922974 310.87857056 0.91140103]	[403.3555603 362.21966553 0.86006981]	[357.03918457 377.63760376 0.85188669]	[339.2878418 472.58856201 0.87479872]	[336.4546814 557.17993164 0.87652034]	[459.65985107 351.96777344 0.82948798]	[521.22131348 421.3727417 0.89206082]	[575.15032959 503.48400879 0.8344155 ]	[423.83755493 536.65936279 0.75563961]	[390.43078613 539.19042969 0.71807635]	[403.27243042 670.17687988 0.80659628]	[441.70159912 767.59228516 0.76775742]	[462.28085327 534.10583496 0.75851476]	[462.25561523 688.04595947 0.85723555]	[4.64861389e+02 8.49664856e+02 7.75988400e-01]	[364.83145142 298.07611084 0.91419572]	[392.99264526 295.48147583 0.89550376]	[351.97885132 300.62243652 0.72226018]	[410.99902344 290.43377686 0.82219934]	[4.57193298e+02 8.77956665e+02 6.90297365e-01]	[4.77708557e+02 8.77920776e+02 7.18926489e-01]	[4.62392487e+02 8.54802368e+02 6.61511064e-01]	[4.16099548e+02 8.11141907e+02 4.86358047e-01]	[4.08411163e+02 8.00928162e+02 4.53107566e-01]	[4.46884247e+02 7.67617981e+02 4.39141929e-01]
[377.65063477 316.00628662 0.95087552]	[405.90341187 362.22879028 0.85155588]	[357.21911621 377.53369141 0.85925001]	[344.3125 475.06237793 0.83503294]	[336.5357666 559.77374268 0.90436792]	[459.61581421 354.57727051 0.85141385]	[521.24688721 423.8102417 0.88648003]	[577.79058838 505.89175415 0.84897071]	[423.87915039 539.18499756 0.76009107]	[392.9888916 539.24591064 0.73013484]	[403.25167847 670.159729 0.81453598]	[4.41746368e+02 7.67644958e+02 7.16959000e-01]	[462.29519653 536.70465088 0.7703265 ]	[462.23352051 688.03442383 0.84855616]	[4.64821747e+02 8.52309204e+02 7.42437065e-01]	[359.8145752 300.74755859 0.91372764]	[385.3074646 298.10519409 0.90370852]	[349.3671875 305.7880249 0.68445069]	[403.35784912 295.42419434 0.87397993]	[4.54617706e+02 8.90741516e+02 6.49255395e-01]	[4.77605774e+02 8.90714417e+02 6.82939053e-01]	[4.64893494e+02 8.62489868e+02 6.12326860e-01]	[4.05876221e+02 8.11253906e+02 4.09498066e-01]	[4.00816132e+02 8.00958191e+02 4.05082285e-01]	[4.49503845e+02 7.67676025e+02 3.60838324e-01]
[377.60675049 316.08251953 0.95473588]	[405.85964966 362.30252075 0.84180766]	[359.58053589 377.64120483 0.86880338]	[344.31881714 475.10089111 0.83436853]	[336.56237793 562.25592041 0.91549331]	[457.18331909 356.97381592 0.84858286]	[521.2354126 423.83883667 0.88051629]	[580.24932861 505.90206909 0.85652453]	[423.88754272 539.19958496 0.76363742]	[392.99862671 539.26019287 0.73396391]	[400.86383057 670.18237305 0.8112154 ]	[4.41739166e+02 7.67615906e+02 7.40244091e-01]	[462.30105591 536.72601318 0.77401137]	[462.21813965 688.04125977 0.8499468 ]	[4.62435181e+02 8.52356567e+02 7.33838201e-01]	[359.76556396 303.26763916 0.90701073]	[382.84289551 298.19631958 0.89539212]	[344.34490967 308.41000366 0.71212143]	[403.28237915 295.55993652 0.9022606 ]	[4.57119080e+02 8.93267822e+02 6.61721349e-01]	[4.77629608e+02 8.90779175e+02 6.83196306e-01]	[4.64839111e+02 8.62549805e+02 6.15011632e-01]	[4.05831268e+02 8.11248901e+02 4.59554344e-01]	[4.00769470e+02 8.00962219e+02 4.45622265e-01]	[4.49497650e+02 7.67670288e+02 3.95838439e-01]
[377.55166626 316.15585327 0.95419717]	[403.37786865 364.78128052 0.83884698]	[357.19683838 377.71585083 0.87050807]	[346.83322144 477.61062622 0.84031844]	[336.58810425 562.35418701 0.93108499]	[457.12091064 356.9894104 0.84078103]	[521.27154541 423.87374878 0.88361251]	[580.31140137 505.98733521 0.85290563]	[423.8927002 539.1998291 0.76590598]	[393.01965332 539.26208496 0.73841232]	[400.8397522 670.11541748 0.82110023]	[4.41713226e+02 7.67606750e+02 7.24928141e-01]	[462.29699707 536.72705078 0.77757019]	[462.21417236 688.05340576 0.84204543]	[4.62390564e+02 8.52273132e+02 7.81159163e-01]	[359.71060181 305.82290649 0.90585643]	[382.77639771 300.64605713 0.89204776]	[344.25415039 310.92416382 0.69342411]	[403.25424194 295.57574463 0.89476132]	[4.59649536e+02 8.90819519e+02 7.19559550e-01]	[4.80150421e+02 8.90645630e+02 7.28358865e-01]	[4.62319489e+02 8.59961853e+02 6.55011117e-01]	[4.05895325e+02 8.08704651e+02 3.96816671e-01]	[4.03269775e+02 7.98369080e+02 3.94905567e-01]	[4.49441559e+02 7.67659119e+02 3.78811806e-01]
[377.49984741 318.52236938 0.95047617]	[403.37084961 364.82577515 0.83380872]	[359.57363892 377.73248291 0.86870754]	[346.89926147 477.68939209 0.8462317 ]	[336.58563232 562.42736816 0.93813312]	[457.08660889 357.04455566 0.84295499]	[521.30352783 426.34082031 0.8805337 ]	[580.35717773 505.99880981 0.85511744]	[423.86807251 539.23083496 0.77079523]	[392.9781189 539.28222656 0.73689103]	[400.85531616 670.19519043 0.80780673]	[4.41732086e+02 7.67662292e+02 7.05364943e-01]	[462.28274536 539.20373535 0.78038341]	[462.1907959 688.06781006 0.84460086]	[4.62375488e+02 8.52284729e+02 7.92949915e-01]	[359.677948 308.34597778 0.90307713]	[382.71994019 300.71099854 0.89366156]	[344.24990845 313.41680908 0.633255 ]	[400.88485718 297.99746704 0.90105981]	[4.59721191e+02 8.93279419e+02 7.29026079e-01]	[4.80188873e+02 8.90658752e+02 7.37393141e-01]	[4.62258850e+02 8.59993774e+02 6.67839766e-01]	[4.05878876e+02 8.08699463e+02 3.98096293e-01]	[4.03257416e+02 7.98399353e+02 4.00133073e-01]	[4.49472412e+02 7.67668274e+02 3.58042300e-01]
[375.12545776 318.57598877 0.94761825]	[403.30096436 369.89859009 0.8395443 ]	[357.14898682 380.22714233 0.86724353]	[346.89035034 477.72958374 0.84503949]	[336.59414673 562.46484375 0.94228876]	[457.08355713 357.09503174 0.8501755 ]	[521.31072998 426.3421936 0.88324475]	[582.73638916 506.01358032 0.85686862]	[423.86102295 539.2411499 0.77570748]	[392.95932007 539.29614258 0.73754388]	[400.85369873 670.15716553 0.81831241]	[4.41697510e+02 7.67561096e+02 7.45487094e-01]	[462.28860474 539.20910645 0.78483462]	[462.19766235 688.02130127 0.84576356]	[4.62357697e+02 8.52288757e+02 7.96218932e-01]	[359.64456177 310.90618896 0.91248727]	[380.34246826 300.7598877 0.89497775]	[344.24780273 315.95376587 0.67112136]	[400.87985229 298.05212402 0.89739394]	[4.59746643e+02 8.93284668e+02 7.19776332e-01]	[4.80208649e+02 8.90663818e+02 7.35144436e-01]	[4.62222687e+02 8.60007629e+02 6.63826287e-01]	[4.08420532e+02 8.08611938e+02 4.51294959e-01]	[4.03290314e+02 7.95827576e+02 4.51819539e-01]	[4.46919800e+02 7.67595337e+02 4.08055484e-01]
[375.11196899 318.62121582 0.94162571]	[403.33648682 369.95321655 0.83378774]	[357.20046997 380.28091431 0.86461884]	[349.36932373 480.13397217 0.84896994]	[336.59417725 564.83428955 0.94439954]	[457.08914185 357.12783813 0.85578454]	[521.30297852 426.35461426 0.8824262 ]	[582.77435303 506.00512695 0.86470312]	[423.86248779 539.29125977 0.78372067]	[392.97613525 541.73132324 0.74609047]	[400.84735107 670.16082764 0.81851184]	[4.41723083e+02 7.67596252e+02 6.98747873e-01]	[462.28857422 539.26629639 0.79352736]	[462.18713379 687.98748779 0.85166776]	[4.62334198e+02 8.52305786e+02 8.09088290e-01]	[359.63183594 310.97433472 0.91958499]	[380.33123779 303.23794556 0.8893047 ]	[341.81277466 316.02407837 0.76574194]	[400.85391235 298.09570312 0.90808702]	[4.59750366e+02 8.93306885e+02 7.37352729e-01]	[4.80203583e+02 8.90697693e+02 7.57063985e-01]	[4.59800934e+02 8.62525635e+02 6.78548217e-01]	[4.05893555e+02 8.08607422e+02 3.50612849e-01]	[4.03318542e+02 7.95845398e+02 3.60288918e-01]	[4.46920746e+02 7.67576843e+02 3.43453735e-01]
[375.10302734 318.69485474 0.93483466]	[403.30661011 372.46481323 0.84277987]	[357.14898682 380.32351685 0.86157632]	[346.90078735 480.18661499 0.85951161]	[336.58895874 564.875 0.94547105]	[457.07949829 357.15567017 0.85611236]	[521.31378174 426.37884521 0.88453162]	[582.79797363 508.44610596 0.86343837]	[423.89208984 541.7210083 0.78182757]	[393.02328491 541.75177002 0.75242478]	[403.29730225 670.1472168 0.8036688 ]	[4.41683350e+02 7.67634094e+02 7.08468080e-01]	[462.300354 539.2989502 0.79551619]	[462.21878052 688.09307861 0.84886819]	[4.62324249e+02 8.52355896e+02 7.98407197e-01]	[359.60324097 313.45974731 0.93245631]	[380.3404541 303.30511475 0.88691759]	[341.78045654 316.10787964 0.73788697]	[400.87124634 298.14315796 0.89168316]	[4.59740692e+02 8.93410278e+02 7.17291892e-01]	[4.80173218e+02 8.90793457e+02 7.46311069e-01]	[4.59779724e+02 8.65078308e+02 6.71296477e-01]	[4.03356689e+02 8.08600220e+02 4.07257974e-01]	[4.00779236e+02 7.95827454e+02 4.13556427e-01]	[4.46869385e+02 7.67604248e+02 3.78726512e-01]
[375.11126709 318.73587036 0.92919368]	[403.2897644 372.55029297 0.85290062]	[357.12002563 382.76052856 0.85283077]	[346.88754272 480.23577881 0.86698127]	[336.57067871 564.88867188 0.93946755]	[454.62466431 357.18963623 0.85676694]	[521.34326172 428.94778442 0.87775272]	[582.80133057 508.54681396 0.8538962 ]	[423.90704346 541.76763916 0.78267241]	[393.05389404 541.79724121 0.75799543]	[405.9274292 675.25628662 0.74996632]	[4.41728363e+02 7.70082520e+02 7.23695040e-01]	[462.29962158 541.75653076 0.79648358]	[462.24951172 688.18798828 0.8440696 ]	[4.62336182e+02 8.52359863e+02 7.96331584e-01]	[359.60324097 313.51220703 0.93942416]	[380.33764648 305.79586792 0.88748485]	[341.76843262 316.12405396 0.71063942]	[400.86819458 298.15274048 0.89198709]	[4.59712952e+02 8.93423523e+02 7.08526134e-01]	[4.77743683e+02 8.90805481e+02 7.26264775e-01]	[4.59812775e+02 8.65075012e+02 6.71049833e-01]	[4.10971863e+02 8.08647461e+02 4.37382877e-01]	[4.03316833e+02 7.95886963e+02 4.35704499e-01]	[4.46942413e+02 7.67644653e+02 3.80537182e-01]
[375.10253906 318.77133179 0.92088014]	[403.25582886 375.08154297 0.87565577]	[357.0826416 385.33239746 0.84012049]	[344.29547119 482.74716187 0.88986742]	[336.52926636 565.00592041 0.9340831 ]	[454.57305908 357.22424316 0.8513543 ]	[521.32989502 428.97839355 0.87313837]	[582.78271484 511.05834961 0.84849775]	[423.92874146 541.76837158 0.78505307]	[393.07165527 541.83312988 0.76564151]	[408.45730591 672.69940186 0.76727349]	[4.41702576e+02 7.67627197e+02 7.48326182e-01]	[462.31359863 541.73474121 0.79608738]	[462.26901245 688.10192871 0.84672207]	[4.62338409e+02 8.54802429e+02 7.87376761e-01]	[359.60333252 315.9190979 0.94627124]	[380.33822632 308.31448364 0.88373345]	[341.75457764 316.16595459 0.76564479]	[400.87103271 298.25247192 0.87841094]	[4.59732971e+02 8.95900452e+02 7.06936657e-01]	[4.80157074e+02 8.93243408e+02 7.26561308e-01]	[4.59812897e+02 8.67577332e+02 6.57982588e-01]	[4.08443237e+02 8.08682739e+02 4.71990645e-01]	[4.03280853e+02 7.98377136e+02 4.64360714e-01]	[4.46893616e+02 7.67605591e+02 4.13287103e-01]
[375.11087036 321.16638184 0.91591477]	[403.28695679 377.49697876 0.87723404]	[357.12713623 385.40075684 0.83656931]	[344.24185181 482.82815552 0.8980189 ]	[336.49246216 565.05200195 0.92169797]	[454.5592041 359.60882568 0.8486619 ]	[521.31433105 431.47879028 0.87013692]	[582.77697754 513.62805176 0.85035527]	[426.38687134 541.80371094 0.78323007]	[395.53457642 541.86206055 0.76848316]	[410.9513855 675.27954102 0.75158441]	[4.41731140e+02 7.67597107e+02 7.44333506e-01]	[462.3500061 541.77539062 0.79517263]	[462.27554321 690.62664795 0.83664131]	[4.62320587e+02 8.54806335e+02 7.88682997e-01]	[359.60803223 315.95391846 0.95361412]	[380.34661865 308.34997559 0.88431162]	[341.76974487 318.53384399 0.74936759]	[400.8885498 300.68197632 0.86425209]	[4.59654724e+02 8.95927734e+02 6.95865273e-01]	[4.77696899e+02 8.93273865e+02 7.22936869e-01]	[4.62234955e+02 8.65115173e+02 6.54961288e-01]	[4.10997498e+02 8.08695007e+02 4.20991391e-01]	[4.05826447e+02 7.98401001e+02 4.14947838e-01]	[4.46924561e+02 7.67547974e+02 3.91775399e-01]
[375.11242676 321.16403198 0.91646725]	[403.28460693 377.49816895 0.87848592]	[357.11602783 387.86087036 0.83679992]	[341.82678223 482.82858276 0.89957696]	[336.49212646 565.05255127 0.92195308]	[454.56292725 359.60836792 0.84940636]	[521.31298828 431.47964478 0.86992359]	[582.77935791 513.6171875 0.84946734]	[426.38659668 541.8036499 0.78390229]	[395.53128052 541.85943604 0.76934284]	[410.94604492 675.22888184 0.75269729]	[4.41706879e+02 7.67599182e+02 7.42234051e-01]	[462.35559082 541.77789307 0.79553193]	[462.28012085 690.61340332 0.83743346]	[4.62319397e+02 8.54825134e+02 7.88544655e-01]	[359.60827637 315.95321655 0.95344442]	[380.34661865 308.34823608 0.8841365 ]	[341.76901245 318.53430176 0.75234008]	[400.88589478 300.68118286 0.86539769]	[4.59640686e+02 8.95935852e+02 6.95055425e-01]	[4.77684784e+02 8.93280273e+02 7.20798135e-01]	[4.62235321e+02 8.67573181e+02 6.54554307e-01]	[4.10957886e+02 8.08703674e+02 4.33164299e-01]	[4.03332123e+02 7.98392944e+02 4.28405553e-01]	[4.46885742e+02 7.67553223e+02 3.94369572e-01]
[377.49584961 321.21255493 0.9091 ]	[403.26290894 377.50009155 0.88221884]	[357.05621338 385.37207031 0.83524477]	[341.73373413 482.83560181 0.90652502]	[336.45751953 567.44226074 0.90691531]	[454.59353638 359.63168335 0.84931666]	[521.31616211 434.03222656 0.87078875]	[582.7520752 516.1383667 0.85324693]	[426.37576294 541.87182617 0.7871412 ]	[395.51174927 541.92523193 0.76845956]	[411.00048828 677.78277588 0.7539559 ]	[4.41729706e+02 7.67653564e+02 7.52972841e-01]	[462.35693359 541.840271 0.79667026]	[462.28805542 690.66827393 0.8338365 ]	[4.62329254e+02 8.54817810e+02 7.84348726e-01]	[359.63140869 315.98233032 0.95829093]	[382.73019409 310.86193848 0.88219708]	[341.76397705 316.18212891 0.75797236]	[403.25515747 300.6607666 0.86562103]	[4.59611389e+02 8.95943481e+02 6.92940712e-01]	[4.77659943e+02 8.93293823e+02 7.17344224e-01]	[4.62256775e+02 8.65114197e+02 6.47129238e-01]	[4.13525330e+02 8.11173767e+02 4.72149640e-01]	[4.05834747e+02 8.00959045e+02 4.55599636e-01]	[4.46927307e+02 7.67627014e+02 4.00756896e-01]
[377.52398682 321.23327637 0.91011548]	[403.2824707 377.52972412 0.88587326]	[357.06637573 387.89886475 0.83220637]	[341.67657471 482.93026733 0.89976525]	[334.05010986 565.06799316 0.89874727]	[454.60638428 359.64865112 0.85226619]	[521.33380127 434.09454346 0.87488854]	[580.34222412 516.19329834 0.85181439]	[426.40127563 541.88226318 0.78523463]	[395.5446167 544.31561279 0.77464044]	[416.02929688 680.40118408 0.76761812]	[4.41785400e+02 7.67659424e+02 7.29649782e-01]	[462.36880493 541.84790039 0.7931565 ]	[462.29412842 693.21820068 0.81968981]	[4.62375885e+02 8.54850891e+02 7.75227964e-01]	[359.65853882 315.99093628 0.95783466]	[382.77099609 310.89025879 0.88234603]	[341.79681396 316.17459106 0.76203763]	[403.28115845 300.65444946 0.86557001]	[4.57217407e+02 8.95940552e+02 6.82626367e-01]	[4.77679321e+02 8.93295349e+02 7.03044951e-01]	[4.62302856e+02 8.67593567e+02 6.34430826e-01]	[4.11016449e+02 8.11162109e+02 4.28550303e-01]	[4.05828369e+02 8.00956726e+02 4.23889875e-01]	[4.49478241e+02 7.67612732e+02 3.64911824e-01]
[377.5866394 321.1932373 0.92743349]	[403.28942871 377.59414673 0.89410114]	[357.0581665 390.4631958 0.83295244]	[339.27270508 482.89303589 0.91717106]	[333.95901489 565.00549316 0.89343059]	[457.08319092 359.69256592 0.85113537]	[521.34967041 436.6184082 0.88420212]	[580.33984375 518.78063965 0.8744204 ]	[426.40209961 541.88592529 0.78610569]	[395.53115845 544.31726074 0.77361518]	[413.59356689 677.78143311 0.7571795 ]	[441.70870972 767.60559082 0.77611589]	[462.37927246 541.85998535 0.79247069]	[462.29544067 695.78527832 0.8076148 ]	[4.62381348e+02 8.54837524e+02 7.69814491e-01]	[359.71087646 315.96798706 0.95346296]	[382.81820679 308.40512085 0.87294537]	[344.28323364 318.52224731 0.74387431]	[403.33377075 300.67926025 0.85433429]	[4.59703705e+02 8.93345032e+02 7.09274113e-01]	[4.80186127e+02 8.90761169e+02 7.21765280e-01]	[4.62271912e+02 8.65132080e+02 6.39227390e-01]	[4.13544922e+02 8.11213379e+02 5.15381932e-01]	[4.05852570e+02 8.03496216e+02 4.92076516e-01]	[4.46895142e+02 7.67590088e+02 4.38608885e-01]
[377.68066406 318.67144775 0.96474552]	[403.30606079 375.04260254 0.86962259]	[357.07781982 382.81912231 0.84954494]	[339.15298462 480.27896118 0.94224811]	[321.30239868 562.45111084 0.90031672]	[457.10858154 359.58999634 0.86269158]	[521.30438232 436.63806152 0.88304931]	[575.19799805 521.18060303 0.83603632]	[426.36578369 541.77459717 0.78807336]	[393.07244873 541.83148193 0.77281964]	[413.50228882 670.12121582 0.78636742]	[441.69891357 767.53863525 0.77472174]	[462.35571289 541.75946045 0.79723024]	[462.30960083 693.17785645 0.79713541]	[4.64818726e+02 8.52343689e+02 7.68833935e-01]	[359.82739258 313.47488403 0.91259229]	[385.30328369 305.78192139 0.85682333]	[349.38449097 316.13934326 0.71990484]	[405.85006714 298.15582275 0.86727268]	[4.59785400e+02 8.90813538e+02 7.09946930e-01]	[4.80259186e+02 8.88229736e+02 7.39716232e-01]	[4.62280640e+02 8.65069458e+02 6.60079896e-01]	[4.13539154e+02 8.08699341e+02 5.46325564e-01]	[4.05857697e+02 7.98416870e+02 5.19655943e-01]	[4.46896240e+02 7.67561829e+02 4.47457939e-01]
[377.71054077 318.55166626 0.96190041]	[403.38845825 374.97497559 0.84582394]	[357.10635376 380.31567383 0.86153382]	[339.06802368 480.16656494 0.93570328]	[321.16619873 562.37872314 0.90609282]	[459.65414429 359.60299683 0.88293535]	[521.28186035 436.56463623 0.8690654 ]	[570.11700439 518.75036621 0.83324027]	[423.91928101 541.7588501 0.78490722]	[392.99609375 541.81213379 0.76341474]	[411.02328491 670.08874512 0.79317653]	[441.71304321 767.58624268 0.78168416]	[462.35220337 541.74578857 0.78790319]	[462.29641724 688.1461792 0.83208632]	[4.62425568e+02 8.52197876e+02 7.50028312e-01]	[362.23687744 310.89715576 0.88566417]	[385.37994385 300.73156738 0.85861319]	[349.46029663 316.04406738 0.73506749]	[408.39321899 298.04815674 0.87089813]	[4.57166870e+02 8.88124756e+02 6.34400904e-01]	[4.77655609e+02 8.85642700e+02 6.61769032e-01]	[4.62403290e+02 8.57429626e+02 6.44244790e-01]	[4.13562103e+02 8.11294434e+02 5.47224998e-01]	[4.05826111e+02 8.03530212e+02 5.23244143e-01]	[4.46931824e+02 7.67664001e+02 4.63798225e-01]
[380.11199951 316.12487793 0.95574349]	[405.88479614 369.94876099 0.82702565]	[357.15081787 380.22033691 0.8755849 ]	[336.65734863 477.66323853 0.9194538 ]	[318.73358154 562.28436279 0.90852034]	[459.7454834 357.17785645 0.88922179]	[521.2456665 431.54956055 0.86630255]	[567.58709717 516.16046143 0.83091938]	[423.9034729 539.25909424 0.77152365]	[392.97738647 541.71337891 0.74671078]	[410.94818115 670.10400391 0.78593063]	[4.41735443e+02 7.67542786e+02 7.53017128e-01]	[462.32922363 539.24304199 0.77958471]	[462.29986572 685.5380249 0.85880065]	[4.62432648e+02 8.47124329e+02 7.72189140e-01]	[362.34115601 303.30477905 0.86657095]	[390.43768311 300.61901855 0.86419833]	[351.93313599 313.43453979 0.70503199]	[410.94888306 295.58370972 0.87393093]	[4.59720215e+02 8.75425842e+02 6.96249008e-01]	[4.80214783e+02 8.75339417e+02 7.37389863e-01]	[4.62277863e+02 8.52305542e+02 6.88126326e-01]	[4.18623566e+02 8.08720703e+02 4.71846700e-01]	[4.11002808e+02 8.00959473e+02 4.48157310e-01]	[4.46891327e+02 7.67621643e+02 4.29700315e-01]
[380.17327881 315.93392944 0.94231242]	[405.89648438 362.33251953 0.83710408]	[357.13943481 377.66751099 0.87391746]	[336.62158203 467.48660278 0.89861023]	[318.64807129 557.22644043 0.89029962]	[459.70504761 354.57769775 0.85814506]	[521.24920654 428.90518188 0.85923517]	[567.56292725 511.08764648 0.82307851]	[423.90158081 536.66461182 0.75349814]	[392.96984863 539.1842041 0.72409791]	[408.44610596 670.11376953 0.7665568 ]	[4.41742523e+02 7.70133240e+02 6.76351249e-01]	[462.32623291 534.15386963 0.76424253]	[462.29104614 687.987854 0.85556817]	[4.64821136e+02 8.41997620e+02 7.37761497e-01]	[364.84133911 300.63009644 0.89269656]	[392.98416138 298.03582764 0.89952302]	[354.44894409 303.29458618 0.68440294]	[410.99752808 295.46356201 0.8643052 ]	[4.49478088e+02 8.70184875e+02 6.04752660e-01]	[4.72535980e+02 8.70293213e+02 6.45464599e-01]	[4.67448212e+02 8.49774658e+02 6.60222709e-01]	[4.05849121e+02 8.24018921e+02 4.26075369e-01]	[4.00730225e+02 8.11239624e+02 4.22506094e-01]	[4.46956268e+02 7.70217346e+02 3.54160249e-01]
[380.19772339 310.88775635 0.90546358]	[408.38644409 359.75912476 0.86350757]	[357.1499939 375.01538086 0.84496975]	[336.56982422 464.8704834 0.91736174]	[318.58825684 549.59204102 0.89142054]	[459.74313354 351.96914673 0.83704823]	[521.24987793 423.81613159 0.89021903]	[567.56195068 505.90396118 0.84991884]	[423.91418457 529.0447998 0.75173521]	[390.49658203 529.06414795 0.71715277]	[405.86853027 667.47821045 0.80599296]	[439.30130005 767.61315918 0.7681098 ]	[462.36096191 529.03704834 0.76445979]	[462.32473755 682.93780518 0.85428965]	[4.64831177e+02 8.34339233e+02 7.74095535e-01]	[364.86364746 298.07424927 0.90838122]	[393.01727295 295.49621582 0.89979368]	[352.02932739 300.62710571 0.71730149]	[413.5151062 290.45040894 0.83071077]	[4.49457886e+02 8.65085510e+02 6.53966367e-01]	[4.70015259e+02 8.67585693e+02 6.82912529e-01]	[4.67431000e+02 8.44599976e+02 6.70931518e-01]	[4.08437256e+02 8.18919556e+02 5.26982248e-01]	[4.00781250e+02 8.11174988e+02 5.17069221e-01]	[4.44355042e+02 7.70203186e+02 4.83272552e-01]
[380.19741821 300.73306274 0.91344482]	[408.40725708 359.67196655 0.87204427]	[357.14984131 372.53085327 0.83631134]	[336.48608398 462.36294556 0.91339165]	[318.53475952 544.52355957 0.91973764]	[459.77374268 346.86968994 0.84114313]	[521.22601318 421.21954346 0.89787883]	[570.03619385 503.29879761 0.86646438]	[423.92617798 523.97631836 0.76523137]	[392.9637146 526.402771 0.74276608]	[403.38180542 664.95874023 0.82680309]	[4.39270203e+02 7.70134338e+02 7.61837423e-01]	[462.37060547 523.96099854 0.77493024]	[462.2635498 680.36553955 0.8453204 ]	[4.64847961e+02 8.31827148e+02 7.31437206e-01]	[367.33859253 295.49053955 0.9050765 ]	[392.99261475 292.88119507 0.85986239]	[354.47528076 298.09927368 0.77993262]	[413.51397705 285.28466797 0.82317096]	[4.41808533e+02 8.59976868e+02 5.34546316e-01]	[4.64854431e+02 8.67582581e+02 5.30957103e-01]	[4.69986786e+02 8.44556580e+02 6.05457664e-01]	[4.13541748e+02 8.18945251e+02 5.42800426e-01]	[4.03267120e+02 8.11193298e+02 5.35664141e-01]	[4.44310699e+02 7.75281738e+02 4.64355379e-01]
[380.22381592 298.14086914 0.94628537]	[405.92285156 357.12145996 0.86792833]	[357.13372803 364.8739624 0.82868785]	[336.46517944 462.19073486 0.9313646 ]	[318.54858398 544.33435059 0.93913651]	[459.77185059 341.69839478 0.86808878]	[521.21246338 418.58010864 0.87795436]	[570.04260254 500.68341064 0.86069316]	[426.34741211 521.38592529 0.78690493]	[392.99734497 523.8081665 0.76628006]	[403.28060913 659.87091064 0.82660973]	[439.23587036 767.66351318 0.80265903]	[462.38122559 521.3729248 0.79816139]	[462.27584839 670.16497803 0.85511571]	[4.64960083e+02 8.29115295e+02 7.29306400e-01]	[367.3739624 292.92550659 0.87036908]	[393.0189209 285.26577759 0.8502807 ]	[354.53890991 295.65338135 0.81960869]	[413.521698 280.14089966 0.85116738]	[4.49506409e+02 8.54869080e+02 6.00911319e-01]	[4.75120453e+02 8.57390381e+02 6.19453669e-01]	[4.69981903e+02 8.31836792e+02 6.33018136e-01]	[4.16066803e+02 8.16322937e+02 5.81753433e-01]	[4.03292297e+02 8.08632446e+02 5.53932846e-01]	[4.41902924e+02 7.75259583e+02 5.25228560e-01]
[380.21536255 295.61416626 0.94883585]	[408.38674927 354.5017395 0.83985972]	[357.16906738 362.23352051 0.85339737]	[336.49536133 459.60647583 0.91695333]	[318.58990479 541.78912354 0.92565727]	[459.7616272 339.12390137 0.89510494]	[521.331604 416.09979248 0.882119 ]	[572.57971191 495.68371582 0.82144821]	[426.36178589 521.25946045 0.77884948]	[393.00109863 521.31561279 0.76612318]	[400.86352539 657.30084229 0.81575006]	[439.23931885 767.62792969 0.80916548]	[462.41372681 521.24304199 0.78408104]	[462.34707642 670.0848999 0.84937769]	[4.67418915e+02 8.21521912e+02 7.11040914e-01]	[367.38677979 285.25979614 0.84717172]	[393.05358887 280.15176392 0.87272531]	[354.51721191 292.95635986 0.73969293]	[413.56863403 277.53686523 0.88511497]	[4.49500610e+02 8.52269531e+02 5.81660211e-01]	[4.75140320e+02 8.52346802e+02 5.98778546e-01]	[4.72529572e+02 8.29249329e+02 6.17786586e-01]	[4.16133820e+02 8.16357666e+02 5.86795092e-01]	[4.03354919e+02 8.08674316e+02 5.59111953e-01]	[4.41905426e+02 7.72766113e+02 5.17503202e-01]
[380.22671509 295.4163208 0.93350685]	[405.89862061 346.81137085 0.82469392]	[357.09863281 359.61279297 0.86574167]	[336.44226074 457.08010864 0.88189638]	[318.60653687 541.71533203 0.91612899]	[459.74505615 336.5411377 0.886127 ]	[521.2711792 405.878479 0.87161696]	[572.63848877 487.96530151 0.81592953]	[426.37826538 518.70141602 0.76149815]	[393.02035522 521.20703125 0.75461543]	[403.26416016 657.24420166 0.82219076]	[439.2293396 767.51367188 0.84126467]	[462.42959595 516.20068359 0.76507413]	[462.35888672 667.56713867 0.8628518 ]	[4.70019409e+02 8.16350464e+02 6.95200264e-01]	[367.36434937 280.11331177 0.88144565]	[393.07015991 277.5319519 0.90416002]	[354.49111938 285.24279785 0.70946419]	[413.53933716 274.99087524 0.8853265 ]	[4.44369171e+02 8.49693787e+02 4.75340724e-01]	[4.75099884e+02 8.52238770e+02 4.96106535e-01]	[4.77682617e+02 8.29088013e+02 5.73399663e-01]	[4.13570557e+02 8.16370056e+02 6.41350329e-01]	[4.00813080e+02 8.08664917e+02 6.34066641e-01]	[4.41912811e+02 7.70202454e+02 5.68568051e-01]
[380.22671509 295.41653442 0.93353903]	[405.90917969 346.82086182 0.82323575]	[357.10650635 359.62002563 0.86612254]	[336.43893433 457.07437134 0.87996197]	[318.60723877 541.71551514 0.91674292]	[459.75387573 336.54760742 0.88712478]	[521.27325439 405.881073 0.87196159]	[572.63330078 487.96322632 0.81612754]	[426.37762451 518.70367432 0.76164639]	[393.01885986 521.20819092 0.75467265]	[403.26620483 657.24914551 0.82203162]	[439.22644043 767.51507568 0.84177959]	[462.42965698 516.20343018 0.76513886]	[462.35644531 667.56793213 0.86329162]	[4.70022064e+02 8.16349426e+02 6.95546269e-01]	[367.3638916 280.11328125 0.88136476]	[393.07028198 277.53164673 0.90410495]	[354.4901123 285.24511719 0.70905888]	[413.53970337 274.99014282 0.88532066]	[4.44369995e+02 8.49691406e+02 4.74459052e-01]	[4.75100311e+02 8.52239380e+02 4.95798200e-01]	[4.77685608e+02 8.29088013e+02 5.74081063e-01]	[4.13548462e+02 8.16362915e+02 6.44081950e-01]	[4.00795868e+02 8.08655640e+02 6.38524234e-01]	[4.41912750e+02 7.70209106e+02 5.69627821e-01]
[380.25039673 290.3789978 0.89916563]	[405.92279053 341.73925781 0.84451091]	[357.0942688 357.0859375 0.86182272]	[336.44955444 449.51425171 0.86291707]	[318.6449585 536.71081543 0.89029008]	[459.74182129 333.96414185 0.85330313]	[521.31896973 403.27102661 0.89545262]	[572.66339111 482.76654053 0.85044336]	[426.38189697 513.64709473 0.74389112]	[392.99282837 518.67022705 0.72992444]	[403.25778198 654.74859619 0.82601637]	[439.19876099 767.48913574 0.83741474]	[462.43753052 513.57983398 0.75250369]	[462.36196899 664.98571777 0.87282896]	[4.72542847e+02 8.11242188e+02 7.63130665e-01]	[367.38827515 277.55529785 0.90570396]	[395.503479 274.98742676 0.90864396]	[354.46499634 280.13739014 0.76431602]	[413.54092407 272.44274902 0.85324955]	[4.57172272e+02 8.49600342e+02 6.55521274e-01]	[4.80287262e+02 8.47158813e+02 6.94649875e-01]	[4.72601440e+02 8.16401672e+02 6.47025704e-01]	[4.16161530e+02 8.21450928e+02 6.28773510e-01]	[4.03299255e+02 8.11157959e+02 6.18581295e-01]	[4.41906525e+02 7.70171143e+02 6.13242924e-01]
[380.23770142 277.64370728 0.93992686]	[405.84451294 336.69497681 0.88020229]	[357.03646851 349.40072632 0.82009906]	[334.07650757 441.81362915 0.90906459]	[318.69369507 526.49255371 0.89456064]	[459.75619507 321.29296875 0.85339522]	[521.25476074 398.12469482 0.89780629]	[572.66088867 477.67532349 0.82970458]	[426.42318726 503.43670654 0.75751954]	[393.04827881 505.95932007 0.7387858 ]	[403.35656738 649.69018555 0.81853169]	[439.22531128 765.07440186 0.8417632 ]	[464.82736206 503.34048462 0.76703721]	[462.35736084 659.81060791 0.82466745]	[4.75121216e+02 8.06010132e+02 7.56005228e-01]	[367.40197754 272.41140747 0.86938494]	[393.06039429 264.7911377 0.85288978]	[354.53607178 275.134552 0.81933129]	[413.53994751 259.70928955 0.83248377]	[4.67455322e+02 8.34403442e+02 6.79998696e-01]	[4.87944580e+02 8.34276672e+02 7.68070042e-01]	[4.67447876e+02 8.11182068e+02 7.06095517e-01]	[4.21331085e+02 8.11278503e+02 7.22435772e-01]	[4.11000366e+02 8.06046570e+02 6.63678885e-01]	[4.44329803e+02 7.70177734e+02 6.09384596e-01]
[380.27441406 275.09524536 0.94074798]	[403.39840698 334.06723022 0.86597413]	[357.01797485 341.69177246 0.83853638]	[336.47225952 439.22131348 0.92619932]	[318.6902771 523.8560791 0.92402619]	[459.76202393 318.71640015 0.88437802]	[521.32080078 398.04702759 0.89157414]	[575.13928223 477.61355591 0.82414234]	[426.43453979 503.26916504 0.76932853]	[393.0333252 503.40908813 0.76114935]	[405.91946411 649.5423584 0.82063174]	[439.1925354 765.06079102 0.8413654 ]	[464.85766602 500.77825928 0.76360452]	[462.44998169 652.1385498 0.81743938]	[4.75131439e+02 7.98382385e+02 7.51404583e-01]	[369.94244385 264.74786377 0.84552413]	[395.53182983 259.66012573 0.87815928]	[354.54663086 272.43527222 0.76493752]	[413.59359741 257.08010864 0.86986637]	[4.72566498e+02 8.31773010e+02 7.54633248e-01]	[4.88005890e+02 8.29259033e+02 8.05964291e-01]	[4.64883942e+02 8.08692322e+02 7.22968102e-01]	[4.26408112e+02 8.08732605e+02 7.45774627e-01]	[4.16064362e+02 8.00987244e+02 7.02583551e-01]	[4.41901825e+02 7.70209473e+02 6.17850482e-01]
[380.29959106 274.93399048 0.92643011]	[405.82589722 328.88760376 0.83448493]	[356.98065186 339.06048584 0.85339278]	[336.43496704 436.60687256 0.88335347]	[318.6882019 521.29034424 0.9192031 ]	[459.76803589 318.52807617 0.89816529]	[521.35314941 395.56835938 0.88134193]	[570.10675049 470.01187134 0.81179285]	[428.94940186 500.71130371 0.7566936 ]	[395.5496521 500.85794067 0.77602625]	[408.38174438 646.95654297 0.83342057]	[439.17132568 762.50488281 0.82431495]	[464.88638306 498.1887207 0.74570024]	[464.85308838 647.06225586 0.84353572]	[4.75114441e+02 7.90805298e+02 7.75897026e-01]	[369.95999146 259.62963867 0.87780613]	[395.58654785 257.06756592 0.92297661]	[354.5965271 267.33129883 0.75046754]	[416.05743408 254.54971313 0.88481903]	[4.80162262e+02 8.31769409e+02 7.87447989e-01]	[495.61300659 829.14813232 0.83659399]	[4.62362793e+02 8.03555176e+02 7.01572657e-01]	[4.31509552e+02 8.08527283e+02 7.57442057e-01]	[4.18582733e+02 7.95871277e+02 7.48470962e-01]	[4.41875916e+02 7.70143433e+02 6.30368352e-01]
[382.73272705 269.90194702 0.88422167]	[405.8536377 321.24057007 0.85441267]	[356.97311401 336.54309082 0.8481515 ]	[334.03546143 428.97293091 0.84839553]	[318.65112305 518.73638916 0.90392351]	[459.73416138 315.92388916 0.8710236 ]	[521.27209473 390.41540527 0.85582024]	[567.58392334 464.95999146 0.83576405]	[428.96356201 498.13735962 0.74357122]	[395.57073975 500.71020508 0.77194715]	[408.43115234 644.38244629 0.82147723]	[439.13885498 762.46063232 0.81376392]	[464.9029541 493.0958252 0.73343235]	[464.88626099 644.54711914 0.84589177]	[477.59390259 788.11785889 0.80191493]	[372.49334717 257.0552063 0.91181093]	[395.64367676 254.51664734 0.93726462]	[357.00817871 259.65420532 0.7989465 ]	[416.12954712 254.36561584 0.87273192]	[4.77668304e+02 8.29143127e+02 7.63765693e-01]	[4.93098114e+02 8.26537109e+02 7.92838931e-01]	[4.64839203e+02 7.93351685e+02 7.20914304e-01]	[4.34101440e+02 8.08570923e+02 7.59626389e-01]	[4.18626770e+02 7.98401001e+02 7.29211032e-01]	[4.41809387e+02 7.70106567e+02 6.23312891e-01]
[382.79177856 262.23516846 0.86192399]	[405.86630249 318.75506592 0.86993122]	[354.57855225 334.06271362 0.83538419]	[334.03814697 423.91552734 0.86781883]	[318.64974976 513.63922119 0.87955528]	[459.80459595 310.96322632 0.85272682]	[521.23040771 385.29129028 0.86785781]	[567.47174072 462.36416626 0.89004147]	[428.95223999 493.09875488 0.73093241]	[395.54440308 498.19937134 0.75105304]	[408.44198608 641.91967773 0.81380558]	[439.18173218 764.96435547 0.82296503]	[464.91519165 487.99871826 0.72952837]	[464.92687988 644.4677124 0.8314864 ]	[477.7019043 788.06103516 0.8186754 ]	[375.00939941 254.51878357 0.92827076]	[398.04064941 251.96392822 0.91870344]	[357.05316162 257.05392456 0.86485666]	[416.15783691 249.37532043 0.85050285]	[4.80167328e+02 8.26623596e+02 7.54374623e-01]	[4.95614410e+02 8.18945251e+02 7.76912093e-01]	[4.67482330e+02 7.93253967e+02 6.93820357e-01]	[4.34031891e+02 8.08543335e+02 7.14744210e-01]	[4.18583771e+02 7.98352295e+02 7.07167447e-01]	[4.41875916e+02 7.70116638e+02 6.18292868e-01]
[382.85220337 257.18771362 0.89752078]	[405.87988281 318.6517334 0.87916267]	[356.97653198 333.95922852 0.82770497]	[334.02484131 421.36898804 0.89215773]	[318.60980225 508.44873047 0.89444792]	[459.8260498 308.33081055 0.84530455]	[521.25262451 382.83407593 0.87695438]	[567.49328613 462.27249146 0.89667344]	[428.96096802 487.92907715 0.7361784 ]	[395.56460571 493.07312012 0.73504883]	[405.85574341 641.80151367 0.81414747]	[439.14291382 767.48370361 0.81219125]	[464.90536499 482.9196167 0.74537659]	[467.46362305 641.93731689 0.80603701]	[480.12557983 785.53039551 0.8111226 ]	[375.06906128 251.93240356 0.90499479]	[398.09265137 246.81570435 0.89387476]	[357.16131592 254.60420227 0.88517034]	[418.5847168 241.69059753 0.86766291]	[4.70039429e+02 8.16313721e+02 7.33141184e-01]	[4.90492126e+02 8.13757629e+02 7.93043792e-01]	[4.75089172e+02 7.90759583e+02 7.03176796e-01]	[4.31527252e+02 8.08644592e+02 6.44702554e-01]	[4.16115967e+02 8.00975647e+02 6.31142676e-01]	[4.41839111e+02 7.70197021e+02 6.11979306e-01]
[382.85906982 257.00186157 0.91219407]	[408.42068481 316.10079956 0.87412632]	[357.07397461 323.76138306 0.82749993]	[334.00488281 421.15515137 0.90996975]	[318.59640503 503.402771 0.93805456]	[462.21813965 300.77294922 0.86088902]	[521.25848389 382.71704102 0.88480055]	[567.4621582 459.79388428 0.90710288]	[428.96664429 482.92562866 0.74320352]	[395.54272461 487.940979 0.73803532]	[403.3866272 636.80700684 0.80299014]	[439.09170532 767.49926758 0.80977142]	[464.92575073 482.77835083 0.74262625]	[469.96890259 639.31243896 0.79043186]	[480.14358521 777.84912109 0.79678738]	[375.06466675 246.83857727 0.87978601]	[398.11697388 241.65423584 0.90148777]	[357.13586426 254.35455322 0.8538276 ]	[418.63204956 236.63624573 0.90540773]	[4.67422791e+02 8.11177734e+02 7.69923449e-01]	[4.85467590e+02 8.08743347e+02 8.06761324e-01]	[4.75123505e+02 7.88214600e+02 6.95470214e-01]	[4.31550354e+02 8.06067444e+02 6.59175158e-01]	[4.16141418e+02 7.95887512e+02 6.67026460e-01]	[4.41765228e+02 7.70243896e+02 6.11728132e-01]
[385.396698 254.50578308 0.89621758]	[410.99542236 313.5244751 0.8563385 ]	[357.13827515 318.63446045 0.86638111]	[334.01998901 418.60998535 0.90251243]	[318.60049438 500.86590576 0.93757844]	[462.28787231 300.66275024 0.88631731]	[521.22644043 380.20437622 0.89926761]	[565.04602051 459.65371704 0.90473098]	[428.98129272 482.83187866 0.75419933]	[395.55984497 485.39932251 0.75146961]	[408.40762329 634.15893555 0.78873265]	[439.08590698 767.52337646 0.80096555]	[464.93057251 480.29931641 0.74697846]	[470.0352478 629.16253662 0.78919423]	[480.17477417 772.7567749 0.813182 ]	[377.54568481 241.67672729 0.89125752]	[398.22891235 239.05479431 0.93004346]	[359.57989502 246.83282471 0.80678415]	[418.71914673 236.53733826 0.92845488]	[4.64899841e+02 8.08650208e+02 7.36806035e-01]	[4.85441803e+02 8.08546692e+02 7.57937074e-01]	[4.77651337e+02 7.88009766e+02 6.81615174e-01]	[4.34092285e+02 8.06062195e+02 6.45896316e-01]	[4.18607513e+02 7.98371826e+02 6.56957746e-01]	[4.41793701e+02 7.70255981e+02 6.06037498e-01]
[390.42541504 254.34631348 0.87744248]	[413.54153442 310.95730591 0.83887434]	[357.17254639 318.54489136 0.87546003]	[331.50613403 413.59811401 0.84234053]	[318.58071899 498.23303223 0.91336232]	[462.37731934 298.19729614 0.89564687]	[521.21142578 380.09075928 0.89299339]	[564.9831543 457.1567688 0.89150739]	[431.46981812 480.34613037 0.75413013]	[395.60369873 482.90264893 0.76524669]	[413.54898071 629.09832764 0.8135078 ]	[439.09503174 765.01544189 0.80961162]	[464.94082642 480.20675659 0.74057901]	[472.54367065 626.58465576 0.79672533]	[480.24520874 770.11102295 0.84338099]	[377.62515259 236.67503357 0.93760681]	[400.64962769 236.53182983 0.95240659]	[359.64733887 241.70019531 0.83502567]	[418.79882812 236.45091248 0.93875462]	[4.67446381e+02 8.08594177e+02 7.99651742e-01]	[4.87964539e+02 8.06078674e+02 7.73720264e-01]	[4.77736206e+02 7.77893982e+02 6.41423523e-01]	[4.39171082e+02 8.06037781e+02 7.30492353e-01]	[4.18760040e+02 7.95901611e+02 7.05414593e-01]	[4.41769104e+02 7.70125977e+02 6.25438392e-01]
[393.02099609 249.34901428 0.85816669]	[416.04177856 305.79293823 0.83503997]	[359.60842896 316.04946899 0.87226939]	[333.93994141 408.40588379 0.83557624]	[318.56726074 493.10882568 0.8892439 ]	[462.35488892 298.05065918 0.90962976]	[521.18133545 377.6222229 0.89056939]	[564.92834473 457.0741272 0.87986612]	[431.50857544 480.1730957 0.74751949]	[398.01275635 482.73898315 0.77481306]	[416.02780151 629.10089111 0.81773996]	[439.07833862 767.48803711 0.80657554]	[464.93435669 475.16540527 0.72573298]	[477.60110474 626.50695801 0.83128083]	[480.30160522 767.6663208 0.84102714]	[377.71972656 236.47840881 0.96937931]	[400.75701904 234.01127625 0.95103496]	[359.71713257 239.10449219 0.84797961]	[421.21121216 233.98136902 0.92379606]	[4.70020874e+02 8.06015259e+02 7.58805633e-01]	[4.90557953e+02 8.00962280e+02 7.41744578e-01]	[4.80154236e+02 7.77841736e+02 6.28488660e-01]	[4.39208710e+02 8.03515137e+02 7.06444919e-01]	[4.21179504e+02 7.95866150e+02 6.91254497e-01]	[4.41765045e+02 7.70241882e+02 6.39374256e-01]
[393.02133179 249.34896851 0.8582741 ]	[416.03857422 305.78567505 0.8346498 ]	[359.60739136 316.04586792 0.87232518]	[333.94006348 408.40530396 0.83584148]	[318.56716919 493.10803223 0.8897571 ]	[462.35125732 298.04550171 0.90989846]	[521.17950439 377.62173462 0.89062858]	[564.92840576 457.07012939 0.87903595]	[431.51101685 480.17532349 0.74822891]	[398.01391602 482.74118042 0.77536643]	[416.0328064 629.09814453 0.81874377]	[439.05810547 765.05596924 0.8110007 ]	[464.93777466 475.16809082 0.72584003]	[477.60040283 626.51086426 0.83043998]	[480.28555298 767.66644287 0.84253025]	[377.71932983 236.4786377 0.96949637]	[400.75701904 234.01091003 0.95119882]	[359.71551514 239.10493469 0.84843367]	[421.21011353 233.98146057 0.92381847]	[4.70029419e+02 8.06010193e+02 7.53264785e-01]	[4.90561432e+02 8.00956848e+02 7.39849806e-01]	[4.77718140e+02 7.77854675e+02 6.24787927e-01]	[4.39228180e+02 8.03472961e+02 7.17943907e-01]	[4.21190491e+02 7.95834778e+02 7.15253949e-01]	[4.41725555e+02 7.70216309e+02 6.58612490e-01]
[393.0668335 241.68373108 0.86462319]	[416.07287598 300.70516968 0.86622649]	[359.62588501 313.47607422 0.85129601]	[333.95611572 403.30175781 0.86795324]	[318.54385376 487.95993042 0.89664316]	[462.35864258 295.55792236 0.8953073 ]	[521.17962646 377.56494141 0.88981557]	[564.8727417 454.62026978 0.87913287]	[431.54187012 477.6137085 0.73729074]	[398.04119873 480.21224976 0.78031039]	[416.10855103 624.01263428 0.85870135]	[439.0617981 765.06512451 0.81911772]	[464.94628906 470.04229736 0.71835411]	[477.72338867 623.89538574 0.8560909 ]	[482.76071167 767.53668213 0.8399654 ]	[380.08648682 233.98217773 0.96640033]	[400.78186035 233.81878662 0.92625546]	[359.7828064 236.49082947 0.86056828]	[421.22161865 233.83505249 0.91608799]	[4.72594879e+02 8.03566162e+02 7.77908087e-01]	[4.93116852e+02 7.98427307e+02 7.70210445e-01]	[4.80295319e+02 7.72748474e+02 6.77559376e-01]	[4.39178925e+02 8.03467957e+02 7.07496285e-01]	[4.21162781e+02 7.95835876e+02 7.29172587e-01]	[4.41769348e+02 7.70242859e+02 7.03630149e-01]
[395.6138916 236.65730286 0.92230803]	[416.12634277 298.1484375 0.90638095]	[359.65200806 308.37335205 0.82756269]	[331.44665527 400.7361145 0.88425189]	[316.16210938 482.97387695 0.92389685]	[462.42605591 293.01055908 0.86566502]	[518.75195312 375.07125854 0.86184192]	[562.44482422 452.06552124 0.87096435]	[434.01202393 472.52331543 0.72529572]	[398.06048584 477.67312622 0.76512188]	[418.61029053 623.92889404 0.87275475]	[436.69464111 765.05535889 0.81457186]	[464.94207764 464.91375732 0.73101598]	[480.1484375 618.78216553 0.82741785]	[482.91662598 765.08294678 0.8278991 ]	[380.18545532 231.37982178 0.93320215]	[403.29855347 228.78648376 0.87585211]	[362.23788452 233.96774292 0.85919237]	[421.39889526 226.31167603 0.85377914]	[477.64572144 800.99743652 0.80496043]	[498.1968689 795.81896973 0.82586616]	[4.82828430e+02 7.72699158e+02 6.91257060e-01]	[4.39152771e+02 8.00958435e+02 7.20594764e-01]	[4.18751892e+02 7.93335999e+02 7.36248910e-01]	[4.41785431e+02 7.70248230e+02 7.19859540e-01]
[398.06048584 236.57492065 0.94483292]	[416.12084961 298.07107544 0.91238451]	[359.65646362 305.79812622 0.82984942]	[328.92977905 400.64077759 0.88046485]	[316.14904785 482.88693237 0.93769401]	[462.42227173 292.9223938 0.85548455]	[518.71899414 375.04675293 0.84967095]	[562.43359375 452.04406738 0.87035084]	[434.02975464 467.47698975 0.72635156]	[398.07904053 477.61090088 0.75813788]	[418.62530518 623.96551514 0.86591101]	[436.67733765 764.98815918 0.81235141]	[464.9703064 462.38052368 0.72246903]	[480.1541748 618.78100586 0.82621992]	[482.9805603 764.96325684 0.81222355]	[380.28118896 228.84642029 0.90795445]	[403.39202881 226.24777222 0.85433125]	[362.31216431 233.87510681 0.83746463]	[423.82565308 223.73477173 0.83404917]	[4.72554657e+02 7.98418457e+02 7.97754586e-01]	[495.62945557 793.36505127 0.81213123]	[4.85447754e+02 7.70277222e+02 6.76404119e-01]	[4.39115448e+02 7.98415405e+02 7.32714295e-01]	[4.18743774e+02 7.93285278e+02 7.30224609e-01]	[4.41797394e+02 7.70193726e+02 7.33986139e-01]
[398.11541748 236.51243591 0.95332944]	[416.12417603 298.01940918 0.91489643]	[359.64926147 303.24545288 0.83799762]	[331.40304565 398.20501709 0.88258052]	[316.11816406 482.81402588 0.93685597]	[462.44058228 292.89306641 0.84686339]	[518.6739502 375.01937866 0.83649248]	[562.33203125 452.02722168 0.86058199]	[434.05404663 467.43762207 0.73026246]	[398.08184814 475.13949585 0.75659341]	[418.63467407 623.9039917 0.86873305]	[436.67330933 765.05505371 0.81003219]	[467.41973877 462.33691406 0.72490084]	[480.21575928 613.68054199 0.82808799]	[485.37136841 762.43981934 0.79420072]	[380.34423828 226.30111694 0.89036268]	[405.86810303 223.69151306 0.84295076]	[362.3218689 231.3473053 0.82287788]	[423.8817749 218.64234924 0.84360111]	[475.15249634 798.43426514 0.80256963]	[498.14102173 793.3505249 0.82599372]	[4.85407196e+02 7.70210327e+02 6.65926695e-01]	[4.39215179e+02 8.00948975e+02 7.26663709e-01]	[4.21186127e+02 7.93360840e+02 7.20033526e-01]	[4.41778381e+02 7.70255737e+02 7.13173568e-01]
[398.17651367 236.45690918 0.95803195]	[416.16317749 297.99084473 0.91639781]	[359.72772217 303.19403076 0.83322603]	[328.91973877 398.02993774 0.85374284]	[316.07244873 480.34753418 0.92877662]	[464.82104492 290.45574951 0.84416914]	[518.66009521 375.02050781 0.83573467]	[562.28375244 452.06478882 0.85953224]	[434.05715942 467.41748047 0.72628689]	[398.08609009 475.11218262 0.74939829]	[418.62634277 623.92791748 0.86408973]	[436.6774292 767.54272461 0.81087899]	[467.42556763 462.32522583 0.72194743]	[480.22164917 616.18896484 0.82644379]	[485.41217041 764.97674561 0.80101764]	[382.76983643 226.22792053 0.87735605]	[408.43743896 221.16653442 0.83717477]	[364.81503296 231.3613739 0.8080582 ]	[426.37771606 218.64401245 0.82915777]	[4.75096252e+02 8.00945801e+02 7.93614566e-01]	[495.67379761 795.83081055 0.80337471]	[4.90490265e+02 7.70258118e+02 6.58274651e-01]	[4.39150604e+02 8.00997803e+02 7.00000048e-01]	[4.18751801e+02 7.95819214e+02 6.98171556e-01]	[4.41800598e+02 7.72722656e+02 6.93614483e-01]
[398.2321167 236.42445374 0.9542529 ]	[418.54492188 295.63659668 0.9190346 ]	[359.7331543 300.71661377 0.83670086]	[328.88525391 395.59030151 0.84244323]	[316.02548218 480.23901367 0.92477608]	[464.8527832 290.44793701 0.84174168]	[516.20782471 375.00384521 0.82745516]	[562.22186279 452.0446167 0.85494673]	[434.07385254 464.94259644 0.73344129]	[398.0874939 475.07617188 0.75227517]	[418.65435791 623.92626953 0.87607217]	[436.68215942 767.51861572 0.81005573]	[467.47857666 462.30093384 0.72354454]	[480.20645142 611.14031982 0.83503062]	[485.39691162 762.49462891 0.80349302]	[382.84011841 223.684021 0.86950237]	[410.98184204 221.11073303 0.83988065]	[364.8840332 228.7702179 0.77910835]	[426.4357605 218.59771729 0.8335489 ]	[4.77610992e+02 8.00947632e+02 8.00013185e-01]	[498.16314697 795.80316162 0.81530535]	[4.85451355e+02 7.70208496e+02 6.87554717e-01]	[4.39193298e+02 8.03478455e+02 7.06176758e-01]	[4.21168304e+02 7.95862671e+02 6.97710991e-01]	[4.41797333e+02 7.72694275e+02 6.95292830e-01]
[398.25030518 234.07319641 0.9518401 ]	[418.55505371 295.58453369 0.92021561]	[359.73995972 298.23608398 0.83827817]	[326.32339478 395.50012207 0.82988226]	[315.98977661 480.222229 0.91765249]	[464.86322021 290.4055481 0.83477128]	[516.21154785 375.06576538 0.83925962]	[559.81982422 454.5632019 0.85039055]	[434.0763855 464.91052246 0.73512286]	[398.07974243 472.55651855 0.74731147]	[418.64135742 623.92370605 0.87344062]	[439.05987549 767.52056885 0.8064208 ]	[467.48773193 462.27911377 0.72310591]	[480.21585083 611.11212158 0.84225124]	[485.37246704 762.47198486 0.80682021]	[382.87692261 221.19779968 0.86266792]	[411.00286865 218.68006897 0.84279525]	[367.37597656 226.24771118 0.77680081]	[428.93383789 218.54249573 0.84083229]	[472.54348755 800.90631104 0.81112516]	[493.12426758 795.81109619 0.81706089]	[4.87949707e+02 7.70192627e+02 6.93000674e-01]	[4.39115356e+02 8.00985657e+02 6.71926439e-01]	[4.18695984e+02 7.95793701e+02 6.68610096e-01]	[4.41832611e+02 7.70294067e+02 6.96859658e-01]
[400.65444946 234.04139709 0.95286214]	[418.57855225 295.5730896 0.9263562 ]	[359.775177 298.23599243 0.83678162]	[323.80831909 393.00469971 0.82506382]	[315.93826294 480.16784668 0.90014356]	[464.87368774 290.38204956 0.83219117]	[516.13604736 375.0145874 0.83233553]	[559.72271729 452.06808472 0.83440483]	[434.0675354 464.87322998 0.73496377]	[398.07015991 470.02426147 0.7433601 ]	[418.63369751 623.8885498 0.87001836]	[436.6781311 767.55609131 0.80390418]	[467.47613525 462.25634766 0.72276241]	[480.21569824 611.0793457 0.84229344]	[485.34738159 762.46838379 0.80386561]	[385.38562012 221.15646362 0.86030555]	[413.54846191 218.63912964 0.85840946]	[372.46762085 228.80807495 0.78159189]	[428.99023438 218.57409668 0.83031827]	[4.70027039e+02 8.00936584e+02 7.97409356e-01]	[4.93064117e+02 7.95841614e+02 7.95275569e-01]	[4.87956848e+02 7.70167725e+02 6.70556903e-01]	[4.36670624e+02 8.03517029e+02 6.86727703e-01]	[4.18661407e+02 7.95863464e+02 6.78072453e-01]	[4.41813812e+02 7.72724548e+02 6.87892020e-01]
[400.66098022 234.03689575 0.94970202]	[418.56954956 295.5579834 0.92241627]	[359.76980591 298.20071411 0.84157586]	[323.73504639 393.05340576 0.83859396]	[313.54269409 477.72027588 0.89219689]	[464.86203003 290.3704834 0.83162487]	[513.62121582 375.00143433 0.82299989]	[557.27331543 457.06710815 0.84326506]	[434.04656982 464.85858154 0.73130143]	[398.06259155 470.01086426 0.73980671]	[418.6383667 623.91369629 0.87100619]	[436.65768433 767.55993652 0.80512679]	[467.44592285 462.24285889 0.72166061]	[480.18911743 611.08117676 0.8380425 ]	[482.96356201 765.01104736 0.8185997 ]	[385.39962769 221.09434509 0.86045194]	[413.60009766 218.6373291 0.86480272]	[372.45098877 223.69932556 0.76939112]	[431.49938965 218.61807251 0.81875247]	[4.69977142e+02 8.00949585e+02 7.96751022e-01]	[4.93058990e+02 7.95862183e+02 7.93551087e-01]	[4.87960022e+02 7.70237732e+02 6.72585905e-01]	[4.39106384e+02 8.03476013e+02 6.97791338e-01]	[4.18689789e+02 7.95855103e+02 6.90395474e-01]	[4.41789551e+02 7.72734924e+02 6.83276355e-01]
[400.70297241 234.00808716 0.94516385]	[418.56719971 295.54730225 0.9205786 ]	[359.77145386 298.17495728 0.84272081]	[321.26272583 393.0352478 0.84906048]	[313.53213501 477.74172974 0.89367688]	[464.86148071 290.39068604 0.83364391]	[511.07397461 372.49935913 0.80889308]	[557.16204834 454.64916992 0.83311665]	[434.03738403 464.85888672 0.73008615]	[398.04724121 470.00811768 0.73779947]	[418.62155151 623.88262939 0.86835158]	[436.62854004 767.60736084 0.80061275]	[467.45068359 462.24139404 0.72086453]	[480.15991211 611.15136719 0.82416821]	[482.93823242 767.50598145 0.821693 ]	[387.91836548 218.65170288 0.86360312]	[416.05474854 218.61303711 0.87757611]	[372.51055908 221.18229675 0.78221446]	[431.55548096 218.60678101 0.82740766]	[4.72520935e+02 8.03470947e+02 7.90878475e-01]	[4.93105225e+02 7.98364441e+02 7.84359038e-01]	[4.85430603e+02 7.70285217e+02 6.66826725e-01]	[4.36661560e+02 8.03515869e+02 7.00305879e-01]	[4.18662659e+02 7.95879150e+02 6.98822856e-01]	[4.41767487e+02 7.72793518e+02 6.74057364e-01]
[400.73379517 234.01017761 0.94034868]	[418.55825806 295.49380493 0.91773069]	[359.77633667 298.09020996 0.84516126]	[321.23980713 392.98904419 0.84857833]	[313.50415039 477.72671509 0.89127922]	[464.84924316 290.35122681 0.83138442]	[511.00238037 372.53652954 0.81696463]	[554.61645508 454.63586426 0.82940423]	[434.05566406 464.83865356 0.73525971]	[398.06707764 469.97058105 0.74295408]	[418.57531738 623.86816406 0.85707533]	[436.66967773 767.60229492 0.808604 ]	[467.46640015 462.23223877 0.72100645]	[477.72711182 608.6116333 0.8180958 ]	[482.91479492 765.04040527 0.82267261]	[390.4302063 218.64515686 0.86568004]	[416.0947876 218.61791992 0.88534957]	[372.55007935 221.13604736 0.78756124]	[434.04937744 218.59695435 0.82781488]	[4.67437897e+02 8.00981873e+02 7.96512604e-01]	[4.87992493e+02 7.95867065e+02 7.92173207e-01]	[4.87942627e+02 7.70242004e+02 6.90320849e-01]	[4.28965485e+02 8.06131165e+02 6.63176656e-01]	[4.13542297e+02 7.98400940e+02 6.46943092e-01]	[4.41840240e+02 7.72784241e+02 6.85011506e-01]
[400.76074219 234.01133728 0.94172037]	[418.56674194 295.4934082 0.9232583 ]	[359.7868042 298.10455322 0.84679669]	[321.19970703 392.98187256 0.85482436]	[313.47311401 477.71777344 0.88544625]	[464.85177612 287.8862915 0.83195382]	[508.48684692 372.52883911 0.82591891]	[552.12322998 454.65127563 0.83137661]	[434.08312988 464.84170532 0.73728567]	[398.09869385 469.97390747 0.74988145]	[418.58782959 623.86322021 0.85842597]	[439.06307983 767.53112793 0.81003183]	[467.48358154 462.24084473 0.7227456 ]	[480.13015747 611.07012939 0.83045602]	[482.93612671 765.00671387 0.82573932]	[390.46383667 218.64784241 0.86833566]	[416.12579346 218.61227417 0.89264125]	[374.98757935 221.13110352 0.78273863]	[434.08175659 218.58079529 0.83190054]	[4.67447937e+02 8.00920227e+02 7.98358560e-01]	[488.00570679 795.79449463 0.80174273]	[4.87980164e+02 7.70238831e+02 7.06860304e-01]	[4.31483856e+02 8.06107727e+02 6.43832207e-01]	[4.13552582e+02 7.98380493e+02 6.34945333e-01]	[4.41869476e+02 7.72692261e+02 6.88752890e-01]
[400.77270508 233.99554443 0.94121528]	[418.56222534 295.47491455 0.92091036]	[359.7796936 298.07714844 0.84988165]	[321.22018433 390.47665405 0.85192597]	[313.45993042 477.71185303 0.88412797]	[464.8600769 287.86639404 0.83094978]	[508.44458008 372.53625488 0.83329558]	[549.57757568 454.63699341 0.83558404]	[434.08026123 464.84942627 0.73625088]	[398.08563232 469.97167969 0.7477724 ]	[418.60348511 623.92114258 0.86267817]	[436.67428589 767.54559326 0.81360686]	[467.49053955 462.25213623 0.72140539]	[480.14404297 611.07965088 0.82680297]	[482.90817261 765.07727051 0.83506417]	[390.48287964 218.63774109 0.87083638]	[416.13470459 218.58244324 0.89839166]	[375.01983643 221.11068726 0.78356409]	[434.11553955 218.53431702 0.84138864]	[464.93862915 795.8894043 0.81584084]	[487.93148804 793.328125 0.82392681]	[4.87925995e+02 7.72749512e+02 6.83643043e-01]	[4.34064728e+02 8.03525085e+02 6.61922514e-01]	[4.16096375e+02 7.95836548e+02 6.61619306e-01]	[4.41819031e+02 7.72729919e+02 7.08953023e-01]
[400.78463745 233.96516418 0.93888497]	[418.55252075 295.51165771 0.92581725]	[359.75021362 298.14599609 0.85566664]	[321.19744873 390.48171997 0.85760546]	[313.44812012 477.72540283 0.88601661]	[464.87866211 287.8817749 0.82980108]	[508.45108032 372.54718018 0.83208007]	[549.5177002 454.61099243 0.84062004]	[436.54013062 464.83795166 0.74001092]	[398.12387085 469.96722412 0.75295144]	[418.58050537 623.96777344 0.85470128]	[436.68847656 767.57513428 0.82690835]	[469.99829102 462.22763062 0.72031468]	[477.74578857 608.62811279 0.83181119]	[482.86956787 765.01721191 0.82033187]	[390.49420166 218.60795593 0.87540501]	[416.14141846 218.54081726 0.90395021]	[375.03594971 221.12130737 0.77957094]	[436.54013062 216.14474487 0.84409225]	[4.62423126e+02 7.95812866e+02 7.90821493e-01]	[485.37939453 793.2623291 0.80720448]	[4.85452026e+02 7.72741577e+02 6.64520800e-01]	[4.34057709e+02 8.03481873e+02 6.80038452e-01]	[4.16134369e+02 7.95823669e+02 6.85950637e-01]	[4.41822510e+02 7.72775085e+02 7.12918043e-01]
[400.78463745 233.94607544 0.93657809]	[418.55151367 295.50448608 0.9251731 ]	[359.74798584 298.13299561 0.85702425]	[321.18896484 390.50967407 0.8588655 ]	[313.41918945 477.70803833 0.87863636]	[464.88018799 287.87030029 0.83131623]	[506.00033569 372.49725342 0.83675045]	[549.50244141 454.62319946 0.8427152 ]	[436.5435791 464.84411621 0.74158984]	[398.12509155 469.97070312 0.7551232 ]	[418.60479736 623.9810791 0.85886812]	[436.67260742 767.51171875 0.82068735]	[470.01437378 462.23345947 0.72163588]	[480.11950684 608.6307373 0.83757275]	[482.787323 757.38562012 0.80954117]	[390.49710083 218.58590698 0.87912875]	[416.14050293 216.15698242 0.90742797]	[375.03326416 221.10501099 0.78448176]	[434.12591553 216.12860107 0.8479405 ]	[464.9375 793.32781982 0.79942513]	[487.94796753 790.76879883 0.82276016]	[4.82848938e+02 7.70165466e+02 6.76205635e-01]	[4.36603943e+02 8.00993591e+02 7.11191773e-01]	[4.18619873e+02 7.95835327e+02 7.11380720e-01]	[4.41788025e+02 7.70299805e+02 7.24122226e-01]
[400.78710938 233.93136597 0.93561161]	[418.54632568 295.51638794 0.92447793]	[359.73123169 298.15197754 0.85915077]	[321.19186401 390.50848389 0.85953259]	[313.40484619 477.69769287 0.87457144]	[464.87841797 287.88476562 0.83164704]	[505.99118042 372.51776123 0.84110504]	[549.49200439 454.63702393 0.84581232]	[436.55606079 464.83843994 0.74170333]	[398.13134766 469.95974731 0.7544018 ]	[418.60708618 623.96130371 0.8632111 ]	[436.62081909 767.4864502 0.80241907]	[470.03741455 462.22930908 0.71907192]	[480.16253662 611.1151123 0.84809637]	[482.75753784 759.92321777 0.81566513]	[390.50784302 218.56393433 0.88140541]	[416.14901733 216.14231873 0.91115701]	[375.02908325 218.66717529 0.79100466]	[436.54495239 216.13104248 0.8472988 ]	[4.67477325e+02 7.95848267e+02 7.75039017e-01]	[490.54412842 790.8203125 0.79915607]	[4.82753906e+02 7.70140259e+02 7.19974935e-01]	[4.36571350e+02 8.06017395e+02 7.22713470e-01]	[4.16151733e+02 7.98397400e+02 7.05644906e-01]	[4.41750885e+02 7.70241638e+02 7.28788316e-01]
[400.78399658 233.91963196 0.93547088]	[418.54083252 295.52728271 0.92484522]	[359.72210693 298.17480469 0.86028415]	[321.18005371 392.97531128 0.86259842]	[313.40835571 477.71859741 0.87722337]	[464.88546753 287.88430786 0.83177316]	[505.99725342 372.54748535 0.84427428]	[549.49835205 454.61557007 0.84260523]	[436.56756592 464.8454895 0.74333161]	[398.13519287 469.9715271 0.75569773]	[418.60562134 623.99865723 0.86268556]	[436.62689209 765.07971191 0.80032992]	[472.51864624 462.23815918 0.71987164]	[480.1867981 611.16204834 0.84919322]	[482.74343872 754.84136963 0.81620789]	[390.50552368 218.55238342 0.88305426]	[416.14361572 216.12763977 0.91311896]	[375.04016113 218.67732239 0.78924716]	[434.12533569 216.14076233 0.8455199 ]	[4.72550507e+02 7.93367493e+02 7.62506843e-01]	[495.59561157 790.74938965 0.79981863]	[4.80283539e+02 7.67649109e+02 6.94941640e-01]	[4.39139648e+02 8.03519165e+02 7.18341172e-01]	[4.18689117e+02 7.98373474e+02 7.20157385e-01]	[4.41736664e+02 7.70224426e+02 7.31282294e-01]
[400.78613281 233.91822815 0.93529356]	[418.53961182 295.5319519 0.92425919]	[359.71932983 298.18283081 0.8590939 ]	[321.17651367 392.99057007 0.86416447]	[313.43118286 477.74383545 0.88241595]	[464.88861084 287.88397217 0.83111262]	[505.98898315 372.53430176 0.84474665]	[549.51239014 454.61080933 0.840505 ]	[436.59313965 464.85192871 0.7452361 ]	[398.14871216 469.97003174 0.75285459]	[418.5920105 623.99182129 0.86183405]	[436.62368774 765.07537842 0.79462093]	[472.55142212 462.24771118 0.72013026]	[480.14212036 611.12237549 0.84682423]	[482.80227661 752.24102783 0.81992674]	[390.50738525 218.54953003 0.88371503]	[416.14627075 216.12583923 0.91384935]	[375.04776001 221.09379578 0.7914294 ]	[436.53890991 216.14181519 0.84425211]	[4.77644257e+02 7.93268921e+02 7.86453128e-01]	[498.14996338 790.63122559 0.81133378]	[4.80274017e+02 7.65037964e+02 6.64916992e-01]	[4.39176727e+02 8.05994507e+02 7.02965021e-01]	[4.18695190e+02 7.98429260e+02 7.10713983e-01]	[4.41748688e+02 7.70189392e+02 7.40235806e-01]
[400.78915405 233.90316772 0.93302798]	[418.54983521 295.52096558 0.92563832]	[359.73190308 298.16790771 0.85917306]	[321.20004272 392.97579956 0.85817796]	[313.45932007 480.11901855 0.8903107 ]	[464.89221191 287.87863159 0.83045954]	[505.98233032 372.5022583 0.84458542]	[549.51123047 454.59835815 0.83911395]	[436.59802246 464.85595703 0.74526715]	[398.15557861 469.97595215 0.75405502]	[418.60803223 624.03027344 0.85643792]	[436.59689331 767.49743652 0.78811282]	[472.54922485 462.24981689 0.71762311]	[480.17367554 613.71032715 0.84420741]	[482.78753662 749.75805664 0.84210628]	[390.51400757 218.53826904 0.88526958]	[416.14337158 216.10922241 0.91611248]	[375.05358887 218.67739868 0.79553896]	[434.12362671 216.12460327 0.84822273]	[477.62423706 793.26196289 0.80252558]	[495.69729614 790.62268066 0.82263935]	[4.80255005e+02 7.62502991e+02 6.60183072e-01]	[4.36684113e+02 8.06064697e+02 6.87599421e-01]	[4.18596588e+02 8.00950439e+02 6.98566794e-01]	[4.41742462e+02 7.70229492e+02 7.32991934e-01]
[400.79156494 233.89247131 0.93084764]	[418.54870605 295.51550293 0.92525315]	[359.73248291 298.15142822 0.86035764]	[321.2243042 392.97415161 0.85545826]	[313.44787598 477.70443726 0.88054311]	[464.88757324 287.88369751 0.83111787]	[505.99755859 372.54006958 0.84405684]	[549.50769043 454.59420776 0.83888626]	[436.61621094 464.85153198 0.74858195]	[398.16525269 469.97036743 0.7520985 ]	[418.61669922 626.41589355 0.85345864]	[436.59341431 767.55169678 0.79215729]	[472.57507324 462.25064087 0.72112703]	[480.13562012 613.67944336 0.83596522]	[482.75119019 752.23101807 0.83474588]	[392.96826172 218.53077698 0.88686848]	[416.14590454 216.09565735 0.91903728]	[375.0668335 221.10455322 0.79817808]	[436.53881836 216.12127686 0.84882128]	[4.75137817e+02 7.93302979e+02 7.87810147e-01]	[495.6628418 790.64776611 0.8158868 ]	[4.80236664e+02 7.65027039e+02 6.44128382e-01]	[4.36639069e+02 8.06033813e+02 6.95166409e-01]	[4.16151031e+02 7.98426941e+02 7.01102316e-01]	[4.41745117e+02 7.70290100e+02 7.32606709e-01]
[400.79534912 233.88827515 0.93000335]	[418.55175781 295.52371216 0.92575908]	[359.73095703 298.15811157 0.85905915]	[321.23928833 392.98199463 0.85265797]	[313.47766113 477.70742798 0.88536841]	[464.8916626 290.34265137 0.83118731]	[505.9871521 372.53421021 0.84697008]	[549.51641846 454.60437012 0.83930981]	[436.62731934 464.86276245 0.747796 ]	[398.16171265 469.97921753 0.75281119]	[418.62634277 626.42126465 0.85688752]	[436.63198853 767.4967041 0.79759592]	[475.06777954 462.26345825 0.72316492]	[480.12039185 616.20239258 0.83450156]	[482.73760986 752.19915771 0.83887309]	[392.98196411 218.52055359 0.8893804 ]	[416.1557312 216.09407043 0.92039573]	[375.07983398 218.67828369 0.80410182]	[436.55163574 216.11636353 0.85285699]	[4.75067078e+02 7.93215515e+02 7.87444651e-01]	[493.11602783 790.61120605 0.82006192]	[4.80269501e+02 7.65001709e+02 6.47279620e-01]	[4.36625122e+02 8.06045044e+02 6.87779844e-01]	[4.16150818e+02 7.98437744e+02 7.02121615e-01]	[4.41751526e+02 7.70240540e+02 7.33225107e-01]
[400.8137207 233.86682129 0.92527652]	[418.56213379 295.51763916 0.92703217]	[359.73745728 298.14279175 0.85825568]	[321.2505188 392.99200439 0.85077465]	[313.48562622 477.6946106 0.88511658]	[464.90014648 287.890625 0.8298189 ]	[505.98312378 372.53530884 0.84703088]	[549.52630615 454.62420654 0.84018844]	[436.62893677 464.87619019 0.7460146 ]	[398.16238403 469.99249268 0.7499271 ]	[418.64419556 626.40612793 0.8585003 ]	[436.63327026 765.08410645 0.79840332]	[475.08026123 462.27636719 0.72140342]	[480.11981201 618.73742676 0.83394933]	[482.70993042 752.18310547 0.84520507]	[393.00875854 216.14862061 0.89496899]	[418.53460693 216.07925415 0.9254601 ]	[375.09072876 218.67663574 0.81020468]	[436.56817627 216.1277771 0.84491521]	[4.69947296e+02 7.93263367e+02 7.59330750e-01]	[488.01739502 790.65368652 0.80352813]	[4.80299103e+02 7.64987244e+02 6.64059758e-01]	[4.34036346e+02 8.06088745e+02 6.83958590e-01]	[4.16043213e+02 7.98427063e+02 6.95055366e-01]	[4.41767426e+02 7.70228699e+02 7.35755146e-01]
[400.82015991 233.86376953 0.92226362]	[418.57983398 295.52505493 0.93104064]	[359.7543335 298.14483643 0.85561502]	[321.27758789 393.00192261 0.84384245]	[313.50900269 477.71286011 0.89045358]	[464.91311646 290.36050415 0.83137631]	[506.0022583 374.97476196 0.84811997]	[549.50720215 454.61221313 0.84136045]	[436.64678955 464.90081787 0.74406952]	[398.18566895 470.02011108 0.75169605]	[418.65414429 626.40960693 0.86530793]	[436.65310669 767.48040771 0.80647379]	[475.09072876 462.29296875 0.72080493]	[480.12005615 618.75042725 0.83865941]	[482.72293091 749.74261475 0.85907149]	[393.02682495 216.14581299 0.89610392]	[418.54608154 216.08456421 0.92635578]	[375.10797119 218.67677307 0.8187058 ]	[436.58331299 216.15367126 0.8455109 ]	[472.55819702 790.80090332 0.80014092]	[493.05691528 788.20037842 0.83478475]	[4.80260345e+02 7.62465454e+02 6.45627737e-01]	[4.34073303e+02 8.06032288e+02 6.83367729e-01]	[4.16090057e+02 7.98377258e+02 7.05370426e-01]	[4.41774170e+02 7.70243347e+02 7.52845764e-01]
[400.82516479 233.86108398 0.92141199]	[418.58358765 295.52593994 0.93256319]	[359.75491333 298.14926147 0.85510558]	[321.27883911 393.0022583 0.84355032]	[313.50656128 477.71295166 0.88985217]	[464.92144775 290.35668945 0.83025777]	[506.00097656 374.9708252 0.8476131 ]	[549.51599121 454.61993408 0.84103751]	[436.65542603 464.89614868 0.74482608]	[398.19204712 470.01742554 0.75173366]	[418.6585083 626.40960693 0.8645556 ]	[436.65518188 767.49041748 0.8068049 ]	[475.09866333 462.2852478 0.71993345]	[480.1282959 618.74237061 0.83799857]	[482.72125244 749.75244141 0.8566162 ]	[393.03265381 216.14356995 0.89685625]	[418.55047607 216.08296204 0.9276014 ]	[375.11038208 218.67903137 0.81904948]	[436.58370972 218.52638245 0.84393954]	[472.55892944 790.8013916 0.7970351 ]	[493.04846191 788.20239258 0.83452022]	[4.80258148e+02 7.62483276e+02 6.47096813e-01]	[4.34038177e+02 8.06058594e+02 6.78309441e-01]	[4.16046600e+02 7.98383545e+02 6.97910666e-01]	[4.41777374e+02 7.70247009e+02 7.50950933e-01]
[400.87615967 233.84896851 0.91030979]	[418.62713623 295.52301025 0.94053161]	[359.79650879 298.14047241 0.84679526]	[323.72195435 392.98397827 0.83529413]	[313.51525879 477.69833374 0.88916767]	[464.96060181 287.89031982 0.82443345]	[508.45254517 375.00909424 0.84390998]	[549.52368164 457.07589722 0.84545708]	[436.64901733 464.90759277 0.74005228]	[398.1890564 470.02200317 0.74966115]	[418.65139771 626.41876221 0.86767995]	[436.66174316 767.52526855 0.806117 ]	[475.09451294 462.29586792 0.71665967]	[480.1612854 618.7432251 0.84296018]	[482.78234863 754.77612305 0.8245405 ]	[395.51034546 216.134552 0.90320444]	[418.59558105 216.07598877 0.93574357]	[377.52529907 221.10144043 0.83513963]	[436.60998535 216.13508606 0.8468135 ]	[4.72550995e+02 7.93222473e+02 7.72318721e-01]	[493.05886841 790.62347412 0.82522738]	[4.82756866e+02 7.67599731e+02 6.51491225e-01]	[4.34084045e+02 8.03565918e+02 6.80566192e-01]	[4.16082886e+02 7.95881775e+02 6.97939217e-01]	[4.41802246e+02 7.72705627e+02 7.46241927e-01]
[403.33905029 233.86616516 0.90347373]	[418.66314697 295.52981567 0.94529188]	[362.21643066 298.16595459 0.84111112]	[323.82733154 390.41775513 0.82089472]	[313.53430176 477.65707397 0.88707012]	[467.44680786 287.88717651 0.81773484]	[511.0211792 375.10684204 0.84881377]	[549.50244141 457.13793945 0.85712498]	[436.6557312 464.86160278 0.74667937]	[398.19863892 469.97015381 0.75084633]	[418.61849976 626.43438721 0.85634118]	[436.66650391 767.55206299 0.8052786 ]	[475.07943726 462.25967407 0.7185148 ]	[480.18969727 618.75701904 0.85269588]	[482.94262695 752.19226074 0.82858324]	[395.5921936 216.13319397 0.90993363]	[418.68878174 216.09558105 0.94177032]	[377.59606934 218.67076111 0.8595956 ]	[439.11279297 216.14807129 0.86455613]	[480.23468018 790.81622314 0.86592156]	[500.6864624 788.19610596 0.88569117]	[4.82801239e+02 7.65034790e+02 6.49380207e-01]	[4.36620819e+02 8.03471497e+02 6.21063590e-01]	[4.16125824e+02 7.95830811e+02 6.62375450e-01]	[4.41827576e+02 7.72697205e+02 7.34237075e-01]
[405.9034729 233.88375854 0.89171779]	[418.70315552 295.5043335 0.94729769]	[362.26205444 298.13571167 0.83995926]	[326.33938599 387.88525391 0.82053512]	[313.54437256 477.64685059 0.88723373]	[469.96936035 287.86160278 0.80918473]	[511.04751587 375.12136841 0.85116655]	[547.07000732 457.14611816 0.86090076]	[436.70175171 464.89123535 0.74775493]	[398.23019409 469.98678589 0.74998611]	[418.63180542 626.41540527 0.85589951]	[436.66259766 767.52386475 0.79847664]	[475.13076782 462.30227661 0.72456348]	[480.2996521 618.79071045 0.85764724]	[485.45352173 749.69732666 0.83324468]	[398.09039307 218.52352905 0.92393059]	[418.80148315 216.12255859 0.94130141]	[377.7059021 218.68019104 0.86676478]	[439.19412231 216.15287781 0.86382914]	[482.76055908 790.73059082 0.88138652]	[500.80206299 788.08538818 0.87845695]	[4.82904602e+02 7.62438843e+02 6.56759739e-01]	[4.36646606e+02 8.03505310e+02 6.38333440e-01]	[4.16148224e+02 7.95843750e+02 6.73119962e-01]	[4.41830078e+02 7.70285522e+02 7.37525284e-01]
[408.43395996 233.91452026 0.89084041]	[418.72885132 295.49539185 0.94803244]	[362.29302979 298.13665771 0.83690983]	[326.33758545 387.86477661 0.81797677]	[313.54940796 477.64828491 0.88599825]	[470.03048706 287.86962891 0.80429268]	[513.58496094 377.52215576 0.8558225 ]	[549.5057373 459.60098267 0.86717647]	[436.68145752 464.9359436 0.73828667]	[398.2098999 470.03140259 0.74983966]	[418.62084961 626.41491699 0.85547543]	[436.68450928 767.53613281 0.80067623]	[475.12033081 462.34725952 0.71879172]	[480.35482788 618.82824707 0.86997801]	[488.01348877 749.73223877 0.81913614]	[398.12774658 218.58441162 0.92016906]	[421.16702271 216.13130188 0.93521148]	[377.7588501 221.15577698 0.85811555]	[439.26281738 216.12495422 0.87835753]	[485.34829712 790.71069336 0.87134558]	[503.34487915 788.05487061 0.87421429]	[4.85410370e+02 7.62495911e+02 6.51427448e-01]	[4.36659729e+02 8.03550842e+02 6.44508302e-01]	[4.18590668e+02 7.95886230e+02 6.80231869e-01]	[4.41844879e+02 7.72702209e+02 7.43096709e-01]
[413.51382446 233.97415161 0.90500236]	[418.76467896 295.49078369 0.94846094]	[362.30349731 298.10601807 0.83584166]	[328.90692139 385.35379028 0.82294524]	[315.94961548 477.60153198 0.88334906]	[472.59741211 287.87966919 0.80442619]	[513.64465332 377.53839111 0.86282742]	[549.49023438 459.62982178 0.87243998]	[439.07150269 464.93017578 0.73920268]	[398.22628784 470.0071106 0.7435236 ]	[418.61694336 626.45709229 0.84852499]	[436.66870117 767.5378418 0.79634762]	[477.61257935 462.35372925 0.72276497]	[482.72302246 618.84210205 0.86832571]	[493.0892334 749.68817139 0.82582045]	[398.2444458 218.65406799 0.91332185]	[421.27804565 218.57728577 0.91354889]	[380.16931152 221.16030884 0.85007143]	[441.69848633 218.59121704 0.8627944 ]	[487.96783447 790.60784912 0.85913372]	[505.92367554 785.60107422 0.84226322]	[4.87978333e+02 7.62426270e+02 6.45603120e-01]	[4.36639740e+02 8.03490601e+02 6.33745193e-01]	[4.18588928e+02 7.95837219e+02 6.74031615e-01]	[4.41819427e+02 7.72728577e+02 7.36170352e-01]
[416.05758667 234.08770752 0.92606282]	[418.79403687 295.50012207 0.94629931]	[362.29962158 298.09564209 0.83377278]	[331.39096069 385.36849976 0.82675278]	[315.99423218 477.62557983 0.89097941]	[475.12631226 290.38348389 0.81068033]	[516.1918335 377.6182251 0.87973201]	[549.49505615 459.68362427 0.87825507]	[439.11526489 467.40274048 0.74088138]	[398.24450684 470.03121948 0.74269062]	[418.61581421 626.45733643 0.84751737]	[436.68832397 767.4822998 0.80739731]	[477.67196655 462.37139893 0.72684538]	[482.78582764 621.28930664 0.86994004]	[498.17352295 752.2053833 0.8384136 ]	[400.65646362 221.20280457 0.90078431]	[421.40512085 221.12860107 0.8679111 ]	[380.20095825 221.13633728 0.86347455]	[441.79882812 218.62174988 0.82071459]	[495.65866089 790.59899902 0.87226796]	[511.05596924 785.59967041 0.82894355]	[4.95595795e+02 7.67490662e+02 6.76408887e-01]	[4.36579712e+02 8.01000183e+02 6.63475513e-01]	[4.16151123e+02 7.93350586e+02 7.00245500e-01]	[4.41854492e+02 7.70297852e+02 7.65375733e-01]
[418.56781006 236.50369263 0.95089787]	[421.20462036 295.50006104 0.94336283]	[364.86703491 298.05499268 0.82222575]	[331.4670105 387.91375732 0.82149845]	[316.10690308 475.15567017 0.88564396]	[477.6055603 290.45471191 0.82241231]	[516.22589111 377.64810181 0.88328964]	[549.52148438 459.74078369 0.87840796]	[439.11361694 464.8956604 0.74818784]	[398.25067139 467.48886108 0.74134129]	[418.61056519 626.4196167 0.84952724]	[436.68435669 765.03063965 0.80812764]	[477.66436768 462.32681274 0.72812247]	[482.890625 621.34210205 0.85979271]	[500.67721558 752.19744873 0.85803998]	[400.78305054 226.30586243 0.90354097]	[423.87472534 223.7137146 0.85133779]	[380.33242798 226.29019165 0.83276236]	[441.84051514 218.6136322 0.8093341 ]	[500.79693604 790.58361816 0.89389437]	[518.75579834 785.47888184 0.8262623 ]	[4.95678040e+02 7.65087158e+02 6.87442303e-01]	[4.34101746e+02 8.00915710e+02 6.78535223e-01]	[4.16137299e+02 7.93278076e+02 7.23768353e-01]	[441.8354187 770.25054932 0.77387822]
[418.66558838 236.58796692 0.95694697]	[421.24905396 295.51541138 0.93853432]	[367.3475647 298.04745483 0.82089615]	[334.06896973 385.3710022 0.85615909]	[318.58227539 477.68487549 0.90273833]	[477.67019653 292.91119385 0.84206241]	[518.68701172 377.71307373 0.89403534]	[549.53613281 459.80917358 0.87659287]	[439.12649536 464.87573242 0.75011069]	[398.26824951 467.45220947 0.74233067]	[418.66488647 624.02093506 0.85492849]	[439.06500244 765.00793457 0.81395328]	[477.67300415 462.31750488 0.72741789]	[482.93817139 621.28308105 0.84894276]	[500.76571655 749.64599609 0.88639802]	[403.25976562 228.84237671 0.89645255]	[426.39035034 226.29116821 0.84944052]	[380.36477661 226.25827026 0.82322514]	[444.30673218 218.60075378 0.7897408 ]	[500.84170532 788.22900391 0.88628948]	[521.20117188 783.01745605 0.8082779 ]	[4.98186707e+02 7.59936829e+02 6.77842259e-01]	[4.34097015e+02 8.00929993e+02 6.82485521e-01]	[4.16140869e+02 7.93279358e+02 7.31261551e-01]	[441.85641479 770.21069336 0.7984491 ]
[418.74087524 236.65959167 0.94950753]	[421.27005005 295.56719971 0.93488657]	[364.86410522 298.15814209 0.82187438]	[336.54400635 385.30728149 0.88877732]	[318.68292236 480.1343689 0.90864146]	[477.73483276 292.91986084 0.8529098 ]	[518.73962402 380.09255981 0.90158427]	[549.52655029 459.8117981 0.87957227]	[439.16693115 464.89123535 0.76118147]	[400.61929321 469.96813965 0.74588585]	[418.66583252 623.9822998 0.84694922]	[439.0619812 765.04840088 0.82263052]	[477.72167969 462.30862427 0.73790103]	[482.93511963 616.23852539 0.83684528]	[500.83044434 749.72808838 0.88958406]	[403.32946777 231.36001587 0.89912421]	[428.9190979 228.80395508 0.84908158]	[382.77478027 228.8356781 0.82696527]	[444.36828613 218.56890869 0.82098657]	[500.87301636 790.67419434 0.89067942]	[521.23034668 785.5647583 0.81595665]	[5.00655762e+02 7.62476868e+02 7.20176101e-01]	[4.34035675e+02 7.98433838e+02 6.83136940e-01]	[4.16096283e+02 7.93245911e+02 7.33007789e-01]	[441.86550903 770.25695801 0.80205959]
[421.14865112 239.05880737 0.94365048]	[421.30770874 295.55166626 0.93118298]	[367.38540649 298.15045166 0.82104707]	[336.68441772 385.29220581 0.89220351]	[321.19116211 480.1362915 0.88877302]	[480.14334106 292.90124512 0.85282427]	[518.78967285 380.09521484 0.90974891]	[549.54125977 459.83773804 0.87639809]	[439.21438599 464.92657471 0.7600556 ]	[400.65713501 470.00628662 0.74499065]	[418.67749023 623.96594238 0.86228621]	[439.08535767 765.05334473 0.83064884]	[480.13778687 462.34274292 0.74043971]	[485.36437988 616.27929688 0.82886302]	[500.84570312 749.75140381 0.88382936]	[405.85653687 231.39685059 0.88976812]	[431.53552246 228.87445068 0.8567993 ]	[382.85961914 231.30187988 0.7969678 ]	[446.9057312 218.6424408 0.78240955]	[500.85632324 790.71539307 0.88251895]	[521.23150635 785.61450195 0.81820381]	[5.00693268e+02 7.62520447e+02 7.28065789e-01]	[4.31502289e+02 8.00958740e+02 6.86256647e-01]	[4.16076141e+02 7.93273438e+02 7.28647232e-01]	[441.90551758 770.28240967 0.80894005]
[421.21450806 239.11946106 0.93497056]	[421.37414551 295.55740356 0.91910505]	[369.90197754 298.1368103 0.81784785]	[339.10986328 387.87393188 0.88348174]	[328.88574219 477.63339233 0.83698261]	[480.24118042 292.93499756 0.86860067]	[521.2074585 380.10186768 0.92081678]	[552.0647583 462.24685669 0.8660652 ]	[439.29397583 464.88461304 0.77587485]	[400.71066284 467.47335815 0.74799955]	[418.69824219 623.96356201 0.85455364]	[439.07556152 765.05731201 0.82425398]	[480.22018433 462.31311035 0.75622398]	[485.42352295 616.21594238 0.82340884]	[500.83279419 752.18762207 0.87686658]	[408.41494751 231.4254303 0.88437879]	[434.10681152 231.32177734 0.87313348]	[385.35119629 228.8722229 0.77619773]	[449.49957275 221.10317993 0.74230427]	[500.86578369 790.80786133 0.87287307]	[521.24029541 788.07354736 0.83332181]	[4.98253540e+02 7.65029053e+02 7.27017760e-01]	[4.34074493e+02 8.00983704e+02 6.88384652e-01]	[4.16129364e+02 7.93309631e+02 7.28769422e-01]	[441.8704834 770.27954102 0.79789537]
[421.29980469 239.12327576 0.92026705]	[423.82302856 295.57159424 0.90826148]	[372.48413086 298.14505005 0.82464957]	[339.17483521 390.47634888 0.87794864]	[333.96130371 480.16906738 0.8812083 ]	[480.33535767 292.96990967 0.87092531]	[521.2199707 377.67538452 0.92088807]	[552.10668945 462.25479126 0.860677 ]	[439.3276062 464.84155273 0.7796495 ]	[400.74884033 467.4357605 0.74664646]	[418.7074585 623.88208008 0.85801506]	[439.09185791 765.04077148 0.82310653]	[480.24450684 462.26489258 0.76204163]	[485.45733643 613.70550537 0.81334329]	[500.8215332 749.7456665 0.8843528]	[411.01409912 231.41954041 0.88554603]	[436.6227417 231.30870056 0.88899797]	[390.45373535 228.84584045 0.76648158]	[452.07110596 218.63926697 0.75010502]	[500.84753418 793.24151611 0.88625884]	[521.23895264 788.1529541 0.84763741]	[4.98228210e+02 7.62483276e+02 6.89741433e-01]	[4.34109375e+02 8.00997498e+02 6.86111212e-01]	[4.16161835e+02 7.93317200e+02 7.25138009e-01]	[441.88259888 770.2590332 0.79179907]
[423.8555603 239.16690063 0.88832217]	[423.92648315 295.60018921 0.89820278]	[374.97497559 298.20825195 0.83175534]	[341.68722534 390.49331665 0.85861915]	[336.54446411 480.23468018 0.91352427]	[482.77099609 292.96472168 0.86808807]	[521.30072021 377.73068237 0.93282104]	[554.6171875 462.25518799 0.85716128]	[441.77182007 464.83816528 0.77649844]	[400.86367798 467.41329956 0.73567748]	[418.7288208 623.89855957 0.85271382]	[439.081604 765.03314209 0.82094181]	[480.35171509 462.26010132 0.77303106]	[485.48287964 613.69567871 0.80802935]	[500.80612183 749.74005127 0.88268328]	[416.06408691 233.81434631 0.91168672]	[439.14379883 231.32745361 0.91103697]	[393.04473877 231.35525513 0.78869784]	[457.06802368 221.10900879 0.71847343]	[500.88916016 793.32617188 0.88026196]	[521.26446533 788.20324707 0.84574878]	[4.98173920e+02 7.62440979e+02 6.70853674e-01]	[4.34072449e+02 8.03505066e+02 6.87071383e-01]	[4.16132507e+02 7.93342896e+02 7.15618312e-01]	[441.87402344 770.24725342 0.79225105]
[426.4197998 241.6530304 0.85734642]	[428.93447876 295.60586548 0.89028108]	[375.06655884 298.18371582 0.84197652]	[346.80828857 387.92123413 0.82377481]	[339.08990479 480.21902466 0.92977184]	[482.88687134 293.00622559 0.86935836]	[521.41925049 380.16571045 0.93487841]	[557.18109131 462.30917358 0.85823989]	[441.81585693 462.3711853 0.78496945]	[403.29501343 464.91812134 0.73334688]	[418.7258606 623.85839844 0.8385874 ]	[439.07177734 765.00335693 0.81126153]	[482.72918701 462.22860718 0.78219169]	[487.97088623 616.21887207 0.80252975]	[500.80413818 749.7510376 0.87849665]	[418.56375122 233.84446716 0.93483365]	[439.27215576 231.40264893 0.92804813]	[395.61532593 228.78230286 0.80337971]	[459.58950806 218.63508606 0.76155484]	[503.25796509 793.31097412 0.87967169]	[521.28045654 788.19537354 0.84737289]	[4.98154510e+02 7.62461914e+02 6.73064768e-01]	[4.34080658e+02 8.03506470e+02 6.85862184e-01]	[4.16129272e+02 7.93338928e+02 7.12174296e-01]	[441.86578369 770.21783447 0.79388213]
[431.48492432 241.68214417 0.85210472]	[434.07955933 295.58410645 0.89761227]	[377.59686279 298.09402466 0.85893691]	[349.39068604 390.44754028 0.82147086]	[339.25195312 480.24081421 0.91684091]	[485.39398193 295.40621948 0.85919082]	[523.76757812 380.09609985 0.92392272]	[557.24169922 462.24487305 0.86863911]	[441.91674805 462.32302856 0.77188808]	[405.8505249 464.8638916 0.72020561]	[418.73699951 623.9039917 0.84683335]	[439.06884766 765.0178833 0.81269747]	[482.77566528 459.78979492 0.78060699]	[490.51159668 618.74121094 0.79785889]	[500.79776001 752.1887207 0.87093079]	[418.66494751 233.87220764 0.95273012]	[441.71450806 231.42814636 0.93165243]	[398.12402344 226.29005432 0.82863122]	[459.72027588 218.6650238 0.75868821]	[500.86672974 793.30767822 0.87878788]	[521.23193359 788.206604 0.85276198]	[4.98153931e+02 7.64966797e+02 6.87289119e-01]	[4.36563660e+02 8.03490295e+02 6.85212016e-01]	[4.16156586e+02 7.93338745e+02 7.12558866e-01]	[441.84570312 770.21984863 0.78282267]
[434.03649902 241.67964172 0.85800672]	[436.62042236 295.53567505 0.91630113]	[377.70974731 298.01306152 0.86977237]	[351.92260742 387.89419556 0.81885076]	[341.72866821 480.19354248 0.89890718]	[485.48669434 295.39385986 0.84452647]	[523.85693359 380.12875366 0.9183526 ]	[559.71923828 462.26535034 0.87843621]	[444.32299805 462.34902954 0.76202792]	[405.90927124 464.88381958 0.71141511]	[418.78982544 623.94238281 0.84742928]	[439.07489014 764.99530029 0.81233764]	[482.81759644 462.23165894 0.77812207]	[490.54675293 618.78723145 0.80165952]	[500.80960083 749.75476074 0.88441443]	[418.74346924 233.87600708 0.9514631 ]	[441.81515503 231.45043945 0.93535709]	[398.27316284 228.82992554 0.81913191]	[462.21694946 223.68338013 0.79610652]	[500.85858154 793.36199951 0.86496365]	[521.23181152 790.59356689 0.83693081]	[4.98162170e+02 7.62424866e+02 6.85047269e-01]	[4.34075531e+02 8.06035583e+02 6.94555640e-01]	[4.16129089e+02 7.95846375e+02 7.02286422e-01]	[441.85195923 770.19628906 0.79051119]
[436.6164856 241.64122009 0.88178825]	[439.09661865 295.578125 0.93581951]	[380.13110352 298.04312134 0.8736676 ]	[356.97399902 385.38522339 0.85871744]	[344.33459473 477.66989136 0.84967768]	[490.51184082 295.4246521 0.83909637]	[523.99035645 380.2696228 0.89881426]	[559.80334473 462.37771606 0.89338547]	[444.38589478 462.40234375 0.74776137]	[408.43643188 464.95376587 0.69964695]	[421.16488647 623.97802734 0.8608557 ]	[439.10360718 764.9833374 0.81818223]	[482.8762207 462.27676392 0.76811182]	[493.10946655 618.79638672 0.79817367]	[500.84207153 749.71783447 0.88574272]	[421.1897583 233.87631226 0.95038736]	[444.29089355 231.43165588 0.91020131]	[400.68151855 228.77305603 0.82587492]	[462.33718872 223.6633606 0.78034312]	[500.81192017 793.35217285 0.8554709 ]	[521.20507812 790.60101318 0.82712144]	[4.98237274e+02 7.57394653e+02 6.67795300e-01]	[4.34088959e+02 8.06102966e+02 7.07869947e-01]	[4.16151123e+02 7.95887024e+02 7.08023429e-01]	[441.8644104 770.1741333 0.78596574]
[439.18252563 241.62159729 0.9126159 ]	[439.22253418 295.5982666 0.94893759]	[380.22772217 298.08135986 0.86937863]	[357.10455322 387.94778442 0.86913633]	[349.45480347 480.14678955 0.86110657]	[495.62661743 295.44165039 0.8502934 ]	[526.45898438 380.28143311 0.8740716 ]	[559.82446289 462.41220093 0.89175141]	[444.45211792 464.88143921 0.73092437]	[410.99581909 467.48043823 0.69109958]	[421.24356079 624.01434326 0.86267209]	[439.12664795 765.00360107 0.81436241]	[482.91201782 462.33477783 0.75690019]	[495.69854736 621.29467773 0.80254436]	[500.88299561 752.17041016 0.86744797]	[421.37692261 233.87796021 0.93378276]	[446.89810181 231.42788696 0.88321716]	[400.82336426 231.36485291 0.84366632]	[464.85098267 221.14050293 0.77847189]	[500.83728027 795.8548584 0.84864318]	[521.23516846 790.67486572 0.82921982]	[4.98256317e+02 7.62441223e+02 6.69872046e-01]	[4.31519470e+02 8.08566528e+02 7.01277852e-01]	[4.16079285e+02 7.98371887e+02 6.90849543e-01]	[441.90151978 770.17962646 0.77459151]
[439.26809692 241.66018677 0.91102058]	[441.68048096 295.54559326 0.94609034]	[382.76721191 298.02764893 0.85308361]	[359.5690918 385.3918457 0.88234431]	[352.02700806 477.68289185 0.85848272]	[498.17623901 295.40881348 0.86155671]	[526.47064209 380.10269165 0.88290787]	[562.29162598 464.86016846 0.89283937]	[446.90124512 464.86776733 0.72841257]	[413.4911499 467.46725464 0.69231105]	[421.26171875 623.9987793 0.85968572]	[439.11911011 765.06921387 0.80910742]	[482.95077515 462.32418823 0.7480005 ]	[498.11865234 621.27679443 0.80354464]	[500.8977356 752.22558594 0.85892498]	[423.86523438 233.86875916 0.91495156]	[449.52441406 231.44522095 0.87280142]	[403.27587891 231.30636597 0.81189716]	[467.4039917 221.14672852 0.77601963]	[500.86560059 795.88568115 0.84591019]	[521.25958252 790.68536377 0.83121705]	[5.00678467e+02 7.62497559e+02 6.80632234e-01]	[4.26411102e+02 8.08604004e+02 7.10438907e-01]	[4.13501648e+02 7.98355286e+02 6.72239780e-01]	[444.31732178 770.26171875 0.77236366]
[441.66870117 239.17037964 0.92708331]	[441.81030273 295.50653076 0.93344325]	[385.33599854 295.63015747 0.84097034]	[359.61181641 387.87454224 0.87721151]	[354.55358887 477.70050049 0.86938059]	[500.66030884 295.41925049 0.87396604]	[531.55249023 380.18841553 0.86169767]	[562.37011719 464.94198608 0.89231163]	[451.99304199 462.37908936 0.72031385]	[416.07363892 464.93206787 0.71257341]	[421.29962158 626.43347168 0.85021436]	[439.14208984 765.02410889 0.8062892 ]	[485.46923828 462.2612915 0.72727096]	[498.19284058 621.38153076 0.81545788]	[500.88195801 752.22021484 0.85335797]	[426.38146973 233.83226013 0.90060687]	[454.53887939 231.39541626 0.87358993]	[405.86019897 231.37840271 0.7689842 ]	[469.98205566 221.17951965 0.7667861 ]	[500.83297729 795.86743164 0.84499872]	[521.24163818 790.66949463 0.82333863]	[4.98251343e+02 7.62495728e+02 6.50891483e-01]	[4.28992767e+02 8.08532654e+02 6.90801084e-01]	[4.13588440e+02 7.95842957e+02 6.84104025e-01]	[4.44334015e+02 7.70198975e+02 7.63696194e-01]
[441.76159668 239.09489441 0.92952216]	[441.92184448 295.49005127 0.91792929]	[390.42306519 295.63775635 0.83342493]	[359.72409058 387.90808105 0.87692434]	[357.02853394 477.73886108 0.89059019]	[500.79519653 293.00949097 0.87871224]	[534.13323975 380.20968628 0.85658467]	[562.41326904 464.9034729 0.89850265]	[454.60427856 462.35510254 0.73250532]	[418.58035278 464.90939331 0.73648906]	[421.33624268 623.97790527 0.85263151]	[439.15426636 764.99859619 0.81283557]	[488.0189209 462.25003052 0.71276385]	[498.24627686 621.30487061 0.8138355 ]	[500.8921814 752.22583008 0.85188633]	[428.98419189 231.38571167 0.87719429]	[457.09805298 228.88269043 0.8801899 ]	[411.00680542 231.3367157 0.75708663]	[472.5980835 221.10394287 0.77816671]	[500.82919312 795.8548584 0.84522438]	[521.24414062 790.66687012 0.82514417]	[4.98267242e+02 7.62511230e+02 6.56884909e-01]	[4.34028992e+02 8.06046509e+02 6.96282983e-01]	[4.16105713e+02 7.93357300e+02 7.10279822e-01]	[444.33694458 770.17541504 0.77163297]
[441.89355469 236.65002441 0.92315018]	[444.40884399 295.47528076 0.90268558]	[393.01242065 295.61697388 0.83836782]	[362.27316284 385.30383301 0.86086559]	[357.11895752 477.62091064 0.89330119]	[503.28991699 292.99658203 0.87097144]	[536.68225098 380.15133667 0.8716594 ]	[562.47210693 467.45230103 0.88084817]	[457.18811035 462.31677246 0.75476056]	[418.72579956 464.84823608 0.75073522]	[421.37469482 624.00891113 0.85234678]	[439.15634155 764.96917725 0.81280178]	[493.09603882 462.23092651 0.71299887]	[500.6668396 621.29211426 0.83256936]	[503.24536133 752.25946045 0.85034722]	[434.0987854 228.8664856 0.87716436]	[459.62484741 228.78855896 0.89863825]	[416.07086182 228.85282898 0.77851415]	[477.65481567 221.120224 0.77377599]	[500.82745361 795.85681152 0.84897256]	[521.25689697 790.68084717 0.82759523]	[5.00691315e+02 7.64982483e+02 6.82949841e-01]	[4.34096222e+02 8.03538086e+02 6.93239093e-01]	[4.16150818e+02 7.93301941e+02 7.25806117e-01]	[444.32208252 770.13934326 0.7834357 ]
[441.89328003 236.6499939 0.92311782]	[444.4085083 295.47433472 0.90267527]	[393.01217651 295.61520386 0.83842826]	[362.27316284 385.30639648 0.86113769]	[357.11630249 477.61605835 0.89189816]	[503.28823853 292.99563599 0.87096393]	[536.67449951 380.14370728 0.87148523]	[562.47155762 467.43859863 0.88259894]	[457.18722534 462.30722046 0.75563115]	[418.72186279 464.8397522 0.75301087]	[421.37680054 624.00750732 0.85242414]	[439.15234375 764.96142578 0.81169909]	[493.09893799 462.22189331 0.71289808]	[500.66253662 621.28491211 0.83067191]	[503.24420166 752.25427246 0.85224867]	[434.09884644 228.86659241 0.87710387]	[459.62414551 228.78878784 0.89859337]	[416.07232666 228.85401917 0.77900779]	[477.65493774 221.12078857 0.77351558]	[500.82235718 795.85095215 0.8474654 ]	[521.25274658 790.68121338 0.82754362]	[5.00691925e+02 7.64976685e+02 6.84563816e-01]	[4.34068024e+02 8.03529541e+02 6.89494252e-01]	[4.16130493e+02 7.93291016e+02 7.24540412e-01]	[444.32250977 770.13476562 0.78611696]
[441.89328003 236.65003967 0.92303836]	[444.40823364 295.47549438 0.90284026]	[393.01193237 295.61734009 0.83853769]	[362.27340698 385.30505371 0.86116064]	[357.1166687 477.61584473 0.89245957]	[503.28753662 292.99569702 0.87097317]	[536.67565918 380.14382935 0.87165576]	[562.47320557 467.4395752 0.88282585]	[457.18612671 462.32037354 0.75439918]	[418.72283936 464.85308838 0.7513535 ]	[421.37509155 624.01043701 0.85244781]	[439.15319824 764.96392822 0.81129265]	[493.09829712 462.23361206 0.71321929]	[500.6635437 621.28820801 0.83080232]	[503.24407959 752.25616455 0.8521865 ]	[434.09851074 228.86624146 0.87707812]	[459.62463379 228.7881012 0.8985514 ]	[416.072052 228.85293579 0.77924258]	[477.65496826 221.12010193 0.7739132 ]	[500.82147217 795.85412598 0.84741902]	[521.25018311 790.68371582 0.82781678]	[5.00693176e+02 7.64978210e+02 6.85595632e-01]	[4.34057373e+02 8.03537292e+02 6.88934207e-01]	[4.16120880e+02 7.93293030e+02 7.22108901e-01]	[444.3248291 770.13702393 0.78595376]
[444.39749146 236.65885925 0.90164876]	[446.96340942 295.50900269 0.89157999]	[395.57345581 295.60919189 0.85102868]	[372.47906494 380.3503418 0.8598091 ]	[357.22009277 475.09866333 0.88876534]	[503.42443848 295.42163086 0.86529553]	[539.24468994 380.20822144 0.88864291]	[564.84387207 467.48336792 0.87940437]	[459.61968994 462.36987305 0.76806003]	[418.76953125 464.87979126 0.76034433]	[423.84164429 624.03314209 0.84609407]	[439.1673584 762.51556396 0.81106156]	[495.70031738 462.29907227 0.73496431]	[500.73522949 621.31048584 0.85071033]	[503.2623291 752.28887939 0.85300887]	[436.64154053 228.81021118 0.89063227]	[459.75363159 226.30847168 0.89862931]	[418.59613037 226.27157593 0.79542983]	[480.23361206 218.57246399 0.83248389]	[500.80047607 795.85852051 0.85179585]	[521.26184082 790.71276855 0.84114116]	[5.00707520e+02 7.65009888e+02 6.94022596e-01]	[4.36656281e+02 7.98437317e+02 7.08167613e-01]	[4.18641632e+02 7.90819946e+02 7.57676601e-01]	[444.3142395 770.13250732 0.77475381]
[454.65411377 236.56616211 0.91003567]	[459.60861206 295.51629639 0.93096572]	[400.65466309 295.58084106 0.87445545]	[377.52487183 385.32809448 0.87315774]	[362.21282959 477.70974731 0.88673061]	[513.56286621 295.40936279 0.83042216]	[541.83428955 380.2522583 0.92511392]	[564.85089111 472.59103394 0.87489778]	[462.23205566 464.87530518 0.76734287]	[421.32525635 467.39520264 0.74059814]	[428.91827393 624.02209473 0.82169986]	[439.18377686 764.97583008 0.80746621]	[500.80004883 462.35858154 0.76189911]	[500.87350464 621.38079834 0.86783803]	[503.32913208 754.83831787 0.83737296]	[441.66693115 226.30651855 0.89918977]	[462.43792725 226.23149109 0.87204021]	[421.28613281 226.27970886 0.81709468]	[482.90658569 218.64007568 0.84235007]	[500.8241272 795.87072754 0.8495 ]	[521.30657959 790.73583984 0.84773517]	[5.00771912e+02 7.67514465e+02 7.22780228e-01]	[4.36674133e+02 7.98388306e+02 7.29940593e-01]	[4.18671173e+02 7.90788940e+02 7.81425595e-01]	[4.44303131e+02 7.70164490e+02 7.47496367e-01]
[457.17224121 236.50524902 0.93547797]	[459.70999146 295.51217651 0.94305885]	[400.76605225 295.5619812 0.86836916]	[377.68704224 385.29736328 0.89110512]	[364.77178955 477.61096191 0.84856272]	[516.15093994 295.40411377 0.83986831]	[541.88293457 380.28894043 0.91117513]	[564.83135986 475.1060791 0.88192803]	[462.29244995 464.84646606 0.76910418]	[421.38388062 464.91531372 0.73509675]	[428.99023438 624.01141357 0.8212539 ]	[439.20968628 762.50860596 0.8106423 ]	[500.85806274 462.34103394 0.76638782]	[503.26153564 621.4173584 0.87293804]	[503.3576355 754.80505371 0.83793855]	[441.76312256 223.7598114 0.89729184]	[464.90164185 223.68792725 0.85693097]	[421.38052368 223.68936157 0.80967343]	[485.34310913 218.56748962 0.83438629]	[500.8109436 795.82995605 0.85098493]	[521.30615234 790.7208252 0.84502667]	[5.00801239e+02 7.67508728e+02 7.24821627e-01]	[4.36628510e+02 7.95876831e+02 7.40474761e-01]	[418.65087891 790.73803711 0.80172616]	[4.44336884e+02 7.70151978e+02 7.58688986e-01]
[459.62576294 236.43812561 0.94379079]	[459.80792236 295.48590088 0.94491887]	[400.83578491 295.59616089 0.86571872]	[380.1010437 385.38729858 0.88779056]	[369.91442871 477.6076355 0.83121693]	[518.69598389 295.38739014 0.85256165]	[541.93225098 380.30609131 0.90939552]	[564.8112793 475.11306763 0.88059062]	[462.4234314 464.91287231 0.75578803]	[423.85977173 467.44238281 0.71672076]	[434.08251953 623.97888184 0.83530086]	[439.1890564 762.45953369 0.81008589]	[503.31613159 464.83621216 0.75921667]	[503.31747437 621.40039062 0.8798151 ]	[503.39245605 754.76531982 0.84302688]	[441.8755188 223.69515991 0.8889572 ]	[467.42950439 221.14733887 0.84512538]	[423.878479 223.67759705 0.80753994]	[485.45010376 216.15008545 0.85232228]	[500.79989624 795.79644775 0.8494758 ]	[521.31616211 790.69958496 0.84334868]	[5.00859436e+02 7.65085083e+02 7.24933863e-01]	[4.39116669e+02 7.95842651e+02 7.55241990e-01]	[418.70779419 790.74615479 0.81015521]	[4.41888794e+02 7.70094360e+02 7.58313656e-01]
[459.73477173 234.06997681 0.95148492]	[462.30560303 295.47665405 0.94001275]	[403.37994385 295.57888794 0.84623021]	[380.16015625 387.92956543 0.88076627]	[374.98452759 480.13311768 0.875929 ]	[521.2019043 295.40655518 0.87312996]	[544.29644775 380.30981445 0.90845346]	[562.43920898 475.16384888 0.89077479]	[464.84005737 467.42285156 0.74245197]	[426.36514282 469.972229 0.70059091]	[434.0663147 623.9901123 0.82475305]	[439.19073486 762.42987061 0.81190002]	[503.37051392 464.9147644 0.74502391]	[503.36242676 623.82781982 0.87957501]	[503.39804077 754.81433105 0.83951342]	[444.34448242 221.19966125 0.87890846]	[470.02328491 218.66445923 0.84373593]	[426.38323975 223.7366333 0.79584891]	[487.95855713 216.11471558 0.83900243]	[500.8041687 795.7989502 0.85131794]	[521.32537842 790.70935059 0.84212238]	[5.00843536e+02 7.67530029e+02 7.39269733e-01]	[4.36690277e+02 7.95817444e+02 7.63763487e-01]	[418.7114563 790.72338867 0.82341093]	[4.41896118e+02 7.70084595e+02 7.55732834e-01]
[459.81408691 234.03924561 0.94883007]	[462.39346313 295.4770813 0.92843163]	[408.38272095 295.54458618 0.82955873]	[380.27520752 390.47000122 0.87686467]	[375.10949707 480.17706299 0.89993089]	[521.28961182 295.42153931 0.88346744]	[544.31512451 380.3157959 0.90118897]	[562.39996338 477.61450195 0.90041316]	[464.88592529 467.47320557 0.73487049]	[426.43087769 472.52593994 0.69185907]	[434.12167358 623.98187256 0.82973576]	[439.17544556 762.43280029 0.81418675]	[503.42901611 467.4119873 0.73503327]	[503.41717529 623.88513184 0.87813634]	[503.41381836 754.80877686 0.83952141]	[446.86410522 221.09489441 0.86376852]	[475.08688354 218.63850403 0.85256171]	[428.92962646 221.0980072 0.7852 ]	[490.56427002 216.05137634 0.8305909 ]	[500.82550049 795.79504395 0.85079688]	[521.34179688 790.70031738 0.83963585]	[5.00854309e+02 7.67529419e+02 7.37481177e-01]	[4.39123901e+02 7.95789917e+02 7.77053356e-01]	[418.73361206 790.72137451 0.83041245]	[4.41872650e+02 7.70094116e+02 7.63224602e-01]
[462.21102905 234.03842163 0.94819182]	[462.44897461 295.5015564 0.92267072]	[410.96466064 295.59301758 0.83102071]	[382.79315186 387.87677002 0.84755123]	[377.5355835 480.12518311 0.90312403]	[521.34448242 295.3946228 0.8759442 ]	[544.34796143 382.76312256 0.89419377]	[562.41186523 477.68109131 0.91082954]	[464.9491272 469.9593811 0.72587311]	[428.97286987 472.53338623 0.69099838]	[436.58810425 623.97955322 0.83622658]	[439.1875 762.41906738 0.81451869]	[503.4888916 467.42822266 0.72900534]	[503.43914795 623.91430664 0.87687218]	[503.42028809 754.83111572 0.83993155]	[446.95803833 218.6600647 0.86229348]	[477.59307861 218.63308716 0.86961335]	[431.53994751 221.10595703 0.77469158]	[493.10122681 216.14390564 0.82008594]	[500.83364868 795.78588867 0.85256696]	[521.35125732 790.69836426 0.83926374]	[5.00849335e+02 7.67549927e+02 7.40246534e-01]	[4.39110138e+02 7.93339294e+02 7.74550200e-01]	[418.72546387 790.69580078 0.83648336]	[4.41879089e+02 7.70097168e+02 7.58614600e-01]
[462.28833008 234.05728149 0.9465422 ]	[464.86895752 295.49105835 0.91828257]	[413.49386597 295.6010437 0.83601582]	[387.88717651 385.30221558 0.82308561]	[377.59686279 480.13775635 0.90612328]	[521.41546631 293.01815796 0.87214363]	[544.36199951 382.74380493 0.89441401]	[562.34765625 477.70269775 0.91081101]	[467.42440796 467.43167114 0.71650106]	[431.5194397 469.98953247 0.68278158]	[436.61154175 623.97814941 0.8353138 ]	[439.18807983 762.4508667 0.81765556]	[505.90686035 464.92425537 0.72123247]	[503.44647217 623.88513184 0.87598586]	[503.4102478 757.32794189 0.84008819]	[451.9921875 218.66384888 0.86019975]	[477.68945312 218.65516663 0.88409513]	[434.10031128 218.63778687 0.78544718]	[495.68692017 216.09724426 0.84454262]	[500.8303833 795.81451416 0.85327792]	[521.34338379 790.71765137 0.84084386]	[5.00842926e+02 7.67577087e+02 7.44993448e-01]	[4.39104980e+02 7.93361694e+02 7.77684510e-01]	[418.72079468 790.71124268 0.84014678]	[4.41877472e+02 7.70118652e+02 7.58374810e-01]
[462.2885437 234.05737305 0.94643927]	[464.86999512 295.49234009 0.91823256]	[413.49511719 295.60186768 0.83622277]	[387.89160156 385.29971313 0.82295251]	[377.59759521 480.13381958 0.90499866]	[521.41400146 293.02130127 0.87243342]	[544.36206055 382.74130249 0.89545387]	[562.34307861 477.70077515 0.91013885]	[467.42105103 467.43457031 0.71659172]	[431.519104 469.99200439 0.68309659]	[436.61816406 623.98132324 0.83386493]	[439.1980896 762.44006348 0.81853253]	[505.90136719 464.93014526 0.72104174]	[503.44717407 623.88171387 0.87475431]	[503.40994263 757.33233643 0.84005219]	[451.99246216 218.66404724 0.86004364]	[477.68966675 218.6550293 0.88422376]	[434.09960938 218.6375885 0.78533077]	[495.68695068 216.09683228 0.84447426]	[500.82562256 795.81384277 0.85270464]	[521.34075928 790.71795654 0.83960217]	[5.00843872e+02 7.67584900e+02 7.45855212e-01]	[4.39108459e+02 7.93350098e+02 7.80222058e-01]	[418.72833252 790.70043945 0.8419714 ]	[4.41884521e+02 7.70112427e+02 7.59033799e-01]
[462.36132812 234.00747681 0.93711895]	[464.91775513 295.48590088 0.9135381 ]	[413.52557373 295.60122681 0.83898646]	[392.99938965 382.76431274 0.84617752]	[377.63357544 477.73526001 0.90563852]	[523.85742188 293.02102661 0.87093204]	[544.38757324 380.32937622 0.8931253 ]	[562.32794189 477.70532227 0.90973389]	[467.48291016 467.44564819 0.7131564 ]	[434.01702881 469.98538208 0.68886137]	[436.64376831 623.98522949 0.836308 ]	[439.20385742 762.45727539 0.8220861 ]	[505.96807861 467.40151978 0.71603096]	[503.46600342 623.85339355 0.87175637]	[503.41174316 757.34002686 0.83913368]	[454.53759766 218.61262512 0.8740474 ]	[480.12481689 218.58076477 0.9085685 ]	[436.62161255 218.66326904 0.80497283]	[498.21444702 216.06459045 0.85990435]	[500.81402588 795.81500244 0.85144031]	[521.32958984 790.72515869 0.83550328]	[5.00853302e+02 7.67595337e+02 7.47766495e-01]	[4.36671753e+02 7.95783508e+02 7.73862243e-01]	[418.70910645 790.70355225 0.83882266]	[4.41894073e+02 7.70124329e+02 7.65294313e-01]
[464.85650635 233.9548645 0.92246014]	[467.46688843 295.49462891 0.89610004]	[416.05996704 295.5776062 0.8485347 ]	[395.56295776 385.31936646 0.85504758]	[377.70571899 480.21624756 0.92501593]	[526.40917969 295.43145752 0.8569842 ]	[544.42578125 380.30728149 0.8929922 ]	[562.35638428 480.14596558 0.92221785]	[469.99414062 467.40682983 0.70980871]	[434.07955933 467.47573853 0.69388551]	[436.66717529 623.90679932 0.83139652]	[439.21560669 759.94610596 0.81483281]	[506.02270508 464.89935303 0.71027946]	[503.48165894 623.83416748 0.86164188]	[503.40185547 757.33117676 0.83847898]	[457.12561035 218.5610199 0.89674759]	[480.25683594 218.52928162 0.93155253]	[439.1206665 218.59191895 0.8490935 ]	[500.72744751 216.03778076 0.8800903 ]	[500.78433228 795.81646729 0.84233308]	[521.30828857 790.73034668 0.82931012]	[5.00841431e+02 7.67586304e+02 7.41090357e-01]	[4.36690582e+02 7.93348450e+02 7.74177790e-01]	[418.71948242 790.68444824 0.83832663]	[4.44303253e+02 7.70085327e+02 7.55091250e-01]
[464.91119385 233.93397522 0.91733336]	[467.49954224 295.52044678 0.89437115]	[416.05007935 295.62237549 0.84893239]	[395.56088257 387.91525269 0.84689838]	[377.70281982 480.25521851 0.93349999]	[526.46435547 295.4508667 0.85428649]	[544.48461914 382.80734253 0.8613646 ]	[562.38232422 480.20684814 0.930951 ]	[472.52362061 464.93655396 0.70876211]	[436.53375244 467.45227051 0.70121825]	[436.6534729 623.934021 0.82807803]	[439.22640991 759.91967773 0.81721658]	[508.53662109 464.87548828 0.70695233]	[503.47998047 623.85681152 0.86485529]	[503.39855957 757.32006836 0.83974308]	[457.19186401 218.53378296 0.90755886]	[480.30297852 216.15151978 0.93730301]	[439.19192505 218.58049011 0.85501564]	[500.74835205 216.06071472 0.87181842]	[500.79724121 795.81481934 0.84811664]	[521.31750488 790.72363281 0.8362692 ]	[5.00835327e+02 7.67566223e+02 7.42131948e-01]	[4.36669708e+02 7.93350952e+02 7.79922247e-01]	[418.71676636 790.6796875 0.84422338]	[4.44322083e+02 7.67700500e+02 7.58120179e-01]
[464.95675659 233.92868042 0.9116236 ]	[469.98898315 295.52352905 0.89210761]	[416.07168579 295.62976074 0.85155833]	[395.58065796 390.44293213 0.84650135]	[377.70059204 480.27078247 0.93408275]	[526.48254395 295.44177246 0.85084128]	[544.49975586 382.86148071 0.86053866]	[562.39221191 480.24172974 0.93484503]	[472.55895996 467.44143677 0.7069568 ]	[436.55932617 469.98126221 0.69895113]	[436.69390869 623.95721436 0.82820022]	[439.22329712 759.91589355 0.81619358]	[511.01641846 464.93237305 0.69754416]	[505.89230347 623.90313721 0.85897005]	[503.4105835 757.33453369 0.84037292]	[459.612854 218.52836609 0.91743082]	[480.34698486 216.14904785 0.93761218]	[439.25427246 218.58666992 0.85276371]	[500.79855347 216.07026672 0.86566937]	[500.81524658 795.8203125 0.84988624]	[521.32635498 790.72485352 0.83779967]	[5.00841125e+02 7.67569580e+02 7.45403469e-01]	[4.36674805e+02 7.95786682e+02 7.77022302e-01]	[418.71340942 790.69940186 0.84434062]	[4.44312256e+02 7.67692322e+02 7.57693231e-01]
[467.43725586 233.91340637 0.90174568]	[470.0369873 295.52618408 0.89171398]	[416.09359741 295.63912964 0.85513186]	[395.59146118 390.43179321 0.84711432]	[377.69198608 480.22692871 0.92810327]	[526.52545166 295.43466187 0.84459329]	[544.52026367 382.86404419 0.8643434 ]	[562.43145752 480.26803589 0.93274903]	[472.53851318 467.45739746 0.70454323]	[436.53967285 469.99285889 0.69480824]	[439.06069946 623.99017334 0.83154929]	[439.22518921 759.92584229 0.81605148]	[508.52874756 467.40869141 0.6972062 ]	[505.90216064 623.87976074 0.85366952]	[503.41629028 754.83215332 0.83902007]	[459.64855957 216.16099548 0.92616045]	[482.71160889 216.12973022 0.93607992]	[439.27233887 218.60321045 0.85696262]	[500.85412598 216.07226562 0.87778258]	[500.82073975 795.81640625 0.84705025]	[521.33331299 790.71154785 0.8333686 ]	[5.00844208e+02 7.67532715e+02 7.32054949e-01]	[4.39102386e+02 7.95792664e+02 7.79460669e-01]	[418.72427368 790.70623779 0.84698492]	[4.44308685e+02 7.67695129e+02 7.53284037e-01]
[467.45730591 233.90621948 0.89792156]	[472.52398682 295.52911377 0.89107227]	[416.10119629 295.63241577 0.85600531]	[395.59204102 390.42098999 0.84707999]	[377.6680603 480.23635864 0.92884725]	[528.97625732 295.44464111 0.84018868]	[544.53900146 385.36029053 0.84754258]	[562.46514893 480.33053589 0.93313146]	[472.5440979 467.47189331 0.7059924 ]	[436.55584717 469.99768066 0.69806707]	[439.06201172 623.99108887 0.83326477]	[439.22268677 759.94384766 0.81604546]	[508.50964355 467.43515015 0.70083165]	[505.89511108 623.85784912 0.85340136]	[503.41729736 757.35736084 0.83456451]	[459.66275024 216.14710999 0.93113452]	[482.72796631 216.12110901 0.93544227]	[439.28405762 218.58088684 0.86208647]	[500.87863159 216.07023621 0.88258398]	[500.82992554 795.83099365 0.84779269]	[521.33398438 790.72564697 0.8326515 ]	[5.00848480e+02 7.67591003e+02 7.43098378e-01]	[4.36674652e+02 7.95829590e+02 7.72407770e-01]	[418.70626831 790.72039795 0.83658254]	[4.44308136e+02 7.70082825e+02 7.55766869e-01]
[467.46551514 233.89942932 0.89642304]	[472.55050659 295.54278564 0.89210278]	[416.10101318 295.64559937 0.85418165]	[395.5977478 390.42715454 0.84781629]	[377.64117432 480.26074219 0.92766225]	[529.00134277 295.44778442 0.83816278]	[546.91784668 387.87130737 0.8381241 ]	[564.81774902 480.31176758 0.93435609]	[472.57092285 467.47137451 0.70853829]	[436.57641602 470.00454712 0.70311183]	[439.05813599 624.00756836 0.83135825]	[439.22644043 762.41674805 0.81642771]	[508.53134155 467.43139648 0.69936681]	[505.89425659 623.862854 0.85574543]	[503.40881348 757.35510254 0.83591264]	[459.66809082 216.13661194 0.93460214]	[482.74105835 216.11082458 0.93551344]	[439.293396 218.59022522 0.85968834]	[500.89523315 216.07952881 0.879421 ]	[500.83547974 795.83795166 0.85040373]	[521.33514404 790.72607422 0.83299977]	[5.00837524e+02 7.67588745e+02 7.40464509e-01]	[4.36680878e+02 7.95841614e+02 7.72770703e-01]	[418.71298218 790.72515869 0.83222252]	[4.44306885e+02 7.70083862e+02 7.56042480e-01]
[467.46328735 233.89523315 0.89597964]	[472.55090332 295.53366089 0.89107609]	[416.10742188 295.63415527 0.85511959]	[395.59658813 390.41790771 0.84688532]	[377.64697266 480.2401123 0.92639911]	[528.99359131 295.44598389 0.83863598]	[546.92150879 385.36392212 0.84755832]	[564.8447876 480.29669189 0.93458503]	[472.55319214 467.46240234 0.70966989]	[436.57711792 469.99594116 0.70461798]	[439.0614624 624.00524902 0.83143103]	[439.23361206 762.42120361 0.81397486]	[508.49752808 467.41845703 0.70430255]	[505.90689087 623.89123535 0.85643065]	[503.40716553 757.36578369 0.83610523]	[459.67382812 216.12481689 0.93742859]	[482.74588013 216.11032104 0.93588179]	[439.30218506 218.56867981 0.85848975]	[500.89871216 216.09024048 0.87781793]	[500.84030151 795.84210205 0.85226405]	[521.33648682 790.72772217 0.83422142]	[5.00834381e+02 7.67599487e+02 7.42096663e-01]	[4.36692535e+02 7.95852905e+02 7.69365966e-01]	[418.71829224 790.73278809 0.82528126]	[4.44311127e+02 7.70085449e+02 7.49784470e-01]
[467.46392822 233.88725281 0.89476925]	[472.54217529 295.5402832 0.89157438]	[416.09970093 295.64105225 0.85510385]	[395.59484863 387.92175293 0.84815717]	[377.6418457 480.25320435 0.92914158]	[528.98596191 295.45147705 0.84040463]	[546.93457031 385.35800171 0.8441692 ]	[564.86895752 480.25796509 0.93464971]	[472.54696655 467.4647522 0.70733047]	[436.57373047 470.00341797 0.70332313]	[439.06124878 624.02966309 0.82579064]	[439.24105835 759.95367432 0.81369954]	[508.49563599 467.4185791 0.7028718 ]	[505.91635132 623.87005615 0.84806144]	[503.40106201 757.36523438 0.83658731]	[459.67654419 216.11233521 0.94031185]	[482.74914551 216.10115051 0.93770266]	[439.3046875 218.57354736 0.86228633]	[500.89822388 216.09761047 0.8762936 ]	[500.8352356 795.84124756 0.84939092]	[521.33398438 790.73010254 0.83253491]	[5.00825531e+02 7.67600403e+02 7.41809964e-01]	[4.36685181e+02 7.95829102e+02 7.74828672e-01]	[418.71707153 790.71179199 0.82983756]	[4.44315796e+02 7.67701782e+02 7.49971628e-01]
[467.45108032 233.88308716 0.89417696]	[472.51748657 295.52871704 0.89061409]	[416.09457397 295.63760376 0.85471749]	[395.58709717 385.3918457 0.84841907]	[377.64111328 480.20727539 0.92116368]	[528.97076416 295.43692017 0.84074241]	[546.92919922 385.35766602 0.84664392]	[564.90386963 480.18289185 0.92939508]	[472.52697754 467.47180176 0.70689046]	[436.54974365 470.01126099 0.69946164]	[439.07028198 623.98632812 0.8396185 ]	[439.25109863 759.94744873 0.81664985]	[508.49008179 467.42687988 0.7024644 ]	[505.90661621 623.89697266 0.85326731]	[503.37960815 757.35803223 0.8412053 ]	[459.66323853 216.11021423 0.93761808]	[482.73272705 216.10102844 0.93981189]	[439.27880859 218.58735657 0.87277597]	[500.87161255 216.10664368 0.87759376]	[500.8163147 795.83929443 0.85000837]	[521.31359863 790.72930908 0.83345753]	[5.00806793e+02 7.67596252e+02 7.45020866e-01]	[4.36647064e+02 7.95825867e+02 7.77304232e-01]	[418.69570923 790.70294189 0.8401714 ]	[4.44341217e+02 7.70082947e+02 7.53095925e-01]
[467.43502808 233.88146973 0.89559799]	[470.03320312 295.54684448 0.89165246]	[416.06854248 297.99609375 0.85236406]	[395.56967163 385.37905884 0.84857851]	[377.64151001 480.2175293 0.92131829]	[526.52661133 295.44802856 0.84711152]	[546.92089844 385.39056396 0.8478862 ]	[564.95092773 480.17633057 0.92447281]	[470.04849243 467.47015381 0.70710027]	[434.12432861 470.00881958 0.69713604]	[439.06027222 623.9755249 0.84634554]	[439.24093628 759.94036865 0.81805211]	[508.46740723 467.42306519 0.70614576]	[505.89001465 623.88806152 0.85937893]	[503.38034058 757.34979248 0.84332585]	[459.64346313 216.10618591 0.93452883]	[482.72018433 216.09579468 0.94066596]	[439.24960327 218.60894775 0.87068212]	[500.84393311 216.11958313 0.86646408]	[500.81079102 795.83782959 0.85481936]	[521.31640625 790.72918701 0.83654076]	[5.00815674e+02 7.67591553e+02 7.48725414e-01]	[4.36659210e+02 7.95805908e+02 7.80224025e-01]	[418.70458984 790.69958496 0.84466791]	[4.44327728e+02 7.70088257e+02 7.53196776e-01]
[467.43173218 233.88157654 0.89615858]	[470.02124023 295.5406189 0.89267182]	[416.06124878 295.65493774 0.85125279]	[395.57208252 385.38473511 0.84857619]	[377.64425659 480.22518921 0.92308962]	[526.52490234 295.44024658 0.84583926]	[546.91607666 385.36245728 0.85083222]	[564.94970703 480.17514038 0.92345369]	[470.04406738 467.47158813 0.70759684]	[434.11968994 470.01132202 0.69668585]	[439.06143188 623.97521973 0.84662455]	[439.24404907 759.94122314 0.81809378]	[508.46389771 467.42477417 0.70648724]	[505.88928223 623.88635254 0.85929692]	[503.37890625 757.34570312 0.84349501]	[459.64126587 216.10612488 0.93428552]	[482.71865845 216.09526062 0.94073325]	[439.2460022 218.60188293 0.87051433]	[500.84640503 216.10577393 0.87051409]	[500.81036377 795.83306885 0.85491091]	[521.31738281 790.72558594 0.83666921]	[5.00813721e+02 7.67589478e+02 7.48587728e-01]	[4.36653320e+02 7.95792053e+02 7.81543911e-01]	[418.70217896 790.68951416 0.84647459]	[4.44334778e+02 7.70090271e+02 7.51974881e-01]
[467.39559937 233.87295532 0.89833581]	[469.99520874 295.54711914 0.8930679 ]	[416.04110718 298.00143433 0.84912777]	[395.55337524 385.34390259 0.84908324]	[377.61352539 480.2298584 0.9195255 ]	[526.51538086 295.44631958 0.84718102]	[544.53570557 385.31216431 0.8607322 ]	[564.96313477 480.14916992 0.91828358]	[470.00061035 467.46856689 0.71005952]	[434.09643555 470.02212524 0.69495445]	[436.69689941 623.99072266 0.82916772]	[439.24551392 759.92285156 0.81624484]	[506.01467896 467.4163208 0.71211231]	[503.49185181 623.85723877 0.86082375]	[503.37548828 754.83477783 0.8498345 ]	[459.6234436 216.09443665 0.93385822]	[480.37130737 216.09086609 0.94401908]	[439.24511719 218.60896301 0.86458611]	[500.80679321 216.12965393 0.86268175]	[500.8034668 795.81671143 0.85745442]	[521.31427002 790.71350098 0.83733314]	[5.00814545e+02 7.67547546e+02 7.53036559e-01]	[4.36637939e+02 7.95792786e+02 7.77506828e-01]	[418.68869019 790.68267822 0.84489959]	[4.44334534e+02 7.67691956e+02 7.49514699e-01]
[464.85302734 233.88853455 0.91426861]	[467.46365356 295.52703857 0.8991124 ]	[416.03717041 295.63479614 0.8429628 ]	[393.07290649 382.80044556 0.85432029]	[377.55789185 480.30389404 0.92422128]	[524.01593018 295.43270874 0.85989583]	[544.45648193 380.28723145 0.89931053]	[564.93634033 477.70037842 0.91341656]	[467.43197632 467.44494629 0.71371669]	[431.53219604 470.00012207 0.68211752]	[436.69067383 623.97589111 0.8374306 ]	[439.23519897 759.94458008 0.81377155]	[505.90887451 464.93515015 0.72463667]	[503.44824219 623.80065918 0.8651849 ]	[503.37713623 757.32580566 0.84538019]	[457.14556885 216.11608887 0.91553062]	[480.25836182 216.11578369 0.93892211]	[439.13796997 218.54040527 0.85779256]	[500.71713257 216.14492798 0.865453 ]	[500.81341553 795.83544922 0.85686344]	[521.3223877 790.72790527 0.84236407]	[5.00817444e+02 7.67579407e+02 7.53762305e-01]	[4.36674103e+02 7.95818359e+02 7.74055541e-01]	[418.71057129 790.70947266 0.83809584]	[4.44305420e+02 7.67703918e+02 7.41524816e-01]
[462.44979858 233.88395691 0.91754568]	[464.97418213 295.50793457 0.9051016 ]	[413.54031372 295.61953735 0.83590508]	[390.49804688 382.85800171 0.83462131]	[377.5335083 480.32901001 0.92329842]	[523.92510986 295.41094971 0.86875045]	[544.39117432 380.34329224 0.89936036]	[564.90771484 477.70062256 0.91842014]	[464.96188354 467.45449829 0.71962082]	[428.99273682 470.01831055 0.6814003 ]	[436.68447876 623.94671631 0.84049964]	[439.22790527 759.93078613 0.81328213]	[503.4987793 464.93920898 0.72876102]	[503.44885254 623.83947754 0.87118357]	[503.36135864 757.36236572 0.84654474]	[457.10339355 216.11878967 0.90958828]	[480.22045898 216.10557556 0.9380542 ]	[439.1043396 218.53874207 0.84166986]	[500.66342163 216.09819031 0.85891122]	[500.80059814 795.85266113 0.854155 ]	[521.30419922 790.74627686 0.84055966]	[5.00808075e+02 7.67608582e+02 7.55045235e-01]	[4.36665375e+02 7.95844055e+02 7.76127577e-01]	[418.7093811 790.71929932 0.83546293]	[4.44300446e+02 7.67686218e+02 7.44251847e-01]
[462.41159058 233.86741638 0.91603363]	[464.9050293 295.52911377 0.91493976]	[410.99551392 297.99954224 0.82633853]	[387.85772705 385.39437866 0.8157438 ]	[375.12561035 480.34484863 0.91433173]	[523.84924316 295.42575073 0.87702441]	[544.35516357 382.75692749 0.9003135 ]	[564.86108398 477.69314575 0.91301012]	[464.88586426 467.47653198 0.72880691]	[426.44641113 472.53262329 0.68760961]	[436.63363647 623.99200439 0.83747953]	[439.22195435 762.41680908 0.81462991]	[503.42373657 464.93780518 0.73522133]	[503.45141602 623.91778564 0.87462723]	[503.35388184 759.86883545 0.8466813 ]	[457.06835938 216.10328674 0.90502167]	[480.17507935 216.09130859 0.93309122]	[436.66650391 216.1394043 0.84494662]	[498.2359314 216.09301758 0.86266232]	[500.80917358 795.85296631 0.85594869]	[521.31341553 790.74829102 0.8431688 ]	[5.00792786e+02 7.67642395e+02 7.55391717e-01]	[4.36669403e+02 7.95858582e+02 7.73054719e-01]	[418.70767212 790.73291016 0.83212018]	[4.41902802e+02 7.67692078e+02 7.48354554e-01]
[462.34951782 233.87406921 0.92694795]	[464.82366943 295.53408813 0.92180288]	[408.39587402 297.99691772 0.83212215]	[382.85675049 387.9119873 0.82831204]	[375.08898926 482.79232788 0.91078162]	[523.76959229 295.44729614 0.88196844]	[544.30877686 382.82894897 0.88509518]	[564.81378174 477.68814087 0.90942425]	[464.86428833 467.44763184 0.73707747]	[426.40621948 470.01812744 0.69068205]	[436.59033203 623.9821167 0.82873464]	[439.22293091 762.42944336 0.81502539]	[503.41079712 464.90792847 0.74479717]	[503.41394043 623.83032227 0.87418973]	[503.38101196 757.32635498 0.84202713]	[454.57165527 216.11062622 0.89882839]	[480.11001587 216.09010315 0.91934305]	[436.63711548 218.58477783 0.82396269]	[498.14569092 216.11380005 0.85199833]	[500.81192017 795.83477783 0.86049819]	[521.32897949 790.73773193 0.84045386]	[5.00814514e+02 7.67585022e+02 7.46737063e-01]	[4.36657684e+02 7.95839355e+02 7.75065005e-01]	[418.70300293 790.71789551 0.82879698]	[4.44316040e+02 7.70083252e+02 7.49077797e-01]
[462.27651978 233.88076782 0.93328929]	[462.41610718 295.5369873 0.92691952]	[405.8979187 298.00808716 0.83400118]	[382.76229858 390.50634766 0.8414461 ]	[375.03948975 482.76904297 0.89550567]	[521.35333252 295.44674683 0.88648516]	[541.92828369 382.72506714 0.8928355 ]	[562.43322754 477.61965942 0.89875346]	[464.83285522 467.42190552 0.73893136]	[426.35314941 469.9977417 0.69189298]	[436.56109619 623.99804688 0.83073246]	[439.2336731 759.94927979 0.81413007]	[503.38891602 464.87051392 0.74469489]	[503.37646484 623.89453125 0.88089412]	[503.35592651 757.37506104 0.84038877]	[452.01446533 216.11740112 0.89065135]	[477.66925049 216.09677124 0.9034335 ]	[434.10824585 218.55534363 0.80289829]	[495.62661743 216.08448792 0.83800381]	[500.80474854 795.83544922 0.85616821]	[521.31848145 790.74102783 0.83978975]	[5.00791260e+02 7.67618591e+02 7.44524002e-01]	[4.36662506e+02 7.95799744e+02 7.75960267e-01]	[418.70648193 790.69329834 0.83433819]	[4.44333832e+02 7.67688965e+02 7.46064961e-01]
[462.21087646 233.88667297 0.93568921]	[462.37426758 295.54141235 0.93379116]	[405.85696411 295.65292358 0.83839977]	[380.30578613 392.97924805 0.86284751]	[369.98571777 482.76538086 0.88022238]	[521.29278564 295.47512817 0.89274716]	[541.85552979 380.31628418 0.9091894 ]	[562.36907959 477.66482544 0.9034071 ]	[462.44241333 467.44570923 0.74216646]	[423.87942505 470.01858521 0.70081365]	[434.12411499 624.00653076 0.82364011]	[439.22875977 759.95050049 0.81183857]	[503.35687256 464.88543701 0.74915618]	[503.35910034 623.8850708 0.87908256]	[503.35455322 757.38189697 0.83595634]	[446.98043823 216.13647461 0.88596845]	[477.59017944 216.08901978 0.88461816]	[431.56243896 218.62886047 0.78991687]	[493.08950806 216.10151672 0.83351868]	[500.80749512 795.84503174 0.8505125 ]	[521.30963135 790.74572754 0.83531892]	[5.00782013e+02 7.67623779e+02 7.39785075e-01]	[4.39117950e+02 7.95800049e+02 7.68072009e-01]	[418.73223877 790.70629883 0.8205933 ]	[4.44316132e+02 7.67684204e+02 7.37239003e-01]
[459.80447388 233.89299011 0.93608475]	[462.2980957 295.5100708 0.93843186]	[403.35321045 295.58822632 0.84447008]	[380.21350098 392.9949646 0.86995965]	[364.85275269 482.75942993 0.88272709]	[521.2366333 295.48074341 0.88723326]	[541.80133057 380.31231689 0.89685345]	[562.35253906 477.71365356 0.91215384]	[462.35150146 467.40432739 0.75198299]	[421.3968811 467.47375488 0.71918082]	[434.03179932 626.4664917 0.81136 ]	[439.22833252 762.46960449 0.81922346]	[503.2824707 464.8465271 0.75520116]	[503.30819702 623.89031982 0.88182789]	[503.34158325 757.39300537 0.83431762]	[446.89865112 216.1403656 0.89217889]	[475.07675171 216.09791565 0.86750281]	[431.4743042 218.56306458 0.78917974]	[490.57080078 216.03617859 0.85119396]	[500.78781128 795.85498047 0.84028959]	[521.28308105 790.7588501 0.82577294]	[5.00770386e+02 7.67609558e+02 7.29337096e-01]	[4.39113007e+02 7.95832520e+02 7.60629773e-01]	[418.72543335 790.73718262 0.81880152]	[4.44324677e+02 7.70097229e+02 7.46675074e-01]
[459.70791626 233.89601135 0.93417847]	[462.19567871 295.51519775 0.93911529]	[403.25402832 295.59783936 0.85483432]	[380.17443848 390.42050171 0.87508309]	[362.26077271 482.73937988 0.90931696]	[518.79040527 295.47817993 0.87743711]	[541.69464111 380.28823853 0.89569747]	[562.29376221 477.69674683 0.90000021]	[462.25091553 467.39498901 0.7465257 ]	[421.30419922 467.45846558 0.73068923]	[428.97171021 626.40740967 0.8135553 ]	[439.23129272 762.5112915 0.81672335]	[500.84902954 464.83218384 0.74528283]	[503.25296021 623.83099365 0.87677503]	[503.35385132 757.3480835 0.83339614]	[444.36264038 216.15290833 0.90532619]	[470.01470947 216.11578369 0.86113387]	[426.40155029 218.58029175 0.81808823]	[488.00891113 216.06463623 0.8626653 ]	[500.79681396 795.85900879 0.83586961]	[521.28442383 790.74517822 0.82226449]	[5.00785889e+02 7.67573853e+02 7.29489863e-01]	[4.36689880e+02 7.98349854e+02 7.39882350e-01]	[418.7074585 790.77038574 0.79218662]	[4.44340759e+02 7.70117065e+02 7.48063624e-01]
[459.6317749 233.88188171 0.92708671]	[459.765625 295.51760864 0.94412374]	[400.80990601 295.5920105 0.86145878]	[380.11120605 385.32659912 0.89004767]	[359.80978394 480.32409668 0.91089326]	[518.67358398 295.46862793 0.86482131]	[539.25842285 380.30038452 0.88182312]	[562.22845459 477.62863159 0.87753004]	[459.82391357 464.8817749 0.75966674]	[421.23815918 467.39584351 0.73960966]	[428.93411255 626.3961792 0.8139379 ]	[439.23428345 762.50036621 0.81723887]	[500.72177124 462.36953735 0.74658549]	[500.87808228 621.355896 0.86656642]	[503.32330322 757.31488037 0.83412635]	[441.92056274 216.15310669 0.9157688 ]	[467.45385742 216.11941528 0.87107712]	[426.35119629 218.59274292 0.81705838]	[485.48876953 216.10978699 0.86861652]	[500.78384399 795.86364746 0.83263713]	[521.25982666 790.74493408 0.81540573]	[5.00759583e+02 7.67540344e+02 7.23878741e-01]	[4.36688263e+02 7.95896057e+02 7.33574152e-01]	[4.18713196e+02 7.90769287e+02 7.82613039e-01]	[4.44345764e+02 7.70106873e+02 7.46717870e-01]
[457.19000244 233.91343689 0.92018068]	[459.66162109 295.59057617 0.93950474]	[400.69854736 295.62857056 0.87591022]	[377.65161133 387.91390991 0.87281615]	[359.73461914 482.76873779 0.92431623]	[516.13861084 295.5531311 0.85879499]	[536.75244141 382.80187988 0.83858544]	[559.75128174 477.66937256 0.86883223]	[459.69946289 464.91384888 0.75602478]	[418.80532837 467.44845581 0.74128532]	[428.91021729 626.41546631 0.82265443]	[439.25195312 764.9519043 0.81667936]	[498.23699951 462.40054321 0.7365042 ]	[500.80239868 621.38543701 0.86671132]	[503.30343628 754.77960205 0.84184152]	[441.85449219 218.52255249 0.92381305]	[464.96185303 216.15005493 0.87283337]	[423.8694458 216.14916992 0.83499372]	[485.41897583 216.11999512 0.86947012]	[500.7906189 795.86022949 0.83693731]	[521.25134277 790.7253418 0.81527805]	[5.00756134e+02 7.65068298e+02 7.12094665e-01]	[4.39101959e+02 7.98395752e+02 7.33403921e-01]	[4.18718292e+02 7.90805054e+02 7.82109261e-01]	[4.44362823e+02 7.70112915e+02 7.33651102e-01]
[457.08309937 233.89683533 0.90131056]	[457.19070435 295.57620239 0.92213869]	[398.2427063 297.99765015 0.88111144]	[377.57473755 390.42385864 0.86177653]	[359.59939575 482.75048828 0.93354177]	[511.06335449 295.50177002 0.84499419]	[536.65167236 382.74102783 0.83863503]	[557.19311523 477.71017456 0.85265929]	[459.58010864 464.86846924 0.74893206]	[418.71286011 467.41769409 0.74254453]	[426.38272095 626.43786621 0.8208915 ]	[439.23791504 764.9619751 0.81749523]	[495.68707275 462.36621094 0.73001051]	[500.70068359 621.38446045 0.85346812]	[503.2897644 754.80456543 0.83477467]	[441.76351929 216.15289307 0.93220061]	[464.8444519 216.13516235 0.88853747]	[423.77893066 216.15913391 0.85308808]	[482.96572876 216.12155151 0.88845956]	[500.77865601 795.86816406 0.82457024]	[521.23565674 790.72827148 0.80517936]	[5.00735748e+02 7.67484558e+02 7.02508390e-01]	[4.39119110e+02 7.98424255e+02 7.20865011e-01]	[4.18706757e+02 7.90829346e+02 7.67892838e-01]	[4.44355896e+02 7.70132568e+02 7.36744225e-01]
[452.06726074 233.89828491 0.89217567]	[454.59915161 295.57339478 0.90423226]	[398.0914917 295.62591553 0.87303257]	[377.49298096 387.92883301 0.85204148]	[357.10412598 480.33197021 0.92405188]	[508.48080444 295.51248169 0.85518599]	[534.1159668 382.85427856 0.8175804 ]	[554.63989258 477.69665527 0.84624004]	[457.06442261 464.87731934 0.72088039]	[418.56484985 467.42633057 0.71704233]	[423.77325439 626.41375732 0.84003639]	[439.21188354 764.96514893 0.82390404]	[493.0652771 462.38021851 0.70673603]	[500.67199707 623.80621338 0.8485086 ]	[503.27249146 757.36645508 0.83061993]	[439.33370972 216.1308136 0.94069844]	[462.37060547 216.13337708 0.91774064]	[421.29443359 218.55528259 0.86429566]	[482.87405396 216.15248108 0.88322306]	[500.80331421 798.40124512 0.82794774]	[521.26483154 790.77374268 0.80558151]	[5.00718231e+02 7.67560486e+02 7.18576968e-01]	[4.36667358e+02 8.03517273e+02 7.56627917e-01]	[4.18678589e+02 7.93326782e+02 7.76208818e-01]	[4.44341187e+02 7.70131775e+02 7.59386241e-01]
[449.46893311 233.91433716 0.89567995]	[449.52670288 295.57922363 0.89420116]	[395.58633423 295.6505127 0.85748923]	[375.05361938 382.8598938 0.85859513]	[356.9675293 480.35675049 0.90466136]	[505.9586792 295.52026367 0.86918247]	[529.03753662 382.86517334 0.82528144]	[552.11401367 477.6267395 0.835693 ]	[452.07772827 464.87106323 0.71551532]	[416.1178894 467.43505859 0.71560776]	[421.38458252 624.00256348 0.84978271]	[439.21157837 764.99688721 0.83026212]	[488.00268555 462.35723877 0.71382427]	[498.23120117 621.4052124 0.83471179]	[503.26025391 759.88421631 0.82929385]	[439.23532104 216.14355469 0.94540143]	[462.28051758 216.14927673 0.93144763]	[421.21069336 218.56242371 0.85481191]	[482.74365234 218.53106689 0.87338102]	[500.80874634 798.418396 0.82429332]	[521.25866699 790.78411865 0.80234051]	[5.00713135e+02 7.67608398e+02 7.25947082e-01]	[4.36617950e+02 8.03515137e+02 7.44235218e-01]	[4.18646698e+02 7.93312683e+02 7.70072281e-01]	[4.44358246e+02 7.70165283e+02 7.68540621e-01]
[446.87588501 233.93423462 0.90683913]	[446.9041748 295.5324707 0.90575683]	[395.50567627 295.61422729 0.84589523]	[369.94558716 382.80966187 0.8423351 ]	[351.99661255 480.27981567 0.87560058]	[503.43231201 295.48196411 0.87960744]	[526.47558594 380.34918213 0.87169909]	[552.07647705 477.60482788 0.83570194]	[446.97177124 464.9307251 0.7117759 ]	[413.53387451 469.97915649 0.68847972]	[421.34054565 624.03051758 0.85785282]	[439.21447754 764.99395752 0.83234906]	[485.40914917 464.82867432 0.73073554]	[498.14328003 623.83654785 0.83149135]	[503.23989868 757.36999512 0.83136326]	[439.1322937 216.15795898 0.93081212]	[462.18234253 218.53565979 0.93121612]	[418.76794434 218.52993774 0.86976182]	[480.29907227 216.12692261 0.87662822]	[500.8137207 798.41210938 0.82591331]	[521.25708008 790.76647949 0.79676002]	[5.00689697e+02 7.67575989e+02 7.21391559e-01]	[4.36679260e+02 8.00987732e+02 7.36697495e-01]	[4.18698883e+02 7.93284424e+02 7.75564253e-01]	[4.44354797e+02 7.70156860e+02 7.65485108e-01]
[446.87619019 233.93383789 0.90689379]	[446.90350342 295.53219604 0.90579003]	[395.5017395 295.61392212 0.84536314]	[369.95059204 382.80548096 0.84349561]	[351.99545288 480.28186035 0.87536877]	[503.43453979 295.48187256 0.87928498]	[526.47723389 380.34844971 0.87149769]	[552.07507324 477.60470581 0.8360039 ]	[446.97064209 464.92889404 0.71166587]	[413.53475952 469.97515869 0.68833566]	[421.34066772 624.03125 0.85759783]	[439.21289062 764.99005127 0.83229774]	[485.40640259 464.82772827 0.73084307]	[498.14654541 623.83795166 0.83197463]	[503.23962402 757.38134766 0.83094084]	[439.13293457 216.15829468 0.9310776 ]	[462.18228149 218.53527832 0.9314146 ]	[418.77047729 218.53175354 0.86984676]	[480.29699707 216.12864685 0.87622541]	[500.81030273 798.40771484 0.82617825]	[521.25396729 790.76611328 0.7974931 ]	[5.00690826e+02 7.67586182e+02 7.21812069e-01]	[4.36688934e+02 8.00974243e+02 7.36558318e-01]	[4.18706696e+02 7.93278625e+02 7.76476204e-01]	[4.44351166e+02 7.70152588e+02 7.64350235e-01]
[444.33706665 233.92433167 0.91934824]	[444.36889648 295.55038452 0.91640919]	[390.47952271 295.64486694 0.82622814]	[362.32092285 385.36050415 0.83561325]	[341.80786133 480.31735229 0.8867085 ]	[503.2980957 295.52026367 0.89031219]	[523.9864502 382.74920654 0.88597119]	[549.59423828 475.10623169 0.82808703]	[444.42843628 464.92791748 0.72427285]	[408.4447937 467.48348999 0.68733698]	[421.30807495 626.4743042 0.86082226]	[439.21221924 764.95495605 0.82432127]	[482.94189453 462.38970947 0.74206543]	[495.64950562 623.81427002 0.82101285]	[503.24295044 757.33905029 0.82830501]	[436.6534729 216.14274597 0.91479284]	[459.75405884 218.52790833 0.93675804]	[418.6366272 216.1547699 0.87180007]	[480.19009399 218.53031921 0.8637026 ]	[500.79971313 798.39343262 0.82546049]	[521.24798584 790.74700928 0.79400218]	[5.00702332e+02 7.67550781e+02 6.99833155e-01]	[4.36689026e+02 8.03462891e+02 7.40796566e-01]	[4.18705658e+02 7.93299438e+02 7.78930604e-01]	[4.44340302e+02 7.70115906e+02 7.53959835e-01]
[441.75558472 233.97470093 0.94248575]	[441.80514526 295.58255005 0.94001687]	[385.29821777 297.99227905 0.83968097]	[359.66226196 385.39230347 0.87859714]	[339.09014893 480.20599365 0.9137423 ]	[500.70916748 295.55743408 0.89662319]	[523.86352539 382.72940063 0.89680076]	[552.06335449 472.5743103 0.81342077]	[441.88766479 464.91110229 0.75058347]	[403.33282471 467.45370483 0.71331429]	[421.165802 626.46594238 0.87203747]	[439.17401123 765.04785156 0.83117807]	[482.78659058 462.36312866 0.76014131]	[487.96411133 621.4152832 0.83649361]	[500.87991333 757.36859131 0.83111727]	[431.51986694 218.53309631 0.88228494]	[457.18276978 218.59204102 0.89386201]	[416.03646851 218.5723877 0.80143315]	[475.12240601 218.58457947 0.82694179]	[500.85702515 795.86938477 0.85752404]	[521.2487793 790.69104004 0.83748305]	[5.00669037e+02 7.67597778e+02 6.87055707e-01]	[4.39114258e+02 8.00975891e+02 7.36631215e-01]	[4.18705353e+02 7.93309692e+02 7.63769209e-01]	[4.44323334e+02 7.70223938e+02 7.51302361e-01]
[439.30523682 233.96676636 0.94328463]	[441.68057251 295.59622192 0.93954617]	[382.77487183 298.01760864 0.85174745]	[357.16189575 385.3515625 0.88655984]	[336.53189087 480.28036499 0.91379702]	[498.2104187 295.54489136 0.88047898]	[523.79089355 382.7322998 0.89865214]	[549.59667969 472.57354736 0.81651038]	[441.84811401 464.88827515 0.75838321]	[403.29721069 467.41827393 0.72123039]	[418.77749634 624.02301025 0.8722502 ]	[439.1472168 767.48181152 0.82189029]	[482.75354004 462.34555054 0.76265788]	[487.92297363 618.76898193 0.80730879]	[500.80862427 754.78009033 0.83698696]	[426.41262817 218.55239868 0.87987638]	[454.63519287 218.57244873 0.86747175]	[410.98858643 218.61410522 0.7877838 ]	[472.52883911 218.60400391 0.80991811]	[500.8369751 795.81011963 0.85887128]	[521.22045898 790.62506104 0.83618516]	[4.98190216e+02 7.67518127e+02 6.69019997e-01]	[4.36672424e+02 8.03504272e+02 7.23924041e-01]	[4.18671539e+02 7.93365906e+02 7.42474794e-01]	[4.41907074e+02 7.70267212e+02 7.48871803e-01]
[439.24093628 233.97142029 0.94310141]	[439.22903442 295.59872437 0.94306201]	[380.3086853 298.01123047 0.86162913]	[357.02194214 385.31863403 0.86708421]	[333.9989624 480.25698853 0.88439029]	[495.6350708 295.53320312 0.86264646]	[521.3885498 382.73016357 0.90879226]	[552.06567383 472.59088135 0.81450742]	[441.74307251 464.89520264 0.76001859]	[400.81924438 467.42922974 0.73257411]	[418.72671509 624.00366211 0.87243974]	[439.11068726 767.52368164 0.82282925]	[480.3380127 462.33752441 0.7602371 ]	[485.46987915 618.76873779 0.82052237]	[500.74475098 752.29089355 0.84961623]	[423.90625 218.58569336 0.88100338]	[452.0619812 218.5693512 0.8499738]	[405.93096924 218.64567566 0.81238067]	[469.95928955 218.53715515 0.82044983]	[500.82785034 793.33709717 0.87233007]	[521.2253418 788.21160889 0.84063017]	[4.95693604e+02 7.67523621e+02 6.57295048e-01]	[4.39157623e+02 7.98414795e+02 7.17680335e-01]	[4.18712097e+02 7.93303223e+02 7.54597068e-01]	[4.41869324e+02 7.72725220e+02 7.38931477e-01]
[439.12646484 233.996521 0.94183618]	[439.16748047 295.59371948 0.93947816]	[380.24954224 295.62359619 0.8725574 ]	[354.55273438 382.81771851 0.86436486]	[331.3923645 480.16885376 0.859604 ]	[493.0970459 295.54806519 0.85719728]	[521.33209229 380.3024292 0.92205292]	[552.07183838 472.52383423 0.8141771 ]	[439.32376099 462.37435913 0.77694762]	[400.73242188 464.89257812 0.75586289]	[418.7203064 623.96234131 0.87325561]	[439.1105957 767.55554199 0.81918252]	[480.2449646 462.27371216 0.76275891]	[485.44314575 616.19580078 0.8233543 ]	[500.6703186 754.83355713 0.82169968]	[423.77999878 218.6257782 0.8943187 ]	[449.43200684 218.60321045 0.84360862]	[405.81799316 218.62185669 0.82848471]	[464.94647217 218.54728699 0.84948599]	[500.81716919 793.24737549 0.86557007]	[518.78833008 788.11132812 0.8367393 ]	[4.95622650e+02 7.67639954e+02 6.67356491e-01]	[4.39193573e+02 8.00947632e+02 7.14581966e-01]	[4.18735596e+02 7.93356201e+02 7.34436870e-01]	[4.41861511e+02 7.72760193e+02 7.26435065e-01]
[436.69290161 234.00236511 0.93333161]	[439.0647583 295.60186768 0.93078434]	[380.12121582 295.64190674 0.88296497]	[352.00973511 382.83154297 0.84122586]	[321.25817871 480.25762939 0.88644058]	[490.51361084 295.54611206 0.85507524]	[521.3147583 380.29251099 0.92222226]	[552.15124512 467.43740845 0.8160038 ]	[439.28668213 464.85437012 0.76688933]	[400.70968628 467.40609741 0.74454933]	[418.70098877 626.40435791 0.86723578]	[439.08062744 767.55303955 0.81118745]	[480.20077515 462.3140564 0.75410396]	[485.41534424 616.18963623 0.83166927]	[498.15859985 752.18139648 0.83610934]	[421.35202026 218.62643433 0.90598726]	[446.8873291 218.62774658 0.84690976]	[403.35140991 218.56788635 0.84570849]	[464.87506104 218.60047913 0.85320616]	[500.72640991 790.81359863 0.8625263 ]	[518.68701172 788.05761719 0.82027268]	[4.87995636e+02 7.64995361e+02 6.56816304e-01]	[4.39225555e+02 8.00955688e+02 6.99205101e-01]	[4.18745514e+02 7.93360779e+02 7.19970345e-01]	[4.41818878e+02 7.72736511e+02 7.27136731e-01]
[436.63092041 234.00349426 0.92631686]	[436.62686157 295.62738037 0.92021316]	[377.6932373 297.99920654 0.8796615 ]	[349.41299438 382.78268433 0.84299123]	[318.76315308 477.73443604 0.87448645]	[487.99484253 295.57824707 0.85935867]	[521.30853271 380.31539917 0.91929537]	[557.17834473 467.39682007 0.8229968 ]	[439.24551392 464.86566162 0.76148582]	[400.67510986 467.42907715 0.74540895]	[418.70898438 626.41937256 0.86773717]	[439.08346558 767.51220703 0.80901068]	[480.16369629 462.31787109 0.74761295]	[485.41299438 616.27966309 0.83258587]	[493.09490967 749.72650146 0.81305462]	[421.30743408 218.62255859 0.91333246]	[444.39089966 218.65463257 0.85307163]	[403.29486084 218.57051086 0.8587876 ]	[462.45114136 218.60928345 0.86149663]	[498.19387817 790.81207275 0.85424513]	[513.63879395 788.09362793 0.81257939]	[4.85367889e+02 7.62458801e+02 6.75273776e-01]	[4.39264954e+02 7.98374634e+02 7.03269184e-01]	[4.21206390e+02 7.93304749e+02 7.34690666e-01]	[4.41802948e+02 7.70283447e+02 7.21381128e-01]
[434.12759399 234.00787354 0.90755582]	[436.58007812 295.65789795 0.91222954]	[377.68313599 298.01806641 0.87627512]	[344.33004761 382.81787109 0.84249425]	[318.63345337 477.71252441 0.89188421]	[487.91879272 295.60913086 0.86759108]	[521.31671143 380.28240967 0.92342508]	[557.26531982 464.90097046 0.84465563]	[439.20321655 464.85552979 0.76437181]	[400.66125488 467.43054199 0.74828678]	[418.71810913 626.41796875 0.8545289 ]	[439.12216187 765.06585693 0.81024575]	[477.73669434 462.30215454 0.74045289]	[485.3899231 616.24536133 0.83314967]	[487.98306274 749.68103027 0.82116371]	[421.22946167 218.61711121 0.91611481]	[444.30395508 218.67074585 0.85974824]	[400.87789917 218.62471008 0.8495605 ]	[462.38143921 221.15858459 0.8604725 ]	[493.04632568 790.80981445 0.85983264]	[506.01116943 788.10144043 0.85405445]	[4.82862305e+02 7.62430359e+02 6.96854293e-01]	[4.41762726e+02 7.95889832e+02 6.83394015e-01]	[4.21267700e+02 7.93295959e+02 7.20902026e-01]	[4.41838196e+02 7.70217651e+02 7.16289520e-01]
[434.07608032 234.03994751 0.90636176]	[434.10015869 298.02374268 0.90248257]	[377.60543823 298.04592896 0.86966056]	[341.71005249 382.86611938 0.86987936]	[316.08569336 477.60809326 0.8797189 ]	[485.45355225 297.99127197 0.8752532 ]	[521.30853271 380.25814819 0.92501134]	[559.70977783 462.44418335 0.86376232]	[439.18014526 464.83926392 0.76261109]	[400.65042114 467.40917969 0.7453776 ]	[418.70736694 624.00378418 0.84841049]	[439.14678955 767.51000977 0.82474816]	[477.70144653 462.29397583 0.73997605]	[485.42037964 616.25518799 0.83672982]	[485.35787964 752.29193115 0.8266964 ]	[421.19293213 218.63891602 0.91092628]	[441.90530396 221.12660217 0.86478662]	[400.8140564 218.61766052 0.85983378]	[462.32470703 221.19889832 0.85032588]	[490.50723267 793.31469727 0.82993072]	[505.93002319 788.22186279 0.84286785]	[4.80285645e+02 7.67544067e+02 7.58800030e-01]	[4.39188873e+02 8.03469910e+02 7.17054963e-01]	[4.18761230e+02 7.95807800e+02 7.45572925e-01]	[4.41865997e+02 7.70273254e+02 7.30932832e-01]
[434.04629517 234.06001282 0.90632999]	[434.04196167 298.04403687 0.89575362]	[377.56835938 298.06268311 0.861121 ]	[339.26455688 382.81420898 0.89337933]	[313.54623413 477.62799072 0.86471158]	[485.41363525 298.01397705 0.8817299 ]	[521.32196045 380.31124878 0.91938245]	[559.81237793 464.83035278 0.88575768]	[439.17788696 464.8343811 0.76360214]	[400.65280151 467.40466309 0.7430476 ]	[418.68936157 626.4362793 0.84548426]	[439.14471436 767.50714111 0.82082701]	[477.69869995 462.29241943 0.73961365]	[485.35513306 618.81311035 0.84681821]	[482.89620972 757.38305664 0.82311827]	[421.15097046 221.09570312 0.90475488]	[441.86914062 221.15130615 0.87405622]	[400.76824951 221.10133362 0.85120177]	[462.27032471 221.20133972 0.84310943]	[490.49053955 793.26538086 0.83536386]	[505.87564087 788.21972656 0.87897485]	[4.80195404e+02 7.70078979e+02 7.32012749e-01]	[4.39288635e+02 8.03505737e+02 7.04866111e-01]	[4.21226959e+02 7.95871521e+02 7.20937192e-01]	[4.41809326e+02 7.70250732e+02 7.26487339e-01]
[434.02304077 236.42686462 0.90689927]	[431.55523682 298.07287598 0.8904475 ]	[377.5496521 298.09191895 0.85577595]	[339.18728638 382.84460449 0.90158468]	[310.96118164 475.17654419 0.8389641 ]	[485.36703491 298.04336548 0.88802522]	[521.33190918 380.31826782 0.90931755]	[559.8260498 462.43984985 0.89383096]	[439.15209961 464.83547974 0.76061517]	[400.62652588 467.40750122 0.74193507]	[418.6947937 626.45861816 0.84311074]	[439.1317749 767.51586914 0.82617956]	[477.67169189 462.29351807 0.73775101]	[482.9491272 618.81982422 0.84956372]	[482.78997803 759.90667725 0.82662386]	[418.80007935 221.15812683 0.9057256 ]	[441.85583496 221.20196533 0.87702441]	[400.73300171 221.13766479 0.84623909]	[462.2729187 221.18907166 0.83219546]	[482.88409424 793.34844971 0.83277035]	[503.26635742 790.64727783 0.86723554]	[4.77672272e+02 7.70130859e+02 6.92943811e-01]	[4.41714661e+02 8.00997131e+02 7.07261920e-01]	[4.21273376e+02 7.95872314e+02 7.27683365e-01]	[4.41797699e+02 7.70256836e+02 7.38039732e-01]
[431.53884888 236.50218201 0.9042598 ]	[431.50616455 298.13043213 0.88415539]	[377.52133179 298.1668396 0.84807646]	[339.15350342 382.79415894 0.90161198]	[303.30618286 477.6178894 0.83053863]	[485.35501099 298.10025024 0.88755614]	[521.36279297 380.31741333 0.91394585]	[562.27001953 462.43429565 0.90447181]	[439.09732056 464.86709595 0.74864501]	[398.26956177 467.44128418 0.74387985]	[418.68432617 626.49182129 0.85620981]	[439.15249634 767.57263184 0.82819635]	[477.59881592 462.33023071 0.72403246]	[482.87939453 621.28985596 0.8596189 ]	[482.73239136 767.50610352 0.84827137]	[418.77444458 223.71229553 0.90079916]	[441.84503174 223.74900818 0.87922788]	[400.70297241 221.18696594 0.84482652]	[462.25534058 223.70970154 0.82214868]	[482.85406494 800.93829346 0.80446792]	[500.89135742 793.22766113 0.85382819]	[4.77643341e+02 7.72741089e+02 6.90853536e-01]	[4.39216003e+02 8.06052856e+02 7.23789632e-01]	[4.21174988e+02 7.98446350e+02 7.25867331e-01]	[4.41812134e+02 7.72701965e+02 7.23731637e-01]
[431.48165894 236.6244812 0.89340633]	[431.46862793 298.20532227 0.87115246]	[375.11148071 298.24142456 0.83644617]	[339.10415649 382.84603882 0.90664202]	[300.71582031 477.69042969 0.85585701]	[485.35385132 298.16818237 0.88611668]	[521.37103271 380.31628418 0.91739506]	[562.3427124 462.43768311 0.90690678]	[439.07138062 464.91622925 0.74044776]	[398.25296021 469.98321533 0.74003303]	[418.70941162 626.53094482 0.86063033]	[439.19778442 767.5793457 0.82899427]	[475.13119507 462.35943604 0.72064131]	[482.78271484 621.33154297 0.87161756]	[480.36990356 765.08630371 0.83504486]	[418.74746704 228.78416443 0.90856904]	[441.80773926 228.83261108 0.89467645]	[400.69320679 226.22410583 0.83392859]	[462.19595337 228.80377197 0.82552773]	[480.35043335 800.92126465 0.81840265]	[500.7487793 793.23144531 0.84597409]	[4.77652527e+02 7.70289246e+02 6.68007910e-01]	[4.39227844e+02 8.06054749e+02 7.19602942e-01]	[4.21187592e+02 7.98414612e+02 7.20565140e-01]	[4.41873138e+02 7.70303162e+02 7.14070559e-01]
[431.47625732 239.0640564 0.88085836]	[428.98956299 300.66656494 0.85649794]	[375.10253906 300.73803711 0.82681155]	[339.04547119 382.8119812 0.90417749]	[298.19094849 477.71389771 0.87414902]	[485.35205078 298.23730469 0.87720102]	[521.36608887 380.34063721 0.90918255]	[562.41589355 462.4354248 0.911259 ]	[439.05673218 467.447052 0.73994255]	[398.26385498 472.54150391 0.74594826]	[418.67233276 626.54870605 0.85634375]	[439.21914673 767.55096436 0.837807 ]	[475.07147217 464.8671875 0.71008718]	[480.35775757 621.36212158 0.866045 ]	[480.27212524 767.55792236 0.82599467]	[418.73019409 231.34376526 0.92619783]	[441.76773071 231.32751465 0.9109692 ]	[400.6902771 231.34057617 0.84419197]	[459.82983398 228.84677124 0.85318518]	[4.80245819e+02 8.00954895e+02 7.71283627e-01]	[498.25698853 793.29003906 0.82103431]	[4.75105927e+02 7.72792236e+02 6.23526275e-01]	[4.41752502e+02 8.00947815e+02 7.10110188e-01]	[4.21291260e+02 7.93371033e+02 7.33567595e-01]	[4.41889404e+02 7.72694397e+02 6.90825224e-01]
[431.46905518 239.18597412 0.86013782]	[429.00109863 300.73468018 0.84620601]	[377.4987793 303.20843506 0.82557285]	[336.62451172 387.92437744 0.88873369]	[298.13128662 477.72116089 0.88259804]	[485.35964966 300.65759277 0.87199074]	[521.38342285 382.7862854 0.90643293]	[564.81640625 464.86053467 0.90228677]	[436.67959595 469.96569824 0.73723501]	[398.2328186 472.58682251 0.75199687]	[418.65753174 626.58129883 0.85522026]	[439.19848633 767.52703857 0.82912874]	[472.57040405 464.91955566 0.70464385]	[480.23748779 623.81427002 0.85819829]	[480.16537476 767.64862061 0.81199008]	[418.72467041 233.81976318 0.94140971]	[441.7520752 231.43760681 0.93187648]	[400.65637207 233.83042908 0.86066097]	[459.79788208 231.35488892 0.8546775 ]	[4.80143158e+02 8.00990845e+02 7.78804541e-01]	[495.67126465 793.32232666 0.79668224]	[4.72526489e+02 7.75365173e+02 5.88250220e-01]	[4.41768494e+02 8.00980225e+02 6.91708326e-01]	[4.21265442e+02 7.95797485e+02 7.23360658e-01]	[4.41813751e+02 7.70283020e+02 6.66630507e-01]
[428.98739624 241.71455383 0.84684217]	[428.99362183 303.25778198 0.82844645]	[375.08883667 305.79995728 0.81309426]	[336.59725952 390.50402832 0.88799536]	[298.07739258 480.14086914 0.89494348]	[485.35983276 300.71237183 0.85978061]	[521.39233398 382.86819458 0.89413989]	[564.8303833 464.93334961 0.88858902]	[436.68878174 472.56951904 0.74052572]	[398.23934937 477.61068726 0.76050943]	[418.61920166 631.60449219 0.83216357]	[439.19366455 767.55419922 0.82644027]	[472.56140137 469.96224976 0.69330549]	[480.09695435 623.89312744 0.8484028 ]	[477.71307373 767.67700195 0.79824138]	[418.71456909 233.91360474 0.95899802]	[441.71658325 233.87789917 0.95347929]	[400.63470459 233.92121887 0.88148206]	[459.76739502 231.41075134 0.86641037]	[4.80152344e+02 8.03535889e+02 7.75047123e-01]	[4.95628937e+02 7.95790649e+02 7.87574112e-01]	[4.69969849e+02 7.77849976e+02 5.84774196e-01]	[4.41721313e+02 8.00960022e+02 6.58659279e-01]	[4.21242950e+02 7.93358887e+02 6.86862350e-01]	[4.41820831e+02 7.72714417e+02 6.22662604e-01]
[431.4664917 246.76376343 0.84307724]	[428.98275757 308.40390015 0.82412314]	[375.05145264 310.88397217 0.810669 ]	[336.59515381 393.05825806 0.90108204]	[298.03881836 480.18795776 0.90452796]	[485.36148071 305.78533936 0.83156216]	[521.42388916 387.91818237 0.87775528]	[564.8772583 469.9654541 0.86960256]	[436.61947632 475.15298462 0.73927897]	[398.17230225 477.7116394 0.77456439]	[416.15158081 631.59918213 0.81510204]	[439.16067505 767.50311279 0.80447066]	[470.03625488 472.58261108 0.69262218]	[477.68060303 626.44586182 0.84656417]	[477.66894531 770.28070068 0.78469318]	[418.72827148 234.02642822 0.9681164 ]	[441.74664307 233.99346924 0.96608341]	[400.63574219 234.08110046 0.88714457]	[459.79537964 233.96334839 0.87475687]	[4.75079132e+02 8.08710205e+02 8.06541681e-01]	[4.90494659e+02 8.08516724e+02 8.07253838e-01]	[4.67486328e+02 7.85557190e+02 6.24451041e-01]	[4.39249695e+02 8.03496033e+02 7.10810125e-01]	[4.21189484e+02 7.93367859e+02 7.16768861e-01]	[4.41782227e+02 7.70246460e+02 6.02222502e-01]
[428.93353271 251.95872498 0.87652731]	[428.94055176 313.4928894 0.86294687]	[375.03314209 313.49676514 0.8338719 ]	[336.60751343 398.02120972 0.93051982]	[297.99822998 480.34527588 0.91335201]	[482.95739746 310.96350098 0.83762991]	[521.40447998 392.97207642 0.87125236]	[564.91064453 475.1043396 0.87612826]	[436.59759521 480.16622925 0.75116557]	[398.14349365 480.26101685 0.78521788]	[416.13717651 636.75256348 0.80962378]	[439.18768311 767.48577881 0.82889128]	[470.02252197 477.69018555 0.70539331]	[475.10083008 629.08032227 0.80036432]	[4.75129364e+02 7.80416931e+02 7.54850984e-01]	[418.69335938 236.55395508 0.96332234]	[441.72268677 236.54025269 0.95638788]	[400.62277222 236.61790466 0.88157922]	[459.79751587 236.52461243 0.87180507]	[4.70016235e+02 8.11188477e+02 8.02805424e-01]	[487.96133423 808.71124268 0.83699358]	[4.64905975e+02 7.90609070e+02 6.98243976e-01]	[4.39149506e+02 8.06011780e+02 7.61067390e-01]	[4.18771820e+02 7.95812012e+02 7.54264951e-01]	[4.41832031e+02 7.70268433e+02 6.14773750e-01]
[428.92926025 254.44630432 0.89157945]	[426.44726562 316.00616455 0.89094079]	[375.03808594 316.07455444 0.84509176]	[336.60778809 398.18743896 0.94379699]	[297.99319458 482.78521729 0.91640431]	[482.90957642 313.54397583 0.86885154]	[521.42590332 398.03460693 0.89599138]	[564.8984375 477.74230957 0.90713328]	[434.09066772 480.3366394 0.74553287]	[398.04876709 482.81610107 0.76486462]	[416.07727051 641.84606934 0.8366816 ]	[439.16055298 767.50030518 0.82528996]	[467.50546265 480.26803589 0.71979988]	[472.56085205 636.78936768 0.77440399]	[4.75082123e+02 7.80472290e+02 7.59585977e-01]	[418.65390015 239.07962036 0.92800617]	[441.70916748 236.6598053 0.93767297]	[398.27001953 239.17445374 0.86607647]	[459.76147461 236.61361694 0.85941041]	[464.82546997 811.19104004 0.82272416]	[482.90579224 811.12139893 0.84988379]	[4.67404541e+02 7.90610229e+02 6.86594367e-01]	[4.36690338e+02 8.06062561e+02 7.65002251e-01]	[4.18712067e+02 7.95897766e+02 7.38340855e-01]	[4.41819153e+02 7.70271057e+02 5.96476018e-01]
[426.44430542 254.58477783 0.90014327]	[426.440979 318.51544189 0.89262217]	[374.99917603 318.58511353 0.844181 ]	[336.58258057 400.67678833 0.94149023]	[298.04135132 482.96646118 0.89549321]	[482.88079834 316.11682129 0.89356828]	[523.77197266 400.62341309 0.9149282 ]	[564.90911865 480.33493042 0.93292069]	[434.09945679 482.93261719 0.7364257 ]	[398.09063721 485.41094971 0.75547439]	[413.50332642 644.45159912 0.81799984]	[439.1885376 767.4911499 0.83052516]	[467.47216797 482.86798096 0.71937871]	[467.45428467 644.34082031 0.80230099]	[472.58813477 785.57635498 0.7856437 ]	[418.60507202 241.7026825 0.89359009]	[439.33221436 239.16694641 0.91163307]	[398.22637939 244.28141785 0.83438241]	[459.74856567 239.05958557 0.85863119]	[4.62386047e+02 8.13769775e+02 8.11258376e-01]	[482.86575317 811.33551025 0.8588075 ]	[4.64939697e+02 7.90720337e+02 7.17974544e-01]	[4.34102112e+02 8.06118774e+02 7.59936273e-01]	[4.18593323e+02 7.95872925e+02 7.43099451e-01]	[4.41877472e+02 7.70243896e+02 5.86671531e-01]
[423.91720581 257.14102173 0.90658104]	[426.40652466 318.7406311 0.87834179]	[374.99182129 321.16339111 0.82500267]	[336.57711792 403.28030396 0.92007643]	[298.00247192 487.97683716 0.87113619]	[482.90414429 318.66976929 0.89972568]	[521.39508057 400.74349976 0.92068505]	[564.90625 482.81869507 0.92993724]	[434.07397461 487.96783447 0.7204988 ]	[398.05981445 490.51974487 0.73906296]	[410.9395752 646.97772217 0.81833315]	[439.20108032 765.05145264 0.83637726]	[467.46658325 485.44451904 0.7112481 ]	[464.91317749 644.39099121 0.83147216]	[470.02914429 788.14868164 0.78847277]	[418.56610107 249.31135559 0.8984046 ]	[439.26583862 249.29275513 0.89498842]	[398.22714233 249.35900879 0.83689761]	[459.68603516 244.27497864 0.82289582]	[4.62395477e+02 8.21499023e+02 7.87466049e-01]	[4.82883545e+02 8.18958252e+02 8.18936884e-01]	[4.64837433e+02 7.93273376e+02 7.06934452e-01]	[4.31535706e+02 8.08546143e+02 7.57429779e-01]	[4.16147034e+02 7.95879761e+02 7.36801565e-01]	[4.41855286e+02 7.70188721e+02 6.02941573e-01]
[423.88742065 259.6958313 0.87841278]	[426.35812378 323.78475952 0.84396237]	[372.48352051 328.84844971 0.79180181]	[336.53961182 408.41168213 0.87820041]	[295.63171387 495.62368774 0.87068415]	[482.89331055 321.18582153 0.88046306]	[521.41796875 403.38702393 0.89778537]	[564.91625977 485.35964966 0.9006561 ]	[434.009552 493.10980225 0.72131383]	[398.02301025 495.67196655 0.75583029]	[408.4468689 647.1295166 0.80715346]	[439.18753052 767.54156494 0.85347652]	[467.40216064 490.55212402 0.71396667]	[462.41921997 644.55932617 0.8616491 ]	[467.50405884 790.71435547 0.79718339]	[418.54772949 251.9717865 0.91570467]	[439.22781372 251.93693542 0.93146235]	[398.20944214 254.39717102 0.87792814]	[459.60598755 251.88072205 0.85358649]	[4.62363464e+02 8.29068115e+02 8.12051415e-01]	[482.83477783 826.61999512 0.8487376 ]	[4.62397369e+02 7.98419250e+02 6.94626570e-01]	[4.26388031e+02 8.08550415e+02 7.59835303e-01]	[4.16056641e+02 7.95888062e+02 7.34307289e-01]	[4.41853333e+02 7.72713562e+02 5.98434269e-01]
[423.85321045 264.79788208 0.86571383]	[426.38092041 331.40054321 0.83440143]	[372.48077393 333.93164062 0.80609179]	[336.58224487 416.03372192 0.90746963]	[297.99255371 500.66119385 0.91190547]	[482.91061401 323.77947998 0.84938461]	[523.82495117 410.94363403 0.86388874]	[565.00219727 488.02383423 0.8582505 ]	[431.51095581 498.25866699 0.74811423]	[395.64746094 500.72351074 0.77832592]	[410.99267578 652.1887207 0.79949504]	[439.20550537 767.56048584 0.86461967]	[464.92150879 498.22164917 0.74529886]	[462.37908936 649.67663574 0.8454302 ]	[4.64947449e+02 7.98397888e+02 7.60941088e-01]	[416.1685791 254.5019989 0.94163722]	[439.21591187 254.48239136 0.96361506]	[398.14932251 254.53042603 0.88420701]	[459.58670044 254.47280884 0.87316561]	[4.64876007e+02 8.31702515e+02 8.09427202e-01]	[482.88195801 829.25091553 0.87775517]	[4.59824463e+02 8.08626160e+02 7.13344157e-01]	[4.23860413e+02 8.08598755e+02 7.72142887e-01]	[4.16045563e+02 7.98350525e+02 7.22005188e-01]	[4.41884644e+02 7.70266052e+02 6.24054730e-01]
[423.83786011 272.44973755 0.89678383]	[426.42590332 336.43746948 0.87256169]	[374.99224854 336.53616333 0.83639789]	[336.59536743 418.62280273 0.93992031]	[298.00204468 500.86206055 0.92316216]	[482.92599487 333.91812134 0.84267879]	[523.83233643 413.58825684 0.86498147]	[565.08227539 495.67346191 0.86315912]	[431.50463867 500.81002808 0.75586385]	[395.63031006 500.85882568 0.7703917 ]	[416.05606079 652.11224365 0.81839734]	[439.25540161 770.09637451 0.85801625]	[464.89642334 500.77386475 0.75638592]	[462.37997437 654.715271 0.83768636]	[4.64933105e+02 8.06050354e+02 7.81378984e-01]	[416.12081909 257.07128906 0.93501282]	[439.2069397 257.02407837 0.954781 ]	[398.10107422 257.18432617 0.86924851]	[459.61895752 257.02365112 0.87046444]	[4.59767639e+02 8.36929504e+02 7.89885223e-01]	[480.30526733 834.36169434 0.83587313]	[4.62369263e+02 8.11170166e+02 7.53746092e-01]	[4.21215210e+02 8.11175415e+02 6.99460685e-01]	[4.08429901e+02 8.03475830e+02 6.34703517e-01]	[4.44335144e+02 7.75331360e+02 6.00484431e-01]
[423.79541016 275.01025391 0.92309862]	[426.3777771 336.56604004 0.89818507]	[375.02297974 336.66973877 0.84089172]	[336.54754639 418.78707886 0.93391109]	[295.62738037 503.32040405 0.9211697 ]	[482.83145142 334.07214355 0.87338257]	[523.89752197 418.71838379 0.89934987]	[567.54174805 500.65829468 0.87779492]	[431.46075439 505.90011597 0.73234594]	[395.56973267 505.92907715 0.74263918]	[418.55227661 654.72064209 0.8244344 ]	[439.24536133 770.07977295 0.87274063]	[464.87503052 505.87734985 0.74505699]	[462.33963013 662.36126709 0.86058503]	[4.64893677e+02 8.08720703e+02 7.91225195e-01]	[416.06237793 259.65084839 0.89067942]	[439.17041016 259.61245728 0.92199892]	[398.05636597 259.70706177 0.83352876]	[457.21289062 257.18746948 0.85761535]	[4.59659668e+02 8.44533569e+02 7.64729917e-01]	[4.80203857e+02 8.41976196e+02 7.73820400e-01]	[4.62399780e+02 8.13801208e+02 7.10216463e-01]	[4.18764465e+02 8.06092651e+02 7.04285204e-01]	[4.13518860e+02 7.95792053e+02 6.70851707e-01]	[4.41926453e+02 7.77838257e+02 5.75562358e-01]
[423.76986694 277.53585815 0.93249315]	[426.41497803 339.12338257 0.8938899 ]	[375.00836182 339.14807129 0.84974927]	[336.50692749 421.28903198 0.92729378]	[295.57626343 503.44873047 0.90268487]	[482.88989258 339.08776855 0.90255302]	[523.94006348 421.2381897 0.89936179]	[567.5489502 500.7918396 0.88649344]	[428.92327881 508.47067261 0.73222625]	[395.49649048 508.50515747 0.72635388]	[418.60708618 649.62225342 0.83944327]	[439.28414917 767.69250488 0.86058581]	[464.82879639 505.9967041 0.74778575]	[462.32540894 664.86102295 0.86783653]	[4.64844727e+02 8.13763428e+02 7.85474896e-01]	[416.06738281 264.77203369 0.87278306]	[439.15356445 264.73635864 0.89690691]	[398.06326294 264.80422974 0.81360281]	[457.20175171 262.15585327 0.82683498]	[4.57197479e+02 8.49736450e+02 7.98006833e-01]	[4.77687958e+02 8.49680603e+02 7.83415437e-01]	[4.62389435e+02 8.21487122e+02 6.77192330e-01]	[4.18721375e+02 8.08559326e+02 6.75943613e-01]	[4.13505951e+02 7.95821838e+02 6.32040977e-01]	[4.44334442e+02 7.75311340e+02 5.55103540e-01]
[421.40014648 277.677948 0.92244345]	[426.42782593 341.70446777 0.86468798]	[375.04641724 341.76663208 0.83531553]	[336.47219849 421.38647461 0.90699142]	[295.52954102 505.91339111 0.89228237]	[482.92880249 339.27813721 0.88549018]	[523.9317627 421.39904785 0.89136994]	[567.59985352 503.29986572 0.86977929]	[426.40283203 513.63067627 0.73890293]	[393.04901123 516.16033936 0.72163099]	[416.17123413 657.24145508 0.80940968]	[439.32495117 767.63244629 0.86103392]	[462.40261841 513.59564209 0.75872052]	[462.27996826 664.95727539 0.87789226]	[4.62403870e+02 8.16360657e+02 7.88078189e-01]	[416.06692505 269.86987305 0.88260299]	[439.13922119 269.81707764 0.89860392]	[398.08248901 272.41400146 0.83255899]	[457.17959595 267.30023193 0.81298906]	[4.57185028e+02 8.52259888e+02 7.70675302e-01]	[4.77697845e+02 8.52190308e+02 7.91192293e-01]	[4.62352539e+02 8.26603821e+02 6.97996736e-01]	[4.18690033e+02 8.08624939e+02 6.90725982e-01]	[4.11018982e+02 7.95882263e+02 6.29886627e-01]	[4.44380676e+02 7.72765625e+02 5.27590275e-01]
[423.80404663 280.16186523 0.89882696]	[426.40774536 344.25271606 0.84530491]	[375.03723145 344.29476929 0.82266194]	[336.443573 423.80728149 0.89151227]	[295.45343018 508.4536438 0.8668018 ]	[482.90164185 341.74917603 0.87429589]	[523.90740967 423.88137817 0.87411946]	[567.5994873 503.48757935 0.85012668]	[426.3807373 516.21270752 0.74881482]	[393.02212524 518.68530273 0.73006904]	[416.06710815 659.79608154 0.81080788]	[439.25732422 767.70135498 0.85257709]	[462.40307617 516.20892334 0.76640511]	[462.26715088 665.07305908 0.87549829]	[4.62368683e+02 8.21446289e+02 7.66647160e-01]	[416.11422729 272.42349243 0.90239292]	[439.15362549 272.37878418 0.91473556]	[398.09384155 274.87332153 0.85520136]	[457.15527344 269.92550659 0.83505934]	[4.57105713e+02 8.52315613e+02 7.03595877e-01]	[4.77617889e+02 8.52257080e+02 7.23575473e-01]	[4.62331207e+02 8.29141541e+02 6.78255856e-01]	[4.21188080e+02 8.11234680e+02 6.87962651e-01]	[4.10975098e+02 8.03534180e+02 6.18417680e-01]	[4.41902679e+02 7.75255066e+02 5.35089970e-01]
[423.77310181 282.72039795 0.88145077]	[426.34545898 346.89736938 0.83889794]	[372.51971436 349.459198 0.79963893]	[334.00405884 426.41525269 0.85257286]	[292.99450684 513.58618164 0.8427183 ]	[482.85870361 344.24572754 0.86168069]	[523.9083252 426.44839478 0.86079752]	[570.0869751 508.44540405 0.81608707]	[426.34490967 518.76574707 0.76445842]	[392.97442627 521.20098877 0.7425499 ]	[411.0324707 662.43786621 0.8157711 ]	[439.30297852 767.58618164 0.85875404]	[462.38562012 518.75891113 0.78241134]	[462.27932739 667.60479736 0.87501919]	[4.62353668e+02 8.26650208e+02 7.98624396e-01]	[416.10244751 274.91439819 0.91836703]	[439.12371826 274.90032959 0.93496799]	[398.07601929 274.96426392 0.86412561]	[457.10681152 272.49679565 0.85406095]	[4.54634644e+02 8.54853149e+02 7.07536280e-01]	[4.77625305e+02 8.54800964e+02 7.43352294e-01]	[4.62366089e+02 8.31745728e+02 7.10393846e-01]	[4.21254669e+02 8.08730347e+02 6.99272394e-01]	[4.13539154e+02 7.98419189e+02 6.38655841e-01]	[4.44384888e+02 7.70214539e+02 5.56514263e-01]
[421.37606812 285.3168335 0.87897533]	[423.91427612 354.44815063 0.85255945]	[369.97653198 354.51409912 0.81344742]	[333.98190308 431.47833252 0.84799558]	[292.94100952 516.18139648 0.85053283]	[482.86672974 346.90246582 0.84151912]	[523.99981689 434.08172607 0.84711015]	[572.65930176 511.08377075 0.79924822]	[423.90188599 521.21520996 0.7752977 ]	[390.49658203 521.24279785 0.75134724]	[411.01364136 662.40789795 0.81536645]	[441.6690979 767.61419678 0.834059 ]	[462.35470581 521.22210693 0.79139817]	[462.21780396 667.46704102 0.88130349]	[4.62355713e+02 8.29173645e+02 8.07754755e-01]	[416.03945923 275.01486206 0.92212236]	[439.09851074 274.98696899 0.94519281]	[398.02984619 275.10787964 0.84799778]	[457.10229492 274.98825073 0.858006 ]	[4.54631073e+02 8.57412354e+02 7.04375505e-01]	[4.77620483e+02 8.54912292e+02 7.21393526e-01]	[4.62370087e+02 8.31863525e+02 6.92638755e-01]	[4.18737061e+02 8.08687317e+02 6.65149212e-01]	[4.10951263e+02 7.98367432e+02 6.16266727e-01]	[4.44425354e+02 7.70244690e+02 5.04972696e-01]
[421.34368896 290.42892456 0.9005422 ]	[423.91223145 354.59329224 0.87961346]	[369.98175049 357.04620361 0.83104712]	[333.98483276 434.0401001 0.8544054 ]	[292.92437744 518.69580078 0.86330879]	[482.85083008 351.95300293 0.84449553]	[526.42095947 436.63394165 0.85265779]	[577.72460938 516.12872314 0.81005549]	[423.90933228 521.35021973 0.77787089]	[390.4708252 521.35656738 0.75366336]	[411.00982666 664.90856934 0.82052702]	[441.70159912 767.58215332 0.84618032]	[462.38238525 521.36523438 0.78602171]	[462.23553467 670.08654785 0.86293417]	[4.62356110e+02 8.31739990e+02 8.21271837e-01]	[413.56347656 277.49737549 0.92135054]	[439.06304932 275.09396362 0.94452375]	[395.60327148 277.68218994 0.84601891]	[454.65197754 277.47424316 0.8504076 ]	[4.57084564e+02 8.67573792e+02 7.14460671e-01]	[4.77626434e+02 8.62568054e+02 7.04879344e-01]	[4.62353027e+02 8.36872070e+02 6.76067173e-01]	[4.18713196e+02 8.08620789e+02 6.79871619e-01]	[4.11010651e+02 7.95872070e+02 6.36738956e-01]	[4.46918152e+02 7.70185730e+02 5.22129655e-01]
[421.3067627 292.95928955 0.9164716 ]	[426.35818481 356.98718262 0.88261038]	[372.55245972 357.05743408 0.84085345]	[333.99105835 436.55764771 0.86361688]	[292.9493103 518.7723999 0.88042009]	[482.82666016 354.4708252 0.85357833]	[526.46136475 436.68710327 0.8513658 ]	[580.27923584 516.15814209 0.83543742]	[426.34262085 523.82958984 0.76854444]	[390.50152588 523.81292725 0.74541587]	[410.99661255 665.04193115 0.81229115]	[441.74081421 767.57513428 0.82891166]	[462.3807373 523.84674072 0.78095573]	[462.24523926 675.21429443 0.84212583]	[4.62431946e+02 8.31794312e+02 8.19926798e-01]	[413.49102783 277.59072876 0.90742272]	[436.68667603 277.52481079 0.93176711]	[395.52175903 280.16091919 0.80242807]	[454.62033081 277.54684448 0.84165746]	[4.52016663e+02 8.70107239e+02 7.33830333e-01]	[4.72604828e+02 8.67708435e+02 7.21916914e-01]	[4.64896545e+02 8.39464539e+02 6.68721557e-01]	[4.18732513e+02 8.08626587e+02 6.70601726e-01]	[4.13556580e+02 7.98360229e+02 6.29372656e-01]	[4.46967407e+02 7.70128113e+02 4.79577750e-01]
[421.2409668 295.47677612 0.94258356]	[423.92230225 357.05895996 0.8971073 ]	[372.54159546 357.16616821 0.84692317]	[334.00033569 436.68280029 0.88165951]	[292.94598389 521.21185303 0.89127946]	[482.79104614 354.55465698 0.86803675]	[526.52844238 439.09613037 0.8477596 ]	[582.76519775 516.18945312 0.8579095 ]	[426.36419678 523.9331665 0.75619686]	[390.50830078 523.92468262 0.73599058]	[411.03897095 667.51702881 0.80791432]	[441.73876953 767.61029053 0.82791936]	[462.40127563 523.93341064 0.76855469]	[462.25366211 677.82073975 0.8457309 ]	[4.62327454e+02 8.31872498e+02 8.21297407e-01]	[408.46966553 277.72631836 0.8891958 ]	[436.60830688 277.67541504 0.89841419]	[393.04293823 280.2114563 0.78448611]	[452.08670044 277.61120605 0.83933043]	[4.46906494e+02 8.67700317e+02 7.18466580e-01]	[4.67488983e+02 8.70124695e+02 7.14341640e-01]	[4.64843140e+02 8.42046997e+02 6.86881542e-01]	[4.18627380e+02 8.11161865e+02 6.45029247e-01]	[4.08409180e+02 8.00928162e+02 6.01060987e-01]	[4.49453186e+02 7.70160095e+02 4.73063082e-01]
[421.19946289 295.55511475 0.95198429]	[423.88809204 357.14315796 0.90608478]	[372.49615479 359.58474731 0.8413499 ]	[333.93344116 439.23571777 0.89847291]	[292.92913818 521.36975098 0.89256251]	[482.76849365 357.00497437 0.88099098]	[529.01947021 439.17877197 0.83914721]	[582.87414551 516.14984131 0.8653447 ]	[426.39962769 526.43487549 0.74925709]	[392.98947144 526.4385376 0.73190075]	[413.51699829 667.50952148 0.81519181]	[441.7571106 767.52386475 0.8346324 ]	[462.42355347 526.43890381 0.76353389]	[462.25985718 677.84698486 0.8394196 ]	[4.62376282e+02 8.34404297e+02 8.03190410e-01]	[408.39163208 280.19085693 0.87296647]	[436.55819702 280.1293335 0.87512332]	[392.99862671 282.76681519 0.76903564]	[452.04263306 277.72088623 0.82360822]	[4.54635437e+02 8.70299561e+02 7.29712009e-01]	[4.75151917e+02 8.70263367e+02 7.47504771e-01]	[4.62328552e+02 8.49582031e+02 6.82850182e-01]	[4.18701935e+02 8.06096313e+02 6.84734762e-01]	[4.13536499e+02 7.93329834e+02 6.65957034e-01]	[4.49504059e+02 7.67685547e+02 5.03531218e-01]
[421.19085693 295.61578369 0.95722985]	[423.88912964 357.19235229 0.90682107]	[372.48370361 359.64001465 0.83999968]	[331.48217773 441.70220947 0.88837928]	[292.91387939 523.89660645 0.88500237]	[482.76098633 357.06338501 0.88954508]	[529.05157471 439.21447754 0.83573341]	[585.34143066 518.68426514 0.8856802 ]	[426.41326904 526.50115967 0.7436254 ]	[393.00415039 526.49847412 0.72664601]	[416.06985474 667.53192139 0.81263977]	[441.80117798 765.03643799 0.82002687]	[462.43774414 526.50445557 0.7586506 ]	[462.24676514 685.45550537 0.84506202]	[4.62326111e+02 8.42033630e+02 7.87465155e-01]	[405.92944336 282.66955566 0.86168528]	[436.55978394 280.22650146 0.8671962 ]	[392.96453857 285.29891968 0.75800574]	[452.02017212 280.18997192 0.80159277]	[4.52048553e+02 8.72799805e+02 7.15715110e-01]	[4.72569122e+02 8.72813049e+02 7.36067414e-01]	[4.62292206e+02 8.49756958e+02 6.85070634e-01]	[4.18616272e+02 8.06087219e+02 6.80956483e-01]	[4.11023834e+02 7.93300476e+02 6.58847749e-01]	[4.52074432e+02 7.67586792e+02 5.18369496e-01]
[421.18432617 298.01022339 0.96502197]	[423.89312744 359.67138672 0.9031415 ]	[372.47436523 359.77844238 0.82771587]	[333.96173096 441.70910645 0.90275431]	[292.94012451 523.94799805 0.87874532]	[482.78256226 357.19796753 0.90121973]	[531.57073975 439.32012939 0.83796537]	[585.39251709 518.72088623 0.89159006]	[426.40762329 531.53771973 0.73648161]	[393.02163696 531.56317139 0.71543199]	[416.12457275 667.66119385 0.80183083]	[441.8196106 767.5302124 0.81713998]	[462.43203735 529.05041504 0.75348628]	[462.31140137 685.42755127 0.83898503]	[4.62349915e+02 8.49630432e+02 7.55913436e-01]	[408.38485718 285.24798584 0.8529402 ]	[434.1194458 282.75009155 0.85482305]	[392.98574829 290.38491821 0.77432317]	[449.48043823 282.69638062 0.79556239]	[4.57138641e+02 8.80524902e+02 6.34764075e-01]	[4.77668091e+02 8.80503174e+02 6.72414899e-01]	[4.62262299e+02 8.54796021e+02 6.36560917e-01]	[4.18589294e+02 8.06062317e+02 6.60118699e-01]	[4.10981659e+02 7.93280334e+02 6.55385911e-01]	[4.54579163e+02 7.67692810e+02 4.93482411e-01]
[421.16967773 298.12942505 0.96698785]	[423.91412354 359.73617554 0.89021045]	[372.52767944 359.8135376 0.82613635]	[333.97088623 441.78216553 0.90160519]	[292.94155884 526.44458008 0.85538197]	[482.80197144 359.62820435 0.90559566]	[531.56561279 441.70077515 0.83973664]	[585.38934326 518.79406738 0.90465742]	[426.45556641 531.59130859 0.73249334]	[395.51602173 534.11212158 0.72824132]	[416.12728882 670.1385498 0.8063429 ]	[441.78527832 767.53143311 0.82272601]	[462.44125366 531.57232666 0.75082034]	[462.2585144 685.48187256 0.84557033]	[4.62356689e+02 8.52243530e+02 7.34704077e-01]	[408.38061523 290.34924316 0.852525 ]	[434.08770752 287.83294678 0.8532424 ]	[390.49517822 292.94128418 0.77980167]	[449.46276855 285.30734253 0.78916526]	[4.57104340e+02 8.90722961e+02 6.26143396e-01]	[4.75156372e+02 8.90646240e+02 6.50665641e-01]	[4.62320831e+02 8.59958618e+02 5.90888858e-01]	[4.18614563e+02 8.06131287e+02 6.61079168e-01]	[4.11001495e+02 7.93341125e+02 6.44762456e-01]	[4.52068604e+02 7.67676147e+02 4.91450340e-01]
[421.16525269 298.17462158 0.96382445]	[423.91967773 362.20223999 0.87338579]	[374.99816895 362.31271362 0.81840771]	[333.96740723 441.88467407 0.88153869]	[292.93249512 529.07220459 0.83058494]	[482.81079102 359.73022461 0.90197915]	[531.52947998 441.72479248 0.83866578]	[585.36383057 521.27178955 0.9193517 ]	[428.90524292 536.66265869 0.73647135]	[395.5340271 536.68762207 0.73670924]	[416.08215332 675.21563721 0.77705681]	[441.78039551 767.53076172 0.81380427]	[462.44235229 536.66943359 0.75409102]	[462.27767944 690.62896729 0.82502401]	[4.62371948e+02 8.57395081e+02 7.33522534e-01]	[405.92556763 290.4289856 0.8603127 ]	[434.0635376 290.34457397 0.85352421]	[390.50732422 295.40097046 0.7822541 ]	[449.4576416 287.83132935 0.79391336]	[4.57171692e+02 8.98442810e+02 6.51813269e-01]	[4.77627319e+02 8.93405518e+02 6.77715302e-01]	[4.62334076e+02 8.70122742e+02 6.34461045e-01]	[4.13505646e+02 8.08562744e+02 6.25207961e-01]	[4.05863190e+02 7.95800964e+02 6.23811245e-01]	[4.54561310e+02 7.67660156e+02 4.93085206e-01]
[421.18356323 298.2482605 0.95464551]	[426.34088135 362.3449707 0.84846663]	[372.54837036 367.36126709 0.80279046]	[333.93884277 444.34597778 0.8647697 ]	[292.95700073 531.59838867 0.83460271]	[482.83468628 359.81741333 0.8923009 ]	[531.58398438 441.86859131 0.82588291]	[582.98278809 521.41595459 0.9297272 ]	[428.93203735 536.73852539 0.74659276]	[395.55145264 539.206604 0.75448036]	[416.07772827 675.27880859 0.7827633 ]	[441.78729248 767.59222412 0.82162488]	[464.81954956 539.18444824 0.76167005]	[462.29516602 690.63140869 0.82938486]	[4.64838379e+02 8.54868103e+02 7.42780924e-01]	[408.40463257 292.94473267 0.87540632]	[434.05575562 290.42825317 0.85987568]	[392.99206543 295.54971313 0.81920183]	[449.4982605 290.45211792 0.81548113]	[4.57098969e+02 8.93425476e+02 6.78859830e-01]	[4.75135773e+02 8.93297180e+02 6.92876339e-01]	[4.64849182e+02 8.67623657e+02 6.28175378e-01]	[4.16092682e+02 8.08580688e+02 6.38257861e-01]	[4.08420837e+02 7.95822021e+02 6.23823822e-01]	[4.52080078e+02 7.70108582e+02 4.93329883e-01]
[421.19180298 300.67810059 0.94076699]	[426.37402344 364.87762451 0.83328313]	[372.54641724 369.92709351 0.8003239 ]	[331.47531128 446.89996338 0.83863592]	[292.92532349 534.1385498 0.83595091]	[482.84643555 362.26715088 0.88033974]	[534.1048584 444.44100952 0.7960695 ]	[582.96551514 523.89538574 0.92048013]	[428.95788574 539.23858643 0.75506657]	[395.57589722 539.2578125 0.76643145]	[418.55059814 682.94903564 0.79528248]	[441.76980591 767.60314941 0.82194525]	[464.82287598 539.2512207 0.7697469 ]	[462.33816528 693.17010498 0.80615854]	[4.62451508e+02 8.54921204e+02 7.56033123e-01]	[408.42144775 292.98751831 0.8770076 ]	[434.08358765 292.91943359 0.87025821]	[392.99420166 295.5680542 0.81184822]	[452.00088501 292.98132324 0.83644402]	[4.59660400e+02 8.98418579e+02 7.14779198e-01]	[4.80148193e+02 8.93355103e+02 7.41897166e-01]	[4.62340179e+02 8.70122498e+02 6.60537601e-01]	[4.16055023e+02 8.08562195e+02 6.46406949e-01]	[4.08411377e+02 7.95803711e+02 6.28590643e-01]	[4.52020264e+02 7.67682251e+02 4.81522620e-01]
[421.23068237 303.24102783 0.91360968]	[426.3538208 369.89163208 0.83307713]	[372.51815796 372.50042725 0.80610758]	[331.4151001 449.49090576 0.82820487]	[290.38824463 536.71905518 0.83491898]	[482.83178711 362.3081665 0.87415642]	[531.60327148 446.96539307 0.78361213]	[582.95172119 526.39117432 0.89692169]	[428.92422485 539.26165771 0.75661469]	[395.55786133 539.28979492 0.76744646]	[418.53848267 682.85913086 0.7950325 ]	[441.74267578 767.58392334 0.8222807 ]	[462.42977905 539.26794434 0.77820349]	[462.34988403 693.17419434 0.80764794]	[4.62420074e+02 8.59934937e+02 7.60331929e-01]	[410.95721436 295.44458008 0.89052469]	[436.54190063 295.38851929 0.88710892]	[393.04537964 295.61404419 0.81465131]	[452.06030273 295.40411377 0.8463338 ]	[4.59608032e+02 9.01010864e+02 7.09669054e-01]	[4.77663971e+02 8.95853333e+02 7.21380949e-01]	[4.62336517e+02 8.70203552e+02 6.73219979e-01]	[4.16138519e+02 8.08549377e+02 6.48055792e-01]	[4.10945068e+02 7.95794983e+02 6.24083400e-01]	[4.49498383e+02 7.67625732e+02 4.91905570e-01]
[421.30654907 305.76098633 0.89086616]	[426.37191772 369.95297241 0.83338761]	[372.52877808 372.52593994 0.80816054]	[331.4079895 449.47906494 0.82857394]	[287.86209106 536.7387085 0.83279711]	[482.84848022 364.78723145 0.85898304]	[534.12231445 454.56228638 0.78421432]	[582.96447754 526.49139404 0.88299257]	[428.92227173 541.77868652 0.76605541]	[395.55441284 541.77624512 0.77508754]	[418.65167236 682.98461914 0.81974566]	[441.74017334 767.65155029 0.79367918]	[462.42492676 541.80725098 0.78268552]	[462.38702393 700.85266113 0.79819357]	[4.62453064e+02 8.57406982e+02 7.68000722e-01]	[413.48403931 295.50320435 0.90165675]	[436.62768555 295.44503784 0.90922236]	[395.50784302 298.00997925 0.82390678]	[454.56283569 295.45132446 0.85609841]	[4.59662842e+02 8.98505371e+02 7.31185317e-01]	[4.77718964e+02 8.93413574e+02 7.51704931e-01]	[4.62346039e+02 8.70131775e+02 6.83497071e-01]	[4.18640930e+02 8.06115784e+02 5.65601587e-01]	[4.13532349e+02 7.95802185e+02 5.52612901e-01]	[4.46956360e+02 7.67651794e+02 4.41164762e-01]
[421.34143066 305.83209229 0.88693333]	[426.34533691 372.53378296 0.8463729 ]	[372.4552002 375.06573486 0.81568551]	[328.87588501 451.9916687 0.82546574]	[285.32705688 539.16876221 0.8341732 ]	[482.87200928 367.35067749 0.8430298 ]	[531.59179688 452.08346558 0.78328782]	[582.9241333 526.49035645 0.88216555]	[428.91928101 541.82342529 0.76511788]	[395.54272461 541.8225708 0.77559721]	[418.76745605 685.46258545 0.83848011]	[441.74411011 767.66229248 0.79453766]	[462.43447876 541.85028076 0.77692884]	[462.38095093 703.40112305 0.80382144]	[4.64817108e+02 8.57431824e+02 7.67238319e-01]	[413.55551147 295.53302002 0.91203809]	[436.68920898 295.4934082 0.92853779]	[395.55291748 298.01806641 0.83857876]	[454.61843872 295.50415039 0.86401796]	[4.59664673e+02 9.00999695e+02 7.37519681e-01]	[4.77723114e+02 8.93439514e+02 7.53730655e-01]	[4.62355896e+02 8.70153503e+02 6.83845758e-01]	[4.18664978e+02 8.06117004e+02 5.66133022e-01]	[4.13558990e+02 7.95805359e+02 5.51485300e-01]	[4.49442810e+02 7.67676514e+02 4.46103424e-01]
[421.35687256 308.32394409 0.88365412]	[426.36074829 374.98626709 0.85024112]	[372.46405029 375.09039307 0.82011145]	[328.87255859 449.44793701 0.82960987]	[285.29199219 536.73522949 0.8340857 ]	[482.89016724 367.40258789 0.84077829]	[531.5657959 454.54040527 0.79101747]	[582.89538574 526.49719238 0.88200849]	[428.95239258 541.85241699 0.76230609]	[395.56280518 541.85766602 0.77401221]	[421.13275146 685.434021 0.83263785]	[441.69439697 767.66143799 0.8014437 ]	[464.82592773 541.87768555 0.76756537]	[462.39587402 703.43475342 0.80348963]	[4.62457001e+02 8.57430420e+02 7.64314711e-01]	[413.58840942 295.54223633 0.91494846]	[439.08309937 295.51199341 0.93988335]	[395.58355713 297.98907471 0.83171922]	[457.07693481 295.5307312 0.86786807]	[4.59684692e+02 9.00976990e+02 7.27582276e-01]	[4.77746704e+02 8.93421631e+02 7.51158476e-01]	[4.62344666e+02 8.70155579e+02 6.78689003e-01]	[4.18695282e+02 8.08602722e+02 5.82971334e-01]	[4.13548309e+02 7.95883362e+02 5.54850578e-01]	[4.46877747e+02 7.67678040e+02 4.76612896e-01]
[421.36297607 308.35870361 0.88359064]	[426.37442017 374.99035645 0.85020703]	[372.47717285 375.09317017 0.82107401]	[328.86083984 446.96191406 0.83152229]	[282.76477051 536.72253418 0.8331722 ]	[482.90853882 367.40548706 0.83801419]	[531.5625 454.56182861 0.79056674]	[582.89398193 526.52655029 0.87899601]	[428.95617676 541.85693359 0.76321769]	[395.56433105 541.86621094 0.77474523]	[421.14022827 685.46856689 0.83471465]	[441.73086548 770.09539795 0.79453027]	[464.82540894 541.87805176 0.76796901]	[462.38043213 703.40783691 0.80003065]	[4.62433899e+02 8.57439819e+02 7.60799229e-01]	[416.01296997 295.55679321 0.91706383]	[439.09408569 295.52261353 0.94421858]	[395.62109375 295.65237427 0.83659112]	[457.10076904 295.51480103 0.86816972]	[4.59677917e+02 8.98497314e+02 7.21838474e-01]	[4.80146667e+02 8.93407227e+02 7.50801921e-01]	[4.62321289e+02 8.70160828e+02 6.70855641e-01]	[4.18629272e+02 8.08649231e+02 5.63560128e-01]	[4.11007874e+02 7.98385742e+02 5.39885223e-01]	[4.46938721e+02 7.70147217e+02 4.51109141e-01]
[421.36224365 308.35812378 0.88378215]	[426.37860107 374.99862671 0.85152215]	[372.4750061 375.09585571 0.82090837]	[328.86199951 446.9588623 0.83183855]	[282.76101685 536.72601318 0.83399415]	[482.91552734 367.42843628 0.83667374]	[531.53735352 454.54605103 0.79086339]	[582.88586426 526.51812744 0.88003922]	[428.95230103 541.8651123 0.7656824 ]	[395.5637207 541.8739624 0.7760886]	[421.14627075 685.47766113 0.83424902]	[441.74252319 770.0916748 0.79225951]	[464.8213501 541.88549805 0.77106929]	[462.36264038 700.93768311 0.80418479]	[4.62435150e+02 8.57448669e+02 7.61612535e-01]	[416.01327515 295.55651855 0.91711062]	[439.09176636 295.52285767 0.94331682]	[395.62252808 295.65093994 0.83690155]	[457.09750366 295.51455688 0.86793089]	[4.59670227e+02 8.98491821e+02 7.24012613e-01]	[4.77745453e+02 8.93409363e+02 7.51280367e-01]	[4.62326782e+02 8.70171753e+02 6.75366640e-01]	[4.18589935e+02 8.08609741e+02 5.67434549e-01]	[4.10958038e+02 7.95862976e+02 5.48595548e-01]	[4.49434509e+02 7.70149780e+02 4.46125656e-01]
[421.37115479 308.36462402 0.88172507]	[426.40393066 374.97109985 0.84470665]	[372.51937866 375.04763794 0.81945288]	[326.37689209 446.915802 0.83840239]	[282.67492676 536.6519165 0.83060855]	[482.92156982 369.8956604 0.83654642]	[529.046875 452.07070923 0.79272288]	[582.87988281 528.96435547 0.87362355]	[428.94793701 541.86566162 0.76556027]	[395.55789185 541.8671875 0.77333349]	[421.14044189 685.51812744 0.83546871]	[441.777771 770.08660889 0.79281837]	[462.45114136 541.89337158 0.77208418]	[462.35617065 700.92993164 0.8077594 ]	[4.62412842e+02 8.57420532e+02 7.69195914e-01]	[416.02325439 295.55249023 0.91772807]	[439.1151123 295.53070068 0.94789171]	[395.63757324 295.63528442 0.83437824]	[457.14141846 295.51818848 0.87542218]	[4.59646851e+02 8.98486267e+02 7.16511011e-01]	[4.77733582e+02 8.93398926e+02 7.46095181e-01]	[4.62325989e+02 8.70150940e+02 6.76480472e-01]	[4.16154510e+02 8.08555237e+02 5.71545601e-01]	[4.10968018e+02 7.95815674e+02 5.58759451e-01]	[4.49496643e+02 7.70128113e+02 4.35880661e-01]
[421.39025879 308.37475586 0.87924355]	[426.39956665 372.54309082 0.84263146]	[372.49075317 375.02502441 0.81352299]	[323.80145264 446.88815308 0.84554273]	[280.15115356 531.60693359 0.84127229]	[482.92730713 369.8977356 0.83498019]	[529.06738281 454.63476562 0.80193889]	[582.79852295 526.5423584 0.86441249]	[426.44876099 541.85699463 0.76750898]	[395.5005188 541.84918213 0.76235032]	[421.13928223 685.46331787 0.8337245 ]	[441.79125977 770.09796143 0.79113549]	[462.43377686 541.89025879 0.77572948]	[462.3427124 700.92651367 0.80731899]	[4.64832397e+02 8.54914246e+02 7.62971640e-01]	[416.04006958 295.56130981 0.92274278]	[439.13565063 295.53652954 0.95198768]	[395.64074707 295.6321106 0.83974338]	[457.16345215 295.50906372 0.86585253]	[4.59726654e+02 8.98457886e+02 7.09414542e-01]	[4.80211853e+02 8.93360291e+02 7.29948819e-01]	[4.62336639e+02 8.70117065e+02 6.56448007e-01]	[4.18692169e+02 8.08634277e+02 5.48182964e-01]	[4.13557343e+02 7.98387146e+02 5.29154718e-01]	[4.49465942e+02 7.70132141e+02 4.34402883e-01]
[421.39315796 308.36526489 0.87790072]	[426.42489624 372.5383606 0.84030515]	[372.50280762 372.55328369 0.80768138]	[323.82492065 444.42727661 0.85247368]	[277.72940063 528.97265625 0.86682385]	[482.95001221 369.96179199 0.8342613 ]	[529.06225586 457.10421753 0.81337261]	[582.7565918 528.98797607 0.85550702]	[426.38381958 541.78674316 0.77307218]	[393.02078247 541.75872803 0.75363785]	[418.71957397 677.83569336 0.82454205]	[441.74252319 767.66503906 0.82519388]	[462.39477539 541.83770752 0.78825951]	[462.32839966 693.24542236 0.79777503]	[4.64844116e+02 8.54800354e+02 7.69817233e-01]	[416.04205322 295.56130981 0.9224844 ]	[439.1348877 295.53753662 0.95269012]	[398.01525879 295.65267944 0.84207499]	[457.17071533 295.51550293 0.87363213]	[4.59816711e+02 8.93428833e+02 7.24386215e-01]	[4.80289551e+02 8.90814575e+02 7.48950601e-01]	[4.62292145e+02 8.67592957e+02 6.58573508e-01]	[4.18707458e+02 8.08561523e+02 6.11147761e-01]	[4.13551239e+02 7.95824768e+02 5.93736887e-01]	[4.49447784e+02 7.70097168e+02 4.82136965e-01]
[421.39407349 308.36437988 0.87774223]	[426.42123413 372.54446411 0.84103763]	[372.48834229 374.98086548 0.80939406]	[323.82330322 444.42953491 0.85308969]	[277.73034668 528.97418213 0.86697167]	[482.947052 369.9576416 0.83412784]	[529.05914307 457.09924316 0.8118946 ]	[582.75640869 528.9866333 0.85562694]	[426.38668823 541.79058838 0.77268755]	[393.02639771 541.76171875 0.75406635]	[418.72671509 680.32019043 0.82513773]	[441.7444458 767.64648438 0.8295337 ]	[462.39718628 541.83966064 0.78772801]	[462.33346558 693.25689697 0.79415673]	[4.64842773e+02 8.54808228e+02 7.69532979e-01]	[416.0411377 295.5617981 0.92226183]	[439.13546753 295.5355835 0.95216888]	[398.01519775 295.65719604 0.84181678]	[457.17282104 295.506073 0.87230754]	[4.59807098e+02 8.93428223e+02 7.26223886e-01]	[4.80277313e+02 8.90816528e+02 7.49550283e-01]	[4.62295532e+02 8.67604614e+02 6.60167336e-01]	[4.18701813e+02 8.08555176e+02 6.23785079e-01]	[4.13555084e+02 7.95815857e+02 6.07101798e-01]	[4.49452148e+02 7.67682556e+02 4.91172433e-01]
[421.40008545 308.32620239 0.87619764]	[426.40280151 372.48269653 0.83957916]	[372.48980713 372.47216797 0.80469018]	[326.30029297 444.34036255 0.86601794]	[277.71920776 526.51324463 0.87545604]	[482.93695068 369.93811035 0.83755106]	[529.03820801 457.08190918 0.81402266]	[580.3536377 528.97436523 0.84985644]	[423.91708374 539.30895996 0.77401817]	[390.48764038 539.29138184 0.74383307]	[418.62139893 675.20397949 0.81730115]	[441.71661377 767.61669922 0.8354184 ]	[462.36965942 541.75787354 0.79303467]	[462.27529907 688.10864258 0.83170378]	[4.64830322e+02 8.52313660e+02 7.71003723e-01]	[416.06546021 295.54449463 0.92658031]	[439.13674927 295.52282715 0.95363069]	[398.03713989 295.61657715 0.85826409]	[457.15737915 295.47732544 0.86612195]	[4.59836884e+02 8.90814636e+02 7.11906195e-01]	[4.80307373e+02 8.88213318e+02 7.31397748e-01]	[4.62268219e+02 8.62546387e+02 6.51954770e-01]	[4.18701111e+02 8.08652161e+02 6.24643564e-01]	[4.13507019e+02 7.98370605e+02 5.97224951e-01]	[4.46947906e+02 7.67652649e+02 5.13325334e-01]
[423.77404785 303.22271729 0.88433152]	[426.40032959 367.37905884 0.83506531]	[372.53631592 367.40545654 0.80108315]	[323.78720093 441.8343811 0.8868615 ]	[277.690979 523.94128418 0.91435039]	[482.92556763 364.83557129 0.84812796]	[526.4901123 452.01721191 0.82086021]	[580.23632812 526.46887207 0.85199541]	[423.88208008 536.6932373 0.75722593]	[390.45614624 536.6751709 0.71456373]	[416.16378784 670.16381836 0.81519848]	[441.76113892 767.57562256 0.83803803]	[462.32266235 539.18670654 0.77890176]	[462.27386475 688.02630615 0.82667613]	[4.64893860e+02 8.52241333e+02 7.45116293e-01]	[416.10348511 295.39816284 0.9106341 ]	[439.14477539 295.40298462 0.93555593]	[398.08010864 295.45620728 0.84806335]	[457.14694214 292.990448 0.85892683]	[4.62203247e+02 8.93261047e+02 7.00547993e-01]	[4.80277466e+02 8.90659546e+02 7.19763815e-01]	[4.62321838e+02 8.62502502e+02 6.32238626e-01]	[4.18753113e+02 8.08542114e+02 6.50554359e-01]	[4.13588470e+02 7.95798218e+02 6.37685716e-01]	[4.49502594e+02 7.67677551e+02 5.03859758e-01]
[423.81359863 300.69009399 0.89712638]	[426.36154175 364.76760864 0.85419524]	[372.51525879 364.78881836 0.81362444]	[323.76083374 441.72021484 0.90412033]	[277.68881226 523.8682251 0.92304176]	[482.93035889 362.28662109 0.86977339]	[526.47625732 449.49578857 0.82709485]	[577.7824707 523.9977417 0.85649461]	[423.85671997 534.16540527 0.75265193]	[390.42440796 534.128479 0.70527488]	[416.13980103 670.14160156 0.81365806]	[441.82330322 767.48730469 0.82643116]	[462.29382324 536.6842041 0.77332032]	[462.27200317 685.58734131 0.83227396]	[4.64858185e+02 8.41980225e+02 7.74274051e-01]	[416.11651611 292.91552734 0.897205 ]	[439.17330933 292.90939331 0.92075694]	[398.06787109 293.00030518 0.84265399]	[457.16159058 290.42364502 0.82780576]	[4.59704865e+02 8.72777283e+02 7.35126138e-01]	[4.80184540e+02 8.72721558e+02 7.57180393e-01]	[4.62372559e+02 8.49770569e+02 6.79727912e-01]	[4.21290253e+02 8.03530884e+02 6.75342202e-01]	[4.18589539e+02 7.93235046e+02 6.99097037e-01]	[4.52059082e+02 7.67607727e+02 5.14162183e-01]
[423.81341553 300.68972778 0.89720976]	[426.36026001 364.76870728 0.85425448]	[372.51342773 364.79067993 0.8134014 ]	[323.76303101 441.71868896 0.90381598]	[277.68807983 523.86920166 0.92291111]	[482.92919922 362.28619385 0.86984813]	[526.47314453 449.49481201 0.82773805]	[577.78552246 523.99993896 0.85691398]	[423.85327148 534.17541504 0.7521674 ]	[390.41744995 534.14367676 0.70449221]	[416.13842773 670.18218994 0.80842459]	[441.81887817 767.49505615 0.82391977]	[462.29229736 536.68725586 0.77238435]	[462.26599121 688.00262451 0.83251363]	[4.64845886e+02 8.39492859e+02 7.72005379e-01]	[416.11630249 292.91488647 0.89702606]	[439.17315674 292.90875244 0.92050409]	[398.06784058 293.00039673 0.84272146]	[457.162323 290.42294312 0.8274529 ]	[4.59652161e+02 8.72758789e+02 7.23889828e-01]	[4.77725586e+02 8.72707275e+02 7.44119883e-01]	[4.62398468e+02 8.49742615e+02 6.78011835e-01]	[4.21271484e+02 8.06013977e+02 6.61983728e-01]	[4.18570862e+02 7.93272156e+02 6.76842272e-01]	[4.52045380e+02 7.67610657e+02 5.08067310e-01]
[423.76843262 298.19085693 0.92484534]	[426.36526489 362.19448853 0.87818182]	[372.51617432 359.80612183 0.83760256]	[323.77444458 439.27078247 0.90209138]	[277.7053833 521.40924072 0.913302 ]	[482.93319702 362.20220947 0.88021541]	[526.43139648 446.88253784 0.85359508]	[577.72857666 523.85821533 0.86273372]	[423.8236084 531.60601807 0.75589621]	[387.89422607 531.53497314 0.70789063]	[416.0178833 670.13024902 0.81037271]	[441.7762146 767.49285889 0.82839608]	[462.26849365 534.13079834 0.77231443]	[462.26940918 685.47747803 0.85345405]	[4.64937378e+02 8.34372620e+02 7.92737067e-01]	[416.07955933 290.35324097 0.88184047]	[439.14376831 290.35470581 0.9020105 ]	[398.02682495 290.4196167 0.82016277]	[457.14346313 287.80053711 0.80051899]	[4.59668640e+02 8.67667053e+02 7.54293382e-01]	[4.80182739e+02 8.67599304e+02 7.45321989e-01]	[4.64921600e+02 8.47131226e+02 6.52163625e-01]	[4.21336639e+02 8.06008240e+02 6.34209394e-01]	[4.18602661e+02 7.93267090e+02 6.61668777e-01]	[4.49490234e+02 7.67644043e+02 5.17518401e-01]
[421.37246704 295.52526855 0.92598969]	[423.87786865 357.12133789 0.90952784]	[369.95544434 357.16073608 0.83300817]	[321.27877808 436.54248047 0.85780418]	[277.72039795 521.16607666 0.88788009]	[482.82617188 357.08007812 0.88915682]	[523.99530029 441.68466187 0.88796806]	[572.65576172 521.1651001 0.83955419]	[423.77603149 523.93640137 0.78421974]	[385.3722229 523.89294434 0.75217444]	[410.99169922 664.984375 0.82721853]	[439.24609375 767.52410889 0.84776533]	[462.25460815 523.95935059 0.78480226]	[462.23373413 672.71575928 0.84390694]	[4.67423431e+02 8.29255554e+02 7.77855337e-01]	[413.57879639 280.14215088 0.88918328]	[439.10879517 280.13250732 0.91561449]	[395.59255981 280.2013855 0.82269764]	[457.11651611 277.71224976 0.84781241]	[4.59812531e+02 8.57433411e+02 7.44453073e-01]	[4.80345154e+02 8.54926392e+02 7.56172776e-01]	[4.64859741e+02 8.34318176e+02 6.80665374e-01]	[4.21205231e+02 8.11168213e+02 6.53370976e-01]	[4.10976593e+02 8.00946594e+02 6.07431710e-01]	[4.44308624e+02 7.70175232e+02 6.12834156e-01]
[421.34817505 292.9128418 0.90946561]	[423.8664856 356.97622681 0.89250469]	[369.92419434 356.98345947 0.82054716]	[321.23831177 431.54898071 0.85738802]	[280.14733887 518.71289062 0.87407178]	[482.79614258 354.543396 0.86561602]	[523.97595215 439.13189697 0.8863188 ]	[572.63336182 516.12554932 0.80760252]	[421.38519287 521.31066895 0.79702139]	[385.3560791 521.26757812 0.74854666]	[405.89935303 662.4263916 0.81694365]	[439.22653198 767.65161133 0.8421365 ]	[462.23300171 521.34338379 0.80104101]	[462.2064209 667.59564209 0.87341046]	[4.67492859e+02 8.24077026e+02 7.46524394e-01]	[413.56866455 277.54415894 0.92107207]	[439.08883667 277.50442505 0.94410932]	[395.5803833 277.68994141 0.8359192 ]	[454.63769531 277.53521729 0.83692151]	[4.59722351e+02 8.54791504e+02 7.21444488e-01]	[4.80311371e+02 8.52379272e+02 7.44440973e-01]	[4.64945831e+02 8.31653259e+02 6.80876613e-01]	[4.18621613e+02 8.16343750e+02 6.26007676e-01]	[4.03337769e+02 8.08657043e+02 6.03260458e-01]	[4.41912994e+02 7.72757141e+02 5.59746981e-01]
[421.35784912 282.77111816 0.88428289]	[423.78735352 351.9156189 0.86416245]	[367.39935303 352.01248169 0.80436802]	[321.25045776 426.43908691 0.85479939]	[280.17337036 518.66815186 0.86049533]	[482.71923828 344.29760742 0.86274129]	[523.8727417 431.53314209 0.8688972 ]	[570.09887695 505.91619873 0.83147424]	[423.80529785 518.71289062 0.76943803]	[387.85198975 518.71795654 0.72724539]	[405.87771606 659.78924561 0.80531299]	[439.19000244 767.62890625 0.85859185]	[462.31170654 518.7175293 0.77885705]	[462.31829834 665.06689453 0.87324679]	[4.70017822e+02 8.13861572e+02 7.50138044e-01]	[413.57601929 274.97183228 0.91117775]	[436.68338013 274.94235229 0.92551273]	[395.53085327 277.47790527 0.84814274]	[454.54205322 274.96432495 0.84991366]	[4.62235504e+02 8.52208435e+02 7.30801046e-01]	[4.82800873e+02 8.49748352e+02 7.46518373e-01]	[4.67399353e+02 8.26539185e+02 6.59423769e-01]	[4.21235138e+02 8.13882385e+02 6.86294377e-01]	[4.08402405e+02 8.08645264e+02 6.45237029e-01]	[4.41890442e+02 7.72776184e+02 6.09571576e-01]
[421.27932739 277.72305298 0.93765551]	[421.37762451 341.80291748 0.88958353]	[367.39202881 346.80697632 0.79376084]	[321.26852417 423.85089111 0.86985797]	[280.2166748 511.06646729 0.83328068]	[480.29592896 339.27178955 0.89399958]	[523.84185791 423.82543945 0.88611227]	[570.08587646 503.25683594 0.86607611]	[423.81036377 513.59515381 0.75516135]	[387.86077881 513.63372803 0.71107376]	[405.89724731 654.73626709 0.79980439]	[439.21850586 767.56085205 0.84967363]	[462.30453491 511.0892334 0.764606 ]	[462.34863281 664.91052246 0.87002647]	[4.75100891e+02 8.11199036e+02 7.60678887e-01]	[411.01931763 272.36190796 0.86728477]	[436.6494751 269.89102173 0.88504797]	[393.06918335 274.93914795 0.82344896]	[452.0541687 269.92056274 0.78722578]	[4.62324860e+02 8.49631348e+02 6.90009594e-01]	[4.85362518e+02 8.47123413e+02 7.13524640e-01]	[4.70040192e+02 8.16361023e+02 6.41023755e-01]	[4.21194275e+02 8.13832031e+02 6.63729727e-01]	[4.05860718e+02 8.06129028e+02 6.33850157e-01]	[4.44372284e+02 7.70271545e+02 6.19111240e-01]
[421.2232666 277.48764038 0.95634997]	[421.39730835 339.19711304 0.91894686]	[367.37228394 339.28302002 0.82696486]	[321.21844482 421.35684204 0.89595324]	[282.73565674 505.96240234 0.84584498]	[480.35150146 339.06546021 0.90565145]	[523.85968018 421.25366211 0.90739554]	[570.0793457 500.67837524 0.85786438]	[423.85348511 505.99273682 0.75949204]	[387.90478516 506.00213623 0.71677017]	[405.85632324 652.14849854 0.80822372]	[439.24636841 767.61578369 0.85322618]	[462.34280396 505.96337891 0.77564275]	[462.35940552 662.33447266 0.84399354]	[4.75157928e+02 8.06081909e+02 7.64682114e-01]	[408.45080566 262.24771118 0.85207909]	[436.60922241 262.24154663 0.86930943]	[392.97796631 267.34146118 0.78312999]	[449.51876831 264.75878906 0.77470315]	[4.70033630e+02 8.36919189e+02 7.15365827e-01]	[4.90487854e+02 8.34324341e+02 7.68701196e-01]	[4.64943451e+02 8.11214172e+02 7.00021863e-01]	[4.21257782e+02 8.11328857e+02 6.66411042e-01]	[4.08389435e+02 8.06071350e+02 6.30680859e-01]	[4.44385193e+02 7.75262207e+02 6.08809769e-01]
[421.2020874 274.9630127 0.94549096]	[421.35800171 336.55682373 0.92376935]	[364.87518311 336.69952393 0.83622402]	[321.27636719 418.74047852 0.91160405]	[287.80004883 503.3053894 0.87828302]	[480.26934814 334.04290771 0.87574315]	[523.88726807 418.75588989 0.91079265]	[570.0802002 495.62393188 0.82227796]	[423.88317871 503.37301636 0.76828212]	[387.94778442 503.40380859 0.73825377]	[408.44512939 649.55187988 0.8241955 ]	[439.22640991 767.57977295 0.84420174]	[462.35736084 503.33694458 0.78338003]	[462.3706665 652.17510986 0.82794291]	[4.77633270e+02 7.98395508e+02 7.68070102e-01]	[408.41790771 259.58117676 0.8849954 ]	[436.55853271 257.18164062 0.88412201]	[390.51312256 259.69781494 0.7893697 ]	[449.5255127 257.12390137 0.82127935]	[4.77628143e+02 8.34292603e+02 7.89596140e-01]	[493.10247803 831.70257568 0.85478747]	[4.67410370e+02 8.08679199e+02 7.24346578e-01]	[4.26383453e+02 8.08734680e+02 6.98091328e-01]	[4.13569641e+02 8.00996887e+02 6.60137653e-01]	[4.44314880e+02 7.72794312e+02 6.04191184e-01]
[421.22219849 269.84820557 0.90884554]	[421.35644531 333.92144775 0.8843143 ]	[367.3505249 333.99630737 0.81405568]	[321.2401123 418.54415894 0.88492835]	[290.40438843 500.71810913 0.8805542 ]	[480.25231934 326.32827759 0.84506106]	[523.77154541 411.02154541 0.8684653 ]	[567.58856201 485.35623169 0.84854054]	[423.91375732 500.70794678 0.77284312]	[390.48901367 500.77069092 0.75285864]	[408.46243286 647.01550293 0.82772249]	[439.31396484 767.50146484 0.83765209]	[462.38284302 498.25708008 0.7846185 ]	[462.44790649 647.04211426 0.84740651]	[480.1399231 790.73498535 0.83998168]	[408.4357605 254.59744263 0.90830451]	[436.55148315 254.55033875 0.91267407]	[390.43179321 257.04888916 0.82883841]	[449.47644043 254.55256653 0.84060544]	[4.77686584e+02 8.31645264e+02 8.08616042e-01]	[493.12356567 829.0982666 0.84070992]	[4.72551544e+02 8.03498474e+02 6.80461764e-01]	[4.31471985e+02 8.08691223e+02 7.17241049e-01]	[4.16131714e+02 8.00958496e+02 6.88355148e-01]	[4.46895752e+02 7.70263916e+02 6.08987749e-01]
[421.19546509 259.6847229 0.93000537]	[421.31591797 323.71832275 0.89612699]	[364.86737061 326.34994507 0.79207957]	[321.17755127 410.95526123 0.86205846]	[290.40402222 498.2024231 0.85416025]	[480.21051025 318.74987793 0.89383268]	[521.41680908 405.89074707 0.88524103]	[567.52349854 480.34909058 0.89554667]	[426.37969971 495.67333984 0.74302524]	[393.01464844 498.21499634 0.73639846]	[411.02536011 644.36206055 0.82031441]	[439.20983887 767.48266602 0.83307385]	[462.42196655 495.60119629 0.75223249]	[467.41519165 644.55700684 0.81578785]	[480.20614624 788.10089111 0.84995115]	[408.43075562 254.36677551 0.89154446]	[434.0340271 251.93817139 0.87388706]	[390.47079468 254.53695679 0.83344102]	[446.94732666 251.8974762 0.81681752]	[4.80200836e+02 8.26554504e+02 8.02843511e-01]	[4.98133789e+02 8.18897644e+02 8.08656216e-01]	[4.72556915e+02 7.95788147e+02 6.93715155e-01]	[4.34082581e+02 8.08626038e+02 7.17723966e-01]	[4.18604584e+02 8.00947327e+02 6.89211011e-01]	[4.41891388e+02 7.70211487e+02 6.43790603e-01]
[421.17346191 257.10653687 0.96460831]	[421.32391357 318.73638916 0.92384613]	[364.82577515 321.24526978 0.82058287]	[321.25598145 403.35754395 0.87085813]	[292.8789978 493.10791016 0.82628113]	[480.2598877 318.56564331 0.91240221]	[521.39746094 400.8536377 0.90334946]	[567.45684814 477.75100708 0.89225215]	[426.40838623 490.51599121 0.72931689]	[393.04156494 493.09817505 0.71487015]	[413.49862671 641.84375 0.81608093]	[439.21469116 767.51416016 0.81807202]	[462.44735718 487.96310425 0.74618542]	[475.09243774 644.35534668 0.79535162]	[480.33987427 785.52294922 0.82223231]	[408.40286255 249.34992981 0.85447925]	[434.07650757 249.29820251 0.85668969]	[390.4475708 251.86920166 0.78903091]	[446.97698975 246.76898193 0.78074598]	[4.80276123e+02 8.18909912e+02 7.78854728e-01]	[500.69824219 813.76501465 0.8529098 ]	[4.77618530e+02 7.90756836e+02 6.77656054e-01]	[4.39126099e+02 8.08661011e+02 7.06020296e-01]	[4.18696533e+02 8.03513367e+02 6.82731926e-01]	[4.41898041e+02 7.70171326e+02 6.26693189e-01]
[421.20129395 254.54135132 0.94551378]	[421.30908203 316.18255615 0.9374643 ]	[364.82434082 318.66253662 0.84500211]	[321.24658203 400.81808472 0.89778054]	[292.91906738 485.47644043 0.84676057]	[480.20761108 316.01559448 0.89490151]	[521.40130615 398.24468994 0.91291082]	[565.06567383 475.16036987 0.87133545]	[426.42422485 482.91720581 0.7405802 ]	[393.03500366 485.43255615 0.72573888]	[411.03210449 636.7878418 0.79976171]	[439.12963867 765.07318115 0.80687869]	[464.81903076 482.81539917 0.75889325]	[477.69537354 631.67352295 0.79999936]	[482.81552124 775.31500244 0.80273867]	[405.92855835 239.20173645 0.85718375]	[434.11929321 239.15008545 0.859469 ]	[387.94076538 244.20350647 0.79411697]	[449.48205566 236.67251587 0.80484331]	[482.77456665 811.15203857 0.81308514]	[500.80325317 808.58197021 0.83198106]	[4.77690033e+02 7.88158569e+02 6.92220330e-01]	[4.41745514e+02 8.06115234e+02 7.34373868e-01]	[4.21282471e+02 8.00926819e+02 7.02227414e-01]	[4.41794861e+02 7.70186829e+02 6.44001484e-01]
[421.17080688 254.39170837 0.9366045 ]	[421.31286621 313.53753662 0.91471106]	[364.85900879 316.00289917 0.8279866 ]	[321.26828003 398.24810791 0.90255171]	[292.90518188 482.92306519 0.87774539]	[480.18780518 310.93597412 0.84654212]	[521.35113525 395.61373901 0.88597417]	[564.98327637 467.43209839 0.86607724]	[426.44137573 480.26977539 0.75462145]	[393.04830933 482.78851318 0.74870861]	[411.02807617 631.68084717 0.80137253]	[439.08609009 767.59790039 0.8086713 ]	[464.8487854 480.16668701 0.76337868]	[480.19454956 626.5078125 0.87170064]	[487.94577026 770.26489258 0.7931689 ]	[405.91574097 236.67655945 0.88821769]	[434.0723877 236.60118103 0.88014913]	[387.93103027 239.10865784 0.81691611]	[449.43655396 236.46940613 0.85005414]	[482.75033569 808.63018799 0.80994833]	[5.00885712e+02 8.06056396e+02 7.88099170e-01]	[4.82856018e+02 7.83017212e+02 6.36222064e-01]	[4.41777771e+02 8.06111633e+02 7.47644484e-01]	[4.21274872e+02 8.00956848e+02 7.10579693e-01]	[4.41821564e+02 7.70283936e+02 6.73436284e-01]
[421.17105103 254.39170837 0.93661273]	[421.31350708 313.53704834 0.91456318]	[364.86196899 316.00271606 0.82758391]	[321.2689209 398.24990845 0.90217316]	[292.90847778 482.91891479 0.87989122]	[480.18664551 310.93435669 0.8461436 ]	[521.34991455 395.6156311 0.88625324]	[564.98443604 467.43188477 0.86554527]	[426.4513855 480.27124023 0.7526173 ]	[393.05859375 482.78988647 0.74851978]	[411.03274536 631.67718506 0.80200148]	[439.10269165 767.56231689 0.80788052]	[464.85565186 480.16772461 0.76164758]	[480.20004272 626.50305176 0.86923921]	[487.94418335 770.24798584 0.79510868]	[405.91571045 236.67655945 0.88823116]	[434.07247925 236.60124207 0.88019466]	[387.93136597 239.10974121 0.81669533]	[449.43734741 236.47097778 0.8500939 ]	[482.75274658 808.62561035 0.80916739]	[5.03268127e+02 8.06051758e+02 7.85042763e-01]	[4.82856110e+02 7.82990601e+02 6.30188167e-01]	[4.41786896e+02 8.06115112e+02 7.51859248e-01]	[4.21285431e+02 8.00950134e+02 7.12423146e-01]	[4.41830078e+02 7.70244629e+02 6.72692657e-01]
[421.17538452 249.36569214 0.91298771]	[421.29244995 310.95083618 0.89268917]	[364.86724854 313.47021484 0.81762886]	[321.25741577 395.62857056 0.86955953]	[292.99429321 482.74700928 0.90335202]	[480.17074585 303.28625488 0.84439015]	[521.31134033 393.05514526 0.87468743]	[564.93969727 462.4006958 0.91416579]	[428.96554565 477.70379639 0.75140923]	[395.54876709 480.25476074 0.77569568]	[413.49456787 629.05859375 0.8170588 ]	[439.1315918 767.53253174 0.80736125]	[464.8762207 475.1328125 0.754206 ]	[480.27355957 623.81494141 0.8744514 ]	[495.61218262 770.08349609 0.81361854]	[405.92007446 236.44703674 0.90754944]	[434.08096313 234.06811523 0.90527844]	[385.39761353 236.50445557 0.84776872]	[446.92715454 234.06929016 0.85091364]	[482.87411499 806.12347412 0.80802405]	[5.03405548e+02 8.03466309e+02 7.79964209e-01]	[4.90543915e+02 7.77872864e+02 6.25650883e-01]	[4.41760620e+02 8.06067444e+02 7.37016201e-01]	[4.21256470e+02 7.98451721e+02 7.13711441e-01]	[4.41903320e+02 7.70239380e+02 6.87525392e-01]
[421.1401062 239.15257263 0.92961293]	[421.22225952 300.71884155 0.91534495]	[362.31887817 305.78778076 0.81084603]	[321.22540283 390.42617798 0.84767544]	[295.41543579 477.6619873 0.88159907]	[480.14273071 298.14929199 0.89860004]	[521.23223877 385.29180908 0.87460059]	[564.91204834 459.81594849 0.94461334]	[431.51242065 469.99102783 0.72778988]	[395.64358521 475.14703369 0.75088239]	[416.08776855 626.46844482 0.85924155]	[439.08258057 767.59002686 0.82214421]	[464.92425537 464.88684082 0.75061518]	[482.8001709 618.76434326 0.8658306 ]	[500.74298096 764.96502686 0.82487518]	[405.87854004 233.82824707 0.89755416]	[431.52520752 231.41305542 0.86918372]	[387.87329102 233.93746948 0.83694035]	[446.8807373 231.36157227 0.80881095]	[4.90536835e+02 7.95900574e+02 7.59971023e-01]	[5.11039459e+02 7.93216919e+02 7.66874611e-01]	[5.00720459e+02 7.70253113e+02 6.55335486e-01]	[4.39181702e+02 8.03516113e+02 7.23394036e-01]	[4.18751923e+02 7.95877075e+02 7.44735062e-01]	[4.41849365e+02 7.72751160e+02 7.15928435e-01]
[421.16003418 236.6759491 0.9534902 ]	[421.24835205 298.2399292 0.92557204]	[362.31912231 303.20974731 0.8214094 ]	[321.28872681 385.34622192 0.85172141]	[295.45236206 477.60351562 0.87543058]	[480.1711731 298.04519653 0.91054374]	[521.23254395 382.79226685 0.8892948 ]	[564.92205811 459.73544312 0.9340623 ]	[431.56323242 467.45166016 0.72934699]	[398.04293823 475.08273315 0.7480256 ]	[416.13412476 623.97473145 0.86843371]	[439.10610962 767.51446533 0.83360237]	[464.95275879 462.41452026 0.74248403]	[482.8739624 616.20666504 0.84934604]	[503.26361084 757.31011963 0.83285099]	[405.9055481 231.37623596 0.88074052]	[434.02062988 231.2959137 0.85882306]	[387.86715698 233.86044312 0.82325619]	[446.93307495 228.78785706 0.78173131]	[500.67504883 793.21630859 0.80858326]	[518.74835205 790.5958252 0.82455647]	[5.00880615e+02 7.67621399e+02 7.13406861e-01]	[4.36669220e+02 8.00979431e+02 7.33081818e-01]	[4.18697510e+02 7.93358276e+02 7.89385796e-01]	[4.41872650e+02 7.70272766e+02 7.51162887e-01]
[421.15969849 236.67611694 0.9530763 ]	[421.24743652 298.24539185 0.9248746 ]	[362.31735229 303.21447754 0.82123584]	[321.29055786 385.34823608 0.85136235]	[295.45553589 477.60150146 0.87520218]	[480.17098999 298.04986572 0.91046703]	[521.2331543 382.79537964 0.8891229 ]	[564.92034912 459.73233032 0.93319452]	[431.56143188 467.46160889 0.72908843]	[398.04244995 475.09185791 0.7494415 ]	[416.13491821 623.97485352 0.86841476]	[439.10641479 767.50970459 0.83393902]	[464.95666504 464.83325195 0.74248403]	[482.87536621 616.20782471 0.84938931]	[503.26364136 757.31079102 0.83283311]	[405.90420532 231.37582397 0.88067895]	[434.0211792 231.29528809 0.85878742]	[387.86364746 233.85873413 0.8224237 ]	[446.93209839 228.78607178 0.78160882]	[500.67581177 793.21911621 0.80876493]	[518.74969482 790.59765625 0.82440853]	[5.00879608e+02 7.67622437e+02 7.13728309e-01]	[4.36676910e+02 8.00978271e+02 7.36206770e-01]	[4.18705811e+02 7.93357727e+02 7.92295158e-01]	[4.41870361e+02 7.70267456e+02 7.51923621e-01]
[421.14868164 236.62257385 0.95976812]	[421.24093628 298.17825317 0.93669736]	[362.32202148 300.73480225 0.83423501]	[321.27667236 385.29910278 0.85573447]	[295.46487427 475.17233276 0.87086725]	[480.1451416 295.62927246 0.90637332]	[521.20330811 380.31604004 0.89476353]	[564.90533447 459.62823486 0.91858953]	[434.03405762 464.88409424 0.73300707]	[398.05838013 470.00546265 0.74330741]	[418.5737915 623.90618896 0.87956923]	[439.12680054 767.54547119 0.84080601]	[467.40899658 462.29190063 0.73278981]	[482.96777344 613.66436768 0.84075093]	[505.89016724 752.25262451 0.83231854]	[405.90237427 228.87657166 0.86331612]	[434.03411865 228.81828308 0.85575128]	[387.86166382 231.31990051 0.78988105]	[446.93304443 226.23907471 0.77815723]	[500.77368164 790.72399902 0.84666061]	[521.25506592 788.10443115 0.8420577 ]	[5.05885956e+02 7.65071167e+02 7.23686755e-01]	[4.36597443e+02 8.03509521e+02 7.22269714e-01]	[4.18637482e+02 7.95817810e+02 7.71658003e-01]	[4.41911560e+02 7.72719604e+02 7.54739821e-01]
[421.18911743 236.51785278 0.9621439 ]	[421.26373291 298.09457397 0.94323039]	[364.77243042 300.63842773 0.83771384]	[323.74453735 382.78741455 0.85834599]	[295.51651001 472.54489136 0.85829502]	[480.15292358 295.55105591 0.90167278]	[521.20666504 380.24865723 0.90165216]	[564.87023926 457.18374634 0.90469021]	[436.61065674 462.33358765 0.76017916]	[398.16052246 464.94818115 0.75535643]	[418.63027954 623.96337891 0.86541831]	[439.18069458 767.50396729 0.84931219]	[472.54129028 459.76074219 0.72204089]	[487.91741943 608.63262939 0.82988572]	[513.64593506 749.68029785 0.83035767]	[405.91366577 226.24911499 0.84987891]	[434.1178894 223.72442627 0.85219377]	[385.39743042 226.25138855 0.79167938]	[446.9800415 218.67054749 0.75837839]	[503.41119385 788.21154785 0.89901161]	[523.88452148 785.50939941 0.84334177]	[5.16171448e+02 7.59931519e+02 6.75781250e-01]	[4.36678162e+02 8.03476562e+02 7.42367804e-01]	[4.18692352e+02 7.93349854e+02 7.79177725e-01]	[4.44344666e+02 7.70256531e+02 7.69639909e-01]
[421.18460083 236.46562195 0.95997643]	[421.26757812 298.03555298 0.94385535]	[364.81402588 298.20770264 0.83664858]	[323.82333374 380.29040527 0.86015028]	[295.57894897 472.5397644 0.86248469]	[480.12939453 295.52038574 0.89242285]	[521.20343018 380.27993774 0.90200412]	[564.84014893 457.18838501 0.90549183]	[436.68212891 462.34881592 0.76781726]	[398.19873047 464.94302368 0.7596736 ]	[418.62161255 623.96588135 0.85715222]	[439.16879272 767.53173828 0.85972798]	[475.11343384 459.78637695 0.73345721]	[487.96231079 608.6184082 0.83041769]	[516.15234375 749.60717773 0.83563733]	[405.92056274 223.71353149 0.85172862]	[434.11642456 223.65856934 0.85170686]	[387.87976074 223.71559143 0.79279137]	[449.44833374 218.59973145 0.78325468]	[505.91882324 788.17315674 0.89361084]	[523.98760986 783.03259277 0.8411634 ]	[5.16147888e+02 7.54841431e+02 6.67262733e-01]	[4.36617737e+02 8.03511414e+02 7.39981830e-01]	[4.18644684e+02 7.95803589e+02 7.70080626e-01]	[444.33633423 770.27844238 0.80453509]
[421.20336914 236.43051147 0.95790166]	[421.26675415 298.00045776 0.94248265]	[364.81893921 298.18789673 0.83884537]	[323.79336548 382.74960327 0.86095393]	[295.6187439 472.5763855 0.86482215]	[480.12191772 295.48538208 0.8867476 ]	[521.19909668 380.27935791 0.90340209]	[564.8147583 457.17294312 0.90395695]	[439.06027222 462.37234497 0.7700507 ]	[398.21743774 467.40432739 0.75943059]	[418.65332031 623.95709229 0.86002421]	[439.16201782 767.49560547 0.85759377]	[475.16949463 459.80050659 0.73717391]	[490.49801636 611.10296631 0.81196982]	[518.71484375 749.58392334 0.85249865]	[408.38977051 223.65896606 0.85227025]	[436.55023193 221.15730286 0.85877186]	[387.90985107 223.73077393 0.79275638]	[449.46813965 218.57902527 0.78350228]	[508.4659729 788.11773682 0.8652783 ]	[526.47387695 782.9831543 0.81498933]	[5.18772095e+02 7.54842773e+02 6.54352248e-01]	[4.36665100e+02 8.00980652e+02 7.53708601e-01]	[418.68536377 793.33679199 0.79349959]	[444.30181885 770.24493408 0.7965641 ]
[421.20578003 234.06509399 0.95230293]	[421.27194214 295.6494751 0.94258618]	[364.81747437 298.17382812 0.83956301]	[323.7819519 382.7779541 0.85934472]	[297.99502563 472.51922607 0.86377406]	[480.13391113 295.46704102 0.8869313 ]	[521.19213867 380.26501465 0.90815949]	[562.47528076 457.20141602 0.91083491]	[439.10656738 462.35394287 0.77881449]	[398.23861694 464.94750977 0.75978076]	[418.69421387 623.98846436 0.86076701]	[439.15023804 765.07189941 0.85637659]	[477.64657593 459.78857422 0.74301767]	[490.56970215 611.10510254 0.81366557]	[518.78759766 749.71209717 0.84605455]	[408.39324951 221.1410675 0.8567059 ]	[436.56115723 221.10157776 0.86163306]	[387.92999268 223.69390869 0.79745638]	[449.46871948 218.57601929 0.77936548]	[508.48736572 790.6071167 0.84887314]	[526.48284912 785.58282471 0.81497037]	[5.21229004e+02 7.62461304e+02 6.52029157e-01]	[4.36680084e+02 8.00991394e+02 7.60035515e-01]	[418.69186401 793.33776855 0.79718095]	[441.90393066 770.21057129 0.79208416]
[421.22839355 234.04115295 0.95029688]	[421.28833008 295.63821411 0.9417299 ]	[364.834198 298.17565918 0.83487666]	[326.29690552 382.77203369 0.854725 ]	[298.05957031 470.02108765 0.86571115]	[480.14993286 295.44073486 0.88458395]	[521.19091797 380.27758789 0.90669215]	[562.46081543 459.61331177 0.92036694]	[439.15444946 462.35113525 0.78591454]	[398.27929688 464.94537354 0.76118803]	[418.72366333 623.98205566 0.86304438]	[439.13308716 765.0413208 0.85387409]	[477.69314575 459.77981567 0.74685144]	[493.11691284 611.15203857 0.81162184]	[518.79534912 749.73901367 0.83476585]	[408.42593384 221.1025238 0.85787404]	[436.57965088 218.65026855 0.87010229]	[390.43563843 221.16685486 0.79332286]	[449.51327515 216.15122986 0.79006541]	[508.53540039 790.62127686 0.83669996]	[526.52636719 785.59936523 0.80566639]	[5.21212463e+02 7.62513611e+02 6.26368880e-01]	[4.36667999e+02 8.00965149e+02 7.63309121e-01]	[418.67700195 793.30908203 0.80466563]	[441.8817749 770.18719482 0.79741943]
[421.2484436 234.03295898 0.95019698]	[421.30908203 295.65792847 0.9389782 ]	[364.85076904 298.19778442 0.82990193]	[328.85916138 380.34701538 0.8570171 ]	[298.10168457 470.03540039 0.86710942]	[480.18518066 295.44570923 0.88858944]	[521.18341064 380.27798462 0.90979826]	[562.43395996 459.64593506 0.92819244]	[439.18823242 462.33856201 0.79076761]	[400.61889648 464.92642212 0.76718938]	[418.71411133 623.98065186 0.87185949]	[439.1300354 765.03930664 0.85600626]	[480.12585449 459.77496338 0.7536357 ]	[495.68322754 608.61334229 0.83289832]	[521.16064453 749.72619629 0.83973008]	[408.47540283 218.66976929 0.86207449]	[436.61453247 218.63879395 0.87897789]	[390.48861694 221.11711121 0.79261005]	[452.01202393 218.54878235 0.7810452 ]	[511.03897095 790.62561035 0.83093172]	[529.01190186 785.60687256 0.805619 ]	[5.21213135e+02 7.64963196e+02 6.29325330e-01]	[4.36668182e+02 8.00992554e+02 7.61413932e-01]	[418.67352295 793.32452393 0.79975659]	[441.86956787 770.18890381 0.80637658]
[421.26217651 234.0223999 0.94944793]	[421.33602905 295.62173462 0.9348464 ]	[367.33602905 298.1762085 0.82959366]	[331.39801025 380.32299805 0.85998201]	[298.17211914 472.53457642 0.86325544]	[480.22476196 295.39941406 0.88335621]	[521.16882324 380.26095581 0.90045786]	[562.41314697 459.65307617 0.9297272 ]	[439.21289062 462.31497192 0.79091054]	[400.65142822 464.87838745 0.76640594]	[418.71951294 623.97290039 0.87203866]	[439.13552856 765.08496094 0.85617566]	[480.15151978 459.7661438 0.75435865]	[495.68490601 608.61010742 0.8381263 ]	[518.78356934 752.17645264 0.82875758]	[410.96942139 218.64819336 0.86974168]	[436.63232422 218.61447144 0.88851261]	[392.96450806 218.6463623 0.79770488]	[452.04489136 216.13543701 0.80262172]	[513.62939453 790.65777588 0.83346415]	[531.57427979 788.00231934 0.80684602]	[5.18752380e+02 7.65041565e+02 6.41308308e-01]	[4.36673401e+02 8.03474426e+02 7.61150777e-01]	[418.67410278 793.35113525 0.794563 ]	[441.87884521 770.23596191 0.80053836]
[421.31997681 234.00532532 0.9466303 ]	[421.35702515 295.59237671 0.93212795]	[367.37692261 298.14193726 0.83104068]	[331.48968506 380.29766846 0.87218451]	[298.21621704 472.57699585 0.85792232]	[480.25268555 293.02114868 0.88269913]	[521.20953369 380.30343628 0.90758735]	[562.41973877 459.66381836 0.93249118]	[439.27709961 462.32363892 0.7945413 ]	[400.70513916 464.88226318 0.7677542 ]	[418.73214722 623.97723389 0.87373334]	[439.12496948 765.05206299 0.85495663]	[480.21060181 459.77734375 0.76529402]	[498.14605713 611.06774902 0.8418563 ]	[518.69030762 749.70959473 0.82782519]	[411.03256226 218.63702393 0.87363249]	[436.68991089 218.5869751 0.903072 ]	[393.03704834 221.10299683 0.7995137 ]	[454.56503296 216.11761475 0.80308217]	[513.63842773 790.67358398 0.8325913 ]	[531.57318115 788.01055908 0.8017661 ]	[5.16166443e+02 7.62440125e+02 6.26416683e-01]	[4.36658325e+02 8.00999146e+02 7.61772096e-01]	[418.66226196 793.32897949 0.80332327]	[441.86941528 770.21533203 0.81159604]
[421.35342407 233.95591736 0.93360364]	[421.3862915 295.56015015 0.9256779 ]	[367.41201782 298.11584473 0.83173776]	[333.98522949 380.29595947 0.88666487]	[298.24990845 472.54995728 0.85144705]	[480.28720093 293.00119019 0.88101852]	[521.2321167 380.3117981 0.90974528]	[562.45465088 459.67379761 0.93176669]	[439.31048584 462.31552124 0.79401201]	[400.73550415 464.87332153 0.76476437]	[418.72772217 623.96984863 0.86720252]	[439.13616943 765.03259277 0.85290146]	[480.2461853 459.76757812 0.76863968]	[498.15963745 611.15423584 0.83101547]	[518.63659668 749.66937256 0.82713723]	[413.53207397 218.58432007 0.88399398]	[439.07873535 218.5276947 0.91680366]	[395.49703979 221.09857178 0.80896688]	[454.61480713 216.11949158 0.81629467]	[508.51998901 790.66351318 0.85394943]	[528.97039795 788.00665283 0.82731748]	[5.16138794e+02 7.59923096e+02 6.15754306e-01]	[4.36658997e+02 8.00948242e+02 7.54917562e-01]	[418.67095947 793.30114746 0.80761158]	[441.89562988 770.2043457 0.79963219]
[423.77987671 233.93865967 0.92191684]	[423.82391357 295.57730103 0.91469514]	[369.96383667 298.12039185 0.83239007]	[334.0730896 380.28042603 0.89625466]	[300.68164062 470.03994751 0.84450603]	[480.37313843 295.38845825 0.8770138 ]	[521.27807617 380.28866577 0.92089832]	[564.82202148 459.68502808 0.93229383]	[439.33078003 462.33084106 0.78932661]	[400.73965454 464.88253784 0.76182103]	[418.7321167 623.98712158 0.86671042]	[439.13812256 765.05041504 0.85335422]	[480.2805481 459.78704834 0.76967072]	[498.16897583 613.62585449 0.83287436]	[516.17565918 749.63952637 0.8249262 ]	[416.02484131 218.55749512 0.89431882]	[439.14099121 216.15869141 0.92762071]	[395.56118774 218.64118958 0.83202523]	[457.09725952 216.09588623 0.8333208 ]	[511.04452515 790.74688721 0.84748441]	[528.99542236 788.05999756 0.82966363]	[5.11064453e+02 7.57331055e+02 6.37726724e-01]	[4.36664154e+02 8.03557922e+02 7.61782646e-01]	[4.18663696e+02 7.95819824e+02 7.87789404e-01]	[441.90026855 770.19830322 0.80919921]
[423.8555603 233.92849731 0.91709638]	[423.87915039 295.58258057 0.91125458]	[372.48727417 298.11053467 0.83739823]	[336.46612549 380.34109497 0.89413226]	[300.71633911 472.5843811 0.84357607]	[482.76116943 295.40170288 0.88038582]	[521.31842041 380.27474976 0.92829818]	[564.87164307 459.6645813 0.9256919 ]	[441.72851562 462.37545776 0.78835958]	[400.79690552 464.92736816 0.75052559]	[418.73553467 623.97991943 0.86554289]	[439.14666748 765.06341553 0.85705507]	[480.36526489 459.80480957 0.78045082]	[498.2121582 613.64068604 0.83909869]	[516.13616943 749.76446533 0.8163504 ]	[416.1161499 218.54988098 0.90683997]	[439.21228027 216.15933228 0.93506449]	[398.0380249 218.59616089 0.84744412]	[457.1625061 216.06478882 0.82433796]	[511.01235962 790.78424072 0.84003061]	[526.53314209 788.1114502 0.836092 ]	[5.11054413e+02 7.62488159e+02 6.49615288e-01]	[4.36625153e+02 8.06027100e+02 7.66130209e-01]	[4.18634674e+02 7.95844055e+02 7.80044913e-01]	[444.30377197 770.20751953 0.81641519]
[426.34231567 233.92129517 0.90633649]	[426.40518188 295.5930481 0.9000268 ]	[375.04406738 298.09841919 0.8497597 ]	[336.54534912 380.30813599 0.91854864]	[303.2388916 475.11499023 0.83709252]	[482.82470703 295.42263794 0.88030052]	[521.34698486 380.27630615 0.9271782 ]	[564.9387207 459.64511108 0.92103851]	[441.76605225 462.40344238 0.7836889 ]	[400.84896851 467.39831543 0.74503821]	[418.73300171 623.97918701 0.86131412]	[439.14111328 765.04290771 0.85370392]	[482.72061157 462.23681641 0.78444171]	[498.15380859 611.16680908 0.82700771]	[516.14160156 749.64691162 0.83674377]	[418.56567383 218.52696228 0.92071366]	[439.2902832 216.14607239 0.93988734]	[398.13082886 218.58088684 0.86910528]	[459.62207031 216.10377502 0.83568847]	[506.00817871 790.79986572 0.86735839]	[526.47784424 788.14318848 0.85486925]	[5.11086670e+02 7.57354858e+02 6.39989018e-01]	[4.36641327e+02 8.03519775e+02 7.55926549e-01]	[4.18653900e+02 7.93363342e+02 7.89506078e-01]	[444.30685425 770.20239258 0.80542278]
[426.44781494 233.91172791 0.8952229 ]	[428.984375 295.57510376 0.89276052]	[377.50802612 298.05395508 0.85824919]	[336.63775635 380.29058838 0.93515944]	[308.33944702 472.60794067 0.82100475]	[482.90341187 295.41308594 0.86937153]	[521.40625 380.2638855 0.92789221]	[564.98016357 459.64324951 0.91838145]	[441.8067627 462.40029907 0.77611029]	[400.87426758 464.95080566 0.7340495 ]	[418.74588013 623.99859619 0.8565408 ]	[439.14031982 765.05969238 0.85469556]	[482.76519775 462.23779297 0.78298944]	[498.17410278 613.67633057 0.81971419]	[513.60644531 749.75408936 0.81891191]	[418.63729858 218.52256775 0.93373072]	[441.68728638 216.12162781 0.93982065]	[398.23809814 218.63647461 0.85933554]	[459.67578125 216.10423279 0.83743048]	[506.00411987 793.30541992 0.85089535]	[526.43811035 790.60717773 0.85288376]	[5.08490356e+02 7.62450500e+02 6.61945105e-01]	[4.36646271e+02 8.03520630e+02 7.56901622e-01]	[4.18654724e+02 7.93363953e+02 7.84987628e-01]	[444.3052063 770.2255249 0.80298138]
[428.99041748 233.87336731 0.88793397]	[434.01538086 295.61343384 0.89663815]	[377.54302979 298.09057617 0.85925114]	[336.6675415 382.77893066 0.91426265]	[310.96194458 475.16296387 0.84208453]	[485.40795898 295.45013428 0.86582375]	[523.81097412 380.25296021 0.91859388]	[565.04156494 459.65206909 0.91092813]	[441.8694458 462.36178589 0.77735829]	[403.32363892 464.92715454 0.73158199]	[418.76446533 624.01593018 0.85246456]	[439.14608765 765.03149414 0.85115159]	[482.7956543 459.79092407 0.78635728]	[500.63476562 616.21502686 0.83191967]	[511.05453491 749.75024414 0.82042342]	[418.6920166 216.13926697 0.9433977 ]	[441.74755859 216.07833862 0.94515377]	[400.63037109 221.09577942 0.86518478]	[459.80950928 216.12742615 0.86716121]	[508.53170776 793.33343506 0.85444587]	[526.52905273 790.62280273 0.84641868]	[5.05923218e+02 7.62428345e+02 6.70588255e-01]	[4.36653778e+02 8.03522522e+02 7.52229333e-01]	[4.18660645e+02 7.93360291e+02 7.76075184e-01]	[444.31002808 770.1932373 0.80958706]
[431.53942871 233.83053589 0.88513976]	[436.55862427 297.99603271 0.91336477]	[377.60842896 298.14953613 0.86169231]	[339.11935425 382.85025024 0.90528566]	[313.5491333 475.10943604 0.85639644]	[487.921875 295.50967407 0.86073017]	[523.92626953 380.34030151 0.89511758]	[567.44842529 459.66955566 0.90749365]	[444.30184937 464.82818604 0.75935781]	[405.81863403 467.42703247 0.71572077]	[418.80065918 626.4319458 0.85500586]	[439.13565063 765.00335693 0.84658289]	[482.86343384 462.2387085 0.77787119]	[500.64666748 616.22991943 0.82599473]	[511.09637451 752.23968506 0.80206496]	[418.76049805 216.10476685 0.9559828 ]	[441.80282593 216.03669739 0.94726872]	[400.72927856 221.15802002 0.84426647]	[462.22265625 218.55036926 0.85904676]	[508.54464722 795.87017822 0.82432854]	[528.9777832 790.72479248 0.81520748]	[5.05966278e+02 7.64986389e+02 6.50979817e-01]	[4.36668762e+02 8.03524475e+02 7.49436557e-01]	[4.18668488e+02 7.93358582e+02 7.76954412e-01]	[441.8866272 770.16137695 0.80404949]
[434.09283447 231.42330933 0.88548684]	[436.68661499 295.63845825 0.92537403]	[377.73425293 298.10916138 0.87481433]	[339.27023315 382.86550903 0.8826586 ]	[316.13418579 475.08758545 0.87319958]	[488.00708008 295.50485229 0.8546465 ]	[524.02978516 382.76956177 0.8808946 ]	[567.49523926 459.72369385 0.9082948 ]	[444.35253906 464.88546753 0.75091213]	[405.88262939 467.49108887 0.70488054]	[421.18225098 626.46435547 0.86207777]	[439.14099121 765.01074219 0.84873325]	[482.91577148 462.29751587 0.77042842]	[500.68164062 618.78753662 0.84024 ]	[513.57513428 752.26989746 0.79547602]	[421.16046143 216.07717896 0.95661294]	[441.87423706 216.01039124 0.93525171]	[400.8053894 218.65888977 0.85530835]	[462.31890869 218.52442932 0.88097811]	[508.54162598 795.87780762 0.80905783]	[528.972229 790.7286377 0.80520624]	[5.05964569e+02 7.65023560e+02 6.52655303e-01]	[4.36671600e+02 8.06024902e+02 7.54129887e-01]	[4.18660370e+02 7.95829163e+02 7.66438663e-01]	[441.88409424 770.15179443 0.80839354]
[436.64031982 231.42338562 0.90269911]	[439.17248535 295.58291626 0.93828452]	[380.18789673 298.0463562 0.87581241]	[341.78137207 382.85040283 0.85707331]	[318.69216919 477.61029053 0.87597221]	[493.11315918 295.49346924 0.85146797]	[526.45172119 382.77865601 0.8660813 ]	[567.53131104 459.79516602 0.90018684]	[444.40872192 464.89920044 0.73807365]	[408.41638184 467.48031616 0.69464505]	[421.18963623 626.47521973 0.86046088]	[439.15292358 764.95037842 0.84264189]	[482.95385742 462.32943726 0.75632775]	[500.72427368 618.78863525 0.85763186]	[513.63824463 752.26434326 0.80150133]	[421.28076172 216.09172058 0.94602102]	[444.3770752 216.02604675 0.90917534]	[403.25631714 218.60324097 0.86067671]	[462.4151001 218.52177429 0.8766762 ]	[508.50695801 795.88775635 0.81432557]	[526.53521729 790.74914551 0.80925369]	[5.08482513e+02 7.65006104e+02 6.43341362e-01]	[4.36675903e+02 8.03510132e+02 7.44957566e-01]	[4.18669739e+02 7.93337097e+02 7.71857440e-01]	[441.90652466 770.10632324 0.80086809]
[439.06561279 231.43513489 0.91061854]	[439.22924805 295.58709717 0.94495606]	[380.27703857 298.06143188 0.87412286]	[346.89459229 382.837677 0.83829606]	[321.23431396 477.62280273 0.86485833]	[495.61340332 295.474823 0.85226965]	[526.5300293 382.77713013 0.85082656]	[567.59533691 462.23416138 0.88343042]	[446.9185791 464.87841797 0.72715515]	[411.01419067 467.47546387 0.69670653]	[421.23834229 626.42053223 0.86707515]	[439.15600586 764.95153809 0.8425889 ]	[485.39239502 462.31378174 0.74495625]	[500.74343872 618.78430176 0.85598594]	[513.65270996 754.74603271 0.79629004]	[421.34109497 216.09939575 0.93769407]	[444.4420166 216.02471924 0.89670497]	[403.33309937 218.5765686 0.84783536]	[464.84390259 216.10583496 0.88361984]	[508.47018433 798.39379883 0.81550491]	[526.50769043 790.79101562 0.80201387]	[5.08525696e+02 7.65053223e+02 6.41205251e-01]	[4.36683472e+02 8.03518066e+02 7.52499223e-01]	[4.18681488e+02 7.93342224e+02 7.67322183e-01]	[441.89984131 770.11572266 0.78891248]
[439.14990234 231.43559265 0.91942525]	[441.68395996 295.56344604 0.94532424]	[382.79455566 298.02716064 0.85274637]	[354.44396973 385.29592896 0.84495229]	[328.89071655 477.68136597 0.8514263 ]	[498.15496826 295.46786499 0.86550581]	[526.55285645 380.32241821 0.85572159]	[570.04760742 462.27746582 0.87401062]	[446.96685791 462.40710449 0.72453946]	[413.55401611 467.43469238 0.70631576]	[421.30633545 626.43469238 0.86719871]	[439.16445923 764.9798584 0.84662646]	[485.41674805 462.26309204 0.74480033]	[500.76199341 618.77008057 0.84916997]	[513.61541748 749.77301025 0.81091368]	[423.81228638 216.08078003 0.92539066]	[446.96133423 216.03329468 0.88028622]	[405.85140991 218.54241943 0.82832205]	[464.91906738 216.09684753 0.87657082]	[508.49560547 798.40863037 0.81423962]	[526.5 790.78173828 0.79492694]	[5.08473694e+02 7.62427307e+02 6.35963202e-01]	[4.39119049e+02 8.03514160e+02 7.50093758e-01]	[4.18697906e+02 7.93338928e+02 7.62446880e-01]	[441.89599609 770.11547852 0.7883752 ]
[439.30331421 231.42338562 0.92480814]	[441.80255127 295.57119751 0.93780148]	[385.34646606 298.04998779 0.83673704]	[357.0279541 382.86129761 0.88582987]	[333.99786377 480.13296509 0.88483346]	[500.64941406 295.47927856 0.88111258]	[531.5925293 382.74182129 0.83060688]	[570.06567383 462.30029297 0.86838233]	[449.51626587 462.36917114 0.72317547]	[416.03585815 464.94219971 0.71657294]	[421.3480835 626.42279053 0.86285007]	[439.18878174 764.96563721 0.84721243]	[485.49575806 462.22692871 0.72814488]	[500.81738281 618.74487305 0.84679806]	[513.63885498 752.24822998 0.80605006]	[426.39993286 216.07514954 0.90172553]	[452.07220459 215.99769592 0.87942171]	[410.98138428 218.59757996 0.80363047]	[467.47338867 216.02050781 0.86640221]	[508.49502563 800.92822266 0.8137114 ]	[5.26491089e+02 7.93219116e+02 7.90185034e-01]	[5.08466400e+02 7.64981750e+02 6.49670064e-01]	[4.39101593e+02 8.03537476e+02 7.55843580e-01]	[4.18679108e+02 7.93333801e+02 7.58616626e-01]	[441.91424561 770.09448242 0.79633665]
[439.30297852 231.42327881 0.92478275]	[441.80245972 295.56948853 0.93762791]	[385.34817505 298.04870605 0.83642656]	[357.02755737 382.86404419 0.88572419]	[333.9979248 480.13577271 0.88578701]	[500.64788818 295.47650146 0.88028908]	[531.5947876 382.74325562 0.83055592]	[570.06719971 462.30490112 0.8679685 ]	[449.52304077 462.36486816 0.72284186]	[416.04345703 464.93917847 0.71731788]	[421.34863281 626.42120361 0.8624168 ]	[439.20230103 764.96142578 0.84711581]	[485.49951172 462.22305298 0.72672397]	[500.81869507 618.74102783 0.84585166]	[513.63635254 752.24328613 0.8075946 ]	[426.39993286 216.07504272 0.90177643]	[452.07192993 215.9974823 0.87941128]	[410.97994995 218.5982666 0.80348599]	[467.47213745 216.02064514 0.86610746]	[508.50057983 800.92724609 0.81487572]	[5.26492004e+02 7.93215698e+02 7.92976558e-01]	[5.08457001e+02 7.64980652e+02 6.55438840e-01]	[4.36692200e+02 8.03524231e+02 7.55200326e-01]	[4.18680084e+02 7.93313782e+02 7.63376236e-01]	[444.32028198 770.09692383 0.79473346]
[441.74423218 231.41188049 0.92967594]	[441.86495972 295.60516357 0.92946804]	[385.38647461 298.09854126 0.83569926]	[357.20474243 385.36990356 0.90007091]	[336.60671997 480.13110352 0.89779627]	[500.76843262 295.46759033 0.8932904 ]	[534.13433838 382.72918701 0.84025735]	[570.06414795 462.34863281 0.86321145]	[454.55078125 462.38806152 0.7246505 ]	[416.12423706 464.94421387 0.72455555]	[421.38702393 626.43457031 0.84895396]	[439.2038269 762.51678467 0.84136403]	[490.50588989 462.25283813 0.71271259]	[500.87231445 621.2802124 0.8582806 ]	[516.11096191 754.7532959 0.79874384]	[431.46069336 216.03300476 0.90316874]	[457.11050415 215.97825623 0.91500968]	[413.52459717 218.54983521 0.80598414]	[472.56283569 216.06541443 0.83180398]	[508.51400757 800.95617676 0.81262159]	[5.26511963e+02 7.93236877e+02 7.91939855e-01]	[5.08496552e+02 7.65053345e+02 6.56949878e-01]	[4.39141388e+02 8.03520874e+02 7.60906398e-01]	[4.18696991e+02 7.93329529e+02 7.58732736e-01]	[444.3097229 770.07855225 0.78083879]
[444.3164978 231.32209778 0.89487553]	[446.86444092 295.58325195 0.90058374]	[393.07168579 298.07052612 0.84051549]	[362.29055786 387.9140625 0.85489923]	[341.71676636 480.21020508 0.88404906]	[503.3145752 295.44485474 0.88392413]	[536.66229248 380.31213379 0.85862988]	[570.0355835 464.83963013 0.85236394]	[459.6050415 464.91220093 0.74141455]	[418.72406006 467.47128296 0.74045795]	[423.80841064 626.42126465 0.83754313]	[439.20098877 762.47540283 0.83729422]	[498.18875122 462.39102173 0.72929615]	[503.30657959 621.31109619 0.86228681]	[516.13476562 754.83081055 0.79581445]	[436.61584473 215.95724487 0.93688124]	[459.70144653 215.94332886 0.96194893]	[418.5960083 218.5615387 0.86478627]	[477.68380737 216.14768982 0.83063531]	[508.50534058 800.96594238 0.81592077]	[526.52020264 793.26702881 0.79524827]	[5.08490173e+02 7.67528381e+02 6.75577521e-01]	[4.39136292e+02 8.00910217e+02 7.63019800e-01]	[4.18704742e+02 7.93232117e+02 7.89983034e-01]	[444.32635498 767.68676758 0.77664876]
[444.42687988 231.33926392 0.87998474]	[446.96453857 295.59124756 0.89540642]	[395.5892334 298.08737183 0.8562901 ]	[367.40975952 387.86074829 0.83382618]	[344.34405518 480.243927 0.87180561]	[503.40383911 295.41897583 0.87051696]	[536.74407959 380.31802368 0.86371064]	[570.03967285 464.8755188 0.84871572]	[459.67266846 464.90182495 0.75489712]	[418.78250122 467.47183228 0.74438608]	[426.36831665 623.98095703 0.82031155]	[439.18411255 762.49383545 0.83323002]	[498.25045776 462.37255859 0.73939872]	[503.34030151 621.33581543 0.86637193]	[516.11486816 754.80407715 0.79548061]	[439.07595825 215.9551239 0.94546533]	[459.81506348 215.94723511 0.96249837]	[418.69351196 218.5790863 0.87811816]	[480.17526245 218.53291321 0.85808057]	[508.50646973 800.95141602 0.81656182]	[526.52294922 793.2555542 0.79614705]	[5.08460205e+02 7.67509033e+02 6.79978073e-01]	[4.39146423e+02 7.98393555e+02 7.65228450e-01]	[418.71231079 790.82702637 0.79507625]	[441.90988159 770.09832764 0.77671397]
[449.42889404 231.33912659 0.86243415]	[452.05325317 295.65115356 0.89576548]	[395.64077759 298.13543701 0.86353672]	[372.55218506 385.38583374 0.84519678]	[351.99420166 480.21722412 0.87601399]	[505.92489624 295.49014282 0.87280279]	[539.24780273 380.34579468 0.87863946]	[570.02008057 464.94348145 0.84452856]	[459.77130127 464.93695068 0.75985724]	[421.18893433 469.97561646 0.74497485]	[426.44116211 623.91906738 0.81118858]	[439.18887329 762.47802734 0.83610576]	[500.69992065 462.390625 0.74703348]	[503.39358521 621.36505127 0.86553204]	[516.12884521 754.81109619 0.79598874]	[439.18276978 215.94796753 0.96157581]	[462.22457886 215.93354797 0.96554822]	[418.79733276 218.5758667 0.88435298]	[480.28704834 216.11654663 0.88461053]	[508.48522949 800.9664917 0.81666982]	[526.51446533 793.27172852 0.79509109]	[5.08471954e+02 7.67539062e+02 6.83507502e-01]	[4.39120392e+02 7.95848450e+02 7.83284247e-01]	[418.70361328 790.77020264 0.82688725]	[444.30279541 770.11993408 0.77881163]
[452.02786255 228.85939026 0.85248888]	[457.06573486 295.64630127 0.9095062 ]	[398.13796997 298.11532593 0.87467176]	[375.07366943 385.37005615 0.85014647]	[354.55444336 480.25888062 0.88878345]	[508.44476318 295.48736572 0.85651517]	[539.30712891 382.74588013 0.88515025]	[570.03216553 464.93740845 0.8442378 ]	[459.82955933 464.91714478 0.76842707]	[421.24639893 467.46496582 0.74695253]	[428.98019409 623.86975098 0.80787838]	[439.19076538 762.4677124 0.83452684]	[500.7484436 462.37185669 0.75649387]	[503.43252563 621.34039307 0.85591918]	[516.14306641 757.30847168 0.79201651]	[439.27294922 215.91221619 0.96890169]	[462.31573486 213.55766296 0.95909047]	[421.2265625 218.57371521 0.86289698]	[482.73370361 216.11808777 0.88731813]	[508.49404907 800.96368408 0.81811613]	[526.5168457 793.27636719 0.79837024]	[5.08477570e+02 7.67565247e+02 6.92954719e-01]	[4.39135162e+02 7.95792053e+02 7.95351624e-01]	[418.72521973 790.73968506 0.83557421]	[444.29983521 770.13031006 0.77458555]
[454.55172729 228.86074829 0.8590731 ]	[457.22305298 295.56524658 0.92966878]	[400.62252808 298.03344727 0.88314754]	[377.49908447 385.39657593 0.85800445]	[356.98077393 480.2984314 0.90334636]	[511.01953125 295.41595459 0.83520287]	[541.76916504 382.82199097 0.89621484]	[570.12438965 467.44747925 0.8197394 ]	[462.25354004 464.9284668 0.7647422 ]	[421.32940674 467.46807861 0.74130726]	[431.49023438 623.92401123 0.80652493]	[439.19509888 762.43914795 0.8299216 ]	[500.85467529 462.37026978 0.76361418]	[503.48620605 621.39691162 0.84802121]	[516.16247559 757.35754395 0.79157734]	[439.33132935 215.92198181 0.9693979 ]	[462.37506104 213.55877686 0.95269036]	[421.30062866 218.54983521 0.85911757]	[482.81744385 216.11682129 0.8950696 ]	[508.48098755 800.96557617 0.81243122]	[526.50146484 793.2835083 0.79492408]	[5.08515991e+02 7.67600281e+02 6.93287134e-01]	[439.14044189 793.35357666 0.8044098 ]	[418.73013306 790.71923828 0.84288102]	[4.41908752e+02 7.70105164e+02 7.65026808e-01]
[457.06378174 228.82485962 0.86684608]	[459.66717529 295.55267334 0.94155562]	[400.70083618 298.02279663 0.88022912]	[377.5921936 385.37942505 0.87829411]	[357.04226685 480.25521851 0.91068172]	[513.58605957 295.41281128 0.83547527]	[541.81817627 382.80566406 0.90381724]	[575.14587402 469.97525024 0.80795348]	[462.31973267 464.93295288 0.76585191]	[421.3939209 467.46838379 0.7305631 ]	[434.0586853 626.40063477 0.8040477 ]	[439.21386719 762.41540527 0.82919002]	[503.23846436 462.3821106 0.76501042]	[503.49087524 621.41174316 0.84909284]	[516.16900635 757.34820557 0.79144365]	[441.73443604 215.90708923 0.96879399]	[464.82540894 213.53636169 0.93267739]	[421.359375 216.06846619 0.88001263]	[482.90884399 216.06341553 0.90415317]	[508.46472168 800.94781494 0.81078863]	[526.49523926 793.27722168 0.79834485]	[5.08529083e+02 7.67592102e+02 6.87316477e-01]	[439.15777588 793.33685303 0.8069914 ]	[418.74847412 790.70593262 0.84190965]	[4.44301483e+02 7.67694458e+02 7.61614680e-01]
[457.15496826 228.82131958 0.87850636]	[459.73529053 295.53173828 0.94695795]	[400.76434326 298.01861572 0.87208301]	[377.63308716 387.87069702 0.8812654 ]	[357.09765625 480.31933594 0.92454195]	[516.15393066 295.39501953 0.84148657]	[541.88104248 382.74029541 0.91311467]	[575.2166748 467.44168091 0.81478971]	[462.38336182 464.90591431 0.76581758]	[423.83181763 467.43173218 0.7223475 ]	[436.54821777 623.94451904 0.82093418]	[439.21582031 762.4161377 0.82891101]	[503.2918396 462.3637085 0.76949984]	[505.88104248 621.38861084 0.84164989]	[516.18695068 757.36499023 0.79133952]	[441.80673218 215.92419434 0.96631879]	[464.89538574 213.53625488 0.92012942]	[423.80517578 216.07087708 0.86821532]	[482.96105957 216.04936218 0.90964264]	[506.00158691 798.44110107 0.81584209]	[526.47576904 793.25878906 0.80528569]	[5.11020294e+02 7.67612061e+02 6.86776817e-01]	[439.15203857 793.32519531 0.80781716]	[418.74316406 790.69677734 0.842691 ]	[4.44306732e+02 7.70081848e+02 7.61267185e-01]
[459.59860229 228.86068726 0.89257872]	[459.76867676 295.5484314 0.94726765]	[400.79718018 298.06356812 0.87110615]	[377.71154785 387.85836792 0.89079159]	[357.1428833 480.27758789 0.91875255]	[516.19445801 295.39611816 0.84459972]	[541.9175415 380.24517822 0.91929919]	[577.72900391 467.41827393 0.82328719]	[462.44863892 464.91116333 0.75580281]	[423.91372681 467.44235229 0.71105945]	[436.6078186 623.92834473 0.83334267]	[439.22341919 759.93371582 0.83056605]	[503.34042358 462.37130737 0.76512623]	[505.92614746 621.36962891 0.83399212]	[516.18127441 757.36755371 0.78932232]	[441.87124634 215.9432373 0.95392364]	[464.96768188 213.55169678 0.90335178]	[423.83990479 216.05172729 0.87435323]	[485.37393188 216.02368164 0.90446407]	[508.45822144 800.91467285 0.80768275]	[526.49041748 793.25946045 0.79868162]	[5.08534973e+02 7.67618591e+02 6.88563824e-01]	[439.14312744 795.78314209 0.80548769]	[418.74676514 790.71820068 0.84206307]	[4.44305023e+02 7.67693298e+02 7.55685568e-01]
[459.65328979 231.2966156 0.90177798]	[459.83395386 295.55328369 0.94618285]	[400.85531616 298.05517578 0.86280948]	[377.74569702 385.40100098 0.89589316]	[357.1550293 480.32070923 0.92669713]	[518.6819458 295.42776489 0.85849869]	[544.32226562 380.22610474 0.91660863]	[577.7925415 464.94592285 0.83593976]	[464.84063721 464.88201904 0.75558698]	[426.37844849 467.41467285 0.70825374]	[436.62139893 623.97277832 0.83237052]	[439.21392822 762.41253662 0.83195144]	[503.37057495 462.33920288 0.7695961 ]	[505.98840332 623.81091309 0.83204812]	[516.18713379 757.34185791 0.79283118]	[441.93139648 215.95913696 0.94163835]	[467.43942261 215.90002441 0.89138788]	[423.92727661 216.09397888 0.83958036]	[485.44335938 216.02842712 0.89613658]	[508.46234131 798.44232178 0.80744386]	[526.49786377 793.24530029 0.79874963]	[5.08514038e+02 7.67578186e+02 6.85563922e-01]	[439.13952637 795.83905029 0.79756111]	[418.74453735 790.75445557 0.83121634]	[4.41898193e+02 7.67695312e+02 7.59189487e-01]
[459.72210693 231.30023193 0.90752327]	[462.22409058 295.56866455 0.94394708]	[403.30563354 298.0696106 0.85497737]	[380.12142944 385.33587646 0.89818949]	[357.19235229 480.2678833 0.92604017]	[518.74182129 295.44625854 0.86899328]	[544.36621094 380.2723999 0.91276306]	[580.28051758 467.40246582 0.84032857]	[464.8520813 464.88244629 0.7531966 ]	[426.40209961 467.40875244 0.70659888]	[436.63739014 623.94659424 0.83808124]	[439.2124939 759.9395752 0.83283824]	[503.37634277 462.34823608 0.76808667]	[508.43972778 623.84320068 0.83109653]	[516.20788574 757.38031006 0.79350334]	[444.37811279 215.95643616 0.92593652]	[469.97076416 215.90507507 0.87809938]	[426.41723633 216.06532288 0.84606051]	[485.48083496 216.01286316 0.8944 ]	[508.47079468 800.92828369 0.80391109]	[5.26493286e+02 7.93261963e+02 7.92420685e-01]	[5.11010162e+02 7.67610840e+02 6.85388684e-01]	[439.10336304 795.80725098 0.80061746]	[418.7265625 790.72454834 0.84519213]	[4.41902740e+02 7.67691650e+02 7.57306099e-01]
[459.77145386 228.85520935 0.90643656]	[462.27508545 295.55984497 0.94315958]	[403.36657715 298.0496521 0.8489266 ]	[380.14797974 385.36120605 0.89472473]	[357.21221924 480.23208618 0.92020971]	[518.79388428 295.44680786 0.87311941]	[544.37683105 380.27523804 0.91128606]	[580.3237915 467.43331909 0.84114635]	[464.86413574 464.86883545 0.74855244]	[426.40768433 464.94470215 0.70533222]	[436.63381958 623.97314453 0.83577293]	[439.2137146 759.93280029 0.83357835]	[503.39511108 462.34130859 0.76328766]	[508.50762939 623.8772583 0.82705998]	[516.22009277 759.88677979 0.79231334]	[444.43005371 215.93508911 0.91574752]	[470.0262146 213.54711914 0.87779248]	[428.93203735 216.04656982 0.83813059]	[487.92584229 215.99565125 0.89295113]	[5.08484833e+02 8.00930725e+02 7.99670041e-01]	[5.26507019e+02 7.93269409e+02 7.88651168e-01]	[5.11012909e+02 7.67647156e+02 6.84925795e-01]	[439.09799194 795.82385254 0.79868782]	[418.72506714 790.72625732 0.84212369]	[4.41900757e+02 7.67686279e+02 7.57481813e-01]
[459.8248291 228.84240723 0.9080981 ]	[462.29641724 295.55709839 0.94396424]	[403.39102173 298.04891968 0.84443861]	[380.17025757 385.37887573 0.89261389]	[359.56655884 480.21578979 0.91943055]	[521.18023682 295.44161987 0.87503874]	[544.41009521 380.28652954 0.90334761]	[580.34289551 467.43008423 0.84330308]	[464.87167358 464.89865112 0.74768221]	[426.41314697 467.43139648 0.70463884]	[436.67041016 623.91699219 0.83970273]	[439.21194458 759.94958496 0.83424562]	[503.41116333 462.36639404 0.76017755]	[511.00335693 623.8729248 0.81790972]	[518.64123535 759.87322998 0.79237032]	[446.89755249 215.92207336 0.90960675]	[472.56860352 213.52832031 0.88196295]	[428.97158813 216.07510376 0.82963079]	[487.97006226 215.98179626 0.88709944]	[5.08490356e+02 7.98450012e+02 7.94753313e-01]	[5.26529358e+02 7.93257202e+02 7.89808452e-01]	[5.11028290e+02 7.67632568e+02 6.79842353e-01]	[4.39098419e+02 7.95852112e+02 7.91811883e-01]	[418.7265625 790.75097656 0.83294529]	[4.41890167e+02 7.67698608e+02 7.63480544e-01]
[459.83810425 228.83824158 0.90801263]	[462.31283569 295.57330322 0.94289201]	[403.39089966 298.05151367 0.84539819]	[380.16638184 385.39932251 0.89073378]	[359.56890869 480.21377563 0.91849703]	[521.20471191 295.47006226 0.88317132]	[544.44732666 380.3482666 0.89471763]	[582.73779297 467.48413086 0.84272945]	[464.8765564 464.93423462 0.74269402]	[426.41705322 467.48114014 0.70024139]	[436.66928101 623.99798584 0.83555973]	[439.21136475 762.43151855 0.83887172]	[503.41757202 462.39584351 0.75526673]	[508.55151367 623.89855957 0.81692529]	[518.66485596 759.92303467 0.79717833]	[446.91479492 215.91732788 0.9079541 ]	[472.58770752 213.52256775 0.8831718 ]	[428.98736572 216.06790161 0.83307815]	[487.9921875 215.98135376 0.88957608]	[5.08485504e+02 8.00942322e+02 7.92597115e-01]	[5.26534180e+02 7.93284973e+02 7.83651114e-01]	[5.11072296e+02 7.67678040e+02 6.74599111e-01]	[4.39116608e+02 7.95868225e+02 7.87690580e-01]	[418.7281189 790.76879883 0.82974219]	[4.41876190e+02 7.70090271e+02 7.62140751e-01]
[459.83615112 228.84448242 0.9087823 ]	[462.28839111 295.58428955 0.9429493 ]	[403.34417725 298.06646729 0.85408205]	[380.15811157 385.39938354 0.89048111]	[359.56808472 480.22116089 0.9195081 ]	[521.21002197 295.4758606 0.88379216]	[544.44543457 382.72436523 0.89531302]	[582.73986816 467.49105835 0.84261125]	[464.88320923 464.9458313 0.74073529]	[426.41848755 469.96560669 0.69944704]	[436.67770386 624.00305176 0.83433747]	[439.2265625 762.45233154 0.84028989]	[503.4303894 464.83023071 0.75164342]	[511.00930786 623.93414307 0.81672913]	[518.66790771 759.93878174 0.79697037]	[446.91012573 215.92436218 0.90875864]	[472.58282471 213.52462769 0.88337415]	[428.9944458 216.0741272 0.82994616]	[487.99511719 215.977005 0.88855612]	[5.08454529e+02 8.00932922e+02 7.92896092e-01]	[5.26514343e+02 7.93285645e+02 7.84250021e-01]	[5.11090027e+02 7.67680847e+02 6.75624847e-01]	[4.39116058e+02 7.95851318e+02 7.82793522e-01]	[418.72949219 790.75457764 0.8283602 ]	[4.41897491e+02 7.70115662e+02 7.57128656e-01]
[459.81072998 228.85632324 0.90796316]	[462.23995972 295.57757568 0.94566959]	[403.29980469 298.06323242 0.86144125]	[380.13250732 385.32852173 0.90295076]	[357.20602417 480.22409058 0.9202897 ]	[518.78186035 295.45898438 0.87591481]	[544.42687988 382.72943115 0.89227933]	[580.33587646 467.47299194 0.8377068 ]	[464.91207886 464.90982056 0.74097228]	[428.91397095 467.46496582 0.6947937 ]	[436.66479492 623.99859619 0.82581449]	[439.23309326 762.47192383 0.83903694]	[503.45617676 462.37203979 0.75338286]	[508.54919434 623.86584473 0.80954266]	[518.68615723 757.39013672 0.80025953]	[446.8817749 215.93293762 0.91001189]	[472.55526733 213.54031372 0.87984794]	[428.97271729 216.07878113 0.83271843]	[487.96047974 216.00109863 0.88737071]	[5.06000580e+02 8.00912842e+02 7.90453494e-01]	[5.26495789e+02 7.93268005e+02 7.84450710e-01]	[5.13602783e+02 7.67627808e+02 6.72851205e-01]	[4.39180023e+02 7.95822144e+02 7.71997213e-01]	[418.77200317 790.75268555 0.81002772]	[4.41894470e+02 7.70121460e+02 7.50357807e-01]
[459.76879883 228.87229919 0.9072364 ]	[462.20950317 295.57818604 0.94602597]	[403.26629639 298.06231689 0.86083865]	[380.08648682 385.37475586 0.90213197]	[357.15979004 480.28213501 0.92407036]	[518.74682617 295.46002197 0.87480891]	[544.38189697 380.34124756 0.90822256]	[580.29522705 467.43685913 0.83469898]	[464.90786743 464.89019775 0.74327809]	[428.90621948 467.44064331 0.69755566]	[436.65179443 623.97827148 0.82370055]	[439.22845459 762.46209717 0.8357389 ]	[503.45440674 462.35379028 0.75457639]	[508.48068237 623.83581543 0.82256651]	[518.68969727 757.3739624 0.80234426]	[444.42938232 215.94033813 0.9149617 ]	[470.04101562 215.89422607 0.87579608]	[428.91372681 216.05525208 0.84414035]	[485.50408936 216.01324463 0.88717961]	[5.06000244e+02 7.98431946e+02 7.93155253e-01]	[5.26503906e+02 7.93252136e+02 7.86889911e-01]	[5.13624268e+02 7.67613159e+02 6.74486935e-01]	[4.39141541e+02 7.95810913e+02 7.72961855e-01]	[418.74734497 790.73358154 0.8147608 ]	[4.41906006e+02 7.70116089e+02 7.48119712e-01]
[459.71313477 228.87538147 0.90508354]	[459.84985352 295.57501221 0.94531953]	[400.86627197 298.07006836 0.86173815]	[377.7303772 385.34109497 0.90375626]	[357.13513184 480.26254272 0.92030239]	[518.69488525 295.45101929 0.86694449]	[544.34942627 382.72421265 0.91200727]	[580.26489258 467.47073364 0.83110338]	[464.88494873 464.91448975 0.74933916]	[426.43862915 467.46258545 0.70140409]	[436.61846924 624.00091553 0.82184809]	[439.20553589 762.48846436 0.83945376]	[503.42630005 462.38079834 0.75809783]	[505.99725342 623.81616211 0.82162142]	[518.65893555 762.456604 0.80106473]	[444.36553955 215.93991089 0.92805773]	[469.97348022 215.90843201 0.88035434]	[426.38674927 216.08674622 0.84034365]	[485.46350098 216.07467651 0.88524473]	[5.08468262e+02 7.98447510e+02 7.92655349e-01]	[526.51855469 793.26403809 0.79350859]	[5.11089355e+02 7.70084595e+02 6.74018800e-01]	[4.39126038e+02 7.95817261e+02 7.69077539e-01]	[418.72991943 790.7432251 0.81939542]	[4.41882538e+02 7.70144226e+02 7.53729582e-01]
[459.65237427 228.8815918 0.90133035]	[459.79766846 295.55450439 0.9487527 ]	[400.82086182 298.04125977 0.86737466]	[377.6947937 385.33807373 0.89894795]	[357.08639526 480.23361206 0.91422713]	[518.64611816 295.42996216 0.85535556]	[544.28198242 382.73355103 0.91336364]	[577.7612915 467.41021729 0.82664382]	[464.86099243 464.92492676 0.75418258]	[426.40032959 467.48223877 0.70583105]	[436.60198975 623.95843506 0.82659405]	[439.20999146 762.46960449 0.83571327]	[503.40524292 462.38745117 0.76609164]	[505.95410156 623.88232422 0.83977163]	[518.66381836 762.46240234 0.8020851 ]	[444.29824829 215.94284058 0.9411605 ]	[467.45291138 215.91194153 0.89038378]	[426.34317017 216.09608459 0.83111328]	[485.43807983 216.06759644 0.88946617]	[5.08469086e+02 8.00922974e+02 7.93978572e-01]	[5.26504395e+02 7.93274170e+02 7.92624831e-01]	[5.13576721e+02 7.70089355e+02 6.67327583e-01]	[4.39120117e+02 7.95807861e+02 7.68788874e-01]	[418.72479248 790.73144531 0.81775737]	[4.41885162e+02 7.70127991e+02 7.55503654e-01]
[459.59542847 231.2996521 0.89584064]	[459.74636841 295.53952026 0.94987941]	[400.77093506 298.01824951 0.87590051]	[377.62298584 385.3210144 0.89204514]	[357.01358032 480.27554321 0.91556144]	[516.1585083 295.40805054 0.84704912]	[541.89349365 380.3137207 0.92155081]	[575.2265625 467.46258545 0.81159389]	[464.83447266 464.927948 0.75738078]	[426.36029053 467.48126221 0.71087921]	[436.55023193 624.00201416 0.81364268]	[439.21426392 762.46984863 0.83794117]	[503.38388062 462.39022827 0.76593876]	[505.89196777 621.39123535 0.83502573]	[518.65960693 762.43511963 0.80211687]	[441.87261963 215.97071838 0.95414847]	[464.97216797 215.91426086 0.90339887]	[423.87936401 216.14376831 0.84684968]	[485.38153076 216.08847046 0.89072919]	[5.08462219e+02 8.00917419e+02 7.92943835e-01]	[5.26499207e+02 7.93267517e+02 7.91961312e-01]	[5.13571777e+02 7.70068604e+02 6.77374125e-01]	[4.39111694e+02 7.95801697e+02 7.71179974e-01]	[418.71777344 790.72808838 0.8223511 ]	[4.41899628e+02 7.70131714e+02 7.56202340e-01]
[457.16943359 228.87965393 0.88916361]	[459.6942749 295.52709961 0.94479406]	[400.72198486 295.65328979 0.87904572]	[377.56295776 385.29559326 0.87866324]	[356.99356079 480.20629883 0.89688337]	[513.62908936 295.40249634 0.83905709]	[541.82110596 382.74349976 0.91263038]	[572.61553955 469.97961426 0.80864865]	[462.38916016 464.8999939 0.77050865]	[423.83810425 467.4491272 0.7233783 ]	[434.10183716 624.0123291 0.81944144]	[439.21026611 762.49572754 0.841169 ]	[503.30404663 462.34851074 0.77264255]	[503.49560547 621.38500977 0.84242493]	[518.65777588 759.95098877 0.80114651]	[441.82388306 215.95860291 0.96575123]	[464.91424561 215.91349792 0.9181146 ]	[423.8442688 216.08023071 0.84397358]	[482.9800415 216.09477234 0.8888815 ]	[5.08466675e+02 7.98432922e+02 7.96734691e-01]	[526.50463867 793.25256348 0.79609799]	[5.13585327e+02 7.67689392e+02 6.81613684e-01]	[4.39129852e+02 7.95792419e+02 7.75039434e-01]	[418.73083496 790.73291016 0.82389772]	[4.41890839e+02 7.70148682e+02 7.58554101e-01]
[457.12051392 228.87373352 0.88168764]	[459.64712524 295.52966309 0.93723023]	[400.67312622 295.63796997 0.88217157]	[377.48474121 382.8687439 0.87043494]	[354.57751465 480.28051758 0.89501977]	[511.09301758 295.4296875 0.83937776]	[541.78997803 382.81719971 0.90394008]	[570.08398438 469.97332764 0.81984562]	[462.32659912 464.90106201 0.77503693]	[423.77575684 467.44937134 0.73281026]	[434.06863403 626.40686035 0.81037933]	[439.21798706 762.48687744 0.843759 ]	[503.24468994 462.35290527 0.77322912]	[503.48080444 621.40966797 0.84643072]	[518.66430664 759.95007324 0.80572897]	[441.79290771 215.95291138 0.96729612]	[464.86734009 215.92391968 0.92392701]	[423.79721069 216.07316589 0.85627419]	[482.96115112 216.09455872 0.89352334]	[508.44873047 798.40374756 0.80223036]	[526.48846436 793.23925781 0.8034907 ]	[5.13609314e+02 7.67685059e+02 6.83926225e-01]	[4.39118317e+02 7.95799744e+02 7.75507927e-01]	[418.72573853 790.73309326 0.83033568]	[4.41905853e+02 7.70135193e+02 7.60517299e-01]
[457.08010864 231.29600525 0.87438798]	[457.21710205 295.55929565 0.9247961 ]	[398.2472229 298.02105713 0.88509279]	[375.07131958 382.86798096 0.85659665]	[354.56921387 480.19363403 0.88617313]	[511.03201294 295.43682861 0.83818531]	[541.6998291 380.34313965 0.89268392]	[567.56646729 467.45864868 0.8388254 ]	[462.2321167 464.91482544 0.77228737]	[421.3276062 467.46340942 0.74215627]	[434.06188965 624.03277588 0.81210625]	[439.21774292 762.47528076 0.84095812]	[500.81811523 462.35958862 0.76686484]	[503.47018433 623.80621338 0.85341227]	[518.67242432 759.91131592 0.80701041]	[441.7507019 215.95159912 0.9658286 ]	[464.82971191 215.91996765 0.92853808]	[421.38061523 216.09628296 0.87160397]	[482.91513062 216.11170959 0.89148998]	[506.00280762 798.36810303 0.80418736]	[526.4699707 793.21679688 0.80533111]	[5.13641479e+02 7.67652039e+02 6.79568887e-01]	[4.39107666e+02 7.95816223e+02 7.71936953e-01]	[418.71154785 790.73400879 0.82621032]	[4.41904877e+02 7.70123108e+02 7.55219579e-01]
[454.59396362 231.3235321 0.87039161]	[457.10516357 295.59683228 0.91177106]	[398.171875 298.02407837 0.88158262]	[374.98876953 385.3157959 0.84916276]	[354.45596313 480.18225098 0.87488067]	[508.47647095 295.49523926 0.85368395]	[539.24438477 380.31341553 0.8788532 ]	[567.47680664 467.47961426 0.85518569]	[459.84225464 464.93307495 0.77038097]	[421.26113892 469.96832275 0.74629378]	[431.51260376 624.01422119 0.81302214]	[439.22299194 762.47167969 0.84238619]	[500.75695801 462.38168335 0.75962549]	[503.44580078 623.82861328 0.86144829]	[518.66772461 759.88946533 0.80816656]	[441.68597412 215.95623779 0.96565384]	[462.42260742 215.9183197 0.93847442]	[421.33538818 216.13470459 0.85446298]	[482.86611938 216.09939575 0.88705778]	[505.98535156 795.90039062 0.81019229]	[526.4642334 790.81445312 0.8132742 ]	[5.13633301e+02 7.67648315e+02 6.86394691e-01]	[4.36680878e+02 7.95833862e+02 7.78619766e-01]	[418.69659424 790.73583984 0.83464539]	[4.44311279e+02 7.70136536e+02 7.59735227e-01]
[452.08538818 231.37138367 0.8696478 ]	[454.54003906 295.63845825 0.89812231]	[398.0333252 298.07870483 0.86759353]	[372.48226929 382.82684326 0.8543303 ]	[351.92883301 480.23233032 0.86752653]	[505.96221924 295.50488281 0.86748749]	[536.69732666 380.34567261 0.85963577]	[564.98388672 467.40142822 0.88218701]	[459.7852478 464.92907715 0.76507062]	[421.1993103 469.96243286 0.74546224]	[428.94046021 623.99621582 0.81474984]	[439.2359314 762.45892334 0.83649433]	[500.72183228 462.38528442 0.7491312 ]	[503.40621948 621.41021729 0.86671406]	[518.66168213 759.86865234 0.80725968]	[439.30880737 215.98796082 0.96719599]	[462.35845947 215.94345093 0.95298082]	[421.25888062 218.57855225 0.86837274]	[482.78756714 216.12168884 0.8789078 ]	[508.44360352 795.85906982 0.82971936]	[526.48907471 790.77618408 0.83913696]	[5.13610413e+02 7.67643860e+02 6.79579377e-01]	[4.36679474e+02 7.95861023e+02 7.68662214e-01]	[418.69061279 790.75097656 0.8187623 ]	[4.44349884e+02 7.70116821e+02 7.60660946e-01]
[449.51574707 231.41888428 0.87511486]	[449.45339966 295.621521 0.89606214]	[395.54489136 298.08694458 0.85393989]	[369.88555908 382.78015137 0.84835804]	[344.30569458 480.27508545 0.8745622 ]	[503.46817017 295.47323608 0.87356448]	[534.13879395 380.33596802 0.85101974]	[564.9307251 467.4704895 0.88437176]	[459.66278076 464.91174316 0.76070124]	[418.7862854 467.46975708 0.7481845 ]	[426.39389038 624.02496338 0.82172263]	[439.25192261 764.95013428 0.84783554]	[498.22817993 462.39630127 0.73828584]	[503.34289551 621.32049561 0.8661803 ]	[516.20318604 754.7857666 0.80568713]	[439.2517395 216.02149963 0.96706438]	[462.28390503 215.98858643 0.95983624]	[421.206604 218.56866455 0.8696726 ]	[480.36703491 216.08421326 0.88412142]	[508.46286011 793.32403564 0.84870243]	[526.50518799 790.6862793 0.85522044]	[5.11064148e+02 7.67541321e+02 6.70952559e-01]	[4.36660767e+02 7.95827942e+02 7.79462993e-01]	[418.68984985 790.73565674 0.83677316]	[444.38739014 770.17443848 0.77185452]
[449.43392944 231.43235779 0.8755635 ]	[446.89489746 295.5574646 0.90347874]	[395.503479 298.03045654 0.84354246]	[364.79226685 382.85171509 0.85208112]	[341.79321289 480.19992065 0.87500787]	[503.36468506 295.42398071 0.87974215]	[531.57104492 380.32156372 0.84419084]	[564.84326172 467.47058105 0.88252103]	[459.60745239 464.87643433 0.75285262]	[418.73202515 467.43032837 0.74610817]	[423.83306885 626.42608643 0.84152925]	[439.24749756 762.51617432 0.85043931]	[498.1763916 462.36682129 0.73711109]	[503.30587769 621.33062744 0.86633623]	[516.18231201 752.24920654 0.81062275]	[439.18850708 216.02603149 0.95926338]	[462.22625732 216.01133728 0.95715821]	[418.79690552 218.59509277 0.88073337]	[480.26165771 216.10401917 0.86374378]	[508.44650269 793.24780273 0.84212631]	[526.45953369 790.60455322 0.8553319 ]	[5.11062042e+02 7.65032959e+02 6.31850541e-01]	[4.36631195e+02 7.95840393e+02 7.67087698e-01]	[418.66265869 790.74414062 0.83007693]	[444.39810181 770.16107178 0.78535634]
[446.90600586 231.42073059 0.88388675]	[444.36273193 295.52560425 0.91646671]	[390.50360107 295.64404297 0.82785845]	[362.20449829 382.81491089 0.8728075 ]	[341.67071533 480.1729126 0.87965024]	[503.2550354 295.43740845 0.88548851]	[529.01763916 382.77685547 0.83486044]	[564.83050537 470.01040649 0.87804085]	[457.18795776 464.86593628 0.74439746]	[418.67907715 467.41339111 0.74339885]	[423.78723145 626.41235352 0.84816122]	[439.25064087 764.95391846 0.85298502]	[495.66073608 462.35348511 0.72366852]	[503.29415894 621.36804199 0.87203127]	[516.11853027 749.7668457 0.82589245]	[439.14459229 216.00650024 0.95762348]	[459.85778809 216.01065063 0.96100986]	[418.76037598 216.14889526 0.88208109]	[480.19467163 216.07106018 0.85881829]	[506.01116943 790.8482666 0.86171544]	[526.43743896 788.22485352 0.85283685]	[5.08463409e+02 7.62460022e+02 6.60771608e-01]	[4.36629150e+02 7.95835144e+02 7.71937430e-01]	[418.67025757 790.7444458 0.836263 ]	[444.40637207 770.17523193 0.7906155 ]
[446.86730957 231.39878845 0.88369656]	[441.91567993 295.51678467 0.92398286]	[385.39633179 298.00384521 0.8311705 ]	[359.73260498 385.29220581 0.8831355 ]	[339.23965454 480.15634155 0.88837624]	[500.87902832 295.43438721 0.88562858]	[526.54779053 382.79806519 0.84603328]	[562.40057373 469.99414062 0.87164783]	[457.12478638 464.83435059 0.74140167]	[418.65750122 467.40777588 0.74308097]	[423.78738403 626.4397583 0.84404659]	[439.24801636 764.94415283 0.84857893]	[493.08834839 462.30770874 0.71576679]	[503.25558472 621.30755615 0.86307573]	[513.57025146 749.597229 0.82996219]	[439.10913086 215.98588562 0.95296031]	[459.82302856 215.99865723 0.96372998]	[418.67776489 216.13859558 0.89265829]	[480.1411438 216.1089325 0.83323681]	[505.90429688 790.72137451 0.90613186]	[523.96069336 788.09350586 0.87783051]	[5.05973206e+02 7.54819214e+02 6.88238621e-01]	[4.36623627e+02 7.95812073e+02 7.76262462e-01]	[418.67745972 790.72857666 0.83823001]	[444.4057312 770.15753174 0.79367852]
[444.39984131 231.41003418 0.89283061]	[441.8843689 295.49188232 0.92704713]	[385.34109497 295.62792969 0.83960283]	[359.70446777 382.72592163 0.90023792]	[339.1555481 477.73330688 0.89659214]	[500.84567261 295.42739868 0.88670158]	[526.47686768 382.77352905 0.86269414]	[562.34466553 469.978302 0.86432314]	[457.10955811 462.36178589 0.74735659]	[418.63650513 464.9125061 0.74493372]	[423.78445435 626.39978027 0.84472764]	[439.24530029 762.5168457 0.84879839]	[493.07928467 462.25317383 0.71614271]	[500.88238525 618.77062988 0.85041106]	[508.53738403 747.16229248 0.82965708]	[436.69491577 216.00048828 0.94352978]	[459.76947021 216.00291443 0.96158296]	[418.60769653 216.11662292 0.87945396]	[477.72625732 216.07835388 0.82875758]	[505.89715576 788.24078369 0.91107744]	[523.96929932 785.56030273 0.85012054]	[5.05893097e+02 7.52302917e+02 7.24879146e-01]	[4.36583679e+02 7.95826660e+02 7.70128608e-01]	[418.64779663 790.72900391 0.84067237]	[444.40786743 770.1583252 0.79669148]
[444.36123657 231.41513062 0.89914382]	[441.8578186 295.49615479 0.93084353]	[385.32513428 295.60809326 0.83827019]	[359.64425659 380.31170654 0.90915358]	[339.06048584 477.64053345 0.8846879 ]	[500.80551147 295.45178223 0.88937426]	[526.39099121 382.73364258 0.87257421]	[562.2980957 467.46676636 0.86267966]	[454.62988281 462.30407715 0.73869962]	[418.57513428 464.87203979 0.74003643]	[423.76852417 623.99707031 0.84783173]	[439.2409668 762.49200439 0.83996308]	[490.5305481 459.78512573 0.70906085]	[500.82385254 616.26519775 0.84944022]	[508.44009399 749.57446289 0.83894831]	[436.65084839 216.01737976 0.93722481]	[459.73538208 216.0085907 0.95967907]	[418.56991577 216.14605713 0.8653543 ]	[477.69024658 216.07980347 0.82830882]	[505.8979187 788.15789795 0.90545797]	[523.94665527 783.04333496 0.84141791]	[5.03440308e+02 7.54825378e+02 7.31680691e-01]	[4.36600281e+02 7.95833191e+02 7.74630368e-01]	[418.65829468 790.73620605 0.8407926 ]	[444.40350342 770.13262939 0.77944481]
[444.34307861 231.42463684 0.90157545]	[441.8336792 295.5072937 0.93677473]	[382.86203003 295.6222229 0.84616542]	[357.22869873 382.73587036 0.90704119]	[336.59301758 477.65014648 0.87945235]	[500.7774353 295.46044922 0.89072257]	[523.98364258 380.31747437 0.88688862]	[562.26733398 467.4569397 0.85879987]	[452.08859253 462.25024414 0.72830117]	[416.1557312 462.40057373 0.73622179]	[421.36599731 623.91387939 0.8548674 ]	[439.2416687 762.48321533 0.83798999]	[487.96099854 459.72927856 0.71328485]	[500.80712891 616.24749756 0.84655684]	[505.96258545 749.58709717 0.84858197]	[436.63162231 216.03189087 0.93127185]	[459.71481323 216.01748657 0.95773602]	[418.55447388 216.14341736 0.86144042]	[477.67755127 216.07048035 0.84082019]	[505.87356567 790.58276367 0.90539402]	[523.90161133 785.54223633 0.85765362]	[5.03370026e+02 7.54790588e+02 7.44685292e-01]	[4.36609589e+02 7.95833496e+02 7.77234614e-01]	[418.66915894 790.73187256 0.84435976]	[444.40237427 770.12615967 0.77603072]
[444.32666016 233.82162476 0.90676737]	[441.83810425 295.51477051 0.93751705]	[382.87030029 295.61688232 0.84578609]	[357.20223999 380.29782104 0.91272849]	[336.53598022 477.64984131 0.87454796]	[500.77563477 295.48153687 0.89346051]	[523.98571777 382.74185181 0.88253802]	[562.27069092 467.4805603 0.85902119]	[452.04351807 462.28884888 0.72295296]	[416.11279297 464.86022949 0.72471231]	[421.33248901 624.00189209 0.86051989]	[439.24182129 762.44866943 0.83307493]	[487.93237305 459.75854492 0.7134409 ]	[500.75765991 618.74725342 0.83540404]	[505.91339111 749.62237549 0.85623997]	[436.60614014 216.06306458 0.92181975]	[459.70465088 216.04711914 0.95225763]	[416.16744995 216.14474487 0.85645556]	[477.67004395 216.07746887 0.84184456]	[503.44122314 790.57745361 0.89715105]	[523.86193848 785.54315186 0.85663348]	[5.03340820e+02 7.57327332e+02 7.36789703e-01]	[4.36598297e+02 7.95874573e+02 7.57511139e-01]	[418.65710449 790.75714111 0.82755584]	[444.40966797 770.08685303 0.77211952]
[444.32794189 233.84713745 0.91054976]	[441.84225464 295.52233887 0.93676674]	[385.30355835 295.60821533 0.84464145]	[357.18450928 380.31811523 0.9124555 ]	[336.50631714 477.66952515 0.87667346]	[500.77371216 295.49298096 0.89649367]	[523.97894287 380.35037231 0.88394517]	[562.28857422 469.95452881 0.85738778]	[452.02151489 462.30584717 0.72283047]	[416.1026001 464.85641479 0.72497344]	[421.29699707 623.93023682 0.86488271]	[439.25637817 762.46020508 0.83043504]	[485.48846436 459.78942871 0.71441722]	[500.70779419 618.75476074 0.82900453]	[503.46765137 749.61358643 0.86580819]	[436.60110474 216.09529114 0.9153735 ]	[459.70162964 216.07580566 0.94715053]	[416.15139771 216.15429688 0.85520184]	[477.66369629 216.08181763 0.83697557]	[503.39929199 790.60900879 0.90276492]	[523.82952881 785.54803467 0.85811102]	[5.03266083e+02 7.57313599e+02 7.25801766e-01]	[4.36606049e+02 7.98367126e+02 7.56896496e-01]	[418.6678772 790.77783203 0.8226831 ]	[4.44435760e+02 7.70103455e+02 7.66373217e-01]
[444.34838867 233.86962891 0.91292185]	[441.83969116 295.54525757 0.93709701]	[385.30911255 295.64385986 0.84353656]	[357.20721436 380.28421021 0.91297454]	[336.50228882 477.65667725 0.87511045]	[500.76928711 295.50494385 0.89824277]	[524.00836182 382.76022339 0.87924021]	[562.30963135 470.00604248 0.85657901]	[451.9881897 462.3522644 0.72247511]	[416.07116699 464.89373779 0.72328407]	[421.30511475 623.95489502 0.86682117]	[439.26168823 762.44720459 0.8269664 ]	[485.47332764 462.24099731 0.722094 ]	[500.66168213 616.27960205 0.81841516]	[503.44812012 749.66259766 0.86240762]	[436.62057495 216.12364197 0.91395718]	[459.7144165 216.09947205 0.9440217 ]	[416.16400146 218.5269165 0.85271251]	[477.68496704 216.06321716 0.83817762]	[503.41784668 790.67456055 0.89047188]	[523.84674072 785.61254883 0.85977447]	[5.00856201e+02 7.59899292e+02 7.19800353e-01]	[4.36634003e+02 7.98408752e+02 7.44526923e-01]	[418.67800903 790.80651855 0.80434775]	[4.44434814e+02 7.70089478e+02 7.59701729e-01]
[444.37561035 233.88825989 0.91339386]	[441.84725952 295.55877686 0.93781507]	[385.31945801 295.65557861 0.8408857 ]	[357.18887329 380.33200073 0.90681654]	[336.5112915 477.668396 0.87635589]	[500.77618408 295.51553345 0.90059501]	[526.42523193 382.84771729 0.86097151]	[562.35473633 472.51989746 0.86203182]	[449.49328613 462.38589478 0.72234303]	[416.03030396 464.91836548 0.71672916]	[421.29467773 623.96868896 0.86739004]	[439.26339722 762.43792725 0.82517183]	[485.45205688 462.28237915 0.72768366]	[500.67892456 618.80639648 0.82583404]	[503.43664551 749.71936035 0.85335588]	[436.64819336 216.13891602 0.91423845]	[459.73690796 216.11668396 0.94447875]	[418.55026245 216.1441803 0.85391229]	[477.70123291 216.04360962 0.83670688]	[503.39709473 790.79528809 0.86907315]	[523.81573486 788.08929443 0.8511678 ]	[5.00854431e+02 7.59951355e+02 7.06233025e-01]	[4.36651093e+02 8.00961853e+02 7.35462904e-01]	[4.18671722e+02 7.93232178e+02 7.81698704e-01]	[4.44423676e+02 7.67698914e+02 7.57061243e-01]
[444.37756348 233.90371704 0.91518021]	[441.85653687 295.54034424 0.93520927]	[385.32983398 295.64230347 0.83948934]	[357.22195435 380.33209229 0.90430498]	[336.54830933 477.71640015 0.88413692]	[500.78201294 295.50039673 0.89904165]	[526.45440674 382.78491211 0.86211354]	[562.39111328 470.03192139 0.86501384]	[449.44467163 462.40539551 0.72346729]	[413.57873535 464.93234253 0.71205544]	[421.28820801 623.93493652 0.86543131]	[439.24295044 759.93347168 0.82836032]	[485.4196167 462.29797363 0.73488647]	[500.67105103 618.78674316 0.8250165 ]	[503.4440918 749.73956299 0.84766656]	[436.66677856 216.14585876 0.91440892]	[459.75076294 216.13919067 0.94124216]	[418.59344482 216.11961365 0.86400354]	[477.72238159 216.063797 0.82736433]	[503.36877441 793.21557617 0.85765755]	[523.82232666 788.14190674 0.83313787]	[5.00870575e+02 7.62428040e+02 7.04744458e-01]	[4.36671021e+02 7.98424622e+02 7.50401497e-01]	[418.68908691 790.81091309 0.80282342]	[444.38656616 767.65570068 0.76865828]
[444.41247559 233.92051697 0.91364872]	[441.88592529 295.53817749 0.92945558]	[385.38070679 295.62164307 0.83442628]	[359.59750366 380.34460449 0.91050249]	[336.61401367 477.68109131 0.88471681]	[500.80703735 295.51022339 0.90161425]	[526.50756836 382.80343628 0.84607673]	[562.44348145 469.98806763 0.87325084]	[449.45492554 464.83978271 0.72204965]	[413.57592773 464.93319702 0.71320111]	[421.27810669 623.96350098 0.8638252 ]	[439.23223877 762.41546631 0.82919502]	[485.43011475 462.32260132 0.73174834]	[500.70343018 618.76721191 0.82755965]	[503.47235107 752.17987061 0.83680177]	[436.68875122 216.16209412 0.91261548]	[459.78924561 216.15257263 0.93840212]	[418.62176514 218.54718018 0.86175853]	[480.13528442 216.11782837 0.8258006 ]	[503.38848877 793.24316406 0.84666848]	[523.84246826 788.16235352 0.82915282]	[5.03284332e+02 7.62504517e+02 7.03570604e-01]	[4.36690399e+02 8.00915710e+02 7.52044857e-01]	[418.70370483 790.83551025 0.79374081]	[444.37023926 767.67077637 0.77524126]
[444.44418335 233.92919922 0.90857506]	[441.90792847 295.54656982 0.92683446]	[385.39978027 295.6390686 0.83076811]	[359.6489563 382.7635498 0.90393573]	[336.70095825 477.73291016 0.89835846]	[500.83688354 295.49984741 0.90138173]	[528.99401855 385.30245972 0.8276397 ]	[564.81665039 469.99484253 0.87853456]	[449.4831543 464.87387085 0.7192052 ]	[413.58520508 467.41146851 0.7097367 ]	[421.30352783 623.95526123 0.86437136]	[439.22592163 759.93469238 0.82905376]	[485.46743774 462.35787964 0.72470486]	[500.68441772 618.83831787 0.83089435]	[503.47512817 752.17529297 0.83409208]	[439.08554077 218.52641296 0.91459417]	[459.82080078 218.52296448 0.93468136]	[418.66287231 218.54933167 0.87336922]	[480.16619873 216.1239624 0.84032828]	[503.38705444 793.2376709 0.84646666]	[523.84283447 788.16162109 0.82913589]	[5.03295441e+02 7.62495422e+02 6.90825641e-01]	[4.39106079e+02 7.98409485e+02 7.63922334e-01]	[418.72369385 790.81585693 0.80929291]	[444.36904907 767.66931152 0.77162856]
[444.44607544 233.9307251 0.90844291]	[441.90481567 295.54455566 0.92731011]	[385.39892578 295.64093018 0.83102518]	[359.64675903 382.7649231 0.90385556]	[336.69454956 477.74328613 0.89858842]	[500.83273315 295.49389648 0.90114999]	[528.99389648 385.29974365 0.82758033]	[564.81628418 469.99450684 0.87859714]	[449.49057007 464.88583374 0.71729529]	[413.58929443 467.42910767 0.70752883]	[421.29730225 623.95489502 0.86344683]	[439.22244263 759.93988037 0.82981074]	[485.47186279 462.36517334 0.72234482]	[500.66052246 618.82086182 0.82697904]	[503.46682739 752.19348145 0.83500463]	[439.0864563 218.52859497 0.91440147]	[459.82260132 218.52458191 0.9344151 ]	[418.66247559 218.54670715 0.87264383]	[480.1661377 216.11836243 0.83885199]	[503.38723755 793.23742676 0.84771389]	[523.8416748 788.16339111 0.83113718]	[5.03283508e+02 7.64953247e+02 6.95486248e-01]	[4.39104797e+02 7.98390808e+02 7.68806994e-01]	[418.7277832 790.80615234 0.81518686]	[444.36697388 767.67102051 0.77671742]
[444.44555664 233.93141174 0.90870714]	[441.90588379 295.54586792 0.92708015]	[385.40103149 295.64575195 0.83036017]	[359.64675903 382.7644043 0.90422267]	[336.69564819 477.74383545 0.89897168]	[500.83093262 295.49319458 0.90113997]	[528.99285889 385.29760742 0.82750267]	[564.81848145 469.99697876 0.87873226]	[449.48583984 464.89352417 0.71803701]	[413.58624268 467.43212891 0.70775324]	[421.29348755 623.96307373 0.86503041]	[439.21841431 759.9407959 0.82933599]	[485.46710205 462.37457275 0.72339118]	[500.65328979 618.84179688 0.82625449]	[503.46835327 752.20330811 0.83263445]	[439.08673096 218.5294342 0.91432816]	[459.82192993 218.52580261 0.93428445]	[418.662323 218.54728699 0.87242651]	[480.16629028 216.11868286 0.83855951]	[503.38970947 793.24731445 0.84621209]	[523.8460083 788.17486572 0.83118021]	[5.03283234e+02 7.64966187e+02 6.96038067e-01]	[4.39108246e+02 7.98391541e+02 7.67011523e-01]	[418.72921753 790.80786133 0.81216401]	[444.36233521 767.67047119 0.77570045]
[446.90744019 233.94517517 0.90519208]	[441.92797852 295.55236816 0.9242692 ]	[387.89718628 295.65060425 0.82748514]	[359.69464111 382.78253174 0.89257288]	[339.11410522 480.1390686 0.90178949]	[500.85980225 295.48962402 0.89840561]	[529.02490234 382.82632446 0.82995397]	[564.82580566 469.9621582 0.88108253]	[449.52151489 464.90249634 0.7159453 ]	[416.01992798 467.44641113 0.70738608]	[421.31323242 623.96594238 0.86605352]	[439.22064209 759.94903564 0.82804352]	[485.49578857 462.39059448 0.71759242]	[500.6545105 621.3036499 0.8365224]	[503.46337891 754.78070068 0.81371903]	[439.12026978 218.55688477 0.91829193]	[459.84936523 218.5385437 0.92946076]	[418.68936157 218.56341553 0.87337792]	[480.19277954 216.07853699 0.84720784]	[503.38534546 793.27923584 0.83971298]	[523.83764648 788.21862793 0.83701193]	[5.03288696e+02 7.67515869e+02 7.21901238e-01]	[4.39099213e+02 7.98393005e+02 7.64992177e-01]	[418.72311401 790.81286621 0.80991572]	[444.36694336 767.68774414 0.77595371]
[449.4418335 233.949646 0.89579582]	[444.40716553 295.55117798 0.91331655]	[392.99697876 295.63955688 0.82984483]	[359.76757812 387.89880371 0.86518133]	[339.27041626 480.11898804 0.8751989 ]	[503.29626465 295.49145508 0.89711136]	[531.61547852 380.35177612 0.83511364]	[564.86828613 467.456604 0.88783312]	[452.07901001 464.91546631 0.71365547]	[416.10998535 467.45172119 0.71572554]	[421.36810303 623.92736816 0.86019993]	[439.23178101 762.41259766 0.83161622]	[487.99786377 462.4050293 0.70590991]	[500.68209839 621.27197266 0.83608162]	[503.49206543 752.29309082 0.81423545]	[439.16311646 218.57971191 0.92269015]	[462.22332764 216.16166687 0.92912698]	[418.75286865 218.64068604 0.86699188]	[480.22763062 216.09127808 0.83453089]	[503.368927 793.26885986 0.83864999]	[523.82501221 788.21185303 0.83237118]	[5.03326874e+02 7.65082764e+02 7.11901248e-01]	[4.36682922e+02 7.98437500e+02 7.66852260e-01]	[418.7102356 790.83404541 0.81224072]	[444.36813354 767.68676758 0.78440201]
[449.43554688 233.9520874 0.89533329]	[444.42880249 295.55783081 0.91007859]	[393.03070068 295.64691162 0.83522487]	[359.81436157 385.37020874 0.86299491]	[341.69863892 480.11947632 0.86439157]	[503.31607056 295.49041748 0.89550143]	[534.09161377 382.74362183 0.83164823]	[564.90161133 467.48916626 0.88413984]	[454.57525635 464.92071533 0.71464181]	[416.14541626 467.46621704 0.71450937]	[421.38574219 623.94116211 0.85818112]	[439.22476196 762.42175293 0.83118784]	[490.51184082 462.40930176 0.70165473]	[500.69741821 618.82550049 0.83782881]	[503.4810791 752.29986572 0.81496054]	[439.15985107 218.57981873 0.92175835]	[462.22036743 218.52207947 0.92829931]	[418.75125122 218.64154053 0.8671391 ]	[480.23376465 216.09649658 0.83665729]	[503.37576294 793.26977539 0.84068292]	[523.82727051 788.20977783 0.83680832]	[5.03299835e+02 7.67481323e+02 7.13917673e-01]	[4.36656006e+02 8.00914062e+02 7.69596577e-01]	[418.69610596 790.8394165 0.81424814]	[444.36654663 767.69799805 0.78617108]
[446.97616577 233.94917297 0.89515585]	[444.43243408 295.55895996 0.91011286]	[393.02737427 295.64562988 0.83587372]	[359.82174683 385.37347412 0.86411524]	[341.70141602 480.1234436 0.86506742]	[503.32632446 295.4932251 0.89512515]	[534.0892334 382.74099731 0.83337426]	[564.90106201 467.48999023 0.88368237]	[454.57525635 464.91949463 0.71553636]	[416.14630127 467.46810913 0.71608514]	[421.3805542 623.95373535 0.85685933]	[439.22592163 762.43139648 0.83145249]	[490.50808716 462.40591431 0.7028566 ]	[500.72705078 618.76519775 0.83575922]	[503.48654175 752.28259277 0.81372374]	[439.15753174 218.57223511 0.92207259]	[462.21826172 216.15962219 0.92897737]	[418.75164795 218.63639832 0.86825502]	[480.23471069 216.09771729 0.83895797]	[503.37896729 793.26397705 0.83940065]	[523.82763672 788.19909668 0.83587658]	[5.03304779e+02 7.65086426e+02 7.07506001e-01]	[4.36642395e+02 8.00991882e+02 7.69378662e-01]	[418.67422485 793.25640869 0.8067103 ]	[444.36807251 767.69555664 0.78907275]
[449.43008423 233.94232178 0.89506316]	[444.41906738 295.57144165 0.91282511]	[393.00640869 297.99563599 0.83396167]	[359.80953979 385.37796021 0.86503315]	[341.70492554 480.13885498 0.86751956]	[503.31137085 295.50854492 0.8967126 ]	[531.62731934 382.7520752 0.83107394]	[564.88586426 467.48794556 0.88660765]	[454.56121826 464.94528198 0.71441013]	[416.13061523 469.96405029 0.71493161]	[421.36029053 623.98345947 0.85101527]	[439.22583008 759.9385376 0.82930398]	[490.50292969 464.84143066 0.70591611]	[500.7338562 618.79418945 0.83840817]	[503.47845459 752.27038574 0.82068461]	[439.15179443 218.56915283 0.92307186]	[462.21633911 216.15232849 0.93108219]	[418.73602295 218.65371704 0.86796141]	[480.23278809 216.09272766 0.83987039]	[503.37371826 793.26550293 0.84194869]	[523.82946777 788.19702148 0.83560109]	[5.03312805e+02 7.65067627e+02 7.13038504e-01]	[4.36652008e+02 8.00940918e+02 7.65423059e-01]	[418.68252563 793.22399902 0.80886656]	[444.37722778 767.65606689 0.78365743]
[truncated: 119 more rows]
