# Supplementary material for: Evaluation of functional tests performance using a camera-based and machine learning approach
Source: PLoS One. 2023 Nov 3;18(11):e0288279. doi: 10.1371/journal.pone.0288279 (PMC10624324; doi:10.1371/journal.pone.0288279)
Supplement: S1 Data — This dataset includes all the extracted keypoints of movements and the associated features and statistics, which were used for the analyses presented in the main manuscript. (ZIP) [file pone.0288279.s001.zip › PLOS_data_28032023/original_movement_data/CSV/000028_PNJN_P_crop.csv]

[536.70397949 295.59887695 0.90954435]	[526.45263672 362.21609497 0.89143914]	[462.3944397 362.2956543 0.85034621]	[459.83959961 464.90264893 0.89601874]	[462.23373413 562.25854492 0.91502392]	[590.58032227 359.78860474 0.84629303]	[605.86328125 462.37615967 0.89029241]	[606.11468506 554.64331055 0.85558116]	[529.05804443 541.82373047 0.65011948]	[495.61291504 541.78997803 0.62783664]	[482.92749023 713.77661133 0.81286722]	[4.82914612e+02 8.62577087e+02 8.24902117e-01]	[567.47003174 541.79742432 0.67624873]	[582.74530029 718.8616333 0.80942869]	[5.82817017e+02 8.59969604e+02 8.23803127e-01]	[521.3873291 280.16262817 0.90860802]	[544.47253418 280.17501831 0.89393795]	[500.73873901 280.22546387 0.8916567 ]	[562.41375732 282.6932373 0.8208949 ]	[5.80247986e+02 9.01025391e+02 7.86162972e-01]	[5.95741577e+02 8.93414795e+02 8.05074096e-01]	[5.77723816e+02 8.70253113e+02 6.95441484e-01]	[4.85451569e+02 9.01033203e+02 7.51899242e-01]	[4.67422058e+02 8.95848938e+02 7.60056674e-01]	[4.88005035e+02 8.72785583e+02 6.99925661e-01]
[536.70355225 295.59851074 0.90944046]	[526.45031738 362.21359253 0.89196658]	[462.39346313 362.29391479 0.85076946]	[459.83850098 464.9006958 0.89601344]	[462.23373413 562.25830078 0.91535056]	[590.57806396 359.78768921 0.84647775]	[605.8626709 462.37472534 0.89021116]	[606.11334229 554.64331055 0.85591704]	[529.05749512 541.82318115 0.65042627]	[495.60968018 541.7913208 0.62803119]	[482.92599487 713.77520752 0.81300968]	[4.82913849e+02 8.62574341e+02 8.24770451e-01]	[567.4708252 541.7956543 0.67630327]	[582.74884033 718.85754395 0.81047648]	[5.82816162e+02 8.59967590e+02 8.23239565e-01]	[521.387146 280.16210938 0.9086982 ]	[544.47210693 280.17453003 0.89410859]	[500.73809814 280.22497559 0.89164865]	[562.41357422 282.69219971 0.82079935]	[5.80256042e+02 9.01023010e+02 7.88470328e-01]	[5.95751465e+02 8.93412048e+02 8.07322383e-01]	[5.77719299e+02 8.70253296e+02 6.94691896e-01]	[4.85452484e+02 9.01031250e+02 7.51601577e-01]	[4.67421844e+02 8.95846985e+02 7.59639263e-01]	[4.88004242e+02 8.72784485e+02 6.99186206e-01]
[536.74993896 295.58703613 0.91018891]	[526.47515869 362.26010132 0.88172048]	[462.43307495 364.77133179 0.83528894]	[459.84936523 464.90667725 0.89936638]	[462.24151611 562.24908447 0.91304207]	[590.60327148 359.81524658 0.8361454 ]	[605.92608643 462.35031128 0.9036507 ]	[608.49700928 557.16241455 0.86319041]	[529.06304932 541.85522461 0.65431416]	[495.61755371 541.83843994 0.62987834]	[482.92987061 713.77404785 0.81644928]	[4.82910370e+02 8.65056580e+02 8.27433586e-01]	[567.48010254 541.81774902 0.6776076 ]	[582.75646973 718.83520508 0.81286252]	[5.82823181e+02 8.59947388e+02 8.24316740e-01]	[523.78051758 280.11956787 0.91201794]	[544.52258301 280.14428711 0.88478857]	[500.78201294 280.14282227 0.91005367]	[562.48376465 280.23028564 0.82784748]	[5.80244141e+02 9.01011658e+02 7.88952529e-01]	[5.95734985e+02 8.93407349e+02 8.08018088e-01]	[5.77746704e+02 8.70242676e+02 6.95905328e-01]	[4.85448761e+02 9.01046021e+02 7.50967383e-01]	[4.67416901e+02 8.95856567e+02 7.58102536e-01]	[4.87999817e+02 8.72797974e+02 6.99733913e-01]
[539.21343994 295.56771851 0.9213866 ]	[526.5234375 362.26702881 0.8719278 ]	[464.83709717 364.78890991 0.83251405]	[459.83630371 464.8487854 0.90147841]	[462.19085693 559.81958008 0.89681995]	[593.10736084 362.19668579 0.83097267]	[605.96984863 462.2270813 0.89662659]	[608.60223389 552.1262207 0.83567411]	[531.54852295 541.8112793 0.6473645 ]	[495.64303589 541.78167725 0.62496954]	[482.96749878 713.72973633 0.81437117]	[4.82907867e+02 8.65080017e+02 8.29715729e-01]	[567.53070068 541.78222656 0.6615721 ]	[582.78662109 718.86627197 0.82048237]	[5.82837158e+02 8.59966736e+02 8.25102568e-01]	[523.82122803 280.10620117 0.91839045]	[546.93304443 280.10574341 0.88332778]	[500.85336304 280.13851929 0.91904134]	[564.87261963 280.19271851 0.84987372]	[5.80252808e+02 9.01010742e+02 7.89487660e-01]	[5.95748535e+02 8.93413513e+02 8.07306409e-01]	[5.77770203e+02 8.70265503e+02 6.95322156e-01]	[4.85445007e+02 9.01049683e+02 7.47942388e-01]	[4.67416199e+02 8.95860657e+02 7.53299832e-01]	[4.87992767e+02 8.72821106e+02 6.99522078e-01]
[539.27362061 295.56524658 0.93191719]	[529.04327393 362.24060059 0.85963148]	[464.90997314 364.77557373 0.82316744]	[459.85040283 464.86187744 0.90344471]	[459.80389404 559.84613037 0.89859116]	[595.67730713 359.81069946 0.83244556]	[606.00805664 459.8117981 0.90445924]	[611.10467529 554.6796875 0.83209366]	[531.58959961 541.76806641 0.64253485]	[495.69494629 539.265625 0.62970841]	[485.34140015 716.2600708 0.80809206]	[4.82898834e+02 8.65103333e+02 8.32575798e-01]	[567.54919434 539.30377197 0.65818661]	[582.79962158 721.39331055 0.83387649]	[5.82854797e+02 8.60011169e+02 8.24098110e-01]	[523.89215088 277.73928833 0.92232209]	[547.02246094 280.11224365 0.87112617]	[500.90216064 277.7326355 0.92873889]	[564.96881104 280.21887207 0.84978402]	[5.80263062e+02 9.00999146e+02 7.80611753e-01]	[5.98233948e+02 8.93413025e+02 8.02207768e-01]	[5.77791931e+02 8.70318726e+02 6.94975972e-01]	[4.85429443e+02 9.01025818e+02 7.50017703e-01]	[4.67406097e+02 8.95844666e+02 7.56866276e-01]	[4.87976349e+02 8.72854736e+02 6.95909202e-01]
[541.69384766 295.54348755 0.93411422]	[531.55499268 362.26452637 0.85075736]	[464.95507812 364.80041504 0.81364375]	[459.85366821 462.40829468 0.91422594]	[459.69320679 559.77801514 0.88885307]	[595.74267578 362.21331787 0.82847416]	[606.06707764 462.27304077 0.90596205]	[611.17419434 554.66070557 0.82662636]	[534.13476562 541.77288818 0.65276569]	[498.18331909 539.28485107 0.65122265]	[485.35144043 713.78741455 0.81144971]	[4.82887482e+02 8.65121521e+02 8.32452893e-01]	[570.06298828 541.75811768 0.65891159]	[582.79919434 721.45440674 0.8394112 ]	[5.82856506e+02 8.62499817e+02 8.24258327e-01]	[523.94750977 277.72659302 0.91695273]	[547.07171631 280.10342407 0.86319602]	[503.24710083 277.71170044 0.93730354]	[565.00396729 280.16027832 0.86045814]	[5.80266968e+02 9.01013245e+02 7.76819706e-01]	[5.98242615e+02 8.93421082e+02 7.96962142e-01]	[5.80224731e+02 8.72691223e+02 6.91933095e-01]	[4.85442780e+02 9.01028809e+02 7.50098526e-01]	[4.67417694e+02 8.95851929e+02 7.54466891e-01]	[4.87950134e+02 8.72876221e+02 6.90905452e-01]
[541.74383545 295.50653076 0.93711066]	[534.10168457 362.25720215 0.85282028]	[467.3972168 362.32394409 0.81804615]	[459.85760498 462.40444946 0.91359144]	[459.6472168 559.84747314 0.89630783]	[598.30212402 362.24032593 0.8321594 ]	[606.12591553 462.34814453 0.89650989]	[616.19836426 554.67871094 0.82557964]	[534.1685791 539.25463867 0.65731406]	[498.21514893 536.73822021 0.6583789 ]	[485.37368774 716.25616455 0.80670857]	[4.82889374e+02 8.67579895e+02 8.33988488e-01]	[570.09240723 539.24359131 0.66340095]	[582.83520508 723.90527344 0.85172123]	[5.82860352e+02 8.62508545e+02 8.23365152e-01]	[524.01800537 277.69830322 0.91182935]	[549.54528809 277.72265625 0.86262071]	[503.30987549 277.70983887 0.94081825]	[565.04602051 280.12210083 0.85526085]	[5.80283142e+02 9.01026062e+02 7.75539637e-01]	[5.98273987e+02 8.93426270e+02 7.96326816e-01]	[5.80225220e+02 8.72693604e+02 6.87971115e-01]	[4.85465057e+02 9.01037903e+02 7.45627224e-01]	[4.67431854e+02 8.95859436e+02 7.49995172e-01]	[4.87940369e+02 8.72894897e+02 6.90337002e-01]
[541.79180908 295.48654175 0.93675673]	[536.63800049 362.27032471 0.85486358]	[467.4538269 362.34115601 0.80917859]	[459.84143066 462.41525269 0.9111914 ]	[459.59667969 562.25421143 0.89637351]	[600.78771973 362.24572754 0.83925557]	[608.5446167 462.3611145 0.88928246]	[616.27941895 552.12219238 0.8231104 ]	[536.69445801 541.74859619 0.66660309]	[498.25656128 539.2668457 0.67272329]	[485.41226196 716.27874756 0.80329216]	[4.82886414e+02 8.67586792e+02 8.36244106e-01]	[572.67510986 541.74432373 0.65939903]	[582.85583496 723.89959717 0.85245609]	[5.82869690e+02 8.62489929e+02 8.23374093e-01]	[526.43652344 277.67797852 0.90532827]	[552.07720947 277.71380615 0.85725462]	[503.36547852 280.09848022 0.9328528 ]	[565.06854248 280.23278809 0.83503145]	[5.80265320e+02 9.01026917e+02 7.69545376e-01]	[5.98264038e+02 8.93428833e+02 7.89952517e-01]	[5.80246277e+02 8.70325317e+02 6.90122962e-01]	[4.85441650e+02 9.01045959e+02 7.47513294e-01]	[4.67407318e+02 8.95864319e+02 7.54067779e-01]	[4.87947754e+02 8.72895752e+02 6.93227828e-01]
[541.82952881 295.44818115 0.93242782]	[536.73614502 362.28515625 0.86486351]	[469.97506714 362.30105591 0.80902046]	[459.83175659 462.38751221 0.91979057]	[459.59362793 562.296875 0.8999269 ]	[600.85095215 362.29312134 0.8416459 ]	[608.59655762 462.32028198 0.8910653 ]	[618.79669189 552.13323975 0.83045763]	[536.74194336 541.74700928 0.67929405]	[500.65576172 539.27685547 0.69026375]	[485.45037842 713.75915527 0.7979812 ]	[4.82888214e+02 8.65120117e+02 8.31633449e-01]	[575.184021 541.75396729 0.67039537]	[582.87860107 721.46478271 0.8506726 ]	[5.82855469e+02 8.62488037e+02 8.23254943e-01]	[526.48846436 277.64794922 0.90526348]	[552.1239624 277.6713562 0.86167002]	[503.46047974 277.70767212 0.92814046]	[567.46795654 280.12963867 0.85105693]	[5.80299316e+02 9.01031250e+02 7.79042184e-01]	[5.98276489e+02 8.93426453e+02 8.00109684e-01]	[5.77780090e+02 8.70314453e+02 6.91016138e-01]	[4.85469940e+02 9.01051270e+02 7.47583449e-01]	[4.67437561e+02 8.95872314e+02 7.54323423e-01]	[4.87937042e+02 8.72865662e+02 6.89793050e-01]
[541.86352539 295.40267944 0.92349672]	[539.184021 362.31079102 0.86773938]	[470.02441406 362.3326416 0.80045557]	[459.82653809 462.42007446 0.91394776]	[457.20550537 562.31738281 0.90088272]	[600.8682251 362.302948 0.84233373]	[608.62426758 462.43182373 0.8678329 ]	[618.84454346 552.14984131 0.8356539 ]	[539.20910645 541.79138184 0.69105452]	[500.6675415 541.77294922 0.6975075 ]	[485.49642944 713.71075439 0.79310584]	[4.82889709e+02 8.65125488e+02 8.30944002e-01]	[577.74053955 541.79998779 0.68209618]	[582.90234375 723.92132568 0.8518219 ]	[5.82864441e+02 8.60011719e+02 8.25213015e-01]	[526.53149414 277.6088562 0.90632027]	[554.63287354 277.64196777 0.87127119]	[505.86947632 277.73269653 0.91566074]	[567.49938965 280.20367432 0.84440529]	[5.80319214e+02 9.01028442e+02 7.83423722e-01]	[5.98289368e+02 8.93426453e+02 8.05125892e-01]	[5.77771667e+02 8.70306580e+02 6.91502690e-01]	[4.85471375e+02 9.01057434e+02 7.44435012e-01]	[4.67439362e+02 8.95878296e+02 7.49805868e-01]	[4.87928070e+02 8.72877502e+02 6.90100610e-01]
[541.86346436 295.40310669 0.92354923]	[539.18341064 362.31137085 0.86729711]	[470.02365112 362.33477783 0.80002195]	[459.82513428 462.42285156 0.91329175]	[457.20623779 562.31304932 0.90165234]	[600.86730957 362.30438232 0.84187824]	[608.62463379 462.43557739 0.86709601]	[618.84277344 554.61230469 0.83553475]	[539.21447754 541.78747559 0.69216663]	[500.67346191 541.7689209 0.69924968]	[485.49508667 713.7164917 0.79246384]	[4.82889618e+02 8.65124695e+02 8.31188202e-01]	[577.74273682 541.79901123 0.68239504]	[582.9052124 723.93615723 0.85397404]	[5.82863586e+02 8.60014343e+02 8.25416863e-01]	[526.53082275 277.60974121 0.90626311]	[554.63226318 277.64208984 0.87132174]	[505.86859131 277.7326355 0.91599602]	[567.49743652 280.20126343 0.84387308]	[5.80319824e+02 9.01029175e+02 7.83937693e-01]	[5.98289246e+02 8.93427368e+02 8.05515826e-01]	[5.77771545e+02 8.70306763e+02 6.92767501e-01]	[4.85470703e+02 9.01060181e+02 7.45331943e-01]	[4.67440430e+02 8.95881470e+02 7.50655591e-01]	[4.87930328e+02 8.72876160e+02 6.89892173e-01]
[541.8626709 295.40356445 0.92351508]	[539.17840576 362.31082153 0.86650103]	[470.02093506 362.334198 0.80006748]	[459.82427979 462.42269897 0.91250026]	[457.20791626 562.32043457 0.90196633]	[600.86560059 362.30343628 0.84155852]	[608.62341309 462.43331909 0.86768442]	[618.84484863 552.15014648 0.83539754]	[539.19921875 541.80657959 0.69004774]	[500.66104126 541.7902832 0.69717073]	[485.49438477 713.71484375 0.79300237]	[4.82889374e+02 8.65111633e+02 8.30103457e-01]	[577.73339844 541.81439209 0.68110728]	[582.90423584 723.92047119 0.85265857]	[5.82864258e+02 8.60013550e+02 8.25338185e-01]	[526.52954102 277.60983276 0.90647542]	[554.63183594 277.64297485 0.87099117]	[505.86795044 277.73669434 0.91537118]	[567.50018311 280.20809937 0.84382683]	[5.80320740e+02 9.01025208e+02 7.82831609e-01]	[5.98291443e+02 8.93424255e+02 8.05678606e-01]	[5.77771301e+02 8.70308411e+02 6.92246616e-01]	[4.85477631e+02 9.01057373e+02 7.45305955e-01]	[4.67445831e+02 8.95877747e+02 7.50741482e-01]	[4.87925903e+02 8.72863098e+02 6.90369248e-01]
[541.95056152 292.99417114 0.91349947]	[539.27545166 362.30569458 0.88803387]	[472.60339355 362.28417969 0.80835223]	[459.83096313 462.4196167 0.91193074]	[457.15856934 562.28900146 0.89335299]	[603.28479004 362.31533813 0.84580809]	[608.63720703 462.39361572 0.86887306]	[621.300354 552.11914062 0.83939773]	[539.2633667 541.77111816 0.69697946]	[500.71090698 539.30761719 0.70680946]	[487.96670532 713.70465088 0.78528601]	[4.82887909e+02 8.65095032e+02 8.28149498e-01]	[580.22485352 541.78887939 0.68637657]	[582.92712402 723.93969727 0.85655904]	[5.82867981e+02 8.59992004e+02 8.27624142e-01]	[529.05169678 277.58178711 0.89677018]	[557.20532227 277.60797119 0.8783254 ]	[505.94818115 277.71359253 0.9093532 ]	[567.57568359 280.1289978 0.84287888]	[5.80308289e+02 9.01042603e+02 7.76921988e-01]	[5.98280090e+02 8.93437927e+02 7.94534087e-01]	[5.77769409e+02 8.70282532e+02 6.95468068e-01]	[4.85474823e+02 9.01058105e+02 7.47606575e-01]	[4.67435730e+02 8.95870972e+02 7.54230797e-01]	[4.87928650e+02 8.72852112e+02 6.88637793e-01]
[544.33648682 292.96966553 0.90822196]	[539.31182861 362.31097412 0.89294928]	[475.0831604 362.26312256 0.81407219]	[459.85818481 462.38223267 0.91844338]	[457.15023804 562.27264404 0.89223921]	[603.32562256 362.31295776 0.85158736]	[611.07409668 462.39685059 0.86220998]	[621.3067627 552.09173584 0.84073186]	[539.28686523 541.76641846 0.69675636]	[500.71887207 539.29870605 0.70110047]	[488.01165771 713.7243042 0.77873844]	[4.82886566e+02 8.65093872e+02 8.28770876e-01]	[580.2699585 541.79437256 0.68960238]	[582.92944336 723.93475342 0.85737038]	[5.82874207e+02 8.59962463e+02 8.29472542e-01]	[531.60638428 277.56021118 0.89424944]	[559.69281006 277.59909058 0.89085895]	[506.02578735 277.70809937 0.90205073]	[570.01422119 280.13308716 0.83572596]	[5.80301453e+02 9.01041931e+02 7.75986612e-01]	[5.98270447e+02 8.93436462e+02 7.92685449e-01]	[5.77786682e+02 8.70255920e+02 6.95908308e-01]	[4.85477417e+02 9.01047302e+02 7.48142302e-01]	[4.67441376e+02 8.95861267e+02 7.54764974e-01]	[4.87917572e+02 8.72850403e+02 6.87628031e-01]
[544.45477295 292.93344116 0.89906579]	[541.70294189 364.78320312 0.89796788]	[475.13500977 364.78222656 0.80831867]	[462.21600342 464.92007446 0.89852566]	[457.16741943 562.36071777 0.89809704]	[603.40356445 362.33700562 0.85851562]	[608.60235596 462.20483398 0.89055514]	[621.35705566 552.10864258 0.84523606]	[541.74694824 541.76177979 0.71385455]	[500.81689453 539.29998779 0.71772397]	[490.5324707 713.7354126 0.76896352]	[4.82893616e+02 8.65071472e+02 8.28758419e-01]	[580.35351562 541.78918457 0.69390762]	[582.9407959 723.95593262 0.86547387]	[5.82865784e+02 8.57467468e+02 8.31304729e-01]	[536.70819092 275.13012695 0.9133203 ]	[562.23205566 277.57070923 0.93377513]	[508.54092407 277.64801025 0.90290618]	[572.63879395 280.22009277 0.79474318]	[5.80307983e+02 9.01035400e+02 7.80706525e-01]	[5.98274414e+02 8.93427429e+02 7.99019814e-01]	[5.77752075e+02 8.70213684e+02 6.90741837e-01]	[4.87951996e+02 9.01035400e+02 7.51689315e-01]	[4.67475983e+02 8.95853638e+02 7.53376186e-01]	[4.85475861e+02 8.72820190e+02 6.91545188e-01]
[544.48144531 292.92550659 0.89284182]	[541.72637939 362.34860229 0.90573025]	[477.62509155 362.35147095 0.81834739]	[462.2590332 464.88452148 0.89846289]	[457.18078613 562.39154053 0.90200824]	[603.41479492 362.30966187 0.86065298]	[608.60638428 459.81234741 0.89287239]	[621.35021973 552.11877441 0.84342456]	[541.78686523 539.2869873 0.71464449]	[500.85568237 539.26556396 0.71634829]	[493.04833984 713.73120117 0.76953733]	[4.82896118e+02 8.65046387e+02 8.26482952e-01]	[582.74975586 539.29187012 0.69344586]	[582.9432373 723.95135498 0.86588806]	[5.82867554e+02 8.57466492e+02 8.32440913e-01]	[536.73968506 275.11715698 0.91484874]	[562.25872803 277.56869507 0.93779147]	[511.01171875 277.628479 0.90047878]	[575.14501953 280.2260437 0.79482901]	[5.80302612e+02 9.01030151e+02 7.81749845e-01]	[5.98265808e+02 8.93426758e+02 7.99861550e-01]	[5.77756287e+02 8.70211304e+02 6.92629635e-01]	[4.87983704e+02 9.01021423e+02 7.58013010e-01]	[4.69979828e+02 8.95843811e+02 7.55086362e-01]	[4.85459045e+02 8.72795959e+02 6.92707062e-01]
[544.51867676 292.9180603 0.88158119]	[541.74633789 364.7789917 0.90725952]	[477.64749146 364.80169678 0.82005447]	[462.29483032 462.42321777 0.90747863]	[459.5914917 562.41540527 0.90594202]	[603.43328857 362.31884766 0.85996479]	[608.62451172 459.84408569 0.88014781]	[621.33831787 552.12182617 0.83764964]	[541.81445312 539.27227783 0.7151866 ]	[500.86975098 539.23864746 0.7129935 ]	[493.10580444 713.70202637 0.77652717]	[4.82898315e+02 8.65061462e+02 8.26812744e-01]	[582.77801514 539.2722168 0.69819409]	[582.9564209 723.91906738 0.86180794]	[5.82865295e+02 8.57448792e+02 8.34886134e-01]	[539.18768311 275.11022949 0.91891831]	[562.29827881 277.56552124 0.94446307]	[511.04525757 277.62805176 0.89479488]	[575.1987915 280.2477417 0.80116129]	[5.80290405e+02 9.01032715e+02 7.79607475e-01]	[5.98258911e+02 8.93426208e+02 7.98134565e-01]	[5.77749390e+02 8.70192383e+02 6.91536784e-01]	[4.87955322e+02 9.01028503e+02 7.56044984e-01]	[4.67479370e+02 8.95844177e+02 7.59062469e-01]	[4.85472900e+02 8.72813538e+02 6.86036289e-01]
[544.54644775 292.92633057 0.87580574]	[541.77929688 364.78186035 0.91221625]	[477.67544556 364.81710815 0.82265246]	[462.35348511 464.86553955 0.89981586]	[459.62078857 562.31982422 0.90291011]	[603.48413086 362.32809448 0.86061937]	[608.64404297 459.82305908 0.88347757]	[621.34344482 552.08563232 0.83812118]	[541.82592773 539.23205566 0.70887023]	[500.87768555 536.7364502 0.70803905]	[493.09518433 713.74090576 0.77020818]	[4.82894867e+02 8.65093628e+02 8.30276847e-01]	[582.79833984 539.22027588 0.69532251]	[582.95892334 723.90783691 0.85958093]	[5.82867126e+02 8.57453369e+02 8.34036827e-01]	[539.22119141 275.12063599 0.9243747 ]	[562.32165527 277.56921387 0.94792396]	[511.0897522 277.62304688 0.88588709]	[577.69415283 280.24993896 0.80792081]	[5.80275391e+02 9.01027100e+02 7.75416195e-01]	[5.98249939e+02 8.93426697e+02 7.95115948e-01]	[5.77749390e+02 8.70198730e+02 6.92540646e-01]	[4.87942505e+02 9.01061279e+02 7.52349257e-01]	[4.67465515e+02 8.95871277e+02 7.55317628e-01]	[4.85475037e+02 8.72838257e+02 6.87694013e-01]
[546.93585205 292.94436646 0.87388116]	[541.80603027 364.76934814 0.91733271]	[477.72033691 364.79351807 0.83241934]	[462.41064453 464.91616821 0.88483959]	[459.67218018 562.34118652 0.91796267]	[603.50195312 362.32876587 0.86083966]	[611.09625244 459.80181885 0.88306421]	[621.36108398 552.11157227 0.83864719]	[541.87011719 539.23522949 0.71782279]	[503.24725342 536.73999023 0.71384698]	[493.13378906 713.71679688 0.77356255]	[4.82894684e+02 8.65079834e+02 8.28799844e-01]	[582.8260498 539.22363281 0.70423567]	[582.95379639 723.89202881 0.85950631]	[5.82864136e+02 8.57451416e+02 8.34542215e-01]	[539.24621582 275.1355896 0.92652357]	[562.35095215 277.58026123 0.95224768]	[513.57855225 277.63916016 0.88302565]	[577.74090576 282.67724609 0.81893659]	[5.80275146e+02 9.01025940e+02 7.77232051e-01]	[5.98250244e+02 8.93424866e+02 7.96750426e-01]	[5.77747131e+02 8.70195862e+02 6.91311359e-01]	[4.87946228e+02 9.01047668e+02 7.53536403e-01]	[4.67469879e+02 8.95858032e+02 7.57469416e-01]	[4.85468872e+02 8.72822632e+02 6.86563313e-01]
[546.97161865 292.94821167 0.86974192]	[541.81182861 364.76763916 0.91765112]	[480.11578369 364.79653931 0.83372402]	[462.4526062 464.87658691 0.88120902]	[459.71200562 562.32305908 0.92254257]	[603.48864746 362.31756592 0.86092269]	[611.13378906 459.84265137 0.87060875]	[621.39672852 552.14648438 0.84328324]	[541.87536621 539.25775146 0.71816891]	[503.25250244 539.23101807 0.71434927]	[495.59616089 713.74981689 0.77107769]	[4.82896271e+02 8.65069458e+02 8.29099596e-01]	[582.82672119 539.2364502 0.70147401]	[582.97924805 723.95489502 0.86831301]	[5.82861511e+02 8.59935913e+02 8.33845675e-01]	[539.26763916 277.45907593 0.92714638]	[562.37109375 277.57830811 0.95198798]	[513.60308838 277.64056396 0.88116556]	[577.78607178 280.24633789 0.82178539]	[5.80275513e+02 9.01015625e+02 7.76642442e-01]	[5.98252014e+02 8.93423096e+02 7.99323499e-01]	[5.77745667e+02 8.70219971e+02 6.95741296e-01]	[4.87966309e+02 9.01041260e+02 7.54873812e-01]	[4.67491089e+02 8.95851929e+02 7.55932987e-01]	[4.85460846e+02 8.72805298e+02 6.90990686e-01]
[547.01879883 292.96569824 0.86619949]	[541.83477783 362.35049438 0.91866422]	[480.14889526 364.78445435 0.84009898]	[462.45388794 464.95492554 0.87168062]	[459.75259399 562.36450195 0.93505478]	[603.49108887 362.33322144 0.85894239]	[613.64263916 462.36010742 0.84709418]	[623.78839111 554.6350708 0.85333598]	[541.92730713 539.28582764 0.72035003]	[503.29425049 539.2635498 0.71648693]	[493.11938477 716.2678833 0.76642478]	[4.82894897e+02 8.62571350e+02 8.26816142e-01]	[582.8671875 539.25634766 0.7110588 ]	[582.97991943 723.92987061 0.86601442]	[5.82876892e+02 8.59953796e+02 8.33453059e-01]	[539.28643799 277.47113037 0.9278428 ]	[562.40118408 277.57711792 0.95308483]	[513.6217041 277.65863037 0.8780784 ]	[580.23291016 280.23834229 0.8217653 ]	[5.80279175e+02 9.01019043e+02 7.73579657e-01]	[5.98268066e+02 8.93432617e+02 7.94649005e-01]	[5.77766541e+02 8.70249146e+02 7.02343702e-01]	[4.88000244e+02 9.01030701e+02 7.62600362e-01]	[4.69988312e+02 8.95848083e+02 7.59102702e-01]	[4.85454803e+02 8.72771118e+02 6.96600854e-01]
[547.04742432 292.97879028 0.8647036 ]	[541.86938477 364.76852417 0.91844231]	[480.19454956 364.802948 0.84376031]	[464.86312866 464.96661377 0.86626643]	[459.81140137 562.40057373 0.93492877]	[603.49285889 362.32971191 0.85891348]	[613.69848633 462.27960205 0.86425102]	[623.81622314 552.13262939 0.8578549 ]	[544.29296875 539.26782227 0.71011817]	[503.31747437 539.23712158 0.70691383]	[495.59848022 713.75506592 0.77312291]	[4.82895844e+02 8.62570007e+02 8.26929271e-01]	[582.89996338 539.24224854 0.70828748]	[582.98388672 723.91851807 0.86333346]	[5.82873779e+02 8.59953003e+02 8.33283126e-01]	[539.31707764 277.48751831 0.93072301]	[562.41784668 277.59692383 0.95250636]	[516.1362915 277.68106079 0.87624884]	[580.23693848 282.71032715 0.81270027]	[5.80265564e+02 9.01027954e+02 7.75501490e-01]	[5.98256104e+02 8.93440308e+02 7.94369459e-01]	[5.77773621e+02 8.70246948e+02 7.05695868e-01]	[4.87987762e+02 9.01019897e+02 7.61452556e-01]	[4.69975342e+02 8.95836853e+02 7.59882450e-01]	[4.85459198e+02 8.72769470e+02 6.97249532e-01]
[549.51495361 293.0067749 0.86673212]	[541.8972168 364.77270508 0.91783416]	[480.21044922 364.81274414 0.84367555]	[464.89526367 467.41769409 0.85161352]	[462.20812988 562.41693115 0.93970621]	[605.87451172 362.33728027 0.85607934]	[616.23034668 462.25634766 0.8640992 ]	[623.82836914 554.61584473 0.85945624]	[544.31512451 539.27331543 0.71344835]	[503.34100342 539.23974609 0.70541602]	[495.61712646 713.7230835 0.77441174]	[4.82894897e+02 8.62574097e+02 8.26996267e-01]	[582.91094971 539.24487305 0.70840883]	[582.99761963 723.9119873 0.86381179]	[5.82880554e+02 8.59954407e+02 8.33011210e-01]	[541.71142578 277.51086426 0.93341565]	[562.44885254 277.62289429 0.95341897]	[516.18640137 277.68481445 0.87840086]	[580.26654053 282.73342896 0.80864668]	[5.80267517e+02 9.01028503e+02 7.73057997e-01]	[5.98266113e+02 8.93442566e+02 7.92436361e-01]	[5.77784058e+02 8.70254761e+02 7.06796169e-01]	[4.87997864e+02 9.01020264e+02 7.61768043e-01]	[4.69986267e+02 8.95840088e+02 7.60188639e-01]	[4.85452911e+02 8.72771423e+02 6.97356999e-01]
[549.57214355 293.02047729 0.86674178]	[541.91564941 364.77423096 0.91613644]	[480.22146606 364.80944824 0.84515464]	[464.95928955 467.41693115 0.84116876]	[462.25491333 562.38378906 0.93674499]	[605.9017334 364.76843262 0.85262024]	[618.76000977 462.2571106 0.87149513]	[623.8604126 554.65039062 0.86873776]	[544.33898926 539.28179932 0.70683205]	[503.35778809 539.2588501 0.69768935]	[495.60910034 713.75482178 0.76788747]	[4.82899292e+02 8.65040771e+02 8.24879825e-01]	[582.93518066 539.25036621 0.70253205]	[585.33514404 723.93200684 0.86600178]	[5.82887146e+02 8.59979919e+02 8.33862722e-01]	[541.74121094 277.52453613 0.935552 ]	[564.80767822 277.63208008 0.95383388]	[518.65960693 277.69821167 0.88884634]	[580.30596924 282.75857544 0.80364692]	[5.80280334e+02 9.01027466e+02 7.75973737e-01]	[5.98276917e+02 8.93447510e+02 7.95689225e-01]	[5.77786804e+02 8.70275024e+02 7.10483551e-01]	[4.88018372e+02 9.01007324e+02 7.58650601e-01]	[4.69999695e+02 8.93454224e+02 7.57912278e-01]	[4.85452209e+02 8.72780884e+02 6.95447028e-01]
[552.07641602 295.396698 0.8711279 ]	[541.92480469 364.76812744 0.91625494]	[480.24005127 364.81729126 0.84445995]	[467.42495728 467.3916626 0.83474147]	[462.29559326 562.37109375 0.94215989]	[605.89678955 362.32644653 0.85740203]	[618.73480225 462.28244019 0.86382639]	[623.87561035 554.6652832 0.87238288]	[544.34674072 539.24304199 0.70585126]	[503.38043213 539.2097168 0.69218695]	[495.61669922 713.73321533 0.76943713]	[4.82890686e+02 8.62574463e+02 8.26029718e-01]	[582.94287109 536.73828125 0.7040773 ]	[585.35406494 723.97601318 0.87229478]	[5.82892944e+02 8.59973694e+02 8.35160732e-01]	[541.77087402 277.55151367 0.94029433]	[564.8447876 277.64028931 0.95044631]	[518.69055176 277.70037842 0.89227664]	[580.37249756 282.6946106 0.79150045]	[5.80279846e+02 9.01028748e+02 7.76529551e-01]	[5.98279541e+02 8.93448975e+02 7.94637442e-01]	[5.77778870e+02 8.70266418e+02 7.09992766e-01]	[4.90485504e+02 9.01031921e+02 7.63581872e-01]	[4.70014740e+02 8.95853333e+02 7.58495986e-01]	[4.85440155e+02 8.72770935e+02 6.96036696e-01]
[552.11328125 295.39923096 0.87216449]	[541.93353271 362.3293457 0.91929758]	[480.25924683 364.77539062 0.8508749 ]	[469.95758057 464.91845703 0.83093226]	[462.33303833 562.34973145 0.93640614]	[605.91143799 362.29437256 0.86220282]	[618.7980957 462.3515625 0.86887521]	[623.9173584 554.67993164 0.87710512]	[544.36102295 539.2633667 0.70538771]	[503.38375854 539.23815918 0.69202739]	[495.62640381 713.77276611 0.76854587]	[4.82889038e+02 8.65075928e+02 8.32265556e-01]	[582.95922852 539.21948242 0.70550525]	[585.35900879 723.99841309 0.87379909]	[5.82896667e+02 8.59985657e+02 8.35955381e-01]	[541.796875 277.55883789 0.94341815]	[564.86578369 277.63864136 0.95086527]	[518.72821045 277.71206665 0.89681244]	[582.75506592 280.23919678 0.79811662]	[5.80273438e+02 9.01027893e+02 7.77313054e-01]	[5.98267639e+02 8.93454529e+02 7.94306815e-01]	[5.77790222e+02 8.70275818e+02 7.14012980e-01]	[4.88010406e+02 9.01052673e+02 7.64819086e-01]	[4.70005188e+02 8.95867432e+02 7.60503709e-01]	[4.85432281e+02 8.72801208e+02 7.00039744e-01]
[552.13739014 295.39123535 0.86970168]	[544.2935791 362.33755493 0.91549385]	[480.29574585 364.79345703 0.84966767]	[472.51074219 464.91134644 0.82704341]	[462.35220337 562.36846924 0.93259019]	[605.94281006 362.29931641 0.86314356]	[621.26745605 462.4175415 0.86240494]	[623.94940186 557.1675415 0.87701184]	[544.39648438 539.28015137 0.7078014 ]	[503.42526245 539.25518799 0.68860084]	[495.61993408 716.29095459 0.77155149]	[4.82884491e+02 8.65085144e+02 8.35109949e-01]	[582.98571777 539.23468018 0.7120949 ]	[585.36395264 723.99188232 0.87330395]	[5.82900391e+02 8.59980652e+02 8.37354064e-01]	[541.83221436 277.54745483 0.94453931]	[564.88519287 277.63592529 0.94956249]	[518.76721191 277.69815063 0.90384281]	[582.79266357 282.69985962 0.8067916 ]	[5.80266357e+02 9.01027649e+02 7.75676489e-01]	[5.98260864e+02 8.93457458e+02 7.92650878e-01]	[5.77791748e+02 8.70268555e+02 7.15966821e-01]	[4.88017700e+02 9.01064575e+02 7.68982708e-01]	[4.70013916e+02 8.95880249e+02 7.62086213e-01]	[4.85423340e+02 8.72809753e+02 7.02271938e-01]
[554.64440918 295.39007568 0.87189108]	[544.34265137 364.78103638 0.91004127]	[480.32113647 364.79672241 0.84892017]	[472.57846069 464.90164185 0.83020705]	[462.36349487 562.38189697 0.92819083]	[606.00476074 362.34649658 0.84874302]	[621.34411621 464.84823608 0.86273086]	[623.96777344 557.21636963 0.88163298]	[544.41900635 541.76794434 0.70611215]	[503.44058228 539.28997803 0.68412125]	[495.60192871 718.82592773 0.77066338]	[4.82883514e+02 8.65071716e+02 8.34147334e-01]	[585.33996582 539.27789307 0.71317166]	[585.37060547 723.98822021 0.87297374]	[5.82900208e+02 8.59984863e+02 8.37006092e-01]	[541.87591553 277.54516602 0.94466865]	[564.92089844 277.64614868 0.94629639]	[521.17407227 277.71469116 0.91085148]	[582.82250977 285.25762939 0.80198926]	[5.80268066e+02 9.01028442e+02 7.76506901e-01]	[5.98267456e+02 8.93457458e+02 7.93136597e-01]	[5.77786621e+02 8.70271301e+02 7.13643789e-01]	[4.88007446e+02 9.01056213e+02 7.68356025e-01]	[4.69999542e+02 8.95868896e+02 7.63660669e-01]	[4.85429932e+02 8.72792847e+02 7.00748682e-01]
[554.64727783 295.38867188 0.87181872]	[544.34124756 364.78527832 0.90976322]	[480.32214355 364.79568481 0.8489821 ]	[472.57717896 464.90179443 0.829853 ]	[462.36480713 562.38238525 0.92804575]	[606.00793457 364.77648926 0.84685814]	[621.34747314 464.8742981 0.8578617 ]	[623.97485352 557.20770264 0.88202697]	[544.41778564 541.76525879 0.70466971]	[503.43847656 539.28588867 0.68325984]	[495.6005249 718.8258667 0.77071679]	[4.82875336e+02 8.65065674e+02 8.33635211e-01]	[585.3404541 539.27331543 0.71196765]	[585.37432861 723.99475098 0.8736878 ]	[5.82911865e+02 8.59981689e+02 8.36173296e-01]	[541.87756348 277.54391479 0.94466507]	[564.92224121 277.64367676 0.94576067]	[521.17108154 277.7124939 0.91046119]	[582.82501221 285.24530029 0.79965907]	[5.80270508e+02 9.01018311e+02 7.78499365e-01]	[5.98275574e+02 8.93452026e+02 7.95296848e-01]	[5.80231812e+02 8.70272095e+02 7.12738037e-01]	[4.87992767e+02 9.01055359e+02 7.73945630e-01]	[4.69994507e+02 8.95865173e+02 7.67193317e-01]	[4.85422089e+02 8.72788086e+02 6.97930932e-01]
[554.70343018 293.02041626 0.87338305]	[544.36108398 362.34979248 0.91143215]	[480.32150269 364.77661133 0.85091788]	[475.0569458 464.91992188 0.82846957]	[462.39532471 562.38037109 0.92267501]	[606.05834961 362.33416748 0.84561622]	[621.41809082 464.8319397 0.87080926]	[623.99407959 557.21166992 0.88192391]	[544.43713379 541.77130127 0.70327276]	[503.44970703 539.30047607 0.68122584]	[495.65124512 716.3192749 0.77497393]	[4.82875488e+02 8.65070984e+02 8.32399428e-01]	[585.36871338 539.28015137 0.711326 ]	[585.38830566 723.95727539 0.86787409]	[5.82915955e+02 8.60016113e+02 8.35123718e-01]	[541.92150879 277.5491333 0.94418746]	[564.94720459 277.63876343 0.94267482]	[521.20794678 277.72741699 0.91492844]	[582.85333252 282.77941895 0.80867225]	[5.80268311e+02 9.01027405e+02 7.79281914e-01]	[5.98283508e+02 8.95839478e+02 7.95579433e-01]	[5.80240540e+02 8.70306702e+02 7.12500215e-01]	[4.88009308e+02 9.01058777e+02 7.67789900e-01]	[4.70006836e+02 8.95869995e+02 7.59320438e-01]	[4.85413147e+02 8.72790955e+02 7.02287734e-01]
[557.17956543 293.0255127 0.8777526 ]	[544.36853027 362.32327271 0.9150424 ]	[480.33282471 362.31726074 0.85783297]	[475.09432983 464.89257812 0.83589643]	[462.40072632 562.36993408 0.92088407]	[606.04528809 362.32250977 0.84929281]	[623.81396484 464.85519409 0.88199824]	[623.99749756 557.24865723 0.88616347]	[544.44897461 541.77459717 0.70017296]	[503.46148682 539.30493164 0.67543757]	[495.66143799 716.31750488 0.77566206]	[4.82883911e+02 8.62515747e+02 8.23899627e-01]	[585.3772583 539.27471924 0.70838749]	[585.40649414 723.98260498 0.87177277]	[5.82912415e+02 8.62493896e+02 8.35236669e-01]	[544.29034424 277.55758667 0.94318289]	[564.96704102 277.65170288 0.93776292]	[521.23931885 277.71496582 0.92310846]	[582.87249756 285.24597168 0.80527645]	[5.80274963e+02 9.01019653e+02 7.78115392e-01]	[5.98296082e+02 8.95837402e+02 7.96439111e-01]	[5.80224487e+02 8.70318237e+02 7.12606311e-01]	[4.90512512e+02 9.01017212e+02 7.67352700e-01]	[4.70042542e+02 8.95843628e+02 7.57373273e-01]	[4.85416779e+02 8.72725586e+02 6.95719182e-01]
[559.68670654 295.39718628 0.8873843 ]	[544.43804932 364.76495361 0.90304118]	[482.73403931 362.32723999 0.85492098]	[475.12771606 464.87356567 0.84042668]	[462.42828369 562.38031006 0.92666948]	[606.09161377 364.76965332 0.83935547]	[623.84112549 464.85626221 0.89214087]	[624.04089355 557.2220459 0.88558036]	[544.49615479 541.77142334 0.69935471]	[505.90246582 541.76263428 0.66760486]	[495.6567688 718.89489746 0.77817988]	[4.82899872e+02 8.59995850e+02 8.25851977e-01]	[585.40692139 539.26885986 0.71221572]	[585.46057129 724.03546143 0.86985767]	[5.82934021e+02 8.65041382e+02 8.36056650e-01]	[544.38201904 277.56582642 0.94114369]	[565.0559082 277.67300415 0.91090578]	[521.30395508 277.6796875 0.94067925]	[582.91876221 287.80264282 0.77216309]	[5.80283630e+02 9.01006042e+02 7.68387914e-01]	[6.00760376e+02 8.95847961e+02 7.91449428e-01]	[5.80266296e+02 8.72746094e+02 7.08127558e-01]	[4.90494568e+02 9.00989685e+02 7.78051913e-01]	[4.70032043e+02 8.93436768e+02 7.70649135e-01]	[4.85448669e+02 8.70317017e+02 6.98825598e-01]
[559.71337891 295.39157104 0.89028621]	[544.46588135 364.7869873 0.89846408]	[482.74691772 364.77328491 0.85058016]	[477.58615112 464.83200073 0.8523019 ]	[462.44537354 562.37628174 0.92407048]	[608.49816895 364.7723999 0.83068419]	[623.8704834 464.93795776 0.88328105]	[624.05456543 557.23999023 0.88610899]	[544.49621582 541.84838867 0.6988042 ]	[505.8916626 541.84674072 0.66970628]	[495.6395874 721.36950684 0.77784568]	[4.82897247e+02 8.60015625e+02 8.24653566e-01]	[585.41503906 541.7980957 0.70841706]	[585.47277832 726.43182373 0.87354249]	[5.82931519e+02 8.65042419e+02 8.35830212e-01]	[544.40765381 277.5682373 0.9428072 ]	[567.44873047 277.66665649 0.90682441]	[521.3302002 277.6784668 0.94544709]	[582.97320557 285.26055908 0.79167449]	[5.80288818e+02 9.00995361e+02 7.69889176e-01]	[6.00758240e+02 8.95839722e+02 7.93253660e-01]	[5.80256348e+02 8.72751526e+02 7.09336162e-01]	[4.90486206e+02 9.00996521e+02 7.78001130e-01]	[4.70019714e+02 8.93440979e+02 7.71580577e-01]	[4.85443909e+02 8.72709229e+02 6.98445499e-01]
[559.75878906 295.39685059 0.89647716]	[544.49749756 364.78451538 0.89360195]	[482.78665161 362.34246826 0.85245699]	[477.59973145 464.82244873 0.85410374]	[462.43707275 562.37219238 0.92469209]	[608.55566406 364.78765869 0.82478464]	[623.87957764 464.92572021 0.88516617]	[626.40625 557.23510742 0.88657427]	[544.50201416 541.84814453 0.70041078]	[505.90145874 541.84576416 0.67035812]	[495.64508057 721.36523438 0.77403748]	[4.82898926e+02 8.62511230e+02 8.24509919e-01]	[585.41882324 541.79998779 0.70916051]	[585.47625732 726.42785645 0.87315756]	[5.82937073e+02 8.62577759e+02 8.36805582e-01]	[544.44049072 277.57467651 0.94165605]	[567.48565674 277.66372681 0.90407234]	[521.35559082 277.66714478 0.94910318]	[585.33374023 282.73266602 0.78930962]	[5.80291016e+02 9.00987305e+02 7.74200797e-01]	[5.98319641e+02 8.93456055e+02 7.99381554e-01]	[5.80258118e+02 8.72742249e+02 7.10291028e-01]	[4.88014465e+02 9.01023743e+02 7.76224673e-01]	[4.70010345e+02 8.93455933e+02 7.67366946e-01]	[4.85447021e+02 8.72730469e+02 6.99352145e-01]
[559.78686523 295.40640259 0.90196621]	[544.50683594 364.78613281 0.89201427]	[482.8008728 362.34240723 0.85172242]	[477.62478638 462.42224121 0.86346722]	[462.44052124 562.37524414 0.92546356]	[608.56951904 364.79556274 0.8239482 ]	[623.89489746 464.9022522 0.89094663]	[626.44067383 557.24237061 0.88755852]	[544.52264404 541.80023193 0.70362777]	[505.94949341 541.80645752 0.66936207]	[495.65588379 718.8862915 0.77055115]	[4.82900787e+02 8.62509033e+02 8.24233532e-01]	[585.42694092 539.29949951 0.71354294]	[585.49621582 724.02380371 0.86828673]	[5.82936951e+02 8.62575195e+02 8.37154269e-01]	[544.465271 277.58602905 0.94000679]	[567.51672363 277.67657471 0.89692986]	[521.39154053 277.65655518 0.9540782 ]	[585.37213135 282.71374512 0.79642802]	[5.80292542e+02 9.00987244e+02 7.74500191e-01]	[5.98319153e+02 8.93456116e+02 7.99496353e-01]	[5.80254211e+02 8.72739868e+02 7.09995508e-01]	[4.90484039e+02 9.01029114e+02 7.73195744e-01]	[4.70015045e+02 8.95838867e+02 7.63947666e-01]	[4.85450409e+02 8.72725464e+02 6.99626267e-01]
[559.80493164 295.40820312 0.90420049]	[544.52667236 362.33908081 0.89260513]	[482.83670044 362.33145142 0.85174143]	[477.6522522 462.40536499 0.87212276]	[462.45397949 562.38928223 0.92384756]	[608.58532715 362.31054688 0.83285594]	[623.90753174 464.84542847 0.89613777]	[626.4586792 557.24731445 0.88730818]	[544.52746582 541.77593994 0.70182204]	[505.97070312 541.7769165 0.66680777]	[495.66949463 718.82373047 0.76842058]	[4.82903687e+02 8.62495544e+02 8.23060393e-01]	[585.41973877 539.27264404 0.71364582]	[585.4967041 724.01086426 0.86927938]	[5.82931091e+02 8.65044617e+02 8.37617815e-01]	[544.48498535 277.59100342 0.93811256]	[567.53631592 277.67855835 0.89440393]	[521.40545654 277.66323853 0.95480752]	[585.41308594 282.7230835 0.82193792]	[5.80297241e+02 9.00992493e+02 7.75260746e-01]	[6.00758301e+02 8.95835022e+02 7.99060762e-01]	[5.80248291e+02 8.72745728e+02 7.09016323e-01]	[4.90496613e+02 9.01024048e+02 7.73649693e-01]	[4.70025665e+02 8.95838562e+02 7.62584388e-01]	[4.85452545e+02 8.72717529e+02 6.98693931e-01]
[559.81982422 295.42678833 0.908571 ]	[546.921875 362.34066772 0.88619375]	[482.87246704 362.34509277 0.84700298]	[477.66549683 462.3927002 0.87810671]	[464.82949829 562.3862915 0.92017841]	[608.62005615 362.31304932 0.82780355]	[623.92559814 464.9079895 0.8882699 ]	[626.48852539 557.25439453 0.89093935]	[544.53167725 541.77801514 0.70026201]	[505.97918701 541.77337646 0.66196567]	[495.68753052 716.31872559 0.77244866]	[4.82908295e+02 8.59984863e+02 8.24003220e-01]	[585.41772461 539.2744751 0.71402454]	[585.50976562 724.01580811 0.86767101]	[5.82937256e+02 8.62563660e+02 8.37965965e-01]	[544.49517822 277.60061646 0.93447328]	[567.56347656 277.68893433 0.88711774]	[521.4239502 277.66506958 0.95481437]	[585.45050049 282.73867798 0.83245575]	[5.80289917e+02 9.00992249e+02 7.74301767e-01]	[5.98319275e+02 8.95835022e+02 7.99933732e-01]	[5.80252014e+02 8.72730225e+02 7.09834993e-01]	[4.90517639e+02 9.01005615e+02 7.78252304e-01]	[4.70046722e+02 8.93446716e+02 7.65042961e-01]	[4.85449371e+02 8.70313416e+02 6.99087679e-01]
[559.83935547 295.44113159 0.91211987]	[546.94238281 362.33816528 0.88448322]	[482.87979126 362.34869385 0.84613955]	[477.67443848 462.37756348 0.88220388]	[464.86483765 562.36828613 0.91387868]	[611.06713867 362.3102417 0.82383335]	[623.94824219 464.91879272 0.88966119]	[626.48193359 559.6920166 0.89486849]	[544.53552246 541.80114746 0.70184743]	[505.98455811 541.79766846 0.66332352]	[495.67227173 718.83898926 0.77027583]	[4.82909088e+02 8.59997192e+02 8.23204577e-01]	[585.42089844 539.30090332 0.7149545 ]	[585.51647949 724.00836182 0.86678559]	[5.82938721e+02 8.62569641e+02 8.37959409e-01]	[544.50567627 277.60214233 0.93260109]	[567.59100342 277.6913147 0.88080329]	[523.75323486 277.65579224 0.95675468]	[585.47363281 282.71624756 0.83134115]	[5.80290344e+02 9.00992310e+02 7.75113165e-01]	[5.98322205e+02 8.95837280e+02 7.99882412e-01]	[5.80251526e+02 8.72737183e+02 7.11350918e-01]	[4.90519470e+02 9.01014038e+02 7.77243257e-01]	[4.72518188e+02 8.93453613e+02 7.62776136e-01]	[4.85449249e+02 8.70321472e+02 6.98398590e-01]
[562.20782471 295.44680786 0.91596973]	[546.9597168 362.32669067 0.8833552 ]	[482.8946228 362.34872437 0.84288388]	[477.67770386 462.362854 0.88401401]	[464.88531494 562.35986328 0.90921211]	[611.08416748 362.30148315 0.82296437]	[623.96368408 464.88531494 0.89193135]	[626.51342773 557.27111816 0.89158267]	[544.54675293 541.80395508 0.70066488]	[506.0083313 541.79589844 0.66044009]	[498.13000488 716.32086182 0.77610338]	[4.82912170e+02 8.59991699e+02 8.22058380e-01]	[585.4286499 539.31103516 0.71601975]	[585.52648926 724.01031494 0.86436838]	[5.82940918e+02 8.62567505e+02 8.38364422e-01]	[544.51367188 277.61141968 0.93004686]	[570.01599121 277.69778442 0.87796307]	[523.76098633 277.65704346 0.95816869]	[585.48303223 282.71743774 0.83183539]	[5.80294617e+02 9.00995300e+02 7.75710940e-01]	[6.00760132e+02 8.95841309e+02 8.00333798e-01]	[5.80251160e+02 8.72735229e+02 7.11258233e-01]	[4.90521698e+02 9.01016174e+02 7.77110040e-01]	[4.72522064e+02 8.93454590e+02 7.62721062e-01]	[4.85447510e+02 8.70320435e+02 6.97894871e-01]
[562.21063232 295.45587158 0.91755486]	[546.9753418 362.33200073 0.88105577]	[482.91622925 362.3414917 0.84046936]	[477.67910767 462.36553955 0.88252789]	[464.91671753 562.34216309 0.90184993]	[611.10296631 362.32086182 0.81793219]	[623.96252441 464.82678223 0.89068419]	[626.51525879 559.70471191 0.89648801]	[544.54034424 541.8291626 0.70296299]	[505.99285889 541.81970215 0.66628563]	[498.11785889 716.34460449 0.77027988]	[4.82908264e+02 8.59988647e+02 8.21427584e-01]	[585.43206787 541.78674316 0.71773076]	[585.52636719 726.42437744 0.86746079]	[5.82939026e+02 8.65042969e+02 8.39629531e-01]	[544.51782227 277.61633301 0.92916554]	[570.01531982 277.70523071 0.87634033]	[523.76812744 277.65036011 0.96045691]	[585.48602295 282.70840454 0.83238381]	[5.80283386e+02 9.00983093e+02 7.76259780e-01]	[5.98314697e+02 8.95837830e+02 8.02588880e-01]	[5.80262634e+02 8.72747864e+02 7.13392675e-01]	[4.90519592e+02 9.01015320e+02 7.78095484e-01]	[4.72522125e+02 8.93455322e+02 7.63732255e-01]	[4.85443268e+02 8.70316467e+02 6.94185615e-01]
[562.21624756 295.4593811 0.91863608]	[547.00616455 362.33126831 0.87548244]	[482.93811035 362.33700562 0.8397314 ]	[477.69772339 462.38879395 0.88167399]	[464.96603394 562.31817627 0.88860309]	[611.14245605 362.3477478 0.80837917]	[623.96563721 462.36175537 0.90174866]	[626.52856445 557.26953125 0.8876977 ]	[544.54150391 541.83966064 0.7016381 ]	[505.98809814 541.82672119 0.66724819]	[495.69134521 718.85101318 0.77122098]	[4.82915741e+02 8.59950989e+02 8.21706951e-01]	[585.44415283 541.8036499 0.7163496 ]	[585.52703857 726.42327881 0.86703408]	[5.82938904e+02 8.65063354e+02 8.41905892e-01]	[544.52435303 277.61764526 0.92651463]	[570.02557373 277.70904541 0.87465423]	[523.77459717 277.64837646 0.95972735]	[585.48742676 282.71322632 0.8308543 ]	[5.80295349e+02 9.00982239e+02 7.79389203e-01]	[6.00759033e+02 8.95835632e+02 8.05408180e-01]	[5.80263733e+02 8.72766602e+02 7.11714983e-01]	[4.90544647e+02 9.00981018e+02 7.76302695e-01]	[4.72544373e+02 8.93430115e+02 7.65326798e-01]	[4.85442505e+02 8.70292969e+02 6.94392920e-01]
[562.22241211 295.45870972 0.919011 ]	[547.00799561 362.33184814 0.87495202]	[482.9414978 362.33880615 0.83945942]	[477.70532227 462.41864014 0.87778223]	[467.41897583 562.31982422 0.88279563]	[611.14129639 362.34667969 0.8089897 ]	[623.97705078 462.36181641 0.89876288]	[626.5411377 559.70080566 0.88847148]	[544.54382324 541.83679199 0.70074594]	[505.99517822 541.82366943 0.66735208]	[498.11102295 718.89172363 0.7770952 ]	[4.82913269e+02 8.59941040e+02 8.23586404e-01]	[585.44689941 541.80059814 0.71497118]	[585.52893066 726.42370605 0.8693189 ]	[5.82940308e+02 8.65066284e+02 8.42592716e-01]	[544.53259277 277.61709595 0.92447162]	[570.04058838 277.70785522 0.87269771]	[523.78881836 277.64581299 0.95971626]	[585.50170898 282.72332764 0.83448249]	[5.80289368e+02 9.00985413e+02 7.76143551e-01]	[5.98315430e+02 8.95840576e+02 8.01655173e-01]	[5.80269531e+02 8.72765137e+02 7.13861406e-01]	[4.90557495e+02 8.98500366e+02 7.81092942e-01]	[4.72560425e+02 8.93412659e+02 7.70643830e-01]	[4.85432556e+02 8.70284912e+02 6.96575463e-01]
[562.22491455 295.47848511 0.92260408]	[547.02264404 362.33721924 0.87101072]	[482.9498291 362.33282471 0.83883202]	[477.74102783 462.43395996 0.88252509]	[467.45123291 562.29504395 0.87534243]	[611.17529297 364.78433228 0.80383152]	[623.98480225 462.34103394 0.90135235]	[626.55853271 559.71820068 0.89189398]	[546.91748047 541.83178711 0.6992749 ]	[506.00674438 541.81689453 0.66464484]	[498.13970947 718.87573242 0.7834717 ]	[4.82917969e+02 8.59952942e+02 8.24372053e-01]	[585.44946289 541.8001709 0.71462584]	[585.53521729 726.43249512 0.8681432 ]	[5.82940918e+02 8.65055969e+02 8.43126535e-01]	[544.53619385 277.63537598 0.92071813]	[570.04785156 277.71987915 0.86698896]	[523.81140137 277.6395874 0.96131825]	[585.5289917 282.67926025 0.84349835]	[5.80293823e+02 9.00993835e+02 7.76878238e-01]	[5.98317810e+02 8.95843872e+02 8.01151037e-01]	[5.80263245e+02 8.72748840e+02 7.16459990e-01]	[4.90551544e+02 8.98500793e+02 7.78765917e-01]	[4.72554504e+02 8.93410522e+02 7.69287348e-01]	[4.85436676e+02 8.70290710e+02 7.00153589e-01]
[562.23626709 295.48275757 0.92530668]	[547.02996826 362.33996582 0.86874884]	[482.95700073 362.33435059 0.83724421]	[477.74105835 464.82681274 0.87818623]	[467.46408081 562.30725098 0.87508267]	[613.63537598 364.79858398 0.80328733]	[623.99139404 462.34521484 0.90296948]	[626.57727051 559.70568848 0.88740009]	[546.92230225 541.82330322 0.6990754 ]	[506.01412964 541.81402588 0.66515207]	[498.13641357 718.88513184 0.78347558]	[4.82916443e+02 8.59982056e+02 8.26124549e-01]	[585.45123291 541.7880249 0.71432865]	[585.5279541 724.02966309 0.8683812 ]	[5.82941284e+02 8.65055359e+02 8.42311203e-01]	[544.54760742 277.64456177 0.91812772]	[570.05877686 277.72058105 0.86597228]	[523.83691406 277.64111328 0.96247911]	[585.53479004 280.25109863 0.8463853 ]	[5.80276794e+02 9.00980957e+02 7.75389671e-01]	[5.98303345e+02 8.95835876e+02 8.01254153e-01]	[5.80269531e+02 8.72752075e+02 7.14366376e-01]	[4.90545929e+02 9.00976379e+02 7.79145360e-01]	[4.72553680e+02 8.93427063e+02 7.68810034e-01]	[4.85437500e+02 8.70307861e+02 7.04784513e-01]
[562.23712158 295.49108887 0.92594033]	[547.06347656 362.33303833 0.86181551]	[485.35153198 362.30648804 0.83951598]	[480.11340332 464.84945679 0.88131708]	[467.48587036 562.33105469 0.873564 ]	[613.67266846 364.83694458 0.79977196]	[623.99383545 462.38342285 0.90220273]	[626.58587646 559.69775391 0.88484377]	[546.92706299 541.81665039 0.69853669]	[508.43890381 541.79455566 0.66433394]	[498.15090942 718.86639404 0.78412622]	[4.82914825e+02 8.59998169e+02 8.25849473e-01]	[585.45440674 541.79229736 0.71516657]	[585.5401001 726.44415283 0.86825573]	[5.82939453e+02 8.65042297e+02 8.42638433e-01]	[544.54595947 277.64846802 0.9182837 ]	[570.06756592 277.72589111 0.86346596]	[523.83569336 277.63916016 0.96318829]	[585.53936768 282.6736145 0.84674692]	[5.80281494e+02 9.00986450e+02 7.76069522e-01]	[5.98313904e+02 8.93460754e+02 8.00598621e-01]	[5.80258972e+02 8.72738342e+02 7.16764987e-01]	[4.90538422e+02 9.00983093e+02 7.80557156e-01]	[4.72545746e+02 8.93434570e+02 7.70278811e-01]	[4.85439850e+02 8.70320679e+02 7.02992558e-01]
[562.24212646 295.49230957 0.92609912]	[547.06365967 362.32739258 0.8631615 ]	[485.35717773 362.31106567 0.83897305]	[480.10467529 464.8522644 0.87945449]	[467.48568726 562.34472656 0.87519062]	[613.67749023 364.81906128 0.80192065]	[624.00170898 462.39141846 0.90149701]	[626.5871582 559.69262695 0.88343245]	[546.92059326 541.81555176 0.69953454]	[506.0144043 541.79870605 0.66561258]	[498.1600647 718.86224365 0.78542829]	[4.82920227e+02 8.62488525e+02 8.24150860e-01]	[585.44921875 541.78338623 0.7146067 ]	[585.53692627 726.43817139 0.86644417]	[5.82936218e+02 8.65045532e+02 8.42865229e-01]	[544.55059814 277.65008545 0.91766286]	[570.07415771 277.72637939 0.86249912]	[523.84204102 277.64379883 0.96281832]	[585.5380249 282.68423462 0.84548199]	[5.80281921e+02 9.00985901e+02 7.77310133e-01]	[5.98312378e+02 8.95835327e+02 8.02080512e-01]	[5.80255371e+02 8.72738892e+02 7.16348350e-01]	[4.90539337e+02 9.00984009e+02 7.78079033e-01]	[4.72544281e+02 8.93439514e+02 7.67656088e-01]	[4.85444519e+02 8.72707581e+02 7.04434574e-01]
[562.24072266 295.50244141 0.92680323]	[549.49383545 362.31881714 0.86098552]	[485.36755371 362.29074097 0.84140998]	[480.11026001 464.86816406 0.87830526]	[467.50036621 562.3404541 0.87131125]	[613.70050049 364.82333374 0.80087608]	[624.00775146 462.37963867 0.90363067]	[626.59698486 557.26489258 0.88179487]	[546.92523193 541.81610107 0.69741583]	[508.43841553 541.7956543 0.66333985]	[498.1673584 718.87023926 0.7874645 ]	[4.82918945e+02 8.60014343e+02 8.24458778e-01]	[585.45172119 541.78594971 0.71387255]	[585.53686523 726.43511963 0.86612976]	[5.82936646e+02 8.65038818e+02 8.42642725e-01]	[544.54718018 277.66079712 0.91633195]	[570.07537842 277.73455811 0.85948598]	[523.84545898 277.65313721 0.96172357]	[585.54351807 282.6965332 0.84855294]	[5.80281128e+02 9.00988708e+02 7.77689278e-01]	[5.98313477e+02 8.95835388e+02 8.03015411e-01]	[5.80255859e+02 8.72732788e+02 7.17231929e-01]	[4.90546478e+02 9.00983704e+02 7.79893637e-01]	[4.72555450e+02 8.93439575e+02 7.68867075e-01]	[4.85442902e+02 8.72700439e+02 7.04090595e-01]
[562.23596191 295.50970459 0.92698133]	[549.49859619 362.31140137 0.86190444]	[485.37246704 362.28475952 0.84260279]	[480.1171875 464.8460083 0.8833521]	[467.49908447 562.32727051 0.86977506]	[613.70159912 364.81863403 0.80244148]	[624.01306152 462.41677856 0.89318073]	[626.59753418 557.26226807 0.88265997]	[546.92687988 541.81958008 0.697074 ]	[508.44451904 541.80169678 0.66260469]	[498.17611694 718.8548584 0.78788942]	[4.82920288e+02 8.60010193e+02 8.24210823e-01]	[585.44842529 541.78521729 0.71299869]	[585.53271484 724.01141357 0.86167741]	[5.82936523e+02 8.62565063e+02 8.42726111e-01]	[544.54589844 277.66784668 0.91606009]	[570.0625 280.1000061 0.85797548]	[523.85266113 277.65805054 0.95983177]	[585.54168701 282.70709229 0.85024691]	[5.80283264e+02 9.01003540e+02 7.78837442e-01]	[5.98317810e+02 8.95842712e+02 8.02381039e-01]	[5.80247986e+02 8.72721985e+02 7.19812632e-01]	[4.90535217e+02 9.01000793e+02 7.78586805e-01]	[4.72535919e+02 8.93447754e+02 7.65625179e-01]	[4.85449677e+02 8.70323425e+02 7.02356577e-01]
[562.24023438 295.51617432 0.93056935]	[549.4921875 362.29983521 0.86508626]	[485.37588501 362.27590942 0.84346116]	[480.1144104 464.84347534 0.88267946]	[467.50296021 562.34924316 0.87218952]	[613.69122314 364.80447388 0.80364883]	[624.019104 462.38067627 0.89945799]	[626.5947876 557.24493408 0.88186949]	[546.92236328 541.80987549 0.69764268]	[508.43746948 541.78771973 0.66328919]	[498.17428589 718.8291626 0.78772563]	[4.82923553e+02 8.62493896e+02 8.21691036e-01]	[585.44317627 541.7713623 0.7125901 ]	[585.53948975 724.03759766 0.8623504 ]	[5.82932678e+02 8.62557434e+02 8.42853725e-01]	[544.55102539 277.6807251 0.91311342]	[570.0581665 280.11392212 0.8565107 ]	[523.8527832 277.66213989 0.95831954]	[585.53381348 282.6907959 0.84801453]	[5.80300415e+02 9.01002502e+02 7.81501889e-01]	[6.00767761e+02 8.95838013e+02 8.05137277e-01]	[5.80223633e+02 8.72714783e+02 7.18144894e-01]	[4.90514130e+02 9.01000488e+02 7.75422335e-01]	[4.70038422e+02 8.93446533e+02 7.64879167e-01]	[4.85463837e+02 8.72714661e+02 7.00352669e-01]
[562.24505615 295.52545166 0.93283236]	[547.06994629 362.29095459 0.8688525 ]	[485.37982178 362.27130127 0.84355736]	[480.11721802 464.84118652 0.8833161 ]	[469.95477295 562.3449707 0.8716706 ]	[613.68029785 364.7875061 0.80519772]	[624.01190186 462.36190796 0.90205967]	[626.58703613 557.23059082 0.87998885]	[544.54205322 541.79412842 0.69842422]	[506.0065918 541.77423096 0.66464084]	[498.17410278 718.84466553 0.78874022]	[4.82922424e+02 8.62492981e+02 8.21458578e-01]	[585.43170166 539.30865479 0.71277165]	[585.54180908 726.4677124 0.86945653]	[5.82925964e+02 8.62550110e+02 8.42697680e-01]	[546.91448975 277.68930054 0.91162038]	[570.06121826 280.12332153 0.85483438]	[523.85491943 277.67712402 0.9554646 ]	[585.53240967 282.69064331 0.84721285]	[5.80300903e+02 9.00999146e+02 7.81849921e-01]	[6.00767090e+02 8.93458984e+02 8.05533528e-01]	[5.77778381e+02 8.72709534e+02 7.15540707e-01]	[4.90519348e+02 9.00997192e+02 7.75588453e-01]	[4.70045868e+02 8.93445068e+02 7.64001310e-01]	[4.85460571e+02 8.72711121e+02 7.00727105e-01]
[562.2434082 295.53439331 0.93477714]	[547.07287598 362.28094482 0.86964101]	[485.38586426 362.2616272 0.84370083]	[480.11962891 464.83911133 0.88532382]	[467.48999023 562.33752441 0.87262917]	[613.68359375 364.78051758 0.80571669]	[624.01116943 462.347229 0.90379983]	[626.590271 557.22998047 0.88035536]	[544.53692627 541.78100586 0.69861615]	[505.9927063 541.75860596 0.66594905]	[498.16366577 718.85089111 0.78740209]	[4.82918549e+02 8.60001099e+02 8.23195696e-01]	[585.43377686 539.29431152 0.71305007]	[585.53747559 726.43981934 0.86432219]	[5.82923462e+02 8.62540344e+02 8.42129588e-01]	[544.55181885 277.70318604 0.90991664]	[570.05603027 280.13626099 0.8528201 ]	[523.85284424 277.67382812 0.95526344]	[585.52874756 282.67623901 0.84620148]	[5.80303345e+02 9.01002563e+02 7.83336282e-01]	[6.00762634e+02 8.93458191e+02 8.06024611e-01]	[5.77771912e+02 8.72699280e+02 7.14914143e-01]	[4.90513397e+02 9.01001404e+02 7.80655324e-01]	[4.70047699e+02 8.93447388e+02 7.68460691e-01]	[4.85459961e+02 8.70321533e+02 6.99898362e-01]
[562.24206543 295.5463562 0.93648261]	[547.06018066 362.28369141 0.87235415]	[485.38381958 362.27249146 0.84218651]	[480.1138916 464.82913208 0.88393497]	[467.48928833 562.3258667 0.87269342]	[613.67694092 364.76818848 0.80680299]	[624.01287842 462.34402466 0.90240318]	[626.58825684 557.22802734 0.88152385]	[544.52960205 541.78826904 0.70121241]	[505.98187256 541.76544189 0.66976589]	[498.14337158 718.82855225 0.7792412 ]	[4.82920044e+02 8.62502625e+02 8.22195470e-01]	[585.4276123 539.30206299 0.714046 ]	[585.52416992 724.03521729 0.8630873 ]	[5.82924377e+02 8.62532959e+02 8.40253115e-01]	[544.54632568 277.71606445 0.90949786]	[570.04919434 280.1494751 0.85254109]	[523.84777832 277.67919922 0.95480138]	[585.51165771 282.68179321 0.84118533]	[5.80299316e+02 9.00997314e+02 7.81498730e-01]	[6.00760437e+02 8.93455627e+02 8.05862010e-01]	[5.77776794e+02 8.72696777e+02 7.13367045e-01]	[4.90505554e+02 9.01009521e+02 7.76167512e-01]	[4.70033264e+02 8.93459473e+02 7.66439676e-01]	[4.85461060e+02 8.72725464e+02 7.01226592e-01]
[562.23577881 295.54675293 0.93585157]	[547.05603027 362.2769165 0.87478888]	[485.38214111 362.26593018 0.84227377]	[480.10513306 464.85775757 0.87793261]	[467.46801758 562.30718994 0.87539041]	[613.66412354 362.34701538 0.8060894 ]	[624.00097656 462.29544067 0.91278732]	[626.57818604 557.23999023 0.88388175]	[544.51348877 541.77545166 0.70351779]	[505.96203613 541.75683594 0.67227393]	[498.14126587 718.82263184 0.78078049]	[4.82901886e+02 8.62514099e+02 8.23981762e-01]	[585.41308594 539.28717041 0.71528894]	[585.52471924 724.03674316 0.86481249]	[5.82917419e+02 8.62525940e+02 8.38725269e-01]	[544.5390625 277.7154541 0.91090596]	[570.04284668 280.15170288 0.85245347]	[523.82952881 277.67675781 0.95439577]	[585.50842285 282.67605591 0.83721364]	[5.80317627e+02 9.00996460e+02 7.82151639e-01]	[6.00774231e+02 8.93448120e+02 8.07499468e-01]	[5.77761353e+02 8.72696472e+02 7.07619131e-01]	[4.90495483e+02 9.01023499e+02 7.80428946e-01]	[4.70031616e+02 8.95846985e+02 7.69454956e-01]	[4.85448334e+02 8.72721863e+02 7.00338840e-01]
[562.22772217 295.55236816 0.93461311]	[547.03826904 362.28393555 0.8782447 ]	[485.36251831 362.27148438 0.84302777]	[477.74151611 464.83740234 0.8769213 ]	[467.45361328 562.29803467 0.87554061]	[613.6427002 364.76721191 0.80660415]	[623.98962402 462.31994629 0.90756822]	[626.57519531 557.23126221 0.88291407]	[544.5065918 541.78570557 0.70567924]	[505.94473267 541.76727295 0.67578644]	[498.12860107 718.83837891 0.77928722]	[4.82906586e+02 8.62536682e+02 8.24895561e-01]	[585.41101074 539.29852295 0.71513754]	[585.51922607 726.42889404 0.86959434]	[5.82919617e+02 8.62533081e+02 8.38895679e-01]	[544.52905273 277.72109985 0.91042387]	[570.02929688 280.15899658 0.85061735]	[523.82476807 277.66885376 0.95471317]	[585.50201416 280.25668335 0.84071743]	[5.80309265e+02 9.00991638e+02 7.80400455e-01]	[6.00766113e+02 8.93449707e+02 8.05601954e-01]	[5.77770142e+02 8.72703308e+02 7.06948519e-01]	[4.90493378e+02 9.01032166e+02 7.79743254e-01]	[4.70030518e+02 8.95854126e+02 7.69011199e-01]	[4.85453522e+02 8.72737183e+02 7.02002347e-01]
[562.22418213 295.55474854 0.93473011]	[547.0255127 362.2822876 0.88099384]	[485.34643555 362.26687622 0.84514278]	[477.73059082 464.83331299 0.87588131]	[467.42547607 562.2802124 0.87803298]	[611.16241455 362.33474731 0.8099997 ]	[623.99047852 462.31860352 0.91086245]	[626.56726074 557.25518799 0.88758463]	[544.5057373 541.78570557 0.70356619]	[505.94836426 541.77081299 0.67273891]	[498.12255859 718.82446289 0.77864856]	[4.82909637e+02 8.62543335e+02 8.24702621e-01]	[585.40795898 539.29248047 0.71357965]	[585.51708984 726.43261719 0.87040091]	[5.82919861e+02 8.62523743e+02 8.37598324e-01]	[544.52209473 277.72161865 0.91161501]	[570.02435303 280.16146851 0.85040885]	[523.8104248 277.66693115 0.95518529]	[585.4956665 280.25189209 0.84149057]	[5.80309875e+02 9.00994568e+02 7.79889882e-01]	[6.00768250e+02 8.93450317e+02 8.05611789e-01]	[5.77766846e+02 8.72698303e+02 7.06508815e-01]	[4.90489441e+02 9.01035217e+02 7.79589713e-01]	[4.70028229e+02 8.95856689e+02 7.68922865e-01]	[4.85458588e+02 8.72744568e+02 7.01436698e-01]
[562.22021484 295.55758667 0.9352476 ]	[547.02050781 362.28808594 0.88126755]	[482.95996094 362.26953125 0.84568548]	[477.71640015 462.43139648 0.87639594]	[467.41143799 562.29119873 0.88081521]	[611.15924072 362.34802246 0.80730861]	[623.98132324 462.35943604 0.90453672]	[626.54833984 557.26446533 0.89024228]	[544.50402832 541.77648926 0.70195389]	[505.94015503 541.7598877 0.6709559 ]	[498.12307739 718.82025146 0.77733409]	[4.82902466e+02 8.65065918e+02 8.31829786e-01]	[585.40734863 539.27612305 0.7126984 ]	[585.49450684 726.45123291 0.87738645]	[5.82915344e+02 8.62520752e+02 8.37119520e-01]	[544.5144043 277.72921753 0.91259259]	[570.01501465 280.16900635 0.85102534]	[523.80004883 277.67105103 0.95305187]	[585.48535156 280.2442627 0.83917505]	[5.80294495e+02 9.00995911e+02 7.79485106e-01]	[5.98316650e+02 8.93450989e+02 8.02606881e-01]	[5.77766541e+02 8.72695984e+02 7.07698226e-01]	[4.87992554e+02 9.03544067e+02 7.78384626e-01]	[4.69991211e+02 8.95882690e+02 7.67437339e-01]	[4.85455933e+02 8.72791626e+02 7.04056382e-01]
[562.21502686 295.56268311 0.93670213]	[547.00134277 362.27578735 0.88605654]	[482.95117188 362.26852417 0.84757918]	[477.70913696 462.42391968 0.87387317]	[464.95840454 562.26293945 0.88494074]	[611.125 362.31866455 0.81621838]	[623.98382568 462.31707764 0.90721673]	[626.5413208 557.24743652 0.8875016 ]	[544.4866333 541.76794434 0.70610094]	[505.93014526 539.29962158 0.67282945]	[495.69638062 718.84008789 0.77741605]	[4.82895508e+02 8.65060425e+02 8.33358884e-01]	[585.38763428 539.26977539 0.714926 ]	[585.48547363 726.42547607 0.87055761]	[5.82912354e+02 8.62502686e+02 8.35986555e-01]	[544.5057373 277.73867798 0.9127084 ]	[567.59417725 280.17504883 0.85207999]	[523.79443359 277.67605591 0.95141226]	[585.48913574 280.21939087 0.84555554]	[5.80286316e+02 9.01000916e+02 7.75497377e-01]	[5.98309570e+02 8.93447937e+02 7.97368944e-01]	[5.77776367e+02 8.70321228e+02 7.05856681e-01]	[4.87976685e+02 9.03548950e+02 7.78338432e-01]	[4.69975128e+02 8.95882080e+02 7.68649578e-01]	[4.85455872e+02 8.72778442e+02 7.04193056e-01]
[559.84967041 295.56646729 0.93468094]	[546.97851562 362.27151489 0.8902629 ]	[482.92617798 362.27648926 0.84990156]	[477.70812988 462.38772583 0.8806836 ]	[464.91864014 562.2635498 0.89205778]	[611.11260986 362.30285645 0.81927538]	[623.97857666 462.3180542 0.90719783]	[626.54528809 557.22491455 0.88327771]	[544.46954346 541.77966309 0.70707178]	[505.8883667 541.76330566 0.67479247]	[495.67739868 718.88543701 0.77353656]	[4.82898621e+02 8.65063721e+02 8.33655119e-01]	[585.37701416 539.28033447 0.7131952 ]	[585.47149658 724.03259277 0.870803 ]	[5.82912415e+02 8.60015503e+02 8.34744513e-01]	[544.49389648 280.09536743 0.91300154]	[567.58544922 280.1696167 0.85424036]	[523.78942871 277.68106079 0.9509455 ]	[585.48937988 280.21862793 0.84899616]	[5.80283264e+02 9.01007751e+02 7.76406229e-01]	[5.98305725e+02 8.93449707e+02 7.97423422e-01]	[5.77770752e+02 8.70302002e+02 7.04678893e-01]	[4.87969177e+02 9.03540527e+02 7.73980796e-01]	[4.69964203e+02 8.95875671e+02 7.66911387e-01]	[4.85462860e+02 8.72785828e+02 7.04175472e-01]
[559.84442139 295.56677246 0.93485403]	[546.95904541 362.26702881 0.89406335]	[482.902771 362.26968384 0.85471296]	[477.69866943 462.3656311 0.88206089]	[464.87817383 562.29034424 0.90324491]	[611.09375 362.29492188 0.82237315]	[623.96429443 462.35235596 0.90931404]	[626.53839111 557.23272705 0.88389844]	[544.47363281 541.77362061 0.70492798]	[505.88870239 539.3024292 0.67238849]	[495.67514038 718.89447021 0.77494103]	[4.82895508e+02 8.65073242e+02 8.35654438e-01]	[585.38336182 539.26947021 0.71136838]	[585.45861816 724.0256958 0.87265122]	[5.82910095e+02 8.60015930e+02 8.34398866e-01]	[544.48748779 280.09970093 0.91363949]	[567.57788086 280.16824341 0.85548222]	[523.78759766 277.68408203 0.95026881]	[585.48522949 280.20559692 0.84963214]	[5.80277405e+02 9.01010315e+02 7.73961902e-01]	[5.98299194e+02 8.93450867e+02 7.95294285e-01]	[5.77773804e+02 8.70305603e+02 7.06671119e-01]	[4.87946716e+02 9.03548279e+02 7.73424268e-01]	[4.67481781e+02 8.95877014e+02 7.68086910e-01]	[4.85465576e+02 8.72789551e+02 7.05545425e-01]
[559.84033203 295.57070923 0.93427515]	[546.95629883 362.28762817 0.89167118]	[482.89129639 362.28631592 0.85436898]	[477.68878174 462.36361694 0.87967473]	[464.85061646 562.3034668 0.90872067]	[611.09790039 362.32287598 0.81801087]	[623.95117188 462.43588257 0.89757872]	[626.50531006 557.26751709 0.88996005]	[544.46392822 541.79187012 0.70257127]	[503.48583984 541.77087402 0.67357206]	[495.66482544 718.89361572 0.77375591]	[4.82897888e+02 8.62556763e+02 8.29335868e-01]	[585.37646484 539.29608154 0.70658088]	[585.42211914 724.01257324 0.86945301]	[5.82906189e+02 8.60002258e+02 8.32471371e-01]	[544.47894287 280.10662842 0.91327906]	[567.56982422 280.16674805 0.85631567]	[523.78289795 277.69046021 0.94895953]	[585.47991943 280.19067383 0.8527652 ]	[5.80274475e+02 9.01009155e+02 7.69797146e-01]	[5.98295288e+02 8.93444519e+02 7.92303383e-01]	[5.77773682e+02 8.70289734e+02 7.05608666e-01]	[4.87965302e+02 9.01051697e+02 7.78989077e-01]	[4.69963837e+02 8.95859680e+02 7.74606705e-01]	[4.85470581e+02 8.72746643e+02 7.01561928e-01]
[559.82012939 295.5559082 0.92887855]	[546.95013428 362.29199219 0.89218009]	[482.88430786 362.28158569 0.85663539]	[477.67379761 462.36181641 0.88132018]	[464.82940674 562.29394531 0.91082281]	[611.09393311 362.33227539 0.81645232]	[623.93579102 464.84729004 0.89433235]	[626.47424316 559.70306396 0.89328647]	[544.46600342 541.77734375 0.69951779]	[503.49221802 539.29998779 0.66921484]	[495.6539917 718.83740234 0.77232707]	[4.82896973e+02 8.65070435e+02 8.34906936e-01]	[585.37280273 539.28088379 0.70524305]	[585.40826416 723.98370361 0.86582732]	[5.82899475e+02 8.60011963e+02 8.28955770e-01]	[544.46551514 277.73614502 0.91625148]	[567.55310059 280.15158081 0.86040801]	[523.7769165 277.70077515 0.94698638]	[585.48138428 280.21621704 0.85501027]	[5.80297241e+02 9.00993958e+02 7.68654943e-01]	[5.98314575e+02 8.93428406e+02 7.94511914e-01]	[5.77758362e+02 8.70302429e+02 6.98533535e-01]	[4.87942902e+02 9.01052063e+02 7.75018990e-01]	[4.67485168e+02 8.95859558e+02 7.71511972e-01]	[4.85467957e+02 8.72795105e+02 7.01553106e-01]
[559.80041504 295.54144287 0.92373252]	[546.95330811 362.29492188 0.89207935]	[482.88217163 362.27075195 0.85791725]	[477.63687134 462.37802124 0.87258172]	[462.44522095 562.26379395 0.90833253]	[611.07922363 362.32327271 0.82019895]	[623.92913818 464.86737061 0.89722461]	[626.45025635 559.73486328 0.90164125]	[544.46740723 541.76843262 0.7039451 ]	[505.87902832 539.28918457 0.67182308]	[495.67590332 716.28411865 0.77380514]	[4.82889587e+02 8.65136353e+02 8.39683771e-01]	[585.3737793 539.28582764 0.71377742]	[585.39154053 723.94793701 0.8631506 ]	[5.82889526e+02 8.60009277e+02 8.26066613e-01]	[544.45983887 277.71759033 0.92020231]	[567.53356934 280.13739014 0.86572939]	[523.78930664 277.69723511 0.94908392]	[585.4730835 280.24169922 0.85674518]	[5.80284363e+02 9.00993286e+02 7.60501504e-01]	[5.98299561e+02 8.93427734e+02 7.86125839e-01]	[5.77734680e+02 8.70309204e+02 6.89392209e-01]	[4.87936371e+02 9.03537292e+02 7.64650881e-01]	[4.67463989e+02 8.95871643e+02 7.61217773e-01]	[4.85447418e+02 8.72842651e+02 7.06389964e-01]
[559.79547119 295.53421021 0.92384005]	[546.9395752 362.29443359 0.89315671]	[482.87414551 362.26229858 0.86006051]	[477.62469482 462.38174438 0.87126487]	[462.42947388 562.25085449 0.90831697]	[611.06567383 362.32626343 0.82068515]	[623.91680908 464.88873291 0.89435959]	[626.42388916 559.73681641 0.89887029]	[544.45953369 539.30047607 0.70014071]	[503.4906311 539.2756958 0.67165995]	[495.65490723 716.30657959 0.76876611]	[4.82891266e+02 8.65139221e+02 8.41150582e-01]	[585.36755371 539.26452637 0.71137738]	[585.39471436 723.94854736 0.86295211]	[5.82884155e+02 8.60012451e+02 8.25804949e-01]	[544.45703125 277.70974731 0.92295045]	[567.53179932 280.12686157 0.86836761]	[523.79040527 277.69726562 0.9484129 ]	[585.46563721 280.24334717 0.85346669]	[5.80279175e+02 9.00999817e+02 7.59435892e-01]	[5.98289429e+02 8.93431763e+02 7.83111870e-01]	[5.77731201e+02 8.70309937e+02 6.90045476e-01]	[4.87930481e+02 9.01068298e+02 7.65685856e-01]	[4.67461823e+02 8.95866943e+02 7.64010370e-01]	[4.85449982e+02 8.72849609e+02 7.04813004e-01]
[559.7868042 295.52612305 0.92181015]	[546.94122314 362.29348755 0.89308292]	[482.87124634 362.24093628 0.86315972]	[477.61099243 462.362854 0.87190658]	[462.4145813 562.23638916 0.90834916]	[611.07501221 362.34066772 0.81747931]	[623.90032959 464.90374756 0.89482415]	[626.38653564 559.75689697 0.90077233]	[544.44866943 539.2824707 0.69847029]	[503.47094727 539.26434326 0.67476153]	[495.64086914 716.34545898 0.76467741]	[4.82903534e+02 8.65132446e+02 8.35952044e-01]	[585.35845947 539.23571777 0.7087341 ]	[585.38421631 723.93188477 0.86048973]	[5.82887695e+02 8.59998047e+02 8.26994717e-01]	[544.44659424 277.70367432 0.92594773]	[567.52746582 280.11434937 0.87124997]	[523.7800293 277.70571899 0.94497603]	[585.45812988 282.67419434 0.85160917]	[5.80260803e+02 9.00994995e+02 7.58756340e-01]	[5.98271118e+02 8.93430420e+02 7.83302486e-01]	[5.77755249e+02 8.70300171e+02 6.92030311e-01]	[4.87956482e+02 9.01057068e+02 7.60173738e-01]	[4.67480469e+02 8.95864258e+02 7.58424461e-01]	[4.85462158e+02 8.72841309e+02 7.03733265e-01]
[559.78747559 295.51635742 0.92032683]	[546.94073486 362.29818726 0.89146703]	[482.86727905 362.23806763 0.86448634]	[477.61584473 462.35845947 0.87561262]	[462.41079712 562.22674561 0.90768069]	[611.07684326 364.77798462 0.81425625]	[623.90301514 464.95181274 0.89006072]	[624.04516602 559.74737549 0.89881742]	[544.45123291 539.28796387 0.70000815]	[503.4805603 539.2791748 0.67486119]	[495.63796997 716.34454346 0.7636174 ]	[4.82902191e+02 8.65132629e+02 8.35968137e-01]	[585.35626221 539.23974609 0.70982355]	[585.38018799 723.9553833 0.86393553]	[5.82890808e+02 8.60011169e+02 8.26676488e-01]	[544.44555664 277.70108032 0.9255594 ]	[567.52087402 280.10733032 0.87386858]	[523.77337646 277.71621704 0.94158173]	[585.44567871 282.67767334 0.85109794]	[5.80276489e+02 9.00998169e+02 7.65451014e-01]	[5.98287903e+02 8.93431274e+02 7.88103163e-01]	[5.77758789e+02 8.70309265e+02 6.93843901e-01]	[4.87942230e+02 9.01058655e+02 7.57580042e-01]	[4.67470367e+02 8.95867981e+02 7.56896913e-01]	[4.85459595e+02 8.72844849e+02 7.04426229e-01]
[559.79034424 295.51403809 0.92053568]	[546.93475342 362.30673218 0.89035648]	[482.86196899 362.24740601 0.86397648]	[477.60717773 462.34713745 0.87495023]	[462.39431763 562.2288208 0.90962392]	[611.08312988 364.79208374 0.81234068]	[623.8916626 464.91809082 0.89348096]	[624.0255127 559.74853516 0.89872867]	[544.44488525 539.28045654 0.70424932]	[503.4765625 539.27349854 0.67827374]	[495.65332031 716.31237793 0.76748228]	[4.82905060e+02 8.65117981e+02 8.34322870e-01]	[585.34765625 539.23138428 0.71332425]	[585.37939453 723.95843506 0.86405098]	[5.82887634e+02 8.60015808e+02 8.26881766e-01]	[544.44366455 277.70092773 0.92552519]	[567.51867676 280.10458374 0.87429285]	[523.76202393 277.72799683 0.93715101]	[585.4354248 282.67584229 0.84736097]	[5.80285950e+02 9.01006104e+02 7.69195318e-01]	[5.98297302e+02 8.93436829e+02 7.90295660e-01]	[5.77750793e+02 8.70312439e+02 6.93894327e-01]	[4.87949799e+02 9.01055115e+02 7.57271171e-01]	[4.67477386e+02 8.95862793e+02 7.55376399e-01]	[4.85458679e+02 8.72831299e+02 7.05940127e-01]
[559.78027344 295.51251221 0.92042124]	[546.921875 362.30569458 0.89102995]	[482.85766602 362.24667358 0.86501467]	[477.60620117 462.34646606 0.87394017]	[462.38412476 562.21826172 0.91083467]	[611.06622314 364.78170776 0.81475085]	[623.87719727 464.89111328 0.8939935 ]	[624.02038574 559.74249268 0.89699781]	[544.44360352 539.28106689 0.70298123]	[503.48126221 539.27813721 0.6766938 ]	[495.66641235 716.28198242 0.77049887]	[4.82906219e+02 8.65118530e+02 8.34140897e-01]	[585.34155273 539.2310791 0.71257621]	[585.38513184 723.95098877 0.86322951]	[5.82882568e+02 8.62497070e+02 8.27017605e-01]	[544.43670654 277.70272827 0.92537326]	[567.50921631 280.10421753 0.87671721]	[523.7578125 277.73199463 0.9347741 ]	[585.42034912 282.68408203 0.84564346]	[5.80296570e+02 9.01012573e+02 7.70487487e-01]	[5.98310486e+02 8.93440002e+02 7.90478349e-01]	[5.77743835e+02 8.70323608e+02 6.93135858e-01]	[4.87949249e+02 9.01052551e+02 7.56289959e-01]	[4.67476562e+02 8.95860779e+02 7.54645824e-01]	[4.85460480e+02 8.72832397e+02 7.06463099e-01]
[559.76696777 295.51739502 0.92083156]	[544.54779053 362.31185913 0.89191592]	[482.84777832 362.24645996 0.86620212]	[477.60391235 462.34393311 0.87440652]	[462.37347412 562.22174072 0.91324008]	[608.62353516 364.78063965 0.81855005]	[623.87506104 464.90835571 0.89504176]	[624.02386475 559.71240234 0.8935352 ]	[544.45440674 539.24371338 0.69968426]	[503.49752808 539.23687744 0.67192495]	[495.675354 716.2833252 0.77138156]	[4.82899475e+02 8.65127197e+02 8.34274888e-01]	[585.35095215 536.7244873 0.71037436]	[585.37841797 723.94158936 0.86140668]	[5.82887390e+02 8.62521973e+02 8.28512728e-01]	[544.42425537 277.7109375 0.92523903]	[567.49578857 280.10968018 0.87865168]	[523.7588501 277.7354126 0.93467581]	[585.39984131 282.68582153 0.8437975 ]	[5.80305054e+02 9.01017944e+02 7.72206128e-01]	[5.98319885e+02 8.93446106e+02 7.91787446e-01]	[5.77746948e+02 8.72696838e+02 6.93548143e-01]	[4.87938416e+02 9.01055969e+02 7.57452250e-01]	[4.6746698e+02 8.9586322e+02 7.5508666e-01]	[4.85454376e+02 8.72838135e+02 7.05457330e-01]
[559.76489258 295.53656006 0.92256683]	[544.55010986 362.3269043 0.88924348]	[482.84646606 362.2677002 0.86374265]	[477.60787964 462.34890747 0.87534177]	[462.38079834 562.2199707 0.91191328]	[608.62915039 364.80194092 0.8157329 ]	[623.87042236 464.93719482 0.88899678]	[623.99829102 559.73681641 0.89968383]	[544.46081543 539.26837158 0.69948214]	[505.86923218 539.25769043 0.67163014]	[495.68435669 716.33526611 0.77160937]	[4.82895172e+02 8.65117065e+02 8.35015059e-01]	[585.3548584 539.21673584 0.7121942 ]	[585.38977051 723.9397583 0.86110306]	[5.82891235e+02 8.62519348e+02 8.29517663e-01]	[544.41607666 277.73168945 0.92007834]	[567.48474121 280.13189697 0.87517524]	[521.43157959 280.10083008 0.93264985]	[585.37579346 282.67388916 0.83942813]	[5.80301880e+02 9.01014099e+02 7.71241665e-01]	[5.98316101e+02 8.93446777e+02 7.90501535e-01]	[5.77742615e+02 8.72691284e+02 6.95922017e-01]	[4.87930756e+02 9.01056946e+02 7.60639071e-01]	[4.67458954e+02 8.95859741e+02 7.59422362e-01]	[4.85452698e+02 8.72826050e+02 7.06095099e-01]
[559.76239014 295.5368042 0.92213345]	[544.55224609 362.33187866 0.88786614]	[482.84741211 362.269104 0.86323458]	[477.60791016 462.34613037 0.87539762]	[462.37628174 562.21948242 0.91194874]	[608.63336182 364.80761719 0.81405503]	[623.86975098 464.93817139 0.88782269]	[623.99926758 559.7409668 0.90061283]	[544.45300293 539.26971436 0.69977134]	[503.48501587 539.26074219 0.67442101]	[495.67489624 716.33270264 0.76968008]	[4.82893799e+02 8.65112732e+02 8.35014045e-01]	[585.35162354 539.22418213 0.71233696]	[585.38964844 723.95159912 0.86215681]	[5.82894958e+02 8.62530945e+02 8.30238581e-01]	[544.41430664 277.73199463 0.91978973]	[567.48175049 280.13195801 0.87549579]	[521.43188477 280.10144043 0.93280363]	[585.37524414 282.67666626 0.8406958 ]	[5.80299072e+02 9.01010803e+02 7.70875812e-01]	[5.98314453e+02 8.93446106e+02 7.90108442e-01]	[5.77752563e+02 8.72699158e+02 6.96494937e-01]	[4.87926239e+02 9.01050476e+02 7.61402607e-01]	[4.67456024e+02 8.95854065e+02 7.60295689e-01]	[4.85454834e+02 8.72821594e+02 7.05680370e-01]
[559.72930908 295.56039429 0.92029166]	[544.54644775 362.3302002 0.88926649]	[482.84664917 362.26760864 0.86413687]	[477.61187744 462.35250854 0.87680048]	[462.37036133 562.22973633 0.91320145]	[608.62530518 364.79766846 0.81587023]	[623.87255859 464.93548584 0.89079636]	[624.00372314 559.7322998 0.89921248]	[544.45233154 539.26507568 0.69915581]	[503.48971558 539.25744629 0.67313468]	[495.67294312 716.33953857 0.77063107]	[4.82894562e+02 8.65107483e+02 8.34079921e-01]	[585.34655762 539.21716309 0.71153402]	[585.39654541 723.94354248 0.8608793 ]	[5.82895447e+02 8.62548950e+02 8.31630170e-01]	[544.37872314 280.11474609 0.92013341]	[567.4442749 280.15856934 0.87831825]	[521.41796875 280.11791992 0.93019438]	[585.35845947 282.68167114 0.84337354]	[5.80301636e+02 9.01009766e+02 7.71498799e-01]	[5.98315674e+02 8.93451172e+02 7.91420758e-01]	[5.77752563e+02 8.72709656e+02 6.98448300e-01]	[4.87925964e+02 9.01055359e+02 7.61637688e-01]	[4.67454407e+02 8.95855713e+02 7.60884523e-01]	[4.85455322e+02 8.72817200e+02 7.06748843e-01]
[559.70129395 295.5954895 0.91725683]	[544.54125977 362.34500122 0.88811398]	[482.8508606 362.27761841 0.86246485]	[477.61315918 462.35284424 0.87810957]	[462.36550903 559.84448242 0.91027653]	[608.6060791 364.81518555 0.81739706]	[623.87445068 464.93725586 0.88973761]	[624.0012207 559.734375 0.89861876]	[544.44165039 539.26660156 0.69895816]	[503.47732544 539.25909424 0.67567992]	[495.67196655 716.32855225 0.7717132 ]	[4.82894501e+02 8.65100281e+02 8.32951307e-01]	[585.33544922 539.21990967 0.7102918 ]	[585.40576172 723.93865967 0.85857677]	[5.82909424e+02 8.62539429e+02 8.32819343e-01]	[544.34387207 280.1645813 0.91447484]	[565.04327393 280.20376587 0.87538934]	[521.39251709 280.14727783 0.91972125]	[585.32702637 282.66802979 0.84188449]	[5.80296875e+02 9.01004639e+02 7.73172140e-01]	[5.98316528e+02 8.93451416e+02 7.90782154e-01]	[5.77769836e+02 8.72704468e+02 6.98372722e-01]	[4.87935822e+02 9.01056274e+02 7.61658967e-01]	[4.67463440e+02 8.95856812e+02 7.60433853e-01]	[4.85454803e+02 8.72813293e+02 7.06086755e-01]
[554.66845703 297.99346924 0.9008376 ]	[544.51507568 362.34094238 0.89430618]	[482.81939697 362.26473999 0.86743146]	[477.60650635 462.35476685 0.87589633]	[462.36660767 559.83740234 0.91019136]	[608.57580566 364.7979126 0.82358479]	[623.86657715 464.94052124 0.88993067]	[623.98724365 559.76025391 0.9006815 ]	[544.41107178 539.22131348 0.69588256]	[503.44638062 539.22094727 0.67683935]	[495.68289185 716.31860352 0.77668083]	[4.82900909e+02 8.65070129e+02 8.26811016e-01]	[582.98632812 536.70306396 0.70922816]	[585.39221191 723.89685059 0.8545934 ]	[5.82910095e+02 8.62510620e+02 8.32302868e-01]	[541.89355469 280.24710083 0.90286517]	[564.91534424 282.7180481 0.88441795]	[521.31750488 280.18572998 0.9025774 ]	[582.92718506 282.72665405 0.85218149]	[5.80277893e+02 9.01008789e+02 7.70030499e-01]	[5.98297729e+02 8.93456177e+02 7.87894011e-01]	[5.77777222e+02 8.70320129e+02 6.98192060e-01]	[4.87961121e+02 9.01023315e+02 7.62207747e-01]	[4.67489655e+02 8.95837585e+02 7.60124505e-01]	[4.85455200e+02 8.72802612e+02 7.03397870e-01]
[552.10028076 298.14547729 0.8940478 ]	[544.50927734 362.33102417 0.89797175]	[482.81402588 362.2651062 0.86873913]	[477.60324097 462.33779907 0.87670428]	[462.3583374 559.78521729 0.90489674]	[608.56427002 364.77801514 0.8262949 ]	[623.86505127 464.89498901 0.89453059]	[624.0078125 559.74975586 0.89969432]	[544.40930176 539.21276855 0.69276404]	[503.43792725 536.7333374 0.67681718]	[495.69009399 716.32067871 0.77598965]	[4.82900818e+02 8.65090515e+02 8.29859793e-01]	[582.99084473 536.70458984 0.70835513]	[585.37976074 723.93505859 0.85985518]	[5.82905762e+02 8.62515137e+02 8.32267225e-01]	[541.82012939 285.3109436 0.89678037]	[564.85266113 287.83990479 0.88070369]	[521.28155518 280.20346069 0.88479692]	[582.88665771 282.67736816 0.85498953]	[5.80270569e+02 9.01007019e+02 7.67744780e-01]	[5.98283936e+02 8.93453979e+02 7.86069334e-01]	[5.77779602e+02 8.70325073e+02 6.98592663e-01]	[4.87945984e+02 9.01031799e+02 7.62149453e-01]	[4.67473267e+02 8.95839539e+02 7.62099743e-01]	[4.85459808e+02 8.72818665e+02 7.02629209e-01]
[552.10083008 298.14498901 0.89402211]	[544.49926758 362.32757568 0.89993238]	[482.80303955 362.2677002 0.86958712]	[477.5977478 462.33966064 0.8752141 ]	[462.35830688 559.7845459 0.90417844]	[608.54626465 364.7696228 0.82854038]	[623.86206055 464.88049316 0.89471424]	[624.00500488 559.75848389 0.90046567]	[544.4050293 539.21728516 0.69300973]	[503.42752075 539.20788574 0.6776669 ]	[495.69122314 716.31134033 0.7761476 ]	[4.82901245e+02 8.65087769e+02 8.29365671e-01]	[582.98815918 536.71063232 0.70780259]	[585.37799072 723.92681885 0.8585335 ]	[5.82904358e+02 8.62513550e+02 8.31954420e-01]	[541.81958008 285.31021118 0.89676917]	[564.8527832 287.8394165 0.88052636]	[521.27862549 280.20510864 0.88359141]	[582.88806152 282.67929077 0.85501456]	[5.80266418e+02 9.01006409e+02 7.67706394e-01]	[5.98278320e+02 8.93454041e+02 7.85715044e-01]	[5.77780762e+02 8.70324585e+02 6.99054062e-01]	[4.87946075e+02 9.01030579e+02 7.62369514e-01]	[4.67473480e+02 8.95838318e+02 7.62437820e-01]	[4.85459930e+02 8.72817261e+02 7.02503443e-01]
[549.58459473 298.23245239 0.88467205]	[544.46386719 362.32614136 0.90597731]	[482.76818848 362.28866577 0.86927509]	[475.14862061 462.37219238 0.86474335]	[462.34338379 559.80682373 0.90952682]	[608.50158691 362.3321228 0.8359248 ]	[623.85339355 464.89379883 0.89118248]	[624.00128174 559.78076172 0.90196824]	[544.38323975 536.72497559 0.69013476]	[503.40084839 536.70019531 0.67755604]	[495.68792725 716.29870605 0.77456415]	[4.82901611e+02 8.65094727e+02 8.29994082e-01]	[582.97033691 536.69055176 0.70389247]	[585.37078857 723.92840576 0.85831809]	[5.82908447e+02 8.62530701e+02 8.32252562e-01]	[541.77124023 287.89065552 0.89961797]	[562.47808838 290.40383911 0.8904739 ]	[521.20739746 282.71060181 0.85899353]	[582.84033203 282.7696228 0.84386975]	[5.80270142e+02 9.01010254e+02 7.67395139e-01]	[5.98277832e+02 8.93459167e+02 7.84365058e-01]	[5.77788391e+02 8.72695557e+02 6.99424088e-01]	[4.87952301e+02 9.01024597e+02 7.62409210e-01]	[4.67480927e+02 8.95837219e+02 7.61664331e-01]	[4.85459320e+02 8.72822754e+02 7.04213619e-01]
[547.06762695 300.72488403 0.86850709]	[544.43200684 364.76980591 0.90758699]	[480.36236572 362.32104492 0.86389118]	[475.15872192 462.39602661 0.8662504 ]	[462.31103516 559.83813477 0.91597807]	[606.12225342 364.78643799 0.83234411]	[623.8550415 464.89440918 0.89310902]	[623.99615479 559.78363037 0.90207201]	[544.36712646 536.70605469 0.69254649]	[503.3944397 536.67675781 0.68082243]	[495.67556763 716.32043457 0.7747165 ]	[4.82901123e+02 8.65078918e+02 8.29986453e-01]	[582.94958496 536.67962646 0.70406002]	[585.35369873 721.46759033 0.85546196]	[5.82902039e+02 8.62491333e+02 8.30905199e-01]	[541.70318604 292.90002441 0.90052301]	[562.38476562 292.95657349 0.91346145]	[518.75134277 285.30822754 0.84284616]	[582.74078369 285.27316284 0.83947438]	[5.80268738e+02 9.01011353e+02 7.67267704e-01]	[5.98274048e+02 8.93451477e+02 7.84462690e-01]	[5.77787048e+02 8.70302002e+02 6.99887872e-01]	[4.87963654e+02 9.01003418e+02 7.64159977e-01]	[4.67494354e+02 8.93448914e+02 7.61666417e-01]	[4.85457184e+02 8.72804993e+02 7.06782460e-01]
[546.91705322 305.82662964 0.86125344]	[544.33148193 364.76748657 0.9147948 ]	[480.31808472 362.31924438 0.86614114]	[472.58184814 462.41610718 0.84774745]	[462.2729187 559.84448242 0.91672373]	[606.02398682 364.78189087 0.84783673]	[623.7779541 462.43084717 0.88781273]	[623.97357178 559.7567749 0.89736712]	[541.93841553 536.6817627 0.6942147 ]	[503.32687378 534.12677002 0.69339877]	[495.68817139 713.74530029 0.77864921]	[4.82898315e+02 8.65102478e+02 8.31839681e-01]	[582.86785889 536.68267822 0.69461727]	[583.00811768 723.8918457 0.85208404]	[5.82905518e+02 8.60007629e+02 8.29719782e-01]	[539.23303223 295.48171997 0.91522229]	[562.24768066 295.52853394 0.93300426]	[516.22369385 287.84265137 0.82244539]	[580.24591064 285.26455688 0.80398977]	[5.80262512e+02 9.01017944e+02 7.66676545e-01]	[5.98269714e+02 8.93453918e+02 7.82227039e-01]	[5.77790039e+02 8.70293762e+02 6.99797332e-01]	[4.87942749e+02 9.01026062e+02 7.59671688e-01]	[4.67475952e+02 8.95838379e+02 7.56758690e-01]	[4.85463531e+02 8.72818115e+02 7.03776479e-01]
[544.44390869 310.9034729 0.88984913]	[544.28936768 364.78396606 0.91675562]	[480.26031494 362.33984375 0.8599 ]	[470.03707886 462.43484497 0.84414506]	[462.21072388 562.23712158 0.92140806]	[606.02026367 364.7855835 0.84737796]	[621.37597656 464.82922363 0.87301177]	[623.94592285 559.75323486 0.8979435 ]	[541.87908936 534.16326904 0.68952167]	[503.26986694 531.59393311 0.69104898]	[495.67282104 716.26544189 0.77707726]	[4.82893799e+02 8.65105530e+02 8.33832920e-01]	[582.82525635 536.66381836 0.68864942]	[582.98944092 721.38916016 0.84519356]	[5.82897522e+02 8.62491882e+02 8.31025898e-01]	[536.69665527 295.59005737 0.90369809]	[559.81182861 295.64691162 0.91979003]	[516.13464355 287.86907959 0.8100453 ]	[577.77703857 285.29605103 0.79558921]	[5.80266846e+02 9.01018799e+02 7.64360964e-01]	[5.98264954e+02 8.93453613e+02 7.81467438e-01]	[5.77791260e+02 8.70306458e+02 7.01822042e-01]	[4.87947968e+02 9.01024963e+02 7.60945201e-01]	[4.67479004e+02 8.95838257e+02 7.57657707e-01]	[4.85451019e+02 8.72823242e+02 7.07058549e-01]
[544.32318115 313.46853638 0.91802275]	[541.91595459 364.78973389 0.92368859]	[480.21963501 364.78396606 0.85480082]	[467.49505615 464.88366699 0.83483303]	[459.82913208 562.25854492 0.92157614]	[605.93310547 364.79196167 0.8566041 ]	[621.27252197 464.82077026 0.86063296]	[623.9005127 559.75482178 0.89775229]	[541.85650635 536.66906738 0.69552135]	[503.2550354 534.12329102 0.69987816]	[495.66781616 713.76739502 0.78614223]	[4.82896942e+02 8.65124817e+02 8.33154202e-01]	[582.80133057 536.66516113 0.68955165]	[582.96655273 721.38433838 0.84692174]	[5.82892456e+02 8.60013611e+02 8.28342378e-01]	[534.09124756 298.07473755 0.88501084]	[557.26849365 298.10498047 0.89361572]	[513.66113281 292.90948486 0.82174981]	[575.15789795 290.38726807 0.8088336 ]	[5.80266968e+02 9.01016296e+02 7.65762031e-01]	[5.98257080e+02 8.93447327e+02 7.82538652e-01]	[5.77784973e+02 8.70300537e+02 6.97796941e-01]	[4.87952545e+02 9.01022339e+02 7.56745040e-01]	[4.67480438e+02 8.95841064e+02 7.54342318e-01]	[4.85454956e+02 8.72846191e+02 7.04756796e-01]
[541.8883667 315.96646118 0.93796408]	[541.88085938 362.34689331 0.93409181]	[480.21520996 362.35180664 0.85641921]	[464.97567749 464.91583252 0.85200858]	[459.76062012 562.23675537 0.91564965]	[603.51324463 362.34176636 0.85837007]	[618.77105713 462.40322876 0.85149789]	[623.8303833 559.6895752 0.87488174]	[541.84191895 536.67596436 0.6976738 ]	[503.2460022 534.12921143 0.7018941 ]	[495.637146 713.77276611 0.78372735]	[4.82898773e+02 8.65101562e+02 8.32701325e-01]	[582.78533936 536.68914795 0.6916213 ]	[582.96044922 721.40020752 0.84380424]	[5.82878113e+02 8.62489014e+02 8.26941788e-01]	[528.98065186 298.23226929 0.88462919]	[554.65411377 298.20388794 0.8726933 ]	[511.07324219 295.43994141 0.82262653]	[572.59393311 292.87442017 0.81333375]	[5.80285706e+02 9.01022156e+02 7.66910493e-01]	[5.98272095e+02 8.93444336e+02 7.84581900e-01]	[5.77762939e+02 8.70306152e+02 6.96553826e-01]	[4.87971680e+02 9.01019592e+02 7.59035528e-01]	[4.69961487e+02 8.95841187e+02 7.54245937e-01]	[4.85451385e+02 8.72821350e+02 7.07807600e-01]
[541.80133057 316.02560425 0.94169497]	[541.83721924 364.77230835 0.93605351]	[480.17437744 362.34707642 0.85446733]	[464.87277222 464.9055481 0.879713 ]	[459.65219116 562.31530762 0.91295397]	[603.48919678 364.77441406 0.85677791]	[616.2286377 462.29797363 0.85772729]	[623.79724121 557.23321533 0.8613863 ]	[541.74951172 536.68005371 0.69040942]	[500.85098267 534.13433838 0.7026633 ]	[495.59539795 713.75585938 0.78227985]	[4.82899658e+02 8.65116028e+02 8.33353043e-01]	[580.33874512 536.71069336 0.67935044]	[582.9319458 721.42938232 0.84201264]	[5.82872864e+02 8.62491943e+02 8.25493455e-01]	[526.44049072 300.64251709 0.8977415 ]	[549.59869385 298.24606323 0.86769623]	[508.50338745 295.5213623 0.83159828]	[567.59515381 292.99273682 0.84357476]	[5.80298767e+02 9.01026306e+02 7.68224299e-01]	[5.98280762e+02 8.93441101e+02 7.85701573e-01]	[5.77757996e+02 8.70308105e+02 6.94870830e-01]	[4.87954346e+02 9.01020691e+02 7.56248057e-01]	[4.67487183e+02 8.95841553e+02 7.52836466e-01]	[4.85465179e+02 8.72830200e+02 7.05729067e-01]
[541.69921875 316.09106445 0.93016905]	[541.74139404 364.80755615 0.92667949]	[477.69970703 364.79592896 0.83888012]	[462.43859863 467.39810181 0.87789744]	[459.62026978 562.40124512 0.91552246]	[603.3838501 364.78512573 0.84936029]	[613.66540527 462.39276123 0.85040659]	[621.35302734 557.21813965 0.84962958]	[539.31738281 536.6895752 0.68790776]	[500.80136108 534.15386963 0.70034814]	[493.08294678 713.74206543 0.77638656]	[4.82900421e+02 8.65108765e+02 8.32728624e-01]	[580.2545166 536.72387695 0.6758945 ]	[582.91809082 721.45465088 0.83820421]	[5.82873047e+02 8.62508118e+02 8.27387869e-01]	[523.94311523 300.68914795 0.9134447 ]	[547.06793213 300.6645813 0.86534292]	[505.88754272 295.5244751 0.86069775]	[567.47363281 293.02133179 0.85380948]	[5.80297791e+02 9.01044373e+02 7.68208385e-01]	[5.98277588e+02 8.93447266e+02 7.83448875e-01]	[5.77768616e+02 8.70312683e+02 6.98529541e-01]	[4.87948334e+02 9.01012939e+02 7.54969835e-01]	[4.67476135e+02 8.93458069e+02 7.53451645e-01]	[4.85472076e+02 8.72829712e+02 7.05574989e-01]
[539.16595459 316.18215942 0.90597332]	[539.3213501 364.80059814 0.90572923]	[475.10122681 364.80453491 0.81168443]	[462.38241577 464.93002319 0.89415002]	[457.17510986 562.37896729 0.89902103]	[603.36407471 362.33416748 0.85254037]	[611.1729126 462.43740845 0.83719069]	[621.29571533 557.26446533 0.8430233 ]	[539.20526123 536.70947266 0.67541736]	[500.71017456 536.67156982 0.69021189]	[490.53063965 713.78820801 0.77627611]	[4.82897522e+02 8.65119873e+02 8.35277557e-01]	[577.70697021 539.2019043 0.66645873]	[582.90264893 721.46417236 0.83020449]	[5.82863281e+02 8.62539673e+02 8.28254223e-01]	[523.77410889 300.78384399 0.89417857]	[544.53533936 303.20489502 0.86787432]	[503.40618896 295.60015869 0.87083077]	[564.97143555 295.47097778 0.89174032]	[5.80309814e+02 9.01046570e+02 7.72925496e-01]	[5.98287109e+02 8.93447388e+02 7.87687123e-01]	[5.77760620e+02 8.70326233e+02 6.97730541e-01]	[4.87940704e+02 9.01021667e+02 7.55987167e-01]	[4.67461823e+02 8.95839172e+02 7.55031943e-01]	[4.87924652e+02 8.72841919e+02 7.07496941e-01]
[534.12310791 318.54205322 0.88692266]	[539.2512207 364.77728271 0.89532065]	[472.54122925 362.35180664 0.80476403]	[462.29675293 464.85717773 0.9131819 ]	[454.61141968 562.45996094 0.88405323]	[603.32202148 364.77233887 0.84196961]	[611.07952881 462.34625244 0.87360442]	[621.26074219 557.19006348 0.83639735]	[536.71075439 539.28240967 0.67534417]	[500.65725708 539.23382568 0.69352394]	[487.96536255 716.2520752 0.78448677]	[4.82908691e+02 8.65102844e+02 8.34251046e-01]	[572.64941406 541.7545166 0.66898018]	[582.86938477 721.45837402 0.83410394]	[5.82860474e+02 8.62512878e+02 8.27830315e-01]	[521.33728027 303.20294189 0.89701653]	[544.409729 303.27835083 0.88746846]	[503.35784912 295.54373169 0.85555196]	[564.8482666 295.4859314 0.89827716]	[5.80285950e+02 9.01035278e+02 7.73887634e-01]	[5.98259705e+02 8.93439758e+02 7.88003325e-01]	[5.77761536e+02 8.70319885e+02 6.96862459e-01]	[4.87957581e+02 9.01023315e+02 7.54640877e-01]	[4.67473602e+02 8.95846619e+02 7.53892183e-01]	[4.87949768e+02 8.72832764e+02 7.08363295e-01]
[528.97491455 318.54064941 0.89902043]	[534.18151855 362.3223877 0.86498004]	[467.39041138 364.7779541 0.81762815]	[462.21102905 464.90182495 0.91780412]	[449.46408081 564.85595703 0.87443918]	[600.79205322 362.31643677 0.82457972]	[608.61456299 464.86401367 0.86542618]	[618.74591064 554.703125 0.82409286]	[534.14654541 541.75042725 0.66765207]	[498.2131958 539.25518799 0.68140936]	[487.91366577 716.26483154 0.79053539]	[4.82910248e+02 8.65092712e+02 8.34637761e-01]	[570.0612793 541.77740479 0.67831749]	[582.82965088 721.45172119 0.83424884]	[5.82858154e+02 8.62552734e+02 8.28961134e-01]	[521.18786621 303.22610474 0.88368315]	[541.92578125 303.28396606 0.89146769]	[503.24850464 295.45336914 0.80676228]	[562.39038086 295.43115234 0.90426767]	[5.80285889e+02 9.01040344e+02 7.75398135e-01]	[5.98256226e+02 8.93448975e+02 7.88258135e-01]	[5.77774414e+02 8.72699829e+02 6.94527030e-01]	[4.87954834e+02 9.01016724e+02 7.56418705e-01]	[4.67466827e+02 8.95845337e+02 7.57696986e-01]	[4.87955505e+02 8.72834534e+02 7.10549891e-01]
[528.97515869 318.53961182 0.89889151]	[534.18353271 362.32229614 0.86505157]	[467.39160156 364.77807617 0.81750923]	[462.21090698 464.90164185 0.91793466]	[449.46051025 564.85406494 0.87477094]	[600.79364014 362.31646729 0.82479173]	[608.61169434 464.86929321 0.86502922]	[618.74285889 554.69958496 0.82353365]	[534.14434814 541.75183105 0.66764069]	[498.20861816 539.25628662 0.68130469]	[485.50048828 716.27008057 0.79122651]	[4.82910004e+02 8.65089966e+02 8.33580017e-01]	[570.06231689 541.77880859 0.67807674]	[582.82879639 721.45910645 0.83693081]	[5.82855286e+02 8.62560181e+02 8.28486025e-01]	[521.18786621 303.22451782 0.88390142]	[541.92547607 303.28149414 0.8916719 ]	[503.24725342 295.4538269 0.80817473]	[562.38964844 295.42984009 0.90405118]	[5.80292175e+02 9.01045227e+02 7.77409911e-01]	[5.98262268e+02 8.93451782e+02 7.89792299e-01]	[5.77767456e+02 8.72704773e+02 6.94225907e-01]	[4.87954559e+02 9.01010864e+02 7.56522596e-01]	[4.67464874e+02 8.95841309e+02 7.58730292e-01]	[4.87958679e+02 8.72835388e+02 7.07956672e-01]
[526.47839355 318.55340576 0.91085786]	[529.05163574 362.31060791 0.87358397]	[464.85348511 364.77297974 0.83661842]	[459.77059937 464.90100098 0.90540594]	[446.87063599 564.84075928 0.88885438]	[595.70324707 362.30389404 0.80890632]	[608.5201416 464.94226074 0.86445475]	[613.68621826 559.70245361 0.84253663]	[531.54956055 539.28015137 0.66391873]	[495.67346191 539.25311279 0.66434097]	[485.43447876 716.33996582 0.79806888]	[4.82909393e+02 8.65047302e+02 8.28721583e-01]	[567.5213623 539.26922607 0.68160391]	[582.79125977 721.45288086 0.83352113]	[5.82849854e+02 8.65044312e+02 8.29247892e-01]	[518.71691895 303.27334595 0.86886501]	[541.84106445 303.29116821 0.89293313]	[500.74197388 295.54867554 0.84941137]	[562.26306152 295.41183472 0.87938935]	[5.80299744e+02 9.01044250e+02 7.80323505e-01]	[5.98259644e+02 8.93452454e+02 7.92263210e-01]	[5.77771240e+02 8.72725586e+02 6.90935552e-01]	[4.87944153e+02 9.00996338e+02 7.60557055e-01]	[4.67461060e+02 8.93456482e+02 7.65229523e-01]	[4.87965332e+02 8.72803040e+02 7.08347917e-01]
[526.47857666 318.55697632 0.91074431]	[529.05529785 362.30953979 0.87335837]	[464.8536377 364.76895142 0.836905 ]	[459.77249146 464.90148926 0.90587389]	[446.87063599 564.8414917 0.88887388]	[595.70672607 362.30349731 0.80893087]	[608.52124023 464.93930054 0.86484677]	[613.68359375 559.70092773 0.84255642]	[531.54736328 539.27740479 0.6627717 ]	[495.66986084 539.24816895 0.66238362]	[485.43011475 718.81500244 0.7994597 ]	[4.82904999e+02 8.65060913e+02 8.32775772e-01]	[567.52130127 539.26898193 0.68108505]	[582.78619385 721.44726562 0.83160067]	[5.82854797e+02 8.62562683e+02 8.28755140e-01]	[518.71759033 303.27789307 0.868725 ]	[541.84118652 303.29666138 0.89231724]	[500.74615479 295.55187988 0.84940124]	[562.26477051 295.41592407 0.8804884 ]	[5.80294617e+02 9.01045532e+02 7.78966784e-01]	[5.98250854e+02 8.93450134e+02 7.89351940e-01]	[5.77774536e+02 8.72700317e+02 6.89347148e-01]	[4.87938446e+02 9.01000916e+02 7.61707664e-01]	[4.67457703e+02 8.93458435e+02 7.66151071e-01]	[4.87959747e+02 8.72812561e+02 7.11744070e-01]
[523.98449707 318.60083008 0.92257005]	[526.51049805 362.31314087 0.89079654]	[462.39437866 364.76596069 0.84696716]	[459.66574097 464.92800903 0.8881315 ]	[441.91146851 562.44592285 0.92333043]	[590.61279297 362.27496338 0.82285142]	[605.99810791 462.37658691 0.8917141 ]	[611.09552002 559.71942139 0.85574377]	[526.53210449 536.72363281 0.6746313 ]	[493.06619263 536.70129395 0.65224481]	[482.97738647 718.86901855 0.81068498]	[4.82908478e+02 8.65077576e+02 8.35124552e-01]	[564.99957275 536.71264648 0.69830066]	[580.33258057 718.8651123 0.80480826]	[5.82841858e+02 8.62577637e+02 8.25390458e-01]	[516.17553711 305.76449585 0.84704751]	[541.74456787 305.82629395 0.8816244 ]	[498.22180176 295.6022644 0.83619499]	[559.81201172 295.42327881 0.8694663 ]	[5.80296631e+02 9.01043518e+02 7.78792560e-01]	[5.98255371e+02 8.93437622e+02 7.91212320e-01]	[5.77780640e+02 8.72719177e+02 6.90281689e-01]	[4.87921692e+02 9.01007446e+02 7.60441601e-01]	[4.67448395e+02 8.95838440e+02 7.67252326e-01]	[4.87980103e+02 8.72819031e+02 7.13285148e-01]
[521.35241699 318.66589355 0.93178862]	[523.85687256 362.30801392 0.92905879]	[459.73739624 364.83920288 0.85407925]	[457.08963013 464.87261963 0.86123472]	[441.71688843 564.90100098 0.95442104]	[585.54669189 362.21463013 0.86671162]	[603.46282959 462.42492676 0.89073455]	[606.12518311 559.71466064 0.8837465 ]	[524.0088501 534.15655518 0.70615864]	[487.91452026 534.12231445 0.66192406]	[482.90072632 713.78442383 0.82076728]	[4.82929504e+02 8.65051819e+02 8.29121530e-01]	[564.86724854 534.12744141 0.72267872]	[575.20410156 716.25683594 0.77540123]	[5.82846741e+02 8.62509277e+02 8.23470294e-01]	[505.98760986 308.34310913 0.84661806]	[534.11804199 308.31771851 0.84171009]	[490.52151489 295.61889648 0.78940177]	[552.0647583 295.41696167 0.84547633]	[5.80246094e+02 9.01014893e+02 7.76103199e-01]	[5.95752197e+02 8.93419128e+02 7.90439248e-01]	[5.80234558e+02 8.70323120e+02 6.94999754e-01]	[4.85454620e+02 9.01038513e+02 7.60487080e-01]	[4.67419220e+02 8.95849792e+02 7.64683962e-01]	[4.90498016e+02 8.72785706e+02 7.18917072e-01]
[518.75164795 318.68862915 0.91509467]	[521.25811768 364.79449463 0.92782843]	[457.22338867 364.86709595 0.83489174]	[444.43362427 467.43069458 0.84467816]	[439.23696899 564.83825684 0.94290888]	[582.91705322 362.27215576 0.86543751]	[598.30566406 462.39083862 0.85379034]	[605.88171387 559.73901367 0.89077795]	[521.42773438 536.66217041 0.7084949 ]	[482.82644653 534.11724854 0.70957643]	[482.75460815 716.29437256 0.82845575]	[4.82879242e+02 8.62572205e+02 8.31959248e-01]	[562.34649658 534.15661621 0.70266634]	[572.59039307 718.87567139 0.78198159]	[5.82842957e+02 8.60009766e+02 8.28811049e-01]	[503.32037354 308.37945557 0.8789652 ]	[526.45025635 308.33459473 0.86308658]	[482.93252563 298.02648926 0.84324539]	[544.52526855 295.53567505 0.88596094]	[5.80229431e+02 9.01032471e+02 7.76980221e-01]	[5.95731873e+02 8.93421753e+02 7.91369677e-01]	[5.80243835e+02 8.70307617e+02 7.00478077e-01]	[4.87979187e+02 9.01007324e+02 7.63904154e-01]	[4.69963806e+02 8.95861694e+02 7.53450572e-01]	[4.87964020e+02 8.72760803e+02 7.17286408e-01]
[516.17980957 318.74707031 0.88028163]	[518.80084229 364.78790283 0.90894759]	[454.58163452 364.83157349 0.80890882]	[441.92269897 467.43228149 0.87522334]	[439.15960693 564.86218262 0.93209845]	[582.85095215 362.27304077 0.85365874]	[595.68426514 462.28549194 0.86391175]	[603.33105469 559.70092773 0.87410676]	[521.25189209 536.7230835 0.70054233]	[480.34020996 536.68988037 0.70896488]	[480.32998657 718.87103271 0.82290995]	[4.82880493e+02 8.62553528e+02 8.27897489e-01]	[562.22558594 536.71038818 0.68657064]	[570.06567383 718.89874268 0.79064119]	[5.82836853e+02 8.59956787e+02 8.30763161e-01]	[500.87930298 308.40710449 0.88411063]	[523.97393799 308.39889526 0.87820792]	[482.849823 298.05419922 0.85328722]	[544.4151001 295.50631714 0.89943087]	[5.77779724e+02 9.01025208e+02 7.77563095e-01]	[5.95706604e+02 8.93413879e+02 7.92783022e-01]	[5.80264404e+02 8.70259705e+02 6.99415803e-01]	[4.87977692e+02 9.00981506e+02 7.65910268e-01]	[4.69962372e+02 8.95843811e+02 7.59140193e-01]	[4.87990631e+02 8.72739136e+02 7.03874946e-01]
[513.59411621 321.17224121 0.85922575]	[516.19903564 362.3218689 0.87976146]	[446.92987061 364.79693604 0.80774337]	[441.82583618 464.943573 0.89737397]	[436.63186646 564.8807373 0.90098542]	[580.34020996 362.22348022 0.84363669]	[593.12506104 462.32556152 0.86415613]	[600.84924316 554.70892334 0.84686804]	[518.71594238 536.7041626 0.68956971]	[480.2024231 536.70263672 0.70533711]	[480.29547119 721.38616943 0.82818013]	[4.82891296e+02 8.65111023e+02 8.38152766e-01]	[557.23358154 536.69360352 0.67061174]	[567.54644775 718.89044189 0.80054486]	[5.82843628e+02 8.59947998e+02 8.31432760e-01]	[500.77429199 310.92556763 0.89427555]	[523.87030029 310.93792725 0.89585441]	[482.73217773 297.99542236 0.86099309]	[541.93591309 295.53305054 0.9150663 ]	[5.77768433e+02 9.01026062e+02 7.74932384e-01]	[5.95705627e+02 8.93413757e+02 7.88078725e-01]	[5.80302734e+02 8.70270752e+02 6.95469022e-01]	[4.87965759e+02 9.01017212e+02 7.59463191e-01]	[4.69959259e+02 8.95869446e+02 7.50305593e-01]	[4.88008087e+02 8.72789795e+02 7.10798562e-01]
[511.0489502 321.19863892 0.85634768]	[511.08184814 362.28463745 0.8701067 ]	[444.35321045 364.78216553 0.83279604]	[439.31015015 464.96847534 0.90064168]	[431.52307129 564.97485352 0.85927588]	[577.77758789 362.21994019 0.83080196]	[588.03826904 462.30401611 0.8854391 ]	[600.74102783 554.69067383 0.83102745]	[516.14123535 539.22424316 0.67927957]	[477.74728394 539.22528076 0.69404471]	[480.21392822 723.9744873 0.84516233]	[4.82849823e+02 8.65061890e+02 8.29502761e-01]	[552.05780029 539.20275879 0.67039996]	[567.46417236 718.88134766 0.81599021]	[5.82848022e+02 8.59949097e+02 8.32403183e-01]	[500.70303345 310.9697876 0.89419568]	[523.80963135 310.93725586 0.89907336]	[480.26635742 298.01422119 0.85297126]	[541.85125732 295.52587891 0.89904267]	[5.77770264e+02 9.01016663e+02 7.77100623e-01]	[5.95710571e+02 8.93414246e+02 7.92055130e-01]	[5.80321960e+02 8.70275574e+02 6.97275460e-01]	[4.87997894e+02 9.00987793e+02 7.62596428e-01]	[4.69977966e+02 8.95853027e+02 7.50461876e-01]	[4.87962463e+02 8.72744629e+02 7.05380261e-01]
[505.99313354 321.19979858 0.87096143]	[506.00457764 362.29022217 0.89229441]	[441.87368774 362.33560181 0.84881628]	[439.15847778 464.90499878 0.89837277]	[423.89776611 564.86468506 0.89290166]	[572.62945557 362.24963379 0.82068491]	[585.56359863 462.30963135 0.89721602]	[593.19238281 557.1776123 0.82055175]	[511.01052856 539.27508545 0.67515916]	[475.11993408 539.27349854 0.66412139]	[480.16830444 721.45080566 0.82645774]	[4.82823486e+02 8.62557251e+02 8.24683249e-01]	[547.00286865 539.24249268 0.69154394]	[565.02331543 718.86297607 0.83160448]	[5.82871094e+02 8.59983643e+02 8.31134975e-01]	[498.20910645 310.95858765 0.87385994]	[521.34802246 310.96676636 0.90211594]	[480.11691284 298.0246582 0.84593797]	[541.74859619 295.55203247 0.88501549]	[5.77749390e+02 9.01001709e+02 7.71185756e-01]	[5.95712036e+02 8.93412903e+02 7.89600611e-01]	[5.82770691e+02 8.70305176e+02 6.99533939e-01]	[4.90504730e+02 8.98515076e+02 7.66212583e-01]	[4.70018097e+02 8.95855591e+02 7.48573601e-01]	[4.87924469e+02 8.72702637e+02 7.03859568e-01]
[503.45294189 321.21856689 0.89623672]	[503.49609375 362.26208496 0.91543263]	[441.72799683 362.29940796 0.87155437]	[436.69241333 464.87329102 0.87588471]	[421.33398438 564.82476807 0.92770147]	[567.56896973 362.2144165 0.84150779]	[585.42822266 462.19537354 0.90615869]	[588.11676025 557.19873047 0.84154916]	[505.97702026 536.72930908 0.69000769]	[470.04425049 536.73236084 0.65267354]	[480.15020752 721.42126465 0.81707001]	[4.82823059e+02 8.65088928e+02 8.28727007e-01]	[544.45776367 536.66796875 0.70799744]	[564.94616699 716.28918457 0.83976394]	[5.82868408e+02 8.59976440e+02 8.30260813e-01]	[495.61853027 313.43612671 0.86054194]	[521.19281006 313.43045044 0.89983422]	[477.61126709 298.14053345 0.81533033]	[539.24090576 295.62387085 0.86536461]	[5.77766235e+02 9.01016907e+02 7.72939920e-01]	[5.95718872e+02 8.93421204e+02 7.89737046e-01]	[5.82777222e+02 8.70299866e+02 6.93087220e-01]	[4.90519806e+02 8.98513977e+02 7.60743499e-01]	[4.70028748e+02 8.95869812e+02 7.37507701e-01]	[4.87916992e+02 8.72758728e+02 7.08054900e-01]
[503.30557251 321.25152588 0.90397751]	[503.33633423 362.26916504 0.93359244]	[439.2456665 364.79055786 0.85857177]	[434.08398438 464.88961792 0.84376973]	[421.21829224 564.88677979 0.93741518]	[565.01422119 359.78823853 0.87709433]	[583.00323486 462.29144287 0.9122569 ]	[588.00140381 557.20269775 0.86042124]	[505.88897705 536.73693848 0.69741493]	[467.43307495 539.2154541 0.65850574]	[480.12896729 721.36981201 0.8087334 ]	[4.82816467e+02 8.65110962e+02 8.31118405e-01]	[544.3994751 534.15289307 0.71174979]	[564.94927979 721.36114502 0.8381384 ]	[5.82878601e+02 8.59993347e+02 8.29624057e-01]	[490.51376343 313.47225952 0.85756421]	[518.65710449 313.44076538 0.88302219]	[472.5960083 298.13735962 0.78999752]	[534.13470459 295.56155396 0.82604533]	[5.77772400e+02 9.01017517e+02 7.70590901e-01]	[5.95718506e+02 8.93423157e+02 7.84687757e-01]	[5.82777588e+02 8.70315125e+02 6.86817527e-01]	[4.90530914e+02 8.98517273e+02 7.61905015e-01]	[4.70043945e+02 8.95872681e+02 7.36914396e-01]	[4.85471802e+02 8.72767700e+02 7.11167216e-01]
[500.87384033 321.25186157 0.91150856]	[500.86428833 362.27410889 0.93920159]	[439.15472412 364.79302979 0.85505909]	[426.40002441 467.4072876 0.82900536]	[418.79568481 562.47088623 0.93467218]	[564.89123535 359.77301025 0.87970001]	[582.83233643 462.28814697 0.90606683]	[585.56219482 557.16827393 0.86687082]	[503.42327881 539.2230835 0.71204716]	[464.84716797 536.73797607 0.67896646]	[477.73306274 716.33496094 0.80343199]	[4.82806305e+02 8.67579407e+02 8.36143970e-01]	[544.33081055 536.66174316 0.71116185]	[564.88415527 713.77642822 0.83951753]	[5.82892944e+02 8.59979309e+02 8.30960512e-01]	[485.48764038 313.48757935 0.86916572]	[513.62194824 313.42504883 0.86434197]	[469.959198 298.13021851 0.77310354]	[529.05780029 295.48324585 0.83611155]	[5.77756470e+02 9.01053528e+02 7.65733421e-01]	[5.95711304e+02 8.93447510e+02 7.73221195e-01]	[5.82804688e+02 8.70302734e+02 6.84273958e-01]	[4.90534912e+02 8.98518066e+02 7.63603330e-01]	[4.70030212e+02 8.95875977e+02 7.38370895e-01]	[4.85448486e+02 8.72798096e+02 7.12650716e-01]
[500.77667236 321.23403931 0.90778744]	[500.76721191 362.29367065 0.9407264 ]	[439.07543945 364.78140259 0.84611326]	[423.80310059 467.45910645 0.86320317]	[418.64590454 562.39642334 0.92533362]	[562.44152832 359.80389404 0.87554938]	[582.75976562 462.32525635 0.90942013]	[585.46972656 554.66442871 0.8745113 ]	[503.309021 536.66015625 0.70480835]	[462.34768677 534.15594482 0.6883598 ]	[477.6444397 716.33892822 0.78774178]	[4.82797180e+02 8.67628174e+02 8.41876507e-01]	[541.92004395 531.5947876 0.70552999]	[564.86322021 713.69268799 0.83862633]	[5.82901672e+02 8.59951782e+02 8.32459211e-01]	[485.34573364 313.45202637 0.88169187]	[511.00305176 313.39575195 0.85677677]	[464.88998413 298.09188843 0.81530488]	[526.47662354 295.53161621 0.85016 ]	[5.77736084e+02 9.03534851e+02 7.65488207e-01]	[5.95697449e+02 8.95836182e+02 7.67100573e-01]	[5.82832397e+02 8.70277832e+02 6.85034454e-01]	[4.90485413e+02 9.01017944e+02 7.59011209e-01]	[4.69995270e+02 8.95901245e+02 7.34587193e-01]	[4.85445801e+02 8.72831604e+02 7.12076545e-01]
[500.65240479 321.25057983 0.88578182]	[500.63876343 362.29833984 0.92063659]	[434.12597656 362.26901245 0.8296147 ]	[421.34466553 467.39044189 0.88262475]	[416.15621948 562.4319458 0.90265286]	[562.32067871 362.23718262 0.85865706]	[577.75756836 462.25476074 0.87774169]	[585.35760498 554.66699219 0.87145293]	[500.8460083 536.67938232 0.70161957]	[462.22073364 536.67321777 0.69113368]	[475.15914917 716.31707764 0.78408253]	[4.82790802e+02 8.67661926e+02 8.47157896e-01]	[541.80200195 534.10321045 0.68965709]	[564.81109619 713.70965576 0.83715194]	[5.82914124e+02 8.57424255e+02 8.39692354e-01]	[482.86132812 313.42520142 0.88680077]	[506.01885986 313.40032959 0.870875 ]	[462.38232422 298.02252197 0.84184116]	[526.40380859 295.58468628 0.85327256]	[5.77703186e+02 9.01054077e+02 7.60421157e-01]	[5.95675415e+02 8.93449158e+02 7.62885451e-01]	[5.82860535e+02 8.70234863e+02 6.84199870e-01]	[4.87977356e+02 9.01034363e+02 7.62053490e-01]	[4.67466888e+02 8.95900391e+02 7.43166208e-01]	[4.85465302e+02 8.72874451e+02 7.15489984e-01]
[498.15036011 321.29074097 0.86571556]	[498.13607788 362.28652954 0.8928858 ]	[428.97717285 362.27835083 0.81338304]	[421.20803833 464.92178345 0.8986432 ]	[413.60101318 564.83538818 0.87866902]	[559.83770752 362.21310425 0.84846139]	[575.18225098 462.24716187 0.87824893]	[582.86755371 554.64984131 0.87154949]	[500.75143433 539.19848633 0.70607114]	[459.82415771 539.22027588 0.70041043]	[472.59130859 721.37438965 0.77665234]	[4.82793030e+02 8.70106689e+02 8.55990469e-01]	[541.7230835 534.1506958 0.68683565]	[562.44091797 713.6897583 0.84063768]	[5.82921021e+02 8.57395325e+02 8.43256772e-01]	[482.73547363 313.49554443 0.91178042]	[505.86740112 313.43585205 0.89537925]	[462.32000732 298.09216309 0.85987359]	[523.91235352 295.61633301 0.87563396]	[5.77702942e+02 9.01042664e+02 7.59604037e-01]	[5.95672119e+02 8.93435486e+02 7.62514591e-01]	[5.82873474e+02 8.70208435e+02 6.83481216e-01]	[4.87940430e+02 9.03548523e+02 7.65589416e-01]	[4.67444672e+02 8.95932800e+02 7.46422768e-01]	[4.85478210e+02 8.72911316e+02 7.21479058e-01]
[495.63928223 323.77001953 0.84697431]	[495.61053467 362.29446411 0.87363595]	[426.4067688 362.31576538 0.81706339]	[418.75845337 467.39297485 0.89135605]	[405.90603638 562.46447754 0.87343526]	[559.74682617 362.21670532 0.84110695]	[572.58032227 462.24298096 0.88162625]	[582.81298828 549.59326172 0.87441546]	[498.27383423 539.203125 0.69591391]	[459.73065186 539.25866699 0.7090596 ]	[472.56851196 721.38195801 0.78239381]	[4.82778625e+02 8.70113647e+02 8.57356071e-01]	[539.22998047 534.16845703 0.66984397]	[562.45495605 716.28729248 0.84635437]	[5.82928528e+02 8.57446289e+02 8.39559078e-01]	[480.34411621 315.92199707 0.92059189]	[503.40344238 313.50735474 0.92356282]	[462.27545166 298.08474731 0.86019599]	[523.77172852 295.62380981 0.88534927]	[5.77706055e+02 9.01040710e+02 7.61744320e-01]	[5.95671997e+02 8.93440979e+02 7.66019881e-01]	[5.82875732e+02 8.70250305e+02 6.92279935e-01]	[4.87930664e+02 9.03575562e+02 7.68078685e-01]	[4.67438049e+02 8.95956055e+02 7.44346499e-01]	[4.85459839e+02 8.72909729e+02 7.23325849e-01]
[493.06817627 323.75708008 0.84309936]	[490.51187134 362.22900391 0.87636739]	[423.87237549 362.28662109 0.83899754]	[418.61047363 464.95162964 0.87731916]	[403.3053894 562.4453125 0.90618372]	[554.65179443 359.77810669 0.83721018]	[567.57092285 462.23571777 0.88702768]	[580.35437012 549.57037354 0.85905266]	[498.17483521 539.25769043 0.69442409]	[459.65911865 539.30755615 0.70809984]	[472.54147339 721.44671631 0.79292405]	[4.82768982e+02 8.70126587e+02 8.58419299e-01]	[536.68341064 536.71929932 0.65774632]	[562.41619873 713.75146484 0.85446173]	[5.82928589e+02 8.57369324e+02 8.50759625e-01]	[480.25735474 315.91113281 0.92182839]	[503.3248291 313.48245239 0.92840683]	[459.84365845 298.09515381 0.83898312]	[521.37689209 295.57827759 0.88959277]	[5.75218872e+02 9.01053406e+02 7.60767877e-01]	[5.93166443e+02 8.93452637e+02 7.60995865e-01]	[5.82897339e+02 8.70164978e+02 6.88757658e-01]	[4.87934875e+02 9.03596985e+02 7.66621113e-01]	[4.67440308e+02 8.95979065e+02 7.37787843e-01]	[4.85448395e+02 8.72928589e+02 7.23082542e-01]
[488.00717163 323.81604004 0.83817494]	[485.49673462 362.23522949 0.88910335]	[421.36361694 362.2774353 0.85132569]	[418.53912354 464.87634277 0.8707636 ]	[400.7986145 562.39160156 0.92831922]	[552.11358643 362.19772339 0.82838196]	[567.46105957 459.81317139 0.90506995]	[580.30401611 549.58947754 0.84847343]	[495.68441772 539.25396729 0.6857208 ]	[459.60470581 539.30603027 0.69312471]	[472.53414917 718.85498047 0.78216243]	[4.82784302e+02 8.70117432e+02 8.52229357e-01]	[534.09539795 536.7086792 0.65711898]	[562.40679932 713.78723145 0.8529402 ]	[5.82941833e+02 8.57431335e+02 8.37401986e-01]	[480.15112305 315.9342041 0.90399349]	[503.23864746 313.54977417 0.92963326]	[459.63848877 298.03442383 0.8555631 ]	[521.277771 295.58575439 0.86817896]	[5.75196228e+02 9.01010803e+02 7.38232434e-01]	[5.93171387e+02 8.93424377e+02 7.47053981e-01]	[5.82901245e+02 8.70231323e+02 6.82522535e-01]	[4.87921387e+02 9.03595337e+02 7.65559435e-01]	[4.67423218e+02 8.95977051e+02 7.41258204e-01]	[4.85481110e+02 8.72915222e+02 7.22950816e-01]
[485.48687744 326.33422852 0.83843458]	[485.402771 362.26113892 0.89901739]	[421.26876831 362.27175903 0.86482656]	[416.04437256 464.84188843 0.85081363]	[400.71121216 562.39660645 0.93607342]	[549.5246582 362.22125244 0.83486325]	[564.987854 459.79705811 0.91694605]	[580.25500488 549.51300049 0.85296553]	[493.1149292 539.28479004 0.68637788]	[457.17190552 541.78991699 0.696504 ]	[470.03326416 721.40777588 0.7856648 ]	[4.82790039e+02 8.70124451e+02 8.52449656e-01]	[529.03369141 536.72564697 0.67015284]	[562.39556885 716.30993652 0.85770106]	[5.82944153e+02 8.57450134e+02 8.31952095e-01]	[477.70089722 315.98684692 0.9002952 ]	[500.83016968 315.97174072 0.9325012 ]	[457.17358398 298.07376099 0.84476793]	[521.18450928 295.59216309 0.85456634]	[5.77691345e+02 9.01010437e+02 7.32437313e-01]	[5.93202026e+02 8.93413269e+02 7.44166851e-01]	[5.82897095e+02 8.70254456e+02 6.75279975e-01]	[4.87921448e+02 9.06093140e+02 7.67211199e-01]	[4.67422272e+02 8.98425720e+02 7.41139948e-01]	[4.87919678e+02 8.72911133e+02 7.24111497e-01]
[485.38464355 328.86077881 0.85361743]	[482.9130249 362.26126099 0.91717809]	[418.79238892 362.31204224 0.86512929]	[410.93658447 462.43353271 0.82917595]	[400.6741333 562.47412109 0.94089615]	[546.94598389 359.80749512 0.86229068]	[564.89556885 459.76043701 0.91752982]	[577.74578857 549.53149414 0.83576059]	[490.51501465 539.29260254 0.68659812]	[454.64596558 541.82556152 0.68053406]	[469.96606445 723.9074707 0.80050039]	[4.82792969e+02 8.70117615e+02 8.47459793e-01]	[526.48376465 536.68518066 0.68131262]	[562.37329102 716.31243896 0.8562637 ]	[5.82942078e+02 8.57456482e+02 8.29725862e-01]	[477.60897827 316.05187988 0.9018476 ]	[500.74560547 316.02459717 0.93197167]	[457.11303711 298.1774292 0.82361478]	[518.7310791 295.64938354 0.83346617]	[5.77700623e+02 9.01013000e+02 7.33274102e-01]	[5.95679871e+02 8.93418579e+02 7.43869901e-01]	[5.82890808e+02 8.70257324e+02 6.70557022e-01]	[4.87934296e+02 9.06101074e+02 7.66698122e-01]	[4.67430481e+02 8.98433960e+02 7.36969054e-01]	[4.87926392e+02 8.72903870e+02 7.20432401e-01]
[482.88018799 328.87936401 0.87579328]	[482.83093262 362.26431274 0.92470026]	[418.72772217 362.34979248 0.86155969]	[405.85797119 464.92727661 0.82896763]	[398.26821899 562.47033691 0.9422397 ]	[544.48114014 359.7769165 0.87859881]	[564.85131836 459.75521851 0.91726506]	[575.15686035 549.58581543 0.81985384]	[487.9871521 539.30426025 0.6898644 ]	[454.56542969 541.84936523 0.67447281]	[467.48587036 721.45251465 0.79890019]	[4.82798767e+02 8.70143127e+02 8.52485538e-01]	[526.40637207 536.69726562 0.68899703]	[562.34753418 716.27453613 0.85228968]	[5.82937317e+02 8.57422363e+02 8.35225165e-01]	[475.07702637 316.05697632 0.89281327]	[498.25741577 316.04785156 0.91469038]	[454.61856079 298.17999268 0.80391949]	[516.21789551 295.65368652 0.82323933]	[5.77734741e+02 9.01034546e+02 7.57289290e-01]	[5.95700317e+02 8.93434021e+02 7.61905074e-01]	[5.82887268e+02 8.70225586e+02 6.73529804e-01]	[4.85466522e+02 9.06122986e+02 7.65442908e-01]	[4.67418823e+02 8.98447021e+02 7.35541701e-01]	[4.87940643e+02 8.72921265e+02 7.20449150e-01]
[482.81936646 328.89425659 0.88603985]	[482.74661255 362.25860596 0.93139309]	[418.66586304 364.8387146 0.85047919]	[403.33163452 467.47167969 0.83955932]	[398.17745972 562.44854736 0.93875998]	[544.40386963 359.72290039 0.89252084]	[562.46221924 459.71856689 0.90859318]	[572.6697998 549.57006836 0.82077742]	[487.96755981 541.77618408 0.69521302]	[452.07376099 541.87316895 0.67303669]	[467.45870972 721.46868896 0.80211985]	[4.82791718e+02 8.70122131e+02 8.51362050e-01]	[524.01416016 536.71728516 0.69309282]	[562.32287598 713.75701904 0.84945667]	[5.82942505e+02 8.57410706e+02 8.35508347e-01]	[472.54852295 316.06860352 0.88618398]	[498.17202759 316.05450439 0.90505654]	[454.56735229 298.21060181 0.79286504]	[513.574646 297.99746704 0.79873341]	[5.77759216e+02 9.01052429e+02 7.53460228e-01]	[5.95712402e+02 8.93439331e+02 7.57443130e-01]	[5.82868896e+02 8.70200012e+02 6.71849251e-01]	[4.85436371e+02 9.06123230e+02 7.69459546e-01]	[4.64951538e+02 8.98441284e+02 7.43207514e-01]	[4.87939117e+02 8.72907166e+02 7.27705359e-01]
[482.76376343 328.88006592 0.89216977]	[480.34393311 362.26190186 0.93375385]	[418.61361694 364.83789062 0.84659868]	[403.25994873 467.49331665 0.85454094]	[398.11700439 564.81835938 0.937437 ]	[544.31176758 359.72189331 0.89255941]	[562.35083008 459.68734741 0.90853429]	[572.62713623 549.5625 0.82360774]	[485.48968506 539.31115723 0.70345426]	[451.99389648 541.87091064 0.67686427]	[467.39996338 723.90570068 0.80901945]	[4.82777893e+02 8.67708984e+02 8.52014601e-01]	[523.95806885 536.68200684 0.70402712]	[562.30633545 713.75469971 0.84638667]	[5.82955078e+02 8.57436584e+02 8.34841013e-01]	[469.99133301 316.06991577 0.88182461]	[495.68475342 316.0430603 0.89661205]	[452.00732422 298.24029541 0.78509611]	[513.56463623 295.61517334 0.80616736]	[5.80239014e+02 9.01060608e+02 7.80227959e-01]	[5.98225464e+02 8.93446472e+02 7.77686298e-01]	[5.82883118e+02 8.70245300e+02 6.81140542e-01]	[4.85455200e+02 9.03628723e+02 7.66973853e-01]	[4.67407043e+02 8.98423828e+02 7.44025946e-01]	[4.85484711e+02 8.72891602e+02 7.31495857e-01]
[482.72644043 331.39135742 0.89795238]	[480.28546143 362.26583862 0.93522334]	[418.54647827 364.8527832 0.83313996]	[400.85476685 467.44238281 0.87101877]	[398.08917236 564.85626221 0.93549407]	[541.92816162 359.71679688 0.89423227]	[562.27160645 459.65045166 0.88829023]	[572.58453369 549.50823975 0.825158 ]	[485.43127441 539.24591064 0.70350468]	[446.95770264 541.7612915 0.66897696]	[464.96343994 723.90332031 0.80770338]	[4.82769043e+02 8.70147522e+02 8.63221407e-01]	[523.92510986 534.14624023 0.70543253]	[562.3157959 713.73626709 0.84790331]	[5.82929626e+02 8.57389709e+02 8.42303395e-01]	[467.45870972 316.11593628 0.89166415]	[495.63192749 316.06738281 0.894324 ]	[446.96450806 300.62484741 0.79843009]	[508.48202515 297.9989624 0.80221051]	[5.77756958e+02 9.01000244e+02 7.57286429e-01]	[5.95703430e+02 8.93403992e+02 7.63082862e-01]	[5.82857300e+02 8.70193604e+02 6.72070026e-01]	[4.87919922e+02 9.03615662e+02 7.61974335e-01]	[4.67430176e+02 8.98439758e+02 7.39766836e-01]	[4.85452362e+02 8.72927063e+02 7.34284818e-01]
[480.32763672 331.46044922 0.90554029]	[480.20150757 362.3147583 0.92304653]	[416.06185913 364.84902954 0.81775558]	[400.82199097 467.43045044 0.87670588]	[398.05230713 564.84942627 0.92456585]	[541.86633301 359.77401733 0.88738418]	[559.78881836 459.67861938 0.88967919]	[570.08563232 549.50616455 0.83163959]	[485.35336304 539.27722168 0.71677411]	[444.43051147 541.79455566 0.68296814]	[464.91589355 723.89569092 0.81407517]	[4.82762299e+02 8.70157471e+02 8.64819109e-01]	[523.87463379 534.16790771 0.71562749]	[562.27374268 711.24188232 0.84289408]	[5.82914368e+02 8.54901184e+02 8.43699694e-01]	[464.95333862 318.52246094 0.89947921]	[493.07580566 316.12591553 0.88714772]	[446.87521362 300.65499878 0.79905921]	[505.98294067 298.0696106 0.81494331]	[5.77738403e+02 9.00978516e+02 7.50332534e-01]	[5.95693237e+02 8.93374695e+02 7.57949710e-01]	[5.82838623e+02 8.70155090e+02 6.62220001e-01]	[4.85465790e+02 9.03603699e+02 7.58330047e-01]	[4.67421722e+02 8.98422852e+02 7.40133166e-01]	[4.85433105e+02 8.75315063e+02 7.29666889e-01]
[480.26708984 331.45840454 0.90410876]	[480.1088562 362.29180908 0.90886158]	[413.5222168 364.85137939 0.80364281]	[400.76766968 464.97009277 0.88210022]	[395.63040161 564.88189697 0.91119117]	[541.80151367 359.74002075 0.88796312]	[559.6973877 459.61239624 0.87033796]	[570.07128906 547.04077148 0.83930582]	[482.97561646 539.22344971 0.72308719]	[444.41729736 541.78118896 0.68981528]	[464.91873169 721.46032715 0.81160676]	[4.82747986e+02 8.70146179e+02 8.68842840e-01]	[523.84838867 531.60290527 0.72211361]	[562.25604248 711.16119385 0.83877403]	[582.8737793 852.35980225 0.85624188]	[464.8687439 318.52832031 0.90955406]	[490.51885986 316.12652588 0.88967645]	[444.30078125 298.25241089 0.84345138]	[505.90689087 298.10385132 0.81486589]	[5.80257935e+02 8.98418701e+02 7.49236703e-01]	[5.95733521e+02 8.93234131e+02 7.48296142e-01]	[5.80347290e+02 8.67599548e+02 6.30927980e-01]	[4.87933807e+02 9.01054749e+02 7.68067896e-01]	[4.67459930e+02 8.95964111e+02 7.52190769e-01]	[4.85390411e+02 8.72920410e+02 7.33491778e-01]
[480.21914673 331.46969604 0.90790427]	[477.63189697 362.28723145 0.88899738]	[408.4727478 364.82507324 0.7991997 ]	[400.71359253 464.8706665 0.89659953]	[395.58737183 564.91418457 0.89741582]	[539.30419922 359.75762939 0.86941212]	[557.25946045 457.21801758 0.86832333]	[570.06304932 546.94519043 0.85078955]	[482.95541382 539.20672607 0.72616875]	[444.39581299 541.769104 0.69329304]	[464.94125366 723.9041748 0.8099249 ]	[4.82746857e+02 8.70121582e+02 8.63917828e-01]	[523.82531738 531.58886719 0.72621977]	[562.23791504 708.67614746 0.8470093 ]	[5.82778564e+02 8.52270752e+02 8.36182237e-01]	[462.42074585 318.5456543 0.92848349]	[488.01296997 316.12780762 0.89762664]	[441.85519409 300.62689209 0.85941291]	[503.49942017 298.06750488 0.79707736]	[5.80247253e+02 8.93345886e+02 7.64041245e-01]	[5.95680542e+02 8.90633362e+02 7.26610422e-01]	[5.77771301e+02 8.65052124e+02 6.04684830e-01]	[4.87925354e+02 9.01002991e+02 7.71951556e-01]	[4.67463989e+02 8.95930908e+02 7.59042203e-01]	[4.85392944e+02 8.72903564e+02 7.31032073e-01]
[480.16149902 328.93179321 0.88665199]	[475.11450195 362.27752686 0.87660068]	[405.88500977 364.85803223 0.80253774]	[400.64047241 464.90679932 0.89191878]	[395.55282593 564.9710083 0.88317811]	[539.22277832 359.74365234 0.8686983 ]	[557.2220459 457.17614746 0.8586098 ]	[570.10998535 544.5489502 0.8461144 ]	[482.94003296 539.22625732 0.72729886]	[444.36468506 541.79400635 0.6980086 ]	[464.93942261 723.91033936 0.81121397]	[4.82738953e+02 8.70144836e+02 8.65670741e-01]	[523.82800293 531.60272217 0.72043884]	[562.24273682 708.64611816 0.8512187 ]	[5.80366882e+02 8.52345093e+02 8.12249780e-01]	[462.34640503 316.1812439 0.9320271 ]	[485.46466064 316.07458496 0.90731758]	[441.79727173 300.66088867 0.87307918]	[503.36920166 295.62463379 0.80664957]	[5.80328735e+02 8.93306030e+02 7.68279552e-01]	[5.95747803e+02 8.88177612e+02 7.23703146e-01]	[5.75168335e+02 8.67597656e+02 6.08419240e-01]	[4.85442535e+02 9.01013611e+02 7.78544426e-01]	[4.67418182e+02 8.95922058e+02 7.68917501e-01]	[4.85396515e+02 8.72927917e+02 7.28518188e-01]
[477.69369507 328.90371704 0.86257076]	[472.55526733 362.234375 0.87236279]	[403.39657593 367.33261108 0.80586129]	[398.26733398 464.88613892 0.89861709]	[395.51400757 564.97766113 0.87377334]	[536.70324707 359.67785645 0.86942434]	[554.66210938 454.6444397 0.83162123]	[575.2064209 544.49414062 0.85208291]	[482.97198486 539.22033691 0.72656053]	[444.41326904 541.81286621 0.69750917]	[464.93963623 723.91888428 0.81181383]	[4.82737213e+02 8.70142578e+02 8.66207778e-01]	[523.85491943 531.58508301 0.72446907]	[562.24908447 708.67272949 0.85566044]	[5.80345581e+02 8.52304382e+02 8.26342881e-01]	[462.26043701 316.15542603 0.92762792]	[482.97949219 316.05151367 0.91942817]	[441.74273682 298.2432251 0.87677753]	[503.26898193 295.61602783 0.84375769]	[5.80264832e+02 8.90783081e+02 7.59952724e-01]	[5.95678101e+02 8.85607910e+02 7.17781663e-01]	[5.75204102e+02 8.65090027e+02 6.23658061e-01]	[4.85429474e+02 9.01016541e+02 7.73729980e-01]	[4.67405975e+02 8.95918335e+02 7.65989900e-01]	[4.85400116e+02 8.72920715e+02 7.31146634e-01]
[477.62341309 328.84344482 0.8485254 ]	[469.98345947 362.21789551 0.87726903]	[403.35006714 367.36868286 0.8115226 ]	[398.18792725 464.93862915 0.88384777]	[393.05859375 565.02880859 0.85702592]	[534.13641357 359.65765381 0.86439949]	[557.21563721 454.59851074 0.83624882]	[580.24743652 544.41772461 0.88424313]	[485.35800171 539.2722168 0.72374272]	[444.4413147 541.86914062 0.69277883]	[464.95217896 723.97961426 0.81799376]	[4.82731628e+02 8.70148682e+02 8.66203308e-01]	[523.90136719 534.1151123 0.72040379]	[562.28204346 708.69250488 0.85986054]	[5.80349609e+02 8.52258423e+02 8.39349926e-01]	[459.83703613 316.12167358 0.9307723 ]	[482.89608765 315.98971558 0.92968011]	[439.31756592 298.19351196 0.89247596]	[500.87023926 295.55722046 0.85567939]	[5.80358276e+02 8.90769043e+02 7.93722570e-01]	[5.95758057e+02 8.85564819e+02 7.43291676e-01]	[5.75184082e+02 8.65039307e+02 6.47507012e-01]	[4.85426666e+02 9.01037903e+02 7.73503006e-01]	[4.67399414e+02 8.95936279e+02 7.64624000e-01]	[4.85398712e+02 8.72916565e+02 7.32322454e-01]
[475.15826416 326.34881592 0.84713608]	[467.44219971 362.1940918 0.88791996]	[403.28707886 367.37594604 0.82024658]	[398.12112427 467.47323608 0.87029332]	[390.50360107 567.5189209 0.83041126]	[531.56555176 359.61404419 0.86837447]	[559.68518066 454.62026978 0.84390461]	[582.78161621 544.32830811 0.92367744]	[485.36303711 539.25836182 0.72479272]	[446.87911987 541.87530518 0.69272137]	[464.96328735 724.00744629 0.81896555]	[4.82734436e+02 8.70150085e+02 8.66167784e-01]	[523.91156006 534.09967041 0.71852249]	[562.31085205 711.13366699 0.85526788]	[5.80342896e+02 8.52173584e+02 8.42498243e-01]	[459.77316284 316.10998535 0.94234699]	[482.84335327 315.95275879 0.93343854]	[439.1902771 298.21563721 0.88342851]	[500.78469849 295.53042603 0.83693397]	[5.80308716e+02 8.90670837e+02 7.71079898e-01]	[5.95695801e+02 8.80537659e+02 7.29544222e-01]	[5.75167664e+02 8.59971802e+02 6.49185717e-01]	[4.85456451e+02 9.01049377e+02 7.72483945e-01]	[4.67427948e+02 8.95945007e+02 7.60313988e-01]	[4.85388489e+02 8.72908997e+02 7.31685400e-01]
[470.04745483 326.37524414 0.83684492]	[464.94760132 359.81967163 0.89413738]	[400.85238647 367.39874268 0.82909071]	[398.10058594 469.99023438 0.87176138]	[387.91055298 567.48864746 0.83758587]	[529.02148438 359.57336426 0.87467635]	[559.69494629 454.55505371 0.83647698]	[582.94372559 541.92895508 0.93459386]	[482.97982788 539.21496582 0.72574097]	[444.43548584 541.83398438 0.69609618]	[464.97625732 723.9251709 0.80581862]	[4.82730804e+02 8.70125549e+02 8.61738622e-01]	[523.87164307 531.55963135 0.71942258]	[562.32720947 708.66937256 0.85964519]	[5.80346008e+02 8.49644043e+02 8.31799090e-01]	[459.64199829 316.09643555 0.92468953]	[482.72335815 315.98214722 0.94577205]	[436.66644287 298.18109131 0.85926902]	[500.65411377 295.58563232 0.82351571]	[5.80290894e+02 8.85585266e+02 7.44892359e-01]	[5.95707947e+02 8.75379639e+02 7.46913195e-01]	[5.75178223e+02 8.54883179e+02 6.47027254e-01]	[4.85454712e+02 9.01003357e+02 7.72463202e-01]	[4.67424500e+02 8.95911133e+02 7.64643788e-01]	[4.85390106e+02 8.72895813e+02 7.33399987e-01]
[467.44387817 326.37045288 0.84083575]	[464.89801025 359.82580566 0.89924639]	[400.77203369 369.93887329 0.8384003 ]	[398.07061768 467.49237061 0.86808652]	[385.39337158 567.53692627 0.83837783]	[528.98797607 357.19677734 0.87529004]	[562.20355225 452.03121948 0.86238521]	[585.46203613 541.82458496 0.92666793]	[482.9072876 536.70983887 0.73191416]	[444.38302612 541.7755127 0.70171201]	[467.3899231 723.96228027 0.81056452]	[4.82746582e+02 8.70117249e+02 8.59202564e-01]	[523.78857422 529.01989746 0.72032458]	[562.34552002 708.67938232 0.85680759]	[5.80347778e+02 8.49666260e+02 8.33284378e-01]	[457.17919922 316.08184814 0.91375816]	[480.29602051 315.97412109 0.93883967]	[436.59906006 300.64035034 0.82853073]	[498.18096924 295.60501099 0.80874288]	[5.80341736e+02 8.83022034e+02 7.36769438e-01]	[5.95736145e+02 8.72914001e+02 7.58164406e-01]	[5.75164551e+02 8.54931458e+02 6.46529794e-01]	[4.85478088e+02 9.00984253e+02 7.66565382e-01]	[4.67448700e+02 8.95898987e+02 7.59316862e-01]	[4.85410187e+02 8.72871765e+02 7.32656896e-01]
[464.84762573 326.36669922 0.86044109]	[464.84835815 359.81661987 0.90661961]	[400.71954346 369.96060181 0.84533888]	[398.04229736 470.00204468 0.86714917]	[382.86721802 567.5333252 0.85613388]	[526.48730469 357.16244507 0.88215196]	[562.24371338 452.0039978 0.87169564]	[587.98956299 541.6930542 0.90485418]	[482.92434692 539.20233154 0.73405647]	[444.38269043 541.8180542 0.70751476]	[467.42147827 723.9128418 0.8067683 ]	[4.82739075e+02 8.70117493e+02 8.57431650e-01]	[523.8225708 531.53649902 0.71681911]	[562.38494873 711.16546631 0.84625214]	[5.80288513e+02 8.49593811e+02 8.14683199e-01]	[454.64102173 316.08071899 0.90289545]	[480.1567688 315.97186279 0.91905248]	[434.12915039 300.67288208 0.79652208]	[495.65576172 295.6378479 0.81772017]	[5.80279724e+02 8.77975586e+02 7.40457535e-01]	[5.93156616e+02 8.72843445e+02 7.56614149e-01]	[5.72636353e+02 8.54805603e+02 6.53666079e-01]	[4.85459900e+02 9.00983154e+02 7.67163277e-01]	[4.67431580e+02 8.95896729e+02 7.63227880e-01]	[4.85408142e+02 8.72881409e+02 7.27437437e-01]
[462.38879395 326.31738281 0.87548828]	[462.43292236 362.20504761 0.90943605]	[400.6696167 372.46969604 0.84983689]	[398.00097656 472.54067993 0.85898685]	[382.78775024 567.57806396 0.86525756]	[526.43737793 357.15704346 0.88599503]	[562.26696777 444.42578125 0.89669281]	[590.59063721 539.31970215 0.86261284]	[482.94052124 536.72784424 0.73029071]	[444.41146851 541.8057251 0.70423502]	[467.46697998 723.92425537 0.80291367]	[4.82750732e+02 8.70118896e+02 8.53203714e-01]	[523.8482666 529.03900146 0.72003627]	[562.39056396 708.65472412 0.84787536]	[5.77786499e+02 8.36855469e+02 7.97133386e-01]	[454.53512573 316.04751587 0.89167666]	[477.68734741 315.94311523 0.90242434]	[431.52719116 298.24346924 0.79024613]	[493.03948975 295.56939697 0.79415977]	[5.77719910e+02 8.75385376e+02 7.70582259e-01]	[5.90599060e+02 8.70312439e+02 7.78294683e-01]	[5.72622192e+02 8.49606873e+02 6.43996239e-01]	[4.85406036e+02 9.03549072e+02 7.57620811e-01]	[4.64948914e+02 8.95956238e+02 7.53475487e-01]	[4.85462006e+02 8.72893066e+02 7.15454042e-01]
[462.35076904 326.29391479 0.88030761]	[462.40499878 359.82159424 0.91884553]	[400.63565063 372.45220947 0.8507995 ]	[395.61984253 472.51687622 0.8548274 ]	[382.72799683 570.02105713 0.8725403 ]	[526.40588379 357.13900757 0.88503444]	[562.2980957 444.41195679 0.90713501]	[593.16369629 539.20758057 0.838934 ]	[482.93032837 536.72686768 0.73189539]	[444.39401245 541.80133057 0.70613456]	[467.48678589 723.90045166 0.79919314]	[4.82747467e+02 8.67704468e+02 8.48773122e-01]	[523.84783936 529.0380249 0.71940583]	[562.36993408 708.52966309 0.83884376]	[5.75151123e+02 8.31673706e+02 7.98542619e-01]	[452.01452637 316.02746582 0.8875016 ]	[477.64251709 315.91247559 0.89205158]	[428.95773315 298.21810913 0.79008251]	[490.54086304 295.53726196 0.79297054]	[5.80232483e+02 8.72803955e+02 7.98402131e-01]	[5.90624390e+02 8.67683411e+02 7.48819351e-01]	[5.67483093e+02 8.36877258e+02 6.57801688e-01]	[4.85421021e+02 9.03544189e+02 7.54342973e-01]	[4.67395111e+02 8.95952515e+02 7.52132952e-01]	[4.85451050e+02 8.72864258e+02 7.15322733e-01]
[462.23480225 326.31274414 0.88778496]	[462.39068604 362.19589233 0.9189254 ]	[400.62789917 372.45709229 0.85047811]	[395.5949707 472.51629639 0.8502866 ]	[380.3369751 570.06121826 0.87450343]	[524.01867676 357.14376831 0.88523424]	[562.33337402 444.37390137 0.91592145]	[595.71173096 539.18737793 0.83204734]	[482.96127319 536.71948242 0.72864562]	[444.43127441 541.78955078 0.70277154]	[467.49569702 723.90661621 0.79512703]	[4.82741180e+02 8.67692810e+02 8.46452475e-01]	[523.87353516 529.04644775 0.71922427]	[562.39282227 708.53674316 0.83851755]	[5.72674500e+02 8.29104736e+02 7.93554306e-01]	[446.95510864 316.02941895 0.88486677]	[475.09365845 315.94140625 0.88071513]	[426.44262695 298.24777222 0.77634448]	[488.01931763 295.58416748 0.81748223]	[5.80280945e+02 8.70282471e+02 8.16825867e-01]	[5.93166077e+02 8.65062012e+02 7.29261756e-01]	[5.65045471e+02 8.31853821e+02 6.90754294e-01]	[4.85442291e+02 9.01038208e+02 7.53122211e-01]	[4.67409302e+02 8.95929688e+02 7.52961159e-01]	[4.85425171e+02 8.72858337e+02 7.19460189e-01]
[462.20132446 326.31381226 0.88966328]	[462.37579346 362.20059204 0.92124522]	[398.26187134 372.47692871 0.85170639]	[395.5859375 470.02780151 0.84695005]	[380.31033325 570.03497314 0.88250178]	[523.99908447 357.13458252 0.88603222]	[562.32867432 444.33422852 0.92019379]	[595.76031494 536.72381592 0.82791042]	[482.97711182 539.20373535 0.72991514]	[444.43515015 541.8104248 0.70548964]	[467.48416138 721.44946289 0.79014099]	[4.82753967e+02 8.67683228e+02 8.44695807e-01]	[523.89343262 531.57141113 0.71736139]	[562.38269043 706.05462646 0.81908584]	[5.67583252e+02 8.13836853e+02 8.04059863e-01]	[446.90509033 316.04141235 0.89364314]	[472.5920105 315.94293213 0.87855387]	[426.39294434 300.65762329 0.78419679]	[487.94128418 295.62359619 0.82288742]	[5.70023010e+02 8.65084412e+02 7.44192123e-01]	[5.85569702e+02 8.54818726e+02 7.28949785e-01]	[5.64973389e+02 8.21461975e+02 6.40535116e-01]	[4.85479309e+02 9.01029053e+02 7.51103461e-01]	[4.67436646e+02 8.95925232e+02 7.50328243e-01]	[4.85444427e+02 8.72856812e+02 7.11739779e-01]
[459.81842041 326.3132019 0.8889299 ]	[462.36154175 362.20336914 0.92302763]	[398.25234985 372.49023438 0.85140526]	[395.5826416 470.03652954 0.84548491]	[380.2923584 567.59484863 0.8821187 ]	[523.98138428 357.12515259 0.88689518]	[562.32757568 444.35446167 0.91790211]	[595.73852539 536.72302246 0.82722771]	[482.97940063 539.1973877 0.73133224]	[444.44012451 541.81445312 0.70769715]	[467.49194336 721.42486572 0.78602576]	[4.82764069e+02 8.67696289e+02 8.45952034e-01]	[523.89379883 531.55615234 0.71972996]	[562.34851074 705.96447754 0.77702057]	[570.01818848 808.71185303 0.83159542]	[444.42272949 316.03753662 0.89995092]	[470.05450439 315.93655396 0.87485319]	[423.91915894 300.64334106 0.79072779]	[485.46246338 295.6322937 0.82657564]	[5.67441406e+02 8.57420654e+02 7.95386195e-01]	[5.85446533e+02 8.52230530e+02 7.74201334e-01]	[5.65037598e+02 8.11258545e+02 7.16093540e-01]	[4.87958588e+02 9.01028748e+02 7.48120487e-01]	[4.67465088e+02 8.95944153e+02 7.44651377e-01]	[4.85462677e+02 8.72872559e+02 7.11760402e-01]
[459.79000854 326.29275513 0.89013356]	[462.36431885 362.2038269 0.92228901]	[398.25402832 372.4855957 0.85120469]	[395.56890869 470.00695801 0.84263492]	[380.28903198 570.01629639 0.88141835]	[523.98144531 357.12728882 0.88711345]	[562.31671143 444.400177 0.91166788]	[595.67321777 539.18182373 0.82943523]	[485.34036255 539.20385742 0.73389453]	[446.8682251 541.831604 0.71033955]	[467.49255371 721.3805542 0.78224635]	[4.82767334e+02 8.67660461e+02 8.41626287e-01]	[523.89831543 531.5536499 0.72314978]	[562.28283691 698.30541992 0.70967293]	[567.49584961 798.39349365 0.82528532]	[444.38494873 316.02215576 0.90283751]	[470.0138855 315.92123413 0.87448519]	[423.86166382 300.62857056 0.80557585]	[485.43566895 295.64730835 0.83445966]	[5.64898315e+02 8.47179321e+02 8.42664182e-01]	[5.82957153e+02 8.36919006e+02 7.62819946e-01]	[5.64992798e+02 8.03513000e+02 6.93133891e-01]	[4.85472656e+02 9.01044556e+02 7.40388393e-01]	[4.67436249e+02 8.95940979e+02 7.42585599e-01]	[4.85472900e+02 8.72839294e+02 7.09204257e-01]
[459.78900146 326.29473877 0.88987893]	[462.36724854 362.20187378 0.92188996]	[398.25598145 372.48352051 0.85127604]	[395.57318115 470.01477051 0.84251511]	[380.29040527 570.02001953 0.88163298]	[523.98565674 357.12808228 0.887182 ]	[562.32342529 444.42019653 0.91265506]	[595.67486572 539.19036865 0.83075416]	[485.35089111 539.2074585 0.73453707]	[446.88171387 541.83532715 0.71060103]	[467.50039673 721.39556885 0.78389353]	[4.82770447e+02 8.67659912e+02 8.40613544e-01]	[523.90631104 531.5581665 0.7243647 ]	[562.2789917 698.309021 0.71066594]	[567.50061035 798.4095459 0.82426977]	[444.38357544 316.02191162 0.90306818]	[470.01361084 315.92172241 0.87460351]	[423.86108398 300.62460327 0.80565977]	[485.43566895 295.64761353 0.83488357]	[5.64894043e+02 8.47176575e+02 8.42206776e-01]	[5.82952576e+02 8.36920776e+02 7.63501704e-01]	[5.64997559e+02 8.03531128e+02 6.95310771e-01]	[4.87919403e+02 9.01051147e+02 7.39488125e-01]	[4.67439331e+02 8.95951538e+02 7.41939604e-01]	[4.85476379e+02 8.72840942e+02 7.09422827e-01]
[459.79656982 326.29455566 0.89044511]	[462.37103271 362.20352173 0.92157042]	[398.25692749 372.48034668 0.85170704]	[395.5737915 470.01641846 0.84240234]	[380.28866577 570.03063965 0.88208765]	[523.99481201 357.13189697 0.8871994 ]	[562.31652832 444.39279175 0.91568768]	[595.6741333 539.18505859 0.83090228]	[485.34143066 539.22479248 0.73747796]	[446.87161255 541.8482666 0.71178532]	[467.49853516 721.40148926 0.78454 ]	[4.82772369e+02 8.67649963e+02 8.39227200e-01]	[523.90148926 531.58300781 0.72422183]	[562.30432129 700.84960938 0.71245557]	[567.49633789 798.41113281 0.82514495]	[444.38961792 316.02301025 0.90294909]	[470.02081299 315.91848755 0.87358308]	[423.85934448 300.62863159 0.80652124]	[485.43511963 295.64486694 0.83465385]	[5.64893799e+02 8.47179810e+02 8.44001293e-01]	[5.82950378e+02 8.36921936e+02 7.65683889e-01]	[5.64993408e+02 8.03527161e+02 6.95429623e-01]	[4.87939728e+02 9.01049500e+02 7.37197101e-01]	[4.67445709e+02 8.95950134e+02 7.40802884e-01]	[4.85478455e+02 8.72832336e+02 7.08673358e-01]
[459.80764771 323.82595825 0.89257103]	[462.37619019 362.20379639 0.92102873]	[398.2663269 372.47940063 0.8519097 ]	[395.56658936 469.96798706 0.84213144]	[380.27792358 570.04003906 0.88320082]	[524.00238037 357.13504028 0.88602442]	[562.27288818 444.44378662 0.90036452]	[593.12408447 539.1897583 0.83564049]	[485.35015869 539.2288208 0.73576486]	[446.88464355 541.85321045 0.70991153]	[469.9680481 718.85888672 0.77399993]	[4.82784698e+02 8.67632446e+02 8.36338997e-01]	[523.90289307 531.57751465 0.72380793]	[5.59837158e+02 6.95769470e+02 6.46741688e-01]	[564.99957275 788.20544434 0.88734788]	[444.38787842 316.01538086 0.90382659]	[470.01654053 313.53857422 0.87089491]	[423.85211182 300.65182495 0.80731177]	[485.41519165 295.62918091 0.83580792]	[562.43280029 831.83935547 0.86310494]	[5.82813477e+02 8.29138489e+02 7.92246938e-01]	[5.64828430e+02 7.90699036e+02 7.59714425e-01]	[4.85467438e+02 9.01030945e+02 7.29516149e-01]	[4.67434875e+02 8.95929932e+02 7.36939311e-01]	[4.87930756e+02 8.72825378e+02 7.02103496e-01]
[459.80975342 323.82470703 0.89364642]	[462.37966919 362.20257568 0.92050767]	[400.62475586 372.46923828 0.85197037]	[395.55993652 469.98669434 0.84403181]	[380.27090454 567.58782959 0.88866663]	[523.99597168 357.13778687 0.88576853]	[562.24163818 446.87567139 0.88985366]	[590.57397461 541.70507812 0.86670303]	[482.97473145 536.73883057 0.73473293]	[446.8807373 541.82403564 0.70778376]	[469.972229 718.8571167 0.76983762]	[4.82802551e+02 8.67603699e+02 8.29438090e-01]	[523.875 529.05041504 0.72434765]	[5.59709961e+02 6.90623047e+02 5.22875369e-01]	[564.89416504 772.75378418 0.87744159]	[444.39028931 316.01373291 0.90380216]	[470.02072144 313.53805542 0.87039447]	[423.8505249 300.6512146 0.81293154]	[485.41452026 297.99487305 0.84059739]	[562.23657227 824.06903076 0.82623863]	[5.77750183e+02 8.13829468e+02 7.43094623e-01]	[5.62380737e+02 7.72795532e+02 7.11767554e-01]	[4.87926544e+02 9.01056458e+02 7.15950668e-01]	[4.67441223e+02 8.95946838e+02 7.27374315e-01]	[4.87963470e+02 8.72806091e+02 7.03161776e-01]
[459.80786133 323.82424927 0.89407414]	[462.38131714 362.20437622 0.92038393]	[400.62362671 372.465271 0.8525126 ]	[395.56246948 469.98522949 0.84352422]	[380.27102661 567.59124756 0.88798475]	[523.99749756 357.13912964 0.88577652]	[562.24517822 446.87689209 0.89045364]	[590.57354736 541.70288086 0.86583447]	[482.98416138 539.19592285 0.73400569]	[446.88516235 541.83062744 0.70698017]	[469.95623779 718.84033203 0.76947117]	[4.82804565e+02 8.67602112e+02 8.29019248e-01]	[523.8760376 529.05633545 0.72349292]	[5.59798096e+02 6.98340393e+02 5.29270113e-01]	[564.89465332 772.75158691 0.8770113 ]	[444.38821411 316.01348877 0.90443099]	[470.01489258 313.53826904 0.87053502]	[423.85406494 300.6555481 0.81269538]	[485.40304565 298.00183105 0.84170324]	[562.23278809 824.06622314 0.82447761]	[5.77753296e+02 8.13827271e+02 7.41322875e-01]	[5.62381592e+02 7.72787537e+02 7.12467432e-01]	[4.87922150e+02 9.01036743e+02 7.15407372e-01]	[4.67440704e+02 8.95933228e+02 7.26839066e-01]	[4.87966339e+02 8.72806030e+02 7.04437733e-01]
[459.85507202 323.83029175 0.88809556]	[464.81970215 359.82849121 0.91265613]	[400.71963501 369.92355347 0.84616464]	[395.61859131 467.48532104 0.8575291 ]	[380.23010254 567.55218506 0.90112066]	[526.43536377 357.18139648 0.88523304]	[559.74023438 449.50247192 0.84913433]	[585.35125732 541.89831543 0.92639542]	[482.94952393 536.71520996 0.73116392]	[444.42544556 541.79345703 0.7006194 ]	[472.53250122 723.95043945 0.77094203]	[4.82812744e+02 8.67622192e+02 8.25062633e-01]	[523.84558105 528.99206543 0.72709066]	[5.59785217e+02 7.05957520e+02 6.45702541e-01]	[562.36334229 734.22277832 0.84445691]	[446.89736938 316.01477051 0.88828659]	[472.57830811 315.93466187 0.88063514]	[428.91229248 300.67416382 0.75863189]	[488.0166626 295.60964966 0.83840895]	[5.46939758e+02 7.88190369e+02 7.84454703e-01]	[5.62418152e+02 7.85485046e+02 6.98240519e-01]	[5.62308411e+02 7.29136780e+02 6.78389966e-01]	[4.85425690e+02 9.03538452e+02 7.20214486e-01]	[4.67409424e+02 8.95934326e+02 7.38246977e-01]	[4.87992035e+02 8.72799988e+02 6.96869969e-01]
[462.24963379 323.82745361 0.89165539]	[464.84609985 359.83203125 0.90951461]	[400.74282837 369.90380859 0.84438628]	[395.60162354 469.96875 0.85733938]	[380.1918335 567.52142334 0.90680325]	[526.46484375 357.19519043 0.88523805]	[557.27154541 452.04244995 0.84160995]	[582.92486572 544.33288574 0.93148583]	[482.95547485 536.67724609 0.73219091]	[444.42129517 541.75500488 0.70107806]	[470.01333618 721.41479492 0.75313139]	[4.82840607e+02 8.70109924e+02 8.27561021e-01]	[523.85455322 526.49462891 0.73419732]	[5.57236755e+02 7.03402344e+02 6.46101236e-01]	[562.22229004 729.184021 0.86614144]	[446.97833252 316.01690674 0.88697547]	[475.13467407 315.92840576 0.89526999]	[428.95220947 300.66256714 0.75595909]	[490.52316284 295.58666992 0.82806975]	[544.45025635 777.83062744 0.79828525]	[562.24493408 770.24371338 0.78266203]	[5.59748962e+02 7.26548157e+02 6.82665169e-01]	[4.85409668e+02 9.03626038e+02 7.11005390e-01]	[4.64954712e+02 8.95982971e+02 7.19573200e-01]	[4.90493500e+02 8.72869751e+02 6.81453109e-01]
[462.37167358 323.83190918 0.88636684]	[464.88232422 362.19546509 0.90397125]	[400.80523682 367.38757324 0.84572494]	[395.61148071 467.45330811 0.87281066]	[380.1265564 565.05847168 0.92922652]	[526.52044678 359.57351685 0.88824326]	[557.22973633 454.62194824 0.85780513]	[582.78240967 544.42706299 0.90882403]	[482.92797852 536.69604492 0.73041326]	[444.38522339 541.76251221 0.70334435]	[469.98580933 721.3883667 0.74880815]	[4.82856537e+02 8.70159729e+02 8.29914331e-01]	[523.83966064 526.50634766 0.71904004]	[5.47056091e+02 6.90678406e+02 6.01021886e-01]	[554.64056396 721.38031006 0.72916985]	[452.07333374 316.01409912 0.89570808]	[477.70159912 315.92364502 0.90992713]	[434.08135986 300.72421265 0.78158474]	[495.61828613 298.03622437 0.86795408]	[5.41839905e+02 7.59885071e+02 7.12841868e-01]	[5.52070435e+02 7.52276794e+02 6.33940160e-01]	[5.54646729e+02 7.13698242e+02 5.66610575e-01]	[4.85401642e+02 9.06090271e+02 7.05907702e-01]	[4.64947235e+02 8.98426514e+02 7.17359543e-01]	[4.90522949e+02 8.75315369e+02 6.76158667e-01]
[464.82745361 323.82839966 0.86677623]	[464.94290161 362.22103882 0.8945927 ]	[400.84014893 367.35415649 0.83875972]	[395.61047363 467.41940308 0.86868739]	[377.74508667 564.99536133 0.93981928]	[528.98101807 359.62167358 0.87617123]	[557.21179199 454.60031128 0.84411466]	[580.34625244 544.40509033 0.90012288]	[482.87631226 536.70507812 0.74155647]	[444.33001709 541.76654053 0.70850074]	[469.9588623 723.94714355 0.76490402]	[4.82864136e+02 8.70172180e+02 8.31480563e-01]	[523.79534912 528.97912598 0.72702062]	[5.47002319e+02 6.90654602e+02 5.69639742e-01]	[549.49041748 716.27044678 0.72917205]	[454.63198853 316.02893066 0.90598607]	[480.1635437 315.95352173 0.93306798]	[436.58822632 300.74914551 0.7777465 ]	[498.15396118 298.06567383 0.85090542]	[5.41779053e+02 7.47113831e+02 7.41573930e-01]	[5.49518677e+02 7.46990112e+02 6.30987883e-01]	[5.46980408e+02 7.13690125e+02 5.46051621e-01]	[4.85404541e+02 9.06114380e+02 7.03650951e-01]	[4.64944763e+02 8.98445984e+02 7.15724528e-01]	[4.90536469e+02 8.75324341e+02 6.76266134e-01]
[464.9147644 323.83044434 0.85600114]	[467.40951538 362.23626709 0.88840258]	[403.27008057 364.85552979 0.83607531]	[395.61380005 464.97119141 0.88885653]	[377.71932983 564.93652344 0.94995147]	[529.06060791 359.64926147 0.8706494 ]	[557.23083496 457.10852051 0.86229396]	[580.22052002 544.45837402 0.88804352]	[482.84420776 539.23309326 0.74566054]	[441.92193604 541.80932617 0.71880752]	[469.95471191 723.94042969 0.78051215]	[4.82862518e+02 8.70199829e+02 8.41021180e-01]	[523.77337646 529.03619385 0.72838616]	[549.48815918 705.95233154 0.71614528]	[5.44535706e+02 7.26516174e+02 5.71811020e-01]	[457.12039185 315.98651123 0.90428162]	[480.25482178 315.95233154 0.94038868]	[436.63876343 298.23242188 0.8205117 ]	[498.199646 298.00244141 0.83432722]	[5.44466309e+02 7.31731384e+02 3.42429280e-01]	[5.62354736e+02 7.29086182e+02 3.38295341e-01]	[5.41794556e+02 7.29071228e+02 4.98429626e-01]	[4.85416016e+02 9.06132874e+02 7.18527079e-01]	[4.64943573e+02 8.98467407e+02 7.24990726e-01]	[4.90526672e+02 8.75358337e+02 6.79912090e-01]
[467.48416138 326.31069946 0.83770722]	[467.44882202 362.24334717 0.88086915]	[403.28970337 364.85055542 0.82834816]	[395.61172485 464.89401245 0.89857882]	[377.68713379 564.93237305 0.94727522]	[531.57635498 359.67599487 0.8645007 ]	[557.24047852 457.15527344 0.8708567 ]	[577.75817871 544.53594971 0.8606782 ]	[482.84033203 539.23999023 0.75127161]	[441.91744995 541.81811523 0.71795344]	[469.96282959 723.90637207 0.77713954]	[4.82858551e+02 8.70248901e+02 8.38889897e-01]	[521.42028809 529.03497314 0.72165972]	[546.98565674 708.53210449 0.75506604]	[5.44512329e+02 7.23947144e+02 3.24138522e-01]	[457.19467163 316.01226807 0.9200992 ]	[480.37033081 315.94812012 0.94461042]	[436.61904907 298.14154053 0.82936841]	[500.68481445 295.58612061 0.84194279]	[5.46941467e+02 7.29063904e+02 2.73676991e-01]	[5.64923828e+02 7.26492371e+02 3.10694635e-01]	[5.41848328e+02 7.26483887e+02 3.23021054e-01]	[4.85445709e+02 9.06151001e+02 7.14167714e-01]	[4.64942413e+02 8.98495117e+02 7.18359530e-01]	[4.90508087e+02 8.75410828e+02 6.75023973e-01]
[470.01873779 326.29016113 0.83228326]	[469.96356201 362.23703003 0.86938977]	[403.31155396 364.81787109 0.82507849]	[395.57354736 464.87719727 0.8902415 ]	[377.61450195 564.86132812 0.9507845 ]	[534.13934326 359.67834473 0.85689533]	[559.68933105 457.22079468 0.88654482]	[577.71673584 546.93280029 0.85274893]	[482.83810425 539.28759766 0.75390303]	[441.91067505 541.84155273 0.71679211]	[467.44415283 723.9352417 0.78400224]	[4.82845612e+02 8.70249939e+02 8.34870458e-01]	[521.41210938 531.59130859 0.71347129]	[547.01086426 713.70849609 0.75417852]	[0. 0. 0.]	[459.62207031 316.03042603 0.92895967]	[482.74450684 315.94812012 0.94498211]	[439.06378174 298.12713623 0.83335388]	[500.74685669 295.56787109 0.85111946]	[0. 0. 0.]	[0. 0. 0.]	[0. 0. 0.]	[4.85452606e+02 9.06129333e+02 7.16818333e-01]	[4.64946777e+02 8.98480713e+02 7.20652342e-01]	[4.90485748e+02 8.75415222e+02 6.68170154e-01]
[472.54364014 323.78518677 0.83793473]	[470.01416016 362.23077393 0.86644781]	[403.34313965 364.80755615 0.82276434]	[395.56265259 464.82925415 0.8987782 ]	[377.55117798 564.89654541 0.9429915 ]	[534.1852417 359.67684937 0.85929447]	[559.70343018 459.59768677 0.8920387 ]	[575.19799805 544.54272461 0.85194916]	[482.82284546 539.26379395 0.75180364]	[441.89312744 541.8034668 0.71849597]	[467.40777588 723.9821167 0.78825527]	[4.82783386e+02 8.70294250e+02 8.39034796e-01]	[521.40002441 531.57501221 0.71429563]	[546.97320557 713.77532959 0.72852796]	[5.41806091e+02 7.00932007e+02 6.18949570e-02]	[459.68960571 316.0100708 0.93558651]	[482.78097534 315.93649292 0.93882239]	[439.16824341 298.14852905 0.86856592]	[500.82580566 295.62878418 0.90570289]	[5.46987610e+02 7.29153198e+02 1.62409291e-01]	[5.65065613e+02 7.26531372e+02 1.96379453e-01]	[0. 0. 0.]	[4.87977173e+02 9.06108093e+02 7.16005385e-01]	[4.67448853e+02 8.98510437e+02 7.10998178e-01]	[4.85455750e+02 8.75454468e+02 6.62367523e-01]
[472.59350586 323.77554321 0.83916157]	[470.05325317 362.20959473 0.86824644]	[403.37356567 362.33334351 0.82789218]	[395.58615112 462.41268921 0.91666484]	[377.52017212 564.859375 0.93720043]	[536.66369629 359.68148804 0.86172491]	[559.70794678 459.59616089 0.89286196]	[575.20550537 544.52996826 0.85259134]	[482.82022095 539.28588867 0.75254488]	[441.88623047 541.81951904 0.71871877]	[467.39138794 723.98583984 0.78886467]	[4.82775818e+02 8.70259399e+02 8.36614013e-01]	[521.40155029 531.60766602 0.71307248]	[546.92034912 716.26147461 0.75470573]	[5.39291199e+02 6.90686279e+02 5.23894913e-02]	[459.74002075 316.00192261 0.93925726]	[482.80102539 315.93405151 0.9367789 ]	[439.25744629 298.1595459 0.87897563]	[500.83901978 295.64978027 0.90534246]	[5.44443726e+02 7.23974182e+02 1.54174268e-01]	[5.64849426e+02 7.21448303e+02 1.65150002e-01]	[0. 0. 0.]	[4.90490112e+02 9.06106140e+02 7.14478374e-01]	[4.69966003e+02 9.00977112e+02 6.98037446e-01]	[4.85441895e+02 8.75416382e+02 6.65890932e-01]
[475.11993408 323.78659058 0.84535766]	[472.52746582 362.21636963 0.86916506]	[403.3777771 362.33312988 0.82655758]	[395.5368042 462.4364624 0.90041363]	[377.50875854 564.91522217 0.93896949]	[536.67993164 359.684021 0.86385417]	[559.71630859 459.60198975 0.89207381]	[575.23291016 544.51281738 0.85289365]	[482.7946167 539.25939941 0.75201893]	[441.85403442 541.78869629 0.72173488]	[467.3946228 723.98199463 0.79139841]	[4.82776947e+02 8.70260803e+02 8.37662458e-01]	[521.38562012 531.58331299 0.71414763]	[544.51483154 716.31512451 0.76716578]	[0. 0. 0.]	[459.78161621 315.99908447 0.94087529]	[482.85693359 315.93066406 0.93348736]	[439.30926514 298.14694214 0.87550414]	[500.88500977 295.62634277 0.89345646]	[0. 0. 0.]	[0. 0. 0.]	[0. 0. 0.]	[4.90486877e+02 9.06121460e+02 7.15520024e-01]	[4.69962677e+02 9.00992249e+02 6.98140860e-01]	[4.85443054e+02 8.75415649e+02 6.69202387e-01]
[475.13818359 323.79260254 0.84668219]	[472.56057739 362.21456909 0.86840534]	[405.81945801 362.30493164 0.82710063]	[395.50106812 462.40457153 0.89664608]	[375.08325195 564.82519531 0.92791164]	[536.70385742 359.69454956 0.86476487]	[559.753479 457.22061157 0.89627242]	[577.71722412 544.51153564 0.85828489]	[482.76773071 539.27087402 0.75257921]	[441.84017944 541.79528809 0.72229213]	[467.39752197 723.93377686 0.78271711]	[4.82788422e+02 8.70242065e+02 8.35602999e-01]	[521.35253906 531.60510254 0.71209806]	[544.49609375 713.77984619 0.7769323 ]	[0. 0. 0.]	[459.80056763 315.99853516 0.94035721]	[482.87420654 315.93618774 0.9300046 ]	[441.66159058 298.14526367 0.8761003 ]	[503.228302 295.65145874 0.89274132]	[0. 0. 0.]	[0. 0. 0.]	[0. 0. 0.]	[4.87987152e+02 9.06128662e+02 7.12990344e-01]	[4.67467957e+02 9.00984253e+02 7.01060176e-01]	[4.85469757e+02 8.75410889e+02 6.69415772e-01]
[475.16812134 323.79586792 0.84819585]	[472.5640564 362.21044922 0.86849433]	[403.39453125 362.28536987 0.83112836]	[395.49932861 462.39663696 0.89762568]	[375.00421143 564.86688232 0.90967005]	[536.71124268 359.69787598 0.86537898]	[559.80981445 459.64389038 0.90996534]	[580.21228027 546.96722412 0.85675752]	[482.76821899 539.2701416 0.75388801]	[441.83236694 541.79394531 0.72432923]	[464.96795654 723.91137695 0.78001332]	[4.82786591e+02 8.70192932e+02 8.34721804e-01]	[521.35949707 531.6104126 0.71436119]	[544.50146484 713.75085449 0.78004986]	[0. 0. 0.]	[459.81878662 316.00332642 0.93870616]	[482.89343262 315.9336853 0.92492211]	[441.68225098 298.15759277 0.87736881]	[503.23721313 295.63909912 0.88536012]	[0. 0. 0.]	[0. 0. 0.]	[0. 0. 0.]	[4.87990753e+02 9.06095459e+02 7.12446928e-01]	[4.67468903e+02 8.98492493e+02 7.05673814e-01]	[4.85461823e+02 8.75355835e+02 6.75527155e-01]
[477.60317993 323.79095459 0.85085225]	[472.58059692 362.23574829 0.8661505 ]	[405.82516479 362.29718018 0.82663101]	[395.49127197 462.37713623 0.8987897 ]	[372.55062866 562.45831299 0.9015851 ]	[536.73516846 359.73248291 0.86237091]	[559.83752441 459.67819214 0.92072225]	[580.30792236 547.06488037 0.86257237]	[482.76974487 539.28552246 0.75140232]	[441.83279419 541.82318115 0.72531307]	[464.9458313 723.90405273 0.7833091 ]	[4.82824829e+02 8.70174377e+02 8.30968857e-01]	[521.36553955 534.10845947 0.71201944]	[544.49151611 713.79162598 0.78309453]	[0. 0. 0.]	[459.83547974 316.01034546 0.93859529]	[482.91235352 315.93768311 0.91890222]	[441.6986084 298.18121338 0.87633306]	[503.23672485 295.63861084 0.8765682 ]	[0. 0. 0.]	[0. 0. 0.]	[0. 0. 0.]	[4.87976379e+02 9.06114014e+02 7.20670342e-01]	[4.67447571e+02 8.98472473e+02 7.13258624e-01]	[4.87972534e+02 8.75338379e+02 6.80100024e-01]
[477.62487793 323.82281494 0.85015619]	[472.57498169 362.25338745 0.86313725]	[403.39807129 362.31561279 0.82471359]	[395.48605347 462.34393311 0.90371859]	[372.44766235 562.34570312 0.88618261]	[536.73779297 359.75210571 0.85948873]	[562.22003174 459.71459961 0.9269762 ]	[582.76513672 552.07055664 0.85839319]	[482.77383423 539.26879883 0.75263846]	[441.84851074 541.80511475 0.72490656]	[464.9458313 723.92382812 0.78415871]	[4.82829712e+02 8.70176453e+02 8.27775002e-01]	[521.36212158 531.61236572 0.71365106]	[544.50628662 713.78137207 0.77746403]	[5.39244690e+02 6.88170898e+02 5.16182184e-02]	[462.18731689 316.03103638 0.93691558]	[482.94155884 315.96795654 0.91622895]	[441.70294189 298.1887207 0.88174766]	[503.23950195 295.64782715 0.85989761]	[5.44271301e+02 7.21406128e+02 1.35438830e-01]	[5.62508362e+02 7.21368103e+02 1.35571033e-01]	[0. 0. 0.]	[4.85466400e+02 9.06116089e+02 7.17823625e-01]	[4.67404053e+02 8.98452332e+02 7.15236962e-01]	[4.88004608e+02 8.75345276e+02 6.78837955e-01]
[477.65164185 326.34109497 0.85090888]	[472.60864258 362.27206421 0.86109668]	[405.83618164 362.3107605 0.82549709]	[393.03118896 462.35595703 0.89959359]	[369.92910767 559.83190918 0.86212945]	[539.1875 359.80154419 0.85323453]	[562.222229 459.73855591 0.92815787]	[582.77935791 554.6819458 0.85845113]	[482.74102783 539.27941895 0.75595278]	[441.81652832 541.81335449 0.73103333]	[464.93069458 723.90454102 0.7786234 ]	[4.82827637e+02 8.70203003e+02 8.31813157e-01]	[521.33563232 534.11120605 0.71267146]	[544.52337646 713.74468994 0.76236302]	[5.39240662e+02 6.88100891e+02 5.39489798e-02]	[462.21405029 316.07077026 0.93560797]	[485.34448242 316.0067749 0.91306293]	[441.69778442 298.20333862 0.89503467]	[503.27523804 297.99456787 0.86219519]	[5.44287598e+02 7.21400513e+02 1.23735242e-01]	[5.64827026e+02 7.21381958e+02 1.29378438e-01]	[0. 0. 0.]	[4.87951508e+02 9.06115234e+02 7.16962814e-01]	[4.67428009e+02 8.98468872e+02 7.10782051e-01]	[4.87988129e+02 8.75363892e+02 6.76954627e-01]
[477.64862061 328.86367798 0.85113829]	[475.06793213 362.30929565 0.85695559]	[405.86154175 362.32778931 0.81888527]	[392.98239136 462.3553772 0.89406538]	[367.37832642 562.2175293 0.8645395 ]	[539.20611572 359.81796265 0.85252362]	[562.25878906 459.81005859 0.94371951]	[582.82067871 557.24920654 0.88007677]	[482.71670532 541.80377197 0.76607573]	[441.77352905 541.89361572 0.73732018]	[464.95812988 723.9609375 0.78470123]	[4.82830658e+02 8.70219360e+02 8.35339665e-01]	[521.32525635 536.70281982 0.7147578 ]	[544.5065918 713.70410156 0.75833052]	[5.39220703e+02 6.90676208e+02 5.12894690e-02]	[462.21578979 316.12808228 0.93213356]	[485.37240601 316.08978271 0.91968626]	[441.73132324 298.212677 0.87072414]	[503.32531738 298.02267456 0.83704406]	[5.44286499e+02 7.21461182e+02 1.36005312e-01]	[5.64819824e+02 7.23881470e+02 1.40028298e-01]	[0. 0. 0.]	[4.87970886e+02 9.06137024e+02 7.21127748e-01]	[4.67450226e+02 8.98497314e+02 7.10344493e-01]	[4.87974854e+02 8.75366211e+02 6.75998807e-01]
[477.68707275 331.4190979 0.86627936]	[475.08352661 362.32324219 0.85595942]	[405.8838501 362.34109497 0.81396639]	[392.96179199 462.30148315 0.89434832]	[364.78421021 562.24517822 0.88095886]	[539.20831299 362.21554565 0.84979081]	[562.27026367 462.20635986 0.95431751]	[582.85247803 557.25311279 0.88722622]	[482.71679688 541.83917236 0.76212204]	[441.77584839 544.3449707 0.73128331]	[464.95056152 723.97894287 0.788131 ]	[4.82830170e+02 8.70199951e+02 8.31072152e-01]	[521.32165527 539.20526123 0.71468413]	[544.49255371 713.69714355 0.77605665]	[0. 0. 0.]	[462.23815918 318.515625 0.93196255]	[485.42349243 316.14440918 0.91309047]	[441.72583008 298.24307251 0.88081527]	[503.39028931 298.02124023 0.83354974]	[0. 0. 0.]	[0. 0. 0.]	[0. 0. 0.]	[4.87989166e+02 9.06129089e+02 7.19514847e-01]	[4.67463715e+02 8.98504822e+02 7.07979739e-01]	[4.87966156e+02 8.75350830e+02 6.72478020e-01]
[477.73294067 331.48342896 0.88613057]	[475.09378052 364.78033447 0.85293907]	[405.86978149 364.78491211 0.81274557]	[387.95281982 462.35345459 0.88356984]	[362.30239868 562.21270752 0.88068849]	[539.21569824 362.26052856 0.84595591]	[562.27709961 462.23840332 0.96007168]	[582.86816406 559.70257568 0.89333832]	[480.33880615 541.85931396 0.76898181]	[441.71286011 544.35351562 0.73882544]	[464.94985962 723.94158936 0.78402102]	[4.82824280e+02 8.70261780e+02 8.30599606e-01]	[521.26959229 539.25604248 0.71367389]	[544.49633789 711.20428467 0.7683562 ]	[5.36676086e+02 6.95751648e+02 9.88515243e-02]	[462.27178955 318.54827881 0.93927407]	[485.46984863 316.16052246 0.90944678]	[441.72756958 300.66662598 0.91066247]	[503.4263916 298.10598755 0.85395569]	[5.41856812e+02 7.21405945e+02 1.57904029e-01]	[5.62374695e+02 7.21457825e+02 1.47866711e-01]	[0. 0. 0.]	[4.87969452e+02 9.06138489e+02 7.11470902e-01]	[4.67446320e+02 9.00988892e+02 7.02122748e-01]	[4.87963531e+02 8.75421631e+02 6.61389947e-01]
[477.72686768 333.96270752 0.90114564]	[475.0927124 364.834198 0.85009813]	[405.85952759 364.80880737 0.80980039]	[387.8918457 462.37533569 0.88194716]	[362.19592285 562.22943115 0.89864981]	[539.21057129 362.30752563 0.84002888]	[562.27978516 462.27764893 0.96069801]	[582.87530518 559.7220459 0.89593178]	[480.31515503 541.85559082 0.77288002]	[441.69024658 544.33209229 0.74218005]	[467.39025879 724.02056885 0.78415543]	[4.82829773e+02 8.70271118e+02 8.30886245e-01]	[521.24688721 539.2668457 0.71537417]	[544.49481201 711.21081543 0.76689076]	[5.36665283e+02 6.95793823e+02 1.22108504e-01]	[462.29675293 318.59283447 0.94524312]	[485.49163818 318.55523682 0.90843922]	[441.76074219 300.7298584 0.89744949]	[503.41821289 300.6270752 0.80820161]	[5.41863342e+02 7.23976868e+02 1.78660095e-01]	[5.62356873e+02 7.23970337e+02 1.73623219e-01]	[0. 0. 0.]	[4.87982208e+02 9.06128113e+02 7.12825537e-01]	[4.67458008e+02 9.00983704e+02 7.04164207e-01]	[4.87963013e+02 8.75430847e+02 6.59212351e-01]
[480.14154053 336.45684814 0.92519665]	[475.09893799 367.34771729 0.84761953]	[405.85958862 364.87179565 0.80421108]	[387.87210083 462.38037109 0.88220197]	[359.74847412 562.29998779 0.91919416]	[536.75134277 364.77337646 0.82645053]	[562.24926758 462.29806519 0.95282626]	[582.87744141 559.69555664 0.88907349]	[480.34313965 541.79284668 0.7755931 ]	[441.70617676 541.87921143 0.7485218 ]	[467.40203857 718.90362549 0.76419353]	[4.82804901e+02 8.70234802e+02 8.31051588e-01]	[521.28076172 536.72460938 0.72297233]	[544.4654541 713.69775391 0.75076842]	[5.31556885e+02 7.03427734e+02 1.63683176e-01]	[462.36474609 318.66345215 0.94200122]	[487.97940063 318.66381836 0.8988173 ]	[441.8086853 300.76043701 0.89068431]	[503.46252441 300.73098755 0.7880221 ]	[5.41731384e+02 7.26506348e+02 2.71368921e-01]	[5.57164795e+02 7.23942444e+02 2.42016584e-01]	[5.29009338e+02 7.06105957e+02 1.49489075e-01]	[4.90529419e+02 9.06093872e+02 7.12390244e-01]	[4.70016449e+02 9.00988342e+02 6.99340045e-01]	[4.85442169e+02 8.75374634e+02 6.63565993e-01]
[480.20379639 336.54055786 0.94888419]	[475.11758423 369.90786743 0.84475183]	[405.87203979 367.39816284 0.80157721]	[382.85858154 464.83163452 0.89301771]	[359.70687866 562.36236572 0.92406702]	[539.18023682 367.34500122 0.81759727]	[562.23712158 462.32885742 0.94577777]	[582.9005127 557.20965576 0.88213545]	[480.33880615 541.82739258 0.77933156]	[441.70672607 541.90441895 0.75131655]	[467.47229004 721.43786621 0.76635242]	[4.82798706e+02 8.70277283e+02 8.37771893e-01]	[521.27545166 539.24676514 0.72641939]	[544.42803955 713.7701416 0.73283291]	[5.23880798e+02 7.03417603e+02 2.36968040e-01]	[462.38320923 318.75515747 0.92655838]	[490.47903442 318.72161865 0.88433558]	[441.80725098 303.25952148 0.86702049]	[503.47122192 300.7618103 0.7843582 ]	[5.34152344e+02 7.26604004e+02 3.70616108e-01]	[5.44375122e+02 7.23959595e+02 3.36865544e-01]	[5.26430725e+02 7.06016968e+02 1.47380382e-01]	[4.90503113e+02 9.06114929e+02 7.18208730e-01]	[4.70010406e+02 9.01007019e+02 7.02659965e-01]	[4.85436249e+02 8.75425659e+02 6.66028917e-01]
[480.14916992 336.59780884 0.94207036]	[475.07049561 369.96557617 0.84074354]	[405.87988281 369.93701172 0.80019182]	[382.73239136 467.38903809 0.8957153 ]	[359.63198853 562.38848877 0.93264663]	[536.70715332 367.37597656 0.81346971]	[562.2411499 462.33755493 0.94468403]	[582.94116211 554.66497803 0.87402064]	[480.34658813 541.81103516 0.77650082]	[441.71313477 541.89129639 0.75308865]	[467.49441528 721.43658447 0.74592239]	[4.82800140e+02 8.70255676e+02 8.39430332e-01]	[521.2880249 539.2199707 0.72333729]	[544.43231201 718.81286621 0.7241351 ]	[5.21344360e+02 7.00844299e+02 2.98244566e-01]	[462.34463501 321.14910889 0.92418444]	[487.9642334 321.14758301 0.88336444]	[441.80126953 305.82546997 0.85240406]	[503.44113159 305.78781128 0.81062561]	[5.31539490e+02 7.26646362e+02 3.91765594e-01]	[5.41814575e+02 7.23961914e+02 3.48250270e-01]	[5.05999390e+02 6.90652527e+02 1.67170048e-01]	[4.90530548e+02 9.03608704e+02 7.18310237e-01]	[4.72517090e+02 8.98504578e+02 7.03650415e-01]	[4.85420746e+02 8.75394531e+02 6.67076111e-01]
[480.17236328 336.65026855 0.94453967]	[472.58007812 372.45419312 0.83785379]	[405.86444092 369.9800415 0.80207717]	[380.33096313 467.46066284 0.90663719]	[359.58306885 564.89050293 0.93559986]	[536.65649414 367.42578125 0.81193113]	[562.24511719 462.34338379 0.95328736]	[582.97528076 552.13916016 0.87537408]	[480.32272339 541.87939453 0.76784092]	[441.69750977 544.37298584 0.74648434]	[470.04040527 726.51049805 0.75216472]	[4.82802948e+02 8.70286072e+02 8.42810035e-01]	[521.262146 539.27807617 0.71611428]	[544.45678711 721.37445068 0.75577784]	[5.18718811e+02 6.93208862e+02 3.40081275e-01]	[462.35498047 321.24282837 0.90848339]	[487.97875977 321.20675659 0.86870044]	[441.83105469 310.91577148 0.85038918]	[503.39816284 305.8416748 0.80765057]	[5.31591736e+02 7.26578613e+02 3.41896236e-01]	[5.41828857e+02 7.21368164e+02 2.81485319e-01]	[5.03326691e+02 6.85465820e+02 1.77544132e-01]	[4.90526337e+02 9.06094055e+02 7.17029333e-01]	[4.72521423e+02 9.00986755e+02 7.01370358e-01]	[4.85408112e+02 8.75425476e+02 6.71049356e-01]
[477.7147522 339.0670166 0.93781161]	[470.03167725 374.96734619 0.84720981]	[403.39102173 372.54214478 0.81519824]	[380.28460693 470.03707886 0.91130775]	[357.22650146 565.00146484 0.93183815]	[534.1786499 369.92721558 0.81179017]	[562.27331543 462.35791016 0.94745445]	[585.46264648 554.61260986 0.86912739]	[480.29159546 544.38366699 0.76398516]	[441.68963623 544.46191406 0.73723066]	[472.59576416 726.48217773 0.75052631]	[4.82819550e+02 8.70267944e+02 8.48074019e-01]	[521.21063232 541.81658936 0.72048807]	[544.5402832 721.37780762 0.77078843]	[5.21286804e+02 6.93202698e+02 4.32872057e-01]	[462.28631592 323.79916382 0.89530379]	[485.44470215 323.76959229 0.87159765]	[441.81900024 313.50817871 0.84811795]	[503.31744385 313.4085083 0.86192119]	[5.36646851e+02 7.26480957e+02 3.15855563e-01]	[0. 0. 0.]	[5.05927887e+02 6.82937561e+02 2.03154996e-01]	[4.90518219e+02 9.03609863e+02 7.20421374e-01]	[4.72516357e+02 8.98505188e+02 7.10602045e-01]	[4.85429565e+02 8.75398804e+02 6.77373588e-01]
[477.68444824 339.19268799 0.91663009]	[467.50231934 375.07064819 0.86731291]	[403.38937378 377.50445557 0.83115792]	[380.24746704 475.15332031 0.92480737]	[357.19332886 567.48925781 0.91305369]	[531.62597656 369.97940063 0.81026298]	[562.31707764 462.40182495 0.94881517]	[588.06274414 552.1138916 0.83766562]	[480.3359375 544.44873047 0.75641412]	[441.73724365 546.99108887 0.72476757]	[477.63076782 726.5690918 0.79268342]	[4.82845612e+02 8.70281677e+02 8.48782241e-01]	[521.24645996 541.85198975 0.72586274]	[544.54919434 718.86791992 0.76085353]	[5.21381531e+02 6.98301453e+02 4.83289450e-01]	[462.2454834 328.90679932 0.88102752]	[485.39529419 328.83908081 0.87606794]	[441.7585144 315.96356201 0.86003733]	[503.29486084 313.48519897 0.86095738]	[5.31576843e+02 7.26624695e+02 3.68499815e-01]	[5.41790100e+02 7.21456726e+02 2.99757272e-01]	[5.08536438e+02 6.85520020e+02 2.52392113e-01]	[4.90489075e+02 9.06106018e+02 7.17619359e-01]	[4.70019867e+02 9.00977356e+02 7.10301280e-01]	[4.85448395e+02 8.75420837e+02 6.74215555e-01]
[477.61471558 341.73416138 0.87185019]	[467.45385742 377.52856445 0.88350809]	[403.30935669 377.63336182 0.84935099]	[380.24380493 477.65740967 0.93301123]	[357.19799805 570.04858398 0.89519805]	[531.58880615 372.54837036 0.81744194]	[562.4208374 464.84890747 0.94181794]	[593.18035889 554.66882324 0.80647326]	[480.32727051 546.96594238 0.75315064]	[441.73712158 549.55792236 0.71933007]	[477.73706055 729.05126953 0.82039362]	[4.82850708e+02 8.70264160e+02 8.45800221e-01]	[521.23455811 541.90136719 0.72457874]	[549.50622559 718.88317871 0.74052751]	[5.21369141e+02 7.00852356e+02 4.76877838e-01]	[459.83132935 333.9251709 0.89459646]	[485.36712646 331.45050049 0.89026737]	[441.69125366 315.99768066 0.86457294]	[503.26538086 315.94021606 0.83208954]	[5.34097107e+02 7.29185486e+02 2.71856070e-01]	[5.44406189e+02 7.26444397e+02 2.05644503e-01]	[5.11093079e+02 6.88042114e+02 2.53926128e-01]	[4.87986511e+02 9.03602539e+02 7.28825510e-01]	[4.69982910e+02 8.98460754e+02 7.25454390e-01]	[4.85465637e+02 8.75425293e+02 6.69716895e-01]
[475.1725769 344.29968262 0.84708261]	[467.40597534 377.62164307 0.89630115]	[403.26046753 377.73800659 0.86039174]	[380.22241211 480.13345337 0.9494437 ]	[357.19732666 572.58074951 0.88427854]	[529.04083252 375.08572388 0.84201962]	[562.45465088 464.91925049 0.9359262 ]	[600.80065918 557.23620605 0.83897668]	[480.37838745 547.01055908 0.75326008]	[441.7762146 552.10272217 0.71732765]	[480.12255859 729.08892822 0.82395607]	[4.82858368e+02 8.70311279e+02 8.51796210e-01]	[521.3024292 544.35144043 0.7359916 ]	[552.12677002 721.41497803 0.74818254]	[5.23812317e+02 7.03384277e+02 5.54519534e-01]	[459.79534912 336.47888184 0.9269613 ]	[482.93344116 334.00485229 0.91812968]	[439.30285645 316.13934326 0.88932955]	[500.88973999 315.99780273 0.84644127]	[5.31528870e+02 7.29253662e+02 2.92566419e-01]	[5.31573425e+02 7.26631958e+02 2.26870313e-01]	[5.13644470e+02 6.88114563e+02 2.92060733e-01]	[4.87987610e+02 9.06096558e+02 7.32630849e-01]	[4.70009033e+02 8.98494385e+02 7.24647045e-01]	[4.85463470e+02 8.75458496e+02 6.74915433e-01]
[477.62295532 344.33224487 0.84983855]	[464.94024658 377.74642944 0.90791059]	[400.81237793 380.22512817 0.87101161]	[380.22509766 480.33508301 0.97226369]	[357.20211792 575.21838379 0.89017433]	[528.96356201 377.55407715 0.86381924]	[564.83032227 467.41192627 0.93052024]	[603.3480835 557.19195557 0.86456615]	[480.35540771 549.55395508 0.74573201]	[441.77151489 554.6842041 0.72266817]	[480.12838745 729.06335449 0.81967813]	[4.82844727e+02 8.70321228e+02 8.54591787e-01]	[521.2722168 544.4152832 0.73331583]	[557.19091797 723.97033691 0.76895273]	[523.95617676 705.95166016 0.74372876]	[459.8147583 336.56881714 0.95012331]	[482.88500977 334.04611206 0.93123525]	[439.21963501 318.64523315 0.92304617]	[500.82797241 316.02770996 0.85796261]	[5.21319885e+02 7.39427124e+02 4.52843070e-01]	[5.23880371e+02 7.31725708e+02 3.85213703e-01]	[5.18714966e+02 6.90634705e+02 4.95104939e-01]	[4.90493591e+02 9.03604309e+02 7.34050274e-01]	[4.72533295e+02 8.98485962e+02 7.25530386e-01]	[4.85430542e+02 8.75456482e+02 6.75702333e-01]
[475.13916016 346.84512329 0.83814681]	[464.89486694 380.15689087 0.919007 ]	[400.80804443 380.3416748 0.85915363]	[380.23751831 482.74359131 0.97327626]	[357.1942749 580.26171875 0.90964073]	[526.50610352 377.61355591 0.8730225 ]	[564.847229 467.40112305 0.93436307]	[603.50195312 554.65808105 0.87800199]	[480.35159302 552.11883545 0.74166477]	[441.76544189 557.24694824 0.73168808]	[480.11938477 729.15087891 0.8090108 ]	[4.82851654e+02 8.72700867e+02 8.55313957e-01]	[521.27355957 546.92858887 0.72558266]	[559.72796631 726.4498291 0.78502512]	[523.88592529 708.53833008 0.76152158]	[459.7723999 336.59735107 0.94330919]	[482.84197998 336.4414978 0.93260264]	[439.16290283 318.62213135 0.92128974]	[500.79556274 316.03137207 0.86056495]	[5.16199585e+02 7.49564819e+02 5.32533169e-01]	[5.21240662e+02 7.44499756e+02 4.67425644e-01]	[5.18683960e+02 6.93175903e+02 5.02874494e-01]	[4.90516998e+02 9.03609314e+02 7.27279544e-01]	[4.72536926e+02 8.98485107e+02 7.15006053e-01]	[4.85441742e+02 8.75466248e+02 6.73079669e-01]
[475.13781738 346.84634399 0.83744955]	[464.89285278 380.15936279 0.91947347]	[400.80825806 380.34579468 0.85859585]	[380.23599243 482.74395752 0.97423083]	[357.19329834 580.26251221 0.90990514]	[526.50628662 377.61297607 0.873483 ]	[564.8427124 467.39920044 0.9346692 ]	[603.50457764 554.64282227 0.8774994 ]	[480.35186768 552.11431885 0.74233043]	[441.76544189 557.24359131 0.73216283]	[480.12026978 729.15692139 0.80918199]	[4.82856110e+02 8.72711426e+02 8.55075419e-01]	[521.27435303 546.92700195 0.72584897]	[559.72393799 726.45159912 0.78522468]	[523.88537598 708.53771973 0.75903231]	[459.77264404 336.59579468 0.94354677]	[482.84616089 334.07476807 0.9321034 ]	[439.16259766 318.62219238 0.92333758]	[500.79638672 316.03683472 0.86498111]	[5.16206787e+02 7.49564758e+02 5.31858385e-01]	[5.21248718e+02 7.44495117e+02 4.65820372e-01]	[5.18681885e+02 6.93176880e+02 5.00539482e-01]	[4.90499481e+02 9.03605469e+02 7.21738577e-01]	[4.72516418e+02 8.98476685e+02 7.13005900e-01]	[4.85447449e+02 8.77901367e+02 6.70676827e-01]
[475.0904541 349.46350098 0.83525544]	[464.84881592 380.27655029 0.91789621]	[400.79272461 382.85690308 0.84966213]	[380.22775269 482.9442749 0.93241674]	[359.57476807 582.79321289 0.92609537]	[526.45318604 377.72576904 0.88190329]	[564.89935303 467.44558716 0.9154591 ]	[605.9901123 554.69708252 0.87420076]	[480.36938477 554.63763428 0.73815733]	[441.77902222 559.73522949 0.72876239]	[480.10928345 729.23095703 0.80737901]	[4.82858368e+02 8.72728760e+02 8.59859705e-01]	[521.27612305 546.97003174 0.7134943 ]	[559.79034424 726.47125244 0.81687653]	[523.88378906 711.13659668 0.81670457]	[459.75204468 339.05184937 0.93316329]	[482.78164673 336.59573364 0.95182896]	[439.14654541 318.69555664 0.88320225]	[500.66217041 316.06124878 0.7851758 ]	[5.05959106e+02 7.52246765e+02 6.67511404e-01]	[5.11064392e+02 7.49675842e+02 5.89089811e-01]	[5.18684753e+02 6.98346436e+02 6.01151705e-01]	[4.87989105e+02 9.03615356e+02 7.15460896e-01]	[4.70002747e+02 8.98482178e+02 7.08726823e-01]	[4.85458008e+02 8.77928162e+02 6.78923428e-01]
[470.0501709 354.46221924 0.8438409 ]	[462.43878174 380.33651733 0.91292244]	[400.7210083 385.37628174 0.84572977]	[380.27023315 482.95526123 0.92388624]	[359.62158203 582.93737793 0.93558425]	[526.44213867 380.10934448 0.88093209]	[564.90551758 467.39782715 0.91594827]	[606.08740234 554.6317749 0.8571406 ]	[480.36706543 554.68847656 0.73910224]	[441.78585815 559.77319336 0.72314 ]	[480.10702515 729.23431396 0.81855601]	[4.82864777e+02 8.72705627e+02 8.58038783e-01]	[521.26281738 547.02581787 0.70547348]	[559.82287598 724.03094482 0.81345344]	[523.921875 713.76196289 0.80565202]	[459.67980957 339.11730957 0.92753577]	[482.72183228 336.6864624 0.95727944]	[439.10559082 321.16647339 0.86794662]	[498.20870972 316.13104248 0.73459089]	[505.87924194 757.375 0.77071196]	[5.11020203e+02 7.54782166e+02 6.61996424e-01]	[5.18689758e+02 7.03487854e+02 6.52663767e-01]	[4.87940979e+02 9.03618835e+02 7.15281188e-01]	[4.69977631e+02 8.98466980e+02 7.08710194e-01]	[4.85480957e+02 8.77896545e+02 6.81972325e-01]
[467.45925903 356.97167969 0.88070112]	[462.43783569 382.81671143 0.89740515]	[400.73724365 390.43600464 0.84200329]	[380.31524658 485.42153931 0.89388168]	[359.69918823 585.40625 0.92523718]	[526.41650391 380.21820068 0.88100994]	[564.95922852 467.41256714 0.89524001]	[608.61175537 554.62780762 0.82752299]	[480.381073 557.23883057 0.74631506]	[441.79067993 562.27124023 0.72847855]	[480.1206665 734.26062012 0.81146991]	[4.82893616e+02 8.70291321e+02 8.59763384e-01]	[521.30023193 549.55505371 0.7102859 ]	[562.26409912 726.51593018 0.84861094]	[523.95263672 721.36737061 0.83823287]	[457.2197876 339.23934937 0.90393472]	[480.31655884 339.15170288 0.9593544 ]	[436.68811035 323.72595215 0.82043546]	[498.14163208 318.68066406 0.72733784]	[505.87753296 759.92993164 0.78204834]	[5.08518219e+02 7.57362610e+02 6.75108373e-01]	[518.72314453 706.07745361 0.75344729]	[4.85477356e+02 9.06092407e+02 7.19204426e-01]	[4.69974365e+02 8.98448608e+02 7.17938840e-01]	[4.87956848e+02 8.75412903e+02 6.90300941e-01]
[467.48114014 357.00823975 0.88347018]	[462.43484497 382.8366394 0.89398217]	[400.7437439 390.47097778 0.84179318]	[380.31072998 485.49057007 0.88788992]	[359.73092651 585.4309082 0.92147529]	[526.41540527 380.2376709 0.88016385]	[564.96038818 464.96130371 0.89511949]	[608.605896 554.61181641 0.82735384]	[482.72018433 557.26171875 0.74808156]	[441.81851196 562.29223633 0.72744977]	[480.13290405 734.28186035 0.82180303]	[4.82887115e+02 8.70316223e+02 8.63695502e-01]	[521.31640625 549.56341553 0.70964938]	[562.25390625 726.50762939 0.86069745]	[523.87536621 723.94219971 0.85833812]	[459.60845947 339.28509521 0.89927566]	[480.32495117 339.18331909 0.9580195 ]	[436.6869812 323.78109741 0.80730426]	[495.66781616 318.72302246 0.67425734]	[505.902771 764.97753906 0.80684328]	[5.11059723e+02 7.62451904e+02 6.80389762e-01]	[518.6774292 708.56921387 0.74677944]	[4.85465179e+02 9.03616516e+02 7.15123892e-01]	[4.67489655e+02 8.98438599e+02 7.15844929e-01]	[4.87949677e+02 8.75435730e+02 6.93373621e-01]
[467.48632812 357.03619385 0.88565975]	[462.44619751 382.87136841 0.88571352]	[400.76159668 390.50234985 0.84037799]	[380.31835938 485.48648071 0.88922143]	[359.74655151 585.46533203 0.9203428 ]	[526.42071533 380.26177979 0.87812936]	[564.95605469 467.40029907 0.8959558 ]	[608.60314941 554.61486816 0.82956553]	[480.36700439 557.26019287 0.74836266]	[441.78924561 562.29125977 0.73166072]	[480.14144897 736.83764648 0.82796723]	[4.82885193e+02 8.70323975e+02 8.60084176e-01]	[521.27703857 549.57476807 0.70974821]	[562.24359131 726.53057861 0.86202145]	[523.92114258 726.51879883 0.88509405]	[459.61010742 341.67556763 0.89347285]	[480.32061768 339.21035767 0.9560858 ]	[436.6895752 323.80163574 0.80347455]	[495.67880249 318.72390747 0.69585341]	[505.97067261 767.58972168 0.7969408 ]	[5.16173523e+02 7.67512390e+02 6.99115515e-01]	[518.71429443 711.14605713 0.75708342]	[4.85444427e+02 9.06134949e+02 7.17719197e-01]	[4.67455811e+02 8.98476013e+02 7.19366372e-01]	[4.87970459e+02 8.75436462e+02 6.90289140e-01]
[469.96795654 357.05334473 0.88921636]	[462.44815063 385.32208252 0.88060313]	[400.74819946 392.9800415 0.84303743]	[380.32434082 487.92196655 0.88467425]	[359.75857544 585.47387695 0.9182744 ]	[526.42993164 380.28756714 0.87363642]	[564.94262695 467.44134521 0.89444923]	[608.54718018 554.63433838 0.84169245]	[480.34640503 559.7277832 0.74911147]	[441.77526855 562.31030273 0.73282546]	[480.12469482 739.34246826 0.82758653]	[4.82879395e+02 8.72708557e+02 8.63730371e-01]	[521.25048828 552.06335449 0.70760995]	[562.25268555 726.52642822 0.84998214]	[523.98046875 726.62261963 0.88453054]	[459.62466431 341.70944214 0.89335251]	[480.33636475 339.2288208 0.95208257]	[436.69836426 326.33859253 0.79968143]	[495.65228271 318.72744751 0.68253511]	[505.97555542 770.09191895 0.81501806]	[5.16208496e+02 7.67635742e+02 7.24252522e-01]	[518.76104736 713.69934082 0.7492069 ]	[4.85408295e+02 9.06182190e+02 7.19634652e-01]	[4.67413971e+02 8.98510742e+02 7.18052089e-01]	[4.87972534e+02 8.75462646e+02 6.92150235e-01]
[470.00509644 357.07821655 0.89301252]	[462.4493103 385.34344482 0.87724465]	[400.73742676 392.99603271 0.8445186 ]	[380.33221436 487.94772339 0.88158017]	[359.74502563 585.5201416 0.91098017]	[526.43695068 380.3019104 0.87115973]	[564.91235352 467.47512817 0.89405656]	[606.12524414 554.64398193 0.85265607]	[480.33502197 559.81567383 0.75953603]	[441.75744629 562.37921143 0.73653758]	[480.1355896 741.93817139 0.84470999]	[4.82860626e+02 8.72720337e+02 8.65756810e-01]	[521.25616455 554.65710449 0.70919913]	[562.2878418 726.57159424 0.87094831]	[523.91375732 731.63995361 0.87851065]	[459.63464355 341.74850464 0.89175647]	[480.35848999 339.24893188 0.94802594]	[436.6902771 328.84249878 0.79790711]	[495.65237427 318.74465942 0.66722172]	[505.8972168 772.76208496 0.84224379]	[518.68713379 770.27166748 0.77144301]	[518.68188477 723.91809082 0.75023675]	[4.85373352e+02 9.06167542e+02 7.21598625e-01]	[4.64951447e+02 8.98503723e+02 7.21769214e-01]	[4.87963226e+02 8.77908813e+02 6.93481624e-01]
[470.02142334 357.08901978 0.8909812 ]	[462.4513855 385.38772583 0.87192076]	[400.75372314 393.05880737 0.84700888]	[380.33309937 487.97836304 0.87846971]	[359.74380493 587.97521973 0.89670134]	[526.42510986 380.32321167 0.86792421]	[564.8659668 467.48361206 0.89671791]	[606.09741211 557.18786621 0.86320388]	[480.35684204 562.27172852 0.76192564]	[441.75726318 562.41186523 0.73843122]	[480.11038208 744.44793701 0.85079086]	[4.82863861e+02 8.72763245e+02 8.62329423e-01]	[521.28729248 554.68817139 0.71430933]	[562.362854 726.63616943 0.8778857 ]	[523.92156982 734.22814941 0.85565919]	[459.65341187 341.75616455 0.89138341]	[480.36972046 339.27120972 0.94319689]	[439.07873535 326.36941528 0.80654383]	[495.65274048 318.76766968 0.63970709]	[503.47039795 775.32977295 0.81272668]	[5.18686829e+02 7.72800537e+02 7.28562415e-01]	[518.68170166 726.51428223 0.7823925 ]	[4.82907166e+02 9.08632751e+02 7.13190794e-01]	[4.64901367e+02 9.00981445e+02 7.15657175e-01]	[4.87984924e+02 8.77976440e+02 6.87494636e-01]
[470.04699707 357.10409546 0.89016831]	[462.45223999 387.91711426 0.86505979]	[400.73641968 395.55264282 0.85211682]	[380.32669067 490.48492432 0.86818576]	[359.73425293 588.0178833 0.89198411]	[526.44580078 382.73751831 0.85741127]	[564.82214355 467.49966431 0.89872086]	[606.03381348 557.2253418 0.87086219]	[480.36889648 562.27160645 0.76304626]	[441.76757812 562.41271973 0.74024355]	[480.10870361 744.47131348 0.85332757]	[4.82865265e+02 8.72789124e+02 8.59034002e-01]	[521.29656982 554.69335938 0.71435446]	[562.37908936 729.07720947 0.89096916]	[523.9083252 736.77526855 0.84920818]	[459.66412354 341.777771 0.89064205]	[482.71417236 339.28552246 0.9364413 ]	[439.08331299 328.86795044 0.80603594]	[495.66796875 321.15963745 0.62398338]	[503.46166992 777.83850098 0.82791412]	[5.18668396e+02 7.75277649e+02 7.32655644e-01]	[518.68530273 726.58911133 0.80651581]	[4.82906403e+02 9.08634888e+02 7.04345763e-01]	[4.64898590e+02 9.00989990e+02 7.10277677e-01]	[4.87985352e+02 8.80467102e+02 6.83415174e-01]
[470.00598145 357.13446045 0.89411998]	[464.82492065 390.4460144 0.86297876]	[400.72161865 395.60379028 0.85779208]	[380.29516602 493.04699707 0.87138724]	[359.71966553 588.08551025 0.88441402]	[526.44390869 382.78707886 0.85054439]	[564.83380127 472.56195068 0.89126205]	[606.03936768 559.76873779 0.88984215]	[480.3581543 562.29943848 0.77205461]	[441.7689209 564.85516357 0.74350744]	[480.15313721 744.5557251 0.86686206]	[4.82859558e+02 8.72800110e+02 8.61415386e-01]	[521.29064941 557.19030762 0.7174654 ]	[562.43353271 729.17559814 0.89619011]	[523.88409424 741.88671875 0.84705049]	[459.63903809 341.80569458 0.8853659 ]	[480.36279297 341.67611694 0.93538874]	[439.09075928 328.9303894 0.80077767]	[498.13635254 321.27383423 0.69890267]	[505.89398193 780.40063477 0.78559244]	[5.18664307e+02 7.77845093e+02 7.02114940e-01]	[516.21972656 729.11608887 0.79763317]	[4.82864105e+02 9.08645020e+02 7.10741282e-01]	[4.64859680e+02 9.00982849e+02 7.15954483e-01]	[4.87988403e+02 8.80488953e+02 6.81904733e-01]
[469.98840332 357.17510986 0.89237106]	[462.44995117 390.50497437 0.8693729 ]	[400.73202515 395.64697266 0.85869175]	[380.28601074 493.11688232 0.88073254]	[359.72412109 590.55889893 0.87641394]	[526.45013428 382.83514404 0.8419131 ]	[562.45135498 472.56652832 0.89077324]	[605.987854 562.24438477 0.90478045]	[482.7149353 562.40869141 0.77542144]	[441.79458618 564.9586792 0.73494667]	[480.17486572 744.54217529 0.86764169]	[4.82871094e+02 8.72772339e+02 8.61765444e-01]	[521.33001709 559.76086426 0.72867203]	[564.8270874 729.22113037 0.88780725]	[523.9208374 744.42773438 0.84693474]	[459.6166687 344.25708008 0.87733072]	[480.35723877 341.71990967 0.93167359]	[439.07937622 331.46929932 0.79600424]	[495.69207764 323.80288696 0.67984915]	[5.05921814e+02 7.80395264e+02 7.60767102e-01]	[5.16201355e+02 7.77842529e+02 6.90793395e-01]	[518.73742676 729.17932129 0.77465796]	[4.82879181e+02 9.08662659e+02 7.29666889e-01]	[4.64877045e+02 9.00987305e+02 7.25128353e-01]	[4.88001831e+02 8.77993713e+02 6.74552560e-01]
[470.00280762 359.56726074 0.88963056]	[462.39953613 393.01699829 0.88588679]	[400.67016602 398.04653931 0.86925292]	[380.28256226 495.60223389 0.88140082]	[359.70916748 590.59729004 0.87545156]	[526.4107666 385.32217407 0.83642244]	[562.38946533 472.55923462 0.89007771]	[605.87182617 562.27111816 0.90740967]	[482.73104858 564.90039062 0.766756 ]	[441.81069946 567.46368408 0.72445881]	[480.21728516 747.03747559 0.8874197 ]	[4.82890747e+02 8.72771301e+02 8.60442877e-01]	[521.34753418 562.26208496 0.7305485 ]	[564.92156982 731.71447754 0.87440693]	[524.00439453 744.47515869 0.8433665 ]	[459.60113525 344.35803223 0.86812001]	[480.36550903 341.76669312 0.91772783]	[436.65985107 334.00991821 0.79282415]	[495.63064575 326.29000854 0.61010849]	[5.05956360e+02 7.80413086e+02 7.61876345e-01]	[5.16218811e+02 7.77872498e+02 6.98804975e-01]	[521.25708008 729.20275879 0.77522641]	[4.82899475e+02 9.08669067e+02 7.28647888e-01]	[4.64898743e+02 9.00997986e+02 7.23039269e-01]	[4.88021545e+02 8.77987915e+02 6.75094426e-01]
[470.02114868 359.64175415 0.88946837]	[462.39376831 393.05499268 0.88805258]	[400.6625061 398.07946777 0.8723098 ]	[380.25106812 498.14447021 0.89361256]	[359.71847534 590.62896729 0.87224841]	[524.01794434 385.36569214 0.83452302]	[562.40698242 475.12948608 0.89582461]	[603.44256592 562.32885742 0.91602361]	[482.74179077 564.9598999 0.7564342 ]	[441.81848145 567.53387451 0.71758741]	[480.24871826 747.06408691 0.88772398]	[4.82877289e+02 8.72789734e+02 8.62462759e-01]	[521.35919189 562.33258057 0.73295736]	[564.9934082 731.76641846 0.86386466]	[526.42651367 741.94384766 0.83057684]	[457.22387695 349.36813354 0.86981237]	[480.37249756 344.25061035 0.90250784]	[436.6050415 336.49658203 0.79438245]	[495.64044189 326.37084961 0.60812277]	[505.97277832 777.88195801 0.78133696]	[5.16216370e+02 7.75338562e+02 7.12529838e-01]	[521.29748535 729.12359619 0.77870905]	[4.82909943e+02 9.08682861e+02 7.36016929e-01]	[4.64909729e+02 9.01027405e+02 7.25312591e-01]	[4.88003815e+02 8.77997498e+02 6.73582971e-01]
[469.96652222 359.65356445 0.88953453]	[462.4022522 395.53997803 0.89731181]	[400.65899658 398.15118408 0.87881279]	[380.26382446 498.20449829 0.89882529]	[359.71765137 593.19451904 0.86679411]	[526.41564941 387.87280273 0.82805204]	[562.38238525 477.65078735 0.90404844]	[603.31469727 562.42950439 0.91003728]	[482.77410889 565.01501465 0.74819934]	[441.85321045 570.04632568 0.71166098]	[480.26043701 747.10791016 0.88463843]	[4.82893494e+02 8.72833557e+02 8.56086552e-01]	[521.39202881 562.39654541 0.72773039]	[564.996521 734.30255127 0.85997528]	[526.47180176 741.93457031 0.81976777]	[457.19369507 346.90744019 0.86509645]	[480.33926392 344.27423096 0.90514225]	[436.58358765 336.5461731 0.80369937]	[495.6477356 328.89981079 0.65013635]	[505.98681641 777.88513184 0.7851364 ]	[5.16196411e+02 7.75345825e+02 7.19329596e-01]	[521.3493042 729.11407471 0.77395946]	[4.82882599e+02 9.08684509e+02 7.25051582e-01]	[4.64894348e+02 9.01030823e+02 7.15668917e-01]	[4.90484558e+02 8.80517822e+02 6.76411211e-01]
[467.41995239 359.67260742 0.89992625]	[462.41394043 395.59078979 0.90348697]	[400.67605591 398.1835022 0.88010168]	[380.27355957 500.66445923 0.91174185]	[359.74673462 595.74884033 0.86842108]	[526.40856934 387.92971802 0.8266806 ]	[562.35528564 477.69830322 0.90408361]	[600.87145996 564.8145752 0.89679527]	[482.77334595 567.45800781 0.74836743]	[441.86233521 570.06756592 0.71257079]	[480.27023315 747.18041992 0.88354236]	[4.82904877e+02 8.72828064e+02 8.52625251e-01]	[521.36254883 562.3928833 0.72939759]	[565.0300293 736.82232666 0.85441822]	[526.53955078 741.94006348 0.82011664]	[457.13739014 346.90145874 0.85392219]	[480.28994751 344.33422852 0.90346646]	[436.57275391 336.552948 0.8014425 ]	[495.63504028 331.4382019 0.69826192]	[508.45480347 780.43218994 0.78674459]	[5.18680237e+02 7.77869629e+02 7.15885699e-01]	[523.79760742 729.09588623 0.79104245]	[4.82889313e+02 9.08682678e+02 7.29095519e-01]	[4.64902130e+02 9.01024170e+02 7.19684422e-01]	[4.90483704e+02 8.80499695e+02 6.75586760e-01]
[467.38937378 359.7093811 0.89574385]	[462.43151855 395.62347412 0.9053337 ]	[400.71914673 398.23074341 0.88018 ]	[380.29821777 500.74862671 0.91892385]	[359.78488159 598.262146 0.86562419]	[526.41485596 390.42660522 0.82663149]	[562.32415771 480.13201904 0.90502036]	[598.29943848 564.88861084 0.87068272]	[482.76782227 567.46990967 0.75130486]	[441.86987305 570.07739258 0.71218693]	[480.30880737 749.55944824 0.87965202]	[4.82927826e+02 8.72839050e+02 8.41484785e-01]	[521.34387207 562.40789795 0.73349947]	[565.04528809 739.33496094 0.8465566 ]	[529.03045654 744.46411133 0.82408619]	[457.1262207 349.40579224 0.85263366]	[480.27139282 346.84329224 0.90064847]	[436.59088135 336.59057617 0.81229663]	[495.66079712 331.48196411 0.72562259]	[508.47897339 782.96801758 0.79153925]	[5.18719482e+02 7.80460388e+02 7.26942658e-01]	[523.86407471 729.1862793 0.7981863 ]	[4.82797180e+02 9.08691528e+02 7.17414737e-01]	[4.64825195e+02 9.00999084e+02 7.15278029e-01]	[4.90556213e+02 8.80539673e+02 6.74238503e-01]
[467.39874268 359.74697876 0.88630897]	[462.43768311 395.64395142 0.90659189]	[400.71542358 398.24777222 0.87951571]	[380.32446289 500.76293945 0.91703469]	[362.20254517 598.21612549 0.8540495 ]	[526.43487549 390.48370361 0.82531309]	[562.27142334 480.20578003 0.9098931 ]	[595.69561768 564.95788574 0.85433191]	[482.77746582 567.49542236 0.74737483]	[441.86849976 570.11279297 0.70738488]	[480.34616089 749.57287598 0.87611538]	[4.82951874e+02 8.72813477e+02 8.41141462e-01]	[521.36132812 562.42407227 0.73428202]	[565.04174805 739.37921143 0.84634411]	[531.53845215 744.51409912 0.81922042]	[457.14517212 349.46005249 0.85999763]	[480.26879883 346.87295532 0.89751065]	[436.61453247 336.59558105 0.82069182]	[495.64190674 331.47439575 0.71399838]	[5.08483887e+02 7.83021362e+02 7.79495895e-01]	[5.18731384e+02 7.82960999e+02 7.20012546e-01]	[523.91625977 729.23724365 0.7728079 ]	[4.82832245e+02 9.08678406e+02 7.15850711e-01]	[4.64854126e+02 8.98520203e+02 7.13986814e-01]	[4.90574554e+02 8.80501648e+02 6.72513008e-01]
[467.41799927 359.77075195 0.87548226]	[464.82675171 398.01779175 0.90703213]	[400.7361145 398.23751831 0.87738442]	[382.72180176 500.74606323 0.90915686]	[362.26339722 598.21295166 0.84391105]	[526.465271 392.98403931 0.82713646]	[562.20343018 480.30181885 0.91133726]	[590.63665771 567.46875 0.83895087]	[482.76486206 567.52301025 0.74264795]	[441.8711853 572.63781738 0.70529372]	[480.34899902 747.17730713 0.86827135]	[4.82947906e+02 8.72799255e+02 8.40691566e-01]	[521.34814453 564.86010742 0.73072952]	[565.04199219 739.41827393 0.85007989]	[531.54608154 744.5534668 0.82413673]	[457.16333008 349.46612549 0.86060274]	[480.29562378 349.37182617 0.8954463 ]	[436.65988159 336.59307861 0.84106755]	[498.13684082 333.98919678 0.76819801]	[508.50985718 785.47943115 0.7895177 ]	[5.18736816e+02 7.82982117e+02 7.31455505e-01]	[523.91998291 731.65429688 0.78383493]	[4.82819275e+02 9.08658813e+02 7.11465895e-01]	[4.64845154e+02 8.98489563e+02 7.13482976e-01]	[4.90568542e+02 8.80495239e+02 6.71214461e-01]
[467.46051025 359.765625 0.87240869]	[464.83911133 398.01651001 0.9063254 ]	[400.74777222 398.22079468 0.87589204]	[382.7336731 500.77886963 0.91068852]	[362.2875061 595.71417236 0.83847344]	[526.49249268 393.00909424 0.8268913 ]	[559.80810547 480.33773804 0.90954125]	[588.10858154 570.0826416 0.83285677]	[482.75546265 567.51348877 0.74362332]	[441.87133789 572.63299561 0.70392323]	[480.37585449 747.1730957 0.86049932]	[4.82933167e+02 8.72818665e+02 8.33764851e-01]	[521.33312988 564.84985352 0.73285377]	[564.98803711 739.34912109 0.84941751]	[531.57666016 744.56420898 0.8190065 ]	[457.19400024 349.45257568 0.86257559]	[480.33676147 346.90637207 0.89570367]	[439.07092285 336.58633423 0.8446843 ]	[498.21087646 334.01815796 0.78778315]	[5.08536072e+02 7.85515564e+02 7.70706534e-01]	[5.18758057e+02 7.83015259e+02 7.17189789e-01]	[523.9407959 731.68395996 0.78964752]	[4.82826996e+02 9.08678162e+02 7.08963513e-01]	[4.64840607e+02 8.98508179e+02 7.09758580e-01]	[4.90554321e+02 8.80532410e+02 6.60438299e-01]
[469.97903442 359.74679565 0.87407809]	[464.88687134 398.02297974 0.8998543 ]	[400.80838013 398.20614624 0.86401725]	[382.82904053 500.64181519 0.87561792]	[362.33248901 595.66516113 0.83049864]	[526.53613281 393.04019165 0.8237468 ]	[559.73681641 482.75964355 0.8988151 ]	[587.96600342 572.59838867 0.85818392]	[482.75091553 570.04614258 0.73746401]	[441.86859131 575.19342041 0.70457548]	[482.71411133 749.5880127 0.86040485]	[4.82944397e+02 8.72847046e+02 8.28361094e-01]	[521.31976318 564.91308594 0.73160583]	[564.8770752 739.39172363 0.85355288]	[529.01617432 746.97106934 0.82696885]	[459.61056519 349.46118164 0.87162834]	[480.37615967 346.89678955 0.90012032]	[439.12069702 336.56756592 0.83853817]	[500.63580322 333.97854614 0.80277359]	[5.08537811e+02 7.85549561e+02 7.69096851e-01]	[5.18757141e+02 7.85461121e+02 7.26539135e-01]	[523.89147949 731.7321167 0.76547039]	[4.82768890e+02 9.08688171e+02 6.81547999e-01]	[4.62401794e+02 8.98502686e+02 6.89664006e-01]	[4.93073822e+02 8.83078979e+02 6.56473339e-01]
[472.54006958 359.72396851 0.87846744]	[464.91467285 398.01660156 0.89634192]	[400.84451294 398.20297241 0.86151302]	[385.31808472 500.64370728 0.87132907]	[362.34677124 595.66101074 0.82730949]	[528.99523926 393.01742554 0.81889296]	[557.22442627 482.80041504 0.88114387]	[585.43731689 572.66088867 0.8764652 ]	[482.75064087 570.05786133 0.73179245]	[441.85525513 575.20184326 0.70162356]	[482.71563721 749.60443115 0.86253285]	[4.82941620e+02 8.72839600e+02 8.29885006e-01]	[521.32580566 564.92785645 0.72585678]	[564.82092285 739.39093018 0.8579818 ]	[528.98028564 746.99481201 0.82825887]	[459.67251587 349.44744873 0.87971377]	[482.76556396 346.88040161 0.90181553]	[439.22213745 336.53439331 0.85276419]	[500.65744019 333.95233154 0.7846939 ]	[5.08487305e+02 7.85540405e+02 7.58140802e-01]	[5.18709167e+02 7.85467224e+02 7.13263988e-01]	[523.87036133 731.75286865 0.75823104]	[4.82774139e+02 9.08690369e+02 6.85233891e-01]	[4.62402496e+02 8.98504639e+02 6.91410124e-01]	[4.93066742e+02 8.83064697e+02 6.55370533e-01]
[475.0637207 359.6817627 0.88935989]	[467.39901733 398.02700806 0.89165795]	[403.24893188 398.20309448 0.85677063]	[385.36935425 498.26199341 0.86632794]	[364.78033447 593.16137695 0.82701588]	[531.56091309 393.03829956 0.81088924]	[557.16241455 482.87283325 0.86954796]	[582.97601318 577.74047852 0.88746703]	[482.75079346 570.03936768 0.73047149]	[441.84881592 575.16589355 0.70193118]	[480.38479614 749.59173584 0.85719061]	[4.82939850e+02 8.72839905e+02 8.31353903e-01]	[521.3326416 564.92285156 0.72575581]	[562.46728516 739.37988281 0.85972917]	[526.48846436 746.95892334 0.83017528]	[459.73068237 349.39181519 0.88571417]	[482.82269287 346.84170532 0.90363425]	[439.30752563 336.46820068 0.8457821 ]	[500.7578125 331.48934937 0.83790123]	[5.08451019e+02 7.85489136e+02 7.46564746e-01]	[5.16196960e+02 7.82980713e+02 6.95348382e-01]	[523.8180542 731.70483398 0.75062162]	[4.82797028e+02 9.08690125e+02 6.87749147e-01]	[4.62412933e+02 8.98511230e+02 6.91417813e-01]	[4.93060913e+02 8.83060547e+02 6.55352890e-01]
[475.10476685 359.65460205 0.89867574]	[467.42938232 398.01119995 0.88643241]	[403.28857422 398.17248535 0.8528617 ]	[387.86920166 498.23162842 0.86023551]	[362.35357666 590.64868164 0.83443302]	[531.59460449 393.02316284 0.80918276]	[552.13201904 482.86257935 0.87374848]	[582.85083008 580.35205078 0.90507084]	[482.73681641 567.54907227 0.72998059]	[441.82791138 572.6663208 0.70321113]	[482.70474243 749.65167236 0.84670794]	[4.82935974e+02 8.72884949e+02 8.24563265e-01]	[521.32171631 564.89105225 0.72129816]	[562.42132568 739.36334229 0.85284895]	[526.42272949 746.94207764 0.82704848]	[459.769104 346.87139893 0.88251477]	[482.8644104 346.82537842 0.89881039]	[441.65692139 334.06939697 0.84958452]	[500.82983398 333.92980957 0.84317893]	[5.05978912e+02 7.82970154e+02 7.16062069e-01]	[5.13622070e+02 7.80435181e+02 6.60407662e-01]	[521.34674072 731.70605469 0.73602736]	[4.82821503e+02 9.08703918e+02 6.77960217e-01]	[4.64825287e+02 9.00997070e+02 6.80944026e-01]	[4.93046478e+02 8.85610474e+02 6.58057332e-01]
[477.59570312 359.65631104 0.90967649]	[467.48526001 395.64715576 0.87779337]	[403.34588623 398.12597656 0.84329355]	[387.8727417 498.14807129 0.85029382]	[362.34390259 590.64447021 0.8375091 ]	[534.13122559 393.03317261 0.80802882]	[549.59747314 485.35412598 0.86472648]	[580.36303711 582.75488281 0.89334393]	[480.38458252 567.50378418 0.73431772]	[441.78915405 572.61248779 0.70727098]	[482.72607422 749.69854736 0.83557457]	[4.82933929e+02 8.72910461e+02 8.19183707e-01]	[521.30493164 564.85687256 0.72322333]	[562.3416748 736.86035156 0.84279048]	[524.0020752 747.07623291 0.81660575]	[459.83660889 346.84402466 0.88564664]	[482.94619751 346.83944702 0.8895666 ]	[441.71481323 334.02331543 0.8345294 ]	[500.89453125 333.94561768 0.83708447]	[5.05887085e+02 7.83009705e+02 6.58945680e-01]	[5.11022797e+02 7.82961609e+02 6.33580506e-01]	[5.21313110e+02 7.34263000e+02 6.87758863e-01]	[4.82782867e+02 9.08753174e+02 6.80180192e-01]	[4.62382324e+02 9.01051147e+02 6.84998155e-01]	[4.93062317e+02 8.88113403e+02 6.62980020e-01]
[477.65560913 359.63504028 0.92524081]	[469.9848938 395.64221191 0.87366962]	[405.83480835 398.10656738 0.83190405]	[387.86502075 495.69354248 0.84408063]	[362.31591797 590.57525635 0.84759438]	[534.15905762 393.03805542 0.80852497]	[549.55810547 485.43606567 0.86435074]	[577.74951172 582.83050537 0.8706798 ]	[480.36450195 567.47332764 0.73875302]	[441.74639893 570.10125732 0.70950544]	[482.72470093 749.74615479 0.83401847]	[4.82942596e+02 8.72915710e+02 8.15248251e-01]	[521.28442383 562.41601562 0.72651869]	[562.31121826 739.37463379 0.85059631]	[523.9598999 747.1595459 0.81821728]	[462.22903442 346.8392334 0.88588625]	[485.34463501 346.81622314 0.88285297]	[441.76153564 334.06222534 0.8387413 ]	[503.23403931 333.96707153 0.83398747]	[5.03424927e+02 7.82997253e+02 6.28090978e-01]	[5.08497040e+02 7.82968079e+02 6.14769995e-01]	[5.21284912e+02 7.36805481e+02 6.84783459e-01]	[4.80331726e+02 9.08749268e+02 6.77159786e-01]	[4.62372864e+02 9.01031006e+02 6.84536219e-01]	[4.93080475e+02 8.88133789e+02 6.65945709e-01]
[477.74676514 359.62237549 0.9384008 ]	[472.54559326 395.63287354 0.8741039 ]	[405.9006958 398.06689453 0.82026017]	[385.38473511 495.63735962 0.84051508]	[362.2109375 590.55212402 0.87019354]	[536.67205811 393.06466675 0.81295472]	[547.04229736 490.55450439 0.85617173]	[567.57617188 582.86907959 0.88721263]	[480.35986328 567.51019287 0.7320891 ]	[441.72753906 570.09533691 0.70472819]	[482.70285034 749.74731445 0.84025341]	[4.82940948e+02 8.75349060e+02 8.12998712e-01]	[521.29315186 564.89904785 0.71578646]	[562.2354126 739.33966064 0.83387625]	[523.8848877 747.1519165 0.82414436]	[462.32592773 346.82434082 0.88412464]	[485.4637146 344.34143066 0.86583167]	[441.84466553 336.4564209 0.82922125]	[503.34228516 333.95339966 0.82247096]	[5.03386780e+02 7.82990784e+02 6.21815026e-01]	[5.05986908e+02 7.82943420e+02 6.11702025e-01]	[5.21230591e+02 7.36793945e+02 6.50109470e-01]	[4.80306244e+02 9.11145691e+02 6.68393373e-01]	[4.62362854e+02 9.01049011e+02 6.74774170e-01]	[4.93071503e+02 8.88166565e+02 6.69294834e-01]
[477.74633789 359.62210083 0.93835843]	[472.54800415 395.63415527 0.87431693]	[405.89962769 398.07049561 0.82069385]	[385.39135742 495.64453125 0.84050918]	[362.20986938 590.5447998 0.87100989]	[536.68243408 393.06738281 0.81340915]	[547.04034424 490.54998779 0.8569929 ]	[567.57592773 582.8684082 0.88749427]	[480.36682129 567.51660156 0.72696406]	[441.73403931 570.09820557 0.70197392]	[482.70217896 749.75244141 0.84016693]	[4.82942078e+02 8.75340088e+02 8.14824164e-01]	[521.29925537 564.90161133 0.71179622]	[562.23577881 739.34448242 0.83504301]	[523.87438965 747.16986084 0.8257612 ]	[462.32513428 346.82687378 0.88422126]	[485.46209717 344.34210205 0.86587119]	[441.84570312 336.45895386 0.82898402]	[503.34237671 333.95022583 0.82171977]	[5.03390686e+02 7.83006836e+02 6.19103849e-01]	[5.08448364e+02 7.82981018e+02 6.09921217e-01]	[5.21222961e+02 7.36818481e+02 6.47887170e-01]	[4.80307648e+02 9.11140625e+02 6.69713557e-01]	[4.62364746e+02 9.01043579e+02 6.79319322e-01]	[4.93068817e+02 8.88153259e+02 6.70278847e-01]
[480.14376831 359.61975098 0.94085127]	[472.56192017 395.62515259 0.87552029]	[405.91708374 398.05969238 0.81769121]	[385.36227417 495.62823486 0.83944255]	[359.81878662 590.58892822 0.87104523]	[536.68286133 393.05761719 0.8137899 ]	[546.96795654 488.02328491 0.86776853]	[567.50579834 582.80627441 0.90117633]	[480.37408447 567.50958252 0.72749823]	[441.73822021 570.11022949 0.70161968]	[480.37521362 749.72680664 0.83485717]	[4.82939453e+02 8.75379333e+02 8.09547484e-01]	[521.30651855 564.88751221 0.71047157]	[562.20574951 736.85723877 0.83029968]	[523.84240723 747.16870117 0.80406606]	[462.35171509 346.81762695 0.88376808]	[487.91824341 344.31814575 0.85954082]	[441.83804321 334.04196167 0.82562304]	[503.38769531 333.94744873 0.82236314]	[5.03389618e+02 7.80474548e+02 5.86069107e-01]	[5.05947754e+02 7.80460144e+02 5.88672996e-01]	[5.18778076e+02 7.36804871e+02 6.18035495e-01]	[4.80255615e+02 9.11138123e+02 6.66973591e-01]	[4.62331177e+02 9.01030273e+02 6.81540906e-01]	[4.93082397e+02 8.88210876e+02 6.76096916e-01]
[480.17044067 359.5904541 0.94088805]	[472.56988525 395.61032104 0.87433124]	[405.90603638 398.03311157 0.81517923]	[385.31866455 495.60571289 0.84017581]	[359.79284668 590.56231689 0.87491584]	[536.69488525 393.06494141 0.81510884]	[546.92028809 488.02203369 0.87030005]	[564.97540283 580.34637451 0.91519201]	[480.36453247 567.50494385 0.7251327 ]	[441.73556519 570.10003662 0.69986898]	[480.37387085 749.73040771 0.83260828]	[4.82943146e+02 8.75375183e+02 8.09415340e-01]	[521.28118896 564.88513184 0.70189005]	[562.20770264 736.85925293 0.8352443 ]	[523.83331299 747.15002441 0.81229293]	[462.37960815 344.33044434 0.88072228]	[487.959198 344.2727356 0.857409 ]	[441.83831787 334.02587891 0.83548868]	[503.39971924 331.47558594 0.80555665]	[5.03394287e+02 7.80478882e+02 6.08493268e-01]	[5.05947876e+02 7.80457825e+02 6.04882240e-01]	[5.18774170e+02 7.34317261e+02 6.25166714e-01]	[4.80228241e+02 9.11135925e+02 6.60946488e-01]	[4.62315155e+02 9.01015747e+02 6.79602742e-01]	[4.93094513e+02 8.88205627e+02 6.76057577e-01]
[480.17681885 359.59188843 0.94099909]	[472.6003418 395.59539795 0.87502217]	[408.38284302 395.63729858 0.81094307]	[385.29785156 495.58517456 0.84120029]	[359.77368164 588.09936523 0.88177055]	[536.71282959 393.05874634 0.81593192]	[544.5512085 490.48413086 0.87107235]	[564.84979248 580.32629395 0.91572332]	[480.37203979 567.46356201 0.72980207]	[441.75158691 570.04241943 0.70251024]	[480.38287354 749.71173096 0.82795757]	[4.82942444e+02 8.75382141e+02 8.06085467e-01]	[521.27886963 564.8536377 0.70849097]	[562.19946289 736.84863281 0.82931483]	[523.82965088 747.13867188 0.80798769]	[462.39172363 344.31887817 0.878618 ]	[487.98733521 344.27767944 0.85634154]	[441.84854126 334.02633667 0.83588755]	[503.42727661 331.4831543 0.80274379]	[5.03392029e+02 7.80450928e+02 6.16192937e-01]	[5.05935852e+02 7.80428162e+02 6.10801518e-01]	[5.18771973e+02 7.34290955e+02 6.17360175e-01]	[4.80246307e+02 9.08751526e+02 6.58077598e-01]	[4.62321960e+02 9.01013489e+02 6.77788258e-01]	[4.93092285e+02 8.88218506e+02 6.73920214e-01]
[480.17419434 359.57562256 0.94568777]	[472.59680176 395.590271 0.873927 ]	[405.92584229 395.61779785 0.80980843]	[382.87063599 493.13061523 0.844886 ]	[359.73825073 588.05609131 0.88866258]	[536.71612549 393.05661011 0.81603402]	[544.53112793 490.47982788 0.87545174]	[562.48150635 580.34613037 0.92169142]	[480.37664795 567.46160889 0.73165345]	[441.74963379 570.04095459 0.70411921]	[480.38119507 749.69598389 0.83483362]	[4.82938782e+02 8.75417175e+02 8.02788854e-01]	[521.28631592 562.43066406 0.70966709]	[562.20544434 736.83081055 0.83325911]	[523.83441162 747.13739014 0.81628299]	[462.39678955 344.28378296 0.88344634]	[487.99746704 344.25930786 0.85663003]	[441.87069702 334.02609253 0.83075571]	[503.43322754 333.92294312 0.79964721]	[5.03407745e+02 7.80478149e+02 6.21742010e-01]	[5.05974152e+02 7.80452271e+02 6.14045322e-01]	[5.18770447e+02 7.34294128e+02 6.33359194e-01]	[4.80242981e+02 9.08757080e+02 6.58889174e-01]	[4.62322845e+02 9.01025940e+02 6.76704228e-01]	[4.93102325e+02 8.90674072e+02 6.77379251e-01]
[480.17376709 359.5753479 0.94509363]	[472.60235596 395.57678223 0.87194562]	[408.3901062 395.58831787 0.80769861]	[382.82949829 493.12918091 0.852754 ]	[359.7401123 588.07507324 0.88544697]	[536.71368408 393.04888916 0.81484282]	[544.51257324 490.48403931 0.87741876]	[562.46832275 580.32977295 0.91676188]	[480.36480713 567.46875 0.73085415]	[441.73178101 570.05804443 0.70290577]	[480.37164307 749.68554688 0.84092367]	[4.82936554e+02 8.75403503e+02 8.06262255e-01]	[521.28417969 564.85717773 0.70609832]	[559.84942627 736.82073975 0.83214962]	[523.83355713 747.14434814 0.82288444]	[462.39859009 344.2835083 0.88256615]	[487.99807739 344.26412964 0.85554612]	[441.87255859 334.02053833 0.82896215]	[503.42843628 333.93484497 0.79655564]	[5.03427002e+02 7.82959717e+02 6.34837806e-01]	[5.08459381e+02 7.80478394e+02 6.19538963e-01]	[5.18761902e+02 7.34309509e+02 6.39394164e-01]	[4.80263489e+02 9.08749084e+02 6.66434705e-01]	[4.62336884e+02 9.01019897e+02 6.80963755e-01]	[4.93094421e+02 8.90662170e+02 6.79699540e-01]
[480.16262817 359.56838989 0.94404489]	[472.58288574 395.5680542 0.86939919]	[408.38381958 395.57699585 0.80679405]	[382.82351685 493.12698364 0.85395479]	[359.73739624 588.06604004 0.88656074]	[536.68914795 393.03076172 0.81243813]	[544.50720215 487.96520996 0.88126135]	[562.4654541 580.3269043 0.91734934]	[480.34753418 565.01000977 0.7327981 ]	[441.72589111 570.03204346 0.70397031]	[480.37512207 749.69250488 0.84051293]	[4.82936859e+02 8.75418274e+02 8.03903580e-01]	[521.2590332 562.418396 0.70406866]	[562.1986084 736.81878662 0.83380944]	[523.8291626 747.14337158 0.82197011]	[462.38577271 344.28311157 0.88425839]	[487.97555542 344.25170898 0.85847479]	[441.8572998 334.00311279 0.82667583]	[503.42077637 333.92471313 0.80548805]	[5.03433777e+02 7.82950562e+02 6.33847713e-01]	[5.08464325e+02 7.80465027e+02 6.17540896e-01]	[5.18757324e+02 7.34308167e+02 6.38229012e-01]	[4.80240387e+02 9.08746643e+02 6.64101183e-01]	[4.62324951e+02 9.01016968e+02 6.82295859e-01]	[4.93101074e+02 8.90680786e+02 6.81614518e-01]
[480.14953613 359.57348633 0.94237471]	[472.57025146 395.55041504 0.86472404]	[405.9095459 395.56201172 0.80754405]	[382.80426025 493.13098145 0.85848033]	[359.74295044 588.07843018 0.8849889 ]	[536.68408203 393.00253296 0.80928153]	[544.50927734 487.95700073 0.88005406]	[562.46411133 580.35900879 0.92076266]	[480.31903076 564.97845459 0.740596 ]	[441.70007324 567.55004883 0.70922142]	[480.37020874 749.66864014 0.83826333]	[4.82935791e+02 8.75434143e+02 8.02765310e-01]	[521.22186279 562.38427734 0.70355672]	[559.83563232 736.78204346 0.82717806]	[523.82836914 747.16827393 0.81672126]	[462.37289429 344.2862854 0.88563281]	[487.9619751 344.26416016 0.85871696]	[441.84613037 333.9826355 0.82337201]	[503.40844727 333.93469238 0.80574626]	[5.03432251e+02 7.80478943e+02 6.24499023e-01]	[5.08476074e+02 7.80456421e+02 6.08743966e-01]	[5.18754700e+02 7.36791992e+02 6.27488792e-01]	[4.80220490e+02 9.08747864e+02 6.63473845e-01]	[4.62309753e+02 9.01017212e+02 6.84973776e-01]	[4.93108276e+02 8.90695129e+02 6.86050653e-01]
[480.13272095 359.58041382 0.94162947]	[472.54586792 395.55462646 0.86280859]	[405.89144897 395.5715332 0.81096166]	[382.79342651 493.12496948 0.86257452]	[359.75485229 588.11358643 0.88077605]	[536.65979004 392.98919678 0.80707753]	[544.51226807 487.94314575 0.88248211]	[564.81848145 580.35144043 0.92117584]	[480.31192017 565.0067749 0.73332489]	[441.69473267 570.03271484 0.70562696]	[480.36569214 749.65234375 0.84656292]	[4.82929352e+02 8.75411377e+02 8.07804525e-01]	[521.22747803 562.4130249 0.70300943]	[559.82659912 736.78607178 0.8325429 ]	[523.78338623 749.56506348 0.81394929]	[462.34924316 344.2961731 0.88939089]	[487.92889404 344.26849365 0.86134821]	[441.82952881 333.9664917 0.82162488]	[503.38912964 333.92193604 0.81399763]	[5.05898193e+02 7.82991882e+02 6.00902617e-01]	[5.11014160e+02 7.82963562e+02 5.91868162e-01]	[5.18740662e+02 7.36830078e+02 6.21685863e-01]	[4.80229187e+02 9.08755432e+02 6.74028993e-01]	[4.62310974e+02 9.01027222e+02 6.93737745e-01]	[4.93098297e+02 8.90671997e+02 6.88308477e-01]
[480.12286377 359.58929443 0.94233876]	[472.5128479 395.54507446 0.85928178]	[405.85708618 395.56695557 0.81539941]	[382.78561401 493.13009644 0.86325955]	[359.77340698 590.54425049 0.87807488]	[534.17218018 392.96472168 0.80364215]	[544.51483154 485.46057129 0.88700438]	[564.84002686 582.76074219 0.92651498]	[480.31115723 564.99066162 0.73883867]	[441.69155884 567.55725098 0.71000916]	[480.35296631 749.63012695 0.84529537]	[4.82921967e+02 8.75354980e+02 8.14070761e-01]	[521.22155762 562.40136719 0.70685178]	[559.8324585 736.77844238 0.82950187]	[523.80657959 749.57275391 0.82026452]	[462.3352356 344.31195068 0.8909626 ]	[485.49832153 344.28253174 0.86299419]	[441.8215332 333.96289062 0.81807137]	[503.36865234 331.49642944 0.81054366]	[5.03434540e+02 7.83008057e+02 6.03794932e-01]	[5.08509613e+02 7.82974915e+02 5.97754598e-01]	[5.18764771e+02 7.36850159e+02 6.28350496e-01]	[4.80311066e+02 9.08735291e+02 6.78585351e-01]	[4.62364990e+02 9.01017151e+02 6.90347016e-01]	[4.93052429e+02 8.88177856e+02 6.73797846e-01]
[477.74533081 359.57861328 0.9430421 ]	[470.0401001 395.52294922 0.8560093 ]	[405.83496094 395.54244995 0.81576711]	[382.78948975 493.11346436 0.86256135]	[359.79571533 588.08862305 0.88271743]	[534.15264893 390.49276733 0.80374086]	[544.51757812 485.45645142 0.88841373]	[564.87786865 582.78497314 0.92831945]	[480.29690552 564.98260498 0.73647308]	[441.67855835 567.55444336 0.70887762]	[480.32769775 749.62475586 0.85691291]	[4.82927155e+02 8.75387634e+02 8.13106120e-01]	[521.21624756 562.38275146 0.70398355]	[559.83007812 736.76989746 0.831101 ]	[521.40386963 749.68109131 0.79396713]	[462.32315063 344.30987549 0.89387435]	[485.46862793 344.26583862 0.86760026]	[441.81442261 333.96365356 0.81785762]	[503.32546997 331.47964478 0.80237466]	[5.05877502e+02 7.85507812e+02 5.84650278e-01]	[5.08506989e+02 7.83022583e+02 5.92125297e-01]	[5.18718994e+02 7.39394592e+02 5.98096550e-01]	[4.80289551e+02 9.08736877e+02 6.79704487e-01]	[4.62350067e+02 9.01032410e+02 6.93206787e-01]	[4.93081604e+02 8.88228516e+02 6.85620308e-01]
[477.70309448 359.58221436 0.94031316]	[469.98025513 395.52102661 0.8570025 ]	[403.3605957 395.54022217 0.82308257]	[382.81164551 493.10333252 0.85816073]	[359.82476807 588.0791626 0.88332772]	[534.11706543 390.4649353 0.8022269 ]	[544.52783203 485.46176147 0.88523537]	[565.03533936 582.86315918 0.91812146]	[480.253479 564.98071289 0.73405379]	[439.32705688 567.5456543 0.7083326 ]	[480.18011475 749.64453125 0.85804456]	[4.82926819e+02 8.75395874e+02 8.12321424e-01]	[518.79510498 562.37744141 0.69551754]	[559.83337402 736.78173828 0.83704787]	[521.39312744 749.62939453 0.81518328]	[462.29119873 344.30029297 0.89570963]	[485.41442871 344.29266357 0.87741548]	[441.80780029 333.96282959 0.82044554]	[503.27993774 331.4960022 0.81302208]	[5.03313812e+02 7.85504761e+02 6.58205926e-01]	[5.05974426e+02 7.85466370e+02 6.42676950e-01]	[5.16156067e+02 7.39340332e+02 6.36973679e-01]	[4.80216949e+02 9.08732239e+02 6.94248438e-01]	[4.62297546e+02 9.01010193e+02 7.13796437e-01]	[4.95598938e+02 8.90660950e+02 7.02607512e-01]
[477.70117188 359.58270264 0.93968493]	[469.98403931 395.51980591 0.85644305]	[403.36160278 395.53933716 0.82288992]	[382.80300903 493.10696411 0.86012614]	[359.82479858 588.07061768 0.88398325]	[534.11920166 390.46603394 0.8022207 ]	[544.52441406 485.47027588 0.88600469]	[565.03533936 582.86816406 0.91888905]	[480.24673462 564.97747803 0.7356205 ]	[439.32443237 567.54449463 0.70911467]	[480.17611694 749.63323975 0.85743237]	[4.82923950e+02 8.75387329e+02 8.15896809e-01]	[518.78387451 562.37506104 0.69605339]	[559.83520508 736.77423096 0.83741164]	[521.39453125 749.62097168 0.81804198]	[462.29064941 344.29904175 0.8954621 ]	[485.41378784 344.2947998 0.8772015 ]	[441.80828857 333.96090698 0.81958985]	[503.28683472 331.49078369 0.81354839]	[5.03309540e+02 7.85509583e+02 6.64294779e-01]	[5.05974213e+02 7.85473022e+02 6.47025943e-01]	[5.16177734e+02 7.36866760e+02 6.40662193e-01]	[4.80203003e+02 9.08708252e+02 6.95986629e-01]	[4.62290833e+02 9.00983154e+02 7.19162464e-01]	[4.95595856e+02 8.90655090e+02 7.05995858e-01]
[477.70413208 359.58670044 0.94193023]	[469.95718384 395.52230835 0.8577733 ]	[403.33804321 395.5362854 0.82592845]	[382.79144287 493.11715698 0.86097294]	[362.19723511 588.08502197 0.87955958]	[534.09710693 390.47213745 0.80240554]	[544.52716064 485.4312439 0.88944602]	[567.47393799 582.76049805 0.89736247]	[480.25076294 564.97955322 0.7374109 ]	[439.32736206 567.54577637 0.7092213 ]	[480.12591553 749.62255859 0.85628897]	[4.82911438e+02 8.75357910e+02 8.21493268e-01]	[518.79486084 562.38226318 0.70057666]	[562.20648193 736.77618408 0.84717309]	[521.42462158 747.10864258 0.83389968]	[462.28231812 344.30429077 0.8965413 ]	[485.40661621 344.28756714 0.88159519]	[441.77282715 333.94219971 0.81901455]	[503.26135254 331.4911499 0.80100989]	[5.03276306e+02 7.82947510e+02 7.09747791e-01]	[5.05898407e+02 7.80476685e+02 6.69241130e-01]	[5.16151428e+02 7.34222290e+02 6.72738791e-01]	[4.80229340e+02 9.08700867e+02 6.96646452e-01]	[4.62304260e+02 9.00979004e+02 7.16938376e-01]	[4.93112305e+02 8.88192871e+02 6.99030936e-01]
[477.65942383 359.58325195 0.93316531]	[467.4697876 395.50326538 0.85635102]	[403.30758667 395.54769897 0.82904661]	[382.77685547 495.61401367 0.86326414]	[362.20083618 588.08508301 0.87740785]	[531.60601807 390.431427 0.80150592]	[544.55133057 485.41522217 0.88546568]	[567.53302002 582.75708008 0.88833314]	[480.25256348 564.99963379 0.73392546]	[439.32122803 567.56170654 0.70557332]	[480.11801147 749.6227417 0.85928065]	[4.82918365e+02 8.75336121e+02 8.23086202e-01]	[521.18164062 562.41534424 0.70098817]	[562.21734619 736.7689209 0.85483587]	[521.41943359 747.09344482 0.84013152]	[462.23101807 344.29586792 0.89621222]	[485.35595703 344.28106689 0.88809198]	[441.7355957 331.46313477 0.81827056]	[503.22875977 331.48800659 0.80537897]	[5.03271545e+02 7.80472351e+02 7.24571645e-01]	[5.05905396e+02 7.80455078e+02 6.77635610e-01]	[5.16148621e+02 7.31775330e+02 6.86136842e-01]	[4.80211975e+02 9.08693604e+02 6.95188046e-01]	[4.62294647e+02 8.98496094e+02 7.20379949e-01]	[4.93129639e+02 8.88166382e+02 6.97592795e-01]
[477.60162354 359.5630188 0.91874057]	[467.42907715 393.07165527 0.85763919]	[403.25759888 395.54986572 0.83417124]	[382.76998901 495.63208008 0.86612487]	[362.21166992 588.10369873 0.8695454 ]	[531.56903076 390.41622925 0.80246341]	[546.93041992 485.43435669 0.87845629]	[567.5803833 582.74255371 0.88009858]	[480.25909424 564.97546387 0.73501533]	[439.31851196 567.52655029 0.70695603]	[480.12869263 749.63757324 0.85948986]	[4.82922546e+02 8.75376770e+02 8.15987766e-01]	[521.190979 562.39154053 0.69914782]	[562.21325684 734.30047607 0.85513276]	[523.76794434 747.06481934 0.83507013]	[462.19216919 344.25631714 0.89825076]	[482.94665527 344.26119995 0.89293611]	[441.71728516 331.41687012 0.82357472]	[500.89233398 331.46166992 0.80343562]	[5.03282349e+02 7.80458801e+02 7.05865562e-01]	[5.05911621e+02 7.80436829e+02 6.61737919e-01]	[5.16172180e+02 7.31764465e+02 6.75718069e-01]	[4.80238586e+02 9.08732361e+02 7.05908060e-01]	[4.62316681e+02 9.00994751e+02 7.14745164e-01]	[4.93129608e+02 8.88205627e+02 7.03527510e-01]
[475.16589355 357.19869995 0.91535485]	[467.38845825 393.02697754 0.85929978]	[400.85183716 395.54730225 0.83897513]	[382.78320312 495.63543701 0.86623967]	[362.24002075 588.08520508 0.86870241]	[529.07501221 387.89892578 0.80659717]	[546.93048096 482.95297241 0.89025241]	[570.04248047 580.35601807 0.87105554]	[480.26324463 564.94689941 0.74358869]	[441.6651001 567.51489258 0.71357226]	[480.14859009 749.62628174 0.86440843]	[4.82928131e+02 8.75341614e+02 8.25099289e-01]	[521.18505859 562.35095215 0.70482528]	[562.24346924 736.79437256 0.8581422 ]	[523.80700684 747.03259277 0.84822255]	[459.82775879 344.2399292 0.89864898]	[482.90563965 341.79519653 0.90195197]	[441.66357422 328.94293213 0.82662767]	[500.82318115 328.86465454 0.77481341]	[5.03356476e+02 7.82971008e+02 7.14657247e-01]	[5.08468231e+02 7.82939941e+02 6.58212781e-01]	[5.16201050e+02 7.31749939e+02 6.87913835e-01]	[4.80255188e+02 9.08734741e+02 7.12271094e-01]	[4.62325287e+02 9.00999390e+02 7.22791076e-01]	[4.93113556e+02 8.88151245e+02 7.08404601e-01]
[475.14828491 357.20794678 0.91341114]	[464.93118286 393.01434326 0.86538923]	[400.79415894 395.57598877 0.85039449]	[382.7807312 495.64038086 0.86759949]	[362.27661133 588.09625244 0.85862547]	[529.04205322 387.85827637 0.81035483]	[546.97167969 482.95452881 0.89216572]	[572.59783936 580.22381592 0.8393907 ]	[480.28979492 564.93670654 0.74838996]	[441.67544556 567.5177002 0.71558189]	[480.17727661 749.6182251 0.86320031]	[4.82930267e+02 8.75361389e+02 8.22685659e-01]	[521.22363281 562.33483887 0.71228141]	[562.23168945 734.29602051 0.85742867]	[523.82446289 747.03753662 0.84699607]	[459.77822876 344.26901245 0.89746964]	[482.88088989 341.77804565 0.91033405]	[439.26989746 331.45227051 0.83220989]	[500.74862671 326.31072998 0.73201805]	[5.03429352e+02 7.82979553e+02 7.38144219e-01]	[5.11045837e+02 7.82944458e+02 6.74496114e-01]	[5.18681885e+02 7.31749268e+02 6.88464999e-01]	[4.80258698e+02 9.08748230e+02 7.12867141e-01]	[4.62329956e+02 9.01017822e+02 7.19385445e-01]	[4.93115234e+02 8.88172729e+02 7.09617257e-01]
[475.09646606 357.19241333 0.90399969]	[464.89904785 393.01242065 0.87012172]	[400.7649231 395.60668945 0.85458887]	[382.79800415 495.62768555 0.86417878]	[362.30050659 588.11206055 0.85159582]	[529.01617432 385.37976074 0.81410539]	[547.0045166 482.90594482 0.8916347 ]	[575.14306641 577.78753662 0.82832158]	[480.30184937 564.90319824 0.75052851]	[441.68249512 567.47357178 0.71817309]	[480.18746948 749.58282471 0.86150718]	[4.82929901e+02 8.75382202e+02 8.19075644e-01]	[521.2322998 562.2880249 0.71005684]	[562.26831055 734.2789917 0.86428314]	[523.85552979 746.99383545 0.8487317 ]	[459.74908447 344.26086426 0.89508504]	[482.84725952 341.77026367 0.91641605]	[439.24041748 331.4236145 0.83215207]	[500.72357178 326.30551147 0.76634985]	[5.03457092e+02 7.82948669e+02 7.65239716e-01]	[5.11081573e+02 7.80450684e+02 6.90000772e-01]	[5.18706970e+02 7.31707520e+02 7.13442802e-01]	[4.80230927e+02 9.08741943e+02 7.09073186e-01]	[4.62311981e+02 9.01002502e+02 7.18430996e-01]	[4.93119476e+02 8.88205505e+02 7.11008132e-01]
[472.53579712 357.1925354 0.89418834]	[464.8527832 393.00305176 0.87504917]	[400.71270752 395.60165405 0.85797572]	[382.80084229 495.64489746 0.86371988]	[362.33587646 588.1116333 0.84734142]	[528.96948242 385.37057495 0.81764168]	[546.9977417 482.8369751 0.89757758]	[577.68377686 580.24938965 0.83680463]	[480.30340576 564.88598633 0.75389749]	[441.6869812 567.46044922 0.71888262]	[480.20379639 747.18115234 0.86902964]	[4.82930817e+02 8.75396179e+02 8.16716552e-01]	[521.23339844 562.27081299 0.71046394]	[562.28552246 734.25189209 0.8665694 ]	[523.90319824 746.99359131 0.84655476]	[459.69024658 344.24557495 0.88863957]	[482.78131104 341.77859497 0.92259896]	[439.17889404 328.92248535 0.82465321]	[500.671875 326.34399414 0.7598927 ]	[5.03450226e+02 7.80471130e+02 7.77376115e-01]	[5.13577698e+02 7.80447876e+02 7.03242421e-01]	[5.18758850e+02 7.31717773e+02 7.23577559e-01]	[4.80252045e+02 9.08735168e+02 7.06185937e-01]	[4.62326874e+02 9.01009644e+02 7.12376177e-01]	[4.93119141e+02 8.88222961e+02 7.11554050e-01]
[470.03533936 357.1803894 0.89226019]	[464.82608032 393.0072937 0.87911683]	[400.68338013 395.62597656 0.8627466 ]	[382.8225708 495.6300354 0.85908383]	[364.81060791 590.54681396 0.83652687]	[526.52087402 385.35586548 0.82160056]	[546.99157715 482.79257202 0.90369672]	[577.73291016 577.76306152 0.83013731]	[480.30990601 564.89050293 0.75832391]	[441.70111084 567.46398926 0.72074902]	[480.20751953 747.16430664 0.8734377 ]	[4.82922577e+02 8.75374695e+02 8.20012689e-01]	[521.22857666 562.28259277 0.71464622]	[562.32269287 734.27020264 0.87309343]	[523.91064453 744.56085205 0.84640157]	[459.66983032 341.83056641 0.88497859]	[482.74365234 341.74951172 0.93151361]	[439.16339111 331.42004395 0.82588035]	[498.2293396 326.32244873 0.72669256]	[505.87600708 780.45928955 0.7844981 ]	[5.13621460e+02 7.80403931e+02 7.08000839e-01]	[518.76104736 731.67810059 0.74201822]	[4.80244415e+02 9.08691711e+02 6.98285937e-01]	[4.62319427e+02 8.98500244e+02 7.15116143e-01]	[4.93106812e+02 8.88211121e+02 7.03849196e-01]
[470.00839233 357.17953491 0.89210439]	[462.44351196 393.00592041 0.88267761]	[400.66696167 395.63943481 0.86403728]	[382.83996582 495.67999268 0.86131024]	[364.86328125 590.5446167 0.83316749]	[526.47821045 385.32540894 0.83106357]	[546.96740723 482.73648071 0.91051006]	[577.78149414 575.22943115 0.82423389]	[480.31872559 564.89294434 0.76220107]	[441.70950317 567.47485352 0.72272748]	[480.20742798 747.1159668 0.87078351]	[4.82920380e+02 8.75398987e+02 8.12683463e-01]	[521.24481201 562.2689209 0.71861053]	[562.35980225 734.2746582 0.87425154]	[523.9354248 744.53259277 0.84627634]	[459.64935303 344.24017334 0.88115597]	[482.72238159 341.74337769 0.93409413]	[439.13519287 331.43218994 0.82062119]	[498.21740723 326.33605957 0.74063015]	[505.9057312 780.47357178 0.7842806 ]	[5.16131470e+02 7.80421631e+02 7.11939871e-01]	[521.22351074 729.23480225 0.75756633]	[4.80244293e+02 9.08714417e+02 6.93109155e-01]	[4.62320129e+02 9.00978210e+02 7.05942273e-01]	[4.93107788e+02 8.88228577e+02 6.98776722e-01]
[469.97476196 357.17718506 0.89159739]	[462.43948364 393.01013184 0.88322401]	[400.66268921 395.64358521 0.86369169]	[382.86859131 495.66409302 0.85226804]	[367.38143921 590.5411377 0.82864767]	[526.46221924 385.3293457 0.83211786]	[546.99249268 482.75204468 0.90713745]	[580.23132324 577.70056152 0.83128321]	[480.32107544 564.88122559 0.76032615]	[441.71243286 567.46368408 0.72232723]	[480.20437622 747.09729004 0.86991882]	[4.82928802e+02 8.75449890e+02 8.05262208e-01]	[521.23132324 559.82427979 0.7137121 ]	[562.38195801 734.24499512 0.87864864]	[524.00616455 744.54492188 0.84370124]	[459.63021851 341.83300781 0.87707388]	[480.37149048 341.74032593 0.93609047]	[439.10821533 331.43869019 0.81590801]	[498.20187378 326.32443237 0.74467134]	[5.05961243e+02 7.80463379e+02 7.70722806e-01]	[5.16204590e+02 7.80403381e+02 7.18553066e-01]	[521.2833252 731.66381836 0.77891773]	[4.80194031e+02 9.08719604e+02 6.89800501e-01]	[4.62292603e+02 9.00981140e+02 7.07401633e-01]	[4.95603302e+02 8.90710144e+02 7.08751202e-01]
[467.50204468 357.1647644 0.88963944]	[462.43518066 393.00735474 0.88366872]	[400.66766357 398.02001953 0.86425358]	[382.87600708 498.11865234 0.85441566]	[369.89056396 590.58374023 0.82159466]	[526.43963623 385.3119812 0.83682734]	[546.97570801 482.7272644 0.90897143]	[580.21447754 575.20739746 0.82744104]	[480.33447266 564.88214111 0.76370549]	[441.74465942 567.46337891 0.7193566 ]	[480.23791504 747.07958984 0.87863982]	[4.82920746e+02 8.75370117e+02 8.16399753e-01]	[521.23724365 559.82910156 0.71676141]	[562.41485596 734.25115967 0.87655449]	[524.03363037 744.51519775 0.84450746]	[459.62716675 341.82769775 0.87386477]	[480.3480835 341.74407959 0.93585515]	[439.10253906 331.41119385 0.81597102]	[498.19854736 326.32858276 0.75339431]	[505.99081421 782.94439697 0.7882064 ]	[5.18687012e+02 7.80447937e+02 7.33879089e-01]	[521.31317139 729.23486328 0.7960611 ]	[4.80281647e+02 9.08689514e+02 6.94920003e-01]	[4.62353943e+02 8.98519287e+02 7.02051580e-01]	[4.93083374e+02 8.88186768e+02 6.87531412e-01]
[469.97027588 357.18389893 0.89061546]	[462.43411255 393.00384521 0.88311255]	[400.66235352 395.64523315 0.86497009]	[385.29653931 495.68536377 0.85029513]	[369.91049194 590.61260986 0.81867218]	[526.44873047 385.31298828 0.83551115]	[546.96655273 482.72457886 0.91242301]	[577.77154541 575.19372559 0.82353818]	[480.35122681 564.88336182 0.76417959]	[441.75192261 567.46875 0.71910828]	[480.24133301 747.07653809 0.87635887]	[4.82928497e+02 8.75373413e+02 8.15374970e-01]	[521.26574707 559.81994629 0.72210628]	[562.41644287 734.2699585 0.87337345]	[526.42138672 744.49188232 0.84081322]	[459.63162231 344.24880981 0.87497991]	[480.36651611 341.75402832 0.93461764]	[439.11972046 331.42807007 0.81698161]	[498.20187378 326.35873413 0.74972272]	[508.46075439 782.98156738 0.80197281]	[5.18753296e+02 7.80465149e+02 7.50345230e-01]	[521.33850098 729.22064209 0.81242108]	[4.80293396e+02 9.08681030e+02 6.93523407e-01]	[4.62361786e+02 8.98507568e+02 7.01784074e-01]	[4.93089752e+02 8.88184021e+02 6.87679112e-01]
[470.00799561 357.18746948 0.89095175]	[462.4385376 393.01062012 0.88243401]	[400.6557312 398.02642822 0.86605889]	[385.3168335 495.69888306 0.84915912]	[369.91091919 590.60479736 0.81987035]	[526.47546387 385.31933594 0.83100265]	[546.95330811 482.71908569 0.9101572 ]	[577.74316406 577.70385742 0.82159448]	[480.3581543 564.88989258 0.76329029]	[441.7633667 567.47607422 0.71803784]	[480.24975586 747.08648682 0.87624192]	[4.82925598e+02 8.75358215e+02 8.19208503e-01]	[521.26739502 559.82922363 0.7222327 ]	[562.41717529 734.28466797 0.87266952]	[526.44470215 744.48431396 0.83759558]	[459.64538574 344.27526855 0.87568879]	[482.71209717 341.75558472 0.93145269]	[439.11761475 331.449646 0.816136 ]	[498.19952393 326.32351685 0.73337913]	[508.45904541 782.97186279 0.79752594]	[5.18745850e+02 7.80455383e+02 7.45695651e-01]	[521.35809326 729.22210693 0.80420065]	[4.80340454e+02 9.08684814e+02 6.97419763e-01]	[4.62392792e+02 9.00982117e+02 7.01497078e-01]	[4.93069946e+02 8.88152466e+02 6.82910562e-01]
[470.0128479 357.18511963 0.89108425]	[462.43673706 393.01046753 0.88281703]	[400.65673828 398.03164673 0.86673868]	[385.30410767 498.12454224 0.85275424]	[369.90466309 590.60595703 0.81940651]	[526.47485352 385.31460571 0.83129662]	[546.93353271 480.35803223 0.91149473]	[577.73687744 577.69873047 0.81963634]	[480.36038208 564.8850708 0.76349425]	[441.76196289 567.47167969 0.7182368 ]	[480.25036621 747.08319092 0.87612706]	[4.82926971e+02 8.75347107e+02 8.20324838e-01]	[521.27435303 559.82128906 0.72281492]	[562.4206543 734.28997803 0.87223244]	[526.44812012 744.48590088 0.83719611]	[459.64746094 344.27215576 0.87667227]	[482.7170105 341.74957275 0.93278754]	[439.11932373 331.45391846 0.81735063]	[498.19522095 326.31832886 0.72540599]	[508.46026611 782.97094727 0.79714334]	[5.18745667e+02 7.80452454e+02 7.46674836e-01]	[521.36206055 729.22314453 0.80327398]	[4.82760986e+02 9.08671570e+02 6.98680937e-01]	[4.62404144e+02 8.98518372e+02 7.01565683e-01]	[4.93067444e+02 8.88137268e+02 6.81689143e-01]
[470.04092407 357.19067383 0.88975072]	[462.4442749 393.00579834 0.88112777]	[400.66220093 398.0211792 0.86576355]	[385.31591797 498.11413574 0.85045809]	[369.90335083 590.59594727 0.82024288]	[526.49237061 385.31225586 0.82912707]	[546.93103027 482.72335815 0.91435802]	[577.70690918 575.19567871 0.8143748 ]	[480.35928345 564.87634277 0.7630989 ]	[441.75656128 567.46142578 0.71919745]	[480.26004028 747.0826416 0.87572336]	[4.82928375e+02 8.75345825e+02 8.20395172e-01]	[521.27789307 559.80883789 0.72185493]	[562.41516113 734.28961182 0.87471193]	[526.4510498 744.51806641 0.8377403 ]	[459.66592407 344.28683472 0.87903774]	[482.73321533 341.75665283 0.93462032]	[439.13607788 331.4437561 0.81798011]	[498.21411133 326.32885742 0.72623855]	[508.44168091 782.97619629 0.79474974]	[5.18729614e+02 7.80469421e+02 7.44534552e-01]	[521.36236572 731.65240479 0.80193311]	[4.80340485e+02 9.08677368e+02 6.96868777e-01]	[4.62393097e+02 8.98514648e+02 7.02228367e-01]	[4.93074432e+02 8.88138245e+02 6.82747960e-01]
[470.04226685 357.2015686 0.8914777 ]	[464.81829834 393.01062012 0.87989736]	[400.68185425 395.63922119 0.86496508]	[385.29986572 495.66146851 0.84532088]	[369.89471436 590.57580566 0.82333302]	[526.50762939 385.33654785 0.82593715]	[546.92010498 482.73397827 0.91266364]	[575.19012451 575.22332764 0.8143537 ]	[480.34796143 564.87988281 0.76150888]	[441.7512207 567.46380615 0.72016567]	[480.25292969 747.10461426 0.87439656]	[4.82932434e+02 8.75342529e+02 8.21678221e-01]	[521.25518799 559.81604004 0.71639955]	[562.38861084 734.31170654 0.87038857]	[526.440979 744.50366211 0.8401494 ]	[459.66424561 344.28723145 0.87944925]	[482.73498535 341.77478027 0.93024749]	[439.13772583 331.45022583 0.8195647 ]	[498.22015381 326.33737183 0.72565305]	[506.00741577 782.95635986 0.79202902]	[5.18716309e+02 7.80458252e+02 7.39130616e-01]	[521.35650635 729.23693848 0.80306238]	[4.80307373e+02 9.08691528e+02 6.98673308e-01]	[4.62370667e+02 9.00986755e+02 7.05986798e-01]	[4.93087128e+02 8.88156616e+02 6.87811613e-01]
[472.52362061 357.19442749 0.89267957]	[464.8253479 393.01620483 0.88124466]	[400.70028687 395.63058472 0.86422098]	[385.30136108 495.66769409 0.8476733 ]	[367.39910889 590.58782959 0.82450736]	[526.51312256 385.34594727 0.82542384]	[546.91589355 482.78424072 0.91306698]	[572.66436768 575.20281982 0.81546003]	[480.35415649 564.92211914 0.75174743]	[441.75369263 567.50701904 0.71486259]	[480.25302124 747.15655518 0.87842715]	[4.82937347e+02 8.72912354e+02 8.27352405e-01]	[521.26904297 562.28900146 0.71261275]	[562.38043213 736.80963135 0.86945754]	[526.42120361 744.48760986 0.83556682]	[459.68145752 344.28573608 0.88252574]	[482.74645996 341.77355957 0.9304207 ]	[439.16995239 331.46264648 0.82578653]	[498.2277832 326.34185791 0.72696722]	[5.08463654e+02 7.82966370e+02 7.75879264e-01]	[5.18718689e+02 7.80442688e+02 7.30484605e-01]	[521.33123779 729.23181152 0.77829456]	[4.82791046e+02 9.08663940e+02 7.04323530e-01]	[4.62429199e+02 9.00978455e+02 7.05277681e-01]	[4.93064117e+02 8.85644592e+02 6.82465553e-01]
[472.58856201 357.19607544 0.89631879]	[464.83724976 393.00308228 0.879336 ]	[400.72064209 395.60021973 0.86082125]	[382.87817383 495.67266846 0.85044777]	[367.37036133 590.56097412 0.82761323]	[526.51696777 385.3494873 0.8247928 ]	[544.53485107 482.80331421 0.91463667]	[572.61663818 577.71343994 0.82334131]	[480.34173584 564.93359375 0.75450963]	[441.75213623 567.51721191 0.71529371]	[480.26568604 747.15942383 0.87570131]	[4.82937897e+02 8.75317810e+02 8.25395823e-01]	[521.24688721 562.30822754 0.71051311]	[562.35559082 736.79864502 0.86791086]	[526.41162109 744.51940918 0.8355422 ]	[459.71176147 344.29638672 0.88798988]	[482.77572632 341.76693726 0.92818129]	[439.19677734 331.46432495 0.82791078]	[498.24172974 326.30599976 0.71771234]	[5.08449158e+02 7.83000061e+02 7.69590259e-01]	[5.18718262e+02 7.82935608e+02 7.28823423e-01]	[521.3168335 731.66119385 0.7707994 ]	[4.82786621e+02 9.08686523e+02 7.08367825e-01]	[4.62420776e+02 9.00996521e+02 7.06299424e-01]	[4.93065857e+02 8.85663025e+02 6.85973883e-01]
[472.5993042 357.19812012 0.89636219]	[464.8527832 393.02227783 0.87951487]	[400.74810791 395.61462402 0.85974413]	[385.30728149 495.65872192 0.84687489]	[367.33712769 590.55944824 0.82942718]	[526.52661133 385.36810303 0.82181817]	[544.5133667 482.82055664 0.91472167]	[570.12823486 577.7333374 0.82811809]	[480.33349609 564.94372559 0.75228935]	[441.75012207 567.52886963 0.7125116 ]	[480.28414917 747.16467285 0.8792069 ]	[4.82940430e+02 8.72896851e+02 8.34673285e-01]	[521.23419189 562.31774902 0.70898867]	[562.33544922 736.77282715 0.86500025]	[526.39508057 744.53948975 0.83239448]	[459.71218872 344.30731201 0.88657868]	[482.78283691 341.76959229 0.92597884]	[439.22128296 331.46438599 0.82719606]	[498.27267456 326.29846191 0.74315083]	[5.05994690e+02 7.83010315e+02 7.70453930e-01]	[5.18699402e+02 7.82951965e+02 7.25946248e-01]	[521.30419922 731.67950439 0.76049685]	[4.82808777e+02 9.08673523e+02 7.19095767e-01]	[4.64830109e+02 9.00987061e+02 7.16641605e-01]	[4.93059570e+02 8.85613159e+02 6.91996098e-01]
[475.07174683 357.17675781 0.89722002]	[464.87789917 392.99829102 0.8740775 ]	[400.77148438 395.56640625 0.85359997]	[382.87921143 495.67282104 0.8478592 ]	[364.84454346 590.56079102 0.83251065]	[528.98187256 385.38174438 0.81600147]	[544.49401855 482.83520508 0.91681957]	[570.07110596 577.75335693 0.8406651 ]	[480.33853149 564.94085693 0.7500028 ]	[441.74731445 567.52001953 0.71229392]	[480.29589844 747.16906738 0.87298483]	[4.82934875e+02 8.75328735e+02 8.27072799e-01]	[521.23657227 562.31787109 0.70663393]	[562.31445312 734.30786133 0.86262411]	[523.99542236 746.96386719 0.83924311]	[459.73919678 344.26779175 0.89109081]	[482.80789185 341.76184082 0.92380798]	[439.24493408 331.4072876 0.8312695 ]	[500.67153931 326.31173706 0.76594824]	[5.06003357e+02 7.85485352e+02 7.55150676e-01]	[5.18692017e+02 7.82990601e+02 7.16268301e-01]	[521.27789307 731.7086792 0.74877208]	[4.82790955e+02 9.08671997e+02 7.03772426e-01]	[4.62423920e+02 9.00993958e+02 7.05555439e-01]	[4.93065704e+02 8.88125305e+02 6.89273655e-01]
[475.0953064 357.17166138 0.89967972]	[464.89352417 392.99899292 0.8716619 ]	[400.78414917 395.57614136 0.85284323]	[385.29995728 495.63409424 0.84411162]	[364.8012085 590.53930664 0.83842772]	[528.9989624 385.37164307 0.81678253]	[544.48321533 482.82015991 0.9175176 ]	[567.59387207 577.75744629 0.85217518]	[480.34072876 564.94110107 0.75051087]	[441.74649048 567.52612305 0.71159548]	[480.30926514 747.16815186 0.86921191]	[4.82929749e+02 8.72917053e+02 8.30188811e-01]	[521.2409668 562.31408691 0.70699143]	[562.30877686 734.31164551 0.86025065]	[523.98944092 746.98406982 0.84133834]	[459.75772095 344.25698853 0.89281428]	[482.82635498 341.75628662 0.92114186]	[439.25842285 328.92062378 0.83308268]	[500.68707275 326.30218506 0.76932901]	[5.05981659e+02 7.85502136e+02 7.51664817e-01]	[5.18655762e+02 7.83010559e+02 7.08092093e-01]	[521.28015137 731.72387695 0.74276906]	[4.82812958e+02 9.08653564e+02 7.02791750e-01]	[4.64834625e+02 9.00980591e+02 7.05246270e-01]	[4.93049805e+02 8.85652954e+02 6.84230685e-01]
[475.12710571 357.17102051 0.90551746]	[464.90731812 392.99658203 0.868707 ]	[400.79498291 395.57019043 0.84980679]	[385.29559326 495.61132812 0.83998919]	[364.7789917 588.09863281 0.8459115 ]	[529.01452637 385.38101196 0.81398433]	[544.47894287 482.8371582 0.91683519]	[567.57788086 577.77459717 0.85772145]	[480.34063721 564.92626953 0.75365651]	[441.74591064 567.51281738 0.71440512]	[480.30459595 749.56304932 0.86859119]	[4.82934021e+02 8.75330627e+02 8.25851083e-01]	[521.24133301 562.30224609 0.70932513]	[562.29974365 734.30566406 0.8572399 ]	[523.97485352 747.00183105 0.83865023]	[459.78201294 344.24755859 0.89458287]	[482.85269165 341.75164795 0.9207136 ]	[439.29067993 331.39916992 0.83293825]	[500.71609497 326.29278564 0.7708919 ]	[5.05937897e+02 7.85493835e+02 7.41763592e-01]	[5.16163025e+02 7.83010376e+02 6.95532918e-01]	[521.2668457 731.72998047 0.73539692]	[4.82801575e+02 9.08661743e+02 6.98879957e-01]	[4.64825958e+02 9.00992188e+02 7.02428877e-01]	[4.93059296e+02 8.88128296e+02 6.84172511e-01]
[475.15042114 357.17364502 0.91314757]	[464.92132568 392.98919678 0.86663425]	[400.7869873 395.54647827 0.84837765]	[382.86505127 495.59527588 0.84149003]	[362.35092163 588.11303711 0.84486145]	[529.04431152 385.37789917 0.81167948]	[544.45800781 482.84741211 0.91734558]	[567.52374268 580.21478271 0.87015998]	[480.34033203 564.93139648 0.74234951]	[441.73178101 567.51171875 0.70795584]	[480.30603027 749.5814209 0.86974442]	[4.82929108e+02 8.75347839e+02 8.25177729e-01]	[521.25653076 562.3104248 0.70720637]	[562.27130127 734.30657959 0.85572082]	[523.93511963 747.04223633 0.83304405]	[459.80889893 341.83032227 0.89616948]	[482.87283325 341.74768066 0.91460913]	[439.32217407 331.46875 0.83345699]	[500.72946167 326.28622437 0.74720943]	[5.05906616e+02 7.85515442e+02 7.33467042e-01]	[5.16117737e+02 7.85466675e+02 6.85002029e-01]	[5.21242615e+02 7.31757874e+02 7.07839668e-01]	[4.82766846e+02 9.08669617e+02 6.97966933e-01]	[4.62409668e+02 9.00994568e+02 7.02534854e-01]	[4.93053192e+02 8.88147278e+02 6.84922576e-01]
[477.59597778 357.15795898 0.91930568]	[464.92422485 392.99905396 0.86838329]	[400.78686523 395.54364014 0.8469485 ]	[382.85586548 495.61343384 0.84434438]	[362.34246826 588.11291504 0.84641534]	[529.04650879 385.38925171 0.81151134]	[544.4553833 482.88085938 0.91190356]	[567.5067749 580.24035645 0.87596762]	[480.33096313 564.91015625 0.74476963]	[441.72741699 567.48913574 0.70803821]	[480.3024292 749.5748291 0.87053329]	[4.82923157e+02 8.75343933e+02 8.27949107e-01]	[521.24243164 562.28991699 0.70473802]	[562.26776123 734.29956055 0.86262494]	[523.90283203 747.081604 0.84121072]	[459.83618164 341.81259155 0.89988112]	[482.89834595 341.72937012 0.91337347]	[441.65634155 331.4715271 0.83556986]	[500.76074219 326.31686401 0.74559629]	[5.05905396e+02 7.85552551e+02 7.36251593e-01]	[5.16120483e+02 7.85508545e+02 6.91282511e-01]	[5.18779053e+02 7.34233765e+02 7.02173471e-01]	[4.82801270e+02 9.08668152e+02 7.00408399e-01]	[4.64823608e+02 9.01001038e+02 7.02211559e-01]	[4.90571106e+02 8.88131653e+02 6.86593294e-01]
[477.61245728 357.15618896 0.92320514]	[464.93157959 392.99490356 0.86613798]	[400.78887939 395.52600098 0.84242189]	[382.85470581 495.58929443 0.84032971]	[362.3387146 588.09161377 0.85099411]	[529.05859375 385.39007568 0.80994457]	[544.4586792 482.92724609 0.90971327]	[567.46533203 580.23657227 0.88075978]	[480.30917358 564.88446045 0.74766266]	[441.70980835 567.46069336 0.71011156]	[480.29385376 749.56866455 0.87100494]	[4.82923615e+02 8.75329712e+02 8.30228746e-01]	[521.21264648 559.82922363 0.70311069]	[562.25421143 734.29199219 0.85896564]	[523.90655518 747.10058594 0.84370887]	[462.19522095 341.79919434 0.90030086]	[482.92242432 341.73471069 0.90853637]	[441.67501831 331.42651367 0.83219612]	[500.79794312 326.31521606 0.7466715 ]	[5.05895294e+02 7.85559875e+02 7.43274570e-01]	[5.16118469e+02 7.85529053e+02 6.98848963e-01]	[5.18781799e+02 7.34237061e+02 7.10790157e-01]	[4.82799622e+02 9.08664368e+02 7.06431866e-01]	[4.64822388e+02 9.00991943e+02 7.07982004e-01]	[4.90572083e+02 8.88115906e+02 6.88707709e-01]
[477.61331177 357.1557312 0.92338836]	[464.93045044 392.99459839 0.86627352]	[400.78817749 395.52697754 0.84258479]	[382.85443115 495.59033203 0.84059906]	[362.33892822 588.0925293 0.85078382]	[529.05761719 385.38778687 0.81036282]	[544.45562744 482.91247559 0.91084522]	[567.46472168 580.23400879 0.88018227]	[480.30969238 564.88378906 0.74758977]	[441.70965576 567.45922852 0.71022433]	[480.29370117 749.57025146 0.87117141]	[4.82922577e+02 8.75332825e+02 8.29147696e-01]	[521.21343994 559.82775879 0.70319134]	[562.25244141 734.2980957 0.85928154]	[523.90722656 747.09613037 0.84305 ]	[462.19528198 341.79931641 0.90006781]	[482.92333984 341.73394775 0.90838557]	[441.67565918 331.42385864 0.83123958]	[500.79818726 326.31338501 0.74654073]	[5.05893311e+02 7.85557556e+02 7.43624926e-01]	[5.16115540e+02 7.85527649e+02 6.98561549e-01]	[5.18783203e+02 7.34232544e+02 7.11069465e-01]	[4.82803101e+02 9.08662842e+02 7.03543186e-01]	[4.64824127e+02 9.00992310e+02 7.05465913e-01]	[4.90570404e+02 8.88120300e+02 6.86050355e-01]
[477.61395264 357.15536499 0.92355841]	[464.93179321 392.99353027 0.8659544 ]	[400.78955078 395.52523804 0.84242952]	[382.85491943 495.59005737 0.84064764]	[362.33859253 588.09332275 0.85056299]	[529.05963135 385.38827515 0.81012011]	[544.45159912 482.91427612 0.91278064]	[567.46435547 580.23486328 0.88076341]	[480.30673218 564.88641357 0.74739772]	[441.70681763 567.46258545 0.71036875]	[480.29049683 749.56640625 0.87136692]	[4.82922974e+02 8.75347595e+02 8.27503622e-01]	[521.2109375 559.83148193 0.70252144]	[562.24914551 734.29571533 0.85956144]	[523.90576172 747.10540771 0.84466302]	[462.19610596 341.79867554 0.90015435]	[482.92321777 341.73361206 0.90815109]	[441.67630005 331.42150879 0.83103955]	[500.79736328 326.30664062 0.74587667]	[5.05886353e+02 7.85561340e+02 7.45011687e-01]	[5.13643127e+02 7.85516785e+02 6.99844182e-01]	[5.18783142e+02 7.34237793e+02 7.13721275e-01]	[4.82776398e+02 9.08674194e+02 7.03753352e-01]	[4.62412506e+02 9.01001160e+02 7.07271159e-01]	[4.93044373e+02 8.88146240e+02 6.89752758e-01]
[477.60421753 357.14611816 0.92145348]	[464.93045044 392.98617554 0.86550504]	[400.79135132 395.52365112 0.84190589]	[382.85974121 493.12780762 0.83747214]	[362.33984375 588.06854248 0.85230225]	[529.06036377 385.38598633 0.81036377]	[544.42810059 482.86657715 0.91622442]	[565.06671143 580.26544189 0.8924793 ]	[480.3069458 564.87823486 0.74647993]	[441.70681763 567.45953369 0.71094775]	[480.27502441 749.57049561 0.86610621]	[4.82916626e+02 8.75364197e+02 8.26414585e-01]	[521.20922852 559.82067871 0.70003951]	[562.23913574 734.28857422 0.85333025]	[523.90496826 747.11120605 0.83860862]	[462.2041626 341.77496338 0.90598994]	[482.92410278 341.73580933 0.90804589]	[441.68658447 328.94421387 0.83077282]	[500.81652832 326.32885742 0.75883061]	[5.05895844e+02 7.85571411e+02 7.38875031e-01]	[5.16112244e+02 7.85539062e+02 6.97914898e-01]	[5.18783447e+02 7.34243042e+02 7.04098105e-01]	[4.82779968e+02 9.08681030e+02 7.00730443e-01]	[4.62404388e+02 9.01014221e+02 7.05678642e-01]	[4.93042664e+02 8.88170227e+02 6.91688418e-01]
[477.60787964 357.15023804 0.9229781 ]	[464.92523193 392.98480225 0.86624718]	[400.78424072 395.51647949 0.84151429]	[382.86938477 493.1232605 0.83634841]	[362.33795166 588.0501709 0.85552013]	[529.06341553 385.38369751 0.81084472]	[544.41021729 482.86776733 0.91432297]	[565.00811768 580.30462646 0.90513742]	[480.29400635 564.88433838 0.74501657]	[441.69430542 567.46533203 0.7107898 ]	[480.25714111 749.60070801 0.86760503]	[4.82920197e+02 8.75341675e+02 8.30139637e-01]	[521.20178223 559.83270264 0.69787145]	[562.21307373 734.2699585 0.8519277 ]	[523.92175293 747.16149902 0.84099323]	[462.2182312 341.76345825 0.90947872]	[482.93811035 341.74349976 0.90507883]	[441.70385742 328.91357422 0.82924718]	[500.83169556 326.33206177 0.76178318]	[5.05873077e+02 7.85570068e+02 7.44421601e-01]	[5.13632080e+02 7.85538757e+02 7.02115297e-01]	[5.21218567e+02 7.34281921e+02 7.15437591e-01]	[4.82766083e+02 9.08684265e+02 7.08573878e-01]	[4.62397461e+02 9.01006714e+02 7.14078605e-01]	[4.93049042e+02 8.88140076e+02 6.93888009e-01]
[477.63360596 357.14468384 0.92777139]	[464.91906738 392.98605347 0.866732 ]	[400.77148438 395.53045654 0.84346098]	[382.8586731 495.60717773 0.84286338]	[362.34011841 588.06414795 0.85520321]	[529.05883789 385.37454224 0.81215423]	[544.34643555 482.81524658 0.91892779]	[564.90789795 580.29040527 0.90913832]	[480.2802124 564.85565186 0.74633926]	[441.67675781 565.00732422 0.71783018]	[480.21627808 749.55157471 0.86575496]	[4.82926758e+02 8.72913757e+02 8.33116055e-01]	[521.18682861 559.80908203 0.69346488]	[559.83850098 734.27734375 0.85214442]	[523.88366699 749.55334473 0.84394068]	[462.23858643 341.76647949 0.91029871]	[482.95452881 341.73522949 0.90193796]	[441.69781494 328.90817261 0.83190691]	[500.8336792 326.30831909 0.75566888]	[5.03463684e+02 7.85554260e+02 7.52353907e-01]	[5.13631836e+02 7.85538086e+02 7.06929445e-01]	[5.18769226e+02 7.34316284e+02 7.09409714e-01]	[4.82753357e+02 9.08680054e+02 7.10886836e-01]	[4.62393311e+02 9.00987244e+02 7.16151774e-01]	[4.93058624e+02 8.85645325e+02 6.94780707e-01]
[477.62545776 357.15283203 0.92532647]	[464.91421509 392.97756958 0.86687601]	[400.76229858 395.53207397 0.845824 ]	[382.853302 495.59698486 0.8438701 ]	[362.34011841 588.04174805 0.85839969]	[529.05358887 385.36346436 0.81350607]	[544.33007812 482.77471924 0.91880411]	[564.88977051 580.25091553 0.90072864]	[480.28735352 564.85900879 0.74723011]	[441.68533325 565.01348877 0.71664196]	[480.20065308 749.54211426 0.86208206]	[4.82921692e+02 8.75338867e+02 8.31535578e-01]	[521.19006348 559.8125 0.69412637]	[559.81414795 734.28204346 0.84565967]	[523.89343262 747.17211914 0.84247363]	[462.23043823 341.77966309 0.90657192]	[482.9458313 341.74557495 0.90320474]	[441.68768311 328.91516113 0.8349908 ]	[500.83615112 326.32067871 0.76167464]	[5.03466034e+02 7.85552551e+02 7.56971717e-01]	[5.13641968e+02 7.85530457e+02 7.07586706e-01]	[5.18766479e+02 7.34292603e+02 7.07304478e-01]	[4.82769806e+02 9.08703369e+02 7.15322018e-01]	[4.6240094e+02 9.0102710e+02 7.1831131e-01]	[4.93043610e+02 8.88134949e+02 6.96013033e-01]
[477.60971069 357.15686035 0.9226467 ]	[464.89828491 392.96444702 0.86759531]	[400.7515564 395.52157593 0.84591639]	[382.85110474 495.59347534 0.84239823]	[362.34689331 588.06848145 0.8523733 ]	[529.0345459 385.35281372 0.81646425]	[544.32501221 482.76361084 0.91775107]	[564.87701416 580.24920654 0.89952803]	[480.27514648 562.4206543 0.74884903]	[441.6812439 564.99383545 0.72034436]	[480.19113159 747.17565918 0.85874349]	[4.82918121e+02 8.75378723e+02 8.25248778e-01]	[521.18615723 559.79302979 0.69250363]	[559.80963135 734.29266357 0.84209055]	[523.88415527 747.16937256 0.84655297]	[462.21029663 341.78372192 0.90601182]	[482.92779541 341.74563599 0.90578496]	[441.66549683 328.93045044 0.83612096]	[500.81298828 326.34365845 0.74755764]	[5.05884735e+02 7.85569519e+02 7.62457430e-01]	[5.16140320e+02 7.85543457e+02 7.15595722e-01]	[5.18753174e+02 7.34284607e+02 7.13505566e-01]	[4.80309021e+02 9.08709778e+02 7.07991600e-01]	[4.62361389e+02 9.01016541e+02 7.17217922e-01]	[4.93060791e+02 8.88196167e+02 7.01256990e-01]
[477.61334229 357.16891479 0.92422748]	[464.88687134 390.50332642 0.86790764]	[400.74267578 395.51800537 0.84658748]	[382.84405518 495.618927 0.84705204]	[364.76593018 588.08190918 0.84846509]	[529.00946045 385.33776855 0.82007933]	[544.33343506 482.80639648 0.91479045]	[564.8737793 580.26428223 0.90257502]	[480.27432251 562.42559814 0.74784827]	[441.68087769 564.99731445 0.71947193]	[480.16531372 747.17456055 0.85354948]	[4.82915100e+02 8.75350464e+02 8.28635931e-01]	[521.18908691 559.8024292 0.6948216 ]	[559.78686523 734.27764893 0.83606744]	[523.89306641 747.16516113 0.84566021]	[462.20199585 341.81500244 0.90010947]	[482.91796875 341.75588989 0.90553737]	[441.66085815 331.44396973 0.83606637]	[500.77307129 326.33996582 0.72685105]	[5.05894958e+02 7.85562805e+02 7.62093902e-01]	[5.16157227e+02 7.85532898e+02 7.16820717e-01]	[5.18762085e+02 7.34285767e+02 7.14508772e-01]	[4.80327637e+02 9.08721558e+02 7.14342892e-01]	[4.62374420e+02 9.01031250e+02 7.18444884e-01]	[4.93059326e+02 8.88155029e+02 6.97409987e-01]
[477.59844971 357.17501831 0.92017806]	[464.85876465 390.50305176 0.87020135]	[400.71432495 395.54211426 0.8509171 ]	[382.84771729 495.60266113 0.84535038]	[364.78765869 588.09100342 0.84624612]	[528.96343994 385.32336426 0.82475501]	[544.32659912 482.79119873 0.91755569]	[564.89794922 580.22912598 0.89751852]	[480.26498413 562.42590332 0.74729699]	[441.67089844 565.00140381 0.71965802]	[480.15652466 747.16815186 0.85628378]	[4.82914673e+02 8.75354065e+02 8.27202141e-01]	[521.1829834 559.8024292 0.69232452]	[559.7699585 734.27954102 0.83193392]	[523.88592529 747.15185547 0.84954721]	[459.84100342 344.25100708 0.89545727]	[482.89483643 341.76467896 0.90528613]	[439.29650879 331.45797729 0.84410334]	[500.72805786 326.30880737 0.70446867]	[5.05885864e+02 7.85561401e+02 7.63863564e-01]	[5.16149292e+02 7.85531799e+02 7.16238379e-01]	[5.18748169e+02 7.34279907e+02 7.19139695e-01]	[4.80312927e+02 9.08729736e+02 7.15734839e-01]	[4.62363159e+02 9.01033813e+02 7.19585121e-01]	[4.93062317e+02 8.88162781e+02 6.97765052e-01]
[475.13693237 357.20028687 0.90689284]	[464.82940674 392.98287964 0.87787473]	[400.6897583 395.56118774 0.85439563]	[382.80880737 495.65258789 0.85497761]	[364.82751465 588.1137085 0.83914405]	[526.51702881 385.35635376 0.82623976]	[544.33648682 482.85455322 0.91562277]	[564.94287109 580.25195312 0.90513021]	[480.26663208 564.85736084 0.74560487]	[441.66375732 565.0100708 0.71769589]	[480.14364624 747.18127441 0.85800517]	[4.82919128e+02 8.75349426e+02 8.25479329e-01]	[521.18188477 559.80755615 0.6923002 ]	[559.76885986 734.29632568 0.82478058]	[523.89807129 747.12030029 0.84994853]	[459.77999878 344.31625366 0.88988906]	[482.84790039 341.79229736 0.90791023]	[439.25726318 331.43688965 0.84010804]	[500.706604 326.29223633 0.76468378]	[5.05870789e+02 7.85569946e+02 7.75895119e-01]	[5.16137573e+02 7.85542236e+02 7.24767566e-01]	[5.18756592e+02 7.34249146e+02 7.24530280e-01]	[4.80322784e+02 9.08744324e+02 7.19088137e-01]	[4.62371918e+02 9.01049255e+02 7.16223359e-01]	[4.93074707e+02 8.88144775e+02 7.02264667e-01]
[475.10079956 357.20349121 0.9035089 ]	[462.44903564 392.9979248 0.88146704]	[400.67712402 395.59884644 0.85976648]	[382.81130981 495.64801025 0.85541868]	[364.84899902 590.54937744 0.8341195 ]	[526.49383545 385.35925293 0.82636362]	[544.35101318 482.83474731 0.92023438]	[565.01794434 580.26898193 0.89905822]	[480.24829102 564.85626221 0.74696988]	[439.32620239 565.00378418 0.71746767]	[480.13146973 749.55065918 0.85657448]	[4.82915405e+02 8.75323486e+02 8.27854276e-01]	[518.77893066 559.79602051 0.69121605]	[559.79711914 734.30603027 0.8332516 ]	[523.90087891 747.09686279 0.85336542]	[459.74313354 344.32751465 0.88724804]	[482.81710815 341.78225708 0.91441953]	[439.2170105 331.46679688 0.83464372]	[500.64590454 323.815979 0.72543782]	[5.05877167e+02 7.85557495e+02 7.81069338e-01]	[5.16149902e+02 7.85529968e+02 7.26220369e-01]	[5.18751099e+02 7.34228394e+02 7.33468413e-01]	[4.80331512e+02 9.08754578e+02 7.23887801e-01]	[4.62375946e+02 9.01057617e+02 7.19202399e-01]	[4.93062775e+02 8.85664551e+02 6.93330765e-01]
[475.10360718 357.22354126 0.90241206]	[462.42102051 393.00442505 0.88639438]	[400.6418457 395.61428833 0.86210448]	[382.81933594 495.60168457 0.84867382]	[364.85165405 590.5557251 0.83303529]	[526.46032715 385.36352539 0.82845062]	[544.38433838 482.83605957 0.92031705]	[567.47338867 577.73101807 0.86883998]	[480.25741577 564.86706543 0.74403036]	[441.66818237 567.45544434 0.71418899]	[480.13461304 749.5557251 0.85918087]	[4.82913147e+02 8.75318237e+02 8.30907941e-01]	[518.79382324 559.80480957 0.68819392]	[559.83190918 736.77709961 0.83478546]	[523.91381836 747.06964111 0.85418594]	[459.7208252 346.82672119 0.88510185]	[482.79818726 341.78005981 0.91584998]	[439.16259766 331.50326538 0.82464117]	[498.18988037 323.78878784 0.66290331]	[5.05919067e+02 7.85548340e+02 7.79778421e-01]	[5.16203735e+02 7.85505188e+02 7.28618503e-01]	[518.77075195 731.76574707 0.74102849]	[4.82781219e+02 9.11134338e+02 7.28940010e-01]	[4.62407196e+02 9.03551270e+02 7.18695879e-01]	[4.93046814e+02 8.85641846e+02 6.91161394e-01]
[472.60385132 359.61520386 0.89472115]	[462.39019775 393.01126099 0.88958323]	[398.25411987 395.62249756 0.86384058]	[382.79663086 495.62506104 0.85384578]	[364.85092163 590.57952881 0.82960802]	[526.4151001 385.36502075 0.83399171]	[544.4418335 482.92935181 0.91120946]	[567.5802002 580.21960449 0.86057329]	[480.24630737 564.87762451 0.7419802 ]	[441.66369629 567.46881104 0.71216697]	[480.12020874 749.55041504 0.85674924]	[4.82908813e+02 8.72919128e+02 8.33008945e-01]	[518.78723145 559.80755615 0.68903863]	[559.82928467 734.30310059 0.83475715]	[523.9553833 747.0690918 0.85417932]	[459.67233276 349.36203003 0.87995243]	[482.77844238 344.24737549 0.91024089]	[439.09695435 333.96154785 0.81001353]	[498.18969727 326.31860352 0.68602842]	[505.93292236 785.56396484 0.7918092 ]	[5.18669128e+02 7.85531799e+02 7.45008051e-01]	[521.23352051 731.75762939 0.75420594]	[4.82756622e+02 9.11139832e+02 7.29103565e-01]	[4.62389648e+02 9.03551270e+02 7.20309198e-01]	[4.93049316e+02 8.85623535e+02 6.91911101e-01]
[472.60671997 359.61990356 0.89481819]	[462.39254761 393.00817871 0.88874483]	[398.25759888 395.61737061 0.86274153]	[382.79696655 495.61990356 0.85269523]	[364.84735107 590.58416748 0.82980895]	[526.41717529 385.36587524 0.83327985]	[544.44458008 482.9367981 0.9089362 ]	[567.57946777 580.22399902 0.86239105]	[480.24893188 564.87988281 0.74231046]	[441.66540527 567.47155762 0.71187466]	[480.11953735 749.5567627 0.85793918]	[4.82913147e+02 8.75318970e+02 8.30658317e-01]	[518.79003906 559.80877686 0.68964446]	[559.82598877 734.30841064 0.83356559]	[523.95098877 747.06488037 0.85414946]	[459.67376709 349.37005615 0.88142788]	[482.7796936 344.25244141 0.91024506]	[439.09515381 333.9694519 0.80846071]	[498.18719482 326.31231689 0.67874217]	[505.93441772 785.56286621 0.7928071 ]	[5.18676208e+02 7.85530457e+02 7.46320903e-01]	[521.2286377 731.75598145 0.75411904]	[4.80305054e+02 9.11145813e+02 7.24988818e-01]	[4.62358093e+02 9.01069214e+02 7.17652202e-01]	[4.93066040e+02 8.85653748e+02 6.94710255e-01]
[472.54959106 359.63845825 0.8899802 ]	[462.37521362 393.02362061 0.891114 ]	[398.24691772 395.64578247 0.86341786]	[382.78521729 495.62106323 0.85303533]	[367.35076904 590.59283447 0.82164186]	[526.3951416 385.38235474 0.83114928]	[544.51580811 485.39407349 0.89874023]	[572.6496582 580.24182129 0.8387267 ]	[480.26416016 564.91320801 0.74245429]	[441.66888428 567.50579834 0.70646805]	[480.11151123 749.55206299 0.85698473]	[4.82904022e+02 8.75329407e+02 8.30347359e-01]	[521.20385742 562.2980957 0.70040667]	[559.8348999 734.28881836 0.83723915]	[523.9765625 747.11364746 0.85559088]	[459.63204956 349.38900757 0.8774063 ]	[482.74398804 344.25125122 0.91035175]	[436.68133545 333.99713135 0.7933268 ]	[498.14691162 323.82275391 0.67801636]	[505.94851685 785.57971191 0.79385179]	[5.18705139e+02 7.85555603e+02 7.52037942e-01]	[521.23834229 734.24230957 0.75737298]	[4.80267700e+02 9.11144836e+02 7.23833621e-01]	[4.62328064e+02 9.01057800e+02 7.21374691e-01]	[4.93069244e+02 8.88120789e+02 6.93717241e-01]
[470.03173828 359.65496826 0.89208972]	[462.33758545 393.01126099 0.89283389]	[398.20455933 398.04916382 0.86981767]	[382.77578735 495.63891602 0.85760432]	[367.37930298 590.60162354 0.82002699]	[524.00482178 385.36227417 0.8336435 ]	[544.51977539 482.82507324 0.92087984]	[577.73370361 577.77416992 0.82525098]	[480.262146 564.89099121 0.74054992]	[441.66845703 567.49621582 0.70755506]	[480.1081543 749.54779053 0.86238313]	[4.82914612e+02 8.72905212e+02 8.32979321e-01]	[521.18603516 559.81585693 0.69099855]	[559.8302002 734.21295166 0.82921916]	[523.98962402 747.03356934 0.84677047]	[457.22418213 349.38729858 0.87025547]	[482.71841431 341.83215332 0.90979731]	[436.60720825 334.0680542 0.78002 ]	[495.60952759 326.30581665 0.57700878]	[505.96194458 785.53204346 0.78692484]	[5.18721680e+02 7.85496582e+02 7.43581891e-01]	[521.2409668 731.73791504 0.75738543]	[4.80279663e+02 9.11140686e+02 7.17651248e-01]	[4.62335083e+02 9.01031128e+02 7.13611126e-01]	[4.93080444e+02 8.85613770e+02 6.91442013e-01]
[469.97579956 359.62478638 0.89697546]	[462.31240845 392.98699951 0.89480853]	[398.17745972 398.06008911 0.87328416]	[382.76928711 495.64315796 0.85789275]	[367.40759277 593.11273193 0.81260228]	[523.99212646 385.34204102 0.83732575]	[546.99383545 482.80862427 0.91265208]	[582.73577881 577.68969727 0.85510987]	[480.27365112 564.88867188 0.74782145]	[441.67041016 567.48687744 0.71120614]	[480.10693359 747.18676758 0.86312801]	[4.82911224e+02 8.72901367e+02 8.33551705e-01]	[521.21203613 562.26641846 0.70120043]	[562.20635986 731.7545166 0.83644205]	[524.04095459 746.97210693 0.83862048]	[457.19125366 346.89401245 0.86424589]	[480.35144043 341.80444336 0.91154933]	[436.55459595 336.47494507 0.78147745]	[493.09643555 326.30032349 0.58856368]	[505.9850769 785.50421143 0.79399645]	[5.18765625e+02 7.85453430e+02 7.47281790e-01]	[521.27581787 731.68341064 0.77794635]	[4.80298706e+02 9.11139771e+02 7.15903938e-01]	[4.62348938e+02 9.01033325e+02 7.11285591e-01]	[4.93068176e+02 8.85601685e+02 6.87243283e-01]
[467.43139648 359.63513184 0.91041535]	[462.30670166 392.98458862 0.89418769]	[398.16665649 398.07006836 0.87495017]	[382.75378418 495.6444397 0.86254704]	[367.42886353 593.15441895 0.81077111]	[523.9899292 385.33843994 0.838862 ]	[549.49761963 482.77127075 0.90445018]	[582.86090088 575.20977783 0.87254828]	[480.26657104 564.86804199 0.74917644]	[439.32250977 565.01977539 0.71472752]	[480.10150146 747.16949463 0.86573815]	[4.82907166e+02 8.72896973e+02 8.35621178e-01]	[521.19573975 559.81408691 0.70032752]	[562.25720215 731.76928711 0.8480674 ]	[526.41668701 744.45855713 0.83670485]	[457.11645508 346.88647461 0.85204947]	[480.28393555 344.24993896 0.90319782]	[434.10977173 336.48468018 0.76243055]	[490.56268311 328.84970093 0.59031522]	[508.45703125 785.50598145 0.79830247]	[5.21201538e+02 7.83005432e+02 7.46676207e-01]	[521.30395508 729.18164062 0.80617386]	[4.80333130e+02 9.08750183e+02 7.14699864e-01]	[4.62371185e+02 9.01030212e+02 7.11776733e-01]	[4.93048889e+02 8.85595642e+02 6.86465025e-01]
[464.92767334 359.61825562 0.92383492]	[462.2906189 392.97924805 0.89365149]	[398.16601562 398.08334351 0.87545788]	[382.75994873 498.12149048 0.86557806]	[369.92355347 593.17382812 0.81074202]	[523.96746826 385.29669189 0.84684926]	[549.53851318 480.31704712 0.90147018]	[582.95001221 570.1161499 0.88079834]	[480.27752686 564.88409424 0.75144386]	[441.67654419 567.47698975 0.71400476]	[480.11581421 747.18151855 0.86787844]	[4.82913330e+02 8.72850159e+02 8.43315721e-01]	[521.19750977 559.83062744 0.70457733]	[562.28912354 734.21185303 0.85506219]	[526.42034912 744.45568848 0.83894688]	[454.61898804 346.86947632 0.84168214]	[480.20962524 344.25183105 0.90163291]	[434.05252075 336.47799683 0.76259422]	[490.55621338 328.8449707 0.66457444]	[508.51266479 785.5456543 0.78820014]	[5.21223145e+02 7.83034790e+02 7.45864153e-01]	[521.31420898 729.18041992 0.81368411]	[4.82789429e+02 9.08721008e+02 7.23637998e-01]	[4.62407257e+02 9.01018311e+02 7.17648506e-01]	[4.93044739e+02 8.83044678e+02 6.82852149e-01]
[464.8944397 359.60134888 0.92725778]	[462.27069092 392.96316528 0.8942337 ]	[398.15097046 398.10058594 0.87585813]	[382.75775146 498.1418457 0.86979532]	[369.96432495 595.69842529 0.81267798]	[523.93469238 382.83746338 0.86167198]	[552.13604736 480.30822754 0.8881259 ]	[585.38519287 570.07025146 0.889507 ]	[480.27441406 564.8815918 0.7574023 ]	[441.68319702 567.47625732 0.71890908]	[480.13668823 749.55047607 0.87510562]	[4.82914001e+02 8.72855896e+02 8.43831122e-01]	[521.18945312 559.82202148 0.70710903]	[562.29174805 734.20965576 0.85826522]	[526.4486084 744.47839355 0.84239483]	[454.59353638 346.87573242 0.83815968]	[480.14916992 344.24777222 0.89272875]	[431.53945923 336.4715271 0.77242005]	[488.0055542 326.38061523 0.69431156]	[5.11011902e+02 7.85607300e+02 7.77758181e-01]	[5.21259949e+02 7.85493286e+02 7.43720293e-01]	[521.33856201 729.20068359 0.81412351]	[4.82753693e+02 9.08705933e+02 7.23154068e-01]	[4.62383911e+02 9.00999451e+02 7.24693954e-01]	[4.93059326e+02 8.83068298e+02 6.88941360e-01]
[464.84573364 359.58905029 0.93466264]	[462.25537109 390.50527954 0.89409524]	[398.14074707 398.12026978 0.87683344]	[382.77203369 498.16564941 0.87466067]	[372.465271 595.73358154 0.81762755]	[523.91717529 382.79904175 0.86997348]	[552.14428711 480.27798462 0.88994622]	[585.45587158 567.54187012 0.90079987]	[480.29574585 564.88641357 0.76000571]	[441.70376587 567.47979736 0.71785283]	[480.15396118 749.55767822 0.8766982 ]	[4.82920807e+02 8.72903381e+02 8.34093392e-01]	[521.20794678 559.82672119 0.71267962]	[562.33654785 734.22320557 0.86196262]	[526.5446167 744.546875 0.83538234]	[454.54650879 346.86660767 0.83464611]	[477.74575806 341.82092285 0.88807207]	[429.00457764 336.46087646 0.7749933 ]	[487.91976929 326.29214478 0.69613189]	[5.13562195e+02 7.88058533e+02 7.76994884e-01]	[5.21335999e+02 7.85543945e+02 7.46550977e-01]	[523.79882812 731.67529297 0.81048596]	[4.80284424e+02 9.08715210e+02 7.13206172e-01]	[4.62340149e+02 9.00989258e+02 7.21139014e-01]	[4.93086151e+02 8.85632385e+02 6.95428133e-01]
[462.40704346 359.59204102 0.94295955]	[462.22973633 390.49221802 0.89381009]	[398.1151123 398.14248657 0.87652856]	[382.77328491 498.22924805 0.87943101]	[374.99795532 598.2253418 0.83611768]	[523.89099121 382.75189209 0.88050371]	[554.6383667 480.2598877 0.89382517]	[585.52886963 567.53216553 0.89320683]	[480.29641724 564.89141846 0.75868165]	[441.69897461 567.48815918 0.71578372]	[480.18460083 747.14099121 0.87255001]	[4.82921021e+02 8.72889893e+02 8.31783235e-01]	[521.21234131 559.82397461 0.70997238]	[562.34442139 731.74481201 0.85969013]	[531.53930664 746.96295166 0.81258357]	[452.00604248 346.86645508 0.830387 ]	[477.69058228 344.24493408 0.87723231]	[428.95181274 334.04241943 0.76451868]	[485.48452759 326.29049683 0.6960063 ]	[5.13623474e+02 7.88109192e+02 7.80449271e-01]	[5.23781677e+02 7.87990784e+02 7.52935529e-01]	[523.902771 731.71838379 0.80183136]	[4.80276337e+02 9.08717712e+02 7.00873733e-01]	[4.62331665e+02 9.00983643e+02 7.12859511e-01]	[4.93090424e+02 8.85624939e+02 6.87604368e-01]
[462.40859985 359.59121704 0.94283295]	[462.22930908 390.49108887 0.89369994]	[398.11196899 398.14248657 0.87541097]	[382.77316284 498.24276733 0.88285732]	[375.03076172 598.23059082 0.84423399]	[523.89312744 382.75112915 0.88025236]	[554.63006592 480.26159668 0.89257741]	[585.47705078 567.52685547 0.90165657]	[480.29101562 564.90002441 0.75971717]	[441.69338989 567.49975586 0.71696436]	[480.19274902 747.11199951 0.86670268]	[4.82920776e+02 8.72883667e+02 8.31720889e-01]	[521.20330811 559.831604 0.70886266]	[562.34735107 731.74206543 0.8586821 ]	[531.58294678 744.5612793 0.80735993]	[452.00405884 346.86557007 0.83081412]	[477.6914978 341.82546997 0.87885618]	[428.94723511 334.04699707 0.76505178]	[485.48300171 323.83032227 0.69578969]	[5.13632568e+02 7.88102844e+02 7.77425170e-01]	[5.23782349e+02 7.87988647e+02 7.47590482e-01]	[523.91717529 731.69274902 0.80194712]	[4.80283447e+02 9.08719971e+02 7.00517058e-01]	[4.62335449e+02 9.00988892e+02 7.12621987e-01]	[4.93085846e+02 8.85614014e+02 6.86102986e-01]
[462.37026978 359.57540894 0.94903892]	[462.22512817 392.99267578 0.89796913]	[398.09204102 398.1633606 0.87861049]	[382.81686401 500.67434692 0.88633513]	[375.02703857 598.25213623 0.84671032]	[523.91986084 382.77612305 0.87442744]	[554.65380859 480.31494141 0.89419216]	[585.40869141 570.01324463 0.89614457]	[480.31359863 564.8671875 0.76537818]	[441.71951294 567.45788574 0.72137028]	[480.21185303 747.09875488 0.87181723]	[4.82917297e+02 8.75427734e+02 8.02597106e-01]	[521.22393799 559.78448486 0.71502405]	[562.32678223 731.69342041 0.85470021]	[531.5980835 746.9666748 0.80490434]	[449.48342896 346.83905029 0.834351 ]	[477.64447021 341.7923584 0.88287151]	[428.90606689 336.48233032 0.78560209]	[485.47290039 323.76635742 0.73632693]	[5.13638245e+02 7.88127747e+02 7.79438019e-01]	[5.23791138e+02 7.88010071e+02 7.56255269e-01]	[523.93096924 731.73260498 0.78486896]	[4.77680969e+02 9.08749939e+02 6.90699637e-01]	[4.62227051e+02 9.01002563e+02 7.12418675e-01]	[4.95603577e+02 8.90686584e+02 6.97740912e-01]
[462.37731934 359.56573486 0.94723684]	[462.22836304 392.99801636 0.89916289]	[398.10220337 398.15756226 0.87964588]	[382.81399536 500.68582153 0.88814235]	[375.03308105 598.25164795 0.84775436]	[523.92456055 382.78240967 0.87176025]	[549.56451416 480.26553345 0.90347302]	[582.96838379 567.58374023 0.894485 ]	[480.30511475 562.42071533 0.76446313]	[441.71481323 565.00769043 0.72270715]	[480.2166748 747.07214355 0.86804241]	[4.82916229e+02 8.75396240e+02 8.03434074e-01]	[521.22540283 559.74645996 0.70776498]	[562.33660889 731.69110107 0.85744649]	[531.60449219 746.96337891 0.80446291]	[449.49993896 346.82574463 0.8324241 ]	[477.65084839 341.78289795 0.88428789]	[428.91375732 336.47958374 0.78911912]	[485.47531128 323.77139282 0.73785466]	[5.13637451e+02 7.88118408e+02 7.79787779e-01]	[5.23786621e+02 7.88000000e+02 7.54419088e-01]	[523.93676758 731.73602295 0.7880559 ]	[4.77712311e+02 9.08725525e+02 6.88981414e-01]	[4.62249268e+02 9.00977417e+02 7.08891451e-01]	[4.95597870e+02 8.90661438e+02 6.85768127e-01]
[462.37954712 357.2298584 0.94613987]	[462.23272705 392.98602295 0.89787608]	[398.10577393 398.15124512 0.87862253]	[382.8112793 500.65118408 0.88133407]	[375.03115845 598.24615479 0.84679002]	[523.92687988 382.77593994 0.87163728]	[547.03466797 480.31997681 0.91516435]	[582.86895752 570.11981201 0.87214959]	[480.31726074 562.4251709 0.76227903]	[441.71801758 565.01501465 0.71981007]	[480.21115112 747.09484863 0.87060559]	[4.82923401e+02 8.75351624e+02 8.13576698e-01]	[521.24041748 559.75152588 0.70667046]	[562.34246826 731.69873047 0.85789496]	[531.54388428 746.95166016 0.8077721 ]	[449.50765991 346.81951904 0.83163309]	[477.65487671 341.7875061 0.88224047]	[428.93405151 336.46615601 0.78580844]	[485.49786377 323.79638672 0.74254674]	[5.13615967e+02 7.88096741e+02 7.77514100e-01]	[5.21392212e+02 7.85589844e+02 7.52285480e-01]	[523.90228271 731.72387695 0.78968853]	[4.80207458e+02 9.08697021e+02 6.94093227e-01]	[4.62297729e+02 8.98517273e+02 7.12099910e-01]	[4.93119812e+02 8.88170105e+02 6.87256217e-01]
[462.38690186 359.57473755 0.94631618]	[462.23245239 392.99072266 0.89789563]	[398.10482788 398.15652466 0.87862021]	[382.81533813 498.27154541 0.87997544]	[375.03146362 598.24401855 0.84636557]	[523.92437744 382.77850342 0.87124872]	[547.0401001 480.32537842 0.91380227]	[582.86999512 570.12426758 0.87250262]	[480.31716919 562.43048096 0.76228738]	[441.71572876 565.02203369 0.71890086]	[480.21191406 747.08898926 0.87002409]	[4.82921997e+02 8.75353394e+02 8.12946498e-01]	[521.24005127 559.75872803 0.70725173]	[562.34613037 731.70666504 0.85775352]	[531.54278564 744.5559082 0.80742592]	[449.51199341 346.83044434 0.83167523]	[477.66549683 341.79776001 0.88337553]	[428.93295288 336.46920776 0.78414136]	[485.50216675 323.79925537 0.73659587]	[5.13637024e+02 7.88091003e+02 7.80692637e-01]	[5.21399719e+02 7.85573364e+02 7.50269532e-01]	[523.89929199 731.70843506 0.78910828]	[4.80188690e+02 9.08698120e+02 6.93942428e-01]	[4.62284637e+02 8.98511597e+02 7.13055253e-01]	[4.93128510e+02 8.88176331e+02 6.87707663e-01]
[462.39404297 359.58789062 0.94505769]	[462.23849487 392.98883057 0.89770573]	[398.10864258 398.15060425 0.87966579]	[382.81710815 498.26345825 0.87784493]	[375.02755737 598.22570801 0.84464329]	[523.93005371 382.7789917 0.87069106]	[546.95166016 482.71679688 0.91979337]	[582.74450684 572.64788818 0.8506 ]	[480.30627441 562.4317627 0.76232898]	[441.70672607 565.02197266 0.71930408]	[480.20779419 747.09619141 0.87359405]	[4.82912048e+02 8.75391785e+02 8.14494848e-01]	[521.23126221 559.75769043 0.70614684]	[562.35174561 731.706604 0.85817116]	[529.04718018 744.55169678 0.81555218]	[449.51797485 346.84182739 0.83165538]	[477.68283081 341.81277466 0.88495386]	[428.94586182 336.47167969 0.784513 ]	[487.94058228 326.29107666 0.73715383]	[5.13581360e+02 7.88099976e+02 7.79527545e-01]	[5.21364197e+02 7.85583557e+02 7.52857685e-01]	[523.87316895 731.69952393 0.79206306]	[4.80209412e+02 9.08730591e+02 6.97793007e-01]	[4.62294098e+02 9.01014038e+02 7.11245537e-01]	[4.93096375e+02 8.88213806e+02 6.94110572e-01]
[462.4118042 359.59991455 0.94347191]	[462.23849487 393.00668335 0.89890385]	[398.1104126 398.15408325 0.87956834]	[382.81201172 498.23928833 0.87639135]	[375.00979614 598.2243042 0.84054255]	[523.925354 382.79647827 0.86770922]	[544.49047852 480.35681152 0.93050867]	[580.27813721 572.67230225 0.83515137]	[480.28781128 562.42248535 0.76081789]	[441.69406128 565.01489258 0.71993208]	[480.17422485 747.10223389 0.87119377]	[4.82909363e+02 8.75362793e+02 8.15261722e-01]	[521.2074585 559.74279785 0.69961298]	[562.3460083 731.71893311 0.85936838]	[529.02264404 746.98138428 0.82795656]	[451.99847412 346.8598938 0.83072841]	[477.7043457 341.82397461 0.88739383]	[428.93734741 336.47695923 0.78741443]	[487.95837402 326.29907227 0.73543543]	[5.11071930e+02 7.88100830e+02 7.73296297e-01]	[5.21357117e+02 7.87995300e+02 7.57463515e-01]	[523.85723877 731.74139404 0.79939359]	[4.80189392e+02 9.08721680e+02 6.97867274e-01]	[4.62276764e+02 9.00990051e+02 7.15023935e-01]	[4.93105042e+02 8.88182800e+02 6.90317571e-01]
[462.41952515 359.61245728 0.93879437]	[462.23358154 393.01837158 0.8995136 ]	[398.10821533 398.15960693 0.87898028]	[382.8046875 498.23809814 0.8762188 ]	[375.00540161 598.22924805 0.83953333]	[523.91333008 382.81164551 0.86721665]	[544.4753418 482.75439453 0.92467058]	[577.69482422 572.66241455 0.81443989]	[480.30914307 564.87255859 0.75641829]	[441.70773315 567.4675293 0.71503806]	[480.17727661 747.11859131 0.87560701]	[4.82908691e+02 8.75357666e+02 8.16684902e-01]	[521.22692871 559.78051758 0.70319271]	[562.33496094 731.72247314 0.86342382]	[528.99212646 747.01373291 0.83449656]	[452.00494385 346.88864136 0.82896155]	[477.70428467 344.26065063 0.88228506]	[428.94296265 336.49090576 0.78818506]	[487.94747925 326.30078125 0.73489004]	[5.11052765e+02 7.88094849e+02 7.73579061e-01]	[5.21343689e+02 7.87995178e+02 7.58531451e-01]	[523.83508301 731.76293945 0.79469264]	[4.80199799e+02 9.08728882e+02 7.01391220e-01]	[4.62283966e+02 9.00997864e+02 7.15667665e-01]	[4.93100708e+02 8.88175171e+02 6.90643072e-01]
[462.41436768 359.64126587 0.93656975]	[462.23526001 393.02081299 0.89918876]	[398.11032104 398.15576172 0.87941217]	[382.80291748 498.19915771 0.87121439]	[374.9708252 598.22875977 0.8320666 ]	[523.91375732 382.81896973 0.866274 ]	[544.449646 482.73742676 0.92202866]	[572.67175293 570.12121582 0.81516957]	[480.30880737 562.42700195 0.7568264 ]	[441.70645142 565.01196289 0.71712136]	[480.17575073 747.10900879 0.87311423]	[4.82908264e+02 8.75368469e+02 8.14878047e-01]	[521.23193359 559.75006104 0.70075959]	[562.32263184 731.722229 0.86356205]	[528.99865723 747.0133667 0.83401632]	[451.99908447 349.38623047 0.82803315]	[477.7038269 344.29946899 0.88049912]	[428.94061279 336.49227905 0.78635269]	[487.94424438 326.31848145 0.73385644]	[5.11047943e+02 7.88098145e+02 7.74641037e-01]	[5.21342712e+02 7.87996033e+02 7.59858787e-01]	[523.84033203 731.76702881 0.79479223]	[4.80209595e+02 9.08750977e+02 7.02010751e-01]	[4.62289429e+02 9.01026428e+02 7.12882638e-01]	[4.93097656e+02 8.88178467e+02 6.87941670e-01]
[462.39212036 359.67041016 0.93382353]	[462.23266602 393.02371216 0.89866662]	[398.10366821 398.15722656 0.87972665]	[382.80441284 498.20178223 0.87016261]	[372.55065918 598.24316406 0.83193791]	[523.91674805 382.82196045 0.86636645]	[544.4465332 482.76184082 0.92886025]	[572.63146973 572.62243652 0.81910121]	[480.30184937 562.43103027 0.75411403]	[441.70068359 565.01312256 0.71642071]	[480.19430542 747.07299805 0.873734 ]	[4.82911072e+02 8.75388550e+02 8.12624812e-01]	[521.22497559 559.75054932 0.69888741]	[562.31732178 731.71362305 0.86133558]	[529.01208496 747.02581787 0.83336216]	[449.52694702 349.42053223 0.8268593 ]	[477.68417358 344.35552979 0.87323022]	[428.96536255 336.503479 0.78946376]	[487.91329956 328.86328125 0.73567456]	[5.11049072e+02 7.88114502e+02 7.75947094e-01]	[5.21348877e+02 7.88016418e+02 7.65113711e-01]	[523.85559082 734.2154541 0.78913194]	[4.80209198e+02 9.11144836e+02 7.02562928e-01]	[4.62294373e+02 9.01058105e+02 7.11086571e-01]	[4.93102203e+02 8.88207458e+02 6.89318419e-01]
[462.38101196 359.67364502 0.93302035]	[462.23043823 393.02093506 0.89859778]	[398.10394287 398.14852905 0.8800084 ]	[382.79177856 498.19796753 0.87368608]	[372.52890015 598.22711182 0.82770586]	[523.91577148 382.82342529 0.8662293 ]	[544.44470215 482.73806763 0.92377543]	[572.64569092 572.5980835 0.81568217]	[480.31170654 562.4130249 0.75417286]	[441.71691895 564.99743652 0.71555352]	[480.22360229 747.12915039 0.88093472]	[4.82925201e+02 8.75446228e+02 8.02220464e-01]	[521.230896 559.72320557 0.69709009]	[562.30297852 731.70263672 0.85856688]	[529.07391357 746.97473145 0.81593025]	[449.51278687 349.42242432 0.82650512]	[477.68380737 344.34359741 0.8769834 ]	[428.9630127 336.50186157 0.78882664]	[487.9487915 328.86672974 0.73746312]	[5.13580261e+02 7.88095520e+02 7.77121067e-01]	[5.21378601e+02 7.85606873e+02 7.56904721e-01]	[523.88726807 731.74133301 0.78921771]	[4.77719330e+02 9.11150391e+02 6.85196698e-01]	[4.62262360e+02 9.01057312e+02 7.01896191e-01]	[4.95607239e+02 8.90697388e+02 6.96184754e-01]
[462.3684082 359.7093811 0.93123347]	[462.23168945 393.03393555 0.89885485]	[398.09811401 398.15664673 0.87967223]	[382.7744751 498.20150757 0.87569726]	[372.50674438 595.73712158 0.82312566]	[523.91998291 382.83413696 0.8631537 ]	[544.49243164 482.7723999 0.93105239]	[577.76959229 575.16564941 0.82453936]	[480.29425049 562.43151855 0.75646794]	[441.70733643 565.01940918 0.71521813]	[480.27096558 747.17529297 0.88673508]	[4.82939850e+02 8.77902100e+02 7.97475696e-01]	[521.20495605 559.75933838 0.70201164]	[562.28717041 731.67114258 0.85535026]	[531.58782959 744.56341553 0.80205822]	[449.49349976 351.9156189 0.82743245]	[477.6758728 346.84347534 0.87687826]	[428.95928955 336.50863647 0.78314865]	[487.95715332 328.91574097 0.73750353]	[5.16107849e+02 7.88073730e+02 7.71944761e-01]	[5.21408875e+02 7.85568970e+02 7.43810892e-01]	[523.91015625 731.72167969 0.78159237]	[4.77657349e+02 9.11154968e+02 6.73573434e-01]	[4.62229645e+02 9.01057678e+02 6.96718514e-01]	[4.95641144e+02 8.90729187e+02 7.00306892e-01]
[462.37637329 359.70037842 0.93012589]	[462.23764038 393.04141235 0.90018797]	[398.099823 398.15652466 0.88044095]	[382.73269653 498.19796753 0.87988108]	[372.46029663 595.71838379 0.81845152]	[523.92883301 382.84451294 0.85996151]	[544.50775146 482.76834106 0.92966449]	[580.28979492 575.14202881 0.83681631]	[480.28610229 564.86749268 0.75379264]	[441.69900513 567.47418213 0.71168232]	[480.26574707 749.54046631 0.88874054]	[4.82944702e+02 8.77903320e+02 7.96576202e-01]	[521.1965332 559.7769165 0.70007765]	[562.28125 731.6628418 0.85412431]	[529.08325195 746.94891357 0.80621028]	[449.50274658 349.46008301 0.8276484 ]	[477.68252563 346.83355713 0.877967 ]	[428.97238159 336.50762939 0.77999586]	[487.98162842 328.91040039 0.74209714]	[5.16116516e+02 7.88091919e+02 7.78201938e-01]	[5.23782715e+02 7.85589355e+02 7.47606397e-01]	[523.87432861 731.71392822 0.7832306 ]	[4.77660614e+02 9.11155212e+02 6.72155142e-01]	[4.62234711e+02 9.01053162e+02 6.94408417e-01]	[4.95646942e+02 8.90731140e+02 7.00296998e-01]
[462.42077637 359.66680908 0.93031889]	[462.23709106 393.03060913 0.8998704 ]	[398.10061646 398.15530396 0.88024473]	[382.7170105 498.1776123 0.87938058]	[369.97286987 595.7010498 0.81396836]	[523.92675781 382.83959961 0.86068571]	[544.49853516 480.35916138 0.93641078]	[580.32373047 572.59863281 0.84733516]	[480.28549194 564.85235596 0.75096661]	[441.69458008 567.46282959 0.71204895]	[480.2487793 747.1862793 0.88848734]	[4.82926544e+02 8.75428894e+02 8.04364026e-01]	[521.19750977 559.76116943 0.69744647]	[562.26806641 731.65490723 0.85959858]	[529.00158691 747.00146484 0.82787639]	[452.01602173 349.41970825 0.82813436]	[477.7149353 344.34359741 0.88132018]	[428.97808838 336.50250244 0.7826007 ]	[487.98815918 328.88235474 0.73133188]	[5.13558228e+02 7.88104553e+02 7.70369828e-01]	[5.21350586e+02 7.87995667e+02 7.55810082e-01]	[523.83178711 731.76287842 0.78091574]	[4.77729736e+02 9.11156921e+02 6.84274495e-01]	[4.62266785e+02 9.01061523e+02 7.01894045e-01]	[4.95605865e+02 8.90672607e+02 6.89996243e-01]
[462.4460144 359.65463257 0.92945445]	[462.24179077 393.02838135 0.89971101]	[398.10839844 398.14700317 0.87972534]	[380.34286499 498.19232178 0.88192111]	[369.94412231 595.69244385 0.81300795]	[523.92700195 382.85745239 0.85717529]	[546.9152832 482.7482605 0.92368174]	[582.73730469 572.6697998 0.84940624]	[480.27645874 564.88262939 0.75346786]	[441.68807983 567.49926758 0.71124363]	[480.2071228 747.12841797 0.88156104]	[4.82930573e+02 8.75377625e+02 8.12429667e-01]	[521.18707275 559.80975342 0.70234627]	[562.26379395 731.65167236 0.86026448]	[526.55841064 747.05072021 0.84118247]	[452.0446167 349.40109253 0.82950252]	[477.73776245 344.33007812 0.88484985]	[428.98147583 336.49560547 0.78537875]	[488.01846313 328.86679077 0.72486103]	[5.11043427e+02 7.88079834e+02 7.71689057e-01]	[5.21325073e+02 7.87991516e+02 7.61563182e-01]	[523.8069458 734.23858643 0.78070229]	[4.80197876e+02 9.08759094e+02 6.91069663e-01]	[4.62283966e+02 9.01042358e+02 7.06870079e-01]	[4.95600433e+02 8.88202759e+02 6.89712524e-01]
[464.81616211 359.65386963 0.92845142]	[462.23632812 393.02716064 0.89951217]	[398.10662842 398.15332031 0.8794018 ]	[380.34002686 498.19567871 0.88146752]	[369.93164062 595.69067383 0.81332856]	[523.92199707 382.85275269 0.85913026]	[546.91894531 482.72994995 0.92327428]	[582.79302979 572.65594482 0.85554111]	[480.25967407 564.87463379 0.75387239]	[441.67230225 567.49267578 0.71375883]	[480.17370605 747.07824707 0.87116027]	[4.82926270e+02 8.75325439e+02 8.23619246e-01]	[521.17163086 559.7980957 0.69882131]	[562.2779541 731.67871094 0.85998112]	[526.53717041 746.97955322 0.84076673]	[452.05541992 349.39962769 0.82917213]	[477.74310303 344.33078003 0.88430107]	[428.99951172 336.49502563 0.78488368]	[490.47915649 328.87573242 0.72251296]	[5.11033783e+02 7.88030579e+02 7.75950134e-01]	[5.21305359e+02 7.85544373e+02 7.59370923e-01]	[523.79870605 731.73791504 0.79367 ]	[4.80313080e+02 9.08752197e+02 7.04226613e-01]	[4.62358734e+02 9.01054626e+02 7.09491372e-01]	[4.93100128e+02 8.88114868e+02 6.87310934e-01]
[464.83660889 359.64105225 0.93166757]	[462.22958374 393.02896118 0.89962196]	[398.10202026 398.1685791 0.87946761]	[380.32333374 498.19717407 0.88495982]	[369.90328979 595.69311523 0.81325769]	[523.91137695 382.84667969 0.86157429]	[544.54980469 480.33972168 0.92674166]	[582.79510498 572.58990479 0.86061996]	[480.25024414 564.89367676 0.75213963]	[441.66549683 567.51306152 0.71312189]	[480.1602478 747.12451172 0.87307239]	[4.82914673e+02 8.72917908e+02 8.30047309e-01]	[518.78692627 559.8137207 0.69806647]	[562.26263428 731.69293213 0.86028582]	[526.45690918 746.97857666 0.85066622]	[452.07873535 349.39859009 0.83072346]	[480.1164856 344.31536865 0.88514125]	[428.99633789 336.50256348 0.78613597]	[488.0149231 328.85037231 0.71717906]	[5.08528320e+02 7.85612122e+02 7.79721856e-01]	[5.21268494e+02 7.85528809e+02 7.64799118e-01]	[521.3338623 731.73937988 0.79812604]	[4.80328247e+02 9.08736328e+02 7.08975732e-01]	[4.62365448e+02 9.01036499e+02 7.16935158e-01]	[4.93072266e+02 8.85634766e+02 6.89423025e-01]
[464.84664917 359.63348389 0.93280613]	[462.22348022 393.02874756 0.89978236]	[398.09979248 398.16833496 0.87897432]	[380.3213501 498.18182373 0.883219 ]	[369.90344238 595.69274902 0.81292588]	[523.90386963 382.84970093 0.86168581]	[546.91497803 480.34985352 0.92512918]	[582.79571533 572.59136963 0.86039269]	[480.25338745 564.89031982 0.7520442 ]	[441.6673584 567.50646973 0.71282977]	[480.15896606 747.12988281 0.87465465]	[4.82910736e+02 8.72904663e+02 8.33070934e-01]	[518.79016113 559.81280518 0.69844204]	[562.26422119 731.70068359 0.85981876]	[526.45593262 746.98022461 0.8506425 ]	[454.53869629 349.39331055 0.83178234]	[480.11993408 344.30355835 0.88551921]	[428.99050903 336.50732422 0.78745842]	[488.00701904 328.84524536 0.71345145]	[5.08528290e+02 7.85610229e+02 7.78930426e-01]	[5.21270569e+02 7.85526794e+02 7.63977051e-01]	[521.33148193 731.74163818 0.7966699 ]	[4.82779236e+02 9.08724854e+02 7.12754369e-01]	[4.62392029e+02 9.01043579e+02 7.14162707e-01]	[4.93058655e+02 8.85606445e+02 6.85791731e-01]
[464.83627319 359.6217041 0.93406451]	[462.21295166 393.03240967 0.89966589]	[398.10241699 398.17086792 0.87915403]	[380.31399536 498.17437744 0.88378978]	[367.427948 595.70440674 0.81400007]	[523.88745117 382.8493042 0.86427069]	[546.99249268 480.37939453 0.91519642]	[582.86633301 570.01300049 0.88343871]	[480.24966431 564.91375732 0.75158483]	[441.66943359 567.5357666 0.71013117]	[480.1348877 747.14154053 0.86990607]	[4.82908325e+02 8.72920349e+02 8.31298828e-01]	[518.78930664 562.27124023 0.69940019]	[562.26904297 731.68969727 0.85839212]	[524.02545166 747.03643799 0.85675406]	[452.07183838 349.38909912 0.83143497]	[477.73605347 344.28256226 0.88282251]	[428.97076416 336.50445557 0.78865373]	[487.95587158 326.33590698 0.71387249]	[508.46936035 788.02758789 0.79150617]	[5.21210388e+02 7.85568665e+02 7.70383060e-01]	[521.26715088 731.75817871 0.78682679]	[4.82794830e+02 9.08737427e+02 7.14707494e-01]	[4.62399963e+02 9.01062256e+02 7.15092301e-01]	[4.90572174e+02 8.85610046e+02 6.86870754e-01]
[464.84353638 359.60610962 0.93478864]	[462.20455933 393.0390625 0.90001535]	[398.10943604 398.17034912 0.87922823]	[380.30963135 498.21862793 0.89153993]	[367.41784668 595.72888184 0.81584036]	[523.87414551 382.85641479 0.86305398]	[547.02502441 480.30465698 0.91584879]	[582.95935059 567.47686768 0.90218228]	[480.25369263 564.91229248 0.75054532]	[441.66687012 567.52734375 0.70938939]	[480.10958862 747.16680908 0.86616719]	[4.82892944e+02 8.72879150e+02 8.41883302e-01]	[521.17944336 562.28527832 0.70404083]	[562.26605225 731.71838379 0.85347801]	[523.99554443 747.10626221 0.86299366]	[452.07980347 346.90609741 0.83205396]	[477.74371338 344.25021362 0.88653523]	[428.97253418 336.5116272 0.79123342]	[487.93719482 326.32351685 0.68911755]	[505.98934937 788.03356934 0.79930443]	[5.21187134e+02 7.85608459e+02 7.72505224e-01]	[521.22833252 734.24920654 0.77758569]	[4.82786285e+02 9.08729492e+02 7.18759596e-01]	[4.62397339e+02 9.01048706e+02 7.20105231e-01]	[4.90546936e+02 8.83077087e+02 6.87268257e-01]
[462.40426636 359.59732056 0.94325858]	[459.8550415 393.00973511 0.89651233]	[398.10308838 398.14715576 0.87730515]	[380.29959106 500.64645386 0.90201563]	[367.41073608 598.24926758 0.8234874 ]	[523.84490967 382.82287598 0.87166154]	[549.56323242 480.22268677 0.89507914]	[585.52801514 564.86578369 0.92037356]	[480.27331543 564.91912842 0.75551683]	[441.68295288 567.53826904 0.7112813 ]	[480.11230469 747.16088867 0.86449409]	[4.82889069e+02 8.72900330e+02 8.35901022e-01]	[521.20147705 562.28869629 0.71061504]	[562.26702881 731.74304199 0.8546567 ]	[523.97839355 747.12878418 0.865381 ]	[451.99719238 346.89050293 0.82970548]	[477.6763916 344.24353027 0.87834883]	[428.95272827 336.49606323 0.79086602]	[485.46972656 326.29238892 0.70740503]	[505.9670105 788.03820801 0.80334157]	[5.18770691e+02 7.85609802e+02 7.70941615e-01]	[521.21990967 734.2734375 0.77277929]	[4.82841034e+02 9.08758240e+02 7.19115674e-01]	[4.64827545e+02 9.03561340e+02 7.11563647e-01]	[4.90527710e+02 8.85574707e+02 6.83109403e-01]
[462.37927246 359.56716919 0.94826204]	[459.83425903 393.02700806 0.89862841]	[398.08688354 398.19238281 0.87954712]	[380.27825928 500.71569824 0.91421509]	[367.40240479 600.75695801 0.83481669]	[523.8215332 382.80065918 0.87454665]	[554.6696167 480.22644043 0.88303745]	[593.12127686 564.82250977 0.86250848]	[480.27114868 564.89831543 0.75820839]	[441.68435669 567.5201416 0.71554404]	[480.11550903 749.54199219 0.86555564]	[4.82887085e+02 8.72904175e+02 8.33470404e-01]	[521.19818115 562.26776123 0.70934242]	[562.28643799 731.7421875 0.85363322]	[523.97015381 747.09338379 0.86660814]	[449.49081421 346.87088013 0.83144623]	[477.62744141 341.78356934 0.87490416]	[426.41741943 336.53530884 0.81100243]	[485.38348389 323.72009277 0.70639944]	[505.9581604 788.02770996 0.8065064 ]	[5.18741516e+02 7.85599915e+02 7.66684294e-01]	[518.7868042 734.24707031 0.77208978]	[4.82890533e+02 9.11165466e+02 7.18351126e-01]	[4.64862854e+02 9.03615234e+02 7.05424428e-01]	[4.90490814e+02 8.83099182e+02 6.77899361e-01]
[462.26174927 359.58837891 0.95828134]	[459.74664307 395.49615479 0.90616691]	[395.62249756 400.63949585 0.86622763]	[380.28057861 500.84091187 0.92313814]	[367.41616821 600.82867432 0.8440854 ]	[521.35656738 382.73272705 0.88310277]	[559.82354736 469.97918701 0.84545165]	[606.08538818 559.69238281 0.86135793]	[480.32037354 564.92376709 0.76876658]	[441.72976685 567.56768799 0.71681195]	[480.11486816 747.09033203 0.86667836]	[4.82891174e+02 8.75331238e+02 8.29614222e-01]	[521.23724365 562.27484131 0.7240743 ]	[562.44750977 731.76306152 0.86985761]	[526.44628906 746.94458008 0.84916472]	[446.90209961 346.88830566 0.83659351]	[475.07275391 341.80044556 0.86231101]	[423.81872559 336.53552246 0.84369856]	[482.89599609 323.80419922 0.70526379]	[508.4543457 785.58331299 0.80163836]	[5.21193359e+02 7.85515198e+02 7.64863729e-01]	[521.33642578 731.69946289 0.81112695]	[4.82784851e+02 9.11169373e+02 7.10033417e-01]	[4.62376923e+02 9.03591492e+02 7.06110537e-01]	[4.90548126e+02 8.85643616e+02 6.89161956e-01]
[462.27227783 359.57369995 0.95791072]	[459.74887085 395.4909668 0.90618992]	[395.63317871 398.26855469 0.86632603]	[380.28118896 500.82992554 0.92605805]	[367.4180603 600.847229 0.844419 ]	[521.35949707 382.74945068 0.88232648]	[562.21911621 472.5632019 0.84527218]	[606.08154297 559.69219971 0.86222667]	[480.30117798 564.89929199 0.77122867]	[441.72244263 567.5357666 0.72217369]	[480.10494995 747.16400146 0.86601245]	[4.82895935e+02 8.75346436e+02 8.31656218e-01]	[521.21099854 559.82836914 0.72227144]	[562.42633057 731.72143555 0.8723048 ]	[526.46264648 746.95056152 0.85042632]	[446.9145813 346.87597656 0.83635598]	[475.07797241 341.78649902 0.86376822]	[423.8187561 336.52993774 0.84378695]	[482.90106201 323.76986694 0.70376641]	[505.98098755 785.57830811 0.82088864]	[5.18786255e+02 7.85531799e+02 7.72341371e-01]	[521.34326172 731.70428467 0.81168383]	[4.80326355e+02 9.08757019e+02 7.08148360e-01]	[4.62360229e+02 9.01058472e+02 7.08966017e-01]	[4.90563019e+02 8.85660095e+02 6.91358328e-01]
[462.21670532 359.56451416 0.95725203]	[459.70303345 395.52713013 0.91219127]	[395.57971191 400.66210938 0.86415946]	[380.27655029 500.84918213 0.92799264]	[367.42053223 603.28411865 0.85415292]	[521.31628418 382.74969482 0.88101214]	[564.83007812 467.4989624 0.89151359]	[618.83392334 549.54644775 0.82032549]	[480.27719116 564.87109375 0.77455384]	[441.71221924 567.49957275 0.7253055 ]	[480.12615967 747.11096191 0.86378515]	[4.82901978e+02 8.75333740e+02 8.32755864e-01]	[521.17523193 559.80181885 0.72052872]	[564.8347168 731.7612915 0.86425811]	[526.52661133 744.50604248 0.83812785]	[444.41937256 346.87863159 0.8450712 ]	[472.55706787 341.76748657 0.86255795]	[421.33361816 336.5625 0.87681848]	[482.84115601 323.81835938 0.68414456]	[508.45892334 785.56524658 0.81256658]	[5.21196655e+02 7.85494751e+02 7.66060829e-01]	[523.79949951 731.65209961 0.80931067]	[4.80320770e+02 9.08751282e+02 7.07665682e-01]	[4.62355530e+02 9.01039246e+02 7.08786070e-01]	[4.90558868e+02 8.85648254e+02 6.91404641e-01]
[459.82461548 357.21292114 0.9565134 ]	[459.65127563 395.50741577 0.90569806]	[395.53585815 400.69665527 0.85949093]	[380.26095581 503.26730347 0.9363935 ]	[369.90197754 603.40740967 0.87420857]	[521.23223877 380.29818726 0.8845467 ]	[567.45092773 464.89691162 0.87713593]	[626.39758301 544.53594971 0.8876254 ]	[480.27835083 564.8638916 0.77431124]	[441.71051025 567.49597168 0.72467101]	[480.16995239 747.09436035 0.87026173]	[4.82901947e+02 8.75339172e+02 8.31285655e-01]	[521.17596436 559.77539062 0.71752894]	[564.95916748 731.78137207 0.84812856]	[529.07373047 744.51739502 0.81721526]	[444.33276367 346.83297729 0.85832369]	[470.01928711 341.73092651 0.87578362]	[421.27313232 336.58251953 0.89233315]	[482.77371216 323.81799316 0.63631332]	[508.48416138 785.61358643 0.8094852 ]	[5.21247742e+02 7.85559143e+02 7.74602056e-01]	[523.88134766 731.64819336 0.79856557]	[4.80314728e+02 9.08756226e+02 7.06302702e-01]	[4.62350433e+02 9.01045349e+02 7.08825588e-01]	[4.90551117e+02 8.85659119e+02 6.92066371e-01]
[459.64227295 357.18139648 0.94495618]	[457.20962524 395.50930786 0.89714313]	[393.01852417 400.75054932 0.84314322]	[380.25482178 503.315979 0.93738884]	[372.49429321 605.89050293 0.88573796]	[518.75726318 380.24905396 0.88241458]	[572.63946533 462.23626709 0.86427641]	[639.32116699 536.71917725 0.82995063]	[480.30032349 564.85650635 0.77410978]	[441.72506714 567.48614502 0.72551394]	[480.19119263 747.09631348 0.86230767]	[4.82925201e+02 8.75361267e+02 8.23431313e-01]	[521.20507812 559.75537109 0.71679676]	[567.456604 731.65551758 0.85714781]	[534.14404297 747.00067139 0.82597011]	[441.74887085 344.32876587 0.89563239]	[464.89788818 339.3109436 0.9138723 ]	[421.17712402 336.53048706 0.89045215]	[480.27566528 323.79785156 0.73774683]	[5.13581665e+02 7.88100342e+02 7.79082298e-01]	[5.21382996e+02 7.88024292e+02 7.76000202e-01]	[523.96502686 734.20843506 0.78003472]	[4.80308044e+02 9.11166931e+02 7.05432177e-01]	[4.62356293e+02 9.03547424e+02 7.00285316e-01]	[4.93050598e+02 8.88135559e+02 6.95291042e-01]
[459.58883667 357.16210938 0.93634886]	[457.17700195 395.49108887 0.88880491]	[392.99020386 400.73806763 0.83996767]	[380.27075195 503.31799316 0.93003261]	[372.54156494 605.89703369 0.8918438 ]	[518.7300415 380.23379517 0.88208497]	[575.15454102 459.78063965 0.86154759]	[644.3260498 528.99194336 0.85844362]	[480.30502319 564.86761475 0.77432692]	[441.7305603 567.50445557 0.72462207]	[480.21548462 747.08135986 0.85813421]	[4.82925018e+02 8.75351929e+02 8.20030570e-01]	[521.20355225 559.76641846 0.71389121]	[567.51348877 729.21844482 0.86233342]	[536.73547363 747.00341797 0.83859527]	[441.70153809 344.28890991 0.89820647]	[462.44833374 339.30111694 0.92149246]	[421.13372803 336.52767944 0.89217335]	[480.20849609 323.76312256 0.70817453]	[5.16148682e+02 7.88111572e+02 7.64087200e-01]	[5.23846008e+02 7.88044128e+02 7.58947551e-01]	[526.4262085 734.21533203 0.78593481]	[4.80305115e+02 9.11153381e+02 6.99353278e-01]	[4.62354706e+02 9.01061951e+02 6.96407437e-01]	[4.93040924e+02 8.88128662e+02 6.89371586e-01]
[457.1887207 357.1428833 0.93089402]	[457.15911865 395.49130249 0.88670248]	[392.96664429 400.7421875 0.83603901]	[380.27423096 503.32159424 0.92755795]	[375. 605.88830566 0.89666313]	[518.71130371 380.22357178 0.88031137]	[577.69165039 459.76708984 0.86708581]	[644.44354248 524.02661133 0.8934285 ]	[480.31439209 564.87780762 0.77536827]	[441.73773193 567.52178955 0.72443575]	[480.26171875 747.12646484 0.8689785 ]	[4.82925629e+02 8.75360840e+02 8.20036888e-01]	[521.20855713 559.77996826 0.71570557]	[567.54364014 729.20452881 0.8625412 ]	[539.22619629 747.03631592 0.85218823]	[441.67428589 344.23913574 0.90271962]	[462.41491699 339.27993774 0.93141884]	[418.79724121 336.52838135 0.89440131]	[480.16363525 323.77172852 0.68812835]	[5.18667297e+02 7.88157898e+02 7.84493566e-01]	[5.23918152e+02 7.88090027e+02 7.68509269e-01]	[526.47283936 734.25628662 0.78134966]	[4.80292572e+02 9.11157349e+02 6.97384477e-01]	[4.62351257e+02 9.01066528e+02 6.94797575e-01]	[4.93041626e+02 8.88148926e+02 6.92544103e-01]
[457.14379883 357.14117432 0.92263412]	[457.14752197 395.48657227 0.8833884 ]	[390.50143433 400.74169922 0.83608842]	[380.28106689 503.31652832 0.92997551]	[375.0484314 605.91308594 0.90524191]	[518.69287109 380.2088623 0.88060367]	[577.69769287 459.75036621 0.86800402]	[644.45959473 523.98144531 0.90597087]	[480.32595825 564.89282227 0.77637154]	[441.74951172 567.54229736 0.72509187]	[480.28717041 747.13830566 0.86823612]	[4.82916321e+02 8.75359741e+02 8.21789145e-01]	[521.21704102 559.79968262 0.71888268]	[567.53149414 729.17199707 0.85576993]	[541.76281738 747.06109619 0.87713742]	[439.30105591 341.81930542 0.90694338]	[462.38598633 339.27090454 0.94219869]	[418.75622559 336.51992798 0.89406252]	[480.13739014 323.78683472 0.70306814]	[518.76812744 788.18939209 0.81621188]	[5.26428528e+02 7.88137329e+02 7.76083887e-01]	[529.05944824 734.3059082 0.74123287]	[4.80281891e+02 9.11152771e+02 7.02189744e-01]	[4.62338593e+02 9.01064209e+02 7.02311814e-01]	[4.93042999e+02 8.88153503e+02 6.94709659e-01]
[457.13357544 357.14761353 0.92302573]	[457.14587402 393.07489014 0.88293087]	[390.50793457 400.74523926 0.8361764 ]	[380.28063965 503.30749512 0.92928946]	[375.0475769 605.91052246 0.90383226]	[518.68963623 380.20498657 0.88027149]	[575.22540283 459.71673584 0.85841423]	[644.46234131 523.98101807 0.90676039]	[480.33813477 564.89306641 0.77734023]	[441.76126099 567.54351807 0.72475755]	[480.28909302 747.17102051 0.87343872]	[4.82921356e+02 8.75388794e+02 8.17944407e-01]	[521.22869873 559.79821777 0.72071153]	[567.54016113 729.17626953 0.85462052]	[541.76196289 747.05706787 0.87811506]	[439.29733276 341.81774902 0.90655375]	[462.38412476 339.28060913 0.93862885]	[418.76266479 336.50793457 0.89049661]	[480.14840698 323.79663086 0.71780592]	[518.76605225 788.18896484 0.81665474]	[5.26428894e+02 7.88135986e+02 7.75918782e-01]	[529.05401611 734.30206299 0.74391556]	[4.80261993e+02 9.11159180e+02 7.02724934e-01]	[4.62325806e+02 9.01068115e+02 7.00666368e-01]	[4.93061279e+02 8.88193237e+02 6.99998498e-01]
[457.14126587 357.13723755 0.92391813]	[457.14776611 393.07034302 0.88278496]	[392.9704895 400.73748779 0.83820683]	[380.28747559 503.32409668 0.92825425]	[375.0770874 605.86340332 0.90632778]	[518.68371582 380.20346069 0.88074231]	[575.190979 459.73696899 0.86383736]	[644.35766602 524.02471924 0.89028341]	[480.34075928 564.86407471 0.77777016]	[441.77319336 567.51745605 0.72647929]	[480.29177856 747.17944336 0.87025791]	[4.82915344e+02 8.75396729e+02 8.18784952e-01]	[521.22717285 559.75671387 0.71641469]	[567.53344727 729.15759277 0.85279268]	[541.81884766 747.07684326 0.87956268]	[439.29788208 341.8145752 0.90947139]	[462.37759399 339.26385498 0.94083583]	[418.75665283 336.49978638 0.88925195]	[480.13833618 323.73339844 0.71392566]	[521.20111084 788.2010498 0.82223642]	[5.26488037e+02 7.88152039e+02 7.77713656e-01]	[5.31574158e+02 7.36787903e+02 7.26094365e-01]	[4.80242401e+02 9.11162170e+02 7.04839766e-01]	[4.62305176e+02 9.01069885e+02 7.04757810e-01]	[4.93060394e+02 8.88203552e+02 7.02631354e-01]
[457.15289307 357.13171387 0.92823994]	[457.15319824 393.06951904 0.8840549 ]	[392.97271729 400.74087524 0.83794802]	[380.29833984 503.32757568 0.92578024]	[375.07629395 603.48126221 0.90810382]	[518.70666504 380.19952393 0.8844409 ]	[570.05609131 459.68881226 0.86628115]	[639.35992432 526.51062012 0.83906573]	[480.35662842 564.88720703 0.77791363]	[441.78347778 567.54595947 0.72256649]	[480.26528931 747.15454102 0.86813223]	[4.82913696e+02 8.75391846e+02 8.18230748e-01]	[521.24066162 559.78411865 0.72151053]	[567.54821777 729.15856934 0.85339898]	[541.80999756 747.02288818 0.87950563]	[439.3092041 341.80856323 0.91139364]	[462.381073 339.26193237 0.93201768]	[418.75680542 336.49588013 0.8848387 ]	[480.15151978 323.7175293 0.70778733]	[521.23706055 788.22515869 0.84000158]	[5.28973694e+02 7.88139832e+02 7.79727936e-01]	[531.54937744 734.23651123 0.75329709]	[4.80232391e+02 9.11160217e+02 7.03799903e-01]	[4.62297516e+02 9.01064758e+02 7.05239475e-01]	[4.93064514e+02 8.88198608e+02 7.00085282e-01]
[457.16403198 357.12908936 0.92899805]	[457.17071533 393.07443237 0.88819718]	[393.00695801 400.72567749 0.84394419]	[380.30557251 503.31265259 0.92788684]	[375.0809021 603.48010254 0.91034913]	[518.71008301 380.21905518 0.88376367]	[567.60083008 462.26333618 0.88789839]	[631.65618896 531.56921387 0.82233465]	[480.37228394 564.89648438 0.7764414 ]	[441.79174805 567.54840088 0.72099501]	[480.26153564 747.05596924 0.85871983]	[4.82912445e+02 8.75395752e+02 8.15985620e-01]	[521.26556396 559.80114746 0.72655696]	[567.54522705 729.16564941 0.85492563]	[541.81262207 747.02069092 0.88301563]	[441.66015625 341.79443359 0.91363209]	[462.40029907 339.26657104 0.92866164]	[418.77423096 336.49182129 0.88704765]	[480.20648193 323.75509644 0.74766588]	[521.27087402 790.59954834 0.84154564]	[5.29009766e+02 7.88139465e+02 7.80937552e-01]	[531.55310059 734.22393799 0.7635718 ]	[4.80203003e+02 9.11166138e+02 6.99981809e-01]	[4.62277802e+02 9.01068909e+02 7.06383884e-01]	[4.93063416e+02 8.88204590e+02 6.98040664e-01]
[457.20666504 357.11767578 0.93406874]	[457.19781494 395.48797607 0.89172029]	[393.0430603 400.71536255 0.84824771]	[380.3225708 503.2555542 0.92259449]	[375.08648682 603.46380615 0.91092837]	[518.72302246 380.22415161 0.8826465 ]	[567.45495605 462.30447388 0.89855158]	[626.57873535 536.7401123 0.88210571]	[480.37588501 564.91027832 0.77417594]	[441.78677368 567.56420898 0.71705896]	[480.24816895 747.01727295 0.84597385]	[4.82917725e+02 8.75377563e+02 8.16827774e-01]	[521.28155518 559.80596924 0.72694087]	[567.53894043 729.13903809 0.85349208]	[541.78857422 747.01098633 0.87905067]	[441.69348145 341.81039429 0.91244805]	[462.42910767 339.25598145 0.92603469]	[421.13189697 336.46887207 0.87880433]	[480.2197876 321.29998779 0.74839246]	[521.27832031 790.63043213 0.83504719]	[5.29021912e+02 7.88163635e+02 7.75600791e-01]	[529.05413818 734.21228027 0.77513701]	[4.80197449e+02 9.11162170e+02 7.05518305e-01]	[4.62276825e+02 9.01048706e+02 7.12461293e-01]	[4.93065674e+02 8.88193481e+02 6.97624803e-01]
[459.61459351 357.06259155 0.93330699]	[459.5887146 393.03405762 0.8940056 ]	[395.52047729 400.64559937 0.85391808]	[380.34320068 500.87091064 0.91276658]	[375.06463623 603.35510254 0.89923012]	[518.75054932 380.21844482 0.88495749]	[562.39343262 464.94485474 0.90692776]	[618.79724121 544.4630127 0.86366165]	[482.7220459 564.93756104 0.77283967]	[441.80435181 567.57220459 0.71745259]	[480.25875854 747.11749268 0.85822654]	[4.82922089e+02 8.75434631e+02 8.11801970e-01]	[521.31091309 559.83416748 0.73482144]	[567.51342773 729.16937256 0.85709161]	[541.82818604 747.08410645 0.88120925]	[441.76556396 341.78335571 0.91374445]	[464.83151245 339.21865845 0.92315352]	[421.21218872 333.97912598 0.85672152]	[480.28500366 321.21520996 0.79906327]	[521.28277588 790.66851807 0.82012784]	[5.29034058e+02 7.88214050e+02 7.70051718e-01]	[531.57971191 734.30200195 0.75547123]	[4.77717255e+02 9.11162231e+02 7.02173054e-01]	[4.62252106e+02 9.01051819e+02 7.13102162e-01]	[4.93104004e+02 8.90662048e+02 7.11511850e-01]
[459.62332153 357.04943848 0.93232369]	[459.64215088 393.00177002 0.90100223]	[395.57626343 398.26855469 0.86296409]	[380.33959961 500.84973145 0.91420764]	[375.05001831 603.37799072 0.89933014]	[518.79156494 380.22872925 0.88562268]	[562.2678833 469.97921753 0.86140001]	[608.52203369 549.53509521 0.84173107]	[482.73031616 564.92932129 0.76811498]	[441.79455566 567.56402588 0.71631408]	[480.26193237 747.16577148 0.85957503]	[4.82921295e+02 8.75397583e+02 8.14070225e-01]	[521.33886719 559.81652832 0.73108995]	[567.48730469 729.18505859 0.85474896]	[541.81408691 747.08508301 0.87971807]	[441.78897095 341.75387573 0.91556787]	[464.8706665 339.21612549 0.92108864]	[421.21575928 333.99313354 0.86320311]	[480.36166382 321.26745605 0.81008613]	[521.27130127 790.6708374 0.82573527]	[5.29034241e+02 7.88221130e+02 7.74500728e-01]	[531.56091309 734.29937744 0.75428218]	[4.80181519e+02 9.11166565e+02 6.97191238e-01]	[4.62266785e+02 9.01067749e+02 7.05834448e-01]	[4.93107025e+02 8.88216064e+02 7.06123948e-01]
[459.67819214 357.05111694 0.93940449]	[459.70214844 392.97857666 0.90516996]	[395.62460327 398.23513794 0.8706218 ]	[380.35980225 500.82949829 0.91200876]	[375.0218811 603.32720947 0.88972664]	[521.24920654 380.2460022 0.8949551 ]	[557.25909424 470.03686523 0.82267642]	[603.41607666 557.1762085 0.86415231]	[482.7545166 564.89447021 0.76851904]	[441.80712891 567.51831055 0.72119433]	[480.29022217 749.5456543 0.86770803]	[4.82929871e+02 8.75365479e+02 8.18610072e-01]	[521.3638916 559.78540039 0.72915328]	[567.44702148 729.19122314 0.85093206]	[541.82818604 747.11279297 0.88272625]	[441.83520508 341.75906372 0.90797633]	[464.95721436 339.2170105 0.90920895]	[421.23171997 334.00756836 0.86144441]	[482.74130249 323.74517822 0.81323433]	[521.26013184 790.70355225 0.82360166]	[5.29024658e+02 7.90594421e+02 7.77563393e-01]	[531.57019043 736.80664062 0.74895549]	[4.80230103e+02 9.11168701e+02 7.09191501e-01]	[4.62301331e+02 9.01062805e+02 7.06925154e-01]	[4.93097107e+02 8.88168030e+02 7.02255905e-01]
[459.71722412 357.06402588 0.94921291]	[459.73373413 390.49682617 0.90344894]	[398.02713013 398.20269775 0.87410766]	[380.35739136 500.7583313 0.90530288]	[375.00360107 600.87463379 0.87447309]	[521.27807617 380.23440552 0.89731175]	[549.57250977 475.07403564 0.82696754]	[598.22027588 562.26477051 0.85062432]	[482.75534058 564.94012451 0.76283848]	[441.81335449 567.56072998 0.71509409]	[480.3157959 749.58959961 0.86791086]	[4.82934692e+02 8.72912659e+02 8.22283864e-01]	[521.37127686 562.26629639 0.73054814]	[565.03503418 729.20379639 0.85753208]	[541.8192749 747.12158203 0.88060117]	[441.87069702 341.74725342 0.90674186]	[467.43856812 339.22106934 0.90197718]	[421.27456665 333.98498535 0.84577864]	[482.81027222 323.7227478 0.80760026]	[521.21813965 790.70141602 0.81599134]	[5.28977905e+02 7.90600647e+02 7.71565199e-01]	[531.57666016 736.83587646 0.75045884]	[4.80261932e+02 9.11143188e+02 6.98558211e-01]	[4.62331909e+02 9.01012024e+02 6.97646558e-01]	[4.93074127e+02 8.85630798e+02 6.93240821e-01]
[459.76727295 357.07119751 0.95887005]	[459.74731445 390.46072388 0.90364575]	[398.05084229 398.19848633 0.87847137]	[380.3500061 500.75848389 0.9046697 ]	[374.97348022 600.80255127 0.85773796]	[521.28149414 380.21176147 0.90039062]	[547.05578613 477.68862915 0.87047416]	[588.00683594 562.44763184 0.89822191]	[482.75476074 564.91760254 0.76292843]	[441.82318115 567.53204346 0.71730977]	[480.34155273 749.559021 0.86817873]	[4.82934784e+02 8.72879700e+02 8.25842917e-01]	[521.3482666 559.80554199 0.72453469]	[564.9932251 729.24121094 0.85665774]	[541.80511475 747.14404297 0.88347769]	[441.91964722 341.75784302 0.89635766]	[469.95892334 339.22424316 0.89646411]	[421.28317261 334.01712036 0.84829676]	[482.83377075 321.27044678 0.7451871 ]	[521.18994141 790.7477417 0.81185716]	[5.26515747e+02 7.90638916e+02 7.76292503e-01]	[531.57000732 736.86328125 0.75464076]	[4.80267639e+02 9.08746216e+02 6.98045433e-01]	[4.62329651e+02 9.00981445e+02 7.00530648e-01]	[4.93073792e+02 8.85590515e+02 6.92166984e-01]
[459.82040405 357.07839966 0.95992053]	[459.76919556 390.44250488 0.90132791]	[398.06280518 398.16177368 0.87722158]	[380.34466553 500.70330811 0.89845836]	[374.96994019 598.32202148 0.84394205]	[521.32659912 380.22705078 0.90200984]	[544.46392822 477.68084717 0.89836627]	[582.91680908 564.92150879 0.91483885]	[482.7510376 564.89245605 0.76057386]	[441.82470703 567.51641846 0.71578616]	[480.36938477 747.15631104 0.86652297]	[4.82941559e+02 8.72892517e+02 8.18391025e-01]	[521.34429932 559.76196289 0.72021079]	[564.96801758 729.2244873 0.85614598]	[541.78759766 747.14276123 0.87859035]	[444.35366821 341.75708008 0.88523883]	[470.03948975 339.22814941 0.89603305]	[421.36029053 333.98214722 0.83088797]	[482.90872192 321.24349976 0.78656697]	[518.74993896 790.76538086 0.79892576]	[5.26465576e+02 7.90667114e+02 7.75185049e-01]	[531.54455566 736.85766602 0.77022606]	[4.80298889e+02 9.08725586e+02 6.84450388e-01]	[4.62352539e+02 8.98500488e+02 6.91324472e-01]	[4.93073822e+02 8.85619141e+02 6.82307720e-01]
[462.20428467 357.07296753 0.95936459]	[459.78372192 390.42468262 0.90043843]	[398.06201172 398.13195801 0.87661362]	[380.34677124 500.66921997 0.89062458]	[372.53393555 598.30847168 0.83950877]	[521.36138916 380.23654175 0.90222538]	[544.36303711 480.1239624 0.9005931 ]	[580.32324219 565.04675293 0.88158619]	[480.38018799 564.8583374 0.76467848]	[441.79397583 567.49023438 0.72066641]	[480.36871338 747.13708496 0.8582772 ]	[4.82949036e+02 8.72852722e+02 8.22567344e-01]	[521.29193115 559.72991943 0.71566594]	[564.89599609 729.17657471 0.85767412]	[541.75732422 747.1506958 0.87592602]	[444.40985107 341.77023315 0.87530708]	[472.56375122 339.2171936 0.89713871]	[423.79638672 333.9850769 0.81690121]	[482.94335938 321.22720337 0.80232161]	[518.74719238 790.73919678 0.80064672]	[5.26476074e+02 7.90650940e+02 7.72729516e-01]	[529.02685547 739.34448242 0.78328186]	[4.82785339e+02 9.08678894e+02 6.78568363e-01]	[4.62418823e+02 8.98475281e+02 6.83275938e-01]	[4.93050171e+02 8.83069092e+02 6.73187017e-01]
[462.22671509 357.05203247 0.95131493]	[459.80197144 387.92330933 0.90044355]	[398.08551025 398.08627319 0.87447941]	[380.35107422 498.20175171 0.87602633]	[372.48425293 598.22509766 0.82559049]	[521.40435791 380.24243164 0.90272278]	[541.92431641 477.74163818 0.90128458]	[572.66796875 567.44927979 0.83709168]	[480.32138062 562.38690186 0.76025438]	[441.75485229 564.99969482 0.72217435]	[480.31808472 747.15594482 0.86175728]	[4.82938019e+02 8.75316101e+02 8.13088715e-01]	[521.21087646 557.2119751 0.69779503]	[564.85498047 729.19793701 0.86233556]	[541.70880127 747.15814209 0.85961831]	[446.87411499 341.76315308 0.86072886]	[472.59771729 339.2149353 0.89769602]	[423.87289429 333.94229126 0.80867147]	[482.97891235 321.21221924 0.7951113 ]	[5.18729187e+02 7.90789856e+02 7.82997072e-01]	[5.26462708e+02 7.90690186e+02 7.58822501e-01]	[528.987854 739.36950684 0.77676439]	[4.80332123e+02 9.08705627e+02 6.66969299e-01]	[4.62386536e+02 8.98506836e+02 6.73834622e-01]	[4.93053650e+02 8.85649231e+02 6.75589859e-01]
[462.22637939 357.05099487 0.95175368]	[459.80444336 387.91986084 0.90086561]	[398.08554077 398.08566284 0.87450588]	[380.34893799 498.21710205 0.87837696]	[372.48370361 598.22857666 0.82613707]	[521.40667725 380.23944092 0.90265542]	[541.92352295 477.74343872 0.90082222]	[572.67645264 567.45001221 0.83695769]	[480.3248291 562.39086914 0.7601912 ]	[441.75549316 565.00506592 0.7215268 ]	[480.32196045 747.18212891 0.8652277 ]	[4.82937531e+02 8.75386292e+02 8.05081666e-01]	[521.21600342 557.21807861 0.698789 ]	[564.86230469 729.18829346 0.86574793]	[541.70617676 747.1451416 0.8622961 ]	[446.87472534 341.76168823 0.86093348]	[472.59255981 339.21408081 0.89514971]	[423.87374878 333.9367981 0.80731845]	[482.97732544 321.19915771 0.79614979]	[5.18736084e+02 7.90782104e+02 7.89646745e-01]	[5.26463257e+02 7.90680786e+02 7.62052417e-01]	[528.98571777 739.35900879 0.78201383]	[4.80274750e+02 9.08723022e+02 6.66723609e-01]	[4.62349579e+02 9.00984192e+02 6.75248802e-01]	[4.93080078e+02 8.88193115e+02 6.86198235e-01]
[462.28479004 357.04815674 0.95197272]	[459.82058716 387.91998291 0.89750183]	[398.09512329 398.08398438 0.87393844]	[380.34417725 495.6892395 0.8697027 ]	[372.4385376 595.66552734 0.81463498]	[523.77972412 380.25115967 0.90216929]	[541.8885498 480.17181396 0.91330922]	[570.02331543 567.52429199 0.84799081]	[480.29425049 562.3762207 0.75804543]	[441.72958374 564.98303223 0.72609597]	[480.22381592 747.01739502 0.85258859]	[4.82940796e+02 8.75398071e+02 8.02540243e-01]	[521.18127441 557.18878174 0.68796754]	[564.81787109 729.17822266 0.87083554]	[539.30725098 747.16467285 0.85056186]	[446.94177246 341.76498413 0.85709977]	[475.1272583 339.20269775 0.9010855 ]	[426.35171509 333.95135498 0.80669361]	[485.3637085 318.76141357 0.77476603]	[5.16194885e+02 7.90797363e+02 7.82535911e-01]	[5.23958557e+02 7.90707153e+02 7.86189198e-01]	[528.97369385 739.35357666 0.7752369 ]	[4.80242767e+02 9.08753540e+02 6.65670693e-01]	[4.62330414e+02 9.01015991e+02 6.72160387e-01]	[4.93102386e+02 8.88212891e+02 6.92273736e-01]
[462.29040527 357.05780029 0.95434737]	[459.83804321 387.90487671 0.89757454]	[398.11724854 398.05337524 0.87251675]	[380.33401489 495.63146973 0.8681494 ]	[369.92407227 593.19439697 0.81204331]	[523.78594971 380.25476074 0.90224373]	[541.83947754 477.72625732 0.89961171]	[567.56848145 567.44763184 0.86389947]	[480.29870605 562.40301514 0.75484169]	[441.72161865 565.01196289 0.72333539]	[480.1546936 747.06854248 0.84849232]	[4.82909393e+02 8.75332764e+02 8.19522977e-01]	[521.19268799 557.22937012 0.68922198]	[564.81500244 729.17895508 0.87587339]	[539.23480225 747.16931152 0.83634979]	[446.95880127 341.75857544 0.85778087]	[475.1539917 339.22140503 0.90183628]	[426.42980957 333.94189453 0.80119109]	[485.41082764 318.77441406 0.78201854]	[5.13642151e+02 7.90767029e+02 7.59857476e-01]	[5.23889099e+02 7.90686035e+02 7.72479951e-01]	[526.4956665 739.34130859 0.78077674]	[4.82804749e+02 9.08749390e+02 6.89354897e-01]	[4.62415375e+02 9.01052795e+02 6.80967927e-01]	[4.90552277e+02 8.85658752e+02 6.87880039e-01]
[462.33178711 357.05593872 0.94892514]	[459.83166504 387.88284302 0.89732188]	[398.11303711 398.05581665 0.87130511]	[380.32312012 495.61990356 0.87017393]	[369.89602661 593.17803955 0.81303 ]	[523.79064941 380.24603271 0.90230769]	[541.84210205 477.72418213 0.89749157]	[567.59320068 565.04876709 0.8651796 ]	[480.2840271 562.40698242 0.75301719]	[441.72128296 567.45263672 0.71884382]	[480.10446167 747.07452393 0.83352637]	[4.82912445e+02 8.75333069e+02 8.19405258e-01]	[521.1741333 557.23114014 0.68608475]	[562.47851562 729.18133545 0.87480319]	[539.19250488 747.10198975 0.83731914]	[449.46633911 341.75500488 0.85314381]	[477.60946655 339.20993042 0.90761667]	[426.39901733 331.49862671 0.80559993]	[485.40939331 318.7109375 0.75850159]	[5.13656006e+02 7.90757690e+02 7.53229797e-01]	[5.23883118e+02 7.90643372e+02 7.54914880e-01]	[526.46148682 736.78430176 0.79225713]	[4.82760712e+02 9.08722717e+02 6.77922010e-01]	[4.62374786e+02 9.01008362e+02 6.84346437e-01]	[4.93043365e+02 8.88120300e+02 6.88574195e-01]
[462.31637573 357.07202148 0.95095885]	[459.83065796 387.87136841 0.89890057]	[398.11056519 398.05093384 0.87084824]	[380.30575562 495.63949585 0.8743962 ]	[367.40115356 593.15484619 0.81553882]	[523.77886963 380.23348999 0.90174645]	[544.29406738 477.70117188 0.8971495 ]	[575.22045898 564.97259521 0.84946913]	[480.25048828 562.39532471 0.75582993]	[441.67980957 565.00268555 0.72370434]	[477.67947388 747.07879639 0.82764184]	[4.82909363e+02 8.72913269e+02 8.25604320e-01]	[518.77502441 557.24188232 0.68953073]	[562.41009521 729.12744141 0.8758803 ]	[536.75109863 747.00848389 0.83393848]	[449.45330811 341.77801514 0.85013777]	[475.1758728 339.23443604 0.8998217 ]	[426.4258728 333.9430542 0.80098104]	[485.40313721 318.7154541 0.76639014]	[5.16194580e+02 7.88176819e+02 7.79863358e-01]	[5.23946594e+02 7.88087036e+02 7.49811888e-01]	[526.42822266 734.23803711 0.80504465]	[4.80307068e+02 9.08723938e+02 6.87894583e-01]	[4.62354706e+02 9.00995056e+02 6.95970118e-01]	[4.93050751e+02 8.85643188e+02 6.92474246e-01]
[462.32336426 357.07617188 0.95166194]	[459.83145142 385.3916626 0.90057653]	[398.11056519 398.02679443 0.86913544]	[380.30078125 495.62939453 0.87362111]	[367.3961792 593.15563965 0.81478262]	[523.77526855 380.21585083 0.90561217]	[544.31970215 475.16604614 0.89414048]	[580.31176758 564.83349609 0.88594538]	[480.2689209 562.37347412 0.7567842 ]	[441.69046021 564.97253418 0.72636282]	[477.6968689 747.10705566 0.83118129]	[4.82900452e+02 8.72908813e+02 8.25401306e-01]	[521.18078613 557.21740723 0.68999887]	[562.37103271 729.09741211 0.86783534]	[539.2590332 746.99707031 0.84089369]	[449.45159912 341.78634644 0.84902358]	[477.60375977 339.23358154 0.90829062]	[426.42388916 333.96490479 0.80547315]	[485.40618896 318.74316406 0.76487917]	[518.72161865 788.08251953 0.79286003]	[5.26424316e+02 7.88009827e+02 7.32022107e-01]	[526.49029541 734.26422119 0.77282262]	[4.80282776e+02 9.08741943e+02 6.90759659e-01]	[4.62332611e+02 9.00999390e+02 6.97241545e-01]	[4.93047485e+02 8.85644226e+02 6.87302709e-01]
[462.31878662 357.07574463 0.95155853]	[459.8309021 385.39135742 0.90079182]	[398.11062622 398.02804565 0.86913395]	[380.3031311 495.61047363 0.8704223 ]	[367.39456177 593.14996338 0.81445581]	[523.77337646 380.21566772 0.90543026]	[544.31835938 475.16204834 0.89397061]	[580.30865479 564.82824707 0.88507617]	[480.26956177 562.36901855 0.7553944 ]	[441.69039917 564.9630127 0.72408515]	[477.69155884 747.12316895 0.83192801]	[4.82897949e+02 8.72902710e+02 8.27023983e-01]	[521.1796875 557.20953369 0.68689674]	[562.37487793 729.09692383 0.8678664 ]	[539.25689697 746.99291992 0.84060395]	[449.44497681 341.78536987 0.84875476]	[477.5993042 339.23416138 0.90739077]	[426.42477417 333.96575928 0.80564505]	[485.40182495 318.74255371 0.76589262]	[518.72174072 788.08007812 0.79549503]	[5.26426941e+02 7.88007507e+02 7.32787311e-01]	[526.48736572 734.26055908 0.7725091 ]	[4.80275696e+02 9.08733765e+02 6.91176534e-01]	[4.62323914e+02 9.00989136e+02 6.99290454e-01]	[4.93052124e+02 8.85635132e+02 6.89065874e-01]
[462.30947876 357.06915283 0.95133013]	[459.7953186 385.35641479 0.90514082]	[398.07461548 398.0322876 0.86502516]	[380.3013916 495.60803223 0.871925 ]	[367.4135437 593.14086914 0.8129341 ]	[521.36157227 380.17855835 0.9034425 ]	[544.41741943 477.65679932 0.89818889]	[582.81506348 564.83184814 0.91331357]	[480.27984619 562.3258667 0.75583273]	[441.6993103 564.91638184 0.72847432]	[477.67993164 747.03771973 0.82169068]	[4.82904114e+02 8.72896057e+02 8.27638328e-01]	[521.18927002 554.69403076 0.69255376]	[562.3848877 726.65661621 0.86005747]	[539.27062988 744.51531982 0.83536148]	[446.96994019 341.78314209 0.85294515]	[475.14871216 339.21713257 0.90023935]	[426.38186646 333.94549561 0.80450106]	[485.34915161 318.72109985 0.76629293]	[518.7845459 788.01135254 0.80731326]	[5.26505676e+02 7.85552856e+02 7.19484091e-01]	[526.47723389 731.73046875 0.794258 ]	[4.80269501e+02 9.08725525e+02 6.86132669e-01]	[4.62325836e+02 8.98522644e+02 6.97462976e-01]	[4.93059875e+02 8.85634277e+02 6.86657071e-01]
[462.24075317 357.0335083 0.95296311]	[459.78128052 385.34121704 0.90821552]	[398.0647583 395.63192749 0.86154544]	[380.2862854 495.63082886 0.87510943]	[367.41436768 593.1449585 0.81098813]	[521.32885742 380.15988159 0.90394968]	[544.45812988 475.08251953 0.8897714 ]	[582.98260498 562.36566162 0.92228699]	[480.30062866 562.2666626 0.74710637]	[441.70480347 564.85858154 0.72687787]	[477.70007324 744.54907227 0.81249225]	[4.82908844e+02 8.72894958e+02 8.24915588e-01]	[521.22314453 552.13201904 0.69499314]	[562.39764404 726.6217041 0.86050534]	[539.27142334 744.51062012 0.84104645]	[446.9069519 341.73413086 0.86540097]	[475.06945801 339.19009399 0.89433372]	[423.90643311 331.46435547 0.80921328]	[482.98260498 318.7359314 0.78250521]	[521.18847656 788.02807617 0.81508332]	[5.26531372e+02 7.85563110e+02 7.23821759e-01]	[526.48474121 731.73114014 0.79627538]	[4.80292999e+02 9.08705872e+02 6.81408048e-01]	[4.62342682e+02 8.98514099e+02 6.95874572e-01]	[4.93069855e+02 8.85646667e+02 6.85162544e-01]
[459.84725952 354.48883057 0.93071997]	[459.72125244 382.76196289 0.92762882]	[398.0244751 395.54071045 0.85003144]	[380.29415894 495.62991333 0.87147242]	[372.44952393 590.60827637 0.81937021]	[521.25683594 377.65820312 0.90545237]	[546.98199463 469.98562622 0.86109531]	[587.97296143 557.20941162 0.86476755]	[480.31280518 557.23608398 0.74529541]	[441.73040771 562.31622314 0.73124069]	[477.71148682 744.46148682 0.80867141]	[4.82897095e+02 8.72899109e+02 8.27653825e-01]	[521.22650146 547.01812744 0.70991254]	[564.80181885 726.53839111 0.86722845]	[539.27526855 739.41253662 0.81769007]	[444.41094971 339.20306396 0.90102541]	[470.03604126 336.69403076 0.89233077]	[421.39160156 326.31228638 0.83016133]	[482.92199707 318.53903198 0.78520894]	[518.78082275 785.48583984 0.80158722]	[5.26491760e+02 7.80478943e+02 7.04347312e-01]	[526.44946289 729.137146 0.80803376]	[4.80224274e+02 9.08724426e+02 6.91929340e-01]	[4.62288269e+02 9.00986206e+02 7.08348155e-01]	[4.93061768e+02 8.85661682e+02 6.86897397e-01]
[459.83233643 351.94934082 0.90583861]	[459.70950317 380.30606079 0.93606025]	[395.63259888 393.06213379 0.83729613]	[380.32077026 493.06427002 0.86330569]	[372.49157715 590.6151123 0.8246159 ]	[521.25457764 377.56518555 0.89481413]	[547.0480957 464.95144653 0.85698545]	[588.10656738 554.64440918 0.83199537]	[480.34313965 554.66699219 0.73501128]	[441.74343872 559.80700684 0.7216596 ]	[477.70596313 739.37573242 0.79238027]	[4.82867645e+02 8.72871948e+02 8.38925362e-01]	[521.26989746 546.94042969 0.71649766]	[564.83306885 726.43170166 0.85903263]	[539.24389648 739.34631348 0.82534981]	[444.38464355 339.08184814 0.90641987]	[469.98294067 336.58480835 0.8879444 ]	[421.31600952 321.27441406 0.86605668]	[482.90792847 316.11938477 0.78356463]	[518.75408936 785.48535156 0.82652295]	[5.26467041e+02 7.80466187e+02 7.23789513e-01]	[526.43835449 729.08721924 0.83359134]	[4.82778992e+02 9.08734619e+02 7.14973629e-01]	[4.62402771e+02 9.01066711e+02 7.11924911e-01]	[4.90495239e+02 8.85577332e+02 6.76504612e-01]
[459.818573 344.29580688 0.90265685]	[459.73162842 380.18218994 0.94681126]	[395.6434021 390.5100708 0.82836354]	[380.32382202 493.04660034 0.86672407]	[374.97296143 590.55322266 0.8374756 ]	[521.26824951 375.01361084 0.87058395]	[549.55438232 462.40213013 0.86455649]	[590.60040283 549.52844238 0.82673693]	[480.33688354 552.07147217 0.7251395 ]	[441.72393799 557.25097656 0.70989728]	[477.70001221 739.3770752 0.80791116]	[4.82860077e+02 8.72835083e+02 8.38818908e-01]	[521.27850342 544.42962646 0.71678412]	[564.86224365 723.89624023 0.83791441]	[539.27770996 736.82763672 0.82535917]	[444.31765747 336.57446289 0.90693986]	[467.48751831 334.02383423 0.86994612]	[421.2505188 321.18557739 0.88449353]	[482.83544922 316.00756836 0.71911204]	[518.67565918 782.97265625 0.81747007]	[5.26431458e+02 7.77910339e+02 7.37784505e-01]	[526.47198486 729.08465576 0.82386535]	[4.80303223e+02 9.08711426e+02 7.10992157e-01]	[4.62344391e+02 9.01001770e+02 7.23236263e-01]	[4.90509186e+02 8.83080933e+02 6.73832536e-01]
[459.81445312 341.82165527 0.91145289]	[459.75460815 377.74588013 0.9466579 ]	[395.64474487 387.89447021 0.82891887]	[380.35406494 490.50714111 0.8684206 ]	[375.05331421 588.05743408 0.86565548]	[521.30493164 372.46084595 0.85688698]	[552.05462646 462.24942017 0.8777566 ]	[593.1116333 544.52404785 0.84669787]	[480.38397217 549.51672363 0.7287516 ]	[441.76168823 554.70166016 0.70219857]	[477.69400024 736.83093262 0.80988365]	[4.82855865e+02 8.72756470e+02 8.46492946e-01]	[521.3270874 544.35839844 0.72268403]	[564.86993408 716.33410645 0.82704681]	[541.74804688 731.75689697 0.85527158]	[444.30187988 336.52124023 0.9042232 ]	[467.47195435 333.9536438 0.86905676]	[421.28198242 318.77368164 0.88370216]	[482.79736328 315.96078491 0.77922821]	[518.68145752 777.90325928 0.80383092]	[5.26466003e+02 7.75311462e+02 7.48376429e-01]	[528.98638916 726.55889893 0.78627551]	[4.82838104e+02 9.08628784e+02 7.14532614e-01]	[4.64842865e+02 8.98485718e+02 7.18255579e-01]	[4.87999939e+02 8.80471985e+02 6.67036414e-01]
[459.81497192 341.8203125 0.91227984]	[459.75357056 377.7467041 0.94643545]	[395.637146 387.89590454 0.8279286 ]	[380.35940552 490.48703003 0.86779958]	[375.05499268 588.05871582 0.86607808]	[521.30944824 372.46054077 0.85733473]	[552.05419922 462.24658203 0.87825698]	[593.11413574 544.52618408 0.84622562]	[480.38391113 549.512146 0.72947234]	[441.76074219 554.69805908 0.70299911]	[477.69354248 736.80725098 0.81245375]	[4.82860229e+02 8.72733521e+02 8.46887946e-01]	[521.32696533 544.35449219 0.72339165]	[564.86798096 716.33166504 0.82735604]	[541.74005127 731.75708008 0.85385716]	[444.30282593 336.52026367 0.90425587]	[467.47253418 333.95404053 0.86926609]	[421.28100586 318.77322388 0.88335454]	[482.79174805 315.96124268 0.77421719]	[518.67260742 777.89831543 0.80278713]	[5.26461792e+02 7.75306213e+02 7.48851597e-01]	[528.98040771 726.56018066 0.78701985]	[4.82888306e+02 9.06184692e+02 7.06196606e-01]	[4.64879547e+02 8.98476257e+02 7.11557686e-01]	[4.87987640e+02 8.77965576e+02 6.69266939e-01]
[459.80575562 341.73950195 0.92092282]	[459.73651123 377.61489868 0.94809639]	[395.61807251 385.31451416 0.83660138]	[382.76608276 487.91497803 0.86808097]	[375.11672974 585.49938965 0.90492308]	[521.30328369 367.33807373 0.85200578]	[549.59448242 459.76031494 0.8791014 ]	[593.14147949 544.37243652 0.85934579]	[482.72967529 546.94726562 0.7435497 ]	[441.80465698 552.08343506 0.70035976]	[477.63934326 734.24334717 0.80526179]	[4.82843201e+02 8.72753784e+02 8.43603790e-01]	[521.34619141 541.84820557 0.73371494]	[564.83337402 713.74090576 0.84137338]	[541.69708252 731.68334961 0.85515445]	[441.92007446 334.06152344 0.88865501]	[467.47595215 331.43127441 0.8604275 ]	[421.27642822 318.6633606 0.89803463]	[482.81680298 313.49005127 0.79610771]	[518.69281006 775.31939697 0.81942511]	[526.47790527 772.77386475 0.77882075]	[528.97088623 726.48834229 0.77709574]	[4.82858643e+02 9.06193359e+02 7.06214488e-01]	[4.64850861e+02 8.98481323e+02 7.12562740e-01]	[4.87978088e+02 8.80464905e+02 6.65205240e-01]
[459.78262329 339.24078369 0.93729359]	[459.72180176 377.50500488 0.93591887]	[395.63208008 382.73144531 0.85413504]	[382.83364868 485.39193726 0.86788583]	[375.12304688 582.99395752 0.90609902]	[521.29425049 362.31781006 0.86794007]	[552.07318115 459.6741333 0.87984627]	[593.12475586 541.93286133 0.86151063]	[482.7154541 544.36456299 0.76752853]	[441.78942871 546.97033691 0.72006655]	[477.62823486 729.24005127 0.81757426]	[4.82839600e+02 8.72749084e+02 8.40651751e-01]	[521.32562256 539.26733398 0.72798955]	[564.82745361 711.18170166 0.8538276 ]	[541.73150635 729.11553955 0.88463414]	[441.9241333 331.48617554 0.86259085]	[467.47460938 326.37536621 0.85454786]	[421.28897095 318.5229187 0.90235758]	[482.79397583 313.48135376 0.80346346]	[518.72320557 772.71447754 0.84462208]	[526.4397583 770.23687744 0.80922776]	[529.01361084 721.40759277 0.74104106]	[4.82868195e+02 9.06159668e+02 7.03525841e-01]	[4.64851959e+02 8.98458618e+02 7.11570978e-01]	[4.87986053e+02 8.80469482e+02 6.66875482e-01]
[459.80877686 336.62792969 0.95674372]	[459.77096558 369.95608521 0.90070868]	[398.04812622 380.10342407 0.87538862]	[385.35021973 480.35968018 0.8837955 ]	[375.12335205 580.28302002 0.87641209]	[521.32531738 359.67178345 0.90395606]	[547.07440186 454.57568359 0.84479499]	[590.56842041 541.69818115 0.86158717]	[482.78192139 541.85388184 0.77261281]	[441.86038208 544.45281982 0.72658366]	[475.17245483 726.65661621 0.80803567]	[4.82835297e+02 8.72766968e+02 8.41937900e-01]	[521.38824463 536.68585205 0.72469813]	[564.81231689 708.61907959 0.86962909]	[541.71826172 729.05401611 0.87727779]	[444.34213257 323.7159729 0.86663556]	[470.04110718 321.14801025 0.88339168]	[421.29394531 313.51132202 0.8530966 ]	[482.84057617 303.30471802 0.68571132]	[518.75360107 770.26171875 0.87126815]	[526.46124268 770.16931152 0.83065635]	[529.02368164 718.88574219 0.7373777 ]	[4.82828979e+02 9.08626892e+02 7.03129649e-01]	[4.64826355e+02 8.98492920e+02 7.03218699e-01]	[4.88005341e+02 8.80505676e+02 6.71579301e-01]
[459.85284424 336.59967041 0.96191108]	[459.78320312 367.36688232 0.90144843]	[398.04037476 377.66796875 0.87695861]	[385.35577393 480.24813843 0.87981302]	[377.50646973 577.72546387 0.86803889]	[521.32666016 359.62527466 0.90642792]	[547.05645752 454.54598999 0.84664726]	[588.09985352 539.28674316 0.86814415]	[482.80459595 541.81500244 0.76731962]	[441.88745117 544.41577148 0.72477239]	[475.07601929 726.54382324 0.79746342]	[4.82818726e+02 8.72745850e+02 8.40241253e-01]	[521.41101074 536.65716553 0.71974301]	[562.45800781 708.59381104 0.87415153]	[541.69329834 729.02325439 0.87523437]	[444.38995361 321.28421021 0.86463439]	[472.53509521 318.7484436 0.88416833]	[421.39071655 313.46875 0.82686734]	[482.88378906 300.7644043 0.75606471]	[518.75744629 770.23052979 0.88871258]	[526.46936035 770.12255859 0.83703142]	[529.01098633 718.84655762 0.73372358]	[4.82834320e+02 9.08634888e+02 6.99265540e-01]	[4.64828186e+02 8.98512939e+02 6.99225307e-01]	[4.87987061e+02 8.80486145e+02 6.69117689e-01]
[462.19845581 336.52893066 0.95669425]	[459.81237793 364.86947632 0.90332603]	[398.07284546 377.59817505 0.87579346]	[385.33804321 477.74316406 0.86039722]	[377.51367188 575.14581299 0.86275184]	[521.35351562 359.60794067 0.90742874]	[547.01428223 451.99966431 0.84871614]	[588.00817871 539.26580811 0.88703907]	[482.84921265 539.31256104 0.75515938]	[444.31692505 544.34259033 0.71819544]	[472.56750488 724.02349854 0.78085434]	[4.82821381e+02 8.72726379e+02 8.41655850e-01]	[523.76928711 534.11700439 0.71864825]	[562.43798828 708.52667236 0.87086177]	[541.74060059 729.11468506 0.8905772 ]	[444.42919922 321.2243042 0.87066007]	[472.53860474 318.67651367 0.89331973]	[423.83230591 313.42175293 0.81297857]	[482.94018555 300.68682861 0.81215602]	[518.77392578 770.29620361 0.88836229]	[526.52526855 770.20245361 0.84388232]	[529.04864502 723.90222168 0.733172 ]	[4.82857208e+02 9.08646240e+02 7.01271117e-01]	[4.64849884e+02 9.00986084e+02 7.00160205e-01]	[4.87974884e+02 8.77995544e+02 6.71830416e-01]
[462.20526123 334.06607056 0.94796526]	[459.83132935 364.80432129 0.90511233]	[398.10723877 377.54452515 0.87002325]	[385.30731201 477.67471313 0.85249674]	[377.56594849 570.1048584 0.87252772]	[521.40350342 359.58288574 0.90678102]	[546.98596191 452.00668335 0.85778201]	[585.57440186 539.31567383 0.90143698]	[482.86218262 539.2789917 0.74790138]	[444.34024048 541.91094971 0.71226871]	[472.54586792 723.98553467 0.78628647]	[4.82814606e+02 8.70319580e+02 8.41972768e-01]	[523.77081299 531.56884766 0.71757996]	[562.38391113 708.53106689 0.87181151]	[541.79962158 729.16009521 0.88733894]	[446.86361694 318.75668335 0.88159251]	[472.56982422 318.57543945 0.89933914]	[423.8409729 308.41281128 0.7995435 ]	[482.96450806 298.16723633 0.78007764]	[521.21118164 772.71514893 0.8720597 ]	[529.06616211 770.22198486 0.82394391]	[5.31577881e+02 7.23964294e+02 7.17682958e-01]	[4.82897217e+02 9.08619995e+02 7.07158327e-01]	[4.64883026e+02 8.98510681e+02 7.11803794e-01]	[4.87960022e+02 8.77911682e+02 6.72997713e-01]
[462.24487305 333.96414185 0.93250799]	[459.83145142 362.32565308 0.91214967]	[398.10510254 375.10525513 0.86247271]	[385.34472656 475.11300659 0.82655585]	[377.57702637 570.03540039 0.88146204]	[521.39434814 357.20108032 0.90495288]	[546.91784668 449.43484497 0.87044162]	[585.49493408 541.69940186 0.9122892 ]	[482.89697266 539.25128174 0.74009138]	[444.37942505 541.87530518 0.70567638]	[472.52282715 726.42706299 0.79494667]	[4.82817444e+02 8.72697815e+02 8.42430890e-01]	[523.80352783 531.54968262 0.7142204 ]	[562.3001709 708.51257324 0.86082977]	[541.88256836 729.22180176 0.87755293]	[446.9552002 318.66903687 0.87975711]	[472.61312866 316.17694092 0.89463913]	[423.92050171 305.82955933 0.80331045]	[485.35845947 298.0843811 0.786466 ]	[521.23419189 775.27935791 0.85688561]	[531.57867432 770.32214355 0.8043685 ]	[5.34155151e+02 7.24027466e+02 7.11246789e-01]	[4.82915802e+02 9.06184326e+02 7.03275144e-01]	[4.64882935e+02 8.98505676e+02 7.10621357e-01]	[4.87974182e+02 8.77928284e+02 6.72698319e-01]
[462.28833008 331.49102783 0.9150759 ]	[462.19287109 362.31591797 0.91230959]	[398.12432861 375.050354 0.85911167]	[385.3961792 472.60803223 0.81524873]	[377.58706665 567.57196045 0.89346975]	[523.79217529 357.22091675 0.90657139]	[546.92010498 449.48330688 0.86771995]	[585.39379883 541.72302246 0.9138366 ]	[482.89282227 536.7298584 0.72925836]	[444.38537598 541.80377197 0.69657421]	[469.97463989 724.03015137 0.78952169]	[4.82811157e+02 8.70309753e+02 8.38864803e-01]	[523.79052734 529.00604248 0.71814507]	[562.25842285 708.52911377 0.85570532]	[541.90661621 731.72412109 0.8698718 ]	[449.50082397 318.59634399 0.8726204 ]	[475.13964844 316.15155029 0.90317643]	[426.40560913 305.7727356 0.80199051]	[485.48153687 298.09057617 0.77540118]	[521.27478027 780.40313721 0.85678375]	[534.11737061 772.84619141 0.78854924]	[536.65460205 726.53594971 0.73058891]	[4.85361908e+02 9.06160400e+02 7.03808725e-01]	[4.64907227e+02 8.98492310e+02 7.08085001e-01]	[4.87975403e+02 8.77904175e+02 6.73716068e-01]
[462.35574341 328.90319824 0.88545889]	[462.23919678 362.28005981 0.91787398]	[398.1385498 375.00787354 0.85509342]	[387.86657715 472.56582642 0.81834745]	[377.58511353 567.54528809 0.90095401]	[523.84783936 357.19906616 0.90583938]	[544.55633545 449.49398804 0.86865807]	[582.96575928 541.7590332 0.91814089]	[482.87503052 539.20349121 0.73120201]	[444.34240723 541.8248291 0.69920713]	[467.42034912 723.99938965 0.78672904]	[4.82803406e+02 8.70295349e+02 8.36914122e-01]	[523.78289795 529.02337646 0.71224797]	[562.21716309 708.54547119 0.85206264]	[541.94146729 734.30871582 0.85127497]	[452.05392456 316.15441895 0.87016124]	[477.64678955 316.06112671 0.90742874]	[428.96453857 303.24118042 0.80243969]	[487.97943115 298.06307983 0.75690663]	[521.30963135 785.50463867 0.87437403]	[5.34136902e+02 7.80404907e+02 7.69082546e-01]	[536.69555664 729.06646729 0.74418467]	[4.85422638e+02 9.06192749e+02 7.08971977e-01]	[4.67402954e+02 9.00999756e+02 7.02119112e-01]	[4.87945526e+02 8.75455139e+02 6.73960268e-01]
[464.85552979 328.91287231 0.86421955]	[462.26803589 362.20846558 0.92331308]	[398.17687988 372.50970459 0.84921694]	[387.91046143 469.9654541 0.81174463]	[377.59191895 567.53326416 0.90454912]	[523.86810303 357.15658569 0.90400803]	[544.52233887 449.47366333 0.87447155]	[582.85595703 541.80096436 0.91589415]	[482.89440918 536.70129395 0.72691816]	[444.38516235 541.77166748 0.69153345]	[467.40182495 724.01782227 0.78232682]	[4.82788940e+02 8.70271667e+02 8.34417343e-01]	[523.80310059 528.98199463 0.71320897]	[559.8336792 708.57537842 0.83641344]	[541.95739746 739.33837891 0.8363049 ]	[454.63113403 316.16918945 0.8936795 ]	[480.137146 316.03179932 0.92082912]	[431.51049805 303.24038696 0.79838985]	[490.51306152 295.6421814 0.67235482]	[521.36309814 788.12939453 0.85292518]	[5.36649048e+02 7.85537842e+02 7.48144686e-01]	[5.36732666e+02 7.29155945e+02 7.27284193e-01]	[4.87926514e+02 9.06180237e+02 7.00408578e-01]	[4.67438782e+02 9.01003418e+02 6.95961416e-01]	[4.87929016e+02 8.75436462e+02 6.71624541e-01]
[467.39303589 328.92858887 0.84763211]	[462.30487061 362.19363403 0.92302662]	[398.21334839 372.4753418 0.84485823]	[390.42996216 464.96179199 0.81872714]	[377.5819397 567.48077393 0.91091096]	[523.90539551 357.15618896 0.89879566]	[544.47613525 449.45617676 0.88008815]	[582.78118896 541.82086182 0.90402067]	[482.89837646 534.15618896 0.72632372]	[444.40255737 539.28320312 0.6886521 ]	[464.92355347 721.4519043 0.77251363]	[4.82790344e+02 8.70245056e+02 8.37819815e-01]	[523.79034424 526.43939209 0.72251159]	[559.83282471 708.67993164 0.84225214]	[541.95825195 744.51464844 0.86671042]	[457.11911011 316.17211914 0.90875149]	[480.23440552 316.03372192 0.93866456]	[434.01660156 303.25921631 0.80240661]	[493.06402588 295.63882446 0.66046834]	[521.38690186 790.76019287 0.84937072]	[536.74212646 788.203125 0.79334116]	[5.36718872e+02 7.34258911e+02 7.11805820e-01]	[4.87931122e+02 9.06139893e+02 6.97242856e-01]	[4.67435455e+02 8.98511047e+02 6.97605193e-01]	[4.87932526e+02 8.75407227e+02 6.84624791e-01]
[470.03051758 328.9152832 0.84326094]	[462.33047485 359.80996704 0.9270364 ]	[398.23699951 372.44213867 0.84304833]	[390.47097778 464.96160889 0.82034183]	[377.56481934 565.06707764 0.91384053]	[523.940979 357.14160156 0.8960427 ]	[544.43475342 446.97573853 0.88211012]	[580.32843018 541.81188965 0.89271063]	[482.88314819 534.14959717 0.72255057]	[444.36758423 539.27508545 0.69162357]	[464.83682251 716.25476074 0.78081626]	[4.82769318e+02 8.70167297e+02 8.29891443e-01]	[523.78088379 526.45001221 0.71599692]	[562.22003174 708.69171143 0.83668184]	[544.28552246 747.14471436 0.8791309 ]	[457.22225952 316.16479492 0.92623109]	[480.34783936 316.00106812 0.94029391]	[434.09121704 303.23754883 0.81528282]	[493.04806519 295.58734131 0.51188064]	[521.40771484 795.8012085 0.80532765]	[5.39188477e+02 7.90787415e+02 7.84659088e-01]	[5.39185486e+02 7.44429626e+02 7.01423168e-01]	[4.87955078e+02 9.06140137e+02 7.02571452e-01]	[4.67471619e+02 8.98518982e+02 7.00563908e-01]	[4.85458313e+02 8.75339539e+02 6.90938592e-01]
[472.59475708 328.91265869 0.84444553]	[462.35095215 359.77270508 0.93160486]	[398.25317383 369.91934204 0.84233713]	[392.96398926 464.90396118 0.82907069]	[377.55358887 565.0333252 0.91804451]	[523.9854126 357.09927368 0.8887828 ]	[544.41552734 449.46450806 0.88516855]	[580.22644043 541.83660889 0.87554097]	[482.91174316 536.65435791 0.71934009]	[444.39407349 539.29431152 0.6892547 ]	[462.44815063 716.29364014 0.78960782]	[4.82799774e+02 8.70202942e+02 8.26854229e-01]	[523.80450439 526.4730835 0.71398264]	[559.81854248 711.14532471 0.82585579]	[544.35180664 749.74401855 0.89047045]	[459.64456177 316.17166138 0.93459904]	[482.74655151 316.00827026 0.9471851 ]	[434.11178589 303.19195557 0.82732356]	[4.93093658e+02 2.95551971e+02 4.44324017e-01]	[523.87756348 798.43457031 0.8032077 ]	[539.30230713 793.30688477 0.79348475]	[541.73217773 747.08117676 0.75417495]	[4.87961182e+02 9.06090576e+02 6.85784996e-01]	[4.67485931e+02 8.98494080e+02 6.92381203e-01]	[4.85477753e+02 8.75387573e+02 6.76913381e-01]
[475.11578369 328.87921143 0.84628391]	[462.3626709 359.76184082 0.93360388]	[400.62640381 369.89968872 0.84062821]	[393.01013184 464.88742065 0.83860868]	[377.55685425 565.00762939 0.92332172]	[523.99707031 357.08792114 0.88619101]	[544.42822266 449.50372314 0.88110673]	[577.71575928 541.92431641 0.87274712]	[482.92764282 534.13946533 0.72083735]	[444.39886475 539.28161621 0.69383907]	[462.42202759 713.77069092 0.79489172]	[4.82808258e+02 8.70160339e+02 8.33246410e-01]	[523.82910156 526.4362793 0.71842974]	[559.84460449 711.16351318 0.81285441]	[544.36749268 759.89459229 0.84687674]	[459.70721436 316.1690979 0.94637132]	[482.78463745 315.9876709 0.94044983]	[436.57037354 300.72305298 0.84653801]	[4.95664062e+02 2.95510345e+02 4.84007478e-01]	[5.26515564e+02 8.08668335e+02 7.81279325e-01]	[5.44330383e+02 8.06085693e+02 7.53203392e-01]	[539.30786133 752.22692871 0.75399154]	[4.8796582e+02 9.0611554e+02 6.9023031e-01]	[4.69960999e+02 8.98513733e+02 6.92949653e-01]	[4.87940369e+02 8.75352417e+02 6.95086718e-01]
[475.15658569 328.84902954 0.84941471]	[462.39105225 359.7583313 0.93262696]	[400.66268921 367.41873169 0.84109342]	[393.03530884 464.83078003 0.85110146]	[377.57199097 564.97796631 0.92875606]	[524.01226807 357.07510376 0.88465381]	[544.40039062 449.47216797 0.88352919]	[575.21350098 541.90045166 0.86700261]	[482.94107056 534.14849854 0.72145092]	[444.37731934 539.2913208 0.69693112]	[462.39450073 716.25878906 0.79970837]	[4.82790436e+02 8.67662354e+02 8.32403123e-01]	[523.8717041 526.45361328 0.71893734]	[562.22058105 711.24719238 0.79853803]	[544.54675293 767.48913574 0.84226739]	[459.75082397 316.16339111 0.94583046]	[482.81817627 315.98898315 0.93873388]	[436.64227295 300.6663208 0.87025243]	[498.1784668 295.52279663 0.56396013]	[5.34083740e+02 8.13867981e+02 7.62802660e-01]	[5.46935120e+02 8.11249084e+02 7.52717316e-01]	[5.41904175e+02 7.59874878e+02 7.06718028e-01]	[4.87989929e+02 9.03587402e+02 7.04301059e-01]	[4.69959778e+02 8.98454163e+02 7.10625052e-01]	[4.87931366e+02 8.72872803e+02 7.09970832e-01]
[477.6446228 326.3397522 0.8616066]	[462.3994751 359.7482605 0.93324912]	[400.66915894 367.40081787 0.83887053]	[393.06698608 462.44348145 0.85390943]	[377.58236694 564.96008301 0.92837423]	[524.01293945 357.0567627 0.88064766]	[544.40167236 449.48373413 0.8839947 ]	[572.66156006 541.89648438 0.87090838]	[482.9203186 534.15826416 0.72356558]	[444.34957886 539.28900146 0.69839531]	[462.37677002 716.29534912 0.79984862]	[4.82787079e+02 8.67706909e+02 8.40526044e-01]	[523.8538208 526.47003174 0.71570867]	[562.24621582 711.21673584 0.7914747 ]	[549.54229736 772.73010254 0.80585855]	[459.79241943 316.15203857 0.94996434]	[482.86077881 315.94915771 0.92352974]	[436.68804932 300.63201904 0.87970155]	[4.95677490e+02 2.95514374e+02 4.17513072e-01]	[5.41783997e+02 8.26658386e+02 8.00531328e-01]	[5.57186340e+02 8.21437561e+02 6.96330905e-01]	[5.44453552e+02 7.70188049e+02 7.37160206e-01]	[4.87941223e+02 9.03543091e+02 7.00007141e-01]	[4.67459412e+02 8.98432861e+02 7.15652883e-01]	[4.87931915e+02 8.72922729e+02 6.98444963e-01]
[477.69003296 326.31954956 0.86567849]	[462.42703247 359.74533081 0.93120629]	[400.6946106 367.36233521 0.84071249]	[395.4916687 464.82693481 0.85831541]	[377.60217285 564.93829346 0.93203694]	[526.4286499 357.08242798 0.88011599]	[544.42114258 449.51519775 0.87811875]	[572.61352539 541.93615723 0.87105668]	[482.95123291 536.65454102 0.71919549]	[444.3699646 539.30419922 0.69585931]	[462.35983276 716.31237793 0.80298948]	[4.82764465e+02 8.70114746e+02 8.47488821e-01]	[523.87823486 526.49987793 0.70861822]	[562.31512451 708.69152832 0.82272518]	[554.69506836 788.16534424 0.82652521]	[459.81835938 316.15698242 0.9413563 ]	[482.88812256 315.94509888 0.91888893]	[439.10534668 300.61999512 0.89160264]	[498.24386597 295.45785522 0.51646769]	[5.44384094e+02 8.34394287e+02 8.18524957e-01]	[5.62388245e+02 8.31717529e+02 7.86817968e-01]	[5.46990845e+02 7.88181824e+02 7.11261392e-01]	[4.85459106e+02 9.03571228e+02 7.23334014e-01]	[4.67445557e+02 8.98429016e+02 7.23721623e-01]	[4.85477905e+02 8.75322021e+02 7.06151068e-01]
[477.72109985 326.35244751 0.86389577]	[462.44586182 359.74777222 0.92844117]	[400.7137146 367.35287476 0.84136766]	[395.51303101 462.44528198 0.86292225]	[377.61700439 564.92169189 0.93176979]	[526.45593262 357.0925293 0.88016677]	[544.41992188 449.51361084 0.88012028]	[572.60955811 541.92718506 0.86832154]	[485.35980225 536.68566895 0.71559125]	[444.42947388 541.75518799 0.6967783 ]	[462.36502075 718.84558105 0.80202156]	[4.82778625e+02 8.70124329e+02 8.46029699e-01]	[523.95098877 529.00164795 0.70098579]	[562.35125732 706.09594727 0.84981036]	[562.32336426 795.85882568 0.84219921]	[462.19943237 318.51516724 0.93535733]	[482.89953613 315.98202515 0.9222126 ]	[439.15655518 300.63113403 0.89934248]	[500.69839478 295.44525146 0.62384933]	[5.57252014e+02 8.47088989e+02 7.54921496e-01]	[5.70111267e+02 8.36855225e+02 7.03108668e-01]	[5.57171265e+02 8.00961121e+02 6.30823493e-01]	[4.85438751e+02 9.03571228e+02 7.24166632e-01]	[4.67419342e+02 8.98435059e+02 7.28674352e-01]	[4.87967072e+02 8.75328735e+02 6.95920765e-01]
[477.7277832 326.38470459 0.86164474]	[464.82568359 359.72930908 0.9295699 ]	[400.73764038 364.86709595 0.84250391]	[395.52932739 462.44845581 0.86940032]	[377.63647461 564.89373779 0.93533403]	[526.48443604 357.07281494 0.87465191]	[544.4241333 446.96838379 0.886069 ]	[572.60687256 541.90594482 0.86951935]	[485.35791016 534.13549805 0.71369082]	[444.41345215 539.26751709 0.69382459]	[462.36578369 718.81262207 0.79591995]	[4.82793762e+02 8.70142944e+02 8.49213779e-01]	[523.94659424 526.46179199 0.70858926]	[562.41619873 705.95343018 0.84803611]	[564.96063232 811.24963379 0.86378235]	[462.22335815 318.53683472 0.93159163]	[482.90884399 316.01571655 0.92479014]	[439.18450928 300.64294434 0.90391749]	[500.72192383 295.46334839 0.62577093]	[5.64889038e+02 8.57434875e+02 7.51608968e-01]	[5.82888184e+02 8.52247681e+02 7.45562255e-01]	[5.62351685e+02 8.13873108e+02 7.06917465e-01]	[4.85375610e+02 9.06113586e+02 7.40659356e-01]	[4.64934357e+02 8.98474182e+02 7.41460860e-01]	[4.90512665e+02 8.75331055e+02 6.92472756e-01]
[477.72171021 328.91925049 0.86499041]	[464.87948608 359.72360229 0.92408532]	[400.79498291 364.86206055 0.83877838]	[395.54882812 464.83883667 0.87755644]	[377.6401062 564.90289307 0.93569446]	[526.54095459 357.06784058 0.86499196]	[544.43859863 446.97384644 0.88908851]	[572.64697266 541.84210205 0.87061191]	[485.39569092 536.6595459 0.71176571]	[446.87106323 541.74914551 0.69478548]	[462.38534546 713.72705078 0.80266982]	[4.82785187e+02 8.70172302e+02 8.53710413e-01]	[523.98364258 526.50415039 0.69900852]	[562.4342041 705.94390869 0.85608685]	[5.70122314e+02 8.29072571e+02 7.84050465e-01]	[462.23910522 318.56726074 0.92964768]	[482.93109131 316.06726074 0.93188989]	[439.20428467 300.63964844 0.90488583]	[500.78851318 295.48956299 0.64266396]	[5.77708252e+02 8.72823914e+02 7.07709014e-01]	[5.90574951e+02 8.67661621e+02 6.69807315e-01]	[5.64999573e+02 8.31788940e+02 6.79022193e-01]	[4.85448303e+02 9.06107666e+02 7.49450326e-01]	[4.67429474e+02 8.98495422e+02 7.39414990e-01]	[4.87994385e+02 8.75351746e+02 6.86641634e-01]
[477.74703979 331.4251709 0.87474024]	[464.95193481 359.71890259 0.91114444]	[400.85958862 364.85733032 0.82912248]	[395.57849121 464.85351562 0.87896538]	[377.66903687 564.89306641 0.93588519]	[529.03393555 357.07757568 0.85891819]	[544.49108887 449.46994019 0.88153177]	[575.17779541 541.85675049 0.87094122]	[485.42630005 536.69390869 0.71633488]	[446.9005127 541.78521729 0.70033789]	[462.39755249 711.19628906 0.81108499]	[4.82820557e+02 8.70197388e+02 8.51082325e-01]	[524.01715088 528.99676514 0.70138371]	[562.45343018 706.03393555 0.86467576]	[5.80335205e+02 8.34346069e+02 8.01252306e-01]	[462.26425171 318.59075928 0.9299503 ]	[482.96450806 316.09567261 0.93085527]	[439.21347046 300.6602478 0.90392387]	[500.82568359 295.49472046 0.64753509]	[5.82941956e+02 8.75321411e+02 7.08028197e-01]	[6.00834473e+02 8.70157837e+02 7.02786028e-01]	[5.72595947e+02 8.47180237e+02 6.23320878e-01]	[4.85464478e+02 9.06130310e+02 7.43445516e-01]	[4.67440002e+02 8.98513794e+02 7.32317328e-01]	[4.90512665e+02 8.75382996e+02 6.84955299e-01]
[480.18481445 331.43475342 0.88785619]	[467.4050293 359.72329712 0.90659034]	[403.25079346 367.3348999 0.82465053]	[395.59997559 464.89865112 0.87655538]	[377.70101929 564.90527344 0.93895525]	[529.07000732 357.08007812 0.8562752 ]	[544.52960205 449.45803833 0.87535185]	[575.22998047 541.8848877 0.86995828]	[485.45852661 536.68988037 0.70251667]	[446.94024658 541.77209473 0.68939179]	[462.38601685 713.69763184 0.80776197]	[4.82808746e+02 8.70219543e+02 8.55885208e-01]	[526.40289307 529.00939941 0.68863428]	[564.81182861 706.12872314 0.87921667]	[5.85351990e+02 8.44568481e+02 8.00620317e-01]	[462.31762695 318.60925293 0.9298414 ]	[485.387146 316.08807373 0.91849744]	[439.23724365 300.66729736 0.9020865 ]	[500.84872437 295.49746704 0.597969 ]	[5.87982788e+02 8.85589233e+02 7.13539362e-01]	[6.05944519e+02 8.72869202e+02 7.24753976e-01]	[5.80363037e+02 8.52226074e+02 6.39725864e-01]	[4.87932526e+02 9.06163635e+02 7.56288409e-01]	[4.67448700e+02 9.01016724e+02 7.35571384e-01]	[4.90482788e+02 8.75411926e+02 6.84578001e-01]
[480.26443481 333.92520142 0.91134453]	[467.45974731 359.71871948 0.89996034]	[403.28656006 367.35205078 0.82167929]	[395.612854 464.9737854 0.87091565]	[377.72906494 564.94720459 0.94172478]	[531.61419678 357.09487915 0.85587656]	[546.97613525 452.00299072 0.8608644 ]	[577.75189209 541.91729736 0.87786514]	[485.49942017 534.16137695 0.69417411]	[449.47851562 539.30462646 0.6768536 ]	[462.38598633 716.30480957 0.8005926 ]	[4.82799927e+02 8.70219849e+02 8.57431054e-01]	[526.42285156 526.48950195 0.69505167]	[564.83227539 706.09210205 0.88058639]	[5.87968323e+02 8.49702148e+02 8.17625642e-01]	[462.40359497 318.66403198 0.9241187 ]	[485.4715271 316.13394165 0.90973246]	[439.30917358 300.72763062 0.88627058]	[5.00837585e+02 2.95561493e+02 4.69573557e-01]	[5.95678406e+02 8.90805664e+02 7.96019316e-01]	[6.08639160e+02 8.83080444e+02 7.42096961e-01]	[5.85400391e+02 8.54894226e+02 7.27353632e-01]	[4.85430847e+02 9.06173828e+02 7.60949671e-01]	[4.67404449e+02 9.01005188e+02 7.40776002e-01]	[4.90495728e+02 8.75406677e+02 6.89585805e-01]
[480.3147583 333.96737671 0.92516828]	[469.95983887 359.7359314 0.89268047]	[403.34140015 367.384552 0.81150955]	[395.64038086 467.41131592 0.86662793]	[380.13772583 564.9911499 0.93422443]	[534.14355469 357.11767578 0.86390996]	[547.00213623 449.50198364 0.85944659]	[580.30615234 541.87316895 0.89834905]	[487.9871521 536.67901611 0.69165623]	[452.02349854 541.77111816 0.6814025 ]	[462.40771484 721.37609863 0.80200523]	[4.82789886e+02 8.70180054e+02 8.54673624e-01]	[526.50958252 528.98052979 0.68401307]	[564.87139893 706.12115479 0.88381362]	[5.88065613e+02 8.49614929e+02 7.86955833e-01]	[462.44943237 318.68487549 0.91814035]	[487.98846436 316.13800049 0.89501965]	[441.68185425 300.76864624 0.87529367]	[5.03292084e+02 2.95557709e+02 5.00966251e-01]	[5.95677490e+02 8.93335815e+02 7.84961104e-01]	[6.11090637e+02 8.88171082e+02 7.53575146e-01]	[5.85423645e+02 8.52387817e+02 6.89663470e-01]	[4.85405792e+02 9.06175049e+02 7.63940394e-01]	[4.64952209e+02 9.00985962e+02 7.42615879e-01]	[4.90482483e+02 8.75355835e+02 6.93857193e-01]
[480.31555176 333.96777344 0.92527926]	[469.95828247 359.73605347 0.89266533]	[403.34140015 367.38833618 0.81152385]	[395.64096069 467.4100647 0.86669827]	[380.13751221 564.9909668 0.93385345]	[534.1418457 357.11630249 0.86371326]	[546.99749756 449.49728394 0.86042047]	[580.30584717 541.87011719 0.89845198]	[487.99234009 536.69433594 0.69148266]	[452.02926636 541.78369141 0.68117952]	[462.41305542 721.39129639 0.8028757 ]	[4.82789886e+02 8.70179443e+02 8.54269683e-01]	[526.50915527 528.99456787 0.68378252]	[564.87359619 706.13702393 0.8835057 ]	[5.88070801e+02 8.49609497e+02 7.87087321e-01]	[462.44989014 318.68563843 0.91794002]	[487.98937988 316.13830566 0.89503968]	[441.68099976 300.76901245 0.87555438]	[5.03293793e+02 2.95557343e+02 5.01268804e-01]	[5.95677917e+02 8.93349792e+02 7.89345026e-01]	[6.11089172e+02 8.88185364e+02 7.58157730e-01]	[5.85429993e+02 8.52378296e+02 6.90928996e-01]	[4.85399323e+02 9.06172729e+02 7.63224125e-01]	[4.64945496e+02 9.00982300e+02 7.43939400e-01]	[4.88020721e+02 8.75356873e+02 6.95106387e-01]
[480.35836792 333.93936157 0.92152512]	[470.00543213 359.74932861 0.89096785]	[403.36221313 367.39929199 0.80769539]	[398.06686401 464.92861938 0.89479047]	[380.17984009 565.00793457 0.92949861]	[536.6685791 357.13214111 0.86957163]	[549.49023438 449.50332642 0.84064883]	[580.35852051 541.85351562 0.89981115]	[490.49313354 534.16241455 0.68203694]	[452.07434082 539.29919434 0.67607844]	[464.8213501 718.82910156 0.78722811]	[4.82777161e+02 8.70178833e+02 8.60874772e-01]	[528.97528076 526.47491455 0.68010378]	[564.90863037 708.57775879 0.89295262]	[5.88111511e+02 8.47160767e+02 7.78534532e-01]	[464.88519287 318.67590332 0.90292645]	[490.49090576 316.11837769 0.89086914]	[441.72698975 300.76147461 0.87902296]	[5.03330475e+02 2.95525238e+02 5.02804637e-01]	[5.93189697e+02 8.93392151e+02 7.54839003e-01]	[6.11087341e+02 8.90637329e+02 7.37325966e-01]	[5.85474243e+02 8.52337402e+02 6.84349358e-01]	[4.85363312e+02 9.06132935e+02 7.63786793e-01]	[4.64923920e+02 8.98488220e+02 7.51245141e-01]	[4.87996643e+02 8.75353577e+02 7.07434535e-01]
[482.77142334 326.38061523 0.89784169]	[475.13430786 359.71029663 0.8999269 ]	[408.43673706 364.87692261 0.79355168]	[398.2192688 462.4163208 0.92027116]	[380.28009033 564.82867432 0.92548025]	[539.2668457 357.11868286 0.88967508]	[554.7041626 452.01141357 0.8080194 ]	[582.87145996 544.3371582 0.92603153]	[493.09262085 531.57427979 0.67845464]	[457.11984253 539.22821045 0.68493658]	[464.91992188 718.85955811 0.77663147]	[4.82737152e+02 8.67699463e+02 8.50840807e-01]	[529.0559082 523.94708252 0.68828857]	[564.99133301 708.60491943 0.87257653]	[5.90597290e+02 8.52280823e+02 8.10956180e-01]	[467.427948 316.17648315 0.88948274]	[493.0954895 315.96588135 0.87569529]	[441.86953735 300.69485474 0.87804282]	[503.45959473 295.51824951 0.60030079]	[5.90554932e+02 8.95979736e+02 8.02010596e-01]	[6.08572327e+02 8.93222656e+02 7.95174956e-01]	[5.88011292e+02 8.60012329e+02 6.99683785e-01]	[4.85449036e+02 9.03570984e+02 7.65002847e-01]	[4.67405792e+02 8.95977600e+02 7.46323943e-01]	[4.85440033e+02 8.72882568e+02 7.26620495e-01]
[482.86477661 326.31604004 0.89392412]	[477.71929932 359.73065186 0.92333084]	[413.52450562 364.86639404 0.80345434]	[400.6322937 464.8293457 0.91233444]	[382.72396851 564.8145752 0.91865253]	[541.72070312 357.11022949 0.89574987]	[559.75177002 454.58493042 0.84389251]	[582.91326904 544.47338867 0.92835987]	[495.69906616 531.55841064 0.68776232]	[459.61679077 539.18933105 0.70333207]	[464.95565796 716.26098633 0.76467884]	[4.82738892e+02 8.67699707e+02 8.49693954e-01]	[534.1428833 523.95581055 0.69185036]	[565.02661133 708.58465576 0.86656612]	[5.90602478e+02 8.52313049e+02 7.98629045e-01]	[470.04782104 316.09564209 0.89118958]	[495.69107056 315.92352295 0.88267744]	[444.39877319 300.68313599 0.84050864]	[505.8815918 295.48638916 0.65197062]	[5.88082092e+02 8.98476135e+02 7.71298409e-01]	[6.08546753e+02 8.93272522e+02 7.63912082e-01]	[5.88008606e+02 8.62537354e+02 6.81623936e-01]	[4.85451874e+02 9.03560059e+02 7.64888525e-01]	[4.67412445e+02 8.95971619e+02 7.47340024e-01]	[4.85436798e+02 8.72885010e+02 7.23791718e-01]
[482.86480713 326.31582642 0.8938939 ]	[477.72000122 359.73034668 0.92336172]	[413.52529907 364.86560059 0.80364418]	[400.63339233 464.82745361 0.91244352]	[382.7260437 562.46105957 0.91932166]	[541.72045898 357.11026001 0.89526772]	[559.74755859 454.59048462 0.8437804 ]	[582.91394043 544.4744873 0.92820072]	[498.11444092 531.56188965 0.6888845 ]	[459.61828613 536.72991943 0.70419264]	[464.95617676 716.26556396 0.76451772]	[4.82738037e+02 8.67695923e+02 8.48787129e-01]	[534.14477539 523.95245361 0.69190323]	[565.02557373 708.58288574 0.86635655]	[5.90600586e+02 8.52308044e+02 7.99194515e-01]	[470.04815674 316.09613037 0.89125276]	[495.69067383 315.92355347 0.88260967]	[444.39880371 300.68331909 0.84038693]	[505.88311768 295.48190308 0.6571092 ]	[5.88089050e+02 8.98494019e+02 7.65989125e-01]	[6.08552856e+02 8.93279846e+02 7.61792362e-01]	[5.88002808e+02 8.62522156e+02 6.77990317e-01]	[4.85449646e+02 9.03554443e+02 7.64759302e-01]	[4.67410339e+02 8.95965942e+02 7.47733235e-01]	[4.85435425e+02 8.72883423e+02 7.23830700e-01]
[485.36203003 326.3187561 0.86486542]	[480.24462891 359.71002197 0.94281906]	[416.12664795 364.83877563 0.82583594]	[400.71981812 464.86013794 0.90419173]	[382.83786011 564.82476807 0.90827346]	[541.82720947 357.11099243 0.9028089 ]	[559.79180908 452.05215454 0.84703547]	[582.97625732 544.41448975 0.93496132]	[498.22265625 531.54760742 0.69907069]	[459.71972656 536.69970703 0.71454829]	[467.41894531 713.71160889 0.76815963]	[4.82742950e+02 8.67691223e+02 8.47655058e-01]	[536.68304443 523.95458984 0.69307828]	[567.44580078 708.60882568 0.85595506]	[5.90622192e+02 8.52308716e+02 7.95059741e-01]	[475.10751343 316.07937622 0.90341061]	[498.24368286 313.54577637 0.90040648]	[446.88796997 300.66421509 0.83160317]	[505.94555664 295.51318359 0.59467888]	[5.90588135e+02 8.98459106e+02 7.75254726e-01]	[6.11071350e+02 8.93261780e+02 7.70456016e-01]	[5.85571350e+02 8.62545288e+02 6.63779855e-01]	[4.85462921e+02 9.03553589e+02 7.63030231e-01]	[4.67421692e+02 8.95966003e+02 7.45144248e-01]	[4.85432770e+02 8.72873047e+02 7.23409057e-01]
[488.0118103 326.3019104 0.84497905]	[480.37310791 359.74945068 0.94139802]	[418.62811279 367.34457397 0.84094793]	[400.81396484 464.89874268 0.89609331]	[387.94308472 564.87310791 0.88003445]	[541.92510986 357.13095093 0.90439838]	[562.28240967 449.47412109 0.8698138 ]	[585.38586426 544.43511963 0.92859876]	[500.66342163 531.54290771 0.70824796]	[459.78521729 536.67541504 0.71619999]	[467.45837402 713.74029541 0.76169735]	[4.82735260e+02 8.67707581e+02 8.48505080e-01]	[539.18212891 523.95300293 0.69209933]	[567.50518799 708.58825684 0.84638119]	[5.93141846e+02 8.52316711e+02 7.94829607e-01]	[477.69442749 316.07217407 0.93205822]	[500.79312134 313.50106812 0.91867822]	[449.46383667 300.67001343 0.81840628]	[5.08490936e+02 2.95572296e+02 4.55607086e-01]	[5.90607178e+02 8.98469360e+02 7.83613741e-01]	[6.11090332e+02 8.93279236e+02 7.82639802e-01]	[5.88034302e+02 8.62552612e+02 6.57432556e-01]	[4.85442200e+02 9.03569580e+02 7.66382575e-01]	[4.67406647e+02 8.95974060e+02 7.44526207e-01]	[4.85422577e+02 8.72883423e+02 7.26548851e-01]
[498.14385986 323.74719238 0.86459899]	[482.91452026 359.71084595 0.94112587]	[421.1725769 364.8263855 0.85205024]	[408.40463257 462.44046021 0.8465445 ]	[398.01629639 564.91815186 0.91458416]	[544.52984619 357.10568237 0.88193238]	[564.82165527 452.01651001 0.88377088]	[587.97094727 544.39709473 0.90151894]	[503.25354004 534.14916992 0.7229166 ]	[462.31234741 536.73419189 0.71259761]	[470.00823975 713.70013428 0.75682193]	[4.82738007e+02 8.67679688e+02 8.47361207e-01]	[541.84277344 526.50146484 0.70362687]	[572.59942627 711.20220947 0.80467707]	[5.93164246e+02 8.54804932e+02 7.99798548e-01]	[480.28387451 316.00799561 0.94214499]	[503.384552 313.42123413 0.90680897]	[457.14077759 298.1880188 0.86951512]	[5.18680115e+02 2.95506042e+02 4.69775200e-01]	[5.88083191e+02 9.00984436e+02 7.99214482e-01]	[6.08569336e+02 8.93357910e+02 8.04403126e-01]	[5.88086304e+02 8.67615662e+02 6.82700157e-01]	[4.85442017e+02 9.03581055e+02 7.62326837e-01]	[4.67402100e+02 8.95979553e+02 7.40426004e-01]	[4.85422089e+02 8.72866272e+02 7.29224980e-01]
[500.64678955 321.21847534 0.90263426]	[485.46755981 359.70651245 0.91601217]	[421.37124634 362.34136963 0.83892143]	[416.0178833 462.39144897 0.87090123]	[398.05004883 564.89373779 0.9196161 ]	[549.53466797 357.11920166 0.86212879]	[564.97045898 454.54187012 0.88206309]	[588.07275391 544.45843506 0.87616861]	[503.36373901 534.09863281 0.72096258]	[462.42990112 536.66925049 0.70133704]	[475.10858154 718.8137207 0.74383897]	[4.82729034e+02 8.67686768e+02 8.45460296e-01]	[541.93206787 526.45233154 0.72028434]	[575.18334961 711.21191406 0.80646241]	[5.93117126e+02 8.54882202e+02 7.92947114e-01]	[482.76501465 315.92694092 0.92852294]	[503.49954224 310.94903564 0.88690311]	[459.72546387 298.1791687 0.92044222]	[521.34472656 295.47338867 0.68773139]	[5.88073608e+02 9.00999817e+02 7.90403903e-01]	[6.08544861e+02 8.93371643e+02 7.95171082e-01]	[5.88047852e+02 8.67698120e+02 7.17715859e-01]	[4.85465759e+02 9.03584412e+02 7.57217526e-01]	[4.67416473e+02 8.95986206e+02 7.35139370e-01]	[4.85394623e+02 8.72870361e+02 7.23316729e-01]
[500.79360962 318.73236084 0.94181138]	[490.56192017 359.74758911 0.89297402]	[426.34646606 364.78936768 0.81496775]	[418.54788208 462.37261963 0.91595715]	[398.18505859 562.42041016 0.93267828]	[554.68011475 357.19851685 0.863199 ]	[567.50201416 454.64035034 0.87207007]	[590.55212402 544.52484131 0.85826677]	[503.44104004 534.13354492 0.72706431]	[464.87969971 536.68499756 0.69271743]	[477.67285156 713.74835205 0.77768284]	[4.82726013e+02 8.67661560e+02 8.39777589e-01]	[544.33514404 528.98590088 0.726408 ]	[575.19921875 711.25518799 0.80570048]	[5.93138306e+02 8.54913574e+02 7.90019751e-01]	[482.93878174 313.39840698 0.88670814]	[508.4564209 308.33773804 0.85418785]	[462.23724365 298.15292358 0.92502081]	[523.84796143 295.45678711 0.76234764]	[5.88083069e+02 8.98522095e+02 7.97607481e-01]	[6.08568176e+02 8.93372070e+02 8.09083581e-01]	[5.88050049e+02 8.70149719e+02 7.23212183e-01]	[4.85457947e+02 9.01066833e+02 7.63714015e-01]	[4.67418518e+02 8.95937744e+02 7.43327439e-01]	[4.85365875e+02 8.72849854e+02 7.18926370e-01]
[503.2902832 318.61688232 0.95216686]	[495.68499756 359.73864746 0.90263283]	[428.99578857 362.30529785 0.80852485]	[418.67901611 462.36569214 0.93681318]	[400.66925049 564.81958008 0.93242985]	[559.79260254 357.21960449 0.88042569]	[570.10443115 457.07595825 0.8447746 ]	[590.64758301 544.49578857 0.85159242]	[505.92230225 534.10113525 0.71792251]	[467.4029541 536.66217041 0.68138331]	[480.10043335 713.77392578 0.77433181]	[4.82719635e+02 8.67643921e+02 8.38799357e-01]	[544.49029541 528.99243164 0.72803724]	[577.77301025 716.31115723 0.80288768]	[5.93119202e+02 8.54920654e+02 7.89978027e-01]	[485.48294067 308.35946655 0.84737074]	[516.12585449 303.24334717 0.85164893]	[462.37310791 298.02941895 0.90174454]	[523.95318604 295.41973877 0.55600739]	[5.88090210e+02 9.01007263e+02 8.05374742e-01]	[6.08562622e+02 8.93390564e+02 8.19203854e-01]	[5.88056763e+02 8.70144653e+02 7.13172317e-01]	[4.85397766e+02 9.03558289e+02 7.62228608e-01]	[4.64944061e+02 8.95945496e+02 7.45513499e-01]	[4.85375153e+02 8.72855286e+02 7.16282368e-01]
[503.44827271 318.54067993 0.94008452]	[500.75299072 359.71774292 0.94942278]	[436.60778809 362.32879639 0.83113104]	[421.19638062 462.35617065 0.93366688]	[400.79772949 564.82330322 0.92271906]	[562.40093994 357.19287109 0.89779305]	[580.22924805 457.09796143 0.84864378]	[595.70300293 544.50201416 0.84551996]	[508.48233032 534.11499023 0.6917544 ]	[470.02404785 536.69256592 0.66585678]	[480.16717529 716.25323486 0.78522509]	[4.82740936e+02 8.67668030e+02 8.37484121e-01]	[546.98248291 529.00231934 0.70829523]	[580.24334717 713.73950195 0.80999845]	[5.90650085e+02 8.54893494e+02 7.98609197e-01]	[493.03900146 305.78115845 0.83930349]	[518.72918701 300.75701904 0.87964272]	[464.94815063 297.99127197 0.86578673]	[526.50933838 290.43289185 0.63722861]	[5.88092590e+02 9.01029968e+02 8.02517176e-01]	[6.08549011e+02 8.93399048e+02 8.14847231e-01]	[5.88031555e+02 8.70116943e+02 7.17178881e-01]	[4.85406036e+02 9.03584106e+02 7.49146283e-01]	[4.64945404e+02 8.95962036e+02 7.30452061e-01]	[4.85408142e+02 8.72891846e+02 7.11854517e-01]
[506.00112915 316.12805176 0.90920389]	[503.27331543 359.73406982 0.95386297]	[439.19540405 364.78588867 0.8542825 ]	[421.39547729 462.3991394 0.91162145]	[405.82846069 562.35510254 0.89179587]	[564.85168457 357.20217896 0.89563811]	[582.86230469 457.07138062 0.87789077]	[598.22564697 544.48278809 0.85176009]	[513.63604736 534.12103271 0.68608826]	[477.69665527 536.67694092 0.69589138]	[480.2394104 716.32574463 0.79986173]	[4.82779785e+02 8.70148743e+02 8.51294160e-01]	[549.54217529 529.02996826 0.69039452]	[580.29321289 711.22857666 0.82739025]	[5.90617798e+02 8.57373291e+02 7.93969035e-01]	[498.16604614 303.21047974 0.8776924 ]	[521.23352051 300.68151855 0.9193446 ]	[469.99804688 295.60488892 0.84272498]	[534.10070801 292.90127563 0.68319267]	[5.88091125e+02 9.01029114e+02 7.97993064e-01]	[6.08542419e+02 8.93394958e+02 8.09716105e-01]	[5.87992554e+02 8.70159302e+02 7.31448054e-01]	[4.85363861e+02 9.03617065e+02 7.45295882e-01]	[4.64911377e+02 8.95973755e+02 7.32690752e-01]	[4.85458405e+02 8.75366516e+02 6.99417710e-01]
[513.62750244 316.02062988 0.886415 ]	[503.4335022 359.73962402 0.93975884]	[441.71838379 362.29086304 0.86586016]	[428.91937256 462.41714478 0.8534357 ]	[413.57110596 564.82983398 0.88686001]	[565.03045654 359.60415649 0.89043987]	[585.3760376 457.20858765 0.88828754]	[600.77423096 546.93322754 0.86644018]	[518.71826172 536.67376709 0.69944346]	[480.22146606 536.70251465 0.71523786]	[480.27853394 716.25323486 0.78650182]	[4.82806580e+02 8.67711365e+02 8.51098239e-01]	[557.19403076 534.12359619 0.66739559]	[582.74060059 713.75518799 0.83047247]	[5.90610352e+02 8.57383057e+02 7.95195878e-01]	[500.75097656 300.66519165 0.91846371]	[523.79821777 298.21682739 0.94375724]	[477.69207764 295.52926636 0.8737576 ]	[539.21954346 292.95947266 0.65092444]	[5.88098511e+02 9.01020508e+02 7.97602892e-01]	[6.08548462e+02 8.93389221e+02 8.08935881e-01]	[5.87979858e+02 8.70148926e+02 7.27753758e-01]	[4.85400116e+02 9.03596008e+02 7.58663654e-01]	[4.64943024e+02 8.95962097e+02 7.46571898e-01]	[4.85478760e+02 8.75317261e+02 7.07690001e-01]
[518.7355957 313.54025269 0.90696591]	[508.44314575 359.79248047 0.89768791]	[444.31109619 364.81213379 0.83331221]	[436.63897705 462.44152832 0.89729679]	[418.56091309 564.8480835 0.91500062]	[572.58978271 359.63812256 0.85349756]	[585.50323486 457.16424561 0.88481742]	[600.83129883 546.97088623 0.86936998]	[521.29437256 536.73681641 0.7351082 ]	[480.37896729 536.73406982 0.73182034]	[480.34005737 716.26074219 0.7985695 ]	[4.82782715e+02 8.70119263e+02 8.48535955e-01]	[562.23571777 536.66339111 0.69625628]	[582.81988525 716.2722168 0.84165609]	[5.90594055e+02 8.57409485e+02 7.92591631e-01]	[503.2911377 298.19979858 0.94655418]	[523.99047852 298.08926392 0.92538595]	[480.2774353 295.49060059 0.91383737]	[541.82867432 287.80264282 0.61716408]	[5.88080261e+02 9.01045227e+02 7.99177527e-01]	[6.08520630e+02 8.93410400e+02 8.06506157e-01]	[5.87972656e+02 8.70159546e+02 7.18182564e-01]	[4.85397888e+02 9.03613892e+02 7.52098680e-01]	[4.64927002e+02 8.95969482e+02 7.35509276e-01]	[4.85454559e+02 8.75341125e+02 7.05455363e-01]
[521.28869629 313.44265747 0.92062831]	[516.11016846 359.79483032 0.88633549]	[446.96524048 364.80969238 0.80419093]	[439.19284058 462.44268799 0.93135232]	[418.7862854 562.42529297 0.93373626]	[577.79937744 359.64605713 0.85857046]	[588.05206299 459.60006714 0.8826828 ]	[603.25872803 546.97277832 0.87514102]	[523.79772949 539.21453857 0.73629999]	[482.84686279 539.22265625 0.72611034]	[482.79977417 713.70214844 0.82273525]	[4.82827820e+02 8.70142334e+02 8.56754541e-01]	[562.40704346 536.66577148 0.7139343 ]	[582.8850708 713.78564453 0.85637176]	[5.90609558e+02 8.57447144e+02 7.86375880e-01]	[503.48251343 298.13485718 0.93910128]	[528.96813965 298.01455688 0.90516931]	[482.78753662 295.49450684 0.9204638 ]	[544.38513184 290.38070679 0.70185518]	[5.88083252e+02 9.01020569e+02 7.92861938e-01]	[6.08537781e+02 8.93403625e+02 7.99181819e-01]	[5.85570618e+02 8.70199585e+02 7.18203902e-01]	[4.85451111e+02 9.06122192e+02 7.52615213e-01]	[4.67417999e+02 8.98435547e+02 7.25857794e-01]	[4.87921021e+02 8.75351318e+02 7.05936193e-01]
[523.81140137 310.93392944 0.9066661 ]	[521.18457031 359.80511475 0.92898822]	[457.10516357 364.80981445 0.82421523]	[441.77648926 464.81851196 0.91635299]	[421.3338623 564.84014893 0.92751217]	[582.86157227 359.63980103 0.89172858]	[595.67492676 459.73733521 0.86967707]	[603.31719971 549.49383545 0.87034386]	[524.00506592 539.2243042 0.72525513]	[485.45932007 539.26049805 0.69478697]	[482.87280273 713.75048828 0.81400901]	[4.82847351e+02 8.67681458e+02 8.55728805e-01]	[564.87689209 536.67767334 0.72980875]	[582.94555664 713.69805908 0.85525119]	[5.90627441e+02 8.59933411e+02 7.82398999e-01]	[508.50622559 298.01098633 0.90882671]	[536.67230225 295.59677124 0.89716506]	[482.97171021 295.40420532 0.89734888]	[546.94842529 285.30688477 0.64598083]	[5.88073303e+02 9.01007568e+02 7.92782485e-01]	[6.08529968e+02 8.93403015e+02 8.01377177e-01]	[5.87971008e+02 8.70213867e+02 7.16342926e-01]	[4.87947632e+02 9.03623962e+02 7.58179367e-01]	[4.67478577e+02 8.95988770e+02 7.32960701e-01]	[4.87932739e+02 8.72891296e+02 7.08395958e-01]
[526.44403076 308.35083008 0.8616457 ]	[521.39154053 359.79541016 0.94707978]	[459.70437622 364.86535645 0.84508568]	[444.37390137 464.96490479 0.86332774]	[428.95834351 564.8237915 0.89084601]	[582.96575928 359.59719849 0.89810157]	[603.30499268 459.68386841 0.89198399]	[603.49365234 547.04522705 0.88760298]	[528.97631836 541.76501465 0.69882941]	[493.06607056 541.77404785 0.67357963]	[482.95437622 711.2175293 0.81322819]	[4.82868469e+02 8.67607056e+02 8.48286986e-01]	[565.04681396 539.2913208 0.70929122]	[585.3348999 716.25714111 0.85327822]	[5.90619629e+02 8.59958069e+02 7.85294533e-01]	[518.66253662 295.62585449 0.92845225]	[539.31964111 295.53161621 0.92494684]	[490.50894165 293.02279663 0.84541833]	[549.55377197 285.24313354 0.63500011]	[5.88087280e+02 9.01013306e+02 7.89033830e-01]	[6.08528992e+02 8.93401245e+02 8.03099751e-01]	[5.85565796e+02 8.70212402e+02 7.19536126e-01]	[4.85463531e+02 9.03564880e+02 7.62571514e-01]	[4.67454132e+02 8.95926392e+02 7.52353966e-01]	[4.87966949e+02 8.72853088e+02 7.08659410e-01]
[529.07232666 305.84121704 0.84082818]	[523.92608643 359.82589722 0.92535883]	[462.277771 364.818573 0.85013509]	[454.6144104 464.83770752 0.85519361]	[439.06069946 564.9921875 0.90909797]	[585.54187012 359.67126465 0.88946086]	[603.49481201 459.66311646 0.88534367]	[606.07879639 552.07037354 0.8550182 ]	[531.55529785 541.75854492 0.68764949]	[498.11795044 541.78942871 0.68435591]	[485.36923218 716.31311035 0.79571271]	[4.82865662e+02 8.67660461e+02 8.58587444e-01]	[567.4979248 539.27624512 0.69347215]	[585.40435791 718.84442139 0.85957134]	[5.90587952e+02 8.59992920e+02 7.89256990e-01]	[521.1932373 295.55133057 0.95527887]	[541.878479 295.4776001 0.94852972]	[498.13293457 293.00799561 0.85116047]	[559.71337891 285.28860474 0.71686965]	[5.90544922e+02 9.01028809e+02 7.93756008e-01]	[6.08548767e+02 8.93404053e+02 8.08798909e-01]	[5.85524292e+02 8.70233337e+02 7.33855486e-01]	[4.85424072e+02 9.03622620e+02 7.66420782e-01]	[4.67413849e+02 8.95963257e+02 7.54450321e-01]	[4.87964905e+02 8.72902710e+02 7.04891562e-01]
[536.67285156 305.82678223 0.84616393]	[526.46130371 362.24194336 0.89065576]	[462.43188477 367.33380127 0.82807112]	[459.67297363 464.85705566 0.90757436]	[439.30282593 564.98205566 0.93132937]	[590.57653809 359.72866821 0.85389769]	[606.01690674 459.72796631 0.90142173]	[608.57287598 549.50476074 0.85172367]	[536.70245361 539.22412109 0.69272721]	[500.67404175 539.20123291 0.70976049]	[487.9934082 713.75421143 0.76810753]	[4.82855682e+02 8.67619263e+02 8.59138608e-01]	[570.12481689 539.22406006 0.67104846]	[585.47607422 721.42510986 0.86021537]	[5.90550354e+02 8.59981506e+02 7.94376016e-01]	[521.35021973 295.51486206 0.96494603]	[544.37945557 295.4493103 0.94327188]	[500.67788696 292.96066284 0.89147091]	[562.2322998 285.30236816 0.6608901 ]	[5.90574951e+02 9.01010437e+02 7.93573141e-01]	[6.08565735e+02 8.93380615e+02 8.12756240e-01]	[5.85468628e+02 8.70234314e+02 7.53822327e-01]	[4.85377411e+02 9.03615051e+02 7.72039235e-01]	[4.64950775e+02 8.95950684e+02 7.68312812e-01]	[4.87934174e+02 8.72874817e+02 7.02761054e-01]
[541.71856689 303.23703003 0.88510662]	[529.07928467 362.27441406 0.85735387]	[467.40985107 367.40136719 0.80254686]	[459.85818481 464.93881226 0.907341 ]	[441.92370605 564.93395996 0.91708726]	[595.71594238 359.73886108 0.8462292 ]	[608.55236816 459.78561401 0.91401523]	[613.63366699 549.56536865 0.83002096]	[541.69012451 539.23193359 0.71049279]	[500.77359009 539.21411133 0.7226544 ]	[495.59310913 713.75866699 0.77219951]	[4.82853241e+02 8.70126587e+02 8.69436085e-01]	[580.28729248 539.22723389 0.68031067]	[585.56933594 723.95452881 0.85506606]	[5.90589844e+02 8.62499451e+02 7.94015110e-01]	[523.89697266 295.45010376 0.94979072]	[546.94995117 292.99325562 0.89648515]	[503.24502563 292.94259644 0.916062 ]	[562.46374512 282.71487427 0.69528115]	[5.90584656e+02 9.00983215e+02 7.94636548e-01]	[6.08581055e+02 8.93376587e+02 8.16008985e-01]	[5.85496887e+02 8.70281067e+02 7.66157210e-01]	[4.82909302e+02 9.03616394e+02 7.66255736e-01]	[4.64887695e+02 8.95931335e+02 7.73248911e-01]	[4.87929871e+02 8.75381897e+02 6.93416834e-01]
[541.88549805 300.76092529 0.91121089]	[539.18597412 362.31466675 0.87170976]	[475.08602905 367.36352539 0.79960597]	[462.41009521 467.49804688 0.8764618 ]	[454.6234436 567.44689941 0.85738438]	[600.84667969 359.78118896 0.85862887]	[611.11376953 459.82769775 0.88754344]	[618.81176758 549.48999023 0.83815283]	[541.90014648 539.29034424 0.73503053]	[503.28079224 539.29656982 0.72701049]	[498.11837769 713.7265625 0.78128982]	[4.82853638e+02 8.70125000e+02 8.62091660e-01]	[582.82904053 539.24176025 0.70398444]	[588.01678467 723.92175293 0.8454513 ]	[5.93119934e+02 8.62550049e+02 7.88844466e-01]	[526.45794678 293.025177 0.91019601]	[552.05706787 292.96826172 0.87236214]	[503.42147827 292.9274292 0.89902508]	[565.00976562 282.78024292 0.68554103]	[5.90571167e+02 8.98522766e+02 7.90327549e-01]	[6.08574951e+02 8.93398804e+02 8.13722134e-01]	[5.85537537e+02 8.70327637e+02 7.61984587e-01]	[4.82937469e+02 9.03610168e+02 7.62937307e-01]	[4.64915466e+02 8.95938904e+02 7.71720707e-01]	[4.85471100e+02 8.75377747e+02 6.88987315e-01]
[544.43798828 300.72427368 0.90460461]	[541.73876953 362.29678345 0.91634947]	[477.71008301 367.38220215 0.82424462]	[464.89224243 472.53588867 0.84303594]	[459.72201538 564.98254395 0.93041795]	[603.35650635 359.76644897 0.8797285 ]	[616.25219727 462.24969482 0.87239015]	[623.815979 547.03210449 0.88485461]	[544.38311768 539.28857422 0.72246122]	[503.44998169 539.28735352 0.70286542]	[498.17349243 713.75933838 0.77885616]	[4.82844757e+02 8.67655457e+02 8.54936063e-01]	[582.95019531 539.22796631 0.71326673]	[588.10223389 721.46685791 0.81965733]	[5.93155518e+02 8.62507446e+02 7.86769867e-01]	[534.12005615 293.00146484 0.87587857]	[557.27331543 292.94396973 0.87786132]	[505.94552612 292.8828125 0.85871708]	[567.54821777 282.66928101 0.6540575 ]	[5.88105957e+02 8.98518127e+02 7.95978904e-01]	[6.08542786e+02 8.93407043e+02 8.18838775e-01]	[5.85567688e+02 8.70294434e+02 7.60832667e-01]	[4.85370392e+02 9.03587585e+02 7.70464480e-01]	[4.64950653e+02 8.95927490e+02 7.71049678e-01]	[4.85455231e+02 8.72915405e+02 6.91605389e-01]
[547.02636719 300.70046997 0.8776266 ]	[541.86633301 362.3097229 0.92830175]	[480.22805786 367.42779541 0.83827716]	[472.5993042 467.48953247 0.80795664]	[462.30236816 565.01251221 0.92680573]	[603.45269775 359.7355957 0.89238882]	[621.38397217 462.29934692 0.90457177]	[624.0402832 549.52142334 0.89356273]	[544.47155762 539.28179932 0.71987134]	[505.90698242 539.27362061 0.6853835 ]	[498.26461792 711.23504639 0.78852463]	[4.82839325e+02 8.67600708e+02 8.49622667e-01]	[585.37994385 539.21417236 0.71795022]	[593.09942627 721.46313477 0.79786038]	[5.95663208e+02 8.62508545e+02 7.83574164e-01]	[539.24139404 292.9382019 0.8967402 ]	[562.24731445 290.4354248 0.89519358]	[511.06359863 287.86956787 0.81910086]	[575.1552124 277.73379517 0.65461475]	[5.88077515e+02 8.98489380e+02 7.88992047e-01]	[6.08533569e+02 8.93401428e+02 8.09951782e-01]	[5.87997925e+02 8.70295227e+02 7.55920529e-01]	[4.85399048e+02 9.03591858e+02 7.73422062e-01]	[4.67396027e+02 8.95916138e+02 7.68559813e-01]	[4.85444458e+02 8.72865601e+02 6.93774164e-01]
[549.58679199 300.74688721 0.85664558]	[544.32757568 362.32702637 0.92011386]	[480.34161377 367.37573242 0.84304893]	[477.74810791 467.49624634 0.85110509]	[464.91427612 565.04766846 0.88686794]	[605.93499756 359.76443481 0.89160848]	[623.92205811 462.20513916 0.92826974]	[626.59118652 549.50292969 0.87636173]	[546.9574585 539.30126953 0.69888318]	[508.49932861 539.30267334 0.66355258]	[500.63302612 713.75140381 0.78522027]	[4.82851013e+02 8.67631042e+02 8.49332929e-01]	[585.45684814 539.24761963 0.7092309 ]	[593.18890381 723.90698242 0.79740131]	[5.95689575e+02 8.62533508e+02 7.83911884e-01]	[541.69549561 292.93994141 0.90974653]	[562.40985107 292.89941406 0.91252983]	[513.65136719 290.37701416 0.81971294]	[580.25585938 282.74243164 0.72472364]	[5.88084473e+02 8.98484131e+02 7.83787131e-01]	[6.08546753e+02 8.93399109e+02 8.04676414e-01]	[5.88021790e+02 8.70317139e+02 7.49605596e-01]	[4.85377228e+02 9.03611511e+02 7.71098435e-01]	[4.64957001e+02 8.95934082e+02 7.61134923e-01]	[4.85459656e+02 8.72888916e+02 6.90677106e-01]
[554.69622803 300.74023438 0.86137521]	[544.43731689 362.34375 0.90843076]	[482.837677 367.34375 0.84179062]	[480.23403931 470.00704956 0.87423331]	[475.1204834 564.99139404 0.86114061]	[606.02734375 359.80218506 0.88447511]	[626.38122559 462.21258545 0.91704398]	[629.16949463 552.10021973 0.83218408]	[547.05285645 539.29089355 0.68121797]	[513.58203125 539.30377197 0.6567657 ]	[500.6920166 711.15637207 0.81068164]	[4.82854828e+02 8.65120728e+02 8.38657260e-01]	[585.51153564 539.22528076 0.6948024 ]	[598.22473145 721.45306396 0.79437935]	[5.95683777e+02 8.62530640e+02 7.81694114e-01]	[541.81713867 292.94216919 0.92436993]	[564.90203857 292.92105103 0.91317976]	[518.72668457 290.37249756 0.8415699 ]	[582.769104 285.32382202 0.67732251]	[5.88074951e+02 8.98469177e+02 7.81690896e-01]	[6.08537781e+02 8.93399902e+02 8.05305898e-01]	[5.88004333e+02 8.70312683e+02 7.50349700e-01]	[4.85385284e+02 9.03586243e+02 7.74260938e-01]	[4.64949829e+02 8.95892700e+02 7.69123971e-01]	[4.85457306e+02 8.72844482e+02 6.87913239e-01]
[559.76367188 300.63955688 0.90641612]	[544.51257324 362.34780884 0.89488852]	[482.88922119 367.38336182 0.83380163]	[480.34591675 464.96765137 0.88435805]	[480.16601562 562.46936035 0.91870296]	[608.51733398 359.79919434 0.86728007]	[626.50610352 459.82049561 0.91550803]	[636.7510376 552.0881958 0.82629359]	[549.57415771 541.76696777 0.66554844]	[516.16369629 539.30072021 0.64836675]	[500.73745728 711.16375732 0.82702506]	[4.82852478e+02 8.65111145e+02 8.37453425e-01]	[587.96728516 539.27362061 0.67914146]	[598.29394531 723.90234375 0.79929936]	[5.95690247e+02 8.62554932e+02 7.81830311e-01]	[544.29852295 292.86621094 0.9176203 ]	[565.04492188 290.40765381 0.88518631]	[521.23919678 287.85641479 0.86369789]	[5.82889832e+02 2.80251678e+02 5.30974984e-01]	[5.88057251e+02 8.98457458e+02 7.82867610e-01]	[6.08518372e+02 8.93401001e+02 8.05192709e-01]	[5.88011841e+02 8.70329712e+02 7.48167992e-01]	[4.85396057e+02 9.03547729e+02 7.77321339e-01]	[4.67398163e+02 8.95858215e+02 7.71718264e-01]	[4.85429352e+02 8.72841248e+02 6.87752843e-01]
[562.25360107 298.21847534 0.93607092]	[546.96087646 364.79324341 0.87784797]	[482.95257568 367.38690186 0.82729417]	[482.79168701 467.43026733 0.89080244]	[480.27844238 562.45825195 0.92053217]	[611.08282471 362.24255371 0.83655095]	[626.59063721 462.24468994 0.90856767]	[641.82684326 552.10681152 0.84102774]	[552.12475586 541.76763916 0.65345627]	[518.65618896 539.2935791 0.64673972]	[500.78305054 711.1776123 0.82387364]	[4.82851166e+02 8.65096741e+02 8.32814455e-01]	[588.1003418 539.2756958 0.6638279]	[600.79418945 723.98620605 0.82274652]	[5.95680237e+02 8.62539490e+02 7.79791534e-01]	[544.44433594 290.39733887 0.90776896]	[567.49432373 290.3578186 0.86667591]	[521.39819336 287.86428833 0.88872743]	[583.00268555 280.22753906 0.60911542]	[5.88070923e+02 8.98454163e+02 7.87927747e-01]	[6.08524841e+02 8.93394470e+02 8.08463514e-01]	[5.87993652e+02 8.70307983e+02 7.50449538e-01]	[4.85389313e+02 9.03563232e+02 7.73306727e-01]	[4.64951965e+02 8.95867615e+02 7.67211854e-01]	[4.85415588e+02 8.72829956e+02 6.84840560e-01]
[562.34179688 298.22824097 0.94729924]	[549.54296875 364.79000854 0.84151995]	[485.40652466 367.38067627 0.81411743]	[482.84396362 467.47665405 0.88744646]	[482.76431274 562.36273193 0.92630219]	[616.21984863 362.29537964 0.81725818]	[629.06030273 462.30133057 0.89893043]	[644.41210938 554.68041992 0.87228274]	[557.18707275 539.28912354 0.65584803]	[521.16485596 539.25836182 0.66468567]	[500.85098267 708.67858887 0.83687294]	[4.82853760e+02 8.65088135e+02 8.27218413e-01]	[593.11785889 539.26501465 0.65205514]	[600.83544922 723.96563721 0.82832175]	[5.95667114e+02 8.62528809e+02 7.76359856e-01]	[544.54992676 290.37704468 0.89247262]	[570.04504395 290.37783813 0.85385692]	[523.82995605 287.83410645 0.89292574]	[585.45288086 282.68664551 0.66421235]	[5.88052490e+02 8.98453979e+02 7.85154223e-01]	[6.08504639e+02 8.93390198e+02 8.05005491e-01]	[5.87993347e+02 8.70302368e+02 7.45793819e-01]	[4.85416870e+02 9.03552795e+02 7.67338634e-01]	[4.67409454e+02 8.95858215e+02 7.55729079e-01]	[4.85393341e+02 8.72823914e+02 6.80721343e-01]
[562.43585205 298.21182251 0.95087975]	[552.11499023 362.34393311 0.83538234]	[487.93069458 364.87234497 0.80241609]	[482.88562012 467.40603638 0.89601111]	[482.8767395 562.37133789 0.92594409]	[616.28112793 362.2951355 0.8197971 ]	[629.1484375 462.21005249 0.89591122]	[644.52911377 557.23718262 0.87847006]	[557.27276611 541.78540039 0.65832698]	[521.22198486 539.30352783 0.67199612]	[500.86105347 708.7210083 0.83621824]	[4.82848450e+02 8.65113647e+02 8.31910849e-01]	[595.70825195 541.76708984 0.64349139]	[600.8614502 723.96380615 0.83223891]	[5.95666748e+02 8.62576294e+02 7.71928430e-01]	[547.03649902 290.37545776 0.87389725]	[572.6427002 290.37158203 0.84253967]	[523.93774414 287.85296631 0.87820494]	[585.52459717 282.68572998 0.61505055]	[5.88069153e+02 8.98443176e+02 7.89107740e-01]	[6.08522583e+02 8.93388550e+02 8.09609711e-01]	[5.87990295e+02 8.72697632e+02 7.36777186e-01]	[4.85424896e+02 9.03561157e+02 7.71025062e-01]	[4.67416840e+02 8.95865295e+02 7.57243276e-01]	[4.85383118e+02 8.72841919e+02 6.83986247e-01]
[564.86132812 298.20727539 0.94547021]	[557.171875 364.77642822 0.83827043]	[488.00918579 364.87145996 0.79372269]	[482.9072876 467.39944458 0.8929317 ]	[482.93185425 562.35064697 0.92177284]	[621.31225586 362.32141113 0.83079022]	[629.17126465 459.77804565 0.89039522]	[646.95623779 554.69207764 0.87188196]	[559.71392822 541.76855469 0.66354549]	[521.24963379 539.30236816 0.68069875]	[500.88174438 708.71624756 0.84249651]	[4.82850861e+02 8.65090942e+02 8.30298901e-01]	[595.74603271 539.29370117 0.64588869]	[600.88043213 721.4597168 0.82324862]	[5.95662231e+02 8.65046814e+02 7.69653916e-01]	[549.5614624 290.34735107 0.85287416]	[577.74237061 290.34759521 0.85167181]	[523.99902344 287.82196045 0.86554593]	[5.85589844e+02 2.82733459e+02 5.25043666e-01]	[5.88072998e+02 8.98451477e+02 7.85928726e-01]	[6.08524353e+02 8.93399170e+02 8.05303216e-01]	[5.87974915e+02 8.72711975e+02 7.28886366e-01]	[4.85453369e+02 9.03559204e+02 7.74882555e-01]	[4.67447937e+02 8.95867493e+02 7.58102655e-01]	[4.85369476e+02 8.72812561e+02 6.85140491e-01]
[564.98205566 298.18469238 0.93905318]	[559.68548584 362.33575439 0.85833871]	[493.0664978 364.78710938 0.79765087]	[482.91162109 467.41558838 0.8881014 ]	[482.96203613 562.35723877 0.91492236]	[621.34332275 362.30804443 0.83655304]	[634.15893555 462.25543213 0.87409484]	[647.04901123 559.74206543 0.89780802]	[559.76849365 539.27069092 0.67086917]	[521.30529785 539.24749756 0.68637031]	[500.89376831 708.72406006 0.84102404]	[4.82852631e+02 8.65095032e+02 8.29209328e-01]	[598.2612915 539.24377441 0.65745294]	[603.25085449 721.43457031 0.82478708]	[5.95663635e+02 8.65066162e+02 7.71328926e-01]	[554.66247559 287.85357666 0.84291685]	[580.31195068 290.34024048 0.87667507]	[526.46685791 287.79330444 0.84758288]	[5.88040894e+02 2.82689209e+02 4.43719506e-01]	[5.88073059e+02 8.98451233e+02 7.84302235e-01]	[6.08521484e+02 8.93404846e+02 8.03981662e-01]	[5.87971619e+02 8.72728882e+02 7.30062306e-01]	[4.85440277e+02 9.03555725e+02 7.74997592e-01]	[4.67431152e+02 8.95860413e+02 7.61264920e-01]	[4.85366364e+02 8.72820496e+02 6.85959518e-01]
[565.02612305 298.1802063 0.92899179]	[559.80743408 362.34606934 0.88390785]	[495.62002563 362.32296753 0.80738151]	[482.92868042 467.41711426 0.88411683]	[482.9703064 562.33825684 0.91094571]	[623.83782959 364.78915405 0.84268558]	[634.24768066 462.31588745 0.86330968]	[647.12994385 562.21850586 0.90428776]	[559.74737549 539.26818848 0.66586339]	[521.2734375 539.26293945 0.68524885]	[500.89624023 708.70495605 0.84260744]	[4.82851501e+02 8.65087158e+02 8.29163313e-01]	[598.27349854 539.21972656 0.65750277]	[600.89263916 721.36035156 0.80826604]	[5.95663635e+02 8.65099731e+02 7.72150636e-01]	[557.19952393 287.84005737 0.84888679]	[580.35498047 290.35186768 0.88249952]	[526.55023193 285.26077271 0.83940971]	[5.88112610e+02 2.82676208e+02 4.68870997e-01]	[5.88035645e+02 8.98442932e+02 7.75919795e-01]	[6.06100159e+02 8.93397949e+02 7.92472124e-01]	[5.87971802e+02 8.72764099e+02 7.22108483e-01]	[4.85428375e+02 9.03566101e+02 7.79865265e-01]	[4.67428772e+02 8.95872986e+02 7.67673552e-01]	[4.85355774e+02 8.72820190e+02 6.83587790e-01]
[565.0723877 298.21606445 0.91001153]	[559.84613037 364.79898071 0.88953495]	[495.66671753 364.77462769 0.81092447]	[482.93551636 467.44433594 0.88038588]	[482.93374634 562.31488037 0.91286874]	[623.86083984 364.8137207 0.84672004]	[636.81176758 462.42572021 0.85072398]	[647.16864014 562.24298096 0.90394843]	[559.76470947 539.28863525 0.67207706]	[521.27661133 539.27502441 0.69198352]	[500.89193726 708.7244873 0.84100944]	[4.82854340e+02 8.65074585e+02 8.27589214e-01]	[598.30187988 539.26379395 0.66587019]	[600.87713623 721.38671875 0.8056612 ]	[5.93173584e+02 8.65082825e+02 7.71927059e-01]	[557.26287842 287.8817749 0.85613269]	[582.74481201 290.39337158 0.89542669]	[529.01391602 285.24020386 0.83331573]	[5.90637390e+02 2.82713379e+02 5.25318444e-01]	[5.88023621e+02 8.98447632e+02 7.83897817e-01]	[6.06092346e+02 8.93403809e+02 7.98053265e-01]	[5.85547913e+02 8.72750183e+02 7.27858067e-01]	[4.85412018e+02 9.03558594e+02 7.79701352e-01]	[4.67413940e+02 8.95863342e+02 7.71136463e-01]	[4.85366058e+02 8.72803528e+02 6.78781509e-01]
[567.46014404 298.21356201 0.90376729]	[562.23260498 364.80593872 0.90111929]	[498.16934204 364.76928711 0.82318705]	[482.95697021 464.96716309 0.88067806]	[482.90859985 562.29333496 0.91516483]	[623.89038086 364.79946899 0.85397774]	[636.78613281 462.32705688 0.86394531]	[647.17730713 562.28125 0.90196294]	[559.80609131 539.28826904 0.67458594]	[521.29748535 539.26324463 0.69266027]	[500.88421631 711.14624023 0.83632737]	[4.82853027e+02 8.65087769e+02 8.29054654e-01]	[600.78912354 539.26062012 0.67070413]	[600.86950684 721.37139893 0.80514854]	[5.93179565e+02 8.65104980e+02 7.71803677e-01]	[559.70928955 287.86862183 0.86268401]	[582.7598877 290.38140869 0.89404666]	[529.07342529 285.23822021 0.82886529]	[593.17565918 282.7199707 0.60545993]	[5.88031616e+02 8.98446655e+02 7.82874882e-01]	[6.06100281e+02 8.93405945e+02 7.97123194e-01]	[5.85551208e+02 8.72774597e+02 7.23084509e-01]	[4.85420349e+02 9.03560547e+02 7.77124882e-01]	[4.67415222e+02 8.95865723e+02 7.69025981e-01]	[4.85363556e+02 8.72814453e+02 6.78706706e-01]
[567.49700928 298.23181152 0.89512467]	[562.26422119 364.83331299 0.90584224]	[498.21932983 364.79193115 0.8284831 ]	[482.96957397 467.40206909 0.87785107]	[482.85269165 562.26599121 0.91884303]	[623.92077637 364.82421875 0.85048956]	[636.72949219 462.33908081 0.86099654]	[647.16015625 559.84313965 0.89479679]	[559.79516602 539.30224609 0.67444092]	[521.27471924 539.27996826 0.69186813]	[500.86880493 711.14300537 0.83551288]	[4.82853455e+02 8.65054321e+02 8.23740840e-01]	[600.78552246 539.28094482 0.67280567]	[600.87695312 721.38757324 0.80741251]	[5.93164917e+02 8.65117249e+02 7.72472322e-01]	[559.74090576 287.88754272 0.86874044]	[582.78826904 290.39804077 0.89439416]	[531.56646729 285.24380493 0.82598186]	[595.70513916 282.73971558 0.63163567]	[5.88030518e+02 8.98438354e+02 7.83075094e-01]	[6.06101257e+02 8.93401306e+02 7.97831357e-01]	[5.85536865e+02 8.72783447e+02 7.24381149e-01]	[4.85431305e+02 9.03539551e+02 7.76127279e-01]	[4.67428497e+02 8.95851318e+02 7.69597292e-01]	[4.85362518e+02 8.72780884e+02 6.73861682e-01]
[567.52404785 300.62487793 0.88658476]	[562.28491211 364.82739258 0.91067129]	[498.25106812 364.77310181 0.83512789]	[482.96569824 467.41506958 0.87912357]	[482.82858276 562.31970215 0.92669868]	[623.94042969 364.82846069 0.84895581]	[636.75201416 462.42739868 0.84997392]	[647.09411621 562.29309082 0.92095441]	[559.77740479 539.30285645 0.67015737]	[521.26135254 539.27362061 0.68848896]	[500.87875366 711.15142822 0.83494699]	[4.82853516e+02 8.65049011e+02 8.23450983e-01]	[600.75585938 539.28167725 0.66802329]	[600.87701416 721.40722656 0.81123567]	[5.93142517e+02 8.65096008e+02 7.74471283e-01]	[559.76196289 290.35040283 0.87393296]	[582.81677246 290.41177368 0.89702219]	[531.5793457 282.7791748 0.82539314]	[598.23083496 282.70611572 0.67990983]	[5.87993164e+02 8.98435730e+02 7.85438299e-01]	[6.06068481e+02 8.93400879e+02 8.01107883e-01]	[5.85539551e+02 8.72761292e+02 7.33701050e-01]	[4.85436554e+02 9.03539124e+02 7.75852501e-01]	[4.67430054e+02 8.95851440e+02 7.69889832e-01]	[4.85360901e+02 8.72776001e+02 6.73989832e-01]
[567.52453613 300.62463379 0.88648266]	[562.28363037 364.82891846 0.91004252]	[498.24725342 364.77548218 0.83396792]	[482.96325684 467.41693115 0.87935191]	[482.82922363 562.32263184 0.92681944]	[623.93731689 364.82684326 0.84916329]	[636.74316406 462.40979004 0.85441303]	[647.09460449 562.29663086 0.92057741]	[559.78356934 539.29089355 0.67026365]	[521.26696777 539.26184082 0.68761057]	[500.87625122 711.15405273 0.83421868]	[4.82849335e+02 8.65059937e+02 8.23582172e-01]	[600.76263428 539.2722168 0.66884792]	[600.87475586 721.40252686 0.80997258]	[5.93140442e+02 8.65082214e+02 7.73591161e-01]	[559.76184082 290.34991455 0.87393433]	[582.81762695 290.41156006 0.89708173]	[531.57952881 282.77593994 0.82604355]	[598.23022461 282.70578003 0.67914009]	[5.87975037e+02 8.98433899e+02 7.85593212e-01]	[6.06050720e+02 8.93396973e+02 8.01440299e-01]	[5.85539673e+02 8.72747314e+02 7.33527303e-01]	[4.85440582e+02 9.03545837e+02 7.71555364e-01]	[4.67431458e+02 8.95860291e+02 7.64289618e-01]	[4.85356476e+02 8.72785278e+02 6.76476002e-01]
[567.52435303 300.62506104 0.88642347]	[562.28198242 364.82827759 0.90968591]	[498.24536133 364.78140259 0.83324921]	[482.96362305 467.4140625 0.87945592]	[482.82894897 562.32354736 0.92732298]	[623.93737793 364.82485962 0.84935778]	[636.73925781 462.39779663 0.85607612]	[647.09509277 562.29699707 0.92078853]	[559.78411865 539.29455566 0.6702283 ]	[521.26745605 539.26293945 0.68720967]	[500.87722778 711.15484619 0.83362609]	[4.82849091e+02 8.65062256e+02 8.23620021e-01]	[600.75964355 539.27667236 0.66863018]	[600.87768555 721.40844727 0.81124526]	[5.93137756e+02 8.65108826e+02 7.74165273e-01]	[559.76147461 290.35028076 0.87389755]	[582.81719971 290.41177368 0.89701456]	[531.5791626 282.77566528 0.82604229]	[598.23028564 282.70455933 0.67957389]	[5.87997620e+02 8.98431946e+02 7.84648895e-01]	[6.06070923e+02 8.93397827e+02 8.00419688e-01]	[5.85529297e+02 8.72774231e+02 7.34030783e-01]	[4.85440399e+02 9.03542847e+02 7.72518456e-01]	[4.67433594e+02 8.95857788e+02 7.64939904e-01]	[4.85354675e+02 8.72786438e+02 6.76279783e-01]
[567.5692749 300.6321106 0.87652278]	[562.3125 364.81646729 0.91714001]	[500.6585083 362.3170166 0.84746772]	[482.97790527 464.97271729 0.8742224 ]	[482.74505615 562.26251221 0.92118686]	[623.95227051 364.84500122 0.84798652]	[636.74273682 462.43881226 0.84372658]	[646.98059082 562.35650635 0.92056996]	[559.82373047 539.28710938 0.6736266 ]	[521.28399658 539.25592041 0.68801469]	[500.87805176 711.12719727 0.83705932]	[4.82846222e+02 8.65057312e+02 8.21937025e-01]	[600.81304932 539.27593994 0.67396528]	[600.88269043 721.43310547 0.81603968]	[5.93123047e+02 8.67577515e+02 7.76059270e-01]	[559.79785156 290.37023926 0.88195503]	[582.84783936 290.41809082 0.89882815]	[534.08807373 285.27380371 0.82264417]	[598.27606201 282.75497437 0.70991218]	[5.88021729e+02 8.98429626e+02 7.82697856e-01]	[6.06090942e+02 8.93398315e+02 8.00130665e-01]	[5.85504089e+02 8.72808594e+02 7.37062097e-01]	[4.85428345e+02 9.03541687e+02 7.71491766e-01]	[4.67418732e+02 8.95853027e+02 7.63156295e-01]	[4.85356964e+02 8.72789246e+02 6.76109672e-01]
[570.0133667 300.63018799 0.87196594]	[562.31945801 364.81713867 0.91825825]	[500.66854858 362.302948 0.85123926]	[482.96343994 464.89929199 0.88779014]	[480.34860229 562.25115967 0.91115844]	[623.96014404 364.86224365 0.84489304]	[634.21435547 462.36105347 0.85527796]	[644.5456543 562.38690186 0.9219023 ]	[559.80108643 539.28070068 0.67006695]	[521.27301025 539.24755859 0.68465012]	[500.8840332 708.71728516 0.84084868]	[4.82851440e+02 8.62562195e+02 8.18453610e-01]	[600.78674316 539.27539062 0.66594905]	[600.88006592 721.4274292 0.8141883 ]	[5.93111633e+02 8.65121033e+02 7.75953829e-01]	[559.82244873 290.36587524 0.88441122]	[582.87585449 290.41769409 0.90128767]	[534.11260986 285.25656128 0.82162428]	[598.29699707 282.77297974 0.68766069]	[5.88008789e+02 8.98425720e+02 7.88645208e-01]	[6.06075928e+02 8.93395691e+02 8.08354676e-01]	[5.85505737e+02 8.72786743e+02 7.43364155e-01]	[4.85456726e+02 9.01065125e+02 7.73317039e-01]	[4.67441681e+02 8.95844727e+02 7.64910519e-01]	[4.85357208e+02 8.72761902e+02 6.72702610e-01]
[570.04663086 300.65634155 0.86600626]	[562.34588623 364.81796265 0.91821188]	[500.69174194 362.28564453 0.8554399 ]	[482.91574097 462.41616821 0.90310961]	[480.14724731 562.30487061 0.90959889]	[623.99200439 367.34631348 0.84098303]	[631.68249512 462.36029053 0.86679929]	[644.43707275 562.38214111 0.92229986]	[559.82855225 539.28900146 0.67963594]	[521.27581787 539.23773193 0.68868238]	[500.8895874 708.65808105 0.85010165]	[4.82856506e+02 8.62505676e+02 8.14868748e-01]	[600.80670166 539.30480957 0.67180842]	[600.84997559 723.91381836 0.81763709]	[5.90652466e+02 8.65117126e+02 7.77553439e-01]	[562.22106934 290.40078735 0.8900944 ]	[582.91021729 292.88265991 0.90553164]	[534.17645264 282.77059937 0.82365435]	[598.31561279 285.3147583 0.71251237]	[5.88029785e+02 8.98446655e+02 7.89804816e-01]	[6.06103210e+02 8.93401672e+02 8.12586367e-01]	[5.85498962e+02 8.72783203e+02 7.42955267e-01]	[4.85467407e+02 9.01036499e+02 7.78125882e-01]	[4.67461334e+02 8.93446472e+02 7.70437121e-01]	[4.85360992e+02 8.72727112e+02 6.67019427e-01]
[570.04681396 300.66723633 0.86629844]	[562.34973145 364.8147583 0.91887021]	[500.69088745 362.27896118 0.85690188]	[482.90045166 462.44039917 0.90625983]	[477.74234009 562.27093506 0.89876103]	[623.99633789 367.34979248 0.84151423]	[631.69824219 462.40542603 0.85970616]	[644.44488525 562.37145996 0.92099535]	[559.84143066 539.27685547 0.68284523]	[521.28485107 539.22509766 0.69395161]	[500.88323975 708.69946289 0.84444886]	[4.82856384e+02 8.60009949e+02 8.15230846e-01]	[600.82550049 539.29602051 0.67248738]	[600.84564209 723.91137695 0.8163687 ]	[5.90633789e+02 8.67577087e+02 7.80048847e-01]	[562.22418213 290.4041748 0.89166713]	[582.92053223 292.89694214 0.90929067]	[534.18060303 282.76702881 0.82363641]	[598.32141113 287.81072998 0.71474695]	[5.88075989e+02 8.98448608e+02 7.86773443e-01]	[6.08527893e+02 8.93401672e+02 8.11384141e-01]	[5.85462830e+02 8.72814941e+02 7.44139194e-01]	[4.85480652e+02 9.01019775e+02 7.82584310e-01]	[4.67481903e+02 8.93439087e+02 7.73801327e-01]	[4.85355804e+02 8.72707520e+02 6.65929675e-01]
[570.04656982 300.66748047 0.86597836]	[562.34765625 364.81069946 0.91932213]	[500.69052124 362.27645874 0.85718077]	[482.9005127 462.43960571 0.90655661]	[477.74200439 562.27081299 0.89873016]	[623.99432373 367.34417725 0.84194696]	[631.69744873 462.39450073 0.86145842]	[644.44238281 562.36187744 0.92134297]	[559.8392334 539.25811768 0.68398023]	[521.2901001 539.20672607 0.69512528]	[500.88845825 708.66375732 0.84771013]	[4.82856537e+02 8.60008362e+02 8.15513313e-01]	[600.81262207 539.28106689 0.67287838]	[600.84857178 723.91107178 0.81615436]	[5.90624634e+02 8.67577454e+02 7.80960023e-01]	[562.22473145 290.4045105 0.89177203]	[582.92034912 292.89819336 0.90927219]	[534.184021 282.76876831 0.82355183]	[598.32165527 287.81610107 0.7176941 ]	[5.88100525e+02 8.98460266e+02 7.88697481e-01]	[6.08546753e+02 8.93404724e+02 8.15098345e-01]	[5.8544873e+02 8.7281488e+02 7.4693507e-01]	[4.85476257e+02 9.01022644e+02 7.83201039e-01]	[4.67478027e+02 8.93440552e+02 7.74365842e-01]	[4.85356384e+02 8.72708313e+02 6.66516244e-01]
[570.0458374 300.6651001 0.86594516]	[562.34527588 364.81829834 0.91910505]	[500.68710327 362.27871704 0.85683793]	[482.89135742 462.41513062 0.9117642 ]	[477.70257568 562.3414917 0.89966881]	[623.99060059 367.35733032 0.84178275]	[634.17419434 462.41036987 0.85529667]	[644.44580078 562.37255859 0.92344511]	[559.82867432 539.27954102 0.68183666]	[521.27056885 539.22180176 0.69178253]	[500.87191772 711.12982178 0.84166735]	[4.82855103e+02 8.59986572e+02 8.15999568e-01]	[600.81164551 539.30023193 0.67191994]	[600.84997559 723.93768311 0.82267469]	[5.90628845e+02 8.67612549e+02 7.84117997e-01]	[562.22601318 290.40255737 0.89198971]	[582.91998291 292.89465332 0.90820825]	[534.18847656 282.77294922 0.8230325 ]	[598.31549072 287.81347656 0.71295577]	[5.90577148e+02 8.98467529e+02 7.87399471e-01]	[6.08578796e+02 8.93407349e+02 8.12159121e-01]	[5.85440430e+02 8.72852905e+02 7.42917120e-01]	[4.85473633e+02 9.01012207e+02 7.83633769e-01]	[4.67477081e+02 8.93434204e+02 7.76383638e-01]	[4.85361176e+02 8.70310669e+02 6.64407909e-01]
[570.03747559 300.6569519 0.86638641]	[562.34490967 364.82162476 0.91802043]	[500.68481445 362.27713013 0.85486645]	[482.87756348 462.44046021 0.91282183]	[477.66946411 562.31182861 0.89440984]	[623.99932861 367.35302734 0.84254771]	[634.15496826 462.39419556 0.85808611]	[644.43249512 562.37310791 0.92209339]	[559.81207275 539.28521729 0.68683082]	[521.25994873 539.23419189 0.70004117]	[500.87701416 708.69580078 0.84526134]	[4.82854126e+02 8.62489136e+02 8.14776421e-01]	[600.78582764 539.30810547 0.6735689 ]	[600.83624268 723.90893555 0.81384718]	[5.90635071e+02 8.67592590e+02 7.81701207e-01]	[562.22265625 290.39666748 0.89049846]	[582.91168213 292.88986206 0.9075461 ]	[536.64202881 282.78097534 0.82461244]	[598.31793213 287.84054565 0.7362324 ]	[5.90559021e+02 8.98465271e+02 7.83429503e-01]	[6.08568237e+02 8.93403259e+02 8.09673429e-01]	[5.85453979e+02 8.72831055e+02 7.41982102e-01]	[4.85462402e+02 9.01010620e+02 7.80542672e-01]	[4.67457306e+02 8.93434204e+02 7.76014090e-01]	[4.85366364e+02 8.72726746e+02 6.67633116e-01]
[570.02868652 300.63296509 0.87000304]	[562.34063721 364.82489014 0.91796964]	[500.67971802 362.27947998 0.8541168 ]	[482.82727051 464.87164307 0.90438992]	[477.59387207 562.42749023 0.89098746]	[623.99768066 367.35342407 0.84307265]	[631.69024658 462.39276123 0.85598224]	[644.41125488 559.82580566 0.89905989]	[559.79034424 541.79449463 0.69809771]	[521.25799561 539.30944824 0.71644807]	[500.89102173 708.68377686 0.84487981]	[4.82857941e+02 8.60001465e+02 8.13993692e-01]	[598.31402588 541.83215332 0.67873108]	[600.82696533 723.93908691 0.818878 ]	[5.90638062e+02 8.67605713e+02 7.82198370e-01]	[562.21630859 290.36999512 0.88649434]	[582.89941406 290.45599365 0.90327108]	[536.64044189 282.7722168 0.82592493]	[598.31335449 287.8069458 0.72850198]	[5.90575439e+02 8.98465454e+02 7.85376430e-01]	[6.08580505e+02 8.93401062e+02 8.10172737e-01]	[5.85450928e+02 8.72842957e+02 7.40938127e-01]	[4.85468689e+02 9.01017700e+02 7.79648483e-01]	[4.67462433e+02 8.93439453e+02 7.72967398e-01]	[4.85370209e+02 8.72710266e+02 6.63872123e-01]
[570.02227783 300.63433838 0.87041175]	[562.33300781 364.81842041 0.91835976]	[500.67044067 362.27938843 0.85312682]	[482.82629395 464.89199829 0.90305543]	[475.16879272 562.45581055 0.88890892]	[623.99328613 367.33566284 0.84481937]	[631.69909668 462.38241577 0.8562451 ]	[644.34790039 562.24786377 0.8979528 ]	[559.76104736 541.79040527 0.69608659]	[521.24664307 539.3001709 0.71550155]	[500.89334106 708.67456055 0.84557194]	[4.82861206e+02 8.60006958e+02 8.13155591e-01]	[598.26751709 541.82855225 0.67785192]	[600.82757568 723.909729 0.81081372]	[5.90633240e+02 8.67611450e+02 7.82746792e-01]	[562.21252441 290.37228394 0.88581544]	[582.8928833 292.86941528 0.9025405 ]	[536.63763428 282.76071167 0.82631987]	[598.31097412 285.32543945 0.73522699]	[5.90585144e+02 8.98465515e+02 7.83524096e-01]	[6.08588257e+02 8.93400146e+02 8.09225023e-01]	[5.85444275e+02 8.72851318e+02 7.41050303e-01]	[4.85473328e+02 9.01019897e+02 7.78349757e-01]	[4.67469238e+02 8.93440613e+02 7.71317959e-01]	[4.85367554e+02 8.72710632e+02 6.64542258e-01]
[570.01733398 300.62683105 0.87140524]	[562.33728027 364.81997681 0.91779572]	[500.6729126 362.27954102 0.85331434]	[482.83282471 464.88668823 0.90364647]	[475.16595459 562.47503662 0.89103031]	[623.99530029 367.33990479 0.84451497]	[634.16680908 462.40328979 0.84959292]	[644.32904053 559.83148193 0.89045787]	[559.76928711 541.80767822 0.70086551]	[521.24816895 541.75665283 0.72087318]	[500.89474487 708.67523193 0.84572285]	[4.82866119e+02 8.59967896e+02 8.15099299e-01]	[598.27618408 541.84448242 0.68293595]	[600.83398438 723.94909668 0.817325 ]	[5.90628113e+02 8.67625610e+02 7.84278333e-01]	[562.20776367 290.36611938 0.88414872]	[582.88818359 290.45211792 0.90161842]	[534.18005371 282.75213623 0.82602388]	[598.31671143 285.32879639 0.7427659 ]	[5.90588074e+02 8.98460327e+02 7.83469677e-01]	[6.08589783e+02 8.93399292e+02 8.10701072e-01]	[5.85439941e+02 8.72869568e+02 7.41507590e-01]	[4.87922516e+02 9.00995605e+02 7.81610012e-01]	[4.69956329e+02 8.93431152e+02 7.72462845e-01]	[4.85367615e+02 8.70299500e+02 6.64942324e-01]
[570.01544189 300.62503052 0.8711381 ]	[562.33740234 364.81976318 0.91809928]	[500.68487549 362.28112793 0.85476357]	[482.84255981 464.86538696 0.90468591]	[475.17114258 562.46411133 0.89169466]	[623.98822021 367.33361816 0.8458513 ]	[631.67205811 462.4019165 0.85554975]	[641.92333984 559.74798584 0.86883879]	[559.76434326 541.81903076 0.70056939]	[521.24353027 541.76586914 0.71843672]	[500.88650513 708.70068359 0.83944035]	[4.82869293e+02 8.59978760e+02 8.12615216e-01]	[598.26531982 541.85797119 0.68030393]	[600.8449707 721.46643066 0.81157655]	[5.90627563e+02 8.67618103e+02 7.84190774e-01]	[559.84661865 290.35946655 0.88336855]	[582.88476562 290.443573 0.90037447]	[534.17883301 282.76519775 0.82653403]	[598.31274414 287.80438232 0.74702334]	[5.90570251e+02 8.98458923e+02 7.85796344e-01]	[6.08577087e+02 8.93399902e+02 8.13475132e-01]	[5.85440735e+02 8.72859192e+02 7.43611395e-01]	[4.87921112e+02 9.00992310e+02 7.76989698e-01]	[4.67491333e+02 8.93430359e+02 7.68796682e-01]	[4.85375641e+02 8.70311279e+02 6.64436579e-01]
[567.58758545 298.25 0.87464237]	[562.33843994 364.80899048 0.91936338]	[500.69595337 362.27035522 0.85805869]	[482.85910034 464.85913086 0.90430021]	[477.63171387 562.39373779 0.89662206]	[623.98760986 364.87374878 0.84729582]	[631.625 462.4178772 0.85692322]	[641.85418701 559.6932373 0.84828866]	[559.74627686 541.79992676 0.69637537]	[521.23748779 539.30877686 0.71069181]	[500.88027954 708.71191406 0.83640462]	[4.82865143e+02 8.59981567e+02 8.12778950e-01]	[598.23962402 541.83660889 0.67790413]	[600.84667969 723.90643311 0.81422889]	[5.90621460e+02 8.67629150e+02 7.86631227e-01]	[559.83880615 290.34649658 0.88174409]	[582.87701416 290.43710327 0.89948684]	[534.17779541 282.77041626 0.82609403]	[598.3079834 287.83392334 0.75913078]	[5.90585022e+02 8.98464722e+02 7.87399888e-01]	[6.08587524e+02 8.93399963e+02 8.14445972e-01]	[5.85430115e+02 8.72864075e+02 7.45435536e-01]	[4.87926392e+02 9.00997437e+02 7.76693940e-01]	[4.69957764e+02 8.93434448e+02 7.66319573e-01]	[4.85370117e+02 8.70309204e+02 6.65694714e-01]
[567.58813477 298.25088501 0.87501079]	[562.33453369 364.80636597 0.91927081]	[500.69415283 362.26763916 0.858886 ]	[482.89682007 462.41748047 0.91115409]	[477.64416504 562.29107666 0.89190412]	[623.98504639 364.86618042 0.84904188]	[631.58831787 464.8331604 0.85503173]	[641.84527588 557.26037598 0.85033214]	[559.72442627 541.78741455 0.68569183]	[521.22729492 539.28674316 0.70260084]	[500.8651123 711.12774658 0.8323946 ]	[4.82863708e+02 8.60006409e+02 8.12330604e-01]	[598.21557617 541.82397461 0.67203128]	[600.84747314 723.90679932 0.81599128]	[5.90617981e+02 8.67623413e+02 7.86493421e-01]	[559.83178711 290.34298706 0.88052863]	[582.8762207 290.42965698 0.89920616]	[534.1619873 282.76672363 0.82661861]	[598.30718994 287.79815674 0.74899375]	[5.90582886e+02 8.98464539e+02 7.87713945e-01]	[6.08584900e+02 8.93399109e+02 8.14779043e-01]	[5.85428467e+02 8.72857910e+02 7.46661544e-01]	[4.87918243e+02 9.00994385e+02 7.76313186e-01]	[4.67488739e+02 8.93435181e+02 7.67228723e-01]	[4.85368744e+02 8.72712585e+02 6.66978419e-01]
[567.56945801 298.24490356 0.878088 ]	[562.33551025 364.82006836 0.91790438]	[500.69726562 362.28015137 0.85769302]	[482.91766357 464.83657837 0.90176725]	[477.67596436 562.30914307 0.89689505]	[623.98779297 367.33694458 0.84606719]	[629.14904785 464.87533569 0.8558566 ]	[639.37286377 557.18725586 0.83901381]	[559.74688721 541.78997803 0.6890893 ]	[521.24139404 539.28582764 0.70420218]	[500.86096191 711.14086914 0.83052915]	[4.82864777e+02 8.60000427e+02 8.12553823e-01]	[598.23474121 541.82733154 0.67349005]	[600.84460449 723.90118408 0.81516117]	[5.90619812e+02 8.67630798e+02 7.86677837e-01]	[559.81750488 287.88839722 0.8778609 ]	[582.86407471 290.42721558 0.89842582]	[534.159729 282.76998901 0.82720131]	[598.2989502 287.81109619 0.75854886]	[5.90582947e+02 8.98458862e+02 7.88007259e-01]	[6.08587402e+02 8.93399902e+02 8.14892769e-01]	[5.85432373e+02 8.72868774e+02 7.46258438e-01]	[4.87928680e+02 9.00994751e+02 7.77335048e-01]	[4.69960083e+02 8.93434204e+02 7.66795397e-01]	[4.85368652e+02 8.72705383e+02 6.66182160e-01]
[567.55010986 298.24224854 0.88264412]	[562.3414917 364.82339478 0.91824335]	[500.70962524 362.28491211 0.85940582]	[482.94827271 464.83752441 0.89845091]	[477.69665527 562.29925537 0.89527929]	[623.98907471 364.87844849 0.8471812 ]	[629.16265869 464.84725952 0.86093587]	[639.30078125 557.18212891 0.83280659]	[559.75866699 539.29455566 0.68896294]	[521.25622559 539.22357178 0.70176494]	[500.8581543 711.144104 0.82924068]	[4.82866180e+02 8.60015869e+02 8.13694000e-01]	[598.22283936 541.76794434 0.67088014]	[600.84851074 721.46392822 0.81592321]	[5.90611694e+02 8.67630066e+02 7.87225604e-01]	[559.80700684 287.88198853 0.87648112]	[582.85424805 290.42651367 0.89895594]	[534.15783691 282.76702881 0.82801539]	[598.29058838 287.8112793 0.76449001]	[5.90581421e+02 8.98460571e+02 7.85794079e-01]	[6.08583679e+02 8.93399109e+02 8.13497663e-01]	[5.85427063e+02 8.72870300e+02 7.46103346e-01]	[4.87919373e+02 9.01000610e+02 7.78685570e-01]	[4.67493042e+02 8.93438416e+02 7.69563198e-01]	[4.85368683e+02 8.72713806e+02 6.69385970e-01]
[567.53900146 298.25286865 0.88215238]	[562.34320068 364.82611084 0.91849679]	[500.71572876 362.28781128 0.8604973 ]	[482.95309448 464.85238647 0.89646852]	[477.74285889 562.27612305 0.90030009]	[623.98883057 364.87445068 0.84839445]	[629.15740967 462.35983276 0.87962657]	[636.76818848 557.19238281 0.82797724]	[559.77484131 539.28857422 0.68835831]	[521.27722168 536.74023438 0.70060366]	[500.85003662 711.18145752 0.82680136]	[4.82860260e+02 8.62522949e+02 8.16649139e-01]	[598.24285889 541.77636719 0.67071694]	[600.84960938 721.45355225 0.81543005]	[5.90619446e+02 8.67624390e+02 7.86296427e-01]	[559.79925537 287.88861084 0.87502831]	[582.84814453 290.43893433 0.89967769]	[534.14898682 282.76663208 0.82864344]	[598.28240967 287.81243896 0.7638694 ]	[5.90584839e+02 8.98460205e+02 7.83981085e-01]	[6.08586975e+02 8.93397400e+02 8.11811626e-01]	[5.85429565e+02 8.72858887e+02 7.46566176e-01]	[4.85477905e+02 9.01041931e+02 7.78504550e-01]	[4.67477661e+02 8.95840271e+02 7.68235445e-01]	[4.85369232e+02 8.72736938e+02 6.73272014e-01]
[567.53094482 298.2520752 0.88298136]	[562.34039307 364.82418823 0.91895097]	[500.71627808 362.29672241 0.85903502]	[482.96624756 464.87768555 0.89047259]	[480.13293457 562.28070068 0.9065702 ]	[623.98406982 364.85467529 0.85167658]	[629.13537598 462.41601562 0.87385738]	[636.7131958 557.19384766 0.8288998 ]	[559.79864502 539.2991333 0.68824351]	[521.29730225 539.21160889 0.69961298]	[500.86035156 711.17541504 0.82895476]	[4.82862457e+02 8.62521423e+02 8.16645384e-01]	[598.25640869 541.78515625 0.66959566]	[600.85009766 721.43969727 0.81270349]	[5.90613342e+02 8.67643494e+02 7.87783325e-01]	[559.7925415 287.89126587 0.87420034]	[582.8381958 290.43444824 0.89846635]	[534.14807129 282.77307129 0.82863611]	[598.27679443 287.7913208 0.76685929]	[5.90588135e+02 8.98460022e+02 7.80559719e-01]	[6.08588745e+02 8.93399170e+02 8.09469163e-01]	[5.85422607e+02 8.72881104e+02 7.44785130e-01]	[4.85484009e+02 9.01039795e+02 7.78419733e-01]	[4.67484985e+02 8.95839783e+02 7.66908705e-01]	[4.85369476e+02 8.72734863e+02 6.73679948e-01]
[567.519104 298.24276733 0.88662863]	[562.34130859 364.83520508 0.91811699]	[500.71072388 362.30084229 0.85809332]	[482.97393799 464.90112305 0.88805676]	[480.17364502 562.30670166 0.91390657]	[623.99163818 364.86773682 0.84977955]	[629.12530518 462.39022827 0.88103527]	[634.20574951 557.23675537 0.83623868]	[559.80340576 539.28192139 0.68403274]	[521.31292725 536.73199463 0.69014406]	[500.86740112 711.13574219 0.82865602]	[4.82864960e+02 8.62513184e+02 8.15796912e-01]	[598.2532959 541.76361084 0.66536623]	[600.86114502 721.45428467 0.81804824]	[5.90609192e+02 8.67652161e+02 7.88537323e-01]	[559.78216553 287.88302612 0.87332648]	[582.82629395 290.42114258 0.89710528]	[534.14202881 282.77645874 0.82725465]	[598.27557373 285.31170654 0.77419686]	[5.90595154e+02 8.98456909e+02 7.82698750e-01]	[6.08592834e+02 8.93397400e+02 8.11555982e-01]	[5.85417542e+02 8.72889221e+02 7.45018244e-01]	[4.87917969e+02 9.00992065e+02 7.78819382e-01]	[4.69959747e+02 8.93433167e+02 7.68755317e-01]	[4.85367065e+02 8.72728210e+02 6.74503505e-01]
[truncated: 395 more rows]
