# Supplementary material for: Evaluation of functional tests performance using a camera-based and machine learning approach
Source: PLoS One. 2023 Nov 3;18(11):e0288279. doi: 10.1371/journal.pone.0288279 (PMC10624324; doi:10.1371/journal.pone.0288279)
Supplement: S1 Data — This dataset includes all the extracted keypoints of movements and the associated features and statistics, which were used for the analyses presented in the main manuscript. (ZIP) [file pone.0288279.s001.zip › PLOS_data_28032023/original_movement_data/CSV/000028_SDT_P_crop.csv]

[500.77297974 213.55033875 0.94187665]	[495.69369507 292.89898682 0.85891318]	[436.58575439 287.86715698 0.81396562]	[421.23406982 380.22860718 0.92304784]	[418.79925537 467.44778442 0.88577104]	[552.07501221 293.00857544 0.83411586]	[564.83898926 385.29376221 0.89384973]	[565.06451416 470.05224609 0.87006879]	[490.49246216 454.60778809 0.64730221]	[457.12106323 452.06277466 0.63268501]	[441.88574219 623.9911499 0.88623881]	[439.33493042 764.99420166 0.85212803]	[524.01098633 454.61901855 0.6920507 ]	[529.04052734 624.00518799 0.83855784]	[528.97265625 762.47070312 0.7940594 ]	[487.91503906 200.61499023 0.85348302]	[511.05578613 203.21348572 0.82271332]	[467.4447937 210.83657837 0.85967058]	[523.99206543 213.41014099 0.9421351 ]	[5.21342346e+02 7.93348755e+02 7.62649894e-01]	[5.41812683e+02 7.90783997e+02 7.69141972e-01]	[5.23982910e+02 7.70094421e+02 7.55234003e-01]	[4.39198700e+02 7.93305725e+02 7.81307399e-01]	[421.2177124 790.65673828 0.81577837]	[4.44393921e+02 7.70223877e+02 7.20841289e-01]
[500.77319336 213.54949951 0.94186008]	[495.68710327 292.89886475 0.85816759]	[436.58312988 287.86645508 0.81358731]	[421.23532104 380.23583984 0.92287225]	[418.79992676 467.44821167 0.88533521]	[552.07012939 293.0078125 0.83396327]	[564.83911133 385.29315186 0.89371967]	[565.06433105 470.05194092 0.87040812]	[490.49353027 454.5975647 0.6470772 ]	[457.12359619 452.05352783 0.63297218]	[441.88534546 623.99035645 0.88622177]	[439.33355713 764.99786377 0.85293794]	[524.00994873 454.6078186 0.69234222]	[529.0390625 624.00445557 0.83879769]	[528.97241211 762.47332764 0.7940315 ]	[487.91598511 200.61354065 0.85361284]	[511.05737305 203.21278381 0.8227675 ]	[467.44488525 210.83636475 0.85941875]	[523.9921875 213.41168213 0.94209397]	[5.21340637e+02 7.93349243e+02 7.62289703e-01]	[5.41811707e+02 7.90786194e+02 7.68748820e-01]	[5.23983643e+02 7.70096680e+02 7.54640639e-01]	[4.39196503e+02 7.93307495e+02 7.82077372e-01]	[421.21633911 790.65771484 0.81664175]	[4.44392731e+02 7.70229675e+02 7.20846474e-01]
[500.7434082 213.55429077 0.94026279]	[495.66711426 292.90203857 0.85543293]	[436.58285522 287.86987305 0.81222659]	[421.22076416 380.22311401 0.9238928 ]	[418.79354858 467.44677734 0.88589209]	[552.06030273 293.01623535 0.83378273]	[564.81048584 382.84460449 0.89971417]	[565.04272461 470.02114868 0.87307209]	[488.01177979 454.60635376 0.64983302]	[457.08621216 452.05847168 0.62865245]	[441.88699341 623.97900391 0.88492155]	[439.32501221 764.99578857 0.85221261]	[523.99249268 454.61129761 0.69579172]	[528.99407959 624.02258301 0.84514582]	[528.97027588 762.45684814 0.79769695]	[485.47625732 200.6338501 0.85639554]	[511.00457764 203.22419739 0.82308125]	[467.42224121 210.84327698 0.86418056]	[523.96032715 213.41317749 0.94953287]	[5.21350891e+02 7.95791687e+02 7.65032351e-01]	[5.41824341e+02 7.90792786e+02 7.74902999e-01]	[5.23980103e+02 7.70090576e+02 7.61501014e-01]	[4.39216888e+02 7.93288879e+02 7.79879212e-01]	[421.23251343 790.65185547 0.81110865]	[4.44375488e+02 7.70225037e+02 7.19417632e-01]
[500.72747803 215.89546204 0.94181836]	[495.63946533 292.88973999 0.84972614]	[436.56048584 287.83096313 0.80745727]	[421.20233154 380.19488525 0.9264217 ]	[418.78683472 467.44848633 0.88653255]	[549.58728027 293.01803589 0.8355692 ]	[562.46661377 382.84848022 0.90002871]	[565.019104 472.52029419 0.87885606]	[487.98620605 454.61523438 0.65087259]	[454.63952637 452.07443237 0.62469101]	[441.8862915 623.98394775 0.88270152]	[439.32089233 765.00671387 0.85272884]	[523.97735596 454.61151123 0.69681913]	[526.54467773 626.4005127 0.84773642]	[526.5380249 759.94677734 0.80063808]	[485.44528198 200.65791321 0.86068463]	[508.53585815 203.23298645 0.82492459]	[464.96487427 210.86108398 0.87191463]	[523.95892334 213.38830566 0.93960619]	[5.21353210e+02 7.93349487e+02 7.73865521e-01]	[5.41812317e+02 7.90758789e+02 7.82327950e-01]	[5.23971436e+02 7.67686218e+02 7.67327309e-01]	[4.39220612e+02 7.93298828e+02 7.80115604e-01]	[421.23815918 790.66046143 0.8104409 ]	[4.44367920e+02 7.70230896e+02 7.20579922e-01]
[500.70547485 215.8971405 0.9440279 ]	[495.59289551 292.89962769 0.8475219 ]	[434.10217285 287.85565186 0.80336183]	[421.20446777 380.23764038 0.92332476]	[418.78875732 467.45742798 0.88383722]	[549.55706787 293.01913452 0.83851337]	[562.43023682 382.86114502 0.8983165 ]	[564.98095703 470.04293823 0.88186693]	[487.94790649 454.61141968 0.65583026]	[454.59976196 452.07302856 0.62589812]	[441.86486816 624.00646973 0.88506824]	[439.32003784 765.00079346 0.85318458]	[523.94561768 454.60510254 0.70360446]	[526.50878906 623.98547363 0.85019809]	[526.53045654 762.44055176 0.80431539]	[485.41134644 200.67033386 0.86789215]	[508.49728394 203.23097229 0.82970244]	[464.93212891 210.88296509 0.88230157]	[523.9385376 213.38525391 0.94112223]	[5.21379395e+02 7.93343689e+02 7.72328973e-01]	[5.41827209e+02 7.90756653e+02 7.84339488e-01]	[523.9644165 767.70751953 0.76964557]	[4.39242065e+02 7.93295959e+02 7.76992023e-01]	[421.25549316 790.66247559 0.80476093]	[4.44361969e+02 7.70215271e+02 7.24586606e-01]
[500.68359375 215.9112854 0.9468115 ]	[493.06811523 292.87179565 0.84011197]	[434.02035522 287.81158447 0.79670322]	[421.1890564 380.22146606 0.92368931]	[418.77020264 467.42105103 0.88866735]	[549.52655029 293.00265503 0.84029138]	[562.38751221 382.8500061 0.90066922]	[564.94396973 470.0128479 0.88359982]	[485.49353027 454.61236572 0.66455257]	[454.55325317 454.56738281 0.62934083]	[441.86721802 623.98956299 0.88454938]	[439.3074646 765.0090332 0.85560495]	[523.92041016 454.60220337 0.71102071]	[526.48529053 623.97137451 0.85968888]	[526.52166748 762.42987061 0.80559206]	[485.3656311 203.13745117 0.87431991]	[508.45574951 203.22753906 0.83393812]	[464.88446045 210.87670898 0.8881101 ]	[523.92767334 213.33222961 0.93128729]	[5.21378052e+02 7.93327148e+02 7.76056707e-01]	[5.41824829e+02 7.90744202e+02 7.85327315e-01]	[523.96105957 767.69702148 0.77035463]	[4.39231689e+02 7.93309082e+02 7.76667595e-01]	[421.24655151 790.67053223 0.80704224]	[4.44342285e+02 7.70215637e+02 7.29682505e-01]
[500.67782593 215.92930603 0.94783437]	[490.57287598 292.86419678 0.83831161]	[431.54333496 287.80892944 0.7952584 ]	[421.17663574 380.18078613 0.92834824]	[418.7515564 467.40219116 0.89170563]	[549.51654053 292.9881897 0.83957839]	[562.3671875 382.85964966 0.89912051]	[564.91326904 470.02581787 0.88482326]	[485.4642334 454.58602905 0.66986775]	[452.07107544 452.04891968 0.63120461]	[441.8727417 623.98193359 0.88406217]	[439.30737305 765.02050781 0.85790908]	[523.90368652 454.57302856 0.71389967]	[526.45715332 626.40222168 0.86965442]	[526.51281738 762.44549561 0.81065345]	[485.34436035 203.16021729 0.87560117]	[506.02774048 205.70626831 0.83804595]	[464.84866333 210.8846283 0.8964867 ]	[523.90179443 213.33126831 0.93389314]	[5.21387024e+02 7.93341675e+02 7.74081290e-01]	[5.41825684e+02 7.90752014e+02 7.86559165e-01]	[523.95343018 767.70892334 0.77518463]	[4.39237396e+02 7.93325989e+02 7.73617327e-01]	[421.24725342 790.68383789 0.80549419]	[4.44335541e+02 7.70224609e+02 7.29912698e-01]
[500.66021729 215.93875122 0.94605386]	[490.54666138 290.44863892 0.83987814]	[431.52212524 287.80554199 0.79465652]	[421.1550293 380.15200806 0.93106169]	[418.73208618 467.39517212 0.89434201]	[549.5012207 292.98022461 0.83975929]	[562.34545898 382.87173462 0.89842945]	[564.88128662 472.51513672 0.88376868]	[485.44470215 454.5770874 0.67376798]	[452.03756714 452.04797363 0.63371474]	[441.87051392 623.98480225 0.88467705]	[439.30517578 765.02270508 0.85658789]	[523.89587402 452.07818604 0.71209103]	[526.4395752 626.41796875 0.87404251]	[526.51092529 762.4541626 0.81155211]	[482.96130371 203.1847229 0.88001263]	[505.99966431 205.71125793 0.84296995]	[464.81997681 210.90885925 0.90727687]	[523.88562012 213.35005188 0.9464097 ]	[5.21391479e+02 7.93335999e+02 7.74156272e-01]	[5.41828247e+02 7.90745300e+02 7.85749376e-01]	[523.9475708 770.07067871 0.77746063]	[4.39241364e+02 7.93313843e+02 7.73623705e-01]	[421.24972534 790.67559814 0.80395472]	[4.44334534e+02 7.70223938e+02 7.28678763e-01]
[500.66052246 215.93984985 0.94582701]	[490.54754639 290.4513855 0.83966053]	[431.52279663 287.80227661 0.79470479]	[421.15219116 380.15133667 0.93106174]	[418.72952271 464.97183228 0.89436442]	[549.50231934 292.98208618 0.83943546]	[562.35211182 385.29125977 0.89897341]	[564.87908936 470.05273438 0.88307923]	[485.44955444 454.59036255 0.67612517]	[452.04550171 452.05804443 0.63593584]	[441.86795044 623.99383545 0.8842535 ]	[439.30102539 765.02386475 0.85691035]	[523.89819336 454.57666016 0.71538889]	[526.43267822 626.40771484 0.87326199]	[526.51550293 762.44256592 0.81079 ]	[482.96105957 203.18659973 0.8798694 ]	[506.0010376 205.71333313 0.84291911]	[464.82138062 210.9080658 0.90706015]	[523.88378906 213.35144043 0.94709361]	[5.21382751e+02 7.93352844e+02 7.73751378e-01]	[5.41823792e+02 7.90758484e+02 7.87422001e-01]	[523.95819092 767.70343018 0.77517855]	[4.39228455e+02 7.93320129e+02 7.74415672e-01]	[421.23748779 790.67736816 0.80719757]	[4.44328613e+02 7.70226624e+02 7.29229927e-01]
[500.63317871 215.97479248 0.9379012 ]	[490.51559448 292.87905884 0.84347427]	[431.48736572 287.83026123 0.79455125]	[421.14685059 380.14849854 0.93298835]	[418.72021484 467.39703369 0.89331055]	[549.50274658 293.00512695 0.8426854 ]	[562.33111572 382.86779785 0.89784402]	[564.81829834 472.53149414 0.88326347]	[485.44876099 454.5831604 0.67838866]	[452.05770874 452.04730225 0.63760573]	[441.86889648 623.98388672 0.88440502]	[439.30502319 765.01733398 0.85597265]	[523.89086914 454.57244873 0.71930641]	[526.43701172 626.42834473 0.87416679]	[526.51092529 762.44396973 0.81082648]	[482.9359436 203.21916199 0.88209897]	[505.96609497 205.7535553 0.8499198 ]	[462.43334961 210.91925049 0.91827238]	[523.85284424 213.37989807 0.95861995]	[5.21378052e+02 7.93351624e+02 7.68721879e-01]	[5.41820435e+02 7.90755859e+02 7.80990720e-01]	[523.95593262 767.70245361 0.7747919 ]	[4.39217590e+02 7.93313171e+02 7.73901880e-01]	[421.22824097 790.6696167 0.80826718]	[4.44345734e+02 7.70219360e+02 7.27417707e-01]
[498.26068115 216.01237488 0.9335838 ]	[488.02429199 292.89108276 0.84856927]	[428.98571777 287.8394165 0.7942481 ]	[421.13595581 380.17599487 0.9262917 ]	[418.70095825 467.41647339 0.88797832]	[547.05853271 293.01153564 0.84591687]	[562.32244873 382.86227417 0.89665341]	[562.46783447 470.03842163 0.88380015]	[485.44372559 454.56088257 0.68116027]	[452.06542969 452.0262146 0.64204443]	[441.85949707 623.99822998 0.88461447]	[439.30523682 765.00305176 0.85291898]	[523.87750244 452.07614136 0.72092712]	[526.42248535 626.40600586 0.87570846]	[526.50549316 762.4317627 0.80944932]	[482.92367554 205.71531677 0.88389957]	[505.95480347 208.24092102 0.85291326]	[462.41464233 210.92782593 0.92337573]	[523.84259033 213.38168335 0.95805645]	[5.21368164e+02 7.93350891e+02 7.67758965e-01]	[5.41814575e+02 7.90752380e+02 7.79891729e-01]	[523.95202637 767.6930542 0.77293491]	[4.39218567e+02 7.93311035e+02 7.71594584e-01]	[421.22653198 790.66680908 0.80610037]	[4.44349792e+02 7.70204956e+02 7.27233171e-01]
[498.24240112 216.03639221 0.9310661 ]	[487.98883057 292.90722656 0.85644293]	[428.96963501 287.84802246 0.79578382]	[418.806427 380.19088745 0.92212892]	[418.67205811 467.41799927 0.88120341]	[547.03070068 293.02224731 0.85107327]	[562.31158447 382.85073853 0.89685619]	[562.4788208 470.02468872 0.88436449]	[485.42324829 454.55950928 0.68455625]	[452.02835083 452.03070068 0.64454329]	[441.84552002 623.99938965 0.8847664 ]	[439.29989624 765.02276611 0.85373342]	[523.86639404 452.06567383 0.72291398]	[526.41210938 624.03009033 0.87160408]	[526.48999023 762.42974854 0.81092966]	[482.90927124 205.73873901 0.88701558]	[505.947052 208.26873779 0.85871321]	[462.40869141 210.92732239 0.9242112 ]	[523.83673096 213.38658142 0.95336336]	[5.21350708e+02 7.93340454e+02 7.73851871e-01]	[5.41797363e+02 7.90745605e+02 7.83083260e-01]	[523.9453125 767.69494629 0.77425599]	[4.39211182e+02 7.93320801e+02 7.68526018e-01]	[421.21844482 790.6751709 0.80471063]	[4.44346985e+02 7.70214844e+02 7.25177884e-01]
[498.2244873 216.03230286 0.93145812]	[487.98748779 292.90618896 0.85549402]	[428.98031616 287.84460449 0.79552627]	[418.7852478 380.24749756 0.91424215]	[418.65725708 467.45230103 0.8784073 ]	[547.01794434 293.01998901 0.85192913]	[562.29394531 382.8694458 0.88740337]	[562.4677124 470.03057861 0.88435066]	[485.42739868 454.58779907 0.69114518]	[452.04013062 452.06573486 0.6474511 ]	[441.83602905 624.00006104 0.88871217]	[439.3001709 764.98706055 0.84775066]	[523.86724854 454.56997681 0.7284075 ]	[526.42486572 626.40100098 0.86932206]	[526.47003174 762.42419434 0.81248295]	[482.89251709 205.74029541 0.88823068]	[505.92230225 208.26594543 0.86341792]	[462.40512085 210.9190979 0.92420685]	[523.79760742 213.37840271 0.94397533]	[5.21356689e+02 7.93326172e+02 7.76895344e-01]	[5.41796753e+02 7.90731140e+02 7.86838353e-01]	[523.92480469 767.67907715 0.77495795]	[4.39231018e+02 7.93302124e+02 7.68483996e-01]	[421.23348999 790.66687012 0.80105978]	[4.44340210e+02 7.70184143e+02 7.27817059e-01]
[498.21157837 216.0532074 0.92748594]	[487.9821167 292.90863037 0.85647833]	[428.98071289 287.85122681 0.79604077]	[418.75576782 380.33486938 0.89967823]	[418.64208984 467.44235229 0.88211793]	[547.01696777 293.01611328 0.85210097]	[562.26763916 382.84680176 0.88298643]	[562.42260742 470.02124023 0.88405645]	[485.41760254 454.62994385 0.69805741]	[452.01190186 454.59942627 0.65219104]	[441.83926392 624.00262451 0.88940203]	[439.30325317 764.98724365 0.8484081 ]	[523.85961914 454.61233521 0.73179609]	[526.42034912 626.4052124 0.87080473]	[526.46893311 759.94287109 0.80970871]	[482.88037109 205.75369263 0.88889939]	[505.9173584 208.2913208 0.86870015]	[462.3961792 213.29116821 0.92952752]	[523.78070068 213.41519165 0.9485631 ]	[5.21357056e+02 7.93306824e+02 7.76672781e-01]	[5.41796204e+02 7.90714783e+02 7.86667943e-01]	[523.93157959 767.66455078 0.77133501]	[4.39228912e+02 7.93309692e+02 7.66862750e-01]	[421.23324585 790.67181396 0.80090654]	[4.44340881e+02 7.70182190e+02 7.29143679e-01]
[498.18719482 216.08506775 0.92035192]	[487.97109985 292.93319702 0.86069763]	[428.97384644 287.87417603 0.79639566]	[418.73449707 382.76837158 0.89898425]	[418.62805176 467.50210571 0.86867237]	[547.02435303 295.39282227 0.8532607 ]	[562.2166748 382.80947876 0.87669551]	[562.39672852 469.96389771 0.8856777 ]	[485.43295288 454.62493896 0.70016813]	[452.0378418 454.60006714 0.65912426]	[441.83065796 623.98864746 0.89074057]	[439.3052063 764.99865723 0.8507126 ]	[523.86114502 454.61218262 0.73610938]	[526.4395752 626.40765381 0.86964083]	[526.47424316 762.42932129 0.81120771]	[482.84796143 205.77531433 0.89391077]	[505.90447998 208.31521606 0.8742438 ]	[462.36273193 213.29104614 0.92955673]	[523.77593994 213.40934753 0.94062209]	[5.21371399e+02 7.93312195e+02 7.75256395e-01]	[5.41806763e+02 7.90717346e+02 7.84258604e-01]	[523.92523193 767.68444824 0.77648103]	[4.39231018e+02 7.93308044e+02 7.69050121e-01]	[421.23434448 790.67236328 0.8033691 ]	[4.44342682e+02 7.70192383e+02 7.30474591e-01]
[498.18087769 216.09613037 0.91773564]	[487.9630127 292.92828369 0.86192244]	[428.98220825 287.87173462 0.79633969]	[418.72805786 382.75421143 0.90191942]	[418.61206055 469.97476196 0.86619848]	[547.01165771 293.02160645 0.85428244]	[562.21936035 382.80328369 0.87896121]	[562.39624023 469.96630859 0.88562888]	[485.44064331 454.62844849 0.69836724]	[452.04510498 454.60858154 0.65956312]	[441.82543945 624.01141357 0.89153492]	[439.30737305 764.99578857 0.85127401]	[523.86669922 454.61248779 0.73326957]	[526.44195557 626.39984131 0.86718953]	[526.48370361 762.43164062 0.8114962 ]	[482.83590698 205.78897095 0.89614868]	[505.90374756 208.32312012 0.87505215]	[462.34823608 213.30091858 0.93134081]	[523.78723145 213.40829468 0.94039321]	[5.21381775e+02 7.93317871e+02 7.76657224e-01]	[5.41813599e+02 7.90717529e+02 7.85999238e-01]	[523.92907715 767.68707275 0.77445364]	[4.39233917e+02 7.93316284e+02 7.71411538e-01]	[421.23846436 790.67956543 0.80462658]	[4.44343658e+02 7.70189941e+02 7.32647181e-01]
[498.17886353 216.10522461 0.91688758]	[487.94082642 292.93771362 0.86588287]	[428.96234131 287.881073 0.79722655]	[418.7305603 382.74768066 0.90284467]	[418.59677124 469.99685669 0.86272442]	[546.99957275 293.0274353 0.85625052]	[562.22332764 382.81896973 0.87681139]	[562.37451172 470.01376343 0.88111603]	[485.42297363 454.62484741 0.70141155]	[452.01062012 454.60751343 0.66138786]	[441.82467651 623.96057129 0.88853812]	[439.31298828 764.97473145 0.84721136]	[523.86376953 454.59979248 0.73373258]	[526.44873047 624.01904297 0.87001204]	[526.49017334 762.42089844 0.81243312]	[482.83435059 208.24360657 0.89765871]	[505.89996338 208.33306885 0.87652957]	[462.33337402 213.29324341 0.93028569]	[523.78552246 213.39790344 0.93569541]	[5.21381287e+02 7.93357544e+02 7.76861310e-01]	[5.41811768e+02 7.90744507e+02 7.86856353e-01]	[523.93188477 767.67376709 0.78006983]	[4.39247589e+02 7.93304993e+02 7.72241592e-01]	[421.24954224 790.67486572 0.80406117]	[4.44352722e+02 7.70170349e+02 7.30873823e-01]
[498.17352295 216.12034607 0.91448337]	[487.92312622 292.95074463 0.87063122]	[428.9458313 290.34866333 0.7991488 ]	[418.72067261 382.75476074 0.90129465]	[418.58099365 470.02435303 0.85754317]	[546.99304199 295.3946228 0.85939634]	[562.22607422 382.82171631 0.8771584 ]	[562.38879395 470.01242065 0.88118088]	[485.42059326 457.11654663 0.70232224]	[451.99575806 457.12228394 0.6623978 ]	[441.81790161 623.95373535 0.88931739]	[439.31280518 762.50622559 0.84302801]	[523.86828613 454.61669922 0.73071212]	[526.44824219 623.98468018 0.87570107]	[526.50036621 759.94439697 0.81100518]	[482.83102417 208.25590515 0.90092736]	[505.89697266 208.34899902 0.87903792]	[462.32675171 210.9282074 0.92936003]	[523.78704834 213.39070129 0.93393368]	[5.21375183e+02 7.93349670e+02 7.83141732e-01]	[541.80761719 790.74066162 0.79344547]	[523.9510498 767.66851807 0.78007209]	[4.39265015e+02 7.93272156e+02 7.83553183e-01]	[421.26940918 790.65246582 0.80863518]	[4.44346161e+02 7.70141541e+02 7.34619498e-01]
[498.17892456 216.13490295 0.91158593]	[485.50128174 292.94882202 0.87192905]	[428.9296875 290.34136963 0.79927766]	[418.72149658 382.76596069 0.90030098]	[418.58291626 470.03671265 0.85662264]	[546.99389648 295.39770508 0.86040843]	[562.24755859 382.8374939 0.88077456]	[562.42114258 470.00994873 0.88237703]	[485.42507935 454.64028931 0.69927377]	[451.99951172 457.10824585 0.66109228]	[441.81515503 623.95977783 0.88875675]	[439.31604004 764.96087646 0.84617913]	[523.87231445 454.59848022 0.72881097]	[526.43603516 623.96032715 0.87588382]	[526.51617432 759.94165039 0.80868936]	[482.83184814 208.26966858 0.902556 ]	[505.90673828 210.77323914 0.87968582]	[462.31924438 213.29782104 0.93481374]	[523.78704834 213.40620422 0.93419629]	[5.21380798e+02 7.93346069e+02 7.85650313e-01]	[541.82055664 790.73828125 0.79820454]	[523.96746826 767.67254639 0.77808666]	[4.39256470e+02 7.93296936e+02 7.81923771e-01]	[421.26467896 790.66986084 0.80954701]	[4.44350616e+02 7.70162781e+02 7.36698031e-01]
[498.17889404 216.13510132 0.91149652]	[485.50213623 292.95126343 0.87242568]	[428.927948 290.34854126 0.80021465]	[418.72232056 382.76593018 0.90036857]	[418.58563232 470.03622437 0.85781223]	[546.99707031 295.39706421 0.85999697]	[562.24810791 382.82873535 0.8822155 ]	[562.42242432 470.00592041 0.88293755]	[485.42340088 454.63964844 0.69923997]	[451.99945068 457.10876465 0.66124129]	[441.81048584 623.9576416 0.89116246]	[439.31338501 764.96020508 0.84537613]	[523.86981201 454.59555054 0.72914976]	[526.4354248 623.94696045 0.87633091]	[526.51373291 759.93115234 0.80892938]	[482.8331604 208.27020264 0.90223807]	[505.90609741 210.77337646 0.87947345]	[462.31976318 213.29872131 0.93539417]	[523.78747559 213.40646362 0.93414265]	[5.21376099e+02 7.93347839e+02 7.84851789e-01]	[541.81854248 790.73883057 0.79774588]	[523.96551514 767.66534424 0.77970308]	[4.39259338e+02 7.93295410e+02 7.80768394e-01]	[421.2677002 790.67022705 0.80759287]	[4.44349670e+02 7.70162170e+02 7.35277116e-01]
[498.19140625 216.14216614 0.91062349]	[485.48678589 292.94430542 0.87404132]	[428.91500854 290.36297607 0.80057907]	[418.73199463 382.75860596 0.90179139]	[418.58569336 470.04571533 0.85935473]	[546.98138428 293.01992798 0.8592149 ]	[562.25494385 382.83056641 0.88530242]	[562.44195557 470.01132202 0.88402754]	[485.44067383 454.60995483 0.69438791]	[452.04608154 454.61416626 0.65906203]	[441.81890869 623.90026855 0.88552547]	[439.30889893 762.48077393 0.84123927]	[523.87719727 454.55987549 0.72601217]	[526.46972656 623.88775635 0.85381627]	[526.51300049 759.93023682 0.80794334]	[482.84750366 208.28356934 0.90327263]	[505.91119385 210.78411865 0.8817277 ]	[462.33007812 213.30653381 0.93947327]	[523.7833252 213.42460632 0.93787402]	[5.21375610e+02 7.93356934e+02 7.82565832e-01]	[541.81890869 790.74615479 0.79595798]	[523.956604 767.67041016 0.77845871]	[4.39272644e+02 7.93254150e+02 7.89235175e-01]	[421.28237915 790.6428833 0.80891949]	[4.44342712e+02 7.70133179e+02 7.33705282e-01]
[498.19042969 216.14294434 0.91020173]	[485.48706055 292.94119263 0.87370837]	[428.91665649 290.35733032 0.80034798]	[418.73059082 382.76531982 0.90054852]	[418.58865356 470.04199219 0.8603406 ]	[546.98205566 293.01434326 0.85820407]	[562.25836182 382.83740234 0.88509029]	[562.44219971 470.00921631 0.8848846 ]	[485.44070435 454.60903931 0.69382656]	[452.0456543 454.612854 0.65847594]	[441.82272339 623.90887451 0.88584661]	[439.30966187 762.48492432 0.84221566]	[523.87841797 454.55975342 0.72549158]	[526.46966553 623.8895874 0.85425156]	[526.52380371 759.92767334 0.80684119]	[482.84729004 208.2828064 0.90324461]	[505.91238403 210.7858429 0.88197422]	[462.32720947 213.30984497 0.93996352]	[523.78308105 213.43257141 0.93728733]	[5.21367920e+02 7.95786438e+02 7.82629669e-01]	[541.81585693 790.75366211 0.79564977]	[523.96881104 767.67004395 0.77647471]	[4.39265594e+02 7.93268372e+02 7.87532806e-01]	[421.27618408 790.65258789 0.80923647]	[4.44342804e+02 7.70135742e+02 7.34723628e-01]
[498.18197632 218.52468872 0.90274209]	[485.48635864 292.9524231 0.87583005]	[428.90921021 290.3744812 0.80173683]	[418.73678589 382.78695679 0.89444691]	[418.60089111 470.05215454 0.8613683 ]	[546.98901367 293.0267334 0.85907948]	[562.28216553 382.82342529 0.89311135]	[562.46728516 470.01022339 0.88230795]	[485.45330811 454.61499023 0.6911422 ]	[452.05551147 454.62466431 0.6579591 ]	[441.8112793 623.94195557 0.88903809]	[439.31674194 762.48760986 0.84204865]	[523.887146 454.56738281 0.72354031]	[526.48516846 623.89538574 0.85355377]	[526.5380249 759.92474365 0.80473888]	[482.84988403 208.30358887 0.90512764]	[505.90786743 210.8143158 0.88532883]	[462.33410645 213.30903625 0.94085073]	[523.77587891 213.45880127 0.9426108 ]	[5.21369934e+02 7.95786865e+02 7.82548368e-01]	[541.81933594 790.75360107 0.79447168]	[523.98144531 767.66931152 0.77478683]	[4.39273193e+02 7.93258057e+02 7.81049907e-01]	[421.28417969 790.64508057 0.80149764]	[4.44354919e+02 7.70129639e+02 7.33822763e-01]
[498.19049072 218.54406738 0.90254813]	[485.49029541 292.95413208 0.87508571]	[428.91064453 290.3727417 0.8026011 ]	[418.74295044 382.79760742 0.89374888]	[418.61407471 472.51797485 0.86651129]	[546.98675537 293.02310181 0.85824382]	[562.29827881 382.82803345 0.89589113]	[562.47570801 470.00463867 0.88135129]	[485.45843506 457.11465454 0.69107735]	[452.05993652 457.12329102 0.65767831]	[441.8241272 623.9309082 0.88565123]	[439.31604004 762.49493408 0.84166706]	[523.89611816 454.61190796 0.72255433]	[526.48986816 623.88067627 0.85324514]	[528.9644165 759.90423584 0.80312037]	[482.85583496 208.32957458 0.9090606 ]	[505.91574097 210.83540344 0.88909686]	[462.32543945 213.32965088 0.94575107]	[523.77764893 213.47395325 0.93472898]	[5.21361328e+02 7.93348022e+02 7.84702837e-01]	[541.80462646 790.74359131 0.79686075]	[524.00341797 767.64971924 0.77056372]	[4.39285919e+02 7.93263306e+02 7.76752412e-01]	[421.29110718 790.65167236 0.79800588]	[4.44353119e+02 7.70130859e+02 7.32118726e-01]
[498.19607544 218.55593872 0.90058339]	[485.49386597 292.95751953 0.8746357 ]	[428.91140747 290.36682129 0.80236977]	[418.7668457 382.73880005 0.89672643]	[418.63668823 472.55554199 0.87162107]	[546.99743652 295.39892578 0.8583914 ]	[562.30963135 382.81204224 0.89991879]	[564.80810547 469.99053955 0.88495702]	[485.49008179 454.60229492 0.68432605]	[454.55712891 454.60540771 0.65508533]	[441.84039307 623.95098877 0.88445997]	[439.33273315 762.46893311 0.84153628]	[523.92175293 454.55706787 0.7171123 ]	[526.50250244 623.88952637 0.85366368]	[528.96234131 759.89367676 0.80199742]	[482.86148071 208.35664368 0.91024482]	[505.91131592 210.84422302 0.8885538 ]	[462.33074951 213.3286438 0.94268906]	[523.77648926 213.43885803 0.93185663]	[5.21349915e+02 7.93352600e+02 7.80997515e-01]	[541.79638672 790.74639893 0.79315996]	[524.00067139 767.63934326 0.77057701]	[4.39294586e+02 7.93246155e+02 7.81379580e-01]	[421.30081177 790.63702393 0.80024505]	[4.44374359e+02 7.70117676e+02 7.32429802e-01]
[498.18041992 218.5849762 0.89479506]	[485.50024414 292.94903564 0.87124282]	[428.92324829 290.35443115 0.80082059]	[418.79748535 380.23770142 0.91405416]	[418.67160034 470.04003906 0.86739314]	[547.00146484 295.3949585 0.85576236]	[562.31622314 382.81814575 0.90160525]	[564.81652832 469.99151611 0.88566607]	[487.91394043 454.58425903 0.67990798]	[454.57147217 454.57550049 0.65263283]	[441.84741211 623.93603516 0.88400805]	[439.32821655 762.47399902 0.84309846]	[523.92547607 452.07290649 0.71512198]	[526.52441406 623.8984375 0.85154605]	[528.97363281 759.89556885 0.80098414]	[482.84741211 210.79159546 0.91677737]	[505.90771484 210.86662292 0.89114457]	[462.31228638 213.33616638 0.94383925]	[523.78979492 213.43859863 0.93557084]	[5.2135907e+02 7.9335553e+02 7.8252703e-01]	[541.80731201 790.75042725 0.79468602]	[5.24005005e+02 7.67646057e+02 7.67051816e-01]	[4.39283142e+02 7.93251160e+02 7.83103645e-01]	[421.29260254 790.64031982 0.80390316]	[4.44368011e+02 7.70119324e+02 7.34347761e-01]
[498.18753052 218.62678528 0.88680416]	[487.91650391 292.95037842 0.87136728]	[428.92770386 290.36508179 0.80177802]	[421.13824463 380.24969482 0.91619492]	[418.70275879 472.52984619 0.86530566]	[547.00378418 293.02624512 0.85443246]	[562.3147583 382.8157959 0.9026832]	[564.81817627 469.99832153 0.88663864]	[487.92657471 454.56552124 0.67642599]	[454.58325195 452.06933594 0.65069079]	[441.83966064 623.93273926 0.88550007]	[439.32815552 762.47216797 0.84297264]	[523.93664551 452.05770874 0.71503913]	[526.54785156 623.90179443 0.84680784]	[528.97741699 759.9005127 0.79925328]	[482.86001587 210.8384552 0.9222042 ]	[505.9133606 210.90310669 0.89248902]	[462.32733154 213.3412323 0.94482613]	[523.80352783 213.44029236 0.93679708]	[5.21358582e+02 7.93354248e+02 7.78913558e-01]	[5.41807495e+02 7.90751953e+02 7.90112257e-01]	[5.24002136e+02 7.67646301e+02 7.61653423e-01]	[4.39290222e+02 7.93235229e+02 7.84751713e-01]	[421.30050659 790.63085938 0.80262524]	[4.44370026e+02 7.70118713e+02 7.33236730e-01]
[498.20175171 218.66267395 0.88089645]	[487.92874146 292.95428467 0.87159073]	[428.92816162 290.37554932 0.802378 ]	[421.13879395 380.2411499 0.91985774]	[418.73641968 472.5234375 0.86965656]	[547.02807617 293.02786255 0.85121119]	[562.32055664 382.81466675 0.90448821]	[564.81402588 470.00030518 0.88676155]	[487.915802 454.56719971 0.67421436]	[454.57025146 452.06777954 0.64667189]	[441.84533691 623.93133545 0.88483608]	[439.32904053 762.47344971 0.84481055]	[523.92901611 452.06039429 0.71509844]	[528.98376465 623.85400391 0.83657008]	[528.97973633 759.8939209 0.79630697]	[482.87121582 210.89080811 0.9280985 ]	[505.90887451 213.290802 0.89686722]	[462.33868408 213.36022949 0.94828755]	[523.79614258 213.44178772 0.93500459]	[5.21338135e+02 7.93351501e+02 7.77137339e-01]	[5.41796875e+02 7.90753357e+02 7.87332475e-01]	[5.24005676e+02 7.67644348e+02 7.56927848e-01]	[439.2868042 793.21887207 0.79775399]	[421.30020142 790.61932373 0.81293064]	[4.44369415e+02 7.70125977e+02 7.35391080e-01]
[498.20254517 218.66156006 0.88124871]	[487.92453003 292.95269775 0.87192309]	[428.9281311 290.37680054 0.80247825]	[421.13879395 380.24029541 0.9201386 ]	[418.73934937 472.52224731 0.86970019]	[547.0223999 293.0244751 0.85177892]	[562.31854248 382.8215332 0.90319359]	[564.80786133 470.00033569 0.88657027]	[487.91882324 454.56655884 0.67329478]	[454.57516479 452.06182861 0.64611411]	[441.85064697 623.92926025 0.88432962]	[439.33010864 762.47137451 0.84409869]	[523.93280029 452.06271362 0.71458876]	[528.97961426 623.87957764 0.84234715]	[528.97753906 759.89593506 0.79738033]	[482.87231445 210.88999939 0.92805934]	[505.90966797 213.29081726 0.89680541]	[462.33911133 213.36175537 0.94886643]	[523.79632568 213.44406128 0.93482256]	[5.21339172e+02 7.93354797e+02 7.79557288e-01]	[5.41797424e+02 7.90754639e+02 7.89290488e-01]	[5.24003601e+02 7.67641846e+02 7.57761002e-01]	[439.29718018 790.83172607 0.79428893]	[421.30105591 790.61651611 0.81003505]	[4.44370087e+02 7.70123840e+02 7.34409630e-01]
[498.21670532 221.1713562 0.87228572]	[487.94747925 292.95465088 0.87113941]	[428.95483398 290.38534546 0.80278909]	[421.14251709 380.27813721 0.91514432]	[418.76669312 470.0138855 0.87462807]	[547.03839111 293.01553345 0.84808433]	[562.33081055 382.85284424 0.90113765]	[564.81219482 470.03701782 0.88368767]	[487.91397095 454.56265259 0.67076135]	[454.56842041 452.04470825 0.64420289]	[441.85336304 623.90710449 0.87857103]	[439.3336792 762.46496582 0.84187412]	[523.93658447 452.0637207 0.70943952]	[529.0065918 623.87475586 0.83578908]	[528.97576904 759.89978027 0.79704726]	[482.88778687 213.36598206 0.95332837]	[505.88806152 213.37678528 0.9198159 ]	[462.32583618 213.39610291 0.95281273]	[523.79290771 213.42312622 0.92185867]	[5.21340881e+02 7.93354431e+02 7.79262662e-01]	[5.41796936e+02 7.90755737e+02 7.89424181e-01]	[5.24000793e+02 7.67638794e+02 7.57473409e-01]	[439.28735352 793.21722412 0.79455107]	[421.29620361 790.61541748 0.81070364]	[4.44376526e+02 7.70120483e+02 7.31800735e-01]
[498.22323608 223.6855011 0.8688001 ]	[487.95230103 292.95605469 0.86991906]	[428.96490479 290.39080811 0.80371726]	[421.14352417 380.26565552 0.9146601 ]	[418.77963257 469.99298096 0.87408227]	[547.03936768 293.01535034 0.84921545]	[562.33422852 382.83682251 0.90267086]	[564.81915283 470.01147461 0.8853721 ]	[487.92050171 452.0743103 0.67104089]	[454.57272339 452.03967285 0.6453293 ]	[441.85470581 623.91973877 0.87945628]	[439.33496094 762.47290039 0.84416395]	[523.94110107 452.05770874 0.70947689]	[529.02581787 623.87841797 0.83204502]	[528.96813965 759.89709473 0.79869092]	[482.89767456 213.41744995 0.95687324]	[505.88311768 213.42869568 0.92469388]	[462.32501221 213.42399597 0.95848256]	[523.7800293 213.48074341 0.9254719 ]	[5.21348816e+02 7.93358398e+02 7.86679447e-01]	[541.79425049 790.75152588 0.7969057 ]	[5.24000671e+02 7.67631958e+02 7.61772275e-01]	[439.28347778 793.21655273 0.79640192]	[421.29721069 790.61566162 0.81203514]	[4.44375366e+02 7.70122864e+02 7.36139357e-01]
[498.16122437 226.27420044 0.86230135]	[487.96188354 292.95614624 0.87008953]	[428.96356201 290.41653442 0.80459327]	[421.15686035 380.25125122 0.91401029]	[418.80526733 470.04647827 0.87498641]	[547.04455566 293.0083313 0.84497023]	[562.32629395 382.84585571 0.89495319]	[564.82672119 472.5222168 0.88272065]	[485.49423218 454.58566284 0.66724837]	[454.54150391 454.57785034 0.63789755]	[441.8550415 623.95629883 0.87821466]	[441.65917969 764.96740723 0.84853017]	[523.94366455 452.06137085 0.7013517 ]	[529.06109619 623.95288086 0.83745086]	[528.9899292 759.94348145 0.80268359]	[482.84701538 213.50317383 0.97130036]	[503.47994995 213.50616455 0.93146837]	[462.30822754 213.45797729 0.94678187]	[523.78381348 213.51127625 0.91806984]	[5.21369019e+02 7.95840210e+02 7.86784112e-01]	[541.83453369 790.78814697 0.79747295]	[526.402771 767.6661377 0.77037799]	[4.39240509e+02 7.93284180e+02 7.72459745e-01]	[421.24053955 790.65740967 0.80404508]	[4.44410828e+02 7.70164062e+02 7.28894174e-01]
[498.13885498 228.78895569 0.86507434]	[487.97357178 292.96466064 0.86988884]	[428.9614563 290.42700195 0.80488682]	[421.15322876 380.25018311 0.91376442]	[418.79940796 470.04571533 0.87477595]	[547.06750488 293.02133179 0.8410539 ]	[562.32836914 382.84146118 0.89738131]	[564.81970215 472.52468872 0.88290191]	[485.49359131 454.59463501 0.66715693]	[452.0838623 454.58285522 0.63784564]	[441.84753418 623.98461914 0.88187528]	[441.66259766 764.98468018 0.85072923]	[523.94873047 452.07424927 0.70131552]	[529.06787109 623.97680664 0.83689117]	[528.98577881 762.42132568 0.8014757 ]	[482.84631348 213.54652405 0.96610999]	[503.46322632 213.56040955 0.9363426 ]	[462.3147583 213.50645447 0.94985712]	[523.77587891 215.92626953 0.91023397]	[5.21361816e+02 7.95834351e+02 7.86597371e-01]	[541.83050537 790.79534912 0.7966193 ]	[5.26398865e+02 7.67683044e+02 7.66307354e-01]	[4.39243896e+02 7.93296326e+02 7.68372178e-01]	[421.24731445 790.66778564 0.80016923]	[4.44411102e+02 7.70176941e+02 7.26510108e-01]
[498.13015747 231.35682678 0.88019443]	[487.98562622 292.96875 0.86995661]	[428.97808838 290.43890381 0.80514038]	[421.15011597 380.24411011 0.9144603 ]	[418.78149414 470.02886963 0.87618387]	[549.48986816 295.39266968 0.84114116]	[562.33166504 382.85153198 0.89559734]	[564.81140137 470.05389404 0.88227868]	[485.48376465 454.58050537 0.66830134]	[452.0710144 454.56390381 0.63726419]	[441.849823 623.97924805 0.88121498]	[441.65939331 764.99951172 0.85294169]	[523.94500732 452.05786133 0.70168114]	[529.06671143 623.97259521 0.83738804]	[528.99481201 762.42736816 0.79940492]	[482.82971191 215.9848938 0.95439065]	[503.45010376 215.98693848 0.93174565]	[462.32125854 215.9059906 0.95402306]	[523.78192139 215.96350098 0.90869778]	[5.21361572e+02 7.95831177e+02 7.83471346e-01]	[541.82647705 790.79724121 0.79508644]	[5.26410889e+02 7.67686279e+02 7.62169540e-01]	[4.39247314e+02 7.93297485e+02 7.68019259e-01]	[421.2505188 790.67077637 0.79892409]	[4.44402893e+02 7.70190247e+02 7.25777626e-01]
[498.1335144 231.35264587 0.88032138]	[487.98413086 292.96960449 0.87029552]	[428.97418213 290.44161987 0.80534613]	[421.15060425 380.23245239 0.91536957]	[418.7819519 470.0255127 0.87596381]	[549.4956665 295.39389038 0.84120488]	[562.33178711 382.84768677 0.89591593]	[564.80853271 470.05001831 0.88240319]	[485.48416138 454.58560181 0.66888243]	[452.06954956 454.56945801 0.63784844]	[441.84750366 623.9854126 0.88150871]	[441.65750122 764.99780273 0.85275275]	[523.94543457 452.06350708 0.70156068]	[529.06121826 623.97711182 0.83849323]	[528.99621582 762.42004395 0.79900205]	[482.83151245 215.98274231 0.95472521]	[503.4526062 215.98358154 0.93231136]	[462.31863403 215.91017151 0.95513934]	[523.78051758 215.9684906 0.90737629]	[5.21368591e+02 7.95832458e+02 7.86046505e-01]	[541.83569336 790.79541016 0.79881912]	[5.26412415e+02 7.67680969e+02 7.61554718e-01]	[4.39241943e+02 7.93297791e+02 7.70286083e-01]	[421.24594116 790.66888428 0.80128533]	[4.44402222e+02 7.70190125e+02 7.26432920e-01]
[495.67681885 233.84494019 0.89059889]	[487.98812866 292.97192383 0.8712191 ]	[428.98822021 290.45126343 0.80412722]	[421.15518188 380.24377441 0.91334116]	[418.77514648 472.51461792 0.87350017]	[547.06860352 295.39053345 0.84166896]	[562.33520508 382.85244751 0.89525396]	[562.4798584 472.5133667 0.88055164]	[485.49380493 454.58444214 0.66440988]	[452.08053589 452.07196045 0.63517332]	[441.84353638 624.01330566 0.88205034]	[439.33581543 765.00695801 0.85418397]	[523.95233154 452.07141113 0.69942498]	[529.04962158 623.98101807 0.84091711]	[529.01068115 762.42016602 0.79639643]	[482.77536011 216.09384155 0.9378196 ]	[503.41564941 216.08547974 0.91855228]	[462.27560425 215.99078369 0.95483255]	[523.77227783 215.97450256 0.90022343]	[5.21368042e+02 7.95826477e+02 7.81321347e-01]	[541.83355713 790.7913208 0.79433447]	[5.26424561e+02 7.67674438e+02 7.57964015e-01]	[4.39222839e+02 7.93315918e+02 7.65165865e-01]	[421.22723389 790.67669678 0.8012796 ]	[4.44393829e+02 7.70193970e+02 7.27945268e-01]
[495.58813477 233.91339111 0.89015067]	[487.9619751 292.96676636 0.87756383]	[428.95651245 290.42483521 0.80464131]	[421.15704346 380.24029541 0.91706401]	[418.74142456 472.52655029 0.87014288]	[547.04284668 295.39501953 0.84694171]	[562.32745361 382.86099243 0.89249301]	[562.47296143 472.51486206 0.88114494]	[485.49707031 454.58175659 0.6678285 ]	[454.55328369 452.06774902 0.63914514]	[441.84115601 623.9720459 0.88193834]	[439.33041382 764.99822998 0.85243893]	[523.95043945 452.07391357 0.7028805 ]	[529.05865479 623.96514893 0.83979535]	[529.00909424 759.94775391 0.7955792 ]	[482.71340942 218.52450562 0.92041647]	[503.34570312 218.52372742 0.90895885]	[462.28076172 215.95803833 0.9423207 ]	[521.40057373 215.90187073 0.91030061]	[5.21387024e+02 7.95804260e+02 7.81228304e-01]	[541.847229 790.77423096 0.79483628]	[5.26409851e+02 7.67666687e+02 7.58315623e-01]	[4.39227539e+02 7.93299194e+02 7.72143960e-01]	[421.23464966 790.66601562 0.80235338]	[4.44385986e+02 7.70193726e+02 7.31491208e-01]
[493.08847046 233.98123169 0.89338911]	[487.95657349 292.95254517 0.88059014]	[428.95507812 290.40267944 0.80406249]	[421.15545654 380.2388916 0.91893232]	[418.69763184 470.04165649 0.87718582]	[547.03515625 295.39584351 0.84796917]	[562.32409668 382.8621521 0.89220327]	[562.46563721 472.52331543 0.88173825]	[485.48913574 454.56045532 0.67217755]	[454.55862427 452.05480957 0.64368159]	[441.83416748 623.97869873 0.88167578]	[439.32177734 764.98052979 0.84815395]	[523.93933105 452.04421997 0.70804501]	[529.06134033 623.93457031 0.83778608]	[528.99993896 759.95013428 0.79559523]	[480.35443115 218.60877991 0.91402364]	[503.29888916 218.634552 0.89899886]	[462.2857666 215.93727112 0.93076819]	[521.37927246 215.89743042 0.92404163]	[5.21381714e+02 7.95804138e+02 7.82570302e-01]	[541.84307861 790.7723999 0.79463071]	[5.26404480e+02 7.67666504e+02 7.57902265e-01]	[4.39223022e+02 7.93301941e+02 7.68169641e-01]	[421.22854614 790.66558838 0.79947615]	[4.44378662e+02 7.70177124e+02 7.29787290e-01]
[490.48492432 234.05383301 0.89134324]	[485.45132446 292.95492554 0.89408213]	[426.4357605 290.43533325 0.80971837]	[421.13964844 380.25570679 0.92166078]	[418.62887573 469.96792603 0.87867719]	[544.53540039 293.02786255 0.85922873]	[562.27355957 385.32046509 0.87339926]	[562.45526123 472.56890869 0.87896252]	[485.44714355 454.60095215 0.68673575]	[452.06100464 454.59020996 0.64989239]	[441.80618286 623.95587158 0.87552226]	[439.30557251 764.96990967 0.84672141]	[523.88989258 452.07321167 0.71515179]	[528.97924805 623.96447754 0.85077715]	[529.00964355 759.93829346 0.79646558]	[480.25942993 221.09933472 0.8994599 ]	[500.9019165 221.15565491 0.89314246]	[462.21563721 215.9107666 0.91681099]	[521.29907227 213.527771 0.92518699]	[5.21361511e+02 7.95803040e+02 7.82255709e-01]	[541.82342529 790.78149414 0.79645216]	[5.26421326e+02 7.67662109e+02 7.59339213e-01]	[4.39217712e+02 7.93306213e+02 7.73088753e-01]	[421.22058105 790.67126465 0.80720454]	[4.44357056e+02 7.70164612e+02 7.39533365e-01]
[488.01849365 234.07043457 0.89445049]	[485.43862915 292.95410156 0.89654052]	[426.40628052 290.41958618 0.81346357]	[418.78509521 380.27600098 0.91180867]	[418.57528687 469.98086548 0.85849369]	[546.91601562 295.4151001 0.86195421]	[562.23828125 385.31704712 0.86546147]	[562.43774414 475.0838623 0.88105494]	[485.41494751 454.60153198 0.69382727]	[451.98739624 454.60067749 0.65307546]	[441.76251221 623.98278809 0.87929261]	[439.28738403 764.98358154 0.84922504]	[523.87597656 452.06903076 0.71858269]	[526.49926758 623.95819092 0.85868233]	[529.01452637 762.41644287 0.79717219]	[480.2449646 221.12567139 0.89909536]	[500.89138794 221.18161011 0.89249843]	[462.1907959 215.91885376 0.91257411]	[521.26586914 215.89733887 0.91703153]	[5.21337158e+02 7.95799622e+02 7.83188939e-01]	[541.80609131 790.78930664 0.79929012]	[5.26441650e+02 7.67680969e+02 7.55913138e-01]	[4.39201752e+02 7.93321777e+02 7.71966696e-01]	[421.20828247 790.6784668 0.80819613]	[4.44336334e+02 7.70170166e+02 7.43787408e-01]
[487.97763062 236.43566895 0.89970857]	[485.39358521 292.96170044 0.90214306]	[423.90365601 290.4503479 0.82326186]	[418.73309326 382.81307983 0.89008647]	[418.53460693 470.04782104 0.85317343]	[544.50396729 295.42095947 0.86840463]	[559.83392334 385.2991333 0.84883511]	[562.41687012 475.12228394 0.88434207]	[485.37310791 454.62579346 0.70895344]	[449.45889282 454.63476562 0.6691972 ]	[441.7512207 623.96539307 0.87727809]	[439.2857666 765.02758789 0.84849972]	[523.85076904 454.58578491 0.72771096]	[526.46051025 623.98266602 0.86140746]	[528.99993896 759.9130249 0.79925948]	[480.20083618 221.16929626 0.89432204]	[500.86941528 221.21005249 0.8911742 ]	[459.82388306 215.94967651 0.90840405]	[521.25250244 215.91786194 0.9180246 ]	[5.21335205e+02 7.95803772e+02 7.78330922e-01]	[541.80395508 790.7802124 0.79451013]	[5.26427856e+02 7.67646240e+02 7.61140049e-01]	[4.39201752e+02 7.95802734e+02 7.58155584e-01]	[421.20562744 790.72564697 0.80117249]	[4.44334625e+02 7.70191101e+02 7.38462925e-01]
[487.92553711 236.45048523 0.90486747]	[482.97076416 292.95068359 0.90571821]	[423.83285522 292.86990356 0.83044565]	[418.6925354 382.77398682 0.8988682 ]	[416.11325073 472.5319519 0.84158975]	[544.43292236 295.40734863 0.86680979]	[559.77526855 382.83346558 0.84451443]	[562.38031006 475.13983154 0.88242108]	[482.94625854 454.61914062 0.71605486]	[446.89105225 454.63827515 0.67791921]	[441.71572876 624.02661133 0.8742311 ]	[439.27554321 765.02264404 0.8484 ]	[523.8069458 454.57196045 0.72611243]	[526.43701172 626.39678955 0.86910814]	[529.00146484 759.921875 0.79827613]	[480.16012573 221.19792175 0.88703275]	[500.82546997 223.68716431 0.8918466 ]	[459.76217651 215.96690369 0.90620148]	[521.19866943 215.9261322 0.90715289]	[5.21331055e+02 7.95802490e+02 7.77352691e-01]	[541.80218506 790.78173828 0.79275596]	[5.26428894e+02 7.67657471e+02 7.56022811e-01]	[4.39201660e+02 7.95793091e+02 7.59504080e-01]	[421.20483398 790.71954346 0.80297804]	[4.44319489e+02 7.70181580e+02 7.42249548e-01]
[485.44482422 236.4717865 0.91120911]	[482.91964722 292.95083618 0.91547441]	[423.78442383 292.88589478 0.841259 ]	[418.63607788 382.82147217 0.87149751]	[413.55059814 475.06707764 0.82181221]	[544.36761475 295.40609741 0.86741781]	[559.77319336 382.81829834 0.85284978]	[562.34631348 475.17333984 0.88244498]	[482.90386963 457.12539673 0.7188642 ]	[444.39016724 457.1539917 0.6877082 ]	[441.65917969 626.40228271 0.87377852]	[439.27029419 765.02874756 0.84799272]	[523.78179932 454.61120605 0.72167403]	[526.41290283 623.98382568 0.87174958]	[529.00671387 759.92974854 0.79672211]	[477.74053955 223.6905365 0.87790805]	[500.75292969 223.73184204 0.88913059]	[459.693573 215.98782349 0.88864082]	[518.77886963 215.93722534 0.89533091]	[5.21323303e+02 7.95822693e+02 7.70244181e-01]	[5.41800476e+02 7.90796997e+02 7.86364436e-01]	[5.26434509e+02 7.67663391e+02 7.53086567e-01]	[4.39187073e+02 7.95796204e+02 7.57044196e-01]	[421.19247437 790.71917725 0.80231822]	[4.44322815e+02 7.70187378e+02 7.41970360e-01]
[482.96820068 236.51609802 0.92164397]	[482.84185791 292.95193481 0.92349631]	[421.35610962 292.88601685 0.84622008]	[418.53997803 382.79772949 0.85783786]	[410.94726562 475.12310791 0.82033038]	[544.30706787 295.41973877 0.86373532]	[557.24755859 385.31826782 0.82692778]	[562.29675293 475.15097046 0.87561345]	[482.79437256 457.16098022 0.71821219]	[441.890625 457.19195557 0.69437039]	[439.27182007 626.4654541 0.87610132]	[439.25180054 765.01959229 0.84626323]	[521.36108398 454.63021851 0.71229416]	[524.01275635 623.97027588 0.87605405]	[528.99859619 759.95239258 0.80072802]	[477.66012573 223.74098206 0.86487103]	[500.67709351 226.31013489 0.87852365]	[459.62435913 215.96463013 0.86814278]	[518.75970459 215.96253967 0.90170139]	[5.21318115e+02 7.95863403e+02 7.69037306e-01]	[5.41801025e+02 7.90827942e+02 7.87564218e-01]	[5.26437927e+02 7.67677307e+02 7.55933404e-01]	[4.39201904e+02 7.95797302e+02 7.58864582e-01]	[421.20111084 790.72540283 0.8030808 ]	[4.41904755e+02 7.70161316e+02 7.42255032e-01]
[482.81860352 236.58738708 0.93889165]	[482.74160767 292.95910645 0.93612188]	[421.24084473 292.88189697 0.85973662]	[416.10821533 382.7880249 0.85713035]	[405.82559204 472.58062744 0.83410949]	[541.9331665 295.44958496 0.87533623]	[554.66143799 385.29730225 0.81973737]	[562.24523926 475.15097046 0.87162262]	[482.75204468 454.60739136 0.70747745]	[441.86108398 454.62368774 0.6815269 ]	[439.22970581 626.44244385 0.88076836]	[439.24606323 765.00610352 0.84439802]	[521.30541992 452.07406616 0.7027927 ]	[523.94055176 623.95306396 0.88951725]	[529.01507568 762.42150879 0.79934645]	[472.61087036 226.26077271 0.8382656 ]	[498.19342041 228.83569336 0.87707722]	[457.12094116 216.02035522 0.83920324]	[516.22296143 216.03170776 0.87744176]	[5.21307556e+02 7.95879517e+02 7.61568487e-01]	[5.41794006e+02 7.93222046e+02 7.82494903e-01]	[5.26456055e+02 7.67682007e+02 7.49619961e-01]	[4.39218353e+02 7.93349670e+02 7.64194965e-01]	[421.21035767 790.71490479 0.80697137]	[4.41899475e+02 7.70146484e+02 7.44528115e-01]
[482.72625732 236.60592651 0.93859464]	[480.32568359 292.96905518 0.94238138]	[421.1446228 290.44995117 0.86117089]	[416.01950073 380.35305786 0.8494637 ]	[403.24295044 472.55886841 0.86034846]	[541.83282471 295.46444702 0.86991978]	[554.61657715 385.31149292 0.81485766]	[559.76116943 475.13833618 0.85302031]	[480.30023193 452.06677246 0.69987392]	[441.7479248 452.04650879 0.68415231]	[439.17715454 626.4708252 0.86871827]	[439.24032593 764.9833374 0.84102529]	[521.19946289 452.03335571 0.68576145]	[523.86633301 623.88916016 0.89585459]	[528.9932251 759.91357422 0.79662186]	[470.01226807 228.77180481 0.83970106]	[495.62451172 228.84126282 0.86084247]	[454.59036255 216.09899902 0.82261974]	[513.56256104 216.0103302 0.87283647]	[5.21300171e+02 7.95874817e+02 7.58087814e-01]	[5.41787170e+02 7.93217468e+02 7.76633918e-01]	[5.26441772e+02 7.67637756e+02 7.38709807e-01]	[4.39245575e+02 7.93345154e+02 7.65228033e-01]	[421.22808838 790.71875 0.80844402]	[4.41882629e+02 7.70117554e+02 7.45023370e-01]
[480.30117798 236.62332153 0.94014615]	[480.23141479 292.94113159 0.93733495]	[418.71896362 290.42868042 0.85940433]	[410.96298218 382.76486206 0.8326872 ]	[400.81838989 472.52661133 0.87341642]	[541.74078369 295.39916992 0.85037798]	[549.5411377 385.35687256 0.82903916]	[559.73815918 475.08477783 0.85108292]	[480.16549683 452.07403564 0.69525033]	[441.65951538 452.03286743 0.69655919]	[439.13891602 626.46343994 0.85973024]	[439.23474121 764.97003174 0.84204429]	[518.69226074 452.06814575 0.67205006]	[523.8414917 623.86889648 0.89380902]	[526.54937744 759.91778564 0.795192 ]	[467.42971802 228.83477783 0.8548432 ]	[490.54202271 228.86862183 0.85652852]	[452.00863647 216.13273621 0.81914496]	[508.49990845 216.01271057 0.88308895]	[5.21297119e+02 7.95875000e+02 7.52609193e-01]	[5.41790100e+02 7.90828613e+02 7.72455513e-01]	[5.26402771e+02 7.67645020e+02 7.39131927e-01]	[4.39226135e+02 7.93318481e+02 7.69121468e-01]	[421.21591187 790.6975708 0.81078643]	[4.41881348e+02 7.70116882e+02 7.50184774e-01]
[480.21505737 236.65211487 0.92755401]	[480.14480591 292.93560791 0.93018794]	[418.64880371 290.42105103 0.85804725]	[405.84381104 382.8416748 0.83398271]	[400.73419189 475.09375 0.89036417]	[539.25201416 293.01364136 0.84107667]	[546.97686768 387.88494873 0.85239375]	[557.16101074 475.09872437 0.83992326]	[477.63977051 449.46646118 0.67202634]	[439.25485229 446.93972778 0.69075066]	[439.10040283 626.43804932 0.85999542]	[439.22659302 762.50402832 0.83777368]	[511.06951904 449.48986816 0.65551627]	[523.79382324 623.84942627 0.88957679]	[526.53765869 759.90789795 0.79596394]	[464.90106201 228.8712616 0.86847389]	[487.95852661 228.87785339 0.85993612]	[446.97521973 216.13731384 0.82154852]	[505.96484375 216.05867004 0.88811183]	[5.21307861e+02 7.95863159e+02 7.58547306e-01]	[5.41788025e+02 7.90812805e+02 7.78574586e-01]	[5.26402954e+02 7.67637695e+02 7.46287346e-01]	[4.39262024e+02 7.93304749e+02 7.75720000e-01]	[421.24295044 790.69482422 0.81443131]	[4.41858063e+02 7.67697144e+02 7.57115126e-01]
[477.72793579 236.63206482 0.91141123]	[477.70605469 292.94110107 0.91299081]	[418.56948853 290.43511963 0.84929025]	[403.28662109 385.35839844 0.84845269]	[400.64300537 475.07644653 0.89280069]	[536.69329834 292.98074341 0.82949293]	[544.51599121 385.33200073 0.87338322]	[549.58422852 475.1725769 0.85355985]	[475.12316895 449.47158813 0.66624045]	[439.19433594 449.44747925 0.69080836]	[439.09188843 626.42279053 0.85034394]	[439.24002075 762.5133667 0.83817756]	[506.02401733 449.49694824 0.67303097]	[523.76660156 623.81732178 0.88406622]	[526.52148438 759.91308594 0.79310554]	[462.40112305 228.85014343 0.8882817 ]	[485.39834595 228.83888245 0.87701368]	[444.41195679 216.13594055 0.83571124]	[503.4604187 216.05975342 0.89850467]	[5.21314758e+02 7.95858765e+02 7.53347754e-01]	[5.41792542e+02 7.90806213e+02 7.71944344e-01]	[5.24001343e+02 7.67650757e+02 7.39076018e-01]	[4.39282104e+02 7.93306091e+02 7.71449089e-01]	[421.25897217 790.6975708 0.81086534]	[4.41871399e+02 7.67698303e+02 7.48828530e-01]
[475.1166687 236.66285706 0.88592565]	[475.09127808 292.95773315 0.88107431]	[413.59213257 290.4552002 0.82351255]	[400.81164551 382.77954102 0.89641881]	[398.16888428 470.02294922 0.8867318 ]	[531.55419922 292.97644043 0.8277784 ]	[544.40551758 385.29586792 0.8818447 ]	[547.046875 475.11761475 0.86127925]	[470.02038574 452.00268555 0.65870678]	[439.06124878 449.47692871 0.66934621]	[436.67562866 626.42364502 0.84560639]	[439.24093628 764.97009277 0.84555912]	[503.48025513 452.01473999 0.6976828 ]	[521.37316895 623.79705811 0.87929893]	[526.54248047 759.91412354 0.7903688 ]	[462.22198486 228.8745575 0.90541458]	[482.86636353 231.3031311 0.89926088]	[441.87182617 216.15525818 0.87509298]	[503.26528931 216.13989258 0.91346604]	[5.21320740e+02 7.95872314e+02 7.54494011e-01]	[5.41796875e+02 7.90814514e+02 7.71534622e-01]	[5.26406616e+02 7.67653748e+02 7.35109568e-01]	[4.39277832e+02 7.93295715e+02 7.75108993e-01]	[421.25518799 790.69470215 0.81046581]	[4.41877991e+02 7.70097412e+02 7.52770185e-01]
[472.51870728 239.08679199 0.8684091 ]	[467.50219727 292.94445801 0.8754558 ]	[408.46942139 290.43515015 0.80741143]	[400.68511963 380.31765747 0.91251677]	[398.07266235 470.04031372 0.86639225]	[526.49639893 292.95843506 0.84324753]	[544.29022217 382.7946167 0.89517134]	[546.93048096 475.15792847 0.88588959]	[467.45394897 449.50616455 0.66527605]	[436.55004883 449.46414185 0.65161639]	[436.62289429 624.03436279 0.83725774]	[439.22970581 762.51416016 0.83857268]	[503.43218994 449.49285889 0.70466948]	[521.33990479 621.38244629 0.87380308]	[526.53900146 759.8951416 0.78559649]	[459.78497314 231.35520935 0.92155051]	[482.76528931 231.35803223 0.91093475]	[441.7585144 216.13923645 0.89659876]	[500.83578491 216.06781006 0.92020696]	[5.21322571e+02 7.95867249e+02 7.47892201e-01]	[5.41800171e+02 7.90809753e+02 7.63665020e-01]	[5.24001282e+02 7.67649963e+02 7.30008602e-01]	[4.39277618e+02 7.93302490e+02 7.74763346e-01]	[421.25192261 790.69726562 0.81291294]	[4.41865265e+02 7.67689758e+02 7.51385570e-01]
[467.40786743 239.12156677 0.8708322 ]	[464.88735962 292.93319702 0.90005398]	[403.37734985 292.87930298 0.82709926]	[398.20953369 382.73052979 0.89565659]	[395.62399292 472.54580688 0.84821576]	[524.00598145 292.94122314 0.84895074]	[541.80407715 382.79083252 0.90307146]	[544.45184326 475.11499023 0.9008832 ]	[464.94494629 452.01132202 0.68237656]	[434.03399658 452.00408936 0.6516397 ]	[436.58407593 624.00415039 0.83638668]	[439.22631836 765.0289917 0.84835184]	[503.3470459 449.47918701 0.71843213]	[521.28039551 621.4074707 0.87009847]	[526.53112793 759.88458252 0.7871722 ]	[459.64477539 231.38206482 0.91152918]	[480.28753662 231.40489197 0.91620088]	[439.25616455 216.11390686 0.88694316]	[500.69955444 216.0308075 0.920587 ]	[5.21322632e+02 7.95859253e+02 7.51577020e-01]	[5.41797546e+02 7.90795288e+02 7.65350461e-01]	[5.26393311e+02 7.67638733e+02 7.30298460e-01]	[4.39234894e+02 7.95804688e+02 7.57442951e-01]	[421.21624756 790.74829102 0.80171651]	[4.41885498e+02 7.70140137e+02 7.49492407e-01]
[464.83700562 239.11793518 0.88988459]	[462.38723755 292.89251709 0.91037953]	[400.86035156 292.87109375 0.84751523]	[398.08914185 382.80938721 0.87307858]	[392.99615479 472.60760498 0.8159703 ]	[523.88671875 292.92520142 0.85356188]	[541.69384766 382.76577759 0.88012534]	[544.29425049 475.15429688 0.8922298 ]	[464.86303711 454.57751465 0.69741869]	[428.9744873 454.63616943 0.65781349]	[434.0607605 624.02038574 0.82207251]	[439.22366333 765.05316162 0.85409284]	[503.30749512 452.00521851 0.72232145]	[521.21447754 621.40881348 0.85761338]	[526.52325439 759.87487793 0.78852892]	[457.16098022 231.38192749 0.89195383]	[480.14523315 231.41407776 0.91472352]	[439.12319946 216.13145447 0.86487299]	[498.20687866 216.05792236 0.88587868]	[5.21308777e+02 7.95864380e+02 7.50333190e-01]	[5.41792053e+02 7.90799072e+02 7.65559137e-01]	[5.26393250e+02 7.67628479e+02 7.31506348e-01]	[4.39191650e+02 7.95856262e+02 7.54568636e-01]	[421.18035889 790.78106689 0.80121481]	[4.41903900e+02 7.70154297e+02 7.55626500e-01]
[462.30447388 239.08067322 0.92183673]	[462.28070068 292.91848755 0.9273116 ]	[400.72827148 292.88644409 0.86493897]	[395.60171509 382.83721924 0.84968293]	[385.37426758 472.55996704 0.82313448]	[523.78924561 293.01037598 0.86495936]	[536.64569092 382.77819824 0.84378475]	[541.81311035 472.53259277 0.88014519]	[462.40304565 452.07150269 0.71017468]	[426.38809204 454.57070923 0.66513592]	[428.9480896 626.39837646 0.81541312]	[439.22195435 765.05059814 0.85465515]	[500.90029907 452.00405884 0.72354966]	[521.17266846 623.85198975 0.86529148]	[526.50842285 757.36505127 0.79076356]	[454.53805542 231.38056946 0.86621022]	[477.59216309 231.38508606 0.88253164]	[436.59951782 218.56524658 0.83769166]	[493.1288147 216.02932739 0.87011552]	[5.21305725e+02 7.95857361e+02 7.50948608e-01]	[5.41790344e+02 7.90784485e+02 7.67953455e-01]	[5.26398621e+02 7.67597534e+02 7.26775706e-01]	[4.39193512e+02 7.95859314e+02 7.50929296e-01]	[421.18188477 790.78613281 0.79647285]	[4.44300720e+02 7.70153259e+02 7.58360267e-01]
[459.82659912 239.08331299 0.92996877]	[459.82141113 292.89202881 0.93137074]	[398.25665283 290.44085693 0.86385709]	[393.00427246 382.72631836 0.83397299]	[382.7194519 472.59436035 0.86083829]	[521.31079102 292.94641113 0.85806161]	[529.07000732 380.28860474 0.86619687]	[539.26696777 467.48010254 0.85706121]	[462.34075928 452.02984619 0.72447598]	[423.89474487 452.02209473 0.67613178]	[423.90512085 623.99237061 0.83706719]	[439.21368408 765.06085205 0.85942852]	[500.83532715 449.51293945 0.72778201]	[518.71466064 621.36553955 0.83321166]	[526.5135498 757.36303711 0.79160994]	[446.96936035 231.39486694 0.86813098]	[470.05056763 231.38238525 0.87060112]	[431.56655884 218.55732727 0.80729038]	[488.00378418 216.00440979 0.87544549]	[5.21308838e+02 7.95851501e+02 7.61361897e-01]	[5.41793030e+02 7.90784119e+02 7.80714095e-01]	[5.26412354e+02 7.67597900e+02 7.28732228e-01]	[4.39180481e+02 7.95870056e+02 7.43655682e-01]	[4.21170837e+02 7.90798889e+02 7.90097594e-01]	[4.44313324e+02 7.70167297e+02 7.66289353e-01]
[459.68710327 239.08988953 0.91120332]	[459.66131592 292.90185547 0.9337635 ]	[398.13754272 290.43719482 0.85928547]	[385.36895752 382.77392578 0.82713151]	[380.26034546 472.57922363 0.88425767]	[518.77154541 292.918396 0.83971286]	[526.47387695 382.85623169 0.8635298 ]	[534.18292236 470.01324463 0.8240999 ]	[462.20648193 449.50881958 0.72067291]	[421.39285278 449.47000122 0.68871683]	[423.81375122 624.01141357 0.84817421]	[439.21121216 765.06085205 0.86132556]	[500.70391846 449.47909546 0.70410299]	[518.68475342 621.28686523 0.81253165]	[526.49169922 757.35284424 0.79236174]	[444.36993408 231.38873291 0.88326079]	[467.40759277 231.35768127 0.87626684]	[428.93267822 218.64172363 0.80692172]	[485.38644409 216.07719421 0.89026701]	[5.21306274e+02 7.95847351e+02 7.58938670e-01]	[5.41793945e+02 7.90778137e+02 7.79406071e-01]	[5.23995056e+02 7.67595703e+02 7.30684638e-01]	[4.39222015e+02 7.95837769e+02 7.51197696e-01]	[421.20535278 790.78991699 0.79355925]	[4.44305847e+02 7.70172668e+02 7.62963593e-01]
[457.17779541 239.07475281 0.89823675]	[457.1980896 292.89971924 0.90939808]	[398.02578735 292.88900757 0.85131752]	[382.74749756 382.83398438 0.85360092]	[380.1756897 475.07617188 0.8920027 ]	[516.21618652 290.44735718 0.81828511]	[524.0065918 382.81063843 0.88582081]	[529.03930664 469.96002197 0.83210516]	[459.75576782 449.47485352 0.71891987]	[421.28997803 449.44415283 0.69545525]	[421.38015747 626.40606689 0.86607236]	[439.2097168 765.04901123 0.86277676]	[498.17962646 449.45123291 0.68463457]	[516.20349121 621.34814453 0.81574243]	[526.48638916 757.37353516 0.79509741]	[441.82125854 231.35772705 0.90812004]	[462.45956421 231.31312561 0.88851053]	[423.8036499 218.57783508 0.84063882]	[482.82717896 216.05677795 0.90979546]	[5.21299072e+02 7.95858582e+02 7.60755718e-01]	[5.41787292e+02 7.90785950e+02 7.82785356e-01]	[5.23996277e+02 7.67610596e+02 7.34807372e-01]	[4.39212067e+02 7.95814697e+02 7.49666274e-01]	[421.19464111 790.77709961 0.79493099]	[444.31552124 770.16088867 0.77048552]
[454.60870361 239.07589722 0.87891394]	[454.5657959 292.92077637 0.87360567]	[393.0630188 292.92153931 0.82999706]	[380.27404785 382.80661011 0.89177287]	[377.70275879 472.55239868 0.89138246]	[511.03012085 290.4446106 0.8134461 ]	[523.8626709 380.30236816 0.91599119]	[526.46551514 469.96279907 0.85272217]	[457.21411133 449.46469116 0.69569302]	[421.15478516 449.4498291 0.69878334]	[421.36575317 626.40441895 0.86380577]	[439.20223999 765.02545166 0.86117685]	[490.55685425 449.44845581 0.66893721]	[516.12426758 621.309021 0.80125582]	[526.47772217 757.38171387 0.79689527]	[441.67919922 231.34959412 0.91880065]	[462.32070923 231.33158875 0.90680581]	[421.32485962 218.58209229 0.87201035]	[480.35186768 216.08898926 0.91194475]	[5.21297302e+02 7.95858154e+02 7.60677338e-01]	[5.41783325e+02 7.90789856e+02 7.82767236e-01]	[5.23994812e+02 7.67623535e+02 7.41083980e-01]	[4.39233124e+02 7.93364075e+02 7.54959404e-01]	[421.20977783 790.76776123 0.79898655]	[444.29940796 770.13989258 0.77572632]
[452.00018311 239.0753479 0.86677879]	[449.47070312 292.87509155 0.85943073]	[387.94342041 290.44213867 0.80612588]	[380.12179565 380.33731079 0.90774798]	[377.56082153 472.59268188 0.86973816]	[506.01062012 290.41552734 0.82175267]	[521.40942383 380.2956543 0.91194165]	[523.98217773 470.02984619 0.86931783]	[457.10913086 449.48718262 0.69281232]	[418.74615479 449.51113892 0.70402461]	[421.35494995 623.97003174 0.8551662 ]	[439.19088745 765.03845215 0.86045325]	[487.95834351 449.44873047 0.68325424]	[511.08258057 618.74383545 0.78057432]	[526.49639893 759.88092041 0.79324991]	[439.24108887 231.33905029 0.91926193]	[462.22805786 231.34080505 0.90810812]	[421.19104004 218.53312683 0.88746238]	[480.27633667 216.03707886 0.91850495]	[5.21276733e+02 7.95867310e+02 7.53522575e-01]	[5.41769348e+02 7.90802917e+02 7.73933053e-01]	[5.26405090e+02 7.67646545e+02 7.35750139e-01]	[4.39229156e+02 7.95790588e+02 7.50426590e-01]	[421.2046814 790.7701416 0.79704583]	[441.90890503 770.13848877 0.77517378]
[446.91040039 239.07327271 0.8723594 ]	[444.39822388 292.87136841 0.88228524]	[385.2951355 292.88928223 0.82466292]	[377.7383728 382.7505188 0.89437628]	[375.06811523 475.11306763 0.85158676]	[505.8739624 290.41412354 0.83600193]	[521.31335449 380.30789185 0.91221559]	[523.82141113 469.99237061 0.87662375]	[454.58084106 452.0138855 0.68445355]	[418.65402222 452.05932617 0.70705181]	[421.32159424 623.96551514 0.85949218]	[439.18710327 765.05706787 0.86200428]	[485.42086792 449.49923706 0.69704944]	[511.01025391 616.27398682 0.78148675]	[526.50372314 759.9083252 0.79177773]	[439.12246704 231.33621216 0.90583891]	[459.76541138 231.34907532 0.90931612]	[418.73013306 218.52679443 0.88399744]	[480.1166687 216.02554321 0.91343343]	[5.21267944e+02 7.95880310e+02 7.47996092e-01]	[5.41770325e+02 7.90817017e+02 7.68328190e-01]	[5.26418030e+02 7.67668945e+02 7.35516787e-01]	[4.39187683e+02 7.95817810e+02 7.47167051e-01]	[421.17166138 790.7855835 0.79666364]	[444.29977417 770.16693115 0.77665144]
[444.35418701 239.06768799 0.89351004]	[441.91577148 292.88970947 0.89948779]	[382.76620483 292.91287231 0.8430931 ]	[377.60662842 382.84799194 0.87933457]	[372.46563721 477.65216064 0.83758438]	[503.41448975 290.44000244 0.8452878 ]	[521.19952393 380.3164978 0.90113723]	[521.34936523 467.45092773 0.88430274]	[452.05059814 452.04669189 0.68348205]	[418.60559082 454.59393311 0.70440209]	[421.29205322 623.9317627 0.86087209]	[439.18353271 765.07757568 0.86873823]	[482.97064209 449.51675415 0.71005857]	[508.51095581 616.24505615 0.78829247]	[526.50476074 759.9041748 0.79336846]	[436.65817261 231.34300232 0.89274222]	[459.64450073 231.34992981 0.90493762]	[418.60018921 216.13630676 0.86257428]	[477.68814087 216.00109863 0.89454168]	[5.21293823e+02 7.95856750e+02 7.54128456e-01]	[5.41787048e+02 7.90792969e+02 7.70830214e-01]	[5.26410095e+02 7.67659607e+02 7.41609812e-01]	[4.39167786e+02 7.95858398e+02 7.36263514e-01]	[4.21158447e+02 7.90808838e+02 7.85461605e-01]	[444.29910278 770.18634033 0.78155345]
[441.92010498 239.07221985 0.90025479]	[441.8302002 292.88522339 0.91433465]	[380.30413818 292.92605591 0.85791165]	[377.50369263 382.8380127 0.85302025]	[364.86022949 477.73495483 0.85310423]	[503.30184937 290.43203735 0.85182703]	[518.71069336 380.32577515 0.87391067]	[521.2456665 464.95773315 0.87928361]	[449.50115967 452.0345459 0.68528271]	[416.1640625 454.59915161 0.69304562]	[421.27062988 623.98138428 0.86961615]	[439.17324829 767.48925781 0.86630523]	[482.91906738 449.49890137 0.72129393]	[508.46408081 618.77600098 0.80097878]	[526.51538086 759.9230957 0.79203206]	[436.57119751 231.37005615 0.88179588]	[457.21481323 231.33222961 0.89981091]	[416.12527466 218.60671997 0.84978706]	[475.12322998 215.99247742 0.86815107]	[5.21327637e+02 7.95847595e+02 7.61989892e-01]	[5.41810974e+02 7.90784546e+02 7.74169683e-01]	[5.26415405e+02 7.67673096e+02 7.49848247e-01]	[4.39148529e+02 7.95827515e+02 7.24189579e-01]	[4.18766602e+02 7.90797668e+02 7.75160789e-01]	[441.91070557 770.21508789 0.77603054]
[441.76574707 236.67553711 0.9261291 ]	[441.73913574 292.8744812 0.91915607]	[380.19958496 292.90493774 0.86384428]	[375.03314209 382.75308228 0.85076201]	[362.24429321 477.63409424 0.86825627]	[500.87243652 292.88397217 0.85337812]	[516.17358398 380.3321228 0.85656816]	[518.74578857 464.96243286 0.85554796]	[446.90197754 454.57055664 0.70167422]	[416.03649902 457.11636353 0.68294305]	[421.23498535 626.41931152 0.87835133]	[439.16513062 767.50085449 0.86905253]	[482.83432007 452.03881836 0.73762375]	[508.47018433 621.30206299 0.81399667]	[526.50567627 759.92736816 0.79172832]	[431.51766968 231.34729004 0.85844004]	[454.6199646 231.32658386 0.87643963]	[416.02487183 218.58430481 0.82546687]	[470.01403809 215.95645142 0.86657876]	[5.21332581e+02 7.95850952e+02 7.58784354e-01]	[5.41818420e+02 7.90787537e+02 7.67653108e-01]	[5.26398865e+02 7.67674255e+02 7.50036359e-01]	[4.39123169e+02 7.95873413e+02 7.18796134e-01]	[4.18744019e+02 7.90824707e+02 7.71122277e-01]	[441.90957642 770.23278809 0.77950764]
[439.32611084 236.67619324 0.93164289]	[441.67266846 292.87023926 0.92182231]	[380.12927246 290.45019531 0.86188889]	[372.52233887 380.29058838 0.8471393 ]	[359.78549194 477.59155273 0.87811428]	[500.78674316 292.90737915 0.85404348]	[513.6005249 380.30340576 0.85883772]	[518.74920654 464.92520142 0.86349988]	[444.41958618 454.57870483 0.71287209]	[413.52984619 454.63879395 0.6746093 ]	[421.1940918 626.43261719 0.87815094]	[439.16952515 767.49737549 0.86604691]	[482.79800415 452.05148315 0.7407555 ]	[505.98590088 621.30279541 0.82213688]	[526.49597168 759.88482666 0.79265994]	[428.90332031 231.35368347 0.86244881]	[452.01779175 231.33485413 0.86796045]	[411.02365112 218.5355835 0.80827421]	[467.45236206 215.97741699 0.88062894]	[5.21293518e+02 7.95824646e+02 7.58196175e-01]	[5.41784241e+02 7.90769287e+02 7.68160939e-01]	[5.26414551e+02 7.67633362e+02 7.46923327e-01]	[4.39141113e+02 7.95839661e+02 7.16056168e-01]	[4.18758392e+02 7.90809326e+02 7.68415332e-01]	[444.29928589 770.22589111 0.77417058]
[439.25015259 239.06767273 0.92796534]	[439.24542236 292.8815918 0.92657632]	[377.6947937 292.89395142 0.86563301]	[369.94058228 380.31134033 0.8361789 ]	[359.73199463 475.12423706 0.88181788]	[500.68185425 292.8821106 0.84637886]	[508.53192139 380.26928711 0.8759197 ]	[518.68188477 464.94454956 0.85255188]	[444.38504028 454.61831665 0.72183615]	[413.50149536 457.14575195 0.67863512]	[421.18334961 626.47955322 0.87491161]	[439.17456055 767.49450684 0.87105632]	[482.76928711 452.07897949 0.74296546]	[505.8991394 618.82116699 0.82213604]	[526.49053955 757.38775635 0.79343289]	[426.34432983 231.37840271 0.8714174 ]	[449.44171143 231.33996582 0.86768782]	[408.44528198 218.57328796 0.81076741]	[464.92315674 216.02244568 0.89241487]	[5.21295227e+02 7.95813354e+02 7.62814164e-01]	[5.41775696e+02 7.90754883e+02 7.67955303e-01]	[5.26411621e+02 7.67606140e+02 7.45405674e-01]	[4.39131134e+02 7.95875549e+02 7.18039989e-01]	[4.18755890e+02 7.90829651e+02 7.69474268e-01]	[444.30731201 770.22674561 0.78084445]
[439.17672729 239.04803467 0.92348301]	[439.17724609 292.88439941 0.92358065]	[377.63259888 292.90997314 0.86316961]	[367.34664917 380.33282471 0.82669693]	[359.6807251 475.14929199 0.88749361]	[498.25680542 290.44714355 0.83742571]	[508.46585083 380.25421143 0.88910395]	[516.20507812 467.39141846 0.84053683]	[444.33840942 454.59606934 0.72280025]	[411.00100708 457.12796021 0.67116445]	[421.16000366 626.47937012 0.86180192]	[439.18045044 767.48480225 0.86775923]	[482.72277832 452.03881836 0.73555648]	[503.48999023 618.8079834 0.82867366]	[526.48486328 757.35925293 0.79678559]	[423.83132935 231.34399414 0.88306582]	[446.88562012 231.30073547 0.87404406]	[405.871521 218.56118774 0.81995851]	[462.45605469 216.00315857 0.90148836]	[5.21306946e+02 7.95828308e+02 7.66059518e-01]	[5.41777466e+02 7.90751892e+02 7.73287594e-01]	[5.26409119e+02 7.67578735e+02 7.48201489e-01]	[4.39135712e+02 7.95856323e+02 7.17924118e-01]	[4.18758575e+02 7.90817749e+02 7.72229314e-01]	[444.32189941 770.21350098 0.7811963 ]
[439.10241699 236.6696167 0.91466534]	[439.11526489 292.90234375 0.92535537]	[377.5965271 292.94326782 0.86864376]	[364.76977539 382.83709717 0.82873511]	[359.6607666 477.61676025 0.89594704]	[498.17562866 290.41592407 0.82898206]	[506.00292969 380.31533813 0.88503605]	[516.18572998 467.39782715 0.83957171]	[444.30712891 454.60235596 0.72299576]	[408.47409058 457.1328125 0.66720641]	[421.13317871 626.41687012 0.85903132]	[439.18408203 767.4788208 0.86255467]	[482.71707153 452.03665161 0.73270553]	[503.4776001 621.30371094 0.83981997]	[526.45288086 757.32342529 0.79677969]	[421.37414551 231.32928467 0.89626372]	[444.38214111 228.86233521 0.8837406 ]	[403.36871338 218.58009338 0.83299375]	[462.38735962 216.00315857 0.91129041]	[5.21284302e+02 7.95795471e+02 7.58303761e-01]	[5.41763611e+02 7.90726685e+02 7.62411475e-01]	[5.23992615e+02 7.67554565e+02 7.38974392e-01]	[4.39157806e+02 7.95886658e+02 7.13686526e-01]	[4.18765228e+02 7.93222473e+02 7.68545508e-01]	[444.33450317 770.20349121 0.77802664]
[436.68286133 236.67147827 0.90726382]	[439.07327271 292.88439941 0.91197968]	[377.5602417 292.93151855 0.86483788]	[362.28726196 382.79873657 0.85140282]	[359.62692261 477.67626953 0.9038887 ]	[498.14654541 290.38363647 0.82098442]	[505.96737671 380.28875732 0.89229274]	[516.16680908 467.39117432 0.83966708]	[441.92684937 454.59490967 0.72240847]	[408.42050171 457.12683105 0.66130626]	[418.78762817 626.4654541 0.85540015]	[439.20346069 767.4901123 0.86397803]	[480.37475586 452.02005005 0.72882748]	[503.41726685 618.82147217 0.84039485]	[526.39605713 754.82611084 0.80082881]	[421.31271362 231.32505798 0.90436429]	[444.31295776 228.8581543 0.88793945]	[403.27557373 218.58621216 0.85300452]	[462.3062439 216.03259277 0.91775596]	[5.21280273e+02 7.95789246e+02 7.45827019e-01]	[5.41758545e+02 7.90710632e+02 7.46232450e-01]	[5.23938232e+02 7.67512817e+02 7.25495815e-01]	[4.39172943e+02 7.95891174e+02 7.13511527e-01]	[4.18776123e+02 7.93227173e+02 7.68438220e-01]	[444.3671875 770.20507812 0.77578372]
[436.62814331 236.67675781 0.90199339]	[436.64047241 292.89151001 0.90022969]	[375.12265015 292.96334839 0.86154252]	[362.22885132 382.84524536 0.853863 ]	[357.21429443 472.60510254 0.8807438 ]	[495.62130737 290.36077881 0.80910897]	[505.92700195 380.26937866 0.89963943]	[516.12774658 464.96954346 0.83717382]	[441.86349487 454.5710144 0.72735149]	[405.86755371 454.63745117 0.66276908]	[418.78070068 626.43139648 0.85967624]	[439.19595337 765.08581543 0.86295623]	[480.31454468 449.48596191 0.72530824]	[503.35708618 621.29620361 0.85851276]	[524.00622559 757.31066895 0.80080026]	[421.25015259 231.31790161 0.90895492]	[441.89361572 228.86625671 0.89347517]	[400.86602783 218.56434631 0.86638069]	[462.24887085 216.04797363 0.92088491]	[5.21329956e+02 7.95872803e+02 7.28948891e-01]	[5.41811951e+02 7.90769714e+02 7.31684983e-01]	[5.23881287e+02 7.67550476e+02 7.28281617e-01]	[4.39164429e+02 7.95888855e+02 7.19391406e-01]	[4.18770569e+02 7.93220947e+02 7.74285436e-01]	[444.36343384 770.18786621 0.77912527]
[436.62451172 236.67448425 0.90193403]	[436.64633179 292.89059448 0.90096366]	[377.49789429 292.96051025 0.86187613]	[362.23193359 382.837677 0.85507846]	[357.21295166 472.60284424 0.88007075]	[495.6260376 290.35821533 0.80950511]	[505.92282104 380.23382568 0.90338695]	[516.12884521 467.40014648 0.83610553]	[441.86108398 454.55661011 0.72673786]	[405.86721802 454.625 0.66309679]	[418.78125 626.4284668 0.85946745]	[439.19491577 765.07336426 0.86146891]	[480.3112793 449.46600342 0.72594386]	[503.35305786 621.28295898 0.85628474]	[524.00286865 754.84356689 0.79973233]	[421.2472229 231.31483459 0.90861821]	[441.8918457 228.86390686 0.89385247]	[400.86791992 218.56773376 0.86572921]	[462.24734497 216.05433655 0.92207867]	[5.21334839e+02 7.95867676e+02 7.24898219e-01]	[5.41814331e+02 7.90765991e+02 7.26580620e-01]	[5.23879395e+02 7.67545776e+02 7.25572646e-01]	[4.39174103e+02 7.95876587e+02 7.22783208e-01]	[4.21159851e+02 7.90829468e+02 7.76812553e-01]	[444.35714722 770.17486572 0.77861232]
[436.56878662 236.67356873 0.89330089]	[436.5696106 292.88601685 0.88630521]	[375.09066772 292.95132446 0.85712922]	[359.82922363 382.7795105 0.86641651]	[357.16546631 472.56781006 0.87733257]	[493.07531738 290.3414917 0.80457675]	[505.89151001 380.24978638 0.9067778 ]	[516.10894775 467.41506958 0.83297694]	[441.79458618 449.48510742 0.72308093]	[403.35464478 452.02441406 0.66519892]	[418.75549316 626.42297363 0.8599667 ]	[439.1892395 765.07574463 0.86425686]	[480.26858521 446.88754272 0.72502238]	[503.28683472 618.80389404 0.85152829]	[523.96191406 759.90588379 0.8124916 ]	[421.20080566 231.29650879 0.90804905]	[441.84814453 228.86639404 0.89826691]	[400.84759521 218.57385254 0.86927557]	[462.19168091 216.07209778 0.91844058]	[5.21370972e+02 7.98379089e+02 7.68663883e-01]	[5.41858032e+02 7.90788818e+02 7.59897947e-01]	[5.23825684e+02 7.67636047e+02 7.33830273e-01]	[4.39137146e+02 7.98384460e+02 7.14974821e-01]	[4.18748413e+02 7.93237915e+02 7.69455910e-01]	[444.35519409 770.17993164 0.78033775]
[436.56933594 236.67332458 0.89344639]	[436.56835938 292.88806152 0.88653398]	[375.08901978 292.9510498 0.85700428]	[359.82400513 382.78817749 0.8671 ]	[357.16479492 472.57232666 0.87764221]	[493.07519531 290.3442688 0.80487514]	[505.89251709 380.25375366 0.90634787]	[513.65771484 467.42559814 0.83178043]	[441.79165649 449.49423218 0.72341615]	[403.35134888 452.03439331 0.66622651]	[418.76132202 626.42376709 0.8609187 ]	[439.19863892 767.48016357 0.86482871]	[480.26531982 446.89569092 0.72443807]	[503.28961182 618.82684326 0.85070729]	[523.96173096 759.89996338 0.8130722 ]	[421.20196533 231.29685974 0.90811622]	[441.84802246 228.86631775 0.8981083 ]	[400.84844971 218.57592773 0.86820173]	[462.19140625 216.07432556 0.91685086]	[5.21368958e+02 7.98378235e+02 7.69230008e-01]	[5.41854797e+02 7.90787842e+02 7.60897219e-01]	[5.23829285e+02 7.67630859e+02 7.31874645e-01]	[4.39143768e+02 7.98405396e+02 7.11184859e-01]	[4.18747467e+02 7.93251465e+02 7.65067637e-01]	[444.36135864 770.19287109 0.77922004]
[434.10638428 239.0519104 0.88233566]	[434.07260132 292.86608887 0.86840522]	[375.01416016 292.91918945 0.84086692]	[359.76348877 382.81600952 0.87728405]	[357.12380981 472.56454468 0.87651658]	[490.53393555 287.86465454 0.80588913]	[503.46420288 380.24072266 0.91619116]	[513.65789795 464.96865845 0.83357662]	[441.73980713 449.50213623 0.72357285]	[403.27572632 452.02352905 0.67247695]	[418.75952148 626.46008301 0.86756033]	[439.18609619 767.49285889 0.86349618]	[480.23498535 446.91567993 0.71743339]	[500.88168335 621.30249023 0.86379439]	[523.86315918 762.48071289 0.82462257]	[421.16003418 231.30210876 0.90837193]	[441.81680298 228.87901306 0.90267622]	[400.8041687 218.56236267 0.87099576]	[459.83416748 216.05335999 0.91261744]	[5.23806885e+02 7.98424866e+02 7.42826581e-01]	[5.41892151e+02 7.90797302e+02 7.40509093e-01]	[5.21333313e+02 7.70113464e+02 7.13921845e-01]	[4.39117462e+02 7.98411316e+02 7.12412417e-01]	[4.18733917e+02 7.93255554e+02 7.65238225e-01]	[444.34725952 770.19415283 0.77697504]
[434.05908203 239.08462524 0.87437177]	[431.55404663 292.88818359 0.865376 ]	[372.53610229 292.902771 0.83016199]	[359.68859863 380.3069458 0.90469748]	[357.03945923 472.58990479 0.86856848]	[487.9810791 290.36282349 0.81486034]	[503.41586304 380.34109497 0.9105413 ]	[513.60021973 467.42086792 0.82774335]	[439.32415771 452.05117798 0.72353798]	[400.78890991 454.56668091 0.68428046]	[418.756073 626.47167969 0.87044138]	[439.19277954 767.49230957 0.86046177]	[480.15020752 449.45727539 0.69867098]	[500.73458862 621.3550415 0.85712188]	[518.76641846 759.91113281 0.80933774]	[418.79333496 231.35595703 0.92249066]	[441.77566528 231.31381226 0.90585184]	[400.76965332 218.59524536 0.87516999]	[459.79428101 216.03294373 0.91702986]	[5.05993591e+02 7.98360535e+02 7.24016786e-01]	[5.26493286e+02 7.90793335e+02 7.35243142e-01]	[5.16191101e+02 7.67641113e+02 6.51474178e-01]	[4.39235565e+02 7.95892883e+02 7.22995400e-01]	[4.21180450e+02 7.93232178e+02 7.76716650e-01]	[444.35348511 770.19158936 0.77849388]
[434.03292847 239.10400391 0.86863589]	[431.52539062 292.91409302 0.86775661]	[369.98687744 292.88397217 0.81386173]	[359.64080811 380.23025513 0.9157387 ]	[356.99569702 472.55172729 0.85331506]	[487.95718384 290.45388794 0.82006264]	[503.35510254 380.34701538 0.92066783]	[513.56530762 467.46008301 0.82412452]	[439.24475098 452.01287842 0.72954518]	[400.72772217 452.06277466 0.69915849]	[418.71127319 624.0211792 0.85725939]	[439.20443726 765.08129883 0.85183263]	[477.69543457 446.93811035 0.69676512]	[493.11437988 616.25036621 0.78333873]	[508.52386475 762.51123047 0.79840535]	[418.77609253 231.37863159 0.92423916]	[441.76412964 231.33415222 0.91068113]	[400.75897217 218.59213257 0.87481707]	[459.79995728 216.042099 0.92130601]	[5.00815826e+02 7.93333496e+02 7.89482594e-01]	[521.34857178 790.76898193 0.81589645]	[5.08457825e+02 7.70142822e+02 7.23481297e-01]	[4.39179413e+02 7.95821716e+02 7.27882087e-01]	[4.18749054e+02 7.90793762e+02 7.86020100e-01]	[444.40655518 770.20599365 0.78352398]
[434.03649902 239.11126709 0.86896479]	[431.50250244 292.9090271 0.86608565]	[369.95553589 292.87457275 0.81236106]	[359.62817383 380.22033691 0.91727805]	[356.97900391 472.55117798 0.85031545]	[487.95013428 290.44674683 0.82056957]	[503.34780884 380.32391357 0.92615706]	[511.06640625 467.45230103 0.82419759]	[439.20004272 452.03308105 0.72826302]	[400.69085693 452.07608032 0.70153338]	[418.70608521 626.4161377 0.86773491]	[439.21081543 767.48303223 0.8529861 ]	[477.64685059 449.4385376 0.68952078]	[490.52749634 618.74060059 0.78591841]	[503.5022583 767.50842285 0.82506037]	[418.7784729 231.39041138 0.92601401]	[441.76531982 231.34405518 0.91234422]	[400.75952148 218.5953064 0.87449014]	[459.80044556 216.03875732 0.92110997]	[5.00685272e+02 7.95855957e+02 7.47249067e-01]	[5.21228088e+02 7.93240417e+02 7.90675819e-01]	[5.03416321e+02 7.70287964e+02 7.19849944e-01]	[4.39232117e+02 7.93294189e+02 7.54509866e-01]	[4.21160828e+02 7.90732422e+02 7.89380014e-01]	[444.38317871 770.21990967 0.78946239]
[434.04174805 239.12112427 0.86886054]	[431.49890137 292.91040039 0.86463708]	[369.95263672 290.45046997 0.81086171]	[359.60079956 380.20809937 0.91929674]	[354.59481812 470.01071167 0.84058452]	[487.95355225 292.87594604 0.82200778]	[503.34713745 382.74899292 0.91843981]	[511.03491211 467.49279785 0.82101542]	[439.16299438 452.04534912 0.7263822 ]	[400.67831421 454.55810547 0.7039783 ]	[418.70620728 626.42602539 0.87204319]	[439.18380737 765.03533936 0.84484613]	[477.59820557 449.47854614 0.68387276]	[487.94265747 618.76806641 0.78745359]	[503.31552124 767.58300781 0.84680378]	[418.77944946 231.39831543 0.92722404]	[441.7701416 231.34687805 0.91421396]	[400.75042725 218.58338928 0.87214583]	[459.80770874 216.03233337 0.91372991]	[5.00689423e+02 7.95856018e+02 7.48667419e-01]	[5.21202759e+02 7.93227173e+02 7.74618626e-01]	[5.00800171e+02 7.72793762e+02 6.91763997e-01]	[4.39281281e+02 7.93266663e+02 7.69746244e-01]	[421.20730591 790.72644043 0.79844052]	[444.32513428 770.17468262 0.78902537]
[434.03405762 239.13737488 0.86575431]	[431.49771118 292.9225769 0.86573327]	[369.95120239 290.44039917 0.80974317]	[359.57540894 380.23724365 0.91413671]	[354.54141235 470.0425415 0.83145541]	[487.95687866 292.91152954 0.82643652]	[503.33984375 382.78927612 0.91340309]	[508.53961182 470.0083313 0.82283676]	[439.08920288 452.05157471 0.71837693]	[400.62942505 454.58175659 0.70786327]	[418.64251709 626.50115967 0.87120426]	[439.19277954 765.04290771 0.84452671]	[472.60266113 449.49243164 0.6752041 ]	[485.46807861 623.81030273 0.8327412 ]	[500.8979187 767.53167725 0.84543544]	[418.77563477 231.40812683 0.92553484]	[441.77145386 231.35678101 0.91717297]	[400.74987793 218.57321167 0.86855304]	[459.82485962 216.03689575 0.9124561 ]	[4.93117065e+02 7.93272339e+02 7.40557849e-01]	[5.13597839e+02 7.90762695e+02 7.51064241e-01]	[5.00796997e+02 7.72766357e+02 6.80926800e-01]	[4.41737000e+02 7.93247803e+02 7.63266087e-01]	[4.21267792e+02 7.90737732e+02 7.83958912e-01]	[444.34634399 770.18463135 0.77640629]
[434.03735352 239.15911865 0.86231941]	[431.48925781 292.91595459 0.86507255]	[369.93463135 290.4128418 0.80753201]	[359.56338501 380.23330688 0.91642404]	[354.49990845 472.52642822 0.82570511]	[487.94082642 292.91900635 0.83066875]	[503.34750366 382.82702637 0.9059031 ]	[508.50927734 472.54922485 0.82827133]	[439.0524292 454.56900024 0.71385622]	[398.27502441 454.62533569 0.71436858]	[418.6187439 626.53112793 0.86524326]	[439.1786499 765.07391357 0.84916258]	[472.51751709 452.01431274 0.67252171]	[485.4012146 623.88067627 0.85139501]	[500.7394104 767.52520752 0.84414577]	[418.78057861 231.42701721 0.92677736]	[441.77249146 231.38032532 0.92159235]	[400.75497437 218.56150818 0.86789668]	[459.82052612 216.04382324 0.91025734]	[4.90554840e+02 7.93250977e+02 7.45033801e-01]	[5.08524414e+02 7.90729736e+02 7.40778863e-01]	[4.98204651e+02 7.72767456e+02 6.48027062e-01]	[4.41769043e+02 7.93263916e+02 7.52877116e-01]	[4.21297882e+02 7.90761047e+02 7.69946516e-01]	[444.32177734 770.22088623 0.77979225]
[434.05142212 239.17010498 0.86229956]	[431.48171997 292.92538452 0.86681139]	[369.94543457 290.38772583 0.80684346]	[357.2071228 380.30786133 0.90447754]	[354.44641113 472.5223999 0.81358844]	[487.92654419 292.96881104 0.83630955]	[503.35275269 385.30279541 0.89271587]	[508.4960022 472.55664062 0.82897758]	[436.66702271 454.56390381 0.71281433]	[398.25827026 454.62948608 0.71716022]	[418.60739136 626.52001953 0.86288613]	[439.18493652 765.04211426 0.85176349]	[469.96826172 452.00982666 0.67858392]	[485.34326172 623.87359619 0.85858798]	[500.63998413 767.49676514 0.83332825]	[418.80187988 231.44100952 0.92604566]	[441.78469849 231.4108429 0.92596596]	[400.78097534 218.54870605 0.8654865 ]	[459.8347168 216.0809021 0.90696698]	[4.93092133e+02 7.93292786e+02 7.66335070e-01]	[5.08523743e+02 7.90740540e+02 7.66249776e-01]	[4.95595245e+02 7.72751770e+02 6.64215147e-01]	[4.41760193e+02 7.93241150e+02 7.75569439e-01]	[4.21326080e+02 7.90741943e+02 7.84361005e-01]	[444.31887817 770.19708252 0.77846092]
[434.05419922 239.18476868 0.86012304]	[431.4855957 292.91796875 0.86549997]	[369.92376709 290.37173462 0.80436999]	[357.19317627 380.21853638 0.90881383]	[352.00866699 470.04870605 0.8084749 ]	[487.96640015 292.9850769 0.83442962]	[503.34069824 385.29580688 0.89409876]	[508.47738647 472.57369995 0.83392817]	[436.65942383 454.56005859 0.71381468]	[398.25579834 454.63201904 0.71931982]	[418.59725952 626.41101074 0.86464709]	[439.16912842 765.08331299 0.8472693 ]	[469.95581055 452.01010132 0.68016434]	[482.86270142 621.36993408 0.86636353]	[498.14901733 767.48815918 0.82301575]	[421.13796997 233.81613159 0.92976671]	[441.78512573 231.43630981 0.9299112 ]	[400.79376221 218.55392456 0.86773026]	[459.84619141 216.09667969 0.90905893]	[485.47982788 793.23022461 0.81238526]	[503.4798584 790.70507812 0.8056646 ]	[4.90550293e+02 7.72751221e+02 6.86854601e-01]	[4.39270599e+02 7.93306396e+02 7.52560496e-01]	[4.21260590e+02 7.90774048e+02 7.70969510e-01]	[444.32720947 770.23193359 0.78331387]
[434.04330444 239.19885254 0.85724437]	[431.46759033 292.91714478 0.86511075]	[369.92196655 290.36932373 0.80494583]	[357.17150879 380.21875 0.91306156]	[351.94021606 470.0196228 0.80177724]	[487.94247437 292.98257446 0.83865666]	[503.32714844 382.86654663 0.8964029 ]	[508.44366455 472.59564209 0.83998173]	[436.62713623 454.55502319 0.71222782]	[398.25018311 454.63833618 0.72462213]	[418.55532837 626.44104004 0.86113423]	[439.12380981 765.04986572 0.84030944]	[467.4375 449.51269531 0.68796998]	[482.82894897 621.39648438 0.87681949]	[495.69146729 767.48608398 0.81998432]	[421.14004517 233.83918762 0.93747711]	[441.77142334 233.82688904 0.93502641]	[400.79827881 218.58213806 0.86517805]	[459.83493042 216.13179016 0.90545052]	[485.45632935 793.25805664 0.82871968]	[503.43997192 790.71148682 0.80590171]	[4.90490326e+02 7.72699707e+02 7.08086789e-01]	[4.39130066e+02 7.95861511e+02 7.26398349e-01]	[4.18760406e+02 7.93220825e+02 7.56364465e-01]	[444.29794312 770.18902588 0.79940879]
[434.05230713 239.20388794 0.85703093]	[428.99246216 292.91021729 0.86407244]	[369.90628052 290.35241699 0.80241936]	[357.1557312 380.22140503 0.91748708]	[349.43896484 472.52230835 0.79866731]	[487.92028809 292.97296143 0.83960396]	[503.30789185 382.84512329 0.89968175]	[506.02703857 472.58282471 0.84028411]	[436.61502075 452.06872559 0.71026623]	[398.24569702 454.62445068 0.7259438 ]	[418.54299927 626.46057129 0.85836506]	[439.09576416 765.02813721 0.82982767]	[467.43228149 449.50643921 0.68851662]	[482.8208313 621.4039917 0.87855536]	[493.09533691 765.07824707 0.80885482]	[421.15100098 233.84342957 0.93951225]	[441.78097534 233.83551025 0.9352929 ]	[400.80838013 218.59655762 0.86162639]	[459.84875488 216.14195251 0.90420103]	[485.45993042 793.24450684 0.83808291]	[503.40927124 790.69152832 0.82489401]	[4.85425171e+02 7.70299622e+02 7.31623888e-01]	[4.36676605e+02 7.95872925e+02 7.15931058e-01]	[4.18721741e+02 7.90832092e+02 7.56041169e-01]	[441.89596558 770.17211914 0.80350167]
[434.05923462 241.61799622 0.85721946]	[428.98181152 292.9069519 0.86459929]	[369.90560913 290.34970093 0.80196607]	[357.1373291 380.23016357 0.91813254]	[346.89285278 470.02987671 0.7995888 ]	[485.49304199 292.9666748 0.84128284]	[503.28747559 382.81240845 0.90239632]	[506.00546265 472.52212524 0.83966315]	[436.59341431 452.05804443 0.70908821]	[398.23736572 454.61694336 0.72864377]	[416.16345215 626.42572021 0.85862875]	[439.09002686 765.01385498 0.82983452]	[467.39404297 449.49411011 0.69131827]	[482.78720093 623.83190918 0.88525999]	[490.57559204 765.04846191 0.80344796]	[421.15768433 233.85153198 0.9428941 ]	[441.78405762 233.84129333 0.93437028]	[400.81497192 218.60299683 0.86192322]	[459.84848022 216.1537323 0.90165091]	[485.34817505 790.82299805 0.85548931]	[503.31011963 790.64801025 0.83817995]	[4.85431946e+02 7.70246643e+02 7.11866498e-01]	[4.39107361e+02 7.95818604e+02 7.13408470e-01]	[4.18738251e+02 7.90812805e+02 7.56673872e-01]	[441.89431763 770.14123535 0.80334651]
[434.06332397 241.62628174 0.85707486]	[428.95196533 292.89501953 0.86358136]	[369.90209961 290.34472656 0.80157679]	[357.11627197 380.27151489 0.91263032]	[344.33609009 470.01623535 0.80639017]	[485.46655273 292.9503479 0.84398556]	[503.2897644 382.80551147 0.90458012]	[505.98474121 472.5161438 0.84320015]	[436.59091187 452.07092285 0.71374995]	[398.23419189 454.62496948 0.7368052 ]	[416.17208862 626.40600586 0.85592502]	[439.09265137 765.01293945 0.8274883 ]	[467.39486694 449.51239014 0.69416893]	[482.78115845 623.81231689 0.87474257]	[487.99841309 767.52172852 0.81169051]	[421.15722656 233.85832214 0.94505799]	[441.78237915 233.84257507 0.93625093]	[400.79708862 218.58673096 0.864999 ]	[459.83358765 216.12940979 0.89746088]	[482.86428833 793.2666626 0.84279007]	[500.90341187 790.70587158 0.83155096]	[4.82910828e+02 7.72702271e+02 7.09099412e-01]	[4.39183136e+02 7.95799866e+02 7.19585836e-01]	[4.21172852e+02 7.90815552e+02 7.57780254e-01]	[441.88973999 770.13977051 0.79139042]
[434.0491333 241.63717651 0.85463005]	[428.93209839 292.90148926 0.86611074]	[367.42764282 290.35171509 0.80130649]	[357.08560181 380.23898315 0.91625875]	[344.26287842 472.5201416 0.81420416]	[485.44915771 292.94424438 0.84679461]	[503.29656982 382.8288269 0.90226066]	[505.96652222 472.54284668 0.85064191]	[436.597229 454.57611084 0.7196309 ]	[398.24459839 457.10238647 0.74280232]	[418.5585022 624.00762939 0.86266363]	[439.09701538 765.06524658 0.83470523]	[464.96966553 452.02182007 0.69917637]	[482.7578125 623.81591797 0.87102234]	[487.91729736 767.6472168 0.82812977]	[421.14813232 233.86212158 0.94500613]	[441.77526855 233.84844971 0.93886125]	[400.78500366 218.58061218 0.86430025]	[459.81842041 216.13674927 0.89261436]	[482.82299805 793.21960449 0.81307846]	[500.81982422 790.70178223 0.81807715]	[4.82844727e+02 7.75299622e+02 6.91538990e-01]	[4.39205688e+02 7.93356750e+02 7.17795789e-01]	[4.21176971e+02 7.90799866e+02 7.52276421e-01]	[441.88327026 770.19525146 0.77833968]
[434.05081177 241.64396667 0.85418165]	[428.91717529 292.92666626 0.87038708]	[367.42288208 290.38986206 0.80388874]	[357.0657959 380.27853394 0.91111475]	[341.80792236 472.60375977 0.82403666]	[485.43600464 292.95269775 0.85007024]	[503.28051758 382.7855835 0.90739268]	[505.96710205 472.52996826 0.84840101]	[436.59103394 454.59561157 0.7239871 ]	[398.23654175 457.12075806 0.74805957]	[418.5852356 624.00335693 0.86569965]	[439.08407593 765.04681396 0.82884383]	[464.96243286 452.04388428 0.70282638]	[482.72650146 623.79736328 0.86830592]	[485.39193726 767.49365234 0.83091211]	[421.13882446 233.87966919 0.94850647]	[441.77053833 233.85205078 0.93906844]	[400.77294922 218.60888672 0.85927308]	[459.80435181 216.14500427 0.89368314]	[482.88616943 790.80255127 0.80625314]	[500.84359741 790.61096191 0.82283705]	[4.82735504e+02 7.72703552e+02 7.40405023e-01]	[4.39186523e+02 7.93319641e+02 7.23104060e-01]	[4.21173401e+02 7.90774414e+02 7.53670692e-01]	[441.85671997 770.1807251 0.78299409]
[434.04476929 241.66384888 0.85250217]	[426.43505859 292.92480469 0.874547 ]	[367.41207886 290.39556885 0.80464214]	[357.01678467 380.29473877 0.90106457]	[341.74377441 475.07202148 0.83967179]	[485.41009521 292.93997192 0.85130173]	[503.2774353 382.7918396 0.90921593]	[505.96118164 472.57260132 0.85222936]	[436.57495117 454.57009888 0.71870625]	[398.22827148 457.09906006 0.74271363]	[418.60015869 624.00683594 0.87123704]	[439.1446228 765.08776855 0.83867264]	[464.93927002 452.01568604 0.70461941]	[480.37442017 623.82171631 0.87739062]	[485.34402466 767.54394531 0.83436078]	[418.80227661 233.90480042 0.95152915]	[441.75564575 233.86592102 0.94243503]	[400.76470947 218.64163208 0.85731393]	[459.78359985 216.13139343 0.89375585]	[482.79888916 790.79876709 0.79852563]	[500.76403809 790.62371826 0.80429947]	[4.80293030e+02 7.72784241e+02 7.15084732e-01]	[4.41715332e+02 7.93297363e+02 7.17858851e-01]	[4.21295380e+02 7.90792786e+02 7.32703865e-01]	[444.29394531 770.23236084 0.77061981]
[434.03094482 241.69233704 0.84899151]	[426.42150879 292.92770386 0.8755548 ]	[367.39291382 290.39251709 0.80487913]	[357.02807617 380.34194946 0.90038002]	[341.68798828 472.57702637 0.84286112]	[485.41339111 292.94418335 0.85187656]	[503.26376343 382.76574707 0.91494638]	[505.99786377 472.55389404 0.84415126]	[436.55880737 454.57467651 0.71733356]	[398.21002197 457.09942627 0.74345368]	[418.61953735 626.46557617 0.86967784]	[439.14016724 767.52612305 0.83414859]	[464.92712402 452.03369141 0.70554954]	[480.3699646 623.88153076 0.88215423]	[482.89276123 767.55963135 0.84483075]	[418.79510498 233.93028259 0.95673734]	[441.74203491 233.88771057 0.94614065]	[400.77072144 218.66867065 0.84995466]	[459.77624512 216.12309265 0.89800346]	[4.82860260e+02 7.90745605e+02 7.61143029e-01]	[5.00772308e+02 7.88208557e+02 7.64246523e-01]	[4.80183258e+02 7.72835876e+02 7.24418819e-01]	[4.41703491e+02 7.93341003e+02 6.92005038e-01]	[4.21261353e+02 7.90829346e+02 7.13706195e-01]	[4.41887054e+02 7.70288391e+02 7.56716728e-01]
[434.02084351 241.72590637 0.84560096]	[426.41174316 292.93463135 0.87698507]	[367.3961792 290.39685059 0.80527788]	[357.00900269 380.34701538 0.90068579]	[339.25262451 472.52484131 0.85208392]	[485.4052124 292.96258545 0.8552978 ]	[503.25881958 382.7555542 0.91660315]	[508.43844604 475.09014893 0.84473383]	[436.57965088 454.57858276 0.72004104]	[398.22784424 457.10113525 0.74218309]	[418.64572144 626.45654297 0.87310582]	[439.15393066 767.53076172 0.83780134]	[464.93942261 452.03155518 0.70369613]	[480.33294678 623.88458252 0.88676393]	[482.86584473 767.54626465 0.84413433]	[418.79879761 233.9546051 0.9618547 ]	[441.73580933 233.92407227 0.94806337]	[400.78866577 221.11636353 0.84430802]	[459.7673645 216.16049194 0.8880415 ]	[4.82842529e+02 7.90731384e+02 7.57021666e-01]	[5.00782867e+02 7.88182495e+02 7.58994460e-01]	[4.80169128e+02 7.72827576e+02 7.21706569e-01]	[4.41771729e+02 7.93320679e+02 6.92940235e-01]	[4.21325806e+02 7.90828979e+02 7.08250344e-01]	[4.41879822e+02 7.70301392e+02 7.53823102e-01]
[434.04388428 244.2195282 0.84814143]	[426.42605591 292.95968628 0.87842792]	[367.41693115 290.4140625 0.80605435]	[356.99102783 382.72772217 0.89830971]	[339.21472168 472.54534912 0.85914838]	[485.42660522 293.00686646 0.85594761]	[503.24169922 382.75808716 0.91840452]	[508.4526062 475.15216064 0.85380077]	[436.54660034 457.09515381 0.71840245]	[398.20263672 457.16781616 0.74688292]	[418.65332031 626.50848389 0.87269378]	[439.15844727 767.53979492 0.84131324]	[464.90234375 454.58200073 0.7115193 ]	[480.29647827 623.93536377 0.88761622]	[482.82348633 767.59228516 0.85251349]	[421.14813232 233.98947144 0.96511292]	[441.76547241 233.95603943 0.94709671]	[400.8031311 221.18940735 0.83646405]	[459.77264404 218.57843018 0.87431538]	[4.82905273e+02 7.90821106e+02 7.49388158e-01]	[5.00827972e+02 7.90608032e+02 7.58061647e-01]	[4.77712555e+02 7.75312561e+02 7.32667387e-01]	[4.41752228e+02 7.95803711e+02 6.81433380e-01]	[4.21310883e+02 7.93242126e+02 7.05609798e-01]	[4.41873718e+02 7.72696167e+02 7.55202413e-01]
[434.06604004 244.28117371 0.84894866]	[428.90878296 292.9859314 0.87904066]	[369.93798828 290.4107666 0.80859679]	[354.58853149 382.74127197 0.88256288]	[339.10562134 475.12786865 0.87946188]	[485.45358276 295.42144775 0.85841364]	[503.25335693 382.84002686 0.90648508]	[508.51165771 477.60638428 0.85326159]	[434.07168579 457.11691284 0.71027017]	[398.15374756 457.19210815 0.73790759]	[418.64804077 626.53253174 0.8728956 ]	[439.16763306 767.54553223 0.8457216 ]	[464.86114502 454.5993042 0.71589744]	[480.25985718 623.92498779 0.88303196]	[482.81860352 767.58050537 0.85893655]	[421.15731812 234.02661133 0.96161097]	[441.79013062 233.98808289 0.94971073]	[400.79190063 221.21046448 0.83051699]	[459.78723145 218.62817383 0.86050653]	[4.82920044e+02 7.93276489e+02 7.70070195e-01]	[5.00845947e+02 7.90650574e+02 7.85924792e-01]	[4.77734833e+02 7.72840942e+02 7.49686301e-01]	[4.41726440e+02 7.95805054e+02 6.70741796e-01]	[4.21299957e+02 7.93223999e+02 6.96933687e-01]	[4.41879944e+02 7.72703125e+02 7.53924549e-01]
[434.05883789 249.28994751 0.85048932]	[428.92565918 293.01644897 0.88230443]	[369.89886475 290.42407227 0.80717981]	[354.59277344 380.27764893 0.9019416 ]	[336.65429688 472.55886841 0.86747432]	[485.49441528 295.45834351 0.85821438]	[503.28012085 385.37524414 0.89204621]	[508.54187012 477.66976929 0.86076844]	[434.01446533 457.18817139 0.71007824]	[398.10714722 459.69958496 0.74063182]	[418.63977051 626.59069824 0.86396897]	[439.14169312 767.57763672 0.83887696]	[464.85275269 457.10302734 0.72077954]	[480.23022461 623.9743042 0.88265502]	[482.80969238 767.60003662 0.85942632]	[421.17010498 236.40792847 0.95652789]	[441.79083252 234.07183838 0.95365459]	[400.81066895 223.7167511 0.82556164]	[459.79754639 221.19317627 0.84514368]	[4.82905945e+02 7.93296570e+02 7.49209642e-01]	[5.00830292e+02 7.90661133e+02 7.69948363e-01]	[4.77726013e+02 7.75277893e+02 7.35073447e-01]	[4.41723785e+02 7.95836914e+02 6.54330730e-01]	[4.21267090e+02 7.93258667e+02 6.78827763e-01]	[4.41852386e+02 7.72727661e+02 7.46960640e-01]
[434.11627197 249.3747406 0.86571389]	[426.44927979 295.43063354 0.89809799]	[367.39523315 292.89904785 0.81349027]	[354.53237915 380.3449707 0.89255154]	[336.53344727 472.58468628 0.86391711]	[485.48736572 295.52468872 0.87087607]	[503.30517578 387.89398193 0.88445503]	[511.00335693 477.74575806 0.864905 ]	[431.48880005 459.65567017 0.7102648 ]	[398.07214355 459.74078369 0.73805904]	[418.64447021 626.53973389 0.86889976]	[439.1206665 767.57702637 0.84050143]	[462.43078613 457.14306641 0.73177928]	[480.16470337 623.95684814 0.87642038]	[482.80096436 767.60681152 0.86040151]	[421.20141602 236.4622345 0.9554857 ]	[441.83200073 236.4458313 0.95089436]	[400.84173584 226.25234985 0.82595897]	[459.84204102 226.2674408 0.84779012]	[4.82881592e+02 7.93270630e+02 7.43342459e-01]	[5.00805725e+02 7.90643860e+02 7.63570726e-01]	[4.77724274e+02 7.75284241e+02 7.29158461e-01]	[4.39258820e+02 7.95828125e+02 6.66424096e-01]	[4.21214935e+02 7.93242798e+02 6.92600250e-01]	[4.41834961e+02 7.72717163e+02 7.52172768e-01]
[436.5512085 251.86421204 0.88000679]	[428.92297363 295.47988892 0.90448791]	[367.41299438 292.92300415 0.8150565 ]	[354.5027771 380.33111572 0.88797927]	[334.02810669 475.06829834 0.84581637]	[487.94104004 295.60443115 0.86938429]	[503.30169678 390.45239258 0.88332164]	[511.01980591 480.14221191 0.8698436 ]	[428.97573853 459.65786743 0.71282852]	[398.03829956 459.73080444 0.73369133]	[418.62908936 626.52728271 0.866211 ]	[439.13336182 767.57092285 0.84122813]	[462.39892578 457.16744995 0.74018031]	[480.11715698 623.92883301 0.8672415 ]	[482.7935791 767.59655762 0.85364449]	[421.22149658 236.51847839 0.95157313]	[441.87026978 236.5039978 0.94466799]	[400.87255859 228.83000183 0.82711601]	[462.21630859 228.85844421 0.86492175]	[4.82848755e+02 7.93302185e+02 7.19395101e-01]	[5.00778839e+02 7.90678162e+02 7.47072995e-01]	[4.77716309e+02 7.75270264e+02 7.21392691e-01]	[4.41720703e+02 7.95810242e+02 6.59964979e-01]	[4.21252563e+02 7.93245483e+02 6.84341729e-01]	[4.41843781e+02 7.72707947e+02 7.44100213e-01]
[436.60751343 254.34077454 0.90714383]	[428.9307251 295.52102661 0.90919352]	[369.91790771 292.95285034 0.8178845 ]	[351.9982605 380.32098389 0.87515795]	[333.97439575 475.13824463 0.84394348]	[487.93878174 295.65579224 0.87040138]	[503.32580566 393.00759888 0.88779104]	[511.04498291 480.20227051 0.87883055]	[426.43847656 459.73736572 0.72237313]	[395.5824585 462.22970581 0.72025609]	[418.63995361 629.02185059 0.85789353]	[439.13330078 767.56896973 0.84665835]	[462.36166382 459.66928101 0.75260699]	[477.72659302 623.94415283 0.86452985]	[482.80349731 767.590271 0.85091716]	[421.27023315 236.60449219 0.94491321]	[444.29760742 236.60040283 0.92060971]	[403.25460815 231.34028625 0.8333565 ]	[462.27664185 231.33512878 0.86449564]	[4.82817719e+02 7.93300598e+02 7.10358024e-01]	[5.00748413e+02 7.90683167e+02 7.33756065e-01]	[4.77730865e+02 7.72824768e+02 7.23839700e-01]	[4.39288452e+02 7.95809448e+02 6.70396090e-01]	[4.21238953e+02 7.93231873e+02 6.95058823e-01]	[4.41857971e+02 7.72695618e+02 7.49226272e-01]
[436.60525513 254.44862366 0.92283618]	[428.90454102 295.57699585 0.90928668]	[369.91833496 293.02001953 0.82039398]	[351.95458984 380.33450317 0.86727864]	[331.4619751 477.60153198 0.83820277]	[487.92279053 298.05282593 0.87359136]	[503.33453369 395.51589966 0.89385331]	[511.08792114 480.28262329 0.8811276 ]	[426.44436646 462.26776123 0.72410131]	[395.57720947 462.3331604 0.71721333]	[418.64813232 629.10125732 0.85250378]	[439.12466431 767.59405518 0.83959377]	[462.35925293 459.79327393 0.7575345 ]	[477.72085571 626.39703369 0.8638916 ]	[482.78604126 767.65734863 0.85429335]	[421.2678833 239.06959534 0.93092501]	[444.29476929 239.08818054 0.8955431 ]	[403.26950073 231.45111084 0.84533471]	[462.26547241 233.85469055 0.88563037]	[4.82756714e+02 7.95864807e+02 6.87878072e-01]	[5.00726501e+02 7.90791199e+02 7.11954892e-01]	[4.77726929e+02 7.75347351e+02 6.99693382e-01]	[4.39239716e+02 7.98381958e+02 6.59806728e-01]	[4.21177612e+02 7.93307678e+02 6.88245416e-01]	[4.41849487e+02 7.72754089e+02 7.40742981e-01]
[436.60229492 254.52708435 0.92759991]	[426.42675781 295.65719604 0.90855169]	[367.42706299 295.44854736 0.82851708]	[349.41418457 382.74801636 0.85838157]	[328.88058472 475.16647339 0.82769275]	[485.49441528 298.15332031 0.86678904]	[503.34182739 398.05795288 0.91137666]	[511.1026001 482.74456787 0.87860733]	[426.39120483 462.30889893 0.72785103]	[395.51739502 462.39254761 0.70630425]	[418.65194702 629.15020752 0.84678936]	[439.10540771 767.62658691 0.83884871]	[462.32174683 462.23626709 0.76028663]	[477.69424438 626.43347168 0.85432601]	[482.77890015 770.09338379 0.84806693]	[421.26522827 239.1427002 0.91759205]	[444.30541992 239.19958496 0.87764156]	[403.24725342 233.84692383 0.85629857]	[462.29006958 233.94670105 0.88841736]	[4.82740753e+02 7.98416809e+02 6.75280273e-01]	[5.00736328e+02 7.93238647e+02 6.99674070e-01]	[4.77710205e+02 7.77915039e+02 6.78997040e-01]	[4.41722870e+02 7.98377075e+02 6.49999678e-01]	[4.21222992e+02 7.93338989e+02 6.76437974e-01]	[4.41809753e+02 7.72784973e+02 7.24506855e-01]
[436.66830444 254.58744812 0.9448607 ]	[426.34893799 298.0291748 0.9170323 ]	[367.39022827 295.53417969 0.83666044]	[346.8180542 382.86987305 0.84480274]	[326.37887573 477.6444397 0.84116727]	[485.40002441 298.13110352 0.8867023 ]	[503.32849121 398.16775513 0.91815734]	[513.56665039 482.83807373 0.87150109]	[426.39855957 462.35693359 0.72659385]	[395.53845215 464.85971069 0.70930398]	[418.6729126 631.66070557 0.8492583 ]	[439.07446289 767.6138916 0.84251928]	[462.32937622 462.30105591 0.75933754]	[477.68441772 626.49066162 0.85786152]	[482.79129028 770.13391113 0.86052543]	[421.32168579 241.64419556 0.90889388]	[444.34286499 241.70251465 0.87282348]	[403.25003052 233.91719055 0.87524641]	[462.26272583 233.99371338 0.86830723]	[4.80347198e+02 7.98438721e+02 7.20451236e-01]	[5.00707581e+02 7.93268982e+02 7.44476914e-01]	[4.77722931e+02 7.80413818e+02 6.77709281e-01]	[4.39194580e+02 7.98368408e+02 6.70872688e-01]	[4.18752075e+02 7.93296265e+02 7.01913178e-01]	[4.41798645e+02 7.72763367e+02 7.41796851e-01]
[436.64480591 256.98077393 0.93766403]	[426.38641357 298.14959717 0.90881211]	[367.40267944 295.61273193 0.83820224]	[344.25686646 385.39343262 0.84485495]	[323.7767334 480.193573 0.87953866]	[485.47512817 300.66699219 0.84733963]	[503.29782104 398.24475098 0.9222067 ]	[513.56561279 482.90402222 0.86533672]	[426.41772461 464.90466309 0.72303659]	[395.56201172 467.42279053 0.70785004]	[418.65527344 634.23150635 0.84881479]	[436.6862793 767.54656982 0.83909941]	[462.3399353 464.86178589 0.75368834]	[477.69152832 626.55529785 0.85544002]	[482.81286621 767.67999268 0.86148 ]	[421.287323 244.21722412 0.90041089]	[444.31033325 244.23971558 0.87285203]	[400.88223267 233.98771667 0.87090313]	[462.25289917 234.06098938 0.88627791]	[4.80342529e+02 7.95822998e+02 7.76107252e-01]	[500.73416138 790.79278564 0.81491101]	[4.80180725e+02 7.75366333e+02 6.62697136e-01]	[4.39247864e+02 7.93336670e+02 6.68626487e-01]	[4.21218842e+02 7.93222595e+02 7.05731034e-01]	[4.41760345e+02 7.72700317e+02 7.41173327e-01]
[436.66452026 257.17929077 0.90990692]	[426.35852051 300.65188599 0.89414507]	[364.87719727 298.11010742 0.84348387]	[341.76763916 390.42041016 0.8523109 ]	[321.27023315 480.30560303 0.9036665 ]	[485.4302063 303.24819946 0.83288831]	[503.27383423 398.27618408 0.92460763]	[513.59912109 485.34884644 0.85680711]	[426.41427612 467.45895386 0.71712095]	[395.565979 469.98913574 0.70543236]	[418.64602661 636.79077148 0.85368013]	[439.05776978 767.58935547 0.84532559]	[462.33734131 467.42544556 0.7453146 ]	[477.6963501 626.61108398 0.84921509]	[482.82260132 770.10980225 0.85997659]	[421.30239868 249.3840332 0.89843249]	[444.31692505 249.39533997 0.88626635]	[400.86679077 236.43475342 0.88290566]	[462.25808716 236.47000122 0.89391559]	[4.82743958e+02 7.98366089e+02 7.85581946e-01]	[500.75241089 793.24572754 0.82053173]	[4.80181976e+02 7.80432617e+02 6.72022283e-01]	[4.39242096e+02 7.93338074e+02 6.53902590e-01]	[4.21231964e+02 7.93223145e+02 6.88933730e-01]	[4.41759003e+02 7.72749756e+02 7.32885718e-01]
[436.56018066 259.68453979 0.87470204]	[426.35491943 303.20510864 0.87778252]	[364.81741333 300.62408447 0.83825386]	[341.71194458 395.52227783 0.8741824 ]	[321.26190186 482.76690674 0.90199053]	[485.40603638 305.84429932 0.83201516]	[503.27133179 400.69891357 0.91040999]	[513.60839844 485.39807129 0.85324401]	[426.37261963 470.0166626 0.71573454]	[395.50357056 472.56887817 0.69450724]	[418.63522339 641.78918457 0.86515254]	[439.05957031 767.6260376 0.84246933]	[462.31637573 467.48016357 0.73990893]	[477.71353149 629.08532715 0.83899879]	[482.85461426 770.26348877 0.84813869]	[421.22753906 251.95864868 0.92965686]	[441.86419678 251.9596405 0.91663265]	[400.81256104 236.55639648 0.89169872]	[462.20028687 236.61003113 0.8839308 ]	[4.80355804e+02 7.98446899e+02 7.63254285e-01]	[500.76513672 793.34277344 0.80251503]	[4.80202118e+02 7.85555542e+02 6.88826740e-01]	[4.39248749e+02 7.95794067e+02 6.41950250e-01]	[4.21245850e+02 7.93254028e+02 6.74015462e-01]	[4.41755615e+02 7.72804321e+02 7.10263014e-01]
[434.10784912 262.2315979 0.85519201]	[423.887146 305.8006897 0.8694092]	[364.77233887 300.76092529 0.82525301]	[341.68637085 398.11782837 0.8984372 ]	[321.28167725 482.93786621 0.87802571]	[485.35784912 310.8979187 0.83535862]	[503.25698853 400.77929688 0.90658063]	[513.63928223 487.98718262 0.83223814]	[426.38262939 472.56625366 0.71965361]	[395.50982666 475.11901855 0.70408487]	[418.62164307 641.86560059 0.87217402]	[439.06851196 767.64959717 0.84816909]	[462.32626343 470.03536987 0.7421633 ]	[477.66152954 629.13458252 0.82783908]	[482.87481689 772.72735596 0.8407048 ]	[421.17657471 254.43644714 0.95076001]	[441.80145264 254.41395569 0.94039422]	[400.76452637 239.05674744 0.87865889]	[459.79379272 236.55363464 0.86935091]	[4.80333313e+02 8.03528992e+02 7.80160010e-01]	[5.00758545e+02 7.98364929e+02 7.91893721e-01]	[4.80238556e+02 7.88032532e+02 7.05898404e-01]	[4.39237183e+02 7.95819275e+02 6.59331918e-01]	[4.21235413e+02 7.93257385e+02 6.89596355e-01]	[4.41762177e+02 7.72838196e+02 7.10326135e-01]
[434.04638672 264.80813599 0.84850246]	[423.82455444 308.37911987 0.87589526]	[362.31152344 305.76177979 0.81676632]	[341.68395996 398.24145508 0.89625043]	[323.74871826 485.45281982 0.84760517]	[482.92047119 310.92019653 0.84703171]	[503.24731445 400.76541138 0.91511357]	[518.64837646 488.00335693 0.84537035]	[426.39019775 475.08297729 0.71848154]	[395.5151062 477.63433838 0.70963675]	[418.57897949 644.32983398 0.8699491 ]	[439.08538818 767.62713623 0.85593164]	[462.33282471 472.5256958 0.73781055]	[477.6756897 634.16986084 0.81152678]	[482.887146 772.75042725 0.83746171]	[418.79916382 254.54667664 0.96034586]	[441.75012207 254.50701904 0.95497149]	[400.70080566 239.18193054 0.87734711]	[459.69918823 236.62632751 0.85360247]	[4.80251282e+02 8.03539307e+02 7.72374392e-01]	[5.00700684e+02 7.98410950e+02 7.74913967e-01]	[4.80262085e+02 7.88048828e+02 6.84545875e-01]	[4.39264465e+02 7.95823975e+02 6.71693265e-01]	[4.21272308e+02 7.93256836e+02 6.98267996e-01]	[4.41781830e+02 7.72798096e+02 7.20852554e-01]
[434.04602051 264.80718994 0.84852654]	[423.82318115 308.38134766 0.87603199]	[362.30645752 305.76422119 0.81708992]	[341.69631958 398.24902344 0.89589524]	[323.74462891 485.46102905 0.84644425]	[482.92098999 310.91915894 0.84685606]	[503.24447632 400.76580811 0.91720593]	[518.6494751 488.00613403 0.84586436]	[426.39682007 475.07678223 0.71915877]	[395.52615356 477.62368774 0.71167189]	[418.57888794 641.92114258 0.86393785]	[439.09030151 767.62030029 0.85631204]	[462.3321228 472.52496338 0.73961085]	[477.6847229 634.17907715 0.81154084]	[482.88949585 772.75842285 0.83725822]	[418.79867554 254.54660034 0.96037656]	[441.75006104 254.50727844 0.95483673]	[400.70062256 239.18043518 0.87769437]	[459.69998169 236.62672424 0.85366195]	[4.80259918e+02 8.03535828e+02 7.71868646e-01]	[5.00704529e+02 7.98410156e+02 7.73971736e-01]	[4.80258545e+02 7.88054321e+02 6.85750306e-01]	[4.39262695e+02 7.95812622e+02 6.69927001e-01]	[4.21274109e+02 7.93245911e+02 6.95972919e-01]	[4.41783691e+02 7.72787781e+02 7.23756969e-01]
[431.51156616 269.89520264 0.85694218]	[421.40167236 310.96981812 0.89373624]	[362.25067139 308.3560791 0.82240063]	[341.69009399 400.72451782 0.88725817]	[323.80801392 488.01089478 0.82463306]	[482.86138916 313.45050049 0.86463004]	[503.23852539 400.76190186 0.90443087]	[521.19702148 490.57339478 0.86436212]	[426.37826538 475.1295166 0.7237556 ]	[395.50717163 477.68063354 0.71500272]	[418.53527832 644.33862305 0.86021006]	[439.0904541 767.60974121 0.85150653]	[462.34695435 472.57940674 0.73872286]	[477.64746094 634.23370361 0.81207788]	[482.92141724 775.28393555 0.82410622]	[418.73678589 256.98464966 0.96028262]	[441.70007324 256.96810913 0.96717525]	[400.62875366 241.69580078 0.86368942]	[457.22186279 239.18244934 0.78844899]	[4.80222839e+02 8.06055359e+02 7.70797968e-01]	[5.00688416e+02 8.01005310e+02 7.52143621e-01]	[4.80307953e+02 7.88134460e+02 7.00561285e-01]	[4.39157867e+02 7.98360657e+02 6.70050859e-01]	[4.21184784e+02 7.93266541e+02 7.01347411e-01]	[4.41819977e+02 7.72774719e+02 7.30329931e-01]
[426.44390869 274.87051392 0.8713752 ]	[421.34371948 313.46566772 0.91577858]	[359.79769897 310.97277832 0.84075129]	[341.76748657 400.83053589 0.86666256]	[326.34164429 493.11730957 0.81752706]	[482.78533936 313.50003052 0.8700853 ]	[503.27258301 400.8508606 0.91679633]	[521.36187744 493.09805298 0.88262266]	[426.41467285 477.6651001 0.72694188]	[395.53900146 480.20007324 0.72883105]	[416.10046387 641.93121338 0.85134614]	[439.11624146 767.60870361 0.84944493]	[462.37026978 475.14349365 0.74156177]	[477.62432861 634.20391846 0.80463433]	[482.90332031 780.39764404 0.81687403]	[418.63143921 257.15737915 0.92696488]	[439.28329468 257.12384033 0.96108234]	[398.19708252 246.79827881 0.85674262]	[457.16244507 244.25794983 0.79314029]	[4.80225983e+02 8.08578125e+02 7.79578924e-01]	[4.98254852e+02 8.06077759e+02 7.45295227e-01]	[4.80278778e+02 7.90609253e+02 7.37217665e-01]	[4.39134064e+02 7.98403381e+02 6.47031069e-01]	[4.18758667e+02 7.93267029e+02 6.76502049e-01]	[4.41843231e+02 7.72789368e+02 7.25289226e-01]
[421.35665894 275.01696777 0.93157041]	[421.24365234 315.95993042 0.94056988]	[359.62734985 316.01327515 0.87984431]	[341.72549438 405.89398193 0.84951568]	[328.89315796 500.77182007 0.87175637]	[480.31167603 315.96279907 0.89051431]	[503.47332764 403.32434082 0.88892686]	[534.10559082 495.60494995 0.81040812]	[426.45013428 480.22039795 0.73288012]	[395.57489014 480.32385254 0.74312013]	[416.12927246 644.41668701 0.86535561]	[439.11386108 767.60552979 0.85603309]	[462.4185791 477.7305603 0.74616575]	[477.66329956 639.30340576 0.81514055]	[482.96212769 783.02087402 0.81626612]	[413.57208252 259.66143799 0.87108552]	[436.68771362 259.62963867 0.91877705]	[395.59713745 254.36618042 0.83437759]	[452.06958008 251.85772705 0.81015038]	[4.80186066e+02 8.11239746e+02 8.08863878e-01]	[4.98254669e+02 8.11149658e+02 7.99722552e-01]	[4.80331055e+02 7.90710144e+02 7.46902168e-01]	[4.36682190e+02 8.00942688e+02 6.52413964e-01]	[4.18739502e+02 7.93285583e+02 6.85866535e-01]	[4.41853210e+02 7.72783936e+02 7.30270982e-01]
[421.35665894 275.01678467 0.93162251]	[421.24069214 315.95910645 0.94076085]	[359.6257019 316.01370239 0.87937927]	[341.73864746 405.87612915 0.84843802]	[328.89416504 500.77478027 0.87214553]	[480.30770874 315.95858765 0.8899194 ]	[503.46960449 403.31576538 0.89007646]	[534.10296631 495.6086731 0.81076777]	[426.44781494 480.21426392 0.73260337]	[395.57421875 480.31954956 0.74261314]	[416.13525391 644.41748047 0.8667655 ]	[439.1078186 767.60595703 0.85535276]	[462.41519165 477.72207642 0.74694741]	[477.67340088 639.31530762 0.8195855 ]	[482.95968628 783.00769043 0.81533521]	[413.57165527 259.66189575 0.8710441 ]	[436.68630981 259.62936401 0.91866952]	[395.59762573 254.36619568 0.83400971]	[452.07125854 251.85929871 0.80994189]	[4.80199829e+02 8.11238098e+02 8.10318708e-01]	[4.98263672e+02 8.11142334e+02 8.00625741e-01]	[4.80322632e+02 7.90701599e+02 7.47838914e-01]	[4.36679657e+02 8.00933960e+02 6.51349545e-01]	[4.18737061e+02 7.93279419e+02 6.87418640e-01]	[4.41846436e+02 7.72782715e+02 7.32552588e-01]
[421.28872681 275.06332397 0.94171333]	[421.17993164 315.98251343 0.94488096]	[359.60601807 316.09988403 0.88759232]	[341.70834351 410.96707153 0.85053539]	[331.41348267 503.2616272 0.8808769 ]	[480.21066284 315.94650269 0.88092363]	[505.92059326 400.75708008 0.89817971]	[541.80078125 490.54129028 0.85752636]	[426.43823242 480.30459595 0.73119116]	[395.55062866 482.82116699 0.73213458]	[418.53253174 644.50305176 0.88000083]	[439.10229492 767.65045166 0.85903627]	[462.40637207 480.22567749 0.74943769]	[480.1149292 641.87945557 0.84558809]	[482.9659729 785.59558105 0.84076321]	[410.9984436 259.72460938 0.85840976]	[436.59924316 259.67712402 0.89443898]	[393.04138184 254.45365906 0.82667041]	[449.44876099 251.87686157 0.79693675]	[4.80189545e+02 8.11262512e+02 7.91303396e-01]	[5.00671326e+02 8.11181824e+02 8.04770589e-01]	[4.80335754e+02 7.90815002e+02 7.32882857e-01]	[4.34099792e+02 8.03489197e+02 6.38384879e-01]	[4.18651154e+02 7.93316345e+02 6.72210395e-01]	[4.41847961e+02 7.75268860e+02 7.28462279e-01]
[421.17526245 275.1257019 0.94773722]	[418.78015137 316.07485962 0.95038188]	[357.19204712 318.55908203 0.89951086]	[341.70962524 413.50195312 0.84872997]	[331.44894409 503.40716553 0.86837626]	[480.16616821 316.01452637 0.88535959]	[511.03591919 400.80789185 0.87314355]	[546.97180176 487.92755127 0.84827155]	[428.92102051 482.79550171 0.72885603]	[395.55844116 482.89675903 0.7265954 ]	[418.56585693 646.91766357 0.87939501]	[439.09631348 767.69702148 0.85644805]	[462.44888306 480.2878418 0.74044168]	[480.1867981 644.4085083 0.86845988]	[482.96337891 788.00811768 0.83434594]	[405.90231323 262.24002075 0.84803164]	[434.0345459 262.14471436 0.86171317]	[390.42114258 254.56016541 0.82660341]	[444.35617065 251.96060181 0.83718383]	[4.80225098e+02 8.11317566e+02 7.76662529e-01]	[5.00698578e+02 8.11215942e+02 7.97971845e-01]	[4.80336884e+02 7.90804688e+02 7.15651572e-01]	[4.34066589e+02 8.03546570e+02 6.38804495e-01]	[4.18618042e+02 7.93353943e+02 6.74137831e-01]	[4.41848114e+02 7.75296387e+02 7.27275372e-01]
[418.66094971 277.63827515 0.93761319]	[418.68585205 318.74865723 0.94710213]	[357.06939697 323.73956299 0.85845321]	[339.30529785 418.71801758 0.89618999]	[331.484375 508.51275635 0.82542086]	[480.13406372 318.59274292 0.89084214]	[521.19476318 400.81640625 0.91728395]	[562.26098633 482.89697266 0.90245521]	[428.98391724 485.44854736 0.72250932]	[395.64328003 490.48754883 0.71902049]	[418.53860474 647.13360596 0.85271299]	[439.10739136 767.68920898 0.85930514]	[464.84933472 482.91162109 0.73410749]	[480.22088623 646.98986816 0.86890411]	[485.3480835 788.14819336 0.84723175]	[400.88165283 269.87915039 0.87568653]	[423.92092896 267.30758667 0.85270524]	[382.75964355 257.07177734 0.86087865]	[441.84753418 254.50074768 0.89877498]	[4.80174866e+02 8.16323853e+02 7.65604615e-01]	[5.00676147e+02 8.13785828e+02 7.90973425e-01]	[4.82787689e+02 7.93291870e+02 7.09064245e-01]	[4.34049683e+02 8.06050171e+02 6.61436677e-01]	[4.18581512e+02 7.95832764e+02 6.80185258e-01]	[4.41858521e+02 7.72814392e+02 7.28760839e-01]
[418.59677124 280.10049438 0.91591626]	[418.6842041 321.22647095 0.93796355]	[357.09414673 326.36743164 0.85024011]	[341.67999268 421.26608276 0.89216685]	[333.94052124 513.62017822 0.83034986]	[477.73895264 318.64916992 0.8884275 ]	[521.27832031 400.82958984 0.92085737]	[564.84741211 482.83605957 0.93110716]	[431.50234985 490.48580933 0.71634239]	[398.04248047 493.08990479 0.73115021]	[416.17269897 649.62182617 0.8538776 ]	[439.11386108 770.07037354 0.86297691]	[464.8711853 485.43911743 0.7228772 ]	[480.22677612 649.56219482 0.85699427]	[485.38504028 790.73059082 0.84262699]	[400.80569458 272.41317749 0.90553671]	[423.83914185 269.88491821 0.87679881]	[380.32461548 257.19073486 0.86788028]	[441.77648926 256.97741699 0.91395992]	[4.80254272e+02 8.24031006e+02 7.53847897e-01]	[5.00729858e+02 8.18939148e+02 7.57028759e-01]	[4.82795227e+02 8.00935730e+02 6.99544370e-01]	[4.31501129e+02 8.06092773e+02 6.47092342e-01]	[4.16138184e+02 7.95875732e+02 6.66616082e-01]	[4.41866699e+02 7.75268188e+02 7.18867838e-01]
[416.1206665 280.22598267 0.87742758]	[418.69265747 323.76177979 0.92234397]	[357.10797119 331.46228027 0.85999429]	[341.6751709 423.79006958 0.87647033]	[331.49438477 518.65118408 0.8417027 ]	[477.73364258 318.71536255 0.88194245]	[521.34191895 403.28305054 0.92775869]	[565.0458374 482.74636841 0.92245895]	[431.49987793 493.05236816 0.7146278 ]	[398.03012085 495.63851929 0.73339307]	[416.14529419 649.65393066 0.84558707]	[439.1138916 767.70697021 0.86445427]	[464.88214111 487.97973633 0.71568674]	[480.24053955 649.63262939 0.84474403]	[485.38864136 793.24407959 0.8261025 ]	[400.71136475 274.915802 0.9300406 ]	[421.36212158 272.43777466 0.90898114]	[380.32281494 259.66610718 0.84157735]	[441.70565796 257.09112549 0.92523968]	[4.80317749e+02 8.29057739e+02 7.75215030e-01]	[5.00756165e+02 8.26530029e+02 7.50376821e-01]	[4.82754883e+02 8.06026550e+02 7.15511560e-01]	[4.28949463e+02 8.08547668e+02 6.81159914e-01]	[4.16090271e+02 7.98393616e+02 6.74908102e-01]	[4.41860596e+02 7.72823792e+02 7.26502299e-01]
[416.06314087 285.23239136 0.85718435]	[418.65719604 328.86065674 0.90800416]	[357.07809448 334.01678467 0.87287962]	[341.67877197 426.40475464 0.86219931]	[331.44940186 521.18475342 0.86125863]	[477.67901611 321.19802856 0.85718477]	[521.36590576 403.34567261 0.92292166]	[567.51293945 482.79660034 0.90045369]	[431.52972412 493.08392334 0.71506357]	[398.05215454 495.68719482 0.73931062]	[418.59454346 652.17272949 0.85061365]	[439.13644409 770.11077881 0.8641901 ]	[464.90304565 487.99316406 0.7112034 ]	[480.21765137 654.68310547 0.83578026]	[485.4024353 795.89361572 0.79993725]	[400.66815186 275.05657959 0.95451832]	[421.30407715 274.93289185 0.9303692 ]	[380.32089233 264.74472046 0.83192366]	[439.29702759 257.20349121 0.8899141 ]	[4.80292480e+02 8.31681335e+02 7.67450988e-01]	[5.00734955e+02 8.29202148e+02 7.60186732e-01]	[4.82810730e+02 8.08589417e+02 7.39211202e-01]	[4.31482910e+02 8.08722961e+02 6.96744442e-01]	[4.16111450e+02 8.03509277e+02 6.75645947e-01]	[4.41898346e+02 7.75268005e+02 7.28271663e-01]
[416.05978394 290.36300659 0.85936219]	[418.61953735 331.49594116 0.91933137]	[357.03491211 336.5383606 0.88441455]	[341.68261719 428.96548462 0.85599726]	[331.41784668 521.35113525 0.8751865 ]	[477.62863159 321.29632568 0.83452499]	[521.38116455 405.82763672 0.91055065]	[567.55639648 482.91424561 0.87613237]	[434.03656006 498.15802002 0.73462015]	[398.10049438 500.68087769 0.76530057]	[418.66012573 654.72906494 0.85633683]	[439.11599731 770.08361816 0.8701514 ]	[464.93041992 493.12588501 0.7163865 ]	[480.22012329 657.26702881 0.83643264]	[4.85387543e+02 7.98413086e+02 7.94183493e-01]	[400.64810181 277.53146362 0.94671321]	[421.2951355 275.08621216 0.94309407]	[380.23571777 267.34869385 0.84859514]	[439.2588501 259.65188599 0.87191117]	[4.80336609e+02 8.31818298e+02 8.03555548e-01]	[5.00801422e+02 8.31683777e+02 7.95777261e-01]	[4.82799072e+02 8.08616821e+02 7.48671532e-01]	[4.23823364e+02 8.08638794e+02 7.22330153e-01]	[4.13531769e+02 8.00909485e+02 6.68087304e-01]	[4.41890015e+02 7.75274536e+02 7.48475909e-01]
[416.04577637 295.39205933 0.88911813]	[418.63616943 334.03649902 0.94398904]	[357.04772949 336.63815308 0.88897491]	[339.30947876 434.02008057 0.85955572]	[328.86959839 523.88867188 0.86673754]	[477.63973999 326.35855103 0.81670094]	[521.33691406 405.92160034 0.89725262]	[567.48791504 485.38391113 0.86824644]	[431.54138184 498.21878052 0.73576605]	[398.0743103 500.76449585 0.76464784]	[418.72949219 654.73944092 0.86009884]	[439.14984131 770.08636475 0.87259501]	[464.88897705 495.64749146 0.72422916]	[480.23724365 659.85009766 0.84823191]	[485.38027954 803.55523682 0.80363607]	[400.63546753 277.72058105 0.93371278]	[421.26980591 277.5927124 0.9468044 ]	[380.24020386 272.4720459 0.86245233]	[439.23678589 267.29733276 0.85335875]	[4.77683258e+02 8.31801941e+02 7.86971331e-01]	[4.98197754e+02 8.31750122e+02 7.75722146e-01]	[4.82904999e+02 8.11197571e+02 7.33812511e-01]	[4.21303162e+02 8.08635193e+02 6.82875037e-01]	[4.10987823e+02 7.98404358e+02 6.36285245e-01]	[4.44302032e+02 7.75291199e+02 7.33405828e-01]
[413.58590698 295.54421997 0.90170515]	[418.64605713 336.4866333 0.95445704]	[357.05389404 339.09487915 0.89138246]	[339.29586792 436.59130859 0.88086259]	[328.85522461 523.97491455 0.85544276]	[477.65884399 331.45120239 0.82631391]	[521.33581543 413.48614502 0.88854396]	[565.05548096 490.53881836 0.85526401]	[431.50894165 498.25244141 0.73440051]	[398.05233765 500.7883606 0.76270151]	[418.73318481 654.77001953 0.85432512]	[439.15652466 770.09716797 0.86671227]	[464.86526489 498.1444397 0.72635376]	[480.2366333 662.35028076 0.84608316]	[4.85378479e+02 8.03545227e+02 7.92267680e-01]	[400.61712646 280.22003174 0.90772229]	[421.25985718 280.12451172 0.91962868]	[380.26528931 274.95349121 0.87059081]	[439.27166748 272.41577148 0.8833608 ]	[4.77641510e+02 8.31802185e+02 7.58709013e-01]	[4.95690125e+02 8.31748291e+02 7.40293384e-01]	[4.82930847e+02 8.11169983e+02 7.04190254e-01]	[4.23810760e+02 8.08644104e+02 6.91642880e-01]	[4.13529907e+02 7.98427795e+02 6.52572453e-01]	[4.44313171e+02 7.75295715e+02 7.38897800e-01]
[413.5670166 298.00140381 0.90430826]	[418.62686157 336.64376831 0.95821798]	[357.03674316 339.24993896 0.88213986]	[339.27346802 439.21331787 0.91420305]	[326.28710938 526.41674805 0.84496319]	[477.67623901 336.47290039 0.86351985]	[521.36248779 418.6645813 0.92756832]	[564.99230957 498.16418457 0.89351517]	[431.50421143 500.7409668 0.73504233]	[398.0489502 500.86373901 0.76112419]	[418.69906616 659.80480957 0.85219085]	[439.15432739 770.10137939 0.86635959]	[464.86203003 498.21960449 0.72514981]	[480.18499756 662.42956543 0.85321736]	[4.85361389e+02 8.08551514e+02 8.01761985e-01]	[398.24990845 282.7571106 0.89758104]	[421.26495361 282.69754028 0.90305579]	[380.23504639 275.07519531 0.87678683]	[439.27807617 274.9262085 0.90256751]	[4.72543091e+02 8.31836792e+02 6.88427448e-01]	[4.90546021e+02 8.31836670e+02 6.90867543e-01]	[4.85415375e+02 8.11328003e+02 6.76206112e-01]	[4.23850861e+02 8.08666016e+02 7.03789890e-01]	[4.13569031e+02 8.00929688e+02 6.69455945e-01]	[4.44311981e+02 7.75285339e+02 7.29283035e-01]
[413.58538818 298.16928101 0.89065272]	[418.63021851 339.1413269 0.95954686]	[357.05703735 341.82183838 0.86105376]	[339.25665283 441.66934204 0.91473562]	[323.74246216 528.98748779 0.83376539]	[477.66137695 336.59786987 0.88216329]	[521.31994629 421.24276733 0.94150275]	[564.94067383 500.85015869 0.93756151]	[434.02416992 503.33480835 0.74610615]	[398.09500122 503.44113159 0.76687735]	[418.65414429 662.39923096 0.87250823]	[439.13635254 770.09851074 0.85976571]	[464.92687988 500.83062744 0.72391856]	[480.19650269 664.96643066 0.87386131]	[482.98309326 808.5770874 0.80923247]	[398.28005981 290.38674927 0.89505154]	[421.26538086 287.84451294 0.89420491]	[380.2276001 277.61071777 0.87858301]	[439.28884888 275.03720093 0.93244684]	[4.75089050e+02 8.31863647e+02 7.00454175e-01]	[4.93122742e+02 8.31846802e+02 7.14876831e-01]	[4.85375366e+02 8.13752808e+02 6.76487386e-01]	[4.23870911e+02 8.08662109e+02 7.06053019e-01]	[4.13592682e+02 8.00954529e+02 6.74219251e-01]	[4.41915405e+02 7.72821899e+02 7.18630731e-01]
[413.57015991 300.75842285 0.855138 ]	[418.68295288 341.70828247 0.94718558]	[357.11016846 346.85339355 0.85281146]	[339.23730469 441.76077271 0.91937876]	[321.22491455 531.5947876 0.84151876]	[477.70220947 339.13516235 0.88867527]	[521.23968506 421.35653687 0.92861664]	[562.41424561 503.4156189 0.92897308]	[431.55773926 503.44338989 0.73888981]	[398.08078003 505.96630859 0.75957376]	[418.62786865 662.45904541 0.87769997]	[439.14736938 767.67279053 0.86512375]	[464.93276978 503.35494995 0.72365385]	[480.19192505 665.06951904 0.87133312]	[482.96578979 808.6517334 0.82095051]	[398.26882935 295.41104126 0.92459965]	[421.25479126 292.93728638 0.91874206]	[380.24230957 280.1026001 0.84334236]	[439.3046875 277.51699829 0.92980742]	[4.67475494e+02 8.34349426e+02 6.85256004e-01]	[4.88018097e+02 8.34364868e+02 6.98563337e-01]	[4.85416077e+02 8.13836792e+02 6.63285971e-01]	[4.26380676e+02 8.08650940e+02 7.04116344e-01]	[4.16068817e+02 8.00933838e+02 6.79932833e-01]	[4.41921722e+02 7.72700012e+02 7.16246367e-01]
[413.52850342 303.26919556 0.84279758]	[418.68939209 344.26818848 0.92591608]	[357.10430908 351.95458984 0.85878551]	[339.25378418 441.91418457 0.90477931]	[321.16870117 536.68664551 0.85552931]	[477.72814941 339.24118042 0.87664497]	[521.17102051 423.8460083 0.89527076]	[562.29437256 508.4498291 0.87234175]	[431.53747559 505.95324707 0.73388785]	[398.05535889 508.4934082 0.7496649 ]	[418.60452271 662.46081543 0.88012058]	[439.14022827 767.64941406 0.86710429]	[464.93380737 503.44824219 0.72202814]	[480.17944336 665.00469971 0.86393666]	[4.82983002e+02 8.08590698e+02 8.06945443e-01]	[398.26480103 295.51809692 0.94194782]	[421.22427368 295.41464233 0.93520153]	[380.28100586 280.26135254 0.81213117]	[439.29803467 277.59179688 0.93125051]	[4.77702301e+02 8.42008179e+02 7.08185256e-01]	[4.98212433e+02 8.36909363e+02 7.14129627e-01]	[4.82891083e+02 8.11323853e+02 7.00753033e-01]	[4.26421509e+02 8.08628906e+02 6.90810323e-01]	[4.16102570e+02 8.00914124e+02 6.72182798e-01]	[4.41907776e+02 7.70264160e+02 7.38657355e-01]
[413.54718018 310.8772583 0.84174246]	[418.70233154 346.87963867 0.91152954]	[357.10873413 354.45492554 0.86741811]	[339.28146362 444.35650635 0.8906166 ]	[318.77191162 539.24621582 0.87568116]	[477.72225952 341.74368286 0.85818952]	[521.15826416 428.96414185 0.86546403]	[562.27368164 516.21038818 0.867342 ]	[431.55206299 508.490448 0.7259447 ]	[398.06890869 511.0614624 0.74466908]	[418.63839722 662.46166992 0.8821125 ]	[439.15194702 767.62738037 0.87282228]	[464.92935181 505.95629883 0.71660805]	[480.15658569 667.55407715 0.86186898]	[4.82932404e+02 8.11214172e+02 8.07764590e-01]	[398.25875854 298.0262146 0.93550533]	[421.23132324 295.61373901 0.94488895]	[380.25820923 285.25897217 0.8079316 ]	[439.30834961 277.69235229 0.91504943]	[4.75164337e+02 8.47052490e+02 7.04485893e-01]	[4.95674988e+02 8.44531921e+02 6.98848486e-01]	[4.82865082e+02 8.18936157e+02 6.47376776e-01]	[4.28919678e+02 8.08584778e+02 6.69463515e-01]	[4.16129181e+02 7.98394043e+02 6.71359956e-01]	[4.41904907e+02 7.70235962e+02 7.36164451e-01]
[416.02526855 315.93753052 0.885373 ]	[418.70108032 351.98171997 0.91986263]	[357.08297729 354.57824707 0.87839615]	[339.27746582 446.96173096 0.87395328]	[318.70635986 541.79919434 0.91396785]	[477.74578857 344.3006897 0.83868343]	[518.71905518 434.09863281 0.86097896]	[559.77307129 521.27453613 0.88845974]	[431.5335083 511.08587646 0.72540885]	[398.06170654 516.13690186 0.75222981]	[418.6836853 664.89916992 0.89826858]	[439.17288208 767.65368652 0.87415588]	[464.91537476 511.01330566 0.71684939]	[480.14459229 667.6027832 0.85363102]	[4.82884735e+02 8.11180359e+02 8.08985174e-01]	[400.63153076 298.2467041 0.92260736]	[421.26742554 298.14691162 0.943627 ]	[380.29708862 292.90603638 0.81060106]	[439.29196167 285.23532104 0.86933351]	[4.77598175e+02 8.47105896e+02 7.12611675e-01]	[4.95657135e+02 8.44548828e+02 6.85204625e-01]	[4.82808044e+02 8.16400635e+02 6.51402056e-01]	[4.26391449e+02 8.08561462e+02 6.45552516e-01]	[4.16098511e+02 7.95897278e+02 6.51465833e-01]	[4.44327667e+02 7.70287109e+02 7.36178339e-01]
[416.02478027 315.93832397 0.88564897]	[418.70318604 351.97860718 0.91975474]	[357.08529663 354.5713501 0.8779223 ]	[339.28076172 446.96456909 0.87213868]	[318.71173096 541.79162598 0.91350186]	[480.12414551 344.30691528 0.8388164 ]	[518.72277832 434.09561157 0.86186439]	[559.77209473 521.2711792 0.88829446]	[431.53488159 511.08798218 0.72510833]	[398.06350708 516.14013672 0.75283223]	[418.68087769 664.8918457 0.89808691]	[439.16769409 767.65734863 0.87032133]	[464.91442871 511.01693726 0.71654302]	[480.13687134 667.60339355 0.8518945 ]	[4.82883636e+02 8.11187317e+02 8.08652461e-01]	[400.6315918 298.24578857 0.92237753]	[421.26785278 298.14849854 0.94350696]	[380.29647827 292.89764404 0.80860347]	[439.29290771 285.23828125 0.86998707]	[4.77604736e+02 8.47114990e+02 7.07947612e-01]	[4.95665802e+02 8.44554321e+02 6.82022035e-01]	[4.82804321e+02 8.18878479e+02 6.52831912e-01]	[4.26399170e+02 8.08556946e+02 6.41022861e-01]	[4.16091980e+02 7.95895813e+02 6.48829699e-01]	[4.44328186e+02 7.72696045e+02 7.30388403e-01]
[416.03082275 316.10510254 0.91153765]	[418.72906494 354.50332642 0.93429554]	[357.09197998 356.98574829 0.88419646]	[339.27011108 449.4887085 0.87260151]	[318.65969849 541.91040039 0.92626595]	[480.14486694 349.45645142 0.82916677]	[518.67108154 439.16278076 0.90198439]	[557.19946289 523.84014893 0.86852032]	[434.01184082 516.12799072 0.72762215]	[398.05822754 516.20361328 0.75967246]	[418.78210449 664.94262695 0.89785028]	[439.19274902 767.6661377 0.87501633]	[464.93652344 513.59686279 0.71542549]	[477.73248291 670.14398193 0.82428384]	[4.82880066e+02 8.13809631e+02 7.86785960e-01]	[400.63867188 300.76623535 0.89899492]	[421.31188965 300.70455933 0.90764117]	[380.30722046 295.40722656 0.81679392]	[441.65606689 292.89346313 0.87961423]	[4.72562195e+02 8.49702637e+02 7.07925498e-01]	[4.90565216e+02 8.49639954e+02 6.98410690e-01]	[4.82890717e+02 8.26579956e+02 6.44425333e-01]	[4.26381531e+02 8.08542480e+02 6.23514235e-01]	[4.16101959e+02 7.95873901e+02 6.44795716e-01]	[4.44327148e+02 7.72705322e+02 7.22542226e-01]
[416.06924438 318.5531311 0.91903162]	[418.76864624 357.01730347 0.95149112]	[357.13485718 357.17883301 0.89807153]	[339.26193237 452.08587646 0.87856734]	[318.63012695 544.29547119 0.92866749]	[480.16052246 354.54815674 0.86035597]	[518.70611572 441.7406311 0.91501415]	[552.14135742 524.00262451 0.84190869]	[431.53051758 516.14123535 0.72491175]	[398.05731201 518.67224121 0.76102626]	[421.144104 664.97052002 0.89344645]	[439.20465088 767.63116455 0.87587821]	[464.91201782 513.60229492 0.71738434]	[477.73538208 675.2588501 0.80363214]	[4.82863464e+02 8.18902649e+02 7.74008512e-01]	[400.66946411 305.79641724 0.8876251 ]	[421.34912109 303.30627441 0.88550764]	[380.34207153 295.58004761 0.84195375]	[441.70916748 295.41415405 0.91451263]	[4.72515350e+02 8.52184814e+02 7.30767787e-01]	[4.90508728e+02 8.49791382e+02 7.28352189e-01]	[4.82901794e+02 8.29157532e+02 6.49333239e-01]	[4.26413910e+02 8.06114563e+02 6.26961231e-01]	[4.16143555e+02 7.95832275e+02 6.61112547e-01]	[4.44340607e+02 7.70257812e+02 7.20675707e-01]
[416.1550293 323.72756958 0.86748177]	[421.20758057 359.66549683 0.95275861]	[357.19338989 359.80761719 0.89234996]	[339.22387695 459.60836792 0.91329688]	[318.60461426 544.54150391 0.90731829]	[480.26446533 357.22637939 0.89925814]	[516.11828613 444.35614014 0.86384803]	[546.980896 536.66387939 0.85918641]	[434.01867676 521.21136475 0.73942393]	[398.07879639 521.27508545 0.77820921]	[418.79315186 665.04040527 0.89790344]	[439.19262695 767.59332275 0.8715145 ]	[464.92672729 518.75317383 0.71778291]	[477.70452881 682.90155029 0.79501569]	[4.82837738e+02 8.26651611e+02 7.92602003e-01]	[400.76809692 315.9491272 0.90826488]	[423.77984619 313.50598145 0.90524662]	[380.36672974 298.18469238 0.79604697]	[441.849823 298.02093506 0.91987079]	[4.70009918e+02 8.54888672e+02 7.35171735e-01]	[4.88003510e+02 8.54855225e+02 7.47676969e-01]	[4.82889069e+02 8.31860779e+02 6.42765701e-01]	[4.28986145e+02 8.06082825e+02 6.36853099e-01]	[4.18605225e+02 7.95836243e+02 6.75700486e-01]	[4.44318756e+02 7.70199646e+02 7.23530352e-01]
[418.58297729 326.3223877 0.86727297]	[421.20236206 359.82244873 0.94316578]	[357.2220459 362.3012085 0.87195343]	[339.24356079 459.75546265 0.92193234]	[318.60250854 547.00445557 0.89028096]	[480.31890869 359.69940186 0.8952291 ]	[511.09414673 446.93041992 0.84213877]	[544.52685547 541.72076416 0.91876584]	[431.55044556 521.29309082 0.74017406]	[398.05743408 521.34204102 0.7740196 ]	[418.71606445 667.46582031 0.89796984]	[439.21963501 767.57043457 0.87148726]	[464.93197632 521.27374268 0.71820146]	[477.68984985 685.56182861 0.83402324]	[4.82802277e+02 8.31756104e+02 7.98622966e-01]	[400.83804321 316.0562439 0.92261004]	[423.86224365 315.9987793 0.91578948]	[382.79086304 298.25491333 0.77103293]	[441.88018799 298.12057495 0.88657624]	[4.67437134e+02 8.57420776e+02 6.93853617e-01]	[4.85429749e+02 8.57458923e+02 6.97770834e-01]	[4.82901611e+02 8.44524353e+02 6.07647717e-01]	[4.31550629e+02 8.08534424e+02 6.24611735e-01]	[4.18651733e+02 7.98377747e+02 6.53291583e-01]	[4.44370819e+02 7.70108887e+02 7.11819649e-01]
[418.62332153 333.9432373 0.89971793]	[421.22390747 364.77441406 0.91914761]	[359.60839844 364.86981201 0.85473913]	[339.27017212 462.24804688 0.91639268]	[318.61114502 549.48944092 0.88176906]	[482.7361145 359.82095337 0.88770044]	[511.07543945 452.04727173 0.83533365]	[544.38134766 541.90380859 0.93747532]	[431.46911621 523.83209229 0.73941725]	[395.63320923 523.87774658 0.7622214 ]	[418.66003418 667.47216797 0.89618254]	[439.21676636 767.53503418 0.87297499]	[464.86801147 523.80023193 0.73379117]	[477.63217163 687.99645996 0.82218033]	[4.82782837e+02 8.34333984e+02 7.92303562e-01]	[400.86380005 318.60977173 0.91181701]	[426.36682129 318.52990723 0.91250521]	[382.80316162 300.75494385 0.76256073]	[444.32043457 298.20303345 0.85447389]	[4.67485931e+02 8.62557007e+02 6.32165730e-01]	[4.85486908e+02 8.65053528e+02 6.39293969e-01]	[4.82862488e+02 8.49602112e+02 6.10651672e-01]	[4.34118591e+02 8.06129028e+02 6.49098992e-01]	[4.18701416e+02 7.98391357e+02 6.78590953e-01]	[4.44350861e+02 7.67664673e+02 7.24216223e-01]
[418.68630981 336.4934082 0.94335657]	[421.21914673 367.3550415 0.90740514]	[359.62332153 369.90032959 0.85282242]	[339.28530884 462.36431885 0.90823954]	[318.6348877 552.05279541 0.87148362]	[482.72763062 362.2767334 0.88057005]	[511.09884644 459.60488892 0.88089126]	[541.86968994 544.48199463 0.92301226]	[428.99832153 526.41040039 0.73722345]	[395.609375 526.43676758 0.75332254]	[418.70440674 667.51605225 0.90269881]	[439.21960449 767.61456299 0.87776977]	[464.86898804 526.41162109 0.73492199]	[477.60162354 688.07672119 0.81476414]	[4.82770966e+02 8.34312439e+02 7.86178529e-01]	[403.30728149 321.15402222 0.8922438 ]	[426.44586182 318.72601318 0.90079594]	[387.86849976 310.93719482 0.70922291]	[444.37802124 303.21807861 0.81694973]	[4.67410675e+02 8.62570618e+02 6.10428572e-01]	[4.85411163e+02 8.65052307e+02 6.22095585e-01]	[4.82882935e+02 8.47168701e+02 6.01389587e-01]	[4.34090881e+02 8.08575439e+02 6.76663458e-01]	[4.18683899e+02 8.00918579e+02 6.90492809e-01]	[4.44359894e+02 7.70131836e+02 7.23975360e-01]
[418.75717163 336.5970459 0.94550753]	[421.28240967 372.45465088 0.90575469]	[359.69400024 372.48962402 0.85865277]	[339.302948 462.42324829 0.90046716]	[318.63583374 554.6529541 0.87074322]	[482.82177734 367.3737793 0.84537345]	[513.56555176 459.74743652 0.89999831]	[541.78820801 547.04522705 0.88862383]	[431.4826355 528.9710083 0.72963673]	[395.64590454 528.97290039 0.74384207]	[418.74127197 667.59014893 0.89144999]	[439.21435547 767.62475586 0.87010729]	[464.85293579 528.98583984 0.73030454]	[475.12567139 688.1027832 0.7997278 ]	[4.82762543e+02 8.34277100e+02 7.80478656e-01]	[403.400177 321.27160645 0.85825974]	[431.47390747 321.18737793 0.87661016]	[390.46966553 313.52359009 0.71549457]	[444.42718506 305.81170654 0.79623711]	[4.72539124e+02 8.65118835e+02 6.02055788e-01]	[4.88016724e+02 8.65045471e+02 5.97318530e-01]	[4.82801971e+02 8.47109619e+02 5.91730595e-01]	[4.34121887e+02 8.08560791e+02 6.81965053e-01]	[4.18708710e+02 7.98447449e+02 6.95491910e-01]	[4.44355011e+02 7.70155823e+02 7.04063416e-01]
[418.78613281 336.64624023 0.93717885]	[421.33209229 375.01422119 0.91268516]	[359.73571777 375.04431152 0.86659825]	[341.67706299 464.89337158 0.88123751]	[318.64300537 559.71234131 0.88754147]	[482.85165405 372.51486206 0.84681702]	[513.63781738 462.35671997 0.88674045]	[541.70941162 552.08911133 0.8596496 ]	[431.47970581 529.05633545 0.72542822]	[395.64627075 529.05133057 0.73759294]	[418.77200317 667.6550293 0.88275951]	[439.23275757 767.61315918 0.87208009]	[464.83752441 531.54577637 0.73186177]	[472.6137085 688.08728027 0.78473037]	[4.82759430e+02 8.44529480e+02 7.59793937e-01]	[405.85601807 323.73999023 0.8477658 ]	[431.52728271 321.25570679 0.86725944]	[393.00091553 315.97052002 0.73442692]	[446.88778687 308.39053345 0.78950918]	[4.72535278e+02 8.70296021e+02 6.36296868e-01]	[4.88015717e+02 8.70271851e+02 6.38170838e-01]	[4.82762909e+02 8.52260132e+02 6.05774343e-01]	[4.36592194e+02 8.08577881e+02 6.94642425e-01]	[4.18722961e+02 8.00932617e+02 7.00861573e-01]	[4.44372162e+02 7.70144226e+02 7.00906873e-01]
[418.76092529 339.17196655 0.91954505]	[421.36340332 377.50982666 0.92280763]	[359.78039551 377.56234741 0.87047744]	[341.71054077 464.96240234 0.87127423]	[318.64971924 559.79364014 0.89876044]	[482.83926392 377.51928711 0.8767249 ]	[511.04907227 462.39819336 0.87794757]	[539.26715088 559.69512939 0.85161483]	[431.47036743 531.55432129 0.72150981]	[398.01324463 531.58581543 0.73342037]	[418.77822876 667.66552734 0.8800084 ]	[439.23144531 767.62713623 0.87001526]	[462.4446106 531.56561279 0.73425704]	[472.59576416 688.08825684 0.77572268]	[4.82747040e+02 8.44601196e+02 7.52385557e-01]	[405.85107422 328.87808228 0.83441997]	[431.51223755 328.84066772 0.85047251]	[393.03320312 316.07354736 0.7071135 ]	[444.45291138 313.50570679 0.83380723]	[4.70000061e+02 8.72796082e+02 6.14491642e-01]	[4.87994781e+02 8.72796387e+02 6.23578131e-01]	[4.82763184e+02 8.52311340e+02 5.89450896e-01]	[4.34100983e+02 8.08591370e+02 6.88347995e-01]	[4.18697662e+02 8.00936523e+02 6.99465215e-01]	[4.44374115e+02 7.70158569e+02 6.99693024e-01]
[421.14727783 341.77694702 0.89654547]	[421.37286377 377.60253906 0.92633688]	[359.80484009 377.61978149 0.87195897]	[341.73910522 467.48416138 0.85949212]	[318.63882446 562.23144531 0.90773618]	[482.83016968 377.65698242 0.89110744]	[511.01306152 467.44918823 0.83898407]	[539.17944336 562.26690674 0.86815751]	[428.99816895 534.13592529 0.72595793]	[398.01730347 534.16906738 0.74135864]	[418.76190186 670.09893799 0.87520623]	[439.23123169 767.65405273 0.87223536]	[462.43548584 534.16882324 0.74391878]	[472.57388306 688.16717529 0.76260108]	[4.82759369e+02 8.47174866e+02 7.43299961e-01]	[405.90914917 334.01083374 0.85309637]	[434.02478027 333.95306396 0.86545634]	[393.07803345 318.57525635 0.7102614 ]	[449.46871948 315.95922852 0.82897484]	[4.67489685e+02 8.75371521e+02 5.14247835e-01]	[4.87986603e+02 8.75400879e+02 5.33841193e-01]	[4.82786438e+02 8.54859436e+02 5.49728572e-01]	[4.34102722e+02 8.08579346e+02 7.07669854e-01]	[4.18700714e+02 8.00929871e+02 7.20309496e-01]	[4.44383453e+02 7.70190247e+02 7.07059324e-01]
[421.19345093 344.27401733 0.8927179 ]	[423.78421021 377.72976685 0.92536443]	[362.23428345 377.72463989 0.87048268]	[341.77755737 469.99990845 0.85379064]	[318.64569092 562.2744751 0.91041881]	[482.89865112 380.10754395 0.89615113]	[508.51403809 467.48904419 0.84285951]	[536.66693115 562.40014648 0.86430168]	[431.4631958 536.65789795 0.72587216]	[398.02825928 536.65856934 0.74672657]	[418.75698853 670.13641357 0.86307013]	[439.22854614 767.69171143 0.86957622]	[462.44934082 536.69317627 0.74551296]	[472.53125 690.62835693 0.76281804]	[4.82762970e+02 8.49636719e+02 7.56069660e-01]	[410.95846558 336.47015381 0.86860049]	[434.07141113 336.45935059 0.88534141]	[395.62747192 318.72564697 0.7343753 ]	[452.02194214 316.10684204 0.84458876]	[4.72582153e+02 8.77897461e+02 5.80204844e-01]	[4.93084900e+02 8.75435608e+02 5.97923100e-01]	[4.82741516e+02 8.54886475e+02 5.60017228e-01]	[4.34094940e+02 8.08591431e+02 7.10794806e-01]	[4.18710785e+02 8.00950317e+02 7.25789249e-01]	[4.44370575e+02 7.70225830e+02 7.09443927e-01]
[421.25817871 346.86328125 0.89002627]	[423.87109375 380.19985962 0.91263139]	[362.33282471 380.13256836 0.86645728]	[344.25473022 470.03909302 0.8442741 ]	[318.64639282 562.31848145 0.91186804]	[482.9765625 380.25195312 0.88232142]	[508.50839233 472.53549194 0.84694439]	[531.62817383 562.4274292 0.86342144]	[428.97766113 536.69488525 0.73184025]	[398.00769043 536.69152832 0.74486548]	[418.73913574 670.12902832 0.86683172]	[439.22338867 767.69720459 0.86930609]	[462.42779541 536.72924805 0.75581288]	[472.52642822 690.69451904 0.74288368]	[4.82765594e+02 8.49638672e+02 7.35120893e-01]	[413.52410889 336.56604004 0.88576335]	[436.59509277 336.59851074 0.91921031]	[398.04992676 318.77389526 0.77535826]	[454.60922241 318.63955688 0.84222168]	[4.72546143e+02 8.83024231e+02 5.10856628e-01]	[4.90520081e+02 8.80474915e+02 5.34458041e-01]	[4.82777740e+02 8.54891052e+02 5.35179913e-01]	[4.36612274e+02 8.08613281e+02 7.22939968e-01]	[4.18743469e+02 8.00977539e+02 7.32057333e-01]	[4.44357269e+02 7.70217041e+02 6.99359477e-01]
[421.30258179 351.9864502 0.89412433]	[423.9130249 380.31225586 0.89648664]	[362.3453064 380.21777344 0.8614977 ]	[344.26031494 472.58575439 0.84261954]	[318.62231445 562.43554688 0.92163444]	[485.45037842 382.75628662 0.84635401]	[508.52313232 475.16784668 0.86183053]	[531.57183838 564.93511963 0.85679841]	[428.99343872 539.22113037 0.73874736]	[395.64285278 539.20770264 0.75191706]	[418.70849609 670.17565918 0.863478 ]	[439.21697998 767.67987061 0.87485558]	[464.81710815 539.26177979 0.75210971]	[472.57214355 693.23083496 0.7237758 ]	[4.82759338e+02 8.49761230e+02 7.41593122e-01]	[413.5947876 336.70849609 0.8861208 ]	[436.67132568 339.090271 0.92195415]	[398.08084106 321.1595459 0.78818858]	[454.6494751 318.66629028 0.83863628]	[4.72561371e+02 8.88215332e+02 5.18771887e-01]	[4.90562317e+02 8.88126770e+02 5.44224203e-01]	[4.82753784e+02 8.60012878e+02 5.28005004e-01]	[4.36577362e+02 8.08653381e+02 7.36558199e-01]	[4.18726959e+02 8.03474426e+02 7.44077802e-01]	[4.44337585e+02 7.70179688e+02 7.09229231e-01]
[421.36434937 354.57141113 0.89820105]	[423.9276123 382.75466919 0.88899797]	[364.79473877 380.26095581 0.85976833]	[344.275177 475.10598755 0.84758437]	[318.62643433 564.82202148 0.92323107]	[487.92297363 382.86083984 0.82616448]	[508.47955322 477.58944702 0.86803412]	[529.04608154 564.98620605 0.85863769]	[428.94458008 539.2611084 0.74713802]	[395.61688232 539.23565674 0.75313985]	[418.72476196 670.19946289 0.85651892]	[439.22860718 767.67932129 0.87543058]	[462.41824341 539.30688477 0.76094234]	[472.52362061 693.20141602 0.72002745]	[4.82746765e+02 8.52261780e+02 7.45435297e-01]	[416.06100464 339.19464111 0.88700688]	[439.0932312 339.22711182 0.93220568]	[398.09716797 323.72674561 0.78043151]	[457.06585693 318.72961426 0.80605108]	[4.72518188e+02 8.90733643e+02 5.14570832e-01]	[4.90506866e+02 8.88199158e+02 5.42628169e-01]	[4.80343109e+02 8.65077393e+02 5.30434489e-01]	[4.34080353e+02 8.08686340e+02 7.28687406e-01]	[4.18706512e+02 8.03489319e+02 7.40102291e-01]	[4.44351868e+02 7.70181885e+02 6.99826181e-01]
[423.82543945 357.00762939 0.89582145]	[423.92303467 382.8326416 0.88266945]	[362.34390259 380.34057617 0.85000408]	[344.30300903 475.13522339 0.8478235 ]	[318.63345337 564.88574219 0.92180669]	[487.95394897 385.34317017 0.81747049]	[508.50201416 480.13912964 0.89896023]	[529.01086426 567.56817627 0.84045291]	[428.94546509 541.73846436 0.75024617]	[395.61843872 541.72973633 0.76036072]	[418.76605225 670.1842041 0.86098689]	[439.24099731 767.66015625 0.88171899]	[462.42285156 541.78173828 0.76220208]	[472.52871704 695.74902344 0.70372194]	[4.82745911e+02 8.52335388e+02 7.30848968e-01]	[416.13937378 339.26287842 0.89370972]	[439.15914917 339.28207397 0.94451362]	[398.1696167 323.81399536 0.77123111]	[457.12167358 321.21569824 0.80997407]	[4.67480530e+02 8.93314453e+02 5.12122571e-01]	[4.87971008e+02 8.90782166e+02 5.42205691e-01]	[4.82767181e+02 8.67612061e+02 5.23706257e-01]	[4.34044861e+02 8.08702515e+02 7.16226101e-01]	[4.18686188e+02 8.03489868e+02 7.28783786e-01]	[4.44357269e+02 7.70143494e+02 7.00429797e-01]
[423.87176514 357.07739258 0.90160835]	[423.92263794 385.30749512 0.87480873]	[362.33099365 382.79101562 0.84273183]	[344.29211426 477.59222412 0.84783953]	[318.62832642 564.91717529 0.9241094 ]	[487.98147583 385.40170288 0.81217206]	[508.48245239 480.22201538 0.90918887]	[529.01263428 570.07354736 0.83516705]	[428.94818115 541.81005859 0.75606012]	[395.61105347 541.80230713 0.77039367]	[421.21932983 675.21801758 0.84925532]	[439.240448 767.69476318 0.87907219]	[462.43154907 541.85528564 0.76457143]	[472.53121948 695.75933838 0.70724475]	[4.82747894e+02 8.54823364e+02 7.29320049e-01]	[418.55999756 341.68676758 0.89239103]	[439.1932373 341.72964478 0.93606919]	[398.22692871 326.36120605 0.78800583]	[457.14807129 326.28988647 0.80580652]	[4.69990570e+02 8.93388794e+02 5.07961512e-01]	[4.88008881e+02 8.93278076e+02 5.43091595e-01]	[4.82758820e+02 8.67698181e+02 5.29524624e-01]	[4.34110748e+02 8.08725464e+02 7.01959372e-01]	[4.18707306e+02 8.03529236e+02 7.13908613e-01]	[4.44337433e+02 7.70154297e+02 7.03963101e-01]
[423.87176514 357.07727051 0.90170693]	[423.92306519 385.30258179 0.87504607]	[362.32763672 382.78610229 0.84396636]	[344.3039856 477.59249878 0.8471173 ]	[318.63238525 564.94433594 0.92303842]	[487.98706055 385.39599609 0.8119688 ]	[508.48034668 480.22021484 0.91063213]	[529.01464844 570.06921387 0.83520722]	[428.94842529 541.80725098 0.75626844]	[395.6105957 541.79968262 0.77013743]	[421.22088623 675.21173096 0.84937316]	[439.24514771 767.70117188 0.88133609]	[462.43130493 541.85241699 0.76495469]	[472.52868652 695.75152588 0.70741135]	[4.82749908e+02 8.54819336e+02 7.31258094e-01]	[418.5607605 341.68585205 0.8927803 ]	[439.19403076 341.7298584 0.9359839 ]	[398.22897339 326.36206055 0.78990704]	[457.14962769 326.29522705 0.80617625]	[4.69981812e+02 8.93368347e+02 5.11387646e-01]	[4.88003510e+02 8.93262634e+02 5.42997003e-01]	[4.82761719e+02 8.67697876e+02 5.32954812e-01]	[4.34103943e+02 8.08738159e+02 6.99800491e-01]	[4.18704529e+02 8.03543518e+02 7.13504910e-01]	[4.44338715e+02 7.70160522e+02 7.05086946e-01]
[423.92379761 357.09466553 0.89653355]	[426.3508606 385.35488892 0.87026191]	[364.7663269 382.84011841 0.83178657]	[346.81109619 475.1678772 0.84331894]	[318.63699341 564.98187256 0.91971034]	[488.00009155 387.93896484 0.80919719]	[508.47793579 480.2802124 0.91082764]	[529.01928711 572.6574707 0.83275771]	[428.95632935 541.84014893 0.75680375]	[395.6078186 541.83996582 0.77253848]	[421.29678345 675.26867676 0.84388095]	[439.23739624 767.67675781 0.88522565]	[462.43560791 541.87738037 0.76496017]	[472.52127075 698.31451416 0.70131266]	[4.82722473e+02 8.54906677e+02 7.33812451e-01]	[418.59963989 341.70584106 0.8958925 ]	[439.24499512 341.7550354 0.93072838]	[398.28283691 328.89572144 0.78172958]	[457.19143677 326.3180542 0.80776942]	[4.69985931e+02 8.95870483e+02 5.21020770e-01]	[4.87995514e+02 8.93306580e+02 5.55152774e-01]	[4.80329773e+02 8.70180786e+02 5.44639826e-01]	[4.34103516e+02 8.08733032e+02 6.95937812e-01]	[4.18706757e+02 8.03536133e+02 7.07885861e-01]	[4.44319855e+02 7.70138611e+02 7.15030253e-01]
[426.36486816 357.12225342 0.89576989]	[426.39752197 385.40652466 0.85607779]	[364.80679321 382.86349487 0.82290095]	[346.81106567 477.61575317 0.84709185]	[318.64074707 565.01959229 0.9138568 ]	[490.47903442 390.47540283 0.80676335]	[508.51223755 480.31558228 0.90430188]	[529.02111816 575.18096924 0.83623135]	[428.9491272 541.8291626 0.75449264]	[395.61169434 541.82440186 0.76633561]	[421.322052 675.28155518 0.83143008]	[439.23629761 767.63604736 0.88072908]	[462.41644287 541.87213135 0.76912355]	[4.72515839e+02 7.03466309e+02 6.97152138e-01]	[4.82712250e+02 8.57428223e+02 7.23008037e-01]	[418.61624146 341.74133301 0.89635164]	[439.25881958 341.78869629 0.92787844]	[398.28594971 328.9239502 0.79472971]	[457.18624878 326.3704834 0.79696763]	[4.67495117e+02 8.98462769e+02 5.21219790e-01]	[4.87954651e+02 8.93419128e+02 5.55361271e-01]	[4.82741760e+02 8.70250671e+02 5.31409979e-01]	[4.34104248e+02 8.08701538e+02 6.96650147e-01]	[4.18721100e+02 8.03496399e+02 7.04504967e-01]	[4.44319000e+02 7.70092896e+02 7.04563677e-01]
[428.99923706 359.67114258 0.87670106]	[426.38400269 390.48519897 0.8509438 ]	[364.83670044 387.91384888 0.80150735]	[344.34918213 480.16030884 0.87338746]	[318.61727905 567.47979736 0.89381254]	[487.9704895 393.06561279 0.82033741]	[508.51010132 480.36053467 0.90137213]	[529.0246582 577.72467041 0.84227228]	[431.47299194 544.34613037 0.74909621]	[398.02697754 544.36126709 0.76500154]	[421.3729248 675.24993896 0.82536954]	[439.22897339 767.60998535 0.88071358]	[462.44821167 544.35321045 0.75578946]	[4.70051300e+02 7.03469055e+02 6.95573509e-01]	[4.82744080e+02 8.57437988e+02 7.16161132e-01]	[418.69470215 346.90066528 0.87704986]	[441.71780396 346.90170288 0.90234393]	[400.67169189 333.974823 0.78669477]	[459.68139648 333.92642212 0.82630742]	[4.69977753e+02 9.00993042e+02 5.25847971e-01]	[4.87934540e+02 8.95870483e+02 5.57444572e-01]	[4.82777740e+02 8.70225891e+02 5.41377485e-01]	[4.36585602e+02 8.08642212e+02 7.13409960e-01]	[4.18731262e+02 8.00964539e+02 7.14575708e-01]	[4.44303925e+02 7.67690430e+02 7.04175472e-01]
[431.51687622 359.7571106 0.87306291]	[426.3996582 393.01727295 0.8499735 ]	[364.83990479 390.50030518 0.8038547 ]	[346.81399536 480.22427368 0.88451433]	[318.6116333 567.57952881 0.88513535]	[488.01306152 395.50595093 0.81920069]	[508.49612427 480.33966064 0.90095997]	[529.01904297 577.74560547 0.84421706]	[431.5380249 544.4453125 0.75198227]	[398.07516479 544.44311523 0.77235419]	[421.39358521 675.22253418 0.8203876 ]	[439.22991943 767.62310791 0.87688142]	[464.84466553 544.45709229 0.75129384]	[4.72527039e+02 7.03496887e+02 6.91183805e-01]	[4.82741241e+02 8.57386108e+02 7.25660443e-01]	[418.73181152 351.92703247 0.88210034]	[441.75378418 351.92449951 0.90318757]	[400.6907959 334.04296875 0.8000679 ]	[459.72735596 334.0098877 0.84186959]	[4.69966064e+02 8.98464417e+02 5.58293760e-01]	[4.87933563e+02 8.93414551e+02 5.86615384e-01]	[4.82755768e+02 8.70169006e+02 5.54621279e-01]	[4.34113800e+02 8.08679993e+02 7.04038858e-01]	[4.18714294e+02 8.01000427e+02 7.08725989e-01]	[4.44306396e+02 7.70089294e+02 6.95034981e-01]
[431.46868896 362.23577881 0.85670626]	[426.42630005 395.53311157 0.85826945]	[364.86206055 393.00869751 0.80850691]	[346.83154297 480.25189209 0.88751173]	[318.60772705 567.56304932 0.88490731]	[490.48016357 395.58798218 0.82813245]	[508.49536133 482.7572937 0.89899099]	[529.05487061 580.23266602 0.84925389]	[431.53170776 544.46716309 0.74969882]	[398.05728149 544.46832275 0.76738149]	[423.77816772 672.71258545 0.82277608]	[439.23007202 767.60174561 0.8778891 ]	[464.84799194 544.47888184 0.75090331]	[4.72517487e+02 7.06026367e+02 6.99469984e-01]	[4.82735077e+02 8.62527954e+02 7.16867924e-01]	[418.69793701 352.02886963 0.88830554]	[441.74786377 352.02728271 0.91507238]	[400.68240356 336.46957397 0.79624897]	[459.73626709 336.45849609 0.85985577]	[4.67449554e+02 9.03589539e+02 5.64711511e-01]	[4.85438721e+02 8.98457520e+02 5.80001473e-01]	[4.82767334e+02 8.72750427e+02 5.43642998e-01]	[4.36592468e+02 8.08626892e+02 6.95528626e-01]	[4.18744629e+02 8.00936035e+02 7.00902820e-01]	[4.41907959e+02 7.67681702e+02 7.02852964e-01]
[431.5489502 362.28036499 0.85745096]	[426.42941284 395.60409546 0.87061512]	[364.86508179 393.06716919 0.81203997]	[346.81228638 480.30575562 0.89124644]	[318.60681152 570.03356934 0.8812241 ]	[490.48373413 398.02972412 0.83927095]	[511.00518799 482.87994385 0.88326281]	[529.07318115 580.293396 0.85647517]	[431.54025269 544.49102783 0.75012326]	[398.06060791 544.48455811 0.77070498]	[423.79837036 670.19708252 0.82989949]	[439.22531128 767.59765625 0.87552506]	[464.85177612 546.93719482 0.74976689]	[4.72541046e+02 7.08563660e+02 6.86910570e-01]	[4.82710175e+02 8.67656616e+02 7.22900689e-01]	[418.7460022 354.52926636 0.90096265]	[441.76937866 354.49285889 0.91988325]	[400.70126343 336.54037476 0.81640768]	[459.76419067 336.4864502 0.86624777]	[4.64947357e+02 9.06162537e+02 5.77710032e-01]	[4.82951782e+02 9.03560242e+02 5.87288380e-01]	[4.82763336e+02 8.75394653e+02 5.21434784e-01]	[4.36605560e+02 8.08652710e+02 6.96858287e-01]	[4.18755402e+02 8.00966919e+02 6.98937833e-01]	[4.41882843e+02 7.67677124e+02 7.07764328e-01]
[431.53460693 362.34884644 0.84820521]	[426.4352417 398.01843262 0.87811613]	[364.86074829 395.52822876 0.81775355]	[346.8079834 480.32473755 0.89207149]	[318.62145996 570.10473633 0.87414771]	[490.48550415 398.08786011 0.85123211]	[511.04449463 482.95690918 0.87078035]	[531.53253174 580.32897949 0.86346704]	[431.5430603 544.42010498 0.76025128]	[398.07879639 544.41571045 0.78206295]	[423.77359009 670.15710449 0.83473998]	[439.22549438 767.59649658 0.87078166]	[464.84030151 544.45288086 0.75983262]	[4.72523163e+02 7.06053345e+02 6.75540864e-01]	[4.82716309e+02 8.67673035e+02 7.03043103e-01]	[418.72821045 354.59472656 0.90966713]	[441.76379395 354.54681396 0.93209183]	[400.68270874 336.58789062 0.82254338]	[459.76550293 336.55331421 0.88004994]	[4.67399628e+02 9.06177002e+02 5.31447113e-01]	[4.85351929e+02 9.03571045e+02 5.54839253e-01]	[4.82767242e+02 8.77894043e+02 4.88662601e-01]	[4.36646271e+02 8.08617493e+02 6.77944422e-01]	[4.21178772e+02 8.00943420e+02 6.82400882e-01]	[4.41877441e+02 7.67690613e+02 7.01522350e-01]
[431.51907349 364.80123901 0.84494907]	[426.42782593 398.04910278 0.8851158 ]	[364.84963989 395.56210327 0.82201499]	[346.81137085 480.34216309 0.89175242]	[318.63369751 570.10357666 0.87546778]	[490.49234009 398.1229248 0.85815871]	[511.04257202 482.97479248 0.8682223 ]	[531.53765869 580.36737061 0.86633724]	[431.53262329 544.39984131 0.76144481]	[398.07250977 544.40350342 0.78239399]	[423.79949951 670.1640625 0.83295649]	[439.22393799 767.61114502 0.87186223]	[464.82647705 544.42700195 0.76502621]	[4.72516632e+02 7.06053894e+02 6.77327633e-01]	[4.82712494e+02 8.67681824e+02 7.05011010e-01]	[418.73193359 356.99481201 0.91470438]	[441.75646973 354.58914185 0.93884468]	[400.70709229 336.62393188 0.81814951]	[459.78915405 336.58660889 0.89358246]	[4.67393890e+02 9.06174988e+02 5.22737205e-01]	[4.82952637e+02 9.03569702e+02 5.48774421e-01]	[4.82763214e+02 8.75432983e+02 4.84505922e-01]	[4.36654205e+02 8.08637512e+02 6.75504982e-01]	[4.21174133e+02 8.00968079e+02 6.78347468e-01]	[4.41878815e+02 7.70089355e+02 7.02241957e-01]
[431.51702881 364.81689453 0.84317654]	[426.42559814 398.0489502 0.88472283]	[364.84783936 395.54348755 0.81981885]	[344.34487915 480.35263062 0.89327002]	[318.65539551 570.06915283 0.8781606 ]	[490.5043335 398.13748169 0.85884219]	[511.03948975 482.97421265 0.86801946]	[531.56109619 580.34301758 0.86164027]	[431.51068115 544.46630859 0.75458872]	[398.0559082 544.45812988 0.7741735 ]	[423.77944946 670.21209717 0.82799572]	[439.23062134 767.59368896 0.86967158]	[462.44891357 544.50024414 0.76168352]	[4.69991943e+02 7.06020874e+02 6.75741374e-01]	[4.80370911e+02 8.67663452e+02 7.10630774e-01]	[418.73904419 357.01425171 0.91748703]	[441.74703979 356.97442627 0.94174141]	[400.71762085 336.6546936 0.82261658]	[459.78106689 336.5899353 0.89174807]	[4.64950836e+02 9.08653748e+02 5.44260919e-01]	[4.85352692e+02 9.03598938e+02 5.58478713e-01]	[4.82774933e+02 8.75414001e+02 4.96831030e-01]	[4.36660675e+02 8.08610107e+02 6.60316348e-01]	[4.21177673e+02 8.00935181e+02 6.67001188e-01]	[4.41891449e+02 7.67676941e+02 7.02953815e-01]
[431.50094604 364.8253479 0.84262729]	[428.90206909 395.64547729 0.87062311]	[364.87548828 393.07058716 0.8122108 ]	[344.30166626 480.33538818 0.90169919]	[318.66308594 570.05236816 0.87955862]	[490.51837158 398.10375977 0.85094142]	[511.05697632 482.94287109 0.87127674]	[531.53485107 580.25872803 0.85034359]	[431.50314331 544.45092773 0.76101446]	[398.05163574 544.43835449 0.78080249]	[421.39959717 672.63983154 0.8281399 ]	[439.22943115 767.61138916 0.85739243]	[462.44314575 544.49139404 0.76621127]	[4.67449005e+02 7.03436340e+02 6.82553887e-01]	[4.80350983e+02 8.59953918e+02 7.11765528e-01]	[418.73733521 357.0241394 0.91772044]	[441.7428894 356.9828186 0.94497979]	[400.72854614 336.65856934 0.80932093]	[459.75878906 336.55993652 0.88289845]	[4.67472717e+02 8.98492920e+02 5.18776596e-01]	[4.85464630e+02 8.95860779e+02 5.62611997e-01]	[4.80286072e+02 8.70265442e+02 5.20481706e-01]	[4.36605347e+02 8.08631836e+02 6.31671071e-01]	[4.18739441e+02 8.00942200e+02 6.51419640e-01]	[4.41911682e+02 7.70090698e+02 6.79529846e-01]
[431.51046753 364.80584717 0.84492236]	[426.43353271 395.57791138 0.86078012]	[364.84829712 392.97705078 0.8061108 ]	[344.29922485 480.26257324 0.89594114]	[318.67419434 567.57470703 0.88304698]	[490.5111084 398.04867554 0.8397485 ]	[511.03396606 482.8482666 0.88525593]	[529.0657959 577.74023438 0.83771175]	[429.00097656 544.35791016 0.76737875]	[398.03353882 544.3637085 0.78458387]	[421.38284302 670.18096924 0.83676744]	[439.24389648 767.59039307 0.85817695]	[462.41119385 544.39916992 0.77971494]	[4.67437042e+02 7.03441406e+02 6.87865317e-01]	[4.80356537e+02 8.62520935e+02 6.93429589e-01]	[418.73062134 356.99917603 0.9136337 ]	[441.76544189 354.59405518 0.93892872]	[400.70883179 336.60516357 0.80259562]	[459.7611084 336.52484131 0.87276185]	[4.67437286e+02 9.06106384e+02 4.97706681e-01]	[4.85459961e+02 8.98449951e+02 5.30642867e-01]	[4.80316284e+02 8.72741882e+02 4.93068159e-01]	[4.34106506e+02 8.08644287e+02 6.11382186e-01]	[4.18711487e+02 8.00920837e+02 6.35664105e-01]	[4.44329315e+02 7.67678894e+02 6.71505332e-01]
[431.49295044 362.33346558 0.84655368]	[426.41162109 393.06210327 0.84696263]	[364.82403564 390.42990112 0.80512428]	[344.32733154 480.14993286 0.87545615]	[318.6701355 567.50866699 0.88795161]	[490.48458862 395.60601807 0.82854837]	[508.54727173 482.76062012 0.89364684]	[529.03955078 577.6963501 0.83677042]	[428.9866333 541.86315918 0.7653963 ]	[398.01977539 541.8637085 0.78518248]	[421.3901062 670.10852051 0.84703231]	[439.22793579 767.61242676 0.85872054]	[462.4178772 541.90911865 0.77723467]	[4.64975769e+02 6.95762573e+02 6.80383921e-01]	[4.80343842e+02 8.52262329e+02 6.66467905e-01]	[418.7171936 354.57531738 0.90373456]	[441.75018311 354.54678345 0.93341923]	[400.68469238 336.48379517 0.78402019]	[459.74868774 336.48828125 0.87071729]	[4.70020660e+02 8.88148499e+02 4.68873650e-01]	[4.90497620e+02 8.85622314e+02 4.99104142e-01]	[4.80219238e+02 8.65055359e+02 4.45742697e-01]	[4.36589081e+02 8.08611023e+02 6.09169126e-01]	[4.18709961e+02 7.98448608e+02 6.39878213e-01]	[4.44319977e+02 7.70108582e+02 6.70625031e-01]
[428.98297119 362.27111816 0.85160971]	[426.38409424 390.44665527 0.84609079]	[364.82800293 385.37597656 0.80678147]	[344.31402588 477.68545532 0.86448383]	[318.6529541 565.06732178 0.89876598]	[488.00473022 395.49679565 0.81547678]	[508.49285889 480.30505371 0.90548295]	[529.01116943 572.66387939 0.8292501 ]	[428.97723389 541.75958252 0.75886106]	[395.61984253 541.77294922 0.77451569]	[421.37963867 667.64727783 0.85894978]	[439.21966553 767.59625244 0.86178195]	[462.44210815 541.7980957 0.77025974]	[4.67410889e+02 6.98349670e+02 6.79095566e-01]	[4.80344757e+02 8.52324890e+02 7.43824720e-01]	[418.67880249 354.47772217 0.88815451]	[441.73974609 354.48443604 0.92107904]	[400.65026855 334.00863647 0.75846022]	[459.73651123 334.04937744 0.84446949]	[4.70011719e+02 8.83092102e+02 5.40830016e-01]	[4.87979126e+02 8.83057861e+02 5.57894051e-01]	[4.80253418e+02 8.65127991e+02 5.25847137e-01]	[4.36671997e+02 8.08647583e+02 6.34350896e-01]	[4.21189789e+02 8.01005005e+02 6.42030358e-01]	[4.41889893e+02 7.67684448e+02 6.86478615e-01]
[431.49859619 359.67904663 0.88075644]	[426.35894775 385.38717651 0.85993516]	[364.79067993 382.85214233 0.82223552]	[341.82580566 477.61108398 0.85928607]	[318.64282227 564.97515869 0.91668242]	[487.98446655 390.47485352 0.81303984]	[508.48846436 480.23620605 0.90489042]	[528.97613525 570.09375 0.83602005]	[428.96020508 539.30456543 0.76155984]	[395.63861084 541.72851562 0.77537638]	[421.32373047 667.60882568 0.87175113]	[439.21734619 767.6260376 0.85886914]	[462.41235352 541.73925781 0.77468354]	[464.9342041 690.6751709 0.74163467]	[4.80358551e+02 8.49689087e+02 7.55439639e-01]	[418.72244263 349.39953613 0.87193078]	[441.73614502 349.40286255 0.90065992]	[400.65908813 331.4826355 0.77654392]	[459.6942749 331.49649048 0.81317019]	[4.64954773e+02 8.77930969e+02 6.08378291e-01]	[4.85462677e+02 8.77904358e+02 6.15792215e-01]	[4.82758331e+02 8.54916443e+02 5.37937820e-01]	[4.34072235e+02 8.08675659e+02 6.23449862e-01]	[4.18686188e+02 8.01003845e+02 6.46650255e-01]	[4.44324890e+02 7.70126160e+02 6.77807271e-01]
[426.41876221 357.1338501 0.89366573]	[426.38082886 382.82601929 0.87893116]	[364.80807495 380.34820557 0.83931696]	[344.25830078 472.57925415 0.8410489 ]	[318.63458252 564.8168335 0.92008698]	[488.02764893 385.37802124 0.81293714]	[506.01330566 477.68676758 0.88360512]	[526.52575684 567.46655273 0.86615652]	[428.93280029 536.73114014 0.7485044 ]	[395.60708618 536.73638916 0.75532031]	[421.2744751 667.52404785 0.88688916]	[439.20825195 767.60699463 0.86020803]	[462.40209961 539.19793701 0.76976782]	[464.94891357 688.16876221 0.75819206]	[4.80330200e+02 8.47081848e+02 7.59441257e-01]	[418.63973999 341.75167847 0.88500428]	[439.30502319 341.80740356 0.92351216]	[400.65386963 328.86062622 0.77265513]	[459.63226318 326.33306885 0.80598134]	[4.64952301e+02 8.72907776e+02 6.32847011e-01]	[4.85450806e+02 8.72893921e+02 6.51228189e-01]	[4.80321228e+02 8.52293457e+02 5.69207609e-01]	[4.36608582e+02 8.08669617e+02 6.67219400e-01]	[4.18737640e+02 8.03489319e+02 6.71957612e-01]	[4.44311676e+02 7.70109375e+02 6.82893097e-01]
[426.40310669 357.07022095 0.88906181]	[426.37051392 380.3531189 0.88966107]	[364.84042358 380.19717407 0.85193205]	[344.2930603 467.48571777 0.83855486]	[318.65499878 562.33465576 0.91019011]	[487.98538208 382.85684204 0.82544768]	[508.44787598 477.61660767 0.86883068]	[526.50524902 564.97546387 0.88832957]	[428.94934082 534.15679932 0.73898804]	[395.62753296 534.16448975 0.74208808]	[421.22131348 667.45910645 0.88981932]	[439.18435669 767.64660645 0.85204053]	[462.3890686 536.65740967 0.76649827]	[464.97158813 687.99230957 0.78413457]	[4.82712982e+02 8.39452454e+02 7.17728853e-01]	[418.63119507 339.30740356 0.89977926]	[439.284729 341.72085571 0.94146639]	[400.60321045 321.30081177 0.81250405]	[459.6076355 321.27493286 0.80574846]	[4.67457764e+02 8.70207703e+02 5.69935799e-01]	[4.85467224e+02 8.70203735e+02 5.93572378e-01]	[4.82756897e+02 8.49740112e+02 5.34149826e-01]	[4.36621887e+02 8.08648987e+02 6.86666369e-01]	[4.18737885e+02 8.03472473e+02 6.87793195e-01]	[4.44308685e+02 7.70195190e+02 6.86136127e-01]
[426.43841553 354.55563354 0.86295432]	[426.35653687 380.20928955 0.90011698]	[364.80099487 377.71582031 0.85799259]	[344.24032593 467.38882446 0.85214204]	[318.66540527 562.23486328 0.90086532]	[487.98571777 380.32958984 0.84252888]	[506.0043335 472.51373291 0.85204583]	[526.49707031 562.39251709 0.90369815]	[428.97680664 529.04425049 0.73540205]	[395.628479 529.04840088 0.74098992]	[421.19714355 665.05761719 0.88944376]	[439.19012451 767.63586426 0.86483145]	[462.41906738 531.5425415 0.75592482]	[467.42880249 685.46563721 0.77620864]	[4.82724335e+02 8.31746338e+02 7.55325675e-01]	[418.63262939 339.18359375 0.91513318]	[439.28945923 339.18551636 0.96622753]	[398.25747681 318.76022339 0.84984535]	[457.19985962 318.66635132 0.8071667 ]	[4.69967377e+02 8.59944885e+02 5.67577600e-01]	[4.87948822e+02 8.57448975e+02 5.85591495e-01]	[4.80348663e+02 8.41988953e+02 5.36787808e-01]	[4.36601257e+02 8.08665649e+02 6.76061511e-01]	[4.18710846e+02 8.03474854e+02 6.85401082e-01]	[4.44305695e+02 7.70179565e+02 6.98965907e-01]
[428.97381592 349.40097046 0.83117336]	[423.92147827 377.67605591 0.90799636]	[364.78872681 377.58822632 0.85410738]	[341.82504272 464.84277344 0.86484402]	[318.70172119 559.70330811 0.87737012]	[487.94802856 380.10217285 0.87253881]	[506.01983643 467.49380493 0.85322106]	[526.52374268 562.22711182 0.89485198]	[431.46588135 528.99279785 0.74419224]	[398.01739502 528.9901123 0.75215012]	[421.1499939 664.95257568 0.88879716]	[439.18310547 767.6239624 0.86450285]	[462.44766235 529.02716064 0.75718915]	[470.00491333 685.43798828 0.75400871]	[4.82735413e+02 8.31816101e+02 7.80293763e-01]	[418.70480347 336.66897583 0.92936927]	[439.31808472 336.62490845 0.96431828]	[400.62692261 318.64086914 0.88748294]	[459.5982666 316.10916138 0.83220315]	[4.64866241e+02 8.57412781e+02 6.30006850e-01]	[4.82924103e+02 8.59930054e+02 6.39975369e-01]	[4.82873169e+02 8.44573792e+02 5.73404610e-01]	[4.34075378e+02 8.08697571e+02 6.77745461e-01]	[4.18671387e+02 8.03495728e+02 6.83739781e-01]	[4.41910858e+02 7.70158875e+02 7.04483867e-01]
[428.94662476 344.32174683 0.83763844]	[423.90115356 375.07196045 0.87984765]	[364.79150391 372.52807617 0.81887233]	[344.24285889 462.24078369 0.89098889]	[318.73306274 552.13183594 0.85535002]	[485.46835327 377.50939941 0.8540405 ]	[508.44729614 462.36428833 0.89586449]	[526.5423584 559.69915771 0.86909413]	[428.94485474 523.91455078 0.75679058]	[395.60522461 523.92871094 0.76379615]	[421.13604736 664.85461426 0.86603802]	[439.19555664 767.56433105 0.8669495 ]	[462.40219116 523.93109131 0.7729612 ]	[472.58813477 685.45861816 0.74813241]	[4.82708069e+02 8.34270935e+02 7.95467138e-01]	[418.67373657 336.52151489 0.91975141]	[439.33001709 336.48165894 0.94321847]	[400.63867188 318.52294922 0.82936484]	[457.21621704 316.02050781 0.82963157]	[4.67427307e+02 8.59967407e+02 6.60719097e-01]	[4.85402863e+02 8.60005798e+02 6.73791170e-01]	[4.82783752e+02 8.47079956e+02 5.93193233e-01]	[4.34078857e+02 8.08660339e+02 6.79145396e-01]	[4.18697144e+02 8.00999146e+02 6.78960741e-01]	[4.44304626e+02 7.70089050e+02 7.24830627e-01]
[426.4473877 341.6913147 0.85717613]	[423.86346436 369.95874023 0.86380702]	[362.2835083 367.3921814 0.8186357]	[344.24639893 459.75924683 0.88732958]	[318.73294067 549.50408936 0.86817253]	[485.46646118 372.54598999 0.82477707]	[508.43930054 459.76055908 0.91353816]	[526.54205322 552.06774902 0.84021914]	[428.95257568 521.35791016 0.75552726]	[395.61904907 521.3918457 0.7667833 ]	[418.79360962 662.35089111 0.8500483 ]	[439.20700073 767.57635498 0.86397815]	[462.4185791 521.35797119 0.77175486]	[475.05810547 682.90679932 0.7491979 ]	[4.82780945e+02 8.29235474e+02 7.93771386e-01]	[418.61807251 333.92407227 0.88102418]	[439.30233765 331.47579956 0.9047718 ]	[398.26766968 315.94021606 0.77234262]	[457.17684937 310.96008301 0.7601999 ]	[4.64861786e+02 8.54832825e+02 7.00732589e-01]	[4.82932373e+02 8.54873718e+02 7.07987607e-01]	[4.85350708e+02 8.36903625e+02 5.92581809e-01]	[4.34059509e+02 8.08664551e+02 6.65173054e-01]	[4.18681030e+02 8.00962769e+02 6.73945248e-01]	[4.44318848e+02 7.70118408e+02 6.99489236e-01]
[423.89932251 336.61746216 0.90128565]	[423.88378906 364.7875061 0.88163137]	[362.29129028 362.28985596 0.8427096 ]	[344.29818726 457.12332153 0.85509771]	[318.74871826 546.93518066 0.88944739]	[487.93338013 367.36990356 0.81504047]	[508.46646118 457.17752075 0.88706708]	[526.54815674 546.94232178 0.86231077]	[428.95092773 518.72271729 0.75013584]	[395.6071167 518.75244141 0.761132 ]	[418.76205444 654.72949219 0.84189427]	[439.21896362 767.62286377 0.86117184]	[462.43334961 518.72186279 0.76482201]	[472.54992676 672.64404297 0.76264834]	[4.82793365e+02 8.24063782e+02 7.65776753e-01]	[418.56195068 321.25933838 0.87279743]	[439.20773315 321.28988647 0.92114854]	[398.24926758 308.40835571 0.76522911]	[457.162323 305.76248169 0.8016938 ]	[4.67478210e+02 8.52340271e+02 6.80894017e-01]	[4.87977631e+02 8.52318848e+02 6.91928804e-01]	[4.82845001e+02 8.31716370e+02 6.22528553e-01]	[4.34088470e+02 8.08650696e+02 6.57967567e-01]	[4.18697266e+02 8.00961182e+02 6.65488243e-01]	[4.44357544e+02 7.70213989e+02 6.92282736e-01]
[423.89044189 336.54794312 0.89455307]	[426.34301758 359.82772827 0.8913421 ]	[364.8218689 359.69546509 0.8543787 ]	[344.3225708 452.04714966 0.83269858]	[318.74563599 544.3850708 0.91622031]	[487.92434692 362.30392456 0.8329215 ]	[508.50112915 454.62576294 0.85296643]	[528.99969482 544.32818604 0.88709974]	[428.97937012 513.63842773 0.73434651]	[395.63470459 516.13824463 0.74344128]	[418.79800415 652.14880371 0.85465634]	[439.21606445 767.66259766 0.86033738]	[462.43502808 513.65185547 0.75606358]	[472.51922607 667.57806396 0.79698974]	[4.80383636e+02 8.11264099e+02 7.85914183e-01]	[418.55532837 321.16870117 0.88299721]	[439.19607544 321.19607544 0.94083649]	[398.20123291 303.26187134 0.79622483]	[457.11749268 300.73873901 0.79162312]	[4.69988342e+02 8.47182007e+02 6.70842528e-01]	[4.88013306e+02 8.47093140e+02 6.67838275e-01]	[4.80315460e+02 8.18950623e+02 5.82593083e-01]	[4.34110291e+02 8.08711060e+02 6.66890025e-01]	[4.18711029e+02 8.03475098e+02 6.72212005e-01]	[4.44330536e+02 7.72688660e+02 6.87258601e-01]
[426.39141846 331.50387573 0.84360611]	[426.3550415 359.68280029 0.89930809]	[364.78729248 357.22265625 0.85738039]	[344.34539795 449.43185425 0.83239329]	[318.75811768 541.85943604 0.90353137]	[487.95962524 359.76071167 0.8520785 ]	[508.4866333 449.50350952 0.84491396]	[529.00927734 541.76818848 0.88084769]	[431.46795654 511.03890991 0.7258575 ]	[398.01812744 511.0774231 0.73424423]	[421.21038818 652.17095947 0.85483164]	[439.21572876 767.65649414 0.86076009]	[462.43811035 511.03881836 0.74781352]	[472.55639648 667.48474121 0.79952264]	[4.82722778e+02 8.11189514e+02 7.97664464e-01]	[418.6022644 318.57723999 0.90433139]	[439.25137329 318.55960083 0.95649844]	[398.22967529 298.18783569 0.85556471]	[457.2149353 295.6362915 0.82355309]	[4.64916107e+02 8.41996094e+02 6.46381140e-01]	[4.85417236e+02 8.41973999e+02 6.53963268e-01]	[4.82807526e+02 8.18901428e+02 6.00319088e-01]	[4.34085693e+02 8.08670349e+02 6.25893235e-01]	[4.18682800e+02 8.00941895e+02 6.43433452e-01]	[4.44313385e+02 7.70294373e+02 6.71633065e-01]
[426.42288208 326.30340576 0.83928776]	[423.887146 357.08319092 0.90723956]	[362.32363892 357.05541992 0.85644162]	[344.34902954 444.43933105 0.84454918]	[321.1940918 539.27349854 0.87203342]	[485.4670105 357.13275146 0.87394679]	[508.5010376 444.31365967 0.87776363]	[529.06439209 536.70605469 0.83526188]	[431.49716187 508.47805786 0.73277026]	[398.02297974 508.53207397 0.74041557]	[421.25924683 652.20544434 0.84730834]	[439.2059021 767.59729004 0.87345231]	[464.84667969 508.44470215 0.74150908]	[475.09155273 667.47131348 0.80150455]	[482.76837158 811.13360596 0.82822907]	[418.62866211 316.03601074 0.92184424]	[439.27310181 316.01019287 0.95366621]	[398.27410889 298.07513428 0.85923272]	[457.12414551 295.55352783 0.80580509]	[4.70022369e+02 8.36928528e+02 6.92133546e-01]	[4.88009888e+02 8.36858948e+02 7.11872280e-01]	[4.82817291e+02 8.16380432e+02 6.34156942e-01]	[4.31478333e+02 8.06124451e+02 6.12388432e-01]	[4.18617645e+02 7.95842346e+02 6.53143942e-01]	[4.41901550e+02 7.70253784e+02 6.87924027e-01]
[426.41842651 321.21463013 0.85699016]	[423.85501099 354.47827148 0.88018215]	[362.28030396 351.96533203 0.82577181]	[346.83874512 441.77236938 0.87312323]	[321.2019043 534.17852783 0.84380656]	[485.43768311 354.53057861 0.84307224]	[508.51190186 441.70159912 0.90201235]	[531.53375244 531.57043457 0.82192945]	[431.49291992 505.94830322 0.7315163 ]	[398.05056763 508.44287109 0.74395812]	[421.28564453 652.14349365 0.84936726]	[439.23580933 767.64208984 0.87504822]	[464.83322144 505.91931152 0.74207962]	[475.1491394 665.02685547 0.80049902]	[482.75906372 806.10675049 0.81067622]	[418.58737183 313.44421387 0.88596958]	[439.27224731 313.4041748 0.90957296]	[398.228302 295.4914856 0.80488229]	[457.13742065 292.92416382 0.77375096]	[4.69988007e+02 8.34340515e+02 7.08557367e-01]	[4.87971832e+02 8.34264404e+02 7.24491596e-01]	[4.82788788e+02 8.11282654e+02 6.80436671e-01]	[4.28938324e+02 8.08582825e+02 6.44698858e-01]	[4.18580383e+02 7.95877930e+02 6.61759257e-01]	[4.44328033e+02 7.72736572e+02 6.85202181e-01]
[426.38891602 316.12033081 0.89513874]	[423.87036133 346.89651489 0.86490113]	[362.25946045 344.34048462 0.82759541]	[346.83990479 439.21899414 0.87698358]	[321.2116394 529.06890869 0.84325671]	[485.47610474 349.45803833 0.81886423]	[508.46652222 439.16271973 0.91415578]	[529.07342529 526.47491455 0.84205264]	[431.47659302 503.29907227 0.73907852]	[395.64440918 503.33932495 0.75265139]	[421.30386353 649.63293457 0.85298496]	[439.24252319 767.65332031 0.86872721]	[464.85415649 503.27441406 0.74550849]	[475.17266846 664.88287354 0.80136657]	[4.82764191e+02 8.03557190e+02 7.97540188e-01]	[418.59890747 303.1953125 0.87383944]	[439.24731445 303.19204712 0.91802621]	[398.24386597 290.38952637 0.79323274]	[457.15280151 285.24935913 0.78448683]	[4.72565430e+02 8.34361816e+02 7.09860027e-01]	[4.90532471e+02 8.31870972e+02 7.20272005e-01]	[4.82755371e+02 8.11179260e+02 6.81448758e-01]	[4.26397430e+02 8.08582214e+02 6.39737606e-01]	[4.16144775e+02 7.95863403e+02 6.51847899e-01]	[4.44337280e+02 7.72779968e+02 6.74840868e-01]
[426.41397095 315.99163818 0.885589 ]	[423.85202026 341.78890991 0.89599013]	[362.27679443 341.70880127 0.84822911]	[344.32995605 436.58804321 0.84615338]	[321.20306396 523.9710083 0.89013165]	[485.49261475 341.82455444 0.82694697]	[508.49160767 436.6192627 0.87711376]	[529.06011963 523.91113281 0.86794031]	[431.46734619 500.7265625 0.74680042]	[395.64733887 500.7734375 0.7683062 ]	[421.31112671 649.62127686 0.8476733 ]	[439.21194458 767.66717529 0.86384064]	[464.84490967 500.71310425 0.74854475]	[475.17370605 662.38763428 0.78905731]	[4.82760315e+02 8.00952576e+02 7.97708690e-01]	[418.62023926 300.62738037 0.8960917 ]	[439.25601196 298.2618103 0.94394606]	[398.24359131 282.74804688 0.8039521 ]	[457.13729858 280.14196777 0.79489487]	[4.77631561e+02 8.31779297e+02 7.05142081e-01]	[4.95602814e+02 8.31648010e+02 6.93766892e-01]	[4.80249268e+02 8.08683838e+02 6.92902565e-01]	[4.28937958e+02 8.08573914e+02 6.43020332e-01]	[4.16155029e+02 7.95877502e+02 6.48938298e-01]	[4.41905060e+02 7.72803894e+02 6.80200934e-01]
[426.4133606 315.9914856 0.8855859]	[423.85113525 341.78793335 0.89622587]	[362.2762146 341.70715332 0.84867394]	[344.33587646 436.57693481 0.84399414]	[321.20111084 523.96258545 0.89133072]	[485.49380493 341.82519531 0.82689148]	[508.50006104 436.62991333 0.87829411]	[529.0680542 523.91278076 0.86706597]	[431.46524048 500.72946167 0.74700254]	[395.64474487 500.77633667 0.76816952]	[421.30380249 649.61767578 0.84834296]	[439.20523071 767.66546631 0.86328208]	[464.84545898 500.71713257 0.74858028]	[477.59286499 662.43170166 0.79602683]	[4.82762054e+02 8.00960876e+02 7.99634278e-01]	[418.61990356 300.62701416 0.89615309]	[439.25576782 298.262146 0.94402599]	[398.24307251 282.74667358 0.80394393]	[457.13729858 280.14230347 0.79500461]	[4.77633514e+02 8.31772278e+02 7.07826197e-01]	[4.93132111e+02 8.29273682e+02 6.96709156e-01]	[4.80256012e+02 8.08685486e+02 6.96082830e-01]	[4.28970490e+02 8.08566589e+02 6.45605922e-01]	[4.18575836e+02 7.95878784e+02 6.53760076e-01]	[4.41895020e+02 7.72798340e+02 6.79064214e-01]
[431.53170776 303.26763916 0.84206265]	[423.88311768 336.65078735 0.91227996]	[362.29574585 336.58700562 0.86248952]	[346.89529419 423.92123413 0.84004784]	[321.1690979 521.26965332 0.89145708]	[485.4246521 336.69161987 0.88441062]	[506.00881958 426.42303467 0.86072481]	[529.01959229 521.20861816 0.88028181]	[431.46759033 493.10150146 0.72433555]	[395.64572144 495.64614868 0.74281186]	[421.26922607 647.03326416 0.88345206]	[439.18319702 767.69891357 0.85949045]	[464.84768677 493.06262207 0.73606622]	[477.63131714 652.17523193 0.7771036 ]	[482.77468872 793.25842285 0.83109951]	[418.7281189 295.49264526 0.93922758]	[441.70428467 295.41894531 0.9497354 ]	[400.61901855 277.58779907 0.88258654]	[459.59667969 275.02999878 0.81629956]	[4.75129547e+02 8.26582153e+02 7.09513783e-01]	[4.93087280e+02 8.24029419e+02 6.99326992e-01]	[4.80303040e+02 8.06041016e+02 6.60377145e-01]	[4.31497284e+02 8.08560669e+02 6.60743475e-01]	[4.18603363e+02 7.98355286e+02 6.62172496e-01]	[4.41865509e+02 7.75289368e+02 6.76900506e-01]
[428.99633789 300.62103271 0.86098731]	[423.85339355 334.07315063 0.89595306]	[362.25500488 334.00320435 0.83979553]	[346.8321228 423.77752686 0.85182291]	[321.20812988 518.65765381 0.85728085]	[485.39694214 336.47457886 0.86622196]	[506.00970459 423.79840088 0.88017309]	[528.99517822 518.64312744 0.85723048]	[431.46490479 490.546875 0.72347581]	[398.01080322 493.09533691 0.74149835]	[421.20181274 646.94006348 0.88704288]	[439.17523193 767.68988037 0.85562807]	[464.83462524 490.50146484 0.73330522]	[477.64959717 649.57226562 0.80207562]	[482.84872437 790.75378418 0.84178871]	[418.65551758 290.44967651 0.88719767]	[441.70935059 290.40029907 0.90862626]	[398.27618408 274.91491699 0.81797564]	[459.63031006 272.43811035 0.79372245]	[4.75151428e+02 8.18952942e+02 6.83757842e-01]	[4.95634003e+02 8.16372864e+02 7.07569957e-01]	[4.82756866e+02 8.00998901e+02 6.59338832e-01]	[4.31550781e+02 8.06117126e+02 6.86952233e-01]	[4.18618347e+02 7.95835327e+02 6.92418873e-01]	[4.41872070e+02 7.75292358e+02 6.80467188e-01]
[428.97241211 295.57180786 0.89414096]	[423.85189819 331.40490723 0.87194723]	[362.26596069 328.84014893 0.81345326]	[344.33230591 421.152771 0.87549478]	[321.19900513 513.59088135 0.8420223 ]	[485.39996338 333.92974854 0.83755386]	[505.95211792 418.76275635 0.91752714]	[528.96673584 511.07922363 0.83928829]	[431.46798706 487.96850586 0.72119987]	[395.6416626 488.00726318 0.73374331]	[421.20666504 644.46917725 0.89429736]	[439.17297363 767.62164307 0.85794967]	[464.8394165 487.92941284 0.73035669]	[477.6918335 647.07641602 0.83068496]	[482.83282471 790.61505127 0.85860568]	[418.69589233 280.22671509 0.89690447]	[439.33361816 280.24853516 0.91847336]	[400.60354614 269.87561035 0.82508516]	[457.21878052 267.35003662 0.75744563]	[4.80159546e+02 8.16414734e+02 7.11853683e-01]	[4.98213959e+02 8.13800293e+02 7.52707303e-01]	[4.80248108e+02 7.95857910e+02 6.88231647e-01]	[4.36638977e+02 8.06061157e+02 6.93677664e-01]	[4.18731567e+02 7.95829773e+02 6.90502226e-01]	[4.41842438e+02 7.72759705e+02 6.91269994e-01]
[431.46450806 295.46624756 0.88592166]	[423.81436157 326.32113647 0.87949353]	[362.21923828 323.78399658 0.83068258]	[344.27542114 418.64846802 0.87980783]	[321.16537476 508.53378296 0.85529226]	[485.42324829 326.35055542 0.82578552]	[505.92694092 418.5741272 0.91467381]	[526.51257324 505.91897583 0.86891723]	[428.99084473 485.35424805 0.72769445]	[395.62060547 485.42364502 0.73820335]	[421.18600464 644.40655518 0.88863647]	[439.16482544 767.63220215 0.85511774]	[464.85266113 482.87387085 0.73679131]	[477.71826172 646.95849609 0.84095252]	[482.86749268 790.60205078 0.84538877]	[418.69805908 280.12554932 0.91065466]	[441.66906738 277.72085571 0.94311118]	[398.24899292 264.81036377 0.83309412]	[457.17251587 259.70654297 0.75881845]	[4.80223511e+02 8.13856079e+02 7.19751954e-01]	[5.00668243e+02 8.11325867e+02 7.69665837e-01]	[4.80251831e+02 7.95838501e+02 6.78592086e-01]	[4.36645844e+02 8.06024536e+02 6.82960808e-01]	[4.18736938e+02 7.95808960e+02 6.88068807e-01]	[4.41839203e+02 7.72788086e+02 6.89316571e-01]
[431.53045654 290.43215942 0.84785187]	[423.81021118 321.24215698 0.90234286]	[362.29336548 321.2024231 0.84115052]	[344.2539978 416.10574341 0.86297953]	[318.78448486 505.91036987 0.8809706 ]	[485.38406372 321.24493408 0.84833735]	[505.8928833 416.04428101 0.89054441]	[526.50262451 503.3744812 0.89347297]	[428.99468994 482.76428223 0.73498577]	[395.61349487 482.84823608 0.74941844]	[421.17739868 641.87615967 0.87420607]	[439.16152954 767.64343262 0.84904981]	[464.86087036 480.28964233 0.73861468]	[477.72753906 644.45574951 0.84825146]	[482.87576294 788.16778564 0.84956741]	[418.72073364 277.52709961 0.93867016]	[441.69802856 275.13504028 0.95637363]	[398.2456665 259.6618042 0.8737964]	[457.15371704 256.94644165 0.69734341]	[4.80215424e+02 8.13792175e+02 7.39389062e-01]	[4.98266907e+02 8.11276794e+02 7.85949290e-01]	[4.80254181e+02 7.93340271e+02 6.90984190e-01]	[4.36593231e+02 8.06008484e+02 6.80073678e-01]	[4.18691589e+02 7.93364929e+02 6.90894008e-01]	[4.41848419e+02 7.72825073e+02 6.91873908e-01]
[431.49105835 285.2406311 0.83865666]	[423.83972168 318.65457153 0.92159265]	[362.33325195 318.60073853 0.85171258]	[341.82492065 411.03060913 0.84351194]	[318.72747803 503.35992432 0.91771024]	[482.97735596 318.68670654 0.88141751]	[503.50320435 410.96127319 0.87274134]	[526.48388672 500.85217285 0.90789068]	[429.00408936 480.22012329 0.73450333]	[395.62716675 480.29870605 0.758533 ]	[421.1947937 639.3480835 0.85969973]	[439.1444397 767.62536621 0.84529293]	[464.87014771 480.1595459 0.73485458]	[477.74554443 641.86645508 0.82309026]	[482.85760498 785.59796143 0.82617301]	[418.70626831 275.00375366 0.9400028 ]	[441.66589355 274.94436646 0.95267254]	[398.2456665 257.11819458 0.89649445]	[457.2102356 254.53694153 0.79280573]	[4.80335754e+02 8.11281433e+02 7.47996986e-01]	[5.00732208e+02 8.08753357e+02 7.84773111e-01]	[4.80197998e+02 7.90797485e+02 7.11609006e-01]	[4.39215118e+02 8.03532593e+02 6.87529206e-01]	[4.21224091e+02 7.95811096e+02 6.83576107e-01]	[4.41787170e+02 7.72794678e+02 6.91482067e-01]
[431.51879883 282.66918945 0.8488428 ]	[423.81463623 316.14233398 0.92088777]	[362.23855591 316.10107422 0.86465377]	[341.74227905 410.96151733 0.85716677]	[318.71807861 500.88973999 0.91345179]	[482.96188354 316.18218994 0.89112759]	[503.46749878 405.86154175 0.88875657]	[526.4786377 500.68231201 0.90060526]	[431.48657227 477.72409058 0.72793055]	[398.02322388 480.23150635 0.756724 ]	[421.20996094 639.29766846 0.86106694]	[439.13238525 767.63433838 0.83899021]	[464.88070679 477.64028931 0.72630602]	[480.11694336 641.88745117 0.83500481]	[482.81930542 785.55541992 0.82850784]	[418.69085693 274.90274048 0.93138939]	[441.69488525 272.44815063 0.93077016]	[398.19876099 257.02270508 0.88851124]	[457.16677856 254.48614502 0.8010875 ]	[4.80250671e+02 8.11240234e+02 7.39697814e-01]	[4.98237854e+02 8.08728394e+02 7.60782063e-01]	[4.80179413e+02 7.90784607e+02 7.14438677e-01]	[4.39266266e+02 8.03507019e+02 6.81160450e-01]	[4.21273071e+02 7.95808655e+02 6.71464920e-01]	[4.41765625e+02 7.72822937e+02 6.83965087e-01]
[431.47033691 277.68637085 0.86893636]	[423.80682373 315.9932251 0.91529316]	[362.2137146 316.00900269 0.86207163]	[341.73358154 405.86901855 0.86322856]	[318.72869873 500.71646118 0.89894193]	[482.95794678 315.99536133 0.88029712]	[503.44302368 403.34408569 0.90068871]	[526.45562744 498.14083862 0.8858515 ]	[431.50604248 475.13476562 0.71446264]	[398.0479126 477.66854858 0.74223232]	[421.18933105 636.80529785 0.86482632]	[439.11709595 767.60119629 0.83411205]	[464.87942505 472.58041382 0.71670204]	[480.13739014 639.3359375 0.82643652]	[482.81106567 783.0045166 0.82072544]	[418.64199829 269.87451172 0.88681555]	[441.70355225 267.35424805 0.90541649]	[398.19168091 254.46115112 0.86110735]	[459.59970093 251.95643616 0.77283716]	[4.80151489e+02 8.08761230e+02 7.59911656e-01]	[4.95693634e+02 8.08625122e+02 7.51800418e-01]	[4.80187653e+02 7.90693298e+02 7.16860771e-01]	[4.39170471e+02 8.03462952e+02 6.78523064e-01]	[4.21207245e+02 7.93337097e+02 6.78406477e-01]	[4.41784607e+02 7.72802917e+02 6.94275379e-01]
[426.42803955 275.07208252 0.89650476]	[423.80404663 313.44055176 0.8953616 ]	[362.21401978 310.98022461 0.83394676]	[341.74176025 403.34121704 0.86393213]	[318.76678467 498.20877075 0.87390083]	[482.96127319 313.43005371 0.84816068]	[503.4286499 400.80886841 0.92013693]	[526.45117188 493.09075928 0.85714155]	[431.53955078 472.55395508 0.70703131]	[398.06741333 475.14108276 0.73450208]	[421.18688965 634.2286377 0.85555869]	[439.13034058 767.61480713 0.83590484]	[464.89654541 469.9776001 0.7101717 ]	[480.14141846 634.24304199 0.81920356]	[482.83599854 782.98382568 0.82335782]	[418.61416626 259.7197876 0.89078373]	[439.28778076 259.71664429 0.93024755]	[398.25250244 251.82963562 0.81840003]	[457.14291382 249.36859131 0.77478409]	[4.75157501e+02 8.08734558e+02 7.78591990e-01]	[4.93095734e+02 8.08664917e+02 7.58063495e-01]	[4.80260468e+02 7.90678894e+02 7.17890680e-01]	[4.36666962e+02 8.03489746e+02 6.68891013e-01]	[4.18762329e+02 7.93327026e+02 6.71256423e-01]	[4.41829163e+02 7.72819702e+02 6.95033371e-01]
[426.41790771 274.98803711 0.89355856]	[423.78308105 310.90213013 0.88429528]	[359.80844116 308.37088013 0.82840872]	[341.73629761 400.8107605 0.88223499]	[318.76535034 495.64794922 0.85803193]	[482.95318604 310.89578247 0.83711004]	[503.43411255 398.27218628 0.93339837]	[526.48101807 487.97372437 0.84858537]	[431.5144043 469.9831543 0.70184761]	[398.04556274 472.55410767 0.72174644]	[421.20513916 634.17901611 0.85629946]	[439.12051392 767.59454346 0.83376694]	[464.88861084 467.44064331 0.70899689]	[480.15493774 631.66381836 0.82118696]	[482.85861206 780.40557861 0.82058811]	[418.61264038 259.64678955 0.90045422]	[439.24969482 259.59820557 0.94409513]	[398.20489502 249.31640625 0.82363069]	[454.64596558 244.21772766 0.76387292]	[4.77614594e+02 8.08667542e+02 7.98340917e-01]	[4.95601807e+02 8.08582214e+02 7.75846362e-01]	[4.80295227e+02 7.90615356e+02 7.21231043e-01]	[4.36654297e+02 8.00969543e+02 6.58296764e-01]	[4.18744568e+02 7.93264282e+02 6.70721054e-01]	[4.41810150e+02 7.72806396e+02 7.02755570e-01]
[428.9269104 274.88781738 0.8772468 ]	[421.40402222 305.8125 0.88174689]	[359.79431152 305.78643799 0.83727312]	[341.74468994 400.6831665 0.89421791]	[318.77676392 493.08654785 0.84927887]	[482.93270874 305.77770996 0.83792734]	[503.43362427 398.16662598 0.93413711]	[526.50183105 485.38998413 0.86508179]	[434.02566528 469.9675293 0.70357716]	[398.08914185 472.53222656 0.72674692]	[421.18585205 631.61578369 0.86268735]	[439.12963867 767.57385254 0.8419013 ]	[464.94226074 467.41873169 0.70082486]	[480.18005371 631.63659668 0.82976586]	[482.85144043 780.4041748 0.82092494]	[418.61877441 257.18844604 0.90778136]	[439.28640747 257.08990479 0.9616574 ]	[398.10214233 244.26805115 0.83728492]	[454.63171387 236.67178345 0.72537029]	[4.77654999e+02 8.08615540e+02 7.74416924e-01]	[4.95666687e+02 8.08550659e+02 7.69967318e-01]	[4.80273773e+02 7.90628723e+02 7.10527658e-01]	[4.39157440e+02 7.98426819e+02 6.68250024e-01]	[4.21221832e+02 7.93242126e+02 6.82094872e-01]	[4.41801208e+02 7.72776123e+02 7.05569446e-01]
[426.40942383 272.34515381 0.85232067]	[421.35043335 303.22125244 0.90301549]	[359.76513672 303.23626709 0.84931517]	[341.77139282 398.21426392 0.88940024]	[321.16619873 488.02230835 0.84659266]	[482.90097046 300.75271606 0.85881472]	[503.47384644 395.650177 0.91059172]	[526.52276611 482.91424561 0.87544078]	[434.07144165 467.41949463 0.71371698]	[398.1333313 469.99008179 0.73311138]	[421.15945435 629.0982666 0.87131327]	[439.15460205 767.50317383 0.84718716]	[467.42044067 464.86871338 0.6986866 ]	[480.21615601 629.09954834 0.85465914]	[482.88702393 775.293396 0.8207953 ]	[418.57391357 257.00418091 0.92118728]	[439.24703979 254.60041809 0.95135379]	[398.04049683 241.65434265 0.8503356 ]	[454.64355469 236.44943237 0.74024224]	[4.75076721e+02 8.08521729e+02 7.48078048e-01]	[4.95628326e+02 8.06104675e+02 7.49848604e-01]	[4.82785400e+02 7.88171997e+02 6.76533043e-01]	[4.39149994e+02 8.00961792e+02 7.08349109e-01]	[4.21209930e+02 7.93293030e+02 7.17216253e-01]	[4.41845032e+02 7.70273010e+02 7.29584217e-01]
[426.37750244 264.79946899 0.84327042]	[421.34603882 300.68811035 0.92212391]	[359.76223755 300.72372437 0.8592667 ]	[341.76251221 398.11050415 0.88712299]	[321.1529541 487.91824341 0.85809976]	[482.87960815 300.63137817 0.87881285]	[503.46203613 395.51483154 0.89697599]	[526.53302002 482.81231689 0.88439178]	[434.09109497 464.91879272 0.71860325]	[398.14630127 467.48233032 0.73527968]	[421.1534729 626.63500977 0.87579459]	[439.16278076 767.5222168 0.85161269]	[467.44314575 462.37924194 0.69752425]	[480.26644897 629.04815674 0.85670483]	[482.8793335 772.79278564 0.82587242]	[418.54956055 254.5255127 0.92829847]	[439.21884155 254.45123291 0.94357657]	[395.6395874 239.12423706 0.84988749]	[457.07556152 234.06031799 0.77156651]	[4.75095764e+02 8.06081726e+02 7.46185005e-01]	[4.95638214e+02 8.06011902e+02 7.50421822e-01]	[4.82790192e+02 7.88101624e+02 6.57957137e-01]	[4.39153381e+02 8.00940491e+02 7.00481236e-01]	[4.21212769e+02 7.93278381e+02 7.18459427e-01]	[4.41847748e+02 7.72693298e+02 7.22731292e-01]
[423.8722229 262.24502563 0.85015869]	[421.35134888 298.21453857 0.93427163]	[359.75112915 298.23867798 0.86908072]	[341.77975464 395.640625 0.87144101]	[321.1640625 485.41394043 0.87299132]	[482.86068726 298.17645264 0.88949817]	[503.46963501 392.97079468 0.8840369 ]	[526.53607178 482.71194458 0.88750523]	[434.10202026 462.37234497 0.72964978]	[398.16607666 464.93185425 0.74110121]	[421.1328125 626.59307861 0.8819055 ]	[439.15774536 767.50543213 0.85039008]	[467.43600464 462.23757935 0.70364898]	[480.29919434 626.5369873 0.87644106]	[482.90826416 770.28485107 0.8404687 ]	[416.13424683 254.42901611 0.9164089 ]	[439.14779663 254.37419128 0.92318964]	[395.61639404 236.62998962 0.85089642]	[454.5791626 234.05654907 0.78999174]	[4.77667542e+02 8.06004761e+02 7.59153664e-01]	[4.98176941e+02 8.00966797e+02 7.63121367e-01]	[4.82754791e+02 7.85577454e+02 6.66199327e-01]	[4.39144501e+02 8.00920471e+02 7.00114191e-01]	[4.21192505e+02 7.93272522e+02 7.26683557e-01]	[4.41857544e+02 7.70287415e+02 7.37631142e-01]
[423.87301636 262.240448 0.85008621]	[421.35116577 298.21508789 0.9347347 ]	[359.75500488 298.24435425 0.86846185]	[341.77090454 395.63549805 0.8689009 ]	[321.16207886 485.41183472 0.87263417]	[482.85720825 298.17254639 0.89062631]	[503.46472168 390.48272705 0.8840434 ]	[526.53387451 480.37780762 0.88772905]	[434.1027832 462.37179565 0.7299329 ]	[398.16836548 464.92904663 0.74137288]	[418.80517578 626.59429932 0.88216621]	[439.16360474 767.50115967 0.84834784]	[467.43615723 462.23840332 0.70357013]	[480.29986572 626.54742432 0.8758896 ]	[482.91094971 770.30047607 0.83911055]	[416.13330078 254.42588806 0.91563761]	[439.14892578 254.36985779 0.92216885]	[395.61709595 236.6265564 0.85188007]	[454.57110596 234.04185486 0.79206634]	[4.77650970e+02 8.06021240e+02 7.58817136e-01]	[4.98162842e+02 8.00992554e+02 7.59380281e-01]	[4.82765137e+02 7.85599854e+02 6.64322495e-01]	[4.39103607e+02 8.00961243e+02 6.98126793e-01]	[4.18780487e+02 7.93284973e+02 7.25425422e-01]	[4.41872559e+02 7.70276855e+02 7.37510264e-01]
[423.81170654 262.15765381 0.86396986]	[421.36251831 298.11566162 0.94032252]	[359.72122192 298.12371826 0.88422036]	[341.73049927 395.57904053 0.87023103]	[321.16247559 482.95608521 0.89076495]	[482.87463379 298.12704468 0.89196873]	[503.47094727 387.92565918 0.88187343]	[526.54882812 480.26754761 0.88970673]	[434.09759521 462.32897949 0.7281546 ]	[398.16290283 464.88839722 0.73835933]	[418.80059814 626.54486084 0.88973546]	[439.16098022 767.49438477 0.84805596]	[467.42666626 459.77871704 0.70534289]	[480.29916382 626.47528076 0.88533753]	[482.93948364 770.30285645 0.84277838]	[416.08319092 254.34643555 0.89372504]	[439.10873413 251.93093872 0.90823078]	[395.60726929 236.58877563 0.84474438]	[454.54837036 234.06025696 0.81657338]	[4.77630310e+02 8.05992798e+02 7.56036818e-01]	[4.98153473e+02 8.01000732e+02 7.67844975e-01]	[4.82819946e+02 7.88004761e+02 6.67107642e-01]	[4.36646515e+02 8.00930420e+02 7.18429744e-01]	[4.18746765e+02 7.93257629e+02 7.51852512e-01]	[4.41882629e+02 7.70261658e+02 7.51635730e-01]
[423.8427124 259.63796997 0.87458676]	[421.35293579 298.01782227 0.93985397]	[359.73068237 298.06658936 0.88614506]	[341.75769043 395.50454712 0.85675663]	[321.16876221 482.86798096 0.90484142]	[482.81863403 298.00827026 0.8953833 ]	[503.4710083 387.86972046 0.88360882]	[528.97076416 480.24179077 0.88597155]	[434.07958984 459.80517578 0.72425336]	[398.14544678 462.35568237 0.74541676]	[418.77584839 626.484375 0.88735944]	[439.15252686 767.4921875 0.842767 ]	[467.40057373 459.65252686 0.70262015]	[480.35916138 626.43927002 0.88491201]	[482.96759033 772.69970703 0.84009939]	[416.06750488 251.88137817 0.87728268]	[439.12686157 249.3780365 0.89447814]	[395.60217285 236.50791931 0.84367293]	[454.55685425 233.92909241 0.81310368]	[4.77628815e+02 8.03519287e+02 7.44676292e-01]	[4.98155365e+02 8.00957825e+02 7.60136664e-01]	[4.82824554e+02 7.88028992e+02 6.72561646e-01]	[4.36651367e+02 7.98447571e+02 7.18197823e-01]	[4.18735596e+02 7.93250366e+02 7.53290772e-01]	[4.41891205e+02 7.70250854e+02 7.43900955e-01]
[423.82751465 257.14135742 0.89435422]	[421.34637451 295.58682251 0.93597841]	[359.73110962 295.65057373 0.88091087]	[341.76828003 393.00299072 0.84789705]	[321.16427612 482.82574463 0.90993196]	[482.81219482 295.57348633 0.89482355]	[503.44299316 385.34921265 0.89308488]	[526.54608154 480.16299438 0.8853333 ]	[436.53964233 459.71334839 0.72876358]	[398.18829346 462.24359131 0.75648457]	[418.76455688 626.44366455 0.88807297]	[439.13061523 767.49523926 0.83700299]	[467.42053223 457.13217163 0.69632709]	[480.37982178 624.0201416 0.88774431]	[485.36334229 772.70941162 0.83703136]	[416.06549072 249.34207153 0.86391884]	[439.10241699 246.80769348 0.8840462 ]	[395.60656738 236.44694519 0.84469658]	[454.56143188 233.8270874 0.80463636]	[4.77674500e+02 8.03538269e+02 7.55143583e-01]	[4.98179718e+02 8.00969788e+02 7.58608401e-01]	[4.82833221e+02 7.88025269e+02 6.83712482e-01]	[4.36622589e+02 8.00928223e+02 7.17710257e-01]	[4.18707733e+02 7.93273071e+02 7.49639630e-01]	[4.41874664e+02 7.70257263e+02 7.43868232e-01]
[423.79269409 256.95840454 0.91845429]	[421.29592896 295.46884155 0.93844843]	[359.66244507 295.54309082 0.88359064]	[341.71490479 390.45056152 0.85229051]	[318.78253174 482.74981689 0.9139719 ]	[482.72692871 295.46798706 0.88752604]	[503.41314697 385.30679321 0.89668286]	[526.53643799 477.70281982 0.87620592]	[436.54110718 457.18450928 0.72695053]	[398.1862793 459.73309326 0.76246428]	[418.75497437 626.42712402 0.89201999]	[439.13659668 767.48266602 0.8325305 ]	[467.40182495 452.0632019 0.69647551]	[482.72323608 623.86169434 0.88004529]	[485.48544312 770.20428467 0.83248854]	[413.57684326 241.71426392 0.85264981]	[439.10516357 241.65586853 0.90411186]	[395.53164673 233.97868347 0.84042072]	[452.07678223 231.41725159 0.80485439]	[4.77678680e+02 8.03528381e+02 7.76802957e-01]	[4.98202271e+02 8.00947021e+02 7.68094182e-01]	[4.85413391e+02 7.85483948e+02 6.39797628e-01]	[4.36637329e+02 8.00991455e+02 7.22354352e-01]	[4.18723450e+02 7.93320618e+02 7.47798264e-01]	[4.41905945e+02 7.70241394e+02 7.46487081e-01]
[421.39535522 254.59162903 0.92364788]	[421.27572632 295.43414307 0.94022518]	[359.61367798 295.51055908 0.88711274]	[341.69781494 390.49932861 0.85774016]	[318.74923706 482.73522949 0.91943645]	[482.7142334 295.41296387 0.8797242 ]	[503.43414307 385.33514404 0.89314359]	[526.53283691 477.6963501 0.87651968]	[436.54519653 457.16574097 0.72649091]	[398.18551636 459.71359253 0.76323217]	[418.74612427 626.41876221 0.89711601]	[439.15042114 765.05664062 0.83138508]	[467.40985107 452.04815674 0.69783551]	[482.75091553 623.90270996 0.88530767]	[485.47381592 770.17248535 0.82573009]	[413.55441284 241.66007996 0.85619915]	[439.08920288 241.61756897 0.9064458 ]	[395.5218811 233.94140625 0.84073204]	[452.04550171 231.43466187 0.80749655]	[4.77694305e+02 8.06016296e+02 7.72728622e-01]	[4.98179474e+02 8.00998840e+02 7.57876396e-01]	[4.85426147e+02 7.80454895e+02 6.32324338e-01]	[4.36669006e+02 8.03483154e+02 7.25128531e-01]	[4.18743469e+02 7.93351135e+02 7.45919108e-01]	[4.44310577e+02 7.70191650e+02 7.63168931e-01]
[421.3850708 254.56625366 0.92582989]	[421.24362183 295.43041992 0.94431245]	[359.57092285 295.52633667 0.88817096]	[341.67858887 390.44515991 0.85795331]	[318.7300415 480.34451294 0.92033339]	[480.34997559 295.4006958 0.88001239]	[503.39279175 382.83706665 0.90359235]	[526.5090332 477.65811157 0.87665761]	[436.53814697 457.14962769 0.72180426]	[398.17474365 459.70346069 0.76110703]	[418.72061157 626.42004395 0.89955968]	[439.11956787 765.03808594 0.83055443]	[467.40289307 452.02304077 0.69873089]	[482.7673645 623.87268066 0.88359118]	[488.0166626 770.13195801 0.81420904]	[413.53060913 241.62890625 0.85612214]	[439.07043457 239.15914917 0.91201568]	[393.07580566 233.91175842 0.83179379]	[452.02670288 231.34681702 0.79792464]	[4.77735626e+02 8.03489502e+02 7.68752635e-01]	[4.98246643e+02 7.98437561e+02 7.64481068e-01]	[4.90531708e+02 7.77906311e+02 6.29375160e-01]	[4.39124634e+02 8.00948364e+02 7.38497138e-01]	[4.18767792e+02 7.93312927e+02 7.63275921e-01]	[441.90026855 770.16693115 0.77800226]
[423.78314209 254.55271912 0.9239282 ]	[421.21853638 295.4196167 0.94191307]	[357.1947937 295.52392578 0.89289653]	[339.29415894 390.45352173 0.86238492]	[318.69158936 480.37261963 0.92253363]	[480.32479858 293.02508545 0.88028389]	[503.37005615 382.80203247 0.90928048]	[526.47509766 477.64736938 0.88128686]	[436.54095459 457.13522339 0.72189683]	[398.17150879 459.68331909 0.76156127]	[418.71160889 626.42071533 0.90170938]	[439.09515381 765.04296875 0.8324492 ]	[467.40783691 452.01071167 0.69806421]	[482.79864502 623.84063721 0.88005817]	[493.1114502 767.61218262 0.8206414 ]	[413.55255127 239.2144165 0.85899675]	[439.08050537 239.13357544 0.91914666]	[395.49450684 233.89752197 0.83150226]	[452.03341675 228.84153748 0.78057575]	[4.80296875e+02 7.98427856e+02 7.80381441e-01]	[5.00770844e+02 7.95806946e+02 7.84098446e-01]	[4.93102600e+02 7.72829773e+02 6.48937523e-01]	[4.39118073e+02 7.98428589e+02 7.26049304e-01]	[4.18747437e+02 7.93273621e+02 7.60411322e-01]	[441.89346313 770.15063477 0.7908141 ]
[421.36193848 254.52883911 0.93070191]	[421.19351196 295.39294434 0.93809837]	[357.17221069 295.4772644 0.89063573]	[339.29943848 387.9274292 0.85772651]	[318.65936279 480.32443237 0.92120683]	[480.30322266 292.99719238 0.87740016]	[503.34793091 382.7689209 0.91610342]	[526.45001221 477.65756226 0.8887921 ]	[434.10626221 457.09133911 0.715051 ]	[398.16085815 459.66662598 0.7585988 ]	[418.6940918 626.43487549 0.89803022]	[439.12023926 767.51593018 0.84618151]	[464.96505737 449.47540283 0.70316774]	[482.81677246 623.79882812 0.87223041]	[498.14257812 767.54211426 0.83688349]	[413.50085449 239.18251038 0.85905975]	[436.67211914 239.11087036 0.91527015]	[393.05200195 233.86076355 0.81966269]	[451.9982605 228.83677673 0.78022367]	[4.82796600e+02 7.98371399e+02 7.65734971e-01]	[5.00882538e+02 7.93337952e+02 7.65054643e-01]	[4.95684998e+02 7.72729065e+02 6.71232700e-01]	[4.39107330e+02 7.98400085e+02 7.12699771e-01]	[4.18732574e+02 7.93261108e+02 7.47786701e-01]	[444.29489136 770.26208496 0.79667097]
[421.31460571 254.51853943 0.93851626]	[421.17520142 293.01147461 0.93538618]	[357.16601562 295.43362427 0.88669634]	[339.29544067 387.87973022 0.85693836]	[318.64086914 480.28082275 0.91933322]	[480.29202271 292.95703125 0.87233186]	[503.30374146 380.34539795 0.9258312 ]	[526.41680908 477.6282959 0.88822818]	[434.10269165 454.58856201 0.71008444]	[398.15838623 457.18548584 0.75051457]	[418.65615845 626.39477539 0.89117569]	[439.13143921 767.58209229 0.84823954]	[464.96459961 446.95346069 0.70247763]	[482.91995239 623.84429932 0.87495852]	[498.26641846 767.52954102 0.83012748]	[410.99847412 239.17149353 0.8581242 ]	[436.62261963 239.10462952 0.90875965]	[393.01809692 233.84590149 0.81224877]	[449.48306274 228.81039429 0.78060395]	[4.87974823e+02 7.98382996e+02 7.10505843e-01]	[5.05972900e+02 7.93280518e+02 7.10988104e-01]	[4.95659637e+02 7.72758118e+02 6.49343193e-01]	[4.39214630e+02 7.98355225e+02 7.01558530e-01]	[4.21176300e+02 7.93255859e+02 7.29331553e-01]	[441.90777588 772.72906494 0.7825439 ]
[421.29830933 254.49235535 0.93766993]	[421.14654541 292.99368286 0.93315077]	[357.15045166 295.41595459 0.88362098]	[339.2986145 385.38745117 0.85638189]	[318.63882446 480.22457886 0.91469336]	[480.28060913 292.93460083 0.86736393]	[503.26477051 380.32669067 0.93500262]	[526.3951416 477.65853882 0.89581001]	[434.11401367 454.55563354 0.70721859]	[398.16366577 457.16134644 0.74449468]	[418.6583252 624.03747559 0.88911235]	[439.14627075 767.54827881 0.85373986]	[464.97393799 446.91427612 0.70228374]	[485.39556885 623.91680908 0.86051202]	[500.72106934 767.58294678 0.84636009]	[410.99377441 239.14326477 0.86041307]	[436.60180664 239.08911133 0.90307581]	[393.00665283 231.41819763 0.80671191]	[449.45935059 226.27651978 0.77410591]	[4.93087280e+02 7.95895264e+02 7.14005768e-01]	[5.08549042e+02 7.93249023e+02 7.18095422e-01]	[4.98165192e+02 7.72791626e+02 6.56747103e-01]	[4.39232758e+02 7.95839478e+02 7.18191922e-01]	[4.21176086e+02 7.90836853e+02 7.42248356e-01]	[441.90960693 772.69592285 0.78904641]
[421.30609131 254.46354675 0.9355343 ]	[418.80413818 292.97857666 0.93163335]	[357.15493774 295.40252686 0.88110042]	[339.28955078 385.34164429 0.86129302]	[318.61050415 480.21350098 0.91856813]	[480.26019287 292.91818237 0.86221397]	[503.24099731 380.29525757 0.93813503]	[524.01501465 477.64477539 0.89671063]	[434.10595703 454.56848145 0.71103978]	[398.15936279 457.17230225 0.75103676]	[418.65603638 624.03607178 0.8886199 ]	[439.15377808 767.52587891 0.85574704]	[464.95553589 446.9291687 0.70670867]	[487.97213745 623.80065918 0.82523155]	[503.25985718 765.06866455 0.83875167]	[411.00125122 239.12184143 0.86223733]	[436.59796143 239.05326843 0.90423357]	[392.98892212 231.39358521 0.8057766 ]	[449.43902588 223.75488281 0.7680257 ]	[4.93128082e+02 7.95893616e+02 6.96081877e-01]	[5.16124634e+02 7.93271973e+02 6.94032431e-01]	[5.00812378e+02 7.70286194e+02 6.97779417e-01]	[4.39229370e+02 7.95828125e+02 7.29767144e-01]	[4.21169312e+02 7.90828247e+02 7.54267573e-01]	[444.29614258 770.28717041 0.80208588]
[421.30551147 254.45892334 0.93819946]	[418.79092407 292.9631958 0.93060088]	[357.13717651 295.39532471 0.87943792]	[339.27093506 385.34249878 0.86981833]	[318.59512329 480.21560669 0.92146802]	[480.25488281 292.88934326 0.85926557]	[500.90313721 380.27713013 0.94172031]	[524.00311279 477.64691162 0.90121812]	[434.11679077 454.5687561 0.71044713]	[398.16351318 457.17300415 0.74857765]	[418.65115356 626.39813232 0.88773996]	[439.15670776 767.54876709 0.84931916]	[464.97210693 446.92807007 0.7053045 ]	[490.54833984 618.75830078 0.78179419]	[503.36804199 762.45227051 0.8070302 ]	[410.98913574 239.1157074 0.86378604]	[436.59686279 236.68383789 0.90657169]	[392.96829224 231.36811829 0.80283248]	[446.96572876 226.22174072 0.76953602]	[4.95661163e+02 7.95835815e+02 7.15219438e-01]	[5.18664856e+02 7.90826294e+02 7.27413654e-01]	[5.03278107e+02 7.70110413e+02 6.96042895e-01]	[4.39256866e+02 7.95825317e+02 7.06882477e-01]	[4.21175903e+02 7.93218811e+02 7.36005127e-01]	[444.29602051 770.29547119 0.77207005]
[421.28710938 254.43363953 0.94102192]	[418.78460693 292.95755005 0.93076378]	[357.12796021 293.01898193 0.879444 ]	[339.26748657 385.33682251 0.87153733]	[318.5708313 480.20593262 0.92353582]	[480.25280762 292.88031006 0.85732466]	[500.89233398 380.23916626 0.9434737 ]	[523.98516846 477.60079956 0.89373863]	[434.10449219 454.5826416 0.71004438]	[398.1534729 457.1937561 0.74994719]	[418.65432739 624.02990723 0.88823235]	[439.17245483 767.58569336 0.84777373]	[464.96331787 446.92730713 0.70680058]	[498.10940552 621.28173828 0.79928637]	[508.45379639 759.8828125 0.78467762]	[410.97290039 239.08921814 0.8674584 ]	[436.57369995 236.65733337 0.90738469]	[390.50384521 231.36050415 0.80566263]	[446.94085693 223.73616028 0.76928014]	[5.00740112e+02 7.93316284e+02 7.90226817e-01]	[521.25140381 790.722229 0.80181843]	[5.05951599e+02 7.67649292e+02 6.99072063e-01]	[4.39226746e+02 7.98388184e+02 6.72247946e-01]	[4.18757172e+02 7.93286926e+02 7.20873952e-01]	[4.44339233e+02 7.72701904e+02 7.57796824e-01]
[421.25427246 254.43267822 0.94661653]	[418.77661133 292.95480347 0.93116206]	[357.1121521 293.01983643 0.87809944]	[339.25308228 385.3444519 0.87496942]	[318.56256104 480.19851685 0.92375445]	[480.25796509 292.86895752 0.85582036]	[500.89273071 380.17950439 0.94584095]	[523.97412109 475.1723938 0.89187795]	[434.10903931 454.5831604 0.71134794]	[398.15429688 457.20147705 0.75265074]	[418.65200806 626.39715576 0.89036018]	[439.15591431 767.51281738 0.8579616 ]	[464.96884155 446.91714478 0.70709842]	[498.16842651 618.7878418 0.8119055 ]	[516.1348877 754.80957031 0.79710227]	[408.47509766 239.0852356 0.86659622]	[436.5480957 236.65583801 0.90324271]	[390.48168945 231.32952881 0.79932845]	[446.93145752 223.67074585 0.76866591]	[500.83944702 793.23455811 0.82862055]	[521.34759521 790.65496826 0.81579888]	[5.13646057e+02 7.67531433e+02 6.75625861e-01]	[4.39181580e+02 7.95856873e+02 7.00896323e-01]	[4.18752930e+02 7.93233032e+02 7.47730017e-01]	[444.31555176 770.26361084 0.77721912]
[421.25610352 254.4276123 0.94588983]	[418.77453613 292.95202637 0.93079227]	[357.11099243 293.02011108 0.87826008]	[339.25268555 385.34555054 0.87517989]	[318.56112671 480.2038269 0.92585504]	[480.25241089 290.45040894 0.85526037]	[500.88586426 380.16622925 0.94697934]	[523.97186279 475.17312622 0.89227533]	[434.12402344 454.54724121 0.71052778]	[398.16241455 457.1706543 0.75330997]	[418.64703369 624.02282715 0.88787299]	[439.15719604 767.51507568 0.85802484]	[467.39361572 446.88793945 0.70935565]	[498.17654419 618.79412842 0.81251508]	[516.13690186 754.81719971 0.79674375]	[410.94058228 239.0791626 0.86701941]	[436.54980469 236.65292358 0.9039259 ]	[390.48171997 231.32458496 0.79916823]	[446.93267822 223.6716156 0.76756412]	[500.84295654 793.23846436 0.82800913]	[521.35131836 790.6585083 0.81466007]	[5.13646484e+02 7.67538391e+02 6.75552547e-01]	[4.39181946e+02 7.95854309e+02 7.00112104e-01]	[4.18752930e+02 7.93230469e+02 7.47351885e-01]	[444.31552124 770.26281738 0.77613389]
[421.215271 254.40505981 0.94819868]	[418.7723999 292.93850708 0.92907667]	[357.09963989 293.00808716 0.87619936]	[339.24917603 385.30786133 0.88275367]	[318.55551147 480.18582153 0.92317486]	[480.25375366 290.43157959 0.85401613]	[500.87390137 377.72686768 0.94447839]	[523.9654541 475.11761475 0.88521373]	[436.5406189 454.59625244 0.71565002]	[398.16952515 457.20007324 0.75599515]	[418.65499878 624.01818848 0.88921833]	[439.14282227 767.4979248 0.86044675]	[467.40170288 446.92605591 0.70556909]	[500.65020752 618.76885986 0.82253438]	[518.71484375 754.83380127 0.81308407]	[408.43478394 239.06259155 0.86919129]	[434.09561157 236.63975525 0.89971483]	[390.46051025 228.87666321 0.79665679]	[446.91485596 223.68963623 0.77981097]	[5.05966583e+02 7.95801819e+02 7.87809432e-01]	[5.26421021e+02 7.90722778e+02 7.86177099e-01]	[5.13607544e+02 7.67514343e+02 6.74117327e-01]	[4.39144287e+02 7.95846313e+02 7.01717496e-01]	[4.18735291e+02 7.93217957e+02 7.54610002e-01]	[441.91067505 770.2253418 0.78082895]
[421.20858765 254.37974548 0.9445169 ]	[418.76104736 292.92892456 0.92911512]	[357.08364868 293.01583862 0.87721187]	[339.25775146 385.29495239 0.88257992]	[318.55047607 480.17501831 0.9226132 ]	[480.24679565 290.40820312 0.85264409]	[500.86914062 377.71212769 0.94553995]	[523.98010254 475.07009888 0.87818325]	[436.54345703 454.61413574 0.71906894]	[398.17950439 459.64587402 0.76033992]	[418.68045044 624.03338623 0.8946057 ]	[439.1322937 765.06481934 0.85524011]	[467.39828491 446.93969727 0.70763266]	[500.74130249 618.76721191 0.84682477]	[521.27337646 752.26202393 0.85320145]	[408.42605591 239.04588318 0.86899155]	[434.0854187 236.60877991 0.90234017]	[390.43118286 231.31796265 0.80244118]	[446.9006958 223.66574097 0.78207928]	[5.11089844e+02 7.93292480e+02 7.58378327e-01]	[5.29052856e+02 7.90662537e+02 7.55848289e-01]	[5.18731689e+02 7.65015991e+02 6.67367995e-01]	[4.39155090e+02 7.95825928e+02 7.29699731e-01]	[4.18764069e+02 7.90815002e+02 7.75835752e-01]	[441.8911438 770.1786499 0.78269321]
[421.22146606 251.92066956 0.93440807]	[418.74252319 292.90765381 0.92446214]	[357.0774231 295.41156006 0.87908554]	[339.25601196 385.35083008 0.88251537]	[318.57427979 480.20635986 0.92161226]	[480.25338745 290.34680176 0.84746993]	[500.87106323 377.61514282 0.93619704]	[524.00805664 469.96606445 0.86497319]	[436.61456299 454.56665039 0.72384065]	[398.21374512 457.17004395 0.75213969]	[418.67947388 624.03973389 0.89343721]	[439.12887573 765.02996826 0.85355723]	[467.48867798 446.8883667 0.69978762]	[500.81134033 613.70074463 0.84792572]	[523.77252197 752.25628662 0.85036385]	[408.46374512 236.62109375 0.87702215]	[434.07891846 236.52468872 0.9050349 ]	[387.93011475 228.8447876 0.806234 ]	[444.43157959 218.67478943 0.77171046]	[5.21213867e+02 7.93316895e+02 7.66429186e-01]	[5.39242798e+02 7.90643372e+02 7.42094994e-01]	[5.21261902e+02 7.64982605e+02 6.94390416e-01]	[4.39183075e+02 7.95792664e+02 7.40605652e-01]	[4.21163055e+02 7.90794922e+02 7.81842113e-01]	[441.88067627 770.14477539 0.77913618]
[421.21221924 251.89295959 0.93363756]	[418.73849487 292.91516113 0.92653769]	[357.06552124 295.43447876 0.87975752]	[339.26208496 385.39859009 0.87462902]	[318.60321045 480.23596191 0.92335606]	[480.25112915 287.87838745 0.84501129]	[500.86773682 377.59014893 0.93553251]	[524.02746582 467.46090698 0.8653 ]	[436.65640259 454.60192871 0.72938818]	[398.2355957 457.19360352 0.75054032]	[418.69610596 624.02923584 0.89757359]	[439.13742065 765.03796387 0.85345823]	[470.00561523 446.92221069 0.69063079]	[500.82601929 613.64624023 0.84593683]	[523.85803223 752.30090332 0.8351441 ]	[408.45318604 236.59307861 0.88280284]	[434.06604004 236.49639893 0.90605253]	[387.90249634 228.81587219 0.80767727]	[444.38433838 218.66764832 0.75668812]	[5.18756653e+02 7.93289490e+02 7.45314538e-01]	[5.39213257e+02 7.90658569e+02 7.37300813e-01]	[5.21412231e+02 7.65049866e+02 7.17580318e-01]	[4.39198425e+02 7.95793091e+02 7.47156084e-01]	[4.21176422e+02 7.90796814e+02 7.88174570e-01]	[441.89706421 770.159729 0.77683997]
[421.23956299 251.87879944 0.93151474]	[418.7492981 292.89663696 0.92238623]	[357.0774231 295.4354248 0.88177866]	[339.26391602 387.89447021 0.87256294]	[318.63009644 480.35028076 0.9234615 ]	[480.27069092 287.82125854 0.84643048]	[500.88253784 377.61975098 0.93683493]	[526.41772461 464.97488403 0.8652789 ]	[436.69665527 454.59133911 0.73128104]	[398.27261353 457.18280029 0.74679494]	[418.72491455 623.99407959 0.89197993]	[439.13357544 765.04034424 0.85310924]	[470.04870605 446.89807129 0.68703324]	[500.86465454 611.13641357 0.84788293]	[523.90960693 754.77630615 0.82676601]	[410.93893433 236.58352661 0.88298494]	[434.08581543 236.4750824 0.91031885]	[387.88146973 228.82475281 0.81256175]	[444.3508606 218.66616821 0.72975254]	[5.18766296e+02 7.93356384e+02 7.45921910e-01]	[5.39229431e+02 7.90718445e+02 7.43860781e-01]	[5.23820435e+02 7.65090454e+02 7.32110560e-01]	[4.39181335e+02 7.95830261e+02 7.44828939e-01]	[4.21157684e+02 7.90817261e+02 7.86613226e-01]	[441.89273071 770.16156006 0.77707952]
[421.25897217 251.86909485 0.92778516]	[418.7701416 292.8963623 0.92104644]	[357.09161377 295.44586182 0.8856492 ]	[339.27868652 387.90701294 0.87017018]	[318.70516968 480.36166382 0.91782904]	[480.29364014 287.79800415 0.84804034]	[500.90548706 377.6036377 0.93520033]	[526.49017334 464.95080566 0.85686618]	[439.1060791 454.60168457 0.74361742]	[400.64797974 457.18231201 0.74756753]	[418.7355957 623.98712158 0.89365667]	[439.1270752 765.02490234 0.85360289]	[472.61169434 446.91549683 0.68493265]	[500.89633179 611.13000488 0.84410012]	[523.91094971 754.82165527 0.82361346]	[410.94485474 236.57481384 0.88405025]	[434.10632324 236.45254517 0.91331398]	[387.87237549 228.84065247 0.8142786 ]	[444.33340454 218.66087341 0.71444005]	[5.18781799e+02 7.95807068e+02 7.51491308e-01]	[5.39243652e+02 7.90740845e+02 7.48930156e-01]	[5.23824585e+02 7.67508484e+02 7.37327576e-01]	[4.39166260e+02 7.95812073e+02 7.48716354e-01]	[418.77462769 790.8034668 0.79120755]	[441.88369751 770.15258789 0.78372926]
[421.25650024 251.86576843 0.92641723]	[418.79229736 292.89447021 0.91924655]	[357.11016846 295.46322632 0.88772774]	[339.29281616 387.9458313 0.86222565]	[318.75338745 482.74383545 0.91497469]	[480.33712769 285.30734253 0.85114235]	[503.29309082 377.6505127 0.93822122]	[528.98345947 464.90808105 0.84762418]	[439.16506958 457.09979248 0.75577545]	[400.69241333 459.64526367 0.74553382]	[418.72198486 624.027771 0.88704729]	[439.12161255 765.04418945 0.85286891]	[475.16604614 449.45700073 0.68588823]	[503.23971558 611.10119629 0.8492685 ]	[523.9241333 757.30603027 0.81941289]	[410.94064331 236.5697937 0.88382721]	[434.10305786 236.44694519 0.91114837]	[387.86102295 228.82659912 0.81345481]	[444.33712769 218.62709045 0.7223866 ]	[5.18750854e+02 7.95819092e+02 7.47810960e-01]	[5.39231262e+02 7.90759460e+02 7.47665823e-01]	[5.23847168e+02 7.67537781e+02 7.44904220e-01]	[4.39144592e+02 7.95822754e+02 7.40979850e-01]	[4.18760834e+02 7.90805847e+02 7.86539257e-01]	[441.88760376 770.17303467 0.78152508]
[421.2640686 251.85157776 0.92397285]	[418.77087402 292.88064575 0.91544348]	[357.08529663 295.50280762 0.88885903]	[341.68035889 390.42578125 0.85720295]	[321.25448608 482.77639771 0.90077025]	[480.34512329 282.77947998 0.85672843]	[503.35842896 377.65039062 0.93719029]	[531.56030273 464.82785034 0.84280735]	[439.29995728 454.5496521 0.7547735 ]	[400.80014038 457.1446228 0.72925246]	[418.75732422 623.96331787 0.88891006]	[439.11581421 765.03857422 0.85068738]	[477.73965454 444.4135437 0.7143864 ]	[503.28662109 611.08013916 0.84653234]	[523.91900635 754.83135986 0.82296151]	[410.95199585 236.55848694 0.88435835]	[434.10791016 236.42922974 0.911098 ]	[385.40310669 228.8140564 0.81956393]	[444.32675171 218.61270142 0.7112124 ]	[5.18765869e+02 7.95834106e+02 7.50153840e-01]	[5.39238281e+02 7.90766602e+02 7.49489248e-01]	[5.23840088e+02 7.67513306e+02 7.44025230e-01]	[4.39147949e+02 7.95811523e+02 7.41312623e-01]	[4.18763580e+02 7.90798706e+02 7.85545111e-01]	[441.87811279 770.1675415 0.77995831]
[421.2840271 251.8269043 0.916278 ]	[418.78695679 292.86889648 0.91101545]	[357.11911011 295.51275635 0.88948858]	[341.79141235 390.47366333 0.8459602 ]	[326.28747559 482.78817749 0.87695009]	[480.34365845 282.73855591 0.86155939]	[503.42816162 377.69256592 0.93812037]	[534.10906982 462.41589355 0.84848976]	[441.67837524 454.55075073 0.75612074]	[400.86764526 457.14624023 0.72056258]	[418.79492188 623.96972656 0.88750994]	[439.11376953 765.01531982 0.85049969]	[480.16891479 446.87341309 0.72818935]	[503.30996704 608.58209229 0.84885013]	[523.94549561 754.80975342 0.81760895]	[410.97756958 236.53556824 0.8872456 ]	[434.12658691 234.08332825 0.91013628]	[387.87277222 228.8069458 0.81613415]	[444.33105469 218.59542847 0.69712794]	[5.18749573e+02 7.95843750e+02 7.38316119e-01]	[5.39237244e+02 7.90779846e+02 7.40522087e-01]	[5.23853149e+02 7.67493469e+02 7.31462777e-01]	[4.39158295e+02 7.95807251e+02 7.43269682e-01]	[4.18772125e+02 7.90794617e+02 7.87479699e-01]	[441.86276245 770.13885498 0.78433061]
[421.31637573 251.82359314 0.91149914]	[421.13543701 292.86929321 0.90863001]	[357.16656494 295.52270508 0.89126122]	[344.34869385 387.86520386 0.82347614]	[331.42129517 482.82348633 0.87332684]	[480.36688232 282.70205688 0.8644715 ]	[503.45046997 377.64422607 0.93882573]	[536.70629883 462.41036987 0.85960001]	[441.77124023 454.58340454 0.75334483]	[403.30947876 457.18844604 0.71357262]	[418.79626465 626.39910889 0.89170504]	[439.13919067 765.04571533 0.85912472]	[480.28369141 446.89251709 0.73648214]	[503.39761353 613.67095947 0.83143061]	[523.96643066 754.78674316 0.81420416]	[411.01065063 236.52459717 0.89058644]	[436.58346558 234.06506348 0.92102802]	[387.88580322 228.82115173 0.81334889]	[444.33078003 218.57133484 0.63966155]	[5.18753540e+02 7.95865417e+02 7.35639870e-01]	[5.39262817e+02 7.90797058e+02 7.38832176e-01]	[5.23864441e+02 7.67486633e+02 7.27376223e-01]	[4.39167358e+02 7.95839050e+02 7.37676799e-01]	[4.21158447e+02 7.90813293e+02 7.77886212e-01]	[441.88977051 770.16424561 0.78346139]
[421.35925293 249.38964844 0.89853781]	[421.17602539 290.44934082 0.90576154]	[357.21691895 295.56750488 0.89320916]	[351.94537354 387.89468384 0.82452279]	[334.02233887 482.92749023 0.88842237]	[482.73059082 280.21444702 0.87374872]	[505.86578369 377.5612793 0.92606229]	[539.22473145 462.41326904 0.88088977]	[441.82498169 454.55834961 0.75005263]	[403.38305664 457.14581299 0.70653218]	[421.13989258 624.00140381 0.88537979]	[439.14794922 765.04669189 0.86177206]	[480.32714844 446.87365723 0.74532592]	[503.44992065 613.65698242 0.82204813]	[523.97589111 754.83050537 0.80651867]	[413.4984436 236.50497437 0.89150828]	[436.62567139 234.04194641 0.92518222]	[387.91345215 228.82395935 0.81011319]	[444.3374939 218.54016113 0.59666681]	[5.18767517e+02 7.95873108e+02 7.34436095e-01]	[5.39284790e+02 7.90811401e+02 7.39336193e-01]	[5.23862732e+02 7.67549377e+02 7.33711183e-01]	[4.39171448e+02 7.95847778e+02 7.41268694e-01]	[4.21162170e+02 7.90815857e+02 7.80373335e-01]	[441.8894043 770.16577148 0.78351504]
[421.35922241 249.38639832 0.89782119]	[421.16305542 290.45050049 0.90693378]	[357.20257568 295.57305908 0.89287519]	[351.95516968 387.91320801 0.82278037]	[334.02560425 482.92993164 0.88867718]	[482.72488403 280.21673584 0.87359315]	[503.48690796 377.53442383 0.92125547]	[539.21575928 462.39929199 0.88112378]	[441.83718872 452.06045532 0.74650455]	[403.39285278 457.1255188 0.70423818]	[421.15594482 623.95269775 0.8770566 ]	[439.16381836 765.03210449 0.85959399]	[480.33966064 444.4034729 0.74378502]	[503.45663452 613.67352295 0.82104087]	[523.97253418 757.37695312 0.80408657]	[413.49435425 236.5045929 0.88851917]	[436.62438965 234.03994751 0.9225527 ]	[387.92486572 228.79954529 0.80843276]	[444.34851074 216.14997864 0.60818964]	[5.18750000e+02 7.95887207e+02 7.30554819e-01]	[5.39272461e+02 7.90828430e+02 7.42747486e-01]	[5.23883179e+02 7.67625732e+02 7.44182944e-01]	[4.39229614e+02 7.95804504e+02 7.40442991e-01]	[4.21204742e+02 7.90792786e+02 7.78050900e-01]	[441.8866272 770.14538574 0.77592677]
[423.76702881 249.35302734 0.88330334]	[421.21401978 290.41540527 0.90485501]	[359.6182251 295.53677368 0.89151943]	[354.44094849 387.89401245 0.83221686]	[334.07095337 482.87463379 0.90145648]	[482.74884033 280.17053223 0.88295454]	[505.93792725 375.1166687 0.90888858]	[539.27581787 462.3548584 0.89828134]	[441.91101074 454.57525635 0.74419153]	[405.90350342 457.18377686 0.70406008]	[421.18505859 623.99932861 0.87894666]	[439.17034912 765.05255127 0.86497718]	[482.73355103 446.90405273 0.74395329]	[503.48394775 611.09692383 0.81865555]	[523.99462891 759.9296875 0.80257213]	[413.56002808 236.48382568 0.89640278]	[436.66027832 234.01376343 0.92738616]	[390.47427368 228.82395935 0.80809468]	[444.41464233 216.10301208 0.65683162]	[5.18790771e+02 7.98363647e+02 7.38388896e-01]	[5.39307434e+02 7.93231506e+02 7.51974106e-01]	[5.23907227e+02 7.67696899e+02 7.51687646e-01]	[4.39205994e+02 7.95806946e+02 7.38200963e-01]	[4.21192474e+02 7.90790710e+02 7.77597308e-01]	[441.88983154 770.17419434 0.77629888]
[423.82040405 249.33781433 0.87562311]	[421.27114868 290.41339111 0.90210384]	[359.67584229 295.52359009 0.88988233]	[354.55941772 390.45462036 0.85431528]	[336.61077881 482.85830688 0.92489064]	[482.80438232 280.17480469 0.88206494]	[506.00561523 375.10272217 0.8985393 ]	[539.3223877 462.32925415 0.90754861]	[444.31109619 454.56152344 0.73635793]	[408.44354248 457.18463135 0.69942927]	[421.20632935 624.02081299 0.88007545]	[439.17477417 765.04425049 0.86409813]	[482.77774048 446.88528442 0.74853611]	[505.89331055 611.07287598 0.81292701]	[523.98297119 759.92028809 0.80455059]	[416.0267334 236.47375488 0.9020651 ]	[436.69778442 233.99624634 0.93015188]	[393.00527954 228.83583069 0.81120449]	[446.90054321 216.07476807 0.68663007]	[5.21202881e+02 7.98386841e+02 7.47301221e-01]	[5.41715332e+02 7.93242432e+02 7.56010592e-01]	[5.23882019e+02 7.67685059e+02 7.54589438e-01]	[4.39211304e+02 7.95791138e+02 7.42452741e-01]	[4.21199188e+02 7.90780701e+02 7.80274987e-01]	[441.89282227 770.16442871 0.77802795]
[428.97061157 246.81138611 0.84473896]	[423.8237915 292.89700317 0.88973188]	[362.23806763 295.55484009 0.86990619]	[357.10205078 387.95211792 0.8792125 ]	[339.26531982 482.87426758 0.9042322 ]	[485.3868103 282.70449829 0.836357 ]	[511.00714111 377.5512085 0.89523804]	[541.7010498 462.37103271 0.90952241]	[446.96194458 454.61706543 0.71412408]	[416.02267456 459.70578003 0.71933722]	[421.28765869 623.93640137 0.87237036]	[439.1630249 765.0234375 0.86392158]	[482.96337891 446.92926025 0.73138845]	[506.02258301 611.07617188 0.78438711]	[523.96850586 759.90289307 0.80371243]	[418.609375 236.41648865 0.94673395]	[439.25595093 233.93914795 0.94295996]	[395.60824585 228.76795959 0.83294588]	[451.99249268 216.06355286 0.59045291]	[5.21204346e+02 7.98393555e+02 7.36013651e-01]	[5.39295532e+02 7.93246887e+02 7.39140689e-01]	[5.23843689e+02 7.67658813e+02 7.59890437e-01]	[4.39219269e+02 7.93327820e+02 7.51787424e-01]	[4.21205505e+02 7.90753113e+02 7.83554912e-01]	[441.87243652 770.15380859 0.78639215]
[431.54321289 246.7895813 0.84844106]	[426.34246826 292.90118408 0.87985641]	[362.34170532 295.5642395 0.86011106]	[357.22930908 387.88339233 0.88324142]	[341.82827759 482.75784302 0.8858 ]	[485.49606323 282.70437622 0.8253026 ]	[513.57116699 377.55825806 0.89355826]	[541.71020508 462.37545776 0.91608977]	[451.98651123 452.07626343 0.70809531]	[416.16415405 459.63278198 0.73386467]	[421.3296814 621.4105835 0.85476738]	[439.15597534 765.02874756 0.86182737]	[485.39419556 444.39776611 0.73573774]	[508.45889282 608.55737305 0.79315019]	[523.98187256 759.91119385 0.79994088]	[418.67565918 236.40870667 0.95622492]	[441.66329956 233.94688416 0.95672596]	[398.06695557 226.23432922 0.85122442]	[454.65042114 216.05351257 0.69312394]	[5.21223145e+02 7.98401917e+02 7.34747767e-01]	[5.39305237e+02 7.93255676e+02 7.33459055e-01]	[5.23839050e+02 7.67669006e+02 7.62146771e-01]	[4.39232697e+02 7.93338989e+02 7.43523240e-01]	[4.21217407e+02 7.90761780e+02 7.78294027e-01]	[441.84246826 770.15533447 0.77686167]
[436.54095459 246.75915527 0.85201609]	[431.48739624 292.91201782 0.86652195]	[369.92141724 295.60324097 0.84787816]	[359.66513062 387.95306396 0.87491512]	[352.00866699 482.89639282 0.86768615]	[490.50946045 282.70550537 0.81630254]	[516.21447754 377.64825439 0.90484583]	[541.68463135 462.38925171 0.91212398]	[454.59893799 452.0668335 0.70515096]	[418.63775635 457.18478394 0.74013698]	[421.34204102 623.8081665 0.85836673]	[439.14611816 765.0614624 0.86538857]	[487.93670654 444.40356445 0.71367347]	[511.06384277 613.66516113 0.76375294]	[523.95819092 757.39440918 0.80303091]	[418.76641846 234.08680725 0.95897901]	[441.75204468 233.91691589 0.95076472]	[398.18490601 223.74397278 0.86682028]	[457.14364624 215.99147034 0.69639045]	[5.21211182e+02 7.98359253e+02 7.19905913e-01]	[5.39291443e+02 7.93223999e+02 7.19527721e-01]	[5.23800598e+02 7.67626709e+02 7.51458287e-01]	[4.39194550e+02 7.93351807e+02 7.36954212e-01]	[4.21177734e+02 7.90765198e+02 7.75319457e-01]	[441.84521484 770.1786499 0.78297395]
[436.65655518 244.25196838 0.86870849]	[436.57818604 292.87802124 0.8887158 ]	[375.00231934 295.55187988 0.86766076]	[359.74127197 390.44314575 0.86747342]	[356.97705078 482.809021 0.91154766]	[493.09793091 282.72485352 0.81710774]	[518.70404053 377.59484863 0.90811628]	[541.69897461 462.41204834 0.90675098]	[457.13391113 454.56921387 0.71601391]	[418.71966553 457.18881226 0.74223959]	[421.34701538 623.88378906 0.85545164]	[439.13824463 765.04156494 0.86001158]	[490.50323486 446.89395142 0.69528651]	[511.04776001 611.15136719 0.7686438 ]	[523.95428467 757.31359863 0.80515927]	[421.1862793 234.07736206 0.95685983]	[441.83728027 233.88723755 0.93442017]	[398.27685547 221.15545654 0.86902297]	[459.65209961 215.9577179 0.73983604]	[5.21252869e+02 7.95855164e+02 7.12535977e-01]	[5.39313171e+02 7.90783752e+02 7.12451339e-01]	[5.23786926e+02 7.67557251e+02 7.42465317e-01]	[4.39207855e+02 7.93313721e+02 7.49488890e-01]	[4.21192657e+02 7.90739624e+02 7.81210661e-01]	[441.8338623 770.16033936 0.78068763]
[439.10131836 244.23382568 0.87878579]	[439.05285645 292.86819458 0.90766191]	[375.08389282 295.52319336 0.87909025]	[359.83078003 393.00765991 0.85601252]	[357.14874268 482.78787231 0.93298352]	[495.67056274 282.74337769 0.82333416]	[521.17706299 377.61672974 0.92147899]	[541.68896484 462.43304443 0.90765685]	[459.64691162 454.57376099 0.7303533 ]	[421.15560913 457.14385986 0.73083955]	[421.3578186 623.95483398 0.86406243]	[439.13522339 765.03479004 0.86050868]	[495.6579895 446.92340088 0.68998492]	[513.56811523 611.08599854 0.76823419]	[523.94708252 754.81890869 0.808577 ]	[421.2890625 234.07527161 0.95430744]	[441.91390991 233.89164734 0.91749883]	[400.75787354 226.25663757 0.85467964]	[459.81472778 216.05386353 0.84243655]	[5.21281555e+02 7.95809509e+02 7.20787168e-01]	[5.41733032e+02 7.90744202e+02 7.21864343e-01]	[5.21411804e+02 7.67510620e+02 7.32632875e-01]	[4.39170959e+02 7.93313293e+02 7.53941774e-01]	[4.21160034e+02 7.90731384e+02 7.89027631e-01]	[441.84197998 770.16192627 0.78573424]
[439.24731445 241.73023987 0.90198523]	[439.18438721 292.90084839 0.92743534]	[377.56671143 295.54949951 0.88871586]	[364.86334229 390.42205811 0.8043133 ]	[359.63531494 482.80026245 0.94346029]	[500.66015625 285.25738525 0.83321011]	[521.27752686 377.55459595 0.92634791]	[541.68676758 464.83261108 0.90026248]	[459.80148315 457.10302734 0.75161314]	[421.27044678 457.1991272 0.73275882]	[421.37969971 623.96154785 0.86478269]	[439.12109375 765.01446533 0.85407853]	[500.64645386 449.51034546 0.69959199]	[518.65460205 618.7769165 0.78293788]	[523.93243408 757.31408691 0.81068432]	[423.82241821 234.01382446 0.9303627 ]	[446.88696289 233.86643982 0.89239621]	[400.8710022 226.23275757 0.83762044]	[462.31207275 216.14228821 0.80552781]	[5.21276917e+02 7.95851624e+02 7.18964577e-01]	[5.41732361e+02 7.90787964e+02 7.24660933e-01]	[5.21395325e+02 7.67534424e+02 7.31440604e-01]	[4.39166656e+02 7.93298096e+02 7.54104316e-01]	[4.21158173e+02 7.90716431e+02 7.86682129e-01]	[441.82156372 770.14550781 0.78634763]
[441.6690979 244.20353699 0.89734817]	[439.30288696 292.93869019 0.9328866 ]	[377.65411377 295.59368896 0.89390254]	[374.96328735 390.43945312 0.82317656]	[359.81149292 482.77096558 0.92771333]	[500.85494995 285.2611084 0.85245603]	[521.36999512 377.62045288 0.92739975]	[541.69781494 464.83868408 0.90174884]	[462.26473999 457.13095093 0.75670779]	[423.77886963 459.6512146 0.72101128]	[423.78872681 623.9574585 0.85631162]	[439.14172363 764.9887085 0.84868443]	[500.78268433 452.02886963 0.72334158]	[518.75952148 621.30505371 0.81054133]	[523.92382812 757.30682373 0.81292742]	[426.41070557 233.978302 0.90299249]	[449.52655029 233.90260315 0.88598382]	[405.87362671 223.76123047 0.81448036]	[464.81808472 216.14625549 0.81913203]	[5.21244324e+02 7.95861206e+02 7.23574996e-01]	[5.41721313e+02 7.90802673e+02 7.30429590e-01]	[5.21384766e+02 7.67524841e+02 7.25844324e-01]	[4.39186157e+02 7.93301331e+02 7.52672613e-01]	[4.21168304e+02 7.90711182e+02 7.86413670e-01]	[441.83477783 770.12792969 0.77527285]
[441.86306763 244.19320679 0.88717538]	[441.7817688 292.89321899 0.91788739]	[380.17996216 295.51477051 0.89246583]	[377.51092529 387.9352417 0.85403728]	[364.85568237 482.79473877 0.88050622]	[503.30566406 282.75973511 0.85402447]	[523.80487061 377.71780396 0.92204303]	[541.70202637 464.90237427 0.8881287 ]	[462.3835144 457.14447021 0.751876 ]	[426.38647461 459.66946411 0.70016855]	[423.87115479 623.94244385 0.83733684]	[439.14147949 765.00860596 0.84669328]	[500.86740112 452.06265259 0.73098737]	[518.74334717 618.78326416 0.79875278]	[523.91015625 754.8394165 0.81435436]	[434.00964355 233.97155762 0.89926916]	[457.10546875 233.86804199 0.90646625]	[411.02374268 223.71101379 0.8097676 ]	[464.96463013 216.0758667 0.78123605]	[5.21196411e+02 7.95853760e+02 7.18615174e-01]	[5.39279724e+02 7.90803406e+02 7.31810629e-01]	[5.21382812e+02 7.67517883e+02 7.20890582e-01]	[4.39204834e+02 7.93301697e+02 7.47458160e-01]	[4.21182922e+02 7.90714355e+02 7.78951347e-01]	[4.41831757e+02 7.70140381e+02 7.69353509e-01]
[444.44360352 244.21766663 0.85624039]	[441.9083252 292.94317627 0.90892684]	[382.72827148 295.5423584 0.87353361]	[377.64953613 387.89840698 0.8648687 ]	[372.54525757 480.3737793 0.87122858]	[503.42129517 285.2878418 0.83907145]	[523.93756104 380.09777832 0.9200508 ]	[541.7300415 464.86621094 0.90100741]	[462.44827271 457.18212891 0.7449404 ]	[428.92932129 459.71279907 0.7003929 ]	[423.86486816 623.99090576 0.83296102]	[439.15744019 765.02191162 0.84999537]	[503.2442627 454.61169434 0.73676962]	[521.15795898 621.27520752 0.81201142]	[523.90887451 757.36755371 0.80918235]	[436.6946106 234.00224304 0.94556713]	[459.65188599 233.8913269 0.92511493]	[416.15478516 226.27090454 0.8366251 ]	[472.53311157 216.1085968 0.76501763]	[5.21193481e+02 7.95872009e+02 7.00355768e-01]	[5.39282104e+02 7.90819153e+02 7.12559521e-01]	[5.21374573e+02 7.67568970e+02 7.16946840e-01]	[4.39216736e+02 7.93318176e+02 7.45590150e-01]	[4.21196686e+02 7.90725525e+02 7.76718795e-01]	[4.41849731e+02 7.70152771e+02 7.67823279e-01]
[452.03567505 244.22071838 0.84491986]	[446.94610596 293.00906372 0.89251548]	[385.35650635 295.60430908 0.85484332]	[380.18255615 390.42196655 0.88192612]	[377.52713013 482.75045776 0.92254579]	[508.47900391 287.84674072 0.80796444]	[526.45812988 380.22213745 0.8995412 ]	[541.76422119 464.92480469 0.89742255]	[464.87689209 459.69308472 0.73987162]	[431.53457642 459.78164673 0.69604325]	[428.98291016 623.99749756 0.80381942]	[439.16412354 765.02856445 0.84770262]	[503.28311157 457.17642212 0.74317217]	[521.23651123 621.3427124 0.84087443]	[523.92358398 759.91864014 0.80865157]	[439.19711304 234.00593567 0.96068227]	[462.18649292 233.89482117 0.94871408]	[418.66152954 221.16416931 0.86922246]	[477.66732788 216.04386902 0.80917269]	[5.21227905e+02 7.95870178e+02 7.11327553e-01]	[5.39311523e+02 7.90818909e+02 7.22008884e-01]	[5.21383362e+02 7.67640015e+02 7.28039503e-01]	[4.39263977e+02 7.93323486e+02 7.45325029e-01]	[4.21239594e+02 7.90733582e+02 7.73088336e-01]	[4.41825806e+02 7.70155029e+02 7.54822135e-01]
[457.09698486 241.71972656 0.86113733]	[454.63735962 292.9659729 0.89828598]	[395.49417114 295.55581665 0.86287081]	[380.28222656 393.00109863 0.87255663]	[377.71984863 482.74594116 0.93906951]	[513.59674072 287.82455444 0.80619764]	[529.01281738 380.2829895 0.87254316]	[541.82305908 467.42034912 0.8947593 ]	[464.96514893 457.19668579 0.71631378]	[436.53720093 459.70767212 0.69609934]	[434.05136108 623.97302246 0.80805588]	[439.15563965 764.97839355 0.84915513]	[503.33807373 457.12411499 0.73721725]	[521.27722168 621.36138916 0.85131669]	[523.92755127 757.38616943 0.81387872]	[441.68341064 233.98460388 0.96678758]	[462.32086182 233.86450195 0.93304288]	[421.19073486 221.20449829 0.87082106]	[480.25302124 216.07514954 0.86771238]	[5.21257935e+02 7.95861328e+02 7.32539892e-01]	[5.41729492e+02 7.90796997e+02 7.36171782e-01]	[5.21369873e+02 7.67584656e+02 7.31739163e-01]	[4.41691254e+02 7.90814392e+02 7.78021514e-01]	[421.29418945 790.6505127 0.79345626]	[4.41771973e+02 7.70114075e+02 7.63769567e-01]
[459.67120361 241.65994263 0.89669633]	[459.61251831 292.93499756 0.92467761]	[398.05331421 295.4984436 0.88135761]	[385.29403687 390.5088501 0.81819165]	[380.20880127 480.34637451 0.93846512]	[518.64776611 287.86975098 0.81622815]	[534.15356445 380.27780151 0.85780805]	[541.90429688 469.95837402 0.88392371]	[467.45858765 457.1942749 0.70334697]	[436.6078186 459.69995117 0.70075554]	[436.59744263 623.92272949 0.82351983]	[439.14907837 762.50238037 0.83966017]	[503.39715576 457.14031982 0.72847438]	[521.31707764 621.41168213 0.86047655]	[523.91473389 757.37036133 0.8144694 ]	[441.87991333 233.93713379 0.9463281 ]	[464.88592529 233.82258606 0.89981532]	[421.3687439 223.73027039 0.84848988]	[482.75689697 216.11062622 0.84209549]	[5.21275757e+02 7.95859131e+02 7.34878838e-01]	[5.41746033e+02 7.90789917e+02 7.43667662e-01]	[5.21334839e+02 7.67578735e+02 7.27835417e-01]	[4.41710327e+02 7.90815002e+02 7.80595064e-01]	[421.30505371 790.64556885 0.800201 ]	[4.41736145e+02 7.67698059e+02 7.59643555e-01]
[459.76831055 241.67881775 0.9023174 ]	[459.75289917 292.9694519 0.94224793]	[398.10418701 295.50860596 0.88503486]	[393.06045532 385.39547729 0.82404894]	[382.73071289 480.37512207 0.91923815]	[521.21636963 290.42312622 0.8419385 ]	[539.19500732 380.30303955 0.88297629]	[544.40667725 467.49700928 0.88392442]	[472.54769897 457.13589478 0.68756551]	[439.10119629 457.20608521 0.71502841]	[436.60571289 623.94573975 0.82419014]	[439.16552734 762.51538086 0.84304851]	[505.89468384 454.61639404 0.69890362]	[521.39215088 623.80249023 0.8681246 ]	[523.92297363 759.9006958 0.81271064]	[444.42642212 233.93515015 0.90653396]	[467.4803772 233.88017273 0.89552844]	[426.39987183 223.68547058 0.81530559]	[485.33935547 218.53407288 0.84796065]	[5.21226746e+02 7.95876221e+02 7.31801391e-01]	[5.41721680e+02 7.90815002e+02 7.35212386e-01]	[5.21342468e+02 7.67624756e+02 7.30419517e-01]	[4.39311890e+02 7.93222229e+02 7.86609650e-01]	[421.28805542 790.65057373 0.81160158]	[4.41763641e+02 7.70080627e+02 7.61331618e-01]
[462.29049683 241.65808105 0.89926332]	[462.25283813 292.95553589 0.9372648 ]	[400.6222229 295.51205444 0.89422685]	[398.00857544 387.90286255 0.84729815]	[387.87527466 482.77468872 0.86788422]	[523.76324463 287.87823486 0.8478682 ]	[541.73999023 380.17416382 0.92951787]	[544.51544189 469.98529053 0.87288356]	[475.15386963 457.11968994 0.69452637]	[439.19470215 457.17459106 0.72258204]	[436.66265869 624.0123291 0.83262813]	[439.17773438 762.48236084 0.84273386]	[506.02322388 454.61758423 0.68029416]	[523.77020264 623.80236816 0.87018877]	[523.93621826 759.92431641 0.8105734 ]	[452.03308105 233.92669678 0.89275146]	[475.08560181 233.85655212 0.88746667]	[434.02700806 223.66174316 0.82194328]	[487.95523071 216.08876038 0.84593862]	[5.21233459e+02 7.98355225e+02 7.36464024e-01]	[5.41737183e+02 7.93220093e+02 7.39640892e-01]	[5.21346497e+02 7.67649292e+02 7.29611039e-01]	[441.69338989 790.81011963 0.7952196 ]	[421.30117798 790.62927246 0.81357658]	[4.41758820e+02 7.67694397e+02 7.63356149e-01]
[464.86737061 241.65306091 0.87582737]	[462.39047241 292.93249512 0.91839784]	[400.79940796 295.45288086 0.8805269 ]	[398.17678833 385.40185547 0.87415534]	[395.53018188 480.20986938 0.87387496]	[523.91571045 287.86444092 0.83940756]	[541.89672852 380.25457764 0.92440355]	[546.9989624 469.99603271 0.85541826]	[477.64126587 454.60476685 0.69722939]	[439.24023438 454.63793945 0.7178787 ]	[439.09356689 623.93609619 0.84919983]	[439.17617798 762.46350098 0.83497965]	[508.55337524 454.55932617 0.66317308]	[523.81402588 623.82714844 0.87626433]	[523.96221924 759.93847656 0.80768239]	[457.16223145 233.8817749 0.92292464]	[480.12121582 233.83309937 0.91690236]	[436.60986328 221.15863037 0.84705687]	[493.08074951 216.09010315 0.81015748]	[5.21283569e+02 7.98375061e+02 7.22523093e-01]	[5.41769958e+02 7.93226501e+02 7.23799050e-01]	[5.21363037e+02 7.67669250e+02 7.35316396e-01]	[4.41702301e+02 7.90802612e+02 7.90142417e-01]	[421.31155396 790.6239624 0.80741155]	[4.41749023e+02 7.67679321e+02 7.55276203e-01]
[467.46820068 241.63676453 0.85581917]	[464.87435913 292.97631836 0.90472251]	[403.32904053 295.47439575 0.86439645]	[400.65338135 385.32723999 0.88894111]	[398.05908203 477.72366333 0.89289093]	[526.39776611 290.41598511 0.83029592]	[544.33813477 380.27627563 0.91776133]	[549.55712891 467.49700928 0.83237314]	[477.7381897 452.07333374 0.70588672]	[439.29937744 454.57202148 0.7169826 ]	[439.11611938 623.94177246 0.85047001]	[439.19158936 762.47814941 0.83775324]	[513.62457275 452.04067993 0.66090083]	[523.85101318 623.88372803 0.88628185]	[523.96453857 759.92547607 0.81042755]	[459.65777588 233.8638916 0.9380188 ]	[480.28924561 233.82328796 0.93543804]	[439.14978027 218.61270142 0.87875193]	[498.11978149 216.03163147 0.8291865 ]	[5.21275024e+02 7.98366455e+02 7.31792092e-01]	[5.41763916e+02 7.93219055e+02 7.31289625e-01]	[5.21364624e+02 7.67657410e+02 7.34647810e-01]	[4.41704376e+02 7.90805725e+02 7.87415028e-01]	[421.3241272 790.625 0.80249083]	[4.41766998e+02 7.67690247e+02 7.55801082e-01]
[475.06939697 239.19467163 0.85879219]	[469.96444702 293.01382446 0.88585544]	[408.42581177 295.48977661 0.83963197]	[400.76068115 385.32229614 0.88772148]	[398.23791504 480.14761353 0.91500938]	[529. 290.44836426 0.81798375]	[544.456604 382.77459717 0.89703417]	[554.66662598 467.49371338 0.82934791]	[480.26306152 454.58151245 0.72388434]	[441.74539185 454.55877686 0.71072769]	[439.1546936 624.00708008 0.85433996]	[439.19448853 762.46582031 0.83684158]	[518.75036621 452.07473755 0.68098569]	[523.88684082 623.89599609 0.88214707]	[523.97058105 759.92657471 0.80963212]	[459.80435181 233.86190796 0.94855058]	[482.78704834 231.44664001 0.92751682]	[441.67770386 218.64796448 0.88743728]	[500.74743652 216.10917664 0.87087768]	[5.21277649e+02 7.98354492e+02 7.31522024e-01]	[5.41768860e+02 7.90824158e+02 7.33448625e-01]	[5.21369202e+02 7.67654114e+02 7.38558233e-01]	[4.39308014e+02 7.90796692e+02 7.87158072e-01]	[421.30203247 790.60101318 0.80329996]	[4.41783966e+02 7.67683899e+02 7.55482614e-01]
[477.66671753 239.17468262 0.882478 ]	[475.1335144 292.97976685 0.89307129]	[413.58743286 295.42376709 0.84484106]	[400.84286499 387.89645386 0.85737473]	[400.70330811 480.18002319 0.93535638]	[531.61004639 290.43963623 0.80980039]	[546.92199707 382.72998047 0.88698637]	[559.77868652 469.9649353 0.85573339]	[480.3744812 457.10253906 0.72680992]	[441.84655762 457.11932373 0.70510745]	[439.18106079 624.0135498 0.85975748]	[439.1942749 762.43719482 0.8342312 ]	[521.2411499 454.58023071 0.70098269]	[523.90313721 623.9286499 0.88204014]	[523.96826172 759.91894531 0.80916119]	[462.27572632 233.8341217 0.93667924]	[482.93725586 231.39678955 0.90614522]	[441.81704712 218.6496582 0.87909991]	[503.25714111 216.1164093 0.88743365]	[5.21266968e+02 7.95894653e+02 7.28191495e-01]	[5.41751526e+02 7.93219360e+02 7.28840649e-01]	[5.21370544e+02 7.67647766e+02 7.37054467e-01]	[439.31088257 790.77154541 0.79786396]	[421.30801392 788.21850586 0.80993152]	[4.41780304e+02 7.67670593e+02 7.55048990e-01]
[480.19998169 239.15670776 0.90686995]	[477.7371521 292.95031738 0.92101228]	[416.16763306 295.42236328 0.86305463]	[403.36535645 387.87924194 0.82482499]	[400.77731323 480.16552734 0.929519 ]	[536.730896 290.41152954 0.81776369]	[547.03363037 380.27349854 0.88666046]	[562.296875 472.53121948 0.87740165]	[482.85003662 454.62420654 0.72788435]	[444.3598938 454.63562012 0.69085932]	[439.24819946 623.91760254 0.86665434]	[439.20318604 762.48815918 0.84060258]	[521.38366699 454.56304932 0.7193802 ]	[523.95593262 623.91363525 0.87787843]	[523.98297119 759.92156982 0.81181759]	[462.45285034 233.81558228 0.91168541]	[485.47802734 231.40220642 0.88839877]	[444.33505249 221.12548828 0.84735781]	[503.40209961 216.12678528 0.86367559]	[5.21240601e+02 7.95862122e+02 7.31527686e-01]	[5.41732605e+02 7.90820251e+02 7.31624544e-01]	[5.21397034e+02 7.67659302e+02 7.51305997e-01]	[4.41681244e+02 7.90764954e+02 7.87913740e-01]	[421.30786133 788.22253418 0.8017683 ]	[4.41802338e+02 7.70081726e+02 7.48991191e-01]
[480.27993774 239.17030334 0.91167974]	[480.19134521 292.9284668 0.93384218]	[418.62521362 292.9921875 0.87258196]	[408.44396973 385.3449707 0.80745184]	[400.87316895 480.11715698 0.90630829]	[539.27032471 290.44134521 0.83411682]	[549.59973145 380.30804443 0.8643409 ]	[562.39031982 472.61050415 0.88273257]	[482.91213989 452.07177734 0.72246295]	[444.43862915 454.57446289 0.67946869]	[439.30599976 623.87957764 0.8667053 ]	[439.20358276 762.49993896 0.84382004]	[523.75561523 452.02124023 0.72786421]	[524.00756836 623.96374512 0.87525642]	[523.98864746 759.91027832 0.81499612]	[464.96176147 233.8367157 0.89146441]	[487.99468994 231.44369507 0.88426745]	[446.93255615 218.6661377 0.82596391]	[505.8692627 216.09431458 0.87284666]	[5.21243774e+02 7.95855225e+02 7.40135372e-01]	[5.41737244e+02 7.90814575e+02 7.41606474e-01]	[5.21404358e+02 7.67646790e+02 7.53359973e-01]	[4.39304901e+02 7.90766602e+02 7.90451348e-01]	[421.29840088 788.21856689 0.80398047]	[4.41809296e+02 7.70102966e+02 7.49256730e-01]
[482.73571777 239.15522766 0.91685212]	[480.29425049 292.95852661 0.93837678]	[418.67953491 292.9793396 0.87209702]	[413.57235718 382.86132812 0.82741398]	[403.37780762 477.67266846 0.87432474]	[541.80267334 292.97250366 0.85921025]	[554.68560791 382.74838257 0.85218018]	[564.86547852 472.60845947 0.8857103 ]	[482.96032715 454.62026978 0.71529162]	[446.9312439 457.11087036 0.67458344]	[439.32565308 623.94146729 0.87342054]	[439.20321655 762.49688721 0.84516251]	[523.79547119 454.56747437 0.72954684]	[526.39892578 623.94451904 0.87358248]	[523.9954834 759.88891602 0.8185277 ]	[470.00683594 233.81660461 0.87320292]	[493.10040283 231.43908691 0.87820673]	[452.0211792 218.64868164 0.82553351]	[508.4460144 216.04420471 0.85624284]	[5.21245605e+02 7.95843506e+02 7.53746867e-01]	[5.41732056e+02 7.90803589e+02 7.50959337e-01]	[5.23789490e+02 7.67633057e+02 7.60850906e-01]	[4.39301971e+02 7.90772949e+02 7.90502071e-01]	[421.29580688 788.22296143 0.80565071]	[4.41802979e+02 7.70104980e+02 7.50194192e-01]
[482.87875366 239.13114929 0.90768832]	[482.75244141 292.93502808 0.93445176]	[418.79202271 292.92785645 0.87464559]	[416.06478882 382.87200928 0.84166765]	[405.9029541 477.67462158 0.85298365]	[541.92675781 292.94549561 0.86156237]	[559.69165039 382.80072021 0.85872054]	[564.94659424 472.56829834 0.88318354]	[485.35598755 454.57119751 0.7064926 ]	[449.44335938 454.60195923 0.66730332]	[441.67440796 623.91589355 0.86532986]	[439.2026062 762.51367188 0.84538794]	[523.8182373 452.04049683 0.73056453]	[526.43591309 623.94219971 0.86137652]	[524.00360107 759.87677002 0.81695819]	[475.11187744 231.4286499 0.87992013]	[498.15621948 231.40863037 0.89136803]	[454.61437988 218.61587524 0.83990151]	[511.09707642 216.04740906 0.83261448]	[5.21250122e+02 7.95831421e+02 7.54369140e-01]	[5.41726807e+02 7.90795288e+02 7.51498282e-01]	[5.23801453e+02 7.67627502e+02 7.62194514e-01]	[4.39288483e+02 7.90774780e+02 7.90620029e-01]	[421.28430176 788.22131348 0.80525476]	[4.41804871e+02 7.70124023e+02 7.47947454e-01]
[485.36990356 239.15838623 0.88644725]	[482.84414673 292.90631104 0.92373884]	[421.22634888 292.90789795 0.86898142]	[416.15109253 382.85946655 0.84546065]	[410.9855957 477.6546936 0.84100473]	[544.34765625 292.92218018 0.85649276]	[562.2411499 380.31466675 0.90616971]	[565.05401611 472.55700684 0.86855775]	[485.34396362 452.07357788 0.70543063]	[449.45355225 454.58007812 0.66205049]	[441.69665527 623.81298828 0.8516764 ]	[439.20431519 762.48162842 0.84170461]	[523.79766846 452.00262451 0.73131204]	[526.43212891 623.8762207 0.84344846]	[524.01403809 757.35955811 0.81510705]	[477.67633057 231.41500854 0.89698595]	[500.67471313 231.43125916 0.91686785]	[457.18078613 218.55818176 0.85837865]	[516.1796875 216.08303833 0.82310534]	[5.21241516e+02 7.95830505e+02 7.48425126e-01]	[5.41730530e+02 7.90795654e+02 7.51413941e-01]	[5.23809387e+02 7.67583008e+02 7.53520489e-01]	[4.41682953e+02 7.90770935e+02 7.90506005e-01]	[421.31091309 788.22375488 0.80223954]	[4.41798553e+02 7.70096497e+02 7.46865332e-01]
[485.3710022 239.15802002 0.88658035]	[482.84185791 292.90914917 0.92443788]	[421.22064209 292.91552734 0.87020916]	[416.14575195 382.8609314 0.84480143]	[410.98446655 477.65841675 0.84145343]	[544.3470459 292.92214966 0.85656631]	[562.2432251 380.30523682 0.90880275]	[565.05322266 472.5602417 0.86867863]	[485.3425293 452.07336426 0.70615369]	[449.45330811 454.58013916 0.66272873]	[441.69955444 621.41534424 0.85060769]	[439.20758057 762.47955322 0.84038252]	[523.79559326 452.00119019 0.73205113]	[526.43011475 623.87347412 0.84332478]	[524.01428223 757.35614014 0.81371731]	[477.67669678 231.414505 0.89709347]	[500.67559814 231.43057251 0.9170146 ]	[457.18310547 218.55926514 0.85835606]	[516.18060303 216.08622742 0.8235144 ]	[5.21236389e+02 7.95826660e+02 7.44116604e-01]	[5.41729980e+02 7.90794495e+02 7.48220384e-01]	[5.23808960e+02 7.67579346e+02 7.49764919e-01]	[4.39312134e+02 7.90769409e+02 7.88119435e-01]	[421.30535889 788.21350098 0.79925418]	[4.41810181e+02 7.70098267e+02 7.43368387e-01]
[485.48730469 239.15109253 0.87252492]	[482.93530273 292.92825317 0.9139359 ]	[421.37142944 292.92852783 0.85695308]	[418.57305908 382.84570312 0.86280107]	[413.50454712 477.60440063 0.83140713]	[544.43463135 292.92208862 0.85184264]	[562.33337402 382.78390503 0.90549034]	[567.44439697 472.59674072 0.86725783]	[485.4211731 452.05880737 0.69792843]	[452.06234741 452.07095337 0.6585812 ]	[441.73962402 621.40002441 0.85376316]	[439.20507812 762.47192383 0.83898276]	[523.84509277 452.00027466 0.73368198]	[526.44421387 623.84759521 0.83705026]	[524.01312256 757.35308838 0.81432813]	[480.14459229 231.40093994 0.90981686]	[500.77142334 231.42816162 0.92666054]	[459.64254761 216.1517334 0.88003516]	[518.69024658 216.08702087 0.84570765]	[5.21237427e+02 7.95803223e+02 7.49143839e-01]	[5.41729736e+02 7.90781433e+02 7.54391789e-01]	[5.23809082e+02 7.67583008e+02 7.53637552e-01]	[4.41681183e+02 7.90768555e+02 7.82668710e-01]	[421.30609131 788.21685791 0.79461408]	[4.41803162e+02 7.70090881e+02 7.40135252e-01]
[488.0213623 239.16566467 0.8592124 ]	[485.36175537 292.93933105 0.90745634]	[423.83624268 292.89959717 0.84278816]	[418.64944458 382.82022095 0.88483858]	[413.5826416 475.16171265 0.8335591 ]	[544.50494385 292.95657349 0.85196388]	[562.3873291 382.78167725 0.90492254]	[567.52941895 475.12564087 0.86321688]	[485.44921875 454.57263184 0.69613332]	[454.55834961 454.57287598 0.6617707 ]	[441.77368164 621.38018799 0.85524821]	[439.21353149 762.45684814 0.83607662]	[523.87103271 452.04574585 0.73165095]	[526.45861816 623.83392334 0.83518302]	[524.01190186 757.36291504 0.81602103]	[480.21914673 231.42474365 0.92398947]	[500.87219238 231.43946838 0.92373437]	[459.74621582 216.12895203 0.89664227]	[521.16210938 216.09196472 0.86800116]	[5.21238220e+02 7.95799744e+02 7.49185026e-01]	[5.41724487e+02 7.90780334e+02 7.52536118e-01]	[5.23808472e+02 7.67588684e+02 7.56554008e-01]	[4.39313354e+02 7.90766296e+02 7.81893969e-01]	[421.30618286 788.20617676 0.7904861 ]	[4.41815399e+02 7.70078979e+02 7.35173821e-01]
[495.64569092 239.13157654 0.87654859]	[487.94104004 292.97235107 0.89201671]	[426.43731689 292.93762207 0.82043779]	[418.74237061 385.31283569 0.88027263]	[416.10821533 475.12463379 0.85243654]	[546.9765625 292.95135498 0.84870875]	[564.80810547 382.77972412 0.89865196]	[570.01989746 477.63406372 0.86641902]	[488.00735474 452.04602051 0.67970067]	[457.13647461 452.01547241 0.67821509]	[441.79656982 623.80419922 0.8584277 ]	[439.22866821 762.47613525 0.84085357]	[523.9743042 452.04641724 0.7225312 ]	[526.5 623.91369629 0.84593141]	[524.00823975 757.3458252 0.81653982]	[482.71792603 231.40884399 0.9274568 ]	[503.3822937 231.39085388 0.91661084]	[462.27871704 216.15737915 0.90145862]	[521.39422607 216.11494446 0.88208121]	[5.21249146e+02 7.95798889e+02 7.48201549e-01]	[5.41729980e+02 7.90776611e+02 7.47820735e-01]	[5.23792053e+02 7.67577271e+02 7.48939991e-01]	[4.39306427e+02 7.90794861e+02 7.82916307e-01]	[421.30368042 788.23175049 0.79593432]	[4.41834137e+02 7.70102783e+02 7.36757696e-01]
[498.13851929 239.11656189 0.88668203]	[490.50958252 292.95193481 0.87402999]	[428.97216797 290.44482422 0.80859351]	[418.77984619 380.30526733 0.90123028]	[416.13525391 475.07983398 0.84810156]	[547.06781006 292.98953247 0.84078956]	[564.85858154 385.3107605 0.88780713]	[570.04949951 477.61560059 0.8607952 ]	[487.98904419 454.61203003 0.67727637]	[457.09222412 452.07452393 0.67228854]	[441.80419922 623.84332275 0.86303806]	[439.23794556 762.51617432 0.84879529]	[523.98156738 454.62310791 0.71655738]	[529.0166626 626.42193604 0.84340292]	[523.97979736 757.38244629 0.82338393]	[482.79998779 231.38523865 0.92248821]	[503.44671631 231.38432312 0.90555602]	[462.33285522 216.14050293 0.90223253]	[523.77832031 216.15600586 0.8766042 ]	[5.21258667e+02 7.95810486e+02 7.50415146e-01]	[5.41738281e+02 7.90781982e+02 7.51038074e-01]	[5.21371643e+02 7.67618835e+02 7.65390873e-01]	[439.27319336 790.82922363 0.79324806]	[421.27679443 790.61700439 0.81513679]	[4.41844421e+02 7.70145081e+02 7.44590759e-01]
[498.25158691 239.14849854 0.89121211]	[493.06692505 292.953125 0.87088871]	[431.51489258 290.45449829 0.80832434]	[418.80426025 380.30883789 0.89949936]	[416.14712524 475.07327271 0.84985352]	[549.54931641 293.00454712 0.83801013]	[564.90124512 385.38986206 0.88013554]	[570.07641602 477.61611938 0.85782391]	[490.54281616 454.59085083 0.66819662]	[457.18490601 452.05078125 0.68132365]	[441.80895996 623.86242676 0.87374687]	[439.25244141 764.95257568 0.8518036 ]	[526.41241455 454.62039185 0.70777559]	[531.5489502 626.4006958 0.83766025]	[523.9956665 757.37139893 0.82277268]	[482.90859985 231.40238953 0.91025734]	[505.91113281 231.40562439 0.89556402]	[462.43252563 218.53820801 0.87812144]	[523.85638428 216.15287781 0.86111301]	[5.21260071e+02 7.95812866e+02 7.53142059e-01]	[5.41743469e+02 7.90784668e+02 7.52223790e-01]	[5.21390198e+02 7.67603699e+02 7.64285922e-01]	[4.39271393e+02 7.93228516e+02 7.92780042e-01]	[421.2819519 790.63043213 0.81471986]	[4.41862396e+02 7.70154114e+02 7.46168852e-01]
[500.64196777 239.14794922 0.89219815]	[495.6204834 292.96630859 0.88262981]	[434.09518433 290.45300293 0.81950396]	[421.15533447 380.29730225 0.90517199]	[416.17269897 475.07943726 0.85444772]	[552.07568359 293.00695801 0.83453208]	[564.93615723 387.87149048 0.87791806]	[570.09246826 477.62863159 0.85875791]	[490.56869507 454.5866394 0.66537708]	[457.20675659 452.03173828 0.68137276]	[441.82363892 623.87652588 0.8795076 ]	[439.25802612 764.95947266 0.85266703]	[526.42590332 454.62228394 0.70360929]	[531.59216309 626.40759277 0.8323018 ]	[523.99633789 757.3861084 0.82292002]	[482.95217896 231.39759827 0.90210992]	[505.94992065 231.41995239 0.89328563]	[464.86376953 218.56381226 0.86051971]	[523.90057373 218.54168701 0.86168891]	[5.21272888e+02 7.95805603e+02 7.55588830e-01]	[5.41752991e+02 7.90780640e+02 7.55966067e-01]	[5.21391174e+02 7.67612793e+02 7.65483618e-01]	[4.39283569e+02 7.93229980e+02 7.90643454e-01]	[421.2923584 790.63513184 0.81130672]	[4.41862549e+02 7.70162781e+02 7.44157016e-01]
[500.67684937 239.16775513 0.89191693]	[495.66455078 292.95431519 0.88481086]	[436.56005859 292.88235474 0.82723022]	[421.19085693 380.29980469 0.91059613]	[418.56466675 475.07574463 0.85881811]	[552.07696533 292.97283936 0.83048308]	[564.95452881 385.35906982 0.88065058]	[570.07232666 477.64862061 0.86422229]	[493.08905029 454.59020996 0.66568851]	[459.60998535 452.05432129 0.68775493]	[441.85369873 623.86468506 0.87573409]	[439.27810669 764.95178223 0.84994018]	[526.48529053 454.61605835 0.69340819]	[534.11376953 626.40093994 0.83086854]	[524.00048828 757.37799072 0.82455319]	[485.35995483 231.41729736 0.89811009]	[505.99520874 231.44973755 0.89171588]	[464.96011353 218.55351257 0.84172881]	[523.95178223 218.54638672 0.8558771 ]	[5.21268677e+02 7.95801819e+02 7.62934983e-01]	[5.41741882e+02 7.90777588e+02 7.58898199e-01]	[5.21395447e+02 7.67606140e+02 7.66322374e-01]	[4.39294250e+02 7.90829895e+02 7.86197782e-01]	[421.30123901 790.61883545 0.80090886]	[4.41888214e+02 7.70158875e+02 7.34274864e-01]
[500.70843506 239.17854309 0.89339745]	[498.14776611 292.95706177 0.89929336]	[436.62493896 292.8939209 0.83835244]	[421.23608398 380.33294678 0.90649277]	[418.61193848 475.06610107 0.86743343]	[554.6328125 292.98730469 0.82831591]	[564.96282959 385.36819458 0.88126963]	[570.04675293 477.65127563 0.86747879]	[493.12200928 454.5982666 0.66818511]	[459.63778687 452.0519104 0.69658774]	[441.86431885 623.87127686 0.8716023 ]	[439.2835083 764.96057129 0.85187513]	[526.50732422 454.64096069 0.69198436]	[534.12512207 626.4284668 0.82999736]	[523.99243164 757.37121582 0.82513046]	[485.39321899 231.42967224 0.89494979]	[508.4414978 233.81520081 0.88732964]	[467.40252686 218.56332397 0.83594847]	[524.01062012 218.52786255 0.85493362]	[5.21262207e+02 7.95796936e+02 7.60157824e-01]	[5.41738098e+02 7.90771912e+02 7.56236613e-01]	[5.21385315e+02 7.67605774e+02 7.63955057e-01]	[4.39277069e+02 7.93223999e+02 7.84902632e-01]	[421.29302979 790.62255859 0.79987943]	[4.41895508e+02 7.70171875e+02 7.34409630e-01]
[500.72970581 239.17807007 0.89425635]	[498.22732544 292.96807861 0.91721237]	[439.08786011 292.90603638 0.8537702 ]	[421.29107666 382.82434082 0.89122921]	[418.64758301 472.59060669 0.87727362]	[557.17120361 293.00717163 0.83176899]	[564.96661377 385.38769531 0.88125849]	[567.57995605 477.65066528 0.87627673]	[495.61785889 454.56741333 0.67675179]	[459.68927002 452.02026367 0.71101749]	[441.87020874 623.87402344 0.86724168]	[439.28503418 764.97253418 0.8537662 ]	[526.53607178 454.64227295 0.69409633]	[534.15734863 624.00274658 0.82918644]	[523.99371338 757.37561035 0.8237673 ]	[485.4225769 231.43995667 0.89048129]	[508.46697998 233.81848145 0.8849389 ]	[467.44830322 218.54777527 0.82941443]	[526.41802979 216.13941956 0.86022979]	[5.21235596e+02 7.95803589e+02 7.53404260e-01]	[5.39316956e+02 7.90786499e+02 7.49411523e-01]	[5.21402100e+02 7.67609131e+02 7.61036515e-01]	[4.39272156e+02 7.93236023e+02 7.82723784e-01]	[421.2880249 790.63061523 0.79929388]	[4.41897278e+02 7.70179993e+02 7.33715594e-01]
[500.74926758 239.17951965 0.89640385]	[498.27371216 292.95898438 0.92357671]	[439.12414551 292.88265991 0.85865974]	[421.33413696 382.77294922 0.89032519]	[418.67660522 472.52981567 0.88175464]	[557.24804688 293.01611328 0.83541226]	[564.99536133 387.88302612 0.87813139]	[567.56750488 477.63180542 0.87891352]	[495.66516113 452.06921387 0.67925864]	[459.73028564 449.50634766 0.71339899]	[441.88214111 623.87042236 0.86247933]	[439.28665161 764.97747803 0.85374266]	[528.97515869 454.62677002 0.69082987]	[534.17822266 624.00152588 0.83311349]	[524.00036621 757.38409424 0.81900209]	[485.44223022 231.44178772 0.88845336]	[508.49899292 233.81469727 0.88293242]	[467.4906311 218.52929688 0.82445246]	[526.46746826 216.10453796 0.86845183]	[5.21229126e+02 7.95790649e+02 7.47433782e-01]	[5.39317871e+02 7.90779602e+02 7.43588626e-01]	[5.23782043e+02 7.67615784e+02 7.52857745e-01]	[4.39269989e+02 7.93249207e+02 7.81740963e-01]	[421.28210449 790.64038086 0.80017358]	[4.41899139e+02 7.70187500e+02 7.32226074e-01]
[500.76364136 239.17936707 0.89863306]	[500.64041138 292.94869995 0.92737925]	[439.16000366 290.44424438 0.86046213]	[421.35186768 382.81118774 0.88088483]	[418.68551636 470.05215454 0.88216656]	[557.26580811 293.02160645 0.83509159]	[565.03607178 387.92852783 0.87232983]	[567.55218506 477.61190796 0.87992728]	[495.66687012 452.06045532 0.67533004]	[459.73849487 449.49911499 0.70822495]	[441.87496948 623.92572021 0.87409884]	[439.28997803 764.97564697 0.85475498]	[528.97576904 454.60864258 0.68891329]	[534.18170166 626.40356445 0.8347007 ]	[524.00189209 757.39355469 0.81933433]	[485.46017456 231.44525146 0.88588285]	[508.51068115 233.81419373 0.88301909]	[469.97073364 216.15322876 0.81544 ]	[526.47302246 216.07176208 0.8692705 ]	[5.21232727e+02 7.95788208e+02 7.48892605e-01]	[5.41720764e+02 7.90774658e+02 7.44708061e-01]	[5.23782410e+02 7.67621155e+02 7.54881203e-01]	[4.39266846e+02 7.93248779e+02 7.82779634e-01]	[421.28182983 790.63916016 0.80083203]	[4.41905579e+02 7.70187866e+02 7.32148588e-01]
[500.77734375 239.16749573 0.90325344]	[500.6463623 292.94046021 0.92748511]	[439.15814209 290.43499756 0.85897219]	[421.37484741 382.79885864 0.87761801]	[418.71408081 472.52557373 0.88574469]	[559.71087646 293.02026367 0.8359735 ]	[565.03417969 387.89770508 0.8686744 ]	[567.52886963 475.15258789 0.87308598]	[498.1416626 452.03872681 0.67876816]	[459.77194214 449.47671509 0.70744014]	[441.88616943 623.88928223 0.86487496]	[439.28155518 764.97711182 0.84979576]	[529.05633545 454.5843811 0.67499477]	[536.66925049 623.9331665 0.81934643]	[523.99621582 757.33050537 0.81798029]	[485.47476196 231.42791748 0.87979317]	[508.5401001 231.44897461 0.87820554]	[469.99664307 218.52572632 0.81335676]	[526.50994873 216.10250854 0.86513519]	[5.21296204e+02 7.93318420e+02 7.57812977e-01]	[5.41752747e+02 7.90721191e+02 7.53613949e-01]	[5.21388062e+02 7.67586426e+02 7.54881561e-01]	[4.39230957e+02 7.93222595e+02 7.74807930e-01]	[421.23971558 790.605896 0.79598165]	[4.41906494e+02 7.70196228e+02 7.26230383e-01]
[500.79818726 239.1583252 0.90787178]	[500.662323 292.94638062 0.93286157]	[439.17062378 290.43832397 0.86209643]	[423.77264404 382.86712646 0.86078554]	[418.74862671 470.03659058 0.89071095]	[559.74768066 293.02062988 0.84083158]	[565.05780029 385.40365601 0.86674869]	[567.53192139 475.12216187 0.87184 ]	[498.16131592 449.51669312 0.68039846]	[459.78713989 446.95370483 0.70777589]	[441.90194702 623.86193848 0.86291325]	[439.28829956 764.96380615 0.84714669]	[531.54272461 452.07373047 0.67264479]	[536.68548584 623.91827393 0.82056421]	[523.99499512 757.328125 0.82090265]	[487.91253662 231.42048645 0.87454075]	[511.01757812 231.44180298 0.87539667]	[470.00479126 216.15557861 0.81623715]	[526.53277588 216.07675171 0.86560702]	[5.21276428e+02 7.93333069e+02 7.61963069e-01]	[5.41738037e+02 7.90735352e+02 7.56251156e-01]	[5.21393311e+02 7.67585938e+02 7.59821236e-01]	[4.39244568e+02 7.90816711e+02 7.74187922e-01]	[421.24868774 788.23065186 0.79125255]	[4.44314240e+02 7.70191284e+02 7.21216679e-01]
[500.81549072 239.14888 0.91271085]	[500.68774414 292.95245361 0.93955922]	[439.18048096 290.44390869 0.86305863]	[423.8117981 385.32250977 0.85292369]	[418.79611206 470.05014038 0.88975322]	[559.7980957 295.39501953 0.84740925]	[565.06176758 385.37020874 0.87029099]	[567.52246094 475.11218262 0.87400591]	[498.17950439 446.95834351 0.68166143]	[459.80093384 446.88284302 0.71151078]	[441.91027832 623.85174561 0.85801256]	[439.2819519 764.96697998 0.8478893 ]	[531.56335449 449.50494385 0.67154616]	[536.69262695 623.86651611 0.81541288]	[524.00048828 757.32409668 0.81934804]	[487.93731689 231.41481018 0.87321436]	[511.04354858 231.43075562 0.87494552]	[470.046875 218.54264832 0.81722462]	[528.96594238 216.07154846 0.86725146]	[5.21263367e+02 7.93334167e+02 7.64004827e-01]	[5.41728638e+02 7.90739136e+02 7.59302080e-01]	[5.21408020e+02 7.67583801e+02 7.57431149e-01]	[4.39240936e+02 7.93222656e+02 7.75183260e-01]	[421.25012207 790.61181641 0.79445171]	[4.44299377e+02 7.70188538e+02 7.24959433e-01]
[500.82913208 239.14085388 0.91596973]	[500.70437622 292.95709229 0.94389784]	[439.1902771 290.43942261 0.86321765]	[423.83703613 385.35842896 0.84359682]	[421.15933228 475.09228516 0.89268672]	[559.82781982 295.40612793 0.85082376]	[565.07885742 385.3717041 0.86740887]	[567.52703857 475.11141968 0.87435192]	[498.17388916 446.9593811 0.67749709]	[459.79345703 446.88613892 0.70810443]	[441.91790771 623.85449219 0.8602097 ]	[439.29162598 764.9710083 0.84796202]	[531.57293701 449.50332642 0.66947407]	[536.70178223 623.84899902 0.81272817]	[523.99957275 757.31732178 0.81810111]	[487.95758057 231.41134644 0.87184691]	[511.05627441 231.41888428 0.87367547]	[472.5199585 218.55995178 0.81880915]	[526.54968262 216.06768799 0.87118471]	[5.21260559e+02 7.93319397e+02 7.61435211e-01]	[5.41721741e+02 7.90728455e+02 7.53496110e-01]	[5.21403992e+02 7.67582275e+02 7.55204856e-01]	[4.39260620e+02 7.93221008e+02 7.73297548e-01]	[421.26916504 790.61602783 0.79111654]	[4.44306274e+02 7.70191650e+02 7.22355843e-01]
[500.84777832 239.12588501 0.92210245]	[500.70739746 292.94378662 0.94408667]	[439.19995117 290.41293335 0.86386943]	[423.86456299 385.38949585 0.83694607]	[421.19796753 475.12145996 0.89723313]	[559.82012939 293.01818848 0.84811258]	[567.44152832 385.34848022 0.86689955]	[567.51599121 475.1184082 0.8770206 ]	[498.1711731 449.44061279 0.67678189]	[459.7975769 446.88833618 0.70597762]	[441.92715454 623.8572998 0.86036563]	[439.29251099 764.95428467 0.84592909]	[531.58007812 449.50927734 0.66899824]	[536.7041626 623.86376953 0.81710845]	[523.99841309 757.3192749 0.81858712]	[487.987854 231.39901733 0.87109399]	[511.08181763 231.41386414 0.87352943]	[472.54544067 218.53599548 0.82026893]	[528.99133301 216.07106018 0.87163675]	[5.21261230e+02 7.93317688e+02 7.60748267e-01]	[5.41723267e+02 7.90726685e+02 7.53349960e-01]	[5.21400024e+02 7.67583679e+02 7.56280720e-01]	[4.39257294e+02 7.90816467e+02 7.78034210e-01]	[421.26446533 790.59625244 0.79326797]	[4.44309296e+02 7.70177185e+02 7.24752069e-01]
[500.85317993 239.11039734 0.92569888]	[500.71322632 292.94772339 0.94280869]	[439.21786499 290.40844727 0.86311448]	[426.33825684 385.31396484 0.82560945]	[421.22662354 475.12548828 0.89593494]	[559.8269043 293.01486206 0.84656656]	[567.44396973 387.86349487 0.86319566]	[567.52355957 475.11578369 0.87589204]	[498.19873047 449.44613647 0.6816988 ]	[459.81277466 446.88882446 0.70671761]	[441.91687012 623.89654541 0.86657125]	[439.30099487 762.51416016 0.84530449]	[534.09631348 449.51486206 0.66849804]	[536.71240234 623.86846924 0.82073283]	[524.00762939 757.3416748 0.81715554]	[487.99325562 231.38075256 0.86914372]	[511.09347534 231.39810181 0.8711772 ]	[472.54519653 216.13891602 0.81941152]	[529.03308105 216.05213928 0.87255996]	[5.21273621e+02 7.93322144e+02 7.62147069e-01]	[5.41735413e+02 7.90727783e+02 7.59640992e-01]	[5.23777222e+02 7.67594360e+02 7.59178162e-01]	[4.39257294e+02 7.90825073e+02 7.77499318e-01]	[421.26391602 790.60046387 0.79376239]	[4.44318634e+02 7.70163696e+02 7.24303246e-01]
[500.86816406 239.10246277 0.92700362]	[500.72790527 292.95053101 0.94364363]	[439.24847412 290.39483643 0.86287695]	[426.38830566 382.84216309 0.82756996]	[421.26400757 475.11706543 0.89237881]	[559.8392334 293.0213623 0.84736121]	[567.4621582 387.87625122 0.86207831]	[567.53131104 475.10910034 0.87219775]	[498.18826294 449.49160767 0.67892414]	[459.80679321 446.92617798 0.70237154]	[441.90786743 623.94714355 0.87392914]	[439.30258179 764.95855713 0.84798419]	[531.62072754 452.04946899 0.66829818]	[536.73095703 623.89886475 0.83098888]	[524.01568604 757.34002686 0.81608206]	[488.01611328 231.37805176 0.86673808]	[513.57012939 231.39852905 0.87092793]	[472.5803833 216.13890076 0.81822163]	[529.0602417 216.04103088 0.87071753]	[5.21265320e+02 7.93325195e+02 7.61960328e-01]	[5.41728882e+02 7.90733337e+02 7.57605791e-01]	[5.23793945e+02 7.67589722e+02 7.59263754e-01]	[4.39257050e+02 7.93229431e+02 7.76990891e-01]	[421.27194214 790.61907959 0.79380292]	[4.44318481e+02 7.70180176e+02 7.25336254e-01]
[500.90386963 239.10766602 0.92561197]	[500.75396729 292.95373535 0.94487894]	[439.26852417 290.40405273 0.86383444]	[428.92263794 382.80044556 0.8263495 ]	[421.29043579 475.08795166 0.88839501]	[562.24304199 295.40283203 0.85248649]	[567.47033691 387.91137695 0.86134923]	[567.54644775 477.59225464 0.87745064]	[498.19049072 449.48153687 0.67975384]	[459.80810547 446.90802002 0.70516562]	[441.91265869 623.92462158 0.87117296]	[439.29992676 764.95825195 0.84825206]	[531.62084961 452.04272461 0.66919708]	[536.73144531 623.88372803 0.82898188]	[524.01617432 757.33007812 0.81668788]	[490.50439453 231.38905334 0.86564541]	[513.62414551 231.39936829 0.87371194]	[475.06726074 218.54330444 0.81729203]	[531.53985596 216.04127502 0.86418605]	[5.21276001e+02 7.93330139e+02 7.69454539e-01]	[5.41737305e+02 7.90733704e+02 7.67407715e-01]	[5.23792480e+02 7.67583252e+02 7.59171486e-01]	[4.39250427e+02 7.93240906e+02 7.74514377e-01]	[421.26467896 790.6260376 0.7923041 ]	[4.44313385e+02 7.70178589e+02 7.25060642e-01]
[503.24081421 239.1146698 0.9255569 ]	[500.77529907 292.95159912 0.94671381]	[439.2805481 290.41351318 0.86536348]	[428.97555542 382.79275513 0.82368332]	[421.30493164 472.61175537 0.88209933]	[562.27539062 295.39889526 0.85743088]	[567.48376465 387.91235352 0.85998672]	[567.58850098 477.59848022 0.87249637]	[498.19671631 449.49221802 0.68324721]	[459.82028198 446.91781616 0.70723224]	[441.9178772 623.92358398 0.86747426]	[439.30093384 764.96838379 0.84882796]	[531.60571289 452.05737305 0.67180526]	[536.73455811 623.90216064 0.83208364]	[524.01464844 757.34973145 0.81688797]	[490.52349854 231.39277649 0.86623818]	[513.64099121 231.41389465 0.87741923]	[475.09902954 218.56745911 0.82163668]	[531.53277588 216.06887817 0.85631967]	[5.21279907e+02 7.93342957e+02 7.69120574e-01]	[5.41741455e+02 7.90740845e+02 7.67417371e-01]	[5.23791199e+02 7.67596558e+02 7.62648106e-01]	[4.39249695e+02 7.93241577e+02 7.68257678e-01]	[4.21262207e+02 7.90628174e+02 7.87872910e-01]	[4.44317352e+02 7.70186951e+02 7.21321642e-01]
[503.25338745 239.13633728 0.92001146]	[500.79888916 292.95849609 0.94676119]	[439.29107666 290.40975952 0.86480081]	[431.47067261 382.76010132 0.82293087]	[421.31417847 472.58926392 0.88022715]	[562.32037354 295.41867065 0.86604452]	[567.4909668 387.9359436 0.85636759]	[570.02789307 477.59432983 0.86606789]	[498.22293091 449.51547241 0.68640298]	[459.8309021 446.93798828 0.70611483]	[441.92129517 623.91687012 0.86712998]	[439.29727173 764.97351074 0.85137141]	[534.0980835 454.56594849 0.67163086]	[536.72155762 623.92694092 0.83645344]	[524.01727295 757.33813477 0.81578058]	[490.53326416 231.41763306 0.86816704]	[513.66052246 231.43275452 0.87873578]	[475.11453247 218.58007812 0.82117486]	[531.56738281 216.0650177 0.85496914]	[5.21272766e+02 7.93327454e+02 7.62934864e-01]	[5.41735291e+02 7.90732056e+02 7.57770598e-01]	[5.23791870e+02 7.67587891e+02 7.58812129e-01]	[4.39239349e+02 7.93230774e+02 7.72009373e-01]	[421.25457764 790.61712646 0.79239935]	[4.44313171e+02 7.70192993e+02 7.23935723e-01]
[503.27664185 239.16673279 0.91183627]	[500.81558228 292.95117188 0.94623303]	[439.30715942 290.38824463 0.86456954]	[431.50201416 380.34484863 0.82948512]	[421.31604004 472.57192993 0.87891221]	[562.33660889 295.42636108 0.8678633 ]	[567.50976562 390.44104004 0.85373092]	[570.03594971 477.63748169 0.87129813]	[498.21090698 452.01361084 0.68529642]	[459.82641602 446.95526123 0.70359671]	[441.92831421 623.91387939 0.86695081]	[439.29885864 764.98638916 0.85316426]	[531.62121582 454.56845093 0.67238742]	[536.72943115 623.92565918 0.83584785]	[524.01879883 757.33813477 0.81579876]	[490.55612183 231.44863892 0.86950433]	[516.13574219 233.81829834 0.88317072]	[475.12911987 218.58651733 0.81993431]	[531.58288574 216.0579834 0.84864569]	[5.21277893e+02 7.93324341e+02 7.62209237e-01]	[5.41735168e+02 7.90727539e+02 7.55595267e-01]	[5.23792603e+02 7.67583496e+02 7.59968519e-01]	[4.39241943e+02 7.93241150e+02 7.69699156e-01]	[421.25408936 790.62683105 0.7913875 ]	[4.44312286e+02 7.70201172e+02 7.23797798e-01]
[503.26708984 239.18014526 0.9084754 ]	[500.83416748 292.9543457 0.94666159]	[439.32388306 290.38876343 0.8617968 ]	[431.51724243 380.33639526 0.8300302 ]	[421.32296753 472.57519531 0.87935245]	[562.35113525 295.43365479 0.87100917]	[567.53118896 390.41665649 0.84911948]	[570.05651855 477.63293457 0.86478436]	[498.22180176 452.03189087 0.68633431]	[459.82995605 449.45758057 0.70162964]	[441.92132568 623.93640137 0.8712889 ]	[439.29785156 764.99249268 0.85430628]	[534.10089111 454.58035278 0.67075247]	[536.72937012 623.89984131 0.8324545 ]	[524.01818848 757.33843994 0.81661665]	[490.55340576 231.45405579 0.87007713]	[516.1350708 233.83921814 0.88658684]	[475.12857056 218.56350708 0.817563 ]	[531.61993408 216.09378052 0.84270024]	[5.21285645e+02 7.93339783e+02 7.65347838e-01]	[5.41745117e+02 7.90736084e+02 7.61793613e-01]	[5.23789185e+02 7.67579895e+02 7.60013819e-01]	[4.39237640e+02 7.93236450e+02 7.67278373e-01]	[4.21248077e+02 7.90622864e+02 7.90164649e-01]	[4.44315674e+02 7.70205872e+02 7.23765969e-01]
[503.2741394 239.19981384 0.90413696]	[500.85263062 292.95458984 0.94736934]	[441.67950439 290.38308716 0.86104792]	[431.50228882 382.72122192 0.82679665]	[421.32339478 472.56149292 0.87824517]	[562.36016846 295.43823242 0.87266219]	[567.55340576 387.92538452 0.84532022]	[570.09802246 477.65014648 0.86678094]	[498.21768188 452.02810669 0.68607211]	[459.82815552 449.44744873 0.70331222]	[444.29660034 623.91809082 0.86627495]	[439.29602051 764.98638916 0.85375905]	[534.09436035 454.58602905 0.66947001]	[536.74847412 623.93457031 0.83850318]	[524.01782227 757.34375 0.81731337]	[493.03729248 233.82707214 0.87202764]	[516.15209961 233.8637085 0.89304572]	[475.15405273 218.5553894 0.81865323]	[531.6194458 216.13546753 0.83082271]	[5.21279968e+02 7.93339844e+02 7.67065227e-01]	[5.41739136e+02 7.90738403e+02 7.62824118e-01]	[5.23790283e+02 7.67584534e+02 7.62479782e-01]	[4.39233185e+02 7.93236023e+02 7.67891884e-01]	[421.24234009 790.62121582 0.79139352]	[4.44313599e+02 7.70201599e+02 7.24635661e-01]
[503.28137207 241.63500977 0.90091205]	[500.86282349 292.9624939 0.94594789]	[441.68075562 290.38763428 0.86034477]	[431.51971436 380.309021 0.83618546]	[421.32373047 472.54464722 0.87607706]	[562.36779785 295.4666748 0.8755331 ]	[567.56945801 390.41323853 0.84006125]	[572.59588623 477.62786865 0.85623056]	[498.24700928 452.0352478 0.69036579]	[459.83816528 449.46151733 0.70471787]	[444.29586792 623.91723633 0.86620122]	[439.29360962 764.96032715 0.84906864]	[534.14727783 454.58651733 0.66886711]	[539.15716553 623.95013428 0.83889723]	[524.01641846 757.34484863 0.81768692]	[493.05596924 233.83760071 0.87664044]	[516.16821289 233.88450623 0.89933217]	[477.59631348 218.55593872 0.81651568]	[534.09509277 218.52362061 0.81777894]	[5.21280823e+02 7.93325684e+02 7.65738726e-01]	[5.41739441e+02 7.90729675e+02 7.62375593e-01]	[5.23784546e+02 7.67583740e+02 7.64159799e-01]	[4.39223663e+02 7.93227783e+02 7.71039486e-01]	[421.24023438 790.60772705 0.79235089]	[4.44313477e+02 7.70178772e+02 7.26218522e-01]
[503.28213501 241.63519287 0.90116662]	[500.8644104 292.96374512 0.94646001]	[441.68283081 290.39285278 0.86058962]	[431.52304077 380.30871582 0.83669364]	[421.32345581 472.54354858 0.87617934]	[562.36828613 295.46875 0.87625116]	[567.5737915 387.94750977 0.83943319]	[572.59729004 477.62835693 0.85626537]	[498.25430298 452.03549194 0.69144398]	[459.84320068 449.46218872 0.70526999]	[441.93209839 623.91876221 0.86552107]	[439.29656982 764.96008301 0.84868914]	[534.1552124 454.58624268 0.66920114]	[539.15936279 623.95147705 0.83868015]	[524.01806641 757.34515381 0.81693053]	[493.0585022 233.83834839 0.87704074]	[516.1685791 233.88572693 0.89994508]	[477.59921265 218.55732727 0.81685114]	[534.09771729 218.52822876 0.81765842]	[5.21277649e+02 7.93320374e+02 7.66176701e-01]	[5.41736450e+02 7.90726501e+02 7.62543380e-01]	[5.23788147e+02 7.67585632e+02 7.64150560e-01]	[4.39222015e+02 7.93229675e+02 7.71897495e-01]	[421.23892212 790.60626221 0.79381651]	[4.44316772e+02 7.70179626e+02 7.25007832e-01]
[503.3036499 241.65827942 0.89702326]	[500.87628174 292.96704102 0.94540125]	[441.68936157 290.40170288 0.86076283]	[431.51809692 380.34106445 0.83194989]	[421.31509399 472.52584839 0.8753264 ]	[562.37921143 295.47192383 0.87730467]	[570.02099609 387.92956543 0.83269733]	[572.63562012 477.62640381 0.85140419]	[500.63928223 452.01907349 0.69461262]	[459.85650635 449.44372559 0.70803624]	[441.9296875 623.92565918 0.86418486]	[439.28942871 764.95550537 0.8463183 ]	[536.65362549 454.5708313 0.66976148]	[539.16760254 623.93859863 0.83775604]	[524.01947021 757.34173584 0.81623518]	[493.08895874 233.85041809 0.88150567]	[516.2019043 233.89627075 0.90337861]	[477.60662842 218.55130005 0.82152635]	[534.13293457 216.15075684 0.81919682]	[5.21286926e+02 7.93318848e+02 7.66818583e-01]	[5.41741333e+02 7.90724854e+02 7.63842583e-01]	[5.23786255e+02 7.67583008e+02 7.63696194e-01]	[4.39215088e+02 7.93237000e+02 7.69474089e-01]	[421.23428345 790.61016846 0.7937544 ]	[4.44308258e+02 7.70173035e+02 7.24198341e-01]
[503.31140137 241.6716156 0.89610887]	[500.8901062 292.97158813 0.94423032]	[441.70944214 290.40182495 0.86047179]	[431.53314209 380.32046509 0.83400333]	[421.30834961 472.54275513 0.87799859]	[562.38574219 295.48162842 0.87919915]	[570.03424072 387.88412476 0.82825631]	[572.66870117 477.63049316 0.84920663]	[500.6499939 452.01956177 0.69625562]	[462.18515015 449.43963623 0.70882934]	[444.29608154 623.91717529 0.86355209]	[439.28579712 762.51525879 0.84466505]	[536.67504883 454.57937622 0.67193526]	[539.17950439 623.95782471 0.84114379]	[524.02508545 757.32635498 0.81464547]	[493.10717773 233.85720825 0.88469553]	[516.21484375 233.90536499 0.90596724]	[477.63174438 218.56199646 0.82550281]	[534.15136719 218.52911377 0.81896555]	[5.21281250e+02 7.93290344e+02 7.66717672e-01]	[5.41731934e+02 7.90709778e+02 7.58858144e-01]	[5.23790710e+02 7.67574829e+02 7.61867046e-01]	[4.39226868e+02 7.90829895e+02 7.74813294e-01]	[421.23751831 788.23321533 0.79749656]	[4.41905609e+02 7.70160583e+02 7.25963950e-01]
[503.3453064 241.67869568 0.89384592]	[500.88375854 292.97808838 0.94509995]	[441.70343018 290.4118042 0.86050993]	[431.52078247 380.29953003 0.83509588]	[421.2911377 472.60150146 0.88238597]	[562.3848877 295.48425293 0.87983692]	[570.06396484 387.89489746 0.82350707]	[575.18560791 477.59503174 0.83814257]	[500.65039062 452.04803467 0.69646746]	[459.84448242 449.48471069 0.70647049]	[444.31054688 623.92822266 0.86495978]	[439.28790283 764.95452881 0.84584421]	[536.70758057 454.59698486 0.67423618]	[539.19415283 623.98657227 0.84625745]	[524.03045654 757.347229 0.81293261]	[495.5970459 233.86607361 0.88860255]	[518.66064453 233.90570068 0.91016114]	[477.64648438 218.58435059 0.83516115]	[536.63519287 218.52523804 0.82141286]	[5.21271545e+02 7.93303223e+02 7.56677032e-01]	[5.41734741e+02 7.90726379e+02 7.49924898e-01]	[5.23790344e+02 7.67587036e+02 7.60368705e-01]	[4.39225342e+02 7.93230530e+02 7.77199924e-01]	[421.2409668 790.6114502 0.8005628]	[4.44302094e+02 7.70178772e+02 7.24276185e-01]
[503.35577393 241.67150879 0.89490014]	[500.88235474 292.97705078 0.94501543]	[441.70581055 290.40783691 0.85957962]	[431.52407837 380.29946899 0.83476871]	[421.29428101 472.58312988 0.8809669 ]	[562.38500977 295.48220825 0.88008481]	[570.07727051 387.85794067 0.82353926]	[575.18920898 475.17355347 0.8379541 ]	[500.65231323 452.02999878 0.69626135]	[459.85327148 449.46612549 0.7049405 ]	[444.309021 623.92541504 0.86585975]	[439.29092407 764.95697021 0.84610832]	[536.70166016 454.57717896 0.67257375]	[539.19897461 623.99291992 0.84561795]	[524.03033447 757.34057617 0.81291085]	[495.61895752 233.86711121 0.89137924]	[518.66522217 233.90718079 0.91160476]	[477.66201782 218.62930298 0.83916414]	[536.63244629 218.56361389 0.81660104]	[5.21264038e+02 7.93322021e+02 7.55116165e-01]	[5.41728638e+02 7.90737793e+02 7.45025814e-01]	[5.23791748e+02 7.67575623e+02 7.57301450e-01]	[4.39217682e+02 7.93249756e+02 7.71737695e-01]	[421.23226929 790.62231445 0.79817557]	[4.44308197e+02 7.70180969e+02 7.23460436e-01]
[503.3659668 241.67462158 0.892443 ]	[500.88571167 292.97897339 0.94471651]	[441.70632935 290.40985107 0.86008859]	[431.52835083 380.31185913 0.83276916]	[421.28573608 472.58105469 0.88107824]	[562.39282227 295.4866333 0.88074684]	[570.0769043 387.87167358 0.82351846]	[575.16387939 477.61569214 0.84423745]	[500.65270996 452.03897095 0.69654596]	[459.8560791 449.47412109 0.7051965 ]	[444.3114624 623.92224121 0.86352277]	[439.29260254 764.95440674 0.8467766 ]	[536.69445801 454.58688354 0.67167741]	[539.20825195 624.00140381 0.84659261]	[526.39172363 757.33862305 0.81302941]	[495.63064575 233.86953735 0.89282608]	[518.6763916 233.90779114 0.9126991 ]	[477.6602478 218.63259888 0.83954 ]	[536.63696289 218.55128479 0.81543404]	[5.21268616e+02 7.93329651e+02 7.58829594e-01]	[5.41732727e+02 7.90741882e+02 7.48546898e-01]	[5.23792297e+02 7.67573242e+02 7.58559108e-01]	[4.39219116e+02 7.93254028e+02 7.72782564e-01]	[421.23449707 790.6270752 0.79892731]	[4.44309113e+02 7.70179749e+02 7.24986315e-01]
[503.37329102 241.6887207 0.89016122]	[500.87936401 292.98095703 0.94667327]	[441.70507812 290.4147644 0.86142254]	[431.52566528 380.32409668 0.83144009]	[421.28430176 472.59466553 0.88192689]	[562.3916626 295.48413086 0.87978423]	[570.04504395 387.89880371 0.82418567]	[572.67358398 477.63461304 0.84835911]	[500.65011597 452.02819824 0.69512624]	[459.85610962 449.46032715 0.70546567]	[444.30615234 623.93786621 0.86684674]	[439.29165649 764.9666748 0.84928936]	[536.68988037 454.57455444 0.6707108 ]	[539.20471191 623.99627686 0.8477838 ]	[526.39196777 757.32653809 0.81402254]	[495.63626099 233.87576294 0.89440304]	[518.68572998 233.91252136 0.91417801]	[477.65859985 218.64263916 0.83926982]	[536.64367676 218.55323792 0.81319124]	[5.21276245e+02 7.93326172e+02 7.57687032e-01]	[5.41738281e+02 7.90737305e+02 7.46936679e-01]	[5.23791321e+02 7.67563416e+02 7.57507265e-01]	[4.39206665e+02 7.93272034e+02 7.71945894e-01]	[421.22247314 790.63806152 0.80178583]	[4.44305725e+02 7.70189087e+02 7.29110122e-01]
[503.37237549 241.68788147 0.88945639]	[500.88543701 292.98196411 0.94609082]	[441.70858765 290.41772461 0.86132169]	[431.52230835 380.32601929 0.83076781]	[421.29302979 472.60305786 0.88263685]	[562.40563965 295.48828125 0.88205373]	[570.0177002 387.91390991 0.82877564]	[572.65576172 477.63742065 0.85211957]	[500.64996338 452.01803589 0.69482726]	[462.18197632 449.45147705 0.70460635]	[441.93154907 623.96014404 0.86917269]	[439.29998779 762.51275635 0.84515995]	[536.68878174 454.55715942 0.67111564]	[539.1885376 623.99987793 0.84659183]	[524.02294922 757.32940674 0.81520599]	[495.63433838 233.87492371 0.89355487]	[518.68487549 233.91072083 0.91345435]	[477.65759277 218.64903259 0.83735651]	[536.6395874 218.53607178 0.81258571]	[5.21282471e+02 7.93322876e+02 7.60405958e-01]	[5.41745361e+02 7.90732056e+02 7.53427446e-01]	[5.23784424e+02 7.67576233e+02 7.57794142e-01]	[4.39219971e+02 7.93245850e+02 7.76829898e-01]	[421.2350769 790.62011719 0.80239952]	[4.44318298e+02 7.70173096e+02 7.26531744e-01]
[503.34072876 241.70909119 0.89169538]	[500.87051392 292.98953247 0.9478724 ]	[441.69979858 292.87258911 0.86391127]	[431.543396 380.32507324 0.83982939]	[421.29754639 475.08117676 0.88274813]	[562.38781738 295.47680664 0.88140082]	[567.57281494 387.8722229 0.8371554 ]	[572.62860107 477.61740112 0.8518489 ]	[500.64645386 452.00991821 0.69387674]	[462.19091797 446.95910645 0.70405781]	[441.93170166 623.9319458 0.86839354]	[439.31347656 764.96594238 0.84954476]	[536.6685791 454.55541992 0.67456764]	[539.19067383 623.97784424 0.85011768]	[524.01757812 757.34899902 0.81118923]	[495.60223389 233.87995911 0.89027798]	[518.66271973 233.92915344 0.91372311]	[477.6723938 218.62895203 0.82891935]	[536.63397217 218.56546021 0.80690747]	[5.21260742e+02 7.93325623e+02 7.52307296e-01]	[5.41732361e+02 7.90735352e+02 7.42665768e-01]	[5.23788025e+02 7.67590759e+02 7.57001936e-01]	[4.39221588e+02 7.93253174e+02 7.85833538e-01]	[421.23947144 790.62976074 0.81154048]	[4.44335236e+02 7.70211548e+02 7.30024457e-01]
[503.34048462 241.72210693 0.88921863]	[500.86856079 292.99462891 0.94763029]	[441.69750977 292.87347412 0.86370981]	[431.54397583 380.33990479 0.83794379]	[421.29721069 475.07342529 0.88187551]	[562.38342285 295.48129272 0.88202512]	[567.55474854 387.9324646 0.83957654]	[572.60552979 477.63198853 0.85576493]	[500.64233398 452.00100708 0.69280928]	[462.18902588 446.94836426 0.70459169]	[441.92507935 623.95043945 0.87162954]	[439.31375122 764.97033691 0.85083383]	[536.66497803 452.07434082 0.67487496]	[539.19366455 623.98059082 0.85044014]	[524.01367188 757.35809326 0.8108725 ]	[495.60095215 233.8936615 0.89124936]	[518.66168213 233.93714905 0.91382217]	[477.67010498 218.64431763 0.82748908]	[536.64416504 218.55531311 0.81323665]	[5.21257202e+02 7.93318481e+02 7.49454558e-01]	[5.41728821e+02 7.90732849e+02 7.41307676e-01]	[5.23781128e+02 7.67595337e+02 7.57862687e-01]	[4.39221893e+02 7.93254578e+02 7.85956085e-01]	[421.24038696 790.6317749 0.81217355]	[4.44335968e+02 7.70214783e+02 7.29468942e-01]
[503.3348999 241.72906494 0.88953203]	[500.8614502 292.98764038 0.94825494]	[441.68756104 290.45483398 0.8632617 ]	[431.53903198 380.34872437 0.83720064]	[421.29043579 472.59963989 0.88110417]	[562.37524414 295.47229004 0.88085711]	[567.55493164 387.93121338 0.84281111]	[570.12493896 477.63546753 0.85953331]	[498.27322388 449.5133667 0.69014442]	[462.18588257 446.9397583 0.70300424]	[441.92489624 623.96142578 0.87059635]	[439.3135376 764.96612549 0.8497954 ]	[534.18182373 452.07189941 0.67258865]	[539.18255615 623.98010254 0.84828025]	[524.00915527 757.36639404 0.8109566 ]	[495.59484863 233.89567566 0.89073873]	[518.65777588 233.94337463 0.91496199]	[477.65942383 218.64736938 0.82655585]	[536.63397217 218.56402588 0.80724895]	[5.21266113e+02 7.93328125e+02 7.49853611e-01]	[5.41733765e+02 7.90737061e+02 7.42009640e-01]	[5.23774719e+02 7.67601990e+02 7.57663846e-01]	[4.39230011e+02 7.93255920e+02 7.86100805e-01]	[421.24789429 790.63500977 0.81180823]	[4.44332001e+02 7.70210205e+02 7.28703499e-01]
[503.31756592 241.71661377 0.89187932]	[500.85705566 292.9850769 0.94750589]	[441.68170166 290.43331909 0.86187023]	[431.53268433 380.34127808 0.83644742]	[421.300354 472.5692749 0.87951636]	[562.35894775 295.48236084 0.88134444]	[567.55517578 387.93365479 0.84352303]	[570.09625244 477.65280151 0.8640635 ]	[498.26547241 449.50576782 0.68899977]	[462.18463135 446.92663574 0.70288885]	[441.92779541 623.94470215 0.86885661]	[439.32504272 764.98553467 0.8535887 ]	[534.16223145 452.06448364 0.67253828]	[539.18341064 623.97723389 0.84768891]	[524.00396729 757.37139893 0.81121725]	[493.12991333 233.89263916 0.88929784]	[516.21582031 233.93367004 0.90830988]	[477.64154053 218.63594055 0.82370681]	[534.12634277 218.55769348 0.80815834]	[5.21269592e+02 7.93335144e+02 7.53135383e-01]	[5.41737000e+02 7.90740173e+02 7.47002721e-01]	[5.21410950e+02 7.67608154e+02 7.55995274e-01]	[4.39230865e+02 7.93261719e+02 7.78187573e-01]	[421.25119019 790.63531494 0.80257183]	[4.44350586e+02 7.70220398e+02 7.25666583e-01]
[503.2961731 241.71504211 0.89414221]	[500.84588623 292.98382568 0.9479534 ]	[441.67294312 290.43112183 0.86255914]	[431.52410889 380.34506226 0.83634472]	[421.3039856 472.56045532 0.87774777]	[562.34558105 295.4750061 0.88061726]	[567.53912354 390.42214966 0.8490923 ]	[570.07879639 477.63665771 0.86332625]	[500.63409424 449.44293213 0.69428641]	[462.20098877 446.88018799 0.70947093]	[444.29684448 623.92498779 0.8657968 ]	[439.32321167 764.98699951 0.85474175]	[534.16473389 452.00161743 0.6748758 ]	[539.19116211 623.96734619 0.84618831]	[524.00683594 757.36199951 0.8111549 ]	[493.10177612 233.89573669 0.88991141]	[516.17956543 233.93608093 0.90550137]	[477.62094116 218.65478516 0.81844634]	[531.61981201 218.58258057 0.8040036 ]	[5.21246948e+02 7.93318115e+02 7.48930335e-01]	[5.39319824e+02 7.90737305e+02 7.41501510e-01]	[5.23774475e+02 7.67600098e+02 7.52703547e-01]	[4.39238708e+02 7.93262390e+02 7.78253734e-01]	[421.25756836 790.63842773 0.80209553]	[4.44345184e+02 7.70218872e+02 7.28242338e-01]
[503.23513794 244.18907166 0.8954699 ]	[500.79626465 292.98788452 0.94959217]	[439.28744507 290.42971802 0.86578119]	[428.99731445 382.77676392 0.82518226]	[421.28799438 472.56793213 0.87858629]	[562.29388428 295.47177124 0.87323046]	[567.52435303 387.94586182 0.85295451]	[570.02679443 477.67153931 0.87699664]	[498.19290161 446.95358276 0.68356061]	[459.81652832 446.87860107 0.70605242]	[441.92770386 623.91497803 0.8687377 ]	[439.32278442 764.98083496 0.85410017]	[531.5960083 449.49639893 0.67400587]	[539.18145752 623.94830322 0.84569013]	[524.00073242 757.3737793 0.81211382]	[490.55932617 233.90783691 0.88540256]	[513.6427002 233.94509888 0.89797091]	[475.1635437 221.11683655 0.81202203]	[531.57446289 218.59849548 0.81975651]	[5.21252441e+02 7.93324890e+02 7.51168370e-01]	[5.41725891e+02 7.90736084e+02 7.45729148e-01]	[5.21408264e+02 7.67609192e+02 7.55814314e-01]	[4.39237061e+02 7.93264587e+02 7.79000044e-01]	[421.256073 790.63885498 0.80286574]	[4.44347565e+02 7.70214844e+02 7.28462577e-01]
[500.8835144 241.72502136 0.89517057]	[500.76809692 292.97238159 0.94783103]	[439.25604248 290.42178345 0.86515975]	[428.94805908 382.77716064 0.82738888]	[421.27651978 472.58609009 0.87797868]	[562.25390625 295.44561768 0.86317384]	[567.49145508 387.90228271 0.86036497]	[570.01696777 477.63946533 0.8758769 ]	[498.15518188 446.95672607 0.67728043]	[459.80300903 444.41238403 0.70465225]	[441.92608643 623.90283203 0.86621433]	[439.30911255 764.95599365 0.85053837]	[531.53759766 449.51257324 0.67417097]	[539.15332031 623.95727539 0.8413949 ]	[524.01000977 757.37860107 0.81163615]	[490.51733398 233.91537476 0.88445741]	[513.581604 233.92967224 0.89051163]	[475.13989258 221.12922668 0.80915779]	[531.53674316 218.55735779 0.83710366]	[5.21258667e+02 7.93324890e+02 7.55393267e-01]	[5.41727234e+02 7.90735107e+02 7.49177754e-01]	[5.23781128e+02 7.67609131e+02 7.57685423e-01]	[4.39249786e+02 7.93243469e+02 7.82990694e-01]	[421.2668457 790.62316895 0.80463785]	[4.44320099e+02 7.70187744e+02 7.32421875e-01]
[500.88339233 241.72471619 0.89529389]	[500.76821899 292.97280884 0.94771057]	[439.25827026 290.41986084 0.86588484]	[428.96685791 382.77151489 0.82857823]	[421.27688599 472.57885742 0.87763053]	[562.25665283 295.4491272 0.86411387]	[567.49975586 387.89660645 0.85950601]	[570.01348877 477.63949585 0.87590635]	[498.15393066 446.95315552 0.67876732]	[459.80175781 444.40737915 0.70609307]	[441.92858887 623.88012695 0.86287725]	[439.30697632 764.96350098 0.8510763 ]	[531.53338623 449.51351929 0.67505616]	[536.73504639 623.92047119 0.83664286]	[524.00610352 757.37078857 0.81300151]	[490.51776123 233.9148407 0.88457781]	[513.58135986 233.92959595 0.89037859]	[475.13665771 221.12846375 0.81029415]	[531.53466797 218.55889893 0.83700573]	[5.21255493e+02 7.93322632e+02 7.59704173e-01]	[5.41724854e+02 7.90732605e+02 7.53570378e-01]	[5.23775330e+02 7.67610107e+02 7.59796739e-01]	[4.39246643e+02 7.93233154e+02 7.82253981e-01]	[421.26449585 790.61480713 0.80342299]	[4.44319550e+02 7.70193481e+02 7.30883360e-01]
[500.86181641 244.19537354 0.89498371]	[500.73217773 292.96722412 0.94732833]	[439.21142578 290.41720581 0.86450267]	[426.40582275 382.82583618 0.82924229]	[421.26190186 472.58508301 0.87937862]	[562.22540283 295.44567871 0.86155343]	[567.47460938 387.88442993 0.86429751]	[567.59283447 477.62380981 0.87773395]	[498.14883423 446.95983887 0.67528009]	[459.79290771 446.88040161 0.70132011]	[441.9078064 623.91522217 0.87024117]	[439.29782104 764.96942139 0.85262543]	[529.07537842 452.00436401 0.67158782]	[536.72753906 623.97290039 0.84015894]	[524.00091553 757.38909912 0.81536311]	[490.48187256 233.93566895 0.88627046]	[511.07702637 233.93785095 0.89206302]	[475.12481689 221.15301514 0.80841595]	[529.0402832 218.58148193 0.84019291]	[5.21251892e+02 7.93326721e+02 7.62515426e-01]	[5.39319458e+02 7.90739685e+02 7.56238997e-01]	[5.21408630e+02 7.67620239e+02 7.65093803e-01]	[4.39245697e+02 7.93231323e+02 7.83970296e-01]	[421.26303101 790.61657715 0.80577666]	[4.44309875e+02 7.70198853e+02 7.32517183e-01]
[500.82052612 244.20802307 0.89267069]	[500.69494629 292.95791626 0.94101632]	[439.18630981 290.41363525 0.86292481]	[426.36679077 382.86749268 0.83066773]	[421.22717285 472.56323242 0.87999004]	[559.7901001 295.42678833 0.85525227]	[565.0859375 387.86264038 0.86794901]	[567.56402588 477.65594482 0.8858192 ]	[495.69561768 446.95123291 0.66976231]	[459.78125 444.40441895 0.70219511]	[441.90872192 623.85913086 0.86065745]	[439.29278564 764.97674561 0.85291708]	[529.00305176 449.51486206 0.67609262]	[536.72174072 623.95849609 0.83707702]	[524.00164795 759.87213135 0.81479907]	[487.97241211 233.94396973 0.89288372]	[511.02050781 233.94848633 0.89641654]	[475.08129883 221.1056366 0.79194987]	[528.99853516 218.55430603 0.83959746]	[5.21258179e+02 7.93331238e+02 7.60527790e-01]	[5.41724243e+02 7.90738647e+02 7.56111860e-01]	[5.21405151e+02 7.67633118e+02 7.65381098e-01]	[4.39250397e+02 7.93238403e+02 7.78363109e-01]	[421.26324463 790.62585449 0.80163324]	[4.44300049e+02 7.70201294e+02 7.31007814e-01]
[500.79229736 244.20603943 0.89060539]	[500.66296387 292.96328735 0.93484819]	[439.16772461 290.45281982 0.86225492]	[423.90167236 385.34881592 0.83571583]	[421.20037842 472.60574341 0.88457203]	[559.72766113 295.41281128 0.84663033]	[565.06140137 387.86416626 0.86914748]	[567.54174805 477.65966797 0.890526 ]	[495.66204834 446.9546814 0.66651833]	[459.75717163 446.87796021 0.69852906]	[441.8895874 623.89147949 0.86716259]	[439.27505493 764.9576416 0.85193926]	[528.9730835 449.51312256 0.67734987]	[536.65606689 623.9473877 0.83216548]	[524.00891113 759.8883667 0.81888378]	[487.9135437 233.94377136 0.89906394]	[508.53811646 233.94342041 0.90071535]	[472.55932617 221.12568665 0.78539181]	[528.98736572 218.58148193 0.83428192]	[5.21274597e+02 7.93343323e+02 7.64951587e-01]	[5.41728943e+02 7.90740906e+02 7.59969175e-01]	[521.41113281 767.64001465 0.77639115]	[4.39258575e+02 7.93222168e+02 7.84751058e-01]	[421.27328491 790.61480713 0.80648381]	[4.41880646e+02 7.70173096e+02 7.38650024e-01]
[500.76016235 244.18780518 0.88789421]	[500.64208984 292.93966675 0.92819113]	[439.15197754 290.4156189 0.85901833]	[423.85128784 382.86282349 0.84767431]	[421.14758301 472.57998657 0.88191104]	[559.69830322 295.39825439 0.83909321]	[565.04333496 385.36682129 0.87419695]	[567.51019287 477.64440918 0.89199978]	[495.60552979 449.44042969 0.66249037]	[459.72518921 446.88806152 0.69575924]	[441.87051392 623.88677979 0.86935157]	[439.28494263 764.9798584 0.85086286]	[526.49761963 452.00146484 0.68371367]	[534.16125488 623.92791748 0.81648684]	[524.01037598 759.89453125 0.81484771]	[485.462677 233.93823242 0.90471637]	[508.49520874 233.94015503 0.90450084]	[470.04354858 221.10591125 0.78866947]	[526.54119873 218.62271118 0.83277333]	[5.21258545e+02 7.93343445e+02 7.66057789e-01]	[5.41719177e+02 7.90741760e+02 7.58957505e-01]	[523.79022217 767.64648438 0.7690804 ]	[4.39224731e+02 7.93237427e+02 7.80137062e-01]	[421.23950195 790.62432861 0.8057428 ]	[4.44306000e+02 7.70209290e+02 7.29855001e-01]
[500.73440552 244.19088745 0.88451803]	[498.27194214 292.93496704 0.92154318]	[439.11364746 290.37591553 0.85120523]	[423.77914429 382.85494995 0.86585206]	[418.77420044 472.53302002 0.8834815 ]	[557.22906494 295.41516113 0.84078205]	[564.98999023 387.9024353 0.87811434]	[567.47821045 477.63500977 0.89654958]	[495.59872437 449.4744873 0.66406077]	[459.71081543 446.91659546 0.69420069]	[441.87985229 623.86480713 0.86127681]	[439.28094482 764.95568848 0.84637773]	[526.48828125 452.03234863 0.68660665]	[534.09143066 623.93035889 0.81236368]	[524.0067749 759.89007568 0.81467873]	[485.42337036 233.94003296 0.91204166]	[508.46673584 233.94210815 0.9066481 ]	[469.98126221 221.13435364 0.79238707]	[526.4800415 218.63378906 0.83568656]	[5.21245972e+02 7.93339844e+02 7.59756029e-01]	[5.39312012e+02 7.90745178e+02 7.53717363e-01]	[523.7947998 767.64971924 0.76809204]	[4.39233856e+02 7.93221863e+02 7.84304976e-01]	[421.24475098 790.61505127 0.80831259]	[4.41905731e+02 7.70189941e+02 7.27530360e-01]
[500.69262695 244.22674561 0.8791824 ]	[498.20932007 292.95111084 0.91192698]	[439.06732178 290.43496704 0.84633213]	[421.371521 382.87432861 0.87690508]	[418.71817017 472.52429199 0.88399518]	[554.67657471 295.39315796 0.83080679]	[564.95947266 387.91540527 0.8779726 ]	[565.08300781 477.68191528 0.90500486]	[493.10592651 449.48547363 0.65984118]	[459.6809082 446.91921997 0.68635178]	[441.86264038 623.8314209 0.86317569]	[439.27386475 764.94927979 0.84644699]	[526.44219971 452.04177856 0.69678497]	[531.5602417 623.89898682 0.81383729]	[524.00939941 759.88653564 0.8138352 ]	[485.36868286 233.95623779 0.92300022]	[506.01071167 233.96034241 0.9128207 ]	[467.44265747 221.10166931 0.79558933]	[526.38873291 218.65190125 0.82725668]	[5.21263367e+02 7.93347473e+02 7.61195719e-01]	[5.41720398e+02 7.90740601e+02 7.57285357e-01]	[523.79882812 767.65118408 0.76880091]	[4.39243317e+02 7.90829224e+02 7.86840618e-01]	[421.24636841 790.60827637 0.80938864]	[4.41894806e+02 7.70182678e+02 7.31716216e-01]
[498.25463867 244.22166443 0.86383373]	[498.15014648 292.96896362 0.90345806]	[436.62271118 290.4130249 0.83259165]	[421.32574463 382.84860229 0.88590306]	[418.65704346 470.03466797 0.8817445 ]	[552.12640381 295.40887451 0.83390051]	[564.88891602 387.93878174 0.87457353]	[565.03826904 477.68920898 0.90416741]	[493.05444336 452.05227661 0.66301411]	[459.6385498 449.4833374 0.68247002]	[441.84225464 623.87237549 0.87055683]	[439.27020264 764.94708252 0.84650469]	[524.02716064 454.59585571 0.70786679]	[529.04937744 623.94238281 0.83163404]	[524.00592041 759.87268066 0.81676328]	[482.94232178 233.95140076 0.93051529]	[505.92034912 233.96614075 0.91985595]	[467.40911865 221.14430237 0.79249907]	[523.90863037 221.14123535 0.84360361]	[5.21261597e+02 7.93346924e+02 7.67544627e-01]	[5.41717896e+02 7.90740784e+02 7.63756394e-01]	[523.79718018 767.64318848 0.77325881]	[4.39232239e+02 7.93226929e+02 7.85732985e-01]	[421.24371338 790.62036133 0.80989891]	[4.41889679e+02 7.70175842e+02 7.36693919e-01]
[498.14129639 244.19744873 0.85145009]	[495.61483765 292.98419189 0.88190275]	[434.07662964 292.88082886 0.81922197]	[421.25247192 382.77328491 0.9038201 ]	[418.59973145 470.04074097 0.86704671]	[549.57946777 293.02627563 0.83340901]	[562.48205566 385.40188599 0.87555468]	[565.00482178 477.65921021 0.90342653]	[490.47912598 454.57202148 0.65807611]	[457.1550293 449.51327515 0.65675735]	[441.80599976 623.8939209 0.87338948]	[439.25479126 764.95605469 0.84710622]	[523.97888184 454.60437012 0.7081694 ]	[529.01446533 623.9987793 0.83979774]	[523.996521 759.88208008 0.81855839]	[482.86001587 233.93359375 0.94275248]	[503.47329712 233.96809387 0.92845774]	[464.85321045 218.68411255 0.81305712]	[523.82977295 221.14776611 0.8406536 ]	[5.21258118e+02 7.93335449e+02 7.66382098e-01]	[5.41718567e+02 7.90735046e+02 7.60939598e-01]	[523.78613281 767.64935303 0.77591181]	[4.39221832e+02 7.93225098e+02 7.82864213e-01]	[421.23455811 790.6204834 0.80710179]	[4.41881836e+02 7.70182373e+02 7.43889868e-01]
[495.66860962 244.20040894 0.85064405]	[493.09555054 292.9772644 0.87539828]	[431.53625488 290.42178345 0.80805421]	[421.18008423 380.28729248 0.91306359]	[418.54663086 469.99078369 0.85344636]	[549.52587891 295.40878296 0.8436352 ]	[562.40496826 385.31494141 0.89045942]	[564.98345947 477.63327026 0.90717292]	[487.99273682 452.06100464 0.67133331]	[457.10046387 449.48898315 0.66429776]	[441.79797363 623.82928467 0.87202764]	[439.25549316 762.50860596 0.84092855]	[523.95410156 454.56567383 0.71509171]	[526.49029541 623.96331787 0.85726702]	[523.98779297 757.39538574 0.8208673 ]	[482.79019165 233.94842529 0.95704716]	[503.41534424 233.96220398 0.93778545]	[462.427948 221.13272095 0.82604343]	[521.4241333 221.18569946 0.83233416]	[5.21263245e+02 7.93336487e+02 7.72094548e-01]	[5.41720093e+02 7.90733398e+02 7.66503870e-01]	[523.77685547 767.64056396 0.77769613]	[4.39226410e+02 7.93224609e+02 7.82028913e-01]	[421.23873901 790.61688232 0.8048712 ]	[4.41882111e+02 7.70158264e+02 7.38441944e-01]
[495.61929321 244.22399902 0.84860235]	[490.51000977 292.97677612 0.87728822]	[428.97134399 290.39752197 0.80680484]	[418.76968384 382.73251343 0.90563202]	[416.12225342 470.03012085 0.84539276]	[547.04949951 295.42678833 0.85545325]	[562.35137939 385.34066772 0.89469969]	[564.88543701 477.64526367 0.90919256]	[485.44903564 454.61987305 0.69103825]	[452.0708313 454.58163452 0.65732586]	[441.75643921 623.81848145 0.87110502]	[439.23852539 762.47473145 0.83885807]	[523.87188721 454.62365723 0.72619891]	[526.47332764 623.98602295 0.85775888]	[523.97406006 757.38470459 0.82402569]	[482.74783325 233.95843506 0.96393847]	[503.37405396 233.96885681 0.94265854]	[462.38980103 221.15190125 0.83454514]	[521.36914062 221.17304993 0.83883232]	[5.21257751e+02 7.93326294e+02 7.73168087e-01]	[5.41722534e+02 7.90726074e+02 7.68256068e-01]	[521.38824463 767.63989258 0.77442682]	[4.39252350e+02 7.90801453e+02 7.84142554e-01]	[421.25131226 788.23046875 0.8045544 ]	[4.41865021e+02 7.70113281e+02 7.40654528e-01]
[490.57147217 244.23579407 0.84104228]	[485.40908813 292.96749878 0.90472186]	[423.90765381 290.4072876 0.82359374]	[418.64794922 382.77719116 0.89275974]	[410.97290039 475.06469727 0.81167006]	[544.51092529 295.42648315 0.87321341]	[559.8414917 385.33273315 0.85492206]	[562.39556885 477.66522217 0.90089214]	[482.95465088 454.61419678 0.71277338]	[446.92074585 454.63708496 0.67266184]	[441.66213989 623.93151855 0.87848318]	[439.21380615 762.48413086 0.84224069]	[523.79174805 454.57427979 0.72764575]	[524.02032471 623.95355225 0.87646478]	[523.95605469 757.39160156 0.82875282]	[480.30685425 233.98641968 0.96294415]	[503.24093628 233.98782349 0.95570195]	[462.28533936 221.12373352 0.85830712]	[521.27819824 218.55911255 0.87405246]	[5.21286621e+02 7.93343445e+02 7.76259422e-01]	[5.41733643e+02 7.90729309e+02 7.74834394e-01]	[521.37011719 767.64996338 0.77629638]	[4.39273468e+02 7.90792297e+02 7.86400795e-01]	[421.2684021 788.23565674 0.80494058]	[4.41821899e+02 7.70109680e+02 7.46350348e-01]
[490.57150269 244.23634338 0.84101236]	[485.40414429 292.96362305 0.90492475]	[423.90719604 290.40286255 0.82255608]	[418.64602661 382.77880859 0.89163768]	[410.96868896 475.0668335 0.81161171]	[544.50250244 295.42172241 0.87321186]	[559.83728027 385.33456421 0.85455143]	[562.39501953 477.66506958 0.90063113]	[482.95046997 454.61239624 0.71355677]	[446.91500854 454.63452148 0.67406404]	[441.6618042 623.90820312 0.87616283]	[439.21383667 762.50842285 0.84289539]	[523.78735352 454.57150269 0.72697008]	[524.02020264 623.94689941 0.8763566 ]	[523.95733643 759.87457275 0.82810563]	[480.30670166 233.98634338 0.96284091]	[503.24078369 233.98768616 0.95569432]	[462.28494263 221.12110901 0.85820347]	[521.27825928 218.55766296 0.87412244]	[5.21282593e+02 7.93349243e+02 7.74697840e-01]	[5.41734009e+02 7.90734192e+02 7.73819745e-01]	[521.37109375 767.66394043 0.77630365]	[4.39249146e+02 7.90822021e+02 7.82836139e-01]	[421.23803711 790.61657715 0.80977297]	[4.41830536e+02 7.70137329e+02 7.46385932e-01]
[487.99661255 244.26867676 0.84502304]	[482.96490479 292.94155884 0.90989703]	[423.81561279 287.88049316 0.83085942]	[418.54257202 382.74118042 0.87064725]	[405.90060425 470.04534912 0.81843728]	[544.44274902 295.46414185 0.88385302]	[559.68243408 385.37225342 0.82449216]	[562.28771973 477.60858154 0.88412052]	[482.88803101 454.62844849 0.71908689]	[444.38265991 454.63259888 0.68388098]	[439.26086426 623.94763184 0.87878376]	[439.20404053 764.95129395 0.84618711]	[521.42718506 454.60473633 0.7226218 ]	[523.98522949 624.00598145 0.88117141]	[523.94818115 757.38360596 0.82734388]	[480.22225952 233.99232483 0.95529473]	[500.85369873 234.02180481 0.96256161]	[462.17987061 218.64416504 0.86479872]	[521.18505859 218.6315155 0.84601814]	[5.21276794e+02 7.93342102e+02 7.73171663e-01]	[5.41728882e+02 7.90728271e+02 7.70725191e-01]	[5.21364197e+02 7.67636597e+02 7.64532685e-01]	[4.39193390e+02 7.93226501e+02 7.84711123e-01]	[421.20150757 790.62036133 0.8174479 ]	[4.41837219e+02 7.70145569e+02 7.58029997e-01]
[485.48355103 246.75794983 0.84890568]	[482.86096191 292.96655273 0.92547059]	[421.35528564 290.37011719 0.84034121]	[416.09243774 380.30178833 0.86775869]	[403.27478027 472.54718018 0.85434711]	[544.33355713 295.47879028 0.88353312]	[552.14154053 387.94268799 0.80675209]	[559.84710693 475.14990234 0.8648622 ]	[482.79516602 454.59017944 0.72054082]	[444.29412842 454.57400513 0.68463933]	[439.20687866 623.96746826 0.87547565]	[439.21697998 762.50506592 0.84416008]	[521.33203125 454.56121826 0.71971893]	[523.9197998 623.96392822 0.88782179]	[523.95495605 759.86523438 0.82426518]	[480.15176392 234.00067139 0.94423395]	[500.79217529 234.04492188 0.95952225]	[459.73565674 218.65959167 0.86135787]	[518.72229004 218.65464783 0.81359875]	[5.21288940e+02 7.93351990e+02 7.70600915e-01]	[5.41747314e+02 7.90732788e+02 7.70694494e-01]	[5.21365295e+02 7.67635315e+02 7.59924293e-01]	[4.39211304e+02 7.93224426e+02 7.87427604e-01]	[421.21630859 790.62213135 0.81849688]	[4.41855865e+02 7.70114624e+02 7.57440209e-01]
[485.35684204 246.79013062 0.86623061]	[482.75064087 293.0088501 0.94325089]	[421.22750854 290.43533325 0.85867405]	[416.02972412 380.27493286 0.86912668]	[400.81063843 472.56280518 0.88116336]	[541.93884277 295.52120972 0.88945538]	[549.49847412 387.88983154 0.82466441]	[559.74719238 472.60787964 0.84709537]	[480.33148193 452.04263306 0.72064155]	[441.79519653 449.5065918 0.70271409]	[439.18188477 623.96331787 0.87417793]	[439.20858765 764.94360352 0.8454479 ]	[521.20703125 452.05947876 0.70271569]	[523.85913086 623.92687988 0.8943615 ]	[523.94104004 759.89306641 0.82325727]	[477.68719482 234.00120544 0.92659605]	[500.69161987 234.06326294 0.94101942]	[459.64105225 218.67726135 0.84781414]	[518.6461792 218.62158203 0.79556167]	[5.21296326e+02 7.95792297e+02 7.62042940e-01]	[5.41759521e+02 7.90744507e+02 7.65683591e-01]	[5.21340698e+02 7.67655457e+02 7.52656698e-01]	[4.39212738e+02 7.93240723e+02 7.90851355e-01]	[421.22106934 790.64013672 0.82202423]	[4.41838440e+02 7.70120911e+02 7.64957130e-01]
[482.8637085 246.81703186 0.89246678]	[480.33938599 292.99240112 0.94771183]	[418.79937744 290.37399292 0.85808849]	[411.01455688 380.27359009 0.84517676]	[400.77993774 470.05255127 0.88098621]	[541.86199951 295.51803589 0.89083558]	[547.0055542 385.37753296 0.85160285]	[557.19805908 475.09902954 0.84024632]	[480.19036865 454.56692505 0.7141031 ]	[441.68237305 449.50961304 0.70882994]	[439.13912964 623.91485596 0.86732244]	[439.21780396 764.95507812 0.84505713]	[518.69073486 454.61825562 0.68536854]	[523.81756592 623.89996338 0.89246011]	[523.94659424 759.90893555 0.82160938]	[475.13473511 233.99945068 0.90348566]	[498.21020508 234.08076477 0.92868352]	[457.21551514 221.12796021 0.83159876]	[516.10797119 221.1415863 0.78164107]	[5.21279175e+02 7.95790100e+02 7.52690256e-01]	[5.41749695e+02 7.90753601e+02 7.60286450e-01]	[5.21354614e+02 7.67672974e+02 7.55658031e-01]	[4.39228271e+02 7.93251831e+02 7.86530018e-01]	[421.22827148 790.65258789 0.81560063]	[4.41858124e+02 7.70118530e+02 7.63555765e-01]
[482.70880127 246.8182373 0.90000123]	[480.22186279 292.95083618 0.9402743 ]	[418.69863892 290.34564209 0.85603297]	[405.86947632 382.74673462 0.8366881 ]	[400.72344971 475.07217407 0.8908639 ]	[541.72900391 295.47094727 0.86718404]	[546.94012451 387.89758301 0.86525226]	[552.10528564 475.16918945 0.85026658]	[477.68325806 452.01034546 0.6917032 ]	[439.28421021 446.95581055 0.70668012]	[439.0994873 623.95831299 0.86406016]	[439.21212769 762.50531006 0.84229052]	[513.58648682 452.07037354 0.66951346]	[523.76593018 623.80456543 0.87294424]	[523.93859863 757.37365723 0.81811905]	[470.0296936 233.99481201 0.89178216]	[495.60855103 234.06912231 0.9013238 ]	[457.09472656 221.15003967 0.7960006 ]	[511.03668213 221.17193604 0.79083103]	[5.21287720e+02 7.93354858e+02 7.52234876e-01]	[5.41755493e+02 7.90736328e+02 7.63164461e-01]	[5.21337402e+02 7.67629150e+02 7.39733875e-01]	[4.39222229e+02 7.93231934e+02 7.92931795e-01]	[421.22842407 790.63726807 0.81789488]	[4.4185965e+02 7.7010553e+02 7.6610750e-01]
[480.2890625 246.76280212 0.89195836]	[480.12753296 292.93139648 0.92765963]	[418.63150024 290.35983276 0.85085726]	[403.27285767 382.75247192 0.86340219]	[400.63269043 472.57235718 0.88790059]	[539.1895752 295.41650391 0.84415662]	[544.50744629 385.33734131 0.87853843]	[549.50714111 475.12304688 0.85941654]	[475.15509033 449.4642334 0.67858642]	[439.22631836 446.91400146 0.70860523]	[436.65670776 623.9487915 0.84585887]	[439.19552612 762.49932861 0.84228307]	[508.45953369 452.0005188 0.67898643]	[521.39837646 623.80615234 0.87682724]	[523.93548584 757.38696289 0.81277514]	[467.47305298 233.98921204 0.89310229]	[490.50698853 234.04450989 0.89574873]	[454.57113647 221.16767883 0.80356985]	[506.00741577 221.17462158 0.81369245]	[5.21288330e+02 7.93356445e+02 7.48710573e-01]	[5.41758179e+02 7.90735535e+02 7.59677052e-01]	[5.21331482e+02 7.67644104e+02 7.29741693e-01]	[4.39207733e+02 7.93269165e+02 7.78176427e-01]	[421.2019043 790.65942383 0.81336498]	[441.83285522 767.69976807 0.77035367]
[480.18139648 246.77030945 0.88326854]	[477.67202759 292.96194458 0.91088551]	[416.15835571 290.41241455 0.8390438 ]	[400.81509399 382.80093384 0.88760674]	[398.18286133 472.53341675 0.8839376 ]	[534.14367676 295.40274048 0.83376861]	[544.37127686 387.86166382 0.87787664]	[546.99981689 477.60067749 0.87947524]	[472.55224609 452.03778076 0.66867167]	[439.1178894 449.48083496 0.69243437]	[436.57369995 623.96362305 0.83350676]	[439.1701355 764.95819092 0.84218967]	[505.88723755 454.5539856 0.70115483]	[521.34008789 621.40136719 0.87289494]	[523.92041016 757.3838501 0.81314337]	[464.89611816 233.99481201 0.91949791]	[487.9281311 234.04533386 0.90904254]	[449.46478271 221.14993286 0.79383469]	[503.49865723 223.73947144 0.81821525]	[5.21284058e+02 7.93357910e+02 7.50665963e-01]	[5.41758728e+02 7.90735596e+02 7.61168480e-01]	[5.21326538e+02 7.67638245e+02 7.26217747e-01]	[4.39166443e+02 7.93298218e+02 7.60057688e-01]	[421.1652832 790.67633057 0.79878241]	[441.82626343 770.09777832 0.77182198]
[477.68649292 246.75642395 0.86085844]	[475.12387085 292.96832275 0.88535619]	[413.56378174 290.41082764 0.81572819]	[400.69784546 380.28457642 0.91271627]	[398.08624268 470.04058838 0.8674174 ]	[529.06787109 293.0256958 0.83503282]	[541.90802002 382.86349487 0.88504648]	[544.54229736 477.63729858 0.90052176]	[469.97750854 454.55612183 0.67231351]	[436.64065552 452.00979614 0.67383647]	[434.08694458 623.940979 0.82211995]	[439.16098022 765.01873779 0.84921557]	[503.46859741 454.57659912 0.7148453 ]	[521.3034668 623.80554199 0.87172508]	[523.92205811 757.34350586 0.81423855]	[462.38925171 234.01292419 0.94237322]	[485.36953735 234.0378418 0.9265787 ]	[444.41995239 221.21263123 0.79978186]	[503.30316162 226.23031616 0.8302449 ]	[5.21270874e+02 7.93341919e+02 7.47827828e-01]	[5.41751770e+02 7.90720886e+02 7.58799016e-01]	[5.21351013e+02 7.67596924e+02 7.21661448e-01]	[4.39141388e+02 7.93321045e+02 7.44223177e-01]	[4.18772247e+02 7.90699951e+02 7.86439657e-01]	[441.83312988 770.14141846 0.77341384]
[475.08792114 246.79675293 0.84690207]	[469.9928894 292.98181152 0.87893456]	[408.44528198 290.39266968 0.80599052]	[398.25115967 380.30648804 0.90804952]	[395.62042236 472.5456543 0.84413123]	[526.534729 295.4180603 0.85260201]	[541.81188965 385.30996704 0.89129072]	[544.45056152 477.60998535 0.90432388]	[467.44647217 454.62020874 0.68537819]	[436.55703735 454.57818604 0.66890067]	[431.49801636 623.91589355 0.80971634]	[439.14498901 765.00354004 0.84938097]	[503.40368652 454.63284302 0.72501642]	[521.22161865 623.86077881 0.87235844]	[523.91882324 754.84130859 0.81601518]	[462.22488403 234.02670288 0.96104944]	[482.86340332 234.05111694 0.95088923]	[441.85943604 221.14611816 0.82672411]	[500.8727417 223.69003296 0.83516717]	[5.21263977e+02 7.93335388e+02 7.54248440e-01]	[5.41741577e+02 7.90715881e+02 7.63931870e-01]	[5.21364441e+02 7.67546082e+02 7.17547536e-01]	[4.39146515e+02 7.93358826e+02 7.41399646e-01]	[4.18777344e+02 7.90736328e+02 7.89431274e-01]	[441.81503296 770.12536621 0.77496845]
[470.03317261 246.75889587 0.84066981]	[464.92324829 292.94226074 0.8963387 ]	[405.83529663 287.87277222 0.81242985]	[398.15325928 382.72769165 0.8976202 ]	[393.02236938 472.60073853 0.81742239]	[526.39666748 295.4256897 0.87260222]	[541.72216797 387.86431885 0.8663187 ]	[544.31091309 477.66073608 0.90771407]	[464.89556885 454.61071777 0.70221961]	[431.51281738 454.60968018 0.6677835 ]	[423.89099121 623.99890137 0.84719551]	[439.14282227 764.99639893 0.85418797]	[503.3218689 454.57797241 0.73288512]	[518.79492188 623.8293457 0.85476506]	[523.91320801 757.34277344 0.81697792]	[459.78082275 234.0214386 0.96287119]	[482.72891235 234.03218079 0.95901334]	[441.79217529 221.11813354 0.8404851 ]	[500.78634644 218.62294006 0.86837023]	[5.21249573e+02 7.93343750e+02 7.52844155e-01]	[5.41733337e+02 7.90724121e+02 7.62127221e-01]	[5.21374268e+02 7.67570190e+02 7.24828720e-01]	[4.36668182e+02 7.95859619e+02 7.30718672e-01]	[418.71456909 790.77209473 0.79191494]	[441.85073853 770.12731934 0.786924 ]
[464.89004517 246.8223114 0.86029238]	[462.30929565 292.95516968 0.92959332]	[400.73779297 290.3626709 0.85044253]	[395.52020264 380.29467773 0.863805 ]	[382.72491455 475.06365967 0.8617543 ]	[523.81933594 295.47296143 0.8859607 ]	[531.6027832 387.85534668 0.81394726]	[541.7253418 472.60760498 0.86708558]	[462.36752319 457.09991455 0.73966461]	[423.92163086 457.10610962 0.68583506]	[423.78170776 623.90411377 0.87031245]	[439.13272095 765.05621338 0.86327595]	[500.87579346 454.61590576 0.74386775]	[518.68017578 621.38592529 0.82266009]	[523.89294434 757.3604126 0.8219555 ]	[457.21121216 234.03991699 0.93197179]	[480.20275879 236.41020203 0.94960701]	[439.17883301 221.15470886 0.85094339]	[498.17459106 218.6676178 0.81599486]	[5.21239197e+02 7.93355530e+02 7.46097147e-01]	[5.39318665e+02 7.90729431e+02 7.56702721e-01]	[5.21364563e+02 7.67576782e+02 7.30781317e-01]	[4.39138428e+02 7.93357483e+02 7.53388166e-01]	[418.77999878 790.74798584 0.79507077]	[441.84521484 770.16949463 0.79266292]
[462.35733032 246.81538391 0.88719493]	[459.83743286 292.96884155 0.94076014]	[398.26977539 290.3894043 0.85648757]	[390.47323608 380.34646606 0.83428067]	[380.26629639 475.07388306 0.8843208 ]	[521.35888672 295.4647522 0.88406217]	[526.52362061 385.35272217 0.84529018]	[539.27435303 470.00204468 0.85234654]	[462.2394104 457.12054443 0.75122333]	[423.78250122 457.10662842 0.7029078 ]	[421.38827515 623.95306396 0.87552595]	[439.11206055 765.05480957 0.85488987]	[500.74911499 454.63766479 0.73046207]	[516.1362915 618.8338623 0.78595811]	[523.88275146 757.32928467 0.82298517]	[454.63381958 234.01942444 0.8986994 ]	[477.6920166 236.41696167 0.92872471]	[436.69766235 221.16740417 0.83282787]	[495.59802246 221.18339539 0.78328693]	[5.21220276e+02 7.93353149e+02 7.46457100e-01]	[5.39298157e+02 7.90725952e+02 7.57127583e-01]	[5.21366272e+02 7.67559082e+02 7.30466127e-01]	[4.39132172e+02 7.93307190e+02 7.62897015e-01]	[418.76959229 790.71362305 0.79936373]	[441.83810425 770.17547607 0.78639108]
[462.3571167 246.81495667 0.88719201]	[459.83795166 292.96743774 0.94074583]	[398.27282715 290.38729858 0.85624415]	[390.47454834 380.34454346 0.83463228]	[380.26623535 475.06985474 0.88367128]	[521.35687256 295.46405029 0.88423091]	[526.5222168 385.34970093 0.84568733]	[539.2713623 470.00106812 0.85216296]	[462.23895264 457.12402344 0.75164151]	[423.78231812 457.11108398 0.70297122]	[421.37911987 623.96820068 0.87775415]	[439.10879517 765.06781006 0.85631639]	[500.74856567 454.64083862 0.73029625]	[516.13562012 618.83990479 0.78652942]	[523.87927246 757.34710693 0.82192516]	[454.63366699 234.01846313 0.89878964]	[477.6925354 236.41717529 0.92887479]	[436.69863892 221.16430664 0.83341801]	[495.59786987 221.18624878 0.78276056]	[5.21206665e+02 7.93359985e+02 7.41450250e-01]	[5.39291870e+02 7.90733948e+02 7.53789008e-01]	[5.21366455e+02 7.67575195e+02 7.32235610e-01]	[4.39137878e+02 7.93318176e+02 7.58389175e-01]	[418.77435303 790.72790527 0.7948963 ]	[441.83468628 770.18328857 0.78599817]
[459.84945679 249.30432129 0.90616715]	[459.72277832 292.91375732 0.93517774]	[398.18951416 290.34823608 0.85424554]	[385.33538818 382.79333496 0.82863927]	[380.18579102 475.07824707 0.89162385]	[521.18945312 293.00512695 0.85557222]	[526.45855713 385.38885498 0.85391921]	[536.6973877 472.53582764 0.83438206]	[462.19287109 454.63879395 0.74615961]	[421.37261963 454.6178894 0.70491922]	[421.36169434 623.95916748 0.87368262]	[439.10797119 765.06414795 0.85541296]	[500.69369507 454.62097168 0.71662426]	[513.64007568 621.27935791 0.79132408]	[523.88092041 757.33074951 0.82241774]	[449.49050903 234.02017212 0.89252341]	[475.06237793 236.42427063 0.89903176]	[436.55911255 221.16851807 0.79275548]	[490.49276733 221.18295288 0.78860247]	[5.21205322e+02 7.93353699e+02 7.38256454e-01]	[5.39296021e+02 7.90723938e+02 7.48624980e-01]	[5.21370789e+02 7.67560852e+02 7.28227973e-01]	[4.39125519e+02 7.93332947e+02 7.54048705e-01]	[418.76104736 790.74285889 0.79393131]	[441.84588623 770.18237305 0.78793561]
[459.84979248 249.30439758 0.90623873]	[459.72283936 292.91213989 0.93488932]	[398.18994141 290.34951782 0.85446596]	[385.33526611 382.79415894 0.82855499]	[380.18450928 475.0814209 0.89225769]	[521.1887207 293.00195312 0.85532004]	[526.4574585 385.38763428 0.85451329]	[536.69671631 472.53414917 0.8342135 ]	[462.20275879 454.6300354 0.74649346]	[421.38812256 454.61410522 0.70285684]	[421.36074829 623.95916748 0.87471294]	[439.10845947 765.06237793 0.85584384]	[500.69827271 454.61087036 0.71740913]	[513.63549805 621.27490234 0.7909981 ]	[523.87860107 757.32769775 0.8220709 ]	[449.49090576 234.02047729 0.89247024]	[475.06240845 236.42425537 0.89901835]	[436.5579834 221.17129517 0.79262036]	[490.49490356 221.18190002 0.78894067]	[5.21203003e+02 7.93350891e+02 7.38170981e-01]	[5.39293884e+02 7.90721924e+02 7.48116493e-01]	[5.21368225e+02 7.67559448e+02 7.27674186e-01]	[4.39122040e+02 7.93336731e+02 7.53477871e-01]	[418.75894165 790.74475098 0.79478025]	[441.84643555 770.17993164 0.78831446]
[459.84945679 249.30541992 0.90637076]	[459.72076416 292.91040039 0.93421972]	[398.19293213 290.34381104 0.85430747]	[385.34191895 382.79095459 0.82820898]	[380.18893433 475.08172607 0.89209807]	[521.18548584 293.00799561 0.85480207]	[526.45819092 385.38619995 0.85444826]	[536.69000244 472.5368042 0.83367467]	[462.19454956 454.63919067 0.7459206 ]	[421.37594604 454.62133789 0.7045548 ]	[421.36505127 623.94934082 0.87297153]	[439.10995483 765.05737305 0.85605538]	[500.69421387 454.61993408 0.71647918]	[513.64050293 621.27020264 0.79027832]	[523.87866211 757.32244873 0.82226783]	[449.49246216 234.02111816 0.89235055]	[475.06289673 236.42579651 0.89908749]	[436.56158447 221.17185974 0.79361796]	[490.49325562 221.18058777 0.78886592]	[5.21216003e+02 7.93350281e+02 7.35155523e-01]	[5.39300415e+02 7.90717773e+02 7.43196785e-01]	[5.21361023e+02 7.67551697e+02 7.27010489e-01]	[4.39128296e+02 7.93335632e+02 7.55407989e-01]	[418.76452637 790.7442627 0.79557174]	[441.84234619 770.1741333 0.78832895]
[459.76644897 246.81059265 0.89918506]	[459.61376953 292.91851807 0.92831105]	[398.11312866 290.37435913 0.85204589]	[382.72103882 382.83026123 0.86435544]	[377.71392822 472.52365112 0.89105362]	[518.67633057 292.98910522 0.8396939 ]	[524.0368042 385.38485718 0.86576468]	[531.54907227 472.60171509 0.83238643]	[459.74887085 454.60058594 0.73945493]	[421.25979614 452.07827759 0.71693844]	[421.34170532 623.99310303 0.87109137]	[439.11096191 765.03320312 0.85335606]	[498.19104004 454.60113525 0.69452655]	[513.57373047 621.28594971 0.79360241]	[523.89550781 757.3637085 0.81939989]	[446.93087769 234.02206421 0.89791322]	[469.98461914 234.07064819 0.89718473]	[434.01797485 221.17260742 0.79935205]	[485.44595337 221.18397522 0.80931133]	[5.21223267e+02 7.93345154e+02 7.29476750e-01]	[5.39316956e+02 7.90722595e+02 7.42512763e-01]	[5.21382385e+02 7.67592224e+02 7.35987544e-01]	[4.39145264e+02 7.93332642e+02 7.63477027e-01]	[421.15457153 790.7442627 0.79861766]	[441.84225464 770.15795898 0.78958362]
[459.67687988 246.83633423 0.89274883]	[457.17773438 292.93212891 0.91061658]	[398.02920532 290.40872192 0.84207052]	[380.27124023 382.75808716 0.89395756]	[377.57458496 472.55895996 0.87813735]	[516.14544678 292.97317505 0.83071923]	[523.92486572 382.86141968 0.88709891]	[529.02185059 470.03833008 0.8368718 ]	[459.62646484 454.56182861 0.72633803]	[421.17202759 452.05316162 0.72284609]	[421.31201172 623.86700439 0.85778213]	[439.1086731 765.01293945 0.84948027]	[493.13659668 454.57327271 0.67880863]	[511.07437134 621.28631592 0.79742593]	[523.89520264 757.32366943 0.81808609]	[444.37634277 234.04547119 0.92047155]	[467.41732788 234.07943726 0.90880167]	[428.91677856 223.66442871 0.79166323]	[482.96487427 223.75138855 0.81639796]	[5.21256042e+02 7.93329651e+02 7.18849063e-01]	[5.41748535e+02 7.90701782e+02 7.28557646e-01]	[5.21358643e+02 7.67573547e+02 7.30368674e-01]	[4.39146088e+02 7.93315918e+02 7.64588118e-01]	[421.15655518 790.7331543 0.8011117 ]	[441.83581543 770.14440918 0.78727233]
[452.06323242 246.82513428 0.84409606]	[446.8939209 292.93228149 0.88113868]	[387.89743042 290.4425354 0.80978298]	[377.70184326 382.74783325 0.90103775]	[369.9781189 475.1312561 0.81835955]	[505.88796997 292.90924072 0.84641844]	[521.32720947 382.78326416 0.90428728]	[523.99707031 470.05133057 0.87187487]	[454.57904053 457.10058594 0.69571978]	[418.65512085 457.14212036 0.72635961]	[421.24694824 623.87689209 0.86284101]	[439.11114502 764.99084473 0.84859681]	[485.40515137 454.61773682 0.70432091]	[508.45629883 621.2756958 0.80918199]	[523.89404297 757.34155273 0.81434691]	[439.30447388 234.07972717 0.96084619]	[462.25369263 234.07000732 0.96026874]	[421.29055786 221.17434692 0.83791006]	[480.27032471 218.67422485 0.85218757]	[5.21294006e+02 7.93333130e+02 7.15427160e-01]	[5.41769775e+02 7.90688293e+02 7.22966075e-01]	[5.21350647e+02 7.67594055e+02 7.31390953e-01]	[4.39175507e+02 7.93293884e+02 7.70212889e-01]	[421.17977905 790.72528076 0.8039059 ]	[441.83587646 770.12591553 0.79182118]
[449.51486206 246.78431702 0.84046316]	[444.38397217 292.93518066 0.89412004]	[385.32113647 292.87301636 0.82026422]	[377.5899353 382.77563477 0.89803892]	[364.86035156 477.62371826 0.83667278]	[505.86865234 292.94979858 0.85384482]	[521.28240967 382.79418945 0.90484929]	[523.93078613 472.52041626 0.88257945]	[452.07833862 457.14825439 0.69708306]	[418.61474609 457.18655396 0.72954547]	[421.21218872 623.97991943 0.87562239]	[439.11328125 764.99963379 0.8519727 ]	[485.38104248 457.1361084 0.71073169]	[505.98217773 621.27313232 0.81738985]	[523.8973999 757.32763672 0.81443495]	[439.2364502 234.06678772 0.9616971 ]	[459.86001587 234.05171204 0.96001035]	[421.21505737 221.16307068 0.85599393]	[480.18380737 218.59503174 0.86158985]	[5.21299805e+02 7.93317932e+02 7.10925460e-01]	[5.41775452e+02 7.90676392e+02 7.14592993e-01]	[5.21345337e+02 7.67587036e+02 7.27470756e-01]	[4.39164368e+02 7.93305298e+02 7.72553980e-01]	[421.16894531 790.73077393 0.80291361]	[441.84613037 770.13476562 0.79839706]
[446.95001221 246.82376099 0.84355223]	[441.92092896 292.92935181 0.90522116]	[382.79760742 290.43978882 0.83259726]	[377.53878784 382.75482178 0.89354408]	[362.33132935 475.14004517 0.84681278]	[503.39535522 292.9526062 0.86348963]	[521.2166748 382.80603027 0.88967395]	[523.8894043 472.55230713 0.88368148]	[451.9887085 457.11953735 0.6975224 ]	[418.55709839 457.1618042 0.72717351]	[421.19219971 624.00909424 0.87892914]	[439.10125732 764.97949219 0.8450377 ]	[482.95397949 454.62677002 0.7218067 ]	[505.93557739 621.27709961 0.8269152 ]	[523.89257812 757.324646 0.81600714]	[439.15982056 234.07211304 0.95465982]	[459.79370117 234.07589722 0.95928866]	[421.13128662 221.15342712 0.84515792]	[477.74020386 218.64347839 0.83865112]	[5.21279602e+02 7.93301575e+02 7.17006981e-01]	[5.41747131e+02 7.90664429e+02 7.13249862e-01]	[5.21351746e+02 7.67588135e+02 7.30508268e-01]	[4.39157654e+02 7.93302185e+02 7.74217904e-01]	[421.16455078 790.72442627 0.80489194]	[441.83526611 770.12567139 0.79458487]
[446.87631226 249.32144165 0.85239851]	[441.86587524 292.91748047 0.91008699]	[380.34631348 290.44003296 0.83883798]	[375.11865234 380.33709717 0.88298213]	[362.23025513 475.1343689 0.86327505]	[503.34072876 292.92831421 0.86127055]	[518.75396729 382.77612305 0.87446696]	[523.83624268 472.52862549 0.88643748]	[446.9465332 454.625 0.70234728]	[416.07592773 457.12216187 0.70405108]	[421.16479492 623.96563721 0.87356997]	[439.10961914 765.01574707 0.85296822]	[482.88168335 454.57427979 0.73276842]	[505.86935425 621.30987549 0.83614314]	[523.88415527 757.32110596 0.81707573]	[439.11624146 236.40626526 0.94444919]	[459.7515564 236.42071533 0.96517211]	[418.69659424 223.72825623 0.84554219]	[477.64910889 221.14285278 0.80686736]	[5.21259705e+02 7.93315186e+02 7.16574073e-01]	[5.41735229e+02 7.90671082e+02 7.13450789e-01]	[5.21361511e+02 7.67575928e+02 7.25824952e-01]	[4.39148346e+02 7.93336243e+02 7.60864973e-01]	[418.78015137 790.75408936 0.7972554 ]	[441.85241699 770.15478516 0.79392356]
[441.88226318 249.29364014 0.87917519]	[441.74789429 292.94641113 0.92839855]	[380.14840698 290.43826294 0.8564561 ]	[374.98669434 380.23275757 0.87474811]	[359.77346802 475.16192627 0.87940651]	[500.89059448 293.01660156 0.87112308]	[516.1829834 385.31201172 0.83751452]	[523.75335693 470.02529907 0.88399625]	[444.38534546 454.62420654 0.72141504]	[411.00372314 457.11437988 0.67983174]	[418.76535034 623.96697998 0.87410587]	[439.10446167 765.00738525 0.84977818]	[482.79904175 454.57162476 0.74259895]	[503.47622681 621.33636475 0.84387624]	[523.89215088 754.82244873 0.81860256]	[436.55615234 234.07197571 0.90713793]	[457.1867981 236.42323303 0.92802644]	[418.5375061 223.6917572 0.83193976]	[472.58996582 221.13182068 0.7842164 ]	[5.21251648e+02 7.93305298e+02 7.28767216e-01]	[5.41724792e+02 7.90662476e+02 7.23096490e-01]	[5.21381470e+02 7.67541016e+02 7.23177791e-01]	[4.39141663e+02 7.93350098e+02 7.58692086e-01]	[418.76837158 790.76391602 0.79878455]	[441.85513306 770.14807129 0.79502833]
[441.77435303 249.31854248 0.89955419]	[441.6802063 292.93600464 0.92803311]	[377.75024414 290.42971802 0.85805291]	[372.48275757 380.26248169 0.85111368]	[359.75027466 475.09381104 0.87570924]	[500.79522705 293.00854492 0.86997247]	[513.58911133 382.83624268 0.83184087]	[521.37481689 469.97625732 0.88752329]	[444.35299683 457.12283325 0.72662115]	[410.94696045 457.17321777 0.68237156]	[418.7409668 624.00567627 0.87977123]	[439.12316895 765.01434326 0.85186315]	[482.77835083 454.59710693 0.74211323]	[503.44869995 621.34301758 0.85323298]	[523.89434814 754.82928467 0.81711233]	[434.0223999 236.41012573 0.88880724]	[457.08053589 236.44096375 0.91819865]	[416.11517334 223.73504639 0.81311733]	[470.02459717 221.19752502 0.78150636]	[5.21228088e+02 7.93308594e+02 7.21063197e-01]	[5.39300781e+02 7.90671021e+02 7.15341210e-01]	[5.21397888e+02 7.67545715e+02 7.24540889e-01]	[4.39104645e+02 7.95828796e+02 7.46626854e-01]	[418.75067139 790.79315186 0.79299974]	[441.89141846 770.1428833 0.79695332]
[441.68447876 249.35595703 0.91346741]	[439.25881958 292.91229248 0.92725754]	[377.69302368 290.45541382 0.8585059 ]	[367.38064575 382.73461914 0.82404298]	[359.72805786 477.60690308 0.8932451 ]	[500.69470215 292.95449829 0.85650009]	[511.09558105 382.78692627 0.8421821 ]	[521.33392334 469.97424316 0.8870458 ]	[444.32122803 457.11328125 0.73026311]	[410.94741821 457.15869141 0.67780972]	[418.74017334 623.98657227 0.87912869]	[439.13760376 764.99389648 0.85162836]	[482.73788452 454.5715332 0.74150318]	[503.3911438 618.77294922 0.84572518]	[523.89593506 754.80505371 0.81910247]	[431.47494507 236.42417908 0.89154655]	[454.57043457 236.45999146 0.90861928]	[416.03158569 223.7183075 0.80684775]	[467.45040894 223.66830444 0.79025531]	[5.21200256e+02 7.93305237e+02 7.21878171e-01]	[5.39278198e+02 7.90671570e+02 7.17566550e-01]	[5.23787170e+02 7.67520386e+02 7.25300789e-01]	[4.39090515e+02 7.95806702e+02 7.50637531e-01]	[418.74676514 790.76940918 0.80020648]	[441.91372681 770.13720703 0.79430187]
[439.31240845 249.31718445 0.90851498]	[439.18173218 292.91720581 0.92811728]	[377.64633179 292.89889526 0.86017549]	[364.87680054 382.74429321 0.82629627]	[359.72235107 477.62509155 0.89807522]	[498.22763062 292.91040039 0.84397781]	[508.53952026 382.79901123 0.84643942]	[521.31103516 469.95672607 0.88755018]	[444.29415894 457.12103271 0.73159182]	[408.44821167 457.18240356 0.67868227]	[418.73434448 623.99182129 0.87068629]	[439.15386963 764.99658203 0.85292494]	[482.71923828 454.55938721 0.7359978 ]	[503.35031128 618.80352783 0.84939152]	[523.89013672 754.79779053 0.82084846]	[428.9442749 236.42552185 0.89117938]	[452.01791382 236.43496704 0.90094531]	[413.55230713 226.2331543 0.80708677]	[464.9446106 223.69433594 0.80566424]	[5.21216919e+02 7.93297119e+02 7.26794779e-01]	[5.39288879e+02 7.90659790e+02 7.20853031e-01]	[5.23788330e+02 7.67517822e+02 7.23280430e-01]	[4.39116547e+02 7.93342224e+02 7.54390657e-01]	[418.75982666 790.74493408 0.80067414]	[444.31332397 770.14190674 0.79086912]
[439.3117981 249.31814575 0.90864295]	[439.18280029 292.91656494 0.92785108]	[377.64620972 292.8991394 0.86033297]	[364.87548828 382.74835205 0.82552987]	[359.72485352 477.6265564 0.89814633]	[498.22875977 292.90975952 0.84392595]	[508.54251099 382.79223633 0.84781241]	[521.31048584 467.4977417 0.88828623]	[444.29522705 454.6416626 0.73019063]	[408.45056152 457.16152954 0.67885125]	[418.73486328 623.97540283 0.87177664]	[439.15475464 764.99719238 0.85348135]	[482.71807861 452.05944824 0.73707986]	[503.34545898 618.75250244 0.84179837]	[523.88745117 754.80511475 0.82140028]	[428.94351196 236.42584229 0.89113158]	[452.0173645 236.43496704 0.90055007]	[413.55194092 226.23214722 0.80686659]	[464.9453125 223.69122314 0.80540264]	[5.21220276e+02 7.93297546e+02 7.28159845e-01]	[5.39289429e+02 7.90657837e+02 7.21336305e-01]	[5.23787354e+02 7.67525024e+02 7.24697351e-01]	[4.39119110e+02 7.93340942e+02 7.53960073e-01]	[418.76379395 790.74414062 0.79991555]	[444.31140137 770.14007568 0.79057997]
[439.2381897 249.34664917 0.90922892]	[439.10064697 292.91891479 0.92076993]	[377.60281372 292.90704346 0.86169505]	[364.80181885 382.79443359 0.83418679]	[359.70309448 477.61090088 0.89727926]	[495.69842529 292.88095093 0.82491714]	[508.47537231 382.72879028 0.86376983]	[521.29669189 467.48043823 0.88645548]	[441.89419556 457.11785889 0.73251611]	[405.90988159 457.19061279 0.67716581]	[418.72122192 624.01049805 0.8726663 ]	[439.15167236 765.0201416 0.85349745]	[480.3678894 452.06326294 0.73098099]	[503.31564331 618.7901001 0.8516311 ]	[523.87969971 754.82611084 0.82396388]	[426.38143921 236.43414307 0.89776456]	[449.45153809 236.44219971 0.89975303]	[411.01394653 226.22805786 0.79782647]	[464.85574341 223.71813965 0.81469959]	[5.21204834e+02 7.93327332e+02 7.22682357e-01]	[5.39269287e+02 7.90680664e+02 7.16642022e-01]	[5.23797302e+02 7.67547119e+02 7.33850837e-01]	[4.39095764e+02 7.95792297e+02 7.38955498e-01]	[4.18748596e+02 7.90765808e+02 7.88775086e-01]	[444.32180786 770.15802002 0.78951246]
[439.19335938 249.34306335 0.9050343 ]	[439.05377197 292.93899536 0.91457003]	[377.54470825 292.95068359 0.86214817]	[362.28015137 382.84494019 0.84547764]	[359.68399048 477.64370728 0.90242988]	[495.68374634 292.87698364 0.8231945 ]	[505.98754883 385.29992676 0.85410792]	[521.25164795 469.96218872 0.88018286]	[441.88406372 454.64144897 0.73758638]	[405.92208862 457.16842651 0.68046576]	[418.67678833 624.00585938 0.8688755 ]	[439.1723938 765.04150391 0.85897863]	[480.34527588 452.0480957 0.7372098 ]	[503.2880249 618.75195312 0.84775829]	[523.84240723 754.83978271 0.82567668]	[423.89569092 236.43804932 0.90967786]	[446.94165039 236.43502808 0.9056561 ]	[408.45510864 226.24035645 0.79690939]	[464.8243103 223.74816895 0.82335317]	[5.21264771e+02 7.93350037e+02 7.36407220e-01]	[5.39312134e+02 7.90674011e+02 7.21980453e-01]	[5.21367920e+02 7.67552185e+02 7.22479224e-01]	[4.36690674e+02 7.95836243e+02 7.26719856e-01]	[4.18743500e+02 7.90787964e+02 7.80660212e-01]	[444.3480835 770.168396 0.78710687]
[439.17575073 249.3243103 0.9010067 ]	[436.61911011 292.93338013 0.90393275]	[375.10302734 292.98910522 0.85695302]	[359.83322144 385.3515625 0.85063815]	[359.67578125 477.70339966 0.9115603 ]	[493.11010742 290.38861084 0.81235558]	[505.91467285 382.78134155 0.88085842]	[521.20666504 467.4949646 0.87511885]	[441.8135376 454.62011719 0.73995262]	[405.81768799 457.15792847 0.68556291]	[418.67233276 626.43139648 0.86897981]	[439.16894531 765.03790283 0.86353409]	[480.28936768 452.00396729 0.73003185]	[503.2522583 618.76635742 0.84654844]	[523.80114746 754.81896973 0.83862525]	[423.85964966 236.44073486 0.91432005]	[446.89437866 234.08970642 0.90541267]	[405.90853882 226.25512695 0.80880123]	[462.37960815 226.22605896 0.83304793]	[5.21366699e+02 7.93320190e+02 7.65447080e-01]	[5.41776367e+02 7.90598999e+02 7.41880059e-01]	[5.21306335e+02 7.67536865e+02 7.27589548e-01]	[4.36691010e+02 7.95853882e+02 7.38230169e-01]	[4.18743042e+02 7.90796143e+02 7.88220346e-01]	[444.33407593 770.15698242 0.79573244]
[439.13479614 249.32951355 0.89538473]	[436.54580688 292.9256897 0.88846213]	[375.02545166 292.96185303 0.8444382 ]	[359.78314209 385.34191895 0.86386859]	[359.63800049 477.7232666 0.91096789]	[493.04660034 290.40853882 0.81114709]	[503.48934937 382.80584717 0.88846982]	[518.79425049 467.43325806 0.87089163]	[441.75476074 454.62341309 0.74126452]	[403.31369019 457.15039062 0.69401312]	[418.64880371 626.45947266 0.87125516]	[439.15515137 765.02606201 0.85887337]	[480.24816895 452.00256348 0.7212956 ]	[500.88214111 618.8237915 0.85097831]	[521.40087891 754.75054932 0.84563595]	[423.80404663 236.45133972 0.92430979]	[444.43182373 234.09010315 0.91526544]	[405.83197021 226.26370239 0.81239682]	[462.34472656 223.73214722 0.83212417]	[5.21319519e+02 7.95823364e+02 7.59041131e-01]	[5.41723267e+02 7.90663940e+02 7.39275217e-01]	[5.21218506e+02 7.67480164e+02 6.86542571e-01]	[4.36668030e+02 7.95842346e+02 7.38073111e-01]	[4.18722198e+02 7.90783264e+02 7.89129674e-01]	[444.32369995 770.14318848 0.79880834]
[439.10693359 249.32188416 0.89131916]	[434.01409912 292.91809082 0.86933225]	[372.55126953 292.95565796 0.83281434]	[359.72244263 382.81689453 0.88177872]	[359.56954956 477.61459351 0.88710153]	[487.95751953 290.35290527 0.82014805]	[503.41326904 382.82223511 0.89667571]	[518.73754883 467.43045044 0.86422294]	[441.72888184 454.58724976 0.74165851]	[403.28027344 457.10516357 0.69416165]	[418.64907837 624.02423096 0.87047613]	[439.13491821 765.03314209 0.85202336]	[480.21963501 449.50082397 0.72337031]	[500.83590698 621.31262207 0.86411005]	[521.30737305 757.37139893 0.83006352]	[421.39007568 236.46479797 0.93439645]	[444.38064575 234.07499695 0.92336035]	[403.34469604 226.26356506 0.82000202]	[462.25601196 223.66479492 0.81706333]	[5.21362732e+02 7.95876831e+02 7.71502912e-01]	[5.41760315e+02 7.90688538e+02 7.59185493e-01]	[5.16193909e+02 7.67659363e+02 6.89721107e-01]	[4.36648102e+02 7.95842346e+02 7.27553129e-01]	[4.18698761e+02 7.90780212e+02 7.76428282e-01]	[444.31143188 770.16113281 0.79064769]
[436.67288208 249.29940796 0.8742888 ]	[431.51168823 292.88748169 0.86025757]	[369.97833252 292.87814331 0.81038851]	[359.67111206 380.21444702 0.91610956]	[357.13446045 475.15563965 0.87370133]	[485.49398804 290.37680054 0.82387459]	[503.36260986 382.74685669 0.91472328]	[518.6953125 464.9437561 0.86392587]	[441.68572998 452.0234375 0.73301858]	[400.83816528 452.07839966 0.69434094]	[418.61886597 624.02545166 0.87250936]	[439.14544678 765.04644775 0.84810615]	[480.19189453 446.94888306 0.71826291]	[500.759552 618.83850098 0.84726059]	[518.715271 754.76690674 0.80961567]	[421.32400513 236.43966675 0.94479245]	[444.29785156 234.06752014 0.93137908]	[403.26477051 223.73672485 0.82309604]	[462.18856812 223.66104126 0.82256448]	[5.21224731e+02 7.93363281e+02 7.72260010e-01]	[5.39189209e+02 7.90612061e+02 7.54985690e-01]	[5.08493073e+02 7.67529663e+02 6.94001794e-01]	[4.36681000e+02 7.95816772e+02 7.14317322e-01]	[4.18729095e+02 7.90776367e+02 7.65773356e-01]	[444.32305908 770.17724609 0.78662628]
[436.55828857 246.80639648 0.8595736 ]	[426.40621948 292.90808105 0.87126601]	[367.38803101 292.900177 0.81077421]	[359.59869385 380.22961426 0.91540384]	[357.02130127 475.08108521 0.864555 ]	[485.37988281 290.38214111 0.83469969]	[503.30081177 380.33554077 0.91028684]	[516.14526367 464.90820312 0.84613127]	[439.28771973 452.04034424 0.73502314]	[400.7805481 454.59033203 0.70299351]	[418.6027832 624.0022583 0.87053382]	[439.15097046 767.54187012 0.8445338 ]	[477.72589111 446.956604 0.69840854]	[498.2460022 618.82501221 0.82140762]	[508.51513672 759.949646 0.77743793]	[421.20620728 234.08457947 0.95733368]	[441.82788086 234.03089905 0.94956851]	[400.78948975 221.20245361 0.84441495]	[459.77941895 218.58207703 0.83904576]	[5.16155457e+02 7.93358337e+02 7.40880370e-01]	[5.31575073e+02 7.90646484e+02 7.53031552e-01]	[5.03333771e+02 7.70098511e+02 7.23508537e-01]	[4.39149872e+02 7.95872314e+02 6.98013961e-01]	[4.18734253e+02 7.93230225e+02 7.45230377e-01]	[444.33496094 770.29669189 0.77074528]
[436.54159546 246.80749512 0.85789955]	[423.90368652 290.45333862 0.8722102 ]	[364.84396362 292.87036133 0.81342578]	[357.21337891 380.26437378 0.90917039]	[354.59979248 475.11312866 0.85559094]	[482.95690918 290.3553772 0.84065044]	[503.27203369 380.26800537 0.91851431]	[513.60119629 464.85192871 0.84271705]	[439.22631836 452.03674316 0.73129249]	[400.72784424 454.58270264 0.708884 ]	[418.59436035 623.99255371 0.87228489]	[439.13851929 767.48303223 0.83957982]	[477.6590271 446.95437622 0.69288462]	[495.64279175 616.1875 0.7756654 ]	[503.4697876 765.06994629 0.81730509]	[421.18264771 234.08642578 0.95775962]	[441.81103516 234.02090454 0.95106435]	[400.7616272 221.19859314 0.8486492 ]	[459.76849365 216.15769958 0.8453185 ]	[5.05969574e+02 7.93302734e+02 7.01427698e-01]	[5.23965881e+02 7.90668274e+02 7.48067319e-01]	[5.00766846e+02 7.70311951e+02 6.98839188e-01]	[4.39199554e+02 7.93306519e+02 7.43292570e-01]	[4.18771881e+02 7.90762329e+02 7.70177126e-01]	[444.29815674 770.27001953 0.78334552]
[434.07592773 246.79501343 0.85340583]	[423.83874512 290.45300293 0.87916517]	[364.79153442 292.89608765 0.8203755 ]	[357.16278076 380.32556152 0.90040863]	[354.54510498 475.14938354 0.84783673]	[482.91366577 290.35046387 0.84506565]	[503.23565674 380.20117188 0.92250431]	[511.04486084 464.85723877 0.84197325]	[439.1557312 452.04116821 0.72441155]	[400.68771362 454.59518433 0.71039987]	[418.57528687 624.01623535 0.86631858]	[439.12243652 767.51434326 0.83768392]	[475.14099121 446.94763184 0.68176103]	[493.09555054 616.25622559 0.77566218]	[503.28146362 767.53637695 0.83399284]	[421.13879395 234.07684326 0.9586283 ]	[441.76602173 234.00624084 0.95432109]	[400.71426392 221.19308472 0.85713106]	[459.73828125 216.128479 0.86387849]	[5.03318176e+02 7.93325073e+02 6.58451378e-01]	[5.21391968e+02 7.90702393e+02 7.02812076e-01]	[4.98227509e+02 7.72810425e+02 6.54111505e-01]	[4.39220245e+02 7.93333740e+02 7.26626933e-01]	[4.21167786e+02 7.90788391e+02 7.48874426e-01]	[4.41908875e+02 7.72693542e+02 7.69227743e-01]
[434.07550049 246.80874634 0.85377371]	[423.80026245 290.44491577 0.88321602]	[362.33737183 292.89901733 0.82481337]	[357.1151123 380.3236084 0.89627582]	[354.5369873 475.16259766 0.84465647]	[482.8890686 287.88171387 0.84383881]	[500.88375854 380.10784912 0.92485648]	[508.54464722 464.82958984 0.84712076]	[439.14221191 452.05862427 0.72492826]	[400.69418335 454.62371826 0.71011144]	[418.58276367 624.03057861 0.86512417]	[439.13296509 767.48571777 0.840734 ]	[475.10366821 446.9569397 0.67934412]	[487.99081421 616.22540283 0.78028566]	[500.89263916 767.52911377 0.8389985 ]	[418.78155518 234.08532715 0.9578712 ]	[441.75808716 234.00448608 0.95818388]	[400.64633179 221.15255737 0.87233222]	[459.70315552 216.07051086 0.85689509]	[4.98203583e+02 7.93321899e+02 6.96997106e-01]	[5.18728394e+02 7.90737793e+02 7.07628131e-01]	[5.00680511e+02 7.72783569e+02 6.82068765e-01]	[4.39214294e+02 7.95804810e+02 7.22066283e-01]	[4.21170654e+02 7.90817871e+02 7.49855995e-01]	[441.90829468 770.27929688 0.78085017]
[434.02740479 246.79853821 0.85012388]	[423.77307129 290.4407959 0.88544846]	[362.31036377 292.88769531 0.82918346]	[357.08843994 380.27032471 0.90925211]	[354.5032959 475.07824707 0.83322114]	[482.87231445 287.89318848 0.84434271]	[500.85760498 380.15084839 0.93055034]	[508.51620483 464.84356689 0.84708184]	[439.10192871 452.05877686 0.72118783]	[400.68450928 454.62844849 0.71385789]	[418.58758545 623.98352051 0.86023206]	[439.11828613 765.0824585 0.83546412]	[472.54217529 446.95120239 0.6776014 ]	[485.47988892 616.24328613 0.78897488]	[500.82165527 767.51165771 0.84608889]	[418.75112915 236.4059906 0.96067613]	[441.72424316 234.02944946 0.97072315]	[400.62426758 221.1802063 0.868806 ]	[459.62768555 218.52894592 0.82041854]	[4.90542023e+02 7.90838501e+02 7.24601090e-01]	[5.11077850e+02 7.90696594e+02 7.06162930e-01]	[5.00707825e+02 7.72750732e+02 6.65051699e-01]	[4.39266724e+02 7.93322327e+02 7.36325622e-01]	[4.21214294e+02 7.90786621e+02 7.54659534e-01]	[441.8873291 770.27429199 0.77557528]
[431.49938965 246.81637573 0.84533143]	[421.38815308 290.45147705 0.8919453 ]	[362.26776123 292.88952637 0.83698446]	[357.06173706 380.30322266 0.90030575]	[352.025177 475.12634277 0.829422 ]	[482.85153198 290.36221313 0.84805554]	[500.82272339 380.13687134 0.93243939]	[508.49945068 464.8885498 0.84542078]	[439.06436157 454.58248901 0.71942794]	[400.65585327 457.13812256 0.72688079]	[418.58358765 623.96240234 0.86175281]	[439.11364746 767.47802734 0.83489066]	[470.00119019 449.47763062 0.67699724]	[485.4208374 621.3001709 0.82211345]	[500.74880981 764.99798584 0.83874226]	[418.71139526 236.40884399 0.95994115]	[441.67959595 234.05728149 0.97162688]	[400.60876465 221.18467712 0.86337453]	[457.21960449 218.60519409 0.81152725]	[4.87985077e+02 7.90826965e+02 7.25053072e-01]	[5.08478912e+02 7.90687866e+02 6.99257433e-01]	[4.98218170e+02 7.70256042e+02 6.77087545e-01]	[4.39252472e+02 7.93332275e+02 7.24172771e-01]	[4.21202881e+02 7.90797058e+02 7.44301856e-01]	[441.88201904 770.26831055 0.7806403 ]
[431.49911499 246.81413269 0.84587145]	[421.3866272 290.44641113 0.89205456]	[362.26333618 292.88970947 0.83785516]	[357.05679321 380.29898071 0.90074819]	[352.01797485 475.11315918 0.82661355]	[482.85308838 290.35290527 0.84740567]	[500.82312012 380.11642456 0.9344604 ]	[508.50009155 464.87207031 0.84673089]	[439.06973267 454.58056641 0.71869755]	[400.66046143 457.14349365 0.72779244]	[418.59509277 623.97607422 0.86500514]	[439.1048584 765.08184814 0.83311886]	[470.00592041 449.47271729 0.67641902]	[485.43026733 621.32647705 0.82721776]	[500.75201416 764.99884033 0.83983666]	[418.7102356 234.0922699 0.95973456]	[441.67977905 234.05444336 0.97116458]	[400.60906982 221.17558289 0.8651216 ]	[457.21948242 218.60342407 0.80970728]	[4.87970459e+02 7.90821106e+02 7.27277577e-01]	[5.08464020e+02 7.90684387e+02 6.99617803e-01]	[4.98227936e+02 7.70248779e+02 6.80096149e-01]	[4.39287323e+02 7.93329590e+02 7.27706254e-01]	[4.21227692e+02 7.90804565e+02 7.44013190e-01]	[441.87164307 770.25518799 0.77922541]
[431.51132202 246.82495117 0.84674931]	[421.38763428 290.44802856 0.89189655]	[362.27835083 292.90356445 0.8379184 ]	[357.05966187 382.72943115 0.89078701]	[354.44778442 475.09640503 0.82839447]	[482.85018921 287.88970947 0.84599185]	[500.82357788 380.11187744 0.93368655]	[508.50387573 464.86761475 0.8469314 ]	[439.0802002 454.58297729 0.72287405]	[400.67098999 457.14794922 0.72723848]	[418.6078186 623.90270996 0.86360788]	[439.09466553 765.05944824 0.8326143 ]	[470.01376343 449.47512817 0.67761737]	[485.42977905 621.3223877 0.83147782]	[500.75863647 764.96258545 0.8368907 ]	[418.71832275 236.41491699 0.95941299]	[441.68173218 234.05786133 0.96650434]	[400.60778809 221.17367554 0.86619037]	[457.22354126 218.57626343 0.81229329]	[4.87920746e+02 7.90803223e+02 7.26831853e-01]	[5.05990936e+02 7.90672424e+02 6.94519758e-01]	[4.98255585e+02 7.70214233e+02 6.79209411e-01]	[4.41730316e+02 7.93274292e+02 7.49645233e-01]	[4.21268890e+02 7.90789490e+02 7.57578731e-01]	[441.84729004 770.2442627 0.77548021]
[428.99664307 249.29742432 0.84449142]	[421.36749268 290.42684937 0.89575183]	[362.25030518 290.42221069 0.83516455]	[357.00805664 382.76956177 0.88416964]	[351.97265625 475.16622925 0.82523096]	[482.83468628 290.35476685 0.84869432]	[500.7980957 380.18008423 0.93361908]	[508.49081421 464.95361328 0.83911371]	[436.69958496 454.56637573 0.71861643]	[400.64459229 457.13861084 0.72747183]	[418.57592773 623.90539551 0.85879326]	[439.08358765 765.07965088 0.82911074]	[469.95632935 449.45916748 0.68086797]	[485.38162231 621.37298584 0.84280074]	[500.67431641 764.97814941 0.8247264 ]	[418.68170166 236.42216492 0.9602468 ]	[439.33554077 234.07557678 0.9662025 ]	[398.256073 221.18527222 0.86431873]	[457.19998169 218.60388184 0.81796825]	[4.90514618e+02 7.90779785e+02 7.07107544e-01]	[5.08475006e+02 7.90630615e+02 6.88201070e-01]	[4.95625763e+02 7.70297974e+02 6.63867652e-01]	[4.41749939e+02 7.93283813e+02 7.28732765e-01]	[4.21273560e+02 7.90810364e+02 7.46227443e-01]	[4.41819733e+02 7.70252258e+02 7.61811197e-01]
[428.93780518 249.32194519 0.84569299]	[421.33856201 290.44674683 0.9029752 ]	[362.19848633 290.45379639 0.84103006]	[356.97064209 382.75827026 0.87509346]	[349.40673828 475.16729736 0.81960148]	[482.82424927 290.34771729 0.84829378]	[500.77023315 380.20690918 0.93414605]	[508.47232056 467.40100098 0.83742535]	[436.61404419 452.01791382 0.70549625]	[398.24014282 454.61218262 0.7217474 ]	[418.56692505 623.87799072 0.86026037]	[439.08535767 765.07806396 0.82287169]	[467.43948364 446.91314697 0.68707865]	[482.91119385 621.35449219 0.86704779]	[498.20010376 765.03100586 0.82288998]	[418.6473999 236.42979431 0.95517194]	[439.29837036 234.08285522 0.96513218]	[398.19512939 223.71418762 0.86242318]	[457.14691162 218.67222595 0.79974937]	[4.93074097e+02 7.90668640e+02 7.56543458e-01]	[5.08466400e+02 7.88176270e+02 7.32978702e-01]	[4.90496460e+02 7.75267517e+02 6.75450981e-01]	[4.41746765e+02 7.93218994e+02 7.29768217e-01]	[4.21283905e+02 7.90774597e+02 7.46424437e-01]	[4.41816101e+02 7.70266418e+02 7.50186741e-01]
[426.40765381 249.36048889 0.85314125]	[421.30987549 290.43658447 0.90442538]	[359.78860474 290.39981079 0.83999509]	[354.53356934 382.74603271 0.85654783]	[344.31625366 477.61734009 0.83365643]	[482.77929688 287.87789917 0.84998369]	[500.73153687 380.25814819 0.92713958]	[506.0123291 467.4916687 0.8375963]	[436.60317993 454.56246948 0.70988065]	[398.22869873 457.12564087 0.73494595]	[418.5552063 623.90545654 0.86216068]	[436.62384033 764.96832275 0.80789351]	[467.41845703 449.47338867 0.68850613]	[482.81689453 623.82958984 0.88266045]	[493.087677 759.890625 0.7825346]	[418.60748291 236.449646 0.94701558]	[439.24856567 236.42579651 0.96162158]	[398.15390015 226.23123169 0.85018384]	[457.12713623 221.13813782 0.79667008]	[485.40847778 790.73974609 0.81904525]	[503.35797119 788.19067383 0.79603517]	[4.85458221e+02 7.70078857e+02 7.04636931e-01]	[4.39221344e+02 7.93280640e+02 7.46587932e-01]	[4.21176208e+02 7.90783203e+02 7.72924662e-01]	[4.41768250e+02 7.70128906e+02 7.63733745e-01]
[426.37774658 249.34846497 0.85310954]	[421.29727173 290.43078613 0.90540826]	[359.78518677 290.40045166 0.84098625]	[354.49615479 380.33413696 0.85686076]	[341.82470703 477.62173462 0.84282535]	[482.7456665 287.87973022 0.85054147]	[500.72360229 380.2897644 0.9248203 ]	[505.98196411 469.96908569 0.84380341]	[436.59310913 454.58688354 0.71590167]	[398.22311401 457.1427002 0.74398726]	[418.52859497 623.94049072 0.86681825]	[436.62219238 764.97894287 0.81201977]	[467.4029541 451.99893188 0.6908831 ]	[482.80126953 623.82342529 0.88233399]	[490.57250977 759.91687012 0.78011465]	[418.59185791 236.44593811 0.94272822]	[439.22113037 236.4163208 0.95706522]	[398.12744141 226.25416565 0.84877712]	[457.10321045 221.10255432 0.79047108]	[482.88674927 790.80957031 0.81037551]	[5.00880615e+02 7.90620850e+02 7.89410055e-01]	[4.85454712e+02 7.67666199e+02 6.97537661e-01]	[4.39212830e+02 7.93288208e+02 7.23611295e-01]	[4.21162109e+02 7.90779236e+02 7.50711977e-01]	[441.78378296 770.12731934 0.77444899]
[423.90350342 249.32388306 0.85441244]	[421.26187134 290.4319458 0.90990782]	[359.72845459 290.4052124 0.84956694]	[354.48547363 380.34277344 0.85289669]	[341.79064941 475.17453003 0.84035099]	[482.72616577 290.34555054 0.85091126]	[500.70394897 380.28738403 0.92384797]	[505.96099854 469.96731567 0.84537643]	[436.56063843 454.56472778 0.71104151]	[398.19741821 457.13238525 0.7447812 ]	[416.17071533 623.87310791 0.85629904]	[436.63327026 764.95172119 0.80799925]	[464.96075439 449.48654175 0.69579446]	[482.79144287 623.8001709 0.8714509 ]	[488.01220703 762.49908447 0.78241366]	[418.54220581 236.43063354 0.93106794]	[439.17025757 234.07336426 0.94881183]	[398.07312012 223.74365234 0.84078032]	[454.64117432 218.64686584 0.78372347]	[4.82878510e+02 7.90812561e+02 7.60780036e-01]	[5.00844086e+02 7.90634216e+02 7.69654870e-01]	[4.85366028e+02 7.70129089e+02 7.01369107e-01]	[4.39233917e+02 7.93253113e+02 7.17627227e-01]	[4.21182800e+02 7.90745056e+02 7.41472125e-01]	[4.41781219e+02 7.70109680e+02 7.66040981e-01]
[421.39743042 251.83230591 0.88347542]	[421.21731567 292.8637085 0.91445374]	[359.6293335 292.89578247 0.8622247 ]	[351.96844482 382.73284912 0.83078152]	[341.69607544 477.6545105 0.87228405]	[480.33618164 290.35586548 0.85361475]	[500.64053345 380.28948975 0.91433537]	[505.95800781 469.96990967 0.84767669]	[434.05801392 454.61480713 0.70644754]	[398.13235474 457.18887329 0.74651837]	[418.55145264 623.94061279 0.87065828]	[436.62207031 764.99304199 0.8078804 ]	[464.89221191 452.01126099 0.70429337]	[482.75772095 623.87213135 0.88355184]	[485.45690918 764.97473145 0.79956841]	[416.04330444 236.51184082 0.9005717 ]	[436.68600464 236.47573853 0.93055928]	[395.62722778 226.28138733 0.82435739]	[452.05181885 221.12338257 0.78290051]	[4.82829132e+02 7.88144897e+02 7.45496392e-01]	[5.00707520e+02 7.88031982e+02 7.16961443e-01]	[4.82794128e+02 7.70275635e+02 7.01458871e-01]	[4.39245667e+02 7.90817322e+02 7.36867070e-01]	[4.21177551e+02 7.90732239e+02 7.48308837e-01]	[4.41772491e+02 7.70170837e+02 7.60582924e-01]
[421.30609131 251.9145813 0.91459739]	[421.18814087 292.89147949 0.92041552]	[359.58734131 292.88998413 0.86151648]	[352.00430298 380.34042358 0.84214008]	[339.28701782 477.66506958 0.88002491]	[480.29049683 290.42156982 0.85671008]	[498.25845337 380.24447632 0.91225189]	[505.97903442 467.4826355 0.8453235 ]	[434.07052612 454.6260376 0.70600879]	[398.1401062 457.19363403 0.74388009]	[418.53820801 624.03051758 0.87350082]	[436.6602478 765.02978516 0.81561154]	[464.90142822 452.03405762 0.70395464]	[482.71478271 623.86828613 0.88673633]	[485.40011597 765.04290771 0.81485993]	[413.51266479 236.58984375 0.8842479 ]	[436.60809326 236.5453949 0.923356 ]	[395.53787231 228.78668213 0.81015331]	[449.49160767 221.20449829 0.77903676]	[4.82904419e+02 7.90610962e+02 7.40990102e-01]	[5.00770935e+02 7.88106934e+02 7.32653737e-01]	[4.80324402e+02 7.72702026e+02 7.25206614e-01]	[4.39268494e+02 7.90823120e+02 7.22952127e-01]	[4.21206696e+02 7.90740845e+02 7.37429321e-01]	[4.41806671e+02 7.70213501e+02 7.53399253e-01]
[421.21435547 251.94281006 0.93033642]	[421.13757324 292.91467285 0.92383885]	[357.19094849 292.92868042 0.8673631 ]	[351.93173218 382.83129883 0.8224811 ]	[339.24746704 477.73568726 0.8943094 ]	[480.24047852 292.87414551 0.85844636]	[498.20718384 380.21264648 0.9114691 ]	[506.02062988 467.47055054 0.83896953]	[434.05587769 454.62631226 0.70646024]	[398.13845825 457.1914978 0.74220932]	[418.5402832 626.40209961 0.8798545 ]	[436.65805054 765.00079346 0.81403279]	[464.87161255 452.03204346 0.70913142]	[482.70932007 623.87927246 0.89140177]	[485.39828491 764.96740723 0.8118968 ]	[410.94158936 236.61958313 0.87827468]	[434.10113525 236.57803345 0.90791029]	[393.04016113 228.84312439 0.80702889]	[446.91574097 223.72775269 0.79191011]	[4.82850983e+02 7.88194092e+02 7.68310189e-01]	[5.00725555e+02 7.88045837e+02 7.44669974e-01]	[4.82745941e+02 7.70239441e+02 7.30513811e-01]	[4.39245239e+02 7.90804138e+02 7.37718582e-01]	[4.21196838e+02 7.90725281e+02 7.56001294e-01]	[4.41811157e+02 7.70177795e+02 7.67726123e-01]
[421.14785767 254.35263062 0.93478286]	[418.75979614 292.9397583 0.92819822]	[357.13571167 293.01553345 0.87671375]	[346.88516235 382.81674194 0.81893355]	[339.2182312 477.74441528 0.90046406]	[480.18399048 290.42550659 0.84937614]	[498.22280884 380.18618774 0.92095387]	[508.53036499 467.46670532 0.8333692 ]	[434.08758545 454.61022949 0.70734441]	[398.15542603 457.17599487 0.74470633]	[418.57583618 626.45495605 0.88550997]	[436.6583252 764.97705078 0.81167716]	[464.91259766 452.0145874 0.70511341]	[482.70828247 623.86853027 0.89051872]	[485.35205078 762.50909424 0.81256497]	[405.91052246 236.67175293 0.87667602]	[431.54504395 236.59942627 0.89470792]	[390.45608521 231.31138611 0.80132467]	[444.40072632 226.27485657 0.80907822]	[4.82808105e+02 7.88200562e+02 7.84075141e-01]	[5.00701721e+02 7.88038879e+02 7.58904397e-01]	[4.80313232e+02 7.70210693e+02 7.26279080e-01]	[4.39235870e+02 7.90795898e+02 7.41108298e-01]	[4.21187134e+02 7.90713379e+02 7.58626044e-01]	[441.80752563 770.15332031 0.77608579]
[418.72045898 254.35331726 0.93668783]	[418.70794678 292.97549438 0.93895042]	[357.09902954 295.43862915 0.88242847]	[344.33529663 385.31201172 0.81384486]	[339.1444397 480.21682739 0.92559105]	[477.74188232 290.42822266 0.84117007]	[498.22711182 380.11627197 0.9234699 ]	[513.59216309 467.41192627 0.83543116]	[436.58981323 454.63323975 0.72467488]	[398.21554565 457.20303345 0.75100487]	[418.60098267 626.44458008 0.87832505]	[436.6390686 764.98535156 0.80914187]	[467.42449951 451.99865723 0.69971758]	[480.37481689 623.88250732 0.89043427]	[482.96685791 764.96130371 0.81807512]	[403.34664917 236.66465759 0.90113318]	[428.94363403 236.58790588 0.89751798]	[385.3734436 231.3288269 0.80509424]	[441.91845703 226.30847168 0.82768089]	[4.82794220e+02 7.88224121e+02 7.88000822e-01]	[5.00688873e+02 7.88060913e+02 7.66279042e-01]	[4.80294952e+02 7.70226929e+02 7.26902246e-01]	[4.39213806e+02 7.90797485e+02 7.45918810e-01]	[4.21170502e+02 7.90713318e+02 7.58733153e-01]	[441.78930664 770.159729 0.77851743]
[418.7258606 254.35446167 0.93741924]	[418.70690918 292.97579956 0.9391551 ]	[357.0975647 295.43984985 0.88252532]	[344.33505249 385.31344604 0.8135072 ]	[339.13998413 480.23834229 0.92791128]	[477.73999023 290.43051147 0.84116137]	[498.23321533 380.12200928 0.92336231]	[513.59753418 467.41098022 0.835096 ]	[436.58770752 454.62908936 0.72373295]	[398.21148682 457.19836426 0.74955547]	[418.60119629 626.44812012 0.87787849]	[436.63549805 764.9888916 0.81094307]	[467.42022705 449.51452637 0.69954294]	[480.37545776 623.8850708 0.8908242 ]	[482.96157837 764.9888916 0.82246065]	[403.34933472 236.66633606 0.90034103]	[428.95077515 236.58679199 0.89706385]	[385.37249756 231.33525085 0.80614114]	[441.9203186 226.31039429 0.82796627]	[4.82801666e+02 7.88230652e+02 7.86287546e-01]	[5.00686279e+02 7.88071472e+02 7.66099811e-01]	[4.80288574e+02 7.70251587e+02 7.26258874e-01]	[4.39220581e+02 7.90785461e+02 7.45603025e-01]	[4.21182922e+02 7.90702881e+02 7.56725192e-01]	[441.77612305 770.15966797 0.77578008]
[418.63449097 251.97610474 0.92844695]	[418.67111206 292.97244263 0.94287491]	[357.07894897 295.48876953 0.88431138]	[341.81607056 390.45962524 0.82292122]	[339.04611206 480.33325195 0.93023825]	[477.70407104 290.37384033 0.83447498]	[500.63110352 377.69177246 0.93159306]	[518.68518066 467.42224121 0.85798842]	[436.62380981 454.63021851 0.72336823]	[398.23864746 457.2119751 0.74183095]	[418.61889648 626.49725342 0.8722263 ]	[436.64038086 764.98852539 0.81403804]	[467.47109985 449.49523926 0.69040281]	[482.71313477 623.86328125 0.88357544]	[485.34387207 764.98760986 0.82063442]	[400.8782959 236.66203308 0.91395056]	[426.37039185 236.57676697 0.90388459]	[382.83822632 231.37698364 0.81704426]	[441.86456299 226.26930237 0.83391833]	[482.7953186 790.59466553 0.80094868]	[5.00708984e+02 7.88080444e+02 7.75811791e-01]	[4.80304901e+02 7.70256836e+02 7.23848701e-01]	[4.39209137e+02 7.90783691e+02 7.47806191e-01]	[4.21182281e+02 7.90695801e+02 7.57246673e-01]	[441.78274536 770.16436768 0.77848291]
[418.57058716 254.34741211 0.91988397]	[418.65145874 292.99645996 0.94824529]	[357.04602051 295.54467773 0.8884325 ]	[341.77575684 393.01171875 0.83827531]	[336.625 482.74249268 0.9234646 ]	[477.66094971 290.37786865 0.83151984]	[500.67544556 377.63513184 0.93659806]	[521.21765137 464.94610596 0.89384174]	[436.66091919 457.1244812 0.72700143]	[398.24899292 459.68127441 0.74353576]	[418.64355469 626.48974609 0.87579823]	[436.63598633 765.02679443 0.81826741]	[470.00558472 451.99887085 0.67549658]	[482.73937988 623.89526367 0.88064998]	[485.37316895 767.47930908 0.8342042 ]	[400.80718994 236.67356873 0.9236874 ]	[423.85998535 236.57714844 0.91561282]	[380.35928345 231.43351746 0.84854639]	[441.77587891 228.80555725 0.85228068]	[4.82849762e+02 7.90629150e+02 7.82738149e-01]	[5.00746063e+02 7.88129578e+02 7.80340374e-01]	[4.80323273e+02 7.72722412e+02 7.25599229e-01]	[4.39174927e+02 7.90804565e+02 7.36311138e-01]	[4.18777069e+02 7.90704224e+02 7.50086606e-01]	[441.77249146 770.20007324 0.77305228]
[416.14971924 254.38526917 0.92007488]	[418.62869263 295.38183594 0.94872093]	[357.03155518 295.63348389 0.89100564]	[341.69250488 395.5770874 0.87025446]	[336.57452393 482.88604736 0.91692686]	[477.62991333 290.38113403 0.82830417]	[500.71115112 377.59191895 0.93248212]	[521.34210205 464.94674683 0.90421081]	[436.67895508 457.17599487 0.73676342]	[398.26306152 459.73614502 0.74884325]	[418.65335083 626.49963379 0.87822634]	[436.64639282 765.05877686 0.82186145]	[470.02911377 452.05056763 0.67521828]	[482.75439453 623.87023926 0.87952137]	[485.39459229 767.4788208 0.83329034]	[400.7260437 239.08726501 0.93019545]	[421.37246704 236.57472229 0.92972958]	[380.284729 233.86624146 0.87296391]	[439.31665039 226.31071472 0.84774083]	[482.87216187 790.68322754 0.8162961 ]	[500.80670166 788.17559814 0.82078218]	[4.80338959e+02 7.72733459e+02 7.32892931e-01]	[4.39181183e+02 7.90810242e+02 7.19695091e-01]	[4.21160278e+02 7.90707886e+02 7.38691807e-01]	[4.41785706e+02 7.70234375e+02 7.66049683e-01]
[416.0480957 254.449646 0.90943706]	[418.57955933 295.40252686 0.94615471]	[357.00927734 298.04421997 0.89058727]	[341.69134521 395.62719727 0.87332225]	[336.50299072 482.89877319 0.91052383]	[475.13226318 287.87753296 0.81782722]	[500.75598145 377.58114624 0.92802644]	[523.91577148 472.52484131 0.87676048]	[436.68780518 459.65390015 0.7350806 ]	[398.25497437 459.79324341 0.74726933]	[418.69519043 626.58837891 0.87327504]	[436.67370605 767.48748779 0.8348428 ]	[472.53152466 454.58410645 0.66989541]	[482.78033447 623.90979004 0.88276845]	[485.40182495 767.62420654 0.84245133]	[400.64880371 239.13244629 0.92056948]	[421.29016113 236.65681458 0.92568409]	[380.24957275 233.88955688 0.8797071 ]	[439.24829102 231.32450867 0.86590648]	[482.85855103 793.23297119 0.79533607]	[500.81842041 790.69134521 0.82327437]	[4.80338135e+02 7.75287109e+02 6.95937276e-01]	[4.39132416e+02 7.93260010e+02 7.19663501e-01]	[4.18777283e+02 7.90734802e+02 7.42578447e-01]	[4.41789795e+02 7.70268616e+02 7.68898010e-01]
[416.021698 254.5045166 0.91122901]	[418.57809448 295.50744629 0.9518615 ]	[357.01205444 298.16775513 0.88339913]	[339.27963257 398.10079956 0.89161062]	[334.07369995 485.40356445 0.87069529]	[475.15298462 292.91036987 0.8325094 ]	[500.82705688 377.71871948 0.93914539]	[526.4163208 472.57043457 0.85695183]	[436.63424683 459.76089478 0.73170739]	[398.230896 462.31524658 0.74383622]	[418.72543335 629.12078857 0.86646366]	[436.69281006 767.503479 0.83740109]	[470.00253296 457.16567993 0.6758039 ]	[482.80584717 626.4152832 0.88653302]	[485.42697144 770.0824585 0.84359413]	[400.6131897 239.20172119 0.90800458]	[421.24981689 239.06454468 0.9206692 ]	[380.22537231 233.99047852 0.89818633]	[439.19046021 231.33392334 0.85464954]	[4.82833954e+02 7.93345398e+02 7.87809730e-01]	[500.80899048 790.7956543 0.82532185]	[4.82761139e+02 7.77842590e+02 6.85591638e-01]	[4.39245026e+02 7.93264160e+02 7.29815900e-01]	[4.21241211e+02 7.90752197e+02 7.44514823e-01]	[4.41775757e+02 7.70265442e+02 7.53144026e-01]
[413.56311035 254.59666443 0.90596235]	[418.5758667 295.62905884 0.95453316]	[356.99942017 300.65985107 0.86843348]	[339.2616272 398.21716309 0.90304786]	[334.00811768 487.96142578 0.84121251]	[477.62875366 295.42941284 0.85647827]	[500.87365723 380.17294312 0.9442628 ]	[526.54138184 472.57327271 0.83598 ]	[436.6204834 459.79074097 0.73164332]	[398.2322998 462.33834839 0.74645472]	[418.7796936 631.67346191 0.85177487]	[439.07052612 767.51947021 0.8481611 ]	[469.97567749 457.19958496 0.67984784]	[482.78939819 626.47027588 0.87583464]	[485.44909668 770.09661865 0.84403074]	[398.23840332 241.72033691 0.89844352]	[421.22479248 239.18002319 0.91231668]	[380.20144653 236.42071533 0.89025611]	[439.18374634 231.44384766 0.8837505 ]	[482.80117798 793.32421875 0.81416595]	[500.80422974 790.80200195 0.83331084]	[4.82786285e+02 7.77915222e+02 6.78561807e-01]	[4.39190460e+02 7.93288940e+02 7.35273123e-01]	[4.21209808e+02 7.90758484e+02 7.59169459e-01]	[4.41801453e+02 7.70280518e+02 7.59896338e-01]
[413.5843811 259.57910156 0.87699419]	[418.64727783 298.24127197 0.95225495]	[357.05032349 305.78872681 0.85410732]	[339.28268433 400.77142334 0.89234179]	[333.96347046 490.55831909 0.83147246]	[477.69689941 298.05154419 0.8907221 ]	[503.34545898 385.32720947 0.91022009]	[531.57800293 477.66519165 0.84157091]	[436.61514282 462.3888855 0.7269212 ]	[398.22399902 467.4045105 0.73657465]	[421.14324951 639.28338623 0.85446119]	[439.09963989 767.55053711 0.85271567]	[470.01678467 462.23605347 0.68925309]	[482.77307129 626.625 0.85627228]	[485.44610596 772.7199707 0.82516819]	[398.26477051 251.88093567 0.91793329]	[421.26184082 249.32754517 0.89757311]	[380.20541382 239.08534241 0.86805499]	[439.27432251 234.05270386 0.92722881]	[4.82807220e+02 7.98433472e+02 7.84275472e-01]	[500.85705566 795.80444336 0.79717201]	[4.82752441e+02 7.88074585e+02 7.21957803e-01]	[4.39205292e+02 7.93357483e+02 7.24088311e-01]	[4.21235443e+02 7.90798401e+02 7.48478055e-01]	[4.41802704e+02 7.72745667e+02 7.31015205e-01]
[416.04275513 259.68167114 0.87083346]	[418.6697998 300.7208252 0.94104534]	[357.09729004 310.87368774 0.85685956]	[339.29431152 403.26663208 0.87935364]	[333.95422363 495.61499023 0.83919227]	[477.69937134 298.11361694 0.89486706]	[503.3604126 387.90487671 0.90259975]	[531.55627441 477.73391724 0.85060883]	[436.60598755 467.42288208 0.71546531]	[398.209198 472.52746582 0.72725052]	[421.16687012 639.34130859 0.85991895]	[439.10742188 767.58898926 0.84832484]	[470.01138306 462.36529541 0.6903041 ]	[482.76281738 629.06103516 0.85849226]	[485.47857666 775.33294678 0.79717135]	[400.62417603 254.38467407 0.93756998]	[421.27764893 251.86651611 0.91083097]	[380.25042725 239.18881226 0.84575176]	[439.28259277 236.49951172 0.92780983]	[4.82889038e+02 8.00990295e+02 7.49222934e-01]	[5.03309113e+02 7.98360840e+02 7.40451932e-01]	[4.80312683e+02 7.90612427e+02 7.41084695e-01]	[4.39198456e+02 7.95847595e+02 7.01335192e-01]	[4.21230316e+02 7.90840454e+02 7.19997585e-01]	[4.41801697e+02 7.72809998e+02 7.18305647e-01]
[416.0390625 262.18292236 0.85956717]	[418.68688965 303.24212646 0.92223394]	[357.09539795 313.39697266 0.86351842]	[341.67678833 403.39147949 0.86639071]	[333.94165039 498.11706543 0.84577346]	[477.70672607 298.19161987 0.87760288]	[503.34307861 390.47637939 0.90531445]	[529.0670166 480.26794434 0.86975157]	[436.62637329 467.44625854 0.71612448]	[398.2171936 472.54058838 0.7281397 ]	[421.13909912 641.82879639 0.86620402]	[439.13357544 767.57293701 0.85089576]	[470.04907227 462.38574219 0.6855315 ]	[482.72311401 629.10455322 0.8459518 ]	[485.45632935 777.84747314 0.8005681 ]	[400.6590271 254.48188782 0.94979888]	[421.27432251 254.34518433 0.9248327 ]	[380.32241821 244.20381165 0.82713711]	[439.2947998 236.59533691 0.91782075]	[4.82752991e+02 8.06073914e+02 7.67112374e-01]	[5.00802399e+02 8.03543579e+02 7.62592852e-01]	[4.82774109e+02 7.88229797e+02 7.19101906e-01]	[4.39170807e+02 7.95879456e+02 6.78341448e-01]	[4.21201904e+02 7.90831604e+02 7.08750844e-01]	[4.41832001e+02 7.72760437e+02 7.25509226e-01]
[416.11685181 267.28509521 0.86103857]	[418.69458008 308.35250854 0.91230386]	[357.09405518 313.50143433 0.87585825]	[341.69299316 405.91720581 0.855317 ]	[333.9430542 498.24771118 0.86569417]	[480.12438965 300.73849487 0.85659719]	[503.32891846 395.51934814 0.91260868]	[529.00177002 482.80432129 0.87003613]	[436.66506958 472.51724243 0.72057229]	[398.24679565 475.11694336 0.73713708]	[418.80145264 641.90411377 0.87715864]	[439.15042114 767.6116333 0.85317719]	[472.53189087 464.92648315 0.68178886]	[482.73803711 634.22277832 0.82266605]	[485.44189453 780.47528076 0.80335265]	[400.71640015 256.95022583 0.94938576]	[421.35256958 254.5007782 0.93593836]	[380.36590576 246.81295776 0.81584972]	[441.66299438 239.12483215 0.88084853]	[482.80102539 808.63568115 0.81408352]	[5.00833282e+02 8.08540833e+02 7.99983740e-01]	[4.82746094e+02 7.90671692e+02 7.57115126e-01]	[4.39170593e+02 7.98404053e+02 6.86818600e-01]	[4.21206482e+02 7.93225647e+02 7.11631000e-01]	[4.41846954e+02 7.72797485e+02 7.19214737e-01]
[418.55392456 272.37719727 0.89539886]	[418.73931885 313.43829346 0.93091488]	[357.12643433 315.99337769 0.88760769]	[341.76654053 411.00762939 0.83835518]	[333.9503479 500.79278564 0.87901497]	[480.17904663 308.33175659 0.83695531]	[503.29934692 398.09857178 0.93019009]	[526.49035645 485.4697876 0.85696232]	[436.66888428 477.67822266 0.74705511]	[398.25521851 480.19320679 0.762725 ]	[418.76367188 644.38659668 0.89166403]	[439.15310669 767.62701416 0.85209334]	[470.03646851 475.0927124 0.68165636]	[480.36968994 636.79779053 0.82764602]	[485.44622803 783.01763916 0.80695337]	[400.77236938 257.10409546 0.92945439]	[423.81460571 256.97213745 0.9361341 ]	[382.7315979 251.86984253 0.81851268]	[441.76693726 244.22697449 0.86551857]	[4.82801331e+02 8.08665894e+02 8.02092552e-01]	[5.00818481e+02 8.08584351e+02 7.76708663e-01]	[4.82740936e+02 7.90715576e+02 7.57879674e-01]	[4.39172272e+02 7.98430908e+02 6.81944489e-01]	[4.21198792e+02 7.93249634e+02 7.07252324e-01]	[4.41852997e+02 7.72797913e+02 7.25957394e-01]
[418.6072998 275.01651001 0.93178427]	[421.1522522 315.92575073 0.94828784]	[357.21960449 316.11001587 0.89151669]	[341.80792236 413.52923584 0.83017588]	[333.98327637 503.32589722 0.88978809]	[480.20428467 313.41012573 0.85266852]	[503.28601074 400.70388794 0.94019514]	[526.4307251 495.60830688 0.86605489]	[436.61868286 480.2381897 0.75023496]	[398.22314453 480.33798218 0.76816368]	[418.71615601 644.5100708 0.90351093]	[439.15545654 767.62188721 0.86123908]	[469.96047974 477.69091797 0.69440508]	[482.70703125 641.81463623 0.851578 ]	[485.46395874 785.49023438 0.81222689]	[400.83813477 259.68215942 0.89759177]	[423.91827393 259.59295654 0.88827497]	[382.82702637 254.35861206 0.80499959]	[441.87759399 249.32720947 0.85468251]	[4.80257629e+02 8.08735474e+02 8.01734090e-01]	[5.00694672e+02 8.08696106e+02 7.87786126e-01]	[4.82825806e+02 7.90742004e+02 7.30582058e-01]	[4.39177002e+02 8.00916565e+02 6.93489075e-01]	[4.21214813e+02 7.93269775e+02 7.16152847e-01]	[4.41860138e+02 7.72778259e+02 7.27574348e-01]
[418.61099243 275.01513672 0.93162179]	[421.15011597 315.92202759 0.94760299]	[357.21920776 316.10348511 0.89137214]	[341.80984497 413.52807617 0.82917482]	[333.98251343 503.32620239 0.88980353]	[480.20257568 313.40512085 0.85199028]	[503.28393555 400.6925354 0.9403975 ]	[526.43145752 495.60317993 0.86482537]	[436.61669922 480.23867798 0.74968565]	[398.22201538 480.33755493 0.76784444]	[418.7177124 644.51983643 0.90314329]	[439.15515137 767.61889648 0.86127675]	[469.95877075 477.69177246 0.69436491]	[482.70828247 641.82696533 0.85363877]	[485.46325684 785.49951172 0.81491041]	[400.84146118 259.68457031 0.89611125]	[423.92019653 259.59210205 0.88783139]	[382.82730103 254.35557556 0.80466884]	[441.87304688 249.30827332 0.85347539]	[4.80264069e+02 8.08735901e+02 8.02069724e-01]	[5.00700592e+02 8.08696350e+02 7.89848924e-01]	[4.82821655e+02 7.90745605e+02 7.33311892e-01]	[4.39178619e+02 8.00914490e+02 6.95180774e-01]	[4.21216492e+02 7.93268066e+02 7.17656255e-01]	[4.41858795e+02 7.72774475e+02 7.28268027e-01]
[418.70568848 275.10375977 0.93887371]	[421.20401001 316.06784058 0.95529795]	[359.58795166 318.57366943 0.89897305]	[341.82467651 413.58526611 0.82862699]	[334.04333496 503.42462158 0.88959849]	[480.24160767 315.99240112 0.88811582]	[503.28469849 403.27813721 0.92209458]	[524.00427246 498.24273682 0.91095352]	[434.12454224 480.271698 0.72981489]	[398.1739502 482.78369141 0.75323755]	[418.68334961 644.5357666 0.89935583]	[439.14877319 767.6762085 0.86066663]	[467.42102051 477.73455811 0.69929945]	[480.35858154 644.34899902 0.87336755]	[485.43865967 788.09442139 0.84231162]	[403.32546997 262.23696899 0.86429244]	[426.45770264 259.70748901 0.8584466 ]	[387.87255859 256.94677734 0.80728638]	[441.9085083 251.93945312 0.86439908]	[4.80284454e+02 8.11291138e+02 7.62186527e-01]	[5.00749451e+02 8.11228149e+02 7.88145602e-01]	[4.82796844e+02 7.93258728e+02 7.16422617e-01]	[4.36689575e+02 8.03522888e+02 6.87685490e-01]	[4.18752380e+02 7.93353821e+02 6.96203828e-01]	[4.41871216e+02 7.72829224e+02 7.16325223e-01]
[418.71859741 277.67419434 0.93232119]	[421.21691895 318.5617981 0.95222038]	[359.59277344 318.70663452 0.89424664]	[341.81970215 418.56503296 0.84535939]	[334.03411865 505.91668701 0.86303902]	[480.25756836 316.15008545 0.89684582]	[503.25808716 405.8840332 0.90404689]	[523.86322021 500.78012085 0.93290806]	[434.10977173 482.834198 0.72283787]	[398.17111206 485.36929321 0.73734605]	[418.65270996 647.00201416 0.88505161]	[439.14535522 767.67425537 0.86217451]	[467.41186523 480.29797363 0.69937229]	[480.37283325 644.46929932 0.8762449 ]	[485.4503479 788.13574219 0.83845329]	[403.35122681 272.34777832 0.8659997 ]	[426.42617798 269.81695557 0.85407013]	[387.88223267 257.07321167 0.78645009]	[441.92428589 254.44833374 0.88514197]	[4.80291290e+02 8.13778870e+02 7.83934712e-01]	[500.78909302 811.32226562 0.82749057]	[4.82823151e+02 7.93292969e+02 7.03734457e-01]	[4.39127075e+02 8.06009399e+02 6.86815619e-01]	[4.18750153e+02 7.95812622e+02 6.85748219e-01]	[4.41874786e+02 7.72799988e+02 7.18141854e-01]
[418.79995728 280.22555542 0.90903145]	[421.23028564 318.76904297 0.94363195]	[359.60150146 321.28186035 0.86909896]	[344.26898193 418.77349854 0.86674333]	[334.06658936 508.45245361 0.8554374 ]	[480.32662964 318.65658569 0.89870769]	[503.23757935 411.02560425 0.89238042]	[521.40472412 503.27297974 0.93896586]	[436.54269409 485.45697021 0.71254826]	[398.17486572 490.48965454 0.72518623]	[418.59884644 647.14233398 0.86395162]	[439.13757324 767.70440674 0.84845287]	[467.47540283 482.90100098 0.69400615]	[480.36413574 646.98815918 0.87978566]	[485.44299316 790.61004639 0.83583075]	[405.85797119 274.90408325 0.88309026]	[428.98239136 272.44082642 0.86595196]	[387.92745972 259.64660645 0.7673465 ]	[444.3326416 254.59051514 0.87408525]	[4.80341614e+02 8.16317688e+02 7.46370733e-01]	[5.00822723e+02 8.13771851e+02 7.83167779e-01]	[4.82817230e+02 7.95831360e+02 6.78367436e-01]	[4.39159882e+02 8.06080261e+02 6.54652178e-01]	[4.18745514e+02 7.95894226e+02 6.46008849e-01]	[4.41871948e+02 7.72812622e+02 6.93795323e-01]
[421.14297485 285.23953247 0.89285052]	[421.23834229 321.25262451 0.92844748]	[359.65713501 323.77316284 0.85765421]	[346.82925415 421.14645386 0.86565578]	[334.05310059 511.03509521 0.84393662]	[480.34820557 318.76657104 0.88712305]	[503.2366333 413.58126831 0.89364666]	[521.33917236 503.40161133 0.93302423]	[434.10720825 487.95852661 0.70860565]	[398.16278076 490.52362061 0.72859323]	[416.15103149 647.14691162 0.84609622]	[439.15081787 770.09967041 0.84509444]	[467.43582153 485.387146 0.69793773]	[480.34698486 647.0737915 0.87634563]	[485.45697021 790.72363281 0.8340286 ]	[408.37963867 275.00619507 0.89081717]	[431.46780396 274.95007324 0.88606334]	[390.50015259 262.22229004 0.77870917]	[444.38174438 257.15515137 0.8556968 ]	[4.80341339e+02 8.21487549e+02 7.36312151e-01]	[5.00817749e+02 8.16390869e+02 7.56393135e-01]	[4.82825836e+02 8.00919861e+02 6.68502748e-01]	[4.39120392e+02 8.08547791e+02 6.47513568e-01]	[4.18710266e+02 8.00915833e+02 6.35614276e-01]	[4.41904419e+02 7.75285645e+02 6.81825042e-01]
[418.77902222 292.89654541 0.91919303]	[421.2605896 323.81869507 0.90774947]	[359.71691895 326.33413696 0.84444278]	[346.88192749 421.21878052 0.86287147]	[334.05737305 513.62524414 0.84733713]	[480.37561035 321.26538086 0.87388778]	[500.90515137 416.16744995 0.9038744 ]	[521.30682373 505.91558838 0.91911387]	[434.11129761 493.04647827 0.71057862]	[398.15625 493.12420654 0.73522002]	[416.0838623 649.56036377 0.83506954]	[439.15957642 767.70721436 0.85017252]	[467.41296387 487.99090576 0.69714808]	[480.29788208 649.5748291 0.86222506]	[485.44937134 790.72387695 0.82896554]	[405.90258789 277.57516479 0.88792598]	[431.48501587 277.53030396 0.89588541]	[392.96963501 264.76647949 0.76076561]	[446.86245728 259.62918091 0.82316595]	[4.80282776e+02 8.26522095e+02 7.33939052e-01]	[5.00775116e+02 8.21441284e+02 7.31003940e-01]	[4.82847076e+02 7.98439941e+02 6.66949391e-01]	[4.36681030e+02 8.08598328e+02 6.68812454e-01]	[4.18700104e+02 8.00966797e+02 6.48510277e-01]	[4.41908478e+02 7.72796692e+02 6.96625888e-01]
[421.20169067 295.55612183 0.9457382 ]	[421.30691528 333.9647522 0.9173274 ]	[359.7144165 334.02685547 0.86895645]	[349.40441895 423.77624512 0.84478772]	[334.0413208 521.17297363 0.87493247]	[482.79403687 331.39355469 0.84558898]	[500.9072876 418.79302979 0.93030971]	[521.30010986 513.60437012 0.88004911]	[436.54315186 495.60800171 0.72379029]	[398.18276978 495.66577148 0.74766052]	[416.16668701 649.55963135 0.85641515]	[439.11239624 770.10821533 0.84412199]	[467.39898682 490.55291748 0.70470858]	[480.26196289 654.70819092 0.83871025]	[485.48049927 793.29449463 0.79606199]	[408.41268921 280.23760986 0.85130572]	[434.07955933 280.16488647 0.88360047]	[393.07339478 272.48318481 0.77505159]	[446.9367981 267.33755493 0.78332233]	[4.80200378e+02 8.29229858e+02 7.49121785e-01]	[5.00682190e+02 8.29107544e+02 7.25800753e-01]	[4.82925964e+02 8.06035400e+02 6.68933213e-01]	[4.34080353e+02 8.08681335e+02 6.71324551e-01]	[4.18606598e+02 8.03499817e+02 6.60196245e-01]	[4.41860687e+02 7.72822937e+02 6.95310533e-01]
[421.22128296 298.01187134 0.92922133]	[421.32852173 336.44744873 0.92939734]	[359.74420166 336.54684448 0.87886953]	[349.36712646 426.3873291 0.81983554]	[334.06991577 521.27026367 0.89025593]	[482.78115845 334.03491211 0.86794329]	[500.89157104 421.24841309 0.92975181]	[521.32141113 516.22314453 0.89088583]	[434.11352539 498.14315796 0.72614002]	[398.17636108 498.21212769 0.75637376]	[418.57443237 649.65551758 0.84734797]	[439.10409546 770.07897949 0.8444857 ]	[464.95513916 495.59863281 0.70873702]	[480.27185059 659.7956543 0.84179205]	[4.85477783e+02 7.95832764e+02 7.84060359e-01]	[408.42193604 282.78707886 0.83733374]	[434.09951782 282.7387085 0.86587685]	[395.49987793 275.00213623 0.7994678 ]	[446.93582153 272.42376709 0.82007241]	[4.80189697e+02 8.31672668e+02 7.59313941e-01]	[5.00672516e+02 8.29211487e+02 7.39211142e-01]	[4.85357452e+02 8.06121582e+02 6.81439102e-01]	[4.34059937e+02 8.08699097e+02 6.55037403e-01]	[4.18589233e+02 8.03501831e+02 6.39032125e-01]	[4.41869385e+02 7.72778076e+02 7.05193698e-01]
[421.20932007 300.64163208 0.91126019]	[421.37799072 336.55932617 0.9276973 ]	[362.21234131 336.63449097 0.87037992]	[349.4263916 426.36911011 0.82585132]	[336.4614563 523.79125977 0.90732265]	[482.81195068 336.58618164 0.89273453]	[503.25283813 423.8303833 0.91388959]	[521.33807373 521.23236084 0.93585992]	[434.09143066 498.23474121 0.73909211]	[398.16925049 500.71765137 0.76959193]	[418.61639404 649.6541748 0.85711306]	[439.10501099 767.68115234 0.8501516 ]	[464.94482422 498.16311646 0.72125626]	[480.27749634 659.84185791 0.84895641]	[4.85440002e+02 7.98359009e+02 7.77006686e-01]	[408.42550659 292.91339111 0.85235316]	[434.07315063 290.40258789 0.86652184]	[395.49349976 277.56225586 0.74994075]	[449.43591309 272.48193359 0.82049787]	[4.77730225e+02 8.31724976e+02 7.79550970e-01]	[4.98227234e+02 8.31655701e+02 7.52131641e-01]	[4.82924622e+02 8.08595520e+02 6.74843013e-01]	[4.31535553e+02 8.08605591e+02 6.28097653e-01]	[4.16153198e+02 7.98440857e+02 6.18402541e-01]	[4.41870941e+02 7.72749512e+02 7.04101324e-01]
[421.24404907 303.23168945 0.89068514]	[421.38485718 339.07608032 0.93270993]	[359.81719971 339.12057495 0.87146699]	[349.40814209 428.96560669 0.81093633]	[336.46932983 523.93212891 0.90730727]	[482.81787109 339.09317017 0.89762193]	[503.31289673 428.94238281 0.88548648]	[521.33068848 521.41680908 0.94520396]	[434.09475708 500.82199097 0.73960149]	[398.17214966 503.29891968 0.76116008]	[418.66757202 652.184021 0.8572278 ]	[439.12194824 767.66845703 0.8530708 ]	[464.95629883 500.75299072 0.71924955]	[480.28845215 662.38909912 0.86556065]	[4.85418091e+02 7.98372498e+02 7.75930822e-01]	[410.99032593 295.44332886 0.87708533]	[434.09411621 295.38775635 0.8818838 ]	[395.5484314 280.14456177 0.75641882]	[449.51089478 275.0664978 0.84363747]	[4.77734131e+02 8.31744995e+02 7.81296909e-01]	[4.98250153e+02 8.31669067e+02 7.57377267e-01]	[4.82899872e+02 8.08611755e+02 6.86137617e-01]	[4.31526093e+02 8.08607178e+02 6.45280123e-01]	[4.16150177e+02 7.98428101e+02 6.33173764e-01]	[4.41896545e+02 7.72729980e+02 7.10423172e-01]
[421.26754761 310.87313843 0.89732945]	[423.78793335 339.27163696 0.91563791]	[362.27990723 339.28808594 0.85309833]	[349.41152954 436.67590332 0.8482722 ]	[334.0730896 526.45391846 0.87503117]	[482.87878418 339.25 0.88677216]	[503.34100342 434.11639404 0.88699967]	[521.38580322 523.93060303 0.93806791]	[434.11309814 503.35702515 0.74814725]	[398.17816162 503.4284668 0.76693141]	[418.69543457 652.16723633 0.86063755]	[439.12481689 770.07244873 0.84883779]	[467.39904785 503.2930603 0.72208512]	[480.23580933 662.37664795 0.85353982]	[4.85452637e+02 8.06054688e+02 7.78027117e-01]	[413.52380371 295.63513184 0.88536 ]	[436.58120728 295.64105225 0.91733027]	[395.6418457 280.24041748 0.78488141]	[452.05172729 277.63946533 0.83570433]	[4.80253113e+02 8.31853210e+02 7.48154640e-01]	[5.00756714e+02 8.31761902e+02 7.64279306e-01]	[4.82914429e+02 8.11273315e+02 6.76228464e-01]	[4.28986023e+02 8.08629333e+02 6.16934240e-01]	[4.16125946e+02 8.00923767e+02 6.11844301e-01]	[4.41883423e+02 7.72782227e+02 6.99267983e-01]
[421.37405396 315.97598267 0.92497611]	[423.77319336 344.28912354 0.89284354]	[362.21130371 344.26126099 0.84347647]	[349.40072632 439.25109863 0.87500417]	[334.03115845 529.0489502 0.84004837]	[482.91696167 344.25872803 0.85278714]	[503.36248779 436.69607544 0.90803528]	[521.3951416 526.43133545 0.92132479]	[434.09164429 505.95559692 0.72996974]	[398.15438843 508.47488403 0.75036812]	[421.1574707 657.31628418 0.85776579]	[439.14129639 770.07495117 0.85070401]	[467.40332031 505.88775635 0.71030265]	[480.27874756 667.45581055 0.845523 ]	[4.85446594e+02 8.08613892e+02 7.94358611e-01]	[416.0256958 300.62200928 0.87401766]	[436.6897583 298.24130249 0.92415774]	[398.03109741 287.81799316 0.7736575 ]	[452.05978394 282.67169189 0.78796101]	[4.80248596e+02 8.36869324e+02 7.23985791e-01]	[5.00738831e+02 8.34316345e+02 7.29067802e-01]	[4.82905579e+02 8.11330322e+02 6.61748648e-01]	[4.29001099e+02 8.08710205e+02 6.65531695e-01]	[4.16144348e+02 8.03466919e+02 6.52407587e-01]	[4.41909546e+02 7.72751465e+02 7.15504527e-01]
[421.37979126 316.11099243 0.92384017]	[423.81021118 349.40621948 0.87325382]	[362.25512695 346.81616211 0.82380998]	[349.45523071 441.68215942 0.8776989 ]	[334.01287842 534.12402344 0.84091336]	[482.93759155 351.91921997 0.83477235]	[503.37405396 439.31069946 0.92539501]	[523.77832031 529.06018066 0.89424902]	[434.05505371 508.52133179 0.71595657]	[398.13442993 511.05178833 0.74108398]	[421.19174194 664.85516357 0.88038069]	[439.15841675 767.68554688 0.8590824 ]	[464.92529297 508.45935059 0.71389663]	[480.2583313 667.64294434 0.84649044]	[4.85433624e+02 8.11215149e+02 7.89321065e-01]	[416.04885864 300.77938843 0.85368979]	[439.07681274 303.20269775 0.90121198]	[398.15740967 292.90762329 0.76924002]	[454.61355591 290.39526367 0.80797327]	[4.80257812e+02 8.44558960e+02 6.88764095e-01]	[5.00734680e+02 8.39452393e+02 6.95912123e-01]	[4.82921478e+02 8.18905945e+02 6.38833046e-01]	[4.31530518e+02 8.08588928e+02 6.62037253e-01]	[4.18581268e+02 7.98392456e+02 6.72726214e-01]	[4.44298859e+02 7.70287903e+02 7.09825695e-01]
[421.37973022 316.11083984 0.92371345]	[423.81112671 349.40835571 0.87304848]	[362.25805664 346.81802368 0.82329869]	[349.45559692 441.68969727 0.87662703]	[334.01315308 534.12371826 0.84081638]	[482.93713379 351.918396 0.83467585]	[503.37329102 439.31686401 0.92505682]	[523.78430176 531.57250977 0.89127332]	[434.05447388 508.51776123 0.7163533 ]	[398.13497925 511.04324341 0.74121433]	[421.19113159 662.43743896 0.8778677 ]	[439.16110229 767.67376709 0.85911632]	[464.92272949 508.4598999 0.71417636]	[480.26574707 667.64215088 0.84495306]	[4.85427063e+02 8.11191040e+02 7.91297317e-01]	[416.04879761 300.77978516 0.8537066 ]	[439.07666016 303.20269775 0.90105355]	[398.1574707 292.90786743 0.76893032]	[454.61300659 290.39523315 0.80763024]	[4.80237579e+02 8.42049500e+02 6.84385300e-01]	[5.00718170e+02 8.39411377e+02 6.92018628e-01]	[4.82923157e+02 8.16400452e+02 6.40864015e-01]	[4.31528503e+02 8.08584534e+02 6.62669301e-01]	[4.18582642e+02 7.98385498e+02 6.73314393e-01]	[4.44304077e+02 7.70278259e+02 7.11557508e-01]
[423.85293579 318.65878296 0.89697033]	[423.85974121 354.5123291 0.88585269]	[362.33456421 351.98953247 0.82006252]	[351.94451904 441.80496216 0.87610811]	[333.98657227 536.74786377 0.8516804 ]	[485.36395264 354.57556152 0.85496396]	[503.40414429 441.92074585 0.90585381]	[523.83483887 539.21716309 0.91296566]	[434.08880615 516.12646484 0.72536755]	[398.15670776 516.18780518 0.75309396]	[421.21566772 664.89019775 0.8884517 ]	[439.17367554 767.668396 0.86466348]	[464.91934204 513.58843994 0.71517634]	[480.2414856 670.0970459 0.84060854]	[4.85434174e+02 8.11328003e+02 7.74902463e-01]	[416.11001587 308.40274048 0.85803503]	[439.15328979 308.37872314 0.89115 ]	[398.16012573 295.46224976 0.80908477]	[454.62802124 292.91421509 0.79938889]	[4.80287811e+02 8.47150269e+02 7.15274930e-01]	[5.00772705e+02 8.44570129e+02 7.14295387e-01]	[4.82918121e+02 8.24047119e+02 6.39417589e-01]	[4.31545746e+02 8.08563843e+02 6.62930787e-01]	[4.18610168e+02 7.98379944e+02 6.79192305e-01]	[4.44302032e+02 7.70270142e+02 7.10096180e-01]
[426.35198975 323.80377197 0.83914179]	[423.89108276 357.11102295 0.90552479]	[364.78295898 357.02401733 0.8499608 ]	[351.9453125 444.35073853 0.86008036]	[333.94644165 539.28430176 0.86754698]	[485.40881348 357.19906616 0.88189912]	[503.45437622 446.9317627 0.87820768]	[523.83215332 541.85894775 0.93723464]	[434.0625 518.66137695 0.72692758]	[398.14038086 518.71099854 0.76054889]	[421.18460083 665.01928711 0.88651359]	[439.19775391 767.64556885 0.86954331]	[464.90386963 516.16412354 0.7206741 ]	[480.23114014 677.81097412 0.82306713]	[4.85426605e+02 8.21504028e+02 7.49661028e-01]	[418.56820679 315.97335815 0.91193223]	[439.2244873 315.93496704 0.93310875]	[398.20281982 295.6473999 0.80242252]	[457.11001587 295.52359009 0.82914746]	[4.80334656e+02 8.52345703e+02 7.59766161e-01]	[5.00813477e+02 8.52225037e+02 7.61833727e-01]	[4.82896851e+02 8.29222412e+02 6.72714829e-01]	[4.34058777e+02 8.06138184e+02 6.63869500e-01]	[4.18640076e+02 7.98370850e+02 6.86249852e-01]	[4.44359711e+02 7.70224548e+02 7.11119413e-01]
[426.35305786 323.80340576 0.83917356]	[423.89022827 357.10928345 0.9055388 ]	[364.78134155 357.0227356 0.84973836]	[351.94281006 444.35153198 0.85953134]	[333.9463501 539.28204346 0.86698246]	[485.4100647 357.19787598 0.88178539]	[503.45114136 446.92480469 0.87942737]	[523.83013916 541.85784912 0.93721884]	[434.05743408 518.66717529 0.72702575]	[398.13882446 518.71588135 0.75966811]	[421.18264771 665.01135254 0.88629377]	[439.19891357 767.63336182 0.87035066]	[464.89944458 516.17077637 0.72174609]	[480.23706055 677.81298828 0.82300204]	[4.85427948e+02 8.21501831e+02 7.50285745e-01]	[418.56866455 315.97351074 0.91210741]	[439.2250061 315.93408203 0.93299729]	[398.20233154 295.64733887 0.80290496]	[457.11016846 295.52230835 0.82946259]	[4.80343506e+02 8.52347351e+02 7.60995328e-01]	[5.00823578e+02 8.52224121e+02 7.63599634e-01]	[4.82894043e+02 8.29220215e+02 6.73442483e-01]	[4.34062408e+02 8.06131409e+02 6.65062189e-01]	[4.18642670e+02 7.98365479e+02 6.88142300e-01]	[4.44360931e+02 7.70209534e+02 7.14997530e-01]
[426.34365845 328.87948608 0.83699727]	[426.40289307 359.66055298 0.8972463 ]	[367.35256958 357.19219971 0.84943146]	[351.91998291 446.94030762 0.83911431]	[331.46920776 541.80743408 0.87474072]	[487.93032837 359.76220703 0.85235214]	[503.48284912 452.02331543 0.86537194]	[523.80810547 544.43347168 0.93201447]	[434.04400635 521.21807861 0.74033403]	[398.12420654 521.27227783 0.77654731]	[421.18154907 665.04144287 0.8897537 ]	[439.20272827 767.61993408 0.86695635]	[464.90606689 518.76745605 0.73327464]	[480.24227905 680.34515381 0.82260573]	[4.85452026e+02 8.26597107e+02 7.46998668e-01]	[418.60861206 316.12521362 0.91492057]	[439.22909546 316.12792969 0.94612187]	[400.61221313 298.1156311 0.84834898]	[457.20703125 298.0022583 0.85413969]	[4.80360840e+02 8.57392273e+02 7.03142941e-01]	[5.00823242e+02 8.54839966e+02 7.21282363e-01]	[4.82901489e+02 8.31772949e+02 6.48153841e-01]	[4.34080292e+02 8.06109680e+02 6.56178236e-01]	[4.18650635e+02 7.95896118e+02 6.80362463e-01]	[4.44383087e+02 7.70187988e+02 7.07527995e-01]
[426.37124634 336.45852661 0.88103741]	[426.42453003 359.80358887 0.88298666]	[367.37506104 359.64477539 0.84869337]	[349.43511963 454.58755493 0.83924568]	[328.92471313 541.94226074 0.87414742]	[487.94671631 362.28543091 0.83184975]	[503.49591064 457.13021851 0.8900643 ]	[523.76763916 546.95629883 0.91640377]	[431.5319519 521.34832764 0.74406362]	[398.09719849 523.80267334 0.7722075 ]	[421.16802979 667.48687744 0.88994771]	[439.224823 767.58453369 0.87184644]	[464.86444092 521.3104248 0.74120176]	[480.20095825 680.41070557 0.82331812]	[4.85485016e+02 8.31675476e+02 7.77649224e-01]	[418.58081055 318.70278931 0.90925479]	[439.25628662 318.7180481 0.96278119]	[398.25369263 300.66165161 0.80584908]	[457.18637085 298.23556519 0.81944889]	[4.80356964e+02 8.62521057e+02 7.03285635e-01]	[5.00844482e+02 8.59927063e+02 7.20420420e-01]	[4.82924591e+02 8.39454956e+02 6.17297351e-01]	[4.36626526e+02 8.06042603e+02 6.74333453e-01]	[4.18705719e+02 7.95843506e+02 6.90794051e-01]	[4.44400696e+02 7.70133789e+02 7.19444096e-01]
[431.50012207 341.78601074 0.85458952]	[426.4465332 374.99102783 0.84795362]	[364.84915161 369.93450928 0.80277675]	[349.46032715 459.84494019 0.88954556]	[326.36181641 549.52185059 0.82615137]	[490.4803772 375.10586548 0.82970262]	[503.49093628 462.25421143 0.91342735]	[523.77514648 559.8057251 0.91339183]	[428.99398804 526.5223999 0.72424459]	[398.01687622 528.97241211 0.74110758]	[418.67379761 667.61657715 0.90370637]	[439.21191406 767.60314941 0.87336791]	[462.42532349 529.00195312 0.73768169]	[477.72119141 688.08972168 0.84401989]	[4.85387848e+02 8.36878052e+02 7.08030999e-01]	[418.74401855 334.02450562 0.90680099]	[441.7644043 334.01391602 0.9335984 ]	[400.73852539 315.96975708 0.76656044]	[459.77362061 315.97897339 0.86572897]	[4.80175415e+02 8.77908325e+02 4.35567588e-01]	[5.00680695e+02 8.75356384e+02 4.95320112e-01]	[4.85382721e+02 8.49740173e+02 5.64891219e-01]	[4.34076965e+02 8.08536926e+02 6.84004307e-01]	[4.18655945e+02 7.98372192e+02 6.89327121e-01]	[4.44389740e+02 7.70120422e+02 7.30184317e-01]
[434.03820801 344.34683228 0.84164089]	[426.45288086 377.54473877 0.88645244]	[367.37542725 374.99853516 0.81466514]	[349.40283203 462.28991699 0.87828261]	[326.33270264 552.08349609 0.81560612]	[490.52420044 377.65963745 0.86017936]	[505.89190674 464.9354248 0.86933082]	[521.38604736 562.38568115 0.93749774]	[428.9671936 529.0111084 0.72542149]	[395.61404419 529.00427246 0.73572332]	[418.57885742 667.58166504 0.89045668]	[439.23336792 767.61328125 0.87542307]	[462.41622925 529.04217529 0.74350494]	[477.67321777 688.15734863 0.8316828 ]	[4.85369415e+02 8.42009705e+02 7.15137362e-01]	[421.15307617 336.57977295 0.93479192]	[441.75421143 336.51974487 0.95261729]	[400.76242065 318.59060669 0.85162371]	[459.76654053 316.10656738 0.87699938]	[4.75146240e+02 8.75432800e+02 5.43514669e-01]	[4.95670197e+02 8.75419861e+02 5.60807347e-01]	[4.85388855e+02 8.52254578e+02 5.92729747e-01]	[4.34083740e+02 8.08556946e+02 6.55742705e-01]	[4.18665955e+02 7.98402100e+02 6.69553578e-01]	[4.44390594e+02 7.70110229e+02 7.31646061e-01]
[434.03927612 354.4647522 0.85414135]	[428.95889282 377.73544312 0.89229262]	[369.9057312 377.55126953 0.83494043]	[349.37588501 462.43811035 0.86301327]	[323.8013916 557.17919922 0.82366651]	[490.57165527 380.20916748 0.85525614]	[505.90383911 470.04193115 0.84892178]	[521.38244629 564.91229248 0.93519622]	[428.90621948 531.56921387 0.72250801]	[395.57098389 531.54498291 0.72184306]	[416.11538696 667.56134033 0.87607324]	[439.2354126 767.59448242 0.87886822]	[462.37615967 534.10162354 0.74867499]	[475.13571167 690.6817627 0.78693259]	[4.82881561e+02 8.49691162e+02 7.35691905e-01]	[418.79107666 339.12036133 0.93142664]	[441.76895142 339.09213257 0.96185422]	[400.72409058 318.71960449 0.85928041]	[459.78894043 318.57705688 0.87260407]	[4.69991211e+02 8.88221985e+02 5.26552677e-01]	[4.90539520e+02 8.88160767e+02 5.40785968e-01]	[4.82917755e+02 8.57418152e+02 5.67780256e-01]	[4.36625916e+02 8.08589783e+02 6.81095183e-01]	[4.18736969e+02 8.00929565e+02 6.75932944e-01]	[4.44376190e+02 7.67697144e+02 7.35818982e-01]
[431.54278564 357.03948975 0.88199276]	[428.92633057 380.23452759 0.8881287 ]	[367.40612793 377.70129395 0.84179771]	[349.40475464 464.95513916 0.84792352]	[323.79519653 559.72814941 0.84320712]	[490.55865479 382.74432373 0.83076191]	[505.94555664 475.16177368 0.85746664]	[521.37927246 565.00189209 0.93236172]	[426.40658569 534.12896729 0.73028356]	[395.52215576 534.12994385 0.71273518]	[416.11291504 667.64593506 0.86451781]	[439.23446655 767.59399414 0.87860125]	[462.3442688 534.17492676 0.75334346]	[472.55722046 690.70306396 0.76625198]	[4.82809204e+02 8.52281311e+02 7.59969532e-01]	[418.77282715 339.29382324 0.90329248]	[441.76751709 339.29818726 0.93530071]	[400.690979 321.22735596 0.82977396]	[459.75891113 318.70425415 0.84299815]	[4.67417725e+02 8.90729492e+02 5.92218101e-01]	[4.87968903e+02 8.90669678e+02 5.94636738e-01]	[4.82883789e+02 8.65091309e+02 5.88417351e-01]	[4.36623688e+02 8.08635193e+02 6.85014188e-01]	[4.18760925e+02 8.00976990e+02 6.77592516e-01]	[4.44342407e+02 7.67691895e+02 7.34769225e-01]
[434.03424072 357.1267395 0.89831632]	[428.95623779 380.33636475 0.87740654]	[369.90341187 380.16699219 0.83949637]	[349.44848633 469.97540283 0.84068626]	[323.78594971 562.28588867 0.87147468]	[490.57443237 382.84677124 0.82183057]	[505.94873047 477.67669678 0.8740949 ]	[521.38006592 565.06750488 0.92035407]	[426.38400269 536.68231201 0.73807782]	[395.49291992 536.70623779 0.71477258]	[416.16555786 667.66644287 0.86713541]	[439.20825195 767.6305542 0.87137389]	[462.33660889 536.71911621 0.76055187]	[470.01434326 690.6897583 0.75454706]	[4.82718231e+02 8.52210632e+02 7.35018849e-01]	[421.15042114 341.73144531 0.89538294]	[441.80371094 341.77661133 0.91001999]	[400.75369263 323.83514404 0.78802335]	[459.75170898 323.777771 0.80223513]	[4.64915924e+02 8.88151917e+02 5.50573707e-01]	[4.85470856e+02 8.85651672e+02 5.62590957e-01]	[4.82788635e+02 8.62501038e+02 5.43479860e-01]	[4.34121063e+02 8.08604797e+02 6.80044591e-01]	[4.18728577e+02 8.00960449e+02 6.89980030e-01]	[4.44338104e+02 7.70130371e+02 7.25931168e-01]
[434.10818481 359.70724487 0.89681143]	[428.99871826 382.78631592 0.86148071]	[369.93356323 380.26895142 0.83731252]	[351.92318726 472.58770752 0.84182149]	[323.80981445 562.39111328 0.8839137 ]	[493.05026245 385.36459351 0.81273752]	[505.98382568 480.18746948 0.89701062]	[521.41430664 567.56463623 0.9048512 ]	[428.90332031 536.71313477 0.7394821 ]	[395.58190918 536.71264648 0.73242259]	[418.55340576 667.62139893 0.87293887]	[439.20397949 767.59613037 0.87646747]	[462.37478638 539.19464111 0.7643795 ]	[467.47732544 693.21008301 0.73805994]	[4.80340729e+02 8.52336609e+02 7.60496378e-01]	[421.18673706 349.45217896 0.87624836]	[441.85174561 349.43804932 0.89399523]	[400.76870728 328.912323 0.76434922]	[459.80651855 331.45062256 0.82333988]	[4.64839691e+02 8.93314758e+02 6.21615708e-01]	[4.85371033e+02 8.90803406e+02 6.28309727e-01]	[4.80310791e+02 8.65077087e+02 5.65120339e-01]	[4.34052124e+02 8.08657288e+02 6.68816686e-01]	[4.18714142e+02 8.03469055e+02 6.82014108e-01]	[4.44314453e+02 7.70082275e+02 7.25283563e-01]
[434.02374268 362.28048706 0.85825533]	[431.4743042 385.337677 0.84345156]	[369.91390991 380.33773804 0.82768685]	[351.93328857 475.15551758 0.85279351]	[323.80337524 564.86322021 0.88450658]	[493.1149292 390.48339844 0.80034977]	[505.98468018 480.32666016 0.90940166]	[523.77032471 572.59686279 0.88812441]	[426.4440918 541.73345947 0.76070267]	[395.57907104 541.74450684 0.75535357]	[418.59579468 670.07098389 0.85929465]	[439.18930054 767.59338379 0.8650372 ]	[462.37661743 541.78521729 0.77879143]	[467.44351196 698.34136963 0.71970624]	[4.80281464e+02 8.54832031e+02 7.55957425e-01]	[418.79940796 354.53598022 0.89711285]	[441.80007935 354.52685547 0.92928374]	[400.7734375 334.03643799 0.74143088]	[459.76803589 334.00152588 0.83657014]	[4.62407990e+02 8.93399719e+02 6.16118729e-01]	[4.82923004e+02 8.93269897e+02 6.28269672e-01]	[4.80214539e+02 8.67594482e+02 5.50788641e-01]	[4.31547729e+02 8.08603394e+02 6.59924567e-01]	[4.18693817e+02 8.00934875e+02 6.85144126e-01]	[4.41906799e+02 7.67697144e+02 7.16494322e-01]
[434.02099609 362.27932739 0.85798031]	[431.47088623 385.33502197 0.84341598]	[369.91073608 380.33459473 0.82819647]	[351.93173218 475.15383911 0.85227209]	[323.80484009 564.86114502 0.88459563]	[493.11935425 390.48825073 0.80027556]	[505.97186279 480.31802368 0.91140574]	[523.77685547 572.58868408 0.88859016]	[426.42822266 541.72314453 0.76169956]	[395.57180786 541.73583984 0.7519632 ]	[418.59442139 670.06518555 0.85976011]	[439.19104004 767.59869385 0.86393547]	[462.35766602 541.76953125 0.78197211]	[467.40054321 695.81170654 0.72424328]	[4.80282074e+02 8.54842468e+02 7.57473409e-01]	[418.79733276 354.53436279 0.8969059 ]	[441.79937744 354.5272522 0.92949361]	[400.77160645 334.02978516 0.74065244]	[459.76947021 334.00375366 0.83768785]	[4.62406494e+02 8.93393066e+02 6.15202010e-01]	[4.82918518e+02 8.93263794e+02 6.27255976e-01]	[4.80210236e+02 8.67604858e+02 5.53343713e-01]	[4.31544922e+02 8.08623535e+02 6.53778791e-01]	[4.18693787e+02 8.00958801e+02 6.78371847e-01]	[4.41910522e+02 7.70084717e+02 7.15133667e-01]
[431.5020752 364.80554199 0.8432436 ]	[431.48852539 387.93600464 0.83055532]	[369.90322876 382.83139038 0.81223166]	[351.92514038 477.66296387 0.86300284]	[323.78799438 564.94476318 0.88170242]	[493.1144104 395.50613403 0.80797988]	[505.9694519 482.75738525 0.90843731]	[523.81958008 575.15307617 0.8870194 ]	[428.92575073 541.8270874 0.76735795]	[395.61300659 541.8338623 0.7743547 ]	[418.65737915 670.14190674 0.8626188 ]	[439.20703125 767.63110352 0.86534977]	[462.39358521 541.88037109 0.78093696]	[464.92797852 695.74981689 0.72070146]	[4.80250183e+02 8.54905945e+02 7.34993815e-01]	[418.78027344 356.97619629 0.90724123]	[441.77069092 356.9828186 0.94495654]	[400.790802 336.56292725 0.75097919]	[459.77542114 336.52023315 0.85120296]	[4.62366180e+02 8.98422302e+02 6.21016800e-01]	[4.82865051e+02 8.93411926e+02 6.38064563e-01]	[4.80203400e+02 8.67700562e+02 5.41836977e-01]	[4.31534454e+02 8.08687317e+02 6.37741804e-01]	[4.18674774e+02 8.01001282e+02 6.58762515e-01]	[4.44307526e+02 7.70117188e+02 7.06414223e-01]
[431.55477905 367.33511353 0.83876389]	[431.49273682 392.98730469 0.83122045]	[367.41586304 385.35427856 0.80133396]	[351.94143677 477.7159729 0.87064934]	[326.28756714 564.99023438 0.8682512 ]	[493.08840942 395.60641479 0.82205701]	[506.00088501 482.8493042 0.89627713]	[523.80584717 577.71636963 0.89020473]	[428.9588623 541.83612061 0.7666747 ]	[395.63638306 541.84008789 0.77546167]	[418.66687012 670.1237793 0.85755539]	[439.20761108 767.60467529 0.86699843]	[462.41293335 541.89263916 0.77603173]	[464.93429565 698.33050537 0.70347393]	[4.80227783e+02 8.59997925e+02 7.22916603e-01]	[421.15124512 357.07324219 0.92746437]	[441.78674316 357.05154419 0.95153368]	[400.81930542 336.66073608 0.76488364]	[459.7789917 336.55218506 0.84789419]	[4.62351227e+02 9.03555847e+02 6.50098979e-01]	[4.82804230e+02 8.98425903e+02 6.46126270e-01]	[4.80210388e+02 8.70258667e+02 5.30482769e-01]	[4.31532349e+02 8.08678711e+02 6.62067413e-01]	[4.18688812e+02 8.00978638e+02 6.77771986e-01]	[4.41914368e+02 7.67696167e+02 7.08112597e-01]
[434.06750488 369.92153931 0.83692908]	[431.5401001 395.53250122 0.84555227]	[369.94628906 387.91223145 0.79850298]	[351.9708252 480.20880127 0.89299667]	[326.28665161 565.07080078 0.85475993]	[495.59130859 398.10482788 0.84207416]	[505.97106934 485.35098267 0.88060105]	[523.79925537 580.21960449 0.9017455 ]	[428.99389648 541.91790771 0.76151872]	[398.02310181 541.91094971 0.77786016]	[418.69528198 670.18920898 0.85609096]	[439.21609497 767.59417725 0.867428 ]	[462.42770386 544.37738037 0.77048779]	[464.94638062 700.8659668 0.70996344]	[4.80209900e+02 8.62567688e+02 7.21790850e-01]	[421.18591309 357.19775391 0.93175375]	[441.79812622 357.14630127 0.95326412]	[400.81558228 339.11853027 0.79694831]	[459.78411865 336.61273193 0.85327071]	[4.62358368e+02 9.06094116e+02 6.35785580e-01]	[4.82812469e+02 8.98486938e+02 6.31593883e-01]	[4.80194550e+02 8.72735229e+02 5.26916385e-01]	[4.34039978e+02 8.08667542e+02 6.87368095e-01]	[4.18715057e+02 8.00962830e+02 6.96850717e-01]	[4.44305237e+02 7.67673401e+02 7.12139785e-01]
[436.57559204 374.98217773 0.86587679]	[434.03018188 395.64898682 0.86543524]	[369.95437622 392.97207642 0.8010956 ]	[352.01858521 480.22021484 0.89712453]	[328.84362793 567.50769043 0.84244597]	[495.65814209 398.19723511 0.86175442]	[505.98538208 485.4725647 0.86082733]	[523.79815674 580.35943604 0.92304009]	[431.52307129 544.45837402 0.75193846]	[398.07583618 544.42578125 0.77900451]	[421.16867065 675.26245117 0.84404391]	[439.21987915 767.58532715 0.87053919]	[464.82348633 546.94598389 0.75302058]	[4.67452576e+02 7.05979370e+02 6.85740590e-01]	[4.80254272e+02 8.59951843e+02 7.22673714e-01]	[421.24060059 359.66238403 0.92208004]	[441.86560059 359.61672974 0.94725227]	[400.80984497 339.20507812 0.82041842]	[462.21170044 339.09402466 0.86670369]	[4.62387360e+02 9.06097961e+02 6.61005616e-01]	[4.82821381e+02 8.98460266e+02 6.47266150e-01]	[4.80250488e+02 8.70195251e+02 5.29990375e-01]	[4.36587006e+02 8.08659546e+02 6.90746367e-01]	[4.21177734e+02 8.00965393e+02 6.92583561e-01]	[4.41902069e+02 7.67635254e+02 7.07954168e-01]
[436.59933472 375.03320312 0.87540048]	[434.06835938 398.02514648 0.87286341]	[372.46688843 392.96896362 0.8045305 ]	[354.44949341 480.25582886 0.90336013]	[328.88415527 567.57550049 0.83445603]	[495.68338013 398.21347046 0.8614682 ]	[505.98443604 487.92797852 0.85726011]	[523.7901001 582.77789307 0.93286556]	[434.04122925 544.50585938 0.75274163]	[398.12182617 544.47705078 0.78047603]	[421.27383423 677.80737305 0.8412084 ]	[439.21603394 767.55847168 0.87329209]	[464.87762451 546.98181152 0.74602455]	[4.67491180e+02 7.06087585e+02 6.86293006e-01]	[4.80254761e+02 8.60001343e+02 7.26072371e-01]	[421.26339722 359.70422363 0.91613442]	[441.88946533 359.65725708 0.94045591]	[400.82171631 339.25238037 0.8230865 ]	[462.23452759 339.12716675 0.85164338]	[4.62360840e+02 9.06102722e+02 6.82936788e-01]	[4.82801605e+02 8.98492615e+02 6.64281964e-01]	[4.80257507e+02 8.70225891e+02 5.34700632e-01]	[4.36601562e+02 8.08619324e+02 6.90432191e-01]	[4.21177582e+02 7.98452209e+02 6.90385163e-01]	[4.41886963e+02 7.67618286e+02 7.21540213e-01]
[436.62805176 375.09686279 0.88657355]	[434.05310059 398.06066895 0.87784183]	[369.98687744 393.01651001 0.80502367]	[354.4538269 480.27825928 0.90472746]	[328.90914917 570.01281738 0.8299244 ]	[498.13262939 398.25735474 0.86466247]	[505.98345947 487.9704895 0.85451543]	[523.78167725 582.81298828 0.9348827 ]	[434.05990601 546.98150635 0.74664247]	[398.14050293 546.95825195 0.77062523]	[421.32214355 680.40802002 0.83619082]	[439.23233032 767.53869629 0.86528826]	[464.89138794 547.04394531 0.73514104]	[4.67465210e+02 7.08571106e+02 6.89164579e-01]	[4.80260590e+02 8.57455994e+02 7.37658978e-01]	[421.28497314 359.753479 0.91282529]	[441.92337036 359.70391846 0.93430001]	[400.82278442 339.28036499 0.8226881 ]	[462.24822998 339.12969971 0.84123212]	[4.62378448e+02 9.03591431e+02 6.79674566e-01]	[4.82820221e+02 8.98430115e+02 6.66532278e-01]	[4.80246216e+02 8.70160706e+02 5.49855173e-01]	[4.34123016e+02 8.08614380e+02 6.83017015e-01]	[4.18762421e+02 7.98409241e+02 6.91904247e-01]	[4.41910492e+02 7.67583557e+02 6.96558595e-01]
[436.64257812 377.50814819 0.89545161]	[434.06588745 398.06924438 0.87995595]	[369.98040771 393.03262329 0.80471504]	[354.46029663 480.28872681 0.90580952]	[331.3951416 570.02252197 0.83097506]	[498.14761353 398.2583313 0.8685025 ]	[505.97473145 487.99337769 0.85365683]	[523.76556396 582.86663818 0.94034404]	[434.06265259 546.94873047 0.74846864]	[398.14385986 546.93029785 0.77218729]	[421.3626709 680.33898926 0.82520616]	[439.24676514 767.53027344 0.8627069 ]	[464.89178467 547.0055542 0.74030173]	[4.67465210e+02 7.08556458e+02 6.84498966e-01]	[4.80262695e+02 8.59965637e+02 7.32649148e-01]	[421.30194092 359.79251099 0.90811157]	[444.29385376 359.74697876 0.92697805]	[400.85171509 341.69165039 0.80719703]	[462.25701904 339.17321777 0.84846461]	[4.64832306e+02 9.03591492e+02 6.57438099e-01]	[4.82861816e+02 8.98418274e+02 6.54328287e-01]	[4.80240906e+02 8.70218506e+02 5.55433035e-01]	[4.34105011e+02 8.08610046e+02 6.79521203e-01]	[4.18739197e+02 7.98395386e+02 6.91439509e-01]	[4.44324249e+02 7.67588257e+02 6.84573889e-01]
[436.67510986 377.5145874 0.8980056 ]	[434.1027832 398.04190063 0.87818474]	[372.48217773 392.98568726 0.80497158]	[354.45748901 480.28204346 0.90403211]	[331.40103149 567.56567383 0.83876759]	[498.14971924 398.23916626 0.86943859]	[505.98022461 487.99176025 0.85076565]	[521.42938232 582.82678223 0.93610936]	[434.08270264 544.50268555 0.75146776]	[398.16052246 544.48028564 0.77628958]	[421.39672852 677.82373047 0.81635022]	[439.2472229 767.54376221 0.86159366]	[464.90591431 546.98126221 0.73861748]	[4.67502136e+02 7.08585205e+02 6.91271126e-01]	[4.80268860e+02 8.60004211e+02 7.36952424e-01]	[421.33880615 359.80419922 0.90019941]	[444.31848145 359.76208496 0.92083603]	[403.26092529 341.68978882 0.78962004]	[462.26708984 339.17709351 0.84990233]	[4.64851227e+02 9.06097290e+02 6.59531474e-01]	[4.82877563e+02 8.98447205e+02 6.50576770e-01]	[4.80244110e+02 8.70234619e+02 5.55403471e-01]	[4.36584503e+02 8.08644592e+02 6.59162402e-01]	[4.18763550e+02 8.00917786e+02 6.70166671e-01]	[4.44305511e+02 7.67588501e+02 6.79440379e-01]
[truncated: 331 more rows]
