# Supplementary material for: Evaluation of functional tests performance using a camera-based and machine learning approach
Source: PLoS One. 2023 Nov 3;18(11):e0288279. doi: 10.1371/journal.pone.0288279 (PMC10624324; doi:10.1371/journal.pone.0288279)
Supplement: S1 Data — This dataset includes all the extracted keypoints of movements and the associated features and statistics, which were used for the analyses presented in the main manuscript. (ZIP) [file pone.0288279.s001.zip › PLOS_data_28032023/original_movement_data/CSV/000029_PNJN_P_crop.csv]

[531.57269287 323.76275635 0.85246742]	[523.88275146 395.57504272 0.92094779]	[475.08865356 393.0682373 0.82748652]	[454.57839966 485.46398926 0.82956046]	[444.36294556 582.7387085 0.8839401 ]	[577.71563721 398.04852295 0.85232949]	[641.82574463 441.9039917 0.86831892]	[585.39538574 377.70513916 0.83707619]	[523.85601807 577.75085449 0.75614882]	[485.37255859 577.76000977 0.71793967]	[485.45193481 726.52172852 0.84175813]	[480.22280884 867.70196533 0.86916357]	[562.35919189 577.75219727 0.73756921]	[557.17755127 729.02880859 0.83553666]	[5.46937134e+02 8.67687378e+02 8.33752811e-01]	[521.25823975 315.90682983 0.92123634]	[544.39599609 316.03814697 0.96148193]	[500.69921875 318.6288147 0.92465657]	[562.29736328 321.21621704 0.81368899]	[5.59830627e+02 9.06126160e+02 7.98974931e-01]	[5.70070923e+02 8.93418701e+02 7.81900942e-01]	[5.41750244e+02 8.72850220e+02 7.79162705e-01]	[4.82949860e+02 9.01000000e+02 7.97235668e-01]	[4.64942627e+02 8.95871338e+02 7.65843034e-01]	[4.80347229e+02 8.75349243e+02 7.47158051e-01]
[531.57263184 323.76269531 0.85240924]	[523.88262939 395.57406616 0.92084724]	[475.08987427 393.06588745 0.82759929]	[454.57440186 485.46047974 0.82961559]	[444.36254883 582.73913574 0.88429898]	[577.71313477 398.04760742 0.85203606]	[641.824646 441.90304565 0.86849868]	[585.39581299 377.70739746 0.83720827]	[523.85675049 577.74523926 0.75549245]	[485.37368774 577.7557373 0.71739918]	[485.45724487 726.50964355 0.84077346]	[480.22085571 867.69927979 0.86864734]	[562.35955811 577.74603271 0.73693764]	[557.17724609 729.02575684 0.83524281]	[5.46940491e+02 8.67681763e+02 8.33324194e-01]	[521.25823975 315.90652466 0.92118049]	[544.3961792 316.03796387 0.96137661]	[500.69900513 318.62857056 0.92456561]	[562.29711914 321.21569824 0.81354934]	[5.59826355e+02 9.06122192e+02 7.98667490e-01]	[5.70067932e+02 8.93416809e+02 7.82850206e-01]	[5.41755249e+02 8.72846008e+02 7.80063987e-01]	[4.85346924e+02 9.01000854e+02 7.96152294e-01]	[4.64943451e+02 8.95871765e+02 7.65186727e-01]	[4.80343414e+02 8.75347717e+02 7.47001529e-01]
[531.5324707 323.76446533 0.85231417]	[523.86450195 395.5914917 0.92567587]	[475.10983276 393.06509399 0.8296231 ]	[454.59146118 485.47775269 0.82942808]	[444.36785889 580.37145996 0.8825987 ]	[575.18969727 398.05148315 0.84114045]	[641.84332275 452.00354004 0.82350338]	[585.41638184 382.72354126 0.81476378]	[523.85656738 577.77587891 0.75803566]	[485.38208008 577.78649902 0.71904445]	[485.45013428 726.52374268 0.84248954]	[480.21917725 867.68707275 0.8681078 ]	[562.35388184 577.77813721 0.73822486]	[557.19372559 729.02972412 0.83597428]	[5.46939880e+02 8.67677307e+02 8.33940983e-01]	[521.24121094 315.9130249 0.92207909]	[544.36853027 316.03973389 0.96277761]	[500.68600464 318.63119507 0.92331481]	[562.27825928 321.22277832 0.83487839]	[5.59825500e+02 9.06125977e+02 7.99190640e-01]	[5.70063171e+02 8.93418274e+02 7.83779860e-01]	[5.41756714e+02 8.72840149e+02 7.81504631e-01]	[4.85355927e+02 9.01003540e+02 7.95771897e-01]	[4.64948029e+02 8.95872437e+02 7.64747322e-01]	[4.80336273e+02 8.75331421e+02 7.48519897e-01]
[531.52789307 323.78594971 0.85014313]	[523.91162109 395.55151367 0.90895063]	[475.08670044 395.50219727 0.82948393]	[454.58676147 487.94604492 0.82353592]	[444.37112427 582.74310303 0.88356096]	[577.78741455 395.52987671 0.80234879]	[641.80303955 459.64971924 0.87122703]	[587.97613525 395.63092041 0.82295907]	[523.87286377 577.74829102 0.75504601]	[485.39321899 577.76043701 0.71547842]	[485.4552002 726.51721191 0.84125507]	[480.22076416 867.6998291 0.86835301]	[562.37176514 577.75866699 0.73912978]	[557.20825195 726.66430664 0.83788228]	[5.46945251e+02 8.67671631e+02 8.32347393e-01]	[521.23071289 315.92251587 0.91975349]	[544.37164307 316.04196167 0.96321851]	[500.67779541 318.64898682 0.92236364]	[562.28912354 321.21221924 0.84874278]	[5.59822083e+02 9.06123169e+02 7.98888981e-01]	[5.70063660e+02 8.93414795e+02 7.84260273e-01]	[5.41762390e+02 8.72835388e+02 7.80519664e-01]	[4.85347534e+02 9.00996216e+02 7.94194341e-01]	[4.64941559e+02 8.95869324e+02 7.63770819e-01]	[4.80341431e+02 8.75348145e+02 7.46275723e-01]
[529.06665039 323.81097412 0.84908432]	[523.97210693 395.50970459 0.89395535]	[475.0864563 395.52267456 0.83142501]	[454.58947754 487.9715271 0.8211084 ]	[444.38064575 582.7522583 0.88482058]	[580.35205078 392.96813965 0.79515415]	[639.36431885 462.27386475 0.88045466]	[588.09155273 400.84912109 0.83331543]	[523.87762451 577.7678833 0.75637662]	[485.39578247 577.77764893 0.71713817]	[485.44979858 726.50897217 0.84492785]	[480.22201538 867.6897583 0.86851883]	[562.37841797 577.77929688 0.7427913 ]	[557.2298584 726.65527344 0.8430016 ]	[5.46945312e+02 8.67673279e+02 8.31873894e-01]	[521.21459961 315.93371582 0.91968304]	[544.3583374 316.03900146 0.96764159]	[500.66430664 318.65762329 0.9205628 ]	[562.26348877 321.19360352 0.850281 ]	[5.59814514e+02 9.06124146e+02 7.96629488e-01]	[5.70054749e+02 8.93418213e+02 7.82675862e-01]	[5.41760986e+02 8.72834106e+02 7.78593719e-01]	[4.85359924e+02 9.01002014e+02 7.97737122e-01]	[4.64948853e+02 8.95872864e+02 7.65203595e-01]	[4.80340515e+02 8.75336243e+02 7.49792457e-01]
[529.05114746 323.80355835 0.8486082 ]	[523.9786377 393.07678223 0.88933748]	[475.09243774 395.52658081 0.83223867]	[454.60388184 488.02120972 0.81772214]	[444.37948608 582.75378418 0.88724655]	[580.36340332 390.42425537 0.80446583]	[639.33972168 464.92730713 0.82527924]	[585.59075928 413.49343872 0.81254029]	[523.8760376 577.75494385 0.75432837]	[485.38812256 577.76080322 0.71625912]	[485.43893433 726.49243164 0.84517801]	[480.21957397 867.66625977 0.86775911]	[562.38293457 577.77197266 0.74145079]	[557.23431396 726.64105225 0.84367365]	[5.46938904e+02 8.67670898e+02 8.32872987e-01]	[521.20184326 315.93841553 0.91787595]	[544.34594727 316.03692627 0.97118938]	[500.65560913 318.6776123 0.91858017]	[562.24816895 321.20687866 0.85624915]	[5.59824402e+02 9.06126160e+02 7.96763003e-01]	[5.70060425e+02 8.93415955e+02 7.81728804e-01]	[5.41750183e+02 8.72833618e+02 7.77620256e-01]	[4.85362091e+02 8.98518188e+02 8.03321481e-01]	[4.64956024e+02 8.95845215e+02 7.70989716e-01]	[4.80334961e+02 8.72932251e+02 7.53112853e-01]
[529.03088379 323.81594849 0.84757233]	[524.01776123 395.56362915 0.89865822]	[475.07519531 395.53988647 0.8331663 ]	[454.6151123 488.02734375 0.82292086]	[444.39196777 582.75543213 0.88527089]	[582.84014893 393.03063965 0.83305156]	[636.7288208 475.11651611 0.81226915]	[588.03613281 418.68267822 0.86743009]	[523.88592529 577.72381592 0.75167173]	[485.38955688 577.73748779 0.71546668]	[485.4498291 726.50177002 0.84356385]	[480.22021484 867.65997314 0.86770129]	[562.39855957 577.74829102 0.74074864]	[557.22808838 726.63885498 0.84255791]	[5.46937622e+02 8.67681030e+02 8.33578348e-01]	[521.17657471 315.95523071 0.91541785]	[544.32659912 316.03982544 0.97098988]	[498.27230835 318.69155884 0.91125697]	[562.23150635 321.17932129 0.86374646]	[5.59824890e+02 9.06133972e+02 7.96913803e-01]	[5.70059082e+02 8.93424622e+02 7.79238045e-01]	[5.41748535e+02 8.72843567e+02 7.77460694e-01]	[4.85366852e+02 8.98517883e+02 8.04550350e-01]	[4.67391785e+02 8.95850830e+02 7.71211624e-01]	[4.80335358e+02 8.72924500e+02 7.55016804e-01]
[529.01123047 323.82351685 0.84813327]	[523.97290039 395.61132812 0.91833389]	[472.59143066 395.54534912 0.83493245]	[457.07342529 488.01263428 0.83051997]	[444.41513062 582.7454834 0.87634784]	[582.79382324 395.55303955 0.87573421]	[626.55718994 480.2963562 0.91419971]	[585.56414795 436.67697144 0.87532151]	[523.88146973 577.75994873 0.76054806]	[485.39587402 577.76141357 0.71943116]	[485.45715332 726.51141357 0.8423543 ]	[4.80219025e+02 8.67649658e+02 8.66617799e-01]	[562.3840332 580.24645996 0.74960852]	[557.24609375 726.6449585 0.84383273]	[5.46937378e+02 8.67669617e+02 8.32613468e-01]	[518.78820801 315.95986938 0.9155767 ]	[544.3104248 316.05297852 0.97585946]	[498.22683716 318.71109009 0.90143478]	[559.83911133 321.20489502 0.84336704]	[5.59823364e+02 9.06130676e+02 7.95750082e-01]	[5.70060120e+02 8.93421448e+02 7.78886437e-01]	[5.41742798e+02 8.72832886e+02 7.76542604e-01]	[4.85375580e+02 8.98510193e+02 8.05083632e-01]	[4.67398621e+02 8.95844971e+02 7.71766663e-01]	[4.80332703e+02 8.72913513e+02 7.56391048e-01]
[528.99334717 326.28491211 0.8471418 ]	[523.98498535 395.6289978 0.91929853]	[475.06695557 395.5579834 0.83819699]	[457.07058716 490.49108887 0.83021134]	[444.42712402 582.74865723 0.87332249]	[582.82965088 395.60690308 0.89638042]	[624.0425415 482.74411011 0.92349166]	[587.99493408 444.30599976 0.85278982]	[523.87646484 577.76043701 0.76360935]	[485.37780762 577.75311279 0.7220425 ]	[485.4543457 726.51031494 0.84254348]	[480.22094727 867.67230225 0.86803007]	[562.38848877 580.25933838 0.75235188]	[557.22515869 729.02185059 0.84307218]	[5.46940308e+02 8.67656311e+02 8.31504822e-01]	[518.77062988 315.96783447 0.91583478]	[544.30126953 316.04980469 0.97236884]	[498.21447754 318.71575928 0.89569271]	[559.84594727 321.17831421 0.84588349]	[5.59813232e+02 9.06122925e+02 7.91017532e-01]	[5.70052429e+02 8.93416748e+02 7.76732206e-01]	[5.41752014e+02 8.72821289e+02 7.78867722e-01]	[4.85362000e+02 9.00985107e+02 7.98781753e-01]	[4.64952179e+02 8.95855713e+02 7.66952097e-01]	[4.80337097e+02 8.72930420e+02 7.53485978e-01]
[528.99371338 326.29647827 0.84589982]	[523.97229004 395.6166687 0.91845942]	[475.07705688 395.55020142 0.83854431]	[457.10046387 487.98757935 0.83830702]	[444.44772339 582.7557373 0.87356591]	[582.80975342 395.61090088 0.89182937]	[621.34649658 482.71615601 0.89381713]	[588.09796143 457.22271729 0.85418421]	[523.86907959 577.78692627 0.76546931]	[485.37515259 577.78051758 0.72293228]	[485.45617676 726.51153564 0.84219778]	[480.22210693 867.67578125 0.86881125]	[562.37817383 580.2802124 0.75270581]	[557.23724365 729.019104 0.84460288]	[5.46940735e+02 8.67653931e+02 8.30706000e-01]	[518.76477051 315.97369385 0.91710842]	[544.29962158 316.05099487 0.97268015]	[498.20849609 318.71765137 0.89408404]	[559.83813477 321.17547607 0.84395045]	[5.59811462e+02 9.06118958e+02 7.88943648e-01]	[5.70052490e+02 8.93414429e+02 7.75878012e-01]	[5.41750854e+02 8.72820496e+02 7.78666615e-01]	[4.85363434e+02 9.00986389e+02 7.99542725e-01]	[4.64954834e+02 8.95859192e+02 7.67271996e-01]	[4.80338257e+02 8.72933716e+02 7.53043354e-01]
[528.97753906 326.30218506 0.84471434]	[523.96221924 395.63858032 0.92315346]	[475.08044434 395.56018066 0.83850127]	[457.10821533 487.97848511 0.84026659]	[446.86572266 582.75970459 0.87266803]	[582.79730225 398.0435791 0.90254664]	[618.77532959 482.78051758 0.86564672]	[593.11328125 462.45233154 0.81704599]	[523.84307861 580.23937988 0.76595056]	[482.97677612 577.77856445 0.7254926 ]	[485.45684814 726.50134277 0.84194136]	[480.22436523 867.6786499 0.86925232]	[562.36791992 580.27593994 0.75191915]	[557.23840332 726.6651001 0.84452498]	[5.46945618e+02 8.67643372e+02 8.29155803e-01]	[518.75482178 315.9750061 0.91574502]	[544.2845459 316.0586853 0.97441304]	[498.20669556 318.72427368 0.8925193 ]	[559.8203125 321.19125366 0.84558791]	[5.59812500e+02 9.06117737e+02 7.87755430e-01]	[5.70056030e+02 8.93412415e+02 7.75134981e-01]	[5.41756287e+02 8.72811829e+02 7.78514683e-01]	[4.85365936e+02 9.00985596e+02 7.97766864e-01]	[4.64955109e+02 8.95858643e+02 7.66675174e-01]	[4.80340729e+02 8.75313904e+02 7.51889408e-01]
[528.97680664 326.30343628 0.84464544]	[523.96270752 395.63677979 0.92243391]	[475.0796814 395.55700684 0.8375991 ]	[457.10971069 487.97012329 0.84147024]	[446.86499023 582.75848389 0.87204248]	[582.7979126 398.04278564 0.90245885]	[618.77331543 482.77960205 0.86575609]	[593.10821533 462.45028687 0.81736189]	[523.84417725 577.79077148 0.76571333]	[482.97174072 577.77746582 0.72615838]	[485.46292114 726.49987793 0.84093887]	[480.22283936 867.67681885 0.86898839]	[562.3692627 580.27520752 0.75166875]	[557.24127197 726.66259766 0.84592271]	[5.46945740e+02 8.67654053e+02 8.29960346e-01]	[518.75421143 315.9776001 0.91574585]	[544.28204346 316.05935669 0.97431958]	[498.20751953 318.72415161 0.89298505]	[559.81793213 321.19015503 0.84415835]	[5.59808044e+02 9.06119019e+02 7.89021254e-01]	[5.70053223e+02 8.93416260e+02 7.76518285e-01]	[5.41756348e+02 8.72820557e+02 7.79195487e-01]	[4.85368652e+02 9.00984558e+02 7.98186302e-01]	[4.64955536e+02 8.95859741e+02 7.67208636e-01]	[4.80339050e+02 8.75315308e+02 7.51716852e-01]
[528.98791504 326.32165527 0.84313971]	[523.96826172 395.61779785 0.9185977 ]	[475.09796143 395.55932617 0.8402909 ]	[457.1098938 487.99200439 0.83970284]	[446.91400146 582.76678467 0.86865926]	[582.80627441 398.02032471 0.89129043]	[608.50714111 482.95193481 0.80625027]	[598.31481934 467.49261475 0.7687906 ]	[523.83636475 580.28692627 0.77080625]	[482.96148682 580.25714111 0.73106414]	[485.45007324 726.53594971 0.84362149]	[480.2215271 867.69238281 0.8697356 ]	[562.35760498 580.32952881 0.75330323]	[557.19042969 726.64831543 0.83629429]	[5.46946777e+02 8.67675964e+02 8.31973672e-01]	[518.76367188 315.98699951 0.91800082]	[544.28851318 316.0741272 0.9747113 ]	[498.21282959 318.72589111 0.89331549]	[559.8260498 321.20379639 0.84520364]	[5.59827209e+02 9.06131348e+02 7.92724609e-01]	[5.70064514e+02 8.93424805e+02 7.75965273e-01]	[5.41754089e+02 8.72839783e+02 7.77966797e-01]	[4.85360962e+02 9.00983215e+02 8.00566971e-01]	[4.64957062e+02 8.95860229e+02 7.67824292e-01]	[4.80341675e+02 8.75328613e+02 7.51238883e-01]
[528.99926758 326.33331299 0.84200346]	[523.98809814 395.64379883 0.91777313]	[475.11218262 395.55856323 0.84102726]	[457.11727905 488.0222168 0.83717251]	[446.94607544 582.79260254 0.8692615 ]	[582.828125 398.05758667 0.90720624]	[603.48126221 485.36825562 0.838462 ]	[600.7454834 475.08944702 0.73361957]	[523.82275391 580.30517578 0.76982486]	[482.94873047 580.27642822 0.73307961]	[485.43777466 726.54870605 0.84665191]	[480.22198486 867.68353271 0.86779565]	[562.34844971 580.33996582 0.7489171 ]	[557.17980957 726.65240479 0.83566731]	[5.46941467e+02 8.67684570e+02 8.32901478e-01]	[518.76904297 315.99301147 0.91890049]	[544.29211426 316.07546997 0.97560972]	[498.21862793 318.72988892 0.89460176]	[559.82733154 321.20266724 0.84500307]	[5.59836304e+02 9.06133972e+02 7.90782094e-01]	[5.70069031e+02 8.93424927e+02 7.74914742e-01]	[5.41747681e+02 8.72847046e+02 7.77565539e-01]	[4.85369904e+02 9.00989258e+02 7.98537910e-01]	[4.64959259e+02 8.95864258e+02 7.64962792e-01]	[4.80342224e+02 8.75318359e+02 7.51629472e-01]
[528.99139404 326.33334351 0.84241986]	[523.98571777 395.6421814 0.91852474]	[475.1149292 395.55661011 0.84098697]	[457.11639404 490.4815979 0.83678883]	[446.94110107 582.7947998 0.86978483]	[582.82342529 398.0552063 0.90636355]	[603.47814941 485.3687439 0.83786589]	[600.75854492 475.09436035 0.73575628]	[523.82421875 580.28662109 0.76641506]	[482.95111084 580.25567627 0.72951132]	[485.4420166 726.54833984 0.84476244]	[4.80219086e+02 8.67681030e+02 8.66167545e-01]	[562.34991455 580.31982422 0.74723136]	[557.18566895 726.65899658 0.83577895]	[5.46939758e+02 8.67682861e+02 8.32975388e-01]	[518.76843262 315.98956299 0.91819137]	[544.29217529 316.07989502 0.97588557]	[498.21923828 318.73007202 0.89523947]	[559.82781982 321.21658325 0.84469175]	[5.59840576e+02 9.06135071e+02 7.90443063e-01]	[5.70074158e+02 8.93422974e+02 7.74616480e-01]	[5.41746033e+02 8.72845703e+02 7.77662754e-01]	[4.85368744e+02 9.00986816e+02 7.96796858e-01]	[4.64957001e+02 8.95862488e+02 7.63866246e-01]	[4.80338837e+02 8.75316528e+02 7.50567079e-01]
[529.01348877 326.34857178 0.84220886]	[524.00183105 395.64489746 0.91855776]	[475.11672974 395.54690552 0.83977556]	[457.11791992 490.4815979 0.83787417]	[446.93069458 582.80853271 0.87442136]	[582.8604126 398.05841064 0.91537142]	[603.44525146 487.98342896 0.82077956]	[600.7822876 480.16363525 0.78243089]	[523.8348999 580.29187012 0.76531565]	[482.96411133 580.25866699 0.72678989]	[485.43865967 726.52807617 0.84397084]	[4.80220001e+02 8.67675903e+02 8.65818620e-01]	[562.3550415 580.3347168 0.74928671]	[557.18249512 726.65777588 0.83532768]	[5.46938599e+02 8.67686523e+02 8.33387733e-01]	[518.77642822 315.9921875 0.92020619]	[544.31707764 316.08612061 0.97860885]	[498.22329712 318.72930908 0.89439303]	[559.84558105 321.23355103 0.83229935]	[5.59839478e+02 9.06132324e+02 7.90599287e-01]	[5.70076477e+02 8.93422913e+02 7.75651038e-01]	[5.41742493e+02 8.72849487e+02 7.78006136e-01]	[4.85378937e+02 8.98512085e+02 7.96773136e-01]	[4.67399292e+02 8.95853943e+02 7.62691796e-01]	[4.80335724e+02 8.72934631e+02 7.51207650e-01]
[529.03875732 326.36605835 0.84129262]	[523.996521 395.64865112 0.92178893]	[475.11218262 395.53887939 0.83790195]	[457.115448 488.01956177 0.83811784]	[446.94122314 582.79656982 0.87046254]	[582.83416748 398.07214355 0.91698068]	[603.30249023 490.49899292 0.74104565]	[600.81695557 482.92868042 0.80854255]	[523.83563232 580.29437256 0.76504195]	[482.9614563 580.25769043 0.72897857]	[485.41699219 726.54937744 0.84887618]	[4.80226501e+02 8.67675964e+02 8.66149366e-01]	[562.35498047 580.34405518 0.75237691]	[557.16998291 729.02020264 0.83147919]	[5.46945068e+02 8.67662781e+02 8.31378400e-01]	[518.79516602 315.99484253 0.92143601]	[544.3425293 316.1003418 0.97940075]	[498.22930908 318.72583008 0.89592355]	[562.23272705 321.25115967 0.82791328]	[5.59833618e+02 9.06134094e+02 7.94040918e-01]	[5.70071411e+02 8.93423767e+02 7.77400196e-01]	[5.41753723e+02 8.72825256e+02 7.82193184e-01]	[4.85359009e+02 8.98515198e+02 7.97183752e-01]	[4.64951080e+02 8.95845764e+02 7.65282631e-01]	[4.82734802e+02 8.72935913e+02 7.50551701e-01]
[531.55499268 328.87701416 0.84336543]	[523.98913574 395.64141846 0.92508709]	[475.1026001 395.51495361 0.83446163]	[457.10263062 490.48175049 0.8370803 ]	[446.92782593 582.79931641 0.87214601]	[582.83666992 398.07015991 0.92113471]	[598.22399902 477.73944092 0.76647013]	[593.15673828 493.12176514 0.7795316 ]	[523.81018066 580.26019287 0.76405311]	[482.93777466 577.76794434 0.73296583]	[485.41018677 726.53137207 0.84880733]	[4.80218475e+02 8.67670410e+02 8.66186976e-01]	[562.33563232 580.31018066 0.75044435]	[554.69903564 729.02185059 0.82553005]	[5.46935730e+02 8.67659607e+02 8.33516002e-01]	[521.20635986 316.0333252 0.92992628]	[544.38439941 316.13623047 0.97585869]	[498.26568604 318.72201538 0.89940059]	[562.28295898 321.25106812 0.81445062]	[5.59828308e+02 9.06140137e+02 7.94937015e-01]	[5.70063049e+02 8.93424683e+02 7.78899610e-01]	[5.41751953e+02 8.72820984e+02 7.81458139e-01]	[4.85356903e+02 8.98518616e+02 7.99707592e-01]	[4.64951355e+02 8.95848328e+02 7.68878341e-01]	[4.80340759e+02 8.72927429e+02 7.52202392e-01]
[531.56915283 328.87811279 0.84363073]	[523.97991943 395.63568115 0.92639863]	[475.09158325 395.51553345 0.83453405]	[457.07519531 490.48803711 0.83300227]	[446.90194702 582.79998779 0.8768999 ]	[582.82751465 398.06454468 0.92185402]	[600.83575439 477.73965454 0.83439928]	[590.61260986 487.95440674 0.79688001]	[523.79205322 577.7557373 0.75502056]	[482.93005371 577.70367432 0.72797132]	[485.4069519 726.55407715 0.85061145]	[4.80208435e+02 8.67657532e+02 8.65076661e-01]	[562.3024292 580.25598145 0.73901433]	[554.67346191 729.02166748 0.82426029]	[5.46937256e+02 8.67658875e+02 8.33980680e-01]	[521.21856689 316.04244995 0.93234837]	[544.38983154 316.14385986 0.97426546]	[500.64083862 318.7305603 0.90140003]	[562.28857422 321.26351929 0.80640775]	[5.5982428e+02 9.0613855e+02 7.9561156e-01]	[5.70058411e+02 8.93425476e+02 7.79428661e-01]	[5.41752991e+02 8.72818298e+02 7.81919956e-01]	[4.85358887e+02 8.98515869e+02 8.02967727e-01]	[4.64952026e+02 8.95847229e+02 7.72614002e-01]	[4.80328949e+02 8.72913147e+02 7.55124032e-01]
[531.57086182 331.41757202 0.84590489]	[523.9442749 395.64447021 0.9321962 ]	[472.59069824 395.51678467 0.82945138]	[454.62939453 490.48141479 0.82867515]	[444.43887329 582.81066895 0.88482583]	[582.78259277 398.05245972 0.91488564]	[603.28540039 480.109375 0.90071833]	[587.96923828 498.26455688 0.86095113]	[521.41687012 577.74938965 0.75535887]	[482.90353394 575.2142334 0.73077714]	[485.39569092 726.52154541 0.84811604]	[4.80206757e+02 8.67662354e+02 8.63239348e-01]	[562.2387085 577.77783203 0.72342867]	[554.6204834 726.64990234 0.82247686]	[5.46929321e+02 8.67645630e+02 8.34752381e-01]	[521.22491455 316.09243774 0.93705267]	[544.38977051 318.5177002 0.97292185]	[500.64376831 318.73989868 0.90027934]	[562.28637695 323.73934937 0.79576504]	[5.59816406e+02 9.06133667e+02 7.97263980e-01]	[5.70046692e+02 8.93419800e+02 7.82014906e-01]	[5.41753662e+02 8.72807495e+02 7.83410907e-01]	[4.85350586e+02 8.98513672e+02 8.00617695e-01]	[4.64943329e+02 8.95842285e+02 7.70102620e-01]	[4.80325684e+02 8.72918579e+02 7.51928389e-01]
[531.54040527 333.91986084 0.85465026]	[523.93475342 395.63885498 0.93432814]	[472.55099487 395.53695679 0.82992899]	[454.61883545 487.99081421 0.82976103]	[444.4493103 582.78967285 0.87966406]	[582.77728271 398.02798462 0.90809631]	[603.36199951 480.16519165 0.93248713]	[588.05224609 500.76959229 0.86562252]	[523.78607178 577.77581787 0.76864171]	[482.91229248 577.73382568 0.74087721]	[485.39550781 726.55090332 0.8515172 ]	[4.80210938e+02 8.67685059e+02 8.66041780e-01]	[562.31903076 580.2611084 0.7547226 ]	[554.61102295 729.02996826 0.82241637]	[5.46935608e+02 8.67653320e+02 8.35618794e-01]	[521.20727539 316.13085938 0.93795776]	[544.38616943 318.55630493 0.97458845]	[500.64752197 318.74816895 0.89958405]	[562.30444336 323.74234009 0.79992861]	[5.59815735e+02 9.06134521e+02 7.99281240e-01]	[5.70048096e+02 8.93421265e+02 7.83585548e-01]	[5.41764221e+02 8.72814392e+02 7.85766125e-01]	[4.82947876e+02 8.98514893e+02 8.00945282e-01]	[4.64934875e+02 8.95844910e+02 7.71298170e-01]	[4.80333374e+02 8.75317078e+02 7.50142217e-01]
[529.07440186 333.98892212 0.86693358]	[523.91296387 395.64697266 0.93769455]	[472.54003906 395.54888916 0.83079606]	[454.5852356 490.53594971 0.821805 ]	[444.44067383 582.77215576 0.87707502]	[582.75427246 398.04196167 0.90437204]	[603.38922119 480.30212402 0.9635601 ]	[585.41369629 503.45559692 0.89259607]	[523.7701416 577.78369141 0.76908493]	[482.92169189 577.74523926 0.7408722 ]	[485.39303589 726.55749512 0.85145831]	[4.80209320e+02 8.67674133e+02 8.65150928e-01]	[562.27478027 580.26422119 0.74777877]	[552.14764404 729.03601074 0.82345098]	[5.46941772e+02 8.67634277e+02 8.35439384e-01]	[521.20996094 318.50750732 0.94031894]	[544.36706543 318.6161499 0.96988988]	[500.65188599 318.75881958 0.89618963]	[562.29144287 323.77728271 0.79485708]	[5.59814270e+02 9.06127441e+02 8.02769244e-01]	[5.70044189e+02 8.93415161e+02 7.86999285e-01]	[5.41776550e+02 8.72791138e+02 7.88796186e-01]	[4.85346710e+02 8.98510071e+02 8.02015781e-01]	[4.64940887e+02 8.95840088e+02 7.71360099e-01]	[4.80328430e+02 8.72928467e+02 7.52236485e-01]
[529.05554199 334.04226685 0.87686867]	[523.88757324 395.65142822 0.94138598]	[472.51409912 395.56274414 0.83069354]	[454.5380249 490.49118042 0.81984943]	[444.34109497 580.27911377 0.87551022]	[580.36846924 398.04818726 0.90037286]	[603.4208374 480.31777954 0.96652544]	[585.3649292 511.02908325 0.86081123]	[523.77276611 577.75708008 0.76850903]	[482.93655396 577.73907471 0.73474127]	[485.3946228 726.53375244 0.84992534]	[4.80210663e+02 8.67670776e+02 8.65536034e-01]	[562.27282715 577.76928711 0.73968256]	[552.13269043 729.03259277 0.82419395]	[5.46939087e+02 8.67638611e+02 8.36255014e-01]	[521.20922852 318.55343628 0.94308126]	[544.35308838 318.65914917 0.96439546]	[500.64840698 318.74816895 0.89683557]	[562.29327393 323.765625 0.79450399]	[5.59813538e+02 9.06127991e+02 8.03486466e-01]	[5.70042419e+02 8.93416199e+02 7.87633777e-01]	[5.41775513e+02 8.72796326e+02 7.89176524e-01]	[4.85350952e+02 8.98510315e+02 8.03261101e-01]	[4.64945435e+02 8.95839539e+02 7.71490574e-01]	[4.80330078e+02 8.72927063e+02 7.51935840e-01]
[529.04608154 336.45700073 0.88590968]	[523.85931396 398.01339722 0.94579536]	[470.03936768 395.56356812 0.83115858]	[449.51617432 487.94235229 0.82466233]	[441.91732788 577.68829346 0.86967522]	[580.33642578 398.05630493 0.89753509]	[603.4274292 480.32644653 0.96310335]	[585.40240479 518.64685059 0.86365378]	[523.77227783 577.70776367 0.75996673]	[482.92779541 577.71496582 0.73064035]	[485.36990356 726.52532959 0.85432822]	[4.80210999e+02 8.67677185e+02 8.65337133e-01]	[562.28662109 575.21728516 0.72880542]	[552.10968018 729.02716064 0.82554626]	[5.46937378e+02 8.67649353e+02 8.37611616e-01]	[521.20367432 318.61523438 0.94188243]	[544.34423828 318.71109009 0.95444953]	[498.26748657 318.74310303 0.89140946]	[562.27874756 323.78262329 0.78716415]	[5.59818542e+02 9.06132568e+02 8.04346979e-01]	[5.70046631e+02 8.93418518e+02 7.87552714e-01]	[5.41777222e+02 8.72808350e+02 7.89951384e-01]	[4.85356262e+02 9.00977295e+02 8.00768077e-01]	[4.64946564e+02 8.95848816e+02 7.69311607e-01]	[4.80328857e+02 8.72933960e+02 7.49908984e-01]
[529.04608154 336.45736694 0.88589883]	[523.85546875 398.01049805 0.94535553]	[470.03189087 395.56930542 0.83058429]	[449.51287842 487.94113159 0.82473814]	[441.91885376 577.68939209 0.86925519]	[580.33520508 398.04870605 0.89573866]	[603.42388916 480.32501221 0.96264213]	[585.39984131 518.6472168 0.86288297]	[523.77392578 577.706604 0.75890541]	[482.93252563 577.71337891 0.72963029]	[485.36587524 726.53027344 0.85553479]	[4.80214661e+02 8.67678528e+02 8.65977824e-01]	[562.28552246 575.21618652 0.7273674 ]	[552.09863281 729.0222168 0.82563818]	[5.46938477e+02 8.67657898e+02 8.37956071e-01]	[521.20355225 318.615448 0.94172192]	[544.34423828 318.71069336 0.95416141]	[498.26858521 318.73468018 0.89253604]	[562.27789307 323.77536011 0.78599769]	[5.59824158e+02 9.06130920e+02 8.04949820e-01]	[5.70052429e+02 8.93418945e+02 7.88324356e-01]	[5.41776062e+02 8.72817810e+02 7.89532125e-01]	[4.85351715e+02 8.98516785e+02 8.00316930e-01]	[4.64945160e+02 8.95845215e+02 7.68383682e-01]	[4.80333832e+02 8.72933411e+02 7.49797225e-01]
[528.99163818 336.49295044 0.89806557]	[523.84100342 398.0135498 0.94468427]	[469.99368286 395.55795288 0.83084071]	[446.89596558 487.94662476 0.83495045]	[444.30795288 572.62463379 0.85990059]	[580.34558105 398.06546021 0.89984441]	[603.40118408 480.28509521 0.94833982]	[585.50897217 521.31719971 0.88865161]	[521.41607666 575.20947266 0.75092953]	[482.91101074 575.22241211 0.73106039]	[485.38244629 726.54663086 0.8556664 ]	[4.80213501e+02 8.67680054e+02 8.65282953e-01]	[562.23114014 575.18212891 0.7145164 ]	[552.09674072 726.65692139 0.82673216]	[5.46939270e+02 8.67661865e+02 8.37959409e-01]	[521.17205811 318.66018677 0.93486392]	[544.30578613 318.74679565 0.94704658]	[498.27182007 318.72531128 0.89291155]	[562.2722168 323.743927 0.79716098]	[5.59828552e+02 9.06132935e+02 8.03596020e-01]	[5.70058228e+02 8.93419006e+02 7.87107825e-01]	[5.41774475e+02 8.72822083e+02 7.89998889e-01]	[4.85352692e+02 9.00981812e+02 8.00243735e-01]	[4.64948578e+02 8.95852356e+02 7.67894804e-01]	[4.80328125e+02 8.72931702e+02 7.49057770e-01]
[526.52789307 336.57894897 0.91374379]	[523.84161377 398.01367188 0.94476968]	[469.98709106 395.56433105 0.83232617]	[444.32342529 485.48342896 0.87505823]	[444.29669189 565.04449463 0.89013594]	[580.34973145 398.06176758 0.89984483]	[603.39550781 480.25860596 0.94574428]	[585.56982422 523.81512451 0.89442837]	[521.4050293 577.73577881 0.76303899]	[482.90264893 577.74084473 0.74093747]	[485.36407471 726.55169678 0.85895562]	[4.80209473e+02 8.67672424e+02 8.64004254e-01]	[562.22027588 577.7142334 0.71879286]	[552.07952881 726.66015625 0.82517028]	[5.46937927e+02 8.67652710e+02 8.38212252e-01]	[518.76153564 318.75256348 0.91755098]	[541.94732666 321.20474243 0.93138838]	[498.25198364 318.75216675 0.88058591]	[562.26867676 323.76730347 0.79928041]	[5.59841309e+02 9.06136047e+02 8.05880904e-01]	[5.70067810e+02 8.93417969e+02 7.87918210e-01]	[5.41769775e+02 8.72814453e+02 7.93609142e-01]	[4.85361481e+02 8.98516418e+02 8.01310062e-01]	[4.64960358e+02 8.95848511e+02 7.67877877e-01]	[4.80321594e+02 8.72920410e+02 7.52052546e-01]
[526.4440918 336.68334961 0.92760193]	[523.8460083 398.02908325 0.94731265]	[469.99246216 395.57977295 0.83305907]	[441.88995361 482.86154175 0.92489207]	[441.90310669 562.23553467 0.90626687]	[580.36029053 398.07476807 0.90147865]	[603.38659668 480.23388672 0.9434672 ]	[587.99615479 523.83905029 0.88860816]	[521.43017578 577.78051758 0.75867224]	[482.91134644 577.74346924 0.73517191]	[485.34783936 726.54217529 0.85764903]	[4.80205261e+02 8.67666016e+02 8.62908721e-01]	[562.23980713 577.77490234 0.72357649]	[552.06292725 729.02197266 0.82528263]	[5.46944336e+02 8.67645569e+02 8.36751938e-01]	[518.68426514 321.24084473 0.89001548]	[541.87243652 323.76980591 0.91078812]	[498.21960449 321.1842041 0.8535437 ]	[562.2387085 326.28356934 0.80239272]	[5.59834412e+02 9.06129761e+02 8.05762589e-01]	[5.70065918e+02 8.93415955e+02 7.88481474e-01]	[5.41775208e+02 8.72811462e+02 7.94806898e-01]	[4.85363403e+02 8.98513489e+02 8.00929964e-01]	[4.67393219e+02 8.95853088e+02 7.67834425e-01]	[4.80314697e+02 8.72914185e+02 7.53027380e-01]
[526.39379883 339.10473633 0.9328326 ]	[523.83050537 398.03814697 0.94833481]	[469.98596191 395.57113647 0.83498901]	[441.82684326 480.31954956 0.94037342]	[441.78860474 552.13543701 0.87142283]	[580.34564209 398.09481812 0.90319324]	[603.37524414 480.18289185 0.93567371]	[588.12091064 523.79675293 0.86916226]	[521.4029541 577.75421143 0.75550675]	[482.89117432 577.70263672 0.74027061]	[485.35653687 726.50189209 0.85198069]	[4.80203156e+02 8.67674377e+02 8.63605797e-01]	[559.84393311 577.74554443 0.71628237]	[552.05755615 726.65612793 0.82436049]	[5.46957886e+02 8.67626709e+02 8.33734751e-01]	[518.65557861 323.75878906 0.87199461]	[541.81945801 326.3795166 0.8976348 ]	[498.19506836 321.18634033 0.83591425]	[562.21112061 323.80636597 0.78236812]	[5.59821838e+02 9.06119690e+02 8.08711886e-01]	[5.70057739e+02 8.93411926e+02 7.91283369e-01]	[5.41792480e+02 8.72794006e+02 7.94805527e-01]	[4.85356110e+02 8.98518433e+02 8.02777827e-01]	[4.64958160e+02 8.95850281e+02 7.70359874e-01]	[4.80310059e+02 8.72928711e+02 7.48633206e-01]
[524.00305176 339.20050049 0.92867237]	[523.82647705 398.03192139 0.94667351]	[469.97171021 395.55758667 0.83584857]	[441.7878418 480.13394165 0.92857289]	[439.25964355 541.90802002 0.93482804]	[580.36035156 398.08605957 0.90231264]	[603.3416748 477.7421875 0.91947758]	[593.11120605 521.38684082 0.86305249]	[521.37268066 577.72186279 0.75846839]	[482.8480835 575.19744873 0.75181699]	[485.35900879 726.50372314 0.85237432]	[4.80201385e+02 8.67678223e+02 8.63765121e-01]	[559.82220459 577.71875 0.71580738]	[549.58825684 726.6260376 0.82572818]	[5.46952698e+02 8.67614502e+02 8.33765924e-01]	[516.22631836 326.30249023 0.85942918]	[541.80773926 331.40591431 0.90199572]	[498.19424438 321.2416687 0.81424135]	[562.23468018 323.77767944 0.77324343]	[5.59827759e+02 9.06121216e+02 8.11330676e-01]	[5.70059143e+02 8.93408875e+02 7.93228567e-01]	[5.41791321e+02 8.72784729e+02 7.95917690e-01]	[4.85351654e+02 9.00988037e+02 8.04496765e-01]	[4.64953033e+02 8.95859863e+02 7.72277534e-01]	[4.80305878e+02 8.72931824e+02 7.47480750e-01]
[523.93762207 339.28939819 0.92257863]	[523.83178711 398.02197266 0.94552696]	[469.99429321 395.52606201 0.83314389]	[441.74136353 475.17272949 0.89914191]	[439.16052246 539.27301025 0.8977713 ]	[580.36633301 398.09353638 0.9037624 ]	[603.34033203 480.11273193 0.91747397]	[595.67559814 521.33679199 0.85151762]	[521.37573242 580.28094482 0.78436822]	[482.85592651 577.78924561 0.76643705]	[485.35717773 726.52038574 0.85378629]	[4.80198822e+02 8.67668152e+02 8.65274072e-01]	[559.82427979 580.27508545 0.73776591]	[549.57196045 726.63220215 0.82591856]	[5.46948425e+02 8.67629150e+02 8.34716260e-01]	[516.15039062 328.87173462 0.84845614]	[541.76947021 333.92657471 0.91471857]	[498.18264771 321.29196167 0.79537684]	[562.21362305 323.81262207 0.77538139]	[5.59828308e+02 9.06131836e+02 8.11254203e-01]	[5.70059143e+02 8.93415344e+02 7.92174697e-01]	[5.41788879e+02 8.72798279e+02 7.94323564e-01]	[4.85349854e+02 9.00989502e+02 8.06926727e-01]	[4.64953705e+02 8.95862793e+02 7.74682879e-01]	[4.80298981e+02 8.72924072e+02 7.50907421e-01]
[523.90368652 341.79971313 0.89882147]	[523.83990479 398.01925659 0.94377434]	[469.98391724 395.52084351 0.83390343]	[441.74719238 472.58963013 0.89167321]	[436.66522217 536.65679932 0.85787249]	[580.36730957 398.10171509 0.90153193]	[603.2923584 477.66744995 0.89764333]	[595.66906738 521.39764404 0.85444248]	[521.40753174 580.27667236 0.78856432]	[482.88171387 577.7376709 0.75879049]	[485.34402466 726.52038574 0.85067159]	[4.80195282e+02 8.67643921e+02 8.62554193e-01]	[562.21789551 580.3092041 0.75122535]	[549.55664062 729.01824951 0.83027095]	[5.46955750e+02 8.67638977e+02 8.35632205e-01]	[513.62139893 333.91937256 0.85523015]	[541.72265625 334.05822754 0.92961574]	[498.13265991 323.78271484 0.75864375]	[559.81762695 323.77008057 0.77322114]	[5.59827332e+02 9.06116760e+02 8.14702511e-01]	[5.70069397e+02 8.93404297e+02 7.97438860e-01]	[5.41792847e+02 8.72803101e+02 7.91523278e-01]	[4.82946655e+02 9.00985107e+02 8.09954405e-01]	[4.64941071e+02 8.95857178e+02 7.77465940e-01]	[4.80299866e+02 8.72893677e+02 7.57575691e-01]
[523.87188721 341.80722046 0.90071011]	[523.83618164 395.64990234 0.94077873]	[469.97323608 395.50473022 0.83090907]	[441.74432373 472.57086182 0.89246035]	[436.63549805 534.16693115 0.85107946]	[580.35992432 398.09954834 0.898682 ]	[603.28961182 477.68505859 0.90380955]	[593.17626953 523.79125977 0.8561492 ]	[521.40454102 580.24731445 0.78070724]	[482.86810303 575.22058105 0.75675434]	[482.96176147 726.51928711 0.85311937]	[4.80195374e+02 8.67644226e+02 8.63094568e-01]	[562.21557617 580.29589844 0.74859148]	[549.5703125 729.03479004 0.82928932]	[5.46973389e+02 8.67626404e+02 8.31516743e-01]	[513.59277344 333.93182373 0.85469007]	[541.69830322 336.44161987 0.92890549]	[498.14309692 323.72592163 0.73658842]	[559.81414795 323.78125 0.77773553]	[5.59814331e+02 9.06103333e+02 8.12239766e-01]	[5.70067383e+02 8.93401123e+02 7.96332181e-01]	[5.41805359e+02 8.72790955e+02 7.89474547e-01]	[4.85345703e+02 9.00980347e+02 8.13532174e-01]	[4.64955353e+02 8.95857788e+02 7.78950155e-01]	[4.80302917e+02 8.72892761e+02 7.60726750e-01]
[523.87731934 344.26068115 0.89837438]	[523.81713867 398.00796509 0.94210899]	[469.9770813 395.50140381 0.82997644]	[441.74581909 472.5887146 0.89494026]	[436.60470581 536.70129395 0.85723788]	[580.33624268 398.1008606 0.89801478]	[603.25408936 477.69500732 0.90065849]	[590.58795166 523.92773438 0.85532928]	[521.35906982 580.24786377 0.78322393]	[482.83032227 577.70477295 0.76565897]	[482.96466064 726.48638916 0.8495456 ]	[4.80197510e+02 8.67647217e+02 8.64360511e-01]	[559.81921387 580.28326416 0.74329007]	[549.53991699 726.64654541 0.83383238]	[5.46975281e+02 8.67621521e+02 8.29889119e-01]	[513.58843994 333.97390747 0.86328351]	[541.69665527 336.46447754 0.93169975]	[498.12698364 323.77127075 0.7258482 ]	[559.81182861 323.7817688 0.77149975]	[5.59812073e+02 9.06105591e+02 8.10344160e-01]	[5.70066833e+02 8.93403320e+02 7.93662012e-01]	[5.41804321e+02 8.72788025e+02 7.87490845e-01]	[4.82958588e+02 9.00993408e+02 8.14909995e-01]	[4.64956665e+02 8.95867859e+02 7.80780196e-01]	[4.80302704e+02 8.72892273e+02 7.61451781e-01]
[523.83782959 344.31771851 0.896415 ]	[523.81072998 398.015625 0.94385219]	[469.97732544 395.50570679 0.83198434]	[441.72433472 475.12606812 0.89890265]	[436.65530396 539.2723999 0.88655782]	[580.3348999 398.10647583 0.89803731]	[600.82623291 477.71002197 0.89952916]	[588.06549072 528.97839355 0.83215714]	[521.35223389 580.32611084 0.79681695]	[482.85501099 580.26239014 0.76854348]	[482.95825195 726.55200195 0.86062396]	[480.2043457 867.6605835 0.86898917]	[559.78271484 580.34667969 0.74551153]	[549.51641846 729.03326416 0.8369562 ]	[5.46977783e+02 8.67620544e+02 8.32451165e-01]	[511.08129883 334.03353882 0.87166536]	[539.28222656 336.51171875 0.9297353 ]	[495.6456604 326.28710938 0.73516798]	[559.73321533 326.30670166 0.76233214]	[5.59814575e+02 9.06103577e+02 8.09843838e-01]	[5.70065796e+02 8.93400879e+02 7.91823089e-01]	[5.41817749e+02 8.72783630e+02 7.93827295e-01]	[4.82942444e+02 9.00992554e+02 8.16924870e-01]	[4.64942780e+02 8.95861938e+02 7.84921229e-01]	[4.80313873e+02 8.72903625e+02 7.62382805e-01]
[523.81585693 346.81607056 0.8953498 ]	[523.79803467 395.64620972 0.94057512]	[469.98455811 395.49450684 0.83053458]	[441.71411133 477.60067749 0.90883696]	[436.69747925 541.89691162 0.91001397]	[580.30340576 398.09689331 0.89259225]	[600.75549316 477.70761108 0.8883431 ]	[588.06524658 534.17504883 0.84096992]	[521.28747559 582.81414795 0.79662734]	[482.81234741 580.35058594 0.7738328 ]	[482.95452881 726.54449463 0.85998076]	[480.22238159 870.10101318 0.87158424]	[559.69110107 582.85510254 0.73875552]	[549.48828125 729.050354 0.84023696]	[5.46979370e+02 8.67637878e+02 8.34684670e-01]	[511.07156372 334.07785034 0.87848938]	[539.24780273 336.55960083 0.93121493]	[495.62985229 328.8458252 0.74762273]	[557.2265625 328.87237549 0.75427574]	[5.59805481e+02 9.06103577e+02 8.11154485e-01]	[5.70059692e+02 8.93406250e+02 7.93633997e-01]	[5.41825500e+02 8.72803650e+02 7.96029687e-01]	[4.82929779e+02 9.01001404e+02 8.10791016e-01]	[4.64929382e+02 8.95870728e+02 7.77146816e-01]	[4.80341522e+02 8.75332031e+02 7.52027690e-01]
[523.76385498 346.85293579 0.89617848]	[523.75787354 395.62875366 0.94395095]	[467.49581909 393.0675354 0.83142227]	[441.72073364 477.75085449 0.93360293]	[439.10043335 547.03613281 0.8720305 ]	[580.27801514 398.05163574 0.88174081]	[595.69866943 477.70108032 0.88249505]	[590.54003906 534.16229248 0.84025186]	[521.24932861 580.30706787 0.78123444]	[482.78741455 580.29510498 0.78159499]	[482.94424438 726.51293945 0.85961866]	[480.22775269 870.11651611 0.8720926 ]	[557.22393799 580.31994629 0.72338915]	[549.49194336 729.03326416 0.8401593 ]	[5.46989319e+02 8.67657898e+02 8.32287073e-01]	[511.01831055 336.46911621 0.88715982]	[539.17419434 336.58880615 0.91800165]	[493.13388062 328.91168213 0.75375909]	[554.6998291 328.91531372 0.76255572]	[5.59805298e+02 9.06101807e+02 8.06700289e-01]	[5.70062256e+02 8.93407410e+02 7.89273977e-01]	[5.41834229e+02 8.72824402e+02 7.94785917e-01]	[4.82897095e+02 9.01005066e+02 8.08555543e-01]	[4.64903168e+02 8.95868713e+02 7.75384128e-01]	[4.82742981e+02 8.75347412e+02 7.50894129e-01]
[523.76422119 346.85375977 0.89637446]	[523.75299072 395.62594604 0.94357914]	[467.49560547 393.05462646 0.83053571]	[441.71691895 480.11199951 0.93266678]	[439.09912109 547.03039551 0.87197053]	[580.26672363 398.0559082 0.88059139]	[595.70367432 477.70471191 0.88276309]	[590.54998779 534.17553711 0.84035188]	[521.25073242 580.324646 0.7826007 ]	[482.78677368 580.30889893 0.7815733 ]	[482.94763184 726.51617432 0.85880941]	[480.23202515 870.12878418 0.87534338]	[557.22753906 580.33868408 0.72477275]	[549.49450684 729.03564453 0.8397252 ]	[5.46984863e+02 8.67653748e+02 8.32266569e-01]	[511.01779175 336.4699707 0.88725388]	[539.17468262 336.59033203 0.91793704]	[493.13470459 328.91702271 0.75367939]	[554.69763184 328.91384888 0.7626701 ]	[5.59793274e+02 9.06092957e+02 8.03220630e-01]	[5.70055542e+02 8.93402954e+02 7.88555145e-01]	[5.41833252e+02 8.72822632e+02 7.94867814e-01]	[4.82896118e+02 9.01005066e+02 8.08433235e-01]	[4.64904175e+02 8.95869690e+02 7.75676250e-01]	[4.82748260e+02 8.75360229e+02 7.50971913e-01]
[521.39501953 346.87792969 0.89545411]	[521.36572266 398.01013184 0.95052117]	[467.43240356 393.07641602 0.83593917]	[441.74389648 480.24203491 0.94981921]	[439.17562866 557.20373535 0.8746047 ]	[577.77349854 398.08569336 0.87584645]	[590.63897705 477.70483398 0.88369441]	[590.57647705 539.19091797 0.85533047]	[521.18817139 577.78594971 0.76106209]	[482.71194458 577.77404785 0.77073163]	[482.93518066 726.50592041 0.85852814]	[480.23168945 870.13214111 0.87508345]	[557.18225098 580.25268555 0.71763241]	[547.01983643 726.65515137 0.85384476]	[5.46994324e+02 8.67656067e+02 8.31710696e-01]	[508.49157715 336.49545288 0.8991729 ]	[536.68804932 336.58709717 0.9041512 ]	[493.05511475 328.91714478 0.74457216]	[554.67297363 326.37670898 0.76021218]	[5.59793091e+02 9.06094055e+02 8.02953660e-01]	[5.70062073e+02 8.93405701e+02 7.87902355e-01]	[5.41846191e+02 8.72830505e+02 7.94552863e-01]	[4.82883881e+02 9.01007202e+02 8.08399618e-01]	[4.64892487e+02 8.95871033e+02 7.76871622e-01]	[4.82755829e+02 8.75364319e+02 7.50330865e-01]
[521.35931396 349.40719604 0.89851201]	[521.33111572 398.03030396 0.95513803]	[464.96954346 395.5112915 0.84584075]	[441.77160645 480.34738159 0.94992733]	[439.13424683 559.8026123 0.90492594]	[577.70922852 398.09411621 0.87094069]	[590.53808594 477.68545532 0.88617229]	[595.6739502 536.70904541 0.82510781]	[518.75500488 577.77929688 0.75162172]	[480.33551025 577.72589111 0.76856548]	[482.92086792 726.47540283 0.855878 ]	[480.23345947 870.14318848 0.87574804]	[552.10992432 580.26348877 0.71428037]	[546.98339844 726.61236572 0.8596862 ]	[5.47001831e+02 8.67658997e+02 8.30654621e-01]	[506.01727295 336.54940796 0.91462272]	[534.17224121 336.61950684 0.89667463]	[488.03219604 331.39666748 0.75995827]	[552.09783936 328.91549683 0.76920426]	[5.59783325e+02 9.03619202e+02 7.98035741e-01]	[5.70064026e+02 8.93391663e+02 7.87090778e-01]	[5.41857727e+02 8.72837402e+02 7.95529068e-01]	[4.82868591e+02 9.00996521e+02 8.05068374e-01]	[4.64879120e+02 8.95861389e+02 7.75392830e-01]	[4.82764618e+02 8.75376465e+02 7.48750806e-01]
[521.26904297 349.40600586 0.89026809]	[521.2868042 398.03128052 0.95363903]	[464.92312622 395.51782227 0.85387546]	[441.79000854 482.73223877 0.93884569]	[439.12649536 562.42687988 0.93081468]	[575.15765381 398.08889771 0.86006403]	[585.55279541 477.71585083 0.91371107]	[598.21606445 539.20965576 0.8348974 ]	[518.6505127 577.74530029 0.74194044]	[480.27389526 575.22198486 0.76823449]	[482.89361572 726.46948242 0.86006045]	[480.23092651 870.13909912 0.87352836]	[549.52386475 577.78503418 0.72807699]	[546.96893311 726.64172363 0.86632794]	[5.46984741e+02 8.67687378e+02 8.35990071e-01]	[505.91183472 336.56048584 0.9321245 ]	[531.55389404 336.61621094 0.89439642]	[487.95037842 328.92700195 0.75578105]	[549.57696533 328.87942505 0.78256518]	[5.59800903e+02 9.06088013e+02 8.04135501e-01]	[5.70073425e+02 8.93395996e+02 7.91546524e-01]	[5.41844849e+02 8.72860413e+02 7.96991765e-01]	[4.82868652e+02 9.01005920e+02 8.05945933e-01]	[4.64880737e+02 8.95865540e+02 7.74403274e-01]	[4.82755463e+02 8.75358643e+02 7.50929415e-01]
[518.79418945 349.43347168 0.87273771]	[521.24365234 395.640625 0.94742346]	[464.82125854 393.07174683 0.86216974]	[441.87112427 482.84280396 0.92079735]	[439.13253784 564.99261475 0.93316382]	[572.58282471 398.04400635 0.85598129]	[585.43676758 477.69607544 0.92070085]	[600.80743408 536.69940186 0.83901888]	[516.17755127 577.70617676 0.73035282]	[480.2348938 575.21911621 0.76892477]	[482.85928345 726.46112061 0.86215794]	[480.22967529 870.13269043 0.87024987]	[547.05950928 577.7366333 0.73230845]	[544.54547119 726.62615967 0.87543231]	[5.46974670e+02 8.67688354e+02 8.39766383e-01]	[503.42355347 336.57550049 0.95155507]	[528.99621582 336.65536499 0.90789306]	[485.41174316 328.91400146 0.76652986]	[547.0703125 331.48864746 0.8106668 ]	[5.59810181e+02 9.06092773e+02 8.10288310e-01]	[5.70074097e+02 8.93395996e+02 7.96840668e-01]	[5.41848572e+02 8.72862366e+02 8.04933608e-01]	[4.82863708e+02 9.01000305e+02 8.05166364e-01]	[4.64875824e+02 8.95859863e+02 7.72179544e-01]	[4.82758514e+02 8.75351379e+02 7.49455631e-01]
[518.66925049 351.92364502 0.85961741]	[521.15625 395.64215088 0.93436855]	[462.37420654 395.50418091 0.87823218]	[441.86346436 482.82522583 0.91812032]	[439.0736084 567.51031494 0.89176911]	[567.54034424 395.63827515 0.86907494]	[582.98950195 477.65777588 0.91176009]	[600.83898926 531.6036377 0.83408701]	[513.63342285 575.21368408 0.72383583]	[480.1708374 575.19030762 0.76191342]	[482.8013916 726.43310547 0.85836196]	[480.22781372 870.13568115 0.87300718]	[546.97296143 577.71264648 0.74357378]	[544.5100708 726.58734131 0.88493884]	[5.46973328e+02 8.67683533e+02 8.37640524e-01]	[503.31167603 336.58624268 0.95799279]	[526.49816895 336.68530273 0.92598629]	[482.9468689 328.84680176 0.77400029]	[546.98822021 333.97262573 0.82192129]	[5.59831055e+02 9.06105774e+02 8.09446812e-01]	[5.70093323e+02 8.93392944e+02 7.93928266e-01]	[5.41857483e+02 8.72854309e+02 8.03335845e-01]	[4.82849426e+02 9.01001099e+02 8.07264388e-01]	[4.64860107e+02 8.95858765e+02 7.77838886e-01]	[4.82773010e+02 8.75339661e+02 7.54056096e-01]
[511.06021118 352.02062988 0.85337949]	[513.65039062 398.01031494 0.88441354]	[459.76324463 395.54632568 0.8972311 ]	[441.67428589 485.45318604 0.89601201]	[431.48532104 577.72625732 0.81458324]	[564.93548584 398.01553345 0.90111506]	[577.77941895 477.69857788 0.87146628]	[600.74700928 531.53723145 0.82639837]	[508.49801636 577.7086792 0.73608685]	[477.61703491 577.72869873 0.7250424 ]	[480.37576294 726.47888184 0.8594349 ]	[4.80228882e+02 8.70132568e+02 8.68421555e-01]	[544.47808838 577.69927979 0.77148932]	[544.42089844 726.5501709 0.88615501]	[5.46941406e+02 8.67657349e+02 8.37797761e-01]	[500.75241089 336.67004395 0.9466815 ]	[523.90393066 339.06799316 0.96710742]	[482.75778198 328.93136597 0.74690783]	[544.41784668 333.96322632 0.84178573]	[5.59835083e+02 9.06101685e+02 8.06245446e-01]	[5.70089294e+02 8.93374512e+02 7.93755829e-01]	[5.41839172e+02 8.72824646e+02 7.96505988e-01]	[4.82851501e+02 9.00988770e+02 8.02375734e-01]	[4.64864380e+02 8.95844177e+02 7.73471832e-01]	[4.82769806e+02 8.75323914e+02 7.52923965e-01]
[508.46029663 354.46820068 0.87157536]	[508.50906372 398.02658081 0.89930129]	[459.66491699 395.59008789 0.89488721]	[439.29663086 485.46722412 0.89089799]	[426.42489624 580.23065186 0.8299855 ]	[564.82440186 395.64691162 0.90462261]	[572.63372803 480.18414307 0.90283376]	[595.66931152 531.6005249 0.80702913]	[505.91629028 580.2364502 0.75449848]	[470.04702759 580.24761963 0.70856798]	[480.34143066 726.52947998 0.86846697]	[4.80230438e+02 8.70126038e+02 8.65769446e-01]	[544.37744141 580.23919678 0.78125501]	[544.3482666 726.59515381 0.88662881]	[5.46922607e+02 8.67677429e+02 8.40321362e-01]	[500.66598511 339.02954102 0.94030237]	[523.76977539 339.1105957 0.9654237 ]	[480.33895874 331.41003418 0.76222789]	[541.90606689 333.95605469 0.83730191]	[5.62228943e+02 9.06118042e+02 8.06875646e-01]	[5.70097046e+02 8.93373413e+02 7.92057395e-01]	[5.41820679e+02 8.72828308e+02 7.83182800e-01]	[4.82876434e+02 9.01050476e+02 7.97963142e-01]	[4.64886566e+02 8.95893250e+02 7.67918468e-01]	[4.82754303e+02 8.72929871e+02 7.52117038e-01]
[503.43334961 354.51541138 0.91345912]	[505.94403076 398.00991821 0.91198683]	[457.19052124 395.58279419 0.87655592]	[439.20623779 487.93157959 0.88610256]	[423.89813232 580.30535889 0.86122572]	[562.39001465 395.64501953 0.90439129]	[567.5859375 480.13430786 0.90350699]	[588.10101318 531.62493896 0.82753778]	[503.45974731 577.78082275 0.76537853]	[467.41928101 580.25537109 0.71658772]	[480.28451538 726.62310791 0.87507713]	[4.80222534e+02 8.70096985e+02 8.67978990e-01]	[544.29797363 577.75854492 0.78000724]	[541.94848633 726.50274658 0.88493645]	[5.46924927e+02 8.67656616e+02 8.39114606e-01]	[495.693573 339.03634644 0.91456497]	[521.26025391 339.15649414 0.95433873]	[480.19607544 331.46096802 0.77538127]	[541.76971436 334.00830078 0.84617126]	[5.62235107e+02 9.06126892e+02 8.12586308e-01]	[5.70104736e+02 8.93371643e+02 7.95273542e-01]	[5.41841064e+02 8.72810364e+02 7.82319248e-01]	[4.82901825e+02 9.01051025e+02 8.07944536e-01]	[4.64908966e+02 8.95896973e+02 7.78132617e-01]	[4.82736237e+02 8.72898376e+02 7.65024543e-01]
[503.43411255 354.51538086 0.91341388]	[505.9460144 398.00952148 0.91157007]	[457.19116211 395.58071899 0.87636757]	[439.20666504 487.93167114 0.88648313]	[423.90090942 580.3081665 0.86136526]	[562.39080811 395.64230347 0.9043712 ]	[567.58825684 480.13833618 0.9043045 ]	[588.10235596 531.62731934 0.82681131]	[503.4614563 577.77844238 0.7651602 ]	[467.41873169 580.25170898 0.71610641]	[480.28662109 726.62194824 0.87492037]	[4.80219055e+02 8.70096985e+02 8.65737677e-01]	[544.3001709 577.75549316 0.77908045]	[541.94830322 726.50372314 0.88468182]	[5.46924500e+02 8.67649475e+02 8.38672936e-01]	[495.69482422 339.03631592 0.91465449]	[521.26116943 339.15689087 0.95418984]	[480.19784546 331.4659729 0.77560544]	[541.76708984 334.00497437 0.84363896]	[5.62239624e+02 9.06125122e+02 8.10274363e-01]	[5.70103210e+02 8.93367615e+02 7.93829322e-01]	[5.41841858e+02 8.72799683e+02 7.83796728e-01]	[4.82916138e+02 9.01047668e+02 8.01421762e-01]	[4.64914948e+02 8.95896484e+02 7.72182822e-01]	[4.82729980e+02 8.72894531e+02 7.64560461e-01]
[503.30307007 354.52108765 0.93406564]	[503.41052246 395.65170288 0.93149906]	[454.56628418 395.55587769 0.84500635]	[439.11358643 485.4630127 0.88018143]	[423.80899048 580.284729 0.86648738]	[562.23260498 398.05395508 0.90185988]	[567.44732666 480.19470215 0.92734569]	[588.01251221 534.17785645 0.84825748]	[503.37228394 580.27941895 0.77641332]	[464.87631226 580.31256104 0.73126328]	[480.26330566 726.5612793 0.87518156]	[4.80219086e+02 8.70114929e+02 8.67219985e-01]	[541.90789795 580.24121094 0.77433574]	[541.84783936 726.45123291 0.8751269 ]	[5.44547363e+02 8.67635193e+02 8.39636266e-01]	[493.08004761 336.7046814 0.90099216]	[518.7880249 339.15206909 0.93916267]	[477.72921753 331.40890503 0.72298974]	[539.28430176 333.95828247 0.81011772]	[5.62231323e+02 9.06131042e+02 8.06290567e-01]	[5.70090576e+02 8.93366394e+02 7.91230261e-01]	[5.41826355e+02 8.72785645e+02 7.73763895e-01]	[4.82904510e+02 9.01043762e+02 8.05327713e-01]	[4.64901520e+02 8.95897034e+02 7.73581028e-01]	[4.82738312e+02 8.72911804e+02 7.62499869e-01]
[500.88543701 354.55291748 0.93804848]	[500.89981079 398.04669189 0.95074236]	[446.96768188 395.57208252 0.84377104]	[436.59716797 487.96542358 0.8401987 ]	[421.3352356 580.25848389 0.88688862]	[557.24273682 398.10784912 0.87685347]	[564.91149902 480.21810913 0.93251556]	[585.48773193 536.73126221 0.8789078 ]	[500.88360596 580.29382324 0.78272569]	[462.36416626 580.31628418 0.75105447]	[480.16394043 726.63269043 0.85894585]	[480.22567749 870.11877441 0.87203062]	[541.72698975 580.23937988 0.74799347]	[541.78656006 726.43115234 0.87217492]	[5.46931580e+02 8.67658508e+02 8.39445055e-01]	[490.48687744 339.08969116 0.90062934]	[518.64831543 339.1895752 0.90601248]	[475.10952759 333.92419434 0.74763173]	[536.67279053 333.96417236 0.79734057]	[5.62238586e+02 9.06143921e+02 8.14422011e-01]	[5.70112488e+02 8.93381409e+02 7.94603944e-01]	[5.41863892e+02 8.72800537e+02 7.75323510e-01]	[4.82878845e+02 9.01047363e+02 8.14499915e-01]	[4.64889160e+02 8.95901733e+02 7.82504022e-01]	[4.82760620e+02 8.72912903e+02 7.70925045e-01]
[500.64736938 356.978302 0.9223215 ]	[500.63381958 398.05673218 0.93717772]	[441.83465576 395.59567261 0.88857341]	[423.79705811 490.51974487 0.84655565]	[418.80548096 580.32592773 0.91573524]	[547.00463867 398.06893921 0.88745928]	[562.22906494 480.12335205 0.88944483]	[580.24475098 539.2300415 0.84096628]	[500.69900513 580.29614258 0.78474426]	[462.23995972 582.77758789 0.77656788]	[477.72402954 726.60821533 0.85609049]	[480.22982788 870.11914062 0.8709662 ]	[536.69970703 577.79034424 0.72430164]	[541.67803955 729.01513672 0.88430363]	[5.46933044e+02 8.67578613e+02 8.26860726e-01]	[482.93380737 339.15808105 0.93673295]	[508.51220703 339.22784424 0.89309472]	[464.93286133 331.50100708 0.76055658]	[529.00286865 334.00775146 0.8220917 ]	[5.59804871e+02 9.06125732e+02 7.99522221e-01]	[5.70075317e+02 8.93377808e+02 7.87990510e-01]	[5.41875610e+02 8.72712708e+02 7.58506596e-01]	[4.82865692e+02 9.01017456e+02 8.09152365e-01]	[4.64864838e+02 8.95877686e+02 7.81358242e-01]	[4.82782074e+02 8.72913574e+02 7.67649889e-01]
[500.64776611 356.97897339 0.92257482]	[500.63330078 398.05679321 0.9373163 ]	[441.83450317 395.59466553 0.88850343]	[423.79681396 490.52105713 0.8474167 ]	[418.8059082 580.3258667 0.91567934]	[547.0045166 398.06942749 0.88770819]	[562.23059082 480.11990356 0.88964152]	[580.24023438 539.22619629 0.83993912]	[500.69683838 580.28753662 0.78244615]	[462.2387085 580.35650635 0.77530897]	[477.72433472 726.60900879 0.85611343]	[480.22698975 870.1204834 0.87119162]	[536.6920166 577.77972412 0.72237104]	[541.67822266 729.01818848 0.88424987]	[5.46932129e+02 8.67578430e+02 8.26027155e-01]	[482.93399048 339.15853882 0.93667257]	[508.51330566 339.22802734 0.89292109]	[464.93280029 331.50146484 0.76086271]	[529.00384521 334.00857544 0.8227579 ]	[5.59813599e+02 9.06132324e+02 7.98470736e-01]	[5.70082458e+02 8.93380859e+02 7.85321534e-01]	[5.41873047e+02 8.72715393e+02 7.58679509e-01]	[4.82871185e+02 9.01019043e+02 8.09862614e-01]	[4.64868835e+02 8.95880920e+02 7.81916976e-01]	[4.82776672e+02 8.72914429e+02 7.68232167e-01]
[498.14447021 356.99588013 0.90240753]	[498.14447021 398.07403564 0.91906852]	[441.72232056 395.6317749 0.89777821]	[421.27529907 490.55029297 0.86718088]	[418.67352295 580.33496094 0.89972693]	[544.50299072 398.08770752 0.91276491]	[557.18994141 477.64529419 0.83014375]	[572.58227539 539.27996826 0.84151012]	[498.23565674 580.24298096 0.76230019]	[459.83770752 580.30859375 0.78030252]	[477.677948 726.53936768 0.84736842]	[480.2243042 870.11541748 0.87216282]	[531.55615234 577.75158691 0.71392828]	[539.28942871 729.04620361 0.87915909]	[5.44539856e+02 8.59970947e+02 8.18831027e-01]	[482.78457642 339.17901611 0.94575089]	[505.96887207 339.24383545 0.91035002]	[462.42376709 333.96099854 0.77713436]	[526.51239014 334.06451416 0.82742441]	[5.59791992e+02 8.98513733e+02 7.61436284e-01]	[5.70088440e+02 8.90836426e+02 7.67048776e-01]	[5.41851746e+02 8.70196777e+02 7.48706222e-01]	[4.82900024e+02 9.01021912e+02 8.11930597e-01]	[4.64887238e+02 8.95891724e+02 7.86758304e-01]	[4.82765167e+02 8.72903503e+02 7.69306004e-01]
[493.1178894 357.03564453 0.89097589]	[493.09942627 398.08776855 0.89561462]	[439.26547241 398.04086304 0.9030757 ]	[421.13641357 490.56140137 0.87342286]	[418.54907227 580.34448242 0.88422161]	[544.39575195 398.10870361 0.91851896]	[549.59161377 475.14044189 0.81014186]	[567.46307373 539.19940186 0.864223 ]	[498.14553833 580.26794434 0.75378788]	[459.77761841 580.3258667 0.78073215]	[477.59545898 726.60296631 0.84344053]	[4.80232117e+02 8.70105347e+02 8.67517710e-01]	[528.96899414 580.24438477 0.72906196]	[539.25720215 729.03375244 0.87783223]	[544.51782227 852.36975098 0.86194605]	[480.31051636 339.19729614 0.94354266]	[503.49856567 339.2805481 0.92188179]	[462.30810547 334.02587891 0.79202467]	[524.01824951 336.52664185 0.82728887]	[5.57228088e+02 8.93433655e+02 7.86671340e-01]	[5.67559265e+02 8.88225464e+02 7.82129467e-01]	[5.41849854e+02 8.62577209e+02 7.04582036e-01]	[4.82898224e+02 9.00985107e+02 8.15714180e-01]	[4.64884735e+02 8.95863770e+02 7.93901801e-01]	[4.82773468e+02 8.72894714e+02 7.69297838e-01]
[490.57098389 357.05108643 0.89117563]	[490.48452759 398.09854126 0.8990162 ]	[439.17926025 398.07684326 0.90014684]	[418.73043823 487.99420166 0.88463318]	[416.05895996 580.22521973 0.8524152 ]	[544.32342529 398.08544922 0.92361408]	[547.02410889 477.69207764 0.85967219]	[564.95922852 539.17431641 0.87635893]	[495.68890381 580.33612061 0.75572234]	[459.7510376 582.79541016 0.78507978]	[475.09616089 726.64489746 0.83167517]	[4.80218414e+02 8.67668274e+02 8.58355999e-01]	[526.49572754 580.32385254 0.74860507]	[539.18371582 729.0335083 0.86778814]	[544.41607666 852.222229 0.88096988]	[480.23327637 339.2260437 0.93365616]	[503.41744995 339.27423096 0.93720657]	[462.22659302 336.48132324 0.80731326]	[523.92657471 336.50671387 0.8346926 ]	[5.57209351e+02 8.90812012e+02 7.84946084e-01]	[5.67496582e+02 8.83045471e+02 7.51668096e-01]	[5.41747498e+02 8.57420959e+02 6.83537722e-01]	[4.82901703e+02 8.98500732e+02 8.21024954e-01]	[4.64897247e+02 8.95841858e+02 7.93063939e-01]	[4.82766449e+02 8.72852905e+02 7.70731628e-01]
[488.02639771 357.06365967 0.89236403]	[487.93649292 398.11013794 0.90905464]	[439.11489868 398.07382202 0.89685333]	[418.6685791 490.50033569 0.87657964]	[408.46832275 580.31195068 0.84644872]	[541.9432373 398.1361084 0.93268323]	[546.91809082 477.74438477 0.87216753]	[564.86590576 539.2434082 0.89098227]	[495.62878418 580.35418701 0.75184292]	[459.71774292 582.81335449 0.78817594]	[472.57662964 729.0479126 0.81918144]	[4.80238129e+02 8.67613220e+02 8.47894967e-01]	[526.45495605 580.34179688 0.75696874]	[536.70941162 726.66571045 0.85092646]	[5.41919128e+02 8.47097900e+02 8.36541951e-01]	[480.16040039 339.24533081 0.9225592 ]	[503.33392334 339.28622437 0.94091231]	[459.84454346 336.50878906 0.79874951]	[523.82391357 336.51342773 0.84127557]	[5.52138733e+02 8.88166077e+02 7.51845300e-01]	[5.64972778e+02 8.75347595e+02 7.65439868e-01]	[5.36675171e+02 8.52243652e+02 6.41596794e-01]	[4.82911224e+02 8.98470154e+02 8.15731525e-01]	[4.64922302e+02 8.93444519e+02 7.88952768e-01]	[4.82782166e+02 8.72777588e+02 7.70348012e-01]
[487.93606567 357.04458618 0.90129304]	[485.45632935 398.10211182 0.91968608]	[436.69360352 398.0567627 0.88537765]	[418.58706665 487.99081421 0.87312651]	[403.33703613 580.35089111 0.89299124]	[541.89624023 398.13009644 0.93425292]	[544.52825928 477.67840576 0.86748087]	[562.38470459 539.20153809 0.88670295]	[490.57809448 580.30169678 0.74633664]	[459.62036133 580.35083008 0.77500337]	[472.60073853 726.60919189 0.82290804]	[4.80250183e+02 8.65101868e+02 8.32380295e-01]	[523.99389648 580.29370117 0.77700198]	[534.09381104 726.58013916 0.82934266]	[541.83959961 831.8571167 0.8569997 ]	[477.74795532 339.23580933 0.91793996]	[503.24545288 339.2862854 0.94537753]	[459.81045532 336.50128174 0.84531814]	[521.36157227 336.5227356 0.85876215]	[5.47032166e+02 8.77936218e+02 7.16099739e-01]	[5.64853943e+02 8.70238953e+02 7.54317284e-01]	[5.34155212e+02 8.42050842e+02 5.81367910e-01]	[4.82912170e+02 8.98451050e+02 8.14670324e-01]	[4.64927460e+02 8.93434570e+02 7.94681072e-01]	[4.82819580e+02 8.72707031e+02 7.53782868e-01]
[485.44354248 357.05780029 0.91397434]	[485.40274048 398.12905884 0.92656434]	[436.63479614 398.08184814 0.88351583]	[416.13589478 490.50970459 0.85338157]	[400.86849976 580.31799316 0.90201366]	[541.86260986 398.13952637 0.93515396]	[544.51904297 477.66152954 0.86409539]	[562.32702637 539.19787598 0.87891144]	[490.48925781 580.33154297 0.75508136]	[457.21511841 582.79089355 0.77193272]	[472.5324707 726.63903809 0.814906 ]	[4.80231293e+02 8.65066467e+02 8.29573870e-01]	[523.94628906 580.31970215 0.7854737 ]	[528.96716309 726.51019287 0.82535613]	[541.7244873 829.20025635 0.8592872 ]	[477.68920898 339.24697876 0.91074955]	[500.8609314 339.29519653 0.9421019 ]	[459.78045654 336.48977661 0.83173925]	[521.3114624 336.4883728 0.85486209]	[5.44377869e+02 8.72712341e+02 7.76966155e-01]	[5.62242371e+02 8.65045898e+02 7.24460721e-01]	[5.31619873e+02 8.34304260e+02 6.14890218e-01]	[4.82917114e+02 8.98438049e+02 8.15033495e-01]	[4.64946259e+02 8.93433350e+02 7.95641482e-01]	[4.82825531e+02 8.70294556e+02 7.54772782e-01]
[482.96575928 357.04058838 0.92744148]	[482.9559021 398.15170288 0.93921125]	[436.56213379 398.08154297 0.87332869]	[413.49655151 485.49551392 0.84311521]	[400.69515991 577.75482178 0.90222865]	[541.7677002 398.1836853 0.93610644]	[544.51184082 477.66619873 0.86534852]	[559.83746338 539.31359863 0.87405467]	[485.46865845 580.33990479 0.76452744]	[454.61917114 582.8079834 0.74557376]	[467.44332886 729.05596924 0.81825626]	[4.80204987e+02 8.65092285e+02 8.29786003e-01]	[523.83270264 580.33258057 0.79095799]	[523.89807129 726.53375244 0.85167992]	[5.28972412e+02 8.08669861e+02 7.90485799e-01]	[477.62127686 339.21310425 0.90829557]	[500.78631592 339.30969238 0.94157588]	[459.73138428 336.45864868 0.8277176 ]	[521.24584961 336.51226807 0.858944 ]	[5.23912598e+02 8.52309265e+02 8.45680475e-01]	[5.41848938e+02 8.49615784e+02 7.85685658e-01]	[5.23935425e+02 8.08706543e+02 6.51002765e-01]	[4.82927551e+02 8.98476379e+02 7.95701087e-01]	[4.64923950e+02 8.93449585e+02 7.80228496e-01]	[4.82825073e+02 8.70311523e+02 7.55730450e-01]
[482.9307251 357.04412842 0.93400288]	[482.90209961 398.1366272 0.94769436]	[434.0920105 398.07455444 0.86273682]	[405.91693115 487.93981934 0.83179915]	[398.23452759 575.22973633 0.89184016]	[541.71850586 398.1697998 0.92629099]	[544.48986816 475.16665649 0.85590643]	[559.73809814 536.70410156 0.83450508]	[485.39605713 582.80236816 0.77451837]	[452.0715332 582.85498047 0.73955631]	[464.97418213 729.03491211 0.82413721]	[4.80243469e+02 8.67576660e+02 8.43151271e-01]	[523.78308105 582.79626465 0.79311192]	[523.85302734 726.54968262 0.81533885]	[526.41815186 793.21734619 0.82265592]	[475.16323853 339.20809937 0.90493977]	[500.75701904 341.67169189 0.94092637]	[459.66012573 334.06106567 0.81727743]	[521.21948242 336.52313232 0.85222381]	[5.21224365e+02 8.39398804e+02 8.23805094e-01]	[5.36676331e+02 8.31886230e+02 7.73402631e-01]	[5.23923889e+02 7.90797668e+02 7.00317919e-01]	[4.82919617e+02 9.00992188e+02 7.63199389e-01]	[4.64932434e+02 8.95867615e+02 7.52280891e-01]	[4.82843384e+02 8.72751526e+02 7.60983467e-01]
[482.90585327 357.05340576 0.93917328]	[482.88238525 398.13290405 0.94874519]	[434.05813599 398.07836914 0.85928279]	[403.27886963 490.49407959 0.84879881]	[398.13134766 577.70587158 0.885216 ]	[539.31774902 398.16403198 0.91820222]	[544.4776001 475.15264893 0.85923332]	[559.71496582 539.20935059 0.840128 ]	[485.37350464 580.29956055 0.76947105]	[452.04632568 582.78106689 0.72868145]	[464.93286133 726.61425781 0.81477243]	[4.80238007e+02 8.67575806e+02 8.40032101e-01]	[521.43231201 580.28912354 0.78368855]	[523.8057251 726.56915283 0.77052009]	[523.77154541 770.17193604 0.81980312]	[475.13653564 339.21948242 0.902399 ]	[500.72781372 341.68151855 0.93681836]	[459.65115356 336.46115112 0.8144151 ]	[521.20343018 336.51785278 0.84764045]	[5.16199768e+02 8.24042480e+02 7.44974375e-01]	[5.26462891e+02 8.16370850e+02 7.24860966e-01]	[5.21211060e+02 7.67630005e+02 6.52916670e-01]	[4.82894043e+02 8.98515381e+02 7.73706079e-01]	[4.64909973e+02 8.95855591e+02 7.66206086e-01]	[4.82802063e+02 8.72809082e+02 7.38902569e-01]
[482.8286438 357.05084229 0.94731236]	[482.86248779 398.12155151 0.94842601]	[431.55532837 398.07897949 0.85056937]	[400.83355713 490.48590088 0.86608261]	[398.04364014 575.22790527 0.87041765]	[539.31140137 398.14294434 0.91008121]	[544.45135498 475.07791138 0.85105598]	[557.26489258 536.74707031 0.83025205]	[482.97720337 580.28271484 0.77258545]	[449.48800659 580.35540771 0.72531909]	[464.89767456 726.59979248 0.81651187]	[4.80214935e+02 8.67697876e+02 8.53084266e-01]	[521.40185547 580.26489258 0.77808017]	[523.83099365 726.47485352 0.74629664]	[521.31188965 754.80010986 0.79772282]	[475.06347656 339.20980835 0.89609563]	[500.66574097 341.68209839 0.92522925]	[459.61999512 336.45501709 0.79486483]	[521.17486572 336.48181152 0.84438759]	[5.08540894e+02 8.08635193e+02 7.88990557e-01]	[5.23884155e+02 8.03502380e+02 7.43526995e-01]	[5.16151978e+02 7.52165222e+02 6.66230917e-01]	[4.82829529e+02 8.98433899e+02 7.84438610e-01]	[4.64852966e+02 8.93433228e+02 7.83829272e-01]	[4.82758514e+02 8.75327759e+02 7.40944207e-01]
[482.81552124 357.0289917 0.94906908]	[482.78579712 398.12805176 0.95518631]	[428.99707031 398.06921387 0.84420472]	[400.78344727 488.02313232 0.88126147]	[395.64434814 577.77429199 0.87415397]	[539.22473145 398.17340088 0.90181452]	[544.38793945 472.58877563 0.86128145]	[557.25482178 531.61706543 0.82573712]	[482.94055176 580.29382324 0.77686793]	[449.4559021 582.78302002 0.72390103]	[464.86785889 726.51696777 0.81173301]	[4.80176056e+02 8.67665466e+02 8.52228105e-01]	[521.36871338 580.25183105 0.77089369]	[523.85430908 726.43817139 0.72850287]	[518.70581055 749.61218262 0.78626359]	[472.58441162 339.19769287 0.89846671]	[500.64401245 339.29159546 0.92286026]	[457.18725586 336.47433472 0.79562712]	[518.7512207 336.47244263 0.8255899 ]	[505.90240479 790.81011963 0.81666124]	[521.32598877 788.21917725 0.83279347]	[5.08447540e+02 7.46996460e+02 6.45266593e-01]	[4.82877472e+02 8.98422913e+02 7.90679872e-01]	[4.64893738e+02 8.93438232e+02 7.83107460e-01]	[4.80311951e+02 8.72898804e+02 7.45389879e-01]
[482.81570435 357.02920532 0.9493413 ]	[482.7852478 398.12704468 0.95480013]	[428.99475098 398.07003784 0.84450364]	[400.77966309 490.47912598 0.88031387]	[395.64285278 577.76312256 0.87274307]	[539.22814941 398.17086792 0.90216988]	[544.39239502 472.57192993 0.85981143]	[557.25268555 531.6003418 0.82651311]	[482.94488525 580.29089355 0.77688956]	[449.46157837 582.78051758 0.72316408]	[464.85391235 726.50823975 0.81332994]	[4.80175598e+02 8.67670105e+02 8.52425814e-01]	[521.37207031 580.24810791 0.77166289]	[5.23847656e+02 7.24034119e+02 7.18548298e-01]	[518.71435547 749.61029053 0.78967428]	[472.58544922 339.19726562 0.8987304 ]	[500.64428711 339.29214478 0.92300987]	[457.18502808 336.47290039 0.79505408]	[518.75256348 336.47314453 0.8255201 ]	[505.90481567 790.81036377 0.81592298]	[521.33093262 788.21929932 0.83289921]	[5.08451477e+02 7.46999939e+02 6.46604717e-01]	[4.82874969e+02 8.98416931e+02 7.91205168e-01]	[4.64891022e+02 8.93433960e+02 7.83922076e-01]	[4.80310822e+02 8.72906616e+02 7.43196130e-01]
[482.73742676 356.99707031 0.94726944]	[482.72283936 398.12985229 0.95745999]	[428.91012573 398.07156372 0.8479017 ]	[400.77697754 490.50949097 0.88385445]	[395.59805298 577.79089355 0.87288666]	[536.68981934 398.15640259 0.8819707 ]	[544.34771729 470.01419067 0.8517257 ]	[557.23590088 528.99401855 0.83465809]	[482.92202759 580.24987793 0.77096593]	[446.96539307 580.32165527 0.71712244]	[464.87216187 726.45648193 0.80728734]	[4.80188751e+02 8.67707336e+02 8.64677012e-01]	[521.35668945 577.74176025 0.75845766]	[5.23849243e+02 7.21410706e+02 6.94139481e-01]	[5.16121826e+02 7.44513672e+02 7.33075380e-01]	[470.03250122 339.17669678 0.89816022]	[498.19134521 339.26071167 0.91249382]	[457.11968994 334.06243896 0.74533373]	[518.64172363 334.06369019 0.80230498]	[503.41757202 777.91503906 0.80156636]	[518.76739502 772.75482178 0.77472889]	[5.05922668e+02 7.36777771e+02 6.01695955e-01]	[4.82861237e+02 8.98422852e+02 7.92975187e-01]	[4.64886261e+02 8.93438110e+02 7.84958661e-01]	[4.80343689e+02 8.75327271e+02 7.46168971e-01]
[480.37173462 356.97052002 0.94067776]	[480.33822632 398.15036011 0.96123266]	[426.36157227 398.09103394 0.86068088]	[400.73464966 488.01690674 0.89115137]	[395.57553101 580.22753906 0.87517858]	[534.1618042 398.18615723 0.8717773 ]	[544.33868408 470.02954102 0.85045981]	[557.1786499 526.50793457 0.84261775]	[482.87796021 580.26501465 0.77093762]	[446.88973999 580.30944824 0.71518707]	[464.92004395 726.47515869 0.79400921]	[4.80200500e+02 8.67704285e+02 8.64190638e-01]	[521.33569336 577.75531006 0.75661147]	[523.9901123 729.12384033 0.8149451 ]	[5.03317352e+02 7.26495483e+02 6.35422468e-01]	[469.97140503 339.1656189 0.89820784]	[498.13409424 339.23831177 0.90088844]	[454.60830688 334.02478027 0.7449075 ]	[516.13433838 334.02105713 0.79070538]	[5.03271179e+02 7.64971130e+02 6.48851454e-01]	[5.08462433e+02 7.57340881e+02 5.50552189e-01]	[5.00850464e+02 7.13748169e+02 3.95763934e-01]	[4.82910339e+02 8.98424072e+02 7.95677066e-01]	[4.64928070e+02 8.93438538e+02 7.84876645e-01]	[4.80336548e+02 8.72919312e+02 7.39781678e-01]
[480.31347656 356.97674561 0.938748 ]	[480.29528809 398.15817261 0.96141577]	[423.88607788 398.09436035 0.86483824]	[400.71014404 487.98757935 0.89777392]	[395.5335083 580.27703857 0.87236279]	[534.09112549 398.19061279 0.86970931]	[544.32739258 470.03839111 0.85031217]	[554.68548584 526.51171875 0.83476591]	[482.86071777 580.28289795 0.77462292]	[444.44268799 580.31756592 0.72007895]	[464.84350586 726.48205566 0.81156677]	[4.80203186e+02 8.70113586e+02 8.67750645e-01]	[521.32165527 577.77111816 0.75805759]	[523.9175415 729.21862793 0.81566924]	[5.00717804e+02 7.08652588e+02 5.13148785e-01]	[467.42828369 339.17544556 0.905186 ]	[495.6362915 339.23242188 0.8895393 ]	[452.03903198 334.01208496 0.73259294]	[513.61254883 334.02832031 0.79807317]	[5.05990051e+02 7.44464294e+02 4.26892698e-01]	[5.21226562e+02 7.34222534e+02 4.04309511e-01]	[4.87974487e+02 6.88137878e+02 2.32400581e-01]	[4.82921204e+02 8.98429871e+02 7.97625244e-01]	[4.64937256e+02 8.93444702e+02 7.88841426e-01]	[4.80336884e+02 8.75322388e+02 7.37201393e-01]
[480.26281738 357.00906372 0.93930197]	[480.24990845 398.16674805 0.96147513]	[423.81515503 398.10220337 0.87265247]	[400.67556763 490.54046631 0.89515477]	[395.54180908 580.37017822 0.88342381]	[531.56195068 398.19250488 0.87083763]	[544.31298828 472.60198975 0.85011315]	[552.13867188 526.50946045 0.83468759]	[482.83187866 580.35882568 0.78915405]	[444.42382812 582.80065918 0.73600376]	[464.84057617 726.48706055 0.81268626]	[480.20449829 870.1350708 0.87573057]	[521.29278564 580.29418945 0.7706753 ]	[523.89172363 729.19793701 0.84690964]	[4.93050903e+02 7.03411133e+02 4.27158028e-01]	[464.93347168 339.20501709 0.91269624]	[493.10171509 339.24945068 0.87996858]	[449.47225952 334.03497314 0.75625741]	[511.07104492 334.02926636 0.81150866]	[5.08476837e+02 7.31789124e+02 2.77801394e-01]	[5.21296509e+02 7.29027405e+02 2.43453488e-01]	[0. 0. 0.]	[4.82952637e+02 8.98434265e+02 7.95441985e-01]	[4.64961365e+02 8.93453003e+02 7.83191383e-01]	[4.80329803e+02 8.75350037e+02 7.39011943e-01]
[480.21032715 357.05984497 0.95488876]	[480.18682861 398.24365234 0.95389295]	[421.36651611 398.19900513 0.88462973]	[400.65264893 493.09112549 0.91088903]	[395.60641479 582.87426758 0.91158926]	[528.99627686 398.20980835 0.88288617]	[544.28515625 475.11776733 0.87122625]	[552.05383301 526.46087646 0.84870225]	[482.76071167 582.82171631 0.80576074]	[444.38674927 582.85766602 0.747778 ]	[464.87341309 726.57244873 0.8246935 ]	[480.21710205 870.16088867 0.88058466]	[521.18591309 580.33087158 0.75112826]	[523.98461914 729.20159912 0.81625164]	[4.82850250e+02 6.85482117e+02 4.03886080e-01]	[464.84185791 339.26919556 0.9102307 ]	[490.52050781 341.67074585 0.86515999]	[446.87136841 336.52642822 0.78653646]	[508.49356079 336.5256958 0.84027028]	[0. 0. 0.]	[0. 0. 0.]	[0. 0. 0.]	[4.82939453e+02 8.98422607e+02 7.97191679e-01]	[4.64948181e+02 8.93441223e+02 7.89439023e-01]	[4.80346008e+02 8.75368164e+02 7.39520669e-01]
[480.19540405 357.08609009 0.95457381]	[480.15756226 400.61367798 0.9530046 ]	[421.34240723 398.23880005 0.88963675]	[400.63137817 495.60119629 0.91537398]	[398.01794434 582.99407959 0.91737306]	[526.53515625 398.24942017 0.88833737]	[541.92852783 475.16567993 0.8785482 ]	[549.54968262 524.02001953 0.86861145]	[482.71087646 582.85339355 0.81928611]	[444.32128906 582.88977051 0.76056981]	[464.93386841 726.6449585 0.79525173]	[480.21881104 870.18109131 0.88661897]	[518.77728271 582.77697754 0.75366771]	[523.98681641 729.18060303 0.83558297]	[4.85384247e+02 6.82939636e+02 4.82708514e-01]	[462.44848633 339.30004883 0.90900576]	[490.48834229 341.68215942 0.86614519]	[444.4206543 336.53536987 0.79816055]	[508.47610474 336.4899292 0.83570683]	[5.21353943e+02 7.29176270e+02 1.58783123e-01]	[5.41747314e+02 7.26493469e+02 1.43205494e-01]	[0. 0. 0.]	[4.82938110e+02 8.98432251e+02 7.97492504e-01]	[4.64944580e+02 8.93447205e+02 7.91369379e-01]	[4.80335052e+02 8.75377991e+02 7.38770545e-01]
[480.15328979 357.13418579 0.94901222]	[480.1293335 400.63247681 0.9487204 ]	[421.30664062 398.26956177 0.89380896]	[400.63711548 495.66687012 0.91841781]	[398.03375244 585.3505249 0.92551434]	[526.51678467 398.25402832 0.89022875]	[541.92657471 477.63098145 0.89496613]	[549.54742432 524.01940918 0.87184942]	[480.37786865 582.85247803 0.81762737]	[441.89819336 582.90167236 0.76240963]	[464.9135437 729.10467529 0.79569948]	[480.22094727 870.20733643 0.88728392]	[518.76257324 580.34100342 0.74984556]	[524.02667236 729.19049072 0.82897252]	[4.85406677e+02 6.82934814e+02 4.69764918e-01]	[462.39068604 341.69381714 0.91064304]	[487.9871521 341.72271729 0.8673054 ]	[444.34649658 336.5586853 0.81115925]	[508.45162964 336.4982605 0.83476049]	[5.21416199e+02 7.29177490e+02 1.69973895e-01]	[5.41816223e+02 7.26496338e+02 1.65812030e-01]	[0. 0. 0.]	[4.82959534e+02 8.98444702e+02 7.93846548e-01]	[4.67398651e+02 8.95846985e+02 7.84430265e-01]	[4.80333527e+02 8.75397095e+02 7.36286402e-01]
[477.72930908 357.17944336 0.93875957]	[477.7210083 400.69104004 0.93153399]	[421.28231812 400.68981934 0.89895481]	[400.62286377 498.14849854 0.92863256]	[398.09921265 585.41876221 0.94192421]	[526.45123291 400.62539673 0.89383227]	[541.92974854 477.62966919 0.8861478 ]	[549.54382324 526.39251709 0.86472243]	[480.35348511 582.90936279 0.82724047]	[441.89044189 582.96893311 0.77135426]	[464.93713379 729.17462158 0.80649531]	[480.24276733 870.27185059 0.88517654]	[518.71844482 582.8180542 0.74367791]	[524.02655029 729.22485352 0.82773602]	[4.90553955e+02 6.85539490e+02 3.39992672e-01]	[462.3208313 341.7434082 0.90213925]	[485.49545288 341.79528809 0.85937887]	[444.30444336 336.59793091 0.80659354]	[505.98736572 336.55877686 0.84291017]	[0. 0. 0.]	[0. 0. 0.]	[0. 0. 0.]	[4.82952850e+02 8.98463867e+02 7.87571192e-01]	[4.64956726e+02 8.95851562e+02 7.77627409e-01]	[4.82739288e+02 8.77901123e+02 7.20989883e-01]
[477.71057129 357.21664429 0.93822455]	[477.68310547 400.76123047 0.92366165]	[421.24890137 400.76046753 0.90148544]	[400.61553955 498.24484253 0.94394737]	[398.09967041 585.47119141 0.93874484]	[526.44445801 400.6864624 0.89469039]	[541.92102051 477.71881104 0.89859498]	[549.5078125 526.43432617 0.86589479]	[480.35864258 582.95007324 0.82876724]	[441.89535522 585.40386963 0.76735502]	[464.91268921 731.66412354 0.80227274]	[480.25881958 870.26550293 0.88778293]	[518.72491455 582.84631348 0.74851638]	[524.03552246 731.67578125 0.81418419]	[4.90543427e+02 6.85543335e+02 3.38027000e-01]	[462.29049683 341.80300903 0.8931126 ]	[485.46365356 344.26925659 0.85891676]	[441.92669678 336.66882324 0.81322598]	[505.96112061 336.62973022 0.8500632 ]	[0. 0. 0.]	[0. 0. 0.]	[0. 0. 0.]	[4.82947296e+02 8.98469971e+02 7.88320363e-01]	[4.67393036e+02 8.95852234e+02 7.76918590e-01]	[4.82756561e+02 8.75463684e+02 7.22834766e-01]
[477.68676758 359.59783936 0.93398106]	[477.65661621 400.84741211 0.91579771]	[421.22640991 400.86672974 0.88981533]	[400.63397217 500.73196411 0.95399112]	[398.13922119 585.57324219 0.93379074]	[526.41052246 400.75488281 0.89660448]	[541.88342285 477.74697876 0.89925909]	[547.03540039 526.43603516 0.87544888]	[480.37017822 585.40783691 0.81673193]	[444.30389404 585.50933838 0.75040871]	[464.93881226 731.74438477 0.80035043]	[480.28234863 870.28814697 0.89344448]	[518.71838379 582.88708496 0.7466414 ]	[526.39849854 731.75958252 0.81270981]	[4.85396820e+02 6.85512024e+02 3.93190265e-01]	[462.26397705 344.26867676 0.89354688]	[485.43856812 344.32577515 0.86644095]	[441.92483521 339.09524536 0.81028825]	[505.96530151 336.64926147 0.84851742]	[0. 0. 0.]	[0. 0. 0.]	[0. 0. 0.]	[4.82936920e+02 8.98464783e+02 7.84592986e-01]	[4.67392151e+02 8.95850586e+02 7.74272442e-01]	[4.82787628e+02 8.77905396e+02 7.23439515e-01]
[477.67391968 359.66418457 0.92978895]	[477.6628418 403.28082275 0.90926278]	[421.22238159 403.30160522 0.88485223]	[400.63781738 500.84442139 0.96567988]	[398.15533447 585.59210205 0.92951959]	[526.43493652 400.80093384 0.89498836]	[541.847229 480.16067505 0.89864767]	[547.00250244 526.53057861 0.86884588]	[480.3500061 585.5078125 0.80875355]	[441.90283203 588.02746582 0.74289846]	[464.96780396 734.28900146 0.79043102]	[480.28601074 870.33178711 0.89308816]	[518.70294189 585.36968994 0.74409848]	[526.42834473 734.23205566 0.80360365]	[4.90538239e+02 6.88106873e+02 3.61139596e-01]	[462.24963379 344.35375977 0.88234234]	[485.42419434 346.90588379 0.86428821]	[441.90612793 339.13986206 0.80355787]	[505.93170166 339.0848999 0.84885234]	[0. 0. 0.]	[0. 0. 0.]	[0. 0. 0.]	[4.82928955e+02 8.98488586e+02 7.91266382e-01]	[4.64954681e+02 8.95872131e+02 7.79747069e-01]	[4.82797272e+02 8.77951721e+02 7.31351733e-01]
[477.6071167 359.75302124 0.90568984]	[477.66546631 403.39050293 0.89547557]	[421.2116394 403.38635254 0.87413198]	[400.62756348 500.88632202 0.97151959]	[398.17984009 588.05462646 0.92046988]	[526.42883301 403.28955078 0.8837353 ]	[541.81616211 480.30389404 0.92242455]	[546.96710205 531.54681396 0.85952902]	[480.36755371 588.03839111 0.791978 ]	[441.90551758 590.59033203 0.73264241]	[464.95394897 736.79229736 0.79691237]	[480.28808594 872.70526123 0.89412415]	[518.73504639 585.48052979 0.74892515]	[526.41149902 736.78637695 0.8047241 ]	[4.90505005e+02 6.88102295e+02 3.65263909e-01]	[462.21081543 346.89538574 0.87837648]	[485.40756226 351.91918945 0.87465978]	[441.90127563 339.18945312 0.76441598]	[505.94787598 339.15298462 0.84746474]	[0. 0. 0.]	[0. 0. 0.]	[0. 0. 0.]	[4.82935852e+02 8.98503540e+02 7.88341761e-01]	[4.64957581e+02 8.95892029e+02 7.75616348e-01]	[4.82807098e+02 8.77983459e+02 7.26895273e-01]
[477.60586548 359.75332642 0.90488482]	[477.67700195 403.39215088 0.89705896]	[421.21194458 403.38690186 0.87394345]	[400.62857056 500.88656616 0.97195733]	[398.18331909 588.05743408 0.92073578]	[526.44720459 403.29354858 0.8808502 ]	[541.81970215 480.30062866 0.92250115]	[546.96618652 531.54437256 0.85979426]	[480.36193848 588.03851318 0.79298592]	[441.89804077 590.58465576 0.73549026]	[464.95025635 736.78741455 0.79642773]	[480.28851318 872.70855713 0.89641613]	[518.73352051 585.48846436 0.74849886]	[526.4105835 736.78326416 0.80518621]	[4.90541321e+02 6.88108398e+02 3.54487211e-01]	[462.2102356 346.89468384 0.87781173]	[485.40692139 351.92004395 0.87428683]	[441.90158081 339.18728638 0.76497918]	[505.94714355 339.15179443 0.84808606]	[0. 0. 0.]	[0. 0. 0.]	[0. 0. 0.]	[4.82946106e+02 8.98508789e+02 7.90007889e-01]	[4.67400391e+02 8.95902344e+02 7.74648011e-01]	[4.82803101e+02 8.77991577e+02 7.28298128e-01]
[477.6333313 362.24301147 0.89032042]	[477.65039062 405.90881348 0.87806255]	[421.20309448 405.88256836 0.86799216]	[400.61242676 503.30361938 0.97381288]	[398.18798828 590.57312012 0.9053821 ]	[524.01873779 403.38119507 0.87686896]	[541.79211426 482.72109985 0.92849237]	[546.96191406 536.63977051 0.86820966]	[480.34225464 588.07171631 0.79117674]	[441.87802124 593.13226318 0.73658025]	[467.42321777 739.34686279 0.79367 ]	[480.2767334 872.71508789 0.88878661]	[518.72424316 585.49023438 0.74981612]	[524.03582764 739.34576416 0.80053902]	[4.93089569e+02 6.90602356e+02 3.49741489e-01]	[462.21783447 351.97216797 0.89083636]	[485.42141724 354.45785522 0.88620019]	[441.86965942 339.26904297 0.7846911 ]	[505.95330811 339.19995117 0.84995133]	[0. 0. 0.]	[0. 0. 0.]	[0. 0. 0.]	[4.82921814e+02 8.98500916e+02 7.87475884e-01]	[4.64941833e+02 8.95885986e+02 7.76905417e-01]	[4.82799744e+02 8.80454834e+02 7.17218220e-01]
[477.59838867 362.31283569 0.87283975]	[477.65560913 410.9725647 0.86774707]	[421.17697144 408.43917847 0.86332929]	[400.60675049 503.4057312 0.96367198]	[398.18457031 593.16186523 0.89131773]	[523.99468994 408.44055176 0.85513604]	[541.76043701 482.84817505 0.9113034 ]	[546.93847656 536.70025635 0.87858999]	[480.32498169 590.58947754 0.78418374]	[441.8302002 593.18621826 0.74164534]	[464.95965576 739.37145996 0.79790509]	[480.27941895 872.7644043 0.89029014]	[518.73455811 587.99346924 0.74446541]	[526.40429688 741.90594482 0.8081488 ]	[4.90526337e+02 6.90643799e+02 3.25673670e-01]	[462.20214844 354.49688721 0.90578651]	[485.38006592 354.54324341 0.90191942]	[441.88879395 341.72314453 0.75209522]	[505.95440674 339.27740479 0.8417834 ]	[0. 0. 0.]	[0. 0. 0.]	[0. 0. 0.]	[4.82923340e+02 8.98471985e+02 7.74364889e-01]	[4.64938202e+02 8.95871582e+02 7.65302241e-01]	[4.82806274e+02 8.83032043e+02 7.17934906e-01]
[475.13092041 367.35482788 0.84809077]	[477.59573364 416.03945923 0.87302095]	[418.78295898 413.56756592 0.87228912]	[398.26226807 505.9546814 0.9343642 ]	[398.11639404 600.8046875 0.90122199]	[523.94622803 413.49719238 0.86848813]	[541.70355225 485.37081909 0.87226832]	[544.45147705 541.72973633 0.93803769]	[480.2840271 595.68304443 0.7822752 ]	[441.78692627 598.28155518 0.75163543]	[464.87359619 744.4329834 0.81390673]	[480.24490356 872.73242188 0.89077038]	[518.70861816 590.55419922 0.72925967]	[526.44476318 744.48779297 0.8168906 ]	[4.95628632e+02 6.98299561e+02 2.59579897e-01]	[459.85067749 357.01385498 0.92862415]	[482.9744873 357.0914917 0.93152893]	[441.83920288 344.28366089 0.7634545 ]	[503.50131226 344.32507324 0.79416007]	[5.23932983e+02 7.44413513e+02 1.22734845e-01]	[5.41909546e+02 7.34268921e+02 1.46779969e-01]	[0. 0. 0.]	[4.82943909e+02 8.98474609e+02 7.77813017e-01]	[4.64952454e+02 8.95882629e+02 7.72556186e-01]	[4.82756683e+02 8.80515015e+02 7.14951217e-01]
[472.60842896 369.91998291 0.84399682]	[475.14529419 416.12384033 0.87989879]	[418.74069214 416.1105957 0.89046621]	[398.24349976 508.5093689 0.91333336]	[398.10482788 603.3182373 0.91515064]	[523.94824219 413.57736206 0.87727714]	[539.30493164 485.43212891 0.84850055]	[544.44537354 541.79095459 0.95001411]	[480.24176025 595.70544434 0.77934521]	[441.75906372 598.29327393 0.75324184]	[464.84619141 744.53845215 0.82913339]	[480.23843384 872.7734375 0.88966399]	[518.66223145 590.58337402 0.72270769]	[526.49304199 744.54925537 0.80936015]	[5.00803436e+02 7.00863770e+02 2.96906888e-01]	[459.78979492 357.09341431 0.94691283]	[482.93505859 357.18554688 0.95601296]	[441.80062866 349.37298584 0.73171812]	[503.41400146 351.95571899 0.80733478]	[5.23985352e+02 7.46933167e+02 1.53666452e-01]	[5.41917725e+02 7.39357788e+02 1.74883485e-01]	[0. 0. 0.]	[4.82944855e+02 8.98489685e+02 7.75752127e-01]	[4.64954987e+02 8.95903320e+02 7.66574442e-01]	[4.82758087e+02 8.83046631e+02 7.16216266e-01]
[472.52404785 374.96722412 0.85352147]	[475.07714844 418.56811523 0.87943369]	[418.71810913 418.58624268 0.89808697]	[398.22967529 513.60296631 0.90904802]	[398.11071777 603.49768066 0.93405306]	[523.92700195 416.07537842 0.88391107]	[539.29827881 485.43746948 0.84046996]	[544.47027588 541.80297852 0.94368017]	[480.21051025 598.27441406 0.78003675]	[441.74209595 600.82647705 0.75645256]	[464.82022095 747.05914307 0.84205019]	[480.23068237 872.81921387 0.88437498]	[516.19348145 593.19049072 0.70668399]	[528.98669434 747.01757812 0.80720627]	[5.03380493e+02 7.06016174e+02 2.65958697e-01]	[459.71011353 359.55563354 0.95099676]	[482.86312866 359.61495972 0.96040434]	[441.69415283 349.45297241 0.70785952]	[503.36990356 354.45065308 0.82872105]	[5.24023193e+02 7.47119202e+02 1.98797405e-01]	[5.41956604e+02 7.44440979e+02 2.24922702e-01]	[4.98176910e+02 7.05984314e+02 1.06007926e-01]	[4.82934418e+02 9.00977844e+02 7.69822240e-01]	[4.64939301e+02 8.95933594e+02 7.61650324e-01]	[4.82763397e+02 8.85566956e+02 7.18352854e-01]
[469.99899292 377.48529053 0.87801731]	[470.04995728 418.64080811 0.88829684]	[418.66467285 418.6993103 0.90733641]	[398.21554565 513.65557861 0.90927857]	[398.12557983 605.95391846 0.93469584]	[523.88946533 416.13442993 0.900213 ]	[539.29870605 487.98114014 0.82816529]	[544.45758057 541.86248779 0.95057213]	[480.19021606 598.27453613 0.78333795]	[441.73223877 600.83172607 0.76118135]	[464.82373047 747.18231201 0.84052896]	[480.23178101 872.84136963 0.88182503]	[516.16931152 595.67669678 0.71548027]	[528.99145508 747.07525635 0.81669855]	[5.03411652e+02 7.06082092e+02 2.37908140e-01]	[459.66564941 359.68722534 0.94525641]	[482.80667114 359.72085571 0.959539 ]	[439.31686401 354.58187866 0.77719045]	[503.29214478 354.59359741 0.85615832]	[5.23982422e+02 7.47182251e+02 2.07867712e-01]	[5.41931763e+02 7.44506653e+02 2.26899624e-01]	[4.98239227e+02 7.08534546e+02 9.91321504e-02]	[4.82922455e+02 9.00988220e+02 7.70161152e-01]	[4.64925446e+02 8.95938843e+02 7.60865867e-01]	[4.82771149e+02 8.85585632e+02 7.21278369e-01]
[467.49664307 377.5562439 0.89510536]	[467.48873901 418.71801758 0.90062773]	[418.62133789 421.14306641 0.9034313 ]	[398.20751953 518.70227051 0.92994958]	[398.12393188 606.03588867 0.92927319]	[523.80279541 418.55413818 0.9055953 ]	[539.24505615 490.54003906 0.81389964]	[544.44946289 541.95025635 0.94356394]	[480.19458008 600.80371094 0.80130339]	[441.73309326 603.32714844 0.77836901]	[464.90060425 749.61676025 0.83456302]	[480.23165894 872.86358643 0.87645411]	[516.15997314 598.24389648 0.71864343]	[526.54577637 747.14794922 0.83340907]	[5.0327829e+02 7.0603717e+02 2.8960973e-01]	[459.61514282 359.78735352 0.91322136]	[482.74887085 359.77868652 0.95493102]	[439.26687622 357.02368164 0.81960267]	[500.84750366 356.9934082 0.8726511 ]	[5.23934082e+02 7.49505005e+02 2.17668191e-01]	[5.41887573e+02 7.44522217e+02 2.20540106e-01]	[0. 0. 0.]	[4.82889191e+02 9.00997009e+02 7.64856756e-01]	[4.64893097e+02 8.95935974e+02 7.60796010e-01]	[4.82777466e+02 8.85627747e+02 7.24842489e-01]
[467.40899658 377.66256714 0.91287053]	[467.44732666 421.1652832 0.90178132]	[418.56420898 421.30633545 0.8881799 ]	[398.20996094 521.24621582 0.96150935]	[398.15475464 608.54400635 0.9127239 ]	[523.77996826 418.63342285 0.91995776]	[539.28814697 495.61129761 0.84108806]	[544.46496582 544.34875488 0.94665426]	[480.23779297 603.33459473 0.82119894]	[441.77114868 603.46075439 0.78125346]	[464.96731567 749.70263672 0.82791066]	[480.22918701 872.86846924 0.87474275]	[516.21350098 600.79003906 0.72830957]	[526.55212402 749.59283447 0.82888597]	[5.00838470e+02 7.06092285e+02 2.75384784e-01]	[457.20733643 362.25311279 0.88760173]	[480.36846924 362.27706909 0.92433548]	[439.24627686 357.15878296 0.82005799]	[500.81149292 357.07077026 0.87389672]	[5.23922119e+02 7.49614563e+02 2.40933061e-01]	[5.41897522e+02 7.46989929e+02 2.35066369e-01]	[0. 0. 0.]	[4.82881805e+02 9.01009216e+02 7.63715684e-01]	[4.64887695e+02 8.95944641e+02 7.60682464e-01]	[4.82769257e+02 8.85633789e+02 7.21229732e-01]
[464.85256958 380.1242981 0.93865836]	[467.40386963 421.30105591 0.90285498]	[416.15792847 423.86184692 0.85772395]	[398.21484375 521.41479492 0.97468036]	[398.20767212 611.12390137 0.89674878]	[523.78240967 418.74291992 0.92494738]	[539.30718994 495.67282104 0.84881234]	[544.4901123 544.4052124 0.93865794]	[480.2958374 603.42944336 0.83295953]	[441.8354187 605.92541504 0.77331734]	[464.96923828 749.7543335 0.82433522]	[480.23025513 872.89294434 0.87334269]	[518.66259766 603.30792236 0.73549736]	[526.54370117 749.69958496 0.81839466]	[5.00816315e+02 7.08622131e+02 2.40295067e-01]	[457.12594604 364.80438232 0.86244035]	[480.27960205 367.38330078 0.89577824]	[439.15664673 357.19796753 0.79535776]	[500.75335693 357.17248535 0.86321664]	[0. 0. 0.]	[0. 0. 0.]	[0. 0. 0.]	[4.82874054e+02 9.01024292e+02 7.58598149e-01]	[4.64875916e+02 8.95951477e+02 7.58527040e-01]	[4.82773590e+02 8.85659485e+02 7.22196996e-01]
[462.41680908 380.27529907 0.93659717]	[464.96246338 421.40386963 0.89278823]	[416.14093018 426.42181396 0.83439231]	[398.22842407 523.93505859 0.96257174]	[398.26187134 618.81817627 0.88704234]	[521.41760254 421.17346191 0.92581534]	[539.28485107 498.1930542 0.86117148]	[544.49816895 544.48535156 0.92433858]	[480.28646851 605.92675781 0.83308399]	[441.81997681 606.02423096 0.77236539]	[467.43515015 752.22955322 0.81415927]	[480.22763062 872.89611816 0.87356073]	[518.65002441 603.42651367 0.74369258]	[526.53582764 752.1809082 0.80506039]	[5.00778107e+02 7.08631042e+02 2.81292677e-01]	[457.06610107 367.41638184 0.84531426]	[480.23922729 372.50744629 0.90575194]	[439.13272095 359.63772583 0.71277201]	[500.7484436 359.68234253 0.83425152]	[0. 0. 0.]	[0. 0. 0.]	[0. 0. 0.]	[4.82882935e+02 9.01015564e+02 7.59515166e-01]	[4.64884186e+02 8.95949707e+02 7.61114180e-01]	[4.82764282e+02 8.85665100e+02 7.22378254e-01]
[462.33840942 382.79415894 0.92130929]	[464.89779663 426.34506226 0.87617123]	[416.09054565 434.07827759 0.82587188]	[398.26605225 529.00427246 0.9178564 ]	[400.65002441 623.92175293 0.9408623 ]	[521.37591553 421.23776245 0.9276644 ]	[539.27618408 500.64294434 0.88044852]	[544.56054688 544.54669189 0.90404463]	[480.29241943 606.00463867 0.82811666]	[441.84280396 608.53009033 0.75895804]	[467.45080566 752.28704834 0.80653018]	[4.80234650e+02 8.72913208e+02 8.68960738e-01]	[518.65594482 603.46984863 0.7432242 ]	[528.98248291 752.3024292 0.78228545]	[5.00813080e+02 7.11118042e+02 2.61679381e-01]	[452.05136108 375.01513672 0.85634637]	[480.12850952 375.05465698 0.9100222 ]	[436.61068726 362.23266602 0.65676999]	[500.68469238 359.7250061 0.8315379 ]	[0. 0. 0.]	[0. 0. 0.]	[0. 0. 0.]	[4.82871887e+02 9.01040527e+02 7.50141561e-01]	[4.64866638e+02 8.95962280e+02 7.51933932e-01]	[4.82785492e+02 8.88111694e+02 7.21115768e-01]
[462.27972412 385.33740234 0.90936673]	[464.88037109 428.96658325 0.85921633]	[416.07232666 436.68667603 0.85376108]	[400.61740112 534.1239624 0.90895528]	[400.68460083 626.40142822 0.96067929]	[521.36956787 421.30368042 0.92327285]	[539.29675293 500.73855591 0.90542245]	[544.5501709 546.98602295 0.89203948]	[480.3253479 606.07086182 0.82145536]	[441.87216187 608.61419678 0.74366289]	[467.4758606 752.31317139 0.80375588]	[4.80229034e+02 8.72911804e+02 8.69183600e-01]	[518.69689941 605.91833496 0.74791366]	[529.04858398 754.80175781 0.766976 ]	[5.00788635e+02 7.08687195e+02 2.84968883e-01]	[449.5032959 377.50427246 0.87697256]	[477.69122314 377.52740479 0.91891801]	[434.09716797 364.79373169 0.61145264]	[498.23348999 362.21246338 0.79842913]	[0. 0. 0.]	[0. 0. 0.]	[0. 0. 0.]	[4.82864319e+02 9.01065979e+02 7.52824664e-01]	[4.64865387e+02 8.95983704e+02 7.51874149e-01]	[4.82773285e+02 8.88100403e+02 7.19955146e-01]
[462.27920532 385.33599854 0.9095906 ]	[464.87948608 428.96469116 0.85927624]	[416.07281494 436.68655396 0.85383666]	[400.6182251 534.14178467 0.9093405 ]	[400.68441772 626.40185547 0.96067309]	[521.36816406 421.30203247 0.9227758 ]	[539.28594971 500.76303101 0.909522 ]	[544.54846191 547.00201416 0.88987571]	[480.3208313 606.08026123 0.82076341]	[441.86859131 608.61993408 0.74465954]	[467.47348022 754.74224854 0.80540299]	[4.80230988e+02 8.72917603e+02 8.68992984e-01]	[518.69213867 605.93078613 0.74804246]	[529.04278564 754.82080078 0.76854098]	[5.00742706e+02 7.08670959e+02 2.79148370e-01]	[449.50338745 377.50405884 0.87671971]	[477.68981934 377.5274353 0.91857982]	[434.09518433 364.79489136 0.61264068]	[498.23294067 362.21044922 0.79836112]	[0. 0. 0.]	[0. 0. 0.]	[0. 0. 0.]	[4.82886597e+02 9.01058167e+02 7.49405921e-01]	[4.64884399e+02 8.95984741e+02 7.47389913e-01]	[4.82768890e+02 8.88107483e+02 7.20602572e-01]
[462.19024658 387.88858032 0.90185827]	[464.82287598 434.06063843 0.86675513]	[416.02752686 439.16751099 0.85921514]	[400.62335205 536.72930908 0.91656703]	[400.72781372 626.53765869 0.9493925 ]	[521.3192749 423.77249146 0.90201914]	[539.2756958 500.80566406 0.9060629 ]	[544.55187988 549.49615479 0.87475896]	[480.35546875 608.60900879 0.80173236]	[441.90713501 613.6628418 0.73101842]	[469.95477295 754.81201172 0.80295306]	[4.80226837e+02 8.72918335e+02 8.68981957e-01]	[518.73388672 606.03399658 0.74599802]	[531.53515625 759.91052246 0.7638635 ]	[5.00806427e+02 7.11123718e+02 2.90280849e-01]	[446.93380737 377.5763855 0.8935436 ]	[475.1572876 377.60617065 0.91057539]	[431.50411987 369.89074707 0.5999825 ]	[495.66589355 364.84155273 0.75888568]	[0. 0. 0.]	[0. 0. 0.]	[0. 0. 0.]	[4.82881439e+02 9.01050232e+02 7.49599397e-01]	[4.64880157e+02 8.95984436e+02 7.46008396e-01]	[4.82767883e+02 8.88112671e+02 7.18720555e-01]
[459.82385254 395.49182129 0.92454243]	[462.42260742 436.58468628 0.88944364]	[413.56918335 439.28787231 0.85918438]	[400.6534729 541.72918701 0.94341385]	[400.80218506 629.1015625 0.90771306]	[521.28613281 423.7805481 0.9012267 ]	[539.28564453 500.82388306 0.90958494]	[546.96368408 549.54174805 0.86477184]	[482.7114563 613.63446045 0.79426116]	[444.34088135 616.27856445 0.73166388]	[470.00100708 759.87811279 0.79604763]	[4.80235443e+02 8.75356995e+02 8.62068892e-01]	[518.78570557 608.5189209 0.74556047]	[531.61871338 762.49682617 0.78145027]	[5.00781769e+02 7.11177856e+02 2.90976673e-01]	[446.87753296 380.09362793 0.90845042]	[475.08840942 380.10787964 0.90333694]	[428.96020508 372.44961548 0.65631992]	[493.05386353 367.41424561 0.74331826]	[0. 0. 0.]	[0. 0. 0.]	[0. 0. 0.]	[4.82895660e+02 9.03552490e+02 7.41214991e-01]	[4.64896149e+02 8.98446716e+02 7.34253705e-01]	[4.82777527e+02 8.88167175e+02 7.24767208e-01]
[459.76446533 398.11029053 0.94988978]	[462.41546631 439.24203491 0.92999566]	[413.52923584 444.33825684 0.82928371]	[400.72039795 544.33422852 0.94775748]	[400.88522339 639.28118896 0.87209219]	[521.23956299 428.97119141 0.86111343]	[541.68597412 503.40524292 0.90574104]	[547.02294922 552.081604 0.85010403]	[482.76422119 618.7958374 0.79500765]	[444.38143921 621.38439941 0.74542683]	[472.59490967 759.95050049 0.7991913 ]	[4.80233307e+02 8.75359924e+02 8.59931469e-01]	[521.22161865 613.66339111 0.73544127]	[536.65081787 765.03826904 0.8151952 ]	[5.00838196e+02 7.13730164e+02 2.77956456e-01]	[444.36508179 382.72628784 0.89243752]	[472.56265259 380.32461548 0.87613142]	[426.41189575 377.61462402 0.73406196]	[488.02572632 375.0546875 0.80701751]	[0. 0. 0.]	[0. 0. 0.]	[0. 0. 0.]	[4.82845306e+02 9.03546448e+02 7.48017907e-01]	[4.64840210e+02 8.98426514e+02 7.52982974e-01]	[4.82794739e+02 8.88165527e+02 7.28476584e-01]
[459.71481323 398.18093872 0.9485901 ]	[462.38934326 441.71020508 0.93661785]	[413.49981689 446.94393921 0.80580819]	[400.73709106 544.40930176 0.95551515]	[403.26074219 641.87371826 0.89485705]	[521.20910645 434.06781006 0.86564821]	[541.70562744 503.47320557 0.89199024]	[547.04656982 552.06671143 0.84454328]	[482.78546143 621.31622314 0.80280483]	[444.41925049 623.85949707 0.75028062]	[472.59448242 762.51037598 0.81182575]	[4.80235992e+02 8.75389099e+02 8.55060637e-01]	[521.23925781 616.23602295 0.74080229]	[536.68536377 765.08258057 0.83286703]	[5.00844910e+02 7.13720337e+02 2.81138599e-01]	[444.29974365 382.81466675 0.88173324]	[470.00100708 382.76693726 0.86457133]	[426.36898804 380.11132812 0.76197487]	[487.95507812 377.56243896 0.84848678]	[0. 0. 0.]	[0. 0. 0.]	[0. 0. 0.]	[4.82827148e+02 9.01063782e+02 7.40692377e-01]	[4.62432678e+02 8.95983337e+02 7.48329699e-01]	[4.82813080e+02 8.88199585e+02 7.31211185e-01]
[459.66693115 400.62133789 0.94551444]	[462.36578369 441.80050659 0.93608749]	[411.00515747 451.99261475 0.79642993]	[400.74838257 546.98181152 0.91937298]	[403.30435181 644.40313721 0.91401887]	[521.20123291 436.61282349 0.88057423]	[541.70861816 505.94522095 0.87891889]	[547.043396 554.6161499 0.84396958]	[482.83294678 621.36004639 0.80808282]	[446.90481567 623.91381836 0.7500363 ]	[472.57839966 765.08850098 0.82593811]	[4.80232880e+02 8.75383789e+02 8.56604993e-01]	[521.27929688 618.75091553 0.7480818 ]	[539.19836426 767.46887207 0.85165882]	[5.00835907e+02 7.13773071e+02 2.85719782e-01]	[441.84933472 385.35894775 0.87825513]	[467.46853638 385.31362915 0.85352516]	[423.86151123 380.16848755 0.78573275]	[485.49969482 377.61877441 0.86273301]	[0. 0. 0.]	[0. 0. 0.]	[0. 0. 0.]	[4.82815125e+02 9.01061279e+02 7.41692960e-01]	[4.62423401e+02 8.95977356e+02 7.52556264e-01]	[4.82815948e+02 8.88191956e+02 7.32876778e-01]
[459.61373901 400.70263672 0.94401813]	[462.34716797 441.86682129 0.92940456]	[410.98571777 452.08123779 0.79926765]	[400.76757812 547.07580566 0.90621358]	[403.33349609 644.50396729 0.91833735]	[521.18914795 436.66189575 0.88388371]	[541.73205566 505.98077393 0.87782127]	[549.49133301 552.12536621 0.83768016]	[482.79519653 621.34643555 0.81310785]	[444.41851807 623.89758301 0.76112455]	[472.56552124 767.48956299 0.82440889]	[4.80232025e+02 8.75368713e+02 8.57961714e-01]	[521.26721191 616.26263428 0.74623019]	[539.26342773 767.50463867 0.86689889]	[5.03307892e+02 7.18845459e+02 2.63357610e-01]	[441.81335449 387.88232422 0.88088179]	[467.41412354 387.91067505 0.85659581]	[423.83258057 380.20483398 0.77941853]	[485.45724487 377.72402954 0.86504161]	[5.39192505e+02 7.67483398e+02 1.40301600e-01]	[0. 0. 0.]	[0. 0. 0.]	[4.82854279e+02 9.01046326e+02 7.48549998e-01]	[4.64844086e+02 8.95981445e+02 7.53337502e-01]	[4.82806915e+02 8.88173523e+02 7.27254450e-01]
[457.22503662 400.83328247 0.91276348]	[462.32736206 444.29498291 0.92268503]	[410.95523071 454.63867188 0.80924749]	[400.77645874 552.06610107 0.89307278]	[403.38238525 644.546875 0.91081685]	[521.18591309 436.69058228 0.88697135]	[541.74749756 505.99191284 0.8786518 ]	[549.52563477 552.06915283 0.83544493]	[482.77862549 621.39160156 0.81415558]	[444.38259888 623.93865967 0.76912916]	[475.07189941 765.08557129 0.82697082]	[4.80241333e+02 8.75333740e+02 8.64734650e-01]	[521.26049805 618.78057861 0.74588513]	[541.70440674 767.5012207 0.87620544]	[5.03345886e+02 7.18853088e+02 2.70997584e-01]	[441.77658081 390.48577881 0.88029146]	[467.39718628 392.97314453 0.86405343]	[423.77526855 380.22927856 0.76020962]	[485.46743774 377.74243164 0.86141729]	[5.39252319e+02 7.67549988e+02 1.68998346e-01]	[0. 0. 0.]	[0. 0. 0.]	[4.82872955e+02 9.01032166e+02 7.59016573e-01]	[4.64865936e+02 8.95974609e+02 7.61405051e-01]	[4.82810150e+02 8.88135498e+02 7.25928307e-01]
[459.60067749 403.27172852 0.90306854]	[462.33297729 444.36315918 0.9146083 ]	[410.95654297 457.14459229 0.82263821]	[400.76385498 552.0793457 0.89434254]	[403.3812561 646.92803955 0.90965575]	[521.19775391 439.13571167 0.90283817]	[541.75024414 508.45849609 0.87430674]	[549.56396484 552.1428833 0.82954943]	[482.84359741 623.82415771 0.81166267]	[446.89224243 623.95861816 0.7599293 ]	[477.59124756 767.50842285 0.83171111]	[4.80242065e+02 8.75334961e+02 8.64316642e-01]	[521.30163574 618.79888916 0.75333393]	[541.75579834 767.49707031 0.88103789]	[5.03293518e+02 7.16304810e+02 2.64658451e-01]	[441.79315186 393.06188965 0.89191985]	[464.97286987 393.05535889 0.87373114]	[423.77432251 380.3175354 0.76907355]	[485.42724609 380.12988281 0.86909068]	[0. 0. 0.]	[0. 0. 0.]	[0. 0. 0.]	[4.82853180e+02 9.01036377e+02 7.61781394e-01]	[4.64848633e+02 8.95965698e+02 7.66563177e-01]	[4.82806915e+02 8.88137939e+02 7.27869213e-01]
[459.61929321 403.33084106 0.89414686]	[462.33966064 444.42095947 0.90829492]	[410.9637146 459.5866394 0.82994723]	[400.75469971 552.11126709 0.89484376]	[403.38702393 647.01550293 0.90065873]	[521.20532227 439.17825317 0.91311526]	[541.77893066 508.45092773 0.88304657]	[549.57354736 554.65661621 0.8280347 ]	[482.92523193 623.87664795 0.80604947]	[449.46102905 624.02575684 0.75196826]	[477.66177368 767.60900879 0.8532573 ]	[4.80239441e+02 8.75343445e+02 8.64339054e-01]	[521.36071777 621.29418945 0.76123816]	[541.75396729 767.54107666 0.89102274]	[5.03270813e+02 7.18874878e+02 3.01377773e-01]	[441.79449463 395.55685425 0.90225011]	[467.40847778 395.51715088 0.87483925]	[421.41363525 382.75018311 0.75026715]	[485.4826355 380.12786865 0.85612619]	[0. 0. 0.]	[0. 0. 0.]	[0. 0. 0.]	[4.82862701e+02 9.01048279e+02 7.61105537e-01]	[4.64858093e+02 8.95983215e+02 7.64097154e-01]	[4.82802246e+02 8.88132874e+02 7.25787163e-01]
[459.65499878 403.36553955 0.89678556]	[462.3800354 444.44226074 0.89776963]	[411.01425171 459.63223267 0.83909506]	[400.7583313 557.17242432 0.88765919]	[405.82266235 647.0425415 0.89358097]	[521.21893311 439.16085815 0.91180968]	[541.7802124 508.48483276 0.8773188 ]	[549.59106445 554.66339111 0.8266983 ]	[482.97375488 623.92706299 0.80830866]	[452.01019287 626.45739746 0.7565791 ]	[477.71633911 767.64361572 0.86431873]	[4.80244965e+02 8.75331421e+02 8.66542280e-01]	[521.39447021 621.36767578 0.77618814]	[541.71606445 767.61187744 0.88678551]	[5.03292664e+02 7.21435913e+02 3.04845303e-01]	[441.83978271 395.62966919 0.90982044]	[467.42190552 395.56350708 0.8787958 ]	[423.78915405 382.8394165 0.7356379 ]	[485.47640991 380.17178345 0.85433084]	[0. 0. 0.]	[0. 0. 0.]	[0. 0. 0.]	[4.82880310e+02 9.01063416e+02 7.64356434e-01]	[4.64881287e+02 8.98418152e+02 7.65217483e-01]	[4.82798981e+02 8.88109009e+02 7.25127816e-01]
[459.69039917 405.840271 0.89468342]	[462.41223145 446.90252686 0.88522828]	[413.52328491 459.68600464 0.85092485]	[400.75570679 557.22076416 0.89182514]	[405.81958008 647.05969238 0.8916555 ]	[521.22875977 439.1762085 0.9139753 ]	[541.78509521 508.50393677 0.87602878]	[552.07318115 554.65246582 0.82302099]	[485.36575317 623.95172119 0.80209863]	[452.05569458 626.48797607 0.75476724]	[477.73330688 767.63208008 0.86501122]	[4.80253418e+02 8.75329712e+02 8.66034091e-01]	[521.43261719 621.38751221 0.7792213 ]	[541.6965332 767.6395874 0.87644696]	[5.03342926e+02 7.21427429e+02 2.73349166e-01]	[441.87435913 398.03790283 0.91426086]	[467.47625732 395.62844849 0.88008356]	[423.81213379 385.31130981 0.72418296]	[487.94265747 380.2048645 0.83264089]	[0. 0. 0.]	[0. 0. 0.]	[0. 0. 0.]	[4.82880463e+02 9.03561401e+02 7.64875889e-01]	[4.64878906e+02 8.98439758e+02 7.60564148e-01]	[4.82816528e+02 8.88106018e+02 7.23883748e-01]
[459.73400879 405.86773682 0.90038192]	[464.83050537 446.90792847 0.87379444]	[416.01937866 459.69113159 0.85686958]	[400.76013184 557.26373291 0.89400488]	[403.38803101 647.07611084 0.8921333 ]	[521.2668457 439.20385742 0.92164195]	[541.81402588 508.49938965 0.87332338]	[552.08605957 554.66137695 0.82197696]	[485.38238525 623.94714355 0.80291981]	[452.08148193 626.46472168 0.75768578]	[480.10388184 767.66186523 0.86984646]	[4.80258514e+02 8.72927551e+02 8.72353017e-01]	[523.7635498 621.40649414 0.78381187]	[539.28466797 767.67529297 0.86743164]	[5.03304626e+02 7.21394226e+02 2.88633436e-01]	[441.92382812 398.07876587 0.91595101]	[469.98364258 398.00701904 0.87757534]	[423.88922119 387.91265869 0.68102616]	[490.48840332 380.23339844 0.82099181]	[0. 0. 0.]	[0. 0. 0.]	[0. 0. 0.]	[4.82937744e+02 9.03546021e+02 7.68409610e-01]	[4.64930145e+02 8.98446777e+02 7.61191607e-01]	[4.82797577e+02 8.85631470e+02 7.23571777e-01]
[459.7328186 405.86831665 0.90011013]	[464.83062744 446.90628052 0.87416673]	[416.0201416 459.69320679 0.85759497]	[400.76000977 557.26977539 0.89518708]	[403.38247681 647.08599854 0.89151388]	[521.26617432 439.19857788 0.92110264]	[541.81451416 508.50250244 0.87300587]	[552.08837891 554.6583252 0.82240307]	[485.38650513 623.94232178 0.80267107]	[454.5368042 626.46459961 0.75858718]	[480.10403442 767.66143799 0.86895102]	[4.80259155e+02 8.75313660e+02 8.70677292e-01]	[523.76507568 621.40649414 0.78420401]	[539.28375244 767.67724609 0.86736351]	[5.03297363e+02 7.21391968e+02 2.88334191e-01]	[441.9225769 398.07824707 0.91631687]	[469.98318481 398.00579834 0.877599 ]	[423.88632202 387.91067505 0.68344778]	[490.48687744 380.23260498 0.8217814 ]	[0. 0. 0.]	[0. 0. 0.]	[0. 0. 0.]	[4.82925323e+02 9.03553955e+02 7.66982734e-01]	[4.64918274e+02 8.98450256e+02 7.59840488e-01]	[4.82802246e+02 8.85642334e+02 7.24678993e-01]
[459.75830078 405.87475586 0.90186703]	[464.88250732 446.92022705 0.86639977]	[416.07574463 459.69891357 0.86616147]	[400.77825928 559.70562744 0.89466864]	[403.36074829 647.10174561 0.89132899]	[521.30541992 439.24859619 0.92531788]	[541.85723877 508.45315552 0.87695241]	[552.09545898 557.16772461 0.82287711]	[485.39736938 623.96954346 0.79802245]	[454.54055786 626.47705078 0.75428158]	[480.12722778 767.6628418 0.86984622]	[480.27056885 872.92492676 0.87341654]	[523.77069092 623.85906982 0.78657311]	[539.21118164 767.71624756 0.85698962]	[5.03295410e+02 7.21451904e+02 2.89648861e-01]	[444.32980347 398.08828735 0.91432559]	[470.02001953 398.01980591 0.87824011]	[426.3732605 390.43582153 0.66743797]	[490.55114746 380.25335693 0.81363976]	[0. 0. 0.]	[0. 0. 0.]	[0. 0. 0.]	[4.82928192e+02 9.03566650e+02 7.62282968e-01]	[4.64918640e+02 8.98460266e+02 7.54719377e-01]	[4.82820801e+02 8.85622620e+02 7.21349239e-01]
[459.83352661 405.87896729 0.90704155]	[467.41522217 446.88439941 0.85560542]	[418.5585022 459.64102173 0.88086712]	[400.78668213 559.71124268 0.89680815]	[403.25167847 647.01074219 0.92706478]	[521.3770752 439.27941895 0.92826593]	[541.93389893 508.51260376 0.8713364 ]	[554.65625 559.71026611 0.83674443]	[485.39691162 623.99584961 0.79870594]	[454.54162598 626.49737549 0.75304472]	[480.18670654 767.56268311 0.86863196]	[480.29602051 872.8939209 0.88156128]	[523.76409912 623.89678955 0.79039973]	[536.73303223 770.09112549 0.847381 ]	[5.03310852e+02 7.23994385e+02 2.61145860e-01]	[444.45031738 398.06896973 0.88997447]	[475.07910156 398.02279663 0.88417196]	[431.52270508 387.92538452 0.577191 ]	[495.67056274 380.29940796 0.813232 ]	[0. 0. 0.]	[0. 0. 0.]	[0. 0. 0.]	[4.85380737e+02 9.03557434e+02 7.69396126e-01]	[4.67421448e+02 8.98455139e+02 7.53139913e-01]	[4.82824799e+02 8.85566528e+02 7.11853147e-01]
[462.1986084 405.89840698 0.90911776]	[467.48504639 444.43521118 0.85748303]	[418.61380005 457.21469116 0.88603663]	[400.77093506 557.27056885 0.90338713]	[400.84506226 646.92871094 0.93828177]	[523.78869629 439.29345703 0.93187732]	[544.28204346 508.50097656 0.87405908]	[554.68017578 559.69854736 0.83364189]	[485.38684082 623.93280029 0.80009013]	[454.54013062 626.43212891 0.7569465 ]	[480.20910645 767.56860352 0.87469304]	[480.31143188 872.85864258 0.89125282]	[521.42041016 623.83123779 0.78366035]	[536.64575195 770.08807373 0.83597267]	[5.00837982e+02 7.23997864e+02 3.05507272e-01]	[446.94891357 398.05856323 0.88215315]	[475.17477417 398.05831909 0.90270913]	[436.57556152 387.92584229 0.52045202]	[498.21258545 380.33004761 0.82086271]	[0. 0. 0.]	[0. 0. 0.]	[0. 0. 0.]	[4.85387939e+02 9.03557129e+02 7.70976782e-01]	[4.67439819e+02 8.98445923e+02 7.54288852e-01]	[4.82830719e+02 8.83030090e+02 7.12518811e-01]
[462.32174683 405.90042114 0.89833927]	[469.99551392 444.41598511 0.85529631]	[418.64129639 457.18170166 0.88392931]	[400.75747681 557.17724609 0.90365809]	[400.76715088 644.52197266 0.94847268]	[523.85345459 439.26922607 0.9288125 ]	[544.3001709 508.50878906 0.87461871]	[554.65289307 559.76586914 0.8441416 ]	[485.37701416 623.88427734 0.7970041 ]	[454.5401001 623.99389648 0.75243413]	[480.23571777 767.57275391 0.87874067]	[480.3291626 872.86071777 0.89090395]	[521.40197754 621.36810303 0.77952528]	[534.10168457 770.07745361 0.8275013 ]	[5.00812988e+02 7.26493835e+02 2.54787117e-01]	[452.03701782 398.03616333 0.87115741]	[477.74121094 398.05636597 0.92109692]	[436.70004272 385.29980469 0.6070174 ]	[500.70474243 380.29000854 0.82682252]	[0. 0. 0.]	[0. 0. 0.]	[0. 0. 0.]	[4.85381836e+02 9.01068115e+02 7.70240307e-01]	[4.67437469e+02 8.98422913e+02 7.57414162e-01]	[4.82858734e+02 8.83031982e+02 7.10441649e-01]
[464.83724976 403.39758301 0.88641828]	[472.60830688 444.36273193 0.86743784]	[418.70141602 457.08145142 0.87306225]	[400.74984741 549.5824585 0.90109307]	[400.66192627 644.4418335 0.94323087]	[523.93261719 439.22491455 0.9228875 ]	[544.29962158 506.01159668 0.88024855]	[554.63299561 559.76916504 0.8442204 ]	[485.40444946 623.84387207 0.79298699]	[454.57293701 623.95019531 0.7567749 ]	[480.25976562 767.56195068 0.88284469]	[480.34188843 872.84344482 0.89430618]	[521.41607666 621.33630371 0.78026021]	[531.55187988 767.6942749 0.82881922]	[5.00811646e+02 7.26493958e+02 2.30785787e-01]	[457.06896973 395.58874512 0.86997706]	[480.24700928 395.63217163 0.93346488]	[439.16201782 382.77453613 0.64882511]	[500.81826782 380.25985718 0.84595191]	[0. 0. 0.]	[0. 0. 0.]	[0. 0. 0.]	[4.85392334e+02 9.01054871e+02 7.71590948e-01]	[4.67448975e+02 8.98409729e+02 7.58325994e-01]	[4.82862610e+02 8.80537354e+02 7.10142732e-01]
[464.94802856 403.31494141 0.88651806]	[477.59942627 441.9274292 0.90332639]	[418.74972534 454.54977417 0.86657071]	[400.67285156 546.93554688 0.94548935]	[398.15722656 641.88000488 0.904836 ]	[524.01116943 439.19491577 0.90755087]	[544.32348633 505.99475098 0.89114195]	[554.64526367 559.77209473 0.84676498]	[485.42300415 621.36938477 0.78377676]	[454.60906982 623.86633301 0.75326169]	[480.28909302 767.53497314 0.88171768]	[480.33822632 872.83404541 0.89557302]	[521.42126465 621.28839111 0.7772845 ]	[529.00854492 767.64373779 0.82594019]	[5.00809998e+02 7.26482910e+02 2.40976363e-01]	[457.19232178 393.04830933 0.87408108]	[480.36038208 395.52944946 0.92089194]	[439.20852661 380.27716064 0.71853536]	[500.89974976 380.17175293 0.85376453]	[0. 0. 0.]	[0. 0. 0.]	[0. 0. 0.]	[4.85396973e+02 9.01069275e+02 7.72097647e-01]	[4.67451080e+02 8.98418701e+02 7.57527351e-01]	[4.82850189e+02 8.80529663e+02 7.07999468e-01]
[464.94656372 403.31600952 0.88620007]	[477.59909058 441.92938232 0.90309137]	[418.75048828 454.55050659 0.86588961]	[400.6734314 546.94250488 0.94326961]	[398.15795898 641.87854004 0.90485817]	[524.01049805 439.19525146 0.90838635]	[544.32641602 505.99026489 0.89222211]	[554.64587402 559.77246094 0.84666049]	[485.41940308 621.36895752 0.78408432]	[454.60760498 623.86328125 0.75207448]	[480.29275513 767.47540283 0.87238669]	[480.34243774 872.84014893 0.89492643]	[521.41662598 621.28936768 0.77728599]	[529.00830078 767.63726807 0.82613885]	[5.00787262e+02 7.26500427e+02 2.42961586e-01]	[457.19110107 393.04568481 0.87367547]	[480.36065674 395.52731323 0.92093408]	[439.20651245 380.27819824 0.72004175]	[500.89898682 380.1741333 0.85211879]	[0. 0. 0.]	[0. 0. 0.]	[0. 0. 0.]	[4.85417877e+02 9.01058899e+02 7.69304872e-01]	[4.67462341e+02 8.98413574e+02 7.53844082e-01]	[4.82845306e+02 8.80541748e+02 7.09081471e-01]
[469.97561646 400.86660767 0.87821406]	[477.6751709 441.87234497 0.92537117]	[421.15298462 449.5140686 0.85715938]	[400.62109375 544.45361328 0.97082037]	[398.0770874 636.80865479 0.8719753 ]	[526.45996094 439.14520264 0.88289452]	[544.34393311 505.94610596 0.89551812]	[554.68908691 559.75854492 0.84394222]	[485.39682007 618.83319092 0.77030027]	[454.57318115 621.36047363 0.73102403]	[480.29501343 765.02618408 0.86385578]	[480.33905029 872.84393311 0.89196509]	[521.39099121 618.75665283 0.76447964]	[526.50653076 767.62438965 0.83283043]	[5.00725159e+02 7.23992737e+02 2.18817472e-01]	[459.65328979 390.50650024 0.87862194]	[482.8013916 393.00454712 0.9039554 ]	[441.66021729 380.21868896 0.71293038]	[503.3274231 380.10308838 0.85587531]	[0. 0. 0.]	[0. 0. 0.]	[0. 0. 0.]	[4.85424164e+02 9.03561157e+02 7.67489195e-01]	[4.67456940e+02 8.98442322e+02 7.52187729e-01]	[4.82840057e+02 8.83015686e+02 7.08246529e-01]
[470.01657104 400.77383423 0.89388096]	[477.73950195 441.78390503 0.94172096]	[421.22009277 446.86514282 0.86797905]	[398.27813721 544.28289795 0.9708727 ]	[398.0218811 631.69830322 0.85661083]	[526.49694824 439.09521484 0.86965877]	[544.32373047 505.91757202 0.90015024]	[554.65429688 559.77886963 0.8474291 ]	[485.37350464 618.77813721 0.76756072]	[454.55578613 621.29620361 0.71923947]	[480.29196167 764.95129395 0.85592639]	[480.34072876 872.82067871 0.89368051]	[521.36334229 616.23565674 0.76023078]	[526.43566895 767.5892334 0.83637851]	[5.00733765e+02 7.24018555e+02 2.19832599e-01]	[459.67993164 387.91567993 0.87881672]	[482.85122681 390.44158936 0.89499211]	[441.72943115 380.17825317 0.71446055]	[503.40826416 377.64248657 0.8388496 ]	[0. 0. 0.]	[0. 0. 0.]	[0. 0. 0.]	[4.85446594e+02 9.03560486e+02 7.73151994e-01]	[4.67489655e+02 8.98447021e+02 7.51619399e-01]	[4.82825409e+02 8.80509277e+02 7.05936074e-01]
[477.62695312 398.21109009 0.92842746]	[480.21737671 439.2348938 0.95622063]	[421.30462646 441.7354126 0.89988846]	[398.27145386 539.16571045 0.92477494]	[387.94464111 626.50396729 0.8859688 ]	[531.57067871 436.58685303 0.83283824]	[544.3168335 503.48620605 0.90629959]	[557.2175293 557.2722168 0.83886433]	[482.9793396 611.1572876 0.75813544]	[452.03146362 613.63580322 0.70369202]	[480.2522583 762.41674805 0.85118991]	[480.33837891 872.79449463 0.89937264]	[521.33044434 611.12731934 0.75235546]	[523.99438477 767.49353027 0.83720952]	[5.00785645e+02 7.21428223e+02 1.92598909e-01]	[462.21591187 382.73672485 0.9150176 ]	[485.44400024 382.82354736 0.88119602]	[441.89770508 377.5479126 0.73877364]	[505.99530029 377.53625488 0.82495362]	[0. 0. 0.]	[0. 0. 0.]	[0. 0. 0.]	[4.85429016e+02 9.01062866e+02 7.81407714e-01]	[4.67488708e+02 8.98423462e+02 7.59859622e-01]	[4.82825684e+02 8.80470642e+02 7.17140794e-01]
[477.7371521 398.01422119 0.91994607]	[480.28347778 436.69061279 0.94026375]	[423.77459717 439.18002319 0.88321948]	[398.26095581 529.07055664 0.92304832]	[385.35961914 624.01281738 0.89839214]	[534.13452148 431.53677368 0.81455743]	[544.32885742 503.34973145 0.91640252]	[559.6940918 557.2052002 0.83673775]	[482.9833374 608.60943604 0.7691614 ]	[452.02987671 611.08190918 0.7141425 ]	[480.20236206 759.87133789 0.84137118]	[480.34265137 872.81658936 0.89656729]	[521.33331299 608.57598877 0.76390076]	[523.94989014 765.06469727 0.83871907]	[5.00765289e+02 7.16313049e+02 2.00467870e-01]	[462.3687439 380.18466187 0.93589127]	[487.9697876 380.26321411 0.89901298]	[444.3815918 369.89373779 0.65952611]	[511.02996826 372.48629761 0.77237588]	[0. 0. 0.]	[0. 0. 0.]	[0. 0. 0.]	[4.85419342e+02 9.01042175e+02 7.72954106e-01]	[4.67466461e+02 8.95983398e+02 7.54710495e-01]	[4.82834900e+02 8.80502502e+02 7.13691056e-01]
[480.21951294 393.01165771 0.89984739]	[480.33807373 436.55703735 0.92247999]	[423.82116699 436.65344238 0.86225492]	[398.23916626 526.4029541 0.95695245]	[382.88369751 621.37878418 0.86759961]	[536.71893311 429.00131226 0.82640296]	[544.33404541 503.35385132 0.91356182]	[559.73638916 554.67230225 0.842053 ]	[485.36209106 608.53295898 0.78207058]	[452.04962158 608.56518555 0.72971976]	[480.16461182 754.80047607 0.8388713 ]	[480.32873535 872.81304932 0.89644539]	[521.36444092 608.50469971 0.77744979]	[523.91430664 762.50848389 0.84180909]	[4.95678802e+02 7.11141907e+02 2.17533246e-01]	[464.86785889 377.62374878 0.9264099 ]	[490.56747437 377.73760986 0.88903403]	[446.94241333 364.84649658 0.6806286 ]	[513.60974121 367.34494019 0.75977957]	[0. 0. 0.]	[0. 0. 0.]	[0. 0. 0.]	[4.85402222e+02 9.01016724e+02 7.69890308e-01]	[4.67447662e+02 8.95963013e+02 7.55985618e-01]	[4.82813599e+02 8.80493774e+02 7.14687765e-01]
[480.30187988 385.3170166 0.91151637]	[482.70629883 428.97616577 0.91226625]	[423.92160034 434.03503418 0.82007027]	[398.25100708 523.83795166 0.97945225]	[382.86657715 616.24035645 0.83419955]	[539.20941162 423.88479614 0.86955541]	[544.29827881 500.84265137 0.91739482]	[557.26080322 552.0802002 0.831384 ]	[482.98608398 606.0022583 0.79921556]	[452.05093384 606.05566406 0.74766618]	[480.14666748 749.72003174 0.85497522]	[480.32470703 872.80065918 0.89868289]	[521.34753418 605.95300293 0.79045212]	[523.91705322 759.88568115 0.82864654]	[4.95684479e+02 7.06070557e+02 2.45064020e-01]	[467.40817261 375.03710938 0.86584949]	[495.58660889 377.53726196 0.88684303]	[452.0496521 359.81387329 0.67374927]	[516.20129395 362.29559326 0.78731167]	[0. 0. 0.]	[0. 0. 0.]	[0. 0. 0.]	[4.85403015e+02 9.01017456e+02 7.74516106e-01]	[4.67455750e+02 8.95964417e+02 7.59087980e-01]	[4.82807922e+02 8.80488037e+02 7.22365022e-01]
[482.7149353 382.8286438 0.92732078]	[482.78665161 423.86553955 0.93075979]	[426.42575073 426.37652588 0.81490791]	[398.24630737 521.3223877 0.97267807]	[382.88031006 608.6484375 0.84100175]	[539.31793213 421.32870483 0.91282791]	[544.34008789 500.72872925 0.90715384]	[557.24755859 549.50469971 0.84227848]	[482.95748901 603.46166992 0.81037259]	[452.00146484 605.89453125 0.75346011]	[477.72387695 749.66424561 0.84367388]	[480.31674194 872.79180908 0.89673555]	[521.34222412 603.4286499 0.80256414]	[523.91583252 757.30334473 0.83030587]	[4.93109253e+02 7.05965942e+02 3.30576867e-01]	[469.9538269 372.53674316 0.84444857]	[498.16265869 375.11856079 0.90284395]	[454.62643433 359.68383789 0.68743151]	[518.75976562 359.8006897 0.81514502]	[0. 0. 0.]	[0. 0. 0.]	[0. 0. 0.]	[4.85390045e+02 9.00983154e+02 7.72081316e-01]	[4.67442780e+02 8.95938538e+02 7.58607209e-01]	[4.82803528e+02 8.80476440e+02 7.18314111e-01]
[482.78463745 380.23233032 0.9556365 ]	[482.86077881 421.3180542 0.9431262 ]	[428.9881897 421.31872559 0.84452438]	[398.26663208 518.76495361 0.94737279]	[382.86965942 606.06347656 0.88540477]	[541.71893311 421.20489502 0.92482793]	[544.30981445 495.59326172 0.86043161]	[557.16143799 544.49145508 0.85796547]	[482.92831421 603.36907959 0.8042599 ]	[449.50161743 603.38903809 0.73950171]	[477.66360474 749.57006836 0.82957053]	[480.3081665 872.75268555 0.90057486]	[521.315979 603.34802246 0.79000133]	[523.92120361 752.26379395 0.84421915]	[4.93057800e+02 7.06036194e+02 3.30575734e-01]	[472.54168701 364.83026123 0.84040391]	[500.66159058 372.4524231 0.88765138]	[457.1723938 357.13439941 0.74595928]	[521.1930542 359.67956543 0.83680999]	[0. 0. 0.]	[0. 0. 0.]	[0. 0. 0.]	[4.85398895e+02 9.00999817e+02 7.83046126e-01]	[4.67451904e+02 8.95948914e+02 7.67360568e-01]	[4.82794617e+02 8.77969910e+02 7.31668353e-01]
[482.89459229 377.71612549 0.95173609]	[482.90188599 421.15414429 0.93838495]	[431.525177 418.78973389 0.84745884]	[400.62820435 516.13153076 0.91638148]	[385.29083252 605.89190674 0.90616661]	[541.72070312 418.75439453 0.91768157]	[541.94152832 487.99746704 0.8546207 ]	[557.21600342 544.36358643 0.86456084]	[482.96408081 600.87475586 0.78920341]	[452.01437378 603.30340576 0.72580117]	[477.65081787 749.57104492 0.81546086]	[480.30160522 872.74768066 0.8951059 ]	[521.35461426 600.8637085 0.78145123]	[523.97033691 749.72735596 0.84807849]	[4.93075134e+02 7.06015198e+02 3.18153739e-01]	[475.12316895 362.21890259 0.87160814]	[500.74215698 364.81069946 0.90818959]	[459.6786499 354.59362793 0.7568028 ]	[521.24542236 357.14382935 0.86312008]	[0. 0. 0.]	[0. 0. 0.]	[0. 0. 0.]	[4.85382263e+02 9.00997559e+02 7.84098268e-01]	[4.67422607e+02 8.95943604e+02 7.71565199e-01]	[4.82796051e+02 8.77981323e+02 7.22027957e-01]
[482.95214844 377.56362915 0.93749702]	[482.9175415 418.6411438 0.93544233]	[431.52560425 418.62084961 0.8377496 ]	[400.64465332 511.01773071 0.91412693]	[385.39453125 603.38165283 0.88633198]	[541.75683594 418.56628418 0.90693903]	[544.29534912 485.46459961 0.87405431]	[557.27416992 541.9130249 0.87227213]	[482.9546814 598.29266357 0.77558887]	[449.49707031 598.28308105 0.70358545]	[477.63195801 746.99127197 0.81405669]	[480.31079102 872.72558594 0.89448798]	[521.36126709 598.27716064 0.7631321 ]	[526.39794922 747.18365479 0.84834033]	[4.87948242e+02 7.03384277e+02 3.39593381e-01]	[477.61383057 359.71295166 0.90315241]	[500.79135132 362.2013855 0.9383927 ]	[459.75634766 351.99908447 0.76808608]	[521.27587891 357.05456543 0.84507656]	[0. 0. 0.]	[0. 0. 0.]	[0. 0. 0.]	[4.85400269e+02 9.01010193e+02 7.84697115e-01]	[4.67434021e+02 8.95951843e+02 7.71717966e-01]	[4.82810730e+02 8.77961121e+02 7.21114874e-01]
[485.38604736 375.0171814 0.89858246]	[482.96420288 416.13513184 0.90812707]	[434.01519775 416.10931396 0.8250739 ]	[400.64242554 506.0201416 0.93091863]	[390.43133545 600.77099609 0.84027791]	[541.81311035 413.57470703 0.88110107]	[544.29315186 482.86734009 0.89789432]	[557.19610596 539.2510376 0.84301132]	[482.95809937 595.68188477 0.76259202]	[449.46578979 595.68658447 0.69793266]	[477.60864258 744.48138428 0.81218398]	[480.31781006 872.715271 0.89615113]	[521.37469482 593.16394043 0.75185764]	[526.44952393 747.03491211 0.83729005]	[4.87941406e+02 7.00844360e+02 3.28747064e-01]	[477.69094849 357.22146606 0.9227013 ]	[500.82635498 359.65753174 0.96228534]	[459.77304077 349.38446045 0.71320111]	[521.31231689 354.46664429 0.79610986]	[5.29026184e+02 7.49591919e+02 1.08660191e-01]	[5.44471558e+02 7.44458374e+02 1.39968425e-01]	[0. 0. 0.]	[4.85403839e+02 9.01012756e+02 7.91775942e-01]	[4.67438171e+02 8.95950989e+02 7.78156161e-01]	[4.82818451e+02 8.77952942e+02 7.25269735e-01]
[485.48110962 369.89794922 0.85879862]	[482.96383667 413.54437256 0.88555753]	[431.55603027 413.53210449 0.80781233]	[400.70370483 503.48709106 0.93720138]	[393.03683472 598.23455811 0.82865894]	[541.81060791 408.40185547 0.874753 ]	[544.32318115 482.72280884 0.91288644]	[557.24139404 536.68353271 0.82383931]	[482.98355103 590.62261963 0.7585668 ]	[449.5072937 590.62219238 0.6994313 ]	[477.63287354 741.89440918 0.80914241]	[480.30892944 872.68988037 0.89517713]	[521.3883667 590.58447266 0.75627959]	[526.53619385 746.9564209 0.80768293]	[4.90541779e+02 6.93235413e+02 3.11242670e-01]	[480.15777588 357.04559326 0.92136967]	[500.88571167 357.14672852 0.95450723]	[459.84350586 344.28149414 0.72517586]	[521.36755371 346.83590698 0.79856831]	[0. 0. 0.]	[0. 0. 0.]	[0. 0. 0.]	[4.85401367e+02 9.01042603e+02 7.97101140e-01]	[4.67425720e+02 8.95969482e+02 7.82471120e-01]	[4.82814758e+02 8.77931030e+02 7.30695009e-01]
[487.98083496 364.78863525 0.85951871]	[482.95428467 408.45819092 0.88556099]	[434.09671021 410.94369507 0.80841577]	[400.68386841 503.48080444 0.9391709 ]	[395.59317017 595.74206543 0.84844339]	[541.78942871 403.37902832 0.89368618]	[544.33215332 480.32061768 0.91517949]	[557.26928711 531.52801514 0.82776618]	[485.3888855 590.56842041 0.76039314]	[452.03521729 590.59197998 0.70895869]	[477.64056396 739.34747314 0.80415076]	[480.29589844 870.25732422 0.9011457 ]	[523.76605225 588.07263184 0.76546204]	[529.00891113 741.93560791 0.77662158]	[4.90560547e+02 6.90692139e+02 3.51112455e-01]	[480.21105957 354.50088501 0.89772588]	[503.27966309 356.9961853 0.94032592]	[462.18240356 339.25009155 0.79005963]	[523.77905273 341.71960449 0.80059612]	[0. 0. 0.]	[0. 0. 0.]	[0. 0. 0.]	[4.85383362e+02 9.01014954e+02 8.10594738e-01]	[4.67422943e+02 8.95945496e+02 8.00355315e-01]	[4.82794830e+02 8.75415100e+02 7.49218881e-01]
[490.48617554 362.26156616 0.86686683]	[485.35189819 403.37322998 0.90324789]	[436.56021118 405.81918335 0.82892418]	[400.72439575 503.31167603 0.95403099]	[398.07055664 588.11315918 0.88815922]	[541.83874512 400.86584473 0.92345178]	[544.37976074 480.33074951 0.92649269]	[559.71539307 529.00726318 0.84330273]	[485.41482544 588.02307129 0.76362103]	[452.05044556 588.03814697 0.72269464]	[477.64212036 734.21862793 0.80559254]	[480.28939819 870.24035645 0.90171421]	[523.7956543 587.98699951 0.77476346]	[526.5020752 736.83966064 0.77878577]	[4.87957428e+02 6.90707642e+02 3.55636954e-01]	[480.2175293 351.9493103 0.88178813]	[503.33425903 354.49398804 0.91391027]	[459.83688354 339.12255859 0.80073929]	[523.85186768 339.2015686 0.82287973]	[0. 0. 0.]	[0. 0. 0.]	[0. 0. 0.]	[4.85365326e+02 9.01001160e+02 8.07724595e-01]	[4.67404114e+02 8.95929626e+02 8.00421953e-01]	[4.82789001e+02 8.75397583e+02 7.49945939e-01]
[488.02111816 359.75531006 0.88759458]	[485.35690308 400.87823486 0.91769356]	[436.56677246 403.26281738 0.84536457]	[400.76641846 500.78659058 0.94822448]	[398.13781738 588.0513916 0.91660839]	[541.847229 400.77264404 0.93807632]	[544.35662842 480.17141724 0.9081893 ]	[557.23419189 526.44116211 0.85140032]	[485.44689941 585.52404785 0.77495486]	[454.54574585 587.97332764 0.72956944]	[477.5909729 731.67230225 0.79643488]	[480.27816772 870.20611572 0.89628685]	[523.83642578 585.48608398 0.7902807 ]	[526.52423096 736.8145752 0.77147663]	[4.90512207e+02 7.00935608e+02 3.76772732e-01]	[480.20413208 346.83392334 0.87456381]	[503.36776733 351.94589233 0.89282429]	[462.20306396 336.70431519 0.7795223 ]	[523.91473389 339.12237549 0.82436621]	[5.26403442e+02 7.46971802e+02 1.95688635e-01]	[5.41915710e+02 7.34307495e+02 2.06963271e-01]	[0. 0. 0.]	[4.85360199e+02 9.00979736e+02 8.03049624e-01]	[4.67407379e+02 8.95903503e+02 7.94152617e-01]	[4.82766144e+02 8.75357178e+02 7.50429809e-01]
[490.53540039 359.65930176 0.89461797]	[485.40145874 400.75488281 0.92583334]	[436.60586548 400.72564697 0.87358999]	[400.8821106 498.25576782 0.90494645]	[398.20150757 587.97796631 0.93707877]	[541.8637085 400.71737671 0.9486298 ]	[544.33770752 477.72912598 0.88699943]	[557.23431396 523.96124268 0.86323231]	[485.45007324 585.44000244 0.78470206]	[454.5696106 585.47296143 0.74286544]	[477.58642578 729.230896 0.78605342]	[480.28201294 870.19250488 0.89486462]	[523.83178711 585.41088867 0.8001768 ]	[526.50512695 734.28649902 0.76760787]	[5.00781464e+02 7.21363586e+02 4.01268154e-01]	[480.21554565 341.82327271 0.88417423]	[503.42559814 346.88726807 0.89065921]	[462.2293396 336.65603638 0.75442803]	[523.956604 339.04971313 0.79522634]	[5.13575806e+02 7.52223755e+02 2.83600330e-01]	[5.26452148e+02 7.47103882e+02 2.31353149e-01]	[5.00774323e+02 7.05984619e+02 1.63606212e-01]	[4.85360992e+02 8.98513489e+02 8.04955781e-01]	[4.67423431e+02 8.95894592e+02 7.90096045e-01]	[4.82771484e+02 8.75346558e+02 7.52481639e-01]
[493.05496216 357.19439697 0.89842951]	[485.41647339 400.66333008 0.92833483]	[436.63150024 400.62176514 0.88329083]	[403.31851196 498.22848511 0.89455599]	[400.6762085 587.97106934 0.93537575]	[541.84564209 400.66177368 0.94324601]	[544.34643555 477.67477417 0.87172556]	[559.71356201 523.84039307 0.88586891]	[485.49185181 585.41717529 0.7741046 ]	[454.6126709 585.45550537 0.74844372]	[475.08081055 731.69055176 0.75522262]	[480.29522705 870.22320557 0.89444411]	[523.86810303 585.38970947 0.79709226]	[526.49328613 734.30340576 0.77088356]	[5.03310516e+02 7.23987305e+02 4.93648976e-01]	[480.28421021 341.68127441 0.91326648]	[503.45059204 344.2774353 0.89453816]	[462.25640869 336.53979492 0.8097074 ]	[523.93286133 339.08544922 0.78194582]	[5.00747437e+02 7.70122375e+02 3.76335025e-01]	[5.03414795e+02 7.67553894e+02 3.18547547e-01]	[5.00781769e+02 7.08578613e+02 2.35556036e-01]	[4.82932922e+02 8.98520081e+02 8.01211357e-01]	[4.64957184e+02 8.95895874e+02 7.87608981e-01]	[4.82809998e+02 8.75378784e+02 7.40955710e-01]
[493.08486938 357.14508057 0.89863682]	[485.41995239 400.61801147 0.92533779]	[436.65283203 398.24154663 0.88058949]	[403.39529419 498.1239624 0.84722131]	[400.74829102 585.4956665 0.93976504]	[541.8170166 400.62161255 0.93081039]	[544.31848145 477.6633606 0.85136735]	[559.73010254 523.79205322 0.87543607]	[487.93276978 582.96942139 0.76574051]	[457.07473755 585.41436768 0.74664086]	[475.07983398 734.22894287 0.7356168 ]	[480.27841187 870.21014404 0.89298946]	[523.89599609 582.94512939 0.78766054]	[526.46398926 729.17218018 0.81636202]	[5.03303497e+02 7.41982056e+02 7.07583070e-01]	[480.29870605 339.28396606 0.92028999]	[503.47503662 341.79486084 0.90008217]	[462.2482605 336.48901367 0.8296814 ]	[523.93676758 339.05899048 0.80570614]	[500.85083008 788.2121582 0.81733859]	[5.05988617e+02 7.88053772e+02 6.83234990e-01]	[5.00849640e+02 7.31672668e+02 4.78063524e-01]	[4.82949463e+02 8.98495972e+02 7.96631694e-01]	[4.67426331e+02 8.95896545e+02 7.83734202e-01]	[4.82768768e+02 8.75379272e+02 7.51465738e-01]
[493.10647583 357.07479858 0.89644462]	[485.4281311 398.25839233 0.92693269]	[436.66650391 398.19754028 0.8791697 ]	[405.9140625 495.64599609 0.83046222]	[400.79611206 585.37683105 0.94265735]	[541.81201172 398.26199341 0.93173957]	[544.33154297 475.12088013 0.84169549]	[559.72888184 521.36657715 0.87664735]	[487.96112061 582.91375732 0.76131248]	[457.09036255 585.36767578 0.74859315]	[475.17092896 729.15899658 0.74526381]	[480.25186157 870.14678955 0.87363112]	[523.91210938 582.90722656 0.78689015]	[526.39355469 729.18109131 0.81132799]	[5.00866425e+02 7.54806458e+02 6.86852455e-01]	[480.32705688 339.23171997 0.93176931]	[503.47503662 341.73080444 0.9105202 ]	[462.26791382 336.45864868 0.82246751]	[523.92303467 339.04415894 0.81592089]	[5.03409698e+02 8.08650513e+02 8.07992160e-01]	[5.11096832e+02 8.03526672e+02 6.96217120e-01]	[5.00839081e+02 7.49545715e+02 4.44541574e-01]	[4.85394684e+02 8.98504272e+02 8.03069949e-01]	[4.67460449e+02 8.95908936e+02 7.83981025e-01]	[4.80305817e+02 8.75350342e+02 7.42323637e-01]
[495.60983276 357.07473755 0.90243298]	[485.44869995 398.23272705 0.92352194]	[436.68148804 398.17764282 0.87585247]	[408.41268921 493.11773682 0.81412017]	[400.87030029 585.371521 0.92893463]	[541.83251953 398.22775269 0.9395833 ]	[544.33660889 472.5390625 0.82706916]	[559.77429199 521.23803711 0.86142361]	[488.02383423 582.92364502 0.74777079]	[457.12493896 585.38568115 0.74636024]	[477.61196899 729.13513184 0.77529234]	[4.80271942e+02 8.70105164e+02 8.56301546e-01]	[523.96966553 582.91479492 0.76958185]	[526.409729 731.66021729 0.7923792 ]	[5.08511108e+02 7.70256958e+02 7.35487938e-01]	[480.34890747 339.2361145 0.93601835]	[505.87362671 341.70422363 0.90706062]	[462.30990601 334.03045654 0.77858627]	[523.96447754 336.64645386 0.82278824]	[5.08443176e+02 8.29154053e+02 7.68439174e-01]	[5.21219177e+02 8.23992554e+02 7.45992243e-01]	[5.03405457e+02 7.67600891e+02 6.20516300e-01]	[4.85422272e+02 9.00992371e+02 7.86731839e-01]	[4.67475342e+02 8.95909241e+02 7.71427214e-01]	[4.80329132e+02 8.72883667e+02 7.26175249e-01]
[495.65768433 357.05944824 0.90564483]	[485.44445801 398.21990967 0.92326188]	[436.67129517 398.15197754 0.87262642]	[408.45501709 493.13452148 0.81412381]	[403.33181763 585.40539551 0.91668981]	[541.82647705 398.22338867 0.93879026]	[544.31292725 472.52664185 0.81314993]	[559.78881836 521.18182373 0.84961432]	[490.52575684 582.94561768 0.74524063]	[457.19607544 585.40319824 0.75378239]	[472.59735107 731.68920898 0.77805042]	[4.80285675e+02 8.67573792e+02 8.25185299e-01]	[524.00360107 582.9352417 0.76210189]	[526.48034668 729.23059082 0.80549157]	[518.77325439 790.75598145 0.7937966 ]	[482.72842407 339.2281189 0.93502182]	[505.91171265 341.68954468 0.90403157]	[462.32528687 334.019104 0.7806229 ]	[523.99078369 336.6546936 0.81341404]	[5.18640503e+02 8.44538086e+02 7.10240304e-01]	[5.23977173e+02 8.34371033e+02 7.31706977e-01]	[5.05978058e+02 7.90710327e+02 6.69089556e-01]	[4.85439697e+02 9.00988708e+02 7.71460652e-01]	[4.67481934e+02 8.95890076e+02 7.51962125e-01]	[4.82826630e+02 8.70315125e+02 7.23506689e-01]
[498.11660767 357.02648926 0.9038986 ]	[485.4682312 398.19519043 0.91977823]	[436.68991089 398.14080811 0.87129474]	[410.9604187 493.11407471 0.8139146 ]	[403.34970093 585.38122559 0.91126221]	[541.85668945 398.18600464 0.93713695]	[544.34881592 472.55569458 0.82316411]	[559.79333496 521.20690918 0.85192037]	[490.55133057 582.93280029 0.74815118]	[457.21566772 585.38116455 0.75843722]	[472.53015137 729.24694824 0.78007644]	[4.80239532e+02 8.65113586e+02 8.24771404e-01]	[524.02020264 582.92700195 0.76245666]	[526.49987793 726.64569092 0.81152439]	[521.34344482 806.09326172 0.82803887]	[482.78579712 339.193573 0.94202644]	[505.94915771 339.30926514 0.90242445]	[462.36010742 331.50009155 0.78149331]	[524.01269531 336.61132812 0.8101809 ]	[5.21416077e+02 8.54836975e+02 7.67197907e-01]	[5.36704285e+02 8.49679199e+02 7.20400810e-01]	[5.11036163e+02 8.06110962e+02 6.39554203e-01]	[4.85391144e+02 8.98481262e+02 7.80614197e-01]	[4.67428558e+02 8.95838989e+02 7.62219012e-01]	[4.82826935e+02 8.70265625e+02 7.54368663e-01]
[498.15658569 356.98477173 0.90651268]	[485.48764038 398.18841553 0.91484272]	[439.06866455 398.13601685 0.87036234]	[411.01052856 493.11270142 0.81482565]	[403.38412476 585.37921143 0.90290695]	[541.87402344 398.17758179 0.93372405]	[544.34790039 472.55380249 0.82739908]	[559.80072021 521.24664307 0.85989988]	[490.56607056 582.91314697 0.75024074]	[459.58969116 582.96429443 0.76297617]	[470.01531982 729.1706543 0.79356146]	[4.80228790e+02 8.65130676e+02 8.24916720e-01]	[526.39013672 582.91027832 0.76486582]	[526.51306152 726.45178223 0.81223178]	[523.94464111 811.32800293 0.85985178]	[482.82116699 339.15310669 0.94630998]	[505.99987793 339.25210571 0.90430951]	[462.38735962 331.50360107 0.77457917]	[526.41583252 336.58480835 0.79531276]	[5.23990173e+02 8.65077087e+02 7.97593236e-01]	[5.41895752e+02 8.52370911e+02 7.69268334e-01]	[5.21264771e+02 8.13825012e+02 6.74533963e-01]	[4.85380890e+02 8.98461914e+02 7.73173332e-01]	[4.67428375e+02 8.93448364e+02 7.54374146e-01]	[4.82841400e+02 8.70293518e+02 7.60068953e-01]
[498.16323853 356.96636963 0.90378147]	[487.96142578 398.15380859 0.90524179]	[439.1010437 398.10464478 0.87213707]	[413.52175903 493.09393311 0.8206628 ]	[405.82034302 582.99493408 0.89548278]	[541.93621826 398.15032959 0.93219471]	[544.41442871 472.56518555 0.8297345 ]	[562.23059082 521.24963379 0.87441313]	[493.0541687 582.89941406 0.75157845]	[459.61065674 582.94299316 0.76739597]	[470.04953003 729.17797852 0.79730761]	[4.80233185e+02 8.67590637e+02 8.37713480e-01]	[526.41278076 582.90368652 0.76432568]	[526.52862549 721.43572998 0.80010766]	[5.26519653e+02 8.26558350e+02 8.08937430e-01]	[482.84283447 339.12561035 0.94820505]	[506.01168823 339.23629761 0.90588176]	[462.41934204 331.42358398 0.76469481]	[526.46691895 336.55993652 0.80380476]	[5.31611694e+02 8.70295715e+02 8.14531207e-01]	[5.46931824e+02 8.62574158e+02 7.67679572e-01]	[5.23803162e+02 8.29243103e+02 7.01173842e-01]	[4.85410614e+02 8.98462524e+02 7.94514537e-01]	[4.67455811e+02 8.95846619e+02 7.76407301e-01]	[4.82849579e+02 8.72739624e+02 7.60496199e-01]
[498.23291016 354.58959961 0.90993178]	[488.00619507 398.13372803 0.90337932]	[439.12341309 398.0652771 0.87172985]	[413.57089233 493.10494995 0.82515591]	[405.92367554 582.99407959 0.88137817]	[544.30603027 398.14810181 0.93399185]	[544.45318604 475.15078735 0.84292507]	[562.29443359 521.2633667 0.89251852]	[493.12893677 582.86437988 0.75570607]	[459.65737915 582.90936279 0.77686942]	[472.58700562 729.14953613 0.81135464]	[4.80239319e+02 8.67684387e+02 8.55680883e-01]	[526.47290039 582.8760376 0.75553954]	[531.60571289 726.43615723 0.81320059]	[539.16033936 831.71026611 0.84068793]	[482.89624023 339.11325073 0.94191164]	[508.48812866 339.21350098 0.90035182]	[464.83401489 328.85610962 0.74913776]	[526.50042725 336.47125244 0.78387326]	[5.39272095e+02 8.75442688e+02 7.57249951e-01]	[5.52088684e+02 8.70280823e+02 7.37836242e-01]	[5.28993652e+02 8.34400330e+02 6.48095012e-01]	[4.85443604e+02 8.98515991e+02 7.98031271e-01]	[4.67493561e+02 8.95909119e+02 7.75150359e-01]	[4.82806305e+02 8.72833069e+02 7.61981487e-01]
[498.26898193 354.59664917 0.91508341]	[490.50256348 398.12124634 0.89951277]	[439.15386963 398.04690552 0.87449765]	[416.06643677 493.07470703 0.83626044]	[410.98379517 582.93774414 0.87084877]	[544.33618164 398.14105225 0.93385601]	[544.48321533 477.63171387 0.85240614]	[562.3225708 521.22369385 0.89269966]	[495.63034058 582.91912842 0.75869501]	[459.69696045 585.36639404 0.77799559]	[475.09838867 729.19567871 0.81483358]	[4.80241211e+02 8.67669556e+02 8.57272625e-01]	[526.51507568 582.90625 0.74573022]	[536.64971924 726.49182129 0.83170748]	[541.81420898 834.3918457 0.85217583]	[482.93490601 339.10910034 0.93851638]	[508.52609253 339.22055054 0.89511639]	[464.89569092 326.33013916 0.75180382]	[526.52593994 334.06668091 0.78441501]	[5.41888794e+02 8.83100769e+02 7.53648520e-01]	[5.59793152e+02 8.72838806e+02 7.41697073e-01]	[5.36667542e+02 8.47059753e+02 6.00242376e-01]	[4.85431396e+02 8.98501526e+02 8.04443538e-01]	[4.67480042e+02 8.95885925e+02 7.72887111e-01]	[4.82769287e+02 8.72826843e+02 7.65867233e-01]
[500.68139648 354.58422852 0.92407393]	[490.556427 398.10528564 0.89641732]	[439.17391968 398.02941895 0.87643683]	[416.13275146 490.5453186 0.84606826]	[413.52896118 582.894104 0.87346733]	[544.36529541 398.11749268 0.93071616]	[544.49902344 477.60317993 0.85339594]	[562.34887695 521.19702148 0.89556563]	[495.699646 582.90881348 0.76733494]	[459.73223877 585.37091064 0.78511095]	[475.1541748 729.21014404 0.82183504]	[480.246521 870.11608887 0.87115014]	[528.99914551 582.88220215 0.74095666]	[539.25195312 726.63519287 0.87254798]	[544.43444824 849.65740967 0.86908841]	[485.34677124 339.10525513 0.93494332]	[511.02990723 339.21670532 0.88897365]	[464.9473877 326.37036133 0.75503945]	[526.534729 334.05914307 0.78592908]	[5.44390381e+02 8.90625183e+02 8.28107595e-01]	[5.62413269e+02 8.77988464e+02 7.76908219e-01]	[5.41910156e+02 8.52361023e+02 7.07960606e-01]	[4.85378784e+02 9.01006165e+02 8.13129306e-01]	[4.67422791e+02 8.95906738e+02 7.80918717e-01]	[4.82774963e+02 8.72864624e+02 7.79062033e-01]
[500.69726562 354.58547974 0.92637455]	[493.11621094 398.09194946 0.89425969]	[439.22613525 398.02346802 0.87999582]	[416.17041016 488.02682495 0.85070735]	[413.59768677 582.87042236 0.87768757]	[544.41326904 398.1244812 0.93010664]	[546.94512939 475.16567993 0.83679128]	[562.35498047 518.7958374 0.88770729]	[498.17999268 582.88500977 0.77903134]	[459.77252197 582.96307373 0.79012078]	[477.60861206 729.16021729 0.83210707]	[480.25296021 870.13293457 0.8834753 ]	[531.54290771 582.85211182 0.73609912]	[541.69195557 729.01794434 0.89055514]	[546.93237305 852.20080566 0.86139017]	[485.36911011 339.10498047 0.93449563]	[511.05969238 339.22634888 0.88416612]	[467.3934021 328.85525513 0.75376666]	[526.55462646 336.46102905 0.78674489]	[5.46956604e+02 8.90852173e+02 8.24689865e-01]	[5.64881836e+02 8.88096313e+02 8.04827094e-01]	[5.44386963e+02 8.54928711e+02 7.26799011e-01]	[4.85349640e+02 9.01012207e+02 8.16068292e-01]	[4.64956177e+02 8.95905823e+02 7.85954416e-01]	[4.82788513e+02 8.72902649e+02 7.80506551e-01]
[500.71307373 354.59289551 0.9270156 ]	[495.62316895 398.06481934 0.89579362]	[439.26464844 395.62924194 0.8827647 ]	[418.57421875 488.02032471 0.86411792]	[416.06921387 582.77313232 0.88204211]	[544.43658447 398.09927368 0.92034996]	[547.01727295 475.13793945 0.825454 ]	[562.39099121 521.20367432 0.89114273]	[498.2477417 582.87835693 0.78988707]	[459.81011963 582.96368408 0.79109263]	[477.67098999 729.17047119 0.84273112]	[480.25473022 870.1227417 0.88823706]	[534.09661865 582.84057617 0.73580909]	[541.71478271 726.62890625 0.89844859]	[5.47022705e+02 8.52345093e+02 8.42061102e-01]	[485.38970947 339.11660767 0.93187261]	[511.0869751 339.23394775 0.88054699]	[467.4246521 328.86697388 0.75118273]	[529.05700684 334.01623535 0.7827093 ]	[5.52080994e+02 8.95913574e+02 7.79732347e-01]	[5.67447205e+02 8.90752747e+02 8.18269014e-01]	[5.44437988e+02 8.62508850e+02 7.10651696e-01]	[4.85357605e+02 9.01039368e+02 8.16503823e-01]	[4.67400299e+02 8.95927002e+02 7.84332871e-01]	[4.82771667e+02 8.72890015e+02 7.91177690e-01]
[500.75292969 356.97958374 0.93591678]	[498.11242676 398.09069824 0.90807843]	[441.68515015 395.62164307 0.88140619]	[418.61657715 487.94137573 0.87395531]	[416.08816528 582.74127197 0.88038886]	[544.48529053 398.12954712 0.92026174]	[549.52844238 475.08496094 0.80242193]	[562.42962646 521.20666504 0.89112496]	[500.6673584 582.85852051 0.80928683]	[462.18963623 582.95159912 0.79691505]	[480.11346436 729.05126953 0.86102432]	[480.25140381 870.13513184 0.88748968]	[536.65454102 582.82275391 0.74225134]	[541.78302002 726.50286865 0.89207125]	[5.49606567e+02 8.54882019e+02 8.05545151e-01]	[485.4319458 339.13238525 0.92568094]	[513.60644531 339.25268555 0.87772399]	[467.49301147 328.9119873 0.73670703]	[531.60449219 333.99951172 0.78114104]	[5.57197998e+02 8.95961609e+02 7.76674926e-01]	[5.70044678e+02 8.90782593e+02 8.04238021e-01]	[5.46923950e+02 8.67612793e+02 7.11073756e-01]	[4.82930267e+02 9.01065979e+02 8.11900377e-01]	[4.64931549e+02 8.95933411e+02 7.81886935e-01]	[4.82772522e+02 8.72904968e+02 7.84169078e-01]
[500.79812622 357.00875854 0.94695604]	[498.18222046 398.10684204 0.92090148]	[441.74301147 395.64672852 0.88710147]	[418.69070435 487.99850464 0.8778981 ]	[416.15060425 580.31097412 0.88051963]	[546.92425537 398.1421814 0.90636313]	[557.17297363 475.11264038 0.78547931]	[562.45489502 521.24438477 0.88945687]	[500.69744873 582.81445312 0.80856502]	[462.20275879 582.90478516 0.79467022]	[477.74740601 726.65612793 0.85327423]	[480.24172974 870.16900635 0.89053679]	[536.71551514 582.78729248 0.74344295]	[541.82928467 726.53137207 0.90102518]	[5.54615112e+02 8.62510986e+02 7.87650704e-01]	[485.47836304 339.15783691 0.91306227]	[516.14923096 339.26956177 0.87801814]	[470.01254272 333.931427 0.73402309]	[534.13616943 336.47396851 0.78282285]	[5.59785828e+02 9.03551819e+02 7.76427507e-01]	[5.72628906e+02 8.93323181e+02 7.84565628e-01]	[5.46953674e+02 8.70266052e+02 7.30459094e-01]	[4.82851257e+02 9.01063416e+02 8.11637700e-01]	[4.64861694e+02 8.95924988e+02 7.82222509e-01]	[4.82790741e+02 8.75326172e+02 7.79232979e-01]
[500.83325195 357.04553223 0.95024782]	[500.63375854 398.1234436 0.93245649]	[441.84442139 395.64932251 0.87901115]	[418.75927734 488.00177002 0.87747705]	[418.57489014 582.77813721 0.90934169]	[547.02111816 398.16323853 0.89290059]	[559.80603027 472.60321045 0.79749668]	[562.4777832 521.2456665 0.89680398]	[500.7543335 582.85845947 0.816836 ]	[462.25308228 582.94500732 0.78925395]	[480.10974121 726.64990234 0.85218441]	[480.23526001 870.15563965 0.88847065]	[539.19488525 582.82324219 0.75141835]	[541.84802246 724.04089355 0.87966031]	[5.57162170e+02 8.65119141e+02 7.93345511e-01]	[487.94760132 339.19714355 0.90093333]	[516.2020874 341.66818237 0.8789528 ]	[472.58203125 333.97128296 0.7142626 ]	[536.66473389 336.47686768 0.78128064]	[5.59836853e+02 9.06095215e+02 7.89030612e-01]	[5.75177673e+02 8.93402527e+02 7.86037385e-01]	[5.46997253e+02 8.72770325e+02 7.26191103e-01]	[4.82873413e+02 9.01052246e+02 8.12363625e-01]	[4.64875122e+02 8.95919556e+02 7.78314173e-01]	[4.82776276e+02 8.72933105e+02 7.79019952e-01]
[500.87713623 357.05743408 0.95247114]	[500.70397949 398.140625 0.94892055]	[441.91696167 398.05609131 0.8743993 ]	[421.15829468 490.56848145 0.87210923]	[418.63485718 582.85662842 0.92222369]	[549.58050537 398.16592407 0.8711074 ]	[562.36053467 475.1288147 0.84142506]	[564.89471436 521.2444458 0.89955366]	[500.80056763 582.85394287 0.81955385]	[462.28921509 582.93054199 0.78469282]	[480.13110352 726.59088135 0.86271417]	[480.21740723 870.11608887 0.8788383 ]	[539.26971436 582.81872559 0.75803965]	[541.86352539 726.42431641 0.88319623]	[5.5718512e+02 8.6759729e+02 8.0425334e-01]	[488.01040649 339.22772217 0.8925612 ]	[518.66070557 341.6809082 0.88629639]	[475.10684204 334.0234375 0.74085927]	[536.71337891 336.46008301 0.79217786]	[5.59825928e+02 9.06095825e+02 7.98676729e-01]	[5.72676636e+02 8.93419434e+02 7.90845990e-01]	[5.47027588e+02 8.72820435e+02 7.40843713e-01]	[4.82876984e+02 9.01066956e+02 8.12766671e-01]	[4.64869263e+02 8.95924683e+02 7.77256072e-01]	[4.82751862e+02 8.72898376e+02 7.78684795e-01]
[500.90075684 357.06173706 0.95106411]	[500.76959229 398.14315796 0.9587698 ]	[444.33285522 398.09567261 0.87215823]	[421.2828064 493.12026978 0.87461013]	[421.14147949 582.92553711 0.94171274]	[554.6385498 398.15609741 0.86628926]	[564.81817627 475.14447021 0.86147535]	[565.03393555 521.21179199 0.91142869]	[500.8744812 582.83215332 0.8163805 ]	[462.34533691 582.89196777 0.77499765]	[480.16226196 726.5368042 0.86172843]	[480.21102905 870.10693359 0.87023711]	[541.72711182 582.81311035 0.77383077]	[541.90148926 726.46533203 0.89346427]	[5.54696655e+02 8.67571960e+02 7.95678377e-01]	[490.50213623 339.23379517 0.89149749]	[518.70123291 341.70288086 0.89580369]	[475.17504883 334.00808716 0.73179936]	[539.20806885 336.46847534 0.79999006]	[5.62245117e+02 9.06122375e+02 8.05999339e-01]	[5.75167053e+02 8.93422119e+02 7.90373385e-01]	[5.46967529e+02 8.72790833e+02 7.51120031e-01]	[4.82910767e+02 9.01039978e+02 8.08228791e-01]	[4.64898743e+02 8.95910278e+02 7.75683165e-01]	[4.82729431e+02 8.72898376e+02 7.69861698e-01]
[503.31427002 357.07809448 0.95300853]	[500.90371704 398.16278076 0.95871216]	[446.89297485 398.13470459 0.85908687]	[423.78552246 493.08557129 0.8516205 ]	[421.24594116 582.94122314 0.94383168]	[559.74108887 398.17800903 0.89843416]	[564.99761963 475.08834839 0.84730262]	[567.49853516 521.20263672 0.90125096]	[503.26968384 582.91241455 0.8208912 ]	[462.42269897 582.93280029 0.76655382]	[480.20220947 726.59008789 0.86505133]	[480.20739746 867.69451904 0.87035155]	[541.79040527 582.92498779 0.8003341 ]	[541.94616699 726.53631592 0.89481843]	[5.54647461e+02 8.67647522e+02 8.03342283e-01]	[493.05096436 339.24176025 0.88973022]	[518.7958374 341.71014404 0.91568571]	[477.67050171 334.04989624 0.75967556]	[539.3012085 336.49743652 0.8226862 ]	[5.62258667e+02 9.06132568e+02 8.06940496e-01]	[5.75151855e+02 8.93431152e+02 7.86809862e-01]	[5.44522461e+02 8.72848206e+02 7.60936439e-01]	[4.82948730e+02 9.01053772e+02 8.05380464e-01]	[4.64928253e+02 8.95913025e+02 7.71584034e-01]	[4.80333527e+02 8.72862305e+02 7.78993547e-01]
[503.35791016 357.06192017 0.94439787]	[503.41229248 398.14160156 0.94256574]	[452.06054688 398.12411499 0.85077024]	[428.99316406 493.03808594 0.80703866]	[421.32250977 582.94104004 0.93285465]	[562.28826904 398.13851929 0.92172688]	[567.45703125 475.13394165 0.84649378]	[567.57983398 518.7677002 0.88299036]	[503.34060669 582.86383057 0.81002831]	[464.82617188 582.87097168 0.75285947]	[480.25384521 726.52227783 0.86399615]	[4.80205261e+02 8.70108948e+02 8.68054450e-01]	[541.87976074 582.86694336 0.80037057]	[544.30584717 726.57739258 0.89570475]	[5.54683289e+02 8.67684204e+02 8.06576550e-01]	[493.12164307 339.22427368 0.8929674 ]	[521.20471191 341.70562744 0.93023002]	[480.14303589 334.04049683 0.73132139]	[541.73120117 336.51992798 0.84416795]	[5.62252075e+02 9.06133362e+02 8.09024334e-01]	[5.75149048e+02 8.93442871e+02 7.89737642e-01]	[5.46932495e+02 8.72882446e+02 7.49283254e-01]	[4.82933533e+02 9.01065735e+02 7.97423005e-01]	[4.64914276e+02 8.95924683e+02 7.62300372e-01]	[4.80334351e+02 8.72890808e+02 7.67030478e-01]
[503.43084717 357.07714844 0.93690658]	[505.86419678 398.14065552 0.93475932]	[454.6050415 398.10726929 0.86075878]	[436.54647827 490.52633667 0.82255852]	[423.83804321 582.99621582 0.91073787]	[562.36669922 398.12930298 0.93422711]	[570.04290771 477.67938232 0.85805666]	[572.66027832 518.79620361 0.86403573]	[503.43399048 582.81811523 0.7953583 ]	[464.94924927 582.81994629 0.73564804]	[480.30041504 726.4619751 0.86497724]	[4.80198517e+02 8.67705261e+02 8.65916848e-01]	[544.30718994 582.81231689 0.79673767]	[544.35919189 726.574646 0.89797878]	[5.54700134e+02 8.70106262e+02 8.08573842e-01]	[495.65304565 339.2383728 0.8967886 ]	[521.2598877 341.71420288 0.93696755]	[480.22155762 334.03051758 0.77916235]	[541.76782227 336.49807739 0.8522712 ]	[5.62221069e+02 9.06114990e+02 7.98970759e-01]	[5.72658752e+02 8.93450439e+02 7.84825504e-01]	[5.46937378e+02 8.72918518e+02 7.44031191e-01]	[4.82954987e+02 9.01065430e+02 7.94453084e-01]	[4.64933136e+02 8.95925293e+02 7.58675396e-01]	[4.80318054e+02 8.72867920e+02 7.67908573e-01]
[503.48513794 357.05993652 0.92811859]	[505.92456055 398.13693237 0.92925847]	[457.07440186 398.1255188 0.87106818]	[439.07180786 493.08312988 0.85316789]	[431.46298218 585.38555908 0.86756688]	[562.42364502 398.10488892 0.92625642]	[572.63262939 477.6756897 0.84586769]	[577.75238037 521.17700195 0.86299753]	[505.90356445 582.84570312 0.78133315]	[469.97692871 582.8684082 0.73352551]	[480.30203247 726.54467773 0.87511736]	[4.80187042e+02 8.67666809e+02 8.62353444e-01]	[544.4017334 582.83435059 0.79597914]	[544.4609375 729.02905273 0.89080071]	[5.57170166e+02 8.67695312e+02 8.11432362e-01]	[498.13656616 339.23410034 0.9031918 ]	[521.30389404 341.70159912 0.94058579]	[480.28082275 333.99853516 0.79932344]	[541.79193115 336.47531128 0.85301453]	[5.62219055e+02 9.06102234e+02 8.02310586e-01]	[5.72653503e+02 8.93443237e+02 7.89043427e-01]	[5.46958801e+02 8.72892029e+02 7.51603305e-01]	[4.85352325e+02 9.01045471e+02 7.93789685e-01]	[4.64934998e+02 8.95908630e+02 7.61892378e-01]	[4.80299622e+02 8.72824707e+02 7.77292550e-01]
[505.89440918 357.05413818 0.922997 ]	[505.99423218 398.11193848 0.91953319]	[457.15826416 398.10009766 0.8792178 ]	[439.11776733 490.54260254 0.86128426]	[436.54620361 585.34887695 0.87680471]	[562.47070312 398.08621216 0.92229366]	[575.18554688 475.12243652 0.81361914]	[580.24786377 518.76342773 0.87023991]	[505.97903442 582.83123779 0.77150559]	[472.52310181 582.86755371 0.73370963]	[480.31942749 726.54766846 0.86876655]	[4.80200653e+02 8.67682068e+02 8.64272535e-01]	[544.46014404 582.80291748 0.79222959]	[544.4942627 726.59460449 0.88860536]	[5.57178650e+02 8.67666321e+02 8.12022328e-01]	[498.17599487 339.23327637 0.9084903 ]	[521.33984375 341.69009399 0.94172472]	[480.30874634 334.00567627 0.80428243]	[541.8404541 336.48934937 0.85154545]	[5.62231018e+02 9.06090027e+02 8.04175854e-01]	[5.72666199e+02 8.93427917e+02 7.91997850e-01]	[5.46952026e+02 8.72865540e+02 7.57231653e-01]	[4.82956329e+02 9.03541504e+02 7.92074502e-01]	[4.64936005e+02 8.95923279e+02 7.57170439e-01]	[4.80316956e+02 8.72827759e+02 7.77110517e-01]
[505.89459229 357.05441284 0.92293757]	[505.99551392 398.11251831 0.91880542]	[457.15869141 398.10324097 0.87915772]	[439.12051392 490.54385376 0.8616367 ]	[436.54620361 585.34667969 0.87624079]	[562.47131348 398.08404541 0.92175645]	[575.18029785 475.11279297 0.81160438]	[580.23602295 518.75366211 0.86586446]	[505.9765625 582.83740234 0.77166617]	[472.51779175 582.86962891 0.73197204]	[480.32748413 726.53320312 0.86816406]	[4.80200195e+02 8.67674622e+02 8.61313105e-01]	[544.4609375 582.81262207 0.79162055]	[544.49884033 726.57983398 0.88733268]	[5.57184448e+02 8.67664612e+02 8.12461138e-01]	[498.17575073 339.23352051 0.90842491]	[521.34051514 341.68914795 0.94181973]	[480.3081665 334.00582886 0.80382442]	[541.84100342 336.48892212 0.8510825 ]	[5.62229858e+02 9.03624573e+02 7.98417389e-01]	[5.72665100e+02 8.93423523e+02 7.90064991e-01]	[5.46954224e+02 8.72863037e+02 7.55828440e-01]	[4.85346680e+02 9.01064148e+02 7.88094878e-01]	[4.64935455e+02 8.95914307e+02 7.55024195e-01]	[4.80316681e+02 8.72814758e+02 7.74450541e-01]
[505.95349121 357.05813599 0.9169625 ]	[508.47161865 398.11520386 0.91095853]	[459.60144043 398.10699463 0.88804287]	[439.1607666 493.07922363 0.86214644]	[436.66610718 582.95928955 0.8912183 ]	[564.83740234 398.07897949 0.92020893]	[577.76348877 475.06286621 0.80622715]	[580.32800293 518.71228027 0.87248212]	[508.44009399 582.85180664 0.75878847]	[472.60620117 582.87408447 0.7286194 ]	[480.32583618 726.5513916 0.87125325]	[4.80190369e+02 8.67648621e+02 8.60035121e-01]	[544.49291992 582.824646 0.78227174]	[544.52990723 726.58105469 0.87876779]	[5.57203735e+02 8.67660400e+02 8.13376248e-01]	[498.22454834 339.24517822 0.91319776]	[521.38745117 341.6892395 0.9406817 ]	[480.35028076 334.02923584 0.79296434]	[541.89013672 336.47485352 0.83743882]	[5.62237793e+02 9.06088501e+02 7.99593031e-01]	[5.72675354e+02 8.93428284e+02 7.88695633e-01]	[5.46960327e+02 8.72861023e+02 7.52340198e-01]	[4.82937927e+02 9.01040894e+02 7.96327055e-01]	[4.64921173e+02 8.95895691e+02 7.67261088e-01]	[4.80314423e+02 8.72797546e+02 7.78002262e-01]
[506.01385498 357.05203247 0.9060815 ]	[508.50341797 398.11019897 0.90650386]	[459.62026978 398.12207031 0.89225364]	[439.23034668 493.1138916 0.87535584]	[439.07791138 582.97528076 0.905128 ]	[564.85455322 398.06326294 0.9153474 ]	[580.21990967 477.65853882 0.83752751]	[582.74353027 518.72119141 0.87406981]	[508.4647522 582.84527588 0.75247204]	[475.10247803 582.86468506 0.73067349]	[480.33120728 726.50506592 0.86227775]	[4.80192047e+02 8.67638611e+02 8.55611980e-01]	[544.50787354 582.81329346 0.77409619]	[546.91723633 726.57720947 0.87998712]	[5.57229736e+02 8.67612244e+02 8.09685230e-01]	[498.25561523 339.25863647 0.91112667]	[521.41833496 341.67349243 0.94101799]	[480.37893677 334.07510376 0.77133119]	[541.92669678 334.0690918 0.83252007]	[5.59829712e+02 9.03620239e+02 7.90894091e-01]	[5.72649780e+02 8.93427856e+02 7.81614721e-01]	[5.46987732e+02 8.72822693e+02 7.41297245e-01]	[4.82945831e+02 9.01003113e+02 7.95182705e-01]	[4.64924866e+02 8.95876099e+02 7.65382051e-01]	[4.80324432e+02 8.72806030e+02 7.71375418e-01]
[508.5085144 357.05636597 0.89864284]	[511.04922485 398.10003662 0.9032622 ]	[459.68795776 398.14614868 0.90931469]	[439.31182861 493.11981201 0.87632453]	[439.16473389 585.40460205 0.92931598]	[564.92016602 398.03085327 0.90643525]	[582.81903076 477.61135864 0.8677808 ]	[582.90625 521.16931152 0.9040134 ]	[508.5536499 582.82409668 0.74088377]	[477.62799072 582.83410645 0.73738497]	[480.32077026 726.47613525 0.85971504]	[4.80200958e+02 8.67605469e+02 8.53229463e-01]	[546.93713379 582.8036499 0.76074791]	[546.97509766 726.58966064 0.87178886]	[5.57223511e+02 8.67584106e+02 8.03552330e-01]	[500.67089844 339.25036621 0.91688478]	[523.82299805 339.29919434 0.94175565]	[480.38339233 336.45062256 0.77715808]	[544.33093262 336.45141602 0.83665305]	[5.59815979e+02 9.03604004e+02 7.97740281e-01]	[5.72649719e+02 8.93413879e+02 7.90251911e-01]	[5.46986084e+02 8.72799805e+02 7.40218520e-01]	[4.82941345e+02 8.98518616e+02 7.96929598e-01]	[4.64919617e+02 8.95848877e+02 7.70931900e-01]	[4.80340149e+02 8.72775940e+02 7.74463594e-01]
[508.52584839 357.05688477 0.89556915]	[511.07992554 398.09411621 0.89882737]	[459.72463989 398.15002441 0.91261959]	[441.67993164 495.60321045 0.87314856]	[439.20065308 585.38568115 0.93425554]	[564.94311523 395.64627075 0.90035164]	[582.88372803 477.59506226 0.879565 ]	[582.91412354 518.75622559 0.89941144]	[511.02359009 582.79736328 0.73635662]	[477.66903687 582.80969238 0.73899829]	[480.32913208 724.03747559 0.84964824]	[4.80192352e+02 8.67585510e+02 8.48647356e-01]	[546.93890381 580.35760498 0.75417483]	[546.97076416 726.57550049 0.86939055]	[5.57209229e+02 8.65127869e+02 8.00617874e-01]	[500.68005371 339.25292969 0.9164781 ]	[523.83398438 339.29974365 0.94083583]	[482.70968628 336.46810913 0.77975357]	[544.35491943 334.06729126 0.83795756]	[5.59785278e+02 9.03589478e+02 7.94560969e-01]	[5.72630493e+02 8.93409668e+02 7.90983260e-01]	[5.46977478e+02 8.72775085e+02 7.44425297e-01]	[4.82941772e+02 8.98513367e+02 7.98249960e-01]	[4.64917542e+02 8.95846741e+02 7.71619260e-01]	[4.80334900e+02 8.72761719e+02 7.75650442e-01]
[511.0357666 357.04138184 0.8902728 ]	[513.62634277 398.08181763 0.90007591]	[459.75216675 398.13458252 0.91500086]	[441.72323608 495.62338257 0.87602365]	[439.24197388 585.37628174 0.94067621]	[565.0090332 395.63024902 0.89058089]	[582.93963623 475.16479492 0.89142716]	[582.96295166 518.68103027 0.88956046]	[511.04846191 582.80175781 0.73900706]	[477.71127319 582.81622314 0.74948907]	[480.3409729 724.00854492 0.84668607]	[4.80194794e+02 8.67583130e+02 8.48032951e-01]	[546.93640137 582.78936768 0.75447714]	[546.97723389 726.55487061 0.86645925]	[5.57205017e+02 8.65097595e+02 7.97655940e-01]	[500.71405029 339.24740601 0.92065197]	[523.86816406 339.27896118 0.94257194]	[482.73260498 336.49627686 0.79451561]	[544.37835693 334.0632019 0.83391261]	[5.59761719e+02 9.03590332e+02 7.93899655e-01]	[5.72610046e+02 8.93412720e+02 7.90485024e-01]	[5.46977295e+02 8.72754700e+02 7.44510293e-01]	[4.82943787e+02 8.98510681e+02 7.99121678e-01]	[4.64921600e+02 8.95845520e+02 7.71331608e-01]	[4.80336334e+02 8.72762146e+02 7.75626361e-01]
[511.03161621 357.03793335 0.89003927]	[513.63244629 398.07946777 0.90026939]	[459.75689697 398.12625122 0.91567612]	[441.73947144 495.60244751 0.87422031]	[439.27111816 585.39141846 0.94396204]	[565.01068115 395.63223267 0.88938648]	[585.32757568 477.62530518 0.90820038]	[585.34619141 518.65679932 0.89014369]	[511.08380127 580.35247803 0.73922932]	[480.10653687 582.77984619 0.75298095]	[480.35263062 723.93884277 0.84366047]	[4.80195648e+02 8.67581787e+02 8.46737742e-01]	[546.96032715 580.33294678 0.75284088]	[546.98553467 726.54998779 0.86401635]	[5.57211609e+02 8.65116089e+02 7.98627615e-01]	[500.71389771 339.24450684 0.9214552 ]	[523.86541748 339.27685547 0.94364506]	[482.73480225 336.49490356 0.79362035]	[544.37463379 334.06286621 0.8350355 ]	[5.59767822e+02 9.03583679e+02 7.93055534e-01]	[5.72619507e+02 8.93410950e+02 7.89689660e-01]	[5.46977295e+02 8.72770447e+02 7.44161844e-01]	[4.82932800e+02 8.98502441e+02 8.01479816e-01]	[4.64904541e+02 8.93460754e+02 7.71813750e-01]	[4.80344635e+02 8.72762695e+02 7.74807692e-01]
[511.03381348 357.0402832 0.88970983]	[513.63195801 398.08459473 0.90104926]	[459.74633789 398.1340332 0.91520751]	[441.75521851 495.62298584 0.87654054]	[439.28475952 585.40631104 0.94483852]	[565.01477051 395.63970947 0.88968414]	[585.41546631 477.67044067 0.91353214]	[585.42706299 516.20812988 0.89051402]	[511.08084106 580.33837891 0.74138045]	[480.1109314 580.35321045 0.75546384]	[480.36663818 723.90643311 0.84392977]	[4.80196320e+02 8.67586548e+02 8.48145247e-01]	[546.9440918 580.31317139 0.75606674]	[547.00201416 726.53027344 0.86129725]	[5.57220886e+02 8.65140686e+02 8.00529957e-01]	[500.71554565 339.24261475 0.92278039]	[523.86914062 339.27819824 0.94363248]	[482.73458862 336.48233032 0.79348218]	[544.38018799 334.05722046 0.83344591]	[5.59786072e+02 9.03591064e+02 7.92427003e-01]	[5.72624268e+02 8.93414368e+02 7.86626637e-01]	[5.46981445e+02 8.72788452e+02 7.44496226e-01]	[4.82930969e+02 8.98498230e+02 8.02091837e-01]	[4.64905518e+02 8.93458923e+02 7.72450566e-01]	[4.80346466e+02 8.72769043e+02 7.73064554e-01]
[511.00387573 357.04736328 0.89141381]	[513.65112305 398.0949707 0.90191251]	[459.7449646 398.14041138 0.91615129]	[441.7550354 495.63955688 0.87700808]	[439.28302002 585.37750244 0.94301599]	[565.02270508 398.0168457 0.88911718]	[585.45629883 477.66503906 0.91834426]	[585.4730835 516.18572998 0.89002377]	[511.07797241 580.31359863 0.73826087]	[477.73651123 580.3236084 0.74983615]	[480.35494995 723.93914795 0.84768444]	[4.80188354e+02 8.67587341e+02 8.45374405e-01]	[546.95996094 580.29309082 0.75196779]	[547.0390625 726.51544189 0.85426712]	[5.57218018e+02 8.65104248e+02 7.96285510e-01]	[500.69476318 339.24465942 0.92259568]	[523.84887695 339.2802124 0.94446123]	[482.71896362 336.4654541 0.7819466 ]	[544.37097168 334.04727173 0.83581197]	[5.59783142e+02 9.03588440e+02 7.93558478e-01]	[5.72621338e+02 8.93404663e+02 7.86472142e-01]	[5.46978027e+02 8.72753235e+02 7.41511047e-01]	[4.82939056e+02 8.98495422e+02 8.02203238e-01]	[4.64909302e+02 8.93460510e+02 7.72976577e-01]	[4.80342712e+02 8.72772400e+02 7.67997921e-01]
[508.52978516 357.04257202 0.89417243]	[513.6350708 398.09484863 0.90198851]	[459.74334717 398.14123535 0.91594124]	[441.74176025 495.6519165 0.87781608]	[439.28042603 585.38470459 0.94262636]	[565.00762939 395.64788818 0.88999534]	[585.49963379 477.67504883 0.91446865]	[585.47808838 516.18505859 0.8876251 ]	[511.07937622 580.30584717 0.73838943]	[477.7298584 580.31463623 0.74915725]	[480.35772705 723.93255615 0.84610033]	[4.80187195e+02 8.67584351e+02 8.45174193e-01]	[546.97302246 580.2935791 0.7508347 ]	[547.03845215 726.5012207 0.85291111]	[5.57219299e+02 8.65097717e+02 7.96335936e-01]	[500.6791687 339.24465942 0.92235076]	[523.83123779 339.27191162 0.94803965]	[480.38616943 334.06869507 0.77371895]	[544.35986328 334.0184021 0.83403981]	[5.59787476e+02 9.03591553e+02 7.95550704e-01]	[5.72624084e+02 8.93403870e+02 7.86872268e-01]	[5.46978821e+02 8.72744934e+02 7.41956174e-01]	[4.82946686e+02 8.98502625e+02 8.02306116e-01]	[4.64923126e+02 8.95843689e+02 7.72931755e-01]	[4.80337189e+02 8.72767334e+02 7.67533123e-01]
[508.47537231 357.04196167 0.89930725]	[513.64074707 398.10021973 0.90348482]	[459.73010254 398.144104 0.91705418]	[441.74035645 495.6479187 0.87901968]	[439.27526855 585.3739624 0.93960893]	[565.01165771 398.01580811 0.88948661]	[585.4888916 477.6612854 0.91354847]	[585.48779297 516.16442871 0.88354146]	[511.06976318 580.28125 0.73490763]	[477.71957397 580.29498291 0.74451184]	[480.35971069 723.93017578 0.84297913]	[4.80187927e+02 8.67578064e+02 8.42108309e-01]	[546.96502686 580.2633667 0.74829584]	[547.01556396 726.5032959 0.85596836]	[5.57221191e+02 8.65121643e+02 7.98521161e-01]	[500.65463257 339.25115967 0.91741198]	[523.78302002 339.28677368 0.94262511]	[482.70733643 336.4536438 0.77092516]	[544.31060791 334.04473877 0.84215832]	[5.59785522e+02 9.03584900e+02 7.94433653e-01]	[5.72625183e+02 8.93403625e+02 7.88130283e-01]	[5.46983154e+02 8.72767639e+02 7.40193307e-01]	[4.82946259e+02 8.98504578e+02 7.99255788e-01]	[4.64921509e+02 8.95843079e+02 7.69848049e-01]	[4.80337982e+02 8.72757935e+02 7.65173435e-01]
[506.01925659 357.04946899 0.90380979]	[513.59588623 398.10696411 0.9026804 ]	[459.71807861 398.15249634 0.91542268]	[441.71075439 495.66149902 0.88169748]	[439.23171997 585.37792969 0.93601108]	[564.97680664 398.01635742 0.8931638 ]	[585.45117188 477.64337158 0.91390932]	[585.51086426 516.16894531 0.87713432]	[511.04418945 582.77801514 0.74353433]	[477.69949341 582.7923584 0.75009215]	[480.35858154 723.96203613 0.84753662]	[4.80193817e+02 8.67593994e+02 8.48536134e-01]	[546.95733643 580.34906006 0.75648922]	[546.99163818 726.54907227 0.8650645 ]	[5.57217163e+02 8.65108887e+02 7.99060822e-01]	[498.25576782 339.25692749 0.911614 ]	[521.41540527 339.30114746 0.94076705]	[480.37539673 334.05374146 0.79072064]	[541.90063477 334.04281616 0.8380363 ]	[5.59776855e+02 9.03588928e+02 7.94164181e-01]	[5.72616028e+02 8.93404663e+02 7.88025677e-01]	[5.46987793e+02 8.72753052e+02 7.40902841e-01]	[4.82935883e+02 8.98515137e+02 8.02739799e-01]	[4.64915924e+02 8.95848572e+02 7.75238037e-01]	[4.80345062e+02 8.72776733e+02 7.68834352e-01]
[505.96875 357.04348755 0.91284651]	[511.0397644 398.08633423 0.90163791]	[459.66934204 398.1385498 0.9079349 ]	[441.66259766 495.63684082 0.87672949]	[439.1711731 585.3772583 0.92751062]	[564.93493652 395.61740112 0.89271456]	[585.37255859 477.61053467 0.9154526 ]	[585.5267334 513.62335205 0.86914241]	[508.54354858 580.30474854 0.73667663]	[477.61941528 580.32244873 0.72935963]	[480.36526489 721.44476318 0.84471631]	[4.80189423e+02 8.67583252e+02 8.43351126e-01]	[546.93792725 580.27618408 0.75225723]	[546.97570801 726.5045166 0.86687243]	[5.57222534e+02 8.67573792e+02 8.00494194e-01]	[498.21533203 339.25106812 0.91087413]	[521.37042236 339.29721069 0.94382429]	[480.33132935 334.06292725 0.80060232]	[541.8482666 334.07150269 0.8408711 ]	[5.59792297e+02 9.03590393e+02 7.91866362e-01]	[5.72635620e+02 8.93409973e+02 7.85599411e-01]	[5.46986084e+02 8.72790771e+02 7.39433885e-01]	[4.82934601e+02 8.98503235e+02 7.99626827e-01]	[4.64903046e+02 8.93461365e+02 7.71078825e-01]	[4.80339447e+02 8.72764282e+02 7.65995085e-01]
[505.88192749 357.03588867 0.91875213]	[508.53384399 398.08529663 0.90496284]	[459.63473511 398.13204956 0.9025811 ]	[439.30447388 493.11090088 0.8743571 ]	[439.13531494 585.35516357 0.92136794]	[564.90319824 395.61560059 0.89190459]	[582.97973633 475.13943481 0.91493475]	[585.53009033 511.09292603 0.86825949]	[508.50637817 580.32958984 0.74081349]	[475.14654541 580.35687256 0.72342515]	[480.34277344 723.92169189 0.8521629 ]	[4.80187317e+02 8.67582153e+02 8.44662428e-01]	[546.92474365 580.29119873 0.7535851 ]	[546.93615723 726.50628662 0.87293547]	[5.57223694e+02 8.67608093e+02 8.04300666e-01]	[498.15536499 339.23272705 0.90712214]	[521.30706787 339.30233765 0.94337821]	[480.28936768 334.0350647 0.80036312]	[541.81463623 334.07144165 0.85497034]	[5.59805908e+02 9.03593506e+02 7.92299569e-01]	[5.72646423e+02 8.93416260e+02 7.85814166e-01]	[5.46985718e+02 8.72824402e+02 7.39530087e-01]	[4.82945984e+02 8.98498596e+02 8.00391436e-01]	[4.64919769e+02 8.95838623e+02 7.71215141e-01]	[4.80329407e+02 8.72762390e+02 7.69716561e-01]
[503.45123291 357.03601074 0.92923307]	[508.46981812 398.10147095 0.91193688]	[459.59390259 398.14105225 0.8944847 ]	[439.26702881 495.6192627 0.87877387]	[439.09524536 582.93444824 0.91118824]	[564.86590576 395.64175415 0.89528072]	[582.88061523 477.62503052 0.91917902]	[585.40948486 511.07614136 0.88077348]	[508.45120239 580.34265137 0.74946761]	[475.07107544 582.79089355 0.72609633]	[480.31509399 724.00531006 0.85980624]	[4.80187347e+02 8.67582886e+02 8.44978213e-01]	[544.52429199 580.30096436 0.76683754]	[544.54162598 726.48571777 0.87451184]	[5.57225159e+02 8.67619568e+02 8.06631505e-01]	[495.68026733 339.22592163 0.89962721]	[521.25524902 339.30325317 0.93930906]	[480.24884033 334.00778198 0.77920955]	[541.77886963 334.06759644 0.85423112]	[5.59808472e+02 9.03605591e+02 7.91273117e-01]	[5.72645142e+02 8.93424927e+02 7.82934904e-01]	[5.46990112e+02 8.72832581e+02 7.38372445e-01]	[4.82945801e+02 8.98497742e+02 7.99304605e-01]	[4.64916382e+02 8.93460754e+02 7.70736694e-01]	[4.80332672e+02 8.72762024e+02 7.70208895e-01]
[503.36331177 357.05957031 0.94738579]	[505.99383545 398.11428833 0.91807944]	[457.15942383 398.18075562 0.8873741 ]	[439.22460938 495.62536621 0.87554693]	[436.65786743 582.92559814 0.89561778]	[564.8147583 395.62454224 0.8930124 ]	[582.77758789 477.68435669 0.90718246]	[582.90429688 511.09420776 0.87780297]	[505.96377563 580.35662842 0.75701284]	[472.5255127 582.79779053 0.723037 ]	[480.28915405 724.01257324 0.86247635]	[4.80184082e+02 8.65136841e+02 8.43530178e-01]	[544.44372559 580.32330322 0.77545416]	[544.51251221 726.49468994 0.87764627]	[5.57217834e+02 8.67654358e+02 8.08329046e-01]	[493.1005249 339.24920654 0.88946432]	[521.17523193 341.68041992 0.92417586]	[480.12615967 334.07421875 0.7330274 ]	[541.71643066 334.05194092 0.84099793]	[5.59812805e+02 9.03604431e+02 7.87986159e-01]	[5.72652283e+02 8.93427124e+02 7.82254040e-01]	[5.46992004e+02 8.72868103e+02 7.32585907e-01]	[4.82944061e+02 8.98491089e+02 8.00186992e-01]	[4.64914429e+02 8.93452515e+02 7.73196459e-01]	[4.80330536e+02 8.72745300e+02 7.73123622e-01]
[503.36621094 357.06060791 0.94702899]	[505.98657227 398.1131897 0.91935647]	[457.1494751 398.18136597 0.88592845]	[439.22268677 495.62295532 0.87618816]	[436.65872192 582.93585205 0.89608794]	[564.8157959 395.62356567 0.8935799 ]	[582.77575684 477.69195557 0.90724796]	[582.90429688 511.09841919 0.8775984 ]	[505.95870972 580.34448242 0.75786066]	[472.51947021 582.7913208 0.72295141]	[480.29122925 724.00335693 0.86079705]	[4.80182739e+02 8.65140381e+02 8.42208087e-01]	[544.43835449 580.30718994 0.77673733]	[544.51177979 726.48657227 0.87628293]	[5.57215576e+02 8.67656372e+02 8.08203816e-01]	[493.10351562 339.25018311 0.88955939]	[521.17700195 341.68243408 0.92432266]	[480.12982178 334.07150269 0.73356605]	[541.71496582 334.04888916 0.84054333]	[5.59807129e+02 9.03599365e+02 7.87289202e-01]	[5.72647888e+02 8.93426880e+02 7.82460272e-01]	[5.46988953e+02 8.72871460e+02 7.31601357e-01]	[4.82944397e+02 8.98481506e+02 7.97658801e-01]	[4.64911072e+02 8.93445618e+02 7.71612108e-01]	[4.80331146e+02 8.72748962e+02 7.70979583e-01]
[503.27029419 357.06240845 0.95151734]	[505.90689087 398.11114502 0.92608064]	[454.63787842 398.16259766 0.86855584]	[439.1762085 493.08309937 0.86975324]	[436.63946533 582.95379639 0.89305484]	[562.41845703 395.62863159 0.89840519]	[580.31860352 477.66757202 0.87946975]	[582.78149414 511.05081177 0.86912656]	[505.92034912 582.79656982 0.77067059]	[470.00964355 582.82574463 0.7309072 ]	[480.2850647 724.01361084 0.86020899]	[4.80188446e+02 8.67568237e+02 8.42251658e-01]	[544.40673828 580.33966064 0.7851944 ]	[544.47521973 726.48876953 0.88646412]	[5.57205933e+02 8.67663147e+02 8.07188570e-01]	[490.53192139 339.25796509 0.88698369]	[518.71496582 341.70556641 0.90239227]	[477.69482422 334.07369995 0.68856144]	[539.2677002 334.0213623 0.82679331]	[5.59803528e+02 9.03594666e+02 7.92288542e-01]	[5.72645813e+02 8.93422852e+02 7.88230836e-01]	[5.46988464e+02 8.72876343e+02 7.32610285e-01]	[4.82939667e+02 8.98470520e+02 8.02835882e-01]	[4.64905945e+02 8.93438354e+02 7.77074099e-01]	[4.80339966e+02 8.72749268e+02 7.69687891e-01]
[500.8807373 357.04290771 0.95126009]	[503.45294189 398.09866333 0.93725121]	[452.06668091 398.15835571 0.85914731]	[439.12759399 493.08340454 0.85929239]	[436.54937744 585.37628174 0.8755061 ]	[562.31152344 395.63623047 0.89629215]	[577.69329834 477.61990356 0.84165084]	[580.25598145 511.06787109 0.84708452]	[503.4831543 582.78363037 0.7761482 ]	[467.40811157 582.80499268 0.7327311 ]	[480.26837158 726.46832275 0.87495506]	[4.80191925e+02 8.67604614e+02 8.48003805e-01]	[544.36883545 580.31958008 0.78281415]	[544.40478516 726.46105957 0.89040172]	[5.57187439e+02 8.67705139e+02 8.05706084e-01]	[487.97817993 339.24627686 0.89281607]	[518.6461792 339.30297852 0.89135581]	[475.13644409 334.05029297 0.67066419]	[539.18878174 333.95425415 0.81498718]	[5.59817749e+02 9.03595703e+02 7.90843487e-01]	[5.72655090e+02 8.93417969e+02 7.85604894e-01]	[5.46965759e+02 8.72917053e+02 7.25915909e-01]	[4.82937500e+02 8.98488342e+02 7.97246099e-01]	[4.64901764e+02 8.93452026e+02 7.71544516e-01]	[4.80346985e+02 8.72781189e+02 7.67653108e-01]
[500.72595215 357.05749512 0.9380669 ]	[500.85122681 398.10769653 0.96470159]	[444.40957642 398.18371582 0.87917185]	[434.08111572 493.09838867 0.81650591]	[426.40463257 585.41497803 0.88032573]	[557.25134277 398.03387451 0.86249912]	[567.58459473 477.59063721 0.86383438]	[570.02606201 516.12719727 0.85405976]	[503.30862427 580.33520508 0.78950536]	[462.43933105 582.77709961 0.74686503]	[480.23388672 724.02606201 0.86333221]	[4.80198181e+02 8.67625366e+02 8.51910591e-01]	[541.8840332 580.26733398 0.77449173]	[544.34716797 726.46502686 0.88594937]	[5.54697510e+02 8.70113037e+02 8.02683890e-01]	[485.37313843 339.25906372 0.91654563]	[511.08309937 341.67642212 0.87427789]	[467.44778442 333.97683716 0.71747178]	[531.54376221 333.96676636 0.79145902]	[5.59816284e+02 9.03625366e+02 7.85532832e-01]	[5.72648621e+02 8.93430725e+02 7.78719842e-01]	[5.46940552e+02 8.72922729e+02 7.24040627e-01]	[4.82932678e+02 8.98515930e+02 7.99181581e-01]	[4.64908966e+02 8.95848206e+02 7.71205544e-01]	[4.80353668e+02 8.72796082e+02 7.70475805e-01]
[498.27218628 357.05758667 0.92588711]	[500.74395752 398.0949707 0.96001977]	[441.89257812 398.14599609 0.89114928]	[426.44921875 495.60760498 0.80431151]	[423.81958008 585.40722656 0.9164716 ]	[554.65527344 398.01339722 0.84673095]	[565.03289795 472.51748657 0.86669111]	[567.46728516 516.14251709 0.87625408]	[500.90435791 582.80712891 0.80790645]	[462.37808228 582.85528564 0.77163994]	[480.16812134 726.52874756 0.87001491]	[4.80204803e+02 8.67675720e+02 8.57320487e-01]	[541.78649902 580.32830811 0.77433836]	[541.93640137 726.43670654 0.89092278]	[5.54703064e+02 8.67703918e+02 8.04085135e-01]	[482.89398193 339.25119019 0.92776442]	[508.4928894 339.30401611 0.88705862]	[464.86123657 333.99032593 0.76557469]	[529.00744629 334.00003052 0.81680179]	[5.59838928e+02 9.06097168e+02 7.93538034e-01]	[5.72677490e+02 8.93428406e+02 7.83824444e-01]	[5.46960388e+02 8.72903259e+02 7.30541885e-01]	[4.82905060e+02 9.00996948e+02 8.01466823e-01]	[4.64881012e+02 8.95864990e+02 7.73138046e-01]	[4.82745209e+02 8.72841187e+02 7.67967403e-01]
[498.12091064 357.07925415 0.90430379]	[498.27453613 398.10906982 0.94375086]	[441.78094482 398.16766357 0.90540206]	[423.87890625 493.07797241 0.81680679]	[421.36169434 582.98730469 0.92590165]	[549.50366211 395.64920044 0.85940486]	[564.94677734 467.50131226 0.86639488]	[564.99798584 513.65795898 0.87345034]	[500.75408936 580.35583496 0.8038708 ]	[462.275177 582.83374023 0.78760278]	[480.13763428 726.49017334 0.85791254]	[4.80212646e+02 8.67660278e+02 8.54084313e-01]	[539.23065186 580.30255127 0.73988652]	[541.88543701 726.49554443 0.90120149]	[5.54691284e+02 8.67673706e+02 8.01782370e-01]	[482.72305298 339.26647949 0.92628509]	[505.93759155 341.67184448 0.90397507]	[462.3550415 336.44799805 0.77872759]	[526.50317383 334.04019165 0.82227039]	[5.62231995e+02 9.06109314e+02 7.97470272e-01]	[5.75167297e+02 8.93425720e+02 7.86661446e-01]	[5.46963135e+02 8.72880859e+02 7.33451426e-01]	[4.82898346e+02 9.01001099e+02 8.01018596e-01]	[4.64872162e+02 8.95864929e+02 7.73054481e-01]	[4.82766144e+02 8.72838745e+02 7.66529620e-01]
[493.07287598 357.07156372 0.8931247 ]	[498.11566162 398.12158203 0.91757071]	[441.67050171 398.16159058 0.90991008]	[421.35958862 495.65182495 0.85560673]	[421.28094482 582.98815918 0.93375957]	[546.93572998 398.05392456 0.89230108]	[562.4630127 475.11160278 0.87401861]	[564.887146 516.1427002 0.87663019]	[500.67474365 580.3371582 0.79087692]	[462.22332764 582.82012939 0.78875583]	[477.73419189 726.56549072 0.86279708]	[4.80213745e+02 8.67692261e+02 8.61909389e-01]	[536.69464111 580.29699707 0.72498357]	[541.79174805 726.55859375 0.90145671]	[5.54685974e+02 8.67653564e+02 8.02700043e-01]	[480.25299072 339.24938965 0.92627525]	[503.43457031 339.30169678 0.9296875 ]	[462.26159668 336.45861816 0.78076792]	[523.98748779 334.04443359 0.82957435]	[5.62227173e+02 9.06104431e+02 8.00974965e-01]	[5.75156372e+02 8.93422668e+02 7.90462792e-01]	[5.46979370e+02 8.72856689e+02 7.37998843e-01]	[4.82875885e+02 9.01016602e+02 8.12122822e-01]	[4.64861969e+02 8.95881348e+02 7.82322407e-01]	[4.82766998e+02 8.72864746e+02 7.67345726e-01]
[490.54125977 357.05758667 0.89032322]	[493.07208252 398.12530518 0.90115303]	[439.23129272 398.19549561 0.91348904]	[421.21203613 498.18252563 0.88929814]	[421.18682861 585.45489502 0.94310617]	[544.42803955 398.04400635 0.909361 ]	[562.31164551 477.597229 0.86969483]	[562.44219971 516.19360352 0.88253617]	[498.23455811 580.31292725 0.77933639]	[459.82955933 582.80932617 0.79270947]	[477.63839722 726.51147461 0.84746802]	[4.80209229e+02 8.67626709e+02 8.56355011e-01]	[534.09350586 580.25836182 0.71768832]	[541.71282959 726.5579834 0.89506328]	[5.54664062e+02 8.67591492e+02 7.98216999e-01]	[480.19729614 339.26428223 0.92227602]	[503.34994507 339.28613281 0.94096082]	[462.19723511 336.47695923 0.80063903]	[523.83343506 334.04397583 0.82968611]	[5.59819824e+02 9.03625366e+02 8.02360892e-01]	[5.72655273e+02 8.93401306e+02 7.99842715e-01]	[5.46991333e+02 8.72797058e+02 7.51526773e-01]	[4.82848206e+02 9.00988892e+02 8.16303492e-01]	[4.64840576e+02 8.95851868e+02 7.87901223e-01]	[4.82772614e+02 8.72815063e+02 7.71676600e-01]
[485.49594116 357.05340576 0.90397656]	[488.02383423 398.11459351 0.90403712]	[439.15661621 398.18185425 0.90471828]	[418.76806641 498.14611816 0.88892543]	[418.70169067 585.50360107 0.92745763]	[544.34222412 395.64682007 0.90724063]	[559.72265625 469.96606445 0.82306498]	[562.31781006 513.5847168 0.86570722]	[498.13671875 580.25933838 0.75348347]	[459.77828979 580.33215332 0.77770495]	[477.58728027 726.55517578 0.84316653]	[4.80211823e+02 8.67663330e+02 8.61243486e-01]	[529.0168457 577.76623535 0.71708333]	[539.30548096 726.62084961 0.88167822]	[5.54656067e+02 8.65108582e+02 7.93552339e-01]	[477.7348938 339.26498413 0.91172594]	[500.88140869 339.30523682 0.94288778]	[459.83187866 336.44467163 0.79847872]	[521.34655762 334.04348755 0.83575332]	[5.59798096e+02 9.03607605e+02 8.04798961e-01]	[5.72647949e+02 8.93381348e+02 8.06797564e-01]	[5.47001587e+02 8.72741333e+02 7.43170798e-01]	[4.82836823e+02 9.01007019e+02 8.18621874e-01]	[4.64835938e+02 8.95867676e+02 7.89058983e-01]	[4.82778717e+02 8.72843445e+02 7.69941747e-01]
[485.3979187 357.06149292 0.92149293]	[485.4609375 398.17605591 0.92063135]	[436.66299438 398.2779541 0.88530827]	[418.71359253 498.1574707 0.89563304]	[418.60620117 585.50848389 0.91081512]	[541.89764404 398.03152466 0.91452861]	[554.67199707 470.02737427 0.80051863]	[562.23236084 516.13818359 0.85459405]	[495.61264038 580.33087158 0.74291879]	[459.68572998 582.80194092 0.76906431]	[472.58630371 726.59234619 0.82637239]	[480.20724487 867.70703125 0.86827767]	[526.5302124 580.30725098 0.73005116]	[539.26776123 726.64880371 0.87620556]	[5.54639587e+02 8.65093628e+02 7.94249296e-01]	[477.6595459 339.24737549 0.90863931]	[500.8163147 339.31082153 0.94265211]	[459.77349854 334.06207275 0.81508529]	[521.25262451 336.46478271 0.83892226]	[5.59770874e+02 9.03611816e+02 8.03669035e-01]	[5.72628235e+02 8.93385620e+02 8.06684732e-01]	[5.46998291e+02 8.72727722e+02 7.46978104e-01]	[4.82817566e+02 9.01015015e+02 8.14636171e-01]	[4.62430359e+02 8.95876648e+02 7.87138820e-01]	[4.82789795e+02 8.72876465e+02 7.76051581e-01]
[482.94155884 357.08291626 0.93269658]	[485.35641479 398.16235352 0.92823648]	[436.54592896 398.23675537 0.86755872]	[418.63052368 498.15634155 0.8867721 ]	[416.11172485 585.51019287 0.88251132]	[541.81652832 398.0284729 0.91308606]	[549.58740234 472.53042603 0.81626177]	[559.79351807 516.12750244 0.84939224]	[490.54818726 580.30670166 0.73619127]	[457.21240234 582.7855835 0.74885988]	[470.01986694 729.03735352 0.82564574]	[480.21243286 870.13092041 0.87782574]	[526.41339111 580.27026367 0.75098789]	[539.25036621 729.0647583 0.87497205]	[5.54665222e+02 8.65077820e+02 7.92881906e-01]	[475.14968872 339.26608276 0.89549768]	[500.73937988 341.71020508 0.93633372]	[459.68234253 336.45425415 0.78820741]	[521.17694092 336.48977661 0.8304404 ]	[5.59768433e+02 9.03592896e+02 7.84001648e-01]	[5.72640808e+02 8.93375916e+02 7.91931272e-01]	[5.47016479e+02 8.72713684e+02 7.26991951e-01]	[4.82788086e+02 9.01013306e+02 8.07421029e-01]	[4.62412506e+02 8.95879028e+02 7.88080215e-01]	[4.82806793e+02 8.72912659e+02 7.75764227e-01]
[482.81567383 357.11050415 0.95039356]	[482.88900757 398.16983032 0.9400928 ]	[431.53674316 398.26498413 0.85434759]	[418.53842163 498.14251709 0.87228221]	[416.03829956 585.53265381 0.86729926]	[541.70898438 398.03353882 0.89669669]	[547.05975342 470.01339722 0.83423436]	[559.7177124 513.6494751 0.83903128]	[487.98937988 580.33789062 0.74594468]	[457.09707642 582.8381958 0.73581529]	[467.47146606 729.09106445 0.82458764]	[480.20263672 870.12536621 0.87977648]	[523.97283936 580.28460693 0.76831114]	[539.23779297 729.11730957 0.86730307]	[5.57176575e+02 8.62543884e+02 7.97273159e-01]	[472.5401001 339.27481079 0.88799375]	[498.27142334 341.73492432 0.91477478]	[457.15539551 336.45343018 0.76399702]	[518.70080566 334.07510376 0.80934048]	[5.57206787e+02 9.01022095e+02 7.62498438e-01]	[5.70093750e+02 8.93315430e+02 7.98307419e-01]	[5.49586975e+02 8.70306152e+02 7.19475031e-01]	[4.82763855e+02 9.00992615e+02 8.12668741e-01]	[4.62400299e+02 8.95862488e+02 7.99142122e-01]	[4.82803802e+02 8.72914917e+02 7.82576084e-01]
[482.74276733 357.1300354 0.94739902]	[482.7461853 398.1701355 0.9559167]	[426.37384033 400.63912964 0.86331183]	[413.58084106 498.14111328 0.84021944]	[410.96646118 585.58190918 0.85161996]	[539.18383789 398.0305481 0.87180257]	[546.94274902 467.42022705 0.85439831]	[557.25457764 511.09558105 0.82897663]	[487.94955444 580.32434082 0.75516129]	[457.07528687 582.83312988 0.73989588]	[467.45153809 729.03289795 0.82739836]	[480.2071228 870.1451416 0.88195741]	[523.9407959 580.28027344 0.77740908]	[539.17901611 729.0949707 0.85813618]	[5.54668945e+02 8.57435181e+02 7.94785619e-01]	[469.96661377 339.31027222 0.88060135]	[498.18704224 341.73947144 0.89614767]	[454.56436157 336.48934937 0.7764411 ]	[516.1427002 334.0267334 0.79361004]	[5.54616516e+02 8.95942627e+02 7.59804308e-01]	[5.67560852e+02 8.90811768e+02 8.11459303e-01]	[5.52097412e+02 8.70147034e+02 7.04035163e-01]	[4.82803192e+02 9.01022339e+02 8.14651966e-01]	[4.62430084e+02 8.95893921e+02 7.93059528e-01]	[4.82794678e+02 8.75326477e+02 7.79456556e-01]
[480.35903931 357.10229492 0.94856703]	[480.30667114 398.16629028 0.96457607]	[423.84939575 400.6479187 0.87897605]	[405.92694092 498.18371582 0.83138436]	[405.82339478 585.57537842 0.87349564]	[534.15374756 398.02282715 0.85342515]	[544.49139404 464.96463013 0.87188596]	[552.14312744 513.61474609 0.81867683]	[485.48471069 580.34698486 0.76530915]	[454.61260986 582.86340332 0.740444 ]	[464.96798706 729.05419922 0.8382374 ]	[480.21139526 870.12243652 0.87551856]	[523.8994751 580.29797363 0.78891963]	[536.69622803 726.65435791 0.84970713]	[5.52128723e+02 8.52373962e+02 8.15596461e-01]	[467.45065308 339.31289673 0.88564306]	[495.68884277 341.72058105 0.87903035]	[449.52828979 336.50640869 0.76993054]	[511.07434082 334.02536011 0.76323223]	[5.54703064e+02 8.93316589e+02 7.78442919e-01]	[5.70025513e+02 8.88155945e+02 7.75337577e-01]	[5.47039673e+02 8.65090271e+02 7.12795913e-01]	[4.82819580e+02 9.01016357e+02 8.17649186e-01]	[4.64833313e+02 8.95894775e+02 7.95157850e-01]	[4.82798615e+02 8.72920105e+02 7.76170135e-01]
[480.2935791 357.07278442 0.95106137]	[480.18878174 398.16934204 0.95823032]	[421.32897949 400.67373657 0.89811403]	[403.34396362 498.15533447 0.8446188 ]	[403.35229492 587.97015381 0.87943029]	[529.01733398 395.62210083 0.8583011 ]	[544.39569092 464.84741211 0.89471656]	[549.5982666 511.10205078 0.82249254]	[485.45022583 580.35418701 0.77042633]	[454.55032349 582.87713623 0.7368558 ]	[464.93234253 726.63232422 0.8413561 ]	[4.80218689e+02 8.67618347e+02 8.58881474e-01]	[523.88482666 580.29656982 0.78958815]	[534.08642578 726.50488281 0.83824098]	[5.49511047e+02 8.52185364e+02 8.27018023e-01]	[464.93276978 339.29083252 0.90278798]	[493.12536621 341.66903687 0.86923569]	[446.93936157 336.48052979 0.76848882]	[508.527771 333.99383545 0.78448504]	[5.54640686e+02 8.90654541e+02 7.54534483e-01]	[5.67516052e+02 8.80459900e+02 7.56636798e-01]	[5.44513977e+02 8.54943115e+02 7.00104296e-01]	[4.82856415e+02 8.98481934e+02 8.29833925e-01]	[4.64865387e+02 8.93454407e+02 8.07692409e-01]	[4.82808014e+02 8.72801025e+02 7.85065651e-01]
[480.20132446 357.09790039 0.9522537 ]	[480.10543823 398.17868042 0.94476783]	[421.24194336 400.69421387 0.90757704]	[400.8805542 498.2194519 0.86244309]	[403.24349976 585.54431152 0.90764076]	[526.46728516 395.62213135 0.88369083]	[544.32019043 464.87976074 0.89065641]	[549.52856445 513.60803223 0.83006519]	[485.45370483 580.33361816 0.77212119]	[454.54949951 582.86578369 0.73881865]	[464.91201782 726.56109619 0.84596801]	[4.80202881e+02 8.65127930e+02 8.47625256e-01]	[523.87902832 580.2701416 0.7905097 ]	[531.58703613 726.44812012 0.82582426]	[5.46919250e+02 8.36922791e+02 8.05522442e-01]	[464.82730103 339.30236816 0.91740072]	[490.52276611 341.69613647 0.86851954]	[444.39047241 334.07629395 0.79342687]	[505.99591064 334.05010986 0.81058592]	[5.52135315e+02 8.75444153e+02 7.13671029e-01]	[5.67479065e+02 8.70272156e+02 7.52772450e-01]	[5.44384949e+02 8.49610474e+02 6.62840068e-01]	[4.82877136e+02 8.98421082e+02 8.32564294e-01]	[4.64904449e+02 8.93420715e+02 8.13791096e-01]	[4.82789368e+02 8.72737915e+02 7.76752770e-01]
[477.697052 357.10971069 0.93326563]	[477.65951538 398.17553711 0.93051672]	[421.18481445 400.6789856 0.91033804]	[400.80130005 498.25686646 0.8893503 ]	[400.84078979 585.4942627 0.92356128]	[524.01037598 395.62081909 0.89445335]	[541.93963623 464.96142578 0.87920594]	[547.04370117 513.64093018 0.83446884]	[485.4185791 580.33282471 0.77407813]	[452.04855347 582.86022949 0.73447162]	[464.86853027 726.565979 0.84931242]	[4.80212433e+02 8.65047424e+02 8.36204350e-01]	[523.84771729 580.26318359 0.78856373]	[534.10540771 723.98822021 0.79811323]	[544.52722168 831.76190186 0.84590679]	[462.30712891 339.29949951 0.93100768]	[485.48361206 341.70999146 0.8875441 ]	[441.87127686 334.0446167 0.7993117 ]	[505.89001465 336.46694946 0.82432008]	[5.44523438e+02 8.72716736e+02 7.82186210e-01]	[5.64837952e+02 8.65132568e+02 7.59653926e-01]	[5.44431152e+02 8.36906433e+02 6.65371656e-01]	[4.82873322e+02 8.98422180e+02 8.13044190e-01]	[4.64891602e+02 8.93411682e+02 8.01569462e-01]	[4.82812042e+02 8.70299988e+02 7.63316870e-01]
[475.13360596 357.06533813 0.90371215]	[475.06860352 398.19210815 0.90734172]	[418.7371521 400.72842407 0.91110611]	[400.75787354 498.25119019 0.89641982]	[400.82019043 585.56396484 0.92084527]	[523.90008545 395.60119629 0.89972985]	[541.8661499 467.42391968 0.88470054]	[546.9934082 511.06637573 0.83961546]	[485.412323 580.32971191 0.7810148 ]	[452.0289917 582.88946533 0.7448951 ]	[462.44628906 726.50701904 0.85583025]	[4.80171295e+02 8.62512634e+02 8.16937447e-01]	[523.86968994 577.79107666 0.78578943]	[534.17919922 716.31652832 0.75619495]	[544.36706543 813.86535645 0.85246909]	[459.81307983 339.2593689 0.93255436]	[485.36013794 339.28588867 0.91247785]	[441.73287964 336.46405029 0.81626111]	[503.4168396 336.5262146 0.80169004]	[5.41932800e+02 8.59976257e+02 7.88497567e-01]	[5.62296570e+02 8.52280945e+02 7.73073316e-01]	[5.41898804e+02 8.23996399e+02 6.44180536e-01]	[4.82897583e+02 8.98417603e+02 7.89280295e-01]	[4.64895844e+02 8.93412048e+02 7.71918833e-01]	[4.82778717e+02 8.70247803e+02 7.48200893e-01]
[472.53201294 357.01290894 0.88846427]	[469.99090576 398.17193604 0.90358722]	[418.64474487 400.73226929 0.90531468]	[400.71246338 498.23760986 0.90072644]	[400.78915405 587.97521973 0.91606754]	[523.79003906 395.51538086 0.89124101]	[541.82006836 467.42141724 0.88187629]	[546.92779541 508.54476929 0.84671336]	[485.44021606 580.2958374 0.77581036]	[452.07763672 582.8684082 0.74416304]	[464.85952759 726.54711914 0.85872364]	[4.80161224e+02 8.62573853e+02 8.18750322e-01]	[523.88134766 577.74450684 0.78261995]	[539.18731689 726.55932617 0.80540377]	[5.41857300e+02 8.06079224e+02 7.97843754e-01]	[459.7170105 339.20281982 0.93919301]	[482.88092041 339.23602295 0.9462086 ]	[439.3269043 334.06134033 0.80845737]	[503.29492188 336.5105896 0.78698671]	[5.41724426e+02 8.49682556e+02 7.46187270e-01]	[5.57214539e+02 8.42011353e+02 6.60893857e-01]	[5.39196716e+02 8.08567871e+02 5.48322618e-01]	[4.82934326e+02 8.98421265e+02 7.78293312e-01]	[4.64913300e+02 8.93427002e+02 7.63026118e-01]	[4.82741364e+02 8.70303223e+02 7.46471226e-01]
[467.4861145 356.98934937 0.8905279 ]	[467.47201538 398.15557861 0.90911496]	[418.57830811 400.74926758 0.89592904]	[400.68740845 498.24401855 0.90241253]	[400.78170776 588.01580811 0.91315806]	[523.77264404 393.01623535 0.88421524]	[541.78485107 464.92468262 0.88403469]	[546.94049072 505.94451904 0.86492449]	[485.43945312 577.71142578 0.76768857]	[452.0753479 580.36108398 0.73419678]	[464.93878174 726.5378418 0.84387791]	[4.80135590e+02 8.65090881e+02 8.32486868e-01]	[523.88586426 572.60571289 0.78040826]	[539.24914551 726.5112915 0.77904928]	[539.3157959 788.20031738 0.82536942]	[459.61755371 339.18963623 0.93479133]	[482.75335693 339.19192505 0.96208155]	[439.21130371 334.04904175 0.82755315]	[500.80044556 334.01647949 0.78434062]	[5.29000427e+02 8.31732544e+02 8.05965483e-01]	[5.44464478e+02 8.29109131e+02 7.84727454e-01]	[5.31606262e+02 7.88195251e+02 6.36575818e-01]	[4.82938324e+02 8.98443726e+02 7.77676404e-01]	[4.64928925e+02 8.95841919e+02 7.63709426e-01]	[4.80292816e+02 8.72766968e+02 7.75051057e-01]
[464.9307251 356.96688843 0.90392363]	[464.93740845 398.17016602 0.91998899]	[416.12835693 400.7855835 0.87591118]	[400.65887451 500.68167114 0.91435814]	[400.79360962 588.04577637 0.90588933]	[521.36431885 392.98776245 0.8836242 ]	[541.73858643 464.92993164 0.86585534]	[544.53442383 505.89608765 0.87003666]	[485.42501831 577.69592285 0.76757616]	[452.05255127 580.35858154 0.73242319]	[467.40625 726.46081543 0.82480919]	[4.80171265e+02 8.67611816e+02 8.43237638e-01]	[523.87664795 570.09613037 0.78134823]	[539.2880249 726.53393555 0.78628683]	[539.18658447 767.58178711 0.78013921]	[457.14587402 339.15863037 0.92343259]	[480.31826782 339.18441772 0.96215647]	[439.15969849 334.01211548 0.80999023]	[500.70645142 334.01974487 0.79611975]	[5.23948914e+02 8.13801025e+02 8.00897121e-01]	[5.41870361e+02 8.11134705e+02 7.87347734e-01]	[5.26522095e+02 7.64976624e+02 6.22043312e-01]	[4.82870941e+02 8.98468018e+02 7.75649369e-01]	[4.64878296e+02 8.95844238e+02 7.62944996e-01]	[4.80349060e+02 8.72830811e+02 7.67396629e-01]
[462.37158203 354.59695435 0.93147957]	[464.83786011 398.23260498 0.93012369]	[416.05755615 403.28115845 0.84953648]	[400.659729 500.79766846 0.92949581]	[400.82174683 590.56652832 0.89242983]	[521.30194092 390.47998047 0.87356746]	[541.70428467 464.86257935 0.87465477]	[546.93536377 503.46517944 0.8722285 ]	[485.39245605 575.21343994 0.77057123]	[452.03497314 582.76959229 0.73284984]	[467.48303223 726.45428467 0.80529881]	[4.80165619e+02 8.67706238e+02 8.44893396e-01]	[523.85198975 570.04821777 0.78058165]	[541.70025635 718.84765625 0.75493914]	[534.1237793 749.60656738 0.78691894]	[454.556427 339.14373779 0.90810418]	[480.16372681 339.1882019 0.95108825]	[436.64727783 333.97369385 0.76570207]	[498.21957397 331.49151611 0.77648652]	[523.81994629 798.425354 0.80512559]	[5.39313110e+02 7.90810120e+02 7.86866605e-01]	[5.26478821e+02 7.47008972e+02 6.67387724e-01]	[4.82822144e+02 8.98504211e+02 7.61325002e-01]	[4.64838562e+02 8.95872437e+02 7.50047266e-01]	[4.80333282e+02 8.72913635e+02 7.45910347e-01]
[462.2805481 354.59667969 0.94111514]	[462.41622925 398.18276978 0.93626225]	[413.59951782 400.85476685 0.85104859]	[400.65603638 500.79486084 0.93574661]	[400.84783936 590.59124756 0.8855688 ]	[521.21130371 390.4569397 0.8579638 ]	[541.76068115 464.82189941 0.89217353]	[546.9977417 503.39971924 0.8742938 ]	[485.42755127 575.15966797 0.76651126]	[452.07363892 580.33422852 0.73284709]	[467.50128174 723.97686768 0.79664415]	[4.80183990e+02 8.67709106e+02 8.49723577e-01]	[523.86987305 567.5513916 0.7824434 ]	[541.72668457 711.22277832 0.72301728]	[526.47894287 736.79003906 0.76180685]	[449.519104 339.16903687 0.90142822]	[477.70437622 339.18609619 0.93253171]	[434.06381226 334.02386475 0.7500084 ]	[495.65200806 331.47235107 0.75441146]	[521.27874756 785.52526855 0.83841026]	[5.34139893e+02 7.77871277e+02 7.32732356e-01]	[5.23831360e+02 7.29127625e+02 6.30819201e-01]	[4.82842163e+02 9.01000610e+02 7.66408026e-01]	[4.64857727e+02 8.95884644e+02 7.56121695e-01]	[4.80323608e+02 8.72899414e+02 7.35207677e-01]
[462.19070435 354.59185791 0.94234788]	[462.36080933 398.2194519 0.94551182]	[413.50637817 403.32321167 0.83120918]	[400.6673584 500.82913208 0.9390915 ]	[400.86642456 593.10955811 0.87309182]	[518.78723145 390.47512817 0.84809506]	[541.75067139 464.81680298 0.88775814]	[546.97393799 503.31817627 0.87809563]	[485.44845581 572.61071777 0.75866878]	[454.54931641 580.28729248 0.72509569]	[467.45559692 726.44445801 0.81431353]	[4.80215332e+02 8.70133789e+02 8.67236912e-01]	[523.88311768 567.47003174 0.78144181]	[544.331604 713.7220459 0.75481582]	[523.97839355 726.63476562 0.80195957]	[446.94580078 339.18417358 0.90764552]	[475.17327881 339.18258667 0.90543681]	[428.97253418 336.453125 0.77032948]	[490.5425415 333.95062256 0.73845124]	[521.23339844 767.65045166 0.84221214]	[5.28975647e+02 7.65082153e+02 7.34845757e-01]	[5.21261108e+02 7.16319824e+02 6.53865874e-01]	[4.82873718e+02 9.00986633e+02 7.74777591e-01]	[4.64890686e+02 8.95887024e+02 7.64373422e-01]	[4.80351929e+02 8.75326782e+02 7.30841875e-01]
[459.77734375 354.5769043 0.93802333]	[462.31137085 398.24603271 0.95158613]	[410.9758606 403.38415527 0.81902885]	[400.66653442 500.849823 0.94390488]	[403.26174927 593.11132812 0.86399806]	[518.70318604 390.49017334 0.84166992]	[541.75891113 464.83178711 0.8900829 ]	[546.96435547 503.28405762 0.88472569]	[485.45767212 572.60821533 0.76056033]	[454.5736084 580.29241943 0.73063397]	[470.025177 724.03619385 0.80140746]	[4.80207672e+02 8.70161621e+02 8.64180446e-01]	[523.86621094 567.46252441 0.7830286 ]	[546.94055176 724.04144287 0.81886536]	[521.31408691 705.98052979 0.75519645]	[444.41207886 339.17779541 0.92368126]	[472.58294678 339.17105103 0.89572036]	[426.35614014 334.07504272 0.77944958]	[487.98114014 333.92608643 0.76408124]	[5.18772095e+02 7.52176514e+02 7.47591972e-01]	[5.23928162e+02 7.47117310e+02 6.47387624e-01]	[5.08472137e+02 6.90595764e+02 5.40067255e-01]	[4.82907715e+02 9.01007202e+02 7.68044829e-01]	[4.64923706e+02 8.95913147e+02 7.58060277e-01]	[4.80314453e+02 8.75362244e+02 7.17263222e-01]
[459.73501587 354.58239746 0.93803656]	[462.29580688 398.2494812 0.94112223]	[408.44055176 405.82058716 0.81214273]	[400.67868042 500.88998413 0.97425395]	[403.29455566 595.70013428 0.86165369]	[518.73309326 387.95556641 0.84327883]	[541.71063232 462.4367981 0.87322962]	[546.94152832 500.83267212 0.9000423 ]	[485.44342041 572.65258789 0.76405567]	[454.58572388 580.31182861 0.73879701]	[472.55950928 726.56512451 0.80132437]	[4.80233765e+02 8.70162231e+02 8.68330359e-01]	[523.8581543 567.50531006 0.77879262]	[544.46569824 726.56420898 0.8198626 ]	[5.18764954e+02 6.98333557e+02 4.30523217e-01]	[444.32983398 339.18530273 0.93016082]	[470.03857422 339.17385864 0.89312488]	[423.88858032 336.45541382 0.80875236]	[487.96881104 333.92572021 0.79911941]	[5.23977295e+02 7.31727539e+02 4.56267595e-01]	[5.36697021e+02 7.29055298e+02 3.85694534e-01]	[5.03370514e+02 6.85556030e+02 2.24091738e-01]	[4.82951050e+02 9.01014404e+02 7.91491568e-01]	[4.64950348e+02 8.95903137e+02 7.80832589e-01]	[4.80325378e+02 8.75347778e+02 7.23197997e-01]
[459.71591187 356.97845459 0.94023347]	[462.29946899 400.62863159 0.95597941]	[408.46203613 405.88708496 0.8071025 ]	[400.70306396 503.25970459 0.96948099]	[403.30166626 598.2401123 0.86531955]	[518.73297119 390.51055908 0.85180694]	[541.73162842 464.85333252 0.87717855]	[546.9239502 500.79721069 0.90071905]	[485.43588257 575.14752197 0.764139 ]	[454.54385376 580.32293701 0.73706502]	[472.54833984 726.55834961 0.79870212]	[4.80237305e+02 8.70148926e+02 8.69780898e-01]	[523.86352539 567.52734375 0.78232169]	[544.42327881 726.4777832 0.84563911]	[5.16179260e+02 6.98313965e+02 4.86608744e-01]	[444.29928589 339.21984863 0.92937672]	[470.01602173 339.18826294 0.8994118 ]	[423.86795044 336.52096558 0.80314219]	[487.96588135 331.47912598 0.80501258]	[5.26497803e+02 7.29086914e+02 4.51754332e-01]	[5.39222656e+02 7.23991089e+02 3.86207908e-01]	[5.03295715e+02 6.82968689e+02 2.45221987e-01]	[4.85354523e+02 9.01001709e+02 7.93389261e-01]	[4.67396912e+02 8.95904480e+02 7.78815091e-01]	[4.80337036e+02 8.75324219e+02 7.21283793e-01]
[459.71508789 357.04849243 0.95233589]	[462.31359863 400.67886353 0.95729005]	[410.9536438 408.38565063 0.80027455]	[400.72387695 503.40014648 0.95528764]	[403.34851074 600.77606201 0.87729323]	[518.73937988 393.04031372 0.85766137]	[541.75537109 464.93521118 0.88347483]	[544.54437256 503.27017212 0.90007412]	[485.42306519 575.20440674 0.76575094]	[454.53320312 580.35925293 0.73873031]	[469.96685791 726.5982666 0.79422247]	[480.24066162 870.16473389 0.87315762]	[523.8616333 570.02032471 0.77621222]	[544.48498535 726.47912598 0.86425114]	[5.08474670e+02 6.82967590e+02 4.34681505e-01]	[444.3147583 339.30429077 0.90946728]	[470.01885986 339.25332642 0.88549292]	[423.87661743 336.58071899 0.79120255]	[487.93014526 333.96783447 0.80182576]	[5.36613464e+02 7.26520996e+02 2.75118232e-01]	[0. 0. 0.]	[4.98217163e+02 6.67560791e+02 2.16912821e-01]	[4.85360687e+02 9.00984314e+02 7.91851699e-01]	[4.67407013e+02 8.95902344e+02 7.74995506e-01]	[4.80344391e+02 8.75350586e+02 7.17816889e-01]
[459.73413086 357.10702515 0.95582986]	[462.33111572 400.70761108 0.95800626]	[410.9680481 408.39907837 0.79998481]	[400.74240112 503.45849609 0.93602937]	[403.37347412 600.79669189 0.87385035]	[518.76495361 395.50900269 0.86686367]	[541.7487793 467.40896606 0.87794268]	[544.49676514 503.35400391 0.91707015]	[485.41433716 577.71478271 0.7700454 ]	[454.54397583 582.8046875 0.7440021 ]	[467.47973633 726.57543945 0.79561508]	[480.23388672 870.18255615 0.88201618]	[523.84173584 570.04675293 0.77804804]	[544.45361328 726.43292236 0.85382676]	[5.03413147e+02 6.82934143e+02 4.87863362e-01]	[444.32815552 341.70602417 0.90289831]	[470.05291748 339.2975769 0.87359226]	[423.8939209 336.6244812 0.79399097]	[487.93087769 333.99160767 0.80631512]	[5.31527832e+02 7.24002563e+02 2.76264429e-01]	[0. 0. 0.]	[4.93117065e+02 6.67543213e+02 2.43942842e-01]	[4.85352356e+02 9.00984253e+02 7.90952444e-01]	[4.67395752e+02 8.95903442e+02 7.75075257e-01]	[4.80343811e+02 8.75379333e+02 7.26320446e-01]
[459.74151611 357.12252808 0.95724595]	[462.35241699 400.71481323 0.95504236]	[411.01477051 408.40588379 0.80405426]	[400.74725342 503.49603271 0.92928183]	[403.39160156 600.7869873 0.86678296]	[521.16827393 395.52282715 0.87468493]	[541.72570801 464.95343018 0.88218004]	[544.46917725 503.39291382 0.92387021]	[485.38583374 575.22753906 0.77263665]	[452.05181885 580.35748291 0.73721266]	[470.03042603 729.04492188 0.78475028]	[480.2388916 870.20373535 0.88167489]	[523.82263184 570.03271484 0.77894485]	[544.40118408 724.03271484 0.85095346]	[5.11011780e+02 6.85465393e+02 5.97026944e-01]	[444.33853149 341.72998047 0.89286107]	[472.52600098 341.6892395 0.86760658]	[423.92590332 336.66726685 0.77743423]	[487.94174194 334.02380371 0.81275648]	[5.36632019e+02 7.26442810e+02 2.61589706e-01]	[0. 0. 0.]	[4.98242188e+02 6.70087341e+02 2.83172160e-01]	[4.85360535e+02 8.98497070e+02 7.91233480e-01]	[4.67414795e+02 8.95887146e+02 7.77797401e-01]	[4.80328613e+02 8.75388245e+02 7.17507958e-01]
[459.76586914 357.14324951 0.95580769]	[462.36917114 400.71939087 0.94071579]	[413.49453735 408.41400146 0.80248094]	[400.75582886 503.5015564 0.92768484]	[403.37884521 600.80236816 0.87182021]	[521.17657471 395.54196167 0.87034911]	[541.70690918 467.48623657 0.85717309]	[544.42779541 503.42721558 0.9232409 ]	[485.40719604 575.22155762 0.76623702]	[454.53262329 582.78106689 0.73494267]	[472.54296875 729.15496826 0.78337461]	[480.24200439 870.21148682 0.87805951]	[523.83410645 570.03881836 0.76900589]	[544.36663818 726.46600342 0.84614664]	[5.03415588e+02 6.82936584e+02 4.35170561e-01]	[444.35305786 341.76245117 0.88167042]	[472.54162598 341.72137451 0.86478299]	[426.4130249 339.05703735 0.76714164]	[487.97027588 336.50097656 0.8377949 ]	[5.39225708e+02 7.26471130e+02 2.14425057e-01]	[0. 0. 0.]	[4.95659637e+02 6.70080139e+02 1.82983682e-01]	[4.85360443e+02 8.98517029e+02 7.97972918e-01]	[4.67404724e+02 8.95897583e+02 7.84581542e-01]	[4.80336975e+02 8.75395447e+02 7.16413736e-01]
[459.79067993 357.17694092 0.95855629]	[462.37078857 400.73480225 0.94576156]	[413.52212524 408.40213013 0.80927247]	[400.74627686 503.48153687 0.92817944]	[403.3737793 600.79052734 0.86917353]	[521.20306396 395.58108521 0.89061791]	[541.70892334 470.0199585 0.85842723]	[544.40319824 503.47235107 0.9158895 ]	[485.37310791 577.73760986 0.77605402]	[452.03167725 582.81439209 0.7379669 ]	[472.59796143 729.19390869 0.79335052]	[480.24200439 870.19677734 0.878438 ]	[523.8192749 570.05651855 0.77774483]	[544.32623291 726.47912598 0.85125446]	[5.03415222e+02 6.85441711e+02 4.96060461e-01]	[444.40139771 341.79196167 0.87251896]	[472.59921265 341.77478027 0.85961831]	[426.43951416 339.0741272 0.76552433]	[487.99478149 336.50396729 0.81704903]	[5.39233093e+02 7.26541199e+02 2.10289702e-01]	[0. 0. 0.]	[4.95647430e+02 6.70121094e+02 2.10969582e-01]	[4.85362366e+02 9.00979736e+02 7.93780804e-01]	[4.67406250e+02 8.95905884e+02 7.83390105e-01]	[4.80336304e+02 8.75386597e+02 7.14395165e-01]
[459.82763672 357.21444702 0.96178639]	[462.38943481 400.78485107 0.93214947]	[413.55789185 408.40899658 0.80871528]	[400.74957275 503.44174194 0.93504608]	[403.36465454 600.87475586 0.88085938]	[521.21588135 398.04205322 0.8992734 ]	[539.31091309 472.53817749 0.84678996]	[544.37200928 505.87771606 0.91653508]	[485.36593628 580.34790039 0.79638493]	[451.99594116 582.96478271 0.75144863]	[475.06213379 729.22808838 0.78649682]	[480.25198364 870.22271729 0.88274455]	[523.82000732 575.20074463 0.7707206 ]	[541.89520264 726.52947998 0.84866154]	[5.03369507e+02 6.85422729e+02 4.31301504e-01]	[444.44491577 341.81796265 0.85892618]	[475.11242676 344.26348877 0.8543182 ]	[428.94006348 336.69372559 0.75235796]	[490.55096436 336.55615234 0.80338389]	[5.39161804e+02 7.26563477e+02 2.39530474e-01]	[0. 0. 0.]	[4.95627869e+02 6.70179138e+02 1.68824732e-01]	[4.82954926e+02 8.98521790e+02 7.97955930e-01]	[4.64955078e+02 8.95892700e+02 7.87258804e-01]	[4.80355133e+02 8.75397827e+02 7.23728299e-01]
[462.20147705 359.6050415 0.96538299]	[462.38186646 400.83248901 0.92880601]	[413.55230713 408.45678711 0.8057729 ]	[400.72647095 505.93682861 0.92393667]	[403.34689331 603.31567383 0.89877403]	[521.21282959 398.08950806 0.91075134]	[539.30133057 475.09646606 0.85533422]	[544.32385254 505.9744873 0.90591198]	[485.34069824 582.83892822 0.79637212]	[449.506073 585.40081787 0.74999005]	[475.09725952 731.77502441 0.79067594]	[480.25183105 870.2265625 0.88689709]	[523.79675293 577.7701416 0.7698487 ]	[541.83258057 726.65496826 0.86072332]	[5.03432556e+02 6.85540894e+02 5.51014781e-01]	[446.91152954 344.29147339 0.84895426]	[477.6177063 346.81549072 0.86739206]	[428.98312378 339.04614258 0.73072481]	[493.09597778 336.65219116 0.79094124]	[5.39151978e+02 7.28975647e+02 2.88058549e-01]	[0. 0. 0.]	[4.98215271e+02 6.72647522e+02 2.28359357e-01]	[4.85353912e+02 9.00980530e+02 7.96808600e-01]	[4.67406403e+02 8.95903687e+02 7.86005735e-01]	[4.80343933e+02 8.75385437e+02 7.28609264e-01]
[462.1947937 359.68954468 0.96275592]	[462.42468262 400.86306763 0.9156096 ]	[413.5770874 410.95928955 0.80647629]	[400.70639038 505.9932251 0.91990334]	[403.28118896 603.33380127 0.91377419]	[521.26568604 398.12484741 0.92188078]	[539.28051758 475.08627319 0.84769654]	[544.31170654 508.54064941 0.88757926]	[482.96902466 582.88275146 0.80604899]	[449.45828247 585.4354248 0.75063258]	[475.11547852 731.77331543 0.79193228]	[480.25521851 870.25109863 0.8883183 ]	[523.78637695 580.27709961 0.77582669]	[541.74481201 729.09155273 0.85547507]	[5.03427216e+02 6.87997009e+02 5.74028313e-01]	[446.92120361 346.84790039 0.84422183]	[477.62536621 349.4357605 0.86970639]	[431.4699707 339.07321167 0.72101867]	[495.61172485 339.07562256 0.80310684]	[5.36695007e+02 7.29068726e+02 2.96681613e-01]	[0. 0. 0.]	[4.98229950e+02 6.75262024e+02 2.31667116e-01]	[4.85371490e+02 9.00988647e+02 8.01216304e-01]	[4.67416992e+02 8.95913330e+02 7.87628531e-01]	[4.80340881e+02 8.75423950e+02 7.26587415e-01]
[462.20758057 359.76358032 0.95571274]	[464.82736206 403.27770996 0.90217072]	[416.0222168 413.50265503 0.8082298 ]	[400.69390869 508.51315308 0.90678453]	[400.86502075 603.40167236 0.93028736]	[521.31268311 398.18051147 0.92982656]	[539.26049805 475.12963867 0.84332359]	[541.95300293 513.65582275 0.86662537]	[482.92333984 582.95794678 0.81204653]	[446.95507812 585.47705078 0.7516923 ]	[472.59991455 731.74957275 0.77868366]	[480.26077271 870.28649902 0.89137936]	[521.41162109 582.79742432 0.7842859 ]	[539.30615234 729.25054932 0.82195181]	[5.03347107e+02 6.87996399e+02 4.98338014e-01]	[446.94998169 349.43139648 0.84511524]	[477.6368103 351.97369385 0.87942684]	[431.52230835 339.15795898 0.67756128]	[498.1343689 339.10855103 0.81908631]	[5.34179504e+02 7.29185303e+02 2.65507102e-01]	[5.44383362e+02 7.24003357e+02 2.61146426e-01]	[4.98175018e+02 6.75238037e+02 1.89411297e-01]	[4.85374512e+02 9.00997742e+02 8.01515460e-01]	[4.67428375e+02 8.95930847e+02 7.84544289e-01]	[4.80347382e+02 8.75464783e+02 7.26794124e-01]
[462.23620605 362.19644165 0.94269556]	[464.86233521 403.32595825 0.89563763]	[416.05218506 413.56570435 0.82011008]	[400.67138672 511.02340698 0.90625238]	[400.82525635 603.44842529 0.94053757]	[521.34588623 398.24090576 0.93908685]	[539.29785156 477.60488892 0.85911417]	[544.31207275 516.12927246 0.87016052]	[482.91226196 582.96728516 0.81411541]	[446.93295288 585.48303223 0.75108838]	[472.55535889 734.27124023 0.77810144]	[480.2539978 870.2913208 0.89378494]	[521.39837646 582.80664062 0.78576618]	[541.68878174 731.75836182 0.82316941]	[5.00815277e+02 6.88041809e+02 5.69457412e-01]	[449.45315552 351.97583008 0.84762257]	[477.66690063 354.46331787 0.89320529]	[434.01953125 339.23397827 0.66854781]	[498.18283081 339.15414429 0.82229519]	[5.34151855e+02 7.29225464e+02 1.82620302e-01]	[5.44412354e+02 7.23965088e+02 1.84122622e-01]	[4.95602783e+02 6.77781372e+02 2.01715752e-01]	[4.85345306e+02 8.98517578e+02 8.00763607e-01]	[4.67403046e+02 8.95906677e+02 7.88569689e-01]	[4.80347412e+02 8.77905945e+02 7.27404177e-01]
[462.29507446 362.29400635 0.92158717]	[464.85845947 405.85675049 0.87657285]	[416.06771851 416.06286621 0.83283997]	[400.66079712 513.5668335 0.90211403]	[400.78100586 603.50177002 0.95185304]	[521.35101318 400.67181396 0.93350768]	[539.2644043 477.69494629 0.8570832 ]	[544.30255127 516.13922119 0.87420577]	[482.86871338 585.44549561 0.82361728]	[444.44088745 585.56524658 0.74864823]	[472.52194214 736.82928467 0.77731031]	[480.25271606 870.3036499 0.89036071]	[521.36419678 582.89941406 0.78278524]	[539.31500244 734.24139404 0.81258994]	[5.00851685e+02 6.88001953e+02 5.06117761e-01]	[451.98712158 354.50927734 0.85799003]	[477.72753906 354.56188965 0.91239345]	[434.09893799 339.28927612 0.6318503 ]	[498.2585144 339.2038269 0.80614239]	[5.36635620e+02 7.29302673e+02 1.79378599e-01]	[0. 0. 0.]	[4.95625854e+02 6.75271423e+02 1.73188463e-01]	[4.82947876e+02 8.98495667e+02 8.01160574e-01]	[4.64947876e+02 8.95876038e+02 7.94612885e-01]	[4.80352783e+02 8.77935730e+02 7.24615037e-01]
[462.31558228 364.80673218 0.90421456]	[464.89776611 408.40548706 0.85757172]	[416.09939575 416.15402222 0.85404342]	[400.62960815 516.12060547 0.91021699]	[400.72793579 605.91900635 0.95845014]	[521.38372803 400.7432251 0.93124318]	[539.27142334 480.17919922 0.87297428]	[544.32659912 516.21203613 0.87714708]	[482.83273315 585.51507568 0.81431037]	[444.42739868 588.04284668 0.7383427 ]	[470.02233887 739.37628174 0.77754688]	[480.24829102 872.70526123 0.88547742]	[521.32012939 585.38238525 0.77483761]	[539.27093506 736.80383301 0.7910918 ]	[5.03303345e+02 6.88013550e+02 3.54620248e-01]	[452.02096558 354.58959961 0.87099743]	[477.74703979 357.00933838 0.92512763]	[436.54064941 341.71389771 0.62534827]	[500.64584351 339.30169678 0.78710353]	[5.34195129e+02 7.31654419e+02 1.56729892e-01]	[5.44511597e+02 7.26537292e+02 1.83269918e-01]	[0. 0. 0.]	[4.82939453e+02 8.98505066e+02 7.93365240e-01]	[4.64939850e+02 8.95885925e+02 7.86842525e-01]	[4.80353760e+02 8.80466797e+02 7.14327335e-01]
[462.35977173 367.33297729 0.88847405]	[464.89828491 411.03561401 0.85310566]	[416.12750244 418.60232544 0.86603618]	[400.61444092 518.64031982 0.9186886 ]	[400.71603394 606.01885986 0.9489941 ]	[521.3840332 400.84869385 0.91439366]	[539.29107666 480.28356934 0.88557637]	[544.34893799 518.73327637 0.89275646]	[482.82989502 585.55047607 0.80515635]	[444.40292358 588.09002686 0.73209792]	[469.99273682 739.425354 0.7753967 ]	[480.23965454 872.70861816 0.88477349]	[521.33135986 585.41314697 0.77432638]	[541.67547607 739.42089844 0.80307615]	[5.03321075e+02 6.90657532e+02 2.81380862e-01]	[454.55569458 357.03445435 0.88726366]	[480.13485718 357.09402466 0.94019604]	[436.5970459 344.31588745 0.66654617]	[498.25375366 341.81329346 0.75831968]	[0. 0. 0.]	[0. 0. 0.]	[0. 0. 0.]	[4.82928070e+02 8.98493591e+02 7.92940199e-01]	[4.64927032e+02 8.95875427e+02 7.89528191e-01]	[4.80343750e+02 8.80487549e+02 7.11244047e-01]
[462.36572266 372.43643188 0.89208657]	[464.90414429 416.02655029 0.86713266]	[416.14614868 418.67883301 0.87714434]	[398.27090454 518.73626709 0.93437171]	[400.7036438 606.12207031 0.92824847]	[521.37109375 403.30780029 0.90212685]	[539.29095459 480.30249023 0.89081395]	[544.38616943 518.76989746 0.90814513]	[482.82839966 588.06500244 0.79073167]	[444.39129639 593.11785889 0.71901715]	[470.03173828 744.43554688 0.79314977]	[480.25094604 872.76544189 0.8880316 ]	[521.3338623 585.49719238 0.76639634]	[539.30169678 741.95196533 0.81044722]	[5.03319855e+02 6.90655457e+02 3.52394283e-01]	[454.56762695 357.1449585 0.90575659]	[480.16986084 357.20666504 0.95692891]	[436.65377808 349.39776611 0.65601051]	[498.27044678 346.85662842 0.72952187]	[0. 0. 0.]	[0. 0. 0.]	[0. 0. 0.]	[4.82935516e+02 8.98519714e+02 7.83659458e-01]	[4.64933807e+02 8.95909668e+02 7.77667105e-01]	[4.82734680e+02 8.83016418e+02 7.13828564e-01]
[462.3651123 372.43508911 0.89210874]	[464.90231323 416.03204346 0.86829507]	[416.14419556 418.67996216 0.87755609]	[398.2628479 518.7689209 0.93826532]	[400.70596313 608.50976562 0.9256292 ]	[521.3638916 403.31576538 0.90084571]	[539.30505371 480.32769775 0.88364637]	[544.38916016 518.76507568 0.90579724]	[482.82699585 588.07702637 0.78942096]	[444.39239502 593.13031006 0.71905547]	[470.02178955 744.45458984 0.7981469 ]	[480.24755859 872.76904297 0.88896292]	[521.33178711 585.5098877 0.76513302]	[541.67205811 741.97033691 0.81595337]	[5.03329224e+02 6.90631348e+02 3.44734728e-01]	[454.5675354 357.14562988 0.90610957]	[480.16894531 357.20776367 0.95687842]	[436.65100098 349.40246582 0.65808785]	[498.26773071 346.85949707 0.72816229]	[0. 0. 0.]	[0. 0. 0.]	[0. 0. 0.]	[4.82935272e+02 9.00977417e+02 7.84867942e-01]	[4.64931610e+02 8.95911987e+02 7.78907597e-01]	[4.80357819e+02 8.83022339e+02 7.16858029e-01]
[462.30889893 375.05935669 0.93461025]	[464.92129517 418.55407715 0.89437997]	[416.1100769 421.14489746 0.87607813]	[398.23812866 521.28771973 0.96409142]	[400.70883179 611.1072998 0.89957207]	[521.36914062 405.86291504 0.88101971]	[541.69165039 482.74969482 0.88894421]	[544.3918457 518.7723999 0.90540594]	[482.84341431 593.15771484 0.7787919 ]	[444.4152832 598.29394531 0.72403169]	[469.96884155 746.98608398 0.80705881]	[480.24304199 872.7833252 0.88839167]	[521.33026123 588.0581665 0.75373083]	[541.72698975 744.49365234 0.85077411]	[5.00809601e+02 6.90614502e+02 3.61478060e-01]	[452.0614624 359.64331055 0.89865184]	[480.1260376 359.67904663 0.95266348]	[436.62188721 354.49514771 0.69286656]	[498.22583008 354.45471191 0.77630973]	[5.39293518e+02 7.44437256e+02 1.27823919e-01]	[0. 0. 0.]	[0. 0. 0.]	[4.82936005e+02 8.98498840e+02 7.85802424e-01]	[4.64934021e+02 8.95906067e+02 7.79989541e-01]	[4.82733459e+02 8.83048828e+02 7.18208253e-01]
[462.36334229 377.59567261 0.94775879]	[464.92520142 418.74221802 0.91035903]	[416.08312988 421.36627197 0.85657257]	[398.23782349 521.42443848 0.98205888]	[400.6913147 616.22491455 0.89174294]	[521.36529541 413.49291992 0.87972236]	[541.73913574 482.88671875 0.88259685]	[544.38287354 521.23425293 0.9181968 ]	[482.86962891 598.22265625 0.78205645]	[446.87615967 600.8458252 0.73101056]	[467.50146484 747.03051758 0.8126508 ]	[480.24212646 872.7689209 0.88686097]	[521.34448242 590.62298584 0.74675882]	[541.74291992 746.97991943 0.87504697]	[5.00851807e+02 6.95811157e+02 2.88099945e-01]	[454.54812622 359.80487061 0.88488233]	[480.15884399 359.82620239 0.9365198 ]	[436.63006592 357.06842041 0.77356225]	[498.25604248 356.97299194 0.82044071]	[5.39150757e+02 7.46996338e+02 1.57529205e-01]	[0. 0. 0.]	[0. 0. 0.]	[4.82926453e+02 8.98488159e+02 7.90307581e-01]	[4.64927551e+02 8.95890015e+02 7.86788225e-01]	[4.80358856e+02 8.83021851e+02 7.15468228e-01]
[462.33453369 380.21636963 0.95318907]	[464.90060425 421.33377075 0.90957266]	[416.07131958 428.95150757 0.82121122]	[400.62530518 526.45880127 0.94348013]	[400.68890381 623.8480835 0.93148124]	[521.36462402 418.60610962 0.91379839]	[541.78216553 490.48260498 0.84510851]	[544.43341064 521.38287354 0.92549473]	[482.95782471 603.33642578 0.80245227]	[449.47961426 605.89300537 0.74969459]	[472.57467651 749.69525146 0.8189106 ]	[480.25393677 872.81439209 0.88751674]	[521.41705322 600.78863525 0.76678818]	[539.32397461 749.62011719 0.86420757]	[5.03281799e+02 7.00857605e+02 4.06145841e-01]	[452.0657959 367.34887695 0.83907717]	[480.1647644 369.95721436 0.89002174]	[436.57321167 359.59371948 0.74330235]	[498.2611084 359.61578369 0.83663797]	[5.36721069e+02 7.49583313e+02 2.30915144e-01]	[0. 0. 0.]	[0. 0. 0.]	[4.82920044e+02 9.01003967e+02 7.81282187e-01]	[4.64925201e+02 8.95938843e+02 7.77140737e-01]	[4.82745514e+02 8.83070312e+02 7.23989725e-01]
[462.32556152 380.22021484 0.95365196]	[464.90066528 421.33312988 0.90977645]	[416.0708313 428.95071411 0.82108265]	[400.62414551 526.45635986 0.94401157]	[400.6882019 623.85858154 0.93349707]	[521.36413574 418.60491943 0.91331822]	[541.78015137 490.48757935 0.84471077]	[544.43249512 521.3828125 0.92513835]	[482.95480347 603.33398438 0.80232131]	[449.47665405 605.89093018 0.74961931]	[472.56829834 749.68511963 0.81876171]	[480.25570679 872.81298828 0.88841468]	[521.41320801 600.78515625 0.76640332]	[541.67828369 749.621521 0.86633199]	[5.03282593e+02 7.00855164e+02 4.01865631e-01]	[452.05749512 367.353302 0.83856553]	[480.15975952 369.96606445 0.88950586]	[436.57070923 359.59072876 0.74036175]	[498.25872803 359.61590576 0.83775926]	[5.36716553e+02 7.49584229e+02 2.31167957e-01]	[0. 0. 0.]	[0. 0. 0.]	[4.82917023e+02 9.01009460e+02 7.81872153e-01]	[4.64924042e+02 8.95943176e+02 7.77350068e-01]	[4.82749878e+02 8.83065002e+02 7.23553181e-01]
[462.28756714 382.73922729 0.9345035 ]	[464.94134521 423.79437256 0.88975507]	[416.09213257 434.02905273 0.82386553]	[400.65719604 528.97015381 0.92765439]	[400.6880188 624.00585938 0.9569484 ]	[521.40924072 418.71563721 0.92818427]	[541.82141113 490.5526123 0.85816783]	[544.38842773 523.81970215 0.94212174]	[482.96432495 603.47180176 0.80440253]	[449.4826355 606.00860596 0.748927 ]	[477.61657715 752.17205811 0.82613188]	[480.27404785 872.81195068 0.88783234]	[521.42175293 603.34088135 0.77985406]	[541.69152832 749.71203613 0.85028291]	[5.03371490e+02 7.03486572e+02 3.21347654e-01]	[452.01409912 372.52481079 0.84334624]	[477.73309326 375.01190186 0.90145975]	[436.5871582 359.76257324 0.67374063]	[500.64245605 359.70480347 0.83668083]	[0. 0. 0.]	[0. 0. 0.]	[0. 0. 0.]	[4.85356812e+02 9.00988342e+02 7.75528252e-01]	[4.64942505e+02 8.95925781e+02 7.74064600e-01]	[4.82772247e+02 8.83035583e+02 7.12776482e-01]
[462.31289673 385.36190796 0.89977801]	[464.93493652 426.40197754 0.86614513]	[416.10549927 436.63995361 0.85485399]	[400.63967896 534.0881958 0.90833026]	[400.68383789 626.45776367 0.96325076]	[521.42645264 421.21112061 0.93364882]	[541.80584717 498.13809204 0.87381959]	[544.3894043 523.89849854 0.94131935]	[482.97793579 606.05340576 0.79492366]	[449.49246216 608.56384277 0.73352522]	[477.70651245 752.24090576 0.83087254]	[480.29574585 872.83093262 0.88830322]	[523.762146 605.95947266 0.77965885]	[541.72235107 754.83135986 0.79510701]	[5.05995300e+02 7.08625671e+02 2.05448240e-01]	[452.0647583 377.48867798 0.87340438]	[477.72988892 377.54217529 0.92167306]	[436.6322937 362.24923706 0.70569843]	[500.64959717 359.79904175 0.81924635]	[0. 0. 0.]	[0. 0. 0.]	[5.00798798e+02 7.11171997e+02 7.38927200e-02]	[4.85407684e+02 9.01004089e+02 7.64185548e-01]	[4.67417480e+02 8.95950012e+02 7.61215568e-01]	[4.82785614e+02 8.83057800e+02 7.06853509e-01]
[462.2734375 395.5227356 0.92226171]	[464.95458984 436.55395508 0.86681271]	[416.16543579 439.22766113 0.88873899]	[400.64025879 539.20458984 0.92958319]	[400.76080322 629.03326416 0.92369968]	[523.75891113 423.81808472 0.90422463]	[541.71551514 500.88375854 0.9001593 ]	[544.38354492 528.99578857 0.87285209]	[485.35015869 611.13842773 0.77320892]	[451.99423218 616.21234131 0.71447533]	[480.18502808 759.93908691 0.84435391]	[480.32223511 872.84466553 0.89176619]	[523.77075195 608.59344482 0.76756102]	[541.74603271 762.44970703 0.81700528]	[5.08456909e+02 7.13783997e+02 1.87216103e-01]	[452.05297852 377.7527771 0.8909393 ]	[480.10940552 380.12472534 0.94197142]	[436.66867065 369.9548645 0.68250883]	[500.64706421 369.92596436 0.76158822]	[0. 0. 0.]	[0. 0. 0.]	[0. 0. 0.]	[4.85462372e+02 9.01053101e+02 7.55528569e-01]	[4.67494415e+02 8.98423706e+02 7.42801249e-01]	[4.82797943e+02 8.83044006e+02 7.07046211e-01]
[462.38095093 398.11367798 0.93870461]	[467.41088867 436.64492798 0.879655 ]	[418.54818726 439.30895996 0.88666332]	[400.63671875 541.71600342 0.95135212]	[400.79870605 631.60681152 0.90019214]	[523.78692627 423.88415527 0.89723676]	[541.73260498 503.28170776 0.89074004]	[544.38806152 534.15863037 0.86686277]	[485.37338257 613.66485596 0.77131861]	[452.00354004 618.75457764 0.71662986]	[480.19039917 762.45397949 0.8527928 ]	[480.31054688 872.83905029 0.89126027]	[523.79156494 611.08288574 0.76924396]	[541.74938965 764.97009277 0.8418625 ]	[5.05981232e+02 7.13741150e+02 2.19659418e-01]	[454.61621094 380.28933716 0.89458716]	[480.19638062 380.35131836 0.94391763]	[439.15707397 375.05456543 0.76598763]	[500.70007324 375.07531738 0.83029008]	[0. 0. 0.]	[0. 0. 0.]	[5.00787445e+02 7.16263245e+02 7.87670240e-02]	[4.87927917e+02 9.03540100e+02 7.55141377e-01]	[4.69980438e+02 8.98448303e+02 7.40029752e-01]	[4.82778900e+02 8.83032227e+02 7.09418774e-01]
[462.38067627 398.11376953 0.93868017]	[467.41186523 436.64074707 0.87885928]	[418.5491333 439.30450439 0.88734066]	[400.63998413 541.71008301 0.94940001]	[400.79776001 631.60400391 0.90015465]	[523.78747559 423.8835144 0.89759737]	[541.73498535 503.28405762 0.89045125]	[544.39202881 534.15966797 0.86682838]	[485.37261963 613.65979004 0.77122653]	[451.9989624 618.75268555 0.71589303]	[480.18856812 762.45397949 0.85190618]	[480.31518555 872.83886719 0.89076644]	[523.79486084 611.07629395 0.76965678]	[541.74658203 764.96643066 0.8403219 ]	[5.05997375e+02 7.13757996e+02 2.13497341e-01]	[454.61581421 380.2883606 0.89473993]	[480.19622803 380.35021973 0.94406909]	[439.15750122 375.05307007 0.7656523 ]	[500.70077515 375.07418823 0.83046591]	[0. 0. 0.]	[0. 0. 0.]	[0. 0. 0.]	[4.87934204e+02 9.03544495e+02 7.54215419e-01]	[4.69983978e+02 8.98451355e+02 7.38875687e-01]	[4.82784515e+02 8.83027100e+02 7.08198190e-01]
[462.42669678 398.22616577 0.94156843]	[467.43682861 439.16366577 0.89804798]	[418.57373047 441.74136353 0.89153689]	[400.64404297 541.80340576 0.96850145]	[400.78399658 634.16894531 0.88987309]	[523.76483154 431.52279663 0.88017017]	[541.75915527 503.47027588 0.88506913]	[544.35418701 539.2925415 0.89492416]	[485.34542847 613.7166748 0.77436388]	[449.5007019 618.79602051 0.72130704]	[480.20159912 762.48498535 0.85201287]	[480.33074951 872.83581543 0.89305604]	[523.78289795 611.12744141 0.77117896]	[541.7744751 765.06640625 0.86059093]	[5.08466278e+02 7.13757263e+02 1.71373993e-01]	[457.07467651 382.74240112 0.8837955 ]	[480.25033569 382.84692383 0.92939949]	[439.19445801 377.52880859 0.775653 ]	[500.73583984 377.54232788 0.8526777 ]	[0. 0. 0.]	[0. 0. 0.]	[0. 0. 0.]	[4.87937531e+02 9.03554443e+02 7.58434355e-01]	[4.69994019e+02 8.98457336e+02 7.43713737e-01]	[4.82801544e+02 8.80543579e+02 7.13272214e-01]
[462.44412231 400.66052246 0.94066155]	[467.44314575 439.29077148 0.90158486]	[418.5526123 441.87149048 0.87748301]	[400.63153076 541.89154053 0.9817661 ]	[400.75952148 639.26531982 0.88899726]	[523.77404785 436.56283569 0.89117229]	[541.80200195 505.97637939 0.8781426 ]	[544.36706543 541.75219727 0.91152287]	[485.35842896 616.25402832 0.77523059]	[452.0017395 621.31695557 0.725896 ]	[480.23632812 764.95800781 0.85564345]	[480.32278442 872.83258057 0.89219517]	[523.7791748 613.6583252 0.76703942]	[541.75537109 767.48736572 0.87740684]	[5.08466156e+02 7.18890076e+02 1.50560945e-01]	[457.09945679 382.8430481 0.87662923]	[480.29168701 387.87509155 0.9116286 ]	[439.19790649 377.59609985 0.80842638]	[500.7482605 377.650177 0.85351318]	[0. 0. 0.]	[0. 0. 0.]	[0. 0. 0.]	[4.85477234e+02 9.01071472e+02 7.57532656e-01]	[4.69970886e+02 8.98439514e+02 7.44785368e-01]	[4.82792603e+02 8.80537476e+02 7.03211486e-01]
[464.87734985 400.86575317 0.90352947]	[467.47998047 441.7598877 0.89674497]	[418.56158447 444.44418335 0.84981436]	[400.60702515 544.41748047 0.97734082]	[400.71203613 641.80847168 0.90475601]	[523.82165527 436.68173218 0.90874118]	[541.85900879 508.47833252 0.87331176]	[544.42089844 541.87658691 0.93855011]	[485.38790894 621.35565186 0.79017091]	[452.03634644 623.90618896 0.75192815]	[480.24050903 765.05255127 0.85719031]	[480.32327271 872.84326172 0.88865006]	[523.79864502 618.8190918 0.77729315]	[541.75085449 767.60827637 0.90116 ]	[5.08517609e+02 7.23934692e+02 1.77943289e-01]	[457.15759277 390.431427 0.86566603]	[480.34628296 393.03335571 0.91716671]	[439.17352295 380.11706543 0.78363717]	[500.82827759 380.14575195 0.84008527]	[0. 0. 0.]	[0. 0. 0.]	[5.03308716e+02 7.23983154e+02 5.63780069e-02]	[4.85451172e+02 9.03548279e+02 7.60540485e-01]	[4.67487915e+02 8.98433167e+02 7.45333433e-01]	[4.82805969e+02 8.80532349e+02 7.00835288e-01]
[464.93304443 403.37850952 0.86578029]	[467.4866333 441.83596802 0.88936508]	[418.55355835 446.97174072 0.84095228]	[400.61471558 544.54840088 0.95536071]	[400.69406128 641.94238281 0.92012954]	[523.84753418 439.13247681 0.92466342]	[541.83880615 511.04312134 0.867553 ]	[544.41619873 544.29516602 0.94494319]	[485.35244751 623.87567139 0.80002964]	[451.98678589 624.01855469 0.75551069]	[480.25756836 767.59332275 0.86767101]	[480.32666016 872.85321045 0.89098889]	[523.77111816 621.36798096 0.78358817]	[541.777771 767.68035889 0.90499675]	[5.08491974e+02 7.23986511e+02 1.68422699e-01]	[457.16748047 393.06756592 0.87394255]	[480.36193848 395.56729126 0.93243432]	[439.18597412 380.15057373 0.75428921]	[500.85662842 380.15933228 0.84645456]	[0. 0. 0.]	[0. 0. 0.]	[0. 0. 0.]	[4.85465912e+02 9.03541931e+02 7.64510036e-01]	[4.69965973e+02 8.98435364e+02 7.47660756e-01]	[4.82815704e+02 8.83010498e+02 7.06510425e-01]
[464.92324829 403.39724731 0.86784524]	[467.4854126 441.9239502 0.87986422]	[418.56323242 452.01083374 0.83915758]	[400.63232422 547.07250977 0.93113369]	[400.68908691 644.46936035 0.94760978]	[523.84545898 439.23171997 0.93650413]	[541.85864258 513.58605957 0.87371898]	[544.4185791 544.38421631 0.94343138]	[482.97695923 623.9208374 0.80730855]	[449.49563599 626.4387207 0.76237911]	[480.27563477 767.60229492 0.87107188]	[480.33325195 872.84881592 0.89388043]	[523.75701904 621.40093994 0.78524083]	[541.84124756 770.05725098 0.90443647]	[5.08522980e+02 7.23964050e+02 1.84443027e-01]	[457.19702148 395.52859497 0.88645661]	[480.34771729 395.63491821 0.94286776]	[439.24771118 380.23736572 0.74681109]	[500.83905029 380.2588501 0.83789974]	[0. 0. 0.]	[0. 0. 0.]	[5.03261688e+02 7.23919800e+02 5.35826720e-02]	[4.85464935e+02 9.01061401e+02 7.70049632e-01]	[4.69976929e+02 8.98423279e+02 7.55821705e-01]	[4.82814850e+02 8.80526672e+02 7.06325471e-01]
[464.91546631 405.92584229 0.85566753]	[467.49035645 444.37908936 0.86753798]	[418.56488037 454.57391357 0.84511852]	[400.63601685 549.5769043 0.91987175]	[400.66790771 644.51184082 0.9552958 ]	[523.847229 441.67852783 0.93696594]	[541.82623291 513.63702393 0.86594093]	[544.4151001 544.46826172 0.93445444]	[482.94760132 623.98168945 0.8132745 ]	[449.46612549 626.49249268 0.76401037]	[480.26074219 767.64996338 0.87311888]	[480.32977295 872.86291504 0.89027995]	[521.40209961 623.87670898 0.78948295]	[541.89599609 770.09222412 0.90511721]	[5.08525360e+02 7.24009888e+02 1.63528755e-01]	[457.20120239 395.6293335 0.89983082]	[480.34683228 398.08599854 0.96108299]	[439.26196289 380.32485962 0.76068181]	[500.83889771 380.35122681 0.824404 ]	[0. 0. 0.]	[0. 0. 0.]	[0. 0. 0.]	[4.85459808e+02 9.01056030e+02 7.69381106e-01]	[4.69969727e+02 8.98424622e+02 7.55265772e-01]	[4.82813843e+02 8.83019348e+02 7.02201962e-01]
[464.91729736 408.41955566 0.85653704]	[469.96569824 446.87524414 0.85316491]	[418.57626343 454.64279175 0.85085452]	[400.62646484 552.09185791 0.91461611]	[400.659729 646.94970703 0.95846939]	[523.85357666 441.76239014 0.93606538]	[541.81365967 516.13757324 0.85650826]	[544.39837646 544.54162598 0.91947907]	[482.95281982 626.41503906 0.81461972]	[449.47973633 626.52838135 0.75741297]	[480.25784302 770.12017822 0.87140936]	[480.31222534 872.87359619 0.88924384]	[521.39532471 623.91308594 0.79003942]	[541.94750977 770.09936523 0.89564544]	[5.08518372e+02 7.24030762e+02 1.72828227e-01]	[457.21090698 398.04052734 0.90780401]	[480.35137939 398.12582397 0.9594028 ]	[439.27319336 382.76596069 0.72517836]	[500.85018921 382.76785278 0.82159913]	[0. 0. 0.]	[0. 0. 0.]	[0. 0. 0.]	[4.85409393e+02 9.03552551e+02 7.66419113e-01]	[4.67448608e+02 8.98440918e+02 7.55046189e-01]	[4.82814209e+02 8.83028320e+02 6.99862957e-01]
[464.94638062 410.97766113 0.85174859]	[469.95785522 446.91229248 0.84982246]	[418.58312988 457.10580444 0.85820299]	[400.6315918 552.1418457 0.91142136]	[400.6522522 646.96612549 0.95993304]	[523.83551025 441.77227783 0.93642747]	[541.79241943 516.12615967 0.848674 ]	[544.42883301 544.51123047 0.92097783]	[482.98205566 626.48675537 0.81007195]	[449.50531006 626.58587646 0.74900436]	[480.2437439 770.09558105 0.87388688]	[480.30664062 872.87902832 0.88942289]	[521.41467285 623.99438477 0.79207373]	[544.27874756 770.15478516 0.88918728]	[5.08489227e+02 7.23966248e+02 1.98676288e-01]	[457.20785522 398.10379028 0.91662836]	[482.71090698 398.1736145 0.96248239]	[439.25808716 382.87414551 0.71205938]	[500.89407349 382.81726074 0.80266064]	[0. 0. 0.]	[0. 0. 0.]	[0. 0. 0.]	[4.85398743e+02 9.03555237e+02 7.65222788e-01]	[4.67424744e+02 8.98439514e+02 7.57934868e-01]	[4.82816254e+02 8.83046387e+02 7.04022765e-01]
[467.39776611 413.49291992 0.85071295]	[469.95956421 446.97143555 0.84286672]	[418.59088135 457.17657471 0.87121332]	[400.6350708 554.62109375 0.90917552]	[400.67193604 647.0413208 0.9573977 ]	[523.83679199 441.78695679 0.93650991]	[541.78918457 516.13922119 0.84959674]	[544.42767334 544.51507568 0.9197132 ]	[482.97940063 626.51635742 0.80835027]	[449.5020752 626.61804199 0.74327189]	[480.2359314 770.10925293 0.87520027]	[480.29724121 872.89117432 0.88582975]	[521.41375732 624.01623535 0.78895867]	[544.28631592 770.21392822 0.87971997]	[5.08486572e+02 7.23981445e+02 2.07875371e-01]	[457.21047974 398.15429688 0.92789912]	[482.74331665 398.21011353 0.96397942]	[439.24252319 385.34625244 0.72277862]	[503.24411011 382.84262085 0.79205579]	[0. 0. 0.]	[0. 0. 0.]	[0. 0. 0.]	[4.85391724e+02 9.03544739e+02 7.64158487e-01]	[4.67418121e+02 8.98434204e+02 7.57541120e-01]	[4.82804199e+02 8.83065002e+02 6.99329436e-01]
[467.41928101 413.50357056 0.85044336]	[469.99777222 449.45257568 0.83885562]	[418.61270142 457.19888306 0.87634557]	[400.62860107 554.66217041 0.90934247]	[400.68191528 647.08111572 0.95224535]	[523.8447876 441.81185913 0.93264991]	[541.77978516 516.14471436 0.84162647]	[544.43432617 544.47247314 0.92301208]	[482.98535156 626.51300049 0.80406111]	[449.52682495 629.02880859 0.73901904]	[480.25878906 770.08874512 0.87207186]	[480.31356812 872.87731934 0.88794446]	[521.41217041 624.00585938 0.78718299]	[541.9609375 770.215271 0.87579346]	[5.08522766e+02 7.24011414e+02 1.97034538e-01]	[457.21948242 398.16986084 0.93105567]	[482.75628662 398.21792603 0.96347886]	[439.23925781 385.37033081 0.70988876]	[503.25125122 382.84259033 0.77014595]	[0. 0. 0.]	[0. 0. 0.]	[0. 0. 0.]	[4.85419769e+02 9.01061279e+02 7.61974394e-01]	[4.67447479e+02 8.98423828e+02 7.56569445e-01]	[4.82813751e+02 8.83029419e+02 6.98807299e-01]
[467.41299438 413.52490234 0.85262215]	[469.98626709 449.51739502 0.83448803]	[418.61761475 457.2194519 0.88005137]	[400.6333313 557.17370605 0.91106039]	[400.7255249 647.10522461 0.94474894]	[523.83551025 441.86074829 0.92688745]	[541.79107666 518.64282227 0.85966754]	[544.42559814 544.54589844 0.91409951]	[482.97961426 626.52062988 0.80216628]	[449.50854492 629.04107666 0.73942763]	[480.28384399 770.1505127 0.86895072]	[480.3102417 872.8873291 0.88767385]	[521.41448975 624.00939941 0.7838124 ]	[541.93475342 770.24829102 0.87546217]	[5.11050293e+02 7.26534424e+02 1.85141340e-01]	[457.21948242 398.18865967 0.93449384]	[482.75128174 398.22769165 0.96329033]	[439.24252319 385.38937378 0.7086339 ]	[503.25430298 382.85137939 0.78126556]	[0. 0. 0.]	[0. 0. 0.]	[0. 0. 0.]	[4.85420166e+02 9.01056580e+02 7.60886550e-01]	[4.67450623e+02 8.98421509e+02 7.55577505e-01]	[4.82800598e+02 8.83037231e+02 6.98036551e-01]
[467.43548584 413.53283691 0.85192943]	[470.03567505 449.4977417 0.83421457]	[418.63851929 457.1942749 0.8781662 ]	[400.64767456 554.68078613 0.90773118]	[400.75997925 647.06671143 0.94372731]	[523.84661865 441.87438965 0.9251169 ]	[541.77093506 516.21185303 0.85350597]	[544.4519043 546.94073486 0.90002835]	[485.3621521 626.54498291 0.79152608]	[449.52526855 629.05487061 0.73342043]	[480.31234741 770.184021 0.86450785]	[480.30917358 872.90106201 0.88668889]	[523.7668457 626.44018555 0.78079289]	[541.87347412 770.24603271 0.87136036]	[5.08498260e+02 7.26525635e+02 2.28982419e-01]	[459.60055542 398.2003479 0.93233514]	[482.76016235 398.24179077 0.96362698]	[439.25463867 385.36672974 0.69977432]	[503.27505493 382.82946777 0.78467715]	[0. 0. 0.]	[0. 0. 0.]	[0. 0. 0.]	[4.85424896e+02 9.01063660e+02 7.61875510e-01]	[4.67462036e+02 8.98434998e+02 7.55121589e-01]	[4.82790955e+02 8.83052307e+02 6.99911296e-01]
[467.4765625 413.52325439 0.84872758]	[470.04904175 449.4777832 0.83494806]	[418.64556885 457.19024658 0.87578464]	[400.6619873 554.6885376 0.90603518]	[400.76947021 647.07946777 0.94259042]	[523.84906006 441.84945679 0.92749536]	[541.7756958 516.18121338 0.85041291]	[544.46765137 546.95507812 0.89049155]	[485.37649536 626.58544922 0.79079777]	[449.52810669 629.08337402 0.73254853]	[480.33557129 770.23535156 0.86007035]	[480.3081665 872.89831543 0.88901502]	[523.7824707 626.49920654 0.78316414]	[541.79852295 770.29486084 0.85085917]	[5.08450897e+02 7.26595215e+02 2.37884670e-01]	[459.61880493 398.20111084 0.9333781 ]	[482.78015137 398.24435425 0.96448481]	[439.2684021 385.334198 0.69257182]	[503.27584839 382.82794189 0.76891661]	[0. 0. 0.]	[0. 0. 0.]	[0. 0. 0.]	[4.85419250e+02 9.01061951e+02 7.62156963e-01]	[4.67453247e+02 8.98425171e+02 7.57349789e-01]	[4.82788666e+02 8.83046631e+02 6.99595451e-01]
[469.99130249 410.97918701 0.84131646]	[472.55493164 449.462677 0.83743304]	[418.66622925 457.17736816 0.87626541]	[400.67443848 554.62579346 0.90180421]	[400.8024292 647.08459473 0.93734211]	[523.86322021 441.84823608 0.92610651]	[541.78253174 516.18310547 0.84568977]	[544.45758057 546.92785645 0.88998646]	[485.37677002 626.57977295 0.78961641]	[452.00268555 629.07556152 0.73183268]	[480.3454895 770.20178223 0.85946983]	[480.31600952 872.91571045 0.88251549]	[523.77490234 626.49993896 0.78034157]	[541.73779297 770.29125977 0.84102744]	[5.05955872e+02 7.26584778e+02 2.35407099e-01]	[459.6600647 398.1383667 0.93393832]	[482.81109619 398.18634033 0.96401626]	[439.29440308 385.31027222 0.70739084]	[503.27560425 382.82891846 0.75612986]	[0. 0. 0.]	[0. 0. 0.]	[0. 0. 0.]	[4.85437195e+02 9.03540649e+02 7.58573174e-01]	[4.67469910e+02 8.98441101e+02 7.49700785e-01]	[4.82794250e+02 8.83063599e+02 6.95663154e-01]
[470.04122925 408.46505737 0.83840585]	[472.58660889 449.4367981 0.83791977]	[418.6661377 457.16305542 0.87298393]	[400.70013428 554.63903809 0.90120411]	[400.81478882 647.07214355 0.93687409]	[523.88842773 441.83288574 0.92582309]	[541.80059814 516.12634277 0.84723449]	[544.49249268 546.93548584 0.88729966]	[485.37600708 626.54748535 0.79238862]	[452.00646973 629.03833008 0.73377657]	[480.34848022 770.18530273 0.85932702]	[480.31564331 872.91802979 0.88212955]	[523.76965332 626.46704102 0.78017306]	[539.30493164 770.29101562 0.83212507]	[5.03424713e+02 7.26565186e+02 2.62891591e-01]	[459.69692993 398.09341431 0.93332708]	[482.83834839 398.15213013 0.96088827]	[439.32870483 382.84399414 0.71960598]	[503.28973389 382.84030151 0.75778407]	[0. 0. 0.]	[0. 0. 0.]	[0. 0. 0.]	[4.85425018e+02 9.03552856e+02 7.57679403e-01]	[4.67456146e+02 8.98447937e+02 7.49312639e-01]	[4.82802155e+02 8.83070557e+02 6.98278666e-01]
[472.53076172 408.43081665 0.83916682]	[475.08895874 446.97265625 0.84264195]	[418.681427 457.15475464 0.87125814]	[400.72775269 552.14849854 0.89693403]	[400.83026123 647.0302124 0.93449616]	[523.93902588 441.82058716 0.92317724]	[541.82263184 513.6229248 0.84565091]	[544.48901367 544.5244751 0.89477074]	[485.40124512 626.54742432 0.79003739]	[452.02938843 629.02172852 0.73540795]	[480.34991455 770.1574707 0.85944051]	[480.32009888 872.92572021 0.87957841]	[523.79168701 626.48352051 0.77929926]	[539.24700928 770.27722168 0.83027428]	[5.03362976e+02 7.26500061e+02 2.75847822e-01]	[459.71588135 398.07305908 0.93173504]	[482.84997559 398.12649536 0.95620346]	[441.66952515 382.84155273 0.72721064]	[503.29803467 382.81704712 0.76981395]	[0. 0. 0.]	[0. 0. 0.]	[0. 0. 0.]	[4.85433746e+02 9.03554138e+02 7.52154827e-01]	[4.67461823e+02 8.98454529e+02 7.45104492e-01]	[4.82807281e+02 8.83082703e+02 6.97102487e-01]
[472.54473877 408.39614868 0.83869755]	[475.12823486 446.96075439 0.84780568]	[418.69180298 457.14309692 0.86785495]	[400.72937012 552.13909912 0.89904034]	[400.84490967 646.9788208 0.93674529]	[523.96881104 441.81704712 0.91781247]	[541.8359375 513.58056641 0.8449319 ]	[544.49578857 544.49816895 0.89962888]	[485.40231323 626.53057861 0.79448789]	[452.02511597 626.59197998 0.74256647]	[480.33511353 770.14123535 0.86676592]	[4.80327271e+02 8.75328369e+02 8.75096202e-01]	[523.79077148 626.48052979 0.78300607]	[539.19067383 770.26501465 0.825818 ]	[5.03354614e+02 7.26477234e+02 2.75498331e-01]	[459.72763062 398.05175781 0.92470199]	[482.85061646 398.09533691 0.94953167]	[441.68078613 382.83129883 0.7447955 ]	[503.32614136 382.76065063 0.78944802]	[0. 0. 0.]	[0. 0. 0.]	[0. 0. 0.]	[4.85452332e+02 9.03578613e+02 7.50317693e-01]	[4.67476166e+02 8.98479675e+02 7.37976909e-01]	[4.82818909e+02 8.85581970e+02 6.99855387e-01]
[472.53967285 405.89398193 0.84340549]	[475.17230225 446.92477417 0.86010092]	[418.72045898 457.10961914 0.87013918]	[400.73822021 552.11627197 0.89972693]	[400.84994507 646.93884277 0.93835646]	[523.98370361 441.80126953 0.91434544]	[541.85559082 513.58825684 0.85326648]	[544.49700928 544.5423584 0.89020222]	[485.38977051 626.52563477 0.79486287]	[452.01403809 626.57971191 0.74249709]	[480.35681152 770.15020752 0.86071825]	[480.33856201 875.33166504 0.8758114 ]	[523.77752686 626.47607422 0.78208619]	[539.18463135 770.26098633 0.82963282]	[5.03296448e+02 7.26536926e+02 2.69440919e-01]	[459.75039673 398.02642822 0.92249227]	[482.83410645 398.05908203 0.94294953]	[441.73556519 382.82739258 0.73485905]	[503.33050537 380.3526001 0.80225128]	[0. 0. 0.]	[0. 0. 0.]	[0. 0. 0.]	[4.85475891e+02 9.03597290e+02 7.53231764e-01]	[4.69965515e+02 8.98499390e+02 7.35883951e-01]	[4.82825134e+02 8.85581604e+02 7.01639175e-01]
[472.58206177 405.86984253 0.8444069 ]	[477.64370728 446.87677002 0.88047975]	[418.75790405 454.64822388 0.86301303]	[400.74041748 552.12536621 0.89825881]	[400.83529663 644.57061768 0.94021058]	[526.3918457 441.77102661 0.90716374]	[541.8793335 511.05545044 0.85878897]	[544.51763916 546.91790771 0.88572389]	[485.39428711 626.50714111 0.79675931]	[452.01617432 626.56091309 0.74527746]	[480.36593628 770.19573975 0.85783291]	[480.35122681 872.93145752 0.87705618]	[523.77996826 626.45629883 0.78480059]	[539.16119385 770.25921631 0.82720929]	[5.03290466e+02 7.26594666e+02 2.74228513e-01]	[459.78457642 395.64105225 0.91536731]	[482.87316895 398.04910278 0.93598795]	[441.7828064 382.75537109 0.73136991]	[503.39163208 380.35214233 0.80248404]	[0. 0. 0.]	[0. 0. 0.]	[0. 0. 0.]	[4.85485565e+02 9.03578308e+02 7.52627671e-01]	[4.69975830e+02 8.98478027e+02 7.37095475e-01]	[4.82839935e+02 8.83093689e+02 6.98730111e-01]
[475.0887146 405.86645508 0.84591728]	[477.64926147 444.39639282 0.89373559]	[418.75952148 454.57388306 0.85893917]	[400.74603271 552.09759521 0.8980459 ]	[400.81832886 644.55841064 0.9443599 ]	[526.41986084 441.70861816 0.90635741]	[541.87841797 511.0612793 0.86036837]	[544.50640869 546.91467285 0.88925201]	[485.3666687 626.46105957 0.80199623]	[451.9972229 626.51428223 0.75103527]	[480.36495972 770.16693115 0.85836959]	[4.80350250e+02 8.75326111e+02 8.73229265e-01]	[521.42932129 624.00366211 0.78592837]	[536.71331787 770.23498535 0.82773769]	[5.03284271e+02 7.29053101e+02 2.52329886e-01]	[459.81207275 395.62695312 0.91106212]	[482.92749023 398.03097534 0.92578739]	[441.80078125 382.75418091 0.73665631]	[503.46221924 380.29718018 0.79531676]	[0. 0. 0.]	[0. 0. 0.]	[0. 0. 0.]	[4.87930542e+02 9.03604065e+02 7.49633670e-01]	[4.69989868e+02 8.98500427e+02 7.30508864e-01]	[4.82835297e+02 8.85575378e+02 6.96434379e-01]
[475.10134888 405.83853149 0.85093111]	[477.67211914 444.33120728 0.9082737 ]	[418.78656006 452.04879761 0.85665429]	[400.75372314 549.53942871 0.90604943]	[400.79812622 644.50036621 0.94507545]	[526.43457031 439.29190063 0.90215468]	[541.86334229 511.04431152 0.86349404]	[544.51062012 544.52227783 0.89374238]	[485.39733887 624.02124023 0.79721975]	[452.04244995 626.47332764 0.75121546]	[480.36190796 770.14025879 0.85636973]	[4.80349365e+02 8.75333679e+02 8.72435451e-01]	[523.77362061 623.95782471 0.79163498]	[536.67767334 770.21228027 0.8284058 ]	[5.00832703e+02 7.26605347e+02 2.92885363e-01]	[459.83209229 395.59970093 0.91339588]	[482.94903564 395.64996338 0.91833425]	[441.8291626 382.7281189 0.72957331]	[505.86593628 380.29641724 0.78112078]	[0. 0. 0.]	[0. 0. 0.]	[0. 0. 0.]	[4.87939484e+02 9.03600830e+02 7.47641861e-01]	[4.70000122e+02 8.98502319e+02 7.26665676e-01]	[4.82830872e+02 8.85584778e+02 6.95333242e-01]
[475.14108276 405.82159424 0.85677058]	[477.69839478 444.29150391 0.91480762]	[421.1446228 449.51513672 0.85269529]	[400.72702026 547.0322876 0.92442 ]	[400.77130127 644.41992188 0.93767416]	[526.4588623 439.26116943 0.89581889]	[541.85168457 511.0038147 0.85527271]	[544.48724365 544.47503662 0.90799028]	[485.38235474 624.01013184 0.79404271]	[452.04138184 626.47064209 0.74791503]	[480.30944824 770.14733887 0.85734904]	[480.3444519 872.92596436 0.87786126]	[521.42169189 623.9487915 0.78656793]	[534.14916992 770.16131592 0.8265214 ]	[5.00778564e+02 7.26598999e+02 2.87901878e-01]	[459.84909058 395.55895996 0.90404922]	[485.37005615 395.63937378 0.91252261]	[441.82720947 380.24603271 0.73251653]	[505.95062256 380.28311157 0.78633624]	[0. 0. 0.]	[0. 0. 0.]	[0. 0. 0.]	[4.87918060e+02 9.03568909e+02 7.52024770e-01]	[4.69983459e+02 8.98470154e+02 7.34315932e-01]	[4.82837982e+02 8.83090698e+02 6.98230028e-01]
[477.63180542 403.34521484 0.87961233]	[477.69787598 441.84963989 0.92695922]	[421.16894531 446.97409058 0.85071921]	[400.70013428 544.45550537 0.96205378]	[400.69763184 641.85864258 0.91438764]	[526.49615479 439.15722656 0.87895656]	[541.85668945 508.54229736 0.85715407]	[544.46105957 544.53112793 0.89683598]	[485.36224365 623.88366699 0.79404861]	[452.05578613 623.98352051 0.74658519]	[480.2958374 770.12078857 0.86021924]	[480.34237671 872.93145752 0.87646472]	[521.39556885 621.38885498 0.77951276]	[534.10308838 770.11572266 0.82353383]	[5.00761414e+02 7.26538879e+02 2.73128629e-01]	[462.22409058 393.0456543 0.88891965]	[485.46237183 395.56460571 0.89121038]	[441.83956909 380.15576172 0.7481243 ]	[506.0255127 380.21688843 0.77859336]	[0. 0. 0.]	[0. 0. 0.]	[0. 0. 0.]	[4.87933655e+02 9.03574829e+02 7.50984073e-01]	[4.69996490e+02 8.98482666e+02 7.31904030e-01]	[4.82831696e+02 8.85568481e+02 6.98914170e-01]
[477.67266846 400.8682251 0.90399772]	[477.7244873 441.7661438 0.93303823]	[421.21408081 444.40536499 0.87292099]	[400.64233398 544.38433838 0.97069955]	[400.62771606 639.36431885 0.89913034]	[526.5201416 439.09597778 0.86935794]	[541.8927002 506.00930786 0.85418242]	[544.4822998 544.3972168 0.92216313]	[485.35723877 623.84326172 0.79514748]	[452.059021 623.96044922 0.74894041]	[480.25039673 767.63366699 0.87168485]	[480.34762573 872.902771 0.881356 ]	[521.38574219 621.33892822 0.77278817]	[531.57470703 770.0791626 0.82224721]	[5.00833801e+02 7.24007690e+02 2.72673011e-01]	[462.25866699 387.95324707 0.87205589]	[487.9239502 393.03005981 0.87111175]	[441.87442017 377.68304443 0.76944804]	[508.45986938 380.14877319 0.80732459]	[0. 0. 0.]	[0. 0. 0.]	[0. 0. 0.]	[4.87935120e+02 9.03571838e+02 7.57813394e-01]	[4.70001984e+02 8.98477417e+02 7.37752020e-01]	[4.82846558e+02 8.83075806e+02 6.99231803e-01]
[477.73446655 400.72869873 0.93500483]	[477.72351074 441.68463135 0.92545503]	[421.20404053 441.88800049 0.89169741]	[400.62609863 541.94104004 0.97226614]	[398.23486328 636.71105957 0.8902995 ]	[526.48553467 436.6892395 0.87032247]	[541.89385986 505.90328979 0.8568092 ]	[544.49981689 541.92333984 0.92214286]	[485.37826538 621.29992676 0.77770281]	[452.07516479 623.82073975 0.73094916]	[480.22943115 767.53729248 0.87329555]	[480.32565308 872.87689209 0.88518065]	[521.4118042 618.76379395 0.76000887]	[531.54602051 767.67907715 0.82358706]	[5.03285614e+02 7.18831970e+02 2.74102569e-01]	[462.30215454 385.34829712 0.88999742]	[487.95614624 387.95031738 0.85777712]	[441.90518188 377.68731689 0.81144166]	[506.02801514 380.08972168 0.82742709]	[0. 0. 0.]	[0. 0. 0.]	[0. 0. 0.]	[4.85475464e+02 9.01064575e+02 7.55292237e-01]	[4.69967804e+02 8.98442749e+02 7.38205433e-01]	[4.82818817e+02 8.83055725e+02 6.99588895e-01]
[477.74368286 398.26235962 0.94650459]	[477.73013306 439.22058105 0.92448401]	[421.19589233 441.73364258 0.90481603]	[400.61090088 541.76190186 0.95648038]	[398.17178345 629.16802979 0.90447432]	[526.46850586 436.58285522 0.86253697]	[541.88220215 503.41049194 0.87331015]	[544.50793457 541.8336792 0.91925752]	[485.37750244 616.23168945 0.76326698]	[452.05599976 618.81719971 0.71250272]	[480.19598389 765.0098877 0.85239339]	[480.30789185 872.85900879 0.88864893]	[521.41888428 613.65380859 0.75730199]	[531.57012939 767.5489502 0.81989342]	[5.03355774e+02 7.13727905e+02 2.69083321e-01]	[462.32632446 382.78436279 0.9108128 ]	[487.95870972 385.30001831 0.86672455]	[441.91867065 377.52862549 0.77156258]	[506.01028442 377.6289978 0.83524895]	[0. 0. 0.]	[0. 0. 0.]	[0. 0. 0.]	[4.85488770e+02 9.01057007e+02 7.59230912e-01]	[4.69986633e+02 8.98447876e+02 7.38345027e-01]	[4.82786346e+02 8.83047791e+02 6.96953416e-01]
[480.12033081 398.13760376 0.94409966]	[477.74383545 439.10321045 0.91758853]	[421.19393921 439.2265625 0.89553767]	[398.28289795 539.24572754 0.93117058]	[398.16061401 626.63818359 0.92744386]	[526.50164795 434.04504395 0.841178 ]	[541.86608887 500.87399292 0.84177995]	[544.42047119 541.77911377 0.89605975]	[482.97390747 616.22247314 0.7607764 ]	[449.51391602 618.76934814 0.70004147]	[480.12738037 759.94592285 0.82832593]	[480.29888916 872.83404541 0.8940829 ]	[521.394104 613.67089844 0.74894643]	[529.07568359 765.03704834 0.80935496]	[5.00828156e+02 7.13758972e+02 2.51367092e-01]	[462.38299561 380.30307007 0.92157465]	[488.00726318 382.76803589 0.87343436]	[444.30224609 369.94192505 0.7320888 ]	[508.46572876 375.11297607 0.81331128]	[0. 0. 0.]	[0. 0. 0.]	[0. 0. 0.]	[4.85468109e+02 9.01043274e+02 7.68407524e-01]	[4.69957977e+02 8.98432129e+02 7.47500658e-01]	[4.82780151e+02 8.83023987e+02 7.07209647e-01]
[480.1227417 395.57156372 0.90871674]	[480.15084839 436.57220459 0.90373182]	[421.2076416 439.11914062 0.8868804 ]	[398.2677002 539.16882324 0.91981328]	[398.13098145 626.54296875 0.93748307]	[529.00177002 426.36871338 0.83491039]	[541.91314697 500.71499634 0.86610711]	[544.45678711 536.74798584 0.87003148]	[482.9838562 613.64862061 0.75720942]	[449.51049805 613.71020508 0.69618142]	[477.69488525 757.34820557 0.80798745]	[480.28005981 872.800354 0.89524817]	[521.40887451 611.12298584 0.7513299 ]	[531.57293701 762.48742676 0.78528953]	[5.00837524e+02 7.16271423e+02 2.27324083e-01]	[462.38543701 380.09942627 0.9389708 ]	[490.47924805 380.20608521 0.89806485]	[441.93896484 364.77304077 0.74554932]	[508.46728516 374.98681641 0.76772618]	[5.29013123e+02 7.62523010e+02 1.87467307e-01]	[5.44345520e+02 7.54760010e+02 2.34848395e-01]	[0. 0. 0.]	[4.85451355e+02 9.00994263e+02 7.80454397e-01]	[4.67476593e+02 8.95968567e+02 7.63974845e-01]	[4.82761139e+02 8.80532532e+02 7.10512936e-01]
[480.15673828 387.94924927 0.87809694]	[480.1315918 431.48745728 0.88085186]	[421.20080566 436.62356567 0.87523925]	[398.27856445 534.15161133 0.90104055]	[398.1262207 626.43505859 0.93749851]	[526.53143311 423.78933716 0.86522645]	[541.88464355 498.19839478 0.85392642]	[544.46166992 529.05786133 0.85574448]	[485.36651611 608.61199951 0.76635098]	[452.01223755 611.11907959 0.70663697]	[477.60681152 754.79931641 0.79994255]	[480.2784729 872.78344727 0.89531505]	[521.425354 608.5604248 0.76342458]	[534.08868408 759.86785889 0.7651304 ]	[5.00759491e+02 7.08618530e+02 2.78278381e-01]	[462.38800049 377.58398438 0.93034804]	[488.00793457 377.66400146 0.900778 ]	[444.29946899 364.8298645 0.75258398]	[508.45883179 367.33657837 0.71160197]	[0. 0. 0.]	[0. 0. 0.]	[0. 0. 0.]	[4.85430847e+02 9.01002808e+02 7.86338449e-01]	[4.67454071e+02 8.95967712e+02 7.72026896e-01]	[4.82770050e+02 8.80521851e+02 7.14893937e-01]
[477.74511719 385.3470459 0.87321377]	[480.12786865 426.42327881 0.8917951 ]	[421.20178223 434.04980469 0.85903424]	[398.27017212 529.01226807 0.91224748]	[398.08621216 623.87335205 0.91566575]	[526.51647949 421.35366821 0.87818629]	[541.90130615 493.12884521 0.84724104]	[544.49511719 526.44421387 0.88144153]	[485.35525513 606.08563232 0.78246033]	[449.51882935 608.5289917 0.72616744]	[475.16995239 752.18695068 0.81075561]	[480.28042603 872.77148438 0.89372426]	[521.42962646 606.04223633 0.77473855]	[536.63616943 754.77709961 0.77368343]	[5.00707001e+02 7.03486206e+02 3.83805335e-01]	[462.35552979 375.084198 0.90505338]	[487.96133423 377.57653809 0.90242898]	[444.30380249 359.69717407 0.73166096]	[508.47982788 362.26119995 0.75300044]	[0. 0. 0.]	[0. 0. 0.]	[0. 0. 0.]	[4.85430939e+02 9.01016663e+02 7.89610267e-01]	[4.67460938e+02 8.95976807e+02 7.71275997e-01]	[4.82774841e+02 8.80503845e+02 7.13611841e-01]
[477.73803711 382.82208252 0.88844711]	[477.7354126 423.86233521 0.90474468]	[421.1892395 428.97103882 0.85089189]	[398.27587891 524.02514648 0.94154519]	[398.15405273 621.30169678 0.89855433]	[526.51080322 421.24725342 0.88422489]	[541.93487549 490.52709961 0.85285598]	[544.45965576 526.44378662 0.88625187]	[482.97351074 605.92773438 0.80655038]	[449.49645996 605.98370361 0.74782079]	[475.10025024 749.70330811 0.81667614]	[480.27981567 872.75042725 0.89566141]	[521.41027832 603.47717285 0.7920267 ]	[536.64215088 752.20977783 0.78917217]	[5.00749664e+02 7.03505005e+02 3.80711615e-01]	[462.33599854 374.96566772 0.88834482]	[487.95318604 375.09378052 0.88375676]	[441.90261841 357.22512817 0.77407324]	[508.4805603 359.7093811 0.79523838]	[5.34193054e+02 7.52225037e+02 1.68402880e-01]	[5.44501343e+02 7.47102600e+02 1.93332285e-01]	[0. 0. 0.]	[4.85398163e+02 9.00983032e+02 7.93450236e-01]	[4.67443298e+02 8.95942444e+02 7.76743591e-01]	[4.82785950e+02 8.80469910e+02 7.14247942e-01]
[477.73330688 380.28292847 0.92600769]	[477.6958313 421.26062012 0.92991024]	[421.17236328 423.87106323 0.87567288]	[400.62136841 523.79351807 0.96786726]	[398.27044678 618.74383545 0.89037871]	[526.50653076 418.57736206 0.87357187]	[541.94683838 487.97409058 0.86361194]	[544.49957275 523.84222412 0.91734207]	[485.36761475 603.37017822 0.80013371]	[452.01727295 603.47644043 0.74501073]	[475.08242798 749.5927124 0.82769394]	[480.27487183 872.78405762 0.89381784]	[523.76928711 600.87902832 0.78900778]	[536.67889404 749.73980713 0.80224133]	[4.93051514e+02 7.00896973e+02 4.07087564e-01]	[462.31787109 369.8994751 0.87415147]	[485.50030518 372.45803833 0.86541891]	[441.88690186 357.1852417 0.79327941]	[505.99685669 359.5836792 0.79377878]	[0. 0. 0.]	[0. 0. 0.]	[0. 0. 0.]	[4.85377686e+02 9.01020447e+02 7.78659403e-01]	[4.67424866e+02 8.95966064e+02 7.61200666e-01]	[4.82783295e+02 8.80528931e+02 7.15851724e-01]
[477.7215271 380.09387207 0.94709325]	[477.6809082 418.75927734 0.92217982]	[421.16275024 421.30511475 0.9010191 ]	[400.6651001 521.34686279 0.96239191]	[400.64834595 613.65942383 0.89626497]	[526.45068359 416.06817627 0.8683303 ]	[541.92370605 485.37426758 0.87112188]	[544.49945068 521.32098389 0.91590959]	[485.3848877 603.31018066 0.78757453]	[452.021698 603.41345215 0.73861849]	[472.5585022 747.1015625 0.8058148]	[480.27124023 872.72601318 0.8939653 ]	[523.79620361 600.81896973 0.77919728]	[539.19927979 749.56884766 0.83745825]	[4.93100403e+02 7.03507019e+02 3.78635645e-01]	[462.32717896 362.33102417 0.89337403]	[485.4894104 364.86065674 0.85579407]	[441.89624023 357.13916016 0.81941974]	[505.94393921 357.19641113 0.80973601]	[5.34086060e+02 7.49594604e+02 1.75084591e-01]	[0. 0. 0.]	[0. 0. 0.]	[4.85350891e+02 9.00986450e+02 7.88093150e-01]	[4.67397644e+02 8.95930786e+02 7.78141737e-01]	[4.82785400e+02 8.77994995e+02 7.19080925e-01]
[477.64526367 377.6053772 0.92536592]	[477.66748047 418.62704468 0.91749346]	[421.14709473 418.78372192 0.90698791]	[400.70965576 521.21826172 0.94745958]	[400.71270752 608.60253906 0.91246694]	[526.45385742 413.53308105 0.85357916]	[541.9309082 482.92016602 0.86849701]	[544.43255615 521.20648193 0.89635479]	[482.97555542 595.7387085 0.77062833]	[449.52035522 600.75982666 0.71264362]	[470.02319336 739.40734863 0.76268625]	[480.27001953 872.71075439 0.89352745]	[521.43017578 593.13763428 0.75924903]	[539.23596191 747.00323486 0.81853509]	[5.00763184e+02 7.11179810e+02 4.21815157e-01]	[462.24172974 359.77978516 0.93414611]	[485.46377563 362.21588135 0.89376056]	[441.82226562 354.55142212 0.75994605]	[505.93621826 357.06643677 0.82493567]	[5.26423706e+02 7.47204224e+02 2.77358651e-01]	[5.41786621e+02 7.44413513e+02 2.42797703e-01]	[4.93101624e+02 7.00921814e+02 1.62566274e-01]	[4.85370605e+02 8.98511169e+02 7.94379771e-01]	[4.67422302e+02 8.95918030e+02 7.82061994e-01]	[4.82774384e+02 8.77993530e+02 7.22392201e-01]
[477.6428833 375.06924438 0.89914674]	[477.69662476 416.11914062 0.8992095 ]	[418.78625488 418.66525269 0.89966452]	[400.75195312 518.70336914 0.91065878]	[400.76928711 606.04174805 0.93965 ]	[526.50408936 408.38201904 0.83709073]	[544.30859375 480.3651123 0.88126719]	[544.47381592 516.18170166 0.86526251]	[482.96893311 593.14819336 0.77318192]	[449.45166016 595.73590088 0.70728695]	[469.95578003 736.84698486 0.76265627]	[480.26345825 872.76135254 0.89043796]	[523.77081299 590.56896973 0.76365 ]	[539.21343994 744.52581787 0.80014753]	[5.00715149e+02 7.11138367e+02 3.90527993e-01]	[462.2300415 359.64477539 0.94822294]	[485.4541626 359.68441772 0.92403632]	[441.80267334 346.90921021 0.70827353]	[505.95718384 354.47991943 0.7846086 ]	[5.26491516e+02 7.47092041e+02 2.22069725e-01]	[5.41871826e+02 7.39368225e+02 2.07775906e-01]	[4.93068726e+02 7.03411804e+02 1.41840398e-01]	[4.82928223e+02 8.98501526e+02 7.93832183e-01]	[4.64934906e+02 8.95892273e+02 7.84341753e-01]	[4.82783936e+02 8.83031799e+02 7.28017509e-01]
[477.62478638 369.93518066 0.85195827]	[477.70794678 410.99874878 0.88335538]	[421.15557861 416.14190674 0.88740557]	[400.7850647 516.17675781 0.87672549]	[400.80081177 605.88165283 0.93864506]	[526.4541626 403.29208374 0.87698638]	[544.30480957 480.2253418 0.88192129]	[544.48968506 508.48034668 0.8570528 ]	[485.36941528 588.06500244 0.76305991]	[449.49691772 590.58551025 0.70571607]	[467.5039978 731.70782471 0.75890803]	[480.25894165 870.31115723 0.89400125]	[523.8135376 587.98187256 0.77313179]	[536.66729736 739.3704834 0.75132632]	[5.00807617e+02 7.26467773e+02 6.12988114e-01]	[462.24261475 357.05651855 0.93790698]	[485.44839478 357.13717651 0.92313623]	[441.79382324 341.79721069 0.75146174]	[505.93029785 344.28659058 0.7245751 ]	[5.00709900e+02 7.57313477e+02 3.92061472e-01]	[5.00703857e+02 7.52242676e+02 3.40240389e-01]	[4.95659637e+02 7.06073364e+02 3.38959515e-01]	[4.82954285e+02 8.98491394e+02 7.90022731e-01]	[4.67391418e+02 8.95891602e+02 7.83666790e-01]	[4.82762665e+02 8.77958008e+02 7.21965373e-01]
[477.62454224 369.93539429 0.8519932 ]	[477.70935059 411.00164795 0.88382316]	[421.15570068 416.14108276 0.88763356]	[400.78295898 516.17773438 0.8772521 ]	[400.80273438 605.88195801 0.93906838]	[526.45526123 403.29498291 0.87644196]	[544.30456543 480.22741699 0.88285041]	[544.49194336 508.49710083 0.85490471]	[485.36050415 588.08087158 0.76254272]	[449.48373413 590.61309814 0.70328361]	[467.48846436 731.71563721 0.76267427]	[480.25866699 870.30865479 0.89430332]	[523.80908203 587.99005127 0.77393168]	[536.67077637 739.38562012 0.74965292]	[5.00822601e+02 7.26454163e+02 6.19318485e-01]	[462.24276733 357.05639648 0.93783474]	[485.44812012 357.13760376 0.92313313]	[441.79504395 341.796875 0.75077629]	[505.93066406 344.28689575 0.72420114]	[5.00731537e+02 7.57305542e+02 4.03348804e-01]	[5.00734406e+02 7.52220581e+02 3.52707118e-01]	[4.95654724e+02 7.06060852e+02 3.49486738e-01]	[4.82954559e+02 8.98490845e+02 7.90500939e-01]	[4.67391663e+02 8.95890564e+02 7.83897579e-01]	[4.82763519e+02 8.77955383e+02 7.22635686e-01]
[477.63006592 364.86529541 0.85217428]	[477.70761108 405.92868042 0.88714862]	[421.14291382 413.59152222 0.87514538]	[400.81619263 513.64904785 0.87415773]	[400.87997437 603.42669678 0.92572737]	[526.50628662 400.83578491 0.88998842]	[544.28289795 480.17605591 0.89933014]	[544.41546631 505.94223022 0.88657039]	[485.35748291 588.03173828 0.77050632]	[449.45007324 590.55450439 0.71238178]	[472.51571655 736.8381958 0.7645548 ]	[480.25744629 870.30133057 0.89581978]	[523.82666016 585.50695801 0.77688229]	[536.69268799 736.82055664 0.75953358]	[5.03301453e+02 7.24006165e+02 5.39170742e-01]	[462.26168823 356.96847534 0.91834152]	[485.41036987 357.02310181 0.91364813]	[441.82189941 341.67861938 0.76879716]	[505.94219971 339.29934692 0.78267866]	[5.05887054e+02 7.54817017e+02 4.27884668e-01]	[5.05956726e+02 7.52198059e+02 3.62745672e-01]	[4.95667877e+02 7.06072754e+02 2.90776372e-01]	[4.82956512e+02 8.98489380e+02 7.96209514e-01]	[4.64954407e+02 8.95887085e+02 7.93516457e-01]	[4.82765015e+02 8.77953308e+02 7.23907053e-01]
[475.17727661 362.34750366 0.86105293]	[477.69882202 403.37014771 0.90884054]	[418.77658081 411.02407837 0.86476743]	[400.83703613 511.08139038 0.85578132]	[403.29968262 603.30688477 0.90205395]	[526.50494385 400.74145508 0.88872522]	[544.3270874 477.60549927 0.8746767 ]	[544.42407227 503.46630859 0.90994036]	[485.34899902 585.50915527 0.77766186]	[446.97238159 588.01580811 0.71818149]	[472.54425049 729.24645996 0.77181643]	[480.25473022 870.28192139 0.89575136]	[523.82995605 585.41326904 0.78382069]	[539.25024414 731.71990967 0.80337811]	[5.08484100e+02 7.26578491e+02 6.75264955e-01]	[462.22683716 354.51565552 0.90962279]	[485.38546753 354.55993652 0.90756947]	[441.82501221 339.22677612 0.76371509]	[505.94949341 339.22442627 0.80284584]	[5.03378601e+02 7.67686829e+02 7.37145782e-01]	[5.11043793e+02 7.67482361e+02 5.88721156e-01]	[5.03291748e+02 7.11218323e+02 4.74595010e-01]	[4.82943695e+02 8.98478394e+02 7.96172738e-01]	[4.64947998e+02 8.95885193e+02 7.93640912e-01]	[4.82757812e+02 8.77932312e+02 7.25404918e-01]
[477.63735962 359.69799805 0.91680622]	[477.64987183 400.74539185 0.93244481]	[421.14535522 405.82977295 0.86935949]	[403.27056885 503.44430542 0.85565382]	[405.82000732 598.32189941 0.85505533]	[526.45513916 398.07626343 0.88069272]	[544.29107666 470.03677368 0.84674275]	[544.42089844 500.86001587 0.90629095]	[485.36676025 582.94024658 0.78029859]	[449.45150757 585.47460938 0.73273641]	[472.5446167 731.64532471 0.78111404]	[480.24343872 870.33483887 0.88146758]	[523.85168457 582.85150146 0.78204727]	[531.59448242 726.56170654 0.79477775]	[521.30145264 749.58868408 0.82783103]	[462.22653198 346.82516479 0.88099819]	[485.41815186 349.36990356 0.8734234 ]	[441.83081055 339.10861206 0.77154613]	[505.92330933 339.04547119 0.80389905]	[5.11050018e+02 7.95827942e+02 7.74307847e-01]	[523.83905029 790.69177246 0.83014476]	[5.13585938e+02 7.44475952e+02 6.38125420e-01]	[4.82903412e+02 8.98509216e+02 7.77564824e-01]	[4.64933228e+02 8.95910645e+02 7.73418069e-01]	[4.82740265e+02 8.80496765e+02 7.17680871e-01]
[477.68972778 359.60437012 0.93356824]	[477.668396 400.65206909 0.93245655]	[421.15856934 403.2991333 0.88579005]	[403.2947998 503.27947998 0.86193389]	[405.9029541 595.6975708 0.8290475]	[526.46228027 395.64019775 0.87437177]	[544.28979492 467.43283081 0.85305798]	[544.46466064 500.78955078 0.89670479]	[485.39834595 582.8493042 0.7805956 ]	[449.50585938 585.38989258 0.73764849]	[469.97036743 729.13043213 0.792144 ]	[480.23275757 870.24584961 0.88199848]	[523.87530518 580.3493042 0.77844357]	[528.97186279 726.50683594 0.75415587]	[523.75042725 754.81976318 0.77982175]	[462.26879883 344.24710083 0.89373159]	[485.462677 344.32037354 0.8700496 ]	[441.85070801 339.06817627 0.79401952]	[505.93457031 336.63613892 0.8017388 ]	[521.23931885 811.13482666 0.83021951]	[5.29021240e+02 8.06025879e+02 7.19858468e-01]	[5.18699768e+02 7.49746033e+02 6.38196349e-01]	[4.82909363e+02 8.98486694e+02 7.81948686e-01]	[4.64926270e+02 8.95883545e+02 7.81276464e-01]	[4.82747803e+02 8.77946411e+02 7.28195071e-01]
[477.69494629 357.23123169 0.93692768]	[477.693573 398.25274658 0.93583322]	[421.17510986 400.85302734 0.89537823]	[403.32543945 500.87728882 0.85644174]	[408.44363403 593.14788818 0.8192001 ]	[526.45654297 395.58337402 0.87275016]	[544.29833984 467.41589355 0.85051709]	[544.45397949 500.70687866 0.88309634]	[485.44442749 582.84301758 0.77122498]	[452.01983643 585.38146973 0.73370653]	[470.04559326 729.12207031 0.79483414]	[480.22354126 870.12237549 0.87039387]	[523.9130249 580.34716797 0.7745412 ]	[536.65759277 729.12792969 0.78704566]	[523.99163818 767.61022949 0.78511775]	[462.28414917 341.77813721 0.90622681]	[485.46963501 344.28210449 0.87299263]	[441.8555603 336.66918945 0.82266402]	[505.90948486 336.63848877 0.81913149]	[5.23888550e+02 8.26553894e+02 7.70457387e-01]	[5.39270447e+02 8.13867554e+02 7.11282134e-01]	[5.21280457e+02 7.62500305e+02 6.28548265e-01]	[4.85394287e+02 8.98498230e+02 7.91077435e-01]	[4.67425140e+02 8.95889343e+02 7.82319069e-01]	[4.80335785e+02 8.75338928e+02 7.58259296e-01]
[477.722229 357.19064331 0.93984079]	[477.70007324 398.24111938 0.93481565]	[421.17922974 400.84179688 0.89685094]	[403.33843994 500.79452515 0.85815901]	[410.94030762 590.57397461 0.82498044]	[526.46643066 395.56713867 0.86970389]	[544.31121826 464.91009521 0.85561812]	[544.48022461 500.67401123 0.87955558]	[485.45452881 582.84411621 0.77255499]	[452.05010986 585.37750244 0.73747253]	[469.95526123 729.12731934 0.81054974]	[4.80235138e+02 8.67642517e+02 8.56863737e-01]	[523.91552734 580.34448242 0.77819896]	[539.25366211 729.04174805 0.83788317]	[529.01702881 788.1237793 0.80121946]	[462.30734253 341.73327637 0.91423017]	[487.91744995 341.79779053 0.87495303]	[441.87289429 336.5944519 0.82032049]	[505.92141724 336.56256104 0.82572812]	[5.26516296e+02 8.36881958e+02 7.40371644e-01]	[5.44402527e+02 8.31669617e+02 7.55153418e-01]	[5.21399536e+02 7.85588867e+02 6.91509247e-01]	[4.85413239e+02 8.98449768e+02 8.01398098e-01]	[4.67426453e+02 8.95841675e+02 7.85436213e-01]	[4.82772064e+02 8.72869263e+02 7.48949170e-01]
[477.73626709 357.17053223 0.94036746]	[477.72219849 398.19927979 0.93676203]	[421.18643188 400.77365112 0.90355694]	[403.37054443 500.76116943 0.8473888 ]	[410.98077393 590.56811523 0.82534444]	[526.48651123 395.55105591 0.86473489]	[544.32080078 464.85699463 0.86334759]	[544.51037598 500.65786743 0.87297618]	[485.47573853 580.33166504 0.76226485]	[454.53652954 582.89440918 0.73380059]	[470.00259399 729.05352783 0.81231153]	[4.80220886e+02 8.67573303e+02 8.36821198e-01]	[523.92877197 580.24822998 0.77117646]	[539.32287598 723.97674561 0.80770123]	[5.36742249e+02 8.06036499e+02 7.72614777e-01]	[462.3137207 341.70834351 0.91965657]	[487.94644165 341.75308228 0.87765169]	[441.87640381 336.54504395 0.80403358]	[505.94177246 336.52490234 0.82446015]	[5.39211731e+02 8.52209778e+02 7.60462701e-01]	[5.52062927e+02 8.44615540e+02 6.81134701e-01]	[5.26431458e+02 8.06096130e+02 6.45663083e-01]	[4.85406647e+02 8.98417358e+02 8.04032385e-01]	[4.67409729e+02 8.93431702e+02 7.87645638e-01]	[4.82779358e+02 8.72776245e+02 7.33573854e-01]
[480.13589478 357.13323975 0.94510686]	[477.73455811 398.15548706 0.9363963 ]	[421.19836426 400.70916748 0.90645027]	[403.38388062 500.71386719 0.84368193]	[413.49002075 588.11309814 0.83061689]	[526.48693848 395.53634644 0.86477792]	[544.33203125 464.8336792 0.8622207 ]	[544.49841309 500.67047119 0.87436032]	[485.48135376 580.24230957 0.75609881]	[454.55935669 582.80877686 0.72848463]	[469.99151611 726.62304688 0.82499874]	[4.80228180e+02 8.65132751e+02 8.28549445e-01]	[523.93023682 577.70617676 0.76265556]	[541.70263672 721.36230469 0.80312157]	[541.80090332 813.78393555 0.83649528]	[462.36703491 341.68502808 0.92065245]	[487.98590088 341.72869873 0.87562925]	[441.90048218 336.47833252 0.80001163]	[505.96063232 336.48187256 0.81485546]	[5.41872070e+02 8.60005493e+02 7.37194061e-01]	[5.59748230e+02 8.52257019e+02 7.23750353e-01]	[5.34127502e+02 8.18934387e+02 5.76776206e-01]	[4.85398193e+02 8.98411255e+02 8.01145673e-01]	[4.67410553e+02 8.93435608e+02 7.83659279e-01]	[4.82799988e+02 8.72762817e+02 7.30992198e-01]
[480.14993286 357.12823486 0.94757736]	[480.12255859 398.13796997 0.94077182]	[421.22296143 400.69668579 0.90531707]	[405.83441162 500.70187378 0.84230828]	[413.55810547 588.05187988 0.84332466]	[526.5177002 395.51470947 0.85492492]	[544.34393311 462.3835144 0.86031657]	[544.50701904 498.26235962 0.86703551]	[487.91662598 577.73840332 0.74364281]	[454.59591675 580.34515381 0.72169667]	[470.04171753 726.61590576 0.82340002]	[4.80224701e+02 8.67596802e+02 8.43321264e-01]	[523.94445801 575.16772461 0.7503376 ]	[541.72265625 721.42956543 0.8272028 ]	[544.41918945 829.19055176 0.8512823 ]	[462.38656616 341.67468262 0.92168027]	[488.01016235 341.71511841 0.87559807]	[444.29272461 334.05969238 0.77765322]	[505.99645996 334.04946899 0.80898011]	[5.44518982e+02 8.72755066e+02 7.62288630e-01]	[5.64830933e+02 8.65135742e+02 7.38577008e-01]	[5.41884338e+02 8.31826599e+02 6.37583554e-01]	[4.85370117e+02 8.98458862e+02 8.09827745e-01]	[4.67391846e+02 8.93461426e+02 7.92928100e-01]	[4.82781799e+02 8.72788757e+02 7.49793112e-01]
[480.1781311 357.09194946 0.9481259 ]	[480.15155029 398.13287354 0.94584858]	[421.2394104 400.67700195 0.90176433]	[405.86804199 500.7277832 0.84145725]	[416.01409912 588.04620361 0.84843367]	[528.97143555 395.52615356 0.84892505]	[544.36993408 462.40335083 0.85390019]	[544.52764893 498.26837158 0.86222064]	[487.96017456 577.7121582 0.73763424]	[457.06573486 580.32495117 0.72351962]	[472.53271484 726.64697266 0.8230502 ]	[4.80208069e+02 8.67631653e+02 8.47827435e-01]	[523.96179199 575.15209961 0.74850285]	[541.75177002 723.9309082 0.85382795]	[5.44526062e+02 8.34353882e+02 8.26588213e-01]	[462.43060303 339.29666138 0.9193266 ]	[490.49829102 341.67803955 0.87536079]	[444.34564209 334.05917358 0.77668697]	[506.0105896 334.02008057 0.79851568]	[5.49544861e+02 8.77965088e+02 7.18327522e-01]	[5.65002686e+02 8.72715820e+02 7.57353783e-01]	[5.44361694e+02 8.44541321e+02 6.23758554e-01]	[4.85384094e+02 8.98460327e+02 8.19151878e-01]	[4.67404114e+02 8.95845520e+02 7.98277199e-01]	[4.82756744e+02 8.72827209e+02 7.49561250e-01]
[480.18969727 357.06637573 0.94486821]	[480.18484497 398.12780762 0.95390761]	[421.27209473 400.65548706 0.89790583]	[405.91033936 500.71432495 0.83562839]	[416.04595947 588.01733398 0.85792613]	[529.01898193 395.52627563 0.84566128]	[544.38916016 462.41421509 0.84926379]	[546.95977783 498.24551392 0.85533869]	[488.0062561 577.73553467 0.73302352]	[457.10739136 580.33966064 0.7300114 ]	[472.54022217 726.65075684 0.8249203 ]	[4.80212708e+02 8.67707031e+02 8.53268087e-01]	[523.99951172 575.1875 0.74071699]	[541.77246094 723.89227295 0.86423969]	[5.49597473e+02 8.49686157e+02 8.12096000e-01]	[462.44232178 339.27658081 0.91983449]	[490.50686646 339.29418945 0.88057202]	[444.38119507 334.01834106 0.7554872 ]	[508.44717407 333.95343018 0.79332995]	[5.57216675e+02 8.90637634e+02 7.68462777e-01]	[5.70033325e+02 8.77984436e+02 7.47850657e-01]	[5.46940430e+02 8.54851624e+02 7.15453267e-01]	[4.82930054e+02 9.00978333e+02 8.03330898e-01]	[4.64908447e+02 8.95876221e+02 7.80185699e-01]	[4.82786224e+02 8.72888611e+02 7.54446268e-01]
[480.22476196 357.03094482 0.94504189]	[480.2628479 398.12149048 0.96061033]	[421.32699585 400.66482544 0.89002967]	[408.44909668 500.69934082 0.83053434]	[416.09649658 587.99731445 0.86777359]	[534.1050415 395.51455688 0.83485985]	[544.44702148 462.4175415 0.85200357]	[547.03607178 498.14901733 0.83768553]	[493.03884888 580.26086426 0.72721821]	[459.58880615 582.81762695 0.75079966]	[472.59771729 726.60571289 0.82849348]	[4.80213531e+02 8.70115845e+02 8.62028360e-01]	[526.45239258 577.72045898 0.72654802]	[541.84033203 723.96289062 0.87781626]	[5.57167603e+02 8.52246521e+02 8.31105709e-01]	[464.84796143 339.2543335 0.91789335]	[490.54751587 339.26678467 0.88088101]	[444.42089844 334.01419067 0.7462033 ]	[508.46252441 333.93249512 0.78490198]	[5.62305176e+02 8.90841858e+02 8.18958282e-01]	[5.75209351e+02 8.85578552e+02 7.50819504e-01]	[5.47021851e+02 8.59967102e+02 7.05655754e-01]	[4.82926849e+02 9.00983337e+02 8.11793387e-01]	[4.64912964e+02 8.95883484e+02 7.84863114e-01]	[4.82775970e+02 8.72892578e+02 7.65863121e-01]
[480.25396729 357.06427002 0.94886029]	[480.33258057 398.11972046 0.95816052]	[421.38687134 400.7041626 0.8804574 ]	[413.58016968 500.71893311 0.85396051]	[416.12997437 587.98822021 0.86903632]	[536.69787598 393.07156372 0.83690798]	[546.91699219 464.87734985 0.84651369]	[549.53033447 498.18734741 0.83919483]	[493.10772705 580.30041504 0.73017061]	[459.61721802 582.84204102 0.75769013]	[475.09072876 726.60241699 0.83485264]	[4.80200562e+02 8.70108887e+02 8.60646844e-01]	[526.52362061 577.76611328 0.71752024]	[541.86486816 726.45465088 0.89712107]	[5.57247742e+02 8.52373230e+02 8.35246980e-01]	[464.87176514 339.28442383 0.91348332]	[493.06149292 339.28640747 0.87691927]	[444.43869019 334.07415771 0.75629437]	[508.49981689 333.93530273 0.77259779]	[5.62314636e+02 8.93383301e+02 8.18379879e-01]	[5.77709106e+02 8.88206482e+02 7.80942440e-01]	[5.49531921e+02 8.65076172e+02 6.90671921e-01]	[4.82920868e+02 8.98510925e+02 8.17970335e-01]	[4.64910706e+02 8.95870972e+02 7.92292356e-01]	[4.82760742e+02 8.72891479e+02 7.65438557e-01]
[480.28872681 357.06710815 0.94941455]	[482.72900391 398.11367798 0.95590901]	[423.82702637 400.64743042 0.87766653]	[416.13650513 498.2411499 0.86648244]	[418.54348755 585.56317139 0.89304942]	[539.21124268 395.49551392 0.84864533]	[549.51074219 467.41384888 0.81485015]	[552.06402588 498.25985718 0.83457923]	[495.66885376 582.80767822 0.74292028]	[459.68151855 582.91217041 0.7729727 ]	[477.60198975 726.57073975 0.84645915]	[4.80201324e+02 8.70123474e+02 8.60052288e-01]	[529.06005859 580.3303833 0.71003479]	[541.86999512 726.4375 0.89959943]	[5.59689087e+02 8.59965515e+02 8.03551257e-01]	[464.92282104 339.28729248 0.90718853]	[493.12362671 339.30209351 0.87612492]	[446.94165039 336.46469116 0.73974675]	[511.01306152 333.97717285 0.77589023]	[5.62288025e+02 8.95942749e+02 7.79869676e-01]	[5.75230591e+02 8.90765625e+02 7.76777864e-01]	[5.49544067e+02 8.70224121e+02 7.04717994e-01]	[4.82865326e+02 8.98500610e+02 8.20381701e-01]	[4.64856110e+02 8.95852478e+02 7.94912934e-01]	[4.82772400e+02 8.72911072e+02 7.60394573e-01]
[480.3387146 357.09719849 0.95066857]	[482.82644653 398.16827393 0.94934344]	[426.39755249 400.71661377 0.86052346]	[418.57513428 500.75714111 0.91034496]	[418.61627197 588.00183105 0.89738858]	[539.30004883 395.51702881 0.86582172]	[552.07220459 467.44192505 0.8009699 ]	[552.1026001 498.24304199 0.82227957]	[498.19229126 582.82580566 0.76639277]	[459.78109741 582.94470215 0.78532648]	[475.17105103 726.59118652 0.82668608]	[4.80180267e+02 8.67699524e+02 8.52387547e-01]	[531.58935547 580.33599854 0.71121174]	[541.86889648 724.01477051 0.8847698 ]	[5.59697876e+02 8.65113892e+02 8.07548225e-01]	[467.40002441 341.66937256 0.8902446 ]	[495.65298462 341.69638062 0.88256681]	[449.47848511 336.52359009 0.7463007 ]	[511.09033203 334.00964355 0.75833452]	[5.62336731e+02 9.01012573e+02 7.63760030e-01]	[5.77749756e+02 8.93268982e+02 7.73074925e-01]	[5.49507812e+02 8.72749939e+02 6.98398888e-01]	[4.82861328e+02 8.98488220e+02 8.25023770e-01]	[4.64845703e+02 8.93462219e+02 7.98518240e-01]	[4.82756165e+02 8.72875610e+02 7.63633072e-01]
[482.73931885 357.09848022 0.95410693]	[482.8878479 398.19006348 0.94324982]	[431.48773193 400.73495483 0.85336018]	[418.63912964 500.76580811 0.91467655]	[418.67425537 587.98455811 0.9109413 ]	[541.7300415 395.5362854 0.87917817]	[557.2333374 470.02600098 0.80472076]	[554.65179443 498.262146 0.81467211]	[500.64413452 582.79663086 0.77668107]	[462.18960571 582.9151001 0.77984101]	[477.61022949 726.50128174 0.83478642]	[4.80165375e+02 8.67686584e+02 8.49441707e-01]	[534.18353271 580.31176758 0.7121675 ]	[541.86950684 724.00775146 0.88986766]	[5.59696899e+02 8.67666931e+02 8.19611669e-01]	[467.48974609 341.67199707 0.88338065]	[498.14651489 341.69290161 0.89307243]	[452.06436157 336.59939575 0.76068485]	[513.62762451 336.45904541 0.74457377]	[5.62275146e+02 9.06111877e+02 7.82270372e-01]	[5.77700684e+02 8.93431335e+02 7.74469972e-01]	[5.49525024e+02 8.72895508e+02 7.10340738e-01]	[4.82856262e+02 8.98502441e+02 8.21253479e-01]	[4.64841156e+02 8.95849182e+02 7.91083455e-01]	[4.82736542e+02 8.72876648e+02 7.59421349e-01]
[482.77209473 357.08596802 0.95379162]	[485.36895752 398.15805054 0.92418826]	[434.08810425 400.67980957 0.8646636 ]	[418.71035767 500.71502686 0.91238391]	[418.72674561 585.58746338 0.9170239 ]	[541.86108398 395.5244751 0.89211041]	[562.20257568 472.54730225 0.8301819 ]	[557.2387085 498.21334839 0.81156015]	[500.6987915 582.78259277 0.78637099]	[462.23599243 582.8807373 0.77971959]	[477.68249512 726.5458374 0.84990054]	[4.80172272e+02 8.67660156e+02 8.47924232e-01]	[536.70532227 580.31811523 0.71800214]	[541.87884521 726.49304199 0.90628934]	[5.57257080e+02 8.70194946e+02 8.26314926e-01]	[470.00286865 339.29415894 0.88605201]	[498.19631958 341.69909668 0.90429807]	[454.63943481 336.56082153 0.7481091 ]	[518.6651001 334.07318115 0.79925025]	[5.62326904e+02 9.06187073e+02 7.73316622e-01]	[5.77742432e+02 8.95859863e+02 7.64700353e-01]	[5.47037048e+02 8.75424377e+02 6.94405258e-01]	[4.82878571e+02 8.98495789e+02 8.22904289e-01]	[4.64862915e+02 8.95841736e+02 7.89144635e-01]	[4.82733612e+02 8.72840393e+02 7.61336029e-01]
[482.86376953 357.10818481 0.94812036]	[487.91262817 398.21151733 0.91069961]	[436.63934326 400.73342896 0.88056076]	[418.76177979 500.80224609 0.91777265]	[421.24053955 588.00964355 0.90676522]	[544.2880249 395.56826782 0.8910473 ]	[562.34191895 472.58200073 0.85256034]	[559.8369751 498.24588013 0.83940488]	[500.7593689 582.83758545 0.79287088]	[462.26733398 582.91131592 0.7706331 ]	[480.1368103 726.55084229 0.8692441 ]	[4.80199249e+02 8.70121887e+02 8.56891930e-01]	[539.22436523 582.80541992 0.73118466]	[541.89727783 726.50213623 0.90483594]	[5.57242432e+02 8.70257996e+02 8.24742436e-01]	[472.57995605 339.29541016 0.88645625]	[500.66616821 341.71069336 0.92512751]	[457.16589355 336.56002808 0.78090584]	[521.16937256 336.4899292 0.83200949]	[5.62329956e+02 9.06183899e+02 7.67462194e-01]	[5.77738525e+02 8.95863770e+02 7.63878405e-01]	[5.47002686e+02 8.77935059e+02 6.91219509e-01]	[4.82848480e+02 8.98505127e+02 8.17432523e-01]	[4.64839752e+02 8.95844482e+02 7.82273531e-01]	[4.82764282e+02 8.72906433e+02 7.55538106e-01]
[485.34420776 357.1031189 0.92830372]	[490.47906494 398.1862793 0.90305519]	[439.10394287 400.72247314 0.89650255]	[421.25549316 500.72302246 0.89907432]	[421.34890747 587.96813965 0.899728 ]	[544.37036133 395.56646729 0.88771313]	[562.46551514 475.11270142 0.87807947]	[562.25811768 500.67739868 0.85988998]	[500.8241272 582.84393311 0.80804569]	[462.33953857 582.9175415 0.77203417]	[480.17214966 726.51818848 0.86613643]	[4.80199646e+02 8.70127869e+02 8.57273519e-01]	[539.29241943 582.80786133 0.74578238]	[541.90222168 726.44702148 0.89226305]	[5.57235168e+02 8.70257202e+02 8.23277593e-01]	[477.59881592 339.29699707 0.89263433]	[500.76821899 341.70782471 0.93645287]	[459.71038818 336.51165771 0.81678426]	[521.25292969 336.48345947 0.84933358]	[5.62307373e+02 9.06180481e+02 7.68992126e-01]	[5.77711304e+02 8.95867676e+02 7.65560985e-01]	[5.47012268e+02 8.77937134e+02 6.84940934e-01]	[4.82899658e+02 8.98520020e+02 8.03842485e-01]	[4.64882141e+02 8.95867981e+02 7.70680010e-01]	[4.82746368e+02 8.72913452e+02 7.50560582e-01]
[487.91323853 357.07382202 0.90725195]	[493.12634277 398.18615723 0.90926659]	[439.24771118 400.7116394 0.9128691 ]	[423.81948853 498.2571106 0.83637357]	[421.39053345 588.00140381 0.88818228]	[544.4664917 395.5697937 0.88640666]	[564.89874268 472.60345459 0.86900187]	[562.36535645 500.66763306 0.88226646]	[503.23248291 582.8505249 0.80659795]	[462.39880371 582.92797852 0.76932549]	[480.18777466 726.48382568 0.86165416]	[4.80202728e+02 8.70127319e+02 8.57011437e-01]	[541.77716064 582.80596924 0.77017784]	[541.93835449 723.9743042 0.87826276]	[5.57240845e+02 8.70239624e+02 8.22350204e-01]	[477.71795654 339.28567505 0.90567929]	[500.88088989 339.29766846 0.93932736]	[459.81695557 336.53851318 0.80731553]	[521.33837891 336.46487427 0.83939785]	[5.62351868e+02 9.06189392e+02 7.59783506e-01]	[5.77731506e+02 8.95857117e+02 7.53741384e-01]	[5.46991882e+02 8.77908813e+02 6.91875935e-01]	[4.82946045e+02 8.98512634e+02 7.99554586e-01]	[4.64921448e+02 8.95875366e+02 7.69419372e-01]	[4.82737579e+02 8.72916016e+02 7.46061862e-01]
[490.49456787 357.07199097 0.89436841]	[498.14590454 398.159729 0.92785478]	[441.66824341 400.69567871 0.91362441]	[423.92504883 500.69290161 0.83157039]	[423.87738037 588.05133057 0.86357117]	[546.98999023 395.5526123 0.86149031]	[565.0065918 472.57653809 0.85779595]	[562.39471436 500.65356445 0.87416399]	[503.32876587 582.90576172 0.80693227]	[464.87438965 585.38183594 0.75813448]	[480.2791748 726.43157959 0.86276382]	[4.80219086e+02 8.70117737e+02 8.57289672e-01]	[541.86901855 582.84375 0.78757262]	[544.3394165 726.43530273 0.88898957]	[5.57253967e+02 8.70221252e+02 8.22912931e-01]	[480.17019653 339.28613281 0.916879 ]	[503.31869507 339.28448486 0.94349825]	[462.18359375 336.60928345 0.80091476]	[523.81512451 336.49142456 0.82538408]	[5.62352356e+02 9.08613037e+02 7.68439293e-01]	[5.77744629e+02 8.95863831e+02 7.59983599e-01]	[5.46994934e+02 8.77884949e+02 6.97586894e-01]	[4.82937805e+02 9.00990112e+02 7.97203839e-01]	[4.64917999e+02 8.95886230e+02 7.64251530e-01]	[4.82753113e+02 8.72908813e+02 7.47585475e-01]
[490.49438477 357.0723877 0.89444941]	[498.14334106 398.15722656 0.92711914]	[441.66726685 400.69210815 0.91347396]	[423.92034912 500.69189453 0.832201 ]	[423.88201904 588.05267334 0.86273497]	[546.98858643 395.54693604 0.86097163]	[565.00286865 472.5802002 0.85824585]	[562.39477539 500.65283203 0.8738662 ]	[503.31887817 582.89880371 0.80684835]	[464.86264038 585.37316895 0.75860846]	[480.27789307 726.42834473 0.8624593 ]	[4.80218964e+02 8.70113892e+02 8.56167436e-01]	[541.86254883 582.83563232 0.78518915]	[544.34155273 726.43518066 0.88844216]	[5.57255066e+02 8.70223267e+02 8.23264480e-01]	[480.16989136 339.28607178 0.91699541]	[503.31893921 339.28451538 0.94358736]	[462.18252563 336.6104126 0.80172253]	[523.815979 336.49185181 0.82567978]	[5.62350708e+02 9.06192688e+02 7.67910779e-01]	[5.77739441e+02 8.95863159e+02 7.59730816e-01]	[5.46998535e+02 8.77890503e+02 6.96272671e-01]	[4.82933075e+02 9.00988586e+02 7.96541095e-01]	[4.64913025e+02 8.95882019e+02 7.63043702e-01]	[4.82754669e+02 8.72904419e+02 7.48045743e-01]
[493.07247925 357.07147217 0.89330232]	[500.67977905 398.16885376 0.95899957]	[441.77697754 400.69625854 0.90990222]	[431.50942993 500.6605835 0.81394929]	[431.53540039 587.97045898 0.84567904]	[552.08953857 395.5796814 0.83957797]	[567.55352783 472.56890869 0.83348453]	[564.82336426 498.23400879 0.88240236]	[503.40838623 582.83972168 0.79432726]	[464.90057373 582.91357422 0.74975967]	[480.28173828 726.46063232 0.86580408]	[4.80201843e+02 8.67667053e+02 8.53826642e-01]	[544.29632568 582.78643799 0.78123087]	[544.38641357 726.43157959 0.88531786]	[5.57257263e+02 8.70194397e+02 8.20732594e-01]	[480.23522949 339.26965332 0.92214322]	[503.41390991 339.28045654 0.93705159]	[462.26293945 336.60049438 0.77089036]	[523.93585205 336.51147461 0.83300507]	[5.62358765e+02 9.06183472e+02 7.72631288e-01]	[5.77748291e+02 8.95856506e+02 7.64370084e-01]	[5.47001343e+02 8.75446899e+02 6.99494958e-01]	[4.82937042e+02 8.98492126e+02 8.03275943e-01]	[4.64915344e+02 8.95846680e+02 7.70510077e-01]	[4.82739105e+02 8.72846741e+02 7.56468892e-01]
[495.62072754 357.04919434 0.89333451]	[500.77355957 398.18240356 0.96428418]	[441.86315918 400.74264526 0.89699566]	[436.64685059 498.2461853 0.85067868]	[436.60452271 585.53991699 0.87790537]	[557.17822266 395.59124756 0.8441546 ]	[572.64233398 475.06137085 0.8217001 ]	[564.88195801 498.23400879 0.89290208]	[503.49505615 582.87695312 0.78567362]	[467.43865967 582.94403076 0.73920953]	[480.29147339 726.48309326 0.86604762]	[4.80201721e+02 8.67674072e+02 8.56292188e-01]	[544.36889648 582.82897949 0.78791279]	[544.49084473 726.45776367 0.87443012]	[5.59691528e+02 8.70171692e+02 8.22540522e-01]	[480.31790161 339.24649048 0.92984802]	[503.50057983 339.26721191 0.92202497]	[462.32852173 336.53686523 0.75980103]	[526.43438721 336.45758057 0.81982821]	[5.62338013e+02 9.06171936e+02 7.76707411e-01]	[5.77729126e+02 8.95859131e+02 7.64074147e-01]	[5.47015747e+02 8.75417908e+02 7.00448573e-01]	[4.82942535e+02 8.98489868e+02 8.04898441e-01]	[4.64923950e+02 8.95846558e+02 7.71366835e-01]	[4.82734161e+02 8.72850220e+02 7.57121801e-01]
[500.65768433 356.98733521 0.91989315]	[503.34515381 398.16531372 0.9550879 ]	[446.92294312 400.70516968 0.86822194]	[439.18902588 498.14111328 0.87477529]	[436.69869995 585.50201416 0.89386976]	[559.83172607 395.57705688 0.87325597]	[580.35644531 477.5994873 0.86703616]	[565.0333252 498.19387817 0.86071932]	[505.97262573 582.86865234 0.76531649]	[472.53189087 582.91162109 0.72762012]	[480.30776978 726.46203613 0.86335087]	[4.80210114e+02 8.67662170e+02 8.60320032e-01]	[544.45776367 582.847229 0.77811658]	[546.94348145 726.49133301 0.86305821]	[5.59713257e+02 8.67655273e+02 8.09227705e-01]	[482.91567993 339.22097778 0.93214673]	[508.51062012 339.22875977 0.89833713]	[464.90682983 336.47998047 0.73979467]	[529.01617432 333.96115112 0.79410267]	[5.62305664e+02 9.06118774e+02 7.68498540e-01]	[5.77704651e+02 8.93437622e+02 7.60442376e-01]	[5.47021729e+02 8.72908508e+02 7.07444251e-01]	[4.82921356e+02 8.98502991e+02 8.06514323e-01]	[4.64906891e+02 8.95844177e+02 7.77098477e-01]	[4.82740326e+02 8.72838562e+02 7.61700928e-01]
[500.72293091 356.98449707 0.93269098]	[503.43371582 398.1385498 0.94197679]	[451.99908447 400.64920044 0.85751241]	[439.21807861 498.14682007 0.877684 ]	[439.07913208 585.48937988 0.90304297]	[562.28485107 395.57666016 0.88829184]	[582.82574463 477.60028076 0.88971335]	[567.52679443 498.25534058 0.84252918]	[508.4574585 582.84515381 0.75179756]	[475.05847168 582.89007568 0.72675765]	[480.31347656 726.4588623 0.86065638]	[4.80205719e+02 8.67659973e+02 8.58335972e-01]	[544.53430176 582.82263184 0.76164401]	[546.96942139 726.47473145 0.85693061]	[5.59707153e+02 8.67648865e+02 8.06436777e-01]	[485.36221313 339.22543335 0.92592508]	[511.03170776 339.23126221 0.89183801]	[467.48028564 336.51199341 0.68794978]	[529.07940674 334.00418091 0.79257584]	[5.62305908e+02 9.06108032e+02 7.64200628e-01]	[5.77705383e+02 8.93429626e+02 7.60244310e-01]	[5.47013428e+02 8.72900452e+02 7.06645668e-01]	[4.82912842e+02 8.98490845e+02 8.08136225e-01]	[4.64890411e+02 8.93455933e+02 7.79751837e-01]	[4.82738861e+02 8.72835083e+02 7.59173393e-01]
[500.78683472 356.99209595 0.94175762]	[505.87786865 398.15948486 0.92904806]	[454.57315063 400.62347412 0.86207509]	[439.23858643 498.18328857 0.88780844]	[439.10916138 585.53442383 0.903175 ]	[562.36669922 395.63519287 0.89846218]	[582.90368652 477.59558105 0.89522588]	[567.578125 498.25311279 0.83499396]	[508.46664429 582.84564209 0.75304544]	[475.08074951 582.89038086 0.73105967]	[480.32897949 726.4362793 0.85454184]	[4.80200623e+02 8.67641602e+02 8.55329096e-01]	[544.54412842 582.831604 0.76398981]	[547.01391602 726.46710205 0.84568536]	[5.59711792e+02 8.67653625e+02 8.08128357e-01]	[485.43859863 339.23623657 0.91256005]	[513.58074951 339.23217773 0.8862524 ]	[470.03561401 336.5166626 0.66238958]	[534.10827637 333.95489502 0.78811246]	[5.62304382e+02 9.06106140e+02 7.63787985e-01]	[5.77702881e+02 8.93432678e+02 7.60107338e-01]	[5.47020203e+02 8.72900330e+02 7.09140897e-01]	[4.82924225e+02 8.98484314e+02 8.08925569e-01]	[4.64897217e+02 8.93452454e+02 7.80497849e-01]	[4.82731598e+02 8.72817200e+02 7.60201275e-01]
[500.78643799 356.99249268 0.94173312]	[505.8767395 398.16345215 0.92926037]	[454.57501221 400.6295166 0.86214268]	[439.23944092 498.18264771 0.88683885]	[439.10983276 585.53259277 0.90271938]	[562.36328125 395.63665771 0.89827287]	[582.9005127 477.58828735 0.89323992]	[567.58282471 498.24691772 0.83332068]	[508.46133423 582.84539795 0.75218523]	[475.07797241 582.88873291 0.72881567]	[480.32574463 726.43756104 0.85417098]	[4.80202545e+02 8.67639404e+02 8.55342984e-01]	[544.53594971 582.8324585 0.7637971 ]	[547.00958252 726.46765137 0.84636766]	[5.59708130e+02 8.67644958e+02 8.06522548e-01]	[485.4380188 339.23693848 0.91264039]	[513.57965088 339.23233032 0.88626432]	[470.03866577 336.52093506 0.6622377 ]	[534.10681152 333.9564209 0.78789598]	[5.62301758e+02 9.06109009e+02 7.63806820e-01]	[5.77700256e+02 8.93432251e+02 7.59460151e-01]	[5.47015015e+02 8.72890320e+02 7.09968984e-01]	[4.82927979e+02 8.98475830e+02 8.10251355e-01]	[4.64899872e+02 8.93448120e+02 7.83351779e-01]	[4.82733215e+02 8.72821228e+02 7.58900523e-01]
[500.84054565 356.98303223 0.94567943]	[505.91744995 398.15396118 0.9242171 ]	[454.64465332 400.62231445 0.86763883]	[439.26287842 498.20843506 0.88548499]	[439.15530396 585.54022217 0.91356564]	[562.39086914 395.60617065 0.8947314 ]	[582.9887085 477.65390015 0.91055119]	[570.07385254 500.63226318 0.82581544]	[508.54754639 582.83178711 0.74326479]	[477.63909912 582.88116455 0.74449354]	[480.34030151 724.0335083 0.8488906 ]	[4.80200073e+02 8.67622864e+02 8.51707995e-01]	[546.92773438 582.81427002 0.75521946]	[547.03192139 726.45159912 0.84161037]	[5.59701599e+02 8.67631348e+02 8.04740667e-01]	[487.92376709 339.22439575 0.90361726]	[516.11364746 339.22286987 0.88761789]	[475.07757568 336.52175903 0.64205348]	[536.66271973 331.49841309 0.78427893]	[5.62297607e+02 9.06093872e+02 7.60886431e-01]	[5.75233765e+02 8.93418518e+02 7.60414183e-01]	[5.47006592e+02 8.72874695e+02 7.13550627e-01]	[4.82919373e+02 8.98467163e+02 8.11585367e-01]	[4.64891388e+02 8.93439514e+02 7.84498394e-01]	[4.82735199e+02 8.72810913e+02 7.58374333e-01]
[500.88632202 354.59481812 0.94278634]	[505.94216919 398.15319824 0.92219734]	[457.10958862 400.62634277 0.87628627]	[439.27737427 498.19186401 0.88883579]	[439.18029785 585.5526123 0.91295201]	[562.40527344 395.59289551 0.8950693 ]	[585.36505127 477.62649536 0.90744352]	[572.63653564 500.64266968 0.81839919]	[511.0249939 582.83380127 0.74343771]	[477.66717529 582.87780762 0.74850535]	[480.35098267 726.42944336 0.85114229]	[4.80197906e+02 8.67626892e+02 8.52721810e-01]	[546.95324707 582.82000732 0.75150967]	[547.07055664 726.47283936 0.84077442]	[5.59700012e+02 8.67641479e+02 8.04341316e-01]	[487.99401855 339.18609619 0.90322572]	[516.1940918 339.20169067 0.89914274]	[475.1423645 336.50643921 0.67772269]	[536.7298584 333.95895386 0.79457545]	[5.62298096e+02 9.06098206e+02 7.61404276e-01]	[5.75229980e+02 8.93422974e+02 7.58970618e-01]	[5.47002747e+02 8.72884399e+02 7.14738131e-01]	[4.82928497e+02 8.98462708e+02 8.11990023e-01]	[4.64898315e+02 8.93438110e+02 7.84605443e-01]	[4.80353302e+02 8.72809937e+02 7.59751618e-01]
[503.30975342 354.58187866 0.94081318]	[508.47467041 398.13607788 0.91000187]	[459.59860229 398.26712036 0.89460623]	[441.67156982 498.14489746 0.88260472]	[439.25338745 585.56262207 0.92283911]	[564.83557129 395.59454346 0.8917461 ]	[585.49499512 477.59341431 0.89115053]	[577.7043457 500.63098145 0.82408929]	[511.09823608 582.81768799 0.73599255]	[480.10946655 582.8527832 0.75857526]	[480.38024902 726.44348145 0.85274905]	[4.80206207e+02 8.67641907e+02 8.56375217e-01]	[546.96850586 582.81378174 0.74282771]	[549.52636719 726.45880127 0.83478844]	[5.59685486e+02 8.67633423e+02 8.01170826e-01]	[493.04769897 339.15942383 0.90176052]	[518.74127197 339.1973877 0.92987782]	[477.71453857 336.50271606 0.68857872]	[539.31085205 334.01818848 0.81648993]	[5.62298584e+02 9.06101379e+02 7.63355315e-01]	[5.75218445e+02 8.93424377e+02 7.60142267e-01]	[5.46984375e+02 8.72862915e+02 7.16341138e-01]	[4.82927704e+02 8.98474243e+02 8.10202539e-01]	[4.64907990e+02 8.93445801e+02 7.83034801e-01]	[4.82730774e+02 8.72825256e+02 7.55423963e-01]
[503.35290527 354.59106445 0.93578398]	[508.49688721 398.14035034 0.90998662]	[459.61486816 398.25320435 0.8994112 ]	[441.6802063 498.16253662 0.88607919]	[439.2800293 585.56756592 0.92364776]	[564.86090088 395.62716675 0.89406723]	[585.48925781 475.1595459 0.88793546]	[577.74920654 498.26593018 0.82616234]	[513.58813477 582.82342529 0.74068421]	[480.13735962 582.85357666 0.76887417]	[482.72525024 726.47570801 0.86258119]	[4.80203094e+02 8.67649414e+02 8.57778966e-01]	[546.98626709 582.82702637 0.74324203]	[549.59313965 726.48443604 0.82692587]	[5.57268555e+02 8.67641052e+02 8.01265895e-01]	[493.10827637 339.1647644 0.90261924]	[518.78887939 339.19644165 0.93575704]	[477.73544312 336.4675293 0.74109519]	[541.69848633 334.02163696 0.81687427]	[5.62292358e+02 9.06091614e+02 7.65742064e-01]	[5.75203247e+02 8.93423218e+02 7.62022316e-01]	[5.46978210e+02 8.72866455e+02 7.15822816e-01]	[4.82940674e+02 8.98470459e+02 8.09855223e-01]	[4.64920593e+02 8.93445984e+02 7.83745944e-01]	[4.80344666e+02 8.72830688e+02 7.53065228e-01]
[503.39498901 354.59280396 0.93013632]	[508.49938965 398.14468384 0.91089606]	[459.62283325 398.24432373 0.90135765]	[441.68515015 498.1541748 0.88475239]	[439.27636719 585.55987549 0.92425495]	[564.86236572 395.63916016 0.89702505]	[585.48760986 477.6008606 0.89074963]	[577.76184082 500.66879272 0.83953363]	[513.58233643 582.83007812 0.74200362]	[480.13043213 582.85528564 0.76792759]	[482.74124146 726.4430542 0.86103356]	[4.80206970e+02 8.67649414e+02 8.56863141e-01]	[546.98529053 582.83880615 0.74415964]	[552.06292725 726.49353027 0.82563227]	[5.59688660e+02 8.67621826e+02 7.99643636e-01]	[495.62005615 339.15948486 0.9080928 ]	[521.19378662 339.20523071 0.94451451]	[480.12426758 336.48303223 0.77981049]	[541.71582031 336.47012329 0.82906604]	[5.62293579e+02 9.03626099e+02 7.58090615e-01]	[5.75217529e+02 8.93413452e+02 7.58748293e-01]	[5.46980469e+02 8.72860840e+02 7.13833094e-01]	[4.82943451e+02 8.98463623e+02 8.06365609e-01]	[4.64919220e+02 8.93437683e+02 7.80704916e-01]	[4.80349182e+02 8.72832764e+02 7.49411106e-01]
[503.41033936 354.57711792 0.92671633]	[508.51495361 398.14212036 0.90987635]	[459.62991333 398.23617554 0.90278482]	[441.68557739 498.14785767 0.88441688]	[439.25524902 585.55688477 0.92541277]	[564.87432861 395.64810181 0.89734107]	[585.48803711 477.64752197 0.89479923]	[577.78082275 500.6673584 0.8389141 ]	[513.58312988 582.83972168 0.74189115]	[480.12039185 582.8637085 0.76531959]	[482.75021362 726.46075439 0.86512816]	[4.80210327e+02 8.67662048e+02 8.58559370e-01]	[546.99835205 582.85180664 0.74326354]	[552.06097412 726.50427246 0.8283475 ]	[5.59696716e+02 8.67635071e+02 8.00664723e-01]	[495.64871216 339.13903809 0.91147602]	[521.21166992 339.19506836 0.94800931]	[480.15795898 336.45272827 0.76939881]	[541.72955322 336.47982788 0.8271296 ]	[5.62307007e+02 9.03621460e+02 7.54010320e-01]	[5.75233887e+02 8.93408569e+02 7.57241368e-01]	[5.46989563e+02 8.72875916e+02 7.08065331e-01]	[4.82940430e+02 8.98475586e+02 8.05421591e-01]	[4.64917175e+02 8.93444885e+02 7.79284656e-01]	[4.80352692e+02 8.72841492e+02 7.48583794e-01]
[503.39813232 354.58804321 0.93007255]	[508.50244141 398.14169312 0.91014618]	[459.6156311 398.24960327 0.89867783]	[441.65750122 498.15078735 0.88534319]	[439.24203491 585.56005859 0.9226321 ]	[564.86950684 395.63082886 0.89538276]	[585.45910645 477.65597534 0.9004873 ]	[577.73980713 500.66281128 0.83181596]	[511.10009766 582.86871338 0.73915696]	[477.74160767 582.88946533 0.75920939]	[482.73617554 726.46838379 0.87042052]	[4.80212311e+02 8.67664673e+02 8.59430671e-01]	[546.9887085 582.87164307 0.74116313]	[549.55438232 726.53393555 0.84010231]	[5.59691345e+02 8.67694763e+02 8.04558754e-01]	[495.63504028 339.14538574 0.91078466]	[521.20330811 339.20571899 0.9449054 ]	[480.13955688 336.45397949 0.77077365]	[541.72766113 336.49389648 0.82948208]	[5.62347534e+02 9.06085938e+02 7.53136814e-01]	[5.77735168e+02 8.93417114e+02 7.60453701e-01]	[5.46968628e+02 8.75319275e+02 7.06367671e-01]	[4.82937256e+02 8.98478210e+02 8.06558251e-01]	[4.64914825e+02 8.93446228e+02 7.81355560e-01]	[4.82731934e+02 8.72847412e+02 7.48959064e-01]
[503.37426758 354.56982422 0.93236917]	[508.47692871 398.14428711 0.91117442]	[457.22134399 398.26586914 0.89256811]	[439.29208374 498.15283203 0.88195431]	[439.20391846 585.56445312 0.91473854]	[564.85253906 395.60879517 0.89465684]	[585.39556885 477.64083862 0.90221882]	[577.71929932 500.64437866 0.82436597]	[511.04724121 582.85803223 0.73982036]	[477.67666626 582.88037109 0.74846345]	[480.36941528 726.48852539 0.86664975]	[4.80208923e+02 8.67650146e+02 8.57997894e-01]	[546.9730835 582.84698486 0.74529648]	[549.50024414 726.52642822 0.84653735]	[5.59689697e+02 8.67696716e+02 8.05611610e-01]	[495.60128784 339.1361084 0.90743858]	[521.17541504 339.18777466 0.94041377]	[477.74801636 334.06921387 0.75528812]	[541.71270752 334.0737915 0.82056189]	[5.62344360e+02 9.06096558e+02 7.56157935e-01]	[5.77732788e+02 8.93424927e+02 7.59383082e-01]	[5.46971252e+02 8.75329224e+02 7.09307492e-01]	[4.82930359e+02 8.98476318e+02 8.08781743e-01]	[4.64912415e+02 8.93446960e+02 7.82820344e-01]	[4.82733856e+02 8.72831787e+02 7.53655136e-01]
[503.34960938 354.56854248 0.93688989]	[506.01123047 398.12887573 0.91552061]	[457.17419434 398.25665283 0.8883459 ]	[439.26882935 498.14038086 0.87667817]	[439.16992188 585.55578613 0.91049963]	[562.46203613 395.5697937 0.89063084]	[585.331604 477.67529297 0.90723896]	[575.19140625 500.64358521 0.81743217]	[508.55343628 582.88250732 0.74375308]	[477.62631226 582.91253662 0.74147475]	[480.32855225 726.46856689 0.86145854]	[4.80201324e+02 8.67649048e+02 8.57721925e-01]	[546.94683838 582.86151123 0.75277287]	[546.99890137 726.51916504 0.85526514]	[5.57273315e+02 8.67704834e+02 8.06392968e-01]	[493.10845947 339.1428833 0.90474057]	[518.78656006 339.18481445 0.93693799]	[477.71975708 336.45132446 0.7396093 ]	[539.32000732 334.02941895 0.812994 ]	[5.62338074e+02 9.06108521e+02 7.57853746e-01]	[5.77718628e+02 8.93433899e+02 7.58229673e-01]	[5.46975037e+02 8.75338135e+02 7.07148612e-01]	[4.82938873e+02 8.98482117e+02 8.11020672e-01]	[4.64914093e+02 8.93454224e+02 7.85220802e-01]	[4.80348328e+02 8.72832947e+02 7.55176127e-01]
[503.30679321 354.58166504 0.93934667]	[505.96746826 398.14205933 0.92284518]	[457.12591553 398.26025391 0.87977386]	[439.21893311 498.16488647 0.88228035]	[439.10623169 585.51470947 0.90629768]	[562.4239502 395.58654785 0.89705098]	[582.98522949 477.70523071 0.91110432]	[572.62731934 498.26669312 0.81418085]	[508.49377441 582.8671875 0.75206053]	[475.11715698 582.89318848 0.73316872]	[480.3274231 726.44818115 0.86259943]	[4.80195648e+02 8.67646606e+02 8.56190145e-01]	[546.91607666 582.85522461 0.76116961]	[546.94848633 726.51318359 0.86458105]	[5.57264648e+02 8.70111023e+02 8.09784591e-01]	[493.04827881 339.16003418 0.90244383]	[518.73278809 339.20980835 0.92573291]	[477.66394043 336.46731567 0.72947395]	[539.27362061 334.02429199 0.815368 ]	[5.62337097e+02 9.06114441e+02 7.60811687e-01]	[5.77720276e+02 8.93441467e+02 7.59397805e-01]	[5.46980896e+02 8.75352173e+02 7.09262550e-01]	[4.82932831e+02 8.98486328e+02 8.08832943e-01]	[4.64904480e+02 8.93456421e+02 7.84865081e-01]	[4.80342682e+02 8.72832642e+02 7.51919925e-01]
[503.24810791 354.55471802 0.93857026]	[505.91815186 398.14215088 0.92672551]	[454.61773682 398.25415039 0.86732608]	[439.20343018 495.70092773 0.87454981]	[436.69454956 585.48449707 0.89446759]	[562.41986084 395.6083374 0.89775312]	[582.86907959 477.68164062 0.89738941]	[570.0869751 498.22280884 0.81010997]	[506.00750732 582.86950684 0.76002026]	[472.5453186 582.89562988 0.7316224 ]	[480.30056763 726.46118164 0.86678392]	[4.80203278e+02 8.67668457e+02 8.59785676e-01]	[544.51428223 582.84967041 0.76968277]	[546.91546631 726.50744629 0.8719002 ]	[5.57261108e+02 8.70144836e+02 8.16198051e-01]	[490.51251221 339.12930298 0.90729821]	[518.67449951 339.19711304 0.9134745 ]	[475.16741943 336.46255493 0.71365023]	[539.19482422 334.0447998 0.80641437]	[5.62344604e+02 9.06147095e+02 7.64583528e-01]	[5.77729858e+02 8.95838562e+02 7.58223116e-01]	[5.46980164e+02 8.75393494e+02 7.09187269e-01]	[4.82919373e+02 8.98490173e+02 8.13455045e-01]	[4.64900238e+02 8.93461792e+02 7.87030399e-01]	[4.82730652e+02 8.72851562e+02 7.53877759e-01]
[500.88195801 354.56008911 0.93762487]	[503.47781372 398.12127686 0.93413955]	[452.07244873 398.22396851 0.8600148 ]	[439.14694214 495.6512146 0.86847508]	[436.63412476 585.51318359 0.88246679]	[562.35003662 395.61627197 0.90141386]	[582.79364014 477.67315674 0.89358622]	[567.54034424 498.2203064 0.83049691]	[505.9319458 582.86676025 0.77121848]	[469.97677612 582.91314697 0.73228276]	[480.29315186 726.50170898 0.877617 ]	[4.80205353e+02 8.67656433e+02 8.61408353e-01]	[544.44787598 582.82739258 0.78156602]	[544.49920654 726.49859619 0.87679899]	[5.57259216e+02 8.70139648e+02 8.18639934e-01]	[488.00476074 339.14862061 0.90910625]	[516.18865967 339.19421387 0.90061313]	[475.08853149 336.45294189 0.71590304]	[536.68908691 333.95840454 0.79887277]	[5.62340027e+02 9.06159973e+02 7.74248004e-01]	[5.77714539e+02 8.95845764e+02 7.63931096e-01]	[5.46989868e+02 8.75377686e+02 7.14086294e-01]	[4.82935516e+02 8.98495911e+02 8.13275754e-01]	[4.64917633e+02 8.95841187e+02 7.88155138e-01]	[4.80354980e+02 8.72838440e+02 7.60067821e-01]
[500.79907227 354.59518433 0.93561602]	[503.3621521 398.13250732 0.95094049]	[446.95568848 398.26119995 0.86555684]	[439.08190918 498.17599487 0.86943424]	[436.56784058 585.55407715 0.86436659]	[562.26501465 395.6338501 0.89542884]	[580.32354736 477.64910889 0.87587929]	[565.01165771 498.26254272 0.86709929]	[503.47213745 582.86071777 0.78932524]	[464.96377563 582.92004395 0.74434888]	[480.26513672 726.59063721 0.87853098]	[4.80198273e+02 8.67660522e+02 8.57779205e-01]	[544.37097168 582.80981445 0.78665465]	[544.45477295 726.52423096 0.88581371]	[5.57259094e+02 8.70191284e+02 8.21961999e-01]	[485.49227905 339.17126465 0.91822445]	[513.6362915 339.23287964 0.88658816]	[470.02471924 334.07312012 0.72897846]	[534.12896729 334.04241943 0.79763281]	[5.62343506e+02 9.06161804e+02 7.63500273e-01]	[5.77727661e+02 8.95853943e+02 7.62002826e-01]	[5.46994812e+02 8.75443604e+02 7.00648427e-01]	[4.82931000e+02 8.98507080e+02 8.07046235e-01]	[4.64911041e+02 8.95849670e+02 7.81430304e-01]	[4.80352417e+02 8.72832092e+02 7.56259501e-01]
[500.73513794 354.60153198 0.92892861]	[500.887146 398.12994385 0.95762748]	[444.38314819 398.27090454 0.87874544]	[436.64215088 498.13754272 0.84687686]	[434.1003418 585.58062744 0.85606873]	[559.73895264 395.64337158 0.86976475]	[577.74487305 477.6499939 0.85868895]	[564.91656494 500.68728638 0.89595366]	[503.37957764 582.90979004 0.80340028]	[464.83450317 585.37310791 0.76354039]	[480.26486206 726.5569458 0.88104022]	[4.80206512e+02 8.67646667e+02 8.59453917e-01]	[544.29962158 582.8494873 0.7884773 ]	[544.40979004 726.53057861 0.89534152]	[5.57260742e+02 8.70187012e+02 8.22530866e-01]	[485.4140625 339.17276001 0.93162733]	[511.07019043 339.24243164 0.88564527]	[467.47460938 334.06784058 0.77136421]	[531.54559326 334.04614258 0.80012465]	[5.62330566e+02 9.06165833e+02 7.63594747e-01]	[5.77720581e+02 8.95852173e+02 7.60795832e-01]	[5.47005066e+02 8.75426208e+02 7.01282263e-01]	[4.82936096e+02 8.98502563e+02 8.05760324e-01]	[4.64917908e+02 8.95845154e+02 7.79049337e-01]	[4.82729828e+02 8.72822632e+02 7.62730956e-01]
[500.66647339 354.5843811 0.9164412 ]	[500.77761841 398.16030884 0.96300566]	[441.89480591 400.63006592 0.89137244]	[431.47268677 498.19784546 0.81492507]	[431.48651123 585.58898926 0.84750974]	[557.18200684 398.02075195 0.85473764]	[570.11846924 477.6572876 0.85158932]	[564.85668945 498.26858521 0.88424146]	[503.30270386 582.91033936 0.8091681 ]	[462.44000244 582.9609375 0.76806945]	[480.27105713 726.44744873 0.87303519]	[4.80216339e+02 8.67706787e+02 8.64079654e-01]	[541.87402344 582.86791992 0.78370601]	[544.35003662 726.48162842 0.89215559]	[5.57243469e+02 8.70239563e+02 8.22514772e-01]	[482.95516968 339.16104126 0.934784 ]	[508.52532959 339.21838379 0.89528388]	[464.93768311 334.027771 0.77896202]	[529.01080322 334.04098511 0.81699866]	[5.62343750e+02 9.06189209e+02 7.56796002e-01]	[5.77733643e+02 8.95868835e+02 7.54983306e-01]	[5.46980164e+02 8.77916748e+02 6.91626012e-01]	[4.82932220e+02 9.00986755e+02 8.02143991e-01]	[4.64919220e+02 8.95874146e+02 7.70849347e-01]	[4.82743958e+02 8.72892517e+02 7.54090309e-01]
[498.18026733 354.572052 0.89970672]	[500.67721558 398.16723633 0.95529985]	[441.77740479 400.63162231 0.90336019]	[423.91314697 498.21490479 0.83611465]	[423.90213013 585.58026123 0.87837529]	[552.13818359 395.63983154 0.84861535]	[567.50244141 477.62820435 0.86457902]	[562.40228271 500.68218994 0.88458335]	[500.89468384 582.84057617 0.80710566]	[462.36444092 582.91204834 0.7774573 ]	[480.23773193 726.51934814 0.87590051]	[480.22027588 870.13348389 0.87031639]	[541.79034424 582.79296875 0.76927459]	[541.94000244 726.4309082 0.87891275]	[5.57233215e+02 8.70265930e+02 8.22636604e-01]	[482.83279419 339.14871216 0.94931138]	[505.990448 339.20120239 0.91706294]	[462.44107056 334.02484131 0.77868152]	[526.49902344 336.48910522 0.82029641]	[5.62339600e+02 9.08623718e+02 7.55438089e-01]	[5.77728638e+02 8.95879639e+02 7.50600517e-01]	[5.46986084e+02 8.77949829e+02 6.89202607e-01]	[4.82927490e+02 9.01009766e+02 8.04164946e-01]	[4.64912018e+02 8.95901001e+02 7.70552814e-01]	[4.82754913e+02 8.75315857e+02 7.53383160e-01]
[495.62542725 356.980896 0.88797271]	[498.16473389 398.1803894 0.92904371]	[441.68225098 400.62347412 0.90800333]	[423.81799316 498.20669556 0.84956717]	[423.79318237 585.53167725 0.89785415]	[547.00915527 398.01754761 0.87521243]	[564.96783447 477.62020874 0.88063127]	[562.32427979 500.67712402 0.87508893]	[500.81289673 582.85302734 0.80830598]	[462.31481934 582.91137695 0.78037894]	[480.17791748 726.57928467 0.87196302]	[4.80213196e+02 8.70129578e+02 8.69347274e-01]	[539.30682373 582.82885742 0.75030589]	[541.90374756 726.52154541 0.89536244]	[5.57226685e+02 8.70301575e+02 8.23361635e-01]	[480.34951782 339.17559814 0.94970417]	[505.87182617 339.22531128 0.93111515]	[462.33163452 336.45019531 0.79284889]	[526.4140625 336.51019287 0.82256806]	[5.62356445e+02 9.08632751e+02 7.58333087e-01]	[5.77746094e+02 8.95887634e+02 7.52697706e-01]	[5.46981018e+02 8.77987366e+02 6.85761631e-01]	[4.82935852e+02 9.01006042e+02 8.05576563e-01]	[4.64915192e+02 8.95902954e+02 7.72715151e-01]	[4.82746002e+02 8.72929565e+02 7.54437685e-01]
[493.06555176 356.99984741 0.88461536]	[495.60708618 398.21514893 0.90786946]	[439.2321167 400.64758301 0.90709019]	[421.26571655 498.23583984 0.88438547]	[421.34454346 585.55126953 0.90456688]	[544.49749756 398.06814575 0.90432262]	[564.84942627 477.63189697 0.89183474]	[559.82910156 500.63983154 0.83980238]	[500.73825073 582.80181885 0.79037774]	[462.25509644 582.85113525 0.7766301 ]	[477.73681641 726.60083008 0.8668313 ]	[4.80198853e+02 8.70131592e+02 8.63923788e-01]	[539.19665527 582.78448486 0.72728282]	[541.80157471 726.52587891 0.89403856]	[5.57232849e+02 8.70279480e+02 8.23984385e-01]	[480.26309204 339.19122314 0.94259745]	[503.42736816 339.2434082 0.94375217]	[462.25476074 336.48849487 0.77895015]	[523.94329834 336.52047729 0.81801832]	[5.62336487e+02 9.08628052e+02 7.59684086e-01]	[5.77739014e+02 8.95881897e+02 7.57016480e-01]	[5.47012695e+02 8.77957520e+02 6.81182086e-01]	[4.82915588e+02 9.00995056e+02 8.02625477e-01]	[4.64896667e+02 8.95897339e+02 7.69411385e-01]	[4.82749756e+02 8.75317139e+02 7.47925997e-01]
[490.47970581 356.98675537 0.88569486]	[490.55062866 398.18579102 0.90269554]	[439.14318848 398.27563477 0.90090394]	[421.18518066 498.26275635 0.9092294 ]	[421.28262329 585.5324707 0.92157155]	[544.40759277 398.04064941 0.91071802]	[562.37945557 475.16650391 0.87127721]	[559.68969727 500.64651489 0.81421983]	[500.68765259 582.81738281 0.78300905]	[462.21417236 582.87738037 0.77786291]	[477.71105957 726.65240479 0.86056376]	[480.2019043 870.1427002 0.87022138]	[536.71844482 582.80712891 0.72094816]	[541.77020264 726.66729736 0.89954984]	[5.57247620e+02 8.70185242e+02 8.24152350e-01]	[480.19363403 339.1784668 0.94198251]	[503.34118652 339.23947144 0.95530206]	[462.18475342 336.46710205 0.78852153]	[523.83587646 336.53063965 0.82944655]	[5.62300720e+02 9.06173950e+02 7.70751894e-01]	[5.77705688e+02 8.95852905e+02 7.61348367e-01]	[5.47049927e+02 8.75402649e+02 6.94117248e-01]	[4.82879730e+02 9.00992249e+02 8.10492933e-01]	[4.64869781e+02 8.95885315e+02 7.80475557e-01]	[4.82754364e+02 8.72929810e+02 7.54501879e-01]
[485.48815918 356.98452759 0.90022051]	[487.94140625 398.19778442 0.91123539]	[436.66293335 400.63497925 0.88497603]	[418.75463867 500.65325928 0.91127574]	[421.14889526 585.54779053 0.92297113]	[544.3338623 398.04373169 0.91131109]	[562.26177979 477.61495972 0.85979855]	[557.18914795 498.23043823 0.79987198]	[498.2671814 582.84844971 0.77389956]	[459.84518433 582.91595459 0.77965128]	[477.62716675 729.06976318 0.84572017]	[480.2149353 870.14196777 0.87710768]	[534.13519287 582.84637451 0.71337306]	[541.7434082 729.09442139 0.90002644]	[5.57201538e+02 8.67584656e+02 8.07432890e-01]	[477.73956299 339.16534424 0.93166524]	[500.90155029 339.23745728 0.95404893]	[459.77542114 334.03857422 0.81278169]	[521.34576416 336.49893188 0.82732606]	[5.62248291e+02 9.06091187e+02 7.91021287e-01]	[5.75179443e+02 8.93393616e+02 7.82893777e-01]	[5.49492310e+02 8.72779846e+02 7.30209172e-01]	[4.82880707e+02 9.01011414e+02 8.13606918e-01]	[4.64874237e+02 8.95899475e+02 7.85695851e-01]	[4.82763641e+02 8.72915100e+02 7.67541587e-01]
[485.44232178 357.00469971 0.9074074 ]	[485.42199707 398.22146606 0.92447037]	[436.54110718 400.65518188 0.86731875]	[418.68283081 498.2673645 0.91042578]	[418.71878052 587.97045898 0.90923625]	[541.90661621 398.0581665 0.91926432]	[559.81872559 475.16067505 0.8407104 ]	[554.63269043 498.2507019 0.80467188]	[498.17483521 582.80871582 0.75629765]	[459.76837158 582.88916016 0.77557003]	[477.62765503 729.08276367 0.84741682]	[480.22595215 870.13311768 0.87839258]	[531.56201172 582.79840088 0.7061497 ]	[539.31890869 726.597229 0.88506699]	[5.49537292e+02 8.57399475e+02 8.01427364e-01]	[477.68057251 339.20864868 0.91513592]	[500.83911133 339.26678467 0.94801438]	[459.74603271 334.06027222 0.81944329]	[521.2668457 336.47277832 0.83250338]	[5.59822144e+02 8.98431396e+02 7.83486366e-01]	[5.72655212e+02 8.90783325e+02 7.84082353e-01]	[5.44442505e+02 8.70115784e+02 7.41430819e-01]	[4.82907318e+02 9.01015564e+02 8.17212820e-01]	[4.64906281e+02 8.95901245e+02 7.92589009e-01]	[4.82753967e+02 8.72896667e+02 7.69825220e-01]
[485.45108032 357.00198364 0.9057678 ]	[485.42541504 398.22851562 0.92435741]	[436.5512085 400.66760254 0.87008893]	[418.68240356 500.67367554 0.91431957]	[418.71057129 587.96514893 0.91036928]	[541.89807129 398.06573486 0.92085129]	[559.80877686 477.6020813 0.84004772]	[552.14733887 498.25140381 0.80375183]	[498.17608643 582.80419922 0.75639749]	[459.77166748 582.87976074 0.7728703 ]	[477.60247803 729.11187744 0.83671439]	[480.22360229 870.14447021 0.8801707 ]	[531.55780029 582.79180908 0.70712578]	[539.31915283 726.6505127 0.88354081]	[5.49531616e+02 8.57403870e+02 8.03301275e-01]	[477.68823242 339.20626831 0.91562128]	[500.84625244 339.26489258 0.94910997]	[459.74523926 334.07421875 0.82347482]	[521.2612915 336.48327637 0.83186114]	[5.59805054e+02 8.98414673e+02 7.82780707e-01]	[5.72637085e+02 8.90773071e+02 7.85972357e-01]	[5.44452576e+02 8.70118286e+02 7.48342991e-01]	[4.82884064e+02 9.01023804e+02 8.16534638e-01]	[4.64883789e+02 8.95901123e+02 7.93311357e-01]	[4.82753021e+02 8.72897095e+02 7.75438547e-01]
[485.36856079 357.03091431 0.91959238]	[482.96020508 398.24215698 0.93383551]	[434.06103516 400.68490601 0.86051762]	[418.609375 500.74353027 0.91707695]	[418.61471558 588.02301025 0.89111263]	[541.7869873 398.06295776 0.92079985]	[557.25006104 477.58865356 0.82923794]	[549.54064941 500.72357178 0.84633338]	[495.69317627 582.77716064 0.7430203 ]	[459.72488403 582.86688232 0.76896966]	[475.16177368 729.18798828 0.82230318]	[480.23278809 870.11334229 0.87973487]	[529.01141357 580.3416748 0.71452338]	[539.26977539 729.08825684 0.875135 ]	[5.46945251e+02 8.52351501e+02 8.46062124e-01]	[477.63916016 339.21963501 0.91152477]	[500.79534912 339.30639648 0.94542396]	[459.70230103 334.05462646 0.81465089]	[521.21118164 336.54406738 0.83093441]	[5.59787415e+02 8.95846313e+02 7.89687991e-01]	[5.70104004e+02 8.88216309e+02 7.60930538e-01]	[5.41898071e+02 8.62529846e+02 7.02054441e-01]	[4.82920319e+02 9.01012390e+02 8.24420810e-01]	[4.64921722e+02 8.95890564e+02 7.99480021e-01]	[4.82748444e+02 8.72868103e+02 7.88513899e-01]
[482.93069458 357.05691528 0.93264222]	[482.89932251 398.24456787 0.9428308 ]	[431.53097534 400.67175293 0.8535642 ]	[418.55322266 498.26062012 0.89201099]	[416.12942505 588.00616455 0.86723274]	[541.71392822 398.07788086 0.9148432 ]	[552.12866211 475.09057617 0.80816811]	[547.06414795 500.80181885 0.86989105]	[493.08978271 582.83728027 0.73971808]	[459.60458374 582.91558838 0.75775695]	[477.6166687 729.13928223 0.83609194]	[480.23724365 867.67626953 0.86821759]	[526.4967041 582.82208252 0.73662436]	[539.20898438 726.58703613 0.86561644]	[544.46148682 849.76068115 0.86982 ]	[475.1567688 339.22235107 0.90714532]	[500.74481201 341.69229126 0.93799186]	[459.63476562 336.44857788 0.79945743]	[518.79455566 336.56658936 0.81993341]	[5.57198730e+02 8.90752136e+02 7.81754732e-01]	[5.67497070e+02 8.80512451e+02 7.53950119e-01]	[5.41779358e+02 8.54879578e+02 7.12676525e-01]	[4.85363983e+02 9.01015076e+02 8.24970961e-01]	[4.67431305e+02 8.95895081e+02 7.89031982e-01]	[4.82730560e+02 8.72806946e+02 7.86000967e-01]
[482.81881714 357.11715698 0.94371414]	[482.80020142 400.65264893 0.95499253]	[426.39889526 400.77868652 0.85730845]	[410.99829102 500.80599976 0.85816753]	[411.01422119 588.09588623 0.82947624]	[539.26983643 398.14587402 0.90179169]	[544.53881836 469.97866821 0.83467084]	[546.93902588 500.76446533 0.88285828]	[488.01449585 582.88513184 0.7544263 ]	[457.11593628 585.37420654 0.74774164]	[477.61166382 729.2086792 0.82989788]	[4.80248932e+02 8.67603943e+02 8.47315550e-01]	[523.99694824 582.85882568 0.77180797]	[534.17193604 723.95495605 0.7813679 ]	[5.39198730e+02 8.29164734e+02 8.28707337e-01]	[472.55682373 339.27984619 0.88857692]	[500.64752197 341.75222778 0.9097147 ]	[457.07894897 336.52307129 0.78786683]	[518.69085693 336.57077026 0.79797906]	[5.44432251e+02 8.70262207e+02 7.84038484e-01]	[5.62252136e+02 8.59958069e+02 7.33884215e-01]	[5.26505371e+02 8.31833313e+02 6.63772941e-01]	[4.85379608e+02 8.98460022e+02 8.14380765e-01]	[4.67455414e+02 8.93459534e+02 7.91415393e-01]	[4.82776123e+02 8.72747070e+02 7.53677070e-01]
[482.76931763 357.15365601 0.9496181 ]	[480.3762207 400.65490723 0.95713526]	[423.88122559 400.78363037 0.86770719]	[405.88305664 500.7718811 0.86317372]	[405.855896 588.06994629 0.85231626]	[536.74676514 398.15542603 0.88416493]	[544.46038818 469.96463013 0.83544135]	[544.52758789 500.75424194 0.88807428]	[487.98440552 582.89416504 0.76229358]	[457.09823608 585.38568115 0.7514022 ]	[477.59820557 729.20526123 0.82822192]	[4.80258789e+02 8.67593933e+02 8.39996338e-01]	[523.96868896 582.87054443 0.78100264]	[534.08312988 726.47351074 0.7832787 ]	[528.98223877 811.33917236 0.82944685]	[470.04067993 341.67007446 0.87870479]	[498.24230957 341.79669189 0.89598393]	[454.6104126 336.54760742 0.78926468]	[516.22412109 336.59100342 0.79980028]	[5.34128967e+02 8.65064819e+02 7.56520271e-01]	[5.46957825e+02 8.52342285e+02 7.51441061e-01]	[5.23808411e+02 8.13848999e+02 6.97206080e-01]	[4.85416992e+02 8.98497864e+02 7.94864357e-01]	[4.67456757e+02 8.95857361e+02 7.80787587e-01]	[4.82825897e+02 8.72727539e+02 7.50033081e-01]
[482.74172974 357.17456055 0.95246255]	[480.32507324 400.66195679 0.95949382]	[423.84405518 400.77874756 0.87092817]	[403.37005615 500.70599365 0.85386819]	[403.31896973 590.58239746 0.86118644]	[536.68395996 398.17443848 0.87981927]	[544.45544434 470.03106689 0.82643658]	[544.49694824 500.82281494 0.89782715]	[487.93362427 585.36871338 0.76259625]	[457.06344604 585.48168945 0.73939162]	[477.61328125 731.66424561 0.81539756]	[4.80249115e+02 8.67595337e+02 8.40698838e-01]	[523.92059326 582.91546631 0.78924537]	[531.5413208 729.04705811 0.79402512]	[523.88977051 803.53167725 0.81854779]	[469.99829102 341.69787598 0.87330294]	[498.21636963 344.25097656 0.88558942]	[454.56533813 336.54901123 0.78754699]	[516.17572021 336.61227417 0.78549159]	[5.23974976e+02 8.54787598e+02 7.76721060e-01]	[5.41801147e+02 8.49621338e+02 7.40897954e-01]	[5.18715271e+02 8.03473572e+02 6.43803000e-01]	[4.85379639e+02 9.00986755e+02 7.90053725e-01]	[4.67413879e+02 8.95881165e+02 7.72918284e-01]	[4.82817444e+02 8.70316589e+02 7.55446434e-01]
[480.36322021 357.19274902 0.95017797]	[480.27572632 400.67514038 0.9609496 ]	[423.78887939 400.80871582 0.87518466]	[403.24987793 500.78131104 0.87302679]	[400.87954712 590.6151123 0.87033898]	[534.16259766 398.17630005 0.87250495]	[544.38092041 472.54647827 0.8162415 ]	[544.39483643 500.86053467 0.90773237]	[485.48294067 585.41992188 0.76199669]	[454.57830811 585.53533936 0.73320293]	[475.12677002 731.67602539 0.79774272]	[4.80260895e+02 8.67641174e+02 8.43890667e-01]	[523.90252686 582.95922852 0.7843982 ]	[531.62023926 729.21313477 0.80030602]	[521.35296631 788.21679688 0.84016156]	[469.95291138 341.70986938 0.86855453]	[498.17214966 344.30584717 0.87382746]	[454.54089355 336.52078247 0.77695078]	[516.11639404 336.64804077 0.76956868]	[5.21169983e+02 8.42049866e+02 7.58577228e-01]	[5.28984009e+02 8.34308838e+02 7.21324563e-01]	[5.13633057e+02 7.88123352e+02 6.67842686e-01]	[4.85407135e+02 9.01003662e+02 7.82327116e-01]	[4.67468964e+02 8.95907776e+02 7.54435956e-01]	[4.82780548e+02 8.72770996e+02 7.42148340e-01]
[480.36968994 357.21038818 0.95222437]	[480.23608398 400.70803833 0.95560002]	[421.38519287 400.84741211 0.87040901]	[400.8274231 500.80944824 0.89806598]	[400.82418823 590.59002686 0.88232815]	[534.09405518 398.20013428 0.86974072]	[544.32495117 470.03375244 0.81521243]	[544.38946533 500.85055542 0.90872407]	[485.43481445 585.43475342 0.76549441]	[452.02398682 585.5390625 0.72338992]	[475.14538574 731.71563721 0.77781785]	[4.80243652e+02 8.70173035e+02 8.59725475e-01]	[523.87664795 585.3762207 0.78333223]	[534.11737061 731.71508789 0.77712852]	[521.20050049 770.07574463 0.84146208]	[467.50128174 341.74597168 0.86605841]	[498.15625 344.33267212 0.86757433]	[452.06268311 336.57714844 0.78359914]	[513.63409424 336.68026733 0.76631534]	[5.11094177e+02 8.26609314e+02 7.65761673e-01]	[5.23824219e+02 8.18888306e+02 7.53755033e-01]	[5.08458893e+02 7.67487366e+02 6.76498353e-01]	[4.85378418e+02 9.00984985e+02 7.86275387e-01]	[4.67447083e+02 8.95908752e+02 7.73142159e-01]	[4.80309326e+02 8.75367676e+02 7.30089247e-01]
[480.37234497 359.56716919 0.95433712]	[480.18338013 400.7565918 0.95092553]	[421.32116699 403.28118896 0.87363809]	[400.77365112 500.88912964 0.91527772]	[400.77108765 590.64013672 0.88669008]	[531.54968262 398.23364258 0.87411487]	[544.28765869 472.58190918 0.81987524]	[544.33300781 500.86947632 0.90856147]	[485.41207886 585.39038086 0.77311534]	[452.00024414 585.50598145 0.72830379]	[475.12924194 729.20166016 0.78670663]	[480.19885254 870.2868042 0.87702239]	[523.85546875 582.92449951 0.79493427]	[534.12768555 729.13256836 0.79675847]	[5.13629578e+02 7.62508606e+02 7.55897760e-01]	[467.47851562 341.78814697 0.86288124]	[498.14627075 346.81860352 0.86275744]	[452.00820923 336.65881348 0.78886116]	[513.56719971 339.06292725 0.76186204]	[503.44805908 811.26196289 0.9298017 ]	[518.75305176 808.64233398 0.85033095]	[5.05902771e+02 7.52258911e+02 6.37616456e-01]	[4.85362640e+02 8.98494385e+02 7.88562298e-01]	[4.67434906e+02 8.95919495e+02 7.76329637e-01]	[4.80239685e+02 8.77975342e+02 7.28958607e-01]
[480.36300659 359.58132935 0.95881635]	[480.13363647 400.7779541 0.94171977]	[421.28375244 403.31448364 0.87153912]	[400.69116211 503.25054932 0.92936647]	[400.72357178 593.14355469 0.88599569]	[528.98016357 398.22732544 0.8836242 ]	[541.92346191 472.52249146 0.83335418]	[544.30426025 500.89141846 0.91518545]	[485.39468384 585.40893555 0.77625048]	[449.4937439 585.5378418 0.72280645]	[472.5637207 731.76281738 0.76838911]	[480.18734741 872.7020874 0.88486928]	[523.84484863 582.92370605 0.79338819]	[536.6539917 729.10736084 0.82762885]	[505.91107178 744.48718262 0.78369141]	[467.45373535 341.80886841 0.86252934]	[498.11856079 346.83364868 0.85838562]	[449.50311279 336.64572144 0.78986728]	[511.05667114 339.05831909 0.76785696]	[500.89953613 790.78326416 0.93435383]	[5.13619995e+02 7.88205017e+02 7.75824189e-01]	[5.03279388e+02 7.31713257e+02 6.11173987e-01]	[4.82901703e+02 8.98472168e+02 7.78741241e-01]	[4.64942902e+02 8.95884521e+02 7.66219318e-01]	[4.80270569e+02 8.80482300e+02 7.29528427e-01]
[480.30780029 359.62112427 0.95431256]	[477.7348938 400.78295898 0.93763608]	[421.23947144 403.33093262 0.87417579]	[398.27587891 500.89944458 0.92615634]	[398.28237915 593.15600586 0.88216394]	[526.46905518 398.22732544 0.89972752]	[541.85223389 472.56143188 0.82559341]	[541.95300293 500.88763428 0.90554082]	[482.98147583 582.89941406 0.79066139]	[449.45715332 585.44360352 0.73502141]	[470.00769043 731.64794922 0.77264577]	[480.20703125 870.22906494 0.88437402]	[523.7913208 582.80560303 0.78615063]	[536.73760986 729.01245117 0.83889437]	[503.3807373 731.69915771 0.78255785]	[464.96392822 344.28482056 0.86116892]	[495.60122681 346.87695312 0.84616917]	[446.97119141 336.62734985 0.79371715]	[508.5440979 336.6595459 0.80297488]	[500.7387085 780.43121338 0.85683227]	[5.03421967e+02 7.72794800e+02 7.21910834e-01]	[5.00757751e+02 7.26451111e+02 5.47513366e-01]	[4.82946320e+02 8.98470581e+02 7.78006852e-01]	[4.67408447e+02 8.95882568e+02 7.64048100e-01]	[4.80305054e+02 8.75411133e+02 7.35769212e-01]
[480.24365234 359.63735962 0.95074171]	[477.63876343 400.83969116 0.91741842]	[421.18188477 403.37295532 0.86821264]	[398.26745605 500.8500061 0.93255264]	[398.25064087 593.14984131 0.8831501 ]	[524.01538086 400.64898682 0.90852726]	[541.78161621 475.11483765 0.83120245]	[541.87268066 500.8968811 0.89794803]	[482.93997192 585.37365723 0.78850967]	[446.9309082 585.51757812 0.72715461]	[469.97137451 731.67401123 0.78532267]	[480.21191406 870.25775146 0.89226776]	[523.76348877 582.86340332 0.78169346]	[541.73260498 729.09002686 0.87636709]	[503.35723877 723.89508057 0.74504703]	[464.87921143 344.31982422 0.87122136]	[490.56445312 346.88446045 0.8398276 ]	[444.43951416 336.67428589 0.81318974]	[508.45510864 336.66473389 0.82282448]	[500.64328003 770.15106201 0.81483519]	[5.00878967e+02 7.67573303e+02 6.89137697e-01]	[4.98236755e+02 7.08565002e+02 5.21005213e-01]	[4.82946808e+02 8.98480286e+02 7.83397973e-01]	[4.67402222e+02 8.95887878e+02 7.68803656e-01]	[4.80305634e+02 8.75446960e+02 7.31733203e-01]
[480.18469238 359.69415283 0.94094783]	[475.14846802 400.84909058 0.90323812]	[418.77459717 405.81811523 0.86144656]	[398.22927856 503.34732056 0.92451394]	[398.22753906 595.68676758 0.88104749]	[523.98034668 400.64697266 0.91501236]	[541.75286865 475.06973267 0.83051682]	[541.82720947 500.85745239 0.89340889]	[482.89987183 585.39367676 0.80019158]	[446.89581299 585.56018066 0.72700465]	[470.02209473 731.67565918 0.79709679]	[480.21313477 870.25714111 0.89278996]	[521.39587402 582.8536377 0.78637511]	[541.95245361 731.66845703 0.85760665]	[503.36776733 713.69488525 0.74086058]	[464.81900024 346.82315063 0.87365198]	[488.00143433 349.4385376 0.85120499]	[444.36358643 339.05221558 0.83320409]	[505.98770142 339.06692505 0.81896162]	[500.72390747 764.9944458 0.76720673]	[5.00856354e+02 7.57378845e+02 6.17091715e-01]	[4.98148254e+02 7.03443298e+02 5.20610332e-01]	[4.82957855e+02 8.98474915e+02 7.87158549e-01]	[4.67403046e+02 8.95882629e+02 7.75335133e-01]	[4.80297424e+02 8.75439941e+02 7.28579521e-01]
[477.70883179 359.71151733 0.92892975]	[472.57339478 403.27825928 0.8806265 ]	[418.69830322 405.88842773 0.85450161]	[398.20028687 503.35888672 0.92455429]	[398.18380737 598.28363037 0.88595057]	[523.91290283 400.71936035 0.92314613]	[539.29138184 472.58074951 0.80589652]	[541.793396 500.89840698 0.88677746]	[482.8805542 585.40466309 0.80832088]	[446.91021729 587.9831543 0.72737646]	[467.45126343 729.22509766 0.78007787]	[480.22338867 870.25579834 0.89399493]	[521.36315918 582.85113525 0.78621089]	[544.39007568 731.70770264 0.84237051]	[503.4380188 708.66748047 0.79475617]	[462.34146118 346.83374023 0.88293242]	[485.47961426 349.45672607 0.86413866]	[441.91085815 339.09460449 0.82117808]	[505.940979 339.17303467 0.79985344]	[5.00728821e+02 7.57318604e+02 7.31953382e-01]	[5.00809540e+02 7.49765808e+02 6.33126199e-01]	[4.98190643e+02 6.98322571e+02 5.97179711e-01]	[4.82944580e+02 8.98469238e+02 7.84120023e-01]	[4.67390350e+02 8.95873047e+02 7.72447646e-01]	[4.80318817e+02 8.75458069e+02 7.25876927e-01]
[477.5927124 359.82312012 0.88912994]	[472.5206604 403.28594971 0.88216418]	[418.64520264 405.89935303 0.85424745]	[398.18447876 503.41964722 0.92740953]	[398.17388916 600.84350586 0.90022767]	[523.88165283 400.73190308 0.93066144]	[539.26373291 475.16040039 0.81490934]	[541.78717041 503.25878906 0.8862924 ]	[482.878479 585.45123291 0.80469126]	[446.90280151 588.02642822 0.72662491]	[467.4602356 729.24310303 0.76995337]	[480.22073364 870.28521729 0.89193249]	[521.35687256 582.89489746 0.78801352]	[544.43695068 734.25683594 0.8305276 ]	[503.42752075 706.05340576 0.78102344]	[462.23233032 349.4536438 0.88889158]	[485.38110352 351.99993896 0.88564265]	[441.85769653 339.1842041 0.78406739]	[505.88586426 339.17105103 0.80526894]	[5.00855225e+02 7.49764404e+02 6.75529480e-01]	[5.00861481e+02 7.47130005e+02 5.77383280e-01]	[4.98176392e+02 6.90693115e+02 5.65410256e-01]	[4.82925171e+02 8.98473206e+02 7.84230351e-01]	[4.64942657e+02 8.95864990e+02 7.76188672e-01]	[4.80319061e+02 8.77927551e+02 7.21081018e-01]
[475.07687378 362.26037598 0.87015671]	[469.9876709 403.39633179 0.8648988 ]	[418.60211182 410.99301147 0.84764308]	[398.19451904 505.9597168 0.91577107]	[398.199646 603.40576172 0.93771112]	[523.85498047 400.79779053 0.94405425]	[539.23742676 477.62716675 0.82174689]	[541.73986816 503.34988403 0.89494967]	[482.84945679 585.5133667 0.80259722]	[446.87591553 588.08105469 0.72515053]	[469.95828247 731.74212646 0.74661559]	[480.22027588 870.32733154 0.88770974]	[521.33508301 582.95202637 0.79215437]	[544.41333008 736.81243896 0.815777 ]	[5.03353302e+02 7.03488464e+02 6.84931815e-01]	[459.85266113 352.02069092 0.89799762]	[482.92514038 354.51687622 0.91061848]	[441.80621338 339.26385498 0.80537021]	[503.39605713 339.26690674 0.79690933]	[5.05900269e+02 7.46991821e+02 5.28719783e-01]	[5.03407593e+02 7.39354614e+02 4.35849935e-01]	[4.95607788e+02 6.88067871e+02 4.29281950e-01]	[4.82943634e+02 8.98481934e+02 7.82962084e-01]	[4.67390045e+02 8.95880127e+02 7.70944953e-01]	[4.80301178e+02 8.77994019e+02 7.13540256e-01]
[472.57763672 362.34655762 0.85956025]	[467.47180176 408.38122559 0.85439813]	[418.57711792 416.03665161 0.8607918 ]	[398.19070435 511.06512451 0.87986231]	[398.22991943 605.8684082 0.94084877]	[523.79443359 400.82836914 0.92951685]	[539.21447754 480.137146 0.83844459]	[541.68658447 503.48828125 0.8699466 ]	[482.86248779 585.55804443 0.79258996]	[446.88729858 590.57159424 0.71671134]	[467.49304199 731.76708984 0.73762774]	[480.23797607 872.70727539 0.89053774]	[521.34851074 585.40637207 0.78464848]	[544.48834229 739.34307861 0.82849181]	[505.95178223 703.48669434 0.76016414]	[459.79244995 354.54803467 0.91954815]	[482.86126709 354.58691406 0.93090433]	[441.73666382 341.73886108 0.79414701]	[503.29299927 341.67669678 0.78812635]	[5.00814667e+02 7.44454834e+02 6.41776860e-01]	[5.00727081e+02 7.36781128e+02 5.69503963e-01]	[4.98240051e+02 6.88040527e+02 5.79924822e-01]	[4.82896484e+02 8.98501465e+02 7.72293448e-01]	[4.64920990e+02 8.95880920e+02 7.67705858e-01]	[4.80350037e+02 8.80476318e+02 7.14345276e-01]
[470.02722168 367.32974243 0.84650177]	[467.43045044 411.01751709 0.85713738]	[418.55664062 418.54898071 0.8774094 ]	[398.18603516 516.14245605 0.89243591]	[398.25335693 606.01208496 0.94646323]	[523.78582764 403.25244141 0.9271608 ]	[539.25244141 480.27624512 0.88042945]	[541.69921875 505.9979248 0.86577976]	[482.88476562 588.03997803 0.78301388]	[446.91140747 590.64080811 0.70948124]	[4.69975128e+02 7.34261414e+02 7.08829701e-01]	[480.25354004 872.71704102 0.89088827]	[521.35864258 585.46331787 0.78134006]	[544.43151855 741.89385986 0.83210778]	[5.05925903e+02 7.00918457e+02 6.64827406e-01]	[459.72714233 357.01467896 0.93563968]	[482.79031372 357.05609131 0.95895553]	[441.67370605 344.2722168 0.77281731]	[503.23049927 341.81173706 0.78770787]	[5.03375641e+02 7.34276855e+02 4.40281630e-01]	[5.00803101e+02 7.29172852e+02 4.35272455e-01]	[4.98163391e+02 6.85470886e+02 4.27737892e-01]	[4.82907990e+02 8.98502747e+02 7.66808033e-01]	[4.64936127e+02 8.95880737e+02 7.65569985e-01]	[4.82738281e+02 8.80486816e+02 7.12249160e-01]
[467.47296143 372.50878906 0.85901964]	[467.40530396 416.06350708 0.87782288]	[418.54647827 418.67327881 0.88426214]	[398.21096802 518.70343018 0.92898172]	[398.27655029 606.10772705 0.93095237]	[523.77416992 403.36569214 0.91217905]	[539.21276855 482.81793213 0.88155812]	[539.30187988 511.08880615 0.82836044]	[482.90219116 593.14984131 0.76751316]	[446.95443726 598.26818848 0.70715988]	[4.69997345e+02 7.41985168e+02 7.12923586e-01]	[480.25964355 872.76605225 0.89241683]	[521.36486816 588.03051758 0.77054965]	[544.39263916 744.42907715 0.84333318]	[5.05895233e+02 7.00930969e+02 5.49256444e-01]	[459.63555908 357.20544434 0.94304907]	[482.74130249 359.56054688 0.96381283]	[439.26080322 351.93319702 0.76620334]	[500.8536377 346.83334351 0.76418555]	[5.21315125e+02 7.34301270e+02 2.71749616e-01]	[5.34117126e+02 7.29086365e+02 2.26999700e-01]	[4.95646057e+02 6.85444519e+02 2.77932882e-01]	[4.82901215e+02 8.98513000e+02 7.68279791e-01]	[4.64926270e+02 8.95893677e+02 7.68892944e-01]	[4.82755646e+02 8.83025818e+02 7.14039385e-01]
[464.96273804 375.12545776 0.89962101]	[464.9703064 418.56430054 0.90176356]	[416.13873291 418.79760742 0.88097537]	[398.22198486 521.22235107 0.96033132]	[400.67990112 611.06530762 0.89944828]	[521.42663574 405.90847778 0.89215565]	[539.23925781 482.86166382 0.87656552]	[541.73181152 516.16125488 0.86319304]	[482.91885376 598.25976562 0.77544487]	[449.44296265 603.32025146 0.72581804]	[475.07772827 747.12768555 0.75670838]	[480.24905396 872.79730225 0.89501387]	[521.3807373 590.60443115 0.75864315]	[544.34454346 746.95794678 0.87130541]	[5.00820770e+02 7.03478638e+02 4.05858964e-01]	[457.1925354 359.67980957 0.92317885]	[480.35528564 359.71102905 0.97000486]	[439.23156738 354.48132324 0.78684676]	[500.75387573 354.48272705 0.80719978]	[5.39193542e+02 7.47008362e+02 2.17978194e-01]	[0. 0. 0.]	[0. 0. 0.]	[4.82948608e+02 9.00991455e+02 7.69277990e-01]	[4.67390472e+02 8.95933960e+02 7.61524558e-01]	[4.80337799e+02 8.83042236e+02 7.22295642e-01]
[464.89239502 377.60647583 0.92323577]	[464.94570923 418.73873901 0.90971977]	[416.09234619 421.29064941 0.86420232]	[398.22787476 521.3727417 0.97437036]	[400.71044922 613.6350708 0.88294291]	[521.41162109 413.57293701 0.88274193]	[539.2878418 485.40478516 0.85336 ]	[541.70397949 518.74041748 0.88974047]	[482.93972778 603.30377197 0.80007768]	[449.46176147 603.49066162 0.748649 ]	[475.15936279 749.66455078 0.80582112]	[480.26324463 872.81445312 0.88949555]	[521.39990234 598.27471924 0.75799888]	[544.35003662 747.0357666 0.88975847]	[5.00779022e+02 7.03450134e+02 3.48337442e-01]	[457.1534729 359.81338501 0.90122867]	[480.32223511 362.2131958 0.94469863]	[439.24621582 357.02148438 0.8098855 ]	[500.73895264 357.04891968 0.85996437]	[5.41633911e+02 7.47152344e+02 2.05253094e-01]	[0. 0. 0.]	[0. 0. 0.]	[4.82956360e+02 9.01026672e+02 7.64162123e-01]	[4.64959534e+02 8.95954590e+02 7.54285872e-01]	[4.80355286e+02 8.83041077e+02 7.12127566e-01]
[464.84042358 377.75427246 0.93357724]	[464.92367554 421.18948364 0.9112336 ]	[416.07373047 423.81204224 0.84107924]	[398.24298096 523.82733154 0.97374046]	[400.76190186 618.82147217 0.88994569]	[521.40075684 416.10675049 0.89534819]	[539.29864502 487.94940186 0.84438115]	[541.68548584 521.27471924 0.90168327]	[482.92214966 603.36560059 0.80371046]	[449.44702148 605.9276123 0.75093609]	[477.61050415 749.73895264 0.81355703]	[480.2460022 872.82659912 0.88847691]	[521.38043213 600.79290771 0.76280648]	[541.94567871 747.15924072 0.88797235]	[5.00803619e+02 7.08530457e+02 2.99164474e-01]	[457.10284424 362.32046509 0.87179846]	[480.28012085 364.81332397 0.91866279]	[439.11883545 357.22665405 0.81681228]	[500.70626831 357.16381836 0.85664165]	[0. 0. 0.]	[0. 0. 0.]	[0. 0. 0.]	[4.85398743e+02 9.01024414e+02 7.68876016e-01]	[4.67429352e+02 8.95972412e+02 7.53477097e-01]	[4.80316010e+02 8.83064026e+02 7.13304698e-01]
[462.42391968 380.23529053 0.94375181]	[464.88265991 421.28366089 0.91957694]	[416.05856323 426.36373901 0.82605255]	[398.23800659 523.99597168 0.9525376 ]	[400.75637817 623.80621338 0.9201237 ]	[521.3651123 418.56240845 0.91263068]	[539.30096436 488.00738525 0.84859908]	[539.32086182 521.34490967 0.91216254]	[482.93319702 603.48291016 0.8102231 ]	[449.44042969 606.02856445 0.74449152]	[475.15008545 752.20617676 0.80928952]	[480.24380493 872.86669922 0.88493705]	[521.40124512 603.33117676 0.78320384]	[541.84033203 749.65307617 0.8712278 ]	[5.00723297e+02 7.06036682e+02 4.28552061e-01]	[454.63592529 367.37088013 0.8470872 ]	[480.24746704 372.44445801 0.89645481]	[439.06838989 359.62704468 0.73833609]	[500.72476196 359.6340332 0.83779973]	[0. 0. 0.]	[0. 0. 0.]	[0. 0. 0.]	[4.85365692e+02 9.01036072e+02 7.56959856e-01]	[4.67392822e+02 8.95980103e+02 7.44478226e-01]	[4.80340515e+02 8.85577026e+02 7.16618776e-01]
[462.39505005 382.78271484 0.91814572]	[464.84771729 421.36804199 0.91850889]	[416.02001953 428.9286499 0.81681687]	[398.24215698 526.52734375 0.92847091]	[400.78665161 623.94317627 0.93739629]	[521.37713623 418.65863037 0.93611276]	[541.67712402 493.10513306 0.84938383]	[539.29742432 523.77166748 0.9047811 ]	[482.89801025 605.95050049 0.81876451]	[446.91052246 606.08459473 0.74176198]	[475.0881958 752.19110107 0.7997008 ]	[480.23873901 872.87414551 0.8848744 ]	[521.3817749 603.40130615 0.79034537]	[541.78039551 752.19085693 0.83936816]	[4.98253326e+02 7.06113037e+02 4.49962676e-01]	[454.56939697 374.97399902 0.85217434]	[480.1803894 375.01800537 0.91001111]	[436.68444824 359.76901245 0.64361203]	[500.71255493 359.68591309 0.81487066]	[0. 0. 0.]	[0. 0. 0.]	[0. 0. 0.]	[4.85357574e+02 9.01037048e+02 7.56578743e-01]	[4.64957764e+02 8.95978638e+02 7.46363640e-01]	[4.80341278e+02 8.85592529e+02 7.16556072e-01]
[462.31915283 385.33248901 0.90433717]	[464.87060547 423.86468506 0.88889217]	[413.5880127 431.55523682 0.81054151]	[398.26373291 531.58874512 0.90724397]	[400.77514648 626.38787842 0.94980043]	[521.39404297 421.15332031 0.93246281]	[541.7411499 495.62301636 0.85680258]	[539.31420898 523.84240723 0.92037392]	[482.84832764 606.03381348 0.81554085]	[444.43807983 608.58239746 0.73753768]	[472.5552063 754.83032227 0.77715695]	[480.22610474 872.88537598 0.87491298]	[521.34039307 603.48706055 0.77694798]	[541.77111816 752.27404785 0.81517184]	[5.00739807e+02 7.08624512e+02 3.38507593e-01]	[452.05929565 377.48626709 0.87188846]	[477.73391724 377.52798462 0.91870213]	[436.63284302 362.27816772 0.61605167]	[500.64724731 359.80807495 0.81449127]	[0. 0. 0.]	[0. 0. 0.]	[0. 0. 0.]	[4.85352173e+02 9.01022522e+02 7.55518377e-01]	[4.64958984e+02 8.95972961e+02 7.41599321e-01]	[4.80338959e+02 8.85618286e+02 7.06945181e-01]
[462.30581665 387.90402222 0.89968872]	[464.84130859 426.44714355 0.87441492]	[413.55465698 436.6194458 0.83384043]	[398.26852417 536.69726562 0.91799098]	[400.7956543 626.47570801 0.94728351]	[521.38330078 421.2520752 0.93847436]	[541.7130127 498.12973022 0.86515623]	[541.68377686 523.93218994 0.92668766]	[482.83087158 608.5916748 0.79184747]	[444.41110229 613.63909912 0.71981514]	[470.02200317 757.34918213 0.77927613]	[480.2277832 872.87866211 0.88090396]	[521.33605957 606.0302124 0.76702452]	[541.84649658 757.34741211 0.81571728]	[4.98208130e+02 7.08690552e+02 3.65763068e-01]	[452.02902222 377.56478882 0.88578475]	[477.73266602 377.63027954 0.93090141]	[436.58831787 367.33007812 0.63625038]	[498.20812988 362.33914185 0.75657314]	[0. 0. 0.]	[0. 0. 0.]	[0. 0. 0.]	[4.85356750e+02 9.01027771e+02 7.59083271e-01]	[4.67391937e+02 8.95983398e+02 7.45166183e-01]	[4.80355469e+02 8.85610291e+02 7.12115407e-01]
[462.20285034 393.06121826 0.91873527]	[464.83041382 434.01489258 0.86420947]	[413.59005737 439.13967896 0.85588443]	[398.25866699 539.23565674 0.93602425]	[400.78735352 626.59375 0.92991936]	[521.36071777 421.35922241 0.91874164]	[541.70843506 500.66412354 0.89304668]	[539.27801514 526.47351074 0.88694662]	[482.82278442 611.1595459 0.77895802]	[444.41165161 616.24902344 0.72036594]	[470.03646851 759.86700439 0.77891546]	[480.23410034 872.88665771 0.88072354]	[521.3269043 608.55957031 0.75654846]	[541.86785889 762.41894531 0.83183032]	[5.00752014e+02 7.11143250e+02 3.77048910e-01]	[449.4675293 377.72549438 0.89270455]	[477.63409424 380.13424683 0.92279822]	[436.5447998 369.97894287 0.63733506]	[495.69232178 369.91583252 0.74665719]	[5.39163269e+02 7.57383789e+02 1.59235194e-01]	[0. 0. 0.]	[0. 0. 0.]	[4.82954620e+02 9.01031006e+02 7.58162320e-01]	[4.64951202e+02 8.95977539e+02 7.47542858e-01]	[4.82738983e+02 8.85615540e+02 7.12997496e-01]
[462.17767334 398.05548096 0.95193797]	[462.45217896 436.56304932 0.88155502]	[413.56307983 439.24493408 0.86208737]	[398.25527954 541.72845459 0.95266807]	[400.79818726 629.06134033 0.91145301]	[521.34332275 423.7791748 0.90744114]	[541.73492432 500.88485718 0.91059971]	[539.31225586 534.12805176 0.84245777]	[482.79089355 613.70037842 0.77951807]	[444.38516235 618.78796387 0.7272647 ]	[472.53552246 757.39154053 0.77331847]	[480.23178101 872.86706543 0.88348812]	[521.28912354 611.07202148 0.74485785]	[541.921875 762.48986816 0.83560115]	[5.00804688e+02 7.11147400e+02 3.39723229e-01]	[446.9251709 380.27423096 0.89380628]	[477.60717773 380.29467773 0.9015125 ]	[434.04840088 375.06225586 0.62708628]	[498.13336182 372.48602295 0.79480636]	[5.39240112e+02 7.59902222e+02 1.66580945e-01]	[0. 0. 0.]	[0. 0. 0.]	[4.82950348e+02 9.01024963e+02 7.63927341e-01]	[4.64945282e+02 8.95967957e+02 7.53836811e-01]	[4.82739502e+02 8.85590820e+02 7.09236026e-01]
[459.85568237 398.16766357 0.95809698]	[464.8164978 436.6914978 0.90351093]	[413.55136108 441.69311523 0.85952187]	[398.24221802 541.85290527 0.97454852]	[400.8223877 631.7019043 0.88061893]	[521.32128906 423.88748169 0.88856161]	[541.74023438 503.40597534 0.89529997]	[539.31323242 539.18890381 0.85896647]	[482.79202271 618.79418945 0.79003489]	[444.39254761 621.37695312 0.74039412]	[475.12405396 762.47198486 0.78892982]	[480.23294067 872.86999512 0.88379276]	[521.28094482 613.68121338 0.74016762]	[541.92468262 764.96185303 0.84807825]	[5.00788940e+02 7.11125916e+02 3.96838009e-01]	[446.88745117 382.72027588 0.88404155]	[477.62298584 382.7616272 0.88796538]	[434.01660156 377.61239624 0.67166412]	[498.11245728 375.08782959 0.82609308]	[5.41663757e+02 7.65007812e+02 1.95972845e-01]	[0. 0. 0.]	[0. 0. 0.]	[4.85354553e+02 9.01028503e+02 7.65639961e-01]	[4.67396271e+02 8.95981201e+02 7.50765443e-01]	[4.80349213e+02 8.85566101e+02 7.08440065e-01]
[459.8520813 400.63943481 0.95803422]	[462.44943237 439.25012207 0.91939962]	[413.51861572 444.3085022 0.83416092]	[398.23284912 544.3449707 0.97266799]	[400.78671265 641.81396484 0.89307731]	[521.30963135 428.94332886 0.87385434]	[541.72131348 503.4324646 0.879888 ]	[541.70440674 539.20178223 0.883416 ]	[482.802948 618.83642578 0.79864258]	[444.41677856 623.8348999 0.74757326]	[477.59414673 767.50823975 0.83059001]	[480.24478149 872.89508057 0.88124722]	[521.28637695 613.7041626 0.74257374]	[541.94403076 767.45776367 0.86954862]	[5.00774231e+02 7.11121460e+02 4.27190095e-01]	[446.87643433 382.88024902 0.86082017]	[477.61123657 385.37759399 0.8743856 ]	[431.46948242 377.73391724 0.75433779]	[495.61816406 377.64526367 0.81523407]	[5.41687073e+02 7.67449463e+02 1.75645560e-01]	[0. 0. 0.]	[0. 0. 0.]	[4.82946350e+02 9.01035767e+02 7.57991612e-01]	[4.64950165e+02 8.95982544e+02 7.48618424e-01]	[4.82753693e+02 8.85607483e+02 7.10302293e-01]
[459.85400391 400.6439209 0.95834172]	[462.45053101 439.26174927 0.91971064]	[413.52355957 444.31005859 0.83455604]	[398.23840332 544.35955811 0.96946841]	[400.77923584 641.84558105 0.89965767]	[521.315979 428.97702026 0.87381393]	[541.7109375 503.44372559 0.86962891]	[541.71038818 539.18786621 0.88000214]	[482.77880859 621.29998779 0.80103564]	[444.37716675 623.8550415 0.75377536]	[477.60568237 767.52124023 0.83590496]	[480.24041748 872.91680908 0.87634718]	[521.27270508 616.20922852 0.73833644]	[541.93218994 767.46722412 0.87745601]	[5.00818054e+02 7.11162659e+02 4.38696265e-01]	[446.87811279 385.29486084 0.86029047]	[477.61346436 385.39456177 0.87259066]	[431.4692688 377.7350769 0.75392705]	[495.62075806 377.65103149 0.81477404]	[5.41668945e+02 7.67428711e+02 1.96695566e-01]	[0. 0. 0.]	[0. 0. 0.]	[4.82951813e+02 9.01046082e+02 7.51028657e-01]	[4.64947479e+02 8.98414368e+02 7.43853807e-01]	[4.82751404e+02 8.85654541e+02 7.17648804e-01]
[459.85253906 400.63745117 0.9590711 ]	[462.44833374 439.25894165 0.92070442]	[413.52294922 444.31637573 0.8332324 ]	[398.23773193 544.36395264 0.9685595 ]	[400.78115845 641.84606934 0.89957082]	[521.31536865 428.96368408 0.87350976]	[541.70690918 503.43530273 0.86816132]	[541.71331787 539.18792725 0.87950671]	[482.78076172 621.29736328 0.80064243]	[444.37939453 623.85375977 0.75279987]	[477.6048584 767.53613281 0.83857363]	[480.2416687 872.91925049 0.8761363 ]	[521.2723999 616.20422363 0.73808885]	[541.9286499 767.46740723 0.87765026]	[5.00814789e+02 7.11162109e+02 4.42372352e-01]	[446.87887573 385.29309082 0.86050588]	[477.60418701 385.38189697 0.87198573]	[431.47067261 377.74612427 0.75318706]	[495.61468506 377.64855957 0.81446892]	[5.41661072e+02 7.67423706e+02 1.95299000e-01]	[0. 0. 0.]	[0. 0. 0.]	[4.82948700e+02 9.01046082e+02 7.50558674e-01]	[4.64946381e+02 8.98415100e+02 7.43610978e-01]	[4.82756531e+02 8.85658203e+02 7.17515826e-01]
[459.85055542 400.67459106 0.96007651]	[462.43969727 439.31692505 0.92048949]	[413.51461792 444.40429688 0.82415688]	[398.23822021 544.42681885 0.96272391]	[400.77853394 641.92181396 0.91065103]	[521.30462646 431.4944458 0.87179637]	[541.69769287 503.46133423 0.86600512]	[541.71282959 539.20837402 0.88320947]	[482.76455688 621.32446289 0.80844808]	[444.36480713 623.88543701 0.76150131]	[477.6121521 767.49450684 0.83288264]	[480.2409668 872.91387939 0.87589353]	[521.26269531 616.23248291 0.74051428]	[541.92712402 767.46075439 0.86640704]	[5.00829498e+02 7.11139465e+02 4.04475182e-01]	[446.87228394 385.34506226 0.85649925]	[477.59848022 387.89309692 0.86979944]	[428.98443604 380.1088562 0.76340902]	[493.13223267 377.70529175 0.80842334]	[0. 0. 0.]	[0. 0. 0.]	[0. 0. 0.]	[4.82950409e+02 9.01044373e+02 7.51683891e-01]	[4.64939087e+02 8.95988464e+02 7.44777679e-01]	[4.82753082e+02 8.85651794e+02 7.16732383e-01]
[459.84640503 400.71798706 0.95722997]	[462.44595337 441.68710327 0.9183507 ]	[413.49459839 446.86486816 0.81748176]	[398.22909546 544.44580078 0.9640817 ]	[400.77853394 641.94018555 0.91502368]	[521.31445312 434.02206421 0.87891752]	[541.74316406 505.88256836 0.87956965]	[541.74926758 539.21502686 0.89426106]	[482.78872681 621.36663818 0.80875319]	[444.40319824 623.92449951 0.75717711]	[477.60140991 767.59918213 0.84073317]	[4.80244812e+02 8.75315674e+02 8.71643901e-01]	[521.28460693 618.75598145 0.74488962]	[541.9140625 767.48303223 0.87727249]	[5.03349274e+02 7.16259216e+02 3.30732733e-01]	[444.44387817 385.39538574 0.85218608]	[475.16244507 387.93096924 0.86877429]	[428.96896362 380.10913086 0.7571528 ]	[493.1307373 377.67254639 0.81210983]	[0. 0. 0.]	[0. 0. 0.]	[0. 0. 0.]	[4.82923340e+02 9.01040466e+02 7.51818776e-01]	[4.64917603e+02 8.95980103e+02 7.48024940e-01]	[4.82778534e+02 8.88106140e+02 7.20563531e-01]
[459.81387329 400.77392578 0.9563275 ]	[462.44360352 441.72366333 0.92051095]	[413.49691772 446.93917847 0.80817008]	[398.24484253 544.54034424 0.94944412]	[400.78970337 644.39050293 0.92872554]	[521.29956055 434.05603027 0.88038051]	[541.7635498 505.88809204 0.88443828]	[541.76324463 539.21990967 0.89543188]	[482.831604 623.84277344 0.81570017]	[444.4286499 623.99731445 0.76225936]	[477.60791016 767.62445068 0.84454608]	[480.24124146 872.92266846 0.87470073]	[521.32446289 618.83111572 0.75780237]	[541.94299316 767.52166748 0.88897455]	[5.03353027e+02 7.16268921e+02 3.08688074e-01]	[444.40637207 387.93408203 0.85673034]	[475.08712769 390.49102783 0.86230499]	[428.9432373 380.13400269 0.747913 ]	[493.090271 377.71389771 0.82238567]	[0. 0. 0.]	[0. 0. 0.]	[0. 0. 0.]	[4.82936279e+02 9.01035278e+02 7.57215917e-01]	[4.64934174e+02 8.95979309e+02 7.50640392e-01]	[4.82770386e+02 8.85645691e+02 7.19519615e-01]
[459.81027222 400.79949951 0.95563865]	[462.44622803 441.7305603 0.9210878 ]	[413.5085144 446.96429443 0.80733395]	[398.24459839 546.95483398 0.94429892]	[400.79290771 644.4039917 0.93032891]	[521.30328369 434.05050659 0.88307375]	[541.75604248 505.89596558 0.88338274]	[541.76837158 539.21826172 0.89284319]	[482.8477478 623.84747314 0.81391186]	[446.88265991 624.00726318 0.76015061]	[477.60684204 767.61633301 0.8419193 ]	[480.24038696 872.8972168 0.8800351 ]	[521.32806396 618.83502197 0.75816935]	[544.27581787 767.52996826 0.88305891]	[5.03416321e+02 7.18834961e+02 2.77795166e-01]	[444.4055481 390.43023682 0.8571955 ]	[472.61248779 392.97756958 0.86374426]	[428.93612671 380.14205933 0.74935836]	[493.0836792 377.70318604 0.82337761]	[0. 0. 0.]	[0. 0. 0.]	[0. 0. 0.]	[4.82948486e+02 9.01023193e+02 7.62540758e-01]	[4.64949402e+02 8.95972534e+02 7.55065143e-01]	[4.82765656e+02 8.85612183e+02 7.18225121e-01]
[459.80819702 400.83099365 0.95144188]	[462.44985962 441.7387085 0.92001015]	[413.50079346 449.44207764 0.80406493]	[398.25375366 547.02874756 0.93349111]	[400.81109619 644.42059326 0.93178844]	[521.30780029 434.05325317 0.8840276 ]	[541.78479004 505.89389038 0.88579756]	[541.81481934 539.24273682 0.89839733]	[482.87121582 623.87249756 0.81528205]	[446.9128418 624.02685547 0.75958228]	[477.6244812 767.6192627 0.84634924]	[480.24176025 872.87695312 0.88346547]	[521.34893799 621.31311035 0.76410991]	[544.29998779 767.55664062 0.88827193]	[5.03421844e+02 7.18826904e+02 2.64231950e-01]	[444.39907837 390.48379517 0.86097646]	[472.59506226 393.00881958 0.86720854]	[428.91949463 380.15533447 0.73332655]	[493.10165405 377.69293213 0.82138455]	[0. 0. 0.]	[0. 0. 0.]	[0. 0. 0.]	[4.85356689e+02 9.01037598e+02 7.66512036e-01]	[4.67397125e+02 8.95986633e+02 7.55665600e-01]	[4.82755707e+02 8.85574951e+02 7.14649677e-01]
[459.81515503 400.85897827 0.94497138]	[462.45214844 441.75686646 0.91906601]	[413.4909668 449.45562744 0.8025403 ]	[398.26245117 547.03582764 0.93449587]	[400.83834839 644.4263916 0.92920208]	[521.3236084 434.0708313 0.88561988]	[541.80535889 505.90313721 0.89035273]	[541.83398438 539.30950928 0.90852284]	[482.86843872 623.87841797 0.81451452]	[446.90664673 624.02880859 0.758663 ]	[477.63424683 767.64660645 0.84574187]	[480.25140381 872.86010742 0.88928849]	[521.34490967 621.32562256 0.7627368 ]	[544.31439209 767.57342529 0.89059079]	[5.03399139e+02 7.18834412e+02 2.91630208e-01]	[444.39962769 392.97354126 0.86389112]	[475.06439209 393.03573608 0.86988407]	[428.92449951 380.18243408 0.71800905]	[493.13534546 377.71322632 0.81922317]	[0. 0. 0.]	[0. 0. 0.]	[0. 0. 0.]	[4.85391907e+02 9.01030945e+02 7.73565471e-01]	[4.67433655e+02 8.95987488e+02 7.59759188e-01]	[4.82760681e+02 8.83081848e+02 7.17527509e-01]
[459.82620239 403.24972534 0.94152987]	[462.45092773 441.75900269 0.91837943]	[413.49099731 449.46447754 0.80145133]	[398.27459717 547.00384521 0.94591129]	[400.8734436 644.43359375 0.92422199]	[521.32147217 434.07876587 0.88591665]	[541.81787109 505.95031738 0.88595301]	[541.81170654 539.31329346 0.9058007 ]	[482.8795166 623.88513184 0.81291497]	[446.93154907 626.4175415 0.75640762]	[477.65335083 767.66503906 0.85080576]	[480.2572937 872.8581543 0.88966429]	[521.35229492 621.33166504 0.76445484]	[544.30822754 767.57800293 0.89567113]	[5.03442993e+02 7.16329590e+02 2.62090951e-01]	[444.41485596 393.01373291 0.86443198]	[475.07940674 393.07073975 0.87332106]	[428.94525146 380.21289062 0.70622444]	[495.61102295 377.72302246 0.81716764]	[0. 0. 0.]	[0. 0. 0.]	[0. 0. 0.]	[4.85381714e+02 9.01042480e+02 7.72252619e-01]	[4.67412201e+02 8.95989136e+02 7.60048807e-01]	[4.82770813e+02 8.83078064e+02 7.19273567e-01]
[459.83346558 403.25234985 0.942083 ]	[462.45675659 441.76879883 0.91640311]	[413.49987793 449.47360229 0.80218124]	[400.61499023 546.98968506 0.94671041]	[403.26593018 644.41900635 0.91509533]	[521.32299805 434.0874939 0.88545781]	[541.81445312 505.98596191 0.88476378]	[541.79620361 541.73907471 0.9163276 ]	[482.89129639 623.90698242 0.81548882]	[446.92861938 626.43127441 0.76059252]	[477.67819214 767.67114258 0.85439289]	[480.25933838 872.86010742 0.88974983]	[521.37347412 621.3637085 0.7707082 ]	[541.95507812 767.59185791 0.89811587]	[5.05917145e+02 7.18879639e+02 2.33434469e-01]	[444.42245483 393.02133179 0.86197585]	[475.08538818 393.0630188 0.87398469]	[428.98379517 380.24917603 0.68718088]	[495.63562012 377.71960449 0.81322718]	[0. 0. 0.]	[0. 0. 0.]	[0. 0. 0.]	[4.85399872e+02 9.01059326e+02 7.72083044e-01]	[4.67430298e+02 8.98427246e+02 7.58170307e-01]	[4.82770416e+02 8.83070557e+02 7.20553815e-01]
[459.83346558 403.25967407 0.94072717]	[464.83132935 441.78536987 0.91488725]	[413.512146 449.46774292 0.80389255]	[400.62960815 546.9954834 0.94484335]	[403.29626465 644.41821289 0.90879464]	[521.33050537 436.5645752 0.88877296]	[541.84381104 505.97717285 0.88074028]	[541.84936523 541.78442383 0.93059945]	[482.87530518 623.89703369 0.81622899]	[446.912323 626.42114258 0.76043284]	[477.7116394 767.69195557 0.85884047]	[480.26934814 872.85021973 0.89093924]	[521.36499023 621.35772705 0.76892984]	[541.94268799 767.61132812 0.89335895]	[5.05967560e+02 7.21420166e+02 2.06470221e-01]	[444.43826294 393.02426147 0.85946429]	[475.10601807 393.07235718 0.87683833]	[431.49237061 380.27560425 0.66269737]	[495.69146729 377.746521 0.82140052]	[0. 0. 0.]	[0. 0. 0.]	[5.00701843e+02 7.18854675e+02 6.57840669e-02]	[4.85425171e+02 9.01058350e+02 7.73431897e-01]	[4.67457336e+02 8.98428650e+02 7.58237302e-01]	[4.82774048e+02 8.83052795e+02 7.17173755e-01]
[459.85275269 403.25057983 0.94065541]	[464.86682129 441.80252075 0.91106409]	[413.55783081 449.49926758 0.80695599]	[400.64123535 547.03631592 0.93743467]	[403.32763672 644.43914795 0.91031086]	[521.3482666 436.55767822 0.8852275 ]	[541.86871338 506. 0.87906873]	[541.85778809 541.83068848 0.94222879]	[482.8835144 623.90216064 0.81639814]	[446.92004395 626.42370605 0.75949031]	[477.70425415 767.69909668 0.85889399]	[480.27212524 872.8470459 0.89174414]	[521.37261963 621.3692627 0.77103543]	[541.90777588 767.5916748 0.89582044]	[5.05886169e+02 7.21444702e+02 2.33922690e-01]	[446.89837646 393.02810669 0.8555131 ]	[475.15264893 393.07666016 0.87811303]	[431.55102539 380.27850342 0.66489643]	[498.13595581 380.10632324 0.82937574]	[0. 0. 0.]	[0. 0. 0.]	[0. 0. 0.]	[4.85431091e+02 9.01054077e+02 7.73716986e-01]	[4.67455933e+02 8.98424927e+02 7.59895325e-01]	[4.82780365e+02 8.83047974e+02 7.17274666e-01]
[462.20675659 403.25567627 0.93920672]	[464.93264771 441.80822754 0.9053418 ]	[416.03942871 449.43673706 0.81574273]	[400.67581177 547.02203369 0.93451536]	[403.34997559 644.43286133 0.90357995]	[521.41436768 436.61343384 0.88849527]	[541.89880371 508.50726318 0.87208772]	[541.84686279 541.81762695 0.94196892]	[482.8684082 623.87518311 0.81764281]	[446.89672852 623.98553467 0.76032424]	[477.7298584 767.67230225 0.86564624]	[480.27655029 872.85931396 0.88897806]	[521.35888672 621.36676025 0.77012646]	[541.7901001 767.59570312 0.88952053]	[5.03409485e+02 7.21452637e+02 2.44083881e-01]	[446.96194458 393.00686646 0.85097152]	[477.65429688 395.49441528 0.88968635]	[434.10238647 380.26403809 0.63006878]	[498.24917603 380.159729 0.84147435]	[0. 0. 0.]	[0. 0. 0.]	[4.98186371e+02 7.18813416e+02 7.24082589e-02]	[4.85448547e+02 9.03541931e+02 7.69991457e-01]	[4.67462128e+02 8.98447754e+02 7.53484607e-01]	[4.82780273e+02 8.83065735e+02 7.15923667e-01]
[462.22381592 400.82589722 0.95082331]	[464.96768188 441.77056885 0.90518087]	[416.07788086 446.92633057 0.82684654]	[400.68252563 544.54083252 0.94757938]	[403.34399414 644.38458252 0.89710343]	[523.76202393 436.58453369 0.88586175]	[541.91766357 508.51141357 0.87522519]	[541.84643555 541.75091553 0.93425846]	[482.8890686 623.89984131 0.81842852]	[446.90447998 624.00396729 0.76344442]	[477.71585083 767.65441895 0.86463356]	[480.27655029 872.85351562 0.89071405]	[521.38146973 621.40740967 0.77722621]	[541.72796631 767.62475586 0.88421637]	[5.03419464e+02 7.23958130e+02 2.36718029e-01]	[449.44421387 390.45431519 0.842659 ]	[477.70544434 393.02163696 0.88989609]	[436.56802368 380.20678711 0.66858518]	[498.26586914 380.1461792 0.84368271]	[0. 0. 0.]	[0. 0. 0.]	[4.98216187e+02 7.21371887e+02 6.93943724e-02]	[4.85438843e+02 9.03539551e+02 7.71749020e-01]	[4.67454346e+02 8.98444519e+02 7.55913794e-01]	[4.82785767e+02 8.83053955e+02 7.18676746e-01]
[462.22320557 400.82641602 0.95108408]	[464.96868896 441.77032471 0.90506041]	[416.07791138 446.92868042 0.82684249]	[400.68203735 544.53588867 0.94863337]	[403.34301758 644.38513184 0.89744043]	[523.76452637 436.58126831 0.88570225]	[541.91894531 508.51531982 0.87640429]	[541.84796143 541.75341797 0.93496418]	[482.88644409 623.90527344 0.81900477]	[446.89880371 624.0088501 0.76436132]	[477.71795654 767.65838623 0.8646071 ]	[480.27749634 872.8480835 0.89164329]	[521.38049316 621.41040039 0.77698708]	[541.72723389 767.61895752 0.88496971]	[5.03416138e+02 7.23963440e+02 2.48289019e-01]	[449.44473267 390.45385742 0.84270734]	[477.70495605 393.02172852 0.88986444]	[436.56781006 380.20623779 0.66940731]	[498.26489258 380.146698 0.84426045]	[0. 0. 0.]	[0. 0. 0.]	[0. 0. 0.]	[4.85437958e+02 9.03546387e+02 7.72315979e-01]	[4.67450104e+02 8.98446228e+02 7.57526934e-01]	[4.82785492e+02 8.83044189e+02 7.17848003e-01]
[462.27609253 400.75439453 0.95660663]	[467.40383911 441.73620605 0.90352994]	[416.09429932 446.87698364 0.83258474]	[400.68487549 544.42913818 0.9675777 ]	[403.33703613 641.92919922 0.88581908]	[523.78320312 436.55297852 0.88115877]	[541.93621826 508.45916748 0.87252247]	[541.84423828 541.73931885 0.92760658]	[482.88604736 623.87231445 0.812006 ]	[446.89596558 623.97528076 0.76126826]	[477.71447754 767.5713501 0.86352575]	[480.27645874 872.85980225 0.89020163]	[521.38330078 621.38305664 0.77216864]	[539.31323242 767.58074951 0.87371093]	[5.03371002e+02 7.21452209e+02 2.34862626e-01]	[449.50854492 387.8638916 0.83916724]	[480.14605713 390.47076416 0.88961309]	[436.58761597 380.11264038 0.71120518]	[500.66717529 380.09329224 0.8527438 ]	[0. 0. 0.]	[0. 0. 0.]	[4.98161621e+02 7.21368103e+02 7.00341165e-02]	[4.85433044e+02 9.03550232e+02 7.68152714e-01]	[4.67445648e+02 8.98450500e+02 7.52545595e-01]	[4.82784576e+02 8.83071411e+02 7.20288098e-01]
[462.32617188 400.68087769 0.95615947]	[467.45123291 439.30297852 0.89847243]	[416.13259888 444.31552124 0.857499 ]	[400.6817627 544.30560303 0.96490157]	[403.32147217 641.84667969 0.87814605]	[523.80029297 434.06350708 0.87859029]	[541.9083252 505.95275879 0.88888735]	[541.84326172 539.30310059 0.91637719]	[482.87591553 621.39691162 0.80401957]	[446.88656616 623.91693115 0.75555569]	[477.68917847 767.54516602 0.8552947 ]	[480.27819824 872.85546875 0.89101291]	[521.37774658 621.30041504 0.76171583]	[539.2565918 767.53088379 0.85743916]	[5.03377319e+02 7.18866760e+02 2.29800358e-01]	[452.01904297 385.30783081 0.84858567]	[480.18789673 387.87005615 0.89728296]	[436.62631226 377.75338745 0.73260915]	[500.69146729 377.6897583 0.85662282]	[0. 0. 0.]	[0. 0. 0.]	[0. 0. 0.]	[4.85444885e+02 9.03543640e+02 7.69342422e-01]	[4.67463379e+02 8.98449585e+02 7.51698434e-01]	[4.82780823e+02 8.83063354e+02 7.20618367e-01]
[462.37139893 398.26620483 0.95035517]	[467.44277954 439.20294189 0.89855909]	[416.15948486 441.82266235 0.87861252]	[400.67852783 541.91082764 0.96027136]	[403.32339478 639.26025391 0.855259 ]	[523.79003906 431.47689819 0.87226665]	[541.90106201 503.44195557 0.91076338]	[541.84490967 539.23638916 0.9080115 ]	[482.88104248 621.36413574 0.79910588]	[446.89880371 623.87591553 0.74679816]	[477.68499756 765.07836914 0.8499949 ]	[480.27389526 872.84289551 0.89232594]	[521.36987305 618.83154297 0.75942069]	[539.25476074 767.47412109 0.84697992]	[5.03288788e+02 7.13777405e+02 2.43843004e-01]	[452.07217407 382.79641724 0.8645736 ]	[480.21749878 382.86486816 0.92120492]	[439.06741333 377.64505005 0.74828196]	[500.71609497 377.58984375 0.86182988]	[0. 0. 0.]	[0. 0. 0.]	[0. 0. 0.]	[4.85416962e+02 9.01070557e+02 7.71552980e-01]	[4.67445282e+02 8.98440308e+02 7.55479991e-01]	[4.82782562e+02 8.83051758e+02 7.22299039e-01]
[462.40762329 398.1477356 0.94620097]	[467.42883301 436.69543457 0.88396573]	[418.55413818 441.68466187 0.8866905 ]	[400.6678772 541.77160645 0.95011497]	[403.31506348 634.1730957 0.85456705]	[523.79064941 423.89648438 0.8940959 ]	[541.89154053 503.28619385 0.92399889]	[541.88366699 534.17272949 0.8875193 ]	[482.87783813 618.79052734 0.78046358]	[446.90661621 621.33306885 0.72614789]	[477.63961792 762.49560547 0.82500404]	[480.27087402 872.84606934 0.89060426]	[521.34521484 616.20861816 0.74542594]	[539.26434326 764.99328613 0.82266438]	[5.00814972e+02 7.11221863e+02 2.51027316e-01]	[454.59020996 380.34072876 0.88551342]	[480.22613525 382.73034668 0.94264019]	[439.14541626 377.55715942 0.75450206]	[500.72817993 377.49700928 0.84459442]	[0. 0. 0.]	[0. 0. 0.]	[0. 0. 0.]	[4.85398895e+02 9.01064819e+02 7.72360206e-01]	[4.67434631e+02 8.98433960e+02 7.55144298e-01]	[4.82783325e+02 8.83072327e+02 7.22363293e-01]
[462.42575073 398.02432251 0.92899489]	[467.50219727 436.59170532 0.85629272]	[418.58688354 439.25012207 0.89018416]	[400.67901611 539.29705811 0.93025506]	[403.29980469 631.59515381 0.86824912]	[523.85430908 423.8303833 0.90295649]	[541.9230957 500.7489624 0.91084248]	[541.92236328 529.06915283 0.89449805]	[482.89422607 616.25012207 0.77706486]	[446.91912842 618.80871582 0.71944225]	[477.63998413 762.44897461 0.82016373]	[480.26846313 872.82336426 0.89201766]	[521.36071777 613.68249512 0.75038326]	[539.26599121 762.48626709 0.80825615]	[5.00796661e+02 7.11160522e+02 2.72290230e-01]	[454.64324951 380.20834351 0.91411811]	[480.2538147 380.243927 0.96091503]	[439.18353271 375.03179932 0.71467572]	[500.76956177 374.98266602 0.80600834]	[0. 0. 0.]	[0. 0. 0.]	[0. 0. 0.]	[4.85426117e+02 9.01062927e+02 7.72504091e-01]	[4.67454956e+02 8.98432434e+02 7.55153954e-01]	[4.82767883e+02 8.83045593e+02 7.20421791e-01]
[462.43603516 395.49468994 0.89327699]	[470.0302124 434.04025269 0.83512282]	[418.62319946 439.14477539 0.8908565 ]	[400.7046814 536.7119751 0.90205371]	[403.26400757 626.61450195 0.90135264]	[523.91247559 423.77890015 0.90960127]	[544.30737305 498.19561768 0.88700187]	[541.91485596 526.44152832 0.93528992]	[482.91192627 613.68115234 0.77539361]	[446.93933105 616.2310791 0.71090484]	[477.62387085 759.86486816 0.80917853]	[480.26095581 872.81439209 0.89094108]	[521.38024902 611.13726807 0.75290585]	[539.25488281 759.90704346 0.7942068 ]	[5.00737457e+02 7.08599609e+02 3.03853720e-01]	[457.08938599 377.73580933 0.91734236]	[480.27487183 380.12542725 0.96173257]	[439.19110107 369.98892212 0.69739586]	[500.83782959 367.36807251 0.77245671]	[0. 0. 0.]	[0. 0. 0.]	[0. 0. 0.]	[4.85436340e+02 9.01053284e+02 7.76712656e-01]	[4.67481018e+02 8.98436768e+02 7.54250824e-01]	[4.82746063e+02 8.83032043e+02 7.13931262e-01]
[464.87051392 387.91833496 0.86286366]	[470.0406189 428.94857788 0.83491683]	[418.61199951 436.65905762 0.8796761 ]	[400.71994019 534.10418701 0.89237916]	[403.25701904 626.4420166 0.92513263]	[523.90789795 421.31646729 0.92623723]	[544.33935547 495.61117554 0.86868763]	[541.9473877 523.95605469 0.96711069]	[482.92306519 608.61480713 0.78035706]	[446.93167114 611.13043213 0.7176131 ]	[475.11108398 754.80871582 0.79764897]	[480.25439453 872.81359863 0.89198357]	[521.40667725 608.55432129 0.76422328]	[539.29205322 757.34979248 0.78996134]	[5.00753265e+02 7.08542419e+02 3.04363817e-01]	[457.1321106 377.57269287 0.90643907]	[480.29202271 377.59924316 0.95589042]	[439.18978882 364.85839844 0.72678787]	[500.83966064 362.24920654 0.83607113]	[0. 0. 0.]	[0. 0. 0.]	[0. 0. 0.]	[4.85409485e+02 9.01041199e+02 7.81243980e-01]	[4.67464600e+02 8.98421204e+02 7.57611275e-01]	[4.82740540e+02 8.83036987e+02 7.15707064e-01]
[464.95223999 385.31930542 0.86677194]	[470.02874756 423.85180664 0.8636815 ]	[418.59973145 434.04907227 0.85084891]	[400.70578003 526.52612305 0.9159047 ]	[403.26116943 623.98815918 0.92429399]	[523.90698242 421.15524292 0.92253315]	[544.35656738 490.54226685 0.86720484]	[544.3001709 523.8046875 0.9705137]	[482.95236206 606.059021 0.78887719]	[446.95162964 608.53851318 0.72858715]	[475.06887817 752.21142578 0.79878783]	[480.24359131 872.76843262 0.89454818]	[523.76141357 605.99676514 0.77147639]	[539.30700684 754.76263428 0.80344838]	[5.00793915e+02 7.08532471e+02 3.48508149e-01]	[457.19763184 375.08157349 0.89294302]	[480.3571167 375.12524414 0.94177926]	[439.2444458 359.82122803 0.70415831]	[500.87237549 359.75671387 0.84950006]	[0. 0. 0.]	[0. 0. 0.]	[0. 0. 0.]	[4.85398010e+02 9.01014404e+02 7.89962590e-01]	[4.67454987e+02 8.95971741e+02 7.65277147e-01]	[4.80351990e+02 8.80501160e+02 7.19188988e-01]
[464.93710327 380.34814453 0.90124989]	[472.54248047 421.32012939 0.89351696]	[418.61795044 428.94238281 0.84536093]	[400.70681763 523.97857666 0.94733042]	[403.28118896 623.82727051 0.9029606 ]	[523.94390869 418.58895874 0.90710104]	[544.35083008 487.97140503 0.87515897]	[544.3013916 521.34967041 0.95127439]	[482.94894409 605.93597412 0.805893 ]	[446.93991089 606.02075195 0.74589074]	[475.08062744 749.75 0.81436616]	[480.23556519 872.74328613 0.89460129]	[523.76556396 603.4621582 0.78459001]	[541.72058105 752.19580078 0.825598 ]	[4.98167816e+02 7.00889465e+02 4.27397043e-01]	[457.19522095 372.44113159 0.87365091]	[480.37496948 372.55136108 0.90714455]	[439.24197388 359.67370605 0.71324515]	[500.89328003 359.63641357 0.85762161]	[5.39134644e+02 7.49718079e+02 1.57491311e-01]	[0. 0. 0.]	[0. 0. 0.]	[4.85373016e+02 9.00994141e+02 7.89826453e-01]	[4.67431580e+02 8.95955750e+02 7.74384797e-01]	[4.80340607e+02 8.80454285e+02 7.15404749e-01]
[467.40817261 377.68301392 0.91394103]	[472.56790161 418.73458862 0.90256876]	[418.6315918 421.33602905 0.89655054]	[400.72024536 521.37701416 0.96122301]	[403.29266357 616.22961426 0.85783648]	[523.9083252 413.55932617 0.8862108 ]	[544.33276367 485.38293457 0.89634484]	[541.93310547 518.72296143 0.90265554]	[482.9680481 600.78198242 0.77756226]	[446.96340942 603.31274414 0.72617322]	[470.04455566 747.12011719 0.79288673]	[480.243927 872.73754883 0.89178514]	[523.79370117 595.74468994 0.76126647]	[541.8059082 747.08337402 0.87679195]	[4.95637238e+02 7.03430481e+02 4.15311813e-01]	[457.21881104 362.24575806 0.89311272]	[482.70922852 362.28781128 0.92228079]	[439.32910156 357.07272339 0.77535671]	[500.8581543 357.0071106 0.83805895]	[5.36697937e+02 7.47180420e+02 1.80217639e-01]	[0. 0. 0.]	[0. 0. 0.]	[4.82943542e+02 8.98519775e+02 7.80555606e-01]	[4.67400238e+02 8.95932922e+02 7.70641804e-01]	[4.82748962e+02 8.80482910e+02 7.10406423e-01]
[467.40457153 377.51965332 0.89946431]	[472.57388306 418.57876587 0.88224667]	[418.67868042 421.14859009 0.90563053]	[400.72912598 521.23937988 0.94121802]	[403.31765747 611.10028076 0.86331689]	[523.92346191 408.44741821 0.86401528]	[544.34362793 482.78317261 0.92304188]	[544.29406738 513.59326172 0.88189673]	[482.9755249 595.68261719 0.76592869]	[449.43231201 598.26324463 0.708601 ]	[469.9989624 741.94921875 0.76341999]	[480.24325562 872.7088623 0.88709283]	[523.78222656 593.10882568 0.75807703]	[541.81903076 744.5569458 0.85483289]	[4.98239105e+02 7.03448792e+02 3.12080562e-01]	[457.19470215 359.72567749 0.92099041]	[480.38244629 359.74353027 0.95270663]	[439.27032471 354.5328064 0.74848688]	[500.8656311 354.50653076 0.81262171]	[5.39172302e+02 7.47033630e+02 1.48449183e-01]	[0. 0. 0.]	[0. 0. 0.]	[4.82923340e+02 8.98500122e+02 7.91997671e-01]	[4.64940857e+02 8.95897583e+02 7.84172893e-01]	[4.82752991e+02 8.80459656e+02 7.09937930e-01]
[467.40777588 374.96829224 0.8619076 ]	[475.05947876 416.08938599 0.86416966]	[418.70941162 418.68841553 0.91057402]	[400.74151611 518.7845459 0.92765248]	[403.35696411 608.55444336 0.87378192]	[523.94976807 405.86657715 0.87734026]	[544.33837891 480.28396606 0.92138714]	[544.28192139 508.47692871 0.89540976]	[482.98480225 593.15203857 0.76540166]	[449.47158813 595.73040771 0.70763361]	[467.44992065 734.31530762 0.76843536]	[480.24145508 872.69311523 0.89148152]	[523.78808594 590.57525635 0.76016206]	[541.76348877 744.43054199 0.81784272]	[5.00690369e+02 7.03430542e+02 3.82765830e-01]	[457.21038818 357.22915649 0.92540771]	[480.38037109 359.57223511 0.95271218]	[439.2696228 349.46337891 0.71693152]	[503.2543335 344.34362793 0.80562282]	[5.34125977e+02 7.44429504e+02 1.14135556e-01]	[0. 0. 0.]	[0. 0. 0.]	[4.82916718e+02 8.98471985e+02 8.03319991e-01]	[4.64945862e+02 8.95870361e+02 7.92642057e-01]	[4.82743652e+02 8.77996826e+02 7.15535402e-01]
[467.40631104 374.96774292 0.86139655]	[475.06152344 416.08810425 0.86380816]	[418.70959473 418.6857605 0.90995884]	[400.74588013 518.78717041 0.92702061]	[403.35617065 608.55389404 0.87404078]	[523.95056152 405.86834717 0.8769002 ]	[544.34143066 480.27557373 0.91920364]	[544.29071045 508.46466064 0.8973459 ]	[485.34289551 593.15899658 0.76410216]	[449.47756958 595.73059082 0.70691878]	[467.45629883 736.79229736 0.76882243]	[480.23953247 872.69342041 0.891868 ]	[523.79327393 590.58581543 0.76120895]	[541.7644043 744.42419434 0.81591511]	[4.98252533e+02 7.03412903e+02 3.83892268e-01]	[457.20828247 357.22998047 0.92557859]	[480.37997437 359.572052 0.95318955]	[439.26950073 349.46331787 0.71449482]	[503.25463867 344.34664917 0.80597061]	[5.34096680e+02 7.44406738e+02 1.13671824e-01]	[0. 0. 0.]	[0. 0. 0.]	[4.82903992e+02 8.98473511e+02 8.03565979e-01]	[4.64933868e+02 8.95869568e+02 7.94258237e-01]	[4.82748932e+02 8.77989136e+02 7.19046950e-01]
[467.47424316 367.38833618 0.84282064]	[475.13140869 413.52655029 0.86284798]	[418.7276001 418.59396362 0.90703863]	[400.76885986 518.706604 0.90725249]	[403.38674927 606.01037598 0.90383315]	[523.98364258 403.29516602 0.90762347]	[544.39990234 480.11947632 0.8902083 ]	[544.34356689 505.86581421 0.92813933]	[485.38543701 590.61187744 0.75358987]	[449.51333618 593.15557861 0.70491934]	[469.98083496 734.24005127 0.76600093]	[480.24136353 870.31530762 0.89733601]	[523.84558105 588.06665039 0.76623243]	[541.68127441 741.89520264 0.77183157]	[5.00697205e+02 7.13752502e+02 5.05381107e-01]	[459.64028931 357.04504395 0.92517626]	[482.73605347 357.06207275 0.95883602]	[439.31307983 344.3531189 0.71148962]	[503.25976562 341.77923584 0.80872548]	[5.03396240e+02 7.47026794e+02 3.46468449e-01]	[5.00816742e+02 7.41887512e+02 2.87384868e-01]	[4.87987152e+02 6.95802490e+02 2.40532711e-01]	[4.82920471e+02 8.98481628e+02 7.93400884e-01]	[4.64954285e+02 8.95879639e+02 7.88420439e-01]	[4.82740540e+02 8.77962158e+02 7.25639760e-01]
[469.96185303 364.80023193 0.84561962]	[475.1567688 405.92138672 0.86040533]	[418.7255249 416.08969116 0.88604093]	[400.79220581 516.17645264 0.89557928]	[403.37664795 605.8873291 0.9213196 ]	[524.01013184 400.78012085 0.92677224]	[544.41882324 477.60803223 0.88026917]	[544.31396484 503.34649658 0.95352876]	[485.39297485 588.0980835 0.75864589]	[452.01339722 593.10736084 0.7078436 ]	[475.0897522 734.29302979 0.79152185]	[480.24581909 870.30657959 0.89481431]	[523.83929443 587.9876709 0.77157545]	[539.26635742 736.80938721 0.76979637]	[5.00863800e+02 7.13717529e+02 4.44530517e-01]	[459.67739868 354.54031372 0.90356815]	[482.78158569 354.57543945 0.93771195]	[439.33685303 341.69180298 0.74364966]	[503.27853394 339.20922852 0.8545776 ]	[5.21352234e+02 7.47014343e+02 3.06408703e-01]	[5.39205200e+02 7.34296814e+02 2.64551878e-01]	[4.93097748e+02 7.00907654e+02 2.07025871e-01]	[4.82942871e+02 8.98486694e+02 8.03917110e-01]	[4.67396973e+02 8.95883972e+02 7.95456648e-01]	[4.82736877e+02 8.77918274e+02 7.25609660e-01]
[470.01852417 362.26977539 0.86359447]	[475.17642212 403.36514282 0.88421291]	[418.71884155 413.52941895 0.86953485]	[400.83255005 513.58068848 0.874897 ]	[403.39996338 603.38238525 0.90451503]	[524.0213623 400.69949341 0.91488206]	[544.46923828 472.52798462 0.87044382]	[544.33618164 503.24621582 0.95658082]	[485.42169189 588.04473877 0.76835543]	[452.02163696 590.58538818 0.71533775]	[475.10211182 734.24450684 0.7912007 ]	[480.2571106 870.23095703 0.88782036]	[523.86749268 585.52575684 0.77786517]	[539.22393799 731.71575928 0.78365445]	[5.00818817e+02 7.08557861e+02 3.91803741e-01]	[459.70327759 352.02313232 0.89553511]	[482.81143188 354.46975708 0.91800559]	[441.67980957 339.29556274 0.74857706]	[503.30218506 339.15408325 0.84604907]	[5.23814758e+02 7.47050232e+02 3.48539382e-01]	[5.36695679e+02 7.39363220e+02 2.91062027e-01]	[4.93077026e+02 6.95744385e+02 1.77963734e-01]	[4.82935181e+02 8.98439758e+02 8.05605948e-01]	[4.64946655e+02 8.93450989e+02 8.05548251e-01]	[4.82740540e+02 8.75411377e+02 7.28979588e-01]
[470.0428772 359.79815674 0.87807375]	[477.62115479 403.28942871 0.90839887]	[418.75646973 410.99282837 0.86256868]	[400.83776855 511.05487061 0.84244215]	[405.86697388 603.27423096 0.86878955]	[526.40600586 400.6394043 0.8999421 ]	[544.50378418 475.06082153 0.8568821 ]	[544.31890869 500.90179443 0.93669319]	[485.42419434 585.51226807 0.76873767]	[452.015625 588.03857422 0.71378243]	[475.11483765 731.6819458 0.79595488]	[480.24990845 870.26989746 0.89553726]	[523.86791992 585.4072876 0.78374386]	[539.27209473 729.09820557 0.85213214]	[5.13577515e+02 7.26494812e+02 6.51910484e-01]	[459.69540405 349.43045044 0.88373768]	[482.85818481 351.92504883 0.90025395]	[441.67303467 339.20895386 0.75891751]	[503.36578369 339.0692749 0.85725123]	[5.05952850e+02 7.67681641e+02 7.29281783e-01]	[5.16205994e+02 7.65083862e+02 6.08833432e-01]	[5.03396179e+02 7.11177734e+02 4.80470777e-01]	[4.82906586e+02 8.98464172e+02 7.93979049e-01]	[4.64920441e+02 8.95851379e+02 7.93934107e-01]	[4.82746216e+02 8.77888000e+02 7.33453691e-01]
[472.51367188 359.6625061 0.89694905]	[477.66867065 400.81356812 0.9327355 ]	[418.78585815 408.38497925 0.8586002 ]	[403.2527771 505.90679932 0.84877169]	[405.8538208 598.3125 0.84418344]	[526.49346924 398.17230225 0.88432544]	[544.48095703 472.59075928 0.85652846]	[544.30377197 500.84811401 0.92113769]	[485.4744873 585.45483398 0.76091319]	[454.56130981 587.99438477 0.72288764]	[475.17004395 731.6774292 0.79372704]	[480.26278687 870.30023193 0.88923001]	[523.89019775 582.96594238 0.77649593]	[536.675354 726.52532959 0.81271005]	[521.27752686 736.85290527 0.77474868]	[459.69226074 344.34851074 0.8785333 ]	[482.87286377 346.83834839 0.89694399]	[441.73208618 339.19372559 0.74416047]	[503.41342163 336.67449951 0.8393209 ]	[511.00131226 782.96722412 0.79544163]	[521.36077881 775.27111816 0.79157728]	[5.11076874e+02 7.29113770e+02 6.44253671e-01]	[4.82889557e+02 8.98494812e+02 7.85244465e-01]	[4.64921204e+02 8.95882019e+02 7.82604456e-01]	[4.82756470e+02 8.77935608e+02 7.26929307e-01]
[472.56277466 357.23220825 0.89878523]	[477.67547607 400.77459717 0.9352541 ]	[418.79690552 405.88537598 0.8625592 ]	[403.27224731 503.38504028 0.85172516]	[405.89328003 595.68688965 0.82244951]	[526.51379395 398.14562988 0.88000309]	[544.52392578 475.0814209 0.85332125]	[544.32366943 500.84320068 0.91742653]	[485.46786499 585.38995361 0.76942116]	[454.54574585 585.52319336 0.7328223 ]	[477.64239502 729.14849854 0.8186655 ]	[480.25115967 870.28881836 0.88852751]	[523.89068604 582.91809082 0.78025115]	[534.14318848 726.46826172 0.8002317 ]	[521.37481689 747.12823486 0.84161985]	[459.71170044 341.79974365 0.88830221]	[482.9130249 341.81826782 0.8979401 ]	[441.75479126 339.17529297 0.75984281]	[503.45489502 336.62417603 0.83023167]	[518.64459229 793.35144043 0.81306291]	[523.97338867 790.62463379 0.82268721]	[5.16163025e+02 7.41938782e+02 6.56691670e-01]	[4.82896820e+02 8.98489441e+02 7.82910943e-01]	[4.64937103e+02 8.95876343e+02 7.78329134e-01]	[4.80346130e+02 8.77949219e+02 7.30420351e-01]
[472.58563232 357.17987061 0.90018451]	[477.7109375 400.67630005 0.9428103 ]	[421.16833496 403.34735107 0.88052791]	[403.29721069 500.87988281 0.86061162]	[405.89007568 590.63214111 0.82333958]	[528.97155762 398.05673218 0.86011708]	[544.49627686 472.55526733 0.85172421]	[544.3026123 500.76583862 0.90511405]	[487.92193604 582.90435791 0.76440167]	[454.61834717 585.43115234 0.74157876]	[477.63284302 729.16491699 0.79284918]	[480.23431396 870.14923096 0.8755132 ]	[523.91571045 582.83282471 0.774445 ]	[536.67590332 726.59008789 0.80163896]	[521.3694458 749.69250488 0.82501805]	[459.74487305 341.7411499 0.89976883]	[482.92242432 341.77511597 0.90448731]	[441.77676392 339.10839844 0.77372235]	[503.48168945 336.57800293 0.83602101]	[521.29205322 808.73291016 0.82659554]	[5.28997681e+02 8.03477356e+02 7.01331377e-01]	[5.16146729e+02 7.46951111e+02 6.51006401e-01]	[4.85348633e+02 8.98468018e+02 7.97701597e-01]	[4.67418091e+02 8.95869690e+02 7.91061759e-01]	[4.80328857e+02 8.75354980e+02 7.45645106e-01]
[475.10528564 357.10568237 0.90283483]	[480.15332031 398.24499512 0.95130366]	[421.22994995 400.8258667 0.89489478]	[403.32159424 500.7427063 0.86860549]	[405.90686035 588.05999756 0.8415544 ]	[529.07196045 395.63168335 0.84241045]	[544.50201416 472.5256958 0.84143853]	[544.29351807 500.73455811 0.89687353]	[487.97879028 582.89306641 0.75768816]	[457.08633423 585.41314697 0.74650633]	[475.13528442 729.10223389 0.80437517]	[4.80246155e+02 8.65116882e+02 8.41439962e-01]	[523.96380615 582.84533691 0.7711702 ]	[539.21343994 726.62713623 0.82606012]	[526.46130371 788.02429199 0.80996943]	[459.80172729 339.28939819 0.92335516]	[485.35223389 341.70162964 0.90800792]	[441.8067627 336.58554077 0.74918383]	[505.94769287 336.54544067 0.82459664]	[5.26445557e+02 8.34394531e+02 7.64207065e-01]	[5.44360962e+02 8.29205200e+02 7.52107263e-01]	[5.21301147e+02 7.85505737e+02 7.14039445e-01]	[4.85376068e+02 8.95970703e+02 7.93987870e-01]	[4.67397064e+02 8.93398193e+02 7.82288551e-01]	[4.82798401e+02 8.72720276e+02 7.58842528e-01]
[477.60043335 357.05508423 0.90706146]	[480.20147705 398.1932373 0.95709944]	[421.27203369 400.76281738 0.89998233]	[403.35742188 500.65982056 0.85388851]	[405.92541504 588.01916504 0.84853488]	[531.58782959 395.5947876 0.83892411]	[544.53466797 470.03924561 0.84766257]	[541.94342041 500.71017456 0.89901984]	[490.47860718 582.90814209 0.75437093]	[457.14498901 585.43347168 0.7554248 ]	[475.09210205 729.04718018 0.82883072]	[4.80234711e+02 8.65092346e+02 8.29714715e-01]	[523.98876953 582.85137939 0.76846862]	[539.20800781 726.42047119 0.81321156]	[5.34129944e+02 8.06119324e+02 7.94454932e-01]	[462.21588135 339.25686646 0.93402243]	[485.42172241 339.29574585 0.90837145]	[441.84356689 336.53405762 0.76567233]	[505.97827148 336.51998901 0.80740339]	[5.34152771e+02 8.52216614e+02 7.74642825e-01]	[5.49501770e+02 8.44614868e+02 7.10503340e-01]	[5.23912231e+02 8.08590576e+02 7.18078732e-01]	[4.85402496e+02 8.95971863e+02 7.98361659e-01]	[4.67419617e+02 8.93400330e+02 7.85009921e-01]	[4.82806519e+02 8.70299683e+02 7.41419375e-01]
[477.68707275 357.02203369 0.91949403]	[480.23565674 398.18670654 0.95988369]	[421.30618286 400.77862549 0.89291352]	[403.36532593 498.26766968 0.85301852]	[405.92306519 585.59405518 0.85478628]	[534.09783936 395.56906128 0.83651942]	[546.93505859 470.05154419 0.84352064]	[544.29089355 500.68572998 0.89759725]	[490.4937439 582.8260498 0.75339806]	[457.16036987 582.94421387 0.75927651]	[472.56820679 729.02880859 0.82105821]	[4.80235138e+02 8.65085144e+02 8.23260367e-01]	[523.99285889 582.78265381 0.76613307]	[536.71606445 721.44360352 0.79007095]	[541.70166016 816.34301758 0.82195556]	[462.32763672 339.2281189 0.93830961]	[487.91714478 339.28405762 0.89776248]	[441.90432739 334.03753662 0.76371241]	[506.01385498 336.49398804 0.80610013]	[5.39232544e+02 8.65077515e+02 7.68643916e-01]	[5.52123901e+02 8.52394958e+02 7.20203102e-01]	[5.31612854e+02 8.21526184e+02 6.12386823e-01]	[4.85393219e+02 8.95975159e+02 7.99379349e-01]	[4.67432404e+02 8.93418030e+02 7.79311419e-01]	[4.82828369e+02 8.70304932e+02 7.37461567e-01]
[480.12850952 356.98922729 0.92309606]	[480.28204346 398.12680054 0.96104836]	[421.32443237 400.70288086 0.89195901]	[403.40176392 498.24786377 0.84491611]	[408.38980103 585.5803833 0.85606235]	[536.66253662 395.50054932 0.83146673]	[547.01397705 472.53216553 0.83359158]	[544.29949951 500.65905762 0.89397055]	[490.51885986 582.82049561 0.74777186]	[457.17382812 582.94177246 0.75867951]	[472.58422852 729.06774902 0.81665891]	[4.80248383e+02 8.65110779e+02 8.29222441e-01]	[524.02362061 580.36138916 0.75600952]	[536.73059082 721.45507812 0.79883724]	[541.91125488 829.23937988 0.88829219]	[462.39434814 339.20739746 0.93232298]	[487.98330688 339.23831177 0.90013075]	[444.35061646 334.02001953 0.75233471]	[508.46194458 333.98773193 0.79288697]	[5.41911621e+02 8.72834167e+02 7.85422027e-01]	[5.59819702e+02 8.67655029e+02 7.36572206e-01]	[5.39241211e+02 8.31853821e+02 6.48271561e-01]	[4.85367218e+02 8.98429077e+02 8.05469096e-01]	[4.67393799e+02 8.93434937e+02 7.86593735e-01]	[4.82833130e+02 8.72709717e+02 7.42622018e-01]
[480.12768555 356.99099731 0.92328161]	[480.28005981 398.12808228 0.96071631]	[421.32290649 400.70626831 0.89166909]	[405.81417847 498.25314331 0.84410203]	[408.38372803 585.58563232 0.85546398]	[536.65631104 395.50057983 0.83088201]	[547.01806641 472.53540039 0.83469039]	[544.3081665 500.65063477 0.89492923]	[490.52316284 582.80126953 0.74625057]	[457.18200684 582.92230225 0.75923085]	[475.07131958 729.04217529 0.82475215]	[4.80243958e+02 8.65095764e+02 8.25739145e-01]	[524.02209473 580.34368896 0.75380015]	[536.74981689 723.90734863 0.80487347]	[541.90911865 829.24755859 0.88667786]	[462.39379883 339.20944214 0.93184125]	[487.98361206 339.23947144 0.8997432 ]	[444.35180664 334.02749634 0.75282073]	[508.46264648 333.98770142 0.79279256]	[5.41915527e+02 8.72831482e+02 7.83667266e-01]	[5.59825500e+02 8.67651428e+02 7.36078978e-01]	[5.39224487e+02 8.31870422e+02 6.43406212e-01]	[4.85380371e+02 8.98425110e+02 8.05144370e-01]	[4.67403290e+02 8.93434448e+02 7.86387861e-01]	[4.82822174e+02 8.70321533e+02 7.40118265e-01]
[480.12811279 356.99111938 0.92327821]	[480.28207397 398.12860107 0.96075284]	[421.32434082 400.70706177 0.89138168]	[405.81417847 498.253479 0.84411693]	[408.38430786 585.5871582 0.85547841]	[536.65966797 395.49996948 0.83106291]	[547.01812744 472.52984619 0.83357823]	[544.30932617 500.64596558 0.89429158]	[490.52108765 582.80047607 0.745579 ]	[457.17773438 582.92059326 0.75854051]	[475.07550049 729.0368042 0.82533997]	[4.80245483e+02 8.65099182e+02 8.26405287e-01]	[524.02416992 580.34576416 0.75226605]	[539.15826416 723.91271973 0.80558759]	[541.90637207 829.24462891 0.88720655]	[462.39501953 339.20947266 0.93168205]	[487.98400879 339.24026489 0.89942253]	[444.35424805 334.02694702 0.75239199]	[508.46456909 333.98815918 0.79288822]	[5.41911865e+02 8.72835693e+02 7.84836233e-01]	[5.59820496e+02 8.67655945e+02 7.37670541e-01]	[5.39220886e+02 8.31865723e+02 6.43654108e-01]	[4.85381287e+02 8.98426025e+02 8.05337608e-01]	[4.67404175e+02 8.93435364e+02 7.86534786e-01]	[4.82823303e+02 8.72703125e+02 7.40624249e-01]
[480.16647339 354.59457397 0.92419291]	[480.32284546 398.10037231 0.95822698]	[421.37002563 400.64730835 0.88616562]	[405.84353638 498.23388672 0.84500629]	[408.39157104 585.5657959 0.85976356]	[536.73046875 395.50320435 0.84046042]	[549.49151611 472.52661133 0.82337481]	[544.34765625 498.25311279 0.89056557]	[490.55255127 580.36096191 0.73663861]	[457.21035767 582.89581299 0.75759584]	[472.58218384 729.06884766 0.81982911]	[4.80242218e+02 8.67635925e+02 8.47367883e-01]	[526.41723633 580.3104248 0.74112368]	[539.19238281 723.98175049 0.839275 ]	[5.44457214e+02 8.44547180e+02 8.23675871e-01]	[464.81723022 339.17126465 0.93249357]	[490.4836731 339.21600342 0.89351767]	[444.40283203 334.00180054 0.75924766]	[508.49203491 333.9967041 0.79114085]	[5.44428223e+02 8.85635193e+02 7.63218880e-01]	[5.62416504e+02 8.75339966e+02 7.51935005e-01]	[5.41933960e+02 8.49736206e+02 6.77282393e-01]	[4.85372009e+02 8.98444763e+02 8.15591514e-01]	[4.67392548e+02 8.93450378e+02 7.90916681e-01]	[4.82802704e+02 8.72795227e+02 7.63378501e-01]
[480.20962524 356.97583008 0.93430924]	[482.72671509 398.0965271 0.95311898]	[423.83312988 398.27529907 0.87688625]	[408.39587402 498.2244873 0.83274692]	[408.4446106 585.56237793 0.85730982]	[539.22607422 395.50299072 0.85082972]	[549.5723877 472.53076172 0.81871367]	[544.36071777 498.22232056 0.88884759]	[493.03497314 580.31072998 0.73271465]	[459.59341431 582.8505249 0.75680864]	[472.53326416 729.08868408 0.81023872]	[4.80243042e+02 8.67657104e+02 8.53046417e-01]	[526.42877197 580.24536133 0.73025435]	[539.24542236 726.44805908 0.86592484]	[5.44552246e+02 8.49689636e+02 8.45178723e-01]	[464.8788147 339.19274902 0.92944628]	[490.54016113 339.2421875 0.88873607]	[446.91598511 334.0350647 0.75701958]	[511.00830078 334.0199585 0.79627764]	[5.46942200e+02 8.90761475e+02 7.96749175e-01]	[5.64896118e+02 8.83071411e+02 7.59904742e-01]	[5.44334900e+02 8.52383606e+02 7.08196342e-01]	[4.82935028e+02 8.98478821e+02 8.11128020e-01]	[4.64919281e+02 8.93452271e+02 7.85707593e-01]	[4.82808655e+02 8.72809998e+02 7.70365775e-01]
[480.33700562 356.98132324 0.94150543]	[482.85070801 398.11502075 0.94666058]	[426.43063354 398.2572937 0.86198497]	[416.06213379 498.14080811 0.84962791]	[413.53903198 585.51586914 0.86682409]	[541.71368408 395.55581665 0.88176775]	[554.67248535 472.60580444 0.81929493]	[544.44525146 500.64788818 0.88592738]	[493.11746216 582.78338623 0.73825878]	[459.63006592 582.88543701 0.7674365 ]	[475.09539795 729.0413208 0.82805759]	[4.80227661e+02 8.67647766e+02 8.56709361e-01]	[526.51104736 580.31536865 0.72788066]	[539.29724121 726.54162598 0.88268995]	[5.46971985e+02 8.52342712e+02 8.45902085e-01]	[467.44659424 339.20809937 0.90356839]	[495.64331055 339.24365234 0.89168799]	[452.04483032 336.44769287 0.72971672]	[513.64019775 333.97744751 0.77211577]	[5.46999939e+02 8.95854858e+02 7.99744904e-01]	[5.64922852e+02 8.90730042e+02 8.28002214e-01]	[5.44414246e+02 8.62498840e+02 7.17567444e-01]	[4.82866241e+02 8.98491882e+02 8.16309094e-01]	[4.64857544e+02 8.93451416e+02 7.90192604e-01]	[4.82797516e+02 8.72813477e+02 7.77013898e-01]
[480.36608887 354.60162354 0.9426952 ]	[482.93780518 398.11520386 0.93598652]	[431.49786377 398.24243164 0.85445505]	[418.53546143 498.11883545 0.86699939]	[416.06393433 585.44451904 0.89116502]	[541.79370117 395.56750488 0.89448166]	[559.70147705 475.08700562 0.83110815]	[544.52392578 500.71151733 0.88536251]	[495.67547607 582.85870361 0.75022531]	[459.70706177 582.94805908 0.7785899 ]	[475.15261841 726.5802002 0.83898854]	[4.80229736e+02 8.67659424e+02 8.58353496e-01]	[529.03076172 582.80603027 0.71480417]	[539.29425049 726.527771 0.88750964]	[5.46977539e+02 8.54849426e+02 8.32199275e-01]	[467.49414062 339.1741333 0.90216374]	[495.68579102 339.21154785 0.90189576]	[454.61953735 334.04852295 0.69700396]	[516.18695068 333.97650146 0.7833674 ]	[5.49590393e+02 8.95979736e+02 7.42139876e-01]	[5.65057983e+02 8.90814636e+02 7.82624483e-01]	[5.44353943e+02 8.65130188e+02 7.18109906e-01]	[4.82886414e+02 8.98517517e+02 8.09715688e-01]	[4.64875092e+02 8.95845154e+02 7.82377303e-01]	[4.82797272e+02 8.72816833e+02 7.77164340e-01]
[482.76611328 356.97058105 0.94298726]	[485.35650635 398.11303711 0.92620373]	[434.0557251 398.24136353 0.86198997]	[418.59143066 498.16275024 0.88272679]	[416.12359619 585.43829346 0.89889985]	[541.87200928 395.55853271 0.89618367]	[559.81970215 475.14865112 0.85627681]	[546.93157959 500.72909546 0.87478602]	[498.14785767 582.86883545 0.75944388]	[459.74099731 582.95233154 0.78018153]	[477.59588623 726.65350342 0.84008777]	[4.80222504e+02 8.67699707e+02 8.63188863e-01]	[531.54534912 582.82336426 0.7129699 ]	[539.31054688 726.52087402 0.88930047]	[5.46998108e+02 8.57394104e+02 8.11389923e-01]	[470.05200195 339.16375732 0.90124315]	[498.20352173 339.23098755 0.92251545]	[457.14007568 334.04806519 0.73061442]	[518.71313477 334.03161621 0.79970539]	[5.52093262e+02 8.98504883e+02 7.41554618e-01]	[5.67479736e+02 8.93252991e+02 7.83285379e-01]	[5.44373657e+02 8.67692932e+02 7.32733488e-01]	[4.82842224e+02 9.00981689e+02 8.06542814e-01]	[4.64837036e+02 8.95850830e+02 7.82070458e-01]	[4.82801117e+02 8.72850037e+02 7.80246913e-01]
[482.87536621 356.97137451 0.93771124]	[485.46362305 398.13616943 0.91614842]	[436.59469604 398.25509644 0.87906432]	[418.65789795 498.146698 0.88766569]	[416.1578064 585.40216064 0.90467751]	[541.95196533 395.5682373 0.89213347]	[562.2857666 477.6151123 0.88064522]	[547.03869629 500.7046814 0.84505612]	[498.22897339 582.81884766 0.76811361]	[459.77157593 582.89093018 0.78362709]	[477.61373901 726.63299561 0.83907712]	[4.80227356e+02 8.70125366e+02 8.68642271e-01]	[534.12164307 582.79803467 0.71227026]	[541.68103027 726.50238037 0.8864122 ]	[5.47036255e+02 8.62491394e+02 7.91323721e-01]	[475.09265137 339.1668396 0.90858263]	[500.67224121 339.22171021 0.94234878]	[459.62670898 334.05151367 0.75886965]	[521.17999268 334.046875 0.81022936]	[5.49515198e+02 9.01023254e+02 7.25876391e-01]	[5.65047668e+02 8.93327026e+02 7.71407187e-01]	[5.44414551e+02 8.70219788e+02 7.29676485e-01]	[4.82806091e+02 9.00998413e+02 7.95348465e-01]	[4.62400269e+02 8.95852783e+02 7.76534140e-01]	[4.82822327e+02 8.72897766e+02 7.74099588e-01]
[485.3687439 356.97167969 0.91716242]	[487.96682739 398.16052246 0.90761113]	[436.68423462 400.62841797 0.89116037]	[418.70913696 498.15042114 0.88847101]	[418.62597656 585.48638916 0.92452854]	[544.34741211 395.59054565 0.89361453]	[562.4083252 477.61804199 0.89460266]	[549.5880127 500.71664429 0.83096457]	[500.66662598 582.84820557 0.79028428]	[462.199646 582.90814209 0.78580147]	[477.68719482 726.60723877 0.85678148]	[4.80221283e+02 8.70128540e+02 8.68624330e-01]	[536.66082764 582.83587646 0.72112882]	[541.72613525 726.51074219 0.89300936]	[5.47024475e+02 8.65067261e+02 8.01265180e-01]	[477.63858032 339.15380859 0.9221639 ]	[500.79266357 339.2182312 0.95630747]	[459.7144165 333.98928833 0.79421711]	[521.25726318 336.47506714 0.83318555]	[5.49579102e+02 9.03551941e+02 7.57664204e-01]	[5.67456360e+02 8.93394714e+02 8.00636172e-01]	[5.44378723e+02 8.70329773e+02 7.48326361e-01]	[4.82822296e+02 9.00998718e+02 7.92608738e-01]	[4.62419220e+02 8.95862061e+02 7.67184854e-01]	[4.82801025e+02 8.72900330e+02 7.73072660e-01]
[488.00799561 356.97579956 0.88664639]	[495.65454102 398.21209717 0.91290891]	[439.24197388 400.64300537 0.91265708]	[421.23352051 498.16314697 0.88551557]	[421.18313599 585.48138428 0.94696409]	[544.53912354 398.04797363 0.88789874]	[564.98693848 477.65206909 0.88847768]	[557.20178223 500.74328613 0.85206008]	[500.76574707 582.86273193 0.79980671]	[462.26681519 582.92321777 0.78107399]	[477.73291016 726.59558105 0.86800957]	[4.80214935e+02 8.70148621e+02 8.65850806e-01]	[539.23565674 582.84429932 0.73602015]	[541.77337646 726.49182129 0.89176834]	[5.46945312e+02 8.67583191e+02 8.18730474e-01]	[480.17749023 339.16848755 0.94203579]	[503.31118774 339.21789551 0.95821464]	[462.18130493 336.45779419 0.78525108]	[523.82165527 336.50442505 0.8356545 ]	[5.52110901e+02 9.06089172e+02 7.54081666e-01]	[5.67463257e+02 8.93420105e+02 7.89179444e-01]	[5.41906799e+02 8.72741516e+02 7.56962121e-01]	[4.82847290e+02 9.00990234e+02 7.91108191e-01]	[4.64839783e+02 8.95866028e+02 7.60233521e-01]	[4.82781219e+02 8.72918762e+02 7.65896916e-01]
[490.55990601 357.00003052 0.8848142 ]	[498.19345093 398.17581177 0.93241853]	[441.68322754 398.27423096 0.91257244]	[421.36236572 498.14874268 0.87050277]	[421.31741333 585.44573975 0.93234164]	[549.49298096 398.02804565 0.85624439]	[567.50506592 477.71224976 0.88047212]	[559.75878906 500.76098633 0.87740374]	[500.86911011 582.90979004 0.81240726]	[462.33837891 582.94335938 0.7794553 ]	[480.14724731 726.56799316 0.8655113 ]	[4.80212158e+02 8.70147095e+02 8.65642786e-01]	[541.73388672 582.90637207 0.77098876]	[541.81433105 726.50311279 0.88908243]	[5.46959290e+02 8.65132996e+02 8.12482476e-01]	[480.22711182 339.18167114 0.93928123]	[503.40332031 339.23153687 0.95233285]	[462.23815918 336.49520874 0.77128857]	[523.95220947 336.51385498 0.82308292]	[5.52102234e+02 9.03611084e+02 7.49915123e-01]	[5.67466187e+02 8.93408752e+02 7.88859606e-01]	[5.41916748e+02 8.72723877e+02 7.51767695e-01]	[4.82866669e+02 9.01002808e+02 7.87233889e-01]	[4.64859161e+02 8.95877930e+02 7.56857991e-01]	[4.82772888e+02 8.72910950e+02 7.63826311e-01]
[495.5970459 356.97348022 0.88128436]	[500.66635132 398.18273926 0.95118845]	[441.77542114 400.63397217 0.90816325]	[423.92001343 495.67807007 0.82383811]	[421.37759399 585.472229 0.92363465]	[552.0980835 395.64627075 0.84313118]	[570.06939697 477.73327637 0.86627394]	[562.23571777 500.75210571 0.89550257]	[503.24267578 582.89276123 0.8083145 ]	[462.36026001 582.92419434 0.77730513]	[480.23577881 726.53094482 0.87849516]	[4.80220184e+02 8.70137268e+02 8.65332365e-01]	[541.81292725 582.87561035 0.78594279]	[541.87799072 726.43670654 0.88316941]	[5.47014526e+02 8.67584900e+02 8.09301734e-01]	[480.32803345 339.16384888 0.9490695 ]	[503.49719238 339.21243286 0.93700486]	[462.34310913 334.07519531 0.75469768]	[526.4475708 336.48526001 0.82255149]	[5.52124146e+02 9.06110779e+02 7.50733197e-01]	[5.67477417e+02 8.93450806e+02 7.82728314e-01]	[5.44331787e+02 8.72733521e+02 7.64278054e-01]	[4.82859009e+02 9.01019165e+02 7.81842411e-01]	[4.64847656e+02 8.95876221e+02 7.52644062e-01]	[4.82775085e+02 8.72900208e+02 7.60823667e-01]
[498.19274902 354.56817627 0.90201998]	[500.78512573 398.17874146 0.96221244]	[441.89337158 400.6925354 0.89423829]	[426.44506836 495.66174316 0.80864483]	[423.85131836 585.54931641 0.88911861]	[554.69958496 395.62203979 0.84659189]	[575.13952637 477.71520996 0.85601568]	[562.37542725 500.72317505 0.9141407 ]	[503.40936279 582.90679932 0.80647135]	[464.94134521 582.95892334 0.75197017]	[480.29092407 726.56988525 0.88484597]	[480.21240234 870.14929199 0.87033987]	[541.93554688 582.88574219 0.79889351]	[541.94140625 726.45507812 0.89195073]	[5.49488953e+02 8.67659546e+02 8.10857773e-01]	[482.84310913 339.15704346 0.9468497 ]	[505.99954224 339.18789673 0.9194634 ]	[464.82473755 334.06091309 0.75319183]	[526.52972412 334.06063843 0.80183697]	[5.52124512e+02 9.03608398e+02 7.58503497e-01]	[5.67480103e+02 8.93458984e+02 7.95533061e-01]	[5.44410339e+02 8.72819397e+02 7.76940107e-01]	[4.82869537e+02 9.01035278e+02 7.87397027e-01]	[4.64854462e+02 8.95893494e+02 7.59932935e-01]	[4.82760864e+02 8.72920654e+02 7.62072682e-01]
[500.67349243 354.54998779 0.91611159]	[500.89227295 398.13369751 0.96021533]	[444.36151123 400.63064575 0.88679254]	[434.06698608 495.63864136 0.81442714]	[428.95272827 585.51751709 0.86325359]	[559.71160889 395.61099243 0.86227441]	[577.76971436 477.67263794 0.86320275]	[564.83660889 498.26226807 0.89105815]	[503.50979614 582.85565186 0.78668785]	[467.49554443 582.90795898 0.73660946]	[480.29187012 726.5803833 0.88881004]	[4.80205658e+02 8.70140381e+02 8.69571328e-01]	[544.3571167 582.84197998 0.79683304]	[544.34613037 726.49719238 0.89294463]	[5.49492065e+02 8.67664673e+02 8.13299060e-01]	[482.96984863 339.13885498 0.93867612]	[508.52706909 339.19470215 0.90029156]	[464.97076416 334.04168701 0.76613617]	[529.0123291 334.05343628 0.81259513]	[5.52142822e+02 9.03599854e+02 7.57962942e-01]	[5.67487549e+02 8.93451782e+02 7.97376990e-01]	[5.44408569e+02 8.72818359e+02 7.83959568e-01]	[4.82893982e+02 9.01018860e+02 7.91594446e-01]	[4.64880371e+02 8.95890198e+02 7.62059212e-01]	[4.82748230e+02 8.72914368e+02 7.63634443e-01]
[500.67364502 354.54986572 0.91609311]	[500.89266968 398.13348389 0.96030414]	[444.36135864 400.63037109 0.88680887]	[434.06588745 495.63922119 0.81430727]	[428.95281982 585.51751709 0.86291355]	[559.71258545 395.61166382 0.86264479]	[577.77093506 477.68283081 0.86452228]	[564.83282471 498.26205444 0.88992071]	[503.50860596 582.85705566 0.78698355]	[467.49230957 582.90991211 0.73712057]	[480.29214478 726.57904053 0.88867676]	[4.80206482e+02 8.70140076e+02 8.69274616e-01]	[544.35626221 582.84362793 0.79694223]	[544.34539795 726.49700928 0.89297491]	[5.49492371e+02 8.67664307e+02 8.13217223e-01]	[482.96987915 339.13885498 0.93864834]	[508.52740479 339.19467163 0.90026206]	[464.97088623 334.04217529 0.76638567]	[529.0112915 334.05349731 0.81279892]	[5.52144531e+02 9.03601013e+02 7.58154750e-01]	[5.67489014e+02 8.93452209e+02 7.97461152e-01]	[5.44408569e+02 8.72818604e+02 7.84043014e-01]	[4.82895599e+02 9.01020752e+02 7.91165709e-01]	[4.64881470e+02 8.95891541e+02 7.61787891e-01]	[4.82748688e+02 8.72913025e+02 7.63514817e-01]
[500.67373657 354.54971313 0.91624558]	[500.89151001 398.13470459 0.96030998]	[444.35992432 400.63165283 0.88672471]	[434.07165527 495.64111328 0.81492013]	[428.96359253 585.50958252 0.86338466]	[559.71234131 395.61373901 0.86275309]	[577.77099609 477.68331909 0.86468565]	[564.83148193 498.26278687 0.89077109]	[503.50805664 582.8548584 0.78640854]	[467.48956299 582.90789795 0.73702425]	[480.290802 726.59197998 0.88847482]	[4.80204498e+02 8.70139526e+02 8.68924022e-01]	[544.35687256 582.84033203 0.79684722]	[544.3482666 726.4987793 0.89306611]	[5.49491028e+02 8.67667053e+02 8.13310564e-01]	[482.9704895 339.13833618 0.93856883]	[508.52746582 339.19451904 0.90023673]	[464.97225952 334.0383606 0.76539534]	[529.01049805 334.05337524 0.8130402 ]	[5.54611389e+02 9.03600098e+02 7.58119345e-01]	[5.67490479e+02 8.93451904e+02 7.97824144e-01]	[5.44406616e+02 8.72820740e+02 7.83936620e-01]	[4.82897186e+02 9.01015442e+02 7.91063011e-01]	[4.64883362e+02 8.95888367e+02 7.61472166e-01]	[4.82747589e+02 8.72909912e+02 7.63829470e-01]
[500.78283691 354.57019043 0.93230486]	[503.36880493 398.16943359 0.95543301]	[446.92050171 400.63409424 0.8697682 ]	[439.07516479 495.69454956 0.86346233]	[436.56900024 585.46130371 0.87311733]	[562.24047852 398.02203369 0.89497542]	[580.2868042 477.63235474 0.87053275]	[564.91394043 498.26168823 0.8909328 ]	[505.93484497 582.82452393 0.76922274]	[470.04129028 582.88128662 0.73135996]	[480.35955811 726.50842285 0.88229191]	[480.20870972 870.1151123 0.87165737]	[544.40289307 582.80358887 0.78246319]	[544.40594482 726.4744873 0.88738608]	[5.49532288e+02 8.67623901e+02 8.06959391e-01]	[485.46618652 339.15194702 0.9227953 ]	[513.60375977 339.20861816 0.89110619]	[469.98565674 334.05334473 0.72667027]	[534.0914917 334.03491211 0.7957716 ]	[5.52123596e+02 9.03614258e+02 7.65010774e-01]	[5.67488953e+02 8.95840515e+02 7.96944141e-01]	[5.44437866e+02 8.72785095e+02 7.80779302e-01]	[4.82884491e+02 9.01014648e+02 8.02291811e-01]	[4.64879669e+02 8.95882019e+02 7.71290362e-01]	[4.82748138e+02 8.72901367e+02 7.71996439e-01]
[500.90374756 354.50531006 0.92860341]	[503.47143555 398.1463623 0.93832362]	[452.00604248 398.28070068 0.85924667]	[439.13699341 495.67694092 0.87293214]	[436.67123413 585.45367432 0.88744414]	[562.35516357 395.61236572 0.90155619]	[582.762146 477.61166382 0.88473326]	[564.97253418 498.25570679 0.88712811]	[506.00421143 582.86120605 0.764925 ]	[472.56307983 582.91693115 0.73242092]	[480.37225342 726.44537354 0.86959016]	[4.80213135e+02 8.70102844e+02 8.67430925e-01]	[544.47796631 582.83740234 0.77953064]	[544.43762207 726.51654053 0.89236939]	[5.49539490e+02 8.67649902e+02 8.10032606e-01]	[488.02862549 339.09088135 0.90538496]	[518.64337158 339.1477356 0.91205454]	[475.07629395 334.05136108 0.71530533]	[536.68365479 333.99697876 0.79115921]	[5.52101624e+02 9.03616150e+02 7.63601661e-01]	[5.67476196e+02 8.95856384e+02 7.94556558e-01]	[5.44436829e+02 8.72814087e+02 7.77664661e-01]	[4.82866211e+02 9.01004639e+02 8.01952004e-01]	[4.64859070e+02 8.95869080e+02 7.70773649e-01]	[4.82764069e+02 8.72901428e+02 7.67953098e-01]
[503.42987061 354.46948242 0.91312397]	[506.01782227 398.16125488 0.91540456]	[457.144104 398.27389526 0.88307214]	[439.22503662 495.69900513 0.87330222]	[439.16195679 585.52770996 0.91173476]	[564.82073975 395.61672974 0.89942801]	[582.93487549 477.62612915 0.89655763]	[570.0255127 498.26177979 0.8321228 ]	[511.03503418 582.86132812 0.74228078]	[477.65722656 582.89953613 0.7493844 ]	[482.7194519 726.46716309 0.87122416]	[4.80203735e+02 8.67687866e+02 8.62017870e-01]	[546.96539307 582.85913086 0.75156975]	[544.49963379 726.55560303 0.88118231]	[5.49551270e+02 8.67606262e+02 8.04457903e-01]	[495.68344116 336.69702148 0.91853607]	[521.23651123 339.10791016 0.96173447]	[480.15719604 333.92779541 0.74975175]	[541.70959473 336.45309448 0.81490803]	[5.52094238e+02 9.03594604e+02 7.66008556e-01]	[5.67471436e+02 8.95845459e+02 7.95781791e-01]	[5.44442810e+02 8.72781128e+02 7.81253576e-01]	[4.82891510e+02 9.00993347e+02 8.05803418e-01]	[4.64884857e+02 8.95866089e+02 7.73919344e-01]	[4.82744141e+02 8.72880615e+02 7.64386535e-01]
[505.92913818 351.98034668 0.87847126]	[508.53433228 398.13815308 0.90714467]	[459.60610962 398.2512207 0.89686024]	[439.27459717 495.66534424 0.87713385]	[439.20141602 585.52770996 0.92176855]	[564.88562012 395.59912109 0.89521593]	[583.00543213 477.64157104 0.90289938]	[572.61798096 500.71334839 0.83191258]	[513.56793213 582.88726807 0.74040353]	[477.73812866 582.90826416 0.76046026]	[482.72509766 726.43737793 0.86757928]	[4.80206055e+02 8.67679932e+02 8.64149094e-01]	[547.01092529 582.90093994 0.74046534]	[544.51367188 726.61914062 0.88762033]	[5.49543335e+02 8.67574280e+02 8.03658545e-01]	[498.22253418 336.66149902 0.93451321]	[521.34893799 339.04406738 0.96339881]	[480.27069092 333.9671936 0.78141463]	[541.78637695 333.98245239 0.82909399]	[5.52089111e+02 9.03588013e+02 7.69646704e-01]	[5.67464661e+02 8.93458191e+02 7.97319829e-01]	[5.44437012e+02 8.72752075e+02 7.88491130e-01]	[4.82885223e+02 9.00992493e+02 8.08678865e-01]	[4.64884796e+02 8.95864685e+02 7.75964141e-01]	[4.82747986e+02 8.72875305e+02 7.68391311e-01]
[508.54516602 349.38998413 0.84777963]	[511.08938599 398.15979004 0.9022094 ]	[459.66021729 398.2355957 0.90623713]	[439.31140137 495.64743042 0.87500644]	[439.230896 585.50738525 0.92634308]	[564.94897461 398.0295105 0.9040761 ]	[585.43066406 477.60110474 0.8950268 ]	[575.19665527 500.73181152 0.84167862]	[513.63739014 582.84338379 0.74044669]	[480.14068604 582.86242676 0.76540852]	[482.75869751 726.43664551 0.86950517]	[4.80201782e+02 8.67698486e+02 8.63865495e-01]	[547.05291748 582.87005615 0.73054135]	[544.52868652 726.61846924 0.88280499]	[5.49553040e+02 8.65129578e+02 8.02146733e-01]	[500.7159729 336.5723877 0.94735628]	[523.82727051 336.63528442 0.97589564]	[480.34545898 333.95980835 0.76368916]	[541.90264893 333.97900391 0.81685889]	[5.52073486e+02 9.03573853e+02 7.70508170e-01]	[5.67455139e+02 8.93453308e+02 8.00339699e-01]	[5.44444275e+02 8.72744141e+02 7.84843862e-01]	[4.82896423e+02 9.00988647e+02 8.08852911e-01]	[4.64894012e+02 8.95867737e+02 7.75605381e-01]	[4.82738037e+02 8.72897766e+02 7.60177910e-01]
[518.64874268 341.80014038 0.87659341]	[516.20178223 398.09725952 0.91152811]	[459.76501465 398.13623047 0.90400803]	[441.71408081 495.65704346 0.87153524]	[439.30545044 585.46691895 0.94179714]	[567.46557617 395.63037109 0.88374543]	[585.47045898 475.17459106 0.8736136 ]	[580.36798096 500.75036621 0.88525617]	[516.15429688 582.81079102 0.74536246]	[480.1887207 582.80541992 0.77200353]	[482.81277466 723.97955322 0.86038888]	[4.80207947e+02 8.67706726e+02 8.59687328e-01]	[549.50860596 582.85247803 0.72754472]	[546.92370605 726.61956787 0.88527381]	[5.49538757e+02 8.65131592e+02 8.03027749e-01]	[503.29190063 334.05718994 0.93255723]	[526.39660645 334.07546997 0.90735078]	[482.89834595 326.29977417 0.78236145]	[544.4866333 326.31588745 0.78426129]	[5.52081238e+02 9.01048462e+02 7.67190814e-01]	[5.67470337e+02 8.93414246e+02 8.04420769e-01]	[5.44416199e+02 8.72758789e+02 7.80651391e-01]	[4.82877655e+02 8.98475769e+02 8.07282984e-01]	[4.64863831e+02 8.93444275e+02 7.75994658e-01]	[4.82753082e+02 8.72915466e+02 7.50346899e-01]
[521.20184326 341.69110107 0.92228323]	[518.63989258 398.08157349 0.91288865]	[459.79214478 398.11587524 0.89954412]	[441.75415039 495.69192505 0.87358439]	[439.33071899 585.45379639 0.94546998]	[567.51159668 395.63815308 0.87615836]	[585.43383789 475.16217041 0.86841887]	[582.7756958 500.76046753 0.88572299]	[516.2076416 582.78704834 0.7481637 ]	[480.2227478 582.79376221 0.77632821]	[482.81268311 723.98864746 0.85965848]	[4.80206848e+02 8.67701111e+02 8.57404828e-01]	[549.56286621 582.82495117 0.72043556]	[546.92700195 726.61083984 0.88362145]	[5.49534424e+02 8.65134338e+02 8.03375602e-01]	[503.44680786 331.46621704 0.90239847]	[528.99707031 333.94076538 0.87453729]	[482.98571777 321.26519775 0.83317918]	[546.97015381 321.23199463 0.79320729]	[5.52080200e+02 9.01045166e+02 7.66023338e-01]	[5.67470398e+02 8.93412170e+02 8.03230047e-01]	[5.44408936e+02 8.72761292e+02 7.80956328e-01]	[4.82877167e+02 8.98470520e+02 8.07656884e-01]	[4.64860809e+02 8.93440735e+02 7.76959717e-01]	[4.82756165e+02 8.72911865e+02 7.48934090e-01]
[521.25109863 339.20297241 0.94870049]	[518.65948486 398.07269287 0.90957046]	[459.82458496 398.09701538 0.89354694]	[441.74673462 495.66409302 0.86831486]	[441.67260742 585.38092041 0.94530565]	[567.49603271 395.63320923 0.87799656]	[585.40716553 475.103302 0.87598985]	[582.81536865 500.7930603 0.88802278]	[518.64093018 580.36077881 0.74753511]	[480.2388916 582.79534912 0.77597207]	[482.83258057 724.00366211 0.8595078 ]	[4.80209930e+02 8.67706116e+02 8.58769596e-01]	[549.58459473 582.8067627 0.71647984]	[546.92669678 726.57965088 0.88170731]	[5.49528931e+02 8.65121582e+02 8.03030014e-01]	[505.89221191 326.34335327 0.8790046 ]	[531.57281494 331.40206909 0.84795099]	[485.41226196 321.17987061 0.85350567]	[547.01794434 321.27694702 0.79857111]	[5.52093079e+02 9.01056396e+02 7.67365694e-01]	[5.67480286e+02 8.93414124e+02 8.03073823e-01]	[5.44401306e+02 8.72753540e+02 7.79627562e-01]	[4.82881683e+02 8.98479980e+02 8.05203438e-01]	[4.64865692e+02 8.93445862e+02 7.74384856e-01]	[4.82753693e+02 8.72915771e+02 7.49274433e-01]
[521.38592529 336.67852783 0.94947523]	[518.72662354 398.07629395 0.91568494]	[462.20269775 398.06591797 0.88642138]	[441.73831177 495.69906616 0.87183321]	[441.68511963 585.37310791 0.94277745]	[567.56976318 398.02908325 0.87271613]	[585.38800049 475.07354736 0.87341458]	[582.78741455 500.85650635 0.88770902]	[518.66918945 582.81530762 0.75634664]	[480.25094604 582.84082031 0.78289098]	[482.85040283 724.03155518 0.86110824]	[4.80209869e+02 8.67699829e+02 8.58862042e-01]	[552.09869385 582.84802246 0.71744186]	[546.93988037 726.57598877 0.87487435]	[5.49533569e+02 8.65115723e+02 8.02218676e-01]	[508.46514893 321.21862793 0.87744898]	[536.75109863 323.76593018 0.85263723]	[487.93807983 318.70925903 0.85231251]	[549.54315186 321.27874756 0.74918723]	[5.52065613e+02 9.01054871e+02 7.67937124e-01]	[5.67456604e+02 8.93414673e+02 8.04937601e-01]	[5.44412170e+02 8.72744690e+02 7.78979838e-01]	[4.82906616e+02 8.98493286e+02 8.04110944e-01]	[4.64888519e+02 8.93458313e+02 7.69766390e-01]	[4.82743042e+02 8.72912964e+02 7.49230802e-01]
[523.80297852 336.59841919 0.94115067]	[518.78460693 398.07394409 0.92377353]	[462.24505615 398.04690552 0.88110745]	[441.74105835 495.67492676 0.87539947]	[441.73980713 585.39318848 0.94281721]	[570.03405762 398.05148315 0.87031949]	[585.39404297 472.61044312 0.86726439]	[582.82080078 500.89584351 0.88719809]	[518.70874023 582.79040527 0.76368731]	[480.29107666 582.82183838 0.78829843]	[482.86532593 724.03521729 0.86175489]	[4.80212128e+02 8.67701538e+02 8.62072647e-01]	[552.12982178 582.82891846 0.7167784 ]	[546.956604 726.56335449 0.8702575 ]	[5.49535950e+02 8.65115967e+02 8.02028000e-01]	[511.07794189 318.75610352 0.89193857]	[539.27514648 321.25592041 0.88176405]	[490.51669312 318.66110229 0.84774482]	[552.12341309 323.76382446 0.72055423]	[5.52071960e+02 9.03540527e+02 7.67835557e-01]	[5.67458557e+02 8.93429810e+02 8.02675128e-01]	[5.44408142e+02 8.72739624e+02 7.80276418e-01]	[4.82910217e+02 8.98499634e+02 8.04682791e-01]	[4.64900787e+02 8.95839172e+02 7.70459831e-01]	[4.82742706e+02 8.72919250e+02 7.51579881e-01]
[523.89324951 336.53640747 0.93359125]	[521.18011475 398.07476807 0.93221581]	[462.27804565 398.04940796 0.87714505]	[441.74313354 495.69616699 0.87469757]	[441.75506592 585.36901855 0.94311637]	[570.11138916 398.06930542 0.86487532]	[585.50933838 477.60745239 0.86822647]	[582.76464844 500.86968994 0.87713033]	[518.74017334 582.81005859 0.76729715]	[480.30914307 582.84295654 0.78807348]	[482.86395264 724.02807617 0.86047244]	[4.80205200e+02 8.67687317e+02 8.60167742e-01]	[554.62371826 582.83837891 0.71687293]	[546.96221924 726.58746338 0.86977208]	[5.49533020e+02 8.65113098e+02 8.02434087e-01]	[516.12194824 318.67764282 0.90969604]	[541.72253418 321.17712402 0.91211045]	[493.12005615 318.62927246 0.84783757]	[557.19750977 321.26745605 0.72693616]	[5.52076660e+02 9.03537781e+02 7.68153787e-01]	[5.67460815e+02 8.93425659e+02 8.04005265e-01]	[5.44404907e+02 8.72738586e+02 7.80722737e-01]	[4.82902802e+02 8.98492676e+02 8.07952106e-01]	[4.64885925e+02 8.93457031e+02 7.74024963e-01]	[4.82741760e+02 8.72907166e+02 7.51319826e-01]
[523.89349365 336.53640747 0.93363309]	[521.17871094 398.07611084 0.93231761]	[462.27731323 398.05200195 0.87773824]	[441.74484253 495.69589233 0.87536591]	[441.75204468 585.36767578 0.94289029]	[570.10913086 398.06906128 0.86501443]	[585.50506592 477.60195923 0.86791503]	[582.75915527 500.87643433 0.87486207]	[518.73052979 582.83007812 0.76821935]	[480.30111694 582.86193848 0.78927314]	[482.87017822 724.02557373 0.85933864]	[4.80208374e+02 8.67700623e+02 8.59341502e-01]	[554.62145996 582.85809326 0.7183401 ]	[546.96533203 726.60894775 0.87096989]	[5.49528870e+02 8.67579041e+02 8.03519368e-01]	[516.12139893 318.67752075 0.90959841]	[541.72247314 321.17642212 0.91202641]	[493.11968994 318.6293335 0.84774882]	[557.19854736 321.26623535 0.72658515]	[5.52090088e+02 9.03559692e+02 7.65613437e-01]	[5.67476379e+02 8.93439819e+02 7.98382282e-01]	[5.44390015e+02 8.72767944e+02 7.77369916e-01]	[4.82908325e+02 8.98502991e+02 8.02748024e-01]	[4.64885590e+02 8.93462708e+02 7.69262135e-01]	[4.82740204e+02 8.72911926e+02 7.49081731e-01]
[truncated: 23 more rows]
