# Supplementary material for: Evaluation of functional tests performance using a camera-based and machine learning approach
Source: PLoS One. 2023 Nov 3;18(11):e0288279. doi: 10.1371/journal.pone.0288279 (PMC10624324; doi:10.1371/journal.pone.0288279)
Supplement: S1 Data — This dataset includes all the extracted keypoints of movements and the associated features and statistics, which were used for the analyses presented in the main manuscript. (ZIP) [file pone.0288279.s001.zip › PLOS_data_28032023/original_movement_data/CSV/000029_SDT_P_crop.csv]

[480.24816895 274.99978638 0.95353723]	[493.11465454 318.677948 0.89605296]	[441.70617676 318.52651978 0.92147553]	[418.78485107 408.38360596 0.87444949]	[416.15963745 490.50772095 0.86463088]	[544.31762695 321.1937561 0.90866899]	[549.58343506 418.58328247 0.88342869]	[547.01678467 500.77429199 0.89936292]	[480.27816772 498.26278687 0.79972988]	[441.90139771 498.15594482 0.75965852]	[441.87911987 629.02911377 0.86579335]	[439.11599731 767.51196289 0.87505329]	[516.13012695 500.79855347 0.73641014]	[505.97293091 629.08343506 0.83604515]	[503.44314575 765.04766846 0.84530741]	[464.89511108 259.62182617 0.88803142]	[490.52252197 257.20181274 0.8699708 ]	[4.54626617e+02 2.57086517e+02 2.14048192e-01]	[518.68048096 254.50447083 0.89212805]	[503.33074951 793.26135254 0.81179202]	[521.31530762 790.68878174 0.83582151]	[500.85107422 770.22784424 0.78150034]	[439.28634644 795.82495117 0.84221852]	[421.30310059 790.79876709 0.86207056]	[4.39269165e+02 7.72754272e+02 7.63120651e-01]
[480.24798584 274.99978638 0.95356286]	[493.11401367 318.67712402 0.8960529 ]	[441.70632935 318.52554321 0.92139626]	[418.78448486 405.92913818 0.87423068]	[416.16052246 490.50604248 0.86448985]	[544.31793213 321.193573 0.90867835]	[549.58520508 418.58108521 0.88277882]	[547.01751709 500.77178955 0.89883101]	[480.28039551 498.25924683 0.79918456]	[441.90075684 498.15164185 0.75914299]	[441.87991333 629.02783203 0.86581814]	[439.11309814 767.50140381 0.8725298 ]	[516.13604736 500.79602051 0.73608947]	[505.97509766 629.08343506 0.83583736]	[503.44424438 765.04876709 0.84494734]	[464.89498901 259.62191772 0.8880353 ]	[490.52246094 257.2019043 0.86998767]	[4.54626648e+02 2.57086517e+02 2.14076251e-01]	[518.6807251 254.50454712 0.89227307]	[503.33215332 793.26416016 0.81269014]	[521.31781006 790.68988037 0.83689088]	[500.85107422 770.22839355 0.78127384]	[439.28610229 795.82171631 0.84304059]	[421.30233765 790.79693604 0.86259025]	[4.39268555e+02 7.72744080e+02 7.62670457e-01]
[480.33062744 274.99243164 0.94820476]	[495.68759155 318.69744873 0.90289563]	[441.8296814 318.54614258 0.90822613]	[421.16622925 405.90557861 0.88350594]	[418.56463623 488.01339722 0.88190728]	[544.37030029 321.18673706 0.91002274]	[554.62451172 418.69110107 0.89186049]	[549.48736572 500.79153442 0.88580358]	[480.36999512 498.20211792 0.79629529]	[444.3348999 495.62966919 0.74393123]	[444.29788208 626.54821777 0.86944139]	[439.09243774 765.08685303 0.86705494]	[518.703125 500.73675537 0.74599695]	[508.46157837 626.62890625 0.82847989]	[503.443573 765.04400635 0.84162533]	[467.40386963 259.60235596 0.87753302]	[493.12426758 257.19238281 0.87098593]	[4.57129425e+02 2.57051849e+02 2.42187455e-01]	[518.78918457 254.42460632 0.88057697]	[503.33673096 793.27947998 0.80850941]	[521.30847168 790.70019531 0.82953012]	[500.84118652 770.22497559 0.77025902]	[439.29367065 795.79455566 0.85080653]	[421.32177734 790.78869629 0.86613202]	[4.39232971e+02 7.72744019e+02 7.58054256e-01]
[482.71411133 274.99203491 0.9513005 ]	[498.17276001 318.69033813 0.92048997]	[441.90185547 318.52874756 0.89628023]	[421.25561523 405.86517334 0.87980908]	[418.59924316 487.99713135 0.89554828]	[544.42755127 321.15652466 0.90885144]	[554.66137695 418.64901733 0.88223553]	[549.58203125 500.80178833 0.8655805 ]	[482.74493408 498.16363525 0.78855836]	[444.41705322 495.61254883 0.7315762 ]	[444.32150269 626.5065918 0.87131214]	[439.06954956 765.08197021 0.86160856]	[518.77331543 500.69458008 0.74871355]	[511.01794434 629.04821777 0.81208199]	[503.44247437 765.07574463 0.84179795]	[467.49789429 259.62927246 0.86399662]	[495.63711548 257.20510864 0.87959498]	[4.57172668e+02 2.57085419e+02 2.21049979e-01]	[521.18487549 254.40910339 0.87901354]	[503.35360718 793.29650879 0.80195361]	[521.31878662 790.7098999 0.82435721]	[5.00832184e+02 7.70252502e+02 7.63843536e-01]	[439.29742432 793.36779785 0.84760964]	[421.32263184 790.78491211 0.86307794]	[4.39199432e+02 7.72751953e+02 7.50717521e-01]
[482.72836304 274.99957275 0.94597101]	[498.24172974 318.68759155 0.93355167]	[444.38296509 318.53308105 0.88017797]	[421.34255981 405.83099365 0.86947358]	[418.64529419 487.95095825 0.9118672 ]	[544.484375 321.14678955 0.89793706]	[557.24346924 418.6182251 0.86368144]	[554.65509033 500.73022461 0.84857023]	[482.76779175 498.24301147 0.79721487]	[444.45376587 498.1366272 0.73134577]	[444.30889893 626.46636963 0.87535912]	[439.08355713 765.07214355 0.86513722]	[521.17059326 500.76724243 0.76067877]	[511.05380249 629.05566406 0.81053472]	[503.4559021 765.06817627 0.83740354]	[470.00784302 259.60623169 0.86648023]	[498.12490845 259.58728027 0.88395959]	[4.59605957e+02 2.57025543e+02 2.17016757e-01]	[521.27142334 254.46853638 0.89669323]	[503.32925415 793.29669189 0.80958563]	[521.30938721 790.71655273 0.83112842]	[5.00855530e+02 7.70253479e+02 7.60527968e-01]	[439.30160522 793.35455322 0.85142523]	[421.32260132 790.7701416 0.86855394]	[4.39216553e+02 7.72738586e+02 7.52683938e-01]
[482.80819702 274.97943115 0.94428313]	[500.65704346 318.68652344 0.94617563]	[444.42373657 316.16043091 0.87563062]	[423.78457642 403.34259033 0.87400591]	[418.671875 487.91744995 0.92022407]	[546.91851807 321.15878296 0.88304687]	[557.26513672 418.69631958 0.85770845]	[557.1751709 500.80749512 0.85049951]	[482.80807495 498.20593262 0.79106402]	[446.91992188 495.65368652 0.72403818]	[444.34341431 626.45373535 0.87082505]	[439.09118652 765.06732178 0.86740232]	[521.2220459 500.72982788 0.76852471]	[511.09436035 629.0255127 0.8080098 ]	[503.46286011 765.05004883 0.83427668]	[472.5994873 259.60983276 0.86802453]	[498.19122314 257.20956421 0.897259 ]	[4.59702484e+02 2.56977112e+02 2.57286966e-01]	[521.31072998 254.40782166 0.88665897]	[503.30725098 793.29199219 0.80925655]	[521.29290771 790.71759033 0.83015436]	[5.00860413e+02 7.70233154e+02 7.65486479e-01]	[441.68804932 793.34869385 0.84955084]	[421.32226562 790.76409912 0.86857694]	[4.39226318e+02 7.72721069e+02 7.50417233e-01]
[482.83392334 274.99224854 0.94288701]	[500.68661499 318.69555664 0.951657 ]	[446.88049316 318.5380249 0.87111276]	[423.8319397 403.31878662 0.87081444]	[418.65542603 485.46224976 0.92825168]	[546.96472168 318.77410889 0.87730896]	[559.79840088 418.62524414 0.85271353]	[557.27636719 500.84265137 0.85117006]	[482.80505371 498.2121582 0.79194409]	[446.90371704 495.63885498 0.72443962]	[444.36254883 626.44335938 0.86920595]	[439.09216309 765.07141113 0.86856234]	[521.23455811 500.75543213 0.77380228]	[513.6036377 629.05303955 0.80827415]	[503.46063232 765.0604248 0.83622324]	[475.09280396 259.61669922 0.87126118]	[498.22821045 259.5821228 0.90171713]	[4.59751282e+02 2.56984131e+02 2.74914503e-01]	[521.33825684 254.43110657 0.89131027]	[503.31536865 793.29443359 0.8064298 ]	[521.30029297 790.72253418 0.82744014]	[5.00852509e+02 7.70238647e+02 7.64804065e-01]	[439.30487061 793.34918213 0.84871846]	[421.31726074 790.76300049 0.8657493 ]	[4.39230499e+02 7.72727722e+02 7.50132620e-01]
[482.85931396 275.0071106 0.94367516]	[500.712677 318.69564819 0.95584095]	[446.9336853 318.53884888 0.86739689]	[423.90783691 403.30084229 0.85919738]	[418.65872192 485.43893433 0.93067795]	[547.00079346 321.14730835 0.87064677]	[562.29644775 418.56686401 0.87799835]	[559.83837891 500.8427124 0.87620008]	[482.80493164 498.17056274 0.78375566]	[446.92456055 493.11526489 0.71723664]	[444.40899658 626.42572021 0.85752869]	[439.13284302 764.99578857 0.8710767 ]	[521.23266602 500.72521973 0.76678115]	[513.60168457 629.02331543 0.81078619]	[503.46652222 764.97943115 0.83040911]	[475.13058472 259.62384033 0.87119204]	[498.26330566 259.60693359 0.90411651]	[4.59790649e+02 2.56972717e+02 2.74580151e-01]	[521.36608887 254.42727661 0.89484453]	[503.31079102 793.28991699 0.80745536]	[521.30474854 790.71014404 0.83335006]	[500.85357666 770.16223145 0.77376437]	[441.69152832 793.32550049 0.85902911]	[421.33596802 790.73223877 0.87519801]	[4.39290558e+02 7.70264038e+02 7.65597999e-01]
[482.86703491 274.97589111 0.94098568]	[500.71295166 318.69128418 0.95750445]	[446.92315674 318.53729248 0.8685059 ]	[423.8835144 403.28649902 0.86901844]	[418.65103149 485.45068359 0.92739993]	[547.01116943 318.77426147 0.86927027]	[562.29626465 416.15228271 0.87240767]	[562.2411499 500.85232544 0.88832736]	[482.80886841 495.68890381 0.78277105]	[446.92642212 493.08700562 0.71750915]	[446.87219238 626.41485596 0.84940863]	[439.17880249 765.0177002 0.88123995]	[521.23144531 498.26303101 0.76440269]	[513.612854 626.5894165 0.81331068]	[503.48181152 764.94854736 0.82078004]	[475.14431763 259.5854187 0.88050842]	[500.6335144 259.57748413 0.91065699]	[4.59808258e+02 2.56959198e+02 3.04199576e-01]	[521.36291504 254.44311523 0.89462566]	[503.30288696 793.2935791 0.80880386]	[521.30718994 790.71405029 0.83068001]	[5.00868164e+02 7.70143188e+02 7.68147290e-01]	[439.29272461 793.28875732 0.86357731]	[421.30059814 790.6918335 0.8937282 ]	[4.41716492e+02 7.70290710e+02 7.54110634e-01]
[482.87588501 274.96234131 0.93889415]	[500.70239258 318.69985962 0.95813727]	[446.8999939 318.52798462 0.87127352]	[423.8651123 403.31393433 0.86950696]	[418.63894653 485.45553589 0.92415589]	[546.99121094 321.16946411 0.87254024]	[562.28533936 418.54632568 0.87526983]	[562.2833252 503.24981689 0.89738542]	[482.80926514 498.16162109 0.78523898]	[446.92178345 493.11950684 0.7164219 ]	[446.93435669 626.44909668 0.84320337]	[439.23095703 767.4887085 0.88828391]	[521.23474121 500.70574951 0.77025712]	[513.57952881 626.62799072 0.80443269]	[503.47164917 765.01141357 0.82864708]	[475.1512146 259.57043457 0.88476253]	[500.63775635 257.19720459 0.91599023]	[4.59812622e+02 2.56961578e+02 3.20095509e-01]	[521.36035156 254.42481995 0.8910532 ]	[503.29394531 793.31134033 0.8111394 ]	[521.30163574 790.73022461 0.82964063]	[5.00858002e+02 7.70204041e+02 7.67385900e-01]	[439.25878906 793.34338379 0.8399114 ]	[421.26779175 790.72338867 0.87130904]	[4.41802856e+02 7.72732117e+02 7.43481338e-01]
[482.87539673 274.96203613 0.9389478 ]	[500.70251465 318.70294189 0.95781791]	[446.90194702 318.53170776 0.87121826]	[423.85702515 403.32110596 0.87025207]	[418.63827515 485.45788574 0.9238444 ]	[546.99237061 321.16973877 0.87234128]	[562.28552246 418.54602051 0.87506992]	[562.28308105 503.2479248 0.89710671]	[482.80917358 498.15951538 0.78499091]	[446.92211914 493.1159668 0.71635932]	[446.93817139 626.44628906 0.8432188 ]	[439.23199463 767.48803711 0.88847363]	[521.23486328 500.70437622 0.77026182]	[513.57946777 626.62689209 0.80487424]	[503.47210693 765.01098633 0.82849276]	[475.15203857 259.56933594 0.88504022]	[500.63790894 257.19714355 0.91605419]	[4.59812958e+02 2.56960571e+02 3.20513099e-01]	[521.36053467 254.42512512 0.8912254 ]	[503.29449463 793.31213379 0.81136769]	[521.30267334 790.73034668 0.82943201]	[5.00857941e+02 7.70203369e+02 7.67321944e-01]	[439.25942993 793.34240723 0.83988887]	[421.26861572 790.72235107 0.87118495]	[4.41803558e+02 7.72731873e+02 7.43303418e-01]
[482.87518311 274.96179199 0.93866682]	[500.7019043 318.70254517 0.95752418]	[446.89892578 318.52990723 0.87140983]	[423.85241699 403.32531738 0.87035853]	[418.63757324 485.4609375 0.92329603]	[546.9942627 321.17025757 0.87171543]	[562.28436279 418.54772949 0.87491715]	[562.28271484 503.24780273 0.89700884]	[482.80697632 498.16241455 0.78545773]	[446.92156982 493.12060547 0.71637613]	[446.94497681 626.45117188 0.84290284]	[439.23043823 767.48931885 0.8887794 ]	[521.230896 500.70681763 0.76968807]	[513.58062744 626.62243652 0.80588955]	[503.4730835 765.01055908 0.82859164]	[475.14782715 257.21139526 0.88615727]	[500.64328003 257.1980896 0.91672492]	[4.59815430e+02 2.56956879e+02 3.27290297e-01]	[521.36669922 254.44236755 0.89545774]	[503.29522705 793.31274414 0.81131554]	[521.30340576 790.73095703 0.8293916 ]	[5.00858307e+02 7.70203796e+02 7.67915726e-01]	[439.25891113 793.34295654 0.83967644]	[421.26757812 790.72253418 0.87084687]	[4.41802124e+02 7.72732300e+02 7.43465602e-01]
[482.86541748 274.9175415 0.93558836]	[500.69665527 318.71591187 0.95639157]	[446.86978149 318.54174805 0.8737638 ]	[421.40609741 403.37350464 0.87681192]	[418.6222229 485.48760986 0.91614491]	[546.99755859 321.18597412 0.87112099]	[562.24639893 416.14202881 0.8710863 ]	[562.3079834 500.87738037 0.90420198]	[482.77346802 498.14849854 0.7876699 ]	[446.88793945 493.10391235 0.72081351]	[449.44760132 626.48352051 0.83824271]	[439.32128906 767.48022461 0.88669825]	[521.18023682 500.68896484 0.7590754 ]	[511.0508728 629.06219482 0.80479294]	[503.46664429 765.03771973 0.83778816]	[475.1232605 257.17095947 0.89613914]	[500.63320923 257.12695312 0.92881924]	[4.59784332e+02 2.56949615e+02 3.18727970e-01]	[521.3739624 254.41117859 0.88892752]	[503.26168823 793.34747314 0.82365119]	[521.27099609 790.76965332 0.83703786]	[500.85693359 770.22174072 0.78764713]	[439.20758057 793.355896 0.83951581]	[421.23406982 790.70269775 0.87789708]	[4.44318207e+02 7.72692444e+02 7.29691207e-01]
[482.91308594 272.47949219 0.91979623]	[500.66204834 318.73632812 0.94665051]	[444.38717651 318.54360962 0.8831231 ]	[421.28817749 405.82763672 0.88500065]	[418.58639526 487.92974854 0.90058553]	[546.9487915 321.22180176 0.87432486]	[559.81292725 416.09765625 0.84114039]	[562.28515625 500.81341553 0.89972174]	[482.7243042 498.14682007 0.7895596 ]	[444.38186646 493.09640503 0.73326468]	[449.44818115 626.50738525 0.83671767]	[441.68713379 767.4732666 0.89068961]	[518.76519775 500.68264771 0.74817455]	[508.527771 629.06469727 0.81175077]	[503.46325684 765.08331299 0.84484887]	[475.15542603 257.11914062 0.90706879]	[500.65200806 257.03771973 0.93704301]	[4.59801331e+02 2.56990234e+02 3.84633958e-01]	[521.35839844 254.40383911 0.89297128]	[503.27630615 793.355896 0.82248873]	[521.27966309 790.7734375 0.84018981]	[500.85943604 770.25531006 0.78684264]	[439.22686768 793.36083984 0.83645356]	[421.25665283 790.70654297 0.87182492]	[4.44376465e+02 7.70314758e+02 7.39499688e-01]
[482.91442871 269.89028931 0.89621818]	[498.11810303 318.66314697 0.91215956]	[441.84197998 316.15090942 0.90519142]	[418.79257202 405.81744385 0.89108121]	[418.53744507 487.97644043 0.87577003]	[544.37542725 321.16415405 0.91237217]	[557.1739502 416.13879395 0.84765315]	[559.84918213 500.78549194 0.88144213]	[480.3671875 495.6854248 0.78835279]	[444.33041382 493.08059692 0.74187642]	[446.9453125 626.53186035 0.83898896]	[441.70565796 767.49157715 0.8939414 ]	[518.71588135 498.24200439 0.74006742]	[508.47341919 629.08190918 0.82044572]	[503.46609497 767.4887085 0.84616035]	[475.11935425 256.96060181 0.91011035]	[500.6534729 254.54466248 0.94725525]	[4.59758087e+02 2.54611618e+02 4.52592790e-01]	[521.31817627 254.34616089 0.88570869]	[503.28411865 793.36639404 0.82074368]	[521.28125 790.78265381 0.83700514]	[500.85940552 770.26989746 0.7912364 ]	[439.23852539 793.36920166 0.83457696]	[421.27160645 790.71490479 0.86739594]	[4.44413757e+02 7.72692993e+02 7.36919582e-01]
[482.88162231 267.36328125 0.89222789]	[493.11715698 318.64373779 0.8935225 ]	[441.71908569 316.13256836 0.91488445]	[418.7600708 405.83786011 0.87984943]	[416.1461792 490.50128174 0.86008263]	[544.29425049 321.14758301 0.91479701]	[549.58410645 416.11367798 0.85525775]	[559.73052979 500.84667969 0.87279046]	[480.28369141 495.6812439 0.78863186]	[441.88607788 495.59570312 0.75804079]	[444.43301392 626.52862549 0.85087109]	[441.66555786 767.51599121 0.89852923]	[516.17657471 498.22085571 0.72564089]	[505.94772339 629.10247803 0.84097266]	[503.4642334 767.49023438 0.8486107 ]	[475.08251953 254.57165527 0.90624237]	[500.63330078 254.5124054 0.9432255 ]	[459.70870972 254.49658203 0.47144055]	[521.28442383 251.95021057 0.87420809]	[503.26226807 793.35845947 0.82417297]	[521.27667236 790.78143311 0.83902764]	[500.87625122 770.27093506 0.79233873]	[439.2041626 795.79089355 0.83155495]	[421.24087524 790.72912598 0.87079024]	[4.44373688e+02 7.72722168e+02 7.38623440e-01]
[482.85586548 267.32315063 0.89858627]	[488.01947021 318.64974976 0.89820141]	[439.27053833 316.14556885 0.91737884]	[418.70898438 405.86239624 0.8750332 ]	[416.10021973 490.53656006 0.85161644]	[541.86651611 321.14703369 0.91494977]	[547.01269531 416.02697754 0.87201786]	[554.65655518 500.73345947 0.8596338 ]	[480.23065186 495.62741089 0.77854544]	[441.8538208 493.06222534 0.76180261]	[444.32714844 626.55834961 0.86118662]	[441.67034912 767.5324707 0.89512694]	[513.5925293 498.18997192 0.71668798]	[503.48300171 629.08349609 0.85381401]	[503.46075439 765.07067871 0.84687829]	[472.59155273 254.5350647 0.90561271]	[498.25500488 254.49873352 0.94231975]	[459.62808228 254.5291748 0.53929818]	[521.20935059 254.38935852 0.87098229]	[500.88497925 793.35620117 0.82654715]	[521.27252197 790.77148438 0.84408754]	[500.8800354 770.24230957 0.79619098]	[439.18933105 795.79669189 0.83515888]	[421.23028564 790.72332764 0.87310827]	[4.44404205e+02 7.72747681e+02 7.34064460e-01]
[482.8571167 267.32250977 0.89824247]	[488.01571655 318.65283203 0.89822757]	[439.26898193 316.14605713 0.91777372]	[418.70458984 405.86114502 0.87570852]	[416.09857178 490.53674316 0.85098249]	[541.86431885 321.1529541 0.9144333 ]	[547.01922607 416.03213501 0.87129259]	[554.65979004 500.73165894 0.85942256]	[480.2277832 495.62695312 0.77840859]	[441.85253906 493.06082153 0.76167881]	[444.33456421 626.54089355 0.86186165]	[441.67401123 767.5300293 0.89592415]	[513.5892334 498.18850708 0.71707654]	[503.48861694 629.07501221 0.85387343]	[503.46279907 765.06530762 0.84646881]	[472.59155273 254.53277588 0.90587252]	[498.25930786 254.49708557 0.94280124]	[459.62646484 254.53042603 0.54112196]	[521.21496582 254.39355469 0.87167907]	[503.25540161 793.35510254 0.82802165]	[521.27557373 790.76818848 0.8460328 ]	[500.8835144 770.23895264 0.79640037]	[439.19708252 793.36730957 0.84133953]	[421.23797607 790.71380615 0.87665373]	[4.44411255e+02 7.72749390e+02 7.34558582e-01]
[482.80603027 267.31491089 0.90380752]	[485.40319824 318.66918945 0.92301846]	[439.13113403 316.12142944 0.90020287]	[418.57034302 408.38415527 0.85980916]	[413.57614136 490.54125977 0.83130723]	[541.71868896 321.20565796 0.89543217]	[544.53527832 416.09313965 0.88024777]	[549.51599121 500.77612305 0.88218963]	[477.73873901 495.66940308 0.76833445]	[441.77609253 493.09588623 0.77780163]	[441.90335083 626.55645752 0.86508954]	[441.67672729 767.51647949 0.89406741]	[506.0206604 498.25280762 0.74431187]	[503.46157837 629.08935547 0.85461783]	[503.45877075 765.01623535 0.84489477]	[472.52529907 254.51271057 0.9038285 ]	[498.20266724 254.48916626 0.92982328]	[459.59088135 254.53587341 0.56287593]	[518.77783203 254.38650513 0.85994065]	[503.26296997 793.35473633 0.83862877]	[521.27746582 790.7565918 0.85848773]	[503.25665283 770.1963501 0.79969633]	[439.18182373 793.35754395 0.83959627]	[421.22433472 790.70574951 0.87924826]	[4.44421021e+02 7.72742554e+02 7.36783385e-01]
[480.20687866 262.18789673 0.90315074]	[480.17382812 318.67016602 0.95633578]	[426.38137817 316.10586548 0.85703778]	[403.31518555 405.86602783 0.84666139]	[403.32247925 490.55386353 0.86108857]	[526.42651367 321.15142822 0.88826126]	[541.67657471 411.01315308 0.82338595]	[541.84906006 500.69094849 0.8976419 ]	[472.56192017 498.15426636 0.75218207]	[439.21615601 495.66067505 0.78876364]	[441.75250244 626.5369873 0.88456267]	[439.33666992 767.57165527 0.8943159 ]	[503.41455078 498.2484436 0.79069233]	[503.30609131 626.53521729 0.8883118 ]	[503.39886475 767.51416016 0.85910702]	[464.84887695 254.43357849 0.91887021]	[487.98403931 254.4239502 0.89166331]	[449.48324585 254.50175476 0.74359107]	[505.90774536 254.41671753 0.85405862]	[503.25201416 795.80096436 0.82532334]	[521.25579834 790.76678467 0.84319353]	[5.00845123e+02 7.70293640e+02 7.64195323e-01]	[439.17456055 795.79095459 0.83802927]	[421.21496582 790.72088623 0.88042909]	[4.44400024e+02 7.72786682e+02 7.34790623e-01]
[477.67541504 262.18441772 0.87631834]	[477.68374634 318.64004517 0.9352476 ]	[423.80780029 316.10931396 0.87649143]	[400.79867554 405.89505005 0.8697567 ]	[403.27716064 490.56018066 0.86468303]	[523.91387939 318.76712036 0.91492862]	[531.57543945 411.01373291 0.80629998]	[539.24401855 500.72412109 0.86945814]	[467.48138428 498.17126465 0.75266349]	[439.1050415 495.69055176 0.7635662 ]	[441.66665649 626.63153076 0.86753392]	[441.65551758 767.59332275 0.89084393]	[503.30142212 498.23257446 0.80215579]	[500.88378906 626.61779785 0.88088006]	[503.38711548 767.50933838 0.85438395]	[462.31634521 254.4185791 0.94206053]	[485.40164185 254.42202759 0.91600978]	[444.41650391 254.38238525 0.7198748 ]	[503.43917847 254.3572998 0.86765194]	[503.25747681 795.80096436 0.82397175]	[521.25408936 790.75738525 0.84045756]	[5.00841949e+02 7.70285156e+02 7.57021964e-01]	[439.16311646 795.83154297 0.82309973]	[421.20730591 790.75183105 0.86967522]	[4.44405975e+02 7.72796997e+02 7.33410299e-01]
[475.09231567 262.17062378 0.85983747]	[475.0954895 318.64743042 0.90235907]	[421.26477051 316.17547607 0.9003281 ]	[400.64578247 408.4262085 0.88341302]	[400.87075806 493.10253906 0.87544072]	[523.76184082 318.73855591 0.92911118]	[526.50933838 411.02157593 0.83988106]	[534.14648438 498.2303772 0.83773577]	[464.92251587 498.19607544 0.76855719]	[436.62414551 498.17419434 0.7466538 ]	[439.30780029 629.05389404 0.86023986]	[439.31643677 767.58654785 0.8884995 ]	[500.87469482 498.24884033 0.8046841 ]	[500.80554199 629.03723145 0.88016158]	[503.38226318 767.53356934 0.85420978]	[459.84454346 254.40374756 0.94060314]	[482.90100098 254.40339661 0.94014233]	[441.91567993 254.38386536 0.71937305]	[503.3293457 254.3895874 0.88853055]	[503.26828003 795.80682373 0.81988794]	[521.25683594 790.75854492 0.83668411]	[5.00848083e+02 7.70303772e+02 7.45665014e-01]	[439.18292236 795.80621338 0.82576394]	[421.21963501 790.74688721 0.86867261]	[4.44362915e+02 7.72780273e+02 7.36921251e-01]
[472.52929688 262.19815063 0.85152727]	[467.48980713 318.64175415 0.8996228 ]	[421.14163208 316.14047241 0.91030884]	[398.21057129 410.95239258 0.86967766]	[400.80218506 495.67419434 0.89323312]	[521.29693604 318.7409668 0.92737937]	[526.40765381 411.00210571 0.85071516]	[529.02197266 498.16061401 0.84020877]	[462.41998291 498.16967773 0.78590435]	[434.05050659 498.13580322 0.71519268]	[439.25338745 626.6072998 0.86814278]	[439.33044434 767.60510254 0.88681173]	[500.74603271 498.21188354 0.78724426]	[500.71664429 629.02587891 0.870471 ]	[503.37579346 767.56878662 0.85540664]	[459.78533936 254.42640686 0.94909883]	[482.79489136 254.42422485 0.95852125]	[441.78897095 254.41169739 0.78230512]	[500.87216187 254.35676575 0.8728224 ]	[503.27886963 795.8092041 0.82176954]	[521.26257324 790.75933838 0.83265829]	[5.00836151e+02 7.72708923e+02 7.36503482e-01]	[439.17883301 795.8180542 0.82122588]	[421.22268677 790.75823975 0.86263889]	[4.44382751e+02 7.72790894e+02 7.33721256e-01]
[467.47683716 262.22781372 0.8507849 ]	[464.87826538 318.6585083 0.9240427 ]	[418.64035034 316.15533447 0.90713608]	[398.12469482 408.41696167 0.86412954]	[400.67236328 498.14071655 0.90042728]	[521.184021 321.15472412 0.89884764]	[523.96087646 413.55822754 0.86498326]	[526.45654297 500.64788818 0.89004189]	[462.34771729 498.2432251 0.80156374]	[431.49343872 498.22329712 0.71922821]	[439.243927 629.13024902 0.84764445]	[439.31283569 767.6116333 0.88881958]	[500.66659546 498.26330566 0.77656388]	[500.62771606 629.04656982 0.84935462]	[503.36801147 767.59436035 0.86105609]	[459.69668579 254.44657898 0.94699693]	[480.37994385 254.44992065 0.96637309]	[441.68493652 254.42472839 0.79174346]	[500.74053955 254.41850281 0.86896056]	[503.27606201 795.80426025 0.82443523]	[521.2442627 790.75708008 0.83638841]	[5.00844696e+02 7.72735901e+02 7.37653136e-01]	[439.18685913 795.81439209 0.82057017]	[421.22640991 790.76049805 0.86134148]	[4.44346466e+02 7.72790771e+02 7.38814473e-01]
[467.47698975 262.22842407 0.85061997]	[464.87728882 318.66210938 0.92375171]	[418.63900757 316.15545654 0.90715897]	[398.11843872 408.42092896 0.86263317]	[400.67449951 498.14447021 0.9021287 ]	[521.18377686 321.15963745 0.89859951]	[523.96282959 413.5418396 0.86242104]	[526.45428467 498.2718811 0.88967806]	[462.34631348 498.24581909 0.80331254]	[431.48583984 498.22128296 0.72039473]	[439.24295044 629.12695312 0.84817767]	[439.30911255 767.61437988 0.88893116]	[500.66726685 500.68093872 0.77927744]	[500.6277771 629.04943848 0.84932101]	[503.365448 767.59039307 0.86154228]	[459.69656372 254.4465332 0.94677782]	[480.38034058 254.45007324 0.96608603]	[441.68408203 254.4249115 0.79138529]	[500.7414856 254.41896057 0.86929739]	[503.27386475 795.79528809 0.82650948]	[521.24072266 790.75097656 0.83901078]	[5.00844421e+02 7.72729309e+02 7.39554524e-01]	[439.18563843 795.82476807 0.82019043]	[421.22271729 790.76989746 0.86146688]	[4.44344543e+02 7.72794800e+02 7.41072893e-01]
[464.86178589 264.7543335 0.86402303]	[462.36676025 318.70495605 0.94032723]	[416.14575195 318.53634644 0.88557619]	[398.0239563 408.42855835 0.8482669 ]	[398.2036438 495.69110107 0.8881588 ]	[516.16729736 321.15286255 0.86594796]	[523.80090332 411.03317261 0.85582155]	[524.02886963 498.26611328 0.89473522]	[462.23434448 500.69387817 0.81477076]	[426.41915894 498.23773193 0.72473782]	[439.10241699 629.05615234 0.84009653]	[439.31533813 767.58892822 0.89630544]	[498.18054199 500.72772217 0.76507807]	[498.14163208 626.55065918 0.85819751]	[503.35305786 767.60540771 0.86872816]	[457.17681885 254.47775269 0.93186295]	[480.2215271 254.48445129 0.95537525]	[439.18264771 254.44862366 0.80654758]	[498.25714111 254.44798279 0.87119043]	[503.27001953 795.79595947 0.83124971]	[521.23052979 790.73706055 0.83953404]	[5.00831055e+02 7.72756958e+02 7.46135473e-01]	[439.18112183 793.35345459 0.842282 ]	[421.22225952 790.73077393 0.88038814]	[4.44365143e+02 7.72773682e+02 7.54101574e-01]
[462.36798096 267.35244751 0.89230973]	[459.85128784 318.74380493 0.94831485]	[413.5843811 318.61047363 0.86029577]	[395.55325317 408.43655396 0.83093429]	[398.11352539 498.13418579 0.88670886]	[508.47766113 318.76373291 0.86502814]	[521.37304688 408.40692139 0.85370368]	[523.97088623 498.23626709 0.89867842]	[459.80407715 498.26361084 0.80975807]	[423.83758545 498.20321655 0.73830217]	[439.10263062 629.12054443 0.83568686]	[439.29431152 767.59100342 0.89025152]	[495.62640381 500.68856812 0.73500133]	[495.59292603 626.58740234 0.83034265]	[503.34109497 767.65985107 0.86894584]	[454.58978271 254.52178955 0.90997517]	[480.10928345 254.55693054 0.93583542]	[436.61703491 254.47203064 0.75512278]	[495.64828491 254.46524048 0.80596197]	[503.3114624 795.81634521 0.8162142 ]	[521.25054932 790.74493408 0.82208318]	[5.00789124e+02 7.75271484e+02 7.33157039e-01]	[439.1690979 795.79174805 0.83146453]	[421.21066284 790.73999023 0.86371171]	[4.44327759e+02 7.72768738e+02 7.48040736e-01]
[462.24264526 272.38085938 0.92709458]	[459.7253418 318.77346802 0.9480449 ]	[411.00112915 318.6489563 0.84582859]	[387.93383789 411.03408813 0.80977929]	[398.06259155 498.20932007 0.89858258]	[505.87979126 318.73727417 0.89717704]	[521.26568604 408.44491577 0.84872949]	[523.95843506 498.2388916 0.90636766]	[459.68960571 498.23373413 0.80630815]	[421.37634277 498.1907959 0.75834626]	[439.05627441 629.13745117 0.84160721]	[439.27124023 767.590271 0.8883909 ]	[490.52371216 500.67050171 0.73217934]	[490.54226685 626.55126953 0.83260977]	[503.3303833 767.62133789 0.87370211]	[449.48110962 257.01419067 0.90487152]	[475.15414429 256.99420166 0.89821684]	[431.5039978 254.57128906 0.77354908]	[490.54019165 254.43847656 0.79021204]	[503.29431152 795.82452393 0.83121109]	[521.23773193 790.73687744 0.83284944]	[5.00805603e+02 7.72785828e+02 7.53784955e-01]	[439.18087769 795.7958374 0.8239097 ]	[421.2093811 790.74975586 0.85071582]	[4.44301270e+02 7.72757690e+02 7.52775073e-01]
[459.76507568 272.40057373 0.92706597]	[459.59375 318.74725342 0.93181741]	[405.83627319 318.63766479 0.85450262]	[385.29138184 410.94915771 0.81595898]	[395.58343506 498.17297363 0.87882143]	[503.41400146 318.71362305 0.91997373]	[518.78302002 405.91925049 0.83885098]	[523.87646484 498.19436646 0.89704508]	[457.22265625 498.16311646 0.77307785]	[421.26654053 495.69140625 0.76916367]	[436.697052 629.10662842 0.83817053]	[439.28872681 767.61425781 0.88650471]	[485.48239136 498.19485474 0.73963225]	[490.4854126 626.5302124 0.83636063]	[503.3253479 767.61468506 0.87299037]	[444.39834595 257.05508423 0.91593117]	[469.98861694 257.0133667 0.89082336]	[426.40698242 254.56149292 0.78940237]	[485.44067383 254.41819763 0.82313311]	[503.2883606 795.8147583 0.82619363]	[521.23168945 790.72973633 0.8281942 ]	[5.00796722e+02 7.72784119e+02 7.52706230e-01]	[439.16522217 795.81079102 0.81293333]	[421.20169067 790.75817871 0.84322912]	[4.44329987e+02 7.72786865e+02 7.48860538e-01]
[459.62545776 272.41052246 0.91197586]	[457.14276123 318.66296387 0.92725813]	[403.28137207 318.56661987 0.87278843]	[382.75891113 410.9574585 0.84270215]	[395.51519775 498.24136353 0.88906729]	[503.33776855 318.68078613 0.93220216]	[516.20037842 405.91619873 0.81549692]	[523.78277588 498.16418457 0.88830668]	[457.17926025 498.17654419 0.77343559]	[421.23519897 498.15811157 0.77741063]	[436.57015991 629.14367676 0.81886661]	[439.29470825 767.61248779 0.88879937]	[485.43026733 498.1975708 0.75038922]	[487.9708252 626.49261475 0.84440416]	[503.33343506 767.62469482 0.87017703]	[441.89877319 257.06237793 0.93757194]	[464.98043823 257.06289673 0.90739328]	[423.87313843 254.52809143 0.80034101]	[482.98431396 254.51194763 0.84638846]	[503.29598999 795.82049561 0.82707125]	[521.23956299 790.73199463 0.82629353]	[5.00800568e+02 7.72813599e+02 7.47311473e-01]	[439.16958618 793.36669922 0.81579566]	[421.20666504 790.73907471 0.84619027]	[4.44347992e+02 7.72786682e+02 7.50851929e-01]
[457.1027832 272.42755127 0.89029622]	[454.61904907 318.70788574 0.90149844]	[400.75695801 318.62619019 0.8959468 ]	[380.32998657 413.49588013 0.85455632]	[392.96865845 498.25292969 0.87707853]	[503.2746582 318.71716309 0.9294858 ]	[513.56176758 405.92147827 0.79894894]	[521.38043213 498.17819214 0.88871306]	[457.10250854 498.2052002 0.76537591]	[421.18804932 498.19866943 0.78814077]	[434.07019043 629.12121582 0.81085294]	[439.30834961 767.62536621 0.89087373]	[485.35916138 498.22073364 0.76076663]	[487.95315552 626.48779297 0.84624326]	[503.33612061 767.60614014 0.86994302]	[441.72250366 257.07333374 0.94776475]	[464.82473755 257.04840088 0.93123573]	[421.365448 254.56564331 0.80724847]	[482.8621521 254.52610779 0.85432076]	[503.27648926 795.80358887 0.8239724 ]	[521.22265625 790.72344971 0.82655573]	[5.00819550e+02 7.72793884e+02 7.48922408e-01]	[439.16027832 793.35949707 0.82095087]	[421.21203613 790.73480225 0.85413051]	[4.44375916e+02 7.72814819e+02 7.54138589e-01]
[446.95755005 272.50234985 0.88198781]	[446.93710327 318.71374512 0.89579356]	[398.18725586 318.63900757 0.91094512]	[380.17886353 413.51815796 0.87851876]	[382.87677002 498.20199585 0.87289727]	[500.81826782 318.73614502 0.92461413]	[508.50183105 408.45413208 0.82043803]	[521.33776855 498.16400146 0.88408434]	[454.57107544 498.21307373 0.74679768]	[418.75463867 498.2585144 0.78341776]	[434.01583862 631.60888672 0.80226612]	[439.29205322 767.61938477 0.89465928]	[482.92102051 498.19122314 0.76686549]	[487.94537354 626.534729 0.83775055]	[503.3409729 767.60198975 0.86964077]	[439.15048218 257.06506348 0.94941837]	[462.23730469 257.09960938 0.95943582]	[418.78765869 254.5493927 0.7936644 ]	[480.27804565 254.56987 0.85107052]	[503.30813599 793.36889648 0.82611322]	[521.25823975 790.69818115 0.83427233]	[5.00821381e+02 7.72786682e+02 7.45741189e-01]	[439.14416504 795.80938721 0.82452506]	[421.20471191 790.76245117 0.86079955]	[4.44350311e+02 7.72817139e+02 7.68229008e-01]
[446.87332153 272.45697021 0.8828665 ]	[444.39208984 318.71881104 0.90964419]	[398.09960938 318.6541748 0.90569925]	[380.11999512 413.5440979 0.88054383]	[382.73953247 498.14901733 0.88590258]	[500.71932983 318.72952271 0.91711164]	[508.47329712 410.98532104 0.82568115]	[521.33032227 498.18139648 0.88530225]	[454.53869629 498.25106812 0.75024921]	[418.73104858 500.72521973 0.78830767]	[434.04135132 629.15710449 0.80540866]	[439.29663086 767.61505127 0.89344978]	[482.91101074 498.21636963 0.77437907]	[487.93164062 626.50567627 0.84380084]	[503.34173584 767.60784912 0.86801326]	[439.08410645 257.06121826 0.94062126]	[459.81488037 257.06039429 0.96026462]	[418.69158936 254.56262207 0.80543339]	[480.18218994 254.50656128 0.85297048]	[503.31588745 793.36975098 0.81775337]	[521.27655029 790.69781494 0.82944793]	[5.00819824e+02 7.72801147e+02 7.44667053e-01]	[439.14892578 795.80706787 0.82029533]	[421.20932007 790.76409912 0.85996217]	[4.44357269e+02 7.72815002e+02 7.67244399e-01]
[446.87289429 272.45678711 0.88283229]	[444.39138794 318.72006226 0.90962738]	[398.09924316 318.65454102 0.90583694]	[380.11825562 413.54702759 0.88098037]	[382.7381897 498.14776611 0.88680851]	[500.71942139 318.73043823 0.91689515]	[508.47592163 410.98022461 0.82647896]	[521.33050537 498.184021 0.88678253]	[454.53787231 498.25646973 0.75129569]	[418.73016357 500.72973633 0.78928006]	[434.04394531 629.15808105 0.80575991]	[439.29534912 767.61468506 0.89336723]	[482.91101074 498.22155762 0.77536583]	[487.92480469 626.50152588 0.84527802]	[503.34075928 767.60717773 0.86856693]	[439.08389282 257.06069946 0.94063574]	[459.81454468 257.06002808 0.9604221 ]	[418.69076538 254.56384277 0.80546308]	[480.18267822 254.50764465 0.85319698]	[503.31451416 793.37078857 0.81827044]	[521.27581787 790.69934082 0.82953995]	[5.00819733e+02 7.72799072e+02 7.45710969e-01]	[439.14862061 795.80664062 0.82064039]	[421.20855713 790.76318359 0.86012673]	[4.44354767e+02 7.72814636e+02 7.67340899e-01]
[444.34475708 272.49710083 0.90229821]	[444.29495239 318.75427246 0.92010403]	[398.03375244 318.67645264 0.88956016]	[377.74740601 413.57000732 0.8867383 ]	[380.31658936 498.24786377 0.91110855]	[498.26675415 318.77258301 0.8979764 ]	[505.98562622 411.01345825 0.84226513]	[521.32415771 498.22912598 0.89262712]	[452.06317139 500.70797729 0.75548494]	[418.69558716 500.79260254 0.79054856]	[431.54122925 631.62329102 0.80178201]	[439.29772949 767.60626221 0.89490467]	[482.91052246 498.24838257 0.78050864]	[485.48178101 626.49291992 0.85217249]	[503.34463501 767.61309814 0.86796319]	[436.59851074 257.11416626 0.92342538]	[459.70504761 257.07952881 0.94835132]	[418.55810547 256.94274902 0.76957983]	[477.72683716 254.4732666 0.84220231]	[503.32568359 793.36773682 0.8187893 ]	[521.28515625 790.6963501 0.82899296]	[5.00823822e+02 7.72805725e+02 7.45197356e-01]	[439.13769531 795.80322266 0.81843698]	[421.20452881 790.76324463 0.86156541]	[4.44363159e+02 7.72807434e+02 7.69497097e-01]
[441.8576355 272.49749756 0.92630905]	[441.84317017 321.16333008 0.92932445]	[395.55966187 318.75482178 0.86053407]	[377.70132446 416.03027344 0.8863579 ]	[380.27453613 500.67166138 0.92026424]	[498.11959839 321.16854858 0.87099129]	[505.93765259 410.9730835 0.84502286]	[521.31384277 498.18536377 0.88761109]	[449.5196228 498.22232056 0.75003755]	[418.65185547 500.72323608 0.77848291]	[431.48666382 629.16094971 0.80565029]	[439.29251099 767.62890625 0.88997757]	[482.85946655 498.18182373 0.78607249]	[487.95401001 626.53100586 0.84004605]	[503.34814453 767.62878418 0.86663258]	[434.06640625 257.10571289 0.91215354]	[459.59222412 257.09365845 0.92575419]	[413.60018921 256.98144531 0.75203919]	[475.13336182 254.4954071 0.79147381]	[503.33111572 793.37036133 0.82354712]	[521.28417969 790.69793701 0.83510113]	[5.00831451e+02 7.72825134e+02 7.37974346e-01]	[439.10906982 795.81689453 0.80547011]	[421.18032837 790.7668457 0.85068035]	[4.44360016e+02 7.72842407e+02 7.64133871e-01]
[439.29705811 274.90625 0.95210689]	[441.72036743 321.18771362 0.93907076]	[393.03311157 321.21636963 0.83855057]	[377.59423828 413.57809448 0.87609148]	[377.73132324 500.64523315 0.90335959]	[490.53497314 318.75701904 0.86322117]	[505.88571167 411.02780151 0.85382187]	[521.21740723 498.16217041 0.8772164 ]	[446.94448853 495.69064331 0.75019407]	[418.54098511 498.22042847 0.76089352]	[426.368927 629.13366699 0.8241902 ]	[439.29275513 767.61413574 0.88940251]	[482.80981445 495.66122437 0.78933108]	[485.48266602 626.55187988 0.84956342]	[503.34906006 767.58898926 0.86791688]	[426.37432861 257.16769409 0.90074313]	[452.05300903 257.14321899 0.87829071]	[408.42367554 257.02243042 0.76754296]	[467.46392822 254.54066467 0.82184196]	[503.30490112 793.36602783 0.8229059 ]	[521.2756958 790.68884277 0.83189052]	[5.00841461e+02 7.72776489e+02 7.51466691e-01]	[439.09933472 795.79223633 0.80394626]	[421.1758728 790.75549316 0.84950542]	[4.44384705e+02 7.72819580e+02 7.71646559e-01]
[439.29650879 274.90634155 0.95206463]	[441.7203064 321.18731689 0.9390564 ]	[393.03295898 321.21533203 0.83860594]	[377.59515381 413.57556152 0.87561631]	[377.73480225 500.6444397 0.90264565]	[490.53482056 318.75680542 0.8631801 ]	[505.8833313 411.01980591 0.85421276]	[521.21472168 498.1628418 0.87742454]	[446.94143677 495.68429565 0.74911261]	[418.53640747 498.20953369 0.75762725]	[426.3687439 629.13458252 0.82382226]	[439.29644775 767.62268066 0.89119846]	[482.80593872 495.66061401 0.78885734]	[485.47769165 626.55230713 0.85079437]	[503.35140991 767.6036377 0.86806202]	[426.3727417 257.16668701 0.90096277]	[452.05273438 257.14297485 0.87826163]	[408.41748047 257.02081299 0.76824367]	[467.46353149 254.54100037 0.82195175]	[503.30212402 795.78155518 0.8187573 ]	[521.27374268 790.69592285 0.82756656]	[5.00843262e+02 7.72794067e+02 7.49643266e-01]	[439.09988403 795.80273438 0.80510575]	[421.17910767 790.76269531 0.85023493]	[444.38690186 772.82592773 0.77399659]
[439.23016357 274.88473511 0.94345391]	[439.32513428 321.18850708 0.94432861]	[392.97207642 321.25485229 0.8292132 ]	[377.56045532 413.55871582 0.87019861]	[377.62954712 498.21844482 0.88985479]	[487.99221802 318.72961426 0.87439317]	[503.47787476 410.98126221 0.85194868]	[521.19580078 495.69677734 0.86170012]	[446.89077759 495.69161987 0.75589567]	[416.12792969 498.19943237 0.75418049]	[426.3767395 629.1338501 0.82054257]	[439.29440308 767.59387207 0.89220679]	[482.76916504 495.67590332 0.79342723]	[485.443573 626.57525635 0.85626966]	[503.35479736 767.61633301 0.87090373]	[423.87078857 257.16564941 0.91328216]	[449.46191406 257.12249756 0.8836199 ]	[405.87597656 257.01730347 0.79141605]	[464.92694092 254.5151062 0.83600771]	[503.30929565 793.36773682 0.81703603]	[521.26806641 790.70019531 0.82456702]	[5.00844910e+02 7.72811340e+02 7.50507593e-01]	[439.10269165 793.35949707 0.80920833]	[421.17678833 790.73602295 0.85292131]	[444.37411499 772.78363037 0.77781212]
[439.11773682 274.88577271 0.92477721]	[439.25741577 321.20275879 0.94651169]	[390.41488647 321.27642822 0.82124746]	[377.52960205 413.55795288 0.86967283]	[377.55178833 500.64819336 0.89016509]	[485.48431396 318.74536133 0.88347352]	[503.43392944 408.46484375 0.86042684]	[518.77697754 493.10577393 0.83933246]	[444.45272827 495.60473633 0.74828249]	[416.10644531 495.66921997 0.73848224]	[426.39172363 629.1260376 0.81962615]	[439.3046875 767.57867432 0.89518386]	[482.73345947 495.61056519 0.78247267]	[485.37438965 626.54193115 0.86275178]	[503.35299683 767.52893066 0.86293173]	[421.37704468 257.17214966 0.92368567]	[446.89077759 257.13491821 0.89199388]	[403.39038086 257.0300293 0.79276824]	[464.83547974 254.56733704 0.86235666]	[503.28787231 793.31939697 0.82722223]	[521.25701904 790.65161133 0.83271056]	[5.00861938e+02 7.70303467e+02 7.64192641e-01]	[439.12414551 793.35791016 0.81592554]	[421.19845581 790.7333374 0.8590495 ]	[444.38058472 772.74902344 0.77761221]
[436.6842041 274.90905762 0.9194622 ]	[439.18209839 321.18792725 0.9444468 ]	[385.37976074 321.26519775 0.82797855]	[375.12249756 413.56228638 0.85935223]	[375.10202026 500.6958313 0.88592887]	[485.39855957 318.68774414 0.90169799]	[503.39147949 405.91156006 0.86572713]	[518.71380615 495.63665771 0.83197236]	[444.37634277 495.61837769 0.76023328]	[416.0552063 495.68902588 0.73020369]	[423.91357422 629.15545654 0.82369381]	[439.29257202 767.56896973 0.89954305]	[480.34197998 495.60766602 0.77612615]	[485.35925293 626.61230469 0.85168302]	[503.35488892 765.05255127 0.85865438]	[421.28738403 257.19171143 0.93093175]	[444.41757202 257.13842773 0.90041786]	[403.29544067 257.07504272 0.77494973]	[462.44973755 254.58467102 0.85855997]	[503.2545166 793.25170898 0.84730631]	[521.19586182 790.60174561 0.84762627]	[503.25747681 770.18829346 0.78041679]	[439.10372925 793.35253906 0.81939805]	[421.18228149 790.72070312 0.86551625]	[444.36773682 772.7434082 0.78454989]
[436.56112671 274.92440796 0.90586871]	[439.14456177 321.20175171 0.94049126]	[385.31106567 321.25662231 0.83704376]	[375.03961182 416.02484131 0.85607141]	[375.05899048 500.73110962 0.88685852]	[485.37283325 318.72409058 0.90037537]	[503.32287598 405.82421875 0.87896502]	[518.6661377 495.59942627 0.81961352]	[444.37319946 493.05899048 0.75268102]	[416.02694702 493.11975098 0.71815908]	[423.87451172 631.64672852 0.81812054]	[439.30343628 767.61199951 0.89983404]	[480.34231567 493.0475769 0.7716586 ]	[485.35095215 629.03436279 0.85075694]	[503.38748169 762.49371338 0.84652925]	[421.18218994 257.17681885 0.93839413]	[444.3180542 257.14956665 0.9152779 ]	[400.87567139 257.0675354 0.7568047 ]	[462.38253784 256.99108887 0.86224121]	[503.27456665 793.22192383 0.86488497]	[521.22106934 788.21807861 0.85579181]	[503.29724121 767.71295166 0.78648072]	[439.11135864 795.83605957 0.81558996]	[421.18585205 790.77203369 0.85754013]	[444.39685059 772.78613281 0.77757984]
[434.05889893 274.9446106 0.90051287]	[439.05310059 321.16494751 0.92536193]	[382.82141113 321.29202271 0.84212077]	[369.97955322 416.10357666 0.83445531]	[374.99057007 500.77423096 0.88091612]	[482.89343262 318.64196777 0.92734087]	[503.25637817 403.37799072 0.89030057]	[516.18945312 493.06204224 0.8124615 ]	[441.90444946 490.55581665 0.76356441]	[411.00744629 493.06884766 0.70161414]	[423.82681274 631.6395874 0.82692617]	[439.28445435 767.60510254 0.90522027]	[480.27890015 490.52017212 0.76708752]	[485.3581543 629.04150391 0.85398877]	[503.49478149 764.99005127 0.83082992]	[418.75134277 257.18215942 0.93438649]	[441.87579346 257.14660645 0.93260342]	[400.74984741 257.09118652 0.76576728]	[462.27218628 256.95410156 0.84423059]	[503.46237183 793.25280762 0.87188232]	[521.42462158 790.58599854 0.87519324]	[5.03335358e+02 7.70140808e+02 7.59158432e-01]	[439.09155273 795.81689453 0.82635325]	[421.16986084 790.74749756 0.86472213]	[444.37298584 772.78283691 0.78470689]
[431.5435791 274.93634033 0.89402562]	[436.65689087 321.17913818 0.91671151]	[382.77270508 321.28921509 0.84862179]	[367.37252808 416.11297607 0.83118665]	[372.52728271 500.7833252 0.87462628]	[482.85702515 318.66122437 0.92702109]	[503.23477173 405.83300781 0.88770419]	[516.13903809 490.56854248 0.81025398]	[441.86425781 490.55404663 0.76556617]	[410.95544434 493.09057617 0.69736278]	[423.82629395 631.60955811 0.82954144]	[439.2852478 767.64074707 0.90572464]	[480.24255371 490.49060059 0.76198173]	[485.36706543 629.0302124 0.85191166]	[505.9647522 765.08673096 0.82107472]	[418.70431519 257.17776489 0.93323427]	[441.81991577 257.14022827 0.94441986]	[400.7199707 257.08535767 0.76475334]	[462.23461914 256.94613647 0.86904341]	[503.45767212 793.2432251 0.87183386]	[523.78100586 790.62371826 0.87606043]	[5.03450592e+02 7.70242188e+02 7.43786335e-01]	[439.08398438 795.78729248 0.81920612]	[421.1602478 790.73522949 0.85993207]	[444.38085938 772.82952881 0.77859712]
[431.46801758 274.93927002 0.89180422]	[436.59350586 321.17617798 0.90637767]	[380.32791138 321.28921509 0.85890132]	[364.83270264 416.1706543 0.84206724]	[372.48425293 500.80844116 0.87186861]	[482.81872559 318.66345215 0.92770249]	[500.90441895 405.85375977 0.88171989]	[516.11517334 490.53701782 0.80844998]	[441.85754395 493.08688354 0.77006799]	[410.94741821 495.63497925 0.70252687]	[423.84143066 631.66876221 0.82390386]	[439.30340576 767.65240479 0.90531909]	[480.2394104 490.53689575 0.76287258]	[485.4017334 629.01776123 0.85365874]	[508.47579956 767.50640869 0.81684101]	[418.66192627 257.17388916 0.93506771]	[441.77954102 257.1472168 0.947164 ]	[400.66516113 257.08346558 0.76299161]	[459.8508606 256.97360229 0.85643697]	[503.47225952 793.29852295 0.84627062]	[523.85723877 790.68731689 0.86825371]	[5.05954346e+02 7.70262207e+02 7.35212862e-01]	[436.67272949 795.8692627 0.80622101]	[421.14984131 790.78063965 0.85322142]	[444.39535522 772.84332275 0.77428097]
[428.95129395 274.95324707 0.89475918]	[434.12252808 321.1803894 0.89484912]	[380.26565552 323.73028564 0.86710906]	[364.80303955 416.140625 0.84192353]	[372.43780518 500.81265259 0.86947906]	[482.7857666 318.64916992 0.93194258]	[500.84350586 403.38485718 0.89267427]	[513.64752197 490.50701904 0.80873471]	[441.82543945 493.06149292 0.7700327 ]	[408.44610596 495.61499023 0.7029779 ]	[423.84899902 634.19006348 0.82185692]	[439.31307983 767.66491699 0.90476787]	[480.21182251 490.49911499 0.75832742]	[485.45675659 629.03704834 0.84587556]	[511.06375122 767.6362915 0.8125447 ]	[418.62466431 257.1857605 0.92977834]	[441.74856567 257.15441895 0.9461695 ]	[400.62594604 257.08837891 0.76545399]	[459.81677246 256.96325684 0.86284113]	[503.38696289 793.36688232 0.83377224]	[523.81567383 790.77148438 0.8459782 ]	[5.11016144e+02 7.72786560e+02 6.85362518e-01]	[439.13778687 795.89141846 0.80734968]	[421.19088745 790.80609131 0.85080582]	[4.44412292e+02 7.75264954e+02 7.53513396e-01]
[426.43383789 274.9758606 0.90172374]	[434.06945801 321.19604492 0.88535362]	[380.22525024 323.73376465 0.87020952]	[362.33905029 416.11312866 0.8429479 ]	[369.9465332 500.8303833 0.87207866]	[482.76373291 318.6585083 0.9298532 ]	[500.81378174 405.83029175 0.88948822]	[513.64147949 490.54812622 0.80533016]	[441.81613159 493.09533691 0.76995015]	[408.42886353 495.65802002 0.70401162]	[423.82183838 634.19915771 0.8205874 ]	[439.30633545 767.6595459 0.90536833]	[480.20968628 490.52093506 0.75835699]	[485.48760986 629.04815674 0.83370405]	[513.59240723 770.09375 0.81355727]	[418.5953064 257.20819092 0.92271233]	[441.70855713 257.17565918 0.94314778]	[398.28207397 257.07125854 0.74152094]	[459.76876831 256.95043945 0.86020553]	[505.97277832 795.87097168 0.79733062]	[523.94818115 793.21984863 0.82800698]	[5.08534149e+02 7.75322449e+02 6.99366570e-01]	[439.1031189 798.39361572 0.80963176]	[421.17565918 790.83496094 0.84893811]	[4.44395447e+02 7.72835388e+02 7.70258665e-01]
[426.39596558 274.98309326 0.90630031]	[434.02603149 321.21847534 0.87533504]	[380.18304443 323.76937866 0.87020254]	[362.31158447 416.14117432 0.85358667]	[369.90591431 500.83670044 0.87297559]	[482.74673462 318.66220093 0.92893332]	[500.78094482 405.87557983 0.88300931]	[513.61151123 493.05505371 0.80249465]	[441.80657959 493.09487915 0.77337396]	[408.40359497 495.65374756 0.70669526]	[423.7890625 634.1550293 0.82577896]	[439.31610107 767.61242676 0.91147268]	[480.2098999 490.51818848 0.7591064 ]	[487.95330811 626.56945801 0.83761388]	[516.16833496 767.62530518 0.82993865]	[418.56948853 259.57141113 0.91623247]	[441.66415405 257.17575073 0.94298869]	[398.2164917 257.0809021 0.73214954]	[459.72396851 254.59242249 0.85092258]	[5.08472382e+02 7.95887024e+02 7.88696408e-01]	[524.00927734 793.22015381 0.82146531]	[5.13589600e+02 7.72779541e+02 6.88508749e-01]	[439.11526489 798.3737793 0.8141824 ]	[421.19049072 790.81658936 0.85394681]	[444.40103149 772.76422119 0.78092438]
[426.36499023 274.97952271 0.90764827]	[431.53503418 321.22799683 0.87042701]	[380.16296387 323.79751587 0.86887437]	[362.28796387 418.55206299 0.85930741]	[367.42718506 500.88571167 0.87308609]	[482.71270752 318.6696167 0.92388523]	[500.75494385 405.8687439 0.88149691]	[513.59509277 493.09921265 0.80402881]	[441.77322388 493.08050537 0.77498037]	[405.88079834 495.64620972 0.71333504]	[423.78701782 634.19946289 0.8227613 ]	[439.31729126 767.60894775 0.91393 ]	[480.19830322 490.4850769 0.75807714]	[487.97753906 626.5869751 0.82823467]	[516.20550537 767.65289307 0.83681357]	[418.54916382 259.57553101 0.91232663]	[439.30960083 257.17974854 0.93995523]	[398.16790771 257.09115601 0.75218993]	[459.68649292 254.57478333 0.84981906]	[5.08536163e+02 7.95834412e+02 7.78160512e-01]	[526.43157959 790.82794189 0.81442904]	[5.13610107e+02 7.75279419e+02 6.83093429e-01]	[439.10888672 798.37542725 0.81530219]	[421.19128418 790.82287598 0.85260898]	[444.39932251 772.75750732 0.78093392]
[423.91348267 274.9838562 0.91237026]	[431.52401733 321.27264404 0.86098158]	[380.15631104 326.33236694 0.86332554]	[362.26266479 418.58117676 0.86594737]	[367.41748047 500.87063599 0.87815702]	[480.36804199 318.69171143 0.92264575]	[500.7427063 405.8722229 0.87795174]	[513.5770874 495.59371948 0.80615771]	[441.74362183 493.08364868 0.77764159]	[405.84622192 495.66165161 0.71799892]	[423.78366089 634.230896 0.81971604]	[439.31436157 767.60913086 0.91225219]	[480.16192627 488.00436401 0.75347793]	[488.01904297 626.57470703 0.82186806]	[518.64532471 767.62036133 0.84080625]	[416.14508057 259.58282471 0.90752059]	[439.26980591 257.17727661 0.93994081]	[398.13153076 257.10394287 0.75911021]	[459.65853882 254.55975342 0.8545388 ]	[5.08521484e+02 7.95829346e+02 7.75772929e-01]	[526.43133545 790.82116699 0.81242627]	[5.16121277e+02 7.72825256e+02 6.86325133e-01]	[439.10220337 798.39709473 0.81267333]	[421.1835022 790.84155273 0.84793252]	[444.39633179 772.76123047 0.78025943]
[423.91390991 274.98544312 0.91259205]	[431.52276611 321.27227783 0.86055154]	[380.15863037 326.33312988 0.8624711 ]	[362.26086426 418.58450317 0.86699122]	[367.41836548 500.8788147 0.87689233]	[480.36178589 318.68765259 0.92307305]	[500.7421875 405.85903931 0.87901402]	[513.57275391 493.1335144 0.8054409 ]	[441.7456665 493.07974243 0.7770918 ]	[405.8470459 495.65914917 0.7176491 ]	[423.78097534 634.22381592 0.82018799]	[439.31390381 767.61108398 0.91265142]	[480.1640625 487.99789429 0.75407422]	[488.01708984 626.57080078 0.82235736]	[518.6473999 767.62835693 0.84103048]	[416.14645386 259.58493042 0.90772879]	[439.26864624 257.18136597 0.93940866]	[398.13104248 257.10592651 0.75849986]	[459.65307617 254.56507874 0.85249913]	[5.08534058e+02 7.95824219e+02 7.73914754e-01]	[526.43731689 790.81835938 0.81073213]	[5.16116821e+02 7.72839478e+02 6.83595777e-01]	[439.1010437 798.39508057 0.81237739]	[421.18328857 790.84014893 0.84717268]	[444.39480591 772.7633667 0.78129512]
[423.8651123 274.97512817 0.91909528]	[431.4928894 321.29052734 0.85504693]	[380.13748169 326.36047363 0.86121714]	[362.25335693 418.58929443 0.86792445]	[367.42080688 500.88400269 0.87761247]	[480.33703613 318.69726562 0.92007726]	[500.74102783 405.87789917 0.87972349]	[513.56658936 493.12722778 0.80640674]	[441.74908447 493.0993042 0.77790171]	[405.85171509 495.6819458 0.7193827 ]	[423.78128052 636.71221924 0.81960207]	[439.32443237 767.60760498 0.91233349]	[480.1723938 490.48596191 0.75520629]	[488.00128174 626.59155273 0.82271856]	[516.2074585 767.61633301 0.83427966]	[416.0920105 259.5725708 0.90480059]	[439.22613525 257.17669678 0.93822086]	[398.06149292 257.12698364 0.76075107]	[459.62854004 254.5881958 0.86291516]	[5.08485901e+02 7.95821716e+02 7.77656794e-01]	[524.02069092 790.81774902 0.81278175]	[5.13629395e+02 7.72814392e+02 6.84291065e-01]	[439.10256958 798.39508057 0.81408095]	[421.18237305 790.83795166 0.8489725 ]	[444.41162109 772.7578125 0.77834183]
[423.81610107 274.98873901 0.92654157]	[431.46496582 323.71917725 0.8498199 ]	[380.11410522 326.38137817 0.86039072]	[362.24795532 418.60620117 0.8727423 ]	[367.42468262 500.87667847 0.87864673]	[480.31726074 318.71646118 0.91763544]	[500.72872925 405.87579346 0.87941712]	[513.57415771 493.10018921 0.8066752 ]	[441.71322632 495.62051392 0.78339189]	[405.82366943 498.1739502 0.72865224]	[423.78509521 636.72277832 0.81912601]	[439.32897949 767.62072754 0.90956527]	[480.12786865 490.54196167 0.74692243]	[488.01861572 629.03009033 0.81256616]	[516.14050293 767.60528564 0.82333422]	[416.05386353 259.58068848 0.90212208]	[439.19503784 257.19180298 0.93622661]	[395.64401245 257.11810303 0.75585532]	[459.62353516 254.59902954 0.86090064]	[5.08509369e+02 7.95845520e+02 7.80748129e-01]	[524.02209473 790.81799316 0.82475138]	[5.11080109e+02 7.72773315e+02 6.85348749e-01]	[439.1161499 798.41644287 0.80887055]	[421.19885254 793.22735596 0.84305793]	[444.41320801 772.75805664 0.78081727]
[423.77890015 274.97125244 0.92695343]	[428.9654541 323.73117065 0.85197461]	[377.74130249 328.85345459 0.86195284]	[362.24380493 418.6111145 0.87162715]	[367.41424561 500.87478638 0.87965769]	[480.30581665 318.72924805 0.91487038]	[500.72192383 405.89117432 0.87780887]	[513.57122803 493.09063721 0.80764943]	[441.69970703 495.6343689 0.78787482]	[403.3894043 498.17431641 0.73451114]	[423.77075195 634.23712158 0.82073081]	[439.32629395 767.58984375 0.90943706]	[480.11703491 490.56661987 0.74451041]	[487.98666382 626.63677979 0.81720799]	[513.57012939 767.48797607 0.8072384 ]	[413.60113525 259.57611084 0.89824361]	[439.14749146 257.17340088 0.93266714]	[395.60879517 257.15969849 0.76005125]	[457.22003174 256.95111084 0.85570037]	[505.97219849 795.85675049 0.79664838]	[523.94946289 790.81170654 0.82694197]	[5.08500732e+02 7.70242249e+02 7.15138733e-01]	[439.13964844 798.39105225 0.81691766]	[421.21478271 790.84088135 0.85104907]	[444.39453125 772.72216797 0.78111702]
[421.35491943 274.98303223 0.93961024]	[428.91537476 323.74853516 0.85103768]	[377.70657349 328.87710571 0.86122036]	[362.22750854 418.68450928 0.87695622]	[367.40878296 503.25469971 0.87721103]	[480.27081299 318.7383728 0.91209388]	[500.71865845 405.89492798 0.8772251 ]	[511.05780029 493.06137085 0.80832499]	[441.65536499 495.67407227 0.79495198]	[403.33581543 498.22235107 0.74948877]	[421.38082886 636.72216797 0.83017272]	[439.28530884 767.6361084 0.90650672]	[477.70257568 493.07318115 0.74096233]	[485.45379639 629.01971436 0.82922286]	[508.51217651 767.68005371 0.80913234]	[413.52618408 259.58129883 0.89444828]	[439.08618164 257.17098999 0.92354864]	[395.53164673 257.13830566 0.73967361]	[457.13922119 254.56904602 0.84246743]	[5.03458160e+02 7.98372925e+02 7.70170033e-01]	[523.83398438 793.26721191 0.79533428]	[5.05935120e+02 7.75314758e+02 7.04070151e-01]	[436.68795776 798.38079834 0.80641681]	[421.16741943 790.83581543 0.84640151]	[444.36303711 772.8081665 0.7801826 ]
[421.32669067 274.99075317 0.94528323]	[426.44104004 323.77282715 0.85107756]	[377.68374634 328.90603638 0.8636905 ]	[362.23062134 418.69476318 0.87702072]	[367.39379883 503.26266479 0.87888169]	[480.25067139 318.75198364 0.91017747]	[500.71502686 405.91543579 0.87514979]	[511.03659058 493.07873535 0.80792254]	[439.31277466 495.6628418 0.79324526]	[403.30413818 498.20910645 0.74872983]	[421.3699646 636.71307373 0.82739347]	[439.26675415 767.64178467 0.9068855 ]	[477.66714478 493.07055664 0.73429513]	[485.42874146 629.06243896 0.82901198]	[508.45898438 770.1217041 0.81859517]	[411.03665161 259.58700562 0.89041924]	[439.05807495 257.18066406 0.91764027]	[393.07553101 257.14105225 0.73552394]	[457.0960083 254.5871582 0.840927 ]	[5.03379608e+02 7.98383301e+02 7.74823964e-01]	[521.41278076 793.29321289 0.79848444]	[5.05920563e+02 7.77841797e+02 7.05876648e-01]	[436.67871094 798.39929199 0.80328405]	[421.16000366 793.21832275 0.84249699]	[444.32327271 772.81164551 0.78527689]
[421.28744507 275.00234985 0.95114017]	[426.44558716 323.79562378 0.84709567]	[377.69320679 331.4100647 0.86398542]	[362.22598267 418.7460022 0.87816864]	[367.38870239 503.2973938 0.87990695]	[480.24191284 318.75775146 0.90939045]	[500.72601318 408.40658569 0.8762657 ]	[511.01043701 493.12243652 0.81267703]	[439.30328369 498.14276123 0.79588675]	[403.30136108 498.24273682 0.74807638]	[421.35379028 636.72076416 0.83035058]	[439.26446533 767.60748291 0.90507185]	[477.6421814 493.12033081 0.73266774]	[485.4019165 629.11773682 0.82501519]	[506.01489258 770.07519531 0.8248437 ]	[410.9798584 259.61499023 0.88515735]	[436.64004517 257.19961548 0.90633565]	[393.02536011 257.1585083 0.73058373]	[454.60430908 254.584198 0.82803226]	[503.39086914 795.87750244 0.80070239]	[521.40325928 793.25793457 0.82520634]	[5.05878662e+02 7.75331116e+02 7.17874646e-01]	[436.67727661 795.88568115 0.80416518]	[421.14978027 790.79919434 0.84570354]	[444.32461548 772.78662109 0.77543443]
[421.26358032 275.00454712 0.95108259]	[426.43295288 323.80200195 0.85060149]	[377.67749023 331.39376831 0.86511993]	[362.2154541 418.76049805 0.88263875]	[367.36080933 503.30685425 0.88436413]	[480.22912598 321.14605713 0.9061988 ]	[500.73760986 408.41305542 0.87616396]	[508.53793335 495.60888672 0.81980133]	[439.30044556 498.16040039 0.79988074]	[403.29003906 498.26443481 0.75151795]	[421.32983398 636.76165771 0.83566952]	[439.26376343 767.57659912 0.90327471]	[477.64794922 495.6048584 0.73532748]	[485.37835693 629.0836792 0.8271963 ]	[505.95025635 770.20318604 0.82983589]	[410.949646 259.63409424 0.88118935]	[436.59701538 259.57104492 0.89766639]	[393.00149536 257.19381714 0.74051958]	[454.54269409 254.59672546 0.81566793]	[5.03444000e+02 7.98424622e+02 7.75209248e-01]	[521.421875 793.31768799 0.8068344 ]	[5.03363098e+02 7.82942322e+02 7.36390114e-01]	[439.1003418 795.89556885 0.81977743]	[421.17422485 790.80426025 0.85431463]	[444.32595825 772.74407959 0.77411568]
[421.26342773 275.00332642 0.95106816]	[426.43057251 323.79873657 0.85147381]	[377.67544556 331.39181519 0.86496246]	[362.21228027 418.76794434 0.88297004]	[367.3605957 503.30767822 0.88478351]	[480.22561646 318.7713623 0.90679514]	[500.73791504 408.41668701 0.8765192 ]	[508.53753662 495.61077881 0.81978148]	[439.29940796 498.1628418 0.80032128]	[403.28927612 498.26693726 0.75165135]	[421.33996582 636.7699585 0.8357197 ]	[439.26657104 767.58392334 0.90316534]	[477.64474487 495.60778809 0.73524231]	[485.37741089 629.09710693 0.82682389]	[505.95004272 770.18841553 0.83115202]	[410.94488525 259.63394165 0.88133377]	[436.59185791 257.20849609 0.89799726]	[392.99594116 257.19992065 0.73831224]	[454.54226685 254.59638977 0.81513238]	[5.03441956e+02 7.98408630e+02 7.77807951e-01]	[521.42327881 793.30389404 0.80914593]	[5.03374084e+02 7.80457275e+02 7.33554065e-01]	[439.0954895 795.89703369 0.81606793]	[421.16815186 790.80456543 0.85214597]	[444.33050537 772.75445557 0.7729308 ]
[421.22839355 275.02398682 0.95508456]	[426.40844727 326.33612061 0.84633017]	[377.66864014 331.47802734 0.87263548]	[362.20559692 421.15835571 0.88309205]	[367.33666992 503.38464355 0.87700498]	[480.21673584 321.19076538 0.8980068 ]	[500.76000977 410.96188354 0.87763292]	[508.52056885 495.64703369 0.82632792]	[439.29214478 498.19577026 0.80831951]	[403.26870728 500.69619751 0.75725079]	[421.32275391 639.28167725 0.8428818 ]	[439.2746582 767.58862305 0.90508133]	[477.64981079 495.66165161 0.74264193]	[485.36730957 629.15966797 0.81952506]	[505.90756226 770.28179932 0.82144201]	[408.42538452 259.65933228 0.87698865]	[436.56570435 259.5899353 0.88985503]	[392.98144531 259.63220215 0.72272635]	[452.08547974 256.98223877 0.8249526 ]	[5.03429718e+02 8.00977600e+02 7.64921606e-01]	[5.21408203e+02 7.95791992e+02 7.86234856e-01]	[5.03317841e+02 7.85479248e+02 7.45725393e-01]	[439.1086731 795.88995361 0.81897348]	[421.17492676 790.80084229 0.85558242]	[444.34857178 772.7510376 0.77450228]
[421.2164917 275.04745483 0.95909107]	[426.38793945 328.86199951 0.84599853]	[377.67056274 333.96380615 0.88163078]	[362.20065308 421.20706177 0.88457435]	[364.87789917 503.42462158 0.87195176]	[480.19866943 321.22329712 0.89412594]	[500.77630615 411.02618408 0.87894684]	[508.52740479 495.68606567 0.82879215]	[439.29919434 498.23687744 0.81527644]	[403.27536011 500.74298096 0.76373756]	[421.349823 636.79492188 0.83690608]	[439.32415771 767.57617188 0.91084456]	[477.65432739 498.13638306 0.74543059]	[485.36398315 631.59454346 0.82077128]	[505.88473511 770.24664307 0.82809371]	[408.40719604 259.68951416 0.87228942]	[436.55740356 259.62692261 0.88442189]	[392.96575928 259.63806152 0.71873236]	[452.05142212 257.01080322 0.82550108]	[5.03438629e+02 8.03481079e+02 7.75215805e-01]	[5.23780029e+02 7.95823914e+02 7.89794564e-01]	[5.03298523e+02 7.82982056e+02 7.38720179e-01]	[439.12564087 798.37414551 0.8120507 ]	[421.19198608 790.8180542 0.84479451]	[444.41949463 772.69720459 0.78246754]
[421.16763306 275.10623169 0.95900691]	[426.45101929 333.93530273 0.8551513 ]	[377.72650146 336.46942139 0.89848995]	[362.24700928 423.78051758 0.85884207]	[364.80950928 505.98306274 0.84693331]	[480.22720337 323.80062866 0.86763215]	[500.82180786 416.02160645 0.88538456]	[508.52209473 500.71105957 0.86417067]	[439.27114868 500.73925781 0.82452947]	[400.87084961 500.81091309 0.76899195]	[421.34698486 641.79541016 0.84798086]	[441.65792847 767.58837891 0.91266501]	[477.60925293 500.6862793 0.74705404]	[485.34130859 639.27185059 0.8252548 ]	[503.4822998 770.27325439 0.8354252 ]	[405.89880371 262.20446777 0.85956472]	[434.12658691 262.1545105 0.86373878]	[393.00735474 264.74960327 0.68462086]	[452.0378418 259.58670044 0.79763162]	[503.42526245 806.00817871 0.81606877]	[521.41784668 798.36663818 0.80481493]	[5.03272217e+02 7.82983948e+02 7.27232933e-01]	[439.18527222 798.36090088 0.82074833]	[421.24386597 790.82861328 0.84696895]	[4.46869507e+02 7.70309326e+02 7.67287552e-01]
[421.16870117 275.1060791 0.95958233]	[426.45098877 333.93521118 0.85540533]	[377.7255249 336.47122192 0.89831114]	[362.24612427 423.79110718 0.85875845]	[364.80584717 505.98745728 0.84638178]	[480.22808838 323.80166626 0.86739355]	[500.82711792 416.0723877 0.89521062]	[508.51821899 500.73068237 0.86694801]	[439.27627563 500.74243164 0.82484066]	[400.8737793 500.8152771 0.76884496]	[421.34674072 639.362854 0.84583682]	[439.33911133 767.58380127 0.91339993]	[477.61611938 500.68930054 0.74791515]	[485.34707642 639.26647949 0.82299733]	[503.48648071 770.26495361 0.83658737]	[405.8999939 262.20605469 0.85950983]	[434.12493896 262.15164185 0.86408591]	[393.00909424 264.74362183 0.68725753]	[452.03631592 257.20300293 0.79900533]	[503.41119385 805.99908447 0.81713748]	[521.4095459 798.36035156 0.80569851]	[5.03282593e+02 7.82971313e+02 7.29890466e-01]	[439.17703247 795.89916992 0.82214266]	[421.23626709 790.82006836 0.85154629]	[444.43695068 770.3081665 0.77132159]
[421.16235352 277.49893188 0.95886296]	[428.91867065 334.04379272 0.87483823]	[377.73794556 336.54449463 0.90409553]	[362.25820923 423.86502075 0.84824705]	[364.80755615 508.51239014 0.83249462]	[480.24536133 328.85266113 0.86004847]	[500.82592773 416.12814331 0.90356445]	[508.5274353 500.77944946 0.87032235]	[439.27359009 500.7885437 0.83311659]	[400.87255859 500.86300659 0.77413768]	[421.32821655 641.90808105 0.86338151]	[439.31103516 767.57427979 0.91827071]	[477.60522461 500.74020386 0.75691342]	[482.94534302 639.36120605 0.83592737]	[503.48455811 775.31420898 0.80645066]	[405.89654541 264.73748779 0.85216051]	[436.55557251 264.70300293 0.86179692]	[393.01126099 264.78393555 0.67320895]	[452.08831787 259.63046265 0.78894711]	[503.44827271 808.61505127 0.84674281]	[521.38928223 806.01074219 0.81611812]	[5.03274506e+02 7.88052979e+02 7.67313957e-01]	[439.15411377 798.35247803 0.83080626]	[421.23028564 790.81634521 0.85409611]	[444.3972168 770.2980957 0.78318554]
[421.16998291 277.631073 0.95697379]	[426.45425415 336.48580933 0.89142448]	[377.73428345 336.66452026 0.9115656 ]	[362.24850464 426.36605835 0.83329082]	[364.78674316 511.03912354 0.82784295]	[480.2694397 331.41003418 0.86898154]	[500.84381104 418.57537842 0.90355587]	[508.55014038 500.86218262 0.87303197]	[439.2388916 500.84234619 0.83342481]	[400.86257935 503.29919434 0.77860743]	[421.33410645 644.3392334 0.86089003]	[441.6494751 767.59802246 0.92103863]	[475.12063599 500.81433105 0.75808334]	[482.94308472 641.85528564 0.84409416]	[503.48016357 777.87799072 0.80357271]	[405.91674805 269.86322021 0.85601175]	[434.12713623 267.33416748 0.86440569]	[393.03125 269.85745239 0.67570215]	[454.54504395 259.65692139 0.78435737]	[503.41256714 808.74041748 0.84983075]	[521.37310791 808.51568604 0.82744086]	[5.03289612e+02 7.88101379e+02 7.70087600e-01]	[439.17648315 795.89135742 0.84022349]	[421.25692749 790.80267334 0.86769998]	[444.43783569 770.29541016 0.77406293]
[421.17565918 277.71871948 0.9477042 ]	[428.93209839 336.61679077 0.89991057]	[380.09487915 339.11782837 0.9193086 ]	[362.25454712 428.90753174 0.82923526]	[362.34844971 516.13708496 0.83965874]	[480.28356934 334.00292969 0.89625806]	[500.86056519 418.75653076 0.92171568]	[511.02578735 503.27648926 0.87133145]	[439.24780273 503.31576538 0.83028746]	[400.85913086 503.38751221 0.77526194]	[421.37542725 641.92541504 0.86702341]	[441.6914978 767.59747314 0.9246394 ]	[475.13763428 503.28594971 0.76135051]	[482.91876221 641.91516113 0.85407466]	[503.45483398 780.43212891 0.81004238]	[408.39309692 272.40087891 0.86913061]	[434.11068726 269.89929199 0.87233436]	[393.07479858 272.4385376 0.68647176]	[454.55419922 262.23345947 0.77165365]	[503.42797852 811.17657471 0.84808475]	[521.37194824 808.60455322 0.84374619]	[5.00863464e+02 7.88175842e+02 7.61380553e-01]	[439.1697998 795.88116455 0.85818946]	[421.26052856 790.78674316 0.88404584]	[446.93844604 770.29650879 0.77504551]
[421.19985962 280.1847229 0.93258888]	[428.94137573 336.70782471 0.8971433 ]	[377.74557495 339.19979858 0.91474873]	[362.25393677 431.50817871 0.83040309]	[362.3182373 518.72143555 0.86915553]	[480.30249023 336.47964478 0.91164875]	[500.85064697 421.24539185 0.92825317]	[508.55551147 503.34249878 0.87361211]	[439.25469971 503.4437561 0.81137639]	[400.85214233 505.91357422 0.76037115]	[421.37783813 644.44378662 0.87548 ]	[441.69528198 767.597229 0.92419136]	[475.17489624 503.40621948 0.75678331]	[482.92172241 644.440979 0.86934125]	[503.47000122 785.54351807 0.82492727]	[408.41607666 274.87084961 0.8823083 ]	[434.10906982 272.40698242 0.8808229 ]	[395.5007019 274.92092896 0.69921511]	[454.54718018 264.74578857 0.77124143]	[503.44204712 811.32159424 0.82703537]	[521.40826416 808.75708008 0.83238155]	[5.03255310e+02 7.90716980e+02 7.62338638e-01]	[439.14959717 795.89331055 0.85234094]	[421.24264526 790.78649902 0.88168448]	[4.46955750e+02 7.70300293e+02 7.66134799e-01]
[421.2527771 287.86798096 0.90178269]	[428.94830322 339.21820068 0.88840371]	[377.7253418 341.74423218 0.89236063]	[362.24075317 436.56442261 0.84824383]	[362.29788208 521.26037598 0.89712954]	[480.32452393 336.67138672 0.92649531]	[500.85467529 423.84967041 0.91061085]	[511.00616455 505.93563843 0.84551734]	[439.20858765 508.47799683 0.79197675]	[400.83166504 508.4954834 0.75089431]	[421.36099243 646.97070312 0.87931263]	[441.7192688 767.64605713 0.92558265]	[475.10986328 508.45654297 0.73340189]	[482.93331909 646.94335938 0.86604911]	[503.50210571 788.04217529 0.83571106]	[408.46884155 275.08251953 0.90621901]	[436.59442139 275.00942993 0.91819602]	[395.51379395 275.09805298 0.71333814]	[454.55181885 272.43914795 0.79058576]	[5.03379456e+02 8.13854248e+02 7.84773588e-01]	[5.23776550e+02 8.11270203e+02 8.02256048e-01]	[5.03289032e+02 7.90784119e+02 7.77085483e-01]	[439.19570923 798.36413574 0.85090142]	[421.27050781 790.80505371 0.87642747]	[4.49445831e+02 7.72708252e+02 7.48387575e-01]
[421.28878784 292.96209717 0.93357837]	[431.48364258 341.730896 0.86678928]	[380.09884644 346.81799316 0.86553907]	[362.26211548 439.07897949 0.85487163]	[362.30206299 521.33990479 0.9096266 ]	[480.37475586 339.13815308 0.93055069]	[500.85964966 426.43930054 0.89028341]	[511.01971436 508.53649902 0.82268161]	[439.19592285 513.62030029 0.79221439]	[400.83743286 513.65789795 0.7483626 ]	[421.39239502 647.05786133 0.87918061]	[441.75765991 767.68682861 0.92239636]	[472.6026001 511.07904053 0.72654146]	[482.89538574 647.04974365 0.86324096]	[505.8717041 788.19750977 0.83959067]	[410.98382568 277.60018921 0.90845025]	[436.63934326 277.49603271 0.92455268]	[395.5255127 277.56497192 0.71260464]	[454.63516235 274.90032959 0.81353509]	[5.03362549e+02 8.18944092e+02 7.65713274e-01]	[5.21401062e+02 8.13803284e+02 7.81675816e-01]	[5.03337799e+02 7.93320251e+02 7.53823161e-01]	[439.19372559 798.3972168 0.84402353]	[421.26757812 790.82495117 0.86912698]	[4.49515503e+02 7.72749084e+02 7.38989234e-01]
[421.2986145 295.48403931 0.94377673]	[431.54971313 344.2612915 0.84975976]	[380.14581299 346.90344238 0.86418599]	[362.26940918 439.12423706 0.86063659]	[362.29672241 521.41656494 0.91114002]	[482.71154785 339.26599121 0.91250879]	[500.86773682 428.95898438 0.88422263]	[511.01568604 513.59979248 0.81644785]	[439.19049072 516.17602539 0.79653221]	[400.80450439 516.21887207 0.7554453 ]	[423.80578613 649.55413818 0.85541421]	[441.78161621 767.7088623 0.9142608 ]	[475.07907104 516.12481689 0.72712845]	[482.88723755 649.58599854 0.84587038]	[503.49078369 790.76220703 0.83248705]	[410.98471069 280.09860229 0.88866508]	[436.65124512 277.64767456 0.91652244]	[393.07351685 277.72189331 0.67834127]	[457.13619995 275.06686401 0.83920777]	[5.03317474e+02 8.26592712e+02 7.76142359e-01]	[5.21351501e+02 8.18949707e+02 7.66183496e-01]	[5.03324646e+02 8.00928772e+02 7.29171634e-01]	[439.22445679 798.39746094 0.8328113 ]	[421.29330444 790.82672119 0.86267424]	[4.52002747e+02 7.72780273e+02 7.18531191e-01]
[421.3163147 295.56219482 0.94646674]	[434.02252197 346.88098145 0.83803922]	[380.16372681 351.97335815 0.86897922]	[362.28189087 439.24368286 0.86658299]	[362.26501465 523.86590576 0.90724301]	[480.37231445 341.72814941 0.90153253]	[500.88192749 434.04882812 0.87746656]	[508.54934692 518.746521 0.85113913]	[439.16671753 518.70758057 0.80352938]	[400.77783203 518.76049805 0.76702523]	[423.83666992 649.61907959 0.85516691]	[441.77685547 767.69946289 0.91884363]	[472.58676147 518.6786499 0.73274213]	[482.87313843 652.14648438 0.83444393]	[503.4708252 793.31066895 0.8102262 ]	[410.99731445 280.2076416 0.87225986]	[436.66873169 280.11959839 0.90504766]	[395.52050781 280.19140625 0.67979568]	[457.14172363 277.51968384 0.83730006]	[5.03363586e+02 8.29202942e+02 7.97670007e-01]	[5.21372131e+02 8.26547180e+02 7.60316253e-01]	[5.03287994e+02 8.06056763e+02 7.55399823e-01]	[439.22711182 798.38220215 0.8411603 ]	[421.3019104 790.81591797 0.86764222]	[4.51995544e+02 7.72755127e+02 7.30404973e-01]
[421.28088379 298.02316284 0.9558444 ]	[434.04602051 352.0105896 0.85267222]	[380.20257568 354.50753784 0.88351059]	[362.259552 441.71466064 0.86923313]	[362.23849487 524.00872803 0.88979453]	[480.36831665 344.34127808 0.87443256]	[500.89099121 436.64553833 0.89181536]	[508.50473022 521.31408691 0.87789249]	[439.18365479 521.20343018 0.82260907]	[400.79165649 521.24499512 0.78299487]	[423.82501221 652.11340332 0.84639657]	[441.76504517 767.68579102 0.91708022]	[472.60198975 521.20910645 0.74590325]	[482.85406494 657.23461914 0.83242571]	[5.03483337e+02 7.98373779e+02 7.95492291e-01]	[410.98822021 282.77026367 0.85199851]	[436.68615723 282.73413086 0.88902617]	[395.58718872 282.73974609 0.66092086]	[457.19607544 277.68270874 0.84322715]	[5.03424225e+02 8.31834595e+02 7.88802028e-01]	[5.23791321e+02 8.29202698e+02 7.91334987e-01]	[5.03272736e+02 8.08607239e+02 7.66656995e-01]	[439.22946167 798.3916626 0.83766073]	[421.30529785 790.82446289 0.86443603]	[4.49523926e+02 7.72724670e+02 7.33313143e-01]
[421.30206299 298.18438721 0.94326788]	[434.06030273 356.98040771 0.89145428]	[380.22076416 357.04122925 0.90183759]	[362.27304077 444.33810425 0.84124702]	[359.82974243 529.02264404 0.86399293]	[482.71847534 351.99432373 0.87358117]	[500.89898682 439.1416626 0.90877986]	[508.50878906 523.78564453 0.88075566]	[439.18017578 521.31652832 0.83297646]	[400.79141235 521.33398438 0.79799676]	[423.77334595 652.12817383 0.85192758]	[441.7701416 767.65319824 0.92178845]	[472.59915161 521.3536377 0.7598182 ]	[482.8097229 662.32446289 0.85105723]	[503.45733643 803.54858398 0.81015307]	[413.48803711 290.36929321 0.85203522]	[439.07336426 287.86584473 0.88993561]	[398.00872803 287.81750488 0.6601252 ]	[459.58895874 280.11764526 0.81553853]	[5.03384735e+02 8.36861267e+02 7.46631980e-01]	[5.21384949e+02 8.31745300e+02 7.66978323e-01]	[5.03284241e+02 8.08750610e+02 7.55422890e-01]	[439.18798828 798.40765381 0.83088022]	[421.27941895 790.82312012 0.8672328 ]	[4.52032196e+02 7.70292603e+02 7.39780068e-01]
[421.29833984 300.66848755 0.92445171]	[434.04138184 357.11798096 0.90350842]	[380.20904541 357.20391846 0.9129647 ]	[362.2723999 446.89187622 0.83348626]	[359.81063843 531.5579834 0.86303091]	[482.72323608 354.57385254 0.89142835]	[500.88470459 441.69265747 0.92636055]	[508.47061157 523.90185547 0.88017589]	[439.13687134 521.38739014 0.82680333]	[400.76046753 521.38769531 0.80099547]	[421.38763428 652.14581299 0.8557142 ]	[441.78662109 767.61523438 0.91517818]	[470.04159546 523.82208252 0.75618851]	[482.76422119 664.86621094 0.86746001]	[503.49026489 808.6338501 0.823048 ]	[413.49789429 292.96081543 0.8766883 ]	[436.68347168 292.87039185 0.8949644 ]	[398.06176758 292.9487915 0.64549822]	[457.20718384 282.67645264 0.78769803]	[5.03445343e+02 8.42024536e+02 7.26927400e-01]	[5.23815063e+02 8.34319763e+02 7.47352302e-01]	[5.03301147e+02 8.13754578e+02 7.32756853e-01]	[439.18688965 798.38519287 0.81201011]	[421.27313232 790.80914307 0.86233079]	[4.52083038e+02 7.70226624e+02 7.43418932e-01]
[421.32879639 303.21853638 0.89513254]	[431.54275513 359.60131836 0.89854616]	[380.16708374 359.71829224 0.91490769]	[362.24301147 452.02557373 0.83368856]	[359.80633545 536.66381836 0.86549717]	[480.36398315 357.06338501 0.91412115]	[500.88833618 441.8086853 0.93407404]	[508.47015381 526.4052124 0.8634088 ]	[439.08883667 523.85858154 0.81210375]	[400.72351074 523.84851074 0.79648918]	[421.36270142 654.77191162 0.84960228]	[441.77609253 767.6348877 0.913849 ]	[469.97183228 523.90423584 0.74777919]	[482.75073242 664.96179199 0.8782506 ]	[503.44400024 811.21868896 0.82075882]	[413.52322388 295.46191406 0.90018892]	[436.67562866 293.02639771 0.91189802]	[398.05374146 295.51672363 0.70640945]	[457.12661743 290.38803101 0.78598899]	[5.03453674e+02 8.47134094e+02 7.60061383e-01]	[5.23797180e+02 8.39408691e+02 7.37296581e-01]	[5.00855591e+02 8.18903381e+02 6.87376499e-01]	[439.1789856 798.38372803 0.80120915]	[421.26519775 790.81451416 0.86057746]	[4.52076477e+02 7.70226257e+02 7.46110678e-01]
[421.33374023 303.21362305 0.895522 ]	[431.53903198 359.60775757 0.89818674]	[380.16525269 359.72467041 0.91579109]	[362.23187256 452.01629639 0.83526438]	[359.81317139 536.66424561 0.8632462 ]	[480.36523438 357.06826782 0.91581696]	[500.87289429 441.80752563 0.93622822]	[508.46685791 526.39855957 0.86492372]	[439.09243774 523.85345459 0.81456178]	[400.7244873 523.84820557 0.79722589]	[421.35699463 657.24206543 0.84933734]	[441.77331543 767.62420654 0.91501141]	[469.97680664 523.89666748 0.74925971]	[482.74920654 664.95758057 0.87804246]	[503.44772339 811.21697998 0.82009959]	[413.52935791 295.46411133 0.90203738]	[436.67904663 293.02087402 0.91172451]	[398.05606079 295.52667236 0.70900607]	[457.1270752 290.39151001 0.78735512]	[5.03449127e+02 8.47145569e+02 7.67552972e-01]	[5.23793884e+02 8.39425781e+02 7.40038693e-01]	[5.00859528e+02 8.18897339e+02 6.88731134e-01]	[439.16546631 798.36993408 0.80304158]	[421.25927734 790.80444336 0.86357045]	[4.52080139e+02 7.70215881e+02 7.50412583e-01]
[421.32778931 310.91326904 0.9027949 ]	[431.56085205 359.77011108 0.89028287]	[380.15246582 362.25836182 0.89404857]	[362.20599365 454.58883667 0.85059899]	[359.80911255 541.71124268 0.89301759]	[482.74661255 359.57736206 0.9220863 ]	[500.88848877 444.35668945 0.909863 ]	[508.46572876 531.56030273 0.83345228]	[436.68615723 523.98120117 0.78281158]	[400.67895508 523.95605469 0.78016829]	[421.31420898 659.85076904 0.86078274]	[441.75244141 767.64031982 0.9183321 ]	[467.46072388 526.43023682 0.74002725]	[482.7532959 665.07336426 0.87669063]	[503.44186401 811.33764648 0.81156605]	[413.52243042 297.99282837 0.91174465]	[436.68902588 295.59811401 0.93560255]	[398.03347778 295.62734985 0.6853447 ]	[457.11862183 295.41162109 0.82696664]	[5.03434052e+02 8.49706238e+02 7.55054653e-01]	[5.23781189e+02 8.44553040e+02 7.28152752e-01]	[5.03254211e+02 8.24008179e+02 6.97947741e-01]	[439.15194702 798.39123535 0.79973435]	[421.24951172 790.81109619 0.86357754]	[4.52044281e+02 7.70211792e+02 7.53219485e-01]
[421.32165527 315.92849731 0.92937398]	[434.02206421 362.30218506 0.8655051 ]	[380.19302368 364.87857056 0.86594641]	[362.19985962 457.15744019 0.86986548]	[359.76165771 541.7868042 0.90767741]	[482.73654175 359.72146606 0.91950667]	[500.88900757 446.9105835 0.8966136 ]	[508.43899536 539.25164795 0.86822671]	[436.68707275 526.51385498 0.77458477]	[400.68338013 526.47045898 0.77261484]	[421.31265259 662.38787842 0.87237513]	[441.7354126 767.6706543 0.91928613]	[467.4710083 529.00244141 0.73473078]	[482.77404785 667.58514404 0.87175483]	[5.03509644e+02 8.13861145e+02 7.88163602e-01]	[413.50939941 298.19073486 0.90238875]	[439.06414795 298.12167358 0.92676526]	[395.61471558 298.13739014 0.64642525]	[457.20480347 295.550354 0.84862477]	[5.05884277e+02 8.52183655e+02 7.44957507e-01]	[5.23815735e+02 8.47153381e+02 7.37302065e-01]	[5.03330780e+02 8.26582886e+02 7.12541819e-01]	[439.16000366 798.35748291 0.80035019]	[421.25982666 790.80926514 0.86637247]	[4.52005920e+02 7.70238342e+02 7.49305546e-01]
[421.3215332 316.05419922 0.94345784]	[434.03973389 367.33547974 0.84109706]	[380.20150757 372.44866943 0.86067069]	[359.81692505 459.75296021 0.89356995]	[359.74804688 544.31604004 0.91997862]	[480.37545776 362.20651245 0.90396023]	[500.88461304 449.52316284 0.88557673]	[508.46646118 541.72729492 0.87496233]	[436.68212891 531.54327393 0.77075303]	[400.68743896 529.02386475 0.76379663]	[421.29879761 664.88861084 0.88513744]	[441.73669434 767.67242432 0.92095405]	[467.44625854 531.60327148 0.73652136]	[482.77871704 670.17205811 0.84715968]	[5.05933167e+02 8.21443787e+02 7.71271706e-01]	[411.03100586 300.69042969 0.87811774]	[436.67877197 298.25262451 0.90745544]	[395.5718689 300.63833618 0.67296958]	[457.17224121 295.62667847 0.83792162]	[5.03457397e+02 8.54791504e+02 7.76921332e-01]	[5.23823669e+02 8.49791382e+02 7.85535097e-01]	[5.03393982e+02 8.29150879e+02 7.12098598e-01]	[439.16522217 795.88977051 0.80823094]	[421.2772522 790.79345703 0.86719012]	[4.52018097e+02 7.70241089e+02 7.53032625e-01]
[421.2081604 318.72125244 0.95558584]	[434.01092529 377.50793457 0.88414443]	[380.21273804 377.60494995 0.90739942]	[359.81964111 464.89407349 0.87757427]	[359.80761719 549.54199219 0.86718297]	[480.35656738 372.49795532 0.87125117]	[500.89724731 457.1897583 0.893978 ]	[508.53344727 544.29095459 0.87172723]	[439.05825806 539.26000977 0.79388118]	[400.70233154 539.24761963 0.78523254]	[421.32357788 667.46105957 0.89310968]	[441.70535278 767.67559814 0.92115045]	[467.47189331 539.31500244 0.74425125]	[482.83102417 680.39434814 0.8478756 ]	[5.06028381e+02 8.26654907e+02 7.89327025e-01]	[410.94464111 310.91989136 0.84973729]	[436.63336182 310.90072632 0.8818233 ]	[395.63134766 308.35150146 0.62864327]	[457.13742065 300.71984863 0.80450404]	[5.05895386e+02 8.57451843e+02 7.40933120e-01]	[5.23921204e+02 8.52369324e+02 7.70508528e-01]	[5.05872040e+02 8.31803284e+02 7.04595149e-01]	[439.14450073 798.37579346 0.81451982]	[421.26550293 790.80792236 0.86987489]	[4.49503510e+02 7.70224426e+02 7.55318582e-01]
[421.18771362 321.20959473 0.94174969]	[428.9861145 377.63024902 0.89435291]	[380.13043213 380.09075928 0.92070687]	[359.79763794 470.0015564 0.86245793]	[359.79382324 557.1862793 0.87094992]	[480.32119751 375.05386353 0.89343375]	[500.8911438 459.75335693 0.91688251]	[511.06292725 544.40930176 0.86310083]	[439.08001709 541.80737305 0.81987232]	[400.72787476 541.79412842 0.80260849]	[421.32110596 667.51373291 0.9009468 ]	[441.68783569 767.67810059 0.9207567 ]	[467.49966431 541.86181641 0.75648332]	[482.84451294 685.38916016 0.86756992]	[5.08484650e+02 8.29140442e+02 7.88632751e-01]	[408.42837524 315.90853882 0.88040936]	[434.1065979 313.44830322 0.87842351]	[395.55990601 315.95303345 0.6514895 ]	[454.59487915 303.30029297 0.77106118]	[5.05903748e+02 8.59985596e+02 7.13893592e-01]	[5.23930481e+02 8.54819519e+02 7.52719998e-01]	[5.05928864e+02 8.31865906e+02 6.74055040e-01]	[439.13092041 798.39990234 0.82090551]	[421.25518799 790.82305908 0.87031841]	[4.49467743e+02 7.70222229e+02 7.60789990e-01]
[421.15710449 323.73687744 0.91874564]	[428.93264771 380.11560059 0.89633971]	[377.73876953 380.30569458 0.91038394]	[359.77008057 475.07000732 0.8644982 ]	[359.77133179 559.82397461 0.90307742]	[480.29794312 377.52377319 0.90965724]	[500.86340332 462.20288086 0.92355359]	[513.63208008 544.47155762 0.85718763]	[439.10324097 541.9041748 0.82098758]	[400.75305176 541.88543701 0.7959919 ]	[421.34512329 667.5501709 0.89209855]	[441.69088745 767.70800781 0.91666353]	[469.98501587 544.35571289 0.74956059]	[482.87298584 685.51202393 0.87422645]	[5.08492676e+02 8.29167908e+02 7.73098111e-01]	[405.89523315 316.00857544 0.904827 ]	[434.0244751 315.91583252 0.87851244]	[395.50192261 316.13180542 0.71651602]	[449.50982666 310.9105835 0.775904 ]	[5.05981537e+02 8.62487427e+02 6.67975307e-01]	[5.23973022e+02 8.54856750e+02 7.22893000e-01]	[5.05908875e+02 8.34281006e+02 6.32789850e-01]	[439.12478638 798.44616699 0.81863236]	[421.24459839 793.21844482 0.86571735]	[4.49485291e+02 7.70257812e+02 7.49868155e-01]
[421.15527344 328.88806152 0.90721506]	[426.44680786 380.19247437 0.89780653]	[377.7013855 382.75189209 0.89997554]	[359.75219727 477.62808228 0.87885314]	[359.77706909 562.33178711 0.91964471]	[480.26544189 377.60678101 0.92100585]	[500.89044189 462.28289795 0.92030901]	[516.11914062 546.95111084 0.84850544]	[439.14770508 544.40472412 0.82055551]	[400.79064941 544.37615967 0.78304505]	[421.38851929 667.6418457 0.87006795]	[441.70181274 770.0802002 0.914666 ]	[470.05877686 544.46533203 0.74389738]	[482.88644409 685.59338379 0.87069035]	[5.08533447e+02 8.29213989e+02 7.82427549e-01]	[405.87481689 316.1456604 0.91312206]	[434.01330566 316.04986572 0.89501417]	[393.02053833 316.17694092 0.71122074]	[449.45001221 313.47097778 0.80176079]	[5.08462830e+02 8.62525757e+02 6.89796448e-01]	[5.24005310e+02 8.54869141e+02 7.36354589e-01]	[5.05918488e+02 8.34313110e+02 6.55429363e-01]	[439.13113403 800.91442871 0.8227883 ]	[421.25717163 793.22595215 0.86802465]	[4.49504150e+02 7.70290955e+02 7.40730822e-01]
[418.76446533 333.98110962 0.93502551]	[428.90670776 380.34902954 0.87495816]	[377.70419312 385.39215088 0.86774909]	[359.75442505 480.17553711 0.89209634]	[359.76599121 562.45495605 0.92244434]	[480.27410889 377.74822998 0.92321515]	[500.89486694 462.33175659 0.91741168]	[516.18597412 547.05535889 0.84087211]	[439.16436768 546.934021 0.8085103 ]	[400.81271362 544.49285889 0.76932245]	[423.82553101 670.10754395 0.85920566]	[441.70410156 770.07067871 0.9148488 ]	[472.54672241 547.00219727 0.73219162]	[482.90640259 688.05212402 0.86020905]	[5.08514740e+02 8.31778503e+02 7.79022038e-01]	[403.37191772 318.65380859 0.92310661]	[428.99902344 318.53158569 0.89211398]	[390.44146729 318.62481689 0.71843749]	[446.94525146 313.5322876 0.81245959]	[5.05961395e+02 8.67622925e+02 6.95789218e-01]	[5.23942322e+02 8.59960388e+02 7.17939019e-01]	[5.05913116e+02 8.39461121e+02 6.47963643e-01]	[439.12176514 800.93963623 0.82594067]	[421.24716187 793.2409668 0.86841726]	[4.49506500e+02 7.70281616e+02 7.52346396e-01]
[418.7074585 336.46240234 0.94333363]	[426.45083618 382.82128906 0.86069876]	[377.66845703 390.51367188 0.8658011 ]	[359.74060059 480.34710693 0.90910733]	[359.75689697 564.96765137 0.92264879]	[480.27816772 380.16625977 0.92221415]	[503.23953247 464.86056519 0.90064925]	[518.66546631 552.07415771 0.83734626]	[439.18167114 546.98699951 0.80356902]	[400.8420105 546.93725586 0.75927258]	[423.86947632 672.72344971 0.83496577]	[441.7024231 767.7142334 0.9154793]	[472.57006836 549.49591064 0.72603798]	[482.89712524 688.17468262 0.85056472]	[5.08524384e+02 8.34338928e+02 7.53579676e-01]	[403.31286621 318.77493286 0.91603214]	[428.91317749 318.64718628 0.89084947]	[387.94812012 318.75222778 0.70170259]	[446.87286377 316.01937866 0.84358096]	[5.05960968e+02 8.70165955e+02 6.94847941e-01]	[5.23959656e+02 8.65099426e+02 6.95114017e-01]	[5.05905914e+02 8.47081116e+02 6.52331769e-01]	[439.13494873 800.9520874 0.822254 ]	[421.26104736 793.25543213 0.86298686]	[4.49500702e+02 7.70255249e+02 7.64229119e-01]
[418.68515015 336.57525635 0.95997685]	[426.4055481 385.31964111 0.85258538]	[377.66146851 395.52923584 0.88481688]	[359.74258423 482.81661987 0.91609251]	[359.76077271 567.46533203 0.90596795]	[480.24832153 380.18978882 0.92195612]	[503.25546265 464.94134521 0.88577753]	[518.72088623 554.68249512 0.84262693]	[439.20431519 547.04656982 0.79416883]	[400.86764526 546.97601318 0.74848145]	[423.88421631 675.27764893 0.82695138]	[441.70855713 767.70446777 0.9112798 ]	[472.60140991 549.58477783 0.71935534]	[482.90264893 690.71746826 0.82879591]	[5.13572632e+02 8.42046387e+02 7.46744573e-01]	[403.2791748 321.2897644 0.8907333]	[426.44299316 318.77236938 0.87251115]	[387.92703247 321.29901123 0.66577882]	[444.4090271 316.15197754 0.86841738]	[5.11021118e+02 8.72859558e+02 7.12379158e-01]	[5.26477722e+02 8.70290771e+02 7.30258882e-01]	[5.05962250e+02 8.52179138e+02 6.88308477e-01]	[439.12356567 800.95904541 0.82417887]	[421.25201416 793.25762939 0.86349559]	[449.52069092 770.24468994 0.77246076]
[418.68493652 336.57531738 0.95983922]	[426.39874268 385.31533813 0.85339081]	[377.66012573 395.5284729 0.88436663]	[359.74224854 482.8197937 0.91537571]	[359.76141357 567.46502686 0.90610343]	[480.23904419 380.18359375 0.92164296]	[503.25830078 464.93444824 0.88752449]	[518.71936035 554.6819458 0.84270626]	[439.20361328 549.49328613 0.79297346]	[400.86120605 546.97637939 0.75003332]	[423.89212036 675.2588501 0.82560074]	[441.70996094 767.71496582 0.90904659]	[472.61169434 552.05737305 0.71871477]	[482.90673828 690.72723389 0.8267886 ]	[5.13578308e+02 8.44523315e+02 7.47237682e-01]	[403.27865601 321.29000854 0.89069629]	[426.44290161 318.7723999 0.87266266]	[387.92538452 321.29745483 0.66575187]	[444.4095459 316.15057373 0.86830091]	[5.11031036e+02 8.72859863e+02 7.13462412e-01]	[5.26480408e+02 8.70292786e+02 7.30945230e-01]	[5.05954803e+02 8.52187073e+02 6.92160726e-01]	[439.13626099 800.95281982 0.82564962]	[421.26385498 793.25946045 0.86072564]	[449.51916504 770.25561523 0.77061105]
[418.61352539 336.68191528 0.96131116]	[426.37756348 387.89675903 0.84188896]	[377.64859009 398.03988647 0.90605354]	[359.76303101 485.35888672 0.89049214]	[359.7902832 570.01721191 0.881446 ]	[480.25839233 380.24777222 0.91834164]	[503.26412964 467.44223022 0.88125354]	[518.75744629 557.22271729 0.85045558]	[439.24835205 552.07373047 0.78293508]	[403.29507446 549.52471924 0.72458148]	[423.91357422 675.29650879 0.81790644]	[441.74081421 767.69250488 0.90480608]	[475.10693359 554.64105225 0.71791351]	[482.90109253 693.24285889 0.81565267]	[5.13572021e+02 8.47077698e+02 7.56230712e-01]	[400.82449341 326.29589844 0.88903153]	[426.34848022 321.26068115 0.86464465]	[385.37112427 323.79534912 0.63684773]	[444.36209106 318.52609253 0.86580014]	[5.11041626e+02 8.75396423e+02 6.82629228e-01]	[5.26469360e+02 8.72789490e+02 7.19376683e-01]	[5.05977386e+02 8.52265625e+02 6.71611667e-01]	[439.12731934 800.95904541 0.82351011]	[421.26193237 793.24310303 0.86487174]	[452.03024292 770.21557617 0.77530438]
[416.1524353 339.10519409 0.94831383]	[426.35687256 392.96801758 0.84537703]	[377.67462158 398.13845825 0.91565216]	[359.78549194 490.52523804 0.8616277 ]	[359.79586792 572.61260986 0.87186623]	[480.23327637 380.34243774 0.8972891 ]	[503.28640747 467.46240234 0.88225633]	[521.16864014 557.24523926 0.86827844]	[439.30535889 557.16925049 0.78618169]	[403.35925293 554.628479 0.71409106]	[423.91308594 675.29345703 0.81717402]	[441.78244019 767.71032715 0.89468163]	[477.60162354 557.25256348 0.73026806]	[482.88754272 695.7991333 0.8071301 ]	[5.11004913e+02 8.49606445e+02 7.30459154e-01]	[400.7114563 328.87380981 0.89388466]	[423.84289551 323.79516602 0.87095124]	[382.82128906 326.34838867 0.53689605]	[444.35742188 318.60839844 0.85690969]	[5.05984863e+02 8.72910828e+02 5.79764128e-01]	[5.23883911e+02 8.72799683e+02 6.48310721e-01]	[5.05991516e+02 8.54795837e+02 5.81155896e-01]	[439.12338257 800.93164062 0.81274754]	[421.26940918 790.84796143 0.86605215]	[4.54564850e+02 7.70254456e+02 7.69929051e-01]
[416.1529541 339.10568237 0.94836813]	[426.35726929 392.97033691 0.84547764]	[377.675354 398.14089966 0.91584408]	[359.78869629 490.52624512 0.86117738]	[359.79940796 572.60552979 0.87134469]	[480.23425293 380.34155273 0.89750892]	[503.28607178 467.49838257 0.87933695]	[521.16363525 557.25048828 0.86886799]	[439.30404663 557.17547607 0.78618646]	[403.35812378 554.63244629 0.71393752]	[423.91882324 677.784729 0.81853813]	[441.78912354 770.06640625 0.89460123]	[477.59863281 557.25994873 0.72965688]	[482.87948608 695.7855835 0.81055737]	[5.08548340e+02 8.47168274e+02 7.28388011e-01]	[400.71182251 328.87313843 0.89375484]	[423.84436035 323.7961731 0.8705557 ]	[382.8208313 326.34628296 0.53657967]	[444.35836792 318.60830688 0.85635895]	[5.05959503e+02 8.72908508e+02 5.81737041e-01]	[5.23870117e+02 8.72798706e+02 6.49574518e-01]	[5.08448425e+02 8.52377380e+02 5.81042051e-01]	[439.1131897 800.93359375 0.81035328]	[421.26062012 790.84637451 0.86521673]	[454.58007812 770.26855469 0.77114606]
[416.12680054 339.25927734 0.91800874]	[426.34881592 398.02154541 0.88945282]	[377.68063354 400.72024536 0.91372091]	[359.82479858 495.61703491 0.84936404]	[359.80349731 580.23864746 0.88504481]	[480.19229126 385.33514404 0.8614068 ]	[503.31460571 470.01449585 0.8821733 ]	[521.25079346 562.24523926 0.91393214]	[441.65231323 559.77667236 0.80520475]	[405.84124756 559.73693848 0.72428668]	[426.43264771 682.85888672 0.82070911]	[441.7749939 770.07696533 0.89244044]	[477.60903931 559.83654785 0.74287707]	[482.89047241 703.42724609 0.82428682]	[5.11064392e+02 8.49626831e+02 7.58668900e-01]	[400.69189453 333.94589233 0.91568762]	[423.80834961 328.92160034 0.87679344]	[382.80319214 331.49874878 0.52702361]	[444.35714722 318.71273804 0.85706228]	[5.08504944e+02 8.77955811e+02 6.36734128e-01]	[5.23998352e+02 8.72905884e+02 6.81870222e-01]	[5.05979309e+02 8.54797607e+02 6.27964199e-01]	[439.15997314 800.91278076 0.80683136]	[421.2991333 793.22497559 0.85289997]	[4.52086334e+02 7.70277161e+02 7.66219676e-01]
[416.08737183 341.77832031 0.88654059]	[426.37750244 398.23065186 0.90351778]	[377.68374634 403.26443481 0.90019691]	[362.2588501 498.15075684 0.84186518]	[362.21401978 582.84533691 0.90448523]	[480.19589233 393.01934814 0.85905498]	[503.37319946 477.71038818 0.89115649]	[521.31719971 562.46240234 0.93563068]	[441.67080688 562.29754639 0.82217366]	[405.88043213 562.25415039 0.73667884]	[428.92810059 682.89465332 0.82331324]	[441.78729248 767.71087646 0.88745207]	[477.6088562 562.36968994 0.75475323]	[482.93310547 705.91564941 0.83675784]	[5.13604797e+02 8.49762756e+02 7.77782083e-01]	[400.66415405 336.48651123 0.94569647]	[423.76950073 333.95031738 0.89676291]	[382.80578613 336.50793457 0.53384215]	[444.34030151 321.25802612 0.82618368]	[5.18666687e+02 8.83037598e+02 6.53156221e-01]	[5.29046265e+02 8.75383301e+02 7.01046765e-01]	[5.05944427e+02 8.57377014e+02 6.40637755e-01]	[439.17138672 798.44281006 0.81657267]	[421.31103516 790.84033203 0.86581683]	[4.54550659e+02 7.70224060e+02 7.61251688e-01]
[416.10726929 344.25582886 0.88066769]	[426.38589478 398.25012207 0.90267253]	[377.68496704 403.28933716 0.899827 ]	[362.25680542 498.17236328 0.84339052]	[362.26370239 582.92388916 0.9095844 ]	[480.22021484 393.04995728 0.87201536]	[503.37210083 480.13531494 0.89957303]	[521.31958008 564.86132812 0.93590415]	[439.31213379 562.33044434 0.83081806]	[403.37945557 562.28082275 0.75094223]	[428.95721436 682.98797607 0.81487948]	[441.78042603 767.71386719 0.88357013]	[475.15249634 562.40838623 0.75245059]	[482.95330811 706.0032959 0.8453896 ]	[5.16164185e+02 8.52279724e+02 7.82332301e-01]	[400.66827393 336.54943848 0.95823109]	[423.77929688 334.00280762 0.90822983]	[382.8135376 336.55621338 0.53823692]	[444.31027222 323.74984741 0.82759291]	[5.18702087e+02 8.85599121e+02 6.66024208e-01]	[5.31558960e+02 8.77897095e+02 6.98694706e-01]	[5.08499756e+02 8.62538879e+02 6.04879439e-01]	[439.1829834 798.41644287 0.82447171]	[421.32580566 790.8338623 0.86572558]	[4.52089142e+02 7.70237488e+02 7.55001605e-01]
[416.12472534 344.29782104 0.87866402]	[426.39959717 400.64352417 0.90164429]	[377.70373535 403.3894043 0.88439542]	[362.25384521 500.65646362 0.84989685]	[362.26791382 582.95184326 0.90505016]	[480.22485352 393.07644653 0.87694001]	[503.38748169 480.18218994 0.90286767]	[521.2880249 564.92987061 0.92862052]	[439.30102539 562.36303711 0.83094013]	[403.36279297 562.32128906 0.75602007]	[431.4901123 685.37548828 0.81271929]	[441.78302002 767.71643066 0.88350189]	[475.14822388 562.44104004 0.75098646]	[482.93780518 706.04980469 0.85011071]	[5.16200134e+02 8.52356812e+02 7.78392613e-01]	[400.67526245 336.5904541 0.96158981]	[423.79025269 334.03561401 0.90874565]	[382.81945801 336.61105347 0.58738786]	[444.30093384 323.79653931 0.82678676]	[5.18717712e+02 8.88213257e+02 7.00226188e-01]	[5.31593506e+02 8.80519653e+02 7.02252030e-01]	[5.08531494e+02 8.65135742e+02 6.16442859e-01]	[439.17889404 798.43743896 0.82321399]	[421.32095337 790.84161377 0.86203533]	[4.52082428e+02 7.70238342e+02 7.60771573e-01]
[416.09512329 346.86065674 0.86557341]	[426.44656372 400.6975708 0.89853406]	[377.72174072 405.88235474 0.87703079]	[362.26409912 498.26940918 0.85055763]	[362.29666138 585.39337158 0.90286314]	[480.28302002 395.53808594 0.890782 ]	[503.40219116 480.27493286 0.91656584]	[521.27960205 565.00256348 0.92129344]	[439.31576538 562.39074707 0.8308205 ]	[403.37738037 562.3416748 0.75923896]	[431.47598267 682.98626709 0.81807828]	[441.77908325 770.08691406 0.88564891]	[475.17251587 564.8762207 0.75306898]	[482.92037964 706.09411621 0.85259819]	[5.16193054e+02 8.54803955e+02 7.69311726e-01]	[400.64584351 336.64584351 0.96080041]	[423.79437256 336.48123169 0.92339015]	[382.79211426 336.6630249 0.51619494]	[444.32171631 328.93093872 0.8172828 ]	[5.18664124e+02 8.90687988e+02 7.15641081e-01]	[5.31544373e+02 8.83095947e+02 7.11929739e-01]	[5.11025543e+02 8.67609070e+02 6.07819021e-01]	[439.18145752 798.41448975 0.82425213]	[421.32489014 790.83435059 0.86365587]	[4.52074066e+02 7.70275635e+02 7.57949471e-01]
[416.09078979 349.38366699 0.86527866]	[428.93597412 400.73999023 0.89356983]	[377.74520874 408.40106201 0.86983168]	[362.25183105 500.69677734 0.85800487]	[362.31341553 585.44616699 0.89539373]	[480.30905151 395.59158325 0.8966223 ]	[503.41577148 480.32113647 0.91435474]	[521.26812744 565.02380371 0.91758364]	[439.27624512 562.4006958 0.83278763]	[403.32211304 562.35430908 0.76927048]	[428.98049927 682.99145508 0.81784844]	[441.78045654 770.06359863 0.88842726]	[475.13323975 564.89123535 0.75111848]	[482.92584229 708.57647705 0.84188128]	[5.13643677e+02 8.52379028e+02 7.66319811e-01]	[400.63677979 336.69134521 0.96097147]	[423.79983521 336.52401733 0.92804742]	[382.78735352 339.0730896 0.49984252]	[444.3208313 333.94332886 0.82564348]	[5.16214417e+02 8.90678650e+02 7.31567204e-01]	[5.29068237e+02 8.83080261e+02 7.18979120e-01]	[5.08455292e+02 8.67582703e+02 6.21428072e-01]	[439.17800903 798.39343262 0.82294637]	[421.32214355 790.8190918 0.87151039]	[4.52074554e+02 7.70249084e+02 7.62566090e-01]
[416.07699585 351.94387817 0.87027389]	[428.97286987 400.80914307 0.88299954]	[380.09164429 410.95843506 0.86774379]	[362.26495361 500.8026123 0.86516839]	[362.29586792 585.52838135 0.88923025]	[480.33328247 398.04464722 0.90856731]	[503.44567871 482.72592163 0.91622406]	[521.29290771 567.46160889 0.91521657]	[439.29165649 564.86242676 0.83295774]	[403.33612061 562.40679932 0.77284604]	[428.98553467 685.43835449 0.82037389]	[441.78704834 770.08807373 0.88581723]	[475.15383911 564.97753906 0.7533071 ]	[482.92739868 708.62884521 0.83289135]	[5.16144653e+02 8.59978516e+02 7.42114663e-01]	[400.63214111 339.09292603 0.96240908]	[423.78924561 336.60598755 0.93898082]	[382.81295776 339.17541504 0.46363211]	[444.32287598 334.06149292 0.8485207 ]	[5.16176331e+02 8.93413757e+02 7.08661556e-01]	[5.29035217e+02 8.90770569e+02 7.39260554e-01]	[5.11013977e+02 8.70297668e+02 6.42375350e-01]	[439.17120361 798.39105225 0.81017554]	[421.31079102 790.81799316 0.86573875]	[4.52083740e+02 7.70278198e+02 7.57907212e-01]
[416.07598877 354.45584106 0.883223 ]	[431.48318481 400.85702515 0.87667203]	[380.11682129 413.49514771 0.86968446]	[362.27883911 500.80981445 0.86774635]	[362.29067993 585.58410645 0.87846822]	[480.36889648 398.10635376 0.91452926]	[503.46643066 482.79727173 0.91247183]	[521.35986328 570.04107666 0.89373577]	[439.27444458 564.90374756 0.83204973]	[403.31338501 562.44671631 0.77459645]	[428.98669434 685.49346924 0.82698274]	[441.79119873 770.09417725 0.88453233]	[475.13729858 565.01141357 0.74632376]	[482.91757202 711.17150879 0.82074577]	[5.13637451e+02 8.60009277e+02 7.47241497e-01]	[400.63763428 339.18002319 0.95833492]	[423.7779541 336.67422485 0.94211847]	[382.84356689 339.2666626 0.43752319]	[444.33398438 336.46447754 0.84601879]	[5.11054749e+02 8.95972107e+02 6.96835876e-01]	[5.26488037e+02 8.93283936e+02 7.47527838e-01]	[5.11029633e+02 8.70302002e+02 6.45385861e-01]	[439.17312622 798.38897705 0.81231672]	[421.32040405 790.82171631 0.86627591]	[4.54551392e+02 7.70289124e+02 7.54265964e-01]
[416.09103394 354.55786133 0.89750534]	[431.51593018 403.2918396 0.86508214]	[380.10787964 413.57324219 0.87774503]	[362.26748657 503.28811646 0.87362558]	[362.27932739 588.03466797 0.87030369]	[482.75500488 398.20596313 0.92094243]	[503.49752808 482.91125488 0.89617509]	[521.38586426 572.59655762 0.88530087]	[439.23901367 564.95458984 0.82972974]	[403.28668213 564.85626221 0.78160495]	[428.98156738 685.4185791 0.81833225]	[441.77767944 770.12561035 0.88686138]	[475.09851074 567.51647949 0.73415828]	[482.92044067 713.71630859 0.80092454]	[5.13658020e+02 8.62519897e+02 7.51905262e-01]	[400.66390991 339.29119873 0.94188088]	[423.77090454 339.07510376 0.93909121]	[382.88223267 344.24984741 0.44134378]	[444.3470459 336.51361084 0.8541618 ]	[5.08533081e+02 9.01009399e+02 7.13972688e-01]	[5.26465149e+02 8.93403870e+02 7.61845231e-01]	[5.11084778e+02 8.72706360e+02 6.37920499e-01]	[439.17684937 798.40325928 0.80883473]	[421.31848145 790.83709717 0.86040729]	[4.52056305e+02 7.72729858e+02 7.58838654e-01]
[416.0380249 357.00247192 0.90062392]	[434.01422119 403.35021973 0.85771358]	[380.175354 416.03817749 0.88389659]	[362.27618408 503.28356934 0.87447089]	[362.2769165 588.04949951 0.86725473]	[482.75930786 400.63452148 0.9220435 ]	[503.50738525 482.9284668 0.89536184]	[521.40429688 572.58789062 0.88956571]	[439.17907715 564.9675293 0.82562709]	[400.86517334 564.8659668 0.78714341]	[431.50842285 685.43133545 0.82016093]	[441.79165649 770.1428833 0.88171935]	[472.53909302 567.53137207 0.72987813]	[482.92050171 716.26208496 0.80219066]	[5.16199219e+02 8.65082764e+02 7.63674855e-01]	[400.63577271 341.7019043 0.92990291]	[421.39440918 339.15267944 0.93514317]	[382.85101318 344.27355957 0.38995624]	[444.39077759 336.59738159 0.8535834 ]	[5.13616089e+02 9.01049561e+02 7.03938603e-01]	[5.28973694e+02 8.93411865e+02 7.56872356e-01]	[5.13607910e+02 8.72794006e+02 6.40083015e-01]	[439.18795776 798.41119385 0.81152636]	[421.32537842 790.83935547 0.85714269]	[4.52078461e+02 7.72749878e+02 7.52353311e-01]
[416.01968384 357.019104 0.89973485]	[434.03540039 403.37207031 0.85669231]	[380.17318726 416.06790161 0.88838547]	[362.30056763 503.33267212 0.87250859]	[362.26852417 588.0604248 0.86827314]	[482.78076172 400.64837646 0.92229831]	[505.87683105 485.42285156 0.87832654]	[523.75622559 575.16571045 0.88247281]	[439.18188477 564.99981689 0.81957203]	[400.86935425 564.89208984 0.78342086]	[431.52090454 685.45593262 0.82780337]	[441.78903198 770.14941406 0.8809734 ]	[472.54049683 567.57348633 0.72345185]	[482.93984985 716.31744385 0.80275679]	[5.16211914e+02 8.65132629e+02 7.69010782e-01]	[400.62304688 341.7104187 0.92734182]	[421.38995361 339.16146851 0.93575507]	[382.83270264 344.29458618 0.38670781]	[444.40890503 336.61795044 0.84978914]	[5.16169434e+02 9.01013489e+02 7.02939391e-01]	[5.29034302e+02 8.93378723e+02 7.52250910e-01]	[5.13605896e+02 8.72834351e+02 6.36953592e-01]	[439.17965698 798.39245605 0.81315273]	[421.32827759 790.82885742 0.859981 ]	[4.52068756e+02 7.72760620e+02 7.49301195e-01]
[413.60238647 357.0166626 0.8989706 ]	[434.02987671 403.36886597 0.85659981]	[380.16900635 416.06512451 0.88803798]	[362.30096436 503.32601929 0.87172008]	[362.25942993 588.04180908 0.87277424]	[482.77636719 400.64517212 0.92182815]	[505.87420654 485.39971924 0.88174707]	[523.75634766 575.16009521 0.88252991]	[439.17041016 564.98748779 0.81935281]	[400.85919189 564.88085938 0.78449118]	[431.51843262 685.45452881 0.82699168]	[441.78875732 770.15081787 0.88099444]	[470.05834961 567.5489502 0.72422272]	[482.94094849 716.31195068 0.80121803]	[5.16207764e+02 8.67618591e+02 7.73281395e-01]	[400.62167358 341.71224976 0.92753422]	[421.3815918 339.16021729 0.9377892 ]	[3.82836517e+02 3.44301910e+02 3.80809933e-01]	[444.4041748 336.61340332 0.85137683]	[5.16181335e+02 9.01034363e+02 7.00331688e-01]	[5.29038513e+02 8.93392090e+02 7.49009848e-01]	[5.13598083e+02 8.72866211e+02 6.34288728e-01]	[439.17892456 798.39465332 0.81401932]	[421.32818604 790.83007812 0.86077601]	[4.52068909e+02 7.72764282e+02 7.49306381e-01]
[413.5980835 357.00952148 0.89784682]	[434.01657104 403.36697388 0.85573792]	[380.15866089 416.06521606 0.88838977]	[362.30761719 503.33703613 0.87036669]	[362.24291992 588.00811768 0.88207185]	[482.77185059 400.637146 0.92217731]	[503.4984436 485.42312622 0.88683647]	[523.76574707 575.19836426 0.8853144 ]	[439.19473267 564.96777344 0.82266861]	[403.25027466 564.86340332 0.78150386]	[428.99951172 685.43981934 0.82004863]	[441.79119873 770.14416504 0.88085002]	[472.55923462 567.54101562 0.72689265]	[482.94287109 716.31774902 0.79993826]	[5.16172424e+02 8.67585449e+02 7.63646424e-01]	[400.62030029 341.69784546 0.92901951]	[421.38531494 339.15591431 0.93809348]	[382.83041382 344.29281616 0.38991049]	[444.40786743 336.62063599 0.85022163]	[5.16213684e+02 9.00980896e+02 6.95041060e-01]	[5.29047119e+02 8.93349304e+02 7.43876636e-01]	[5.11075348e+02 8.72831055e+02 6.36880696e-01]	[439.16693115 798.40509033 0.81505156]	[421.31735229 790.83154297 0.86509436]	[4.52081940e+02 7.72764709e+02 7.51716077e-01]
[416.01699829 356.96337891 0.89036942]	[431.54647827 403.33718872 0.85840094]	[380.13937378 416.03210449 0.88228703]	[362.27081299 503.27996826 0.87346852]	[362.215271 585.54522705 0.90388948]	[482.76361084 398.26937866 0.91884309]	[503.48748779 485.39208984 0.88998508]	[521.43243408 575.18060303 0.88246226]	[439.17269897 564.95324707 0.82821566]	[400.85992432 564.84875488 0.79018915]	[426.42532349 685.39025879 0.82519913]	[441.79162598 770.12677002 0.88497245]	[472.52709961 567.52008057 0.73155141]	[482.912323 713.72131348 0.80623996]	[5.16213745e+02 8.65129883e+02 7.60143399e-01]	[400.62393188 339.306427 0.93673962]	[421.37216187 339.11920166 0.9442181 ]	[3.82857971e+02 3.44259766e+02 3.68383288e-01]	[444.38729858 336.57116699 0.8534531 ]	[5.18769958e+02 9.01000244e+02 7.07193971e-01]	[5.34112976e+02 8.93344482e+02 7.42628336e-01]	[5.11044586e+02 8.72852661e+02 6.33547246e-01]	[439.1973877 798.4175415 0.81739193]	[421.33547974 793.21655273 0.86213052]	[4.52088806e+02 7.72728760e+02 7.60005713e-01]
[416.02542114 354.51107788 0.88180196]	[431.55838013 403.28955078 0.8659758 ]	[380.1579895 413.5447998 0.87427706]	[362.23062134 500.82623291 0.87468612]	[362.19677734 585.48028564 0.91541082]	[482.75863647 398.2388916 0.91882247]	[503.50305176 485.4571228 0.8759383 ]	[521.36865234 575.17303467 0.88060826]	[439.17990112 564.90612793 0.83420563]	[400.86148071 562.41967773 0.78973544]	[423.91351318 682.94250488 0.8277576 ]	[441.77719116 770.08770752 0.89018762]	[470.05526733 567.47003174 0.73592788]	[482.8855896 711.2008667 0.80754715]	[5.16203979e+02 8.65043213e+02 7.44429529e-01]	[400.62628174 339.21420288 0.95515615]	[421.38302612 336.71060181 0.94450665]	[3.82858948e+02 3.41731598e+02 3.46856833e-01]	[444.38439941 336.51138306 0.84877121]	[5.18782349e+02 8.98418762e+02 6.97123766e-01]	[5.34130676e+02 8.93261047e+02 7.30314732e-01]	[5.11017853e+02 8.72807678e+02 6.18598700e-01]	[439.22216797 798.4262085 0.81745946]	[421.34747314 793.22686768 0.86032701]	[4.52068024e+02 7.70271545e+02 7.65175283e-01]
[416.05960083 349.42944336 0.8599332 ]	[431.49023438 400.81268311 0.88229609]	[380.13180542 408.46316528 0.86926389]	[359.8137207 500.65426636 0.87812757]	[359.8230896 582.9006958 0.91663009]	[480.36941528 398.09124756 0.90838683]	[503.43951416 482.79507446 0.9187873 ]	[521.23858643 567.56982422 0.88520825]	[439.13092041 562.36779785 0.82560718]	[400.82839966 562.31030273 0.78679311]	[423.91345215 680.32843018 0.79824817]	[441.76324463 770.07867432 0.88779354]	[467.49273682 564.86383057 0.74466473]	[482.86358643 708.5489502 0.82260877]	[5.13584595e+02 8.54875244e+02 7.37334490e-01]	[400.64822388 339.04281616 0.96399015]	[423.77865601 336.54971313 0.9361378 ]	[3.82863953e+02 3.39160797e+02 3.51403564e-01]	[444.41012573 334.01144409 0.82648265]	[5.21194702e+02 8.93409668e+02 6.88342869e-01]	[5.34102234e+02 8.90686584e+02 7.04546809e-01]	[5.05930603e+02 8.70155396e+02 6.16486549e-01]	[439.20889282 800.93359375 0.81218666]	[421.32925415 793.2479248 0.85534126]	[4.52048431e+02 7.70251831e+02 7.63937831e-01]
[416.08862305 344.30429077 0.87284523]	[428.96078491 400.71429443 0.89515352]	[380.10980225 405.86074829 0.87847263]	[359.78106689 498.18218994 0.88101315]	[359.80209351 582.78753662 0.91446161]	[480.3536377 395.6081543 0.89656842]	[503.39743042 480.35449219 0.92926276]	[518.79797363 567.4465332 0.89271724]	[439.11572266 562.29931641 0.81839848]	[400.82226562 562.25878906 0.7830599 ]	[426.35015869 677.81866455 0.79884666]	[441.77346802 770.08496094 0.88796109]	[467.45324707 562.39733887 0.74603575]	[482.83529663 705.99389648 0.8336556 ]	[5.08517242e+02 8.52193420e+02 7.69597590e-01]	[400.67459106 336.60479736 0.96574789]	[423.76815796 334.06231689 0.91434884]	[3.85325714e+02 3.36674042e+02 3.48734051e-01]	[444.42398071 328.87075806 0.79864973]	[5.13605042e+02 8.88132996e+02 6.50902390e-01]	[5.26464783e+02 8.80471619e+02 6.82771564e-01]	[5.05873352e+02 8.57435425e+02 6.10547245e-01]	[439.17227173 798.4331665 0.80814576]	[421.30685425 790.84796143 0.85894263]	[4.52078278e+02 7.70268066e+02 7.61084378e-01]
[416.05502319 341.76150513 0.88043648]	[428.96151733 398.26034546 0.89288092]	[380.11001587 400.8727417 0.90697211]	[359.74563599 493.12548828 0.86630082]	[359.76266479 577.73724365 0.88448632]	[480.34951782 395.53747559 0.87807667]	[503.36907959 480.24179077 0.91490936]	[518.71105957 564.98223877 0.89164937]	[439.11956787 559.76098633 0.79933327]	[400.80691528 559.73260498 0.76506448]	[423.88049316 677.83666992 0.81346381]	[441.75921631 770.07580566 0.89120555]	[467.47695923 562.24841309 0.73204207]	[482.85162354 703.45898438 0.83171886]	[5.11095062e+02 8.52182556e+02 7.61919081e-01]	[400.66967773 336.45715332 0.93916386]	[423.77035522 333.92697144 0.89300936]	[3.82872925e+02 3.34038483e+02 2.84397662e-01]	[446.9100647 321.26724243 0.79613316]	[5.13570435e+02 8.83067932e+02 6.08425438e-01]	[5.26420471e+02 8.75435303e+02 6.65896893e-01]	[5.06001801e+02 8.59934937e+02 5.93147457e-01]	[439.15737915 798.39868164 0.81541049]	[421.2961731 790.83581543 0.86844528]	[4.52081451e+02 7.70274963e+02 7.63311386e-01]
[416.06106567 339.168396 0.92437333]	[428.92327881 395.63845825 0.86995935]	[380.09524536 400.63638306 0.92145032]	[359.72302246 487.9989624 0.87261009]	[359.72189331 570.10443115 0.8912487 ]	[480.31842041 385.32983398 0.86700463]	[503.31375122 475.07147217 0.87130088]	[516.16375732 562.39099121 0.87676609]	[439.11099243 554.68792725 0.78185487]	[400.78973389 554.63769531 0.74924111]	[423.78820801 675.23754883 0.83784598]	[441.74783325 770.07250977 0.89872938]	[469.97497559 557.20935059 0.72344494]	[482.88299561 695.80023193 0.81470704]	[5.16136353e+02 8.49622437e+02 7.78607249e-01]	[400.67221069 331.40808105 0.90582228]	[423.77380371 326.33517456 0.88020045]	[3.82870880e+02 3.28888519e+02 3.26896250e-01]	[444.44317627 318.72280884 0.82918876]	[5.11048370e+02 8.75454468e+02 6.72063649e-01]	[5.26490967e+02 8.72833984e+02 7.24797547e-01]	[5.11074646e+02 8.52380371e+02 6.33722305e-01]	[439.13381958 798.43029785 0.82879877]	[421.27896118 793.21990967 0.87579703]	[452.08648682 770.27258301 0.7718662 ]
[416.12554932 336.66268921 0.93893945]	[426.41329956 387.89102173 0.83690989]	[377.70376587 398.03713989 0.90384138]	[359.68743896 482.75509644 0.9277786 ]	[359.67041016 564.98205566 0.93749702]	[480.30249023 380.25445557 0.90995622]	[503.30706787 467.47955322 0.88343656]	[511.06539917 559.70202637 0.83052844]	[439.10360718 547.04388428 0.79106766]	[400.79425049 546.9675293 0.76401186]	[421.35717773 670.16271973 0.86460936]	[441.74520874 767.70507812 0.90994608]	[467.49942017 549.57318115 0.72603464]	[482.95117188 690.69445801 0.82610774]	[5.18652649e+02 8.44555054e+02 7.54903674e-01]	[400.70751953 323.83306885 0.89964736]	[423.81735229 321.20452881 0.88996065]	[385.34817505 328.86056519 0.43968403]	[444.43362427 318.5534668 0.86161989]	[5.16163757e+02 8.70313721e+02 6.40713573e-01]	[5.29023926e+02 8.70138123e+02 6.71758592e-01]	[5.13609985e+02 8.52249146e+02 6.15247071e-01]	[439.11483765 798.4486084 0.83641177]	[421.27294922 793.22137451 0.88047165]	[452.07403564 770.23193359 0.7876389 ]
[416.08621216 333.99978638 0.89183986]	[426.36785889 382.74609375 0.88025355]	[377.64147949 390.50537109 0.8619836 ]	[359.66027832 480.18850708 0.91698271]	[359.68875122 562.40582275 0.94114995]	[480.26516724 377.69268799 0.92050493]	[503.29702759 464.84188843 0.90544248]	[508.55386353 546.98455811 0.84566963]	[439.13980103 544.42822266 0.82473838]	[400.81533813 544.39422607 0.78890908]	[421.32531738 667.66113281 0.88586348]	[441.72921753 767.71112061 0.91643643]	[469.98913574 544.4888916 0.74889368]	[485.39523315 687.98956299 0.85655099]	[5.18738708e+02 8.34283752e+02 7.73608923e-01]	[400.70349121 318.69610596 0.94895828]	[423.80102539 318.56564331 0.93788034]	[385.31695557 318.74066162 0.45192942]	[444.37469482 316.02322388 0.85194266]	[5.11077789e+02 8.67566833e+02 6.12480164e-01]	[5.26448792e+02 8.59976990e+02 6.59995258e-01]	[5.18703308e+02 8.47136475e+02 6.09338164e-01]	[439.09423828 798.42315674 0.8300789 ]	[421.24813843 790.84222412 0.88554001]	[452.02264404 770.25256348 0.77468801]
[416.0942688 323.79278564 0.86964053]	[423.90270996 380.14291382 0.91154754]	[377.63424683 382.82421875 0.88569599]	[359.65911865 475.14932251 0.88953972]	[359.7109375 559.77923584 0.91280961]	[480.20977783 375.0637207 0.88999885]	[503.25674438 459.75189209 0.91586924]	[508.48583984 544.33978271 0.87834102]	[439.16964722 541.80944824 0.83817011]	[400.80938721 541.82043457 0.79401618]	[421.26483154 667.4798584 0.91339141]	[441.72238159 767.66729736 0.92421514]	[472.54440308 541.83581543 0.7529726 ]	[485.39578247 680.34661865 0.81480742]	[5.21220215e+02 8.29160278e+02 7.88220763e-01]	[400.67657471 316.06231689 0.96311408]	[423.79742432 315.92764282 0.9166826 ]	[382.85256958 316.06039429 0.47151172]	[444.37527466 308.40414429 0.79961705]	[5.16152771e+02 8.59931396e+02 6.15250051e-01]	[5.29032776e+02 8.54808228e+02 6.62486374e-01]	[5.18765747e+02 8.39418152e+02 5.87785304e-01]	[439.12905884 795.86981201 0.84957367]	[421.26501465 790.78662109 0.89644605]	[452.00198364 770.24005127 0.7808826 ]
[416.04519653 318.73687744 0.90562963]	[423.87167358 375.10922241 0.89670748]	[377.62683105 380.109375 0.91755533]	[359.66601562 467.46542358 0.879547 ]	[359.76190186 552.07061768 0.88144398]	[480.17007446 364.83779907 0.85391206]	[500.91067505 451.99884033 0.88061184]	[508.45617676 539.26531982 0.86228377]	[439.20300293 536.72833252 0.80539227]	[400.82040405 539.19067383 0.75762707]	[421.24099731 664.93188477 0.91099966]	[441.69781494 767.67822266 0.92603803]	[475.10018921 536.70465088 0.73400962]	[485.47738647 667.67730713 0.82796144]	[5.21304626e+02 8.21492432e+02 7.94036925e-01]	[400.65493774 313.40905762 0.91466475]	[421.40390015 310.87518311 0.88790351]	[382.8210144 310.92318726 0.41074333]	[444.38137817 300.6489563 0.83337694]	[5.13646118e+02 8.52381775e+02 6.84995949e-01]	[5.29031738e+02 8.52177307e+02 7.09021926e-01]	[5.21298584e+02 8.31700684e+02 6.47837400e-01]	[439.1257019 795.8951416 0.8355583]	[421.24725342 790.80334473 0.88045925]	[449.48303223 770.27215576 0.78270566]
[413.56240845 316.15426636 0.91979134]	[423.84994507 364.82098389 0.86825597]	[377.54678345 375.04141235 0.88500202]	[359.69088745 459.83035278 0.92636371]	[359.77139282 544.40307617 0.928267 ]	[480.16864014 359.65365601 0.91089243]	[500.88391113 444.31967163 0.91474485]	[508.50405884 529.04968262 0.8241294 ]	[439.22003174 526.49072266 0.80201066]	[400.82296753 526.48553467 0.75529295]	[421.15371704 657.30657959 0.86944556]	[441.68170166 767.68920898 0.92483079]	[475.14260864 526.49053955 0.74064136]	[487.99176025 665.0032959 0.83748472]	[521.3001709 808.71514893 0.83800089]	[398.25369263 303.2671814 0.9024511 ]	[421.34301758 300.71963501 0.91089249]	[382.75830078 305.76242065 0.49546531]	[441.9130249 298.10351562 0.8791315 ]	[5.13619019e+02 8.47043396e+02 6.62689209e-01]	[5.29011108e+02 8.39445190e+02 6.62456632e-01]	[5.21292786e+02 8.16365051e+02 6.28200173e-01]	[439.11706543 798.36932373 0.81792712]	[421.21533203 790.81469727 0.8647247 ]	[449.46578979 770.29595947 0.77437365]
[413.51861572 313.41641235 0.86483192]	[423.82110596 359.70654297 0.9215793 ]	[377.52359009 364.82653809 0.86060554]	[359.69525146 457.17047119 0.90430069]	[359.82925415 541.8079834 0.91696167]	[480.15066528 357.02871704 0.90184921]	[500.82705688 439.29425049 0.92444742]	[508.5262146 523.88415527 0.86921132]	[439.25756836 523.80834961 0.839881 ]	[400.84671021 523.83825684 0.78294045]	[421.16009521 652.15325928 0.8749339 ]	[441.65393066 767.67199707 0.93060338]	[475.16992188 523.79083252 0.76516902]	[493.04501343 662.38922119 0.80261934]	[523.80493164 806.105896 0.8546192 ]	[398.21871948 298.09362793 0.95511156]	[421.32449341 298.00671387 0.95934165]	[380.36105347 298.12588501 0.52530342]	[441.8605957 295.53967285 0.89147091]	[5.05953552e+02 8.36862610e+02 7.20852673e-01]	[5.24029297e+02 8.34310425e+02 7.33537674e-01]	[5.26458862e+02 8.11344116e+02 6.69805408e-01]	[439.11483765 795.88513184 0.81631804]	[421.21148682 790.79541016 0.86712271]	[446.94927979 770.28894043 0.78023279]
[413.49731445 300.73718262 0.86734343]	[423.78503418 357.0737915 0.92445862]	[377.53540039 359.77133179 0.89403731]	[359.73635864 454.55200195 0.87783331]	[362.22637939 536.72613525 0.87274718]	[477.68170166 346.89303589 0.83074683]	[500.84283447 434.02416992 0.87970173]	[508.53585815 521.19708252 0.85801244]	[439.24514771 518.76953125 0.81620395]	[400.82681274 521.23614502 0.76714385]	[421.18264771 647.15283203 0.89985168]	[441.66360474 767.6640625 0.92801982]	[477.60998535 518.71166992 0.74112356]	[493.1088562 652.17980957 0.78821343]	[523.86212158 798.39349365 0.82872427]	[398.21661377 295.42834473 0.94300872]	[421.26657104 292.95153809 0.93311387]	[380.33187866 295.42150879 0.5044744 ]	[441.79898071 285.32904053 0.83668149]	[5.05951447e+02 8.34304565e+02 7.32910752e-01]	[5.26420959e+02 8.31805664e+02 7.41680145e-01]	[5.26515320e+02 8.08686096e+02 6.79180264e-01]	[439.14041138 795.89855957 0.81121624]	[421.22390747 790.80627441 0.85789806]	[4.46948456e+02 7.70298523e+02 7.68803835e-01]
[411.03012085 298.10565186 0.90627694]	[421.38827515 349.44851685 0.87901849]	[377.49627686 357.09457397 0.89490354]	[359.79760742 444.43499756 0.87115437]	[362.2897644 531.57495117 0.84749007]	[477.67645264 339.26101685 0.8829689 ]	[500.84152222 423.81625366 0.90579587]	[511.05212402 511.02539062 0.80763394]	[439.27694702 516.1239624 0.79108006]	[400.86062622 516.17694092 0.73847198]	[421.22787476 646.91571045 0.91734028]	[439.32806396 767.62554932 0.93360388]	[477.66851807 513.56774902 0.73079443]	[493.12011719 646.99200439 0.84165269]	[523.91674805 790.64788818 0.87069738]	[398.21224976 287.8795166 0.89885598]	[421.26519775 285.32974243 0.90339303]	[380.29989624 285.27630615 0.56095207]	[441.77294922 277.68231201 0.88692224]	[5.13606812e+02 8.26526489e+02 7.30873466e-01]	[5.29077881e+02 8.21495972e+02 7.16561496e-01]	[5.26499023e+02 7.98382385e+02 6.70649707e-01]	[439.14224243 795.88305664 0.83176029]	[421.2355957 790.79174805 0.87879878]	[446.8767395 770.28338623 0.78121227]
[410.94790649 295.52212524 0.90281105]	[421.40118408 341.67984009 0.91226465]	[375.09594727 351.97833252 0.85171545]	[362.20904541 439.26797485 0.88093543]	[364.78253174 523.925354 0.88193119]	[477.70492554 336.57852173 0.89791346]	[500.83270264 421.22012329 0.92578906]	[513.57348633 503.40707397 0.85161793]	[439.29638672 505.91201782 0.80030674]	[403.26828003 505.97512817 0.73670316]	[421.22451782 644.5043335 0.90019405]	[439.31777954 767.63696289 0.9341526 ]	[477.63284302 503.43508911 0.75185335]	[498.17367554 644.56695557 0.87048358]	[526.42651367 788.02386475 0.84728318]	[398.14703369 280.18881226 0.91152704]	[421.20925903 277.7305603 0.94348639]	[380.24130249 280.14041138 0.55442542]	[441.72702026 277.48623657 0.90144062]	[5.18660645e+02 8.21479492e+02 7.25639045e-01]	[5.36668335e+02 8.16341125e+02 7.26583481e-01]	[5.31551086e+02 7.90741028e+02 7.28611410e-01]	[439.15441895 795.86810303 0.83742911]	[421.24710083 790.79437256 0.88299286]	[444.43225098 772.68945312 0.77758056]
[410.97662354 290.43399048 0.85057688]	[421.35418701 339.04214478 0.94192433]	[375.08450317 344.25500488 0.85690498]	[362.20751953 436.60284424 0.85865563]	[367.33334351 521.29528809 0.87916064]	[477.62741089 331.46347046 0.83559811]	[500.84603882 416.11767578 0.89402133]	[513.64349365 500.84765625 0.85612452]	[441.65567017 503.27590942 0.82982814]	[403.32727051 503.3664856 0.76496774]	[421.24703979 641.85754395 0.86915922]	[439.3114624 767.56738281 0.92717862]	[477.6730957 500.80343628 0.76966 ]	[498.25378418 641.88684082 0.84945232]	[526.39556885 780.46710205 0.82040083]	[398.16195679 277.50393677 0.95955539]	[421.23886108 275.12646484 0.9632014 ]	[380.21896362 275.11352539 0.6874522 ]	[441.66934204 274.87640381 0.87880468]	[5.18664429e+02 8.16363159e+02 7.31467843e-01]	[5.36681885e+02 8.11360046e+02 7.43885994e-01]	[5.29029602e+02 7.88152710e+02 7.46074200e-01]	[439.16390991 795.84552002 0.8398447 ]	[421.25228882 790.77825928 0.88471287]	[444.41500854 770.27301025 0.78123921]
[410.95068359 280.17358398 0.86718124]	[421.35464478 336.45080566 0.92250311]	[375.08718872 339.22302246 0.87999916]	[362.1940918 431.48956299 0.84588087]	[369.89614868 516.15197754 0.81989294]	[475.1711731 321.26885986 0.84457731]	[500.83074951 408.40655518 0.88148206]	[516.13549805 498.14096069 0.82150364]	[441.68780518 500.69714355 0.81547391]	[403.35357666 500.81137085 0.7549324 ]	[421.34838867 636.77825928 0.8495658 ]	[439.2979126 767.57940674 0.92565882]	[480.12210083 498.17028809 0.75124502]	[498.25228882 634.19146729 0.83856171]	[526.40557861 772.82324219 0.8294847 ]	[398.144104 274.88430786 0.93086159]	[421.19589233 272.40332031 0.9298901 ]	[380.17785645 274.9382019 0.57122302]	[441.70501709 267.26712036 0.84060007]	[5.18712891e+02 8.11320190e+02 7.83102691e-01]	[5.36679077e+02 8.11134033e+02 7.82687068e-01]	[5.29039917e+02 7.85609375e+02 7.30707407e-01]	[439.1512146 795.83764648 0.83561355]	[421.22888184 790.77545166 0.88239282]	[444.38067627 770.29504395 0.78059489]
[410.94750977 277.73526001 0.87601435]	[421.33306885 331.45947266 0.90075821]	[375.08850098 336.67330933 0.89523149]	[362.22012329 423.91165161 0.85440648]	[372.46359253 508.49703979 0.82598251]	[477.60913086 318.73532104 0.87768281]	[500.81869507 403.28219604 0.91415429]	[516.2119751 490.5480957 0.81558239]	[441.70346069 498.21887207 0.8050673 ]	[403.37734985 500.75244141 0.7463904 ]	[423.77548218 636.72259521 0.82278931]	[439.284729 767.55523682 0.91778845]	[480.14767456 495.64608765 0.74914306]	[500.6517334 629.11120605 0.85999089]	[526.4274292 770.25714111 0.84316915]	[398.16610718 272.40109253 0.91830641]	[421.21084595 269.91946411 0.91803992]	[380.23358154 269.8770752 0.57546365]	[441.70663452 259.67156982 0.85281467]	[521.17132568 808.65270996 0.82634687]	[5.36719604e+02 8.06082458e+02 7.67497063e-01]	[5.29010864e+02 7.82943542e+02 6.98173821e-01]	[439.12704468 795.8059082 0.83358794]	[421.20153809 790.74725342 0.88712138]	[444.33804321 770.2946167 0.77988189]
[410.9800415 277.58987427 0.90183812]	[421.29678345 326.32794189 0.89757776]	[375.03009033 336.53598022 0.88273937]	[362.28237915 421.33898926 0.87491614]	[374.98043823 505.9352417 0.85231245]	[477.60681152 318.59320068 0.89309251]	[500.81246948 400.86834717 0.92769837]	[518.67657471 487.92147827 0.84548992]	[441.8263855 493.10705566 0.77496576]	[408.38574219 498.1479187 0.71396184]	[423.80148315 631.63238525 0.83584636]	[439.26818848 767.58453369 0.91575134]	[480.27593994 490.50488281 0.75922501]	[500.67718506 626.59741211 0.88236481]	[526.44238281 767.64953613 0.84381938]	[398.16165161 267.33053589 0.89476824]	[421.26434326 264.79504395 0.89761049]	[380.2041626 264.79547119 0.63286334]	[441.74673462 257.18557739 0.87422222]	[5.21195251e+02 8.03520874e+02 7.87268460e-01]	[5.39206543e+02 7.95884338e+02 7.43948579e-01]	[5.29001343e+02 7.72766113e+02 6.91891849e-01]	[436.69290161 795.81298828 0.82623857]	[421.16009521 790.74859619 0.88565832]	[444.31582642 772.74938965 0.79346019]
[410.97424316 277.47177124 0.90865856]	[421.30566406 323.72143555 0.90756553]	[374.98953247 334.05929565 0.85992211]	[362.30331421 421.24523926 0.88078386]	[375.0211792 503.37518311 0.89464223]	[477.62866211 316.13604736 0.89732826]	[500.82226562 400.68753052 0.94481981]	[518.6953125 482.96826172 0.87493789]	[441.86746216 490.53826904 0.76913768]	[408.47079468 495.65316772 0.71250689]	[423.84338379 631.68139648 0.82902449]	[439.25933838 767.57366943 0.91203952]	[480.29150391 485.46591187 0.77213019]	[500.70101929 626.52758789 0.89874554]	[526.4050293 767.62268066 0.84988594]	[398.13775635 262.25454712 0.88985294]	[421.2520752 262.17364502 0.91112733]	[380.15722656 262.19787598 0.61286825]	[441.73968506 257.10748291 0.88128603]	[5.18752319e+02 7.98401001e+02 7.81373262e-01]	[5.36717102e+02 7.93340881e+02 7.64317513e-01]	[5.26542053e+02 7.72774780e+02 7.07099557e-01]	[436.68798828 795.80700684 0.82417893]	[421.15386963 790.73913574 0.88121349]	[444.30187988 772.74597168 0.78727877]
[408.47894287 275.10955811 0.90487075]	[421.29721069 321.22814941 0.92132014]	[374.97967529 333.96929932 0.84539831]	[362.33166504 421.21911621 0.86899668]	[377.49996948 503.37573242 0.915811 ]	[477.60549927 316.07919312 0.89523625]	[500.84197998 400.64852905 0.9404484 ]	[518.74029541 482.89517212 0.89418727]	[441.93341064 490.53219604 0.76592267]	[413.49569702 495.68014526 0.71800417]	[423.86193848 634.17810059 0.82236582]	[439.26583862 767.57623291 0.91057086]	[480.32995605 485.45840454 0.77849269]	[500.70080566 626.46783447 0.90083426]	[523.94866943 765.03594971 0.85427475]	[398.11062622 262.20721436 0.88354003]	[421.22848511 259.72637939 0.91416281]	[380.14651489 262.18222046 0.58007324]	[441.73477173 257.12182617 0.89012778]	[518.78100586 798.3838501 0.80423546]	[5.36717407e+02 7.93238831e+02 7.74670362e-01]	[5.24012451e+02 7.70166870e+02 7.69958019e-01]	[439.08499146 795.80053711 0.82803696]	[421.1585083 790.73669434 0.88514447]	[444.31515503 772.74761963 0.78332412]
[410.95690918 275.07336426 0.90463895]	[421.29824829 321.20028687 0.9239375 ]	[374.97970581 333.95162964 0.84189522]	[362.27865601 421.16607666 0.8751986 ]	[377.54086304 503.347229 0.92902648]	[477.59265137 316.04797363 0.88936359]	[500.84243774 400.62799072 0.9415772 ]	[518.77630615 482.86270142 0.90360481]	[444.32772827 490.51773071 0.76598895]	[413.54092407 495.67202759 0.72258645]	[423.90042114 631.64880371 0.82484585]	[439.26266479 767.57128906 0.9076674 ]	[480.35919189 485.44390869 0.78719097]	[500.70669556 624.01916504 0.90974033]	[523.88250732 764.99371338 0.86578286]	[398.12649536 262.16943359 0.88654935]	[421.22488403 259.67733765 0.92173243]	[380.17562866 262.14880371 0.59163803]	[441.72097778 257.05725098 0.89565569]	[516.19189453 795.81390381 0.79638356]	[531.58203125 790.81335449 0.79371822]	[5.26396484e+02 7.70163940e+02 7.66853094e-01]	[436.68225098 795.79779053 0.82492214]	[418.7875061 790.73278809 0.88033718]	[444.30987549 772.75231934 0.78640634]
[411.02590942 275.087677 0.90662324]	[421.31185913 321.21417236 0.92007607]	[375.00204468 333.99105835 0.851192 ]	[362.26599121 421.20495605 0.87835199]	[377.5539856 503.36083984 0.92824829]	[477.60964966 316.04095459 0.89207965]	[500.8430481 400.62930298 0.93810958]	[518.79608154 482.84182739 0.90618151]	[444.36199951 490.50875854 0.76077348]	[413.57907104 495.65145874 0.72207642]	[423.91723633 631.64849854 0.82223332]	[439.24996948 767.56097412 0.90264511]	[480.38092041 485.44396973 0.78704315]	[500.67788696 624.02630615 0.90945005]	[523.8145752 759.90704346 0.85464799]	[398.15963745 262.17980957 0.89248562]	[421.25939941 259.67059326 0.92299271]	[380.19247437 259.71755981 0.61722356]	[441.74359131 257.00671387 0.88517421]	[516.14221191 793.35968018 0.81249362]	[531.5423584 790.75244141 0.80347681]	[523.95501709 767.65875244 0.77471566]	[436.67779541 795.80889893 0.8191545 ]	[418.78366089 790.74603271 0.8722257 ]	[444.29934692 772.73901367 0.78548616]
[413.53692627 275.07537842 0.9146136 ]	[421.31958008 321.2255249 0.91841161]	[375.00302124 334.00518799 0.85434437]	[362.2906189 421.20480347 0.87252438]	[377.55575562 503.40649414 0.92162496]	[477.63113403 316.04528809 0.89775944]	[500.86825562 400.67077637 0.93954885]	[518.79980469 482.85168457 0.9044615 ]	[444.37191772 490.50048828 0.76225692]	[413.59817505 495.64282227 0.72543627]	[426.37445068 631.59759521 0.82392997]	[439.23580933 767.57928467 0.90355104]	[482.71127319 485.44494629 0.78830051]	[500.66381836 624.02789307 0.90592635]	[521.36938477 759.90319824 0.86040616]	[398.19006348 262.17932129 0.89897507]	[421.29119873 259.63372803 0.92362022]	[380.22119141 259.72747803 0.6412276 ]	[441.75802612 256.96377563 0.87473416]	[516.14135742 793.37054443 0.7960099 ]	[529.05419922 790.71209717 0.79621571]	[523.7802124 767.66131592 0.76788914]	[436.68811035 795.80645752 0.82034981]	[421.14794922 790.75311279 0.87312299]	[441.90136719 772.75286865 0.78900421]
[413.56036377 275.08108521 0.91788518]	[421.37039185 321.22000122 0.90960497]	[375.0630188 334.00448608 0.86501044]	[364.78326416 421.22991943 0.86155248]	[377.5609436 503.41412354 0.91728324]	[477.67422485 316.04244995 0.90449059]	[500.89703369 398.27261353 0.93183464]	[521.17456055 482.85620117 0.90926373]	[444.41311646 487.99383545 0.76224995]	[416.05593872 495.61590576 0.73302257]	[426.42868042 629.07879639 0.82964069]	[439.25726318 767.55322266 0.90473723]	[482.73632812 485.43017578 0.79268402]	[500.65911865 626.39794922 0.90284669]	[521.27374268 759.91894531 0.85896993]	[398.20761108 262.17922974 0.89960504]	[421.31713867 259.64038086 0.91896385]	[380.25717163 259.71963501 0.636356 ]	[441.79342651 256.96981812 0.88505578]	[513.63641357 793.35644531 0.8044048 ]	[529.01098633 790.6987915 0.80609858]	[5.21290833e+02 7.67651672e+02 7.53055930e-01]	[439.09204102 793.34362793 0.82034808]	[421.16485596 790.72943115 0.86892402]	[444.3119812 772.73950195 0.7912994 ]
[413.5975647 275.08325195 0.92234713]	[423.80007935 321.23306274 0.89698482]	[377.50314331 334.02957153 0.87865502]	[364.82022095 421.28527832 0.85109609]	[377.58657837 503.4211731 0.91568124]	[477.73202515 316.03829956 0.90910327]	[503.27536011 398.24417114 0.92746294]	[521.20135498 482.84115601 0.90965652]	[446.87011719 487.97351074 0.75759697]	[416.11294556 495.60348511 0.74251842]	[428.95980835 629.06304932 0.82651258]	[439.2668457 767.55255127 0.90062153]	[482.76773071 485.40924072 0.79397368]	[500.63446045 626.45367432 0.89575362]	[521.16906738 762.42260742 0.82825255]	[398.23739624 262.18359375 0.90099204]	[421.35061646 259.63116455 0.9143889 ]	[380.30584717 262.16278076 0.63498324]	[441.83230591 256.96487427 0.88122082]	[513.63421631 793.27722168 0.7988165 ]	[528.97094727 790.61364746 0.80601919]	[5.18770874e+02 7.67672363e+02 7.20880508e-01]	[439.11138916 793.34912109 0.82029682]	[421.1741333 790.73254395 0.86956668]	[444.32736206 772.73706055 0.78329378]
[416.09365845 275.09960938 0.93939137]	[423.87106323 321.21450806 0.89365917]	[377.56643677 334.01473999 0.88691109]	[364.87130737 421.26519775 0.83905852]	[377.59707642 503.45822144 0.91048157]	[480.14968872 316.03671265 0.92169631]	[503.32525635 400.62863159 0.92082733]	[521.23193359 482.90167236 0.91339159]	[446.9498291 490.52053833 0.75044197]	[418.55169678 495.64968872 0.76298851]	[428.99005127 629.04388428 0.82384896]	[439.26617432 767.56109619 0.89737904]	[482.81240845 487.96588135 0.78695601]	[498.25946045 626.39581299 0.88901967]	[516.1885376 757.3104248 0.80121863]	[400.62896729 262.21878052 0.90111786]	[423.78335571 259.63870239 0.8992036 ]	[380.35525513 262.20562744 0.65672618]	[441.87722778 256.95101929 0.88030863]	[506.009552 790.78869629 0.82532865]	[523.9831543 788.17651367 0.82913786]	[5.13631226e+02 7.67522461e+02 7.09140062e-01]	[439.13406372 793.3526001 0.82122749]	[421.19174194 790.74108887 0.87091619]	[444.33261108 772.75378418 0.78226268]
[416.1690979 275.10791016 0.94858611]	[426.34567261 321.22393799 0.87969142]	[377.62792969 334.01803589 0.89163268]	[369.91159058 421.24511719 0.83725935]	[377.62939453 503.44107056 0.91810077]	[480.18475342 316.04486084 0.92624974]	[503.39053345 400.63162231 0.91568458]	[521.27575684 482.90182495 0.91758353]	[449.44046021 490.55761719 0.7463091 ]	[418.57766724 495.66772461 0.76991272]	[431.49313354 629.05444336 0.81736046]	[439.26986694 767.53057861 0.89674914]	[482.85189819 490.48446655 0.77900493]	[498.16177368 626.43481445 0.86758947]	[508.52584839 754.80969238 0.79868841]	[400.69891357 262.25442505 0.89387876]	[423.85882568 259.64810181 0.88413942]	[382.78152466 262.22613525 0.64050364]	[444.30038452 254.58670044 0.87166768]	[505.93032837 790.79748535 0.85067499]	[523.87097168 788.16455078 0.85389465]	[5.05953949e+02 7.67482422e+02 7.46547580e-01]	[439.12854004 793.35467529 0.8305676 ]	[421.18838501 790.73022461 0.87716419]	[444.31967163 772.71881104 0.78685015]
[418.59863281 275.10623169 0.96003729]	[426.44839478 321.18081665 0.87479073]	[377.70544434 333.98223877 0.89252025]	[372.53491211 421.19442749 0.8593809 ]	[377.68203735 503.44573975 0.9165495 ]	[480.23931885 316.03662109 0.93052542]	[503.44561768 400.75665283 0.89562958]	[521.3338623 482.909729 0.92482471]	[451.98696899 493.08035278 0.74020034]	[418.63180542 498.13638306 0.77373171]	[431.53890991 629.07904053 0.80909806]	[439.26998901 767.52728271 0.89860225]	[482.91659546 490.53771973 0.76886636]	[495.67581177 626.46502686 0.8439737 ]	[505.99691772 757.33660889 0.80094498]	[400.77215576 264.71835327 0.88769615]	[423.91986084 259.65078735 0.8740862 ]	[382.85494995 262.22518921 0.58492279]	[444.37319946 254.57141113 0.86840582]	[503.39923096 793.23516846 0.84783703]	[521.40039062 788.22991943 0.85470903]	[505.89398193 767.52416992 0.76801986]	[439.15405273 793.35028076 0.84188938]	[421.20336914 790.73260498 0.88620877]	[444.31695557 772.70343018 0.78920227]
[418.70516968 275.07550049 0.96706963]	[431.5279541 321.19036865 0.87079871]	[380.15811157 334.0090332 0.89538634]	[375.06134033 421.22592163 0.8787486 ]	[377.74389648 503.4274292 0.92350888]	[480.34780884 316.02416992 0.92808211]	[505.87628174 400.80334473 0.87926912]	[523.76397705 482.94613647 0.92588902]	[452.03793335 495.64178467 0.74250877]	[418.66925049 498.22348022 0.78376174]	[434.0184021 629.07177734 0.8094492 ]	[439.26577759 767.54602051 0.89568806]	[482.94952393 493.10720825 0.76090139]	[495.62750244 626.51599121 0.83473361]	[505.89331055 767.48272705 0.82923847]	[403.27035522 262.25857544 0.87623054]	[426.45697021 259.62463379 0.8631348 ]	[387.86291504 262.25488281 0.62110776]	[444.43518066 254.55093384 0.85863054]	[503.440979 795.78570557 0.83552229]	[521.40777588 790.71624756 0.84941828]	[5.03351074e+02 7.70246582e+02 7.69567251e-01]	[439.11691284 795.79089355 0.84718108]	[421.18408203 790.73291016 0.88153875]	[444.31582642 772.72912598 0.79006654]
[418.76037598 275.06881714 0.96136457]	[436.58676147 321.17098999 0.90212262]	[380.2767334 333.94018555 0.8742618 ]	[377.50265503 421.17858887 0.89688176]	[380.11434937 503.44076538 0.92264795]	[482.8125 316.05773926 0.9230597 ]	[505.97155762 400.82434082 0.87491119]	[523.86151123 482.94839478 0.9224996 ]	[454.55361938 498.13336182 0.74575436]	[418.72186279 498.24658203 0.78664976]	[434.01620483 629.08856201 0.8022095 ]	[439.2711792 767.51873779 0.89272624]	[482.96884155 495.62826538 0.76027405]	[493.09500122 626.61810303 0.81835312]	[503.43112183 767.4798584 0.85213298]	[403.35626221 262.21057129 0.86944401]	[431.4921875 259.63195801 0.86079711]	[387.94302368 262.17904663 0.62536359]	[449.48522949 254.54197693 0.85738873]	[503.42236328 793.34832764 0.83832091]	[521.36889648 790.68426514 0.85484934]	[500.88363647 770.25640869 0.77970994]	[439.13473511 793.32879639 0.85502678]	[421.19821167 790.69482422 0.88494456]	[444.32608032 772.71057129 0.78268975]
[421.21856689 275.09738159 0.95391297]	[439.10525513 321.24264526 0.922822 ]	[382.74307251 333.97885132 0.86420435]	[377.57736206 421.13851929 0.92191112]	[380.18399048 503.40637207 0.92874998]	[482.96875 316.15447998 0.91358805]	[511.04394531 400.85995483 0.85673946]	[524.00415039 482.95797729 0.90123928]	[454.63897705 498.16708374 0.7514115 ]	[418.78121948 500.68115234 0.78426886]	[434.06195068 629.10009766 0.80499911]	[439.27075195 767.52191162 0.8931092 ]	[485.38916016 495.66604614 0.75129372]	[493.05279541 626.63336182 0.81580067]	[503.40615845 767.55047607 0.86476684]	[408.40423584 262.21429443 0.85180384]	[434.12521362 259.6809082 0.87621099]	[390.5163269 259.69189453 0.62568915]	[454.6000061 254.57305908 0.83809745]	[503.47158813 795.80426025 0.8207463 ]	[521.40606689 790.70391846 0.84495789]	[5.00835754e+02 7.72699829e+02 7.69085169e-01]	[439.11953735 793.33764648 0.85295886]	[421.18426514 790.69232178 0.88631982]	[444.31820679 772.70812988 0.78393328]
[421.37182617 275.08154297 0.93960178]	[439.22140503 321.26672363 0.93416631]	[382.85894775 333.96539307 0.84572804]	[377.68572998 418.77700806 0.92562616]	[380.27371216 503.41882324 0.92106652]	[485.49884033 318.54260254 0.89307737]	[513.61572266 403.26602173 0.85269111]	[526.39758301 482.95346069 0.89420176]	[457.09121704 498.19467163 0.75993633]	[421.14590454 500.70465088 0.78711915]	[434.11911011 626.60894775 0.81783354]	[439.27990723 767.54321289 0.89420843]	[485.42398071 495.68005371 0.74685335]	[493.0597229 626.53173828 0.83049625]	[503.40731812 767.56109619 0.86458325]	[413.54928589 262.20159912 0.86132264]	[436.69192505 259.65567017 0.90691763]	[395.62194824 262.15530396 0.65627873]	[457.16705322 254.55802917 0.86087215]	[503.48303223 795.81750488 0.81703669]	[521.40777588 790.71472168 0.84325504]	[5.00837799e+02 7.72721558e+02 7.70739138e-01]	[439.13256836 793.34112549 0.85330713]	[421.19714355 790.6998291 0.88123786]	[444.32424927 772.73492432 0.77877754]
[423.84994507 275.07965088 0.92980015]	[439.31948853 321.25125122 0.93534261]	[387.85827637 331.46505737 0.81808972]	[377.75405884 418.78115845 0.92958856]	[380.34017944 503.34393311 0.92149127]	[490.50271606 318.55685425 0.88012272]	[518.67242432 403.2855835 0.86608779]	[526.4239502 482.97332764 0.8870334 ]	[457.13839722 498.17401123 0.76699489]	[421.19046021 500.68460083 0.78738821]	[436.61859131 629.05706787 0.83178031]	[439.26870728 767.53723145 0.89371079]	[485.44085693 495.66439819 0.74219221]	[495.63705444 626.48614502 0.84279132]	[503.42562866 767.51013184 0.85802197]	[416.0864563 262.19116211 0.86980081]	[439.16671753 259.64419556 0.93125111]	[398.14550781 259.66955566 0.5701772 ]	[459.66867065 254.57601929 0.87212205]	[503.4647522 795.78930664 0.8236109 ]	[521.4017334 790.71008301 0.85118753]	[500.86297607 770.2868042 0.78591716]	[439.14572144 793.34710693 0.85125864]	[421.21188354 790.71447754 0.87656248]	[444.30126953 772.72668457 0.78177243]
[426.37649536 275.05175781 0.91509211]	[441.73324585 321.21484375 0.93779552]	[392.98126221 328.93746948 0.81346506]	[380.17456055 418.6897583 0.9252919 ]	[382.7432251 503.24536133 0.91939479]	[493.11767578 316.17297363 0.87382674]	[518.78057861 400.86434937 0.88576472]	[526.44476318 482.97015381 0.88379169]	[457.20916748 498.16601562 0.77935129]	[421.22952271 498.25076294 0.78712016]	[436.68005371 629.02270508 0.84801501]	[439.27319336 767.5435791 0.89633584]	[487.93557739 495.66390991 0.73057926]	[498.20947266 626.53295898 0.85622585]	[503.46121216 767.51251221 0.84576964]	[418.55508423 259.73010254 0.88460547]	[439.28460693 259.62237549 0.93358612]	[400.63772583 259.66378784 0.52261722]	[459.79602051 254.60173035 0.90039933]	[503.41809082 795.79425049 0.81546789]	[521.38421631 790.73468018 0.84873503]	[5.03258789e+02 7.70291748e+02 7.69580185e-01]	[439.15307617 793.34832764 0.8494404 ]	[421.21664429 790.72106934 0.87685227]	[444.3119812 772.72717285 0.78432584]
[428.96438599 275.02468872 0.90433645]	[441.8482666 321.21252441 0.92074227]	[395.53115845 328.87918091 0.82909417]	[380.23550415 418.67651367 0.91167432]	[382.85327148 500.88916016 0.90566158]	[498.18804932 318.52194214 0.89670628]	[521.23602295 400.84805298 0.91309965]	[526.47253418 482.93899536 0.88527298]	[459.57589722 498.1456604 0.77480274]	[421.23266602 498.19888306 0.78227407]	[436.68832397 626.62664795 0.85322118]	[439.287323 767.53491211 0.89995921]	[487.97433472 495.65603638 0.7237131 ]	[498.27008057 626.50146484 0.8682667 ]	[503.48583984 767.47961426 0.83658183]	[418.64028931 259.69400024 0.90402764]	[441.70278931 259.58352661 0.93608636]	[400.74291992 259.67501831 0.53455567]	[462.2456665 256.947052 0.90740317]	[503.39562988 795.78820801 0.81985819]	[521.38427734 790.73693848 0.84996188]	[5.03290649e+02 7.70261902e+02 7.68984973e-01]	[439.16583252 793.34667969 0.85721469]	[421.22647095 790.71679688 0.8854363 ]	[444.33389282 772.71447754 0.78709984]
[434.11468506 275.04998779 0.91620445]	[444.29345703 321.20007324 0.90538687]	[395.64550781 328.86727905 0.84496999]	[380.35357666 418.58276367 0.87740219]	[385.3793335 500.85888672 0.89911741]	[500.64776611 318.52078247 0.90709913]	[521.30291748 403.29290771 0.91461897]	[526.51159668 482.96627808 0.87536246]	[459.6078186 498.14639282 0.78693932]	[421.25631714 498.17312622 0.78441536]	[439.08795166 629.03930664 0.86412483]	[439.3223877 767.52062988 0.89819866]	[488.02746582 495.67318726 0.72071201]	[500.6652832 626.5045166 0.87610549]	[503.45910645 765.05175781 0.83853018]	[418.77581787 259.72515869 0.90878689]	[441.8637085 259.58084106 0.92484009]	[403.25210571 259.70404053 0.54377604]	[462.40258789 254.59741211 0.88602459]	[503.40560913 793.37005615 0.8180756 ]	[521.38592529 790.72485352 0.84747028]	[500.87295532 770.22894287 0.77406782]	[439.18130493 793.34997559 0.852759 ]	[421.24163818 790.71075439 0.87820584]	[444.37646484 772.69506836 0.77676511]
[439.08096313 275.06088257 0.94471538]	[444.41390991 321.18530273 0.89188665]	[398.09799194 328.8572998 0.86030602]	[382.82293701 418.57470703 0.86012238]	[390.48977661 500.86758423 0.88977146]	[500.73117065 318.52508545 0.91904086]	[521.32830811 403.30319214 0.90695202]	[528.9810791 485.41314697 0.85242599]	[459.67489624 498.18383789 0.79898661]	[421.29589844 498.20425415 0.77810252]	[439.12496948 629.02813721 0.8612982 ]	[441.67196655 767.53564453 0.89326835]	[493.06362915 498.14273071 0.71659809]	[500.68737793 626.43139648 0.87703383]	[503.45355225 765.00415039 0.83028674]	[421.27728271 262.18624878 0.89790702]	[444.41149902 259.60031128 0.88321739]	[405.83032227 259.7109375 0.5638327 ]	[464.89181519 254.53829956 0.86948758]	[503.43295288 795.81732178 0.8115145 ]	[521.40484619 790.7230835 0.8412047 ]	[500.83676147 770.18933105 0.77571309]	[439.20413208 795.78869629 0.84245235]	[421.26010132 790.72650146 0.86690581]	[4.44431061e+02 7.72709229e+02 7.55349874e-01]
[439.222229 275.03057861 0.96052819]	[446.96737671 321.21917725 0.86924738]	[398.21383667 328.86816406 0.86720037]	[382.87414551 418.60116577 0.85726875]	[395.52703857 503.25244141 0.90600479]	[500.8057251 318.5932312 0.9203437]	[521.41894531 405.87316895 0.8884576 ]	[529.03918457 485.46743774 0.84188122]	[459.709198 500.68481445 0.80878633]	[421.33538818 500.72854614 0.77418077]	[439.16589355 629.06610107 0.8558296 ]	[441.69692993 767.53283691 0.89261186]	[493.1100769 498.21844482 0.72141576]	[500.73358154 626.46685791 0.8807835 ]	[503.45428467 765.01300049 0.83117884]	[423.82800293 262.16174316 0.882276 ]	[449.44204712 259.58843994 0.86621541]	[410.95489502 262.14968872 0.63674265]	[467.4050293 254.57498169 0.86536193]	[503.44091797 795.83624268 0.80604988]	[521.41192627 790.73522949 0.8402105 ]	[500.83349609 770.19854736 0.77445674]	[439.2147522 795.80731201 0.83640486]	[421.26687622 790.73828125 0.86177146]	[4.46883789e+02 7.72704529e+02 7.49457836e-01]
[439.22229004 275.03045654 0.96034402]	[446.96643066 321.21826172 0.86950201]	[398.2124939 328.86633301 0.86722344]	[382.86859131 418.60061646 0.85805202]	[395.527771 503.25686646 0.90608507]	[500.8053894 318.59310913 0.92017275]	[521.41998291 405.87805176 0.88803566]	[529.03094482 485.46832275 0.84207594]	[459.70715332 500.69561768 0.81409478]	[421.33828735 500.74020386 0.77632618]	[439.16741943 629.07745361 0.85504472]	[441.70065308 767.53448486 0.89227068]	[493.09622192 498.23675537 0.72569877]	[500.73248291 626.46673584 0.88116241]	[503.45709229 765.01635742 0.83109939]	[423.82766724 262.16174316 0.88235837]	[449.44247437 259.58795166 0.8662926 ]	[410.95330811 262.15075684 0.63793683]	[467.40576172 254.57331848 0.86522633]	[503.43643188 795.8326416 0.80512595]	[521.40899658 790.73480225 0.8389051 ]	[500.83779907 770.20300293 0.7737518 ]	[439.21795654 795.80731201 0.83476388]	[421.26806641 790.73760986 0.8605122 ]	[4.46887726e+02 7.72704956e+02 7.46721029e-01]
[439.25891113 275.02038574 0.95755064]	[452.01568604 321.23406982 0.86124116]	[400.66665649 328.862854 0.86685914]	[387.86224365 418.59854126 0.84398866]	[395.56558228 500.85235596 0.91469383]	[500.878479 318.61697388 0.92034453]	[523.78497314 405.8515625 0.88213557]	[529.0680542 485.43914795 0.84150326]	[459.72720337 500.69296265 0.81301582]	[421.36959839 500.7383728 0.77003872]	[439.19790649 629.02758789 0.86523372]	[441.68991089 767.5324707 0.89172363]	[493.11700439 498.22647095 0.7244041 ]	[500.78109741 626.53442383 0.88242823]	[503.45449829 765.01361084 0.83259076]	[423.89807129 259.67367554 0.88293421]	[452.01934814 259.5843811 0.86450171]	[411.02532959 259.60650635 0.61531591]	[472.52011108 254.57141113 0.85330009]	[503.45385742 795.8225708 0.80470425]	[521.41650391 790.72900391 0.84176552]	[500.82839966 770.19616699 0.77911353]	[439.21643066 795.80444336 0.8387078 ]	[421.26843262 790.73492432 0.86338097]	[4.46872375e+02 7.72701416e+02 7.46252000e-01]
[441.67935181 275.00088501 0.95195335]	[454.56988525 321.24719238 0.8687132 ]	[400.74703979 326.37185669 0.86432934]	[390.47091675 418.60586548 0.83945578]	[395.57846069 500.85757446 0.9130441 ]	[503.28329468 318.64343262 0.92430389]	[523.8347168 405.87930298 0.87409741]	[531.54699707 485.42529297 0.83823931]	[459.7494812 500.69769287 0.81563771]	[421.38998413 500.74633789 0.76984876]	[439.2104187 629.09222412 0.86047709]	[441.68881226 767.52783203 0.89203042]	[495.61175537 498.23440552 0.72769588]	[500.79116821 626.49273682 0.88410741]	[503.44943237 765.01544189 0.83354992]	[426.43893433 259.61965942 0.87719405]	[454.60571289 257.20593262 0.88002849]	[413.56298828 257.17556763 0.61272782]	[475.12591553 254.54066467 0.83301198]	[503.45941162 795.82745361 0.8040486 ]	[521.41497803 790.72943115 0.84121507]	[500.81881714 770.19604492 0.78104085]	[439.20755005 795.80828857 0.83969897]	[421.26150513 790.73468018 0.86590445]	[4.46872833e+02 7.72694946e+02 7.49043345e-01]
[441.85568237 274.97512817 0.93692404]	[457.16033936 321.25823975 0.90179998]	[400.86172485 323.82202148 0.85485494]	[395.49938965 418.57394409 0.85623878]	[395.54983521 500.7618103 0.89771593]	[503.4211731 318.68911743 0.9182632 ]	[523.87402344 408.41845703 0.86451638]	[531.62542725 485.47555542 0.82787007]	[459.77761841 498.24273682 0.8105253 ]	[421.40072632 498.26242065 0.75955313]	[439.26037598 626.57324219 0.88268042]	[441.68988037 767.53588867 0.89319897]	[495.68606567 498.20401001 0.73476529]	[500.82775879 626.44067383 0.89431107]	[503.45697021 764.99639893 0.83178353]	[434.06304932 259.60943604 0.88081169]	[459.58145142 257.18759155 0.91313231]	[418.57455444 257.09634399 0.61148822]	[480.11975098 254.52857971 0.86663109]	[503.48178101 795.81976318 0.80192435]	[523.77807617 790.73175049 0.84199613]	[500.81896973 770.18603516 0.78943467]	[439.22174072 795.81524658 0.83941263]	[421.27478027 790.74383545 0.8620162 ]	[4.44438171e+02 7.72703979e+02 7.47693777e-01]
[444.30010986 274.95480347 0.92204022]	[457.19320679 321.26196289 0.91041911]	[400.87615967 323.78198242 0.85839033]	[395.50183105 418.56210327 0.85630548]	[395.52947998 500.77209473 0.89492178]	[503.4491272 318.71307373 0.91328806]	[523.87860107 408.41235352 0.86874008]	[534.13031006 487.9538269 0.8234061 ]	[459.77944946 498.23318481 0.81127429]	[423.77310181 498.25701904 0.75702018]	[439.26846313 626.56652832 0.88347954]	[441.69580078 767.54278564 0.89331424]	[495.67874146 498.20462036 0.73411441]	[500.84616089 626.49395752 0.88866651]	[503.45770264 765.01165771 0.83296657]	[436.57885742 259.58312988 0.89100605]	[459.6645813 257.17086792 0.92663652]	[418.67401123 257.08068848 0.62762243]	[480.19000244 254.54849243 0.88581663]	[505.8692627 795.82971191 0.80508798]	[523.78759766 790.73809814 0.84237909]	[500.81802368 770.20062256 0.78520107]	[439.21881104 795.80700684 0.84010261]	[421.27203369 790.73754883 0.86383015]	[4.46875183e+02 7.72716797e+02 7.44710624e-01]
[444.33200073 274.9281311 0.91896582]	[457.21228027 321.28091431 0.9090063 ]	[403.25839233 323.806427 0.85030532]	[395.5163269 418.54922485 0.85728514]	[395.53613281 500.76928711 0.89658701]	[503.46798706 318.72872925 0.9086321 ]	[523.88531494 405.90585327 0.87874371]	[534.14239502 487.972229 0.82173049]	[459.7713623 498.25048828 0.81436062]	[423.77334595 500.67651367 0.75985491]	[439.2628479 626.62445068 0.87450039]	[441.69845581 767.54058838 0.89520156]	[495.6630249 498.2258606 0.73416507]	[500.84075928 626.48205566 0.88990521]	[503.45986938 765.03234863 0.83508497]	[436.62893677 257.19378662 0.90605569]	[459.69622803 257.15164185 0.93639755]	[418.74743652 257.00354004 0.63975132]	[480.20150757 254.51379395 0.88315904]	[503.453125 795.82885742 0.80967826]	[521.42181396 790.75073242 0.84457225]	[500.82684326 770.22967529 0.78127468]	[439.21868896 795.81390381 0.83912206]	[421.27087402 790.74078369 0.86520189]	[4.46876984e+02 7.72713867e+02 7.45267272e-01]
[444.36135864 274.90716553 0.91358662]	[457.22009277 321.2749939 0.91121668]	[403.2651062 323.78286743 0.85023975]	[395.4932251 416.16799927 0.85243022]	[395.53265381 500.77993774 0.89718401]	[503.48104858 318.73641968 0.9048264 ]	[523.88787842 405.87890625 0.88372529]	[534.1585083 487.9909668 0.82155174]	[459.7539978 498.22415161 0.81344521]	[421.38061523 498.24462891 0.76364076]	[439.24563599 626.60894775 0.87704575]	[441.69232178 767.53106689 0.89562213]	[495.64758301 498.19888306 0.73329979]	[500.83129883 626.44946289 0.89244419]	[503.478302 765.03393555 0.83395696]	[436.6423645 257.16235352 0.91174495]	[459.7272644 257.1229248 0.94426513]	[418.75646973 256.97311401 0.65004593]	[480.23291016 254.50071716 0.88859481]	[503.43103027 795.81134033 0.81632441]	[521.41357422 790.75128174 0.84821326]	[500.85958862 770.23205566 0.78231245]	[439.21960449 795.81585693 0.84080005]	[421.2722168 790.74450684 0.86763471]	[4.46871399e+02 7.72700623e+02 7.48239398e-01]
[444.35183716 274.89233398 0.91117316]	[457.21008301 321.26138306 0.91115338]	[403.26745605 323.76068115 0.84953058]	[393.04745483 416.15087891 0.84563708]	[395.53140259 500.78607178 0.90023971]	[503.47143555 318.7270813 0.9072628 ]	[523.87371826 405.88671875 0.88177311]	[534.16485596 490.49633789 0.81665432]	[459.74108887 498.2354126 0.81617224]	[421.37149048 498.24682617 0.7669211 ]	[439.24765015 626.57873535 0.88427204]	[441.70294189 767.54907227 0.89515698]	[495.62237549 498.22155762 0.73402333]	[500.81942749 626.46112061 0.89133847]	[503.47781372 765.04089355 0.83393282]	[436.63497925 257.14291382 0.91328734]	[459.72290039 257.10940552 0.94549048]	[418.74841309 256.96060181 0.65368003]	[480.23620605 254.49884033 0.88703191]	[503.43530273 795.81195068 0.81394553]	[521.41656494 790.75238037 0.8473171 ]	[500.85647583 770.24053955 0.78025901]	[439.23184204 795.81945801 0.83728188]	[421.28207397 790.75109863 0.8631587 ]	[4.46884491e+02 7.72721680e+02 7.40224481e-01]
[444.35507202 274.89083862 0.91093427]	[457.20111084 321.262146 0.90963215]	[403.26208496 323.7505188 0.85158354]	[390.48922729 416.12411499 0.83758324]	[393.07281494 500.75146484 0.89586216]	[503.45690918 318.73452759 0.90825224]	[523.85656738 408.39147949 0.8754046 ]	[534.10412598 490.4982605 0.81550062]	[459.72244263 498.23577881 0.8150807 ]	[421.35809326 498.23944092 0.77178526]	[439.23651123 626.62945557 0.87362409]	[441.69732666 767.55096436 0.89470327]	[493.11843872 498.23648071 0.73060411]	[500.8057251 626.51855469 0.88685095]	[503.48132324 765.0501709 0.83357072]	[436.63439941 257.14120483 0.91408968]	[459.72570801 257.10464478 0.94645172]	[418.74337769 256.96759033 0.65157712]	[480.23825073 254.50137329 0.88680589]	[503.43151855 795.79901123 0.81208396]	[521.41375732 790.74438477 0.84676248]	[500.86950684 770.24230957 0.78046727]	[439.23806763 795.81616211 0.83749038]	[421.28591919 790.75201416 0.86304462]	[4.46876099e+02 7.72721985e+02 7.37906218e-01]
[444.3425293 274.88619995 0.90970093]	[457.16333008 321.23233032 0.90605456]	[400.86294556 323.72912598 0.8577916 ]	[387.90356445 416.08035278 0.82611001]	[393.03878784 500.71484375 0.88404578]	[503.40158081 318.70855713 0.91618037]	[523.82617188 408.40292358 0.87075943]	[531.6229248 490.51800537 0.81252348]	[459.67715454 498.22528076 0.80805129]	[421.31570435 498.24594116 0.77992332]	[439.20233154 629.06536865 0.86798263]	[441.67581177 767.53833008 0.89403081]	[493.05401611 498.21362305 0.72667885]	[500.73809814 626.46374512 0.88963193]	[503.4833374 765.08630371 0.83484769]	[436.62719727 257.14324951 0.91338533]	[459.70968628 257.09521484 0.94380057]	[418.73590088 257.00149536 0.65336937]	[480.21337891 254.50650024 0.88666701]	[503.45010376 795.79620361 0.81173998]	[523.78765869 790.74768066 0.85237634]	[500.87210083 770.26947021 0.77181983]	[439.21261597 795.81036377 0.84365022]	[421.25784302 790.74530029 0.87399745]	[4.44427673e+02 7.72701599e+02 7.52667189e-01]
[444.31555176 274.89630127 0.91322142]	[457.11154175 321.25125122 0.89191765]	[400.82351685 323.74295044 0.86379981]	[385.32965088 416.12985229 0.83822715]	[392.96456909 500.74234009 0.88614994]	[503.34823608 318.71084595 0.92083216]	[523.79095459 405.9090271 0.87766713]	[531.58441162 487.9776001 0.8217023 ]	[459.64804077 498.24429321 0.80941331]	[421.30142212 500.6854248 0.78912008]	[439.13357544 629.04571533 0.86299402]	[441.6817627 767.54223633 0.89427316]	[490.53631592 498.21865845 0.73206073]	[500.66625977 626.46276855 0.87599868]	[503.47512817 765.04528809 0.83250785]	[436.58139038 257.15551758 0.90749002]	[459.6819458 257.09512329 0.94032401]	[418.66720581 257.03149414 0.65447664]	[480.18753052 254.49594116 0.87710816]	[503.41937256 795.80236816 0.82613981]	[521.41027832 790.74084473 0.85728973]	[5.03260742e+02 7.70224609e+02 7.66654253e-01]	[439.21359253 795.80114746 0.8425948 ]	[421.26159668 790.74285889 0.87246072]	[4.44436005e+02 7.72713623e+02 7.52254009e-01]
[441.88830566 274.90127563 0.92289931]	[454.60552979 321.24749756 0.87052172]	[400.73223877 323.77557373 0.86947507]	[382.81018066 416.10061646 0.84625232]	[387.92346191 500.74118042 0.88871831]	[503.29626465 318.69195557 0.92183101]	[521.38378906 403.38357544 0.8933149 ]	[529.05493164 490.56216431 0.81984103]	[459.57855225 498.22628784 0.79493123]	[421.24749756 500.67236328 0.79392862]	[439.11102295 629.06176758 0.86692744]	[441.66583252 767.54248047 0.89558935]	[487.97891235 498.19604492 0.73678368]	[498.27139282 626.52740479 0.8652159 ]	[503.47058105 765.06365967 0.83648944]	[434.0921936 257.16036987 0.90297341]	[459.62368774 257.09469604 0.93053007]	[418.56777954 257.06610107 0.66402394]	[480.12939453 254.49060059 0.85683131]	[503.42074585 795.81695557 0.8305186 ]	[521.40991211 790.75195312 0.85935849]	[503.25845337 770.23974609 0.7703172 ]	[439.21817017 795.80169678 0.84393656]	[421.26342773 790.74572754 0.8730219 ]	[4.44409607e+02 7.72690674e+02 7.60998428e-01]
[441.81402588 274.88034058 0.93321979]	[452.06326294 321.23123169 0.8639555 ]	[400.6578064 323.73617554 0.87554532]	[382.74441528 416.13037109 0.85923696]	[385.33053589 500.74212646 0.90177774]	[503.24523926 318.70553589 0.91691822]	[521.3012085 405.81838989 0.88999689]	[526.54022217 493.13171387 0.83669353]	[457.15411377 498.21008301 0.78465438]	[421.2048645 498.26150513 0.79589069]	[439.06460571 629.08349609 0.85615122]	[441.65209961 767.54168701 0.90007377]	[485.44952393 498.17810059 0.7537334 ]	[498.19177246 626.5269165 0.85598636]	[503.47067261 767.49041748 0.8415786 ]	[431.56307983 257.14260864 0.89867055]	[457.19332886 257.08630371 0.92084306]	[416.14117432 257.05010986 0.64440572]	[477.70132446 254.4957428 0.84971189]	[503.4498291 795.82879639 0.82876921]	[521.42486572 790.75109863 0.85825831]	[5.03272308e+02 7.70271484e+02 7.66721547e-01]	[439.22686768 795.80322266 0.85018879]	[421.27587891 790.75250244 0.87522411]	[444.37075806 770.31451416 0.77569824]
[441.7571106 274.89733887 0.94174302]	[449.47167969 321.19400024 0.86890948]	[398.21401978 321.2795105 0.88222867]	[380.27267456 416.07904053 0.86975211]	[382.82156372 500.67602539 0.89874309]	[500.8560791 318.71078491 0.91284531]	[521.21759033 405.88381958 0.87116063]	[526.4744873 493.12371826 0.85007417]	[457.06808472 498.2119751 0.76724523]	[421.13772583 500.68060303 0.79572421]	[436.67745972 629.14141846 0.84256858]	[439.33261108 767.53546143 0.90019977]	[485.38668823 498.16946411 0.76159191]	[495.70211792 626.55310059 0.84327048]	[503.4670105 767.55615234 0.85442656]	[431.48455811 257.16723633 0.89448917]	[457.1000061 257.11581421 0.90456486]	[416.04043579 257.09475708 0.66218066]	[475.1756897 254.47381592 0.82509524]	[503.45162964 795.84014893 0.82560813]	[523.77600098 790.76647949 0.85288429]	[5.03269104e+02 7.72695007e+02 7.69881487e-01]	[439.21148682 795.80596924 0.85506672]	[421.26553345 790.75549316 0.88013464]	[444.36694336 770.30389404 0.78457528]
[441.67245483 274.91348267 0.94753009]	[444.43280029 321.21984863 0.88879853]	[398.10211182 323.73867798 0.86807877]	[380.20016479 416.12277222 0.89700019]	[382.75112915 500.72872925 0.91955513]	[500.73617554 318.72949219 0.90628791]	[518.76599121 408.38656616 0.84257042]	[526.42852783 493.11727905 0.85303527]	[454.61096191 500.67443848 0.76820111]	[418.78222656 500.74926758 0.80001426]	[436.59793091 631.61273193 0.81961727]	[439.32995605 767.5300293 0.90178496]	[482.96673584 498.22512817 0.77702415]	[495.58547974 626.61212158 0.82038009]	[503.45614624 767.54656982 0.85614753]	[428.90988159 257.17214966 0.89603096]	[454.59451294 257.13546753 0.88833058]	[413.54196167 257.10958862 0.69725096]	[475.0769043 254.54507446 0.83175921]	[503.43994141 795.81915283 0.82721794]	[521.4151001 790.74383545 0.8562457 ]	[503.27139282 770.3192749 0.77055043]	[439.20907593 795.79138184 0.85472649]	[421.2671814 790.74603271 0.88229036]	[444.36993408 770.30450439 0.78418529]
[439.29693604 274.92999268 0.95270371]	[444.35586548 321.25805664 0.89555842]	[398.06311035 323.75311279 0.85905898]	[380.14111328 416.08886719 0.9022451 ]	[380.32626343 500.71411133 0.92221367]	[500.64065552 318.77105713 0.89198035]	[516.12005615 405.89852905 0.81411457]	[523.99328613 495.65081787 0.87569171]	[452.05767822 500.68106079 0.76065356]	[418.71234131 500.7590332 0.79914117]	[434.06668091 629.15643311 0.81059438]	[439.32595825 767.52172852 0.90578747]	[482.90872192 498.22744751 0.78877652]	[490.50799561 626.56695557 0.83330756]	[503.45327759 767.56793213 0.86123633]	[426.37969971 257.19021606 0.8974039 ]	[452.06524658 257.14749146 0.87889445]	[411.00939941 257.0776062 0.69578069]	[472.52648926 254.48658752 0.8340525 ]	[503.47302246 795.8180542 0.8266409 ]	[523.78015137 790.73913574 0.85321146]	[503.25518799 772.71130371 0.77294159]	[439.19958496 795.80786133 0.8555553 ]	[421.26187134 790.75445557 0.88438827]	[444.36691284 770.28912354 0.79523516]
[439.24276733 274.91818237 0.95044875]	[441.91619873 323.71731567 0.89812517]	[395.63580322 323.77633667 0.84675884]	[377.74691772 416.15576172 0.90687609]	[380.23382568 500.71188354 0.92948776]	[498.17947388 321.17300415 0.87683839]	[513.56848145 411.02572632 0.81221014]	[523.82250977 495.64151001 0.87728989]	[452.01431274 500.68786621 0.76019681]	[418.67663574 500.76275635 0.79559541]	[431.51895142 631.59051514 0.80346066]	[439.31323242 767.50231934 0.90367526]	[482.88757324 498.23632812 0.79270172]	[488.00384521 626.62365723 0.82698345]	[503.44769287 767.5501709 0.86493456]	[423.89440918 257.1958313 0.90514255]	[449.48364258 257.13275146 0.88354242]	[410.95965576 257.08969116 0.69296104]	[467.48233032 254.50306702 0.84175134]	[503.4564209 795.78979492 0.82761794]	[521.42230225 790.70812988 0.85383373]	[503.26446533 770.31030273 0.77695423]	[439.19586182 795.80499268 0.85786974]	[421.25616455 790.75140381 0.88638401]	[444.35021973 770.27148438 0.80007803]
[439.17303467 274.91036987 0.9408024 ]	[441.8531189 323.72003174 0.90847325]	[395.59838867 323.78115845 0.84296048]	[377.67156982 418.5836792 0.91021305]	[380.09851074 500.80960083 0.9327749 ]	[495.65698242 321.19290161 0.85889268]	[508.47177124 413.58682251 0.83425057]	[521.3571167 495.67666626 0.87726474]	[446.97259521 500.68301392 0.75982577]	[418.55834961 500.76477051 0.7715261 ]	[428.99771118 631.66967773 0.79844213]	[439.32928467 767.51342773 0.90755415]	[482.83279419 498.24673462 0.79812133]	[487.92858887 629.12463379 0.82484502]	[503.43365479 765.05987549 0.85828555]	[423.81530762 257.19848633 0.91219753]	[446.93890381 257.1472168 0.88894284]	[408.41061401 257.08590698 0.71250308]	[464.931427 254.58267212 0.84775668]	[503.42736816 793.35662842 0.85067052]	[521.38409424 790.68218994 0.86533171]	[500.88226318 770.19384766 0.78398532]	[439.19067383 795.81658936 0.85708058]	[421.25387573 790.75354004 0.88647652]	[444.38864136 770.27410889 0.79608005]
[436.70071411 274.94805908 0.92561555]	[441.77325439 323.75195312 0.91543442]	[395.51159668 323.82940674 0.82498437]	[377.58966064 418.56097412 0.89387697]	[377.60879517 500.77761841 0.91557682]	[493.11508179 321.21554565 0.84999382]	[506.01000977 413.58694458 0.83806401]	[521.2121582 498.19458008 0.87208509]	[446.87301636 500.70053101 0.77217937]	[416.10864258 500.75543213 0.763641 ]	[426.43310547 631.68273926 0.80492747]	[439.33044434 767.5022583 0.90597034]	[482.75866699 500.70043945 0.807275 ]	[485.43692017 629.16583252 0.82795274]	[503.44464111 764.98754883 0.85758203]	[421.33557129 259.58389282 0.91547203]	[444.44628906 257.20010376 0.88256323]	[405.8737793 257.15200806 0.67812407]	[464.90551758 257.01626587 0.86465371]	[503.4442749 793.30584717 0.87774867]	[521.40185547 790.6262207 0.88735527]	[503.28045654 770.11303711 0.80135208]	[439.18127441 795.84240723 0.85640562]	[421.24688721 790.76831055 0.88916081]	[444.39645386 770.25939941 0.80035055]
[436.57806396 274.98815918 0.91572499]	[441.72506714 323.75817871 0.92300189]	[393.04614258 323.8286438 0.82021153]	[377.55044556 418.58898926 0.89633191]	[375.11044312 500.77456665 0.89336872]	[490.57809448 321.22619629 0.84572721]	[505.91583252 413.56958008 0.85311139]	[521.15490723 498.26086426 0.87454587]	[444.39956665 500.6776123 0.77762836]	[416.04257202 500.73535156 0.75297773]	[426.39031982 634.22039795 0.80412388]	[439.322052 767.49182129 0.90475595]	[482.71517944 500.68286133 0.80480111]	[485.4375 631.62182617 0.82679534]	[503.47143555 764.98339844 0.84832042]	[421.21865845 259.62945557 0.91500169]	[444.3288269 259.59225464 0.89522344]	[403.36096191 259.58023071 0.6153335 ]	[464.82452393 257.04824829 0.87418407]	[505.88208008 793.26391602 0.86773044]	[523.81262207 790.60125732 0.88038766]	[503.28366089 770.1182251 0.79643375]	[439.17193604 795.83447266 0.85915762]	[421.23486328 790.76049805 0.89180946]	[444.39138794 770.2489624 0.80600113]
[434.06539917 274.98297119 0.90587986]	[441.65316772 323.79299927 0.92318243]	[390.4994812 326.28942871 0.81126428]	[377.50509644 418.60476685 0.89446938]	[375.06091309 500.84292603 0.89162171]	[490.51473999 321.26593018 0.84274679]	[503.50592041 416.06280518 0.86915731]	[518.66918945 498.22143555 0.85451245]	[444.35336304 500.69256592 0.78903019]	[413.5696106 500.75186157 0.74657953]	[426.40530396 634.21411133 0.80442369]	[439.32965088 767.49243164 0.9074825 ]	[480.34710693 500.68896484 0.81033623]	[485.41577148 631.62780762 0.82918829]	[503.47073364 765.03552246 0.85381401]	[418.80078125 259.60873413 0.92154706]	[441.88723755 259.57418823 0.91760057]	[403.28808594 259.58483887 0.58092326]	[462.41912842 257.07653809 0.87281102]	[505.91357422 793.284729 0.85942817]	[523.83361816 790.61737061 0.88322979]	[503.27297974 770.18133545 0.78900748]	[439.18838501 795.79034424 0.86667901]	[421.24874878 790.72943115 0.89347404]	[444.40084839 770.2477417 0.80235565]
[434.06530762 274.98287964 0.90570009]	[439.33425903 323.7913208 0.92407775]	[390.49975586 326.28857422 0.81142467]	[377.50375366 418.60528564 0.89361894]	[375.06054688 500.84851074 0.89207381]	[490.50561523 321.26068115 0.8437472 ]	[503.50531006 416.06381226 0.8691467 ]	[518.66668701 498.21591187 0.85308599]	[444.34765625 500.69430542 0.78924346]	[413.56472778 500.75692749 0.74679625]	[426.39993286 634.21051025 0.80558872]	[439.33383179 767.49377441 0.90751678]	[480.34265137 500.68634033 0.80914378]	[485.41641235 631.62432861 0.82927948]	[503.47412109 765.03601074 0.85260701]	[418.79992676 259.60852051 0.92152232]	[441.88613892 259.57351685 0.91780818]	[403.28723145 259.5843811 0.58262104]	[462.41677856 257.0743103 0.87372017]	[505.91662598 793.28204346 0.85798687]	[523.83746338 790.61523438 0.88067877]	[503.27612305 770.18292236 0.78763199]	[439.18832397 795.79595947 0.86498833]	[421.24765015 790.73199463 0.89194572]	[444.40487671 770.24676514 0.80209798]
[434.02194214 274.98504639 0.90120262]	[439.24472046 323.80889893 0.92506462]	[387.90737915 326.32147217 0.8120147 ]	[375.06796265 418.64306641 0.8909356 ]	[374.98770142 500.81292725 0.87856799]	[487.93569946 321.28036499 0.84985876]	[503.43109131 416.05368042 0.87293077]	[516.13824463 498.15924072 0.83405137]	[444.32595825 498.24676514 0.79166663]	[413.5489502 500.72070312 0.7458961 ]	[426.37414551 634.22161865 0.8034907 ]	[441.66107178 767.50793457 0.90861809]	[480.33599854 498.23303223 0.8048681 ]	[485.40054321 629.14550781 0.83717775]	[503.5055542 767.51617432 0.84711236]	[418.75595093 259.61572266 0.92291796]	[441.83496094 257.20849609 0.92871612]	[400.85217285 259.60064697 0.66681558]	[462.35125732 257.05593872 0.87811416]	[505.90454102 793.3704834 0.83285052]	[523.84661865 790.6907959 0.84961957]	[5.03307495e+02 7.70271667e+02 7.53116250e-01]	[439.19989014 793.35791016 0.87046897]	[421.25701904 790.71679688 0.89519185]	[444.43307495 770.25805664 0.78943497]
[431.47296143 274.98291016 0.89776444]	[439.20675659 323.8170166 0.9237963 ]	[385.39050293 326.34371948 0.81407738]	[372.4671936 418.67370605 0.87269765]	[372.50482178 500.809021 0.87582386]	[485.47354126 321.27810669 0.8566094 ]	[503.41101074 416.02001953 0.86435717]	[513.58856201 498.15948486 0.83299327]	[444.29315186 498.20843506 0.79036069]	[413.51757812 500.68179321 0.73903161]	[426.41403198 634.20727539 0.80340415]	[441.69232178 767.51837158 0.90684295]	[480.30447388 498.18481445 0.79405725]	[485.43295288 631.67028809 0.82926118]	[505.92459106 767.60028076 0.84820735]	[418.70407104 259.59597778 0.92254096]	[441.77996826 257.21484375 0.93784678]	[400.79641724 257.20303345 0.65140635]	[462.29937744 257.07275391 0.87432498]	[503.48376465 798.4118042 0.82580233]	[523.84918213 790.83087158 0.83329397]	[5.03365631e+02 7.72714111e+02 7.56114662e-01]	[439.1869812 795.80706787 0.86013836]	[421.24130249 790.73400879 0.89198655]	[446.91290283 770.26525879 0.77418512]
[428.93267822 275.00827026 0.90272832]	[439.10934448 323.80270386 0.91084045]	[382.84231567 323.83297729 0.82754874]	[364.79766846 418.56777954 0.85340065]	[364.800354 500.88027954 0.8903358 ]	[482.97195435 321.26721191 0.87961346]	[503.35650635 413.5451355 0.86318982]	[511.02810669 498.12454224 0.83199203]	[441.87304688 498.2406311 0.80308056]	[410.97549438 500.73852539 0.74180812]	[423.90588379 636.74645996 0.81543827]	[441.69955444 767.55407715 0.91394144]	[480.24606323 498.19091797 0.7857461 ]	[487.92211914 631.69256592 0.81751311]	[508.52749634 767.63293457 0.82104778]	[418.63726807 259.63745117 0.90953279]	[441.71298218 259.59835815 0.93119657]	[400.73062134 259.60910034 0.63592869]	[462.2109375 257.04806519 0.88260674]	[505.94537354 798.36352539 0.82248813]	[523.92803955 790.83551025 0.84718889]	[5.05943970e+02 7.72780640e+02 7.27320015e-01]	[439.1867981 795.83776855 0.86097276]	[421.2416687 790.76428223 0.89193821]	[446.93972778 770.30114746 0.77227825]
[426.40350342 275.02734375 0.90904677]	[439.08248901 326.28164673 0.9024514 ]	[382.80331421 326.29266357 0.83336377]	[362.2897644 418.60894775 0.86312139]	[362.30856323 500.8583374 0.90945232]	[482.93762207 321.30160522 0.87922102]	[503.32537842 413.5625 0.86231411]	[511.03546143 498.15298462 0.83542544]	[441.81271362 500.68688965 0.81195432]	[408.43225098 500.76974487 0.74524915]	[423.89990234 636.73748779 0.81321371]	[441.69024658 767.55615234 0.91438812]	[480.19085693 498.23480225 0.7772665 ]	[487.92944336 631.62426758 0.81646311]	[511.05804443 767.62451172 0.81688327]	[418.59259033 259.66171265 0.90041041]	[439.33358765 259.63287354 0.92619163]	[400.69033813 259.60742188 0.62035775]	[459.80810547 257.05020142 0.88486928]	[5.08469177e+02 7.98427917e+02 7.97994614e-01]	[524.0223999 793.25640869 0.82660729]	[5.05965698e+02 7.72757935e+02 7.19987094e-01]	[439.21166992 795.85314941 0.85671812]	[421.26422119 790.77374268 0.89146197]	[446.90567017 770.29022217 0.77129614]
[426.36276245 275.0592041 0.9154644 ]	[436.68902588 326.32421875 0.88932902]	[382.72332764 326.35668945 0.83902752]	[362.23937988 418.69857788 0.86933511]	[362.27435303 503.27920532 0.91713381]	[482.88983154 321.28717041 0.88755459]	[503.28811646 413.53945923 0.86482131]	[508.54086304 498.20211792 0.84459054]	[441.74441528 500.68209839 0.81529498]	[405.88009644 500.76904297 0.74719822]	[423.8614502 639.26922607 0.81948292]	[441.68969727 767.56665039 0.91358364]	[480.13705444 498.21536255 0.76336479]	[487.92602539 631.64715576 0.81420237]	[513.63922119 770.15576172 0.82109821]	[418.56695557 259.68826294 0.89374435]	[439.32208252 259.68499756 0.92121869]	[400.65756226 259.62011719 0.62556821]	[459.79324341 257.10467529 0.87133652]	[5.08512604e+02 8.03475525e+02 7.56968379e-01]	[5.26400452e+02 7.95819519e+02 7.63742745e-01]	[5.08470581e+02 7.77881897e+02 7.05604792e-01]	[439.21392822 795.89251709 0.84776789]	[421.26849365 790.80279541 0.87571782]	[446.90731812 770.29376221 0.77383786]
[423.91818237 275.09213257 0.92119437]	[436.6192627 326.34170532 0.87464976]	[380.32501221 326.36865234 0.84269989]	[362.2204895 418.74359131 0.87892175]	[362.23815918 503.30477905 0.91828918]	[482.81640625 321.27111816 0.89582771]	[503.24261475 413.5737915 0.86873561]	[508.4883728 500.66769409 0.86352116]	[441.72766113 500.68908691 0.81492114]	[405.84796143 500.79180908 0.74853873]	[423.79736328 639.29998779 0.82319367]	[441.66442871 767.56408691 0.91325867]	[480.11956787 498.20840454 0.75531524]	[487.93884277 631.69909668 0.80551231]	[516.16516113 770.23999023 0.82744604]	[416.17550659 262.14190674 0.88170379]	[439.29989624 259.72039795 0.91823649]	[400.61181641 259.681427 0.60711652]	[459.76715088 257.12631226 0.86097383]	[5.08518616e+02 8.00967590e+02 7.18812048e-01]	[5.24010620e+02 7.95798218e+02 7.42471874e-01]	[5.11056366e+02 7.82945923e+02 7.00538695e-01]	[439.20321655 798.40264893 0.84247321]	[421.26391602 790.84136963 0.86442751]	[444.44519043 770.27770996 0.78225988]
[423.88354492 275.12298584 0.92894238]	[436.58389282 328.90414429 0.86498845]	[380.28616333 331.39831543 0.85196567]	[362.19796753 418.77716064 0.88611603]	[362.21887207 503.33383179 0.91808629]	[482.78677368 321.30554199 0.88805735]	[500.90594482 416.05349731 0.87772191]	[508.46569824 500.7170105 0.87346709]	[441.68060303 500.73345947 0.8266269 ]	[403.34606934 500.83035278 0.76396734]	[421.34008789 641.80383301 0.84603941]	[441.65722656 767.54333496 0.91374928]	[477.71121216 498.2600708 0.75881416]	[487.940979 634.16906738 0.80708182]	[518.63671875 770.14556885 0.84030175]	[416.13775635 262.19830322 0.87726116]	[439.26574707 262.16415405 0.9168849 ]	[398.20544434 259.71664429 0.62882727]	[459.74429321 257.13409424 0.85473734]	[5.08502136e+02 7.98425049e+02 7.47723937e-01]	[5.24019653e+02 7.93297424e+02 7.71639526e-01]	[5.13646179e+02 7.77877991e+02 6.78956509e-01]	[439.23718262 798.39562988 0.84118581]	[421.29806519 790.84857178 0.85463291]	[444.43493652 770.23919678 0.78963292]
[423.78372192 277.49069214 0.94144082]	[436.53631592 331.44107056 0.85665119]	[380.23849487 331.47445679 0.86589813]	[362.20159912 421.21255493 0.88398528]	[362.20767212 503.40631104 0.91270763]	[482.74783325 323.80111694 0.87540853]	[500.87036133 416.02755737 0.87678289]	[508.47058105 500.79769897 0.87953162]	[439.30987549 500.77456665 0.83727646]	[403.2895813 500.88021851 0.77340674]	[421.32592773 641.82061768 0.8506217 ]	[441.65939331 767.56878662 0.92062235]	[477.64193726 500.71875 0.76010084]	[487.96600342 634.24243164 0.79990077]	[518.64978027 770.17321777 0.84131432]	[416.07330322 262.20623779 0.86792171]	[439.21456909 264.72036743 0.90619266]	[398.12750244 259.63806152 0.63989758]	[459.71878052 259.59225464 0.84363401]	[5.08526459e+02 8.00909119e+02 7.52502263e-01]	[5.26424194e+02 7.93326965e+02 7.85412788e-01]	[5.16137817e+02 7.77922607e+02 6.66267216e-01]	[439.22140503 798.38861084 0.84047097]	[421.28387451 790.84527588 0.85884619]	[446.87219238 770.27069092 0.78409559]
[421.37667847 277.55023193 0.94291866]	[434.11169434 333.9387207 0.86540633]	[380.23855591 333.96664429 0.8762576 ]	[362.19674683 421.33987427 0.87828916]	[362.20355225 503.48934937 0.89667362]	[482.72787476 326.34338379 0.86626482]	[500.87197876 416.10818481 0.88149357]	[508.43981934 500.84884644 0.88267457]	[439.27645874 500.80020142 0.83953691]	[403.24414062 503.29370117 0.77863336]	[421.28848267 641.91400146 0.8556087 ]	[441.65765381 767.5489502 0.91837347]	[477.60031128 500.73944092 0.75728142]	[487.96618652 636.80273438 0.79792184]	[516.19085693 770.20928955 0.83318889]	[416.03198242 264.73620605 0.85831547]	[439.16912842 264.80477905 0.8991912 ]	[398.08758545 259.69268799 0.65427923]	[459.69790649 259.61227417 0.8465445 ]	[5.11031921e+02 8.03461609e+02 7.48045206e-01]	[5.26421692e+02 7.95821045e+02 7.76018918e-01]	[5.13578735e+02 7.80425598e+02 6.82055354e-01]	[439.18121338 798.39471436 0.83904725]	[421.26187134 790.83557129 0.86063325]	[446.87997437 770.23828125 0.79258674]
[421.31167603 277.6519165 0.94747138]	[434.04946899 334.05096436 0.87859374]	[380.19754028 336.46194458 0.89809006]	[362.20181274 423.81970215 0.86649489]	[362.21694946 506.00198364 0.87318063]	[482.71118164 328.92852783 0.86512703]	[500.85736084 418.58224487 0.89389431]	[506.02679443 500.8734436 0.88425362]	[439.24902344 500.85098267 0.83797199]	[400.84957886 503.33886719 0.78262544]	[421.28378296 644.37963867 0.86265266]	[439.34109497 767.5670166 0.9226861 ]	[475.14477539 500.79376221 0.75956333]	[488.00140381 639.37030029 0.80508673]	[516.18896484 772.69036865 0.80885881]	[413.5428772 269.81793213 0.85349721]	[439.0949707 269.81442261 0.89482796]	[398.04644775 262.24639893 0.64578056]	[459.61404419 259.59835815 0.82853699]	[5.13619629e+02 8.03535217e+02 7.58011341e-01]	[5.26480286e+02 7.95879578e+02 7.70511091e-01]	[5.13565247e+02 7.83020020e+02 6.59687996e-01]	[439.18701172 798.40008545 0.84411997]	[421.25744629 790.84381104 0.86554605]	[446.87139893 770.25280762 0.79186904]
[421.23733521 277.68157959 0.95103788]	[431.50537109 336.50457764 0.89086479]	[380.13442993 336.61868286 0.91099536]	[359.81292725 426.3432312 0.86578208]	[362.22402954 508.51046753 0.86239362]	[480.35739136 331.5027771 0.87629116]	[500.8399353 418.69595337 0.90505648]	[506.01422119 503.26925659 0.88512927]	[439.25552368 503.28381348 0.83573651]	[400.84152222 503.37957764 0.78414655]	[421.23706055 644.35314941 0.86128122]	[439.32983398 767.5725708 0.92554569]	[475.1647644 500.84362793 0.76088107]	[490.5027771 641.86395264 0.81451714]	[516.22711182 772.81555176 0.80346149]	[410.99661255 269.91268921 0.85570061]	[436.65582275 269.86813354 0.88826472]	[395.64273071 269.83453369 0.64710754]	[457.15869141 259.71310425 0.80604708]	[5.18695374e+02 8.08513184e+02 7.92165101e-01]	[5.29029358e+02 8.00970703e+02 7.56217599e-01]	[5.13570984e+02 7.88018372e+02 6.97683454e-01]	[439.19113159 798.40661621 0.8491658 ]	[421.26986694 793.21911621 0.86396253]	[444.42739868 770.25189209 0.79481566]
[421.17962646 280.12548828 0.94704056]	[431.47009277 336.57977295 0.89648205]	[380.10848999 336.70077515 0.9176566 ]	[359.8053894 428.92373657 0.85077417]	[362.23162842 513.57836914 0.85237706]	[480.34436035 334.00448608 0.89189225]	[500.83505249 418.73278809 0.91120064]	[506.01016235 503.28674316 0.88385963]	[439.23809814 503.30807495 0.82808912]	[400.81118774 503.39859009 0.78253025]	[421.2361145 646.95239258 0.86098886]	[439.32336426 767.58258057 0.93005383]	[475.16229248 500.86428833 0.75548232]	[490.50515747 644.34924316 0.82890755]	[518.71270752 780.4586792 0.80942273]	[408.41842651 272.45922852 0.87282956]	[434.12561035 272.35372925 0.8760078 ]	[395.57214355 272.43908691 0.60354924]	[454.64181519 262.14602661 0.78609759]	[518.74200439 808.74865723 0.8261224 ]	[5.29075562e+02 8.06135376e+02 7.90626109e-01]	[5.13637268e+02 7.90598572e+02 7.12477982e-01]	[439.15750122 798.37945557 0.852144 ]	[421.24523926 790.82531738 0.87024057]	[444.43688965 770.25799561 0.79438299]
[421.13909912 280.20397949 0.93214107]	[428.95953369 336.64938354 0.89910913]	[377.73605347 339.12127686 0.92458516]	[359.80010986 431.53530884 0.85035896]	[362.24588013 516.18414307 0.86269367]	[480.3248291 334.06936646 0.9014985 ]	[500.81521606 418.78942871 0.91570091]	[505.9954834 503.35855103 0.88519001]	[439.23989868 503.38372803 0.8216778 ]	[400.81008911 503.45947266 0.77547455]	[421.21624756 644.49157715 0.86304325]	[439.31964111 767.58752441 0.93409568]	[475.1774292 503.3354187 0.75933117]	[490.50741577 644.409729 0.83584058]	[518.76202393 783.00463867 0.82496524]	[405.87231445 274.89776611 0.89600158]	[434.03167725 272.42654419 0.87367207]	[393.05429077 274.98226929 0.65829146]	[452.06283569 264.78707886 0.77474642]	[518.73345947 811.23858643 0.82122439]	[5.31539062e+02 8.08657593e+02 8.05856705e-01]	[5.16143921e+02 7.90631165e+02 7.20800579e-01]	[439.15939331 798.3817749 0.85643226]	[421.24725342 790.82452393 0.87396693]	[444.42834473 770.26239014 0.79894388]
[418.8067627 282.72351074 0.91412139]	[428.92028809 339.06741333 0.89676374]	[377.70071411 339.23748779 0.91151834]	[359.80957031 434.09698486 0.85588723]	[362.2828064 518.77111816 0.88114321]	[480.29815674 336.51489258 0.91404414]	[500.83081055 421.2583313 0.91340131]	[505.97235107 503.40997314 0.88297707]	[439.19888306 505.90148926 0.80505645]	[400.76907349 505.96835327 0.76973182]	[421.2097168 647.0022583 0.86569101]	[439.3190918 767.59588623 0.93552297]	[475.1328125 503.43634033 0.74771506]	[490.49813843 644.46972656 0.83468318]	[518.78479004 785.48657227 0.83599913]	[405.86419678 274.9727478 0.90514511]	[431.54452515 274.88342285 0.88024533]	[393.046875 275.0597229 0.68418944]	[449.52081299 267.36218262 0.77783805]	[5.16221680e+02 8.11249573e+02 7.92362273e-01]	[5.29010071e+02 8.08686157e+02 8.01373124e-01]	[5.18641296e+02 7.90674194e+02 7.01215863e-01]	[439.14227295 798.41339111 0.85358864]	[421.22839355 790.8347168 0.87687123]	[444.44055176 770.25500488 0.7965256 ]
[418.80151367 287.80273438 0.90396345]	[428.91262817 339.18969727 0.88965213]	[377.66995239 341.73312378 0.8958748 ]	[362.19506836 436.60617065 0.85563219]	[362.27536011 521.24700928 0.89968568]	[480.28622437 336.63049316 0.92249644]	[500.8145752 421.36654663 0.90506071]	[506.00097656 505.88128662 0.86377919]	[439.18713379 505.99136353 0.79419851]	[400.77740479 508.48318481 0.76363558]	[421.168396 646.98046875 0.88905084]	[439.31713867 767.62329102 0.93769318]	[475.11941528 505.93722534 0.73635924]	[490.5032959 646.94189453 0.82986295]	[521.16937256 788.10107422 0.86022818]	[405.82983398 275.07043457 0.91263676]	[431.53979492 274.96966553 0.88787103]	[392.99441528 275.12185669 0.68296194]	[449.49853516 272.40002441 0.81071955]	[5.21228516e+02 8.13784180e+02 7.80106723e-01]	[5.34167114e+02 8.11148132e+02 7.96068072e-01]	[5.18652649e+02 7.93356201e+02 6.81888103e-01]	[439.13571167 798.3717041 0.84597826]	[421.21688843 790.81774902 0.87540674]	[444.4420166 770.28466797 0.79593813]
[418.76025391 292.86636353 0.92414176]	[428.93347168 339.26443481 0.87999743]	[377.6986084 341.81478882 0.88321573]	[362.24508667 436.64398193 0.85651082]	[362.2734375 521.32043457 0.90684122]	[480.29220581 339.0484314 0.92170477]	[500.83544922 423.82846069 0.90447974]	[506.02316284 505.99285889 0.84162402]	[439.16342163 508.51641846 0.78615886]	[400.7611084 511.01318359 0.76145434]	[421.16940308 647.05975342 0.88545269]	[439.32009888 767.61090088 0.93618059]	[475.10775757 508.4614563 0.73039073]	[488.01144409 646.98754883 0.83053643]	[521.16564941 790.61572266 0.85900331]	[403.38052368 277.53778076 0.92450404]	[431.47167969 275.10635376 0.89420646]	[390.49957275 277.5368042 0.69031626]	[446.97793579 274.88583374 0.83607876]	[5.21365540e+02 8.18885803e+02 7.84071028e-01]	[539.22650146 811.28479004 0.81226164]	[5.16136719e+02 8.00927124e+02 6.81934118e-01]	[439.09939575 798.3560791 0.8402881 ]	[421.19113159 790.80291748 0.87945217]	[446.87561035 770.27978516 0.79942632]
[418.72558594 293.01583862 0.93895292]	[428.95620728 341.72665405 0.86833352]	[377.69906616 346.82327271 0.86938173]	[362.24905396 439.1362915 0.86260253]	[362.28274536 523.7835083 0.91156912]	[480.32321167 339.13787842 0.92078733]	[500.84378052 423.88912964 0.89586264]	[506.02609253 511.02966309 0.8253178 ]	[439.22833252 511.03573608 0.78536761]	[400.80075073 511.08078003 0.74903762]	[421.18713379 647.07977295 0.88355392]	[439.32647705 767.6272583 0.93351161]	[477.60140991 508.4859314 0.73115242]	[490.48162842 647.05621338 0.82391459]	[521.17407227 790.72137451 0.84989041]	[403.35238647 277.68569946 0.91714865]	[428.94989014 277.56866455 0.89126921]	[390.49694824 277.66317749 0.67397964]	[446.92504883 274.96011353 0.84461689]	[5.23793030e+02 8.21442688e+02 7.10201859e-01]	[5.39257507e+02 8.11329163e+02 7.50665188e-01]	[5.16133179e+02 8.03520020e+02 6.69171751e-01]	[439.14239502 798.38067627 0.83974922]	[421.22851562 790.83154297 0.87097025]	[446.87747192 770.28015137 0.79040509]
[418.71417236 295.51144409 0.95935762]	[428.96121216 344.30056763 0.84645122]	[377.69558716 351.97775269 0.87684429]	[362.28244019 439.25421143 0.86901593]	[362.30718994 523.90008545 0.9006955 ]	[480.34347534 339.22940063 0.91224021]	[500.9107666 426.43740845 0.86713398]	[506.01580811 516.14038086 0.83895123]	[439.24258423 516.1484375 0.79432195]	[400.84896851 516.17352295 0.7478174 ]	[421.31048584 647.16143799 0.89132255]	[441.71130371 767.62805176 0.93910253]	[475.16110229 513.62536621 0.72943479]	[487.93359375 647.13867188 0.82142544]	[518.78277588 790.74188232 0.84011853]	[403.34158325 280.19418335 0.89093822]	[428.96166992 277.71572876 0.86881953]	[390.47775269 280.17840576 0.64918882]	[446.94512939 275.12362671 0.86230516]	[5.21288879e+02 8.24049561e+02 7.20005274e-01]	[5.36698547e+02 8.13849487e+02 7.21518159e-01]	[5.16133606e+02 8.03521118e+02 6.55962646e-01]	[439.14181519 798.39575195 0.84351271]	[421.22991943 790.82452393 0.88149148]	[449.45773315 770.25830078 0.78970927]
[418.70535278 295.62503052 0.96530557]	[428.93579102 349.4548645 0.83441025]	[377.71075439 354.56420898 0.89616215]	[362.30081177 441.77554321 0.86568308]	[362.30700684 526.49926758 0.8644563 ]	[480.33197021 341.74945068 0.89009726]	[503.23458862 434.06460571 0.87052977]	[506.0246582 518.77026367 0.86715186]	[439.27752686 518.74694824 0.81353027]	[400.86907959 521.21234131 0.7612344 ]	[421.38009644 649.69171143 0.86002851]	[441.74377441 767.63708496 0.93065852]	[477.63085938 518.69732666 0.74403429]	[487.97351074 654.75024414 0.79277599]	[5.18723877e+02 7.98361389e+02 7.82688498e-01]	[403.30368042 285.24172974 0.87528449]	[428.95373535 280.20489502 0.85199088]	[390.49298096 287.86767578 0.61337304]	[446.97998047 277.58786011 0.84940052]	[5.21202576e+02 8.29274536e+02 7.54367471e-01]	[5.36653992e+02 8.26588013e+02 7.18333304e-01]	[5.13591553e+02 8.08671570e+02 6.85453534e-01]	[439.13742065 798.40063477 0.84168947]	[421.21936035 790.8180542 0.87682527]	[449.52157593 770.27380371 0.7725752 ]
[418.66760254 298.15948486 0.95976084]	[428.95446777 356.96923828 0.87855983]	[380.10345459 357.15884399 0.91908121]	[362.34558105 444.30505371 0.84255642]	[362.27865601 529.05371094 0.85279697]	[480.3119812 349.38006592 0.85763121]	[503.25521851 439.10516357 0.88836157]	[508.45007324 521.39489746 0.88311076]	[439.26556396 521.28649902 0.83262217]	[400.86065674 521.35321045 0.77834404]	[423.88803101 654.68444824 0.83489966]	[441.74411011 767.65563965 0.9260326 ]	[477.59707642 521.24475098 0.75059688]	[487.91699219 662.32537842 0.80970877]	[5.18689453e+02 8.08558777e+02 7.99749374e-01]	[403.27713013 290.42926025 0.88899124]	[426.45239258 287.85098267 0.84748304]	[390.46551514 290.44522095 0.58613002]	[449.43765259 277.72073364 0.8239705 ]	[5.16179626e+02 8.34356567e+02 6.54321492e-01]	[5.29037292e+02 8.31744446e+02 7.05947876e-01]	[5.13614258e+02 8.13754578e+02 6.41525805e-01]	[439.16671753 798.39691162 0.84000981]	[421.24594116 790.831604 0.8759371 ]	[449.52255249 770.28338623 0.77055162]
[418.68417358 300.6942749 0.93301314]	[429.00149536 357.16586304 0.89521331]	[380.13452148 359.68441772 0.92668384]	[362.28979492 451.98986816 0.8234759 ]	[362.27920532 536.70300293 0.85801572]	[480.33132935 354.51113892 0.88817573]	[503.2454834 439.26998901 0.90945947]	[508.44921875 523.86712646 0.87979496]	[439.2805481 523.88922119 0.8259756 ]	[403.25582886 523.94061279 0.77118975]	[423.89169312 659.82189941 0.84013551]	[441.75540161 767.66241455 0.92723167]	[477.60858154 523.8704834 0.76652169]	[485.46191406 664.90557861 0.84440553]	[518.67694092 808.67736816 0.82387269]	[403.28833008 295.3949585 0.91211396]	[428.92510986 292.92315674 0.86678815]	[390.48449707 295.43005371 0.5367229 ]	[449.48648071 282.73348999 0.78623247]	[5.16201477e+02 8.39488892e+02 7.10759342e-01]	[5.31539795e+02 8.34286865e+02 7.48063087e-01]	[5.13588562e+02 8.13869873e+02 6.71082973e-01]	[439.12561035 798.38208008 0.83284575]	[421.21435547 790.80987549 0.8757937 ]	[4.52011139e+02 7.70283997e+02 7.67186522e-01]
[418.69754028 305.78311157 0.90419376]	[428.97781372 359.72720337 0.88719803]	[380.09439087 362.33773804 0.88957703]	[362.28530884 454.64019775 0.84011012]	[362.31036377 541.75402832 0.89352381]	[480.34347534 357.08602905 0.92205632]	[503.25143433 441.91156006 0.90845847]	[508.4519043 523.99700928 0.87099898]	[439.25656128 526.45166016 0.80195808]	[400.85897827 526.46118164 0.75766522]	[423.88726807 659.88977051 0.84917378]	[441.75125122 767.6784668 0.92962122]	[475.17776489 526.43182373 0.74489081]	[485.43927002 665.05963135 0.85316038]	[5.16157471e+02 8.11257080e+02 7.96148479e-01]	[403.29388428 295.57315063 0.93385392]	[428.91622925 295.45883179 0.88998598]	[390.478302 295.64389038 0.60106826]	[446.95910645 292.88720703 0.80438954]	[5.16153870e+02 8.44580933e+02 7.08000064e-01]	[5.29022339e+02 8.36869751e+02 7.29584694e-01]	[5.08510803e+02 8.21444946e+02 6.52239680e-01]	[439.11453247 798.36889648 0.83093399]	[421.21575928 790.79760742 0.87948233]	[452.01019287 770.28594971 0.77268332]
[418.70932007 313.51391602 0.93724841]	[434.01379395 362.25057983 0.87123019]	[380.16262817 367.39147949 0.87163115]	[362.32382202 457.20126343 0.85558802]	[362.29122925 541.8571167 0.9098345 ]	[482.74243164 359.62576294 0.92828399]	[503.28890991 446.96102905 0.87649006]	[508.44866943 531.55297852 0.83414638]	[439.27545166 531.54626465 0.78639567]	[400.86407471 529.02514648 0.74024409]	[423.8354187 664.89562988 0.87813079]	[441.75250244 767.68475342 0.92618686]	[477.63098145 531.54370117 0.7329635 ]	[485.41937256 667.58911133 0.844666 ]	[5.13594116e+02 8.11290283e+02 7.89643705e-01]	[403.3359375 298.19638062 0.92164201]	[428.93728638 298.06982422 0.8936705 ]	[392.9677124 298.1791687 0.6041311]	[446.97839355 295.49310303 0.84070158]	[5.11027313e+02 8.49621399e+02 7.55787253e-01]	[5.26469788e+02 8.44518616e+02 7.58673251e-01]	[5.08451447e+02 8.21446777e+02 6.64087534e-01]	[439.13217163 798.37359619 0.8291961 ]	[421.24111938 790.80682373 0.88150895]	[4.52001862e+02 7.70274353e+02 7.61546254e-01]
[418.70300293 316.08108521 0.95979857]	[434.04458618 364.86630249 0.84223282]	[380.17129517 372.5196228 0.87379754]	[362.30245972 459.74432373 0.86937213]	[362.25234985 544.39685059 0.91033566]	[482.77825928 359.8067627 0.90660602]	[503.33917236 457.11480713 0.86993295]	[508.47073364 539.23797607 0.86234474]	[439.30688477 536.72814941 0.79949766]	[403.26443481 536.72387695 0.73900068]	[423.91223145 667.46936035 0.87635744]	[441.74453735 767.70141602 0.92075884]	[477.67669678 536.71173096 0.74065113]	[485.3855896 672.68231201 0.82000983]	[5.16177856e+02 8.21436035e+02 7.69167483e-01]	[403.32858276 300.75335693 0.88426661]	[429.00286865 300.63729858 0.86120003]	[390.49700928 300.73556519 0.51700425]	[452.01742554 298.03713989 0.85152119]	[5.11018463e+02 8.54836731e+02 7.33901560e-01]	[5.26507202e+02 8.52188721e+02 7.63469458e-01]	[5.11041840e+02 8.29188354e+02 6.72086656e-01]	[439.16259766 798.38018799 0.83838916]	[421.26968384 790.82666016 0.87887055]	[4.52003235e+02 7.70288818e+02 7.67528713e-01]
[418.74246216 318.58056641 0.96489042]	[434.02041626 372.53839111 0.84286284]	[380.20349121 377.54196167 0.90544617]	[364.77191162 462.33447266 0.85982138]	[362.20956421 546.97631836 0.88707358]	[482.73342896 362.32849121 0.88515359]	[503.33352661 457.2059021 0.87762415]	[508.47747803 541.81573486 0.8796221 ]	[439.30175781 541.75610352 0.82773709]	[403.27804565 541.77911377 0.76183891]	[423.92498779 667.50115967 0.86387771]	[441.75924683 770.08721924 0.91160411]	[477.63891602 541.75042725 0.75710988]	[485.36865234 677.84631348 0.81061876]	[5.16169922e+02 8.26646912e+02 7.83131182e-01]	[403.35995483 308.34976196 0.86351699]	[431.50305176 303.29238892 0.84056532]	[393.01123047 310.8984375 0.56281137]	[452.08001709 298.14477539 0.83286917]	[5.06010895e+02 8.57461670e+02 7.24095166e-01]	[5.26409424e+02 8.52393616e+02 7.63789058e-01]	[5.11090332e+02 8.31821411e+02 6.39847338e-01]	[439.15628052 798.39465332 0.8318522 ]	[421.27328491 790.83966064 0.87446415]	[4.52022919e+02 7.72728882e+02 7.56134033e-01]
[418.765625 321.15853882 0.94842666]	[434.11981201 377.58413696 0.90475899]	[380.26803589 377.74569702 0.90862846]	[362.34475708 464.9291687 0.83698851]	[359.82769775 549.53112793 0.87394398]	[482.79614258 372.53173828 0.8699255 ]	[503.34902954 462.23321533 0.89016622]	[508.50949097 544.3760376 0.87685597]	[439.2767334 541.84753418 0.83383316]	[403.25784302 541.84954834 0.77579784]	[426.35845947 667.59338379 0.85934973]	[441.76306152 770.10632324 0.91103786]	[475.16897583 541.87011719 0.75683671]	[485.33953857 685.38671875 0.84128386]	[5.13641663e+02 8.29170532e+02 7.94656754e-01]	[403.38574219 313.50402832 0.89225912]	[431.52880859 310.96112061 0.85767281]	[393.06524658 315.92947388 0.53869164]	[454.58218384 300.7199707 0.79884392]	[5.08468994e+02 8.62483765e+02 7.20696092e-01]	[5.26411926e+02 8.54859497e+02 7.62243032e-01]	[5.11030121e+02 8.34340820e+02 6.46303654e-01]	[439.13119507 798.37322998 0.83125967]	[421.26739502 790.82531738 0.88521516]	[4.52038391e+02 7.72758606e+02 7.51532972e-01]
[418.75805664 321.28573608 0.92572153]	[434.09973145 377.72775269 0.90423203]	[380.26092529 380.25366211 0.90349382]	[362.34524536 469.99264526 0.82381153]	[359.82827759 554.66589355 0.86801648]	[482.79696655 375.10305786 0.89259183]	[503.3343811 462.37908936 0.90003312]	[508.4934082 544.48077393 0.87090939]	[439.29284668 544.3571167 0.83159947]	[403.2819519 544.35821533 0.77839541]	[426.40103149 667.6661377 0.84946316]	[441.76828003 770.11676025 0.91034091]	[477.61090088 544.37353516 0.76697505]	[485.35314941 685.48101807 0.85682809]	[5.16142578e+02 8.29166504e+02 7.97678947e-01]	[403.375 315.98983765 0.90741634]	[431.47570801 313.50479126 0.86889648]	[393.05230713 316.08053589 0.52976245]	[452.05322266 305.81884766 0.77400392]	[5.11044250e+02 8.62560364e+02 6.96885645e-01]	[5.26524292e+02 8.54878967e+02 7.32268572e-01]	[5.11009460e+02 8.34304321e+02 6.44819677e-01]	[439.13565063 798.36663818 0.83724099]	[421.27059937 790.81976318 0.88937151]	[4.52052124e+02 7.72774170e+02 7.49202788e-01]
[418.80090332 328.90634155 0.90580136]	[436.54171753 380.23892212 0.90803427]	[380.29498291 382.8046875 0.88032216]	[364.76757812 475.07867432 0.82713795]	[359.79971313 559.77423096 0.90162688]	[482.80072021 377.64962769 0.91755158]	[503.30789185 464.87313843 0.89148259]	[508.49255371 546.96746826 0.85399127]	[439.30337524 546.95648193 0.80550522]	[403.32324219 546.95562744 0.7516194 ]	[428.92105103 670.12457275 0.83691591]	[441.75946045 770.109375 0.90692288]	[475.17739868 546.95623779 0.74570704]	[485.37240601 687.99127197 0.8516106 ]	[5.13643311e+02 8.31760559e+02 7.77072906e-01]	[405.87213135 316.1343689 0.904863 ]	[434.0161438 316.06634521 0.89653456]	[395.50112915 316.12854004 0.559605 ]	[452.06790161 313.46740723 0.8023771 ]	[5.05948975e+02 8.67605896e+02 6.53513968e-01]	[5.23959656e+02 8.60009460e+02 6.80319071e-01]	[5.11049469e+02 8.39473999e+02 6.02872610e-01]	[439.13378906 798.37493896 0.84539461]	[421.2739563 790.81829834 0.89257735]	[4.52045044e+02 7.72768677e+02 7.50454843e-01]
[421.15484619 334.02389526 0.93969381]	[436.60049438 380.35205078 0.9062885 ]	[380.32000732 385.3444519 0.86288774]	[364.77218628 477.60836792 0.83919853]	[359.78686523 562.29931641 0.92187142]	[482.86080933 380.12277222 0.91921896]	[503.35916138 469.99783325 0.85962111]	[508.47592163 557.17254639 0.8374486 ]	[439.33355713 549.55407715 0.78210312]	[403.35183716 547.04382324 0.72920537]	[428.95178223 670.17987061 0.82896149]	[441.76947021 770.10375977 0.90646154]	[477.64126587 552.07147217 0.73009461]	[485.37979126 688.13189697 0.84050059]	[5.16132202e+02 8.34395630e+02 7.52881289e-01]	[405.92703247 318.67880249 0.90108275]	[434.06381226 318.59637451 0.90055186]	[393.06600952 318.61947632 0.58059961]	[454.5748291 316.00680542 0.82966739]	[5.08509277e+02 8.70161743e+02 6.34618700e-01]	[5.26425049e+02 8.67581604e+02 6.64460897e-01]	[5.11080170e+02 8.47169128e+02 6.13641143e-01]	[439.12237549 798.3817749 0.84129411]	[421.25939941 790.81359863 0.89377087]	[4.52076324e+02 7.72762268e+02 7.61156857e-01]
[421.14004517 336.54312134 0.95415699]	[436.62750244 382.83642578 0.89576268]	[380.33184814 387.91223145 0.84924787]	[364.84963989 477.72375488 0.84622043]	[359.79269409 562.37506104 0.93248129]	[482.89193726 380.25656128 0.91219646]	[503.36395264 472.5619812 0.86182165]	[508.53405762 559.73400879 0.85231388]	[441.66485596 554.62884521 0.7761609 ]	[403.38851929 552.07965088 0.71315736]	[431.53317261 672.71185303 0.81447792]	[441.79260254 770.10290527 0.89560819]	[477.65011597 554.64794922 0.72719049]	[485.3638916 690.69787598 0.81991935]	[5.16131042e+02 8.44541931e+02 7.52415180e-01]	[405.89862061 321.16851807 0.87930721]	[434.06063843 318.72781372 0.88360047]	[393.04223633 318.70559692 0.54409605]	[454.64068604 316.04174805 0.84113818]	[5.11024261e+02 8.72759338e+02 6.45711780e-01]	[5.26458557e+02 8.70250671e+02 6.93241298e-01]	[5.11043640e+02 8.52188904e+02 6.28767252e-01]	[439.10488892 798.38885498 0.83480221]	[421.25057983 790.80627441 0.88865346]	[4.54571625e+02 7.72747620e+02 7.63831794e-01]
[421.14169312 336.64852905 0.95803201]	[436.69219971 387.86050415 0.88826042]	[382.74609375 392.97045898 0.84517187]	[367.36868286 480.17657471 0.8496235 ]	[359.76052856 562.46759033 0.94029641]	[482.93859863 382.75292969 0.88975209]	[503.38433838 477.61581421 0.86808127]	[508.53051758 562.23858643 0.86608648]	[441.69656372 557.26782227 0.79613936]	[405.86239624 557.21911621 0.71657526]	[434.10858154 677.76049805 0.81039685]	[441.79205322 770.11871338 0.88874334]	[477.68054199 559.73291016 0.74292815]	[485.38919067 695.74603271 0.80489135]	[5.16206787e+02 8.49760803e+02 7.60433197e-01]	[405.89447021 321.28839111 0.86123538]	[434.08755493 321.22213745 0.86940497]	[395.50085449 321.17959595 0.47998974]	[457.12536621 316.16464233 0.85709053]	[5.11066650e+02 8.75362244e+02 5.58085740e-01]	[5.26434753e+02 8.72853394e+02 6.40646100e-01]	[5.16168030e+02 8.59969238e+02 5.63093364e-01]	[439.1133728 798.36004639 0.83513445]	[421.26046753 790.79748535 0.89028454]	[4.54568024e+02 7.72769836e+02 7.57531762e-01]
[421.14093018 339.06439209 0.96007258]	[436.69372559 392.97732544 0.88607812]	[382.74319458 395.55938721 0.86566257]	[367.36114502 480.25256348 0.86102629]	[359.7701416 564.90942383 0.94145608]	[482.95510864 382.84777832 0.86904776]	[503.40167236 480.1505127 0.88417208]	[511.00485229 562.43554688 0.87154174]	[441.70358276 559.77868652 0.80896431]	[405.88412476 559.73339844 0.72566938]	[436.58776855 677.79278564 0.82285267]	[441.79684448 770.15838623 0.88129801]	[477.66897583 559.82440186 0.75153321]	[485.36291504 698.37268066 0.80481333]	[5.16193237e+02 8.49691895e+02 7.99596906e-01]	[405.88208008 323.79495239 0.85230005]	[436.54351807 323.77764893 0.86049098]	[395.50637817 321.24783325 0.45683977]	[457.17800903 318.68878174 0.84215701]	[5.11055023e+02 8.77978088e+02 6.92374706e-01]	[5.26511292e+02 8.75313782e+02 7.46309996e-01]	[5.13607422e+02 8.54852417e+02 6.51530266e-01]	[439.09979248 795.88153076 0.82058787]	[421.24914551 790.78424072 0.88052189]	[4.54584076e+02 7.75266235e+02 7.53080070e-01]
[421.15655518 339.20202637 0.95927888]	[439.04519653 395.50695801 0.89875829]	[382.75268555 395.63565063 0.87659514]	[367.41534424 480.36459351 0.85929263]	[359.78308105 565.03564453 0.91932213]	[482.96118164 385.38650513 0.85196978]	[503.40927124 480.32147217 0.91257966]	[511.00234985 564.94525146 0.86542368]	[441.71783447 562.26983643 0.81861281]	[405.91003418 559.83459473 0.73318535]	[436.57843018 680.31195068 0.81702566]	[441.81085205 770.1517334 0.87223107]	[477.66464233 562.32202148 0.76468921]	[485.37521362 703.47064209 0.81485975]	[5.16108093e+02 8.49796265e+02 7.90803671e-01]	[408.38388062 331.3949585 0.84248227]	[436.54824829 328.88766479 0.86436874]	[395.60601807 326.29815674 0.45102257]	[457.19006348 318.76565552 0.84059227]	[5.11070465e+02 8.80466797e+02 7.07359254e-01]	[5.26511169e+02 8.75335205e+02 7.65500486e-01]	[5.11016388e+02 8.57412964e+02 6.34065151e-01]	[439.09536743 798.36328125 0.81042963]	[421.24914551 790.79180908 0.87287521]	[4.54619781e+02 7.72804138e+02 7.57231116e-01]
[421.1739502 339.26901245 0.95128018]	[439.08776855 395.61444092 0.923985 ]	[382.82327271 398.07821655 0.87904668]	[369.89804077 482.84213257 0.85514891]	[359.7875061 567.49133301 0.9028796 ]	[485.36410522 390.50695801 0.83882457]	[503.39715576 480.34472656 0.92301273]	[511.03659058 565.00994873 0.85802031]	[441.67367554 562.33148193 0.82631981]	[405.85202026 562.30517578 0.74669826]	[436.56713867 680.41003418 0.81937051]	[441.81710815 770.13574219 0.8699981 ]	[477.60604858 562.38409424 0.76110721]	[485.36856079 705.96685791 0.82575887]	[5.13614136e+02 8.49781799e+02 7.90138006e-01]	[408.42095947 333.92129517 0.85228324]	[436.56658936 331.44088745 0.87422758]	[395.64205933 328.9263916 0.44650519]	[457.2204895 321.22714233 0.82736617]	[5.13635620e+02 8.77967224e+02 7.01937675e-01]	[5.28975891e+02 8.72906799e+02 7.49018848e-01]	[5.08489014e+02 8.57417053e+02 6.41992152e-01]	[439.11737061 795.89282227 0.80753589]	[421.26550293 790.78619385 0.87063324]	[4.54616791e+02 7.72783569e+02 7.49236166e-01]
[421.20068359 341.71731567 0.93557388]	[439.1178894 398.07199097 0.94469392]	[382.83972168 398.18643188 0.88122588]	[367.41696167 485.37640381 0.83480835]	[359.80718994 567.58660889 0.88744563]	[485.41424561 395.51275635 0.84356904]	[503.43362427 482.80465698 0.91620278]	[511.05474854 567.46258545 0.84969682]	[441.675354 562.40667725 0.82946044]	[405.8522644 562.3883667 0.75614303]	[436.55477905 682.89862061 0.82468033]	[441.82736206 770.14135742 0.87031448]	[477.6138916 564.84936523 0.7620154 ]	[485.36193848 705.99768066 0.83134168]	[5.13588623e+02 8.49751953e+02 7.99250484e-01]	[408.43865967 334.02639771 0.86532462]	[436.57846069 333.9291687 0.8803761 ]	[398.01950073 333.93719482 0.44152927]	[459.60525513 321.22967529 0.82424682]	[5.16170837e+02 8.77898926e+02 7.31779039e-01]	[5.29035950e+02 8.72840088e+02 7.73194849e-01]	[5.05998718e+02 8.57392517e+02 6.54605925e-01]	[439.11938477 795.89367676 0.80559278]	[421.26934814 790.7869873 0.86848408]	[4.54635345e+02 7.72777161e+02 7.50667572e-01]
[421.2008667 341.78491211 0.91940385]	[439.13668823 398.1572876 0.95286798]	[382.85559082 400.62496948 0.87962908]	[369.90365601 485.45941162 0.82748473]	[359.80899048 570.1083374 0.87235636]	[485.4730835 395.62689209 0.84836465]	[503.46697998 482.93429565 0.89218682]	[513.57427979 567.5713501 0.83707124]	[439.33590698 564.8381958 0.82905149]	[403.38009644 562.40985107 0.76540339]	[436.57891846 682.9788208 0.83734524]	[441.82150269 770.15112305 0.87100899]	[477.6015625 564.91400146 0.76187778]	[482.96984863 706.09020996 0.84692657]	[5.11092377e+02 8.49800537e+02 7.90372074e-01]	[408.43035889 336.45089722 0.87338573]	[436.56726074 334.01019287 0.88582253]	[398.0307312 336.4453125 0.44650906]	[459.59887695 323.76837158 0.81179422]	[5.18680359e+02 8.80498718e+02 7.34824657e-01]	[5.31555725e+02 8.72919312e+02 7.66975880e-01]	[5.05934692e+02 8.59932434e+02 6.48364186e-01]	[439.12399292 795.8817749 0.81064993]	[421.27035522 790.77740479 0.87311488]	[4.54614807e+02 7.72793884e+02 7.39709854e-01]
[421.22781372 346.81286621 0.89296061]	[439.16900635 398.22409058 0.95445412]	[382.86453247 400.71072388 0.87976366]	[369.90579224 488.0118103 0.81585979]	[359.79638672 575.22515869 0.87194222]	[487.95925903 398.06799316 0.85208017]	[503.50146484 485.38195801 0.87725645]	[511.09542847 572.62493896 0.82188207]	[441.66720581 564.90368652 0.82425416]	[405.81881714 564.84326172 0.76597393]	[436.64172363 682.88024902 0.83217418]	[441.81182861 770.14538574 0.87132317]	[477.61395264 564.98339844 0.75685889]	[485.34790039 708.61096191 0.82646328]	[5.11097046e+02 8.52262207e+02 7.89848745e-01]	[410.95068359 336.55197144 0.88645971]	[436.59503174 336.51916504 0.91505194]	[398.06619263 336.5163269 0.43687773]	[459.5975647 331.41864014 0.81526798]	[5.18698120e+02 8.85580383e+02 7.38857448e-01]	[5.31554382e+02 8.75419128e+02 7.48579085e-01]	[5.05923340e+02 8.62522156e+02 6.53840184e-01]	[439.13653564 795.89593506 0.80904585]	[421.27456665 790.78643799 0.87302369]	[4.54583313e+02 7.72780090e+02 7.44362414e-01]
[421.24688721 351.92276001 0.89817947]	[439.20681763 400.66885376 0.95720077]	[385.33041382 400.81454468 0.86641765]	[369.92272949 490.52041626 0.81669664]	[359.79156494 580.23284912 0.8862201 ]	[488.00421143 398.18917847 0.85823166]	[503.51260376 485.4916687 0.85838199]	[511.04714966 577.73162842 0.83242768]	[439.32873535 564.96917725 0.81337041]	[403.37536621 564.89538574 0.7638768 ]	[436.66744995 682.92022705 0.84324551]	[441.81256104 770.15814209 0.87012541]	[477.59921265 567.48083496 0.74109674]	[482.9770813 711.12042236 0.81744707]	[5.13564941e+02 8.52353271e+02 7.84771919e-01]	[410.97640991 336.67166138 0.89704287]	[436.63275146 336.62634277 0.92888618]	[3.98085236e+02 3.36621399e+02 3.83126080e-01]	[459.64239502 334.00128174 0.83088869]	[5.21205688e+02 8.88163574e+02 7.64056563e-01]	[5.31623596e+02 8.77943359e+02 7.33070731e-01]	[5.05952606e+02 8.67620972e+02 6.74021423e-01]	[439.13897705 795.88696289 0.80572766]	[421.27877808 790.78399658 0.87135971]	[4.54577606e+02 7.72794312e+02 7.36413360e-01]
[421.25039673 354.4468689 0.91331881]	[439.23825073 400.7774353 0.9614746 ]	[385.34957886 403.25952148 0.85150397]	[369.95535278 493.09136963 0.81525463]	[359.7890625 580.35803223 0.90230179]	[490.53231812 400.63510132 0.85954839]	[505.89523315 488.01223755 0.84279978]	[511.05282593 580.21685791 0.84039104]	[441.68533325 567.47033691 0.79825199]	[405.82290649 564.98724365 0.75044811]	[436.68942261 685.40374756 0.85898066]	[441.81958008 770.17114258 0.86991823]	[477.65866089 570.02593994 0.73744422]	[482.96810913 711.16601562 0.81421536]	[5.11083191e+02 8.52396179e+02 7.74873972e-01]	[411.0135498 339.08615112 0.90351516]	[436.6517334 336.70907593 0.92807764]	[398.115448 336.6914978 0.39883918]	[459.66207886 336.48312378 0.86109793]	[5.21200073e+02 8.88200867e+02 7.67844856e-01]	[5.31610657e+02 8.77979309e+02 7.31973290e-01]	[5.05948242e+02 8.67661560e+02 6.72409534e-01]	[4.39134613e+02 7.98362122e+02 7.97002375e-01]	[421.2744751 790.79907227 0.86460274]	[4.54579773e+02 7.72802551e+02 7.34646201e-01]
[421.28338623 354.56234741 0.92356211]	[439.25326538 400.82736206 0.95780307]	[387.88021851 403.25952148 0.84778643]	[369.97817993 495.61706543 0.82125729]	[359.77822876 582.79437256 0.90989268]	[490.51126099 400.72799683 0.85923868]	[505.91088867 493.109375 0.83730853]	[511.08502197 580.36566162 0.86026222]	[441.69793701 567.50006104 0.79319644]	[405.83319092 564.98974609 0.74662536]	[436.67059326 685.43743896 0.85381722]	[441.81268311 770.1741333 0.87039101]	[477.6835022 570.08081055 0.73626041]	[482.96365356 711.15301514 0.81605428]	[5.13607361e+02 8.54829224e+02 7.68664122e-01]	[413.52471924 339.19741821 0.90364331]	[436.68405151 339.14593506 0.92576677]	[398.14926147 339.08874512 0.40658316]	[459.72518921 336.55596924 0.88841796]	[5.21234436e+02 8.90642944e+02 7.72827625e-01]	[5.34126465e+02 8.80496094e+02 7.31961608e-01]	[5.06006927e+02 8.70127930e+02 6.60984516e-01]	[439.13754272 798.35900879 0.80297256]	[421.27865601 790.79351807 0.86827195]	[4.54565094e+02 7.72802185e+02 7.34656811e-01]
[421.31155396 356.96331787 0.92138052]	[439.26855469 400.87689209 0.95342827]	[387.91168213 403.31091309 0.84013325]	[372.46780396 495.69845581 0.83391076]	[359.7868042 582.8717041 0.91858494]	[490.5418396 400.77468872 0.85630918]	[505.92199707 495.62683105 0.84681779]	[513.56573486 582.82562256 0.86860865]	[441.69961548 567.50335693 0.79406035]	[405.82940674 564.9887085 0.74759376]	[439.07369995 685.39697266 0.86144024]	[441.80908203 770.18322754 0.87058997]	[477.69046021 570.09423828 0.73561746]	[485.37176514 711.1918335 0.81210434]	[5.16148743e+02 8.54910278e+02 7.71727502e-01]	[413.59103394 339.21240234 0.90914887]	[439.08746338 339.20489502 0.92842716]	[398.20944214 339.08181763 0.40969622]	[459.78244019 336.64093018 0.90083516]	[5.21351501e+02 8.88210876e+02 7.69665062e-01]	[5.39185059e+02 8.77970825e+02 7.47413695e-01]	[5.08475311e+02 8.70230103e+02 6.67949140e-01]	[439.14083862 795.89776611 0.80815107]	[421.2824707 790.78863525 0.86937511]	[4.54553619e+02 7.72814392e+02 7.42212951e-01]
[421.34164429 356.98010254 0.92167836]	[439.29748535 400.86572266 0.956936 ]	[390.43560791 403.29653931 0.84205383]	[372.44528198 498.12158203 0.8312723 ]	[359.80059814 582.878479 0.91568899]	[490.57217407 400.77258301 0.85697496]	[505.94052124 495.66156006 0.85003799]	[513.61541748 582.81079102 0.87110877]	[441.69552612 567.52081299 0.79410869]	[403.39898682 564.98272705 0.74947 ]	[439.06793213 682.98046875 0.85291719]	[441.80541992 770.1786499 0.87017351]	[477.69720459 572.59771729 0.73852831]	[485.39678955 711.21160889 0.80994844]	[5.18643799e+02 8.57425110e+02 7.72478163e-01]	[416.04071045 339.21331787 0.91590661]	[439.12545776 339.21929932 0.93371141]	[398.24560547 339.07989502 0.42171323]	[459.80847168 336.66766357 0.90345228]	[5.21383118e+02 8.88200134e+02 7.58090734e-01]	[5.39216736e+02 8.77972229e+02 7.45631993e-01]	[5.11011261e+02 8.70305176e+02 6.63729072e-01]	[439.1317749 798.35614014 0.80998713]	[421.2800293 790.79614258 0.87065864]	[4.54550507e+02 7.72808228e+02 7.44109929e-01]
[421.35958862 356.9883728 0.92286891]	[439.32171631 400.8678894 0.95342851]	[390.45874023 403.26754761 0.84458405]	[372.4770813 495.69067383 0.83180022]	[359.79949951 582.86065674 0.91272318]	[493.06814575 400.79705811 0.85548049]	[505.97296143 498.12466431 0.85256279]	[513.63018799 582.79180908 0.87069619]	[441.70248413 567.51641846 0.79437703]	[405.82733154 564.98236084 0.75050688]	[439.06985474 682.9576416 0.85267413]	[441.80215454 770.15704346 0.87246734]	[477.69818115 572.5904541 0.7399888 ]	[485.38937378 711.2086792 0.81161541]	[5.16187561e+02 8.57365662e+02 7.72291660e-01]	[416.05752563 339.212677 0.91797733]	[439.15655518 339.22912598 0.93663144]	[3.98260498e+02 3.39077148e+02 3.97414267e-01]	[459.8453064 336.69741821 0.89792728]	[5.21335510e+02 8.88194519e+02 7.67032206e-01]	[5.36732544e+02 8.77969971e+02 7.45093405e-01]	[5.08511261e+02 8.70250916e+02 6.65566027e-01]	[439.14279175 798.35968018 0.81010365]	[421.28192139 790.79681396 0.86875409]	[4.52089783e+02 7.72775513e+02 7.46761143e-01]
[421.38583374 356.99902344 0.9210971 ]	[439.33197021 400.87518311 0.95348442]	[390.4704895 403.27853394 0.84676641]	[372.46572876 498.12094116 0.83289951]	[359.79956055 582.86804199 0.91062737]	[493.07684326 400.79443359 0.85700321]	[505.9942627 495.69287109 0.85093147]	[513.62866211 582.75323486 0.86218822]	[441.70022583 567.54864502 0.79017234]	[405.82113647 565.00256348 0.74763346]	[439.0803833 682.9553833 0.85437453]	[441.81311035 770.16503906 0.87156993]	[477.69763184 572.63769531 0.73999476]	[485.38476562 711.23913574 0.80956793]	[5.16139099e+02 8.54883484e+02 7.72519767e-01]	[416.07403564 339.22537231 0.91828275]	[439.17684937 339.23608398 0.93967813]	[398.27450562 339.08880615 0.40342224]	[459.84686279 336.68634033 0.89984757]	[5.21264343e+02 8.88226685e+02 7.77865589e-01]	[5.34172729e+02 8.80472046e+02 7.41052151e-01]	[5.08497589e+02 8.70171692e+02 6.63970828e-01]	[439.14880371 795.87713623 0.81549978]	[421.28305054 790.77374268 0.87548703]	[4.54553558e+02 7.72796448e+02 7.45532751e-01]
[423.77438354 357.00320435 0.91729558]	[439.32577515 403.24905396 0.95275497]	[390.48071289 403.28671265 0.84541154]	[372.45428467 498.13415527 0.83429903]	[359.80889893 582.88726807 0.91257715]	[493.07980347 400.79153442 0.85854983]	[506.00271606 495.69235229 0.84930873]	[513.61114502 582.76568604 0.86422241]	[441.69113159 570.02197266 0.78496063]	[403.39047241 565.01934814 0.74312729]	[439.06878662 685.44934082 0.87110466]	[441.8112793 770.15966797 0.87390584]	[477.69192505 575.14178467 0.73757297]	[485.37338257 713.6998291 0.80754435]	[5.16143799e+02 8.54912292e+02 7.68766105e-01]	[416.08804321 339.23043823 0.91845483]	[439.19372559 339.23013306 0.94355285]	[398.27590942 339.10733032 0.40283981]	[462.19580078 336.68502808 0.89253181]	[5.21263000e+02 8.90712952e+02 7.93472707e-01]	[5.34169739e+02 8.83071655e+02 7.43404686e-01]	[5.08495758e+02 8.70191895e+02 6.67139947e-01]	[439.15005493 795.89172363 0.81322056]	[421.28405762 790.77984619 0.87225091]	[4.54549133e+02 7.72782715e+02 7.47979462e-01]
[423.79257202 357.00634766 0.91745186]	[439.33377075 403.24615479 0.95317566]	[390.49609375 403.28048706 0.84618765]	[372.45147705 498.12658691 0.83243418]	[359.80941772 582.89031982 0.91372335]	[493.08575439 400.79779053 0.8578555 ]	[506.01364136 498.12548828 0.85315561]	[513.6182251 582.76257324 0.8669914 ]	[441.66912842 567.5524292 0.79103351]	[403.37475586 565.00488281 0.74909389]	[439.06228638 685.46252441 0.86902368]	[441.80978394 770.18084717 0.87239337]	[477.66244507 572.63360596 0.73775977]	[485.36749268 713.72314453 0.80483192]	[5.16159851e+02 8.57359009e+02 7.66991854e-01]	[416.09741211 339.23052979 0.91976202]	[439.20889282 339.22702026 0.94554734]	[400.61129761 339.11190796 0.41665694]	[462.20385742 336.68777466 0.89336133]	[5.21270020e+02 8.90724487e+02 7.96181798e-01]	[5.36648010e+02 8.83087280e+02 7.44334817e-01]	[5.08507416e+02 8.70209045e+02 6.68100059e-01]	[439.14041138 795.89117432 0.81046182]	[421.28170776 790.78106689 0.87118286]	[4.54548157e+02 7.72816772e+02 7.43280470e-01]
[423.78585815 357.00183105 0.91707832]	[439.31195068 400.87738037 0.95543844]	[390.48849487 403.26040649 0.8475281 ]	[369.96426392 498.1418457 0.83417052]	[359.78796387 582.90008545 0.92068028]	[493.04730225 400.80566406 0.85476047]	[506.01394653 498.1355896 0.8565805 ]	[513.64666748 582.76342773 0.87141514]	[439.29690552 567.53997803 0.79747146]	[403.3263855 565.01361084 0.75309384]	[436.69802856 685.43408203 0.86496186]	[441.80767822 770.19360352 0.87173021]	[475.16964722 572.59643555 0.72904146]	[482.97085571 711.22479248 0.8042866 ]	[5.13631226e+02 8.54823730e+02 7.73050308e-01]	[416.09725952 339.23098755 0.91920805]	[439.20123291 339.22402954 0.94450849]	[400.61206055 339.10983276 0.40452096]	[462.19967651 336.6824646 0.89362496]	[5.18784363e+02 8.90691345e+02 7.84288466e-01]	[5.31611816e+02 8.83050903e+02 7.40440607e-01]	[5.08460907e+02 8.67693970e+02 6.57689035e-01]	[439.13882446 795.89483643 0.80759043]	[421.2833252 790.78613281 0.86745906]	[4.54547577e+02 7.75282349e+02 7.40034461e-01]
[421.40005493 356.97094727 0.91266215]	[439.28662109 403.24319458 0.95425069]	[390.46688843 403.26199341 0.84626693]	[369.96148682 498.1300354 0.82859147]	[359.7829895 582.85168457 0.91549176]	[490.54003906 400.7868042 0.85588199]	[505.95495605 495.62713623 0.85229528]	[516.13269043 580.33807373 0.86756092]	[439.23931885 567.4887085 0.79955447]	[400.87356567 564.97625732 0.76138455]	[436.61981201 685.49456787 0.84804511]	[441.80239868 770.14044189 0.87544602]	[475.0993042 570.06225586 0.72541535]	[482.97479248 711.20306396 0.79619056]	[5.13619324e+02 8.54819458e+02 7.74807215e-01]	[416.08258057 339.20297241 0.9214946 ]	[439.17715454 339.19683838 0.94110799]	[398.28097534 339.10604858 0.39867738]	[459.84188843 336.67645264 0.89652205]	[5.18786255e+02 8.90640015e+02 7.65544236e-01]	[5.31595215e+02 8.80536377e+02 7.30186403e-01]	[5.08450165e+02 8.67699829e+02 6.62393153e-01]	[439.12561035 798.38018799 0.8125388 ]	[421.28057861 790.79150391 0.87586677]	[4.52084381e+02 7.72754517e+02 7.49084294e-01]
[421.39892578 354.58712769 0.90734196]	[439.25662231 403.24371338 0.95624334]	[387.90826416 403.28713989 0.8423205 ]	[369.89312744 495.6116333 0.8174454 ]	[359.76873779 582.80389404 0.91246396]	[490.51498413 400.76635742 0.85982549]	[505.8888855 490.55450439 0.84576595]	[516.14978027 582.74841309 0.87176979]	[439.24191284 565.03442383 0.80690265]	[403.24667358 564.93121338 0.76768994]	[434.11419678 685.51568604 0.82736814]	[441.79818726 770.08416748 0.87570828]	[475.12145996 570.03515625 0.72821355]	[485.35211182 711.21435547 0.7952798 ]	[5.13567200e+02 8.52388367e+02 7.78872550e-01]	[416.07885742 339.19006348 0.92028058]	[439.16140747 339.16253662 0.94094908]	[398.27154541 339.11288452 0.44795659]	[459.80227661 336.65005493 0.89636827]	[5.18771423e+02 8.88219421e+02 7.54605293e-01]	[5.31589172e+02 8.80488647e+02 7.21575081e-01]	[5.05973145e+02 8.67637451e+02 6.61570311e-01]	[439.16687012 798.37640381 0.81947774]	[421.322052 790.79681396 0.87181532]	[4.52065430e+02 7.70257446e+02 7.51851737e-01]
[421.31045532 354.51815796 0.9150933 ]	[439.22457886 400.81158447 0.96006954]	[385.38751221 400.87374878 0.85083729]	[367.36532593 495.59326172 0.81652725]	[359.79003906 582.74969482 0.90262485]	[488.01501465 400.67486572 0.86525941]	[503.50665283 490.56222534 0.8478871 ]	[516.14978027 580.34985352 0.87027013]	[439.22439575 564.93859863 0.82605654]	[400.86117554 564.84942627 0.78005558]	[428.97766113 685.43035889 0.80604035]	[441.78845215 770.07385254 0.88233012]	[475.07290649 567.47161865 0.74158746]	[482.96377563 708.69061279 0.80690461]	[5.13608887e+02 8.54848633e+02 7.72105098e-01]	[413.57629395 339.13897705 0.91429967]	[439.08547974 339.12304688 0.93190426]	[398.19973755 339.0559082 0.43649825]	[459.74331665 336.59075928 0.8876704 ]	[5.21268616e+02 8.90681152e+02 7.67392993e-01]	[5.34166077e+02 8.80537170e+02 7.24307477e-01]	[5.05980957e+02 8.70136047e+02 6.76087558e-01]	[439.16439819 798.38842773 0.82372683]	[421.31796265 790.80651855 0.8775124 ]	[4.52076691e+02 7.70249329e+02 7.62366712e-01]
[421.29501343 351.9616394 0.89841294]	[439.19628906 400.72119141 0.9594425 ]	[385.32907104 400.82446289 0.86738074]	[364.83395386 495.61047363 0.82699275]	[359.8102417 580.27532959 0.8912394 ]	[487.97583008 398.22644043 0.86679375]	[503.47836304 487.97280884 0.86647475]	[516.16046143 577.77770996 0.84631485]	[439.21343994 564.88616943 0.83373338]	[400.84841919 562.44140625 0.7909497 ]	[426.45196533 685.39422607 0.81474262]	[441.7833252 770.07641602 0.8916707 ]	[472.58917236 564.99554443 0.74985439]	[482.92324829 708.54370117 0.82608038]	[5.11070496e+02 8.52267822e+02 7.89250672e-01]	[413.52615356 336.69702148 0.90560842]	[436.69628906 336.66418457 0.93409163]	[3.98158386e+02 3.36646820e+02 3.97629380e-01]	[459.70187378 336.48065186 0.85649896]	[5.18697205e+02 8.88153076e+02 7.33158231e-01]	[5.29070007e+02 8.77972534e+02 7.24161327e-01]	[5.05885162e+02 8.62499573e+02 6.62248671e-01]	[439.16067505 798.37408447 0.82139289]	[421.3145752 790.8069458 0.87810439]	[452.08755493 770.2590332 0.77034134]
[421.29354858 344.33892822 0.88794959]	[439.1789856 398.25091553 0.9574762 ]	[385.30535889 400.72192383 0.87747031]	[364.85766602 490.50872803 0.81437802]	[359.82052612 575.16094971 0.86448425]	[487.95761108 398.09326172 0.8544178 ]	[503.44152832 482.95050049 0.89809322]	[516.15545654 570.11010742 0.83718407]	[439.15774536 562.4107666 0.82823843]	[400.81173706 562.36865234 0.79758561]	[423.92208862 682.95654297 0.8284201 ]	[441.78121948 770.08575439 0.89239895]	[470.01174927 564.88171387 0.7478016 ]	[482.8788147 706.02960205 0.84748071]	[5.08531006e+02 8.49730042e+02 7.78368115e-01]	[413.50552368 336.55404663 0.89251375]	[436.65182495 336.50082397 0.9226265 ]	[398.12512207 336.49731445 0.42393211]	[459.66470337 331.42724609 0.81618381]	[5.16131592e+02 8.77960571e+02 6.60685062e-01]	[5.26529907e+02 8.72868164e+02 7.12641299e-01]	[5.03458435e+02 8.54894958e+02 6.40864611e-01]	[439.13058472 798.3682251 0.82175982]	[421.29138184 790.79705811 0.88892037]	[454.56085205 770.26916504 0.77188528]
[421.19003296 341.67904663 0.94116026]	[439.1491394 398.04830933 0.94546241]	[385.28894043 398.131073 0.87035865]	[367.36813354 482.94082642 0.83893597]	[359.81384277 570.02337646 0.87732971]	[485.48583984 393.065979 0.82742953]	[503.42324829 482.76428223 0.92254704]	[513.58502197 567.47229004 0.85197461]	[439.20196533 562.28637695 0.82334602]	[400.83248901 559.82739258 0.76749992]	[423.86654663 682.87353516 0.83478397]	[441.79867554 767.71630859 0.88915622]	[472.55929565 562.37145996 0.74654305]	[482.91772461 703.47808838 0.83270878]	[5.13588684e+02 8.49617798e+02 7.80680299e-01]	[410.94158936 333.95822144 0.84726924]	[436.59661865 333.92095947 0.87824541]	[3.98074738e+02 3.31409637e+02 3.35911930e-01]	[459.67666626 321.27069092 0.82484508]	[5.16140747e+02 8.72856018e+02 7.03057766e-01]	[5.26517151e+02 8.70289612e+02 7.28738308e-01]	[5.05986206e+02 8.54800415e+02 6.52164638e-01]	[439.12243652 795.89471436 0.82335353]	[421.29290771 790.77770996 0.89119852]	[454.61889648 770.24328613 0.78173363]
[421.20788574 339.16296387 0.96142638]	[439.12011719 393.03991699 0.91422999]	[382.81149292 395.54467773 0.85770619]	[367.38314819 480.36346436 0.85309625]	[359.79553223 564.91986084 0.9311713 ]	[485.44277954 385.35668945 0.84150428]	[503.40264893 480.15579224 0.89625823]	[511.02285767 564.86981201 0.87671196]	[439.2260437 557.2276001 0.80068755]	[403.24642944 554.6652832 0.73638183]	[423.77545166 675.27874756 0.83472693]	[441.77316284 767.69909668 0.90170962]	[475.07168579 559.74731445 0.72952229]	[482.94091797 693.21325684 0.81947374]	[5.11077545e+02 8.34339050e+02 7.44579554e-01]	[410.95074463 326.36447144 0.83377653]	[436.64416504 328.86184692 0.87596518]	[398.02838135 321.22558594 0.41188523]	[459.65908813 318.75274658 0.84521514]	[5.05915222e+02 8.62549988e+02 6.03068233e-01]	[5.23869446e+02 8.59942505e+02 6.58366144e-01]	[5.11063965e+02 8.47107788e+02 5.78439116e-01]	[439.13571167 795.88006592 0.83493245]	[421.29312134 790.78259277 0.8905319 ]	[454.59335327 770.23699951 0.77408367]
[421.20770264 339.16326904 0.96147877]	[439.12054443 393.04074097 0.9144637 ]	[382.81143188 395.54415894 0.85764909]	[367.38317871 480.35595703 0.85455632]	[359.79574585 564.91760254 0.93178642]	[485.44500732 385.35836792 0.84085715]	[503.40646362 480.18075562 0.90098572]	[511.01641846 564.86065674 0.87783986]	[439.22381592 557.22515869 0.80053234]	[403.24551392 554.66375732 0.73664552]	[423.7789917 675.27807617 0.83465934]	[441.77182007 767.70178223 0.90210438]	[475.06750488 559.7434082 0.72898203]	[482.93795776 693.21356201 0.82023853]	[5.11079224e+02 8.34334717e+02 7.44684279e-01]	[410.95080566 326.36557007 0.83365434]	[436.64425659 328.86135864 0.87595189]	[398.02874756 321.22808838 0.40986976]	[459.66040039 318.75253296 0.84525168]	[5.05920044e+02 8.62546997e+02 6.03258431e-01]	[5.23874573e+02 8.59937744e+02 6.58691227e-01]	[5.11064789e+02 8.47102661e+02 5.77481449e-01]	[439.13299561 795.87365723 0.83523166]	[421.29058838 790.77923584 0.89200151]	[454.59298706 770.24609375 0.77223247]
[421.2081604 336.5657959 0.95003313]	[439.07922363 382.81549072 0.92178971]	[382.7857666 385.40557861 0.83804572]	[364.83843994 477.63867188 0.83602911]	[362.22750854 562.41375732 0.92064011]	[485.3928833 380.26257324 0.89309072]	[503.40270996 472.53500366 0.86796033]	[508.47735596 559.70965576 0.853028 ]	[439.21414185 546.980896 0.80625391]	[400.85934448 546.93029785 0.76030451]	[421.40042114 670.19616699 0.85566014]	[441.76367188 767.67254639 0.91062868]	[475.06903076 547.03582764 0.73130661]	[485.39083862 688.06713867 0.85168946]	[5.18676636e+02 8.31806519e+02 7.89783716e-01]	[408.44570923 321.19113159 0.86622381]	[436.57424927 318.77813721 0.88936698]	[395.58355713 318.69003296 0.41359603]	[457.21731567 316.10681152 0.861287 ]	[5.18669250e+02 8.59985962e+02 6.78400993e-01]	[5.31546448e+02 8.54830322e+02 7.13924289e-01]	[5.13631531e+02 8.44594727e+02 5.98894358e-01]	[439.13052368 795.90063477 0.83868521]	[421.27435303 790.79638672 0.89342511]	[454.56558228 770.1963501 0.77926391]
[421.20037842 328.90649414 0.90204799]	[439.05749512 380.10345459 0.93764371]	[382.74594116 380.27365112 0.88703066]	[364.80331421 472.556427 0.81835425]	[362.26882935 559.7197876 0.86930609]	[485.34753418 377.57281494 0.88532054]	[503.41867065 462.4145813 0.90390587]	[508.47540283 546.95385742 0.85940617]	[439.26876831 544.31738281 0.8381027 ]	[400.87359619 544.31695557 0.78069603]	[421.32763672 667.57946777 0.9038536 ]	[441.71795654 767.64025879 0.92047 ]	[475.17739868 544.3460083 0.76712006]	[485.45892334 682.96679688 0.8303324 ]	[521.18493652 829.26031494 0.82959193]	[408.44610596 316.14047241 0.89226216]	[436.55432129 316.08584595 0.91004312]	[398.04107666 316.12231445 0.43694893]	[457.15582275 313.48257446 0.81809902]	[5.16204834e+02 8.57403809e+02 6.55086875e-01]	[5.29037292e+02 8.52366821e+02 7.02257216e-01]	[5.18722961e+02 8.39491150e+02 6.21412754e-01]	[439.11315918 795.86633301 0.85792375]	[421.25582886 790.77325439 0.91118664]	[452.00909424 770.19793701 0.77813911]
[421.16375732 316.14804077 0.95793706]	[436.65441895 362.31115723 0.90304399]	[380.33886719 367.42416382 0.84460813]	[364.85012817 459.66357422 0.84569335]	[364.77282715 544.300354 0.88680327]	[482.92550659 359.73797607 0.90918493]	[503.38049316 452.05725098 0.86522287]	[508.47164917 534.14367676 0.83491296]	[439.30700684 526.45178223 0.80114454]	[403.27148438 526.46350098 0.7459206 ]	[421.26394653 662.35119629 0.87836534]	[441.70690918 767.63916016 0.92438483]	[477.66275024 526.44445801 0.75402349]	[488.00805664 665.01409912 0.83294666]	[521.36706543 811.14593506 0.81308353]	[408.40267944 300.77731323 0.85528129]	[436.55114746 303.19720459 0.86416519]	[395.53704834 298.2434082 0.50636011]	[457.14083862 298.09442139 0.86556011]	[5.18711548e+02 8.34380188e+02 5.03963113e-01]	[5.31609497e+02 8.31869019e+02 5.49042284e-01]	[5.21313232e+02 8.18950745e+02 5.79111338e-01]	[439.16577148 795.87017822 0.84506243]	[421.27713013 790.78869629 0.89038789]	[449.48779297 770.237854 0.77089179]
[421.17297363 313.43722534 0.92708129]	[436.61529541 359.63232422 0.92906928]	[380.3147583 362.21868896 0.88067305]	[364.77194214 454.56872559 0.81980866]	[364.83639526 541.69403076 0.85466623]	[482.89746094 357.05004883 0.89752942]	[503.3505249 444.37298584 0.88690406]	[508.47360229 523.91589355 0.88015705]	[439.33624268 523.8034668 0.83660305]	[403.31808472 523.83062744 0.76732707]	[421.31088257 657.25750732 0.86127269]	[441.7074585 767.61254883 0.92813945]	[477.67776489 523.79150391 0.78255945]	[495.63769531 662.43078613 0.82828563]	[523.83850098 806.0871582 0.82812059]	[408.42218018 298.09860229 0.90033543]	[434.08300781 298.0256958 0.90101987]	[395.5909729 298.04440308 0.50973606]	[457.06878662 295.42175293 0.83541012]	[5.21246338e+02 8.31867004e+02 7.00982809e-01]	[5.36718567e+02 8.31657532e+02 6.94806218e-01]	[5.23844421e+02 8.11274536e+02 6.90872431e-01]	[439.13510132 795.84973145 0.83176905]	[421.2381897 790.77423096 0.87940228]	[449.49230957 770.24023438 0.78227735]
[421.14208984 300.65219116 0.94015276]	[436.66177368 354.57467651 0.91083556]	[382.74890137 357.08850098 0.88694775]	[367.38882446 444.3453064 0.82059169]	[369.91125488 528.98638916 0.81814426]	[482.89990234 349.38388062 0.84660929]	[503.36245728 439.20202637 0.90113389]	[508.46893311 521.2489624 0.8813507 ]	[441.68823242 518.70367432 0.80178213]	[403.32778931 518.72583008 0.73730099]	[421.31045532 649.56652832 0.88335538]	[441.68536377 767.62823486 0.93231887]	[480.12826538 518.66998291 0.75426471]	[498.15161133 654.68322754 0.81247187]	[523.95098877 793.22387695 0.84396356]	[405.90240479 292.99325562 0.87310243]	[434.03607178 292.89401245 0.86457115]	[395.55899048 292.98825073 0.51355267]	[454.64996338 280.23471069 0.79880071]	[5.21297180e+02 8.26538452e+02 7.20243573e-01]	[5.39261536e+02 8.21445190e+02 6.99151814e-01]	[5.23960388e+02 8.03513733e+02 6.85848117e-01]	[439.1583252 795.84576416 0.8395834 ]	[421.24432373 790.78118896 0.88528222]	[446.97238159 770.28302002 0.77578384]
[418.80865479 298.02236938 0.9645068 ]	[436.61639404 341.81964111 0.88556844]	[380.3347168 349.42379761 0.84444988]	[367.39950562 439.22958374 0.8478291 ]	[369.97561646 523.76715088 0.86582696]	[482.88085938 339.23638916 0.91233701]	[503.40505981 426.43237305 0.87545502]	[508.47640991 505.98187256 0.8430028 ]	[441.71884155 508.47814941 0.78313792]	[403.37765503 508.4934082 0.72118294]	[421.34573364 647.0166626 0.90075833]	[441.68417358 767.62963867 0.93208039]	[480.14263916 505.980896 0.76167405]	[498.24673462 647.04693604 0.87798506]	[526.47076416 788.16937256 0.83789122]	[405.88525391 285.28118896 0.84831315]	[434.05334473 282.7338562 0.8554939 ]	[395.49224854 280.24386597 0.49324986]	[457.08123779 277.57626343 0.85905999]	[5.21385376e+02 8.13792358e+02 7.22883463e-01]	[5.41747925e+02 8.11260925e+02 7.48787820e-01]	[5.28993713e+02 7.93261780e+02 6.96984112e-01]	[439.18917847 795.84246826 0.85215032]	[421.27062988 790.77886963 0.8960892 ]	[4.46941315e+02 7.70310547e+02 7.66732574e-01]
[421.13339233 298.02453613 0.96460164]	[436.62008667 341.82260132 0.88571894]	[380.33761597 349.42712402 0.84370601]	[367.40185547 439.23684692 0.84634429]	[369.98699951 523.77227783 0.86529797]	[482.88171387 339.23632812 0.91224641]	[503.40112305 426.45068359 0.87454796]	[508.48361206 505.9914856 0.84138936]	[441.72033691 508.48867798 0.78166926]	[403.38446045 508.50598145 0.71857727]	[421.3515625 646.98895264 0.89849055]	[441.68667603 767.62115479 0.93214297]	[480.14068604 505.98950195 0.75988597]	[498.23880005 647.03753662 0.87680471]	[526.46563721 788.17388916 0.83883315]	[405.8861084 285.29019165 0.84767044]	[434.05090332 282.73635864 0.85509902]	[395.50482178 282.6690979 0.49236825]	[457.07928467 277.57458496 0.85870051]	[5.21379517e+02 8.13796082e+02 7.22447813e-01]	[5.41740112e+02 8.11267578e+02 7.48711586e-01]	[5.28992126e+02 7.93265503e+02 6.98724508e-01]	[439.18972778 795.85675049 0.84715748]	[421.26937866 790.78985596 0.89150822]	[446.94464111 770.29724121 0.77054173]
[421.14031982 293.02197266 0.93904078]	[436.62716675 339.11743164 0.9343459 ]	[380.33364868 341.69842529 0.87709516]	[367.40228271 434.10971069 0.80598426]	[372.53915405 518.77294922 0.85206318]	[482.88131714 336.54611206 0.90287066]	[503.39801025 421.27584839 0.91301364]	[508.51034546 503.30142212 0.87992233]	[441.78140259 503.34634399 0.81978625]	[405.88208008 503.42221069 0.74707532]	[423.81646729 644.49578857 0.87666672]	[441.68978882 767.60467529 0.92925107]	[480.19677734 503.28768921 0.80360305]	[500.67019653 644.43200684 0.88725919]	[526.4977417 783.00268555 0.80506158]	[405.91247559 277.69366455 0.88623357]	[434.01397705 277.60919189 0.88660997]	[395.51412964 277.53701782 0.50076586]	[454.572052 272.4725647 0.81081402]	[5.21370239e+02 8.11183044e+02 7.89734781e-01]	[5.39296631e+02 8.08693054e+02 7.73458242e-01]	[5.29024902e+02 7.90589111e+02 7.17089951e-01]	[439.19848633 795.85742188 0.84812814]	[421.27120972 790.78875732 0.89137 ]	[4.46918274e+02 7.70299866e+02 7.64862478e-01]
[421.15615845 282.72592163 0.91161239]	[436.66958618 336.53753662 0.92827362]	[382.75848389 339.07617188 0.88912982]	[372.48660278 423.92214966 0.81300604]	[374.98074341 508.51803589 0.82228708]	[482.88647461 331.45452881 0.85861701]	[503.39016724 418.64022827 0.90506637]	[508.54324341 500.65658569 0.86456633]	[441.83538818 500.7562561 0.8135044 ]	[408.45025635 500.84893799 0.74363971]	[423.88647461 639.29083252 0.82931215]	[441.69003296 767.55377197 0.92200434]	[480.22131348 500.70910645 0.79732025]	[500.64599609 636.75567627 0.83326149]	[526.4342041 772.83105469 0.8107022 ]	[405.92330933 274.96594238 0.88837975]	[434.07324219 274.91809082 0.8934567 ]	[395.57247925 274.98052979 0.53047448]	[457.07522583 269.83483887 0.79663247]	[5.21320740e+02 8.08517273e+02 7.90765941e-01]	[5.39281860e+02 8.05995483e+02 7.49060690e-01]	[5.26515320e+02 7.88012756e+02 6.92140460e-01]	[439.18591309 795.84265137 0.85572273]	[421.25991821 790.76751709 0.89942837]	[4.46920258e+02 7.70266602e+02 7.64486611e-01]
[421.17953491 277.68984985 0.95010185]	[436.6758728 323.80914307 0.88502371]	[382.72891235 331.45257568 0.85522366]	[372.54440308 418.71286011 0.87133354]	[375.07116699 503.34332275 0.89448881]	[482.96270752 318.76693726 0.89597511]	[503.41867065 405.9213562 0.87320101]	[513.62347412 487.9777832 0.82333821]	[441.93634033 493.11715698 0.76743925]	[413.49856567 498.17636108 0.72024399]	[426.38040161 631.67224121 0.82300889]	[441.6725769 767.53393555 0.91416395]	[480.32330322 490.51464844 0.77846575]	[498.27468872 626.53808594 0.88911968]	[523.91967773 767.6217041 0.88778096]	[408.44424438 269.91317749 0.84802413]	[436.55441284 269.86682129 0.873761 ]	[395.57525635 264.70794678 0.55294621]	[457.1164856 257.18783569 0.83979851]	[5.16182312e+02 7.95849304e+02 7.87112772e-01]	[5.31598816e+02 7.93271118e+02 7.81942785e-01]	[5.26484741e+02 7.72773560e+02 7.33952999e-01]	[439.16851807 795.84069824 0.84949189]	[421.24746704 790.76416016 0.89797407]	[444.44662476 770.26361084 0.77869451]
[421.19100952 277.59472656 0.95697749]	[436.69644165 321.22366333 0.91541463]	[382.75262451 326.32965088 0.84097242]	[372.53320312 418.56390381 0.8494305 ]	[375.08795166 500.82913208 0.89571744]	[482.94549561 318.65380859 0.914572 ]	[503.42019653 403.35440063 0.89114076]	[516.19433594 485.42388916 0.85471112]	[444.35354614 490.51928711 0.76592547]	[413.59399414 495.63168335 0.72863477]	[428.96246338 631.63519287 0.81968904]	[441.67852783 767.52886963 0.91440284]	[480.35263062 487.93209839 0.79060358]	[498.25906372 626.47460938 0.89434421]	[523.79174805 765.07836914 0.89007747]	[408.44369507 267.28262329 0.83232343]	[436.60290527 267.28094482 0.87173021]	[395.51882935 259.67166138 0.52234042]	[457.18133545 257.12756348 0.85995114]	[513.59344482 795.86901855 0.7979641 ]	[528.99725342 793.23657227 0.80099022]	[523.97314453 770.24249268 0.77454138]	[439.14654541 795.80432129 0.85524327]	[421.23083496 790.72814941 0.90324253]	[446.87228394 770.27362061 0.77332205]
[421.24765015 277.52609253 0.95620888]	[439.07043457 321.16149902 0.92849767]	[382.75756836 323.82421875 0.84203672]	[375.0020752 416.12915039 0.85303849]	[377.53570557 500.75604248 0.89985567]	[482.9475708 318.58084106 0.91689384]	[503.45077515 403.30371094 0.89408797]	[518.668396 485.3921814 0.87083572]	[444.40014648 487.92837524 0.76764351]	[416.04800415 493.05682373 0.72957063]	[431.48880005 629.14678955 0.81291693]	[441.6730957 767.53479004 0.91661429]	[480.3793335 485.38186646 0.80427247]	[498.26980591 626.39715576 0.89394206]	[521.32458496 765.01531982 0.88805526]	[408.47946167 262.25286865 0.83583623]	[436.64935303 262.24176025 0.8824504 ]	[395.55593872 259.58959961 0.51820523]	[457.21765137 257.02645874 0.87467813]	[5.11040039e+02 7.95883606e+02 7.91829467e-01]	[526.50842285 790.82836914 0.80353647]	[5.23783447e+02 7.70197205e+02 7.59313047e-01]	[439.15219116 793.36474609 0.86129427]	[421.23742676 790.7164917 0.90562981]	[444.4369812 770.28979492 0.77940923]
[421.31488037 277.50238037 0.94657862]	[439.11029053 321.14764404 0.9373951 ]	[382.80703735 323.76171875 0.84254771]	[375.09738159 416.11752319 0.86488765]	[377.61297607 500.7913208 0.91749406]	[485.35470581 318.58874512 0.90965337]	[503.46707153 403.31088257 0.88368446]	[518.70928955 485.38195801 0.87855428]	[444.40872192 487.96279907 0.76205182]	[416.05184937 493.09152222 0.72622335]	[431.51159668 629.07409668 0.81668991]	[441.69723511 767.53039551 0.91251123]	[482.71810913 485.40640259 0.8033725 ]	[498.23831177 623.99157715 0.89184213]	[521.2142334 764.97540283 0.8657198 ]	[413.49014282 262.21322632 0.84235168]	[439.078125 262.20175171 0.90071756]	[395.62704468 257.17492676 0.51849622]	[459.65093994 257.01199341 0.88405859]	[5.05921936e+02 7.95841553e+02 7.91211188e-01]	[523.92437744 790.80444336 0.81405151]	[5.21320068e+02 7.70131104e+02 7.49385715e-01]	[439.14892578 795.78735352 0.85154831]	[421.22521973 790.71673584 0.90105206]	[446.91162109 770.27661133 0.77143997]
[421.34576416 277.46594238 0.9411971 ]	[439.1635437 321.14654541 0.94497788]	[382.85641479 323.75344849 0.83299237]	[377.52178955 416.16674805 0.88368803]	[377.66574097 500.8026123 0.92184943]	[485.43109131 318.60018921 0.8975876 ]	[503.50921631 403.33163452 0.87239563]	[518.70666504 485.36810303 0.87683415]	[444.43756104 487.96264648 0.75772303]	[416.08120728 493.07064819 0.72808367]	[431.50616455 629.10852051 0.81009746]	[441.68493652 767.51947021 0.90856016]	[482.73556519 485.42407227 0.80242574]	[498.22402954 624.02880859 0.88204074]	[518.67944336 762.50982666 0.82600927]	[413.54370117 262.16174316 0.84811717]	[439.10623169 262.17578125 0.9076153 ]	[398.06530762 257.1439209 0.48593798]	[459.69598389 256.98779297 0.87561089]	[503.47167969 795.79443359 0.82695496]	[523.90270996 790.76550293 0.83651394]	[5.18694214e+02 7.70075867e+02 7.30797172e-01]	[439.13839722 793.36517334 0.84863663]	[421.21884155 790.70977783 0.89550453]	[446.90994263 770.27276611 0.78001744]
[423.76986694 275.12390137 0.93413901]	[439.22186279 321.14523315 0.95424396]	[385.30569458 323.73147583 0.83174342]	[377.54937744 416.11846924 0.88246381]	[377.67016602 500.77481079 0.91762984]	[487.9362793 318.61862183 0.88326335]	[505.91986084 405.87289429 0.84534037]	[518.77990723 485.40930176 0.88286376]	[446.89978027 487.97045898 0.75347739]	[416.11297607 493.06872559 0.7348696 ]	[431.56100464 629.02947998 0.82177997]	[441.67544556 767.49041748 0.90875268]	[482.7746582 485.44680786 0.804479 ]	[498.18267822 626.39691162 0.87722015]	[513.62805176 759.91174316 0.79633611]	[416.05258179 262.16369629 0.85728049]	[439.16195679 262.17266846 0.91233844]	[398.18682861 257.17196655 0.48824832]	[459.74246216 257.01922607 0.88134283]	[503.3861084 793.32037354 0.85188687]	[523.81164551 790.6987915 0.84072983]	[5.13623291e+02 7.67625732e+02 7.05949366e-01]	[439.12704468 793.33752441 0.85676485]	[421.2144165 790.68383789 0.90455014]	[446.88717651 770.24743652 0.79103214]
[423.79040527 275.12255859 0.93673152]	[439.29180908 321.16342163 0.95607513]	[385.39575195 323.74246216 0.82321274]	[377.59152222 416.07513428 0.88778436]	[377.71966553 500.75131226 0.92049253]	[490.49050903 318.6572876 0.8689211 ]	[506.02734375 408.47476196 0.82312799]	[521.19299316 485.48455811 0.87851322]	[446.95770264 487.99884033 0.74600703]	[418.54040527 493.10598755 0.7472446 ]	[431.55160522 629.02484131 0.820714 ]	[441.66635132 767.5010376 0.91289932]	[482.8062439 487.93209839 0.79886854]	[498.14978027 626.43566895 0.86025566]	[508.53036499 757.37554932 0.79588062]	[416.08969116 262.16134644 0.86332232]	[439.20236206 262.16867065 0.91407913]	[398.24655151 257.16796875 0.43732822]	[459.82440186 257.03106689 0.90823805]	[503.3744812 793.28302002 0.87665308]	[521.41375732 790.65002441 0.8624993 ]	[5.08472595e+02 7.67583496e+02 7.29871213e-01]	[439.13745117 793.34777832 0.86253327]	[421.22320557 790.69744873 0.90381086]	[444.42785645 770.26208496 0.79578197]
[423.85891724 275.10891724 0.93174183]	[441.66098022 321.2197876 0.94450283]	[390.43392944 323.82699585 0.81341285]	[377.61453247 416.11090088 0.89476514]	[377.7510376 500.69934082 0.91599047]	[490.55529785 318.68914795 0.86479443]	[508.49523926 408.47036743 0.81835514]	[521.21838379 487.93460083 0.87604064]	[449.45275879 490.49795532 0.7436223 ]	[418.58786011 495.6005249 0.75814712]	[431.56027222 629.05163574 0.80999851]	[441.65594482 767.4798584 0.90426594]	[482.82540894 487.95217896 0.79899061]	[498.12039185 626.394104 0.8634432 ]	[506.0005188 757.38250732 0.80291337]	[416.14239502 262.16448975 0.86942989]	[439.25006104 262.14633179 0.9140799 ]	[400.61569214 257.18572998 0.44011921]	[462.18554688 257.03408813 0.91805112]	[503.34634399 793.24035645 0.88154638]	[521.33453369 790.60009766 0.87562937]	[5.05913971e+02 7.67562866e+02 7.56788850e-01]	[439.18005371 793.34594727 0.85887653]	[421.24127197 790.71038818 0.89510083]	[444.40197754 770.23693848 0.79390454]
[426.33892822 275.09176636 0.9171176 ]	[441.69500732 321.20251465 0.94425511]	[390.49890137 323.80230713 0.81624472]	[377.65878296 416.10092163 0.8982352 ]	[380.1439209 500.71389771 0.91993117]	[493.07327271 318.67901611 0.86640918]	[511.05114746 408.44775391 0.80743575]	[521.29534912 487.96600342 0.88532108]	[449.51617432 493.07711792 0.73732138]	[418.64242554 495.67126465 0.7669881 ]	[431.54412842 626.60742188 0.80897927]	[439.33578491 765.08557129 0.8969003 ]	[482.85031128 490.54846191 0.78417921]	[495.64993286 626.44659424 0.84913385]	[505.87417603 759.91558838 0.81266534]	[418.55114746 259.72958374 0.87444538]	[439.30688477 259.71353149 0.91894686]	[400.64675903 257.17803955 0.45576596]	[462.23013306 257.04870605 0.9112519 ]	[503.30657959 793.25616455 0.87146741]	[521.28875732 790.60046387 0.86554921]	[503.40948486 767.59899902 0.77521932]	[439.18951416 793.35754395 0.85604292]	[421.25228882 790.72094727 0.89126146]	[444.37948608 770.215271 0.80002022]
[428.925354 275.07382202 0.90658379]	[441.77542114 321.1987915 0.9359234 ]	[393.03262329 323.77337646 0.82725871]	[377.69476318 416.1322937 0.90532929]	[380.17196655 500.693573 0.91800523]	[495.65286255 318.67886353 0.87049276]	[513.58947754 405.90991211 0.80878222]	[521.34643555 488.01403809 0.88266695]	[452.08084106 495.64984131 0.74262488]	[418.72009277 498.20523071 0.78035933]	[434.01757812 629.1083374 0.79953331]	[441.65066528 767.46856689 0.89663053]	[482.9095459 493.12191772 0.77114487]	[495.63388062 626.55413818 0.84355944]	[503.42788696 762.46624756 0.83478135]	[418.61611938 259.71200562 0.88617468]	[441.71524048 259.68264771 0.9251911 ]	[400.70431519 259.61010742 0.473506 ]	[462.31762695 257.08691406 0.88917917]	[503.32800293 793.35528564 0.86748344]	[521.31970215 790.66583252 0.87346327]	[503.28515625 767.67755127 0.78025615]	[439.18295288 793.35308838 0.86034489]	[421.24914551 790.71228027 0.89614135]	[444.39627075 770.22845459 0.79588807]
[431.52029419 275.08126831 0.90675318]	[441.85769653 321.19290161 0.92555338]	[395.52380371 323.76782227 0.83473217]	[377.75039673 416.13198853 0.90603733]	[380.23422241 500.75131226 0.92489028]	[498.24008179 318.65774536 0.90025288]	[518.64697266 405.90637207 0.82634902]	[523.76159668 490.52209473 0.88142955]	[454.60897827 495.68457031 0.75391889]	[418.77230835 498.19970703 0.78499389]	[434.059021 629.12506104 0.79982656]	[439.32757568 767.47521973 0.89456713]	[482.96490479 495.63845825 0.76686245]	[493.12524414 626.55456543 0.83860946]	[503.37490845 767.4967041 0.86273003]	[418.68795776 259.71484375 0.89560604]	[441.80477905 259.67260742 0.92137188]	[400.81182861 259.62362671 0.46583432]	[462.3923645 257.084198 0.8931073]	[503.4024353 795.82232666 0.83729923]	[521.36151123 790.70446777 0.85876131]	[500.81018066 770.23803711 0.77501249]	[439.17565918 793.33789062 0.86335939]	[421.23770142 790.70141602 0.89288235]	[444.39355469 770.24468994 0.79028404]
[434.10693359 275.1038208 0.91943246]	[441.92648315 321.22348022 0.90828103]	[395.61477661 326.28985596 0.84063017]	[380.13980103 418.56152344 0.91091979]	[380.27301025 500.78091431 0.92732787]	[500.67214966 318.6477356 0.91112792]	[518.70080566 405.85134888 0.84596646]	[523.81225586 490.55331421 0.87878317]	[457.09051514 498.17559814 0.76904052]	[421.15731812 498.25146484 0.78963012]	[434.11685181 629.04681396 0.81430471]	[439.31719971 767.46911621 0.88817066]	[485.36373901 498.13699341 0.76282454]	[495.5953064 626.58056641 0.83390301]	[503.37075806 767.54656982 0.86562866]	[418.7727356 262.1763916 0.89662921]	[441.88165283 259.67526245 0.90820801]	[403.24804688 259.67327881 0.457717 ]	[464.83493042 257.03775024 0.8717261 ]	[503.44039917 795.82824707 0.82068968]	[521.38787842 790.71173096 0.84711587]	[5.00787415e+02 7.70300842e+02 7.64974654e-01]	[439.16201782 793.34552002 0.85542405]	[421.22366333 790.69927979 0.8872717 ]	[444.3767395 770.24194336 0.78215319]
[436.58856201 275.12466431 0.93091679]	[444.38183594 321.22570801 0.89280403]	[398.04455566 326.33007812 0.84920812]	[380.17016602 418.57675171 0.90705872]	[380.31988525 500.77908325 0.92370236]	[500.76843262 318.64004517 0.92177564]	[518.79205322 405.81610107 0.86548901]	[523.90374756 493.08505249 0.87704939]	[457.19729614 498.22958374 0.79448497]	[421.23956299 500.68231201 0.79875237]	[436.63659668 626.55743408 0.85017365]	[439.31680298 767.48083496 0.88777173]	[485.44509888 498.20703125 0.7589038 ]	[495.64120483 626.55895996 0.84275103]	[503.37780762 767.52563477 0.86570746]	[421.16009521 262.21920776 0.88954872]	[444.31784058 259.69540405 0.88889694]	[4.03303925e+02 2.59697266e+02 3.99564028e-01]	[464.97348022 257.00964355 0.84501332]	[503.45050049 795.82720947 0.82664961]	[521.39916992 790.71350098 0.85518444]	[500.79269409 770.27850342 0.78209656]	[439.16879272 793.34069824 0.85836464]	[421.22833252 790.69708252 0.88565785]	[444.36862183 770.24664307 0.77956998]
[436.59579468 275.12039185 0.93080431]	[444.3734436 321.22525024 0.89435023]	[398.04220581 326.32400513 0.84846342]	[380.17053223 418.58288574 0.90910745]	[380.30383301 500.7711792 0.92815042]	[500.76733398 318.64898682 0.92036802]	[518.79534912 405.81887817 0.86448491]	[523.87963867 493.06500244 0.87574756]	[457.19662476 498.19381714 0.78486741]	[421.24404907 498.25231934 0.78808689]	[436.61444092 626.57922363 0.8456831 ]	[439.31567383 767.49041748 0.89199388]	[485.4395752 498.16952515 0.75341225]	[495.64331055 626.62194824 0.83325833]	[503.38104248 767.52032471 0.8631373 ]	[421.17022705 262.22839355 0.88986385]	[444.3180542 259.68963623 0.88902813]	[4.03333923e+02 2.59716553e+02 4.02549356e-01]	[464.96463013 256.99725342 0.84718537]	[503.44076538 795.8147583 0.83722621]	[521.38757324 790.70849609 0.85952729]	[500.80432129 770.2769165 0.77784699]	[439.14666748 793.32073975 0.86042696]	[421.21353149 790.67828369 0.89198774]	[444.3789978 770.27410889 0.77589267]
[436.68087769 275.13339233 0.94811821]	[446.93936157 321.21881104 0.87335205]	[398.15222168 326.33190918 0.8622514 ]	[380.26113892 416.12557983 0.88010627]	[380.34243774 500.7590332 0.92110962]	[500.85012817 318.65457153 0.92001361]	[521.26391602 405.84732056 0.88270122]	[523.92736816 493.10397339 0.87493885]	[459.59960938 498.19708252 0.79327315]	[421.27850342 498.25064087 0.78335649]	[436.6847229 626.54174805 0.85688478]	[439.32940674 767.49151611 0.88743722]	[487.93261719 498.1690979 0.73840064]	[495.65328979 626.58404541 0.8453331 ]	[503.3822937 767.52563477 0.86230296]	[421.2416687 262.24935913 0.89052373]	[444.39944458 259.69152832 0.8795808 ]	[4.03391479e+02 2.59726562e+02 4.02189493e-01]	[467.45977783 256.99459839 0.84103471]	[503.43347168 795.81677246 0.83408087]	[521.38415527 790.71331787 0.85877407]	[500.80169678 770.27740479 0.7772491 ]	[439.17977905 793.32824707 0.84931731]	[421.23013306 790.69451904 0.88121986]	[4.44388428e+02 7.70258301e+02 7.69204557e-01]
[439.15307617 275.10623169 0.9583326 ]	[452.01254272 321.25765991 0.85703021]	[400.63845825 326.37820435 0.859873 ]	[380.34817505 416.15432739 0.8719855 ]	[382.74655151 500.77090454 0.91704977]	[500.8991394 318.6829834 0.91665643]	[521.38323975 410.94561768 0.88725811]	[523.99249268 493.07965088 0.86759508]	[459.65829468 498.22680664 0.8062886 ]	[421.30096436 498.26620483 0.78258866]	[436.66119385 626.56231689 0.852714 ]	[441.66583252 767.52832031 0.88941622]	[490.51068115 498.21298218 0.72867185]	[498.10964966 626.54937744 0.85095328]	[503.38583374 767.53131104 0.86002707]	[421.38342285 262.24078369 0.87806928]	[446.93222046 259.67718506 0.86271697]	[408.43927002 259.72702026 0.45544562]	[467.50701904 256.98291016 0.85740525]	[503.42300415 795.81201172 0.83548105]	[521.37896729 790.71508789 0.85990548]	[500.80389404 770.28735352 0.77310002]	[439.17086792 793.35003662 0.83892733]	[421.22689819 790.70483398 0.87396067]	[4.44430145e+02 7.70297974e+02 7.54534245e-01]
[439.2616272 275.04779053 0.96219587]	[454.65393066 321.26159668 0.8755917 ]	[400.78805542 326.30133057 0.8568728 ]	[385.29275513 418.56854248 0.84503913]	[385.35345459 500.81924438 0.89297134]	[503.337677 318.7104187 0.91539836]	[523.80249023 408.43630981 0.88342309]	[526.42712402 488.02536011 0.85164249]	[459.7376709 498.24328613 0.81372535]	[421.35891724 498.2550354 0.77167785]	[439.131073 626.52844238 0.88494885]	[441.67434692 767.54748535 0.8920812 ]	[493.12994385 498.22750854 0.72961783]	[498.24090576 626.54681396 0.87303448]	[503.38305664 767.49310303 0.85451019]	[423.88739014 259.70376587 0.87488753]	[452.01681519 259.60379028 0.8639912 ]	[411.03033447 257.18911743 0.48809597]	[475.07302856 254.53207397 0.85239381]	[503.39483643 795.84387207 0.8362335 ]	[521.35150146 790.73803711 0.85783345]	[500.81292725 770.23498535 0.77713907]	[439.18307495 793.35168457 0.83933294]	[421.23141479 790.70501709 0.87170666]	[4.46869659e+02 7.72708618e+02 7.47252226e-01]
[439.28689575 275.03662109 0.95926666]	[457.11929321 321.26861572 0.89018369]	[400.83981323 323.78909302 0.85702372]	[387.87356567 418.58770752 0.83659506]	[390.49179077 500.77792358 0.87976754]	[503.38391113 318.74301147 0.91099334]	[523.83966064 405.92547607 0.87658614]	[526.45483398 488.00445557 0.84974843]	[459.75585938 498.2442627 0.81175083]	[421.38269043 498.25598145 0.76496994]	[439.15905762 626.54962158 0.88471603]	[441.6867981 767.5513916 0.89275044]	[495.61401367 498.21237183 0.7299031 ]	[500.65686035 626.5368042 0.88084364]	[503.39163208 767.48327637 0.85139912]	[423.92123413 259.67697144 0.8723532 ]	[452.06469727 259.58843994 0.86838156]	[413.51861572 257.16168213 0.46435019]	[475.12548828 254.52778625 0.84595621]	[503.39279175 795.86566162 0.83064967]	[521.34545898 790.75494385 0.85418755]	[500.81716919 770.2277832 0.77550209]	[439.18710327 793.3614502 0.83232135]	[421.23608398 790.71343994 0.86574787]	[4.46883728e+02 7.72715820e+02 7.46620774e-01]
[439.32626343 275.03106689 0.96040559]	[457.15167236 321.24920654 0.90145528]	[400.85913086 321.30310059 0.86087716]	[387.86914062 416.10232544 0.82863742]	[393.01400757 500.73413086 0.88729936]	[503.41799927 318.74493408 0.90850359]	[523.88604736 408.38366699 0.8674733 ]	[526.4942627 487.99932861 0.8436498 ]	[459.76785278 498.22842407 0.80454683]	[421.38818359 498.24191284 0.75789577]	[439.16311646 626.54052734 0.88119566]	[441.68267822 767.5447998 0.89166117]	[495.64883423 498.18185425 0.72663277]	[500.66824341 626.49383545 0.87697196]	[503.39480591 767.49072266 0.85067481]	[426.38272095 259.66287231 0.87047303]	[454.56509399 259.57839966 0.87396145]	[413.59573364 257.16009521 0.4462001 ]	[477.59674072 254.50480652 0.85178494]	[503.39788818 795.88751221 0.82876211]	[521.34771729 790.76690674 0.85168457]	[5.00818298e+02 7.70236938e+02 7.68221974e-01]	[439.19006348 793.36114502 0.83339548]	[421.24111938 790.71447754 0.86704522]	[4.46872009e+02 7.72713196e+02 7.47614980e-01]
[441.68307495 275.03460693 0.95824379]	[457.16229248 321.24645996 0.90379632]	[400.85852051 323.73345947 0.85976833]	[390.46984863 416.11083984 0.82802892]	[393.04702759 500.73999023 0.88932335]	[503.43981934 318.73419189 0.90600497]	[523.91680908 408.38311768 0.86250901]	[526.54455566 490.55734253 0.83514845]	[459.77377319 498.24508667 0.80750316]	[421.3934021 500.67321777 0.75866693]	[439.16278076 626.54296875 0.88264531]	[441.68365479 767.54559326 0.89136177]	[495.67041016 498.19262695 0.72979581]	[500.67788696 626.52929688 0.87673736]	[503.39334106 767.49487305 0.85187727]	[426.43450928 259.65988159 0.86581957]	[454.61068726 259.57998657 0.87854528]	[416.03433228 257.15756226 0.47816536]	[477.63336182 254.49736023 0.8666501 ]	[503.39666748 795.89050293 0.82789022]	[521.34637451 790.77099609 0.85053539]	[5.00815704e+02 7.70240906e+02 7.68860400e-01]	[439.19055176 793.36218262 0.83323818]	[421.24014282 790.71435547 0.86751741]	[4.46873413e+02 7.72710999e+02 7.46375859e-01]
[441.71420288 275.03366089 0.95598066]	[457.17404175 321.2644043 0.90329057]	[400.87139893 323.75991821 0.85673046]	[390.50683594 416.06771851 0.82239515]	[393.06002808 500.70089722 0.88552946]	[503.44152832 318.73626709 0.90688151]	[523.90563965 408.40957642 0.86351597]	[528.96960449 493.05722046 0.83627248]	[459.78100586 498.25057983 0.81051916]	[421.39089966 500.68301392 0.7620132 ]	[439.17254639 626.53839111 0.88438511]	[441.68295288 767.54644775 0.89094245]	[495.69631958 498.20254517 0.73557729]	[500.68240356 626.52929688 0.87510598]	[503.39373779 767.49597168 0.85222346]	[428.92498779 259.65869141 0.86547649]	[454.65136719 259.57513428 0.8850289 ]	[416.04537964 257.15505981 0.49216801]	[477.67007446 254.49992371 0.8704828 ]	[503.39984131 795.89276123 0.8278774 ]	[521.34796143 790.77233887 0.85137224]	[5.00813629e+02 7.70242004e+02 7.67654061e-01]	[439.19277954 793.362854 0.83265251]	[421.24282837 790.71618652 0.86576962]	[4.46870972e+02 7.72712769e+02 7.45710313e-01]
[441.72949219 275.01620483 0.95320559]	[457.16296387 321.23712158 0.90642101]	[400.84506226 323.75360107 0.86165714]	[390.46142578 416.07458496 0.82522804]	[393.06716919 500.69799805 0.88513505]	[503.44418335 318.70800781 0.91126442]	[523.93017578 408.4335022 0.85864705]	[529.0088501 493.06182861 0.83123231]	[459.77764893 498.24798584 0.80459553]	[421.39508057 500.68164062 0.75852394]	[439.17657471 626.53613281 0.88627511]	[441.71350098 767.59454346 0.89071155]	[495.68591309 498.19906616 0.73080975]	[500.68771362 626.50134277 0.87716818]	[503.40484619 767.56677246 0.85709327]	[428.96615601 259.64596558 0.86786127]	[457.0708313 257.20504761 0.8884514 ]	[416.06619263 257.14547729 0.53105348]	[477.67849731 254.45179749 0.86391228]	[503.40618896 798.37420654 0.81254709]	[521.37591553 790.79681396 0.83007985]	[5.00825684e+02 7.72694946e+02 7.56987512e-01]	[439.20480347 795.84161377 0.82388437]	[421.2472229 790.75708008 0.85798931]	[4.46914703e+02 7.72780945e+02 7.34614611e-01]
[441.72576904 275.00958252 0.95162845]	[457.17398071 321.22622681 0.91062456]	[400.84228516 323.72296143 0.86458552]	[390.43621826 416.06295776 0.82165748]	[393.03030396 500.70275879 0.87888646]	[503.45629883 318.71075439 0.9076438 ]	[523.9130249 408.44500732 0.85620481]	[529.00427246 493.07733154 0.83219129]	[459.7796936 498.24276733 0.80637687]	[421.38247681 498.262146 0.76099807]	[439.17996216 626.53851318 0.88911283]	[441.70916748 767.60284424 0.89214027]	[495.70233154 498.20046997 0.733652 ]	[500.6661377 626.47045898 0.87431812]	[503.40231323 767.57745361 0.85901791]	[428.96456909 259.63061523 0.86991084]	[457.07202148 257.19503784 0.89008886]	[416.06845093 257.13775635 0.53141505]	[477.69940186 254.46646118 0.87048507]	[503.39938354 798.3626709 0.81550616]	[521.35864258 790.79418945 0.83353239]	[5.00829956e+02 7.72713074e+02 7.50865638e-01]	[439.20355225 795.83325195 0.82489437]	[421.24523926 790.75061035 0.85635 ]	[4.46907043e+02 7.72794495e+02 7.34988689e-01]
[441.73287964 275.01055908 0.95098162]	[457.17755127 321.23858643 0.90924162]	[400.83843994 321.30267334 0.86608094]	[387.95046997 416.07608032 0.8203603 ]	[392.99475098 500.70785522 0.87483698]	[503.46502686 318.73071289 0.90220684]	[523.88275146 408.41772461 0.8592636 ]	[528.98504639 493.07559204 0.83359498]	[459.76821899 498.24093628 0.80801779]	[421.3661499 498.26123047 0.76549584]	[439.18505859 626.55999756 0.88703626]	[441.71325684 767.60870361 0.89325368]	[495.68969727 498.19882202 0.73306501]	[500.66323853 626.48321533 0.87429619]	[503.40258789 767.56951904 0.85836208]	[428.97680664 259.62789917 0.87001604]	[457.08358765 257.19662476 0.89214706]	[416.07595825 257.12985229 0.53116828]	[477.70831299 254.4677887 0.86919832]	[503.39624023 795.89892578 0.8203876 ]	[521.35400391 790.78509521 0.84003091]	[5.00831604e+02 7.72705017e+02 7.49999583e-01]	[439.20834351 795.82580566 0.82898569]	[421.25027466 790.7477417 0.86073327]	[4.46909424e+02 7.72805664e+02 7.32482076e-01]
[441.71282959 275.00473022 0.95290029]	[457.14761353 321.2220459 0.90482694]	[400.84509277 321.28637695 0.86571985]	[385.37350464 416.12582397 0.82823277]	[390.4133606 500.75256348 0.8793534 ]	[503.41897583 318.71276855 0.90997177]	[523.82293701 408.44790649 0.86615092]	[526.49041748 490.57437134 0.84399313]	[459.69793701 498.23373413 0.81049812]	[421.31079102 498.25930786 0.78073156]	[439.15246582 626.54327393 0.88553506]	[441.71560669 767.61920166 0.89395523]	[493.12017822 498.20407104 0.72689897]	[500.63128662 626.50317383 0.87457573]	[503.40374756 767.59002686 0.85926843]	[428.9498291 259.62124634 0.87041253]	[457.06570435 257.19836426 0.88703424]	[416.07089233 257.12280273 0.52071941]	[477.68667603 254.46640015 0.86816245]	[503.39804077 795.89221191 0.8209759 ]	[521.36279297 790.78515625 0.83737212]	[5.00838806e+02 7.72730469e+02 7.44657397e-01]	[439.19580078 795.82299805 0.82821023]	[421.24359131 790.74499512 0.86213642]	[4.46918274e+02 7.72814819e+02 7.32673824e-01]
[441.69692993 274.99612427 0.95611608]	[457.09197998 321.22140503 0.89516628]	[400.78250122 321.30316162 0.87168223]	[382.8729248 416.13302612 0.84303105]	[387.85461426 500.77011108 0.88713384]	[503.37985229 318.70370483 0.91505426]	[523.78027344 408.4263916 0.87135124]	[526.4487915 493.09539795 0.85388005]	[459.68185425 498.25738525 0.81320179]	[421.30712891 500.693573 0.78897089]	[439.0970459 626.54675293 0.87107509]	[441.70037842 767.59997559 0.89534658]	[493.0774231 498.23110962 0.72920889]	[498.22592163 626.51745605 0.8591525 ]	[503.4079895 767.5859375 0.85722852]	[428.92504883 259.61096191 0.87160093]	[454.64126587 257.19921875 0.88431782]	[416.06140137 257.10357666 0.51812971]	[477.66854858 254.48538208 0.86675119]	[503.40603638 795.89416504 0.8211388 ]	[521.36859131 790.7824707 0.83899128]	[5.00843658e+02 7.72729858e+02 7.45252728e-01]	[439.18640137 795.81109619 0.83702958]	[421.23684692 790.7366333 0.87219465]	[4.46904846e+02 7.72790771e+02 7.41281986e-01]
[439.33377075 274.99316406 0.9560824 ]	[454.58200073 321.21676636 0.87777209]	[400.72091675 323.74984741 0.87188834]	[382.84216309 416.14694214 0.85218948]	[385.30450439 500.80517578 0.90872663]	[503.30401611 318.68185425 0.91802227]	[521.41137695 405.91415405 0.87744236]	[526.41278076 493.09378052 0.85527736]	[459.63742065 498.26602173 0.80948544]	[421.27871704 500.70892334 0.79354388]	[439.06170654 626.47528076 0.87688327]	[441.70651245 767.59924316 0.8967824 ]	[490.52746582 498.24893188 0.733549 ]	[498.17175293 626.48248291 0.86353642]	[503.4034729 767.53717041 0.85543299]	[426.41812134 259.60739136 0.87652373]	[454.59158325 257.2053833 0.87743092]	[413.60159302 257.10110474 0.52840334]	[477.63363647 254.52680969 0.86763585]	[503.37792969 795.89276123 0.83373827]	[521.35784912 790.77490234 0.84726596]	[5.00849823e+02 7.70293396e+02 7.53886342e-01]	[439.1930542 795.7890625 0.8397342]	[421.24456787 790.72479248 0.87244654]	[4.46920502e+02 7.72788391e+02 7.42669344e-01]
[439.3079834 274.98498535 0.95796299]	[452.06884766 321.21118164 0.87088835]	[400.66662598 323.7593689 0.87443304]	[382.81115723 416.09643555 0.84859198]	[382.84915161 500.72735596 0.90066242]	[503.25769043 318.68267822 0.91978884]	[521.34442139 405.88214111 0.88285196]	[524.00250244 493.09918213 0.85726184]	[457.22494507 498.25186157 0.79490048]	[421.22921753 500.70562744 0.80014926]	[439.05728149 626.56195068 0.86762124]	[441.70748901 767.60858154 0.89968288]	[487.9536438 498.23135376 0.73980188]	[498.16186523 626.52539062 0.86025137]	[503.40261841 767.52862549 0.85647815]	[426.38433838 259.60491943 0.88214368]	[454.54983521 257.20675659 0.87270921]	[413.5640564 257.10986328 0.54579735]	[475.17214966 254.5219574 0.85844696]	[503.38153076 795.87145996 0.83465761]	[521.3604126 790.76141357 0.84791857]	[5.00841125e+02 7.70279236e+02 7.57307768e-01]	[439.17630005 795.78619385 0.83921981]	[421.23104858 790.72125244 0.87606406]	[4.46927734e+02 7.72787720e+02 7.45137513e-01]
[439.29650879 274.99694824 0.95693427]	[449.51223755 321.18798828 0.87247217]	[398.24899292 323.72131348 0.87920117]	[382.71957397 416.05545044 0.8604663 ]	[382.7388916 500.73287964 0.91272599]	[500.88433838 318.6897583 0.91664213]	[521.27844238 405.84130859 0.87934041]	[523.97296143 495.63739014 0.87393838]	[457.1541748 498.2019043 0.78399712]	[421.18481445 498.26220703 0.80115873]	[436.66937256 626.52923584 0.86963826]	[441.70727539 767.61230469 0.89919472]	[485.45062256 498.17355347 0.75186902]	[495.63867188 626.4967041 0.84053916]	[503.40274048 767.55029297 0.85635257]	[426.37307739 259.62753296 0.88007915]	[452.0854187 259.57736206 0.86868846]	[413.53323364 257.14599609 0.60767192]	[475.1116333 254.53375244 0.85238719]	[503.39175415 795.88000488 0.82489836]	[521.36791992 790.76763916 0.84009063]	[5.00844574e+02 7.70302124e+02 7.52263904e-01]	[439.16552734 795.80847168 0.83530474]	[421.22558594 790.7331543 0.87154824]	[4.46927032e+02 7.72798889e+02 7.46538818e-01]
[439.25970459 275.01293945 0.96384686]	[446.97250366 321.18737793 0.87851769]	[398.18600464 321.29534912 0.87975973]	[380.26217651 416.08718872 0.88201678]	[380.31484985 500.69995117 0.92198837]	[500.84390259 318.70880127 0.9149006 ]	[521.18255615 405.82833862 0.86625391]	[523.92657471 495.58712769 0.87231177]	[457.08969116 498.18981934 0.77288628]	[421.15100098 498.25036621 0.80028313]	[436.65975952 626.53308105 0.86823112]	[441.69525146 767.60900879 0.90036416]	[485.37005615 498.1652832 0.76445991]	[493.06390381 626.4574585 0.83211708]	[503.4034729 767.54449463 0.85723674]	[423.91333008 259.65475464 0.8830108 ]	[452.02087402 259.5994873 0.86412925]	[413.54412842 257.17105103 0.58574599]	[472.58248901 254.57217407 0.8628754 ]	[503.39901733 795.86352539 0.82734412]	[521.36907959 790.75402832 0.84161085]	[5.00854797e+02 7.70304321e+02 7.55042732e-01]	[439.16467285 795.80310059 0.83989167]	[421.22921753 790.73254395 0.87701023]	[4.46900421e+02 7.72788696e+02 7.50853002e-01]
[439.22384644 275.01266479 0.96605659]	[444.4336853 321.22924805 0.89092112]	[398.10488892 323.74206543 0.86879349]	[380.18328857 416.14944458 0.90417141]	[380.27426147 500.71282959 0.92519927]	[500.75338745 318.73812866 0.90622491]	[518.67352295 405.81365967 0.83881783]	[523.78973389 493.04824829 0.87389255]	[454.5776062 498.24963379 0.76571655]	[418.75500488 500.71887207 0.80176997]	[436.62774658 629.04553223 0.84818852]	[441.68545532 767.60882568 0.90119529]	[482.93139648 498.2131958 0.78166211]	[490.50680542 626.48492432 0.83213031]	[503.40145874 767.56079102 0.86212027]	[423.85943604 259.68023682 0.88749552]	[449.48843384 259.59869385 0.86485678]	[411.01974487 257.19104004 0.60652608]	[469.99645996 254.57493591 0.86459291]	[503.40567017 795.85980225 0.82857555]	[521.37652588 790.74890137 0.84301949]	[5.00845978e+02 7.72697693e+02 7.54559457e-01]	[439.16647339 795.80401611 0.84197056]	[421.22961426 790.73614502 0.88155556]	[4.46885468e+02 7.72778442e+02 7.57008910e-01]
[439.20031738 275.00668335 0.96025705]	[444.34552002 321.23364258 0.90287322]	[398.04605103 323.74121094 0.85895813]	[380.12579346 416.13110352 0.90168661]	[380.1987915 500.69522095 0.92789459]	[500.6619873 318.74081421 0.89779496]	[516.20550537 405.91268921 0.81618553]	[521.38293457 493.08242798 0.87189281]	[452.04980469 500.69317627 0.76497722]	[418.69348145 500.75610352 0.79911309]	[434.05462646 629.12103271 0.81389827]	[441.6602478 767.58843994 0.90156484]	[482.89541626 498.26004028 0.7949214 ]	[488.02944946 626.59051514 0.83014947]	[503.39468384 767.57214355 0.86277127]	[423.83218384 259.6942749 0.88270634]	[446.98260498 259.59646606 0.86736548]	[410.99841309 259.57165527 0.62491703]	[467.44107056 254.57920837 0.86787212]	[503.40478516 795.82879639 0.82737285]	[521.36767578 790.73706055 0.84192133]	[5.00841034e+02 7.72715881e+02 7.51888454e-01]	[439.16470337 795.81243896 0.84323341]	[421.22631836 790.74938965 0.88235795]	[4.44434814e+02 7.72745728e+02 7.69705892e-01]
[439.13812256 275.02798462 0.95163459]	[441.93127441 321.27722168 0.90165424]	[395.64562988 323.75674438 0.8504113 ]	[377.71060181 418.57598877 0.90828562]	[380.11474609 500.74423218 0.92870396]	[498.21438599 321.1628418 0.88401544]	[516.10876465 411.01455688 0.80425102]	[521.26190186 493.13076782 0.86158931]	[449.4838562 498.2661438 0.76330709]	[418.62661743 500.73629761 0.78873247]	[431.49099731 629.11645508 0.80944735]	[441.66534424 767.61004639 0.90397733]	[482.83657837 498.24230957 0.80647963]	[487.93621826 626.58453369 0.84345752]	[503.37924194 767.55773926 0.86839312]	[421.38162231 259.72128296 0.88661003]	[446.90609741 259.61871338 0.8712002 ]	[408.42938232 259.58544922 0.60500979]	[467.40002441 254.58335876 0.86705786]	[503.40484619 795.8135376 0.83409601]	[521.355896 790.71234131 0.84837055]	[5.00832703e+02 7.72698425e+02 7.56660581e-01]	[439.16854858 795.82250977 0.83833969]	[421.23348999 790.76184082 0.87772357]	[4.44443024e+02 7.72776184e+02 7.67362893e-01]
[436.69976807 275.04397583 0.93705416]	[441.87307739 323.74053955 0.90561932]	[395.60202026 323.76730347 0.84574395]	[377.65786743 416.1645813 0.89747822]	[377.67382812 500.75991821 0.91999388]	[498.15222168 321.24227905 0.86178106]	[511.05291748 411.01495361 0.80819571]	[521.19677734 493.08865356 0.85057044]	[446.9397583 498.25494385 0.76855785]	[418.54025269 500.73623657 0.77381611]	[431.47918701 631.66809082 0.80183625]	[441.65890503 767.61419678 0.90192878]	[482.80007935 498.22952271 0.80823493]	[485.47872925 629.01702881 0.84242767]	[503.37786865 767.53167725 0.86840731]	[421.2961731 259.72827148 0.8940286 ]	[444.41729736 259.63259888 0.87801337]	[405.89660645 259.60375977 0.53909403]	[464.95507812 254.60275269 0.85803211]	[503.41793823 793.36584473 0.84240705]	[521.36529541 790.68029785 0.85423583]	[5.00830780e+02 7.70293518e+02 7.62951553e-01]	[439.17172241 795.80596924 0.84058267]	[421.23629761 790.75140381 0.87722951]	[4.44431580e+02 7.72782715e+02 7.68338501e-01]
[436.6166687 275.08450317 0.93144703]	[441.80197144 323.74414062 0.91490471]	[395.53436279 323.78918457 0.83514923]	[377.59002686 416.09118652 0.88195837]	[377.53503418 500.70611572 0.90143204]	[495.65356445 321.24331665 0.85358238]	[508.4810791 411.01367188 0.81984133]	[518.75561523 493.10681152 0.83497524]	[446.88238525 498.22268677 0.76759905]	[416.11325073 500.69631958 0.76168358]	[426.44830322 631.69573975 0.80145705]	[441.68429565 767.61523438 0.90192664]	[482.76803589 498.20730591 0.80371511]	[485.45593262 629.13763428 0.82916856]	[503.37973022 767.49316406 0.86007917]	[421.22714233 262.16888428 0.89711881]	[444.34881592 259.69287109 0.87805152]	[403.40112305 259.62963867 0.52998811]	[464.92074585 257.00497437 0.86276352]	[503.43426514 793.36907959 0.8437798 ]	[521.39233398 790.65643311 0.8573398 ]	[5.00818420e+02 7.70252380e+02 7.57629037e-01]	[439.15170288 795.80841064 0.83635634]	[421.22177124 790.7411499 0.87721264]	[4.46918060e+02 7.72785217e+02 7.60574162e-01]
[436.54354858 275.09887695 0.92106426]	[441.76773071 323.7913208 0.91588283]	[395.50195312 323.82339478 0.82641506]	[377.56219482 416.08792114 0.88147974]	[375.06622314 500.73608398 0.88236725]	[495.60940552 321.27890015 0.84447551]	[505.97348022 413.55090332 0.84292662]	[518.66113281 495.68017578 0.83434403]	[444.3961792 498.22531128 0.78195864]	[416.02941895 500.6885376 0.7498976 ]	[426.3659668 631.67114258 0.81397188]	[441.67889404 767.6149292 0.90367573]	[482.71270752 498.21826172 0.8095541 ]	[485.41165161 629.10119629 0.84166014]	[503.41326904 767.53637695 0.85919118]	[421.1522522 262.17398071 0.89784247]	[441.91275024 259.70916748 0.88762748]	[403.32824707 259.67507935 0.51846993]	[464.85528564 257.04415894 0.87700468]	[505.89981079 793.36419678 0.82941186]	[523.82305908 790.6585083 0.85667175]	[5.00830994e+02 7.70301392e+02 7.49186039e-01]	[439.15182495 795.80181885 0.83758873]	[421.21789551 790.73657227 0.87574422]	[4.46919373e+02 7.72773682e+02 7.61897624e-01]
[434.0715332 275.0887146 0.91518044]	[441.72891235 323.77334595 0.92198557]	[393.05316162 323.79037476 0.82872635]	[377.51818848 416.1083374 0.87596983]	[374.99755859 500.74343872 0.87589562]	[493.10232544 321.28512573 0.84033114]	[505.90762329 413.56225586 0.85053355]	[516.10797119 498.13143921 0.83124149]	[444.32653809 498.1975708 0.78842932]	[413.54135132 498.26211548 0.74007499]	[426.3487854 631.65960693 0.81328738]	[441.67559814 767.59997559 0.90538502]	[480.32470703 498.18096924 0.80361652]	[485.40234375 629.11383057 0.83940428]	[503.43115234 767.5411377 0.85712993]	[418.78460693 262.14816284 0.9004339 ]	[441.8659668 259.70324707 0.90193498]	[403.29251099 259.67337036 0.50931573]	[462.43823242 257.065979 0.88704258]	[505.9303894 795.78826904 0.81534207]	[523.86236572 790.67224121 0.84760529]	[5.00846283e+02 7.70304443e+02 7.49232411e-01]	[439.13769531 795.78985596 0.84205949]	[421.20843506 790.7208252 0.88257611]	[4.46917145e+02 7.72750916e+02 7.64576793e-01]
[434.03887939 275.07574463 0.91103423]	[441.6958313 323.78103638 0.92374444]	[393.00204468 323.78466797 0.82410401]	[375.11328125 416.14135742 0.87240392]	[372.54736328 500.74737549 0.86952758]	[493.05114746 321.28579712 0.83861381]	[503.50494385 413.5980835 0.86393446]	[511.0526123 498.14151001 0.84015435]	[441.90362549 498.22836304 0.79994386]	[411.0189209 500.69387817 0.73696214]	[426.34536743 631.6697998 0.81163234]	[441.67453003 767.581604 0.90641427]	[480.25619507 498.21224976 0.80042118]	[485.37005615 629.0826416 0.84530431]	[503.44622803 767.56243896 0.85670435]	[418.76785278 262.14712524 0.90252829]	[441.83145142 259.69262695 0.91093719]	[403.26531982 259.6789856 0.52847874]	[462.39694214 257.06539917 0.89806986]	[505.90679932 795.86065674 0.81183183]	[523.84790039 790.7277832 0.83785313]	[5.00873779e+02 7.72707825e+02 7.49765515e-01]	[439.12872314 795.79528809 0.84755284]	[421.20046997 790.71228027 0.88719398]	[4.46910828e+02 7.72727112e+02 7.65234709e-01]
[431.55114746 275.07232666 0.90662241]	[439.32666016 323.7855835 0.92836279]	[390.49514771 323.77224731 0.82218176]	[375.00598145 416.08929443 0.85160196]	[369.9753418 500.72613525 0.86326498]	[490.52142334 321.29345703 0.83824164]	[503.4515686 416.05715942 0.87435627]	[508.53479004 498.13220215 0.84402502]	[441.86581421 500.68005371 0.80981869]	[410.98168945 500.74938965 0.74590445]	[426.35794067 634.19207764 0.80472606]	[441.69613647 767.60522461 0.91201174]	[480.21533203 498.24615479 0.79678601]	[485.41372681 631.59790039 0.82941896]	[503.49868774 767.62689209 0.85306966]	[418.74334717 262.14907837 0.90305823]	[441.7980957 259.70346069 0.91335267]	[400.88537598 259.6711731 0.5485692 ]	[462.35513306 257.08172607 0.90748513]	[505.93276978 798.35772705 0.81293529]	[523.89453125 790.78234863 0.83360434]	[5.03283813e+02 7.72774536e+02 7.45390296e-01]	[439.10626221 795.80029297 0.85174358]	[421.18823242 790.71234131 0.89388639]	[4.46948700e+02 7.72748474e+02 7.64052987e-01]
[431.49856567 275.07070923 0.90388793]	[439.26702881 323.78057861 0.93072295]	[390.41662598 323.74856567 0.82152587]	[369.96871948 416.07705688 0.83365661]	[367.34585571 500.76843262 0.87448651]	[487.9934082 323.71871948 0.84127039]	[503.41708374 413.59735107 0.86860096]	[508.49371338 495.69882202 0.84655213]	[441.83230591 498.24719238 0.81312668]	[410.95608521 500.73971558 0.74676359]	[423.92837524 631.6741333 0.81044364]	[441.70306396 767.59118652 0.90726626]	[480.18490601 498.20046997 0.7858007 ]	[485.41705322 629.07312012 0.84230465]	[505.92907715 770.07220459 0.84257197]	[418.70663452 259.72894287 0.90162158]	[441.77636719 259.71002197 0.91325247]	[400.8430481 259.67623901 0.57595807]	[462.33990479 257.10623169 0.90000355]	[505.9982605 798.36035156 0.80461019]	[523.9354248 790.80639648 0.83914292]	[5.03339905e+02 7.75316956e+02 7.33760774e-01]	[439.13742065 795.84301758 0.84084332]	[421.21057129 790.75598145 0.88059223]	[4.46943085e+02 7.72720032e+02 7.68139243e-01]
[428.9888916 275.0675354 0.90369177]	[439.21908569 323.79721069 0.9302299 ]	[387.87744141 323.76385498 0.82054055]	[364.85980225 416.07873535 0.83869141]	[362.31604004 500.7322998 0.898233 ]	[487.91827393 321.29815674 0.84953022]	[503.37307739 413.59869385 0.86384308]	[508.47164917 498.14709473 0.85347432]	[441.81863403 498.25231934 0.81605804]	[410.95419312 500.75570679 0.74856561]	[423.88580322 631.69250488 0.81459999]	[441.70706177 767.5871582 0.90883493]	[480.16705322 498.19473267 0.78056574]	[485.43218994 629.09405518 0.83588815]	[505.96548462 770.10565186 0.84320933]	[418.67562866 259.72576904 0.90012765]	[441.75064087 259.70605469 0.91765469]	[400.79428101 259.69073486 0.58742774]	[462.30557251 257.11752319 0.89577544]	[506.01168823 798.38677979 0.80425209]	[523.93792725 790.82214355 0.84292018]	[5.03377991e+02 7.75363708e+02 7.37972260e-01]	[439.13909912 795.85742188 0.84255493]	[421.20910645 790.75671387 0.87940633]	[4.46944580e+02 7.72710266e+02 7.63668537e-01]
[428.95437622 275.05755615 0.90460831]	[439.17987061 326.30349731 0.92487919]	[385.3387146 323.80874634 0.82017076]	[362.34539795 416.05410767 0.84584552]	[362.29348755 500.73373413 0.90068787]	[485.45727539 323.73452759 0.85276812]	[503.33590698 416.07629395 0.87300283]	[506.01806641 498.21542358 0.87149954]	[441.7668457 498.25253296 0.81630093]	[408.3913269 500.74829102 0.74539864]	[423.84436035 631.68182373 0.82146955]	[441.70339966 767.58337402 0.90647817]	[480.13595581 498.18536377 0.7676881 ]	[485.46228027 629.05651855 0.83507431]	[506.02111816 770.18127441 0.82256329]	[418.66177368 259.71032715 0.90274817]	[441.73419189 259.69662476 0.92054802]	[400.76800537 259.66769409 0.59378099]	[462.27606201 257.11279297 0.89306289]	[5.11028748e+02 7.98415283e+02 7.78924704e-01]	[526.42547607 793.22467041 0.81874883]	[5.03360107e+02 7.80430176e+02 7.16482043e-01]	[439.14407349 795.85552979 0.83916342]	[421.20941162 790.76098633 0.871683 ]	[4.46938904e+02 7.72718750e+02 7.65024066e-01]
[426.45056152 275.07354736 0.90616417]	[439.14743042 326.30844116 0.92287433]	[385.29299927 323.79614258 0.82589018]	[362.28726196 416.07345581 0.8593657 ]	[362.22964478 500.7411499 0.90924191]	[485.42355347 323.73175049 0.85965776]	[503.29602051 416.07141113 0.87752897]	[506.01278687 500.65869141 0.87881154]	[441.74530029 498.23413086 0.81744063]	[405.88137817 500.72006226 0.74741542]	[423.78674316 634.20532227 0.81856543]	[441.66802979 767.59313965 0.90640324]	[480.13409424 498.165802 0.76302671]	[485.46585083 629.04858398 0.83050847]	[508.50933838 770.14746094 0.81969595]	[418.63531494 262.13903809 0.89437962]	[441.68878174 259.71343994 0.91824061]	[400.73306274 259.63235474 0.58342785]	[462.24398804 257.07495117 0.90896058]	[5.11078827e+02 7.98366089e+02 7.67654598e-01]	[526.47143555 790.83410645 0.82051718]	[5.03443604e+02 7.77910400e+02 7.00406611e-01]	[439.19180298 795.89306641 0.82498962]	[421.24179077 790.81219482 0.8537246 ]	[4.46872284e+02 7.72714600e+02 7.71832645e-01]
[426.38494873 275.09274292 0.91318595]	[439.11376953 328.84805298 0.91328561]	[382.81613159 326.28613281 0.82840037]	[362.24273682 416.11187744 0.87010109]	[359.81121826 500.74423218 0.91931117]	[485.36065674 323.80218506 0.85926402]	[503.26791382 416.0489502 0.87576306]	[506.01031494 500.69448853 0.88570881]	[441.66726685 500.68328857 0.82494599]	[403.33666992 500.76821899 0.76481771]	[421.39648438 634.23217773 0.82767957]	[441.65405273 767.57977295 0.90798509]	[477.70288086 498.20050049 0.75874394]	[485.46990967 629.10949707 0.81800473]	[511.02258301 770.21697998 0.81284684]	[418.59017944 262.17593384 0.88257706]	[439.32791138 262.14505005 0.90898728]	[400.70062256 259.6751709 0.54105252]	[462.23468018 257.0881958 0.91278702]	[5.16157227e+02 8.00973022e+02 7.37326026e-01]	[5.26544983e+02 7.93295532e+02 7.64442265e-01]	[5.03458649e+02 7.82961060e+02 7.17557251e-01]	[439.21920776 798.3895874 0.8286221 ]	[421.26501465 790.847229 0.84611958]	[444.42025757 770.30725098 0.7807408 ]
[426.35287476 275.13140869 0.91543734]	[439.09640503 328.85568237 0.91053134]	[382.800354 326.29495239 0.83074397]	[362.21621704 416.11380005 0.87486416]	[359.77740479 500.7538147 0.92285836]	[482.97366333 323.78851318 0.86439705]	[503.25018311 413.5843811 0.87133825]	[506.0098877 500.65429688 0.876248 ]	[439.32943726 500.70837402 0.83155107]	[403.29800415 500.81002808 0.772753 ]	[421.36538696 636.73059082 0.82591158]	[441.64996338 767.56677246 0.90629464]	[477.68682861 498.22982788 0.7641573 ]	[485.48516846 629.08209229 0.81680483]	[513.58972168 770.1819458 0.80940151]	[418.56243896 262.22903442 0.87741375]	[439.30667114 262.18652344 0.90833753]	[400.67382812 259.68383789 0.53733242]	[462.20343018 257.06158447 0.91212362]	[5.16137634e+02 8.00911865e+02 7.33485103e-01]	[5.26526550e+02 7.93278625e+02 7.61334002e-01]	[5.05971497e+02 7.80424133e+02 6.99356794e-01]	[439.19436646 800.91473389 0.8175171 ]	[421.25653076 793.25585938 0.8373943 ]	[444.42755127 770.28314209 0.78857499]
[423.89950562 277.49169922 0.92243189]	[439.06399536 331.43887329 0.90615273]	[382.75592041 328.8477478 0.83463824]	[362.19659424 416.12979126 0.87634212]	[359.722229 500.79101562 0.93708229]	[482.94720459 326.37887573 0.85556656]	[503.24993896 416.08557129 0.87370539]	[506.02029419 500.74078369 0.88028568]	[439.30081177 500.77288818 0.8438735 ]	[403.27227783 503.26583862 0.7807253 ]	[421.32693481 639.28765869 0.84430343]	[441.65100098 767.54406738 0.90952533]	[477.64581299 500.70751953 0.76860464]	[487.91616821 631.60498047 0.80343962]	[513.64257812 767.68676758 0.80902898]	[418.5440979 262.2432251 0.8758682]	[439.29760742 262.25680542 0.90452528]	[400.64627075 259.61380005 0.55522132]	[462.19299316 257.0718689 0.90296042]	[5.13608582e+02 7.98349121e+02 7.36649275e-01]	[5.26500244e+02 7.90826111e+02 7.70456314e-01]	[5.08501068e+02 7.75265015e+02 6.83435321e-01]	[439.20578003 798.4319458 0.81861746]	[421.27368164 793.24182129 0.84236544]	[444.42449951 770.24969482 0.79438633]
[423.89154053 277.54779053 0.9201147 ]	[436.69665527 331.45736694 0.90065551]	[382.74194336 326.37167358 0.83532757]	[359.81518555 416.13873291 0.8765592 ]	[359.70376587 500.83273315 0.93992734]	[482.89898682 328.88391113 0.86278689]	[503.23968506 416.14328003 0.88107759]	[508.44796753 500.80957031 0.88403571]	[439.27902222 500.80334473 0.83931994]	[400.86471558 503.30059814 0.78046316]	[421.30648804 641.85662842 0.84547085]	[439.33810425 767.56097412 0.91243398]	[477.63156128 500.73284912 0.76410353]	[487.92050171 634.22247314 0.79823524]	[516.13299561 770.16223145 0.81318182]	[418.55047607 264.75021362 0.87596655]	[439.30007935 267.27407837 0.90061265]	[400.63842773 259.70999146 0.58278751]	[462.18969727 257.18862915 0.87852609]	[5.18716309e+02 8.00937866e+02 7.62865901e-01]	[5.31545227e+02 7.93255737e+02 7.63980329e-01]	[5.08489075e+02 7.80395142e+02 6.78155303e-01]	[439.19400024 798.42266846 0.82104433]	[421.26449585 793.23791504 0.84105694]	[444.42626953 770.25726318 0.79375225]
[423.84054565 277.63796997 0.92263001]	[436.67462158 333.97067261 0.90679067]	[382.72341919 331.42678833 0.84632581]	[359.80303955 418.68170166 0.89345831]	[359.69546509 503.2774353 0.94352818]	[482.89138794 331.45123291 0.86961257]	[503.23895264 418.62359619 0.89535213]	[506.01541138 500.87756348 0.88979506]	[439.25531006 500.85632324 0.84316242]	[400.83944702 503.34866333 0.78680003]	[421.28546143 641.89068604 0.85349476]	[439.33584595 767.56958008 0.91652822]	[477.60217285 500.79278564 0.77100134]	[487.95617676 639.26953125 0.79760295]	[516.17254639 772.75756836 0.79059023]	[416.15008545 267.3364563 0.87632376]	[439.24530029 269.84332275 0.90886861]	[398.25552368 262.22198486 0.5742197 ]	[459.81338501 259.62783813 0.85693109]	[5.21218933e+02 8.03537842e+02 7.50957072e-01]	[5.34119263e+02 7.95786804e+02 7.28809953e-01]	[5.08523285e+02 7.88028442e+02 6.86050653e-01]	[439.18395996 798.41448975 0.82127059]	[421.25805664 793.23358154 0.83986932]	[444.42727661 770.26434326 0.79233694]
[423.77185059 277.69622803 0.91916996]	[436.62994385 334.04629517 0.90885419]	[380.32714844 333.9624939 0.86671382]	[359.78668213 421.16226196 0.8959862 ]	[359.69918823 503.37921143 0.93911421]	[482.85974121 333.931427 0.87476325]	[503.23913574 418.63006592 0.89544725]	[508.44802856 503.243927 0.88602489]	[439.24453735 500.8586731 0.84919596]	[400.82727051 503.35003662 0.79268885]	[421.29211426 641.85119629 0.85579258]	[439.3303833 767.57897949 0.91585755]	[475.16604614 500.79656982 0.77214265]	[487.95025635 639.29852295 0.80230278]	[516.18243408 775.29797363 0.78672349]	[416.08618164 269.86752319 0.86955172]	[439.18249512 269.90579224 0.91180539]	[398.20068359 264.76083374 0.57979888]	[459.75952148 259.69946289 0.85031348]	[5.21216125e+02 8.08523376e+02 7.79649734e-01]	[5.34107788e+02 8.00924744e+02 7.18051612e-01]	[5.11011902e+02 7.88092224e+02 7.06184566e-01]	[439.18243408 798.42944336 0.82106161]	[421.25967407 793.2366333 0.83652377]	[444.42150879 770.26965332 0.7910257 ]
[421.37136841 280.1421814 0.91357273]	[436.55938721 336.50201416 0.91272068]	[380.25552368 336.51068115 0.8965044 ]	[359.79415894 423.85079956 0.88197738]	[359.72418213 505.89923096 0.91382074]	[482.8192749 334.01046753 0.89175057]	[503.23712158 418.74169922 0.90340066]	[508.43780518 503.32327271 0.88339841]	[439.27603149 503.33035278 0.84035671]	[400.87475586 503.4390564 0.77743894]	[421.28152466 644.38818359 0.88047075]	[439.33132935 767.59680176 0.92388964]	[477.61090088 503.26605225 0.77428275]	[487.95553589 641.88897705 0.82205248]	[516.22174072 782.95599365 0.78687501]	[416.05401611 272.43188477 0.88280368]	[439.11843872 272.40005493 0.92013693]	[398.19909668 269.86773682 0.57453704]	[459.6809082 262.18823242 0.82990927]	[521.2166748 811.13470459 0.81719601]	[5.34116089e+02 8.08520874e+02 7.71283686e-01]	[5.08529083e+02 7.90643433e+02 7.19090879e-01]	[439.18661499 798.3614502 0.83774793]	[421.26193237 790.8291626 0.85205895]	[444.43481445 770.3013916 0.78589916]
[421.32406616 282.69293213 0.8971976 ]	[434.10458374 336.67810059 0.90812755]	[380.23461914 339.07116699 0.90451545]	[359.77023315 426.42019653 0.87489235]	[359.72897339 508.50747681 0.8882184 ]	[482.76782227 336.52581787 0.91316551]	[500.90951538 421.24279785 0.90190172]	[506.00921631 503.40963745 0.87927151]	[439.25262451 503.43276978 0.82621932]	[400.85647583 505.9458313 0.76717037]	[421.2961731 644.42932129 0.8792001 ]	[439.33273315 767.60003662 0.92453647]	[475.16879272 503.36312866 0.76542699]	[487.94818115 644.33459473 0.83132732]	[516.21807861 785.47113037 0.7976709 ]	[413.55490112 274.93499756 0.89814568]	[436.68600464 274.87478638 0.92036116]	[398.13800049 274.91241455 0.59049594]	[459.60290527 269.82299805 0.80617911]	[5.18747864e+02 8.11309387e+02 8.05888951e-01]	[531.59313965 808.69866943 0.81297851]	[5.08531158e+02 7.90656372e+02 7.00829029e-01]	[439.16970825 798.42120361 0.83461356]	[421.25152588 793.21807861 0.85293949]	[444.43023682 770.28192139 0.79090279]
[421.29898071 290.39248657 0.90476406]	[434.08166504 339.2142334 0.90202624]	[380.21426392 341.67608643 0.89396679]	[359.7517395 431.52767944 0.87137711]	[359.75848389 513.64807129 0.8777014 ]	[482.76461792 339.05166626 0.92247403]	[500.89932251 423.85827637 0.89363229]	[506.02069092 505.96429443 0.85144806]	[439.27059937 508.52270508 0.79441994]	[400.87149048 511.05529785 0.74367511]	[421.28234863 646.95092773 0.8995406 ]	[441.6578064 767.64019775 0.92963517]	[477.62841797 508.44146729 0.7470277 ]	[487.92089844 644.52941895 0.84527135]	[516.22393799 788.14147949 0.81508684]	[411.02932739 277.46859741 0.90570945]	[436.67599487 275.07757568 0.93707961]	[398.03970337 275.10415649 0.5837872 ]	[457.20922852 274.87677002 0.84354776]	[5.21327637e+02 8.16337402e+02 7.72341788e-01]	[5.36743652e+02 8.11207886e+02 8.07256401e-01]	[5.08508759e+02 7.95836914e+02 6.84571624e-01]	[439.12509155 798.39001465 0.82583362]	[421.22146606 790.83642578 0.85383385]	[446.90447998 772.69812012 0.79082555]
[421.2204895 295.39703369 0.94149411]	[436.54214478 341.72027588 0.89237911]	[380.21420288 341.79251099 0.88186938]	[359.75640869 434.09100342 0.87229776]	[359.78588867 518.76324463 0.89968133]	[482.83688354 339.21322632 0.91621262]	[500.91146851 426.44277954 0.87110829]	[506.01675415 513.64331055 0.83638799]	[439.25683594 513.65197754 0.80130291]	[400.86575317 516.1652832 0.75146258]	[421.33068848 647.03430176 0.88544244]	[441.67660522 767.65136719 0.92941761]	[477.60540771 511.07836914 0.73833811]	[485.45843506 646.97674561 0.84356445]	[516.18933105 790.73425293 0.80089343]	[410.95321655 277.66918945 0.89329928]	[436.59884644 277.61877441 0.91265714]	[395.60931396 277.55737305 0.54119408]	[457.18652344 275.00073242 0.86351752]	[5.21344238e+02 8.21523376e+02 7.01922655e-01]	[5.39216370e+02 8.13753235e+02 7.31865048e-01]	[5.05987427e+02 8.03508667e+02 6.70126677e-01]	[439.13806152 798.43334961 0.82914269]	[421.22494507 793.23553467 0.85882843]	[446.94165039 772.69219971 0.78793967]
[421.20059204 295.60180664 0.96098757]	[436.57122803 346.86077881 0.86019939]	[380.27005005 349.38793945 0.85135967]	[359.79000854 439.09255981 0.8925935 ]	[359.78771973 521.32330322 0.9231354 ]	[482.79974365 341.77511597 0.89688069]	[503.25018311 434.05685425 0.86462677]	[506.01226807 518.77606201 0.87431741]	[439.26043701 518.74237061 0.82560265]	[400.85968018 518.78912354 0.76576269]	[421.38754272 647.14666748 0.86677116]	[441.71295166 767.66876221 0.92561781]	[477.597229 518.69665527 0.74838078]	[485.48876953 649.63415527 0.80932999]	[516.18609619 790.74017334 0.80647773]	[408.43447876 280.23074341 0.86122453]	[436.58081055 280.20495605 0.88096499]	[395.5579834 280.11218262 0.52892029]	[457.18756104 277.52508545 0.87242967]	[5.18774902e+02 8.26659973e+02 7.22092509e-01]	[5.31611084e+02 8.18926941e+02 7.00641394e-01]	[5.08509735e+02 8.00970825e+02 6.63798749e-01]	[439.14044189 798.38745117 0.83667016]	[421.23016357 790.83312988 0.87029064]	[449.46533203 772.72039795 0.77694583]
[421.14556885 298.15252686 0.96244079]	[436.54498291 354.53500366 0.88686925]	[380.215271 354.58114624 0.89018989]	[359.83099365 441.68988037 0.88852555]	[359.7895813 523.85546875 0.93060768]	[482.82092285 349.43225098 0.85871834]	[503.27096558 439.27029419 0.89389151]	[508.4854126 521.41326904 0.88325828]	[439.24539185 521.25219727 0.83683997]	[400.85107422 521.29602051 0.7808181 ]	[423.7991333 652.15478516 0.84466881]	[441.70492554 767.65869141 0.92601043]	[475.13388062 521.23254395 0.75505829]	[485.46127319 657.31982422 0.80339646]	[5.16213989e+02 8.03517090e+02 7.77692318e-01]	[405.92230225 290.36578369 0.84854269]	[434.12512207 287.85696411 0.86213249]	[395.60531616 287.80728149 0.54112184]	[457.13586426 280.12747192 0.83965647]	[5.18661987e+02 8.34300415e+02 7.09485114e-01]	[5.31578003e+02 8.31636780e+02 7.35209405e-01]	[5.11022430e+02 8.11178772e+02 7.02311873e-01]	[439.14553833 798.41174316 0.83601332]	[421.22702026 793.21972656 0.86830527]	[449.46405029 770.30114746 0.77729553]
[418.78012085 300.67843628 0.94430631]	[434.10366821 357.14672852 0.906021 ]	[380.22659302 359.58746338 0.91067463]	[362.2539978 444.41616821 0.85076332]	[359.80438232 526.47210693 0.88968515]	[482.81774902 354.59646606 0.8916828 ]	[503.27786255 441.82287598 0.90427995]	[508.46569824 523.92492676 0.87621933]	[439.22543335 521.35626221 0.83448541]	[400.81585693 521.38818359 0.78768456]	[423.82156372 654.75830078 0.83812737]	[441.72006226 767.66326904 0.92367637]	[475.12557983 521.35650635 0.75799602]	[485.41757202 662.45031738 0.83734989]	[5.16119873e+02 8.08550720e+02 7.89067268e-01]	[405.83724976 293.0295105 0.88767624]	[434.01202393 292.92715454 0.86897576]	[395.58828735 295.42922974 0.46585205]	[457.09603882 285.26339722 0.79930425]	[5.16160583e+02 8.36936340e+02 7.31891096e-01]	[5.29043335e+02 8.31819458e+02 7.64613211e-01]	[5.08472626e+02 8.11304260e+02 6.93380594e-01]	[439.12130737 798.37524414 0.83845997]	[421.21270752 790.81604004 0.88079619]	[449.49606323 770.29760742 0.7727524 ]
[421.14987183 308.35256958 0.90872878]	[434.09109497 359.7305603 0.90227669]	[380.2276001 362.2543335 0.88716936]	[362.21374512 452.04562378 0.84071708]	[359.81057739 534.15100098 0.86587572]	[482.80340576 357.18106079 0.92308593]	[503.26913452 444.41790771 0.88617444]	[508.48220825 529.00067139 0.83377081]	[439.24798584 523.9786377 0.8168546 ]	[400.86224365 526.40563965 0.76571363]	[423.81063843 662.33453369 0.85670626]	[441.73718262 767.67919922 0.92538416]	[475.14550781 523.9833374 0.75196505]	[485.39282227 665.05340576 0.85502458]	[5.13599243e+02 8.08700012e+02 7.94795275e-01]	[405.89239502 295.61514282 0.9041754 ]	[434.0401001 295.52148438 0.89888448]	[395.54721069 295.63031006 0.54424429]	[454.5871582 292.91226196 0.80414426]	[5.11076569e+02 8.39457336e+02 7.01621592e-01]	[5.26521179e+02 8.34300964e+02 7.46304035e-01]	[5.05984833e+02 8.13822571e+02 6.78311884e-01]	[439.12329102 798.39001465 0.84268683]	[421.22732544 790.81396484 0.88302714]	[4.49525299e+02 7.70293152e+02 7.68830240e-01]
[418.76300049 315.98736572 0.95123661]	[436.58587646 362.34680176 0.88013679]	[380.25744629 367.34899902 0.85988438]	[362.25552368 457.08810425 0.85210574]	[359.82168579 541.7088623 0.89630294]	[482.87741089 359.80267334 0.90573454]	[503.29785156 452.05545044 0.86839449]	[508.47720337 539.20037842 0.85367739]	[439.26116943 531.5993042 0.79081267]	[400.8710022 531.57104492 0.73809326]	[423.85113525 665.03125 0.87535924]	[441.75891113 770.10150146 0.92328757]	[477.59448242 531.57110596 0.73309654]	[485.39828491 667.65808105 0.83115166]	[5.11042114e+02 8.11302612e+02 7.89038539e-01]	[405.82717896 300.62771606 0.89003664]	[431.53179932 298.17388916 0.88016981]	[393.04736328 298.15472412 0.46532038]	[454.6479187 295.51403809 0.8597616 ]	[5.08468597e+02 8.47169739e+02 7.44340062e-01]	[5.24002319e+02 8.41997192e+02 7.53930569e-01]	[5.05971405e+02 8.21470825e+02 6.73666835e-01]	[439.1522522 798.37597656 0.83008277]	[421.26605225 790.82922363 0.8768751 ]	[4.49528839e+02 7.72773010e+02 7.53157616e-01]
[418.72488403 316.16702271 0.96535933]	[436.57461548 372.43841553 0.8565042 ]	[380.26431274 374.9704895 0.86444032]	[362.28149414 459.74478149 0.87355316]	[359.80923462 544.29455566 0.9272362 ]	[482.8460083 364.77429199 0.87505901]	[503.29144287 457.13653564 0.87997919]	[508.50473022 541.83532715 0.87257546]	[439.2744751 539.26464844 0.81800854]	[403.2677002 539.27288818 0.75004071]	[423.91348267 667.49584961 0.86582839]	[441.7593689 770.09698486 0.91813463]	[475.15701294 539.25170898 0.74033952]	[485.41940308 675.21343994 0.81110275]	[5.13659912e+02 8.21474243e+02 7.61717677e-01]	[403.3543396 303.25128174 0.86762416]	[431.5151062 300.76141357 0.85153264]	[393.00610352 300.74707031 0.40314737]	[454.6491394 298.10583496 0.85824031]	[5.08476379e+02 8.54822388e+02 7.35362232e-01]	[5.26454590e+02 8.52202942e+02 7.59747684e-01]	[5.08509216e+02 8.29242859e+02 6.83342934e-01]	[439.15292358 798.38537598 0.83971363]	[421.26794434 790.82843018 0.88192135]	[4.52014374e+02 7.72760132e+02 7.57881522e-01]
[418.7177124 318.76504517 0.94841295]	[436.57046509 377.50811768 0.90009713]	[380.27548218 377.61209106 0.90056312]	[362.32467651 462.34603882 0.86899197]	[359.80053711 544.4720459 0.91689634]	[482.84890747 372.48352051 0.86446697]	[503.30557251 459.74639893 0.89698887]	[508.4831543 544.40405273 0.87088037]	[439.30352783 541.81774902 0.83295465]	[403.30175781 541.82501221 0.76433748]	[426.35751343 667.57098389 0.8551122 ]	[441.75637817 770.10113525 0.91677368]	[477.60610962 541.82958984 0.75776428]	[485.41412354 682.86297607 0.82449538]	[5.16188965e+02 8.29150208e+02 7.81899691e-01]	[403.33813477 313.4437561 0.88833028]	[431.47058105 310.92312622 0.85618091]	[3.93051941e+02 3.10969818e+02 3.88044417e-01]	[457.07104492 298.24243164 0.83588201]	[5.11064392e+02 8.57426331e+02 6.92533195e-01]	[5.26523682e+02 8.52371826e+02 7.37795234e-01]	[5.11065765e+02 8.34372253e+02 6.20621085e-01]	[439.13711548 798.37542725 0.84276545]	[421.26254272 790.82324219 0.88605136]	[4.52026764e+02 7.72750671e+02 7.66962528e-01]
[418.69723511 321.2840271 0.92217582]	[436.57592773 377.68051147 0.91486043]	[380.33071899 380.14938354 0.89485818]	[362.32293701 464.94827271 0.84278244]	[359.81207275 549.50335693 0.88014841]	[482.86297607 375.10928345 0.89066446]	[503.29864502 462.27279663 0.90569824]	[508.46084595 544.52404785 0.8641898 ]	[439.28469849 544.34350586 0.83660001]	[403.27859497 544.34197998 0.78167123]	[426.40994263 670.07489014 0.84120804]	[441.76159668 770.10852051 0.91078359]	[475.15939331 544.36938477 0.76342255]	[485.45425415 685.49584961 0.85112298]	[5.18712585e+02 8.29182983e+02 8.17249060e-01]	[403.3263855 315.98040771 0.91443264]	[428.94488525 313.5199585 0.87649274]	[3.95496246e+02 3.15977783e+02 3.28376412e-01]	[454.63308716 305.76379395 0.79752278]	[5.16198059e+02 8.59989502e+02 7.32374251e-01]	[5.31550354e+02 8.54792053e+02 7.51856804e-01]	[5.16112976e+02 8.36864075e+02 6.33410692e-01]	[439.14050293 798.4072876 0.84010178]	[421.26535034 790.8380127 0.88285559]	[4.52038727e+02 7.72735168e+02 7.66836345e-01]
[418.69696045 321.2833252 0.92270052]	[436.57653809 377.68011475 0.91505218]	[380.32943726 380.1522522 0.89536965]	[362.3196106 464.95272827 0.84348518]	[359.8117981 549.50256348 0.87996614]	[482.86401367 375.10479736 0.89050329]	[503.29974365 462.26431274 0.9083187 ]	[508.46722412 544.51940918 0.86493379]	[439.29437256 544.34313965 0.83654231]	[403.29064941 544.34436035 0.78041416]	[426.40524292 670.07159424 0.84147805]	[441.7550354 770.10046387 0.9106887 ]	[475.17214966 544.36560059 0.76456642]	[485.45925903 685.4979248 0.85030365]	[5.18719788e+02 8.29160461e+02 8.15774679e-01]	[403.32629395 315.98083496 0.91422611]	[428.94406128 313.51965332 0.87669563]	[3.95497192e+02 3.15977814e+02 3.25708449e-01]	[454.63400269 305.7635498 0.79763228]	[5.16193604e+02 8.59985657e+02 7.26812899e-01]	[5.31550354e+02 8.52403320e+02 7.47826576e-01]	[5.16117126e+02 8.34406799e+02 6.33805513e-01]	[439.14816284 798.41571045 0.84258604]	[421.26919556 790.84289551 0.88179022]	[4.52024719e+02 7.72719971e+02 7.68607914e-01]
[418.70785522 328.9190979 0.9093433 ]	[436.5763855 380.18856812 0.91761529]	[380.32196045 382.72259521 0.88386708]	[362.32620239 469.98571777 0.8261584 ]	[359.81283569 554.6730957 0.86906779]	[482.86611938 377.62860107 0.90980363]	[503.27902222 464.89160156 0.87950891]	[508.46237183 552.05773926 0.8327167 ]	[439.27087402 544.48944092 0.81863964]	[403.25576782 544.50152588 0.76944453]	[426.41598511 670.13916016 0.84064847]	[441.76504517 770.0927124 0.90882361]	[475.15859985 544.50201416 0.75253886]	[485.4468689 685.58679199 0.84930503]	[5.18723450e+02 8.31722046e+02 8.10197473e-01]	[403.34967041 316.17544556 0.92127287]	[428.94934082 316.0715332 0.8957727 ]	[3.95506256e+02 3.16107880e+02 3.55952084e-01]	[454.581604 310.96389771 0.80337149]	[5.18690430e+02 8.65092163e+02 6.76782668e-01]	[5.31579346e+02 8.57365662e+02 6.93809092e-01]	[5.13640198e+02 8.41987549e+02 6.13391638e-01]	[439.14028931 798.42510986 0.83823335]	[421.27127075 790.84936523 0.87904388]	[4.52052307e+02 7.72717712e+02 7.68177092e-01]
[418.68334961 334.03704834 0.93393093]	[436.62771606 380.31677246 0.92078745]	[380.35369873 382.84066772 0.86821145]	[362.34274292 472.5741272 0.82433701]	[359.81393433 559.7166748 0.8861962 ]	[482.90756226 380.11013794 0.91515499]	[503.32073975 470.0071106 0.85748208]	[508.44250488 559.69921875 0.85469311]	[439.2640686 547.0166626 0.79974735]	[403.2494812 546.98779297 0.75870764]	[426.38781738 675.20251465 0.82324541]	[441.76019287 770.09857178 0.90608269]	[475.17172241 547.03747559 0.73962706]	[485.44790649 688.06542969 0.84977007]	[5.18733398e+02 8.34292358e+02 7.90741265e-01]	[403.33895874 318.69464111 0.92086583]	[428.94796753 318.6111145 0.89138806]	[3.93051819e+02 3.18586243e+02 3.48128378e-01]	[454.58062744 315.93508911 0.84267783]	[5.18713867e+02 8.70140381e+02 6.66679263e-01]	[5.31622375e+02 8.62569763e+02 6.68516636e-01]	[5.13641418e+02 8.47098755e+02 6.14849448e-01]	[439.1335144 800.91973877 0.84347516]	[421.26922607 793.23602295 0.88307083]	[4.52055878e+02 7.72706116e+02 7.66305745e-01]
[418.68920898 336.65325928 0.96034551]	[436.68933105 385.36273193 0.89556062]	[382.72952271 387.93521118 0.84084356]	[364.78988647 477.67654419 0.84777415]	[359.78781128 562.33813477 0.92585373]	[485.35723877 382.76339722 0.88227367]	[503.3364563 477.62307739 0.86309588]	[506.00216675 562.31030273 0.89050746]	[439.29229736 554.69110107 0.79410118]	[403.29220581 552.12908936 0.73158664]	[431.49969482 677.82415771 0.80575985]	[441.79400635 770.12432861 0.89327598]	[477.60858154 557.19720459 0.73576218]	[485.41577148 690.72784424 0.81578004]	[5.18748535e+02 8.44524048e+02 7.48911977e-01]	[403.32284546 323.73083496 0.87047857]	[428.97406006 321.22375488 0.85560864]	[3.92996582e+02 3.21250580e+02 2.48811871e-01]	[454.63311768 318.55090332 0.87346458]	[5.21259216e+02 8.75338623e+02 6.72157764e-01]	[5.36685486e+02 8.70314331e+02 7.03725696e-01]	[5.13606873e+02 8.52252686e+02 6.03955448e-01]	[439.11141968 798.41680908 0.83434135]	[421.2640686 790.83282471 0.88334012]	[454.57897949 772.7520752 0.7749874 ]
[418.68890381 339.12506104 0.96300143]	[436.69058228 392.96801758 0.88453037]	[382.72012329 393.07324219 0.85505545]	[364.84622192 480.16372681 0.85213089]	[359.77020264 562.4107666 0.93754256]	[482.97631836 385.32000732 0.85870814]	[503.35897827 480.21035767 0.89108586]	[505.99645996 562.44689941 0.89738572]	[439.31158447 559.70806885 0.80957305]	[403.34353638 557.19732666 0.73298359]	[434.08743286 680.32611084 0.81930399]	[441.81637573 770.09350586 0.88495231]	[477.60144043 559.75671387 0.7451371 ]	[485.46502686 698.33679199 0.80275828]	[5.18785339e+02 8.49680664e+02 8.09417844e-01]	[403.3137207 328.84954834 0.85658336]	[428.96688843 326.28692627 0.8432759 ]	[3.92968872e+02 3.23734497e+02 2.58122861e-01]	[457.07327271 318.60293579 0.86309558]	[5.21353760e+02 8.77932678e+02 7.24453449e-01]	[5.39212158e+02 8.72798889e+02 7.73295999e-01]	[5.13598083e+02 8.57364441e+02 6.35602117e-01]	[439.08532715 798.42779541 0.83325756]	[421.24411011 790.82434082 0.88763279]	[454.63101196 772.71600342 0.78641188]
[418.7199707 339.2310791 0.95828396]	[436.69836426 395.5227356 0.89889866]	[382.72451782 395.59313965 0.87136936]	[367.36495972 480.26220703 0.8489874 ]	[359.74887085 564.87884521 0.93801063]	[482.96640015 387.92950439 0.84454411]	[503.35916138 480.22930908 0.89567912]	[506.00726318 564.84979248 0.89048612]	[439.31103516 559.80725098 0.82138968]	[403.33929443 559.72857666 0.74085975]	[434.06933594 677.85351562 0.81438941]	[441.80630493 767.71472168 0.88485181]	[477.60842896 562.28271484 0.75784212]	[485.45877075 703.43304443 0.81926203]	[5.18729614e+02 8.49743164e+02 8.09072852e-01]	[403.33166504 331.48083496 0.87376261]	[428.98510742 328.89050293 0.84745252]	[3.93046936e+02 3.28889282e+02 3.16206545e-01]	[457.07623291 318.66152954 0.86050403]	[5.18768677e+02 8.80467346e+02 6.89080656e-01]	[5.34127441e+02 8.72899353e+02 7.32623637e-01]	[5.13633972e+02 8.57404663e+02 6.22932673e-01]	[439.09280396 798.43939209 0.84011191]	[421.25643921 790.82843018 0.89382398]	[454.61398315 770.27246094 0.78557235]
[418.71914673 339.230896 0.95801187]	[439.04550171 395.52502441 0.90066552]	[382.73324585 395.59399414 0.87065244]	[367.37576294 480.24853516 0.84970677]	[359.74475098 564.87713623 0.93882054]	[482.96743774 387.93283081 0.84390193]	[503.35342407 480.25643921 0.89885056]	[506.00918579 564.85321045 0.88985294]	[439.30712891 559.80773926 0.82167882]	[403.3326416 559.72821045 0.74179292]	[434.08328247 680.33508301 0.81839657]	[441.80593872 770.06744385 0.88477832]	[477.60568237 562.28363037 0.75786239]	[485.45532227 703.43249512 0.82021725]	[5.18727356e+02 8.49741211e+02 8.08735251e-01]	[403.33218384 331.47937012 0.87351608]	[428.98492432 328.8888855 0.84737593]	[3.93044891e+02 3.28887604e+02 3.17374676e-01]	[457.07803345 318.66162109 0.86062884]	[5.18765320e+02 8.80468567e+02 6.88766003e-01]	[5.34125305e+02 8.72900513e+02 7.32663572e-01]	[5.13632690e+02 8.57401733e+02 6.23275757e-01]	[439.0871582 798.44317627 0.83716667]	[421.25146484 790.82995605 0.89251775]	[454.61572266 770.27984619 0.7855441 ]
[418.69998169 341.67803955 0.94296211]	[439.08108521 395.60797119 0.92030656]	[382.78674316 398.03186035 0.87572783]	[367.41738892 480.29302979 0.85311294]	[359.74880981 564.93865967 0.93823344]	[485.37475586 392.96563721 0.83933634]	[503.3755188 482.74020386 0.90777463]	[506.00836182 564.97253418 0.88191724]	[439.322052 562.2678833 0.82704419]	[403.3475647 559.8057251 0.74888647]	[434.07678223 680.40917969 0.82238775]	[441.81512451 770.06945801 0.87935501]	[477.60745239 562.33868408 0.76440144]	[485.45602417 705.9909668 0.83654976]	[5.18696533e+02 8.52229492e+02 8.00769210e-01]	[403.31680298 333.98812866 0.88780898]	[428.97201538 331.47406006 0.85842288]	[3.93000366e+02 3.28925751e+02 2.60101855e-01]	[457.08877563 318.76733398 0.83545232]	[5.18772583e+02 8.83084961e+02 7.01212049e-01]	[5.34134705e+02 8.75399841e+02 7.34310329e-01]	[5.13575684e+02 8.62508484e+02 6.20370209e-01]	[439.0831604 800.91937256 0.83021849]	[421.25305176 790.8425293 0.88429523]	[454.63406372 770.28131104 0.79164386]
[418.6930542 341.73440552 0.93374461]	[439.09371948 398.06384277 0.93378961]	[382.82073975 398.14648438 0.88294196]	[367.37652588 482.78216553 0.85234338]	[359.74725342 565.05712891 0.92080772]	[485.39172363 395.55444336 0.85154277]	[503.41213989 482.78634644 0.90753698]	[506.02008057 565.01989746 0.87459099]	[441.66659546 562.38861084 0.83327264]	[405.81820679 562.35784912 0.75802362]	[434.0836792 685.37805176 0.83701384]	[441.82305908 770.08355713 0.87673455]	[477.6288147 564.83782959 0.77344728]	[485.40637207 706.02319336 0.84441411]	[5.18641663e+02 8.52180908e+02 7.90841997e-01]	[403.31307983 334.05065918 0.89590847]	[428.97189331 333.95959473 0.86434639]	[3.93057892e+02 3.33948303e+02 2.49147207e-01]	[457.10565186 321.25363159 0.81620514]	[5.18775574e+02 8.83078064e+02 7.02401221e-01]	[5.34155029e+02 8.75360474e+02 7.32373476e-01]	[5.11025513e+02 8.59971802e+02 6.15085304e-01]	[439.09197998 800.93676758 0.82435119]	[421.25030518 790.84661865 0.87916327]	[457.08676147 770.26916504 0.77913636]
[418.69085693 344.32778931 0.90531659]	[439.13562012 398.21453857 0.94920504]	[382.86117554 400.70117188 0.87899572]	[367.38882446 485.42782593 0.82915765]	[359.7671814 570.04498291 0.89174235]	[485.4848938 398.03668213 0.85382712]	[503.45739746 485.39135742 0.88376087]	[508.4956665 572.64935303 0.83216339]	[439.315979 564.91186523 0.82772762]	[403.35891724 564.86022949 0.77055037]	[434.05654907 685.48999023 0.83315742]	[441.81063843 770.09887695 0.87883568]	[475.15783691 564.97235107 0.76017714]	[485.43954468 708.55743408 0.83836347]	[5.18664612e+02 8.54838684e+02 7.88621247e-01]	[403.3170166 336.56335449 0.91964453]	[428.97085571 336.46670532 0.88388616]	[3.95529602e+02 3.36541260e+02 2.39220649e-01]	[457.11627197 328.92324829 0.81627208]	[5.21286682e+02 8.88151245e+02 7.14524567e-01]	[5.36678589e+02 8.77934753e+02 7.18205810e-01]	[5.11022614e+02 8.67705627e+02 6.43887758e-01]	[439.10739136 800.92749023 0.82894063]	[421.26992798 793.22290039 0.88044822]	[454.61141968 770.2779541 0.77288705]
[418.69104004 344.32727051 0.90536195]	[439.13754272 398.22055054 0.94933277]	[382.86105347 400.70169067 0.87897116]	[367.39324951 485.42861938 0.82931554]	[359.76953125 570.04425049 0.89214271]	[485.48846436 398.04904175 0.85516 ]	[503.45040894 485.41488647 0.88169605]	[508.48443604 572.64501953 0.83350283]	[439.31433105 564.91070557 0.82855731]	[403.35842896 564.85870361 0.77150673]	[434.04263306 685.48864746 0.83213151]	[441.80929565 770.10351562 0.87870079]	[475.15383911 564.9730835 0.76020265]	[485.41934204 708.53540039 0.84364146]	[5.18664795e+02 8.54829712e+02 7.89592326e-01]	[403.31726074 336.56283569 0.91956937]	[428.97113037 336.46640015 0.88378304]	[3.95530273e+02 3.36539764e+02 2.39364028e-01]	[457.1151123 328.92230225 0.8159259 ]	[5.21281372e+02 8.88143066e+02 7.14447498e-01]	[5.36673889e+02 8.77928101e+02 7.18557537e-01]	[5.11027039e+02 8.67689819e+02 6.44729376e-01]	[439.10562134 800.93487549 0.82801747]	[421.26342773 793.22595215 0.87912434]	[454.61373901 770.28436279 0.77474177]
[418.73724365 349.45080566 0.90736341]	[439.15011597 398.27963257 0.94980085]	[382.86184692 400.76153564 0.87836879]	[369.91958618 487.974823 0.81280732]	[359.76437378 572.58239746 0.88081461]	[487.92892456 398.10421753 0.85793412]	[503.45227051 485.45343018 0.87404394]	[508.5229187 575.18713379 0.82949018]	[439.32608032 564.95446777 0.82137024]	[403.35903931 564.91021729 0.77202082]	[434.05007935 685.53259277 0.83278602]	[441.82019043 770.12506104 0.87762296]	[477.60751343 565.01953125 0.75643355]	[485.41397095 708.64764404 0.83612084]	[5.16226013e+02 8.54892273e+02 7.78443277e-01]	[403.37420654 336.69049072 0.91717523]	[431.48944092 336.58093262 0.89370191]	[3.95565460e+02 3.36625824e+02 2.39531517e-01]	[457.11581421 331.4543457 0.81461984]	[5.21289307e+02 8.90733948e+02 7.56119370e-01]	[5.36693481e+02 8.83079346e+02 7.28395343e-01]	[5.08525757e+02 8.70141968e+02 6.60346091e-01]	[439.08911133 800.93707275 0.82639402]	[421.26324463 793.22149658 0.8824262 ]	[454.61373901 772.70288086 0.77907443]
[418.75671387 352.0267334 0.92226684]	[439.1965332 400.71133423 0.95356935]	[385.30963135 400.86477661 0.86273438]	[372.44937134 488.00695801 0.81699419]	[359.76080322 575.18096924 0.87875611]	[488.00454712 398.21188354 0.85974789]	[503.49468994 485.46743774 0.86885399]	[508.53439331 577.73706055 0.83823174]	[441.71826172 567.47167969 0.80576223]	[405.85577393 565.0078125 0.75447708]	[434.05065918 685.59313965 0.82960308]	[441.8114624 770.15753174 0.87787449]	[477.71624756 567.54711914 0.75562626]	[485.46710205 711.13671875 0.81570417]	[5.18650208e+02 8.59992615e+02 7.66946316e-01]	[405.82574463 339.10452271 0.91123986]	[431.51702881 336.67404175 0.89527184]	[3.95575439e+02 3.39054871e+02 2.47803956e-01]	[457.12387085 333.95837402 0.82396138]	[5.21296082e+02 8.93410828e+02 7.47837007e-01]	[5.36689941e+02 8.90668152e+02 7.50082433e-01]	[5.11007233e+02 8.70312256e+02 6.71486855e-01]	[439.08804321 800.92437744 0.81810892]	[421.26547241 793.21551514 0.87936968]	[454.58602905 772.74536133 0.77379996]
[418.76220703 354.54989624 0.93473756]	[439.25219727 400.73776245 0.96054763]	[385.38146973 400.83676147 0.86258554]	[374.96807861 490.54605103 0.82077634]	[359.740448 580.25323486 0.8973363 ]	[490.53115845 400.61968994 0.85755837]	[505.91146851 487.97845459 0.8455897 ]	[511.05239868 580.25598145 0.84759253]	[441.77441406 570.02398682 0.79115993]	[405.90216064 567.45959473 0.73988867]	[436.65093994 685.5100708 0.86599308]	[441.80529785 770.16333008 0.88018137]	[480.14059448 572.62780762 0.75197226]	[485.45608521 711.24151611 0.80277961]	[5.18656250e+02 8.62558533e+02 7.73210526e-01]	[405.868927 339.19012451 0.90544379]	[434.02194214 339.13433838 0.89031643]	[3.95582886e+02 3.39103607e+02 2.32009441e-01]	[457.20465088 336.48632812 0.85785651]	[5.21284058e+02 8.95859985e+02 7.56202400e-01]	[5.36666199e+02 8.90740967e+02 7.61776090e-01]	[5.11030457e+02 8.72766846e+02 6.76543176e-01]	[439.10733032 798.44934082 0.81616104]	[421.27023315 790.83782959 0.87669361]	[4.52077881e+02 7.72756226e+02 7.68276155e-01]
[418.78671265 354.59765625 0.93593502]	[439.27819824 400.79815674 0.95925629]	[387.89834595 400.87789917 0.85208005]	[372.5322876 495.63153076 0.82883674]	[359.76925659 580.37133789 0.90931445]	[490.56240845 400.69540405 0.85973245]	[505.96179199 493.06665039 0.83280188]	[511.08569336 580.34130859 0.85753596]	[441.81851196 570.11206055 0.78532684]	[408.41265869 567.54730225 0.72836083]	[439.08166504 685.46057129 0.87063956]	[441.79623413 770.15704346 0.87627894]	[480.17651367 575.19250488 0.76222467]	[485.47824097 713.76025391 0.78711814]	[5.18644653e+02 8.60006348e+02 7.69002080e-01]	[405.90139771 339.24163818 0.89093703]	[434.0574646 339.17901611 0.89057255]	[3.95568939e+02 3.39134338e+02 1.98155269e-01]	[459.59735107 336.49880981 0.86283469]	[5.21275818e+02 8.95880737e+02 7.52568424e-01]	[5.36669861e+02 8.90764893e+02 7.57297754e-01]	[5.11019684e+02 8.72699341e+02 6.74683392e-01]	[439.12139893 798.42889404 0.81280202]	[421.27111816 790.82806396 0.87496281]	[4.52054474e+02 7.72747864e+02 7.64259696e-01]
[418.80593872 357.00015259 0.93841976]	[439.32485962 400.84561157 0.95184463]	[390.44030762 403.29229736 0.84451205]	[372.51348877 495.68966675 0.83317101]	[359.75268555 582.75927734 0.91385764]	[493.06930542 400.75964355 0.85700566]	[506.00527954 493.1000061 0.8334114 ]	[513.60656738 582.79785156 0.86383283]	[441.84585571 572.59161377 0.77801073]	[408.45986938 567.5592041 0.72168523]	[439.11517334 685.53509521 0.87779868]	[441.79620361 770.18048096 0.87560534]	[480.1763916 575.21295166 0.75852281]	[485.47903442 713.74365234 0.78549188]	[5.18669434e+02 8.62559448e+02 7.71100044e-01]	[408.38214111 339.27984619 0.88129038]	[434.08630371 339.21707153 0.88956255]	[3.95560883e+02 3.39157288e+02 1.73452333e-01]	[459.65563965 336.50238037 0.87399948]	[5.21264893e+02 8.95884521e+02 7.32075512e-01]	[5.34182556e+02 8.90765320e+02 7.42241621e-01]	[5.11057465e+02 8.72725708e+02 6.62681282e-01]	[439.11065674 798.41430664 0.81495202]	[421.27154541 790.8213501 0.8797971 ]	[4.52053925e+02 7.72789734e+02 7.58674383e-01]
[421.1786499 357.01293945 0.93927407]	[441.66149902 403.24636841 0.94568259]	[390.48098755 403.32678223 0.84050244]	[372.52520752 495.67300415 0.83093315]	[359.76119995 582.77178955 0.91624856]	[493.11123657 400.81768799 0.85371304]	[506.01708984 493.10391235 0.83237171]	[513.5993042 582.79034424 0.86252975]	[441.79675293 570.08825684 0.78311503]	[408.40115356 567.53173828 0.72830868]	[439.13452148 685.60272217 0.87587786]	[441.79776001 770.18432617 0.87509346]	[480.13775635 575.18511963 0.75129539]	[485.48245239 713.77349854 0.78532028]	[5.18710449e+02 8.65051453e+02 7.71228552e-01]	[408.45864868 339.29681396 0.87733597]	[436.55062866 339.2305603 0.89264691]	[3.95645660e+02 3.39144836e+02 2.04771921e-01]	[459.70449829 336.51345825 0.88442433]	[5.21256287e+02 8.95878540e+02 7.23459959e-01]	[5.34172729e+02 8.90763367e+02 7.38722503e-01]	[5.11083923e+02 8.72748596e+02 6.49935186e-01]	[439.1184082 798.39868164 0.81219482]	[421.28018188 790.81622314 0.88096625]	[4.52057556e+02 7.72790894e+02 7.54892349e-01]
[421.22891235 357.03015137 0.94117141]	[441.68826294 403.2456665 0.94462645]	[392.99020386 403.31964111 0.84459841]	[372.53894043 495.67279053 0.8344599 ]	[359.76358032 582.80169678 0.92182052]	[493.12103271 400.79949951 0.85856915]	[508.44082642 493.05657959 0.82980996]	[516.11096191 582.80267334 0.86284971]	[441.79794312 570.09967041 0.78372544]	[408.40441895 567.53662109 0.72870928]	[439.1366272 685.59899902 0.8807708 ]	[441.81692505 770.16571045 0.8761183 ]	[480.13955688 575.19750977 0.75284052]	[487.92868042 716.28967285 0.78520405]	[5.18754700e+02 8.67593933e+02 7.95694113e-01]	[411.00430298 339.30291748 0.87934786]	[436.61682129 339.24868774 0.90351552]	[3.98095123e+02 3.39127838e+02 2.26774156e-01]	[459.7381897 336.52145386 0.88260901]	[5.21358093e+02 8.95937988e+02 7.48108983e-01]	[5.39185608e+02 8.90808411e+02 7.76793063e-01]	[5.13570435e+02 8.72852173e+02 6.74575865e-01]	[439.12811279 795.88818359 0.82111424]	[421.29022217 790.78210449 0.89060467]	[4.52086761e+02 7.72778015e+02 7.55371451e-01]
[421.22836304 357.03045654 0.94135004]	[441.68591309 403.24291992 0.9453966 ]	[392.98742676 403.31906128 0.84440577]	[372.5456543 495.67300415 0.83531171]	[359.7611084 582.80187988 0.9221251 ]	[493.12115479 400.79299927 0.85918349]	[508.43884277 493.06646729 0.83090657]	[513.65899658 582.81542969 0.86401856]	[441.79122925 572.58508301 0.78233683]	[408.39022827 567.55212402 0.72613192]	[439.1378479 685.60351562 0.88017809]	[441.81860352 770.17663574 0.8742851 ]	[480.13131714 575.2142334 0.75105727]	[487.9296875 716.28417969 0.78802758]	[5.18757568e+02 8.67575867e+02 7.91264355e-01]	[411.00320435 339.30371094 0.87898928]	[436.61639404 339.24847412 0.90352714]	[3.98093170e+02 3.39127991e+02 2.25546256e-01]	[459.73953247 336.52026367 0.88208985]	[5.21340393e+02 8.95930359e+02 7.46959031e-01]	[5.36736816e+02 8.90799500e+02 7.73113728e-01]	[5.13578186e+02 8.72837036e+02 6.71099246e-01]	[439.13265991 795.87817383 0.81925523]	[421.29278564 790.7767334 0.88832712]	[4.52083954e+02 7.72788940e+02 7.50929832e-01]
[421.27212524 357.04696655 0.94103771]	[441.69564819 403.24295044 0.94554269]	[393.006073 403.3132019 0.84717542]	[372.52218628 495.65594482 0.83170527]	[359.75393677 582.77148438 0.91743863]	[493.11907959 400.79238892 0.85857826]	[508.4468689 493.05838013 0.82538259]	[516.15460205 582.78015137 0.86603737]	[441.76312256 570.05426025 0.78726888]	[405.91870117 567.48547363 0.73564708]	[439.12637329 685.54608154 0.88142216]	[441.80163574 770.17858887 0.87621588]	[477.74429321 575.15374756 0.74476159]	[485.49908447 713.7567749 0.78443247]	[5.18735962e+02 8.65136169e+02 7.86311209e-01]	[413.51974487 339.29702759 0.88635641]	[436.68405151 339.27587891 0.91206068]	[3.98161224e+02 3.39062378e+02 2.83018947e-01]	[459.76821899 336.55239868 0.89165509]	[5.21347412e+02 8.95909302e+02 7.43569136e-01]	[5.36735107e+02 8.90781006e+02 7.64871657e-01]	[5.11082520e+02 8.72837952e+02 6.67606533e-01]	[439.12298584 795.88037109 0.82151765]	[421.28250122 790.77740479 0.89068019]	[4.52055969e+02 7.72798828e+02 7.56313860e-01]
[421.3079834 357.01852417 0.93503368]	[441.69802856 400.86907959 0.94686949]	[392.99020386 403.2829895 0.84746325]	[372.52563477 495.61865234 0.82968628]	[359.74038696 580.35974121 0.91168821]	[493.13684082 400.80056763 0.85780668]	[508.44290161 493.05599976 0.82759154]	[516.12072754 580.31848145 0.85646075]	[441.75827026 570.02160645 0.79035556]	[405.91149902 567.453125 0.74031925]	[439.0770874 685.39532471 0.86456108]	[441.79354858 770.18579102 0.87594706]	[477.73065186 572.65258789 0.74415618]	[485.48345947 713.7588501 0.78387785]	[5.18727234e+02 8.67598267e+02 7.90609956e-01]	[413.57995605 339.27914429 0.8935827 ]	[439.07040405 339.25845337 0.92153627]	[3.98206390e+02 3.39071198e+02 2.90966690e-01]	[459.78466797 336.55844116 0.8964529 ]	[5.21374084e+02 8.93421021e+02 7.57248998e-01]	[5.39190918e+02 8.90705505e+02 7.73458481e-01]	[5.11069641e+02 8.72872864e+02 6.63175881e-01]	[439.10760498 798.39874268 0.81181914]	[421.25674438 790.80987549 0.88118011]	[4.52048798e+02 7.72815796e+02 7.61027157e-01]
[421.31582642 354.58795166 0.9243542 ]	[439.32803345 400.79299927 0.96014512]	[390.49212646 400.82791138 0.8539483 ]	[369.94815063 493.05957031 0.8206014 ]	[359.74380493 580.277771 0.90171981]	[493.05801392 400.70788574 0.86116052]	[505.97875977 493.04647827 0.83782226]	[516.19720459 577.7746582 0.84608376]	[439.32098389 564.98486328 0.82117343]	[403.34927368 564.89532471 0.77529913]	[434.07067871 682.95123291 0.80889285]	[441.79476929 770.12799072 0.88031876]	[477.60656738 567.51062012 0.75059348]	[485.46295166 711.16986084 0.79623437]	[5.18663696e+02 8.57387024e+02 7.82291412e-01]	[413.59234619 339.2069397 0.91044915]	[439.07757568 339.17816162 0.93575054]	[3.98224823e+02 3.39058594e+02 3.19180638e-01]	[459.77502441 336.56347656 0.89936256]	[5.23854858e+02 8.90676025e+02 7.81103730e-01]	[5.39314758e+02 8.80494507e+02 7.65072525e-01]	[5.08531921e+02 8.70244324e+02 6.73203468e-01]	[439.13323975 798.41760254 0.80794406]	[421.2772522 790.82397461 0.86588556]	[4.52071350e+02 7.72700195e+02 7.72202551e-01]
[421.32067871 354.46902466 0.9086082 ]	[439.31402588 400.69570923 0.96243781]	[390.44839478 400.77804565 0.85856438]	[367.3868103 490.50534058 0.81772912]	[359.76998901 577.7399292 0.88443542]	[490.57131958 398.24707031 0.85843229]	[505.93069458 488.01239014 0.84426475]	[516.22259521 575.15612793 0.8369143 ]	[439.30935669 564.93725586 0.82680649]	[403.34463501 564.85943604 0.77597612]	[434.01119995 682.89129639 0.80276358]	[441.81060791 770.09790039 0.88021654]	[475.16201782 565.03564453 0.75127614]	[485.4190979 708.65014648 0.80914366]	[5.16191772e+02 8.52363953e+02 7.93504179e-01]	[413.5645752 339.1295166 0.91272497]	[439.06124878 339.05474854 0.93497837]	[3.98221375e+02 3.39053284e+02 2.93819219e-01]	[459.76568604 336.45782471 0.88311899]	[5.21308655e+02 8.85610779e+02 7.50684679e-01]	[5.36714050e+02 8.75400269e+02 7.69257665e-01]	[5.08519196e+02 8.67656921e+02 6.59322500e-01]	[439.13787842 798.38818359 0.81286299]	[421.28475952 790.80432129 0.8723771 ]	[454.58157349 770.27258301 0.77652246]
[421.30960083 346.84915161 0.88130128]	[439.3203125 398.23086548 0.95687824]	[390.48278809 400.67062378 0.86026615]	[367.41470337 485.37738037 0.8425734 ]	[359.78118896 570.11523438 0.87588614]	[490.56570435 398.1305542 0.85142547]	[505.8833313 485.34490967 0.87692255]	[518.65209961 570.06072998 0.85071331]	[439.29721069 562.42102051 0.82979918]	[403.33096313 562.38208008 0.76761079]	[431.51010132 680.35900879 0.78938264]	[441.81604004 770.09051514 0.87775159]	[475.13214111 564.8815918 0.75835323]	[485.38046265 706.10845947 0.83066577]	[5.13645081e+02 8.52195374e+02 8.04369271e-01]	[413.53128052 336.59387207 0.90146422]	[436.69418335 336.54379272 0.92711323]	[3.98204773e+02 3.36545807e+02 2.51365602e-01]	[459.78598022 333.92541504 0.84988099]	[5.18771423e+02 8.77979675e+02 7.30835497e-01]	[5.34098755e+02 8.72886047e+02 7.67444253e-01]	[5.06002563e+02 8.59955505e+02 6.67180657e-01]	[439.11981201 798.36932373 0.81085747]	[421.2796936 790.79541016 0.87102884]	[454.60754395 770.2722168 0.78090495]
[421.37127686 341.72320557 0.90974838]	[439.29684448 398.06021118 0.95900202]	[390.48519897 398.13760376 0.85381794]	[369.90612793 482.77709961 0.86414349]	[359.7588501 565.04620361 0.91761929]	[490.54293823 395.57104492 0.82746482]	[503.50198364 482.76278687 0.90810531]	[518.68609619 567.50231934 0.87680948]	[439.33248901 562.30810547 0.82905889]	[403.38479614 562.25701904 0.7498337 ]	[431.5435791 680.39202881 0.80153137]	[441.81680298 770.08850098 0.88059598]	[477.60031128 562.38555908 0.76234937]	[485.38116455 703.51306152 0.82961512]	[5.16154114e+02 8.52198425e+02 8.06984186e-01]	[416.06625366 334.05227661 0.8896873 ]	[439.11184692 333.96917725 0.91655678]	[4.00671936e+02 3.33989532e+02 3.19144994e-01]	[459.82330322 326.29446411 0.8607192 ]	[5.18790894e+02 8.75423828e+02 7.30527163e-01]	[5.34116760e+02 8.72801697e+02 7.62744009e-01]	[5.08489136e+02 8.59966492e+02 6.66562259e-01]	[439.11621094 798.39630127 0.81612384]	[421.27301025 790.81274414 0.87040448]	[454.61621094 770.26123047 0.79390335]
[421.36990356 339.25106812 0.92877382]	[439.24276733 393.03955078 0.9270789 ]	[390.42694092 393.07006836 0.82111245]	[367.35647583 480.13595581 0.8516072 ]	[359.73110962 562.4574585 0.93713331]	[488.00067139 387.95220947 0.81864429]	[503.45285034 480.18652344 0.8981213 ]	[518.68389893 564.95690918 0.89483911]	[439.27264404 554.7010498 0.78938746]	[403.28845215 552.10461426 0.73091984]	[428.9961853 670.20758057 0.81202394]	[441.79455566 767.70831299 0.8927145 ]	[475.15722656 557.2432251 0.72902143]	[485.37109375 693.19604492 0.81067693]	[5.16172363e+02 8.44550110e+02 7.69127727e-01]	[416.06878662 331.4362793 0.86210895]	[439.13146973 331.41461182 0.90323776]	[4.00637177e+02 3.26301636e+02 3.31951916e-01]	[459.84527588 318.75982666 0.87703723]	[5.18774841e+02 8.70262756e+02 7.07406521e-01]	[5.34116577e+02 8.67650818e+02 6.88803971e-01]	[5.08492065e+02 8.52232422e+02 6.74607456e-01]	[439.14456177 798.35534668 0.83155823]	[421.28567505 790.79119873 0.88282347]	[454.57382202 770.25109863 0.78486371]
[421.34649658 336.65829468 0.95650148]	[439.27053833 385.35119629 0.93265623]	[390.41531372 385.39724731 0.81020987]	[364.77630615 477.59680176 0.84423202]	[359.75689697 562.23394775 0.9085077 ]	[490.5322876 382.80249023 0.84257084]	[503.4465332 475.11923218 0.87732905]	[518.68817139 562.44506836 0.89795887]	[439.29541016 549.50384521 0.79460543]	[403.31707764 546.97912598 0.74710679]	[428.97979736 667.65350342 0.83453602]	[441.80102539 767.70532227 0.90186548]	[477.6121521 552.07952881 0.73533529]	[485.43048096 688.14788818 0.84003216]	[5.18778442e+02 8.34349365e+02 7.99953759e-01]	[416.04055786 321.28039551 0.87254947]	[439.1257019 321.27786255 0.91005385]	[3.98279663e+02 3.18722443e+02 3.11536402e-01]	[459.83370972 318.5730896 0.90981364]	[5.23793701e+02 8.67595093e+02 7.01842189e-01]	[5.39242737e+02 8.57397949e+02 7.21723676e-01]	[5.13623474e+02 8.49622070e+02 6.51294112e-01]	[439.13977051 795.87261963 0.85008198]	[421.28814697 790.77740479 0.89528328]	[454.5960083 770.28009033 0.78997451]
[421.38327026 334.05554199 0.91222793]	[439.26947021 380.30499268 0.962277 ]	[387.8838501 380.3447876 0.84768873]	[364.7902832 470.01199341 0.82242543]	[359.7522583 554.65618896 0.87536019]	[490.53302002 380.22372437 0.85965228]	[503.47116089 467.45056152 0.88012135]	[518.70019531 557.17791748 0.84821117]	[439.29592896 544.31872559 0.83645797]	[403.30886841 541.92529297 0.77707946]	[428.94281006 667.48474121 0.8460508 ]	[441.76031494 770.06634521 0.9099828 ]	[475.1784668 544.37335205 0.76939237]	[485.49645996 685.46697998 0.85396791]	[521.21783447 831.74200439 0.84103763]	[416.07406616 318.65325928 0.92386746]	[439.14450073 318.64447021 0.94158602]	[400.62234497 318.53363037 0.41016516]	[459.79205322 316.07434082 0.91122913]	[5.23974426e+02 8.62528687e+02 6.42588973e-01]	[5.41770996e+02 8.52373169e+02 7.17395246e-01]	[5.13655823e+02 8.44576538e+02 6.49100125e-01]	[439.15814209 795.84881592 0.86631095]	[421.29141235 790.78009033 0.90193558]	[452.03952026 772.70947266 0.77440304]
[423.77493286 321.25128174 0.89163774]	[439.26449585 377.58056641 0.96117878]	[387.91720581 377.66860962 0.85298932]	[364.82351685 462.39797974 0.85522306]	[359.73886108 544.49407959 0.92174071]	[490.48123169 375.12005615 0.83783865]	[503.44140625 462.24810791 0.92590362]	[518.72674561 546.9921875 0.88002485]	[439.3086853 541.7331543 0.82628119]	[403.32922363 541.72021484 0.75439918]	[426.44213867 665.04229736 0.85077 ]	[441.75982666 770.08721924 0.91652399]	[477.60403442 541.77838135 0.75677562]	[487.96569824 675.25500488 0.80480862]	[5.21304565e+02 8.26590088e+02 8.17891121e-01]	[416.10217285 315.91711426 0.89846689]	[439.14974976 313.51116943 0.92745 ]	[4.00667877e+02 3.13548645e+02 3.87337089e-01]	[459.8213501 308.38638306 0.85756028]	[5.24007202e+02 8.52317200e+02 6.99744105e-01]	[5.41803284e+02 8.49627502e+02 7.29649425e-01]	[5.16205566e+02 8.31844849e+02 6.75651848e-01]	[439.15054321 795.83496094 0.86008024]	[421.27313232 790.76519775 0.90354049]	[4.52009613e+02 7.72749207e+02 7.70189345e-01]
[423.78219604 318.69354248 0.92530644]	[439.21231079 372.48364258 0.92588043]	[387.86083984 372.48629761 0.81717122]	[364.77023315 457.18920898 0.8486526 ]	[359.7250061 541.85626221 0.93241948]	[487.97573853 367.41845703 0.8205092 ]	[503.4156189 457.18231201 0.89586359]	[518.67272949 544.37243652 0.88697571]	[439.29302979 534.09716797 0.78817153]	[403.28417969 531.55889893 0.72856635]	[426.41882324 664.85876465 0.86165416]	[441.7406311 770.0625 0.92551631]	[477.62127686 534.12768555 0.72821099]	[490.51031494 667.56585693 0.83300108]	[523.75830078 811.34429932 0.81916529]	[416.12472534 310.86312866 0.86792004]	[439.17703247 310.86730957 0.90583402]	[4.00658875e+02 3.03276001e+02 3.53107274e-01]	[459.85421753 298.246521 0.86974895]	[5.34158752e+02 8.44512695e+02 6.83448017e-01]	[5.44490540e+02 8.31852295e+02 7.36414492e-01]	[5.18770508e+02 8.29074219e+02 6.74829841e-01]	[439.16418457 795.86602783 0.86004543]	[421.26574707 790.79766846 0.90000546]	[449.52780151 772.72186279 0.77713472]
[423.80465698 310.88162231 0.86714691]	[439.22293091 359.61819458 0.96056581]	[385.36749268 359.69573975 0.86319876]	[362.32662964 444.41195679 0.84955472]	[359.76290894 526.54449463 0.88159621]	[487.95657349 357.20016479 0.87095773]	[503.42462158 444.30950928 0.90534234]	[516.18231201 528.97576904 0.84268969]	[439.31448364 521.33465576 0.83718956]	[403.31231689 521.37817383 0.76872599]	[426.45471191 652.17059326 0.82327193]	[441.74194336 767.69091797 0.9325192 ]	[477.62850952 521.33843994 0.77458239]	[495.63485718 659.86535645 0.81370187]	[523.87078857 803.53131104 0.82287228]	[416.11697388 295.6517334 0.92632771]	[439.16897583 295.61206055 0.95183808]	[400.64987183 295.59555054 0.4825573 ]	[459.76351929 295.41647339 0.88425338]	[5.29021423e+02 8.31659485e+02 7.65949309e-01]	[5.44422119e+02 8.26590942e+02 7.73036242e-01]	[5.21298401e+02 8.11211548e+02 7.45000660e-01]	[439.20233154 795.86206055 0.87083274]	[421.28979492 790.79980469 0.89867049]	[4.49487213e+02 7.72733276e+02 7.69390941e-01]
[423.80685425 310.89401245 0.86886197]	[439.21868896 359.61972046 0.96034539]	[385.36044312 359.69897461 0.8637597 ]	[362.32891846 444.41027832 0.85060829]	[359.76525879 528.9675293 0.88218147]	[487.95285034 357.20010376 0.87132996]	[503.41711426 444.3203125 0.9066301 ]	[516.18206787 528.99871826 0.83951157]	[439.32357788 521.32922363 0.83596146]	[403.32363892 521.37408447 0.76647413]	[426.45489502 652.18475342 0.82021761]	[441.74084473 767.69067383 0.93112135]	[477.64157104 521.33190918 0.77541637]	[495.63442993 659.85931396 0.81312525]	[523.87304688 803.53479004 0.82174778]	[416.11819458 295.66082764 0.92685986]	[439.17086792 295.61880493 0.95223832]	[400.64877319 295.59872437 0.48282823]	[459.76522827 295.41320801 0.88308644]	[5.29032104e+02 8.31660828e+02 7.61314571e-01]	[5.44426025e+02 8.26591003e+02 7.70016491e-01]	[5.21300476e+02 8.11216736e+02 7.41788805e-01]	[439.20730591 795.85461426 0.87053096]	[421.28985596 790.79589844 0.89896739]	[4.49483856e+02 7.72732422e+02 7.67879844e-01]
[423.81930542 300.67248535 0.89752346]	[439.21206665 354.58505249 0.94628555]	[385.39801025 354.55169678 0.83503187]	[362.35055542 441.67575073 0.86983973]	[359.75283813 523.89764404 0.92918152]	[487.92138672 354.49002075 0.83504373]	[503.41339111 439.30908203 0.92118853]	[516.15106201 523.91101074 0.87133175]	[439.33215332 518.75683594 0.81896353]	[403.3258667 518.78765869 0.74655336]	[428.9230957 647.11962891 0.84303284]	[441.7527771 767.68218994 0.93019009]	[477.66546631 518.74279785 0.75554681]	[495.69949341 652.1496582 0.81681406]	[523.91943359 790.78869629 0.84522945]	[416.15985107 292.96255493 0.89490235]	[439.18673706 292.94100952 0.92403495]	[400.69543457 290.3916626 0.40699309]	[459.83676147 282.78060913 0.85598993]	[5.29004883e+02 8.21518494e+02 7.28708625e-01]	[5.44429504e+02 8.13802368e+02 7.80613601e-01]	[5.21393005e+02 8.00969849e+02 6.87729716e-01]	[439.20443726 795.84997559 0.86461508]	[421.28421021 790.79150391 0.89862216]	[4.49496124e+02 7.72746216e+02 7.64320254e-01]
[423.82989502 298.08334351 0.92991519]	[439.19378662 349.38891602 0.92377126]	[385.38537598 349.38729858 0.81195056]	[362.28381348 436.65228271 0.86787635]	[359.80111694 521.25854492 0.91479623]	[487.92657471 344.3190918 0.83478129]	[503.37973022 436.57070923 0.88335037]	[513.6138916 521.34814453 0.86166978]	[441.67272949 513.57635498 0.78802037]	[403.36410522 511.07635498 0.72093999]	[426.41586304 646.92114258 0.85519636]	[441.73068237 767.65838623 0.9316982 ]	[477.70285034 511.08285522 0.74159646]	[495.6468811 647.00787354 0.84843165]	[523.95507812 788.19464111 0.85839599]	[416.16641235 285.32116699 0.87024069]	[439.20492554 285.33178711 0.90316772]	[400.70010376 280.22531128 0.41053247]	[459.84707642 277.65542603 0.88521957]	[5.26539246e+02 8.16372498e+02 7.71059632e-01]	[544.44903564 811.25299072 0.81967527]	[5.23780518e+02 7.93324829e+02 7.39329755e-01]	[439.20568848 795.84570312 0.86508185]	[421.28085327 790.79211426 0.89761275]	[4.49460114e+02 7.72725586e+02 7.71617115e-01]
[423.77850342 295.50888062 0.93035591]	[439.21368408 341.71566772 0.95012277]	[385.35858154 341.70513916 0.84495401]	[362.33242798 431.5032959 0.83244765]	[359.7991333 516.16809082 0.87703764]	[487.95684814 339.28158569 0.85892677]	[503.39590454 428.94943237 0.87616056]	[513.62347412 516.15209961 0.82344478]	[441.68331909 505.88235474 0.80789107]	[403.35037231 505.93551636 0.74460673]	[426.35147095 644.43145752 0.87099057]	[441.70126343 767.62469482 0.9324885 ]	[477.72625732 503.43841553 0.77417701]	[498.12051392 644.4541626 0.85154235]	[523.96557617 785.57312012 0.83422869]	[416.1164856 280.10943604 0.8990373 ]	[439.18878174 280.13412476 0.92728382]	[400.63925171 277.55081177 0.43332708]	[459.83401489 275.11938477 0.9177509 ]	[5.26459839e+02 8.11312988e+02 8.02077651e-01]	[544.41101074 808.67315674 0.82323766]	[5.23800903e+02 7.90723206e+02 7.48811007e-01]	[439.20761108 795.86779785 0.86363453]	[421.27102661 790.80322266 0.89547896]	[446.94329834 770.30596924 0.77461702]
[423.8286438 292.9161377 0.88743389]	[439.19580078 339.05197144 0.95722181]	[385.34112549 339.12115479 0.86817986]	[364.80688477 426.37277222 0.83243549]	[359.83035278 508.51751709 0.85888189]	[485.4848938 336.63113403 0.88060671]	[503.38616943 423.88305664 0.89359164]	[513.65246582 505.95074463 0.84412932]	[441.67990112 503.28573608 0.83413881]	[403.32403564 503.34719849 0.76962972]	[423.86004639 641.90075684 0.85768181]	[441.68707275 767.57983398 0.93040293]	[477.72570801 500.87072754 0.79043484]	[498.1312561 641.9175415 0.83880329]	[523.9352417 780.46185303 0.82381606]	[416.14697266 277.54144287 0.93278408]	[439.19519043 277.51437378 0.95206124]	[400.65267944 275.06530762 0.53434741]	[459.76831055 274.91540527 0.8884778 ]	[523.93310547 811.12115479 0.85054129]	[541.84924316 808.52770996 0.83466911]	[5.23869019e+02 7.88207275e+02 7.50452697e-01]	[439.1902771 795.86755371 0.8515451 ]	[421.25445557 790.80145264 0.88499117]	[446.91140747 770.26251221 0.78635645]
[423.84698486 280.20727539 0.88190216]	[439.19818115 336.4788208 0.95339882]	[385.37387085 336.48886108 0.84919834]	[364.86657715 421.28323364 0.8494814 ]	[362.24795532 505.88208008 0.8736825 ]	[485.48220825 334.02865601 0.84947711]	[503.3576355 421.23373413 0.91999549]	[516.1138916 503.40356445 0.86590469]	[441.66815186 500.79269409 0.83821774]	[403.31530762 500.88006592 0.77248704]	[423.81280518 639.3291626 0.83519661]	[441.66763306 767.57513428 0.9256314 ]	[477.72042847 500.74377441 0.78267741]	[495.61853027 636.75415039 0.80137622]	[523.84686279 772.71270752 0.86939001]	[416.15957642 274.88967896 0.90751988]	[439.18582153 272.4597168 0.92969263]	[400.6574707 272.45306396 0.49171412]	[459.80563354 264.80517578 0.85859549]	[5.21286377e+02 8.06119812e+02 8.06112289e-01]	[5.39220154e+02 8.00971985e+02 7.53692925e-01]	[5.23921753e+02 7.85490601e+02 7.29906201e-01]	[439.16842651 798.35919189 0.8423723 ]	[421.24472046 790.81774902 0.87369943]	[444.44293213 770.26409912 0.78775185]
[423.8354187 277.73361206 0.89905679]	[439.17138672 333.94940186 0.93040287]	[385.35858154 331.46835327 0.8288663 ]	[364.84875488 418.76507568 0.85707235]	[362.29803467 503.38928223 0.89016294]	[485.42822266 331.42086792 0.84123373]	[503.38006592 418.7507019 0.91820985]	[513.64105225 503.24926758 0.87026018]	[441.74343872 500.70184326 0.82313097]	[405.8442688 500.78396606 0.75079435]	[423.83703613 634.22375488 0.81955361]	[441.68292236 767.57299805 0.92006135]	[480.15969849 498.24801636 0.7829659 ]	[495.60778809 631.62103271 0.81210178]	[523.76708984 770.24645996 0.89230192]	[418.5335083 272.34896851 0.88313782]	[439.21484375 272.35314941 0.92042136]	[400.68255615 264.73538208 0.42911199]	[459.8371582 259.6048584 0.87233233]	[5.18685852e+02 8.06031799e+02 7.82366991e-01]	[5.34108032e+02 8.00923462e+02 7.36014128e-01]	[5.23855713e+02 7.83017212e+02 7.15249658e-01]	[439.16983032 795.86254883 0.8324644 ]	[421.24124146 790.7958374 0.87004292]	[446.89376831 770.29174805 0.77527815]
[423.85241699 277.63510132 0.91717076]	[439.16577148 328.86380005 0.91945839]	[385.32055664 328.8500061 0.81968737]	[364.82189941 418.63226318 0.85648108]	[364.77508545 503.2593689 0.89398396]	[485.46652222 323.81564331 0.84212238]	[503.37545776 416.13824463 0.88762128]	[516.13360596 500.67559814 0.85933828]	[441.77914429 498.16653442 0.81118244]	[405.88552856 500.67321777 0.73955214]	[423.82266235 631.61309814 0.84090239]	[441.66921997 767.56195068 0.91344953]	[480.21786499 495.64157104 0.77955282]	[493.04891968 626.57946777 0.83405572]	[521.33776855 767.62176514 0.90188992]	[416.16723633 269.81091309 0.87600744]	[439.22683716 267.34216309 0.90677083]	[400.66601562 262.21859741 0.43931958]	[462.20065308 257.12213135 0.8913945 ]	[5.08449280e+02 8.03548340e+02 7.58010209e-01]	[5.26412598e+02 7.95890503e+02 7.35108674e-01]	[5.23864258e+02 7.72794800e+02 7.10508108e-01]	[439.15655518 795.87518311 0.82342941]	[421.22799683 790.80267334 0.86782777]	[446.8815918 770.29003906 0.7832976 ]
[423.81341553 277.50561523 0.93482262]	[439.17068481 326.28262329 0.92307597]	[385.30328369 326.33728027 0.81807005]	[364.81561279 416.15280151 0.84501475]	[367.33920288 500.82147217 0.87575054]	[485.4826355 321.26760864 0.85591429]	[503.3862915 413.49456787 0.87062478]	[516.13720703 495.65319824 0.82498991]	[441.82958984 495.67654419 0.79767334]	[408.38388062 498.22982788 0.73173797]	[423.83401489 634.15618896 0.81917018]	[441.66070557 767.57659912 0.91171634]	[480.27481079 493.09844971 0.78488415]	[490.5480957 626.56896973 0.83859402]	[521.27697754 767.56433105 0.89443946]	[416.13024902 264.7064209 0.86365956]	[439.2114563 264.7258606 0.90427154]	[400.64199829 259.61233521 0.43831858]	[459.83911133 257.02062988 0.89505172]	[5.06002716e+02 8.03464050e+02 7.96081483e-01]	[523.98309326 795.80621338 0.79590857]	[5.23783691e+02 7.72729126e+02 7.17185736e-01]	[439.0899353 795.89208984 0.81306368]	[421.17590332 790.79168701 0.86973071]	[446.88012695 772.69915771 0.77469707]
[423.79135132 275.1161499 0.93875849]	[439.15072632 323.72317505 0.9299829 ]	[382.85534668 323.79104614 0.82916236]	[364.78024292 416.12957764 0.84755409]	[367.41156006 500.79730225 0.87180692]	[485.4538269 321.18817139 0.87193477]	[503.39761353 408.45169067 0.8648926 ]	[516.14453125 495.58666992 0.81675011]	[441.86294556 495.65222168 0.7924552 ]	[408.43533325 498.20343018 0.72796607]	[423.80682373 631.60699463 0.83545506]	[441.67053223 767.57891846 0.91169894]	[480.29937744 493.07949829 0.78519261]	[490.53338623 626.51574707 0.83831453]	[521.18682861 767.59777832 0.88671434]	[416.09332275 262.18084717 0.86589193]	[439.19345093 262.16900635 0.90930986]	[398.27355957 259.578125 0.44928652]	[459.82095337 256.98532104 0.90810943]	[5.03480316e+02 8.03491516e+02 7.94189572e-01]	[5.23863220e+02 7.95845398e+02 7.84805059e-01]	[5.21314209e+02 7.72703369e+02 7.31012583e-01]	[439.1151123 795.84759521 0.81413996]	[421.19076538 790.77636719 0.8730036 ]	[4.46907196e+02 7.72714783e+02 7.72536755e-01]
[423.83679199 275.10958862 0.93498313]	[439.13409424 321.26400757 0.93296063]	[382.82757568 323.75256348 0.83770317]	[364.80221558 416.10293579 0.8454048 ]	[369.95864868 500.75708008 0.86827785]	[485.43734741 318.76580811 0.88128567]	[503.39553833 408.38296509 0.87065321]	[516.16888428 493.05331421 0.81953681]	[441.90444946 495.62625122 0.78851688]	[410.9574585 498.21643066 0.73355246]	[423.82080078 631.68359375 0.82528031]	[441.65042114 767.55853271 0.90712398]	[480.3416748 490.55389404 0.78854728]	[488.0173645 626.46569824 0.84469581]	[518.73596191 767.53479004 0.87105525]	[416.11486816 262.16268921 0.87057227]	[439.23745728 262.14273071 0.91376591]	[398.27334595 259.58139038 0.50171709]	[459.81478882 257.02401733 0.90142041]	[503.34069824 800.91491699 0.80967885]	[521.39294434 793.33459473 0.82261121]	[5.21228699e+02 7.70302917e+02 7.59561896e-01]	[439.12649536 795.8460083 0.81634343]	[421.18811035 790.76959229 0.87571758]	[4.46874115e+02 7.72691345e+02 7.62707531e-01]
[423.85214233 275.08413696 0.93028075]	[439.18051147 321.2741394 0.93782389]	[382.8661499 323.79626465 0.82744342]	[369.93243408 416.11904907 0.83421987]	[374.97692871 500.74301147 0.8766979 ]	[485.48959351 318.77288818 0.87225509]	[503.40661621 408.47525024 0.87308538]	[516.13244629 490.5680542 0.81629789]	[444.31918335 493.12368774 0.77766895]	[413.51455688 498.15606689 0.72982413]	[423.84066772 629.16174316 0.83116919]	[439.3046875 767.52813721 0.90035069]	[480.36279297 490.55764771 0.7894792 ]	[488.0149231 626.46624756 0.8495633 ]	[513.63214111 762.50244141 0.80545676]	[416.11602783 259.7088623 0.87644649]	[439.24789429 259.69448853 0.92045605]	[398.26937866 257.17022705 0.52335644]	[459.8230896 256.99465942 0.90015155]	[503.2598877 795.85894775 0.83235395]	[521.34558105 790.83636475 0.83441174]	[5.16156433e+02 7.70084473e+02 7.43965387e-01]	[439.10076904 795.85900879 0.81367755]	[421.1701355 790.78216553 0.86593616]	[444.40176392 770.3069458 0.77856731]
[423.84896851 275.0753479 0.9315207 ]	[439.20700073 321.27087402 0.94041687]	[385.30471802 323.80737305 0.8245542 ]	[372.50662231 416.07540894 0.84100908]	[375.00656128 500.70269775 0.87099648]	[487.93609619 318.77313232 0.86806685]	[503.41064453 408.47729492 0.87156993]	[516.1706543 490.5267334 0.82268846]	[444.36419678 493.13006592 0.77336431]	[413.58566284 498.16851807 0.73838383]	[423.8571167 629.11480713 0.83674735]	[439.30587769 767.52423096 0.90086591]	[482.70703125 490.55944824 0.79400653]	[488.02059937 626.46081543 0.84928274]	[511.03421021 762.45355225 0.80229425]	[416.11801147 259.69824219 0.8782326 ]	[439.24694824 259.68881226 0.92105567]	[398.27709961 257.16821289 0.51256019]	[459.828125 257.00732422 0.8991887 ]	[503.32037354 793.35552979 0.8555842 ]	[521.36419678 790.73583984 0.85743439]	[5.11049835e+02 7.67703552e+02 7.48774171e-01]	[439.12399292 795.83477783 0.82982063]	[421.19146729 790.76855469 0.87192309]	[444.3883667 770.30682373 0.77786285]
[423.85031128 275.074646 0.93115366]	[439.20510864 321.27218628 0.93958843]	[385.30691528 323.81121826 0.8236559 ]	[372.49737549 416.0748291 0.83962899]	[375.0090332 500.69317627 0.87025893]	[487.93164062 318.77365112 0.86802471]	[503.41363525 408.47842407 0.87161291]	[516.17370605 490.51052856 0.82347715]	[444.35470581 493.11581421 0.77377194]	[413.57446289 498.16003418 0.73641717]	[423.86297607 629.11779785 0.83460206]	[439.30612183 767.52581787 0.90035594]	[480.3807373 490.5378418 0.79422247]	[490.48114014 626.48907471 0.84709394]	[511.03283691 762.45269775 0.80246168]	[416.12017822 259.69708252 0.8787576 ]	[439.24765015 259.68887329 0.92108142]	[398.27932739 257.16555786 0.51404232]	[459.82846069 257.00723267 0.89925224]	[503.32263184 793.35302734 0.85561401]	[521.36730957 790.73364258 0.85747272]	[5.11043945e+02 7.67703003e+02 7.49155521e-01]	[439.12506104 795.8381958 0.82934868]	[421.19061279 790.77020264 0.87194681]	[444.38851929 770.30780029 0.77693456]
[423.86151123 275.07888794 0.92885679]	[439.24169922 321.25631714 0.94395274]	[385.35498047 323.80123901 0.82160401]	[374.99954224 416.11312866 0.85949224]	[375.06323242 498.2644043 0.86780971]	[487.98001099 318.75857544 0.86622137]	[503.44998169 408.46194458 0.86909151]	[518.64318848 490.5713501 0.82728946]	[444.3873291 493.10586548 0.76585829]	[416.03005981 498.13928223 0.73741341]	[423.859375 629.05535889 0.84323597]	[439.30935669 767.53747559 0.90356123]	[482.72531128 490.54907227 0.79215872]	[488.00549316 626.44732666 0.85402364]	[508.46652222 757.36669922 0.80613172]	[416.13650513 259.69696045 0.88102245]	[439.26266479 259.69744873 0.9208554 ]	[400.61700439 257.15734863 0.50683367]	[459.84017944 257.01812744 0.90020454]	[503.28076172 793.2911377 0.88326144]	[521.31005859 790.6607666 0.88467866]	[5.08473022e+02 7.67562622e+02 7.59889841e-01]	[439.10961914 795.8180542 0.82571918]	[421.181427 790.75872803 0.87233627]	[444.38952637 772.70037842 0.78263789]
[423.88201904 275.08908081 0.92677188]	[439.27502441 321.25582886 0.94308382]	[385.37780762 323.78939819 0.82104141]	[375.12307739 416.16140747 0.88207912]	[375.12182617 500.71725464 0.88700974]	[490.49261475 318.77349854 0.85876328]	[503.50213623 408.44198608 0.85869825]	[518.73730469 490.53616333 0.84434885]	[444.42434692 493.09838867 0.75872338]	[416.06323242 498.13339233 0.73875606]	[423.92190552 629.06219482 0.83134711]	[439.30462646 767.53839111 0.89853466]	[482.75006104 490.54916382 0.79134959]	[488.02722168 626.48419189 0.84699649]	[505.9039917 759.91821289 0.81430542]	[416.15124512 259.70678711 0.88000375]	[439.28341675 259.7097168 0.91899991]	[400.63189697 257.16299438 0.49692738]	[462.19018555 257.04336548 0.90455943]	[503.26596069 790.84466553 0.87255716]	[521.25012207 790.5826416 0.86283708]	[503.46237183 767.6184082 0.78291202]	[439.13531494 795.78588867 0.83044153]	[421.19985962 790.73504639 0.87390834]	[444.37954712 772.71081543 0.77464432]
[426.34173584 275.09545898 0.91477627]	[439.30880737 321.26287842 0.9411273 ]	[387.86923218 323.80935669 0.81643879]	[377.52328491 416.12515259 0.88205659]	[377.57446289 500.70352173 0.89908254]	[490.55014038 321.1472168 0.85723239]	[505.91503906 410.9727478 0.85265857]	[518.78649902 490.56045532 0.84761667]	[446.88647461 495.68515015 0.75805914]	[416.10488892 498.23422241 0.75611818]	[423.92306519 629.03759766 0.83765435]	[439.30529785 767.51422119 0.89320409]	[482.78573608 495.62216187 0.79606307]	[487.99789429 626.48577881 0.8520034 ]	[503.46905518 762.44165039 0.83256835]	[418.55981445 262.14022827 0.87818652]	[439.30673218 259.712677 0.91851008]	[400.6651001 257.18341064 0.49831438]	[462.21130371 257.02429199 0.91206223]	[503.25845337 793.21911621 0.88883573]	[521.22705078 790.59100342 0.87680495]	[503.37438965 767.68115234 0.79787028]	[439.11773682 793.35339355 0.83310729]	[421.18835449 790.71862793 0.87228566]	[444.37786865 772.69244385 0.77719647]
[426.40039062 275.09155273 0.91045189]	[441.65914917 321.29373169 0.93221009]	[387.94042969 326.32461548 0.81106335]	[377.54150391 416.17022705 0.89209682]	[377.61434937 500.72427368 0.91079062]	[493.04736328 321.16668701 0.85807443]	[505.98608398 408.47744751 0.83388561]	[521.18383789 493.07397461 0.85443896]	[446.93945312 495.66464233 0.75233424]	[416.16125488 498.21185303 0.76235682]	[426.34906006 626.61669922 0.83857858]	[439.3107605 767.52386475 0.89130473]	[482.81204224 495.61578369 0.79551059]	[487.95059204 626.5145874 0.85241938]	[503.39355469 762.50982666 0.8449012 ]	[418.58486938 259.72076416 0.8820712 ]	[441.67312622 259.71115112 0.91901737]	[400.6807251 257.1930542 0.52301621]	[462.24801636 257.06604004 0.90158039]	[500.8918457 793.27893066 0.86635935]	[521.21850586 790.62591553 0.86206728]	[503.27935791 767.71026611 0.78464156]	[439.13287354 793.34820557 0.83270407]	[421.19970703 790.71228027 0.8697288 ]	[4.44394318e+02 7.72699524e+02 7.68476069e-01]
[428.90405273 275.09939575 0.90422702]	[441.71588135 321.27810669 0.93271786]	[392.97677612 323.82678223 0.81536913]	[377.55712891 418.57336426 0.90061915]	[377.67391968 500.76165771 0.92014039]	[493.0947876 318.77017212 0.86028963]	[508.44329834 411.02145386 0.83329582]	[521.24127197 493.06704712 0.86314225]	[449.44818115 495.65625 0.74608892]	[418.58673096 498.2071228 0.7731117 ]	[423.9095459 626.5881958 0.8390615]	[439.30715942 767.53143311 0.88455743]	[482.82943726 495.60772705 0.78922915]	[487.94537354 626.47009277 0.85118711]	[503.31774902 767.49578857 0.85855812]	[418.61083984 259.73239136 0.88247979]	[441.71035767 259.72509766 0.9193328 ]	[400.7159729 259.65435791 0.48994219]	[462.29138184 257.15499878 0.88408089]	[503.36569214 793.35333252 0.83065617]	[521.31719971 790.64428711 0.83401495]	[5.00776306e+02 7.70283936e+02 7.63603747e-01]	[439.11932373 795.80725098 0.82073218]	[421.19525146 790.74688721 0.85889781]	[4.44400574e+02 7.72720032e+02 7.69853115e-01]
[431.55267334 275.12640381 0.90498245]	[441.76593018 321.28234863 0.92554647]	[393.04971313 326.32492065 0.81850243]	[377.61102295 418.59893799 0.91586745]	[380.09967041 500.77456665 0.92961311]	[495.62908936 318.73272705 0.87227416]	[508.49279785 410.96368408 0.82043695]	[521.28417969 493.10665894 0.86589932]	[451.99203491 498.16210938 0.75020325]	[418.6640625 500.67437744 0.78579009]	[426.42172241 629.05957031 0.81972313]	[439.3213501 767.53027344 0.88429213]	[482.86361694 495.6663208 0.79045594]	[487.99420166 626.52294922 0.84196228]	[503.30038452 767.62036133 0.87727821]	[418.71273804 262.17193604 0.89144504]	[441.82696533 262.15216064 0.90854168]	[400.80734253 259.66333008 0.55142111]	[462.37753296 257.10443115 0.86886483]	[503.39523315 795.86700439 0.81269509]	[521.3336792 790.7277832 0.82213753]	[5.00721161e+02 7.72798950e+02 7.54402161e-01]	[439.1355896 795.80621338 0.83024448]	[421.20758057 790.73937988 0.86429745]	[4.44406067e+02 7.72717346e+02 7.60855317e-01]
[434.12091064 277.48635864 0.92076033]	[441.85769653 321.29721069 0.90969193]	[395.53601074 326.34170532 0.82818943]	[377.70922852 418.59506226 0.91338217]	[380.21612549 500.74353027 0.92646378]	[498.21401978 318.74212646 0.89123219]	[513.56628418 411.00430298 0.80798262]	[521.34606934 493.09103394 0.87395328]	[454.58105469 498.24960327 0.76378214]	[418.7572937 500.74176025 0.80048031]	[428.99984741 629.10266113 0.80123341]	[439.31222534 767.52752686 0.88851023]	[482.94189453 498.19567871 0.77996063]	[487.97375488 626.55688477 0.83866215]	[503.28933716 767.63226318 0.88226867]	[418.77914429 262.2230835 0.88823855]	[441.92443848 262.17697144 0.88694805]	[400.87322998 259.69641113 0.5229947 ]	[464.81970215 257.09393311 0.86175954]	[503.4382019 795.86816406 0.80912358]	[521.35748291 790.71820068 0.82991809]	[5.00696014e+02 7.72804626e+02 7.51069367e-01]	[439.15649414 795.79040527 0.83508527]	[421.22052002 790.73388672 0.86899149]	[4.44375824e+02 7.72703674e+02 7.65979528e-01]
[436.63244629 277.48171997 0.94140196]	[441.92822266 323.71554565 0.89345753]	[395.62023926 326.35494995 0.83817112]	[380.099823 418.61584473 0.916448 ]	[380.26358032 500.76226807 0.92961991]	[500.65396118 318.73403931 0.90104234]	[516.16314697 408.39379883 0.8117348 ]	[521.37774658 493.11053467 0.87249577]	[454.64553833 498.26296997 0.77111447]	[421.13586426 500.73782349 0.80412209]	[431.48123169 629.1105957 0.79822677]	[439.30780029 767.5255127 0.89201272]	[482.9765625 498.22610474 0.77505606]	[490.52038574 626.57867432 0.83071578]	[503.29382324 767.60559082 0.88234329]	[421.19235229 264.72555542 0.88492262]	[444.35778809 262.15283203 0.87782419]	[403.30209351 262.15185547 0.49819529]	[464.92175293 257.00332642 0.84981608]	[503.40533447 795.85656738 0.81890994]	[521.33551025 790.72210693 0.83423871]	[5.00705475e+02 7.72758423e+02 7.64144897e-01]	[439.16525269 793.34765625 0.84533709]	[421.22967529 790.7166748 0.87471569]	[4.44365540e+02 7.72699463e+02 7.66700625e-01]
[439.1854248 275.11047363 0.96312869]	[446.89120483 321.17532349 0.8857283 ]	[398.10531616 323.79321289 0.86278844]	[380.22790527 416.10687256 0.88487363]	[382.78112793 498.24850464 0.88644898]	[500.82318115 318.64758301 0.92413431]	[518.74694824 403.38034058 0.8529554 ]	[523.84191895 493.10986328 0.87674761]	[457.16644287 498.23162842 0.78889954]	[421.22219849 500.68566895 0.80553663]	[436.56860352 626.58050537 0.83602977]	[439.29714966 767.53308105 0.89455062]	[485.42715454 498.21188354 0.76255 ]	[493.1204834 626.46856689 0.84014004]	[503.33404541 767.54437256 0.86968768]	[423.81036377 262.22866821 0.87608635]	[449.45358276 259.72161865 0.84869003]	[408.46121216 259.66879272 0.55300874]	[469.96759033 257.01742554 0.85459977]	[503.34906006 795.79626465 0.8316766 ]	[521.30065918 790.70300293 0.84183133]	[5.00783020e+02 7.70313721e+02 7.70084679e-01]	[439.1645813 793.35003662 0.84542489]	[421.21856689 790.72125244 0.87371004]	[4.44346741e+02 7.72707153e+02 7.72126138e-01]
[439.26171875 275.08517456 0.95882368]	[449.47555542 321.20147705 0.87070596]	[398.21261597 323.80218506 0.87089533]	[380.29702759 416.06265259 0.86855221]	[382.86404419 500.67501831 0.88951814]	[500.87536621 318.67367554 0.91935444]	[521.19470215 405.8197937 0.87077272]	[523.92468262 495.59777832 0.87756461]	[457.20666504 498.20187378 0.79216707]	[421.23312378 498.25241089 0.80011117]	[436.62594604 626.51385498 0.85588121]	[439.29891968 767.51123047 0.89089882]	[485.49368286 498.17520142 0.74575979]	[498.11004639 626.41851807 0.85353142]	[503.33569336 767.5211792 0.86433899]	[423.90167236 259.73321533 0.86980218]	[452.05883789 259.68017578 0.8555783 ]	[410.99871826 257.20440674 0.62806839]	[472.56402588 256.94467163 0.85018176]	[503.36358643 795.79602051 0.82534623]	[521.31970215 790.70062256 0.83918244]	[5.00764038e+02 7.70293396e+02 7.67978907e-01]	[439.17507935 793.33422852 0.85521448]	[421.23153687 790.70703125 0.88046795]	[444.34417725 770.31079102 0.77494389]
[441.67425537 275.06365967 0.9532029 ]	[452.04504395 321.2166748 0.86771339]	[400.65548706 323.81799316 0.86591399]	[380.33959961 416.08743286 0.86367416]	[385.38192749 500.68109131 0.87721252]	[503.23605347 318.65859985 0.9227218 ]	[521.27069092 405.85876465 0.87268031]	[523.98803711 495.60058594 0.86799276]	[459.61306763 498.23257446 0.80510104]	[421.27532959 500.68493652 0.80058098]	[436.64050293 626.48162842 0.86413723]	[439.29620361 767.48284912 0.88440454]	[488.01220703 498.20703125 0.73472077]	[498.13012695 626.40997314 0.86272252]	[503.33929443 767.53668213 0.86351031]	[426.42193604 259.69122314 0.86505365]	[454.61709595 259.65374756 0.87306792]	[413.51522827 257.18008423 0.63652861]	[475.14315796 254.59620667 0.84107512]	[503.37063599 795.81195068 0.81897575]	[521.32543945 790.71405029 0.8297478 ]	[5.00758606e+02 7.70309814e+02 7.69468546e-01]	[439.16940308 793.33532715 0.85578525]	[421.22219849 790.70019531 0.87925357]	[444.34362793 770.27886963 0.7774502 ]
[441.75689697 275.09255981 0.95260072]	[454.60308838 321.23638916 0.87627411]	[400.72988892 323.79721069 0.86679572]	[382.75042725 416.12536621 0.8603797 ]	[387.90560913 500.64453125 0.86741245]	[503.30648804 318.69030762 0.92472267]	[521.36651611 410.95233154 0.87620032]	[524.02435303 495.6199646 0.86943221]	[459.66351318 498.24856567 0.81632483]	[421.31085205 500.69369507 0.80010706]	[436.65393066 626.50872803 0.85976583]	[439.29443359 767.48266602 0.88602483]	[490.55361938 498.22186279 0.7363807 ]	[498.1461792 624.02301025 0.86498564]	[503.33578491 767.54577637 0.86622894]	[428.98626709 259.68276978 0.8664065 ]	[457.14492798 259.67996216 0.89164042]	[416.03317261 257.13400269 0.6146915 ]	[477.68875122 254.587677 0.85643172]	[503.38085938 795.82049561 0.8191098 ]	[521.33428955 790.7166748 0.83089787]	[500.7543335 770.31719971 0.77103871]	[439.16555786 793.33935547 0.85608083]	[421.22232056 790.70324707 0.87988752]	[444.33804321 770.27716064 0.78118098]
[441.75622559 275.09265137 0.95268381]	[454.597229 321.23251343 0.87632453]	[400.72924805 323.79318237 0.86700892]	[382.73980713 416.11871338 0.86139745]	[387.89508057 500.64080811 0.86587739]	[503.30117798 318.6835022 0.92580283]	[521.36187744 410.94543457 0.8757388 ]	[524.02368164 495.61203003 0.86758196]	[459.66705322 498.24713135 0.81576455]	[421.31692505 500.68807983 0.79724276]	[436.67230225 626.52331543 0.86025733]	[439.29125977 767.47406006 0.88548219]	[490.55166626 498.22470093 0.73573548]	[498.15658569 624.03967285 0.86623418]	[503.33273315 767.53808594 0.86545062]	[428.98617554 259.68225098 0.86649257]	[457.14492798 259.67999268 0.89176112]	[416.03668213 257.13342285 0.61472195]	[477.68899536 254.58862305 0.85649288]	[503.37426758 795.81219482 0.82133055]	[521.32885742 790.71185303 0.83339387]	[5.00751038e+02 7.70307068e+02 7.69917071e-01]	[439.16888428 793.33380127 0.85857618]	[421.22647095 790.69848633 0.88153982]	[444.33285522 770.2701416 0.78083479]
[441.75637817 275.09268188 0.95266628]	[454.59738159 321.23162842 0.87665331]	[400.72879028 323.79391479 0.86699915]	[382.74053955 416.12109375 0.86152971]	[387.8963623 500.64016724 0.86594039]	[503.30169678 318.68206787 0.92599106]	[521.36309814 410.94338989 0.87575239]	[524.02349854 495.61193848 0.86823922]	[459.67492676 498.24920654 0.81656164]	[421.32351685 500.69039917 0.79552031]	[436.67144775 626.52185059 0.85964656]	[439.29016113 767.47167969 0.88500154]	[490.56268311 498.22613525 0.73530102]	[498.14126587 624.01403809 0.86193573]	[503.33325195 767.53411865 0.86458528]	[428.98574829 259.68252563 0.86650759]	[457.14416504 259.67959595 0.89166754]	[416.03720093 257.13354492 0.61490929]	[477.68890381 254.58634949 0.85624504]	[503.37353516 795.81176758 0.82209617]	[521.32720947 790.71142578 0.8354302 ]	[5.00753418e+02 7.70304016e+02 7.68779516e-01]	[439.1690979 793.32653809 0.86090332]	[421.22848511 790.69268799 0.88283175]	[444.33145142 770.27069092 0.78058839]
[441.87796021 275.06091309 0.9372564 ]	[457.16464233 321.20916748 0.91220999]	[400.84326172 321.24786377 0.87041515]	[382.82189941 416.07833862 0.8447358 ]	[387.94961548 498.2414856 0.85718912]	[503.42364502 318.70901489 0.91654623]	[521.41760254 408.47341919 0.87561399]	[526.41082764 495.65841675 0.87146598]	[459.73330688 498.22543335 0.8148452 ]	[421.35876465 498.26144409 0.78172028]	[436.6541748 626.58105469 0.85128474]	[439.30639648 767.47210693 0.88488626]	[493.13226318 498.19033813 0.73249263]	[498.18014526 626.3939209 0.86241329]	[503.32434082 767.52825928 0.86270642]	[434.07363892 259.69491577 0.86558819]	[459.59609985 259.63031006 0.91185212]	[418.57751465 257.15365601 0.58807689]	[480.13894653 254.51435852 0.86378133]	[503.37091064 795.82543945 0.82093048]	[521.32275391 790.71777344 0.83582723]	[5.00743164e+02 7.70290039e+02 7.64796674e-01]	[439.17254639 793.34442139 0.85718393]	[421.22897339 790.70153809 0.87843966]	[444.3522644 770.2677002 0.77791232]
[444.31414795 275.02075195 0.92797709]	[459.58123779 321.25085449 0.92093801]	[403.26330566 321.25930786 0.86197764]	[385.29293823 416.04428101 0.83607221]	[390.47283936 498.21331787 0.85039997]	[505.8739624 318.75521851 0.89247215]	[523.78887939 410.95843506 0.87212837]	[526.42626953 498.12002563 0.87781882]	[459.76446533 498.23028564 0.81609595]	[421.38244629 498.25619507 0.77646297]	[436.69613647 626.58953857 0.84768772]	[439.2961731 765.09075928 0.8813709 ]	[495.64321899 498.19216919 0.73732197]	[498.22415161 624.03369141 0.86796772]	[503.31344604 767.52966309 0.86512017]	[436.59103394 259.62017822 0.88542444]	[459.70092773 259.60314941 0.92788446]	[418.73077393 257.07244873 0.59739345]	[480.24789429 254.54968262 0.88740146]	[503.36270142 795.83135986 0.82002759]	[521.31585693 790.72650146 0.83433211]	[5.00723328e+02 7.70286194e+02 7.66542614e-01]	[439.16146851 793.34429932 0.85586178]	[421.2154541 790.69543457 0.87776893]	[444.33898926 770.25689697 0.77591008]
[446.97155762 274.92037964 0.88992357]	[459.72460938 321.25805664 0.94201362]	[405.88525391 321.2472229 0.83811665]	[393.00778198 413.49945068 0.81577229]	[392.99075317 498.12078857 0.83314186]	[508.4440918 321.18243408 0.86124682]	[523.8795166 410.9732666 0.86867845]	[526.4329834 498.16159058 0.88563496]	[459.81378174 500.68966675 0.81949162]	[423.81063843 500.71569824 0.76658094]	[439.09613037 626.62524414 0.85125494]	[439.31365967 767.48797607 0.88642544]	[495.70254517 498.2427063 0.74547172]	[500.6736145 626.44433594 0.87335598]	[503.31741333 767.48699951 0.85730672]	[439.14962769 257.17520142 0.92427379]	[462.21560669 257.13296509 0.94699103]	[421.24398804 257.07037354 0.62821901]	[482.77127075 254.55453491 0.89645231]	[503.37936401 795.83856201 0.82135677]	[521.31469727 790.7277832 0.83818179]	[5.00714996e+02 7.70242554e+02 7.64556050e-01]	[439.171875 793.36224365 0.85448593]	[421.2364502 790.7119751 0.87568992]	[444.35263062 770.27667236 0.77571756]
[452.04559326 272.46112061 0.86888778]	[459.79534912 321.25927734 0.94161773]	[408.47494507 321.23410034 0.83094025]	[395.54501343 416.02963257 0.8416909 ]	[393.03985596 498.14779663 0.83969653]	[508.53649902 321.20465088 0.85205352]	[523.94781494 413.54141235 0.8586545 ]	[526.44110107 498.17401123 0.88571465]	[459.85995483 500.74224854 0.82093143]	[423.86935425 500.75765991 0.76257348]	[439.11453247 629.03881836 0.85400867]	[439.31970215 767.49353027 0.88640851]	[498.15994263 500.71658325 0.76474583]	[500.70462036 626.46875 0.88111866]	[503.31967163 767.47546387 0.85326123]	[439.24279785 257.08551025 0.94293177]	[462.33493042 257.05056763 0.95549601]	[421.35922241 257.11294556 0.62133741]	[482.87454224 256.94873047 0.90536219]	[503.37591553 795.84490967 0.81648862]	[521.31469727 790.73077393 0.83399278]	[5.00715210e+02 7.70238586e+02 7.64936149e-01]	[439.18185425 793.36175537 0.85202223]	[421.2428894 790.71417236 0.87285781]	[444.35562134 770.28063965 0.77389199]
[457.14373779 272.36038208 0.88244563]	[462.18615723 321.25100708 0.93544406]	[413.49816895 321.22735596 0.83330309]	[395.62841797 413.53463745 0.8436107 ]	[395.50735474 498.14718628 0.84598744]	[511.06500244 321.19476318 0.8501029 ]	[523.97851562 413.56491089 0.86204028]	[526.46508789 498.13705444 0.87732965]	[462.19265747 500.74423218 0.8191036 ]	[423.89544678 500.7578125 0.75804192]	[439.12319946 626.62261963 0.85899824]	[439.31262207 767.49816895 0.88558561]	[498.17416382 500.71575928 0.76727772]	[500.73370361 626.44024658 0.88639581]	[503.32263184 767.47900391 0.85491407]	[441.73214722 257.04449463 0.95530212]	[464.87142944 254.60768127 0.93428981]	[423.88796997 257.07559204 0.6314773 ]	[482.98669434 254.45191956 0.86377311]	[503.38296509 795.8560791 0.81799072]	[521.31756592 790.73547363 0.83514655]	[5.00718658e+02 7.70239746e+02 7.68690109e-01]	[439.17575073 795.793396 0.84663469]	[421.23501587 790.72509766 0.86896789]	[444.34631348 770.28546143 0.77547151]
[459.66946411 269.82659912 0.89716482]	[462.31600952 321.26809692 0.92036152]	[416.05932617 321.21731567 0.84986693]	[398.03512573 413.51950073 0.84779441]	[395.54119873 498.11581421 0.8474431 ]	[516.11834717 321.24942017 0.84839946]	[524.02307129 413.52230835 0.85314518]	[526.46264648 498.13891602 0.87561643]	[462.24743652 500.72723389 0.8180697 ]	[426.38562012 500.73995972 0.74967045]	[439.15844727 626.57574463 0.86946118]	[439.31307983 767.51257324 0.88643062]	[498.24108887 500.71118164 0.78200614]	[500.75488281 626.41381836 0.8864277 ]	[503.33132935 767.50299072 0.85698587]	[441.89263916 256.9692688 0.94988626]	[467.41381836 254.53335571 0.91204405]	[426.44165039 257.00289917 0.70014697]	[485.41952515 254.38258362 0.84730434]	[503.39093018 795.85595703 0.80957013]	[521.32806396 790.73962402 0.82776922]	[5.00722229e+02 7.70271851e+02 7.64303207e-01]	[439.17800903 795.78521729 0.84510034]	[421.23464966 790.7220459 0.86924875]	[444.34686279 770.30371094 0.77188772]
[459.84008789 267.29956055 0.90560204]	[462.36523438 321.23754883 0.91625243]	[416.07620239 321.15542603 0.85844404]	[398.09423828 411.037323 0.85648245]	[395.55545044 495.66314697 0.84536648]	[516.20166016 321.22634888 0.86166048]	[526.41137695 413.56604004 0.84964544]	[526.51019287 498.15533447 0.86583704]	[462.28390503 500.72692871 0.8159672 ]	[426.45123291 500.74801636 0.74774134]	[439.17724609 626.59368896 0.86893344]	[439.30325317 767.5045166 0.88527721]	[498.27493286 500.70672607 0.78334177]	[500.77090454 626.4262085 0.8879239 ]	[503.34158325 767.50738525 0.85799807]	[444.41760254 254.56660461 0.92366779]	[472.56735229 254.44154358 0.88867557]	[428.97421265 257.00024414 0.76137888]	[487.92071533 254.35922241 0.80720878]	[503.38879395 795.85571289 0.81286108]	[521.32244873 790.74560547 0.83106095]	[5.00737823e+02 7.70276062e+02 7.65729785e-01]	[439.17715454 795.79321289 0.84484518]	[421.22903442 790.72393799 0.87043375]	[444.32888794 770.2956543 0.77189219]
[462.27462769 259.7243042 0.91949785]	[464.87115479 321.22616577 0.89889115]	[418.59152222 318.72753906 0.89041626]	[398.14703369 413.52236938 0.8661775 ]	[398.027771 495.66220093 0.85810447]	[521.16363525 321.29293823 0.87266386]	[526.51165771 416.04769897 0.85096592]	[531.5413208 498.16903687 0.83794379]	[462.39254761 500.73065186 0.80827427]	[431.50628662 500.73394775 0.74135506]	[439.22348022 626.55706787 0.87523556]	[439.31008911 767.48907471 0.87900472]	[500.74945068 500.74255371 0.81049705]	[500.82614136 626.43701172 0.89309514]	[503.35440063 767.51025391 0.85611224]	[449.49349976 254.40504456 0.89309973]	[477.6199646 251.94703674 0.89086062]	[436.58230591 254.58822632 0.70427871]	[495.63174438 254.34635925 0.80690086]	[503.37911987 795.85693359 0.81006557]	[521.32220459 790.7588501 0.83097464]	[5.00747559e+02 7.70283569e+02 7.64784932e-01]	[439.17935181 795.79516602 0.83944452]	[421.23086548 790.72589111 0.86690992]	[4.44341553e+02 7.70294861e+02 7.63407648e-01]
[462.33468628 259.71868896 0.91016734]	[464.912323 321.20013428 0.89602524]	[418.62051392 318.71734619 0.89739841]	[398.16833496 413.55053711 0.86770225]	[398.08364868 498.18496704 0.88401783]	[521.21398926 321.25335693 0.88945025]	[528.9664917 416.09234619 0.85614192]	[534.08648682 498.21313477 0.84052938]	[462.41043091 500.68099976 0.79552621]	[431.52600098 500.68127441 0.7275604 ]	[439.23626709 626.56188965 0.8663432 ]	[439.31790161 767.50183105 0.88165247]	[500.76766968 500.68707275 0.79704136]	[500.85903931 626.42956543 0.89263141]	[503.35998535 767.49713135 0.85420746]	[452.07757568 254.37524414 0.88813162]	[477.70962524 251.94737244 0.90608865]	[436.65612793 254.53555298 0.71189356]	[498.17486572 254.3535614 0.8201158 ]	[503.37918091 795.86425781 0.80996424]	[521.32354736 790.76086426 0.83135426]	[5.00755676e+02 7.70267517e+02 7.63615191e-01]	[439.17425537 795.81280518 0.83679551]	[421.22903442 790.73565674 0.86662543]	[4.44350769e+02 7.70306213e+02 7.61256516e-01]
[462.44598389 259.68081665 0.89909035]	[467.40991211 321.18908691 0.88470125]	[418.69049072 318.70013428 0.91170627]	[398.21148682 413.56222534 0.86986488]	[398.14599609 498.19284058 0.88999534]	[521.26348877 321.26620483 0.897367 ]	[531.55279541 418.58731079 0.87323499]	[536.63720703 500.74087524 0.85669172]	[464.83163452 500.71072388 0.79473603]	[434.07427979 500.71099854 0.74273157]	[439.26119995 626.52203369 0.87576175]	[439.32467651 767.51373291 0.88230473]	[500.82382202 500.73596191 0.81545895]	[500.89941406 626.44342041 0.89125246]	[503.35928345 767.49902344 0.85663009]	[457.06484985 254.33792114 0.89490378]	[480.16390991 251.87519836 0.91743195]	[439.12020874 254.4853363 0.75797391]	[498.25643921 251.90803528 0.82060897]	[503.37631226 795.86047363 0.81289321]	[521.32409668 790.76177979 0.83336604]	[5.00747833e+02 7.70274414e+02 7.66257703e-01]	[439.17727661 795.81335449 0.83769202]	[421.23361206 790.73529053 0.86677754]	[4.44359894e+02 7.72696899e+02 7.58008897e-01]
[462.44732666 259.68045044 0.89888555]	[467.42474365 321.18908691 0.88279015]	[418.69692993 318.69805908 0.91188061]	[398.20767212 413.56777954 0.8687765 ]	[398.15402222 498.19042969 0.89031512]	[521.26965332 321.26809692 0.89858043]	[531.55554199 418.58770752 0.87220079]	[536.63800049 500.74627686 0.85669112]	[464.82885742 500.71405029 0.79547071]	[434.0710144 500.71240234 0.74307758]	[439.26022339 626.53570557 0.87516689]	[439.32232666 767.5211792 0.88462627]	[500.82138062 500.74108887 0.8155967 ]	[500.90194702 626.45837402 0.89042264]	[503.36151123 767.51013184 0.85575062]	[457.06613159 254.33641052 0.89465243]	[480.16531372 251.87471008 0.9176774 ]	[439.12057495 254.4864502 0.76067829]	[498.25674438 251.91313171 0.82254416]	[503.3772583 795.85070801 0.81142235]	[521.32574463 790.75805664 0.83129287]	[5.00751038e+02 7.70287170e+02 7.63560236e-01]	[439.18057251 795.81640625 0.83765101]	[421.2348938 790.7388916 0.86696953]	[4.44356689e+02 7.72700806e+02 7.59063065e-01]
[464.96298218 259.66854858 0.88351285]	[467.47857666 321.19741821 0.87498975]	[418.73724365 318.71582031 0.91128922]	[398.22186279 413.60058594 0.87426686]	[398.25198364 500.67956543 0.92360568]	[521.30670166 321.25515747 0.90349042]	[531.54248047 416.168396 0.85621953]	[539.20458984 500.77151489 0.87215132]	[464.9107666 500.71334839 0.78469855]	[436.57815552 500.7387085 0.75211966]	[439.29678345 626.5604248 0.87250865]	[439.33325195 767.53918457 0.88742828]	[500.88543701 500.72128296 0.8180666 ]	[503.23934937 626.51245117 0.89481592]	[503.35632324 767.49743652 0.85696483]	[457.2119751 254.34410095 0.91822505]	[480.2850647 251.87258911 0.93081635]	[439.25027466 254.48687744 0.77756763]	[500.6968689 251.89399719 0.83340353]	[503.36810303 795.85760498 0.81657332]	[521.32678223 790.76196289 0.83595449]	[5.00747101e+02 7.70265869e+02 7.67073870e-01]	[439.17355347 795.82580566 0.83603048]	[421.23373413 790.74121094 0.86750102]	[4.44375092e+02 7.72719482e+02 7.52488077e-01]
[467.4803772 259.66906738 0.87359208]	[470.03179932 321.22384644 0.86364341]	[418.79690552 318.75363159 0.90573168]	[400.64578247 413.56860352 0.87961841]	[400.7048645 500.64080811 0.92399645]	[521.35888672 321.24417114 0.90706378]	[534.09637451 416.16552734 0.85357875]	[539.25067139 500.73840332 0.87126052]	[464.9760437 500.70797729 0.77149326]	[436.64724731 500.72360229 0.75895923]	[439.29971313 626.56427002 0.87178451]	[441.66125488 767.53521729 0.88704574]	[503.25476074 500.71270752 0.81407243]	[503.25442505 626.52392578 0.89269876]	[503.36254883 767.49017334 0.85451651]	[459.63882446 254.35124207 0.92846584]	[480.36859131 251.86952209 0.92754734]	[441.67141724 254.51902771 0.7863524 ]	[500.74533081 251.89141846 0.84807926]	[503.36386108 795.85595703 0.81580615]	[521.32574463 790.76330566 0.8340745 ]	[5.00749756e+02 7.70259583e+02 7.69307077e-01]	[439.16778564 795.82440186 0.83371419]	[421.23034668 790.73620605 0.86584902]	[4.44400146e+02 7.72719482e+02 7.45869339e-01]
[470.00369263 259.65878296 0.87076783]	[472.56707764 321.20736694 0.86700362]	[421.17614746 318.74157715 0.90455443]	[400.6968689 413.58609009 0.87979096]	[400.77972412 498.25384521 0.91383135]	[521.41870117 321.21218872 0.91573608]	[536.66162109 416.12860107 0.84100091]	[541.68365479 500.66766357 0.87032396]	[467.39901733 500.7114563 0.77031398]	[436.65139771 500.7258606 0.75911677]	[439.29754639 626.57519531 0.87113881]	[441.66995239 767.52441406 0.88510883]	[503.27352905 500.72094727 0.8128401 ]	[503.28564453 626.5569458 0.88622981]	[503.35650635 767.52838135 0.86005819]	[459.69238281 254.33828735 0.92881954]	[482.7532959 251.87365723 0.92899126]	[441.72860718 254.50564575 0.80445999]	[500.79586792 251.907547 0.85333824]	[503.35940552 795.89898682 0.8231498 ]	[521.3147583 790.7911377 0.83646101]	[5.00742126e+02 7.70299500e+02 7.61650920e-01]	[439.18173218 795.82794189 0.82842398]	[421.24557495 790.73828125 0.85921597]	[4.44394806e+02 7.72696655e+02 7.45828390e-01]
[470.04660034 259.63363647 0.87231898]	[475.08758545 321.22525024 0.87124562]	[421.2210083 321.16418457 0.89271241]	[400.7388916 413.56488037 0.87974352]	[400.8565979 498.17028809 0.897291 ]	[523.79217529 321.19232178 0.91894132]	[536.73223877 416.1138916 0.83852267]	[541.71295166 500.77734375 0.8858459 ]	[467.45089722 500.7442627 0.77287519]	[439.07391357 500.76205444 0.77669436]	[439.31851196 626.56402588 0.87670904]	[441.67385864 767.53283691 0.88800734]	[503.29367065 500.74658203 0.81409299]	[503.30349731 626.57189941 0.88832825]	[503.35266113 767.54589844 0.86325413]	[459.70935059 251.94119263 0.92508096]	[482.80761719 251.83509827 0.91769326]	[441.74295044 254.50016785 0.78580689]	[500.87771606 251.91261292 0.86099756]	[503.37051392 795.88708496 0.81902504]	[521.3192749 790.7890625 0.83324957]	[5.00725281e+02 7.72693054e+02 7.62259603e-01]	[439.19320679 795.83300781 0.82942796]	[421.25234985 790.7454834 0.857674 ]	[4.44401276e+02 7.72708130e+02 7.44586051e-01]
[472.52420044 259.61868286 0.87547064]	[475.15802002 321.25723267 0.87508732]	[421.23895264 321.16265869 0.89155513]	[400.77130127 413.51330566 0.86577332]	[403.33175659 498.12759399 0.87351346]	[523.84362793 321.23144531 0.91186947]	[539.17907715 416.12155151 0.84108877]	[541.78430176 500.73983765 0.8991707 ]	[467.50518799 500.76815796 0.76890004]	[439.10928345 500.77166748 0.78550881]	[441.65682983 626.58428955 0.87481761]	[441.67767334 767.54669189 0.89113247]	[503.32867432 500.78414917 0.81447196]	[503.32809448 626.60479736 0.88325834]	[503.35614014 767.54327393 0.86490452]	[459.71862793 251.907547 0.92140788]	[482.83981323 249.40640259 0.91322893]	[441.7520752 254.47946167 0.76862144]	[503.25424194 251.92282104 0.86328238]	[503.375 795.87615967 0.81984717]	[521.32501221 790.78289795 0.8358103 ]	[5.00737366e+02 7.70318054e+02 7.67351389e-01]	[439.19821167 795.83044434 0.83119035]	[421.25634766 790.74658203 0.85885036]	[4.44407806e+02 7.72726318e+02 7.41157293e-01]
[472.56680298 259.60964966 0.87945193]	[477.6043396 321.26504517 0.88031346]	[421.27816772 318.77441406 0.88733977]	[400.78546143 411.02182007 0.86407626]	[405.81808472 495.68615723 0.85403299]	[523.86529541 321.26446533 0.90632886]	[539.23608398 416.08529663 0.83378464]	[541.91070557 500.7857666 0.91293705]	[469.96960449 500.77819824 0.76968139]	[439.13690186 500.78671265 0.79282731]	[441.68499756 626.60980225 0.86882347]	[441.67840576 767.56286621 0.89429581]	[503.33135986 500.79833984 0.81092691]	[503.34292603 629.05065918 0.87329942]	[503.3583374 767.56188965 0.86850727]	[459.74957275 251.91082764 0.92422414]	[482.86450195 249.39772034 0.91184402]	[441.79885864 254.48348999 0.75700301]	[503.28686523 251.91627502 0.87006229]	[503.37579346 795.87957764 0.82258511]	[521.32275391 790.78820801 0.8365168 ]	[5.00736237e+02 7.72717346e+02 7.64816046e-01]	[439.19622803 795.83837891 0.83698177]	[421.25759888 790.75201416 0.86313248]	[4.44408295e+02 7.72750854e+02 7.41023481e-01]
[475.06814575 259.60726929 0.88211256]	[477.63845825 321.27713013 0.88794738]	[421.30343628 318.76602173 0.88638812]	[400.79611206 410.98779297 0.86113793]	[405.86569214 495.63851929 0.8450405 ]	[523.88018799 321.29440308 0.90006876]	[539.31622314 416.04013062 0.84154087]	[544.3147583 500.72772217 0.91377962]	[469.97607422 500.72317505 0.7654739 ]	[439.1491394 500.73297119 0.79068655]	[441.70910645 626.60931396 0.8693499 ]	[441.68157959 767.57794189 0.89668941]	[503.33175659 500.74719238 0.80777895]	[503.34298706 626.61108398 0.88164008]	[503.36160278 767.56896973 0.86974275]	[459.77893066 251.91995239 0.92734498]	[482.89334106 249.38973999 0.90641427]	[441.82611084 254.4868927 0.77770168]	[503.29516602 251.90228271 0.86685574]	[503.38345337 795.88262939 0.82073843]	[521.32861328 790.79309082 0.83489013]	[5.00736359e+02 7.72730774e+02 7.65523016e-01]	[439.19650269 795.83721924 0.83838826]	[421.25942993 790.75299072 0.86381787]	[4.44410706e+02 7.72770874e+02 7.40342915e-01]
[475.06997681 259.61868286 0.88092911]	[477.65924072 321.28421021 0.89185572]	[421.33248901 318.77371216 0.88028252]	[400.82199097 411.00466919 0.8522467 ]	[405.92602539 495.62716675 0.84203303]	[523.88647461 321.30474854 0.89577502]	[541.69232178 416.04556274 0.84418917]	[544.38580322 500.79031372 0.92185605]	[469.96435547 500.75790405 0.77151203]	[439.14608765 500.7711792 0.79971516]	[441.72735596 626.61236572 0.87108767]	[441.69250488 767.5869751 0.89835131]	[503.32110596 500.77645874 0.81364512]	[503.34075928 626.62811279 0.87822402]	[503.36898804 767.56243896 0.86889815]	[459.78427124 251.93167114 0.92969626]	[482.89346313 249.40260315 0.90665686]	[441.84063721 254.49351501 0.77639771]	[503.31231689 251.91940308 0.86830389]	[503.3850708 795.87512207 0.82069159]	[521.32928467 790.78979492 0.83441246]	[5.00743958e+02 7.72717957e+02 7.66834438e-01]	[439.20037842 795.84216309 0.83695751]	[421.26531982 790.75738525 0.86207205]	[4.44423279e+02 7.72784729e+02 7.36264110e-01]
[475.09909058 259.65551758 0.87793046]	[477.70422363 323.72268677 0.89640301]	[421.38485718 318.76644897 0.87135059]	[400.83374023 410.99533081 0.84867018]	[408.44674683 495.59811401 0.83153009]	[523.93084717 323.77984619 0.87996459]	[541.76281738 418.55215454 0.86732584]	[544.44909668 500.88851929 0.92277801]	[469.99435425 500.80456543 0.77572429]	[439.17276001 500.80941772 0.80563414]	[441.74160767 629.01641846 0.86692679]	[441.69143677 767.59039307 0.90106881]	[503.3237915 500.82409668 0.82349068]	[503.35165405 629.04602051 0.87310851]	[503.36932373 767.55126953 0.86994469]	[459.80575562 251.97088623 0.93655956]	[482.90493774 251.84667969 0.91029865]	[441.88217163 254.51515198 0.78011209]	[503.33862305 251.94111633 0.87324274]	[503.37744141 795.87237549 0.82600838]	[521.32373047 790.78540039 0.83908772]	[5.00742401e+02 7.72700500e+02 7.70746589e-01]	[439.20111084 795.83190918 0.84090871]	[421.26724243 790.75128174 0.86499691]	[4.44425903e+02 7.72787231e+02 7.37926483e-01]
[475.12033081 259.6444397 0.88231283]	[477.71102905 323.72097778 0.89831555]	[423.77017212 318.7600708 0.87124813]	[400.82940674 410.99084473 0.84883869]	[408.43545532 495.64816284 0.84252894]	[523.93676758 323.78308105 0.87885815]	[541.77441406 418.56845093 0.87116516]	[544.45935059 503.24508667 0.92155766]	[469.98175049 500.8081665 0.7775656 ]	[439.16287231 500.81140137 0.80603224]	[441.74655151 626.62176514 0.8690322 ]	[441.69287109 767.58959961 0.90095401]	[503.32037354 500.83169556 0.82469893]	[503.34973145 629.05743408 0.87265587]	[503.36724854 767.54681396 0.86931396]	[459.81777954 251.95835876 0.93560994]	[482.92990112 251.83274841 0.90398192]	[441.89395142 254.50376892 0.78735828]	[503.3656311 251.93070984 0.87104386]	[503.37973022 795.87390137 0.82640624]	[521.32476807 790.78448486 0.83920741]	[5.00736206e+02 7.72698303e+02 7.70121634e-01]	[439.20050049 795.82611084 0.84149343]	[421.26727295 790.74780273 0.86479527]	[4.44428772e+02 7.72790283e+02 7.37910092e-01]
[475.12579346 259.63272095 0.88502067]	[477.72363281 323.72409058 0.90099943]	[423.79013062 318.74789429 0.87250692]	[400.82519531 410.97842407 0.85050011]	[405.88781738 495.61151123 0.84083849]	[523.94580078 323.80725098 0.87459767]	[541.78570557 418.56985474 0.87223548]	[544.4621582 503.25872803 0.91989332]	[469.96633911 500.80279541 0.7755788 ]	[439.14614868 500.8041687 0.79874933]	[441.74343872 626.61047363 0.86972147]	[441.69662476 767.59307861 0.90079302]	[503.32318115 500.82675171 0.82237709]	[503.34573364 629.05175781 0.87383461]	[503.37033081 767.56445312 0.87016153]	[459.82040405 251.9442749 0.93399537]	[482.93765259 251.81895447 0.90122914]	[441.90280151 254.48799133 0.77540302]	[503.37573242 251.92121887 0.86764205]	[503.38323975 795.87408447 0.82316214]	[521.32794189 790.78924561 0.83443695]	[5.00738678e+02 7.72720459e+02 7.67412841e-01]	[439.20257568 795.82366943 0.83968186]	[421.2677002 790.7477417 0.86472297]	[4.44433777e+02 7.72791626e+02 7.34574854e-01]
[475.14181519 259.64266968 0.88490754]	[477.73217773 323.73907471 0.9021132 ]	[423.79055786 318.75521851 0.87194842]	[400.83737183 410.96911621 0.84722358]	[405.83804321 495.61703491 0.8453877 ]	[523.95758057 323.8258667 0.87093621]	[541.79284668 418.59268188 0.87461513]	[544.46166992 503.24755859 0.92185283]	[469.98120117 500.79922485 0.77594882]	[439.16802979 500.79849243 0.80503243]	[441.74523926 626.62335205 0.86674684]	[441.69567871 767.58673096 0.90198082]	[503.32131958 500.82754517 0.82069647]	[503.34103394 629.0380249 0.87529528]	[503.37640381 767.55822754 0.87141335]	[459.83221436 251.95549011 0.93571472]	[482.94485474 251.82499695 0.9006902 ]	[441.90841675 254.49781799 0.79220289]	[503.38491821 251.91685486 0.87185085]	[503.38922119 795.86535645 0.81898463]	[521.33270264 790.78070068 0.83427781]	[500.75134277 772.70587158 0.77498215]	[439.2052002 795.82287598 0.84136385]	[421.26824951 790.74755859 0.8669858 ]	[4.44425781e+02 7.72779785e+02 7.38634527e-01]
[475.14089966 259.64172363 0.88499171]	[477.73294067 323.73876953 0.90230685]	[423.79455566 318.75561523 0.87120837]	[400.84042358 410.96429443 0.84571272]	[405.83972168 495.61480713 0.84471714]	[523.95495605 323.82476807 0.8712576 ]	[541.79431152 418.58413696 0.87297553]	[544.4586792 503.24450684 0.92126787]	[469.97875977 500.80429077 0.77622283]	[439.1680603 500.80166626 0.80496854]	[441.74530029 626.61889648 0.86815697]	[441.69433594 767.58612061 0.90168345]	[503.31729126 500.83441162 0.82044941]	[503.33935547 629.04608154 0.87520391]	[503.37695312 767.56219482 0.87182045]	[459.83297729 251.95628357 0.93565595]	[482.94390869 251.82556152 0.90105623]	[441.91162109 254.49902344 0.78916216]	[503.38360596 251.92346191 0.87351084]	[503.39196777 795.86865234 0.81868511]	[521.33563232 790.78179932 0.83365142]	[500.75393677 772.71020508 0.77541113]	[439.20150757 795.8269043 0.84067804]	[421.2644043 790.74884033 0.86691004]	[4.44424408e+02 7.72778259e+02 7.39767373e-01]
[475.15548706 259.62805176 0.88825047]	[477.73873901 323.74316406 0.90276515]	[423.80368042 318.75314331 0.86951351]	[400.86508179 410.96963501 0.84264004]	[403.39923096 495.6675415 0.85565317]	[523.95709229 323.82748413 0.87083536]	[541.7935791 418.58706665 0.8758114 ]	[544.45318604 503.24145508 0.92222166]	[469.9859314 500.80288696 0.77311897]	[439.17068481 500.79367065 0.79963171]	[441.74035645 626.62646484 0.86803645]	[441.69198608 767.58630371 0.90125918]	[503.32202148 500.83627319 0.81864089]	[503.34365845 629.09765625 0.87028486]	[503.37515259 767.57067871 0.87244171]	[459.84295654 251.94346619 0.93316829]	[482.96142578 251.81867981 0.8960036 ]	[441.92019653 254.50386047 0.79150617]	[503.39733887 251.94897461 0.87671542]	[503.39471436 795.87658691 0.81906646]	[521.33666992 790.7857666 0.8318997 ]	[500.74951172 772.72039795 0.77481204]	[439.20056152 795.83251953 0.84072357]	[421.26345825 790.75152588 0.86679971]	[4.44421478e+02 7.72775940e+02 7.39083946e-01]
[475.16781616 259.62438965 0.88969189]	[477.74291992 323.73709106 0.90510112]	[423.80496216 318.7411499 0.8710385 ]	[403.24661255 408.44656372 0.838754 ]	[403.32345581 495.60037231 0.86259443]	[523.9642334 323.82418823 0.87045521]	[541.80126953 418.60089111 0.88288206]	[544.456604 503.2572937 0.92393643]	[469.97705078 500.79702759 0.77190375]	[439.16189575 500.78933716 0.79711831]	[441.74645996 626.6237793 0.86560577]	[441.69061279 767.58355713 0.90135396]	[503.32800293 500.83059692 0.81784296]	[503.3508606 629.10772705 0.86761022]	[503.37283325 767.57183838 0.87142348]	[459.85327148 251.93774414 0.93116057]	[482.96832275 249.40600586 0.89460027]	[441.93157959 254.48764038 0.77816808]	[503.40866089 251.93103027 0.87098616]	[503.40576172 795.88085938 0.82328159]	[521.35192871 790.78540039 0.83742678]	[5.00740967e+02 7.72726013e+02 7.70921290e-01]	[439.20092773 795.83996582 0.84028661]	[421.26321411 790.75579834 0.86637729]	[4.44420349e+02 7.72772339e+02 7.40166485e-01]
[477.58938599 259.61773682 0.89322835]	[477.74435425 323.72787476 0.9065007 ]	[423.80224609 318.73156738 0.87272698]	[403.24414062 410.96453857 0.83949304]	[403.2611084 495.68731689 0.87768638]	[523.96813965 323.824646 0.86959118]	[541.78735352 418.58538818 0.87855887]	[544.40765381 500.89111328 0.92759979]	[469.96658325 500.76885986 0.76829994]	[439.13922119 500.75543213 0.78619015]	[441.74942017 626.59887695 0.86705697]	[441.69247437 767.58612061 0.90067786]	[503.33575439 500.8062439 0.81494749]	[503.33535767 629.05651855 0.87244672]	[503.37271118 767.53564453 0.86682117]	[462.18740845 251.93482971 0.92999005]	[482.98001099 249.40298462 0.89205641]	[441.93942261 254.49046326 0.77890635]	[503.40426636 251.93363953 0.86995339]	[503.38769531 795.86895752 0.82624012]	[521.34100342 790.77490234 0.84213436]	[500.75119019 770.30950928 0.77499628]	[439.19830322 795.84240723 0.83556676]	[421.26266479 790.75970459 0.86235863]	[4.44423584e+02 7.72776062e+02 7.40274251e-01]
[477.59332275 259.60702515 0.89542806]	[480.097229 323.73077393 0.90810835]	[423.80535889 318.72906494 0.87315702]	[403.24731445 410.95974731 0.8414132 ]	[400.84075928 495.67364502 0.88630515]	[523.9776001 323.82992554 0.86748791]	[541.7623291 416.16845703 0.86575139]	[544.37689209 500.83377075 0.92711908]	[469.98092651 500.73165894 0.76465052]	[439.15005493 500.71942139 0.78541583]	[441.74661255 626.59881592 0.86612362]	[441.68338013 767.58843994 0.89919674]	[503.3427124 500.77349854 0.81089741]	[503.32650757 629.04553223 0.87422955]	[503.3795166 767.55944824 0.86918688]	[462.19314575 251.92129517 0.92816204]	[485.33972168 249.3966217 0.88995743]	[444.29785156 254.48181152 0.77037019]	[503.41101074 251.93490601 0.86836708]	[503.39169312 795.86010742 0.82318741]	[521.34460449 790.7746582 0.83932358]	[500.75927734 772.7088623 0.77378386]	[439.1991272 795.83746338 0.83485717]	[421.26101685 790.75805664 0.86243635]	[4.44411896e+02 7.72777222e+02 7.41797686e-01]
[477.60180664 259.60699463 0.89784849]	[480.099823 323.71969604 0.90967816]	[423.79922485 318.72445679 0.87448627]	[400.87637329 411.012146 0.85132384]	[400.80892944 498.14151001 0.90052807]	[523.98486328 323.81707764 0.86858714]	[541.76074219 416.15261841 0.86051339]	[544.33477783 500.80392456 0.92250681]	[469.99191284 500.71728516 0.7611267 ]	[439.15414429 500.70413208 0.78405941]	[441.73538208 626.63085938 0.8619619 ]	[441.67782593 767.59057617 0.89825803]	[503.34866333 500.76843262 0.80706078]	[503.32595825 629.05084229 0.87284404]	[503.37792969 767.56268311 0.87060654]	[462.20126343 251.92146301 0.92896372]	[485.34521484 249.40367126 0.89054805]	[444.30783081 254.47517395 0.76822197]	[503.41281128 251.93772888 0.86866194]	[503.39151001 795.85302734 0.82227981]	[521.34466553 790.7701416 0.84004778]	[5.00757629e+02 7.72708679e+02 7.71824062e-01]	[439.19943237 795.84014893 0.83186424]	[421.25778198 790.76031494 0.86153144]	[4.44403320e+02 7.72776917e+02 7.41895258e-01]
[477.61010742 259.61248779 0.89840055]	[480.10028076 323.724823 0.90898645]	[423.80441284 318.73394775 0.87235469]	[400.84536743 411.00949097 0.85814929]	[400.78417969 498.12503052 0.89816093]	[523.9855957 323.81936646 0.86749882]	[541.77246094 416.13592529 0.8572979 ]	[544.29412842 500.79931641 0.91476476]	[469.99301147 500.70510864 0.76028109]	[439.14807129 500.69665527 0.78279334]	[441.72363281 629.01849365 0.864658 ]	[441.67312622 767.58428955 0.896824 ]	[503.3526001 500.75588989 0.80770791]	[503.31515503 629.05151367 0.8744778 ]	[503.37643433 767.56646729 0.87146312]	[462.20730591 251.92196655 0.92876595]	[485.3543396 251.82173157 0.89062786]	[444.3069458 254.46994019 0.77505338]	[503.41308594 251.93629456 0.86533457]	[503.3911438 795.84771729 0.82102782]	[521.34735107 790.76818848 0.8388778 ]	[500.76083374 772.71337891 0.77299941]	[439.19799805 795.84197998 0.83249128]	[421.25466919 790.76318359 0.86196607]	[4.44396729e+02 7.72769470e+02 7.44408250e-01]
[477.62393188 259.6270752 0.89806116]	[480.10513306 323.72912598 0.91021955]	[423.80621338 318.73364258 0.87241721]	[400.84347534 411.01623535 0.8576088 ]	[400.77462769 495.703125 0.8983916 ]	[523.98742676 323.82400513 0.86681712]	[541.72424316 416.07583618 0.83850479]	[541.94140625 500.76818848 0.90749305]	[469.99523926 500.70715332 0.76257241]	[439.15405273 500.69989014 0.78692889]	[441.74639893 626.6184082 0.86929947]	[441.68051147 767.58148193 0.89836323]	[503.34490967 500.7562561 0.80690908]	[503.30722046 629.05389404 0.87573898]	[503.37313843 767.56713867 0.87044096]	[462.21878052 251.93682861 0.93080455]	[485.36477661 251.83372498 0.89080447]	[444.31723022 254.46688843 0.77571809]	[503.41876221 251.9161377 0.86317492]	[503.39416504 795.85467529 0.81906575]	[521.34747314 790.769104 0.83560807]	[5.00750427e+02 7.72715515e+02 7.70556808e-01]	[439.20217896 795.83972168 0.83352178]	[421.25537109 790.75830078 0.86319453]	[4.44404449e+02 7.72766174e+02 7.40891814e-01]
[477.63937378 259.64105225 0.89669979]	[480.1048584 323.73034668 0.90927917]	[423.80496216 318.73098755 0.87137687]	[400.81506348 413.50552368 0.86222911]	[400.77075195 498.18103027 0.90963149]	[523.98858643 323.83459473 0.86481404]	[541.69720459 418.56182861 0.84335858]	[541.79632568 503.24432373 0.90682632]	[469.98849487 500.75326538 0.76557392]	[439.14837646 500.740448 0.78898358]	[441.73800659 629.03186035 0.86416858]	[441.6786499 767.58532715 0.89796871]	[503.34069824 500.80404663 0.80742329]	[503.30169678 629.09716797 0.87154347]	[503.37252808 767.56524658 0.8700465 ]	[462.23873901 251.95288086 0.93212605]	[485.3782959 251.85148621 0.88917804]	[444.32876587 254.45863342 0.77599609]	[503.42376709 251.90211487 0.8571896 ]	[503.38735962 795.8560791 0.8215363 ]	[521.34033203 790.77044678 0.83750629]	[5.00755035e+02 7.72710632e+02 7.71004677e-01]	[439.20053101 795.83966064 0.83261877]	[421.25564575 790.75860596 0.86275864]	[4.44404175e+02 7.72768433e+02 7.40295827e-01]
[477.63983154 259.64459229 0.89569002]	[480.10681152 323.72967529 0.91019565]	[423.80322266 318.73233032 0.87152368]	[400.81362915 413.50622559 0.86198795]	[400.77377319 498.15136719 0.9046182 ]	[523.99475098 323.83297729 0.86373317]	[541.69561768 416.16329956 0.83948767]	[541.79907227 500.87579346 0.90832615]	[469.98498535 500.74768066 0.7658084 ]	[439.15029907 500.73486328 0.79048777]	[441.74133301 629.02130127 0.86447817]	[441.68057251 767.58343506 0.89807206]	[503.33630371 500.79699707 0.80791408]	[503.30337524 629.0949707 0.8715263 ]	[503.37225342 767.56689453 0.86987364]	[462.24093628 251.95606995 0.93227589]	[485.37939453 251.8568573 0.88939905]	[444.33416748 254.45925903 0.77559137]	[503.42861938 251.90963745 0.85804623]	[503.38528442 795.85534668 0.8213973 ]	[521.33996582 790.77062988 0.83726776]	[5.00753906e+02 7.72714478e+02 7.69552946e-01]	[439.20114136 795.83837891 0.83243144]	[421.25619507 790.75714111 0.86266565]	[4.44405396e+02 7.72768982e+02 7.39891350e-01]
[477.65438843 259.65127563 0.89588332]	[480.10751343 323.73980713 0.90935153]	[423.80200195 318.74676514 0.86993784]	[400.81668091 413.50881958 0.86305761]	[400.78005981 498.13574219 0.9008534 ]	[523.99981689 323.83609009 0.86219501]	[541.67437744 416.16882324 0.83428979]	[541.79296875 500.88082886 0.90851372]	[469.9850769 500.74325562 0.76624525]	[439.14712524 500.73147583 0.78959882]	[441.74520874 629.02227783 0.86434031]	[441.68017578 767.58392334 0.89863312]	[503.33807373 500.79449463 0.80960256]	[503.30130005 629.0970459 0.87193251]	[503.37252808 767.5668335 0.86983323]	[462.25592041 251.96862793 0.93333018]	[485.39044189 251.868927 0.88761592]	[444.34301758 254.45103455 0.77879387]	[503.43231201 251.89775085 0.85453868]	[503.38684082 795.8548584 0.81996536]	[521.34088135 790.76971436 0.83586967]	[5.00753052e+02 7.72715027e+02 7.70140409e-01]	[439.19696045 795.840271 0.83348781]	[421.25216675 790.75689697 0.86360717]	[4.44406158e+02 7.72769592e+02 7.40633190e-01]
[477.66110229 259.6546936 0.8958205 ]	[480.10818481 323.74032593 0.90861613]	[423.80740356 318.74822998 0.86796016]	[400.84469604 410.99984741 0.85278451]	[400.78405762 495.68615723 0.89392698]	[524.00305176 323.83599854 0.86170965]	[541.6932373 418.55966187 0.84114206]	[541.79260254 500.89157104 0.9080345 ]	[469.96731567 500.74191284 0.76728147]	[439.13531494 500.72683716 0.78709215]	[441.74813843 626.62774658 0.86848259]	[441.68032837 767.58453369 0.89865041]	[503.32897949 500.7958374 0.80915523]	[503.29818726 629.08441162 0.87231016]	[503.37255859 767.57067871 0.87008888]	[462.26629639 251.97769165 0.93500757]	[485.38946533 251.8765564 0.88794339]	[444.34924316 254.45069885 0.78605443]	[503.43060303 251.89530945 0.85847253]	[503.39440918 795.85693359 0.81878495]	[521.34521484 790.77258301 0.83574557]	[5.00751343e+02 7.72720032e+02 7.69603491e-01]	[439.1963501 795.83905029 0.83454514]	[421.25360107 790.75683594 0.86452347]	[4.44406128e+02 7.72772278e+02 7.40773559e-01]
[477.67028809 259.65283203 0.89696687]	[480.10641479 323.73330688 0.9081161 ]	[423.81106567 318.74212646 0.86784101]	[400.84851074 410.98779297 0.85518986]	[400.79470825 495.67059326 0.89137304]	[524.00030518 323.82684326 0.86330843]	[541.71203613 416.14584351 0.84133703]	[541.81103516 503.2612915 0.90855271]	[469.99642944 500.73788452 0.76395619]	[439.15789795 500.72399902 0.78898108]	[441.73962402 629.02227783 0.86580974]	[441.68087769 767.58477783 0.89783847]	[503.34127808 500.79388428 0.80554307]	[503.29763794 629.08172607 0.87254596]	[503.37280273 767.57244873 0.87002391]	[462.27267456 251.97235107 0.93335736]	[485.40856934 251.87934875 0.88648999]	[444.35668945 254.45878601 0.78409791]	[503.4420166 251.91337585 0.85487276]	[503.39584351 795.85626221 0.81800234]	[521.34619141 790.7723999 0.83526331]	[5.00751160e+02 7.72722229e+02 7.69145072e-01]	[439.19607544 795.84014893 0.83364886]	[421.253479 790.75769043 0.86402684]	[4.44407196e+02 7.72770813e+02 7.39834130e-01]
[477.68664551 259.65081787 0.89888197]	[480.10858154 323.73318481 0.90872449]	[423.81640625 318.7427063 0.86718947]	[400.8526001 410.99087524 0.85566199]	[400.79556274 495.66571045 0.89009738]	[524.00061035 323.82183838 0.86408019]	[541.72137451 416.14697266 0.84363365]	[541.80670166 503.26467896 0.90785736]	[469.99398804 500.72827148 0.76287031]	[439.15249634 500.71395874 0.78749597]	[441.74078369 629.01818848 0.86656249]	[441.68099976 767.58239746 0.89788771]	[503.34173584 500.7833252 0.80504441]	[503.30041504 629.08276367 0.87271821]	[503.37240601 767.57568359 0.87057424]	[462.28796387 251.97317505 0.93361342]	[485.42019653 251.8828125 0.88519847]	[444.3684082 254.4621582 0.79199898]	[503.44470215 251.91062927 0.85232806]	[503.39633179 795.85681152 0.81706715]	[521.34588623 790.77398682 0.83405191]	[5.00749664e+02 7.72727600e+02 7.69180179e-01]	[439.19537354 795.84100342 0.83463901]	[421.25357056 790.75714111 0.8641144 ]	[4.44407623e+02 7.72768860e+02 7.40460873e-01]
[477.70291138 259.65304565 0.90012515]	[480.1114502 323.73669434 0.90893173]	[423.81698608 318.74533081 0.86722529]	[400.87277222 410.95037842 0.84911084]	[400.8347168 495.69207764 0.88939768]	[524.00048828 323.82064819 0.86466944]	[541.73602295 416.11898804 0.84762353]	[541.8548584 503.25006104 0.91109163]	[470.02703857 500.73510742 0.75790417]	[439.1758728 500.72073364 0.78655291]	[441.74169922 629.02575684 0.86737186]	[441.68041992 767.58349609 0.89774764]	[503.35839844 500.78964233 0.79975641]	[503.2996521 629.08538818 0.87256736]	[503.37371826 767.57623291 0.87075019]	[462.29672241 254.33628845 0.93502188]	[485.42611694 251.87890625 0.88370299]	[444.38037109 254.47807312 0.80148447]	[503.44885254 251.89768982 0.85001171]	[503.40255737 795.85388184 0.81686962]	[521.35174561 790.77075195 0.83423185]	[5.00751892e+02 7.72726868e+02 7.68950880e-01]	[439.19390869 795.84100342 0.83520895]	[421.25250244 790.75775146 0.86452806]	[4.44406281e+02 7.72772644e+02 7.40068436e-01]
[477.72399902 259.65490723 0.90123218]	[480.11108398 321.30157471 0.91074681]	[423.82443237 318.73080444 0.86817807]	[400.88330078 410.9548645 0.84516001]	[400.87115479 495.67251587 0.88240486]	[524.00128174 323.8006897 0.8673721 ]	[541.74395752 416.09768677 0.84802175]	[541.92095947 500.84643555 0.91149968]	[470.0111084 500.73013306 0.75868154]	[439.15872192 500.71118164 0.78137779]	[441.74942017 626.63220215 0.86907083]	[441.68063354 767.58184814 0.89841425]	[503.36074829 500.78659058 0.80130142]	[503.30096436 629.07409668 0.87318903]	[503.37426758 767.57659912 0.870839 ]	[462.32327271 254.34054565 0.93401062]	[485.44436646 251.89552307 0.88437921]	[444.41326904 254.48258972 0.79796374]	[503.46087646 251.90467834 0.8488853 ]	[503.40255737 795.84985352 0.81664413]	[521.35198975 790.76965332 0.83362442]	[5.00751160e+02 7.72728516e+02 7.69057393e-01]	[439.19528198 795.83557129 0.83619541]	[421.25274658 790.75439453 0.86503106]	[4.44406616e+02 7.72771179e+02 7.40681171e-01]
[477.73596191 259.65075684 0.90343118]	[480.10980225 323.72634888 0.90967065]	[423.83276367 318.73696899 0.86643606]	[400.8694458 410.96621704 0.84719968]	[403.2989502 495.66738892 0.87124556]	[523.99328613 323.81481934 0.86581242]	[541.75537109 416.09359741 0.84901369]	[544.30023193 500.79962158 0.91359788]	[470.03164673 500.75866699 0.76022077]	[439.17733765 500.74295044 0.78490061]	[441.74569702 629.01702881 0.86909986]	[441.6819458 767.5826416 0.89870113]	[503.36248779 500.81045532 0.80392468]	[503.29711914 629.07342529 0.87361526]	[503.37435913 767.57409668 0.87061375]	[462.33657837 254.34042358 0.933303 ]	[485.45037842 251.90084839 0.88476598]	[444.42712402 254.48085022 0.80024052]	[503.46087646 251.91069031 0.85126531]	[503.40112305 795.85205078 0.81630349]	[521.35046387 790.76953125 0.83304769]	[5.00751587e+02 7.72724121e+02 7.69507825e-01]	[439.19607544 795.83880615 0.83528817]	[421.25299072 790.75598145 0.86396241]	[4.44407440e+02 7.72771362e+02 7.40985870e-01]
[480.12896729 259.64950562 0.9094131 ]	[480.11312866 323.73184204 0.91018659]	[423.83465576 318.73550415 0.86701655]	[403.24530029 410.97329712 0.84375316]	[403.35577393 495.64682007 0.86097586]	[523.99743652 323.82141113 0.86446482]	[541.77697754 416.13671875 0.85986793]	[544.3394165 500.81951904 0.92098081]	[470.02294922 500.74655151 0.76402712]	[439.18154907 500.72998047 0.7926327 ]	[441.73657227 629.05621338 0.86566693]	[441.68023682 767.57958984 0.89923108]	[503.35147095 500.79974365 0.80841553]	[503.29891968 629.08416748 0.87288845]	[503.37426758 767.57489014 0.87104976]	[462.3760376 254.34106445 0.92964804]	[485.48275757 251.91493225 0.88199639]	[444.44863892 254.47645569 0.80822575]	[503.47412109 251.9158783 0.84771067]	[503.40008545 795.85064697 0.81725174]	[521.35089111 790.76879883 0.83376235]	[5.00751617e+02 7.72724365e+02 7.69863963e-01]	[439.19335938 795.83959961 0.83648235]	[421.25094604 790.75543213 0.86559594]	[4.44406158e+02 7.72767212e+02 7.42834747e-01]
[480.15609741 259.646698 0.9149366 ]	[480.11633301 323.73416138 0.91106081]	[423.82907104 318.72875977 0.86789769]	[400.88232422 408.46963501 0.84523106]	[403.39852905 498.12875366 0.86344278]	[524.0088501 326.28594971 0.86000973]	[541.79095459 418.55615234 0.86670911]	[544.35400391 500.85067749 0.92673755]	[470.04629517 500.77963257 0.76539123]	[439.19656372 500.76315308 0.79704607]	[441.73260498 629.06549072 0.86572909]	[441.67773438 767.58044434 0.8988297 ]	[503.36102295 500.83001709 0.80846977]	[503.30026245 629.09967041 0.87241334]	[503.37472534 767.57299805 0.87116885]	[462.40362549 254.34889221 0.92770261]	[485.496521 251.91828918 0.87943244]	[446.8989563 254.48623657 0.81060475]	[503.48345947 251.90498352 0.84442639]	[503.39926147 795.85137939 0.81851196]	[521.35058594 790.76855469 0.8352263 ]	[5.00756378e+02 7.72722412e+02 7.70456553e-01]	[439.19061279 795.83734131 0.83708936]	[421.24981689 790.75421143 0.86667669]	[4.44402802e+02 7.72770081e+02 7.43453443e-01]
[0. 0. 0.]	[0. 0. 0.]	[0. 0. 0.]	[0. 0. 0.]	[0. 0. 0.]	[0. 0. 0.]	[0. 0. 0.]	[0. 0. 0.]	[0. 0. 0.]	[0. 0. 0.]	[0. 0. 0.]	[0. 0. 0.]	[0. 0. 0.]	[0. 0. 0.]	[0. 0. 0.]	[0. 0. 0.]	[0. 0. 0.]	[0. 0. 0.]	[0. 0. 0.]	[0. 0. 0.]	[0. 0. 0.]	[0. 0. 0.]	[0. 0. 0.]	[0. 0. 0.]	[0. 0. 0.]
