# Supplementary material for: Evaluation of functional tests performance using a camera-based and machine learning approach
Source: PLoS One. 2023 Nov 3;18(11):e0288279. doi: 10.1371/journal.pone.0288279 (PMC10624324; doi:10.1371/journal.pone.0288279)
Supplement: S1 Data — This dataset includes all the extracted keypoints of movements and the associated features and statistics, which were used for the analyses presented in the main manuscript. (ZIP) [file pone.0288279.s001.zip › PLOS_data_28032023/original_movement_data/CSV/000030_PNJN_P_crop.csv]

[547.04449463 333.97341919 0.88151228]	[541.73876953 398.05673218 0.92768335]	[480.20605469 398.05822754 0.84589052]	[459.82870483 490.51266479 0.88343555]	[439.09088135 572.64678955 0.85616362]	[603.29443359 395.56628418 0.84768522]	[621.38140869 482.84353638 0.8944242 ]	[639.35498047 564.9552002 0.8780843 ]	[541.7623291 582.96392822 0.79017085]	[500.90472412 582.9666748 0.78511119]	[500.78726196 726.64837646 0.86358356]	[4.90554138e+02 8.59994507e+02 7.86045611e-01]	[580.2532959 585.39941406 0.74782026]	[582.75201416 726.6206665 0.87457883]	[5.82910156e+02 8.67647400e+02 8.54563415e-01]	[536.73809814 318.5246582 0.91286492]	[562.40594482 318.54025269 0.95684808]	[511.06744385 321.23577881 0.75055861]	[580.28234863 321.25274658 0.60048407]	[5.82933167e+02 9.03567993e+02 7.99874008e-01]	[6.03329346e+02 8.93454468e+02 8.50077748e-01]	[5.80235962e+02 8.72927124e+02 7.04798877e-01]	[4.95658386e+02 8.98477112e+02 8.00551593e-01]	[4.77653320e+02 8.93406250e+02 8.11536372e-01]	[4.95675598e+02 8.72713074e+02 7.07799435e-01]
[547.04382324 333.97329712 0.88158393]	[541.73931885 398.05599976 0.92797351]	[480.2064209 398.05743408 0.84589934]	[459.82839966 490.52340698 0.88382202]	[439.08953857 572.64849854 0.85620201]	[603.29516602 395.56463623 0.84757149]	[621.37762451 482.84588623 0.89425457]	[639.35577393 564.95935059 0.87767464]	[541.7545166 582.96398926 0.78987515]	[500.89959717 582.96740723 0.78565693]	[500.78909302 726.65344238 0.86306989]	[4.90552277e+02 8.60003357e+02 7.85917580e-01]	[580.2467041 585.39782715 0.74743181]	[582.75164795 726.59466553 0.87354463]	[5.82910522e+02 8.67651550e+02 8.53639483e-01]	[536.73791504 318.52487183 0.91298544]	[562.40557861 318.54046631 0.95655167]	[511.06588745 321.23776245 0.75014532]	[580.28320312 321.25350952 0.60084152]	[5.82924500e+02 9.03572632e+02 7.96822190e-01]	[6.03321716e+02 8.93458679e+02 8.43316913e-01]	[5.80239319e+02 8.72929077e+02 7.04781473e-01]	[4.95655426e+02 8.98473022e+02 8.00466835e-01]	[4.77652069e+02 8.93403870e+02 8.11803639e-01]	[4.95673096e+02 8.72718994e+02 7.09853768e-01]
[546.9664917 333.94137573 0.88463616]	[541.73455811 398.05026245 0.92584586]	[480.20562744 398.05148315 0.84583938]	[459.81912231 490.52023315 0.88322574]	[439.06332397 575.15368652 0.85174417]	[603.28057861 395.56106567 0.84375757]	[621.36767578 482.8465271 0.89316911]	[639.35754395 564.95605469 0.87770838]	[541.75531006 585.375 0.7925511 ]	[500.89877319 585.3815918 0.7871753 ]	[500.79467773 726.64605713 0.86371827]	[4.90551544e+02 8.62484985e+02 7.85529912e-01]	[580.2611084 585.402771 0.75352454]	[582.75592041 726.61694336 0.87504756]	[5.82913452e+02 8.67622498e+02 8.51290703e-01]	[536.68713379 318.51239014 0.90725553]	[562.32971191 318.51727295 0.94964653]	[511.03213501 321.20953369 0.7622419 ]	[580.22967529 321.20651245 0.62132519]	[5.82930847e+02 9.03555481e+02 7.97329128e-01]	[6.03328491e+02 8.93444824e+02 8.46935928e-01]	[5.80234314e+02 8.72902649e+02 7.04801917e-01]	[4.95675690e+02 8.98474792e+02 7.99067676e-01]	[4.77664093e+02 8.93406921e+02 8.09046030e-01]	[4.95662689e+02 8.72725342e+02 7.10399270e-01]
[544.5289917 331.49786377 0.88825125]	[541.73022461 398.05023193 0.92550999]	[480.20507812 398.05273438 0.8465414 ]	[459.81430054 490.53741455 0.88276577]	[439.06552124 572.6741333 0.85137153]	[603.27770996 395.5581665 0.8435536 ]	[621.36138916 482.85449219 0.89141101]	[639.35699463 564.97735596 0.87542224]	[541.76153564 585.37683105 0.79251719]	[500.9006958 585.38165283 0.78682184]	[500.78451538 729.05236816 0.86209291]	[4.90562653e+02 8.62511841e+02 7.85582185e-01]	[580.2756958 585.40600586 0.75581646]	[582.7645874 726.62536621 0.8766892 ]	[5.82915222e+02 8.67619446e+02 8.50262284e-01]	[534.18493652 316.16555786 0.9020437 ]	[562.27911377 316.17840576 0.94450152]	[508.54684448 321.17767334 0.77346188]	[580.21722412 321.21411133 0.66044796]	[5.82928101e+02 9.03550537e+02 7.95110822e-01]	[6.03324951e+02 8.93444458e+02 8.45182359e-01]	[5.80230957e+02 8.72899902e+02 7.03265429e-01]	[4.95680725e+02 8.98483521e+02 7.99694359e-01]	[4.77671631e+02 8.93413574e+02 8.09506238e-01]	[4.95669800e+02 8.72737183e+02 7.12895870e-01]
[544.47259521 331.45797729 0.89254832]	[541.73449707 398.04620361 0.92448437]	[480.20697021 398.03945923 0.84725922]	[459.81152344 490.52059937 0.8834275 ]	[439.06976318 572.64239502 0.85404867]	[603.28314209 395.57040405 0.84534097]	[621.3416748 482.84585571 0.89049298]	[639.34356689 564.96618652 0.87589759]	[541.76409912 582.96130371 0.79342675]	[500.90286255 582.96392822 0.7888822 ]	[500.77609253 729.03997803 0.8615852 ]	[4.90561279e+02 8.62504395e+02 7.85419106e-01]	[580.27252197 585.38879395 0.75327665]	[582.76416016 726.63323975 0.87558043]	[5.82909912e+02 8.67613464e+02 8.49826097e-01]	[534.12353516 316.15170288 0.8985638 ]	[562.22918701 316.1640625 0.93990886]	[508.5123291 321.18875122 0.78187644]	[577.76422119 321.22680664 0.70071965]	[5.82921814e+02 9.03542175e+02 7.97117114e-01]	[6.03320251e+02 8.93439270e+02 8.47776294e-01]	[5.80225952e+02 8.72894531e+02 7.03470290e-01]	[4.95661926e+02 8.98480835e+02 8.00723970e-01]	[4.77651215e+02 8.93408020e+02 8.09550107e-01]	[4.95680725e+02 8.72736389e+02 7.15124190e-01]
[544.4072876 331.44296265 0.89951289]	[541.72558594 398.046875 0.92255831]	[480.20120239 398.04037476 0.84894192]	[459.79946899 490.49990845 0.88494939]	[439.07070923 572.64404297 0.85449439]	[600.89245605 395.58032227 0.84455836]	[621.34967041 482.86248779 0.89035434]	[639.3348999 564.97625732 0.87341702]	[541.7644043 582.95062256 0.79396433]	[503.23135376 582.95678711 0.78872937]	[500.77575684 729.04602051 0.86028385]	[4.90554901e+02 8.62487366e+02 7.86078930e-01]	[580.26531982 585.37524414 0.74997586]	[582.76263428 726.63867188 0.87363046]	[5.82904968e+02 8.67592102e+02 8.46940041e-01]	[531.60461426 316.14129639 0.89518219]	[559.809021 316.17318726 0.93159866]	[508.49227905 321.16308594 0.79614574]	[575.22711182 321.24057007 0.70469868]	[5.82920349e+02 9.03533203e+02 7.98902333e-01]	[6.03317139e+02 8.93432007e+02 8.50261807e-01]	[5.77785339e+02 8.72874451e+02 7.03842759e-01]	[4.95665588e+02 8.98479370e+02 8.00811648e-01]	[4.77651062e+02 8.93405396e+02 8.08644891e-01]	[4.95676514e+02 8.72721558e+02 7.14179158e-01]
[544.39953613 328.92141724 0.89694464]	[541.72198486 398.04803467 0.92266393]	[480.20553589 398.0380249 0.84896445]	[459.80056763 490.50128174 0.88515025]	[439.08053589 572.65844727 0.85560882]	[600.88568115 395.58615112 0.84419692]	[621.35552979 482.89126587 0.88663042]	[639.29492188 564.98413086 0.86465567]	[541.77996826 582.93621826 0.79583824]	[503.23553467 582.94458008 0.78754383]	[500.77630615 729.05737305 0.85788202]	[4.90552002e+02 8.62494690e+02 7.86430299e-01]	[580.29821777 582.96459961 0.75380933]	[582.75726318 726.64624023 0.87152088]	[5.82899597e+02 8.67600403e+02 8.47676575e-01]	[531.58068848 316.08853149 0.89883745]	[559.79742432 316.11587524 0.92960852]	[508.46151733 318.76928711 0.81033534]	[575.14648438 321.1930542 0.67229706]	[5.82923889e+02 9.01067871e+02 7.99881160e-01]	[6.03321716e+02 8.93427917e+02 8.54783893e-01]	[5.77772888e+02 8.72878418e+02 7.02593625e-01]	[4.95670990e+02 8.98470886e+02 7.99812675e-01]	[4.77652222e+02 8.93400757e+02 8.08297515e-01]	[4.95671021e+02 8.72726929e+02 7.13756919e-01]
[544.38189697 328.88961792 0.89536613]	[541.71697998 398.05081177 0.92247796]	[480.20297241 398.03530884 0.8484472 ]	[459.79824829 490.52633667 0.88510227]	[439.07855225 575.15618896 0.85726726]	[600.88061523 395.5930481 0.84459269]	[621.36077881 482.92614746 0.88027954]	[639.3237915 567.46099854 0.85062337]	[541.76611328 582.89807129 0.79284698]	[500.89959717 582.90783691 0.78842431]	[500.77041626 729.03015137 0.86006975]	[4.90548218e+02 8.62494202e+02 7.85842359e-01]	[580.28155518 582.93511963 0.74782753]	[582.7598877 726.64215088 0.86975121]	[5.82898499e+02 8.67587402e+02 8.44812036e-01]	[531.54364014 316.06216431 0.89574444]	[559.78277588 316.09371948 0.92727154]	[506.0178833 318.76327515 0.81729877]	[572.6663208 321.19116211 0.66238725]	[5.82926819e+02 9.01066833e+02 8.00507665e-01]	[6.03326355e+02 8.93425110e+02 8.56345117e-01]	[5.77764832e+02 8.72869141e+02 7.00879455e-01]	[4.95664551e+02 8.98477966e+02 7.99051344e-01]	[4.77647583e+02 8.93406372e+02 8.05493116e-01]	[4.95669769e+02 8.72728516e+02 7.12359846e-01]
[544.34692383 328.89376831 0.89822972]	[541.70922852 398.05041504 0.92131782]	[480.20297241 398.03399658 0.84937257]	[459.79107666 490.52029419 0.8856867 ]	[439.07150269 575.21600342 0.85969627]	[600.86535645 395.59069824 0.84285116]	[621.36688232 482.96118164 0.87530679]	[639.30456543 567.50695801 0.84273309]	[541.75250244 582.90917969 0.79137683]	[500.89801025 582.91491699 0.78970122]	[500.77056885 729.06781006 0.86108822]	[4.90564728e+02 8.62485962e+02 7.86178708e-01]	[580.25610352 582.9486084 0.74581707]	[582.75848389 726.65826416 0.86982918]	[5.82899597e+02 8.67594299e+02 8.45251441e-01]	[529.04388428 316.05862427 0.89675319]	[559.75579834 316.0904541 0.92535996]	[505.9921875 318.762146 0.82452649]	[572.64459229 321.18585205 0.70517391]	[5.82934204e+02 9.01068115e+02 7.96874106e-01]	[6.03330750e+02 8.93426880e+02 8.57032955e-01]	[5.77765259e+02 8.72881104e+02 7.01641262e-01]	[4.95693451e+02 8.98456055e+02 8.01433742e-01]	[4.77679596e+02 8.93391174e+02 8.09805214e-01]	[4.95677612e+02 8.72723816e+02 7.11849868e-01]
[544.34643555 328.89984131 0.89868259]	[541.70715332 398.05136108 0.92108953]	[480.2015686 398.03457642 0.84874076]	[459.78634644 490.5617981 0.88435102]	[439.07015991 575.21240234 0.85964966]	[600.86401367 395.59237671 0.84269762]	[621.36462402 482.95782471 0.87528694]	[639.30523682 567.51184082 0.84212023]	[541.75335693 582.91131592 0.79108405]	[500.8977356 582.91815186 0.7892375 ]	[500.77001953 729.07647705 0.86165237]	[4.90560425e+02 8.62493042e+02 7.86554277e-01]	[580.25915527 582.94970703 0.74599081]	[582.75708008 726.64825439 0.87129182]	[5.82901489e+02 8.67602539e+02 8.46823990e-01]	[529.04553223 316.06036377 0.89687347]	[559.75506592 316.09091187 0.92468083]	[505.99493408 318.75790405 0.82368702]	[572.64569092 321.17630005 0.70563465]	[5.82935730e+02 9.03534851e+02 7.97206700e-01]	[6.03330322e+02 8.93431702e+02 8.56791317e-01]	[5.77772461e+02 8.72889099e+02 7.01080203e-01]	[4.95696442e+02 8.98456238e+02 8.01276147e-01]	[4.77681915e+02 8.93392456e+02 8.09095800e-01]	[4.95673523e+02 8.72727722e+02 7.11807847e-01]
[544.32830811 328.90466309 0.89935112]	[541.71063232 398.05462646 0.92273259]	[480.20532227 398.03469849 0.84897196]	[459.76992798 490.48513794 0.88613385]	[436.69750977 577.7545166 0.86724746]	[600.86358643 395.59829712 0.84331691]	[621.3949585 485.37585449 0.87403834]	[639.3137207 575.14868164 0.80838418]	[541.75189209 582.91363525 0.78855103]	[500.89306641 582.92431641 0.78756928]	[500.77249146 729.0645752 0.86163443]	[4.90564606e+02 8.59990295e+02 7.88198888e-01]	[580.27160645 582.9430542 0.74670881]	[582.75982666 726.66046143 0.87006617]	[5.82898743e+02 8.67595947e+02 8.46175551e-01]	[529.02404785 316.0475769 0.89630508]	[559.74658203 316.08633423 0.92295504]	[505.98043823 318.73443604 0.83256203]	[572.65020752 321.16744995 0.72534758]	[5.82938904e+02 9.03541321e+02 7.97602892e-01]	[6.03330994e+02 8.93432617e+02 8.56122613e-01]	[5.77767334e+02 8.72880493e+02 7.00860918e-01]	[4.98137482e+02 8.98441772e+02 8.03138375e-01]	[4.77699127e+02 8.93381470e+02 8.11665297e-01]	[4.95666321e+02 8.72698364e+02 7.09609270e-01]
[544.31677246 328.90939331 0.89961886]	[541.71221924 398.05438232 0.92278421]	[480.20187378 398.03042603 0.8482033 ]	[459.76000977 487.94827271 0.8920992 ]	[439.09060669 577.75549316 0.87106681]	[600.8694458 395.60751343 0.84475815]	[621.38128662 485.38964844 0.87255532]	[636.73187256 567.51470947 0.82775342]	[541.73901367 582.93988037 0.78773403]	[500.88253784 582.9520874 0.78672141]	[500.76919556 729.07733154 0.86009365]	[4.90566345e+02 8.59985291e+02 7.88563550e-01]	[580.25946045 582.96020508 0.74866199]	[582.75164795 729.0256958 0.86701345]	[5.82896545e+02 8.67587769e+02 8.45813632e-01]	[529.00366211 316.0553894 0.89857268]	[559.72753906 316.08337402 0.91877073]	[505.98162842 318.75592041 0.83042145]	[572.63531494 321.15112305 0.73745829]	[5.82937256e+02 9.03541077e+02 8.00481558e-01]	[6.03327576e+02 8.93430054e+02 8.56544495e-01]	[5.77767517e+02 8.72871765e+02 7.02388585e-01]	[4.98136139e+02 8.98443726e+02 8.06209445e-01]	[4.77701477e+02 8.93384521e+02 8.15214813e-01]	[4.95664276e+02 8.72695007e+02 7.08310306e-01]
[544.30609131 328.93139648 0.90062547]	[541.7175293 398.06100464 0.9250989 ]	[480.19326782 398.02697754 0.84752506]	[459.73828125 485.47900391 0.89682454]	[439.19348145 572.60229492 0.86930966]	[603.27441406 398.01275635 0.85367483]	[621.29492188 485.34783936 0.85733968]	[629.12768555 565.02038574 0.88110983]	[541.72497559 585.39556885 0.78198063]	[500.84555054 585.39056396 0.77626312]	[500.76034546 729.1003418 0.86004043]	[4.90557404e+02 8.59982117e+02 7.88071990e-01]	[580.29150391 585.43865967 0.76255566]	[582.753479 729.05169678 0.87009245]	[5.82901794e+02 8.67605469e+02 8.49149823e-01]	[528.98040771 316.07250977 0.90198231]	[559.71154785 316.08459473 0.91451585]	[505.96920776 318.75912476 0.83266717]	[572.62176514 318.75613403 0.73670524]	[5.82943787e+02 9.03551147e+02 8.01170468e-01]	[6.03337097e+02 8.93433167e+02 8.55963707e-01]	[5.77770569e+02 8.72880615e+02 7.01170146e-01]	[4.95669128e+02 8.98451111e+02 8.08194280e-01]	[4.77663147e+02 8.93385071e+02 8.14841866e-01]	[4.95679413e+02 8.70331238e+02 7.08142161e-01]
[544.30279541 331.38684082 0.90246797]	[541.71661377 398.06356812 0.92590761]	[480.20477295 398.02377319 0.8492198 ]	[459.7588501 485.48049927 0.8946625 ]	[439.3026123 570.12542725 0.88509309]	[600.88989258 398.01904297 0.85405362]	[618.81616211 485.40637207 0.84354979]	[629.03216553 567.51989746 0.87764812]	[541.7208252 585.41589355 0.77804959]	[500.84753418 585.40478516 0.77695 ]	[500.75973511 729.09875488 0.86215556]	[4.90558228e+02 8.59997070e+02 7.87293315e-01]	[580.27490234 585.46600342 0.75708121]	[582.75915527 729.06317139 0.87152314]	[5.82904236e+02 8.67606323e+02 8.49653721e-01]	[528.97698975 316.08447266 0.90570199]	[559.70123291 316.08428955 0.91149163]	[505.9743042 321.15100098 0.82679164]	[572.62359619 318.74575806 0.743366 ]	[5.82942017e+02 9.03550598e+02 8.02029014e-01]	[6.03334045e+02 8.93434082e+02 8.55468571e-01]	[5.77775208e+02 8.72882751e+02 7.02131093e-01]	[4.95656891e+02 8.98447815e+02 8.09153080e-01]	[4.77653198e+02 8.93385193e+02 8.16472292e-01]	[4.95684967e+02 8.72701538e+02 7.09894598e-01]
[544.30126953 331.39163208 0.90267843]	[541.72253418 398.06607056 0.92688465]	[480.20498657 398.02987671 0.84974468]	[459.77264404 487.9201355 0.89104593]	[441.72998047 575.1786499 0.87556094]	[603.27893066 398.02301025 0.85722101]	[616.26733398 485.38751221 0.83823681]	[626.54980469 567.49035645 0.89468408]	[541.75531006 585.39831543 0.77770364]	[500.86941528 585.39135742 0.77483928]	[500.76226807 729.09008789 0.86372101]	[4.90545624e+02 8.59983765e+02 7.89114416e-01]	[580.30102539 585.44781494 0.75931484]	[582.75811768 729.06884766 0.87145889]	[5.82906616e+02 8.67611755e+02 8.50922525e-01]	[528.97406006 316.0809021 0.90404963]	[559.70202637 316.07913208 0.91172743]	[505.97000122 318.76687622 0.83079869]	[572.62512207 318.72879028 0.74842697]	[5.82947571e+02 9.03552002e+02 8.01574111e-01]	[6.03341797e+02 8.93434082e+02 8.55017602e-01]	[5.77773254e+02 8.72886902e+02 7.03611553e-01]	[4.95657043e+02 8.98434631e+02 8.08635712e-01]	[4.77646637e+02 8.93377502e+02 8.16439331e-01]	[4.95672302e+02 8.70328918e+02 7.11595297e-01]
[544.29187012 331.39105225 0.90152645]	[541.72387695 398.06784058 0.92690623]	[480.1940918 398.03442383 0.8470906 ]	[459.81039429 487.94216919 0.88692981]	[441.91876221 572.66546631 0.86055118]	[603.28948975 398.03317261 0.86126781]	[613.69256592 485.34976196 0.83304799]	[624.05480957 567.47833252 0.90939051]	[541.75482178 585.42822266 0.76897919]	[500.85626221 585.41619873 0.76985353]	[500.75683594 729.08190918 0.86356318]	[4.90544952e+02 8.59963196e+02 7.89731622e-01]	[580.31317139 585.47375488 0.75416613]	[582.75244141 729.0703125 0.87006909]	[5.82908142e+02 8.67630920e+02 8.53933990e-01]	[528.96307373 316.07788086 0.9043746 ]	[559.69207764 316.07781982 0.90975714]	[505.97515869 318.76394653 0.83240199]	[572.6171875 318.72616577 0.75699329]	[5.82952515e+02 9.03562500e+02 8.01477611e-01]	[6.03345215e+02 8.93440552e+02 8.54685426e-01]	[5.77777710e+02 8.72904480e+02 7.03698575e-01]	[4.95648834e+02 8.98426147e+02 8.08323622e-01]	[4.77634094e+02 8.93369507e+02 8.16419482e-01]	[4.95674530e+02 8.70309753e+02 7.09620237e-01]
[544.2925415 331.39083862 0.90206409]	[541.71856689 398.06143188 0.92552894]	[480.19830322 398.02355957 0.84639508]	[462.19570923 485.4881897 0.88532811]	[446.91162109 570.10095215 0.83071864]	[603.29345703 398.03045654 0.86173701]	[611.14953613 485.37588501 0.830414 ]	[623.92279053 565.00805664 0.92219216]	[541.74438477 585.38336182 0.760508 ]	[500.85195923 585.38848877 0.76716137]	[500.75323486 729.07696533 0.86149913]	[4.90554596e+02 8.59960205e+02 7.88472354e-01]	[580.28607178 585.41986084 0.74269545]	[582.74176025 729.02832031 0.86716044]	[5.82906677e+02 8.67628174e+02 8.53474379e-01]	[528.96911621 316.07366943 0.90457141]	[559.69372559 316.07977295 0.91005754]	[505.98007202 318.75314331 0.83274758]	[572.59918213 318.7300415 0.75791961]	[5.82973938e+02 9.03566406e+02 7.99964666e-01]	[6.03361145e+02 8.93436401e+02 8.56735349e-01]	[5.77756287e+02 8.72904602e+02 7.02900231e-01]	[4.95639954e+02 8.98420654e+02 8.11359763e-01]	[4.77634155e+02 8.93366638e+02 8.21615338e-01]	[4.95690918e+02 8.70312134e+02 7.09316194e-01]
[544.28613281 331.39556885 0.90285027]	[541.71453857 398.06417847 0.92583251]	[480.19332886 398.02139282 0.84432513]	[462.21438599 493.07452393 0.87317926]	[457.1078186 572.61383057 0.83753228]	[603.30010986 398.0380249 0.86451054]	[611.08892822 485.43005371 0.82681966]	[623.83343506 567.46569824 0.89649439]	[541.70184326 582.96777344 0.75606203]	[500.79879761 585.39422607 0.7611925 ]	[500.75335693 729.06707764 0.85868788]	[4.90558624e+02 8.59945007e+02 7.88612247e-01]	[580.24432373 585.38482666 0.73721647]	[582.72808838 729.01873779 0.86120921]	[5.82906189e+02 8.67606506e+02 8.50663424e-01]	[526.54833984 316.07476807 0.90572441]	[557.27532959 316.07922363 0.90890771]	[505.9803772 318.74783325 0.83176625]	[572.59161377 318.72503662 0.76171839]	[5.82973755e+02 9.03560974e+02 8.01818013e-01]	[6.03357727e+02 8.93430115e+02 8.57575238e-01]	[5.77760315e+02 8.72882141e+02 7.02968955e-01]	[4.95621155e+02 8.98427795e+02 8.09677899e-01]	[4.77625885e+02 8.93367554e+02 8.17768753e-01]	[4.95693451e+02 8.70297058e+02 7.11962581e-01]
[544.2855835 331.39300537 0.90296364]	[541.71618652 398.0652771 0.92719972]	[480.19195557 398.01852417 0.84425861]	[462.25170898 493.12017822 0.87069011]	[459.62771606 575.18902588 0.85560513]	[603.30310059 398.04260254 0.86583638]	[608.65057373 487.9335022 0.81911367]	[621.3895874 567.52337646 0.8808285 ]	[541.67645264 582.96337891 0.75215542]	[500.77868652 585.39050293 0.75510311]	[500.75189209 729.08111572 0.8605693 ]	[4.90562164e+02 8.59935242e+02 7.88865089e-01]	[577.78302002 585.38238525 0.73523146]	[580.36767578 729.02911377 0.86124921]	[5.82899841e+02 8.67587219e+02 8.48308325e-01]	[526.54797363 316.06634521 0.90512717]	[559.68634033 316.07342529 0.90877229]	[505.97503662 318.73510742 0.83463478]	[572.59362793 318.72067261 0.76380795]	[5.82975586e+02 9.03560608e+02 8.05440664e-01]	[6.03353760e+02 8.93427307e+02 8.61130714e-01]	[5.77750488e+02 8.72865356e+02 7.05949008e-01]	[4.95612885e+02 8.98432434e+02 8.09276104e-01]	[4.77616455e+02 8.93367188e+02 8.15964460e-01]	[4.98138336e+02 8.70282410e+02 7.14235187e-01]
[544.28588867 331.39266968 0.90292245]	[541.71679688 398.06436157 0.92718589]	[480.19137573 395.65075684 0.84412777]	[462.25033569 493.12548828 0.87036645]	[459.6260376 575.19342041 0.85479945]	[603.3069458 398.04418945 0.86681139]	[608.64190674 487.93695068 0.82140023]	[621.3873291 567.52667236 0.88034886]	[541.67651367 582.9654541 0.75029069]	[500.77819824 585.39025879 0.75473332]	[500.7517395 729.0859375 0.86184567]	[4.90558929e+02 8.59924133e+02 7.88911164e-01]	[577.78308105 585.38726807 0.73373556]	[580.36737061 729.02111816 0.86095333]	[5.82894836e+02 8.67581665e+02 8.46814096e-01]	[526.54754639 316.06652832 0.90541494]	[559.68774414 316.07281494 0.90884149]	[505.97854614 318.73962402 0.83255798]	[572.59698486 318.72055054 0.76514167]	[5.82967834e+02 9.03558533e+02 8.05907428e-01]	[6.03344482e+02 8.93426758e+02 8.60866368e-01]	[5.77749207e+02 8.72859497e+02 7.05706656e-01]	[4.95622742e+02 8.98434570e+02 8.07869196e-01]	[4.77624695e+02 8.93366516e+02 8.13938856e-01]	[4.98130707e+02 8.70270874e+02 7.15096295e-01]
[541.9440918 331.38980103 0.90103996]	[541.71923828 398.05996704 0.92756122]	[480.19354248 395.64675903 0.84419501]	[462.28140259 493.06289673 0.86922443]	[459.75411987 572.60919189 0.87354064]	[603.31109619 398.04605103 0.8694104 ]	[608.60681152 485.49221802 0.83288252]	[621.33496094 567.46307373 0.88390577]	[539.2779541 585.37567139 0.74371141]	[500.75146484 585.41558838 0.75299102]	[500.75143433 729.03192139 0.86083597]	[4.90553375e+02 8.59943115e+02 7.89184749e-01]	[577.72253418 585.36791992 0.7263329 ]	[580.36572266 726.65826416 0.86016852]	[5.82899414e+02 8.67617798e+02 8.52588654e-01]	[526.53820801 316.0579834 0.90369618]	[557.26293945 316.08120728 0.90739703]	[505.98553467 318.71362305 0.83392549]	[572.58721924 318.74725342 0.77863449]	[5.82972961e+02 9.03573181e+02 8.04443419e-01]	[6.03345947e+02 8.93438416e+02 8.59643698e-01]	[5.77750061e+02 8.72893494e+02 7.03832090e-01]	[4.95638794e+02 8.98444702e+02 8.06634307e-01]	[4.77640747e+02 8.93376099e+02 8.12462091e-01]	[4.95681305e+02 8.70279419e+02 7.14840531e-01]
[541.93475342 331.38912964 0.90140486]	[541.71282959 398.05007935 0.92535579]	[480.18911743 395.63079834 0.84432763]	[462.30224609 490.57070923 0.86916983]	[462.23443604 575.19012451 0.87550384]	[603.30212402 398.02633667 0.86361599]	[608.5916748 485.4927063 0.83686578]	[621.29211426 567.48596191 0.87236196]	[539.29022217 582.96185303 0.74704385]	[500.74819946 585.40881348 0.75658172]	[500.74026489 729.04321289 0.86026663]	[4.90555176e+02 8.59940308e+02 7.88957834e-01]	[577.74951172 582.96063232 0.72877514]	[580.35827637 726.66320801 0.85718727]	[5.82906189e+02 8.67631348e+02 8.54623437e-01]	[526.53277588 316.05456543 0.9059571 ]	[557.24938965 316.07922363 0.90529722]	[505.9881897 318.6947937 0.83532655]	[570.12677002 318.73580933 0.78218949]	[5.82982361e+02 9.03567383e+02 8.03064883e-01]	[6.03350891e+02 8.93434937e+02 8.58549714e-01]	[5.77768677e+02 8.72905823e+02 7.04330742e-01]	[4.95637268e+02 8.98435425e+02 8.08512688e-01]	[4.77637909e+02 8.93371765e+02 8.14287066e-01]	[4.95686005e+02 8.70274170e+02 7.15833724e-01]
[541.90167236 328.92559814 0.89804679]	[541.70062256 398.05245972 0.92358446]	[480.18484497 395.63372803 0.8441081 ]	[462.29083252 490.57894897 0.87005013]	[462.19903564 577.71362305 0.88515145]	[603.27935791 398.01904297 0.85856599]	[608.61315918 487.95758057 0.82598424]	[621.34643555 567.5425415 0.87478727]	[539.28717041 585.41766357 0.74224091]	[500.72781372 585.46466064 0.75151849]	[500.73733521 729.05706787 0.8571251 ]	[4.90553223e+02 8.59951050e+02 7.88575411e-01]	[580.21832275 585.41143799 0.73522425]	[580.3651123 729.02935791 0.85694897]	[5.82907715e+02 8.67637146e+02 8.55494618e-01]	[526.49847412 316.0329895 0.91105819]	[557.21002197 316.06951904 0.89901459]	[505.97393799 318.67147827 0.83298916]	[570.11816406 318.7432251 0.79638636]	[5.85349976e+02 9.03574829e+02 8.02557468e-01]	[6.03355774e+02 8.93435913e+02 8.58270764e-01]	[5.77766418e+02 8.72910461e+02 7.02761829e-01]	[4.95640472e+02 8.98440735e+02 8.06873620e-01]	[4.77634918e+02 8.93375916e+02 8.10066760e-01]	[4.95685028e+02 8.70282715e+02 7.16583490e-01]
[541.89715576 328.8760376 0.89582157]	[541.69744873 398.0423584 0.92204148]	[480.19110107 395.61975098 0.84425628]	[462.27539062 490.55334473 0.86951303]	[459.71563721 577.71612549 0.88297272]	[600.88476562 395.63796997 0.85303783]	[608.64581299 485.4828186 0.82569623]	[623.78479004 567.51330566 0.88677013]	[539.27233887 585.41485596 0.7378459 ]	[500.71179199 585.45288086 0.74598038]	[500.74176025 729.07244873 0.85663879]	[4.90551453e+02 8.59940979e+02 7.88867295e-01]	[580.22180176 585.41235352 0.73230135]	[580.36883545 729.01660156 0.85422409]	[5.82910400e+02 8.67644165e+02 8.55922818e-01]	[526.49127197 315.99227905 0.90885228]	[557.21295166 316.03640747 0.89966923]	[505.9647522 318.64764404 0.83504283]	[570.11627197 318.73568726 0.79881775]	[5.82986389e+02 9.03569397e+02 8.01965654e-01]	[6.03356201e+02 8.93436768e+02 8.57962966e-01]	[5.77773743e+02 8.72916321e+02 7.01270461e-01]	[4.95648315e+02 8.98439209e+02 8.07609618e-01]	[4.77642670e+02 8.93373718e+02 8.11644137e-01]	[4.95673248e+02 8.70272522e+02 7.14417815e-01]
[541.871521 326.36050415 0.89329207]	[541.69464111 398.03613281 0.92075074]	[480.19403076 395.61154175 0.84500015]	[462.24465942 490.53851318 0.8698194 ]	[459.66247559 577.75744629 0.87941617]	[600.87719727 395.61541748 0.85008454]	[611.137146 485.34750366 0.83668065]	[623.86340332 567.45544434 0.90429747]	[539.28167725 585.42962646 0.74426824]	[500.72735596 585.46551514 0.74985504]	[500.74176025 729.06542969 0.85666478]	[4.90552124e+02 8.59930542e+02 7.88452327e-01]	[580.22772217 585.43414307 0.73819935]	[580.37237549 726.66082764 0.85698515]	[5.82911560e+02 8.67638794e+02 8.54444385e-01]	[526.47027588 315.95706177 0.90757561]	[557.18243408 316.01605225 0.89400303]	[505.96292114 318.63912964 0.8299464 ]	[570.09637451 318.74572754 0.801642 ]	[5.82984497e+02 9.03568787e+02 8.00162315e-01]	[6.03355774e+02 8.93434326e+02 8.55995297e-01]	[5.77781860e+02 8.72908203e+02 6.99795604e-01]	[4.95657898e+02 8.98440979e+02 8.07713032e-01]	[4.77652496e+02 8.93372864e+02 8.12153876e-01]	[4.95670837e+02 8.70262817e+02 7.12917447e-01]
[541.86260986 326.30599976 0.8945781 ]	[541.69140625 398.02734375 0.91734892]	[480.19464111 395.60174561 0.84483743]	[462.23309326 490.53274536 0.86725283]	[459.63916016 580.2387085 0.88610935]	[600.86334229 395.60095215 0.84663928]	[613.63000488 482.91079712 0.84765214]	[623.91381836 565.03131104 0.91873932]	[539.3182373 585.41943359 0.74935794]	[500.76580811 585.4543457 0.75647014]	[500.74227905 729.08251953 0.85724908]	[4.90547913e+02 8.59927246e+02 7.89344609e-01]	[580.253479 585.43475342 0.74332362]	[580.37243652 726.65820312 0.8595947 ]	[5.82913513e+02 8.67629272e+02 8.53627920e-01]	[526.47827148 315.92971802 0.90248466]	[557.16888428 316.00119019 0.89149678]	[505.98007202 318.63748169 0.83317238]	[570.10626221 318.74359131 0.80257624]	[5.82968201e+02 9.03568787e+02 8.00230145e-01]	[6.03341919e+02 8.93439331e+02 8.50567341e-01]	[5.80226135e+02 8.72895874e+02 7.05532551e-01]	[4.95646149e+02 8.98445984e+02 8.08279455e-01]	[4.77643707e+02 8.93376038e+02 8.12483430e-01]	[4.95675323e+02 8.70260559e+02 7.14766145e-01]
[541.85852051 323.80645752 0.89814532]	[541.68988037 398.02084351 0.91581273]	[480.20010376 395.59423828 0.84537417]	[462.19677734 490.5128479 0.87640315]	[457.21594238 580.23297119 0.87842017]	[600.84759521 395.59381104 0.84429961]	[613.71746826 482.92196655 0.84252924]	[624.01525879 567.46374512 0.916058 ]	[539.29931641 585.39898682 0.75040483]	[500.74206543 585.42492676 0.75334704]	[500.75076294 729.06036377 0.85486162]	[4.90553894e+02 8.57463684e+02 7.88849533e-01]	[580.24182129 585.4274292 0.74894691]	[582.73120117 726.64331055 0.86163491]	[5.82913391e+02 8.67621765e+02 8.53413045e-01]	[526.4732666 313.54385376 0.8993029 ]	[554.7041626 315.97280884 0.88708484]	[505.99523926 318.63613892 0.83510447]	[570.09436035 318.73114014 0.81198829]	[5.82969604e+02 9.03568176e+02 8.02103281e-01]	[6.03344299e+02 8.93444824e+02 8.53404582e-01]	[5.77784790e+02 8.72893677e+02 7.05364525e-01]	[4.95647888e+02 8.98447876e+02 8.07244956e-01]	[4.77642700e+02 8.93373901e+02 8.11495125e-01]	[4.95678497e+02 8.70254272e+02 7.12856829e-01]
[541.8458252 323.76727295 0.90189505]	[541.69158936 398.01254272 0.91468406]	[480.20959473 395.57681274 0.84463441]	[459.84765625 487.97363281 0.88384414]	[457.12158203 580.21960449 0.86010611]	[600.83154297 395.58041382 0.8399719 ]	[616.22662354 482.94024658 0.8469162 ]	[626.44006348 565.04547119 0.92301869]	[539.29541016 585.39343262 0.75130689]	[500.74130249 585.41918945 0.75475919]	[500.75183105 729.06811523 0.8547079 ]	[4.90555023e+02 8.59925293e+02 7.88566291e-01]	[580.24377441 585.41888428 0.75386226]	[582.72979736 726.6550293 0.85989058]	[5.82911011e+02 8.67610962e+02 8.51487279e-01]	[526.46484375 313.50875854 0.89695728]	[554.69818115 315.9458313 0.88392603]	[505.99563599 318.61517334 0.8360936 ]	[570.08007812 318.72689819 0.8200708 ]	[5.82963196e+02 9.03565002e+02 8.01549911e-01]	[6.03338135e+02 8.93440002e+02 8.51335943e-01]	[5.77786255e+02 8.72878357e+02 7.05453813e-01]	[4.95650024e+02 8.98445923e+02 8.07692230e-01]	[4.77645721e+02 8.93373657e+02 8.11907589e-01]	[4.95679138e+02 8.70257874e+02 7.13447452e-01]
[541.84197998 323.74490356 0.90406394]	[541.68676758 395.63967896 0.91075778]	[480.20727539 395.57672119 0.84442437]	[459.81256104 488.01074219 0.88125312]	[457.06835938 580.21417236 0.85057205]	[600.81970215 395.54058838 0.83065236]	[618.7678833 482.92965698 0.85747004]	[626.49645996 565.03271484 0.92268634]	[539.31213379 585.37249756 0.75494987]	[500.76013184 585.38800049 0.76092911]	[500.75863647 729.04217529 0.85558581]	[4.90553589e+02 8.57463867e+02 7.88241923e-01]	[580.25695801 585.41113281 0.75581282]	[582.7399292 726.6585083 0.86301738]	[5.82909790e+02 8.67629944e+02 8.53997648e-01]	[526.46868896 313.49380493 0.89452565]	[554.69219971 315.93084717 0.880983 ]	[506.00265503 318.59191895 0.83506566]	[570.07769775 318.7119751 0.82001358]	[5.82972412e+02 9.03568298e+02 8.01686287e-01]	[6.03345886e+02 8.93444885e+02 8.53711545e-01]	[5.77778687e+02 8.72896973e+02 7.02972591e-01]	[4.95652924e+02 8.98442932e+02 8.08185339e-01]	[4.77648743e+02 8.93369812e+02 8.10260475e-01]	[4.95677826e+02 8.70253296e+02 7.14481354e-01]
[541.83813477 323.72412109 0.90584344]	[541.68280029 395.62966919 0.90786117]	[480.20257568 395.57138062 0.84325391]	[459.80004883 487.99069214 0.88308328]	[454.59466553 577.75268555 0.83658272]	[600.81036377 395.52548218 0.82613063]	[618.80889893 482.88909912 0.87021416]	[626.52758789 565.02099609 0.91765249]	[539.30822754 582.96722412 0.75221276]	[500.76730347 585.38287354 0.76042032]	[500.75854492 729.03942871 0.85632938]	[4.90551422e+02 8.57464783e+02 7.89885283e-01]	[580.24993896 585.40441895 0.74957162]	[582.7322998 726.64172363 0.86254954]	[5.82907593e+02 8.67631714e+02 8.54912758e-01]	[526.46801758 313.47357178 0.8922593 ]	[554.69268799 315.91287231 0.87787497]	[505.99835205 318.565979 0.83751446]	[570.06347656 318.68670654 0.82653433]	[5.82981812e+02 9.03570923e+02 8.03308308e-01]	[6.03352295e+02 8.93443054e+02 8.57092679e-01]	[5.77763977e+02 8.72897400e+02 7.02887535e-01]	[4.95637512e+02 8.98435730e+02 8.10539186e-01]	[4.77643433e+02 8.93366943e+02 8.16916764e-01]	[4.95682800e+02 8.70254822e+02 7.17520952e-01]
[541.81939697 321.30236816 0.90458661]	[541.6831665 395.62103271 0.90700239]	[480.20449829 395.56576538 0.8423624 ]	[459.78979492 487.99545288 0.88266355]	[454.58050537 577.77868652 0.83776361]	[600.8026123 395.50759888 0.82317376]	[618.83044434 482.79589844 0.88927543]	[626.59472656 564.97235107 0.91441113]	[539.28924561 582.96002197 0.75057447]	[500.75042725 585.37322998 0.75725973]	[500.74920654 729.03979492 0.85542923]	[4.90546295e+02 8.57439270e+02 7.91894317e-01]	[580.23736572 585.40026855 0.74877393]	[582.72930908 726.63311768 0.86429024]	[5.82907288e+02 8.67631775e+02 8.54390860e-01]	[526.45550537 313.4548645 0.89072657]	[554.68371582 315.91156006 0.87792146]	[505.99520874 318.5362854 0.83212274]	[570.06011963 318.69515991 0.82622319]	[5.82977417e+02 9.03572449e+02 8.03303957e-01]	[6.03348999e+02 8.93446106e+02 8.55917215e-01]	[5.77769958e+02 8.72897278e+02 7.03158259e-01]	[4.95645630e+02 8.98436157e+02 8.10042679e-01]	[4.77649292e+02 8.93362915e+02 8.15786898e-01]	[4.95672729e+02 8.70232849e+02 7.15425014e-01]
[541.82122803 321.28521729 0.90664446]	[541.68603516 395.618927 0.90703154]	[480.20471191 395.54434204 0.83791381]	[459.80938721 487.93643188 0.88431382]	[454.58227539 577.7989502 0.83861941]	[600.80969238 395.52944946 0.8259241 ]	[621.25952148 482.83688354 0.88559985]	[626.60150146 564.96130371 0.91503811]	[539.29614258 585.40576172 0.74959457]	[500.74993896 585.41772461 0.75420463]	[500.73397827 729.12756348 0.85077107]	[4.90553192e+02 8.59957336e+02 7.89233327e-01]	[580.25128174 585.44396973 0.75159824]	[582.73883057 729.02685547 0.86901999]	[5.82914307e+02 8.67635620e+02 8.56109798e-01]	[526.4588623 313.4342041 0.88620675]	[554.69128418 313.5284729 0.87531573]	[505.99880981 318.51730347 0.82707924]	[570.06610107 318.66259766 0.82121587]	[5.82955811e+02 9.03551575e+02 7.99095511e-01]	[6.03342896e+02 8.93438477e+02 8.56324375e-01]	[5.80224426e+02 8.72906128e+02 7.09506691e-01]	[4.95695618e+02 8.98434082e+02 8.02527130e-01]	[4.77684906e+02 8.93375061e+02 8.13978553e-01]	[4.95677826e+02 8.70304688e+02 7.16580510e-01]
[541.8380127 321.27090454 0.91189146]	[541.68499756 395.61196899 0.90575647]	[480.20214844 395.54333496 0.83674622]	[459.81393433 487.95101929 0.88472605]	[454.57568359 580.21337891 0.83998853]	[600.80889893 395.5116272 0.82267958]	[618.84716797 482.85668945 0.88259131]	[626.5881958 564.95422363 0.91958475]	[539.30328369 585.39898682 0.75141752]	[500.75305176 585.41320801 0.75589168]	[500.74301147 729.10955811 0.85246235]	[4.90548828e+02 8.59950806e+02 7.89531887e-01]	[580.25860596 585.43603516 0.75313812]	[582.73736572 729.0222168 0.86986279]	[5.82910767e+02 8.67632263e+02 8.55021060e-01]	[526.47387695 313.42660522 0.88458139]	[554.70147705 313.51480103 0.87447071]	[505.9984436 318.51577759 0.83176124]	[570.06427002 318.64620972 0.82003552]	[5.82963806e+02 9.03559937e+02 7.99889028e-01]	[6.03351562e+02 8.93439087e+02 8.57019246e-01]	[5.77786194e+02 8.72904968e+02 7.08079994e-01]	[4.95690643e+02 8.98435181e+02 8.01399827e-01]	[4.77678040e+02 8.93372498e+02 8.12116146e-01]	[4.95669342e+02 8.70295349e+02 7.16417551e-01]
[541.85028076 321.2588501 0.91552377]	[541.68664551 395.62057495 0.90799248]	[480.2053833 395.54434204 0.83636117]	[459.82940674 487.94979858 0.8835066 ]	[454.6177063 577.78161621 0.84288305]	[600.80871582 395.52529907 0.82546926]	[618.83117676 482.85980225 0.87923247]	[626.54199219 564.97833252 0.92137307]	[539.30224609 585.39440918 0.74806321]	[500.75256348 585.41119385 0.75262964]	[500.74884033 729.10858154 0.85294241]	[4.90538940e+02 8.59998291e+02 7.87765324e-01]	[580.25830078 585.43054199 0.75048018]	[582.74029541 729.03039551 0.86814356]	[5.82908875e+02 8.67608643e+02 8.52202713e-01]	[526.47906494 313.41705322 0.8831166 ]	[557.16394043 313.49987793 0.87384808]	[505.99719238 316.17861938 0.83564305]	[570.07714844 318.64331055 0.82165319]	[5.82958557e+02 9.03548584e+02 7.99389601e-01]	[6.03345581e+02 8.93430298e+02 8.56820405e-01]	[5.77785278e+02 8.72880920e+02 7.07978964e-01]	[4.95689026e+02 8.98445862e+02 8.01166594e-01]	[4.77672546e+02 8.93389893e+02 8.09498191e-01]	[4.95668549e+02 8.70333069e+02 7.15423167e-01]
[541.85198975 321.25115967 0.91768861]	[541.68933105 395.64755249 0.91129339]	[480.20248413 395.56494141 0.83973825]	[459.84338379 487.98687744 0.88198781]	[457.06585693 580.21722412 0.84875959]	[600.83068848 395.56228638 0.83461237]	[618.79138184 482.87039185 0.87104553]	[626.48284912 565.00268555 0.92585266]	[539.29382324 585.41674805 0.7491172 ]	[500.74273682 585.42987061 0.75279158]	[500.75097656 729.08178711 0.85145104]	[4.90545380e+02 8.59977661e+02 7.88051665e-01]	[580.24517822 585.45776367 0.75018501]	[582.74932861 729.05029297 0.86831236]	[5.82911377e+02 8.67615662e+02 8.52971017e-01]	[526.47637939 313.41238403 0.88307226]	[557.16589355 313.49163818 0.8729257 ]	[505.99240112 316.17840576 0.8368147 ]	[570.07580566 318.64291382 0.8236562 ]	[5.82961304e+02 9.03548645e+02 7.99333274e-01]	[6.03347290e+02 8.93427856e+02 8.56229067e-01]	[5.77786499e+02 8.72885620e+02 7.08124697e-01]	[4.95680389e+02 8.98437317e+02 8.01249206e-01]	[4.77666199e+02 8.93383362e+02 8.12024117e-01]	[4.95674622e+02 8.70325989e+02 7.14018703e-01]
[541.85064697 321.23492432 0.92095691]	[541.68969727 398.01303101 0.91229862]	[480.20443726 395.56399536 0.84073782]	[459.85726929 487.98703003 0.87979645]	[457.13592529 577.79614258 0.86007428]	[600.83972168 395.58459473 0.8394537 ]	[616.28363037 482.89279175 0.85884207]	[626.40924072 565.0269165 0.92592162]	[539.29632568 585.41625977 0.75269228]	[500.74243164 585.43432617 0.75607049]	[500.74719238 729.12188721 0.85291344]	[4.90539642e+02 8.59978088e+02 7.88788319e-01]	[580.23522949 585.45385742 0.75008881]	[582.74676514 729.05444336 0.87041062]	[5.82911316e+02 8.67615356e+02 8.53037298e-01]	[526.47186279 313.3989563 0.88172257]	[557.16253662 313.47171021 0.87074816]	[505.99481201 316.17520142 0.83775598]	[570.07739258 318.63735962 0.82769394]	[5.82954651e+02 9.03550903e+02 7.96951234e-01]	[6.03344238e+02 8.93427612e+02 8.52853656e-01]	[5.77785156e+02 8.72885254e+02 7.08543479e-01]	[4.95682281e+02 8.98428406e+02 8.02762330e-01]	[4.77665649e+02 8.93376953e+02 8.14256191e-01]	[4.95668213e+02 8.70326172e+02 7.14980185e-01]
[541.84967041 321.23434448 0.92050487]	[541.69030762 398.02398682 0.91430235]	[480.20565796 395.57516479 0.84247535]	[462.19128418 488.01998901 0.87810886]	[457.18280029 577.79138184 0.86707532]	[600.84429932 395.59841919 0.84204191]	[616.23858643 482.92474365 0.84959358]	[624.00390625 565.06384277 0.9198423 ]	[539.30267334 585.40808105 0.75083655]	[500.74926758 585.42810059 0.75586283]	[500.74102783 729.11633301 0.85317433]	[4.90538239e+02 8.59937378e+02 7.90314257e-01]	[580.23730469 585.44085693 0.74682313]	[582.75402832 729.04901123 0.87120438]	[5.82909119e+02 8.67601318e+02 8.50850284e-01]	[526.47613525 313.39633179 0.88076162]	[557.16296387 313.47305298 0.87064576]	[506.00402832 316.16372681 0.83674926]	[570.07952881 318.6361084 0.82771719]	[5.82953125e+02 9.03547546e+02 7.95572102e-01]	[6.03342651e+02 8.93420471e+02 8.51549566e-01]	[5.77788330e+02 8.72868164e+02 7.06510246e-01]	[4.95671814e+02 8.98427612e+02 8.01202655e-01]	[4.77658020e+02 8.93370850e+02 8.14452827e-01]	[4.95656799e+02 8.70294250e+02 7.15687513e-01]
[541.85974121 321.23370361 0.92200667]	[541.68243408 398.02587891 0.91240561]	[480.19937134 395.57489014 0.84236085]	[462.19494629 488.00866699 0.87660497]	[457.21768188 580.22827148 0.87260902]	[600.84265137 395.615448 0.84424394]	[616.18603516 482.90939331 0.84722203]	[623.90264893 565.05511475 0.9157986 ]	[539.30529785 585.43707275 0.74674302]	[500.74972534 585.46557617 0.7526446 ]	[500.74484253 729.10058594 0.85409194]	[4.90538696e+02 8.59939514e+02 7.90135920e-01]	[580.24938965 585.46002197 0.74232447]	[582.75006104 729.03356934 0.87236059]	[5.82904602e+02 8.67607910e+02 8.51182401e-01]	[526.4855957 313.40237427 0.88040787]	[557.17437744 313.47738647 0.87250584]	[506.00741577 316.17654419 0.83436382]	[570.08789062 318.63809204 0.82464081]	[5.82964844e+02 9.03549194e+02 7.96621263e-01]	[6.03349731e+02 8.93420898e+02 8.56672406e-01]	[5.77782349e+02 8.72879700e+02 7.06553936e-01]	[4.95680939e+02 8.98427979e+02 8.02316427e-01]	[4.77667267e+02 8.93376038e+02 8.15050304e-01]	[4.95660614e+02 8.70300476e+02 7.10379004e-01]
[541.86291504 321.23342896 0.92308581]	[541.68054199 398.02966309 0.91168427]	[480.20175171 395.58776855 0.84343123]	[462.20477295 490.51773071 0.87372124]	[459.60736084 580.32012939 0.89368325]	[600.82989502 395.62127686 0.84350705]	[613.7020874 482.92306519 0.84049231]	[623.84185791 567.51580811 0.88944358]	[539.30554199 585.43371582 0.74095637]	[500.74517822 585.46722412 0.74738878]	[500.74987793 729.0836792 0.85527116]	[4.90550323e+02 8.57460571e+02 7.90633678e-01]	[580.2479248 585.45812988 0.73329526]	[582.74951172 729.05126953 0.87215054]	[5.82902771e+02 8.67607117e+02 8.51196826e-01]	[526.48718262 313.40444946 0.88028014]	[557.1796875 313.47857666 0.87304056]	[506.00762939 318.51644897 0.83350116]	[570.09265137 318.64123535 0.82123971]	[5.82966064e+02 9.03550232e+02 7.97423720e-01]	[6.03349976e+02 8.93423401e+02 8.57688248e-01]	[5.77779297e+02 8.72882263e+02 7.07580805e-01]	[4.95677399e+02 8.98425354e+02 8.02508771e-01]	[4.77663605e+02 8.93366821e+02 8.17686975e-01]	[4.95668701e+02 8.70277832e+02 7.08205819e-01]
[541.89440918 321.24707031 0.92257774]	[541.69580078 398.0519104 0.91931176]	[480.2093811 395.61239624 0.84554428]	[462.222229 490.56924438 0.87284428]	[459.63464355 582.74572754 0.90046501]	[600.84747314 398.03210449 0.85345411]	[613.68188477 485.37442017 0.81792301]	[621.40716553 570.07061768 0.85943401]	[539.30462646 585.43286133 0.74452007]	[500.74108887 585.48773193 0.74786085]	[500.74453735 729.12817383 0.85240448]	[4.90550903e+02 8.57461243e+02 7.91038871e-01]	[580.24499512 585.4317627 0.73482329]	[582.7467041 729.08795166 0.87126011]	[5.82902283e+02 8.67611450e+02 8.50929618e-01]	[526.51318359 313.4331665 0.88073242]	[557.19494629 313.49169922 0.87649029]	[506.00778198 318.53833008 0.83520347]	[570.08703613 318.62261963 0.81653327]	[5.82968140e+02 9.03553772e+02 7.99311042e-01]	[6.03347900e+02 8.93426697e+02 8.57030571e-01]	[5.77777649e+02 8.72885925e+02 7.05761790e-01]	[4.95679169e+02 8.98429504e+02 8.06447744e-01]	[4.77666901e+02 8.93370239e+02 8.19526970e-01]	[4.95668060e+02 8.70277466e+02 7.10055590e-01]
[541.90496826 321.29312134 0.91128039]	[541.70715332 398.07446289 0.92524457]	[480.21572876 395.64004517 0.84676832]	[462.22613525 490.57662964 0.87167966]	[459.65557861 580.36395264 0.896806 ]	[600.86578369 398.06588745 0.86161458]	[613.62774658 485.48110962 0.80671424]	[621.30041504 572.60174561 0.83690417]	[539.29943848 585.43560791 0.74694902]	[500.74545288 585.4921875 0.74937671]	[500.74905396 729.1270752 0.85969836]	[4.90552948e+02 8.57460327e+02 7.91227937e-01]	[580.22113037 585.43774414 0.73127043]	[582.74639893 729.0625 0.87157041]	[5.82899841e+02 8.67604614e+02 8.49415660e-01]	[526.52471924 313.45559692 0.88099742]	[557.22589111 313.53890991 0.88319492]	[505.99285889 318.53329468 0.84017432]	[570.11206055 318.67633057 0.79380333]	[5.82952271e+02 9.03558838e+02 7.97544718e-01]	[6.03338745e+02 8.93430359e+02 8.52747560e-01]	[5.77785645e+02 8.72882996e+02 7.06413388e-01]	[4.95677521e+02 8.98437866e+02 8.03454459e-01]	[4.77667419e+02 8.93374390e+02 8.18978190e-01]	[4.95665161e+02 8.70274963e+02 7.09825993e-01]
[541.95037842 323.80264282 0.90199006]	[541.71032715 398.08163452 0.92651796]	[480.22137451 395.64932251 0.84873569]	[462.21670532 493.04943848 0.87036234]	[459.67019653 582.76708984 0.90314436]	[600.86608887 398.0819397 0.86513805]	[611.13494873 493.06008911 0.80026305]	[621.26177979 572.60778809 0.83510309]	[539.2958374 585.4442749 0.75355947]	[500.74282837 585.49206543 0.75770479]	[500.74298096 729.09240723 0.86314219]	[4.90548920e+02 8.59934387e+02 7.90269077e-01]	[577.78826904 585.45245361 0.73661727]	[582.75183105 729.05175781 0.8747462 ]	[5.82901611e+02 8.67605042e+02 8.50086749e-01]	[528.96807861 313.55123901 0.88703012]	[557.25585938 315.96124268 0.89412558]	[505.99203491 318.60855103 0.8472535 ]	[570.11328125 318.69845581 0.77939105]	[5.82962830e+02 9.03556335e+02 7.97199190e-01]	[6.03345581e+02 8.93425232e+02 8.54026377e-01]	[5.77783752e+02 8.72884277e+02 7.07748055e-01]	[4.95682495e+02 8.98436401e+02 8.06669295e-01]	[4.77671844e+02 8.93375549e+02 8.19513142e-01]	[4.95657593e+02 8.70284973e+02 7.08219171e-01]
[541.93804932 328.87243652 0.8977468 ]	[541.71759033 398.08984375 0.92897242]	[480.22277832 398.02685547 0.84975034]	[462.2225647 493.04141235 0.86892271]	[459.67074585 582.77398682 0.90377188]	[600.8684082 398.09686279 0.86728334]	[611.10107422 493.10217285 0.80735523]	[618.77838135 575.14074707 0.8239218 ]	[539.28625488 585.44555664 0.7554031 ]	[500.74502563 585.49804688 0.75672317]	[500.73864746 729.12402344 0.86064023]	[4.90557129e+02 8.57464844e+02 7.90713549e-01]	[577.74853516 585.44061279 0.73486573]	[582.73706055 729.04406738 0.87066126]	[5.82900513e+02 8.67609314e+02 8.50094378e-01]	[526.54107666 316.02374268 0.90333998]	[557.23632812 316.04910278 0.90262598]	[505.96298218 318.65588379 0.83886319]	[570.10083008 318.71609497 0.78433013]	[5.82964783e+02 9.03555237e+02 7.95270383e-01]	[6.03347107e+02 8.93423767e+02 8.52849901e-01]	[5.77780945e+02 8.72888123e+02 7.07171977e-01]	[4.95682617e+02 8.98434326e+02 8.05223703e-01]	[4.77677643e+02 8.93372070e+02 8.21464360e-01]	[4.95659210e+02 8.70275574e+02 7.09131598e-01]
[541.92559814 331.44506836 0.90700394]	[541.72424316 398.1083374 0.93123257]	[480.21984863 398.06274414 0.85417217]	[462.20562744 493.06274414 0.87214547]	[459.65411377 582.80480957 0.90385222]	[600.89129639 398.12496948 0.87402439]	[611.08892822 495.60794067 0.81751364]	[616.24853516 575.20465088 0.81902272]	[539.27349854 585.46960449 0.75422865]	[500.7387085 585.52453613 0.75139338]	[500.74475098 729.15026855 0.85845852]	[4.90558350e+02 8.59943298e+02 7.90863574e-01]	[577.73052979 585.46710205 0.73480397]	[582.73474121 729.06091309 0.87036186]	[5.82901917e+02 8.67609314e+02 8.50409269e-01]	[526.5413208 316.12509155 0.90796441]	[557.24023438 316.16052246 0.90260243]	[505.97546387 318.73495483 0.81837445]	[572.58654785 321.17922974 0.7625196 ]	[5.82968323e+02 9.03555481e+02 7.96540618e-01]	[6.03349609e+02 8.93421997e+02 8.54330182e-01]	[5.77782898e+02 8.72887146e+02 7.06659675e-01]	[4.95678925e+02 8.98439697e+02 8.05289805e-01]	[4.77676788e+02 8.93377625e+02 8.21132362e-01]	[4.95662201e+02 8.70292175e+02 7.11303592e-01]
[544.29211426 333.98608398 0.92541826]	[541.7298584 398.12698364 0.93244982]	[480.22531128 398.09533691 0.85745037]	[462.19570923 493.08755493 0.87260407]	[459.65377808 582.81982422 0.90635228]	[603.27142334 398.12869263 0.87428057]	[611.08459473 495.59667969 0.81891543]	[616.23950195 575.2298584 0.82008386]	[539.27941895 585.43212891 0.75529355]	[500.73937988 585.48797607 0.75230831]	[500.73535156 729.11706543 0.86034769]	[4.90559357e+02 8.59926453e+02 7.90802419e-01]	[577.73706055 585.4317627 0.73323619]	[582.73516846 729.05731201 0.86886811]	[5.82898438e+02 8.67611816e+02 8.50118518e-01]	[528.9777832 318.59063721 0.90144831]	[557.27276611 318.57467651 0.89888078]	[505.98937988 321.19577026 0.79525626]	[572.62335205 321.19506836 0.69055569]	[5.82967834e+02 9.03556580e+02 7.96873331e-01]	[6.03349243e+02 8.93417908e+02 8.53840768e-01]	[5.77779175e+02 8.72885315e+02 7.04689622e-01]	[4.95660675e+02 8.98445923e+02 8.06338310e-01]	[4.77660461e+02 8.93377319e+02 8.21029782e-01]	[4.95671692e+02 8.70279907e+02 7.10394025e-01]
[541.94403076 334.07507324 0.93185914]	[541.72314453 398.16018677 0.93328369]	[480.21514893 398.14508057 0.86173058]	[462.18722534 493.09353638 0.87144697]	[459.65710449 582.82629395 0.90792555]	[600.88806152 398.15472412 0.87759125]	[611.08441162 493.12875366 0.81038684]	[618.74407959 575.17572021 0.8206895 ]	[539.30474854 585.47180176 0.75413978]	[500.74633789 585.52111816 0.75169528]	[500.7336731 729.11547852 0.85684925]	[4.90545898e+02 8.59937134e+02 7.90838718e-01]	[577.79174805 585.47344971 0.73615843]	[582.73175049 729.08831787 0.8695085 ]	[5.82902405e+02 8.67629578e+02 8.54102850e-01]	[528.96618652 318.67984009 0.89759946]	[557.23565674 318.64682007 0.88852566]	[506.00479126 321.24435425 0.77563584]	[572.63922119 321.20907593 0.71096158]	[5.82969482e+02 9.03558228e+02 7.95858204e-01]	[6.03348328e+02 8.93419983e+02 8.52273643e-01]	[5.80224487e+02 8.72895630e+02 7.07142353e-01]	[4.95662140e+02 8.98448181e+02 8.06753993e-01]	[4.77659088e+02 8.93380615e+02 8.17931414e-01]	[4.95662048e+02 8.70284058e+02 7.11890340e-01]
[541.94610596 334.07470703 0.9317975 ]	[541.72167969 398.15917969 0.93340766]	[480.21807861 398.1413269 0.86186552]	[462.18838501 493.09561157 0.87102193]	[459.65908813 582.82843018 0.90908849]	[600.88317871 398.15350342 0.87768126]	[611.07659912 493.08822632 0.80830038]	[618.79748535 572.66137695 0.82595992]	[539.30310059 585.47869873 0.75360852]	[500.7428894 585.52770996 0.75125825]	[500.73162842 729.1194458 0.85696405]	[4.90543365e+02 8.59934448e+02 7.90671766e-01]	[577.79693604 585.47967529 0.73717916]	[582.73327637 729.08410645 0.87072331]	[5.82903015e+02 8.67631165e+02 8.53534997e-01]	[528.96917725 318.67950439 0.89747071]	[557.23693848 318.64599609 0.88882262]	[506.00820923 321.24597168 0.77480787]	[572.63916016 321.20928955 0.70942551]	[5.82972168e+02 9.03559753e+02 7.95285940e-01]	[6.03351624e+02 8.93420227e+02 8.51137638e-01]	[5.80226013e+02 8.72899353e+02 7.06412971e-01]	[4.95669128e+02 8.98451782e+02 8.06208432e-01]	[4.77663788e+02 8.93383667e+02 8.15069854e-01]	[4.95654022e+02 8.70280579e+02 7.10213184e-01]
[544.30297852 336.49630737 0.94240427]	[541.72943115 398.16821289 0.93392479]	[480.23202515 398.14419556 0.86446881]	[462.18795776 493.08654785 0.87233424]	[459.6479187 582.83087158 0.90718317]	[603.27215576 398.18185425 0.88238752]	[611.07543945 493.09732056 0.81144279]	[618.79510498 575.1887207 0.82477725]	[541.69232178 585.47253418 0.75925452]	[500.75854492 585.53674316 0.75002044]	[500.72973633 729.13684082 0.85334235]	[4.90543274e+02 8.59940613e+02 7.90358782e-01]	[580.26074219 585.46807861 0.74720758]	[582.73608398 729.07922363 0.87097377]	[5.82905701e+02 8.67629944e+02 8.54518533e-01]	[528.99188232 318.74087524 0.88859761]	[557.25549316 318.70004272 0.88227355]	[506.0045166 321.24981689 0.77969313]	[572.60998535 321.21322632 0.67139482]	[5.82961670e+02 9.03556641e+02 7.95371473e-01]	[6.03346558e+02 8.93420227e+02 8.48594248e-01]	[5.80233032e+02 8.72895508e+02 7.08764732e-01]	[4.95661926e+02 8.98453979e+02 8.05968821e-01]	[4.77654510e+02 8.93384216e+02 8.13101828e-01]	[4.95661163e+02 8.70279907e+02 7.10420251e-01]
[544.30633545 336.5513916 0.94352627]	[541.72412109 398.17205811 0.93353075]	[480.22747803 398.1413269 0.86390758]	[462.18713379 493.08099365 0.86932433]	[459.65292358 582.82562256 0.90370065]	[603.27185059 398.18566895 0.88378775]	[611.0625 493.08813477 0.81277448]	[621.27703857 572.66223145 0.83421391]	[541.70343018 585.52526855 0.75415999]	[500.76559448 587.99304199 0.74709678]	[500.72940063 729.11297607 0.85785156]	[4.90542603e+02 8.59935852e+02 7.89870381e-01]	[580.28234863 585.51867676 0.74800783]	[582.74395752 729.0657959 0.87114638]	[5.82906677e+02 8.67634949e+02 8.54361475e-01]	[529.01092529 321.14486694 0.87931335]	[557.2635498 318.77578735 0.87208909]	[508.44244385 321.26760864 0.78216398]	[572.60028076 321.27124023 0.68001145]	[5.82959351e+02 9.03559448e+02 7.94077277e-01]	[6.03344055e+02 8.93423706e+02 8.46879303e-01]	[5.80235596e+02 8.72899902e+02 7.07562625e-01]	[4.95658234e+02 8.98460510e+02 8.01665366e-01]	[4.77647034e+02 8.93388672e+02 8.09109211e-01]	[4.95659698e+02 8.70274719e+02 7.09289670e-01]
[544.32733154 336.57833862 0.94554269]	[541.72515869 398.17114258 0.93386793]	[480.22558594 398.14904785 0.86255592]	[462.18310547 493.10153198 0.87146026]	[459.65002441 582.83795166 0.90623772]	[603.27770996 398.1864624 0.88477993]	[611.14727783 490.51156616 0.80048645]	[621.3782959 575.15136719 0.8452611 ]	[541.71087646 585.4854126 0.7531262 ]	[500.76208496 585.53216553 0.74224287]	[500.73413086 729.13232422 0.85575402]	[4.90545929e+02 8.59927612e+02 7.90432096e-01]	[580.30493164 585.49517822 0.74622726]	[582.74224854 729.08465576 0.86890942]	[5.82906921e+02 8.67632446e+02 8.54908824e-01]	[529.01538086 321.17175293 0.87480932]	[559.71008301 321.15383911 0.87371826]	[508.44869995 323.75723267 0.78032005]	[572.59576416 321.28601074 0.64918429]	[5.82957458e+02 9.03557190e+02 7.95320928e-01]	[6.03340027e+02 8.93422363e+02 8.45906973e-01]	[5.80236145e+02 8.72891113e+02 7.07955778e-01]	[4.95655243e+02 8.98458069e+02 8.05225134e-01]	[4.77644440e+02 8.93386108e+02 8.12670171e-01]	[4.95662292e+02 8.70272766e+02 7.09629655e-01]
[544.32696533 336.57647705 0.94478667]	[541.7243042 398.17831421 0.93468189]	[480.22442627 398.15722656 0.86329395]	[459.84576416 495.59558105 0.87146109]	[459.64263916 582.82244873 0.90739954]	[603.28173828 398.19403076 0.8868959 ]	[613.63763428 490.49411011 0.79667187]	[623.79119873 572.67285156 0.85176605]	[541.70898438 585.49743652 0.75047183]	[500.76156616 585.54095459 0.74336302]	[500.72903442 729.14099121 0.85229528]	[4.90549500e+02 8.57463318e+02 7.90524125e-01]	[580.30407715 585.50799561 0.74523139]	[582.73986816 729.1027832 0.86763698]	[5.82900085e+02 8.67620667e+02 8.53432536e-01]	[529.01531982 321.16918945 0.87420595]	[559.70843506 321.15078735 0.87330675]	[508.45300293 323.75866699 0.7794134 ]	[572.58959961 321.28359985 0.64964342]	[5.82956909e+02 9.03555847e+02 7.96409845e-01]	[6.03339783e+02 8.93420654e+02 8.47948730e-01]	[5.80222473e+02 8.72878845e+02 7.06157148e-01]	[4.95662201e+02 8.98460632e+02 8.04975390e-01]	[4.77649048e+02 8.93386963e+02 8.12421560e-01]	[4.95662689e+02 8.70266846e+02 7.09787965e-01]
[544.33660889 336.58584595 0.94590163]	[541.73028564 398.19445801 0.9356432 ]	[480.24243164 398.18283081 0.86634731]	[459.84863281 495.5904541 0.87148529]	[459.62936401 582.82073975 0.90602517]	[603.28613281 398.20046997 0.88765538]	[613.68731689 487.99838257 0.79523754]	[623.82861328 572.64178467 0.86112738]	[541.71099854 585.50030518 0.74837208]	[500.76196289 585.53948975 0.74040008]	[500.73376465 729.12652588 0.85596353]	[4.90566101e+02 8.57440857e+02 7.91694403e-01]	[580.31329346 585.52191162 0.74409664]	[582.74090576 729.08691406 0.86843574]	[5.82898071e+02 8.67621521e+02 8.53080988e-01]	[529.01586914 321.1835022 0.87283963]	[559.71429443 321.15386963 0.87365252]	[508.45303345 323.78482056 0.78125739]	[572.59173584 321.27264404 0.63946825]	[5.82962708e+02 9.03558655e+02 7.96611130e-01]	[6.03341675e+02 8.93420654e+02 8.49016011e-01]	[5.77785522e+02 8.72881042e+02 7.05876172e-01]	[4.95663574e+02 8.98445923e+02 8.05878222e-01]	[4.77654236e+02 8.93370911e+02 8.15330386e-01]	[4.95679749e+02 8.70247192e+02 7.09830403e-01]
[544.33911133 336.58969116 0.94595808]	[541.72412109 398.19818115 0.93492723]	[480.23937988 398.1947937 0.86690831]	[459.85180664 493.13644409 0.87314016]	[459.62091064 582.81854248 0.90709007]	[603.27923584 398.19638062 0.8861562 ]	[616.18670654 487.93206787 0.79904503]	[623.91668701 572.659729 0.8700397 ]	[541.70532227 585.50720215 0.74758703]	[500.75958252 585.54449463 0.74262005]	[500.72277832 729.11328125 0.85478908]	[4.90564026e+02 8.57441406e+02 7.91231930e-01]	[580.30987549 585.53155518 0.74260944]	[582.75531006 729.04919434 0.87181163]	[5.82898621e+02 8.67611023e+02 8.50736499e-01]	[529.01715088 321.18710327 0.87216401]	[559.7166748 321.15805054 0.87299478]	[508.45278931 323.78552246 0.78008193]	[572.59448242 321.27252197 0.63601166]	[5.82957458e+02 9.03559387e+02 7.95793712e-01]	[6.03340271e+02 8.93422913e+02 8.47629070e-01]	[5.77786682e+02 8.72871216e+02 7.05262184e-01]	[4.95656311e+02 8.98439453e+02 8.03839982e-01]	[4.77647522e+02 8.93368286e+02 8.12741756e-01]	[4.95680969e+02 8.70251709e+02 7.11792946e-01]
[544.3237915 336.59732056 0.94550902]	[541.71563721 398.19805908 0.93308592]	[480.22485352 398.19696045 0.86605167]	[462.1819458 493.11526489 0.87261236]	[459.62637329 582.81500244 0.90906894]	[603.27093506 398.19073486 0.88300002]	[616.2076416 487.92077637 0.79938459]	[623.96289062 572.61773682 0.87376785]	[541.74017334 585.51660156 0.75272143]	[500.79101562 585.54870605 0.74557042]	[500.73181152 729.12658691 0.85427898]	[4.90576355e+02 8.57443970e+02 7.90577412e-01]	[580.34143066 585.54455566 0.74384558]	[582.75195312 729.05450439 0.86941087]	[5.82903442e+02 8.67617554e+02 8.52424383e-01]	[529.00079346 321.1987915 0.87208343]	[559.70275879 321.16751099 0.86880755]	[508.44769287 323.80026245 0.78069049]	[572.60864258 321.27868652 0.65340912]	[5.82948547e+02 9.03558594e+02 7.95170784e-01]	[6.03330994e+02 8.93426147e+02 8.43570292e-01]	[5.80230591e+02 8.72876709e+02 7.06945121e-01]	[4.95655396e+02 8.98436462e+02 8.04950714e-01]	[4.77651764e+02 8.93363159e+02 8.15613747e-01]	[4.98136444e+02 8.70251404e+02 7.10124016e-01]
[544.32073975 336.60153198 0.94544989]	[541.71514893 398.19161987 0.93201447]	[480.22070312 398.19293213 0.86489171]	[459.85650635 493.12301636 0.87324154]	[459.62268066 582.81384277 0.90953696]	[600.89141846 398.17758179 0.88149238]	[618.76025391 487.98397827 0.80532056]	[624.00811768 575.1394043 0.86874497]	[541.76092529 585.52697754 0.75467861]	[500.79406738 585.55401611 0.74641532]	[500.73306274 729.12402344 0.85467792]	[4.93037994e+02 8.57434814e+02 7.91062474e-01]	[582.74871826 587.97729492 0.74836111]	[582.75140381 729.06207275 0.86949003]	[5.82904114e+02 8.67617188e+02 8.52276981e-01]	[528.99780273 321.20202637 0.87188131]	[559.70074463 321.17050171 0.86811012]	[508.44119263 323.80575562 0.78053677]	[572.6116333 321.28518677 0.64769298]	[5.82943115e+02 9.03559692e+02 7.94375420e-01]	[6.03327820e+02 8.93427185e+02 8.41331601e-01]	[5.80236389e+02 8.72875977e+02 7.08315611e-01]	[4.95658691e+02 8.98439819e+02 8.04540575e-01]	[4.77655365e+02 8.93361511e+02 8.15249681e-01]	[4.98143372e+02 8.70239014e+02 7.08871961e-01]
[544.30395508 336.61273193 0.94514525]	[541.70996094 398.19223022 0.93141663]	[480.21643066 398.19342041 0.86482382]	[459.85775757 493.11355591 0.87359685]	[459.62466431 582.81555176 0.90992677]	[600.88665771 398.17733765 0.88156033]	[618.76953125 487.95175171 0.80998075]	[624.03692627 572.67608643 0.86926699]	[541.76281738 585.51745605 0.75845784]	[500.79910278 585.54504395 0.74898255]	[500.74359131 729.12426758 0.85615039]	[4.93046387e+02 8.57446655e+02 7.89818347e-01]	[582.7456665 585.5512085 0.75081998]	[582.74884033 729.0645752 0.86880726]	[5.82905945e+02 8.67623596e+02 8.53437364e-01]	[528.98022461 321.21176147 0.87175888]	[557.27459717 321.18389893 0.86457598]	[506.02056885 323.815979 0.78365278]	[572.59967041 321.29714966 0.65019429]	[5.82942200e+02 9.03561646e+02 7.94556081e-01]	[6.03326111e+02 8.93430481e+02 8.40639591e-01]	[5.80238586e+02 8.72882263e+02 7.08636105e-01]	[4.95669678e+02 8.98445435e+02 8.06723177e-01]	[4.77666565e+02 8.93365112e+02 8.16671073e-01]	[4.98151459e+02 8.70246765e+02 7.08282948e-01]
[544.30474854 336.61398315 0.94586182]	[541.70935059 398.19030762 0.93058801]	[480.21673584 398.19049072 0.86462122]	[459.85391235 493.12991333 0.87359339]	[459.62142944 582.80474854 0.9062649 ]	[600.8815918 398.17370605 0.87960327]	[618.79876709 487.96697998 0.81009275]	[624.04394531 575.14276123 0.86794472]	[541.76464844 585.5256958 0.7537899 ]	[500.79519653 585.55004883 0.74252486]	[500.74655151 729.11193848 0.85861039]	[4.93052704e+02 8.57444275e+02 7.90059388e-01]	[582.76074219 585.55596924 0.75170332]	[582.75708008 729.06072998 0.87166858]	[5.82907593e+02 8.67633667e+02 8.54544699e-01]	[528.97357178 321.21655273 0.871544 ]	[557.27044678 321.18295288 0.86312002]	[506.01159668 326.28601074 0.78317988]	[572.59130859 323.73373413 0.64571446]	[5.82936768e+02 9.03561279e+02 7.92290926e-01]	[6.03321350e+02 8.93433228e+02 8.37059736e-01]	[5.80244568e+02 8.72893677e+02 7.09784925e-01]	[4.95666290e+02 8.98449158e+02 8.04645956e-01]	[4.77663818e+02 8.93364807e+02 8.16042006e-01]	[4.98153870e+02 8.70242188e+02 7.08795249e-01]
[541.95001221 336.62374878 0.94724792]	[541.71057129 398.18917847 0.93169188]	[480.21557617 398.17480469 0.86532414]	[459.84597778 495.59558105 0.87387002]	[459.62939453 582.83404541 0.91327441]	[600.87835693 398.17687988 0.87938237]	[618.784729 488.00735474 0.80601972]	[624.04296875 572.67529297 0.87019312]	[541.76098633 585.52478027 0.75397396]	[500.79711914 585.54754639 0.74222982]	[500.7487793 729.10797119 0.85887808]	[4.93051422e+02 8.57439575e+02 7.90370822e-01]	[582.74890137 587.97570801 0.75170356]	[582.75524902 729.0802002 0.87034929]	[5.82906616e+02 8.67625305e+02 8.53395700e-01]	[526.54388428 321.22290039 0.87229455]	[557.2543335 321.20013428 0.8592087 ]	[506.0038147 323.82260132 0.78022259]	[570.1237793 323.74295044 0.63239831]	[5.82931824e+02 9.03561584e+02 7.91012943e-01]	[6.03319519e+02 8.93433411e+02 8.35821092e-01]	[5.80248230e+02 8.72885803e+02 7.09551573e-01]	[4.95696167e+02 8.98426575e+02 8.02538633e-01]	[4.77692078e+02 8.93358887e+02 8.20013165e-01]	[4.98143311e+02 8.70249268e+02 7.07083464e-01]
[541.92449951 336.62780762 0.94775176]	[541.6809082 398.19522095 0.9257856 ]	[480.19885254 398.17321777 0.86218512]	[459.84481812 495.5980835 0.87450993]	[459.6322937 582.847229 0.91503537]	[600.84405518 398.17575073 0.87353063]	[618.74816895 490.50518799 0.79946643]	[624.02508545 575.1383667 0.87281376]	[541.71325684 585.53259277 0.74634635]	[500.76205444 587.97796631 0.74000382]	[500.74172974 729.11584473 0.85649675]	[4.93051025e+02 8.57436584e+02 7.90299177e-01]	[580.33129883 587.98034668 0.7444694 ]	[582.75085449 729.10388184 0.8675999 ]	[5.82905640e+02 8.67620972e+02 8.52465928e-01]	[526.52246094 321.2220459 0.87563807]	[557.23114014 321.20941162 0.85597384]	[505.9836731 323.80795288 0.7814424 ]	[570.10723877 323.74450684 0.62252188]	[5.82935669e+02 9.03562134e+02 7.91866958e-01]	[6.03322876e+02 8.93431458e+02 8.37461472e-01]	[5.80244507e+02 8.72883545e+02 7.09914029e-01]	[4.95699646e+02 8.98424194e+02 8.02393138e-01]	[4.77695099e+02 8.93359070e+02 8.20063174e-01]	[4.98140564e+02 8.70252014e+02 7.07687020e-01]
[541.89611816 336.65148926 0.94956535]	[541.68145752 398.19424438 0.92625082]	[480.20507812 398.16333008 0.8622663 ]	[459.828125 493.09957886 0.8735249 ]	[459.62496948 582.8381958 0.91053283]	[600.828125 398.18270874 0.87338972]	[616.24835205 490.48950195 0.79761201]	[623.96655273 572.64331055 0.87589318]	[541.69903564 585.53314209 0.7435708 ]	[500.75640869 587.98162842 0.74004537]	[500.72790527 729.14959717 0.8499378 ]	[4.93050568e+02 8.57426331e+02 7.91619182e-01]	[580.30804443 587.97589111 0.74054867]	[582.7432251 729.11468506 0.86646491]	[5.82903748e+02 8.67622070e+02 8.51723015e-01]	[526.49633789 321.23617554 0.87851119]	[557.21295166 321.23269653 0.85228264]	[505.97003174 323.77972412 0.78460813]	[570.0904541 323.73266602 0.63074958]	[5.82933228e+02 9.03561829e+02 7.91037560e-01]	[6.03321716e+02 8.93431213e+02 8.37123930e-01]	[5.80243958e+02 8.72882507e+02 7.08313465e-01]	[4.95696625e+02 8.98421021e+02 8.04885447e-01]	[4.77695343e+02 8.93356689e+02 8.23333204e-01]	[4.98138245e+02 8.70243774e+02 7.05816925e-01]
[541.86590576 336.6739502 0.9505595 ]	[539.28155518 398.20220947 0.92029643]	[480.1619873 398.18121338 0.85726064]	[459.79910278 493.06481934 0.87312561]	[459.60317993 582.82116699 0.90173876]	[600.79711914 398.18255615 0.87036163]	[616.20562744 490.52941895 0.79903585]	[623.9050293 572.60955811 0.87650055]	[539.29803467 587.97570801 0.73691428]	[500.73022461 588.00469971 0.73807591]	[500.71368408 729.13262939 0.84739071]	[4.93045135e+02 8.57435913e+02 7.89534867e-01]	[580.25866699 587.98114014 0.73652697]	[582.73284912 729.11621094 0.86376721]	[5.82899841e+02 8.67605042e+02 8.48505855e-01]	[526.45721436 321.24157715 0.88332349]	[557.19335938 321.23953247 0.85009551]	[505.92678833 323.75082397 0.78770018]	[570.08666992 323.73605347 0.62488002]	[5.82938110e+02 9.03560181e+02 7.91696489e-01]	[6.03325378e+02 8.93425720e+02 8.38895798e-01]	[5.80235107e+02 8.72868958e+02 7.05937505e-01]	[4.98137543e+02 8.98414124e+02 8.02018523e-01]	[4.77701233e+02 8.93361755e+02 8.20249617e-01]	[4.98131165e+02 8.70260071e+02 7.06511140e-01]
[541.82641602 336.68444824 0.9512465 ]	[539.24584961 398.20724487 0.91966182]	[477.72073364 398.19784546 0.84999728]	[459.79443359 493.11071777 0.87562692]	[457.20922852 582.83538818 0.89672744]	[600.78491211 398.16860962 0.86769891]	[613.64324951 490.56378174 0.80063236]	[623.87042236 572.65661621 0.87215227]	[539.24224854 585.52355957 0.73496848]	[500.68530273 585.54644775 0.73647952]	[500.71194458 729.05395508 0.84040534]	[4.90557617e+02 8.57449036e+02 7.87628531e-01]	[577.78460693 585.53503418 0.73226255]	[582.74761963 729.17572021 0.85744989]	[5.82913696e+02 8.67623291e+02 8.48009348e-01]	[526.41412354 321.25097656 0.88921702]	[554.70227051 321.25326538 0.84600878]	[505.88876343 323.74325562 0.79202926]	[570.07232666 323.73284912 0.64806503]	[5.82949524e+02 9.03557983e+02 7.85964847e-01]	[6.03345154e+02 8.93440979e+02 8.40257168e-01]	[5.80230408e+02 8.72896179e+02 7.01097310e-01]	[4.95672729e+02 8.98422607e+02 8.10558081e-01]	[4.77666565e+02 8.93362610e+02 8.20431411e-01]	[4.95678375e+02 8.70264954e+02 6.93452358e-01]
[541.80560303 336.68981934 0.95250231]	[539.23083496 398.19314575 0.91949296]	[477.709198 398.15176392 0.84566724]	[459.7734375 493.0748291 0.87579185]	[457.14459229 582.82177734 0.88803291]	[600.75378418 398.17044067 0.86253047]	[611.13323975 490.56262207 0.80375254]	[623.82269287 575.14556885 0.86680752]	[539.19311523 585.48962402 0.72362548]	[498.25790405 585.51983643 0.72313827]	[500.66708374 729.11566162 0.83008254]	[4.90566284e+02 8.57419861e+02 7.90157080e-01]	[577.76318359 585.49157715 0.72963345]	[582.74285889 729.15393066 0.86343503]	[5.82919678e+02 8.67611694e+02 8.45653474e-01]	[526.39465332 321.24279785 0.89263058]	[554.66864014 321.26141357 0.84271049]	[503.49453735 321.29641724 0.79659301]	[570.01855469 321.28884888 0.63819993]	[5.82954224e+02 9.03555603e+02 7.85327435e-01]	[6.03356079e+02 8.93436279e+02 8.39164436e-01]	[5.80239258e+02 8.72886353e+02 7.04763591e-01]	[4.95676422e+02 8.95984802e+02 8.10836375e-01]	[4.77666595e+02 8.93349487e+02 8.23272049e-01]	[4.98130737e+02 8.70237305e+02 6.94987655e-01]
[541.78515625 336.69122314 0.95235956]	[539.16876221 398.21963501 0.90841615]	[477.65093994 398.17681885 0.84430754]	[459.71246338 493.07452393 0.86981696]	[457.11624146 582.80224609 0.87883341]	[598.28479004 398.19006348 0.85804927]	[611.08843994 490.56991577 0.81315511]	[621.40795898 572.65875244 0.85846764]	[536.74737549 585.527771 0.71750075]	[498.22402954 585.55578613 0.71847439]	[500.64245605 729.16748047 0.82588583]	[4.90564453e+02 8.57394348e+02 7.93238163e-01]	[577.71630859 585.52093506 0.72400564]	[582.72729492 729.19317627 0.85672063]	[5.82922241e+02 8.67616455e+02 8.46477509e-01]	[524.00762939 321.23602295 0.89884102]	[554.6395874 321.2590332 0.84119606]	[503.45773315 321.29919434 0.80965418]	[567.58099365 323.75576782 0.61172587]	[5.82955139e+02 9.03551086e+02 7.84074664e-01]	[6.03356384e+02 8.93438354e+02 8.38630915e-01]	[5.80234924e+02 8.72892700e+02 7.01702774e-01]	[4.95662659e+02 8.95982666e+02 8.13099265e-01]	[4.77652039e+02 8.93344299e+02 8.23495626e-01]	[4.98140106e+02 8.70214294e+02 6.95375502e-01]
[541.75244141 336.69854736 0.94985062]	[536.68682861 398.2288208 0.89722621]	[475.14352417 398.2088623 0.83693016]	[459.63665771 495.63748169 0.86659074]	[454.62921143 582.80169678 0.86450624]	[598.26031494 398.19018555 0.85318083]	[608.58795166 490.54269409 0.83429724]	[621.35131836 572.63952637 0.85198003]	[536.67755127 585.46624756 0.71625865]	[498.162323 585.50476074 0.71678156]	[500.63043213 729.1418457 0.82982028]	[4.90564728e+02 8.57392517e+02 7.93506503e-01]	[575.17956543 585.46264648 0.71768451]	[580.36743164 729.18060303 0.85589761]	[5.82925049e+02 8.67611572e+02 8.45233381e-01]	[523.97216797 321.24282837 0.90513575]	[552.14642334 321.2507019 0.8407914 ]	[503.42861938 321.27648926 0.80803967]	[567.57397461 323.74468994 0.63132799]	[5.82939148e+02 9.03557983e+02 7.81693101e-01]	[6.03347046e+02 8.93445251e+02 8.31420600e-01]	[5.80242737e+02 8.72881958e+02 6.98085189e-01]	[4.95686676e+02 8.95968994e+02 8.12850356e-01]	[4.77678741e+02 8.93343994e+02 8.26278389e-01]	[4.98134460e+02 8.70234314e+02 6.94741726e-01]
[541.70617676 339.06625366 0.94607067]	[534.14624023 398.24380493 0.89156425]	[475.06719971 398.20559692 0.83279616]	[459.5887146 495.65719604 0.86151743]	[454.56344604 582.87854004 0.86661452]	[595.71295166 398.21582031 0.84955335]	[608.5201416 490.57339478 0.8435412 ]	[621.26898193 575.14471436 0.83269012]	[534.1741333 585.45214844 0.70956159]	[495.68487549 585.48730469 0.70458156]	[498.26467896 729.17169189 0.82855231]	[4.90561157e+02 8.57391663e+02 7.93517709e-01]	[575.14611816 585.44287109 0.71473402]	[582.74243164 729.15258789 0.85924655]	[5.82924316e+02 8.67662170e+02 8.51322949e-01]	[523.94702148 321.29101562 0.90390307]	[552.08612061 321.30618286 0.83359665]	[503.42230225 321.26257324 0.81557351]	[567.52508545 323.75302124 0.66488308]	[5.85367126e+02 9.03563232e+02 7.85502434e-01]	[6.03376892e+02 8.93439758e+02 8.44560742e-01]	[5.77785828e+02 8.75314575e+02 6.92351639e-01]	[4.95674042e+02 8.98411255e+02 8.10167015e-01]	[4.77675140e+02 8.93358093e+02 8.24906886e-01]	[4.98131439e+02 8.70225891e+02 6.92988157e-01]
[539.30847168 339.07641602 0.9452917 ]	[531.56829834 398.24679565 0.89146388]	[472.52377319 398.22360229 0.83032811]	[457.12194824 495.6350708 0.84162933]	[449.44226074 582.87054443 0.85538864]	[593.16046143 398.21078491 0.84998846]	[606.12664795 490.51678467 0.84941679]	[618.7947998 575.14886475 0.822999 ]	[534.08508301 585.43347168 0.71099907]	[495.60211182 585.46466064 0.70276827]	[498.22943115 729.1741333 0.82693768]	[4.90557556e+02 8.57401672e+02 7.94619322e-01]	[572.59844971 585.42108154 0.71569973]	[582.74035645 729.1159668 0.86268175]	[5.82929321e+02 8.67654358e+02 8.50638509e-01]	[523.88909912 323.73400879 0.90789205]	[549.55249023 323.72662354 0.83954227]	[503.35736084 321.27111816 0.84277934]	[567.44128418 323.73184204 0.66229957]	[5.85354004e+02 9.03565796e+02 7.83591211e-01]	[6.03368225e+02 8.93446838e+02 8.40399265e-01]	[5.80232910e+02 8.72920898e+02 6.94670022e-01]	[4.95669586e+02 8.95974548e+02 8.11174393e-01]	[4.77671844e+02 8.93354919e+02 8.28344524e-01]	[4.98138641e+02 8.70239319e+02 7.00318456e-01]
[539.28302002 339.06860352 0.94833326]	[529.05627441 398.23638916 0.89789855]	[469.98968506 398.19046021 0.82967186]	[454.6078186 495.5980835 0.82924503]	[446.87237549 582.82495117 0.8670764 ]	[590.64654541 398.22421265 0.85049558]	[606.06085205 490.50177002 0.8646493 ]	[616.28076172 575.16723633 0.81874973]	[531.56573486 585.43896484 0.71752959]	[493.12390137 585.46099854 0.70746762]	[498.21286011 729.18334961 0.821648 ]	[4.90551880e+02 8.57418579e+02 7.94465363e-01]	[570.04406738 585.4196167 0.72479224]	[582.76025391 729.12963867 0.86854565]	[5.82935425e+02 8.67679016e+02 8.54470491e-01]	[523.85620117 323.73916626 0.91007823]	[549.49243164 323.75271606 0.84513777]	[503.34637451 321.30062866 0.82347047]	[565.04730225 323.77349854 0.68453616]	[5.85378906e+02 9.03573486e+02 7.83748448e-01]	[6.03386108e+02 8.93451782e+02 8.41409266e-01]	[5.80228455e+02 8.75328308e+02 6.99063241e-01]	[4.95668671e+02 8.95967896e+02 8.11920524e-01]	[4.77671265e+02 8.93353638e+02 8.27655554e-01]	[4.98134827e+02 8.70252197e+02 7.04215884e-01]
[539.1998291 339.0630188 0.93442631]	[528.98486328 398.24542236 0.9034332 ]	[467.45452881 398.18325806 0.83990395]	[452.00341797 495.59381104 0.81732297]	[444.35977173 582.85839844 0.89365602]	[590.57745361 398.25537109 0.85970813]	[606.00976562 490.56604004 0.87033272]	[616.20629883 575.19036865 0.81991982]	[528.99847412 585.43829346 0.72913593]	[490.48855591 585.47637939 0.71463257]	[498.2086792 729.13763428 0.82197475]	[4.90538696e+02 8.57398376e+02 7.96747208e-01]	[567.55541992 585.4017334 0.73475432]	[582.78424072 729.1385498 0.8719458 ]	[5.82945068e+02 8.67705566e+02 8.57899845e-01]	[523.78631592 323.73977661 0.90933275]	[546.99005127 323.77035522 0.85863024]	[503.29776001 323.79772949 0.811674 ]	[564.97216797 326.33154297 0.69332707]	[5.85408997e+02 9.03587341e+02 7.85987020e-01]	[6.03407288e+02 8.93464233e+02 8.45430732e-01]	[5.80225830e+02 8.75357483e+02 7.02472031e-01]	[4.95688080e+02 8.95975281e+02 8.10677469e-01]	[4.77680817e+02 8.93360046e+02 8.22659850e-01]	[4.95678345e+02 8.70234314e+02 7.04154313e-01]
[539.19995117 339.06845093 0.93433088]	[528.98309326 398.24664307 0.90317982]	[467.45175171 398.18234253 0.83981586]	[452.00106812 495.59616089 0.81759703]	[444.36120605 582.85479736 0.89234167]	[590.58599854 398.26312256 0.85840094]	[606.01153564 493.04086304 0.86936086]	[616.20709229 575.18457031 0.81982797]	[529.01843262 585.43823242 0.72681189]	[490.52194214 585.4710083 0.71320134]	[498.19784546 729.15100098 0.81924582]	[4.90547089e+02 8.57408752e+02 7.95238137e-01]	[567.56433105 585.40814209 0.73315161]	[582.78039551 729.12036133 0.87187338]	[5.82947998e+02 8.70106018e+02 8.59681249e-01]	[523.78540039 323.74432373 0.9091323 ]	[546.99133301 323.77713013 0.85811746]	[503.29595947 323.79562378 0.81082982]	[564.97381592 326.33459473 0.69057935]	[5.85418274e+02 9.03579590e+02 7.86046445e-01]	[6.03418945e+02 8.93461304e+02 8.48773479e-01]	[5.80229553e+02 8.75373901e+02 7.04757154e-01]	[4.95700531e+02 8.95981262e+02 8.05801570e-01]	[4.77692902e+02 8.93366272e+02 8.18628073e-01]	[4.95684204e+02 8.70248108e+02 7.06000626e-01]
[536.71038818 339.08831787 0.92390817]	[526.47253418 398.20986938 0.9140774 ]	[464.93322754 398.19790649 0.85395992]	[449.46691895 495.65524292 0.82287717]	[444.31939697 582.81896973 0.89457369]	[588.07043457 398.215271 0.87478364]	[605.97888184 487.99560547 0.87436956]	[613.71014404 572.64855957 0.81646687]	[526.54107666 585.41949463 0.74117035]	[488.01696777 585.47113037 0.72294396]	[498.18093872 729.11608887 0.82602125]	[4.90530487e+02 8.57445862e+02 7.93125033e-01]	[567.48828125 585.37408447 0.75275034]	[582.78448486 729.0569458 0.87515754]	[5.82953186e+02 8.67658875e+02 8.55081677e-01]	[521.36846924 323.78826904 0.90407181]	[544.54425049 323.82022095 0.87317026]	[500.88043213 326.33862305 0.78916544]	[564.89489746 326.33914185 0.70031834]	[5.85445801e+02 9.03585388e+02 7.90034711e-01]	[6.03438782e+02 8.93444275e+02 8.45141232e-01]	[5.80222473e+02 8.75315857e+02 7.02780366e-01]	[4.95684753e+02 8.98424805e+02 8.02980542e-01]	[4.77679779e+02 8.93389404e+02 8.14020813e-01]	[4.95677399e+02 8.70286133e+02 7.07331419e-01]
[534.13458252 339.08361816 0.91083664]	[526.42144775 398.18719482 0.91956937]	[464.88323975 398.18490601 0.86082947]	[446.91098022 495.63171387 0.83157521]	[441.89028931 582.8036499 0.90723723]	[587.98175049 398.18716431 0.88652122]	[605.91101074 490.5140686 0.87846601]	[613.6572876 575.14331055 0.81725931]	[526.50769043 585.47540283 0.74839598]	[487.98825073 585.52508545 0.72470123]	[498.14178467 729.14782715 0.81518865]	[4.90515381e+02 8.57420715e+02 7.95709372e-01]	[567.44989014 585.4128418 0.76108623]	[582.79736328 726.66265869 0.877657 ]	[5.82968140e+02 8.67588196e+02 8.42894316e-01]	[521.26953125 323.77038574 0.89455146]	[544.46264648 323.83035278 0.88958257]	[500.74295044 326.29055786 0.78548193]	[562.45947266 328.8677063 0.68902332]	[5.85407715e+02 9.03571533e+02 7.92443633e-01]	[6.03420654e+02 8.93427856e+02 8.38069081e-01]	[5.80271484e+02 8.72857849e+02 7.01003253e-01]	[4.95664917e+02 8.98412170e+02 8.03873420e-01]	[4.77650940e+02 8.93376465e+02 8.14229548e-01]	[4.95669464e+02 8.70261780e+02 7.04435527e-01]
[529.05310059 339.08380127 0.91686493]	[523.94573975 398.16171265 0.93858588]	[462.3979187 398.15844727 0.86883157]	[444.34524536 495.65237427 0.8530885 ]	[441.7489624 582.78497314 0.91183627]	[585.4753418 398.17205811 0.89856452]	[603.49346924 487.94384766 0.88094795]	[611.14422607 575.18493652 0.82458287]	[526.42883301 585.49133301 0.7630595 ]	[485.48205566 585.54699707 0.73100704]	[498.11309814 729.09448242 0.83095634]	[4.90505615e+02 8.59949890e+02 7.93639362e-01]	[565.01477051 585.43395996 0.7788527 ]	[582.82104492 726.59735107 0.88584042]	[5.82989136e+02 8.65089966e+02 8.39390397e-01]	[518.79162598 323.753479 0.88348734]	[544.35656738 323.81640625 0.89970779]	[498.22259521 323.76953125 0.7594471 ]	[562.3694458 326.30020142 0.70014167]	[5.85430237e+02 9.03554443e+02 7.97819495e-01]	[6.03449097e+02 8.93413330e+02 8.45437288e-01]	[5.80304565e+02 8.72817993e+02 7.13073194e-01]	[4.95677917e+02 8.98435913e+02 7.99117863e-01]	[4.77661652e+02 8.93402405e+02 8.09676349e-01]	[4.95652863e+02 8.70322327e+02 7.09306002e-01]
[528.99023438 339.07272339 0.92473072]	[523.88092041 398.17376709 0.94623435]	[462.34698486 398.2015686 0.88027716]	[441.88256836 495.69009399 0.87323391]	[441.68438721 582.87591553 0.92158163]	[585.38146973 398.13082886 0.90125549]	[603.46453857 487.94522095 0.88101971]	[611.10150146 575.17657471 0.83094752]	[526.39447021 585.53283691 0.76149857]	[485.44473267 588.01385498 0.72911096]	[495.61483765 729.16174316 0.82059211]	[4.90509644e+02 8.59966064e+02 7.95636415e-01]	[564.98620605 585.45947266 0.78210151]	[582.82501221 729.04400635 0.88765937]	[5.82989624e+02 8.65096436e+02 8.42838526e-01]	[518.74609375 323.7401123 0.88031781]	[544.30493164 323.78311157 0.9030214 ]	[498.15493774 323.74349976 0.75103158]	[562.30743408 326.31384277 0.6699397 ]	[5.85378906e+02 9.03536743e+02 7.99443543e-01]	[6.03411133e+02 8.93426819e+02 8.49330544e-01]	[5.80312683e+02 8.72819946e+02 7.24731624e-01]	[4.95676300e+02 8.98433105e+02 7.96366394e-01]	[4.77659424e+02 8.93404724e+02 8.11264157e-01]	[4.95666901e+02 8.70331787e+02 7.09462404e-01]
[526.50360107 339.06344604 0.93442315]	[523.83123779 398.14105225 0.94682157]	[462.28347778 398.19250488 0.88001305]	[441.82553101 495.68276978 0.8785063 ]	[439.25457764 582.85894775 0.91574836]	[582.99090576 398.07843018 0.89305097]	[603.4284668 488.0043335 0.86984879]	[611.07995605 575.17114258 0.83168554]	[524.02624512 585.54174805 0.76268429]	[485.41162109 588.01080322 0.732961 ]	[495.59310913 729.12988281 0.81937885]	[4.90505585e+02 8.60004944e+02 7.93683827e-01]	[564.99108887 585.47900391 0.78149122]	[582.84240723 729.05041504 0.88825542]	[5.85340759e+02 8.62536255e+02 8.37344527e-01]	[518.67944336 323.74462891 0.87174988]	[541.91577148 323.78634644 0.90097731]	[495.67849731 323.7539978 0.73404717]	[562.3081665 326.29525757 0.71158904]	[5.85355408e+02 9.01047302e+02 7.99022555e-01]	[6.03400757e+02 8.93413696e+02 8.38670373e-01]	[5.80331543e+02 8.72712219e+02 7.26580620e-01]	[4.95673523e+02 8.98427551e+02 7.91378260e-01]	[4.77658173e+02 8.93406494e+02 8.06501925e-01]	[4.95679779e+02 8.72731689e+02 7.14045227e-01]
[526.40960693 339.0793457 0.9401527 ]	[523.77038574 398.14321899 0.94747138]	[462.23294067 398.22146606 0.88143945]	[441.77282715 495.64358521 0.8797785 ]	[439.2086792 582.87878418 0.91851354]	[582.93054199 398.05282593 0.88941503]	[603.3994751 488.00714111 0.86973262]	[608.63555908 575.18518066 0.83768129]	[524.00750732 587.99621582 0.76084524]	[485.39263916 588.04840088 0.72631943]	[495.61703491 729.10400391 0.81803501]	[4.90484741e+02 8.62492493e+02 7.93211222e-01]	[564.97265625 585.49945068 0.77945375]	[582.840271 726.66156006 0.88697076]	[5.85346008e+02 8.62564636e+02 8.36114645e-01]	[516.15856934 323.75836182 0.85995901]	[541.81311035 323.79611206 0.8989712 ]	[493.12353516 323.76797485 0.73242909]	[562.23223877 323.81274414 0.69580698]	[5.82977173e+02 9.01055359e+02 7.94178903e-01]	[6.03385254e+02 8.93425720e+02 8.32158566e-01]	[5.80335754e+02 8.72729736e+02 7.31734931e-01]	[4.95685669e+02 8.98429199e+02 7.91400552e-01]	[4.77669617e+02 8.93413757e+02 8.07185769e-01]	[4.95657623e+02 8.72739685e+02 7.09925354e-01]
[524.01739502 339.07745361 0.9387998 ]	[521.37939453 398.14944458 0.94617689]	[462.20687866 398.23782349 0.87684035]	[441.75524902 495.61914062 0.88079822]	[439.14285278 582.84790039 0.9125942 ]	[582.88128662 398.05587769 0.88445449]	[603.34405518 487.99014282 0.86770302]	[608.59777832 575.18481445 0.84497595]	[523.94641113 585.53741455 0.77009034]	[482.93670654 588.01586914 0.7399717 ]	[493.08905029 729.1317749 0.81314009]	[4.90493134e+02 8.60001648e+02 7.94755995e-01]	[564.93218994 585.4543457 0.78704059]	[582.83825684 729.0423584 0.88819402]	[5.85341553e+02 8.65075256e+02 8.42600465e-01]	[516.11071777 323.74453735 0.85864925]	[541.78857422 323.77590942 0.90075868]	[490.57278442 323.79220581 0.73495227]	[559.83575439 323.81674194 0.68490487]	[5.85370178e+02 9.01047546e+02 8.01078618e-01]	[6.03407593e+02 8.93416016e+02 8.44347239e-01]	[5.80336487e+02 8.72768555e+02 7.40205765e-01]	[4.95694122e+02 8.98417847e+02 7.89093673e-01]	[4.77676941e+02 8.93403320e+02 8.05327952e-01]	[4.95668365e+02 8.72720886e+02 7.13767767e-01]
[523.97741699 339.08023071 0.94069964]	[521.33575439 398.1505127 0.94486928]	[459.82458496 398.2102356 0.8759346 ]	[441.71179199 495.65811157 0.88447869]	[439.11083984 582.82183838 0.90847993]	[582.85559082 398.08734131 0.88590908]	[603.31744385 487.94674683 0.85912699]	[608.55847168 575.21246338 0.84978986]	[523.89575195 585.51330566 0.77597213]	[482.89416504 588.00500488 0.7469191 ]	[493.04824829 729.13543701 0.81243449]	[4.90486053e+02 8.62490112e+02 7.95933604e-01]	[564.88647461 585.40661621 0.79228359]	[582.81732178 729.0166626 0.88183963]	[5.83007629e+02 8.65087036e+02 8.41915250e-01]	[513.60284424 323.7454834 0.85572779]	[541.74401855 323.77597046 0.89705223]	[490.50485229 323.80636597 0.75030416]	[559.7713623 323.81677246 0.70182598]	[5.85377991e+02 9.01060120e+02 8.01446915e-01]	[6.03403259e+02 8.93420471e+02 8.44039917e-01]	[5.80305786e+02 8.72783203e+02 7.35450745e-01]	[4.98138733e+02 8.98419556e+02 7.88338840e-01]	[4.77693817e+02 8.93412903e+02 8.03949058e-01]	[4.95651398e+02 8.72731689e+02 7.16828227e-01]
[523.93597412 339.06298828 0.94003028]	[521.28308105 398.14923096 0.94117051]	[459.78598022 398.19030762 0.87435651]	[441.70843506 495.64834595 0.88335627]	[439.10797119 582.79986572 0.90730458]	[582.8182373 398.08605957 0.88089466]	[603.25238037 487.99185181 0.84641957]	[608.51953125 577.70672607 0.86393189]	[523.85961914 585.44189453 0.78326124]	[482.86151123 585.51721191 0.75849855]	[490.54711914 729.13067627 0.81312019]	[4.90477722e+02 8.62496765e+02 7.96971142e-01]	[564.85577393 582.94873047 0.79045117]	[582.77532959 726.65454102 0.87502599]	[5.82996094e+02 8.65057678e+02 8.39670300e-01]	[511.09075928 323.73205566 0.85383624]	[541.6963501 323.75332642 0.88726205]	[490.49462891 323.80526733 0.76655608]	[559.71942139 323.77316284 0.72231984]	[5.85382080e+02 9.01060059e+02 8.01686168e-01]	[6.03403381e+02 8.93410156e+02 8.43220234e-01]	[5.80280640e+02 8.72750793e+02 7.31476068e-01]	[4.95686340e+02 8.98432251e+02 7.86575198e-01]	[4.77673157e+02 8.93419800e+02 8.00351977e-01]	[4.95653595e+02 8.72734619e+02 7.19028592e-01]
[523.87805176 336.68591309 0.94744813]	[521.25408936 398.13803101 0.93757939]	[459.77264404 398.16247559 0.87320352]	[441.70016479 495.64526367 0.88649958]	[439.10888672 582.79095459 0.9092555 ]	[582.78082275 398.08654785 0.8750928 ]	[600.80639648 490.52304077 0.82703793]	[608.50238037 577.70489502 0.86574793]	[523.80981445 585.42089844 0.78818351]	[482.82556152 585.50201416 0.76460135]	[490.55657959 729.09240723 0.81256098]	[4.90477753e+02 8.60015015e+02 7.96219826e-01]	[564.81011963 582.93054199 0.79019129]	[582.74407959 729.06512451 0.86368382]	[5.82988586e+02 8.62553711e+02 8.37661147e-01]	[511.03710938 321.25732422 0.86202693]	[539.29644775 321.28573608 0.88139528]	[488.02923584 323.72335815 0.76757449]	[557.19769287 323.75335693 0.66736847]	[5.85391418e+02 9.01054077e+02 8.05686414e-01]	[6.03412109e+02 8.93397217e+02 8.45574737e-01]	[5.80267700e+02 8.72721008e+02 7.28346646e-01]	[4.95695953e+02 8.98429810e+02 7.85608113e-01]	[4.77678802e+02 8.93419312e+02 8.00328612e-01]	[4.95647461e+02 8.72726624e+02 7.14798152e-01]
[523.86029053 336.64923096 0.94617343]	[521.22784424 398.14190674 0.93441963]	[459.73260498 398.15750122 0.867751 ]	[441.67965698 495.63607788 0.88556504]	[439.10180664 582.85113525 0.91491508]	[582.75378418 398.10079956 0.87257379]	[600.73583984 488.00762939 0.81280851]	[606.09179688 577.69415283 0.86871785]	[523.76287842 585.42559814 0.7851631 ]	[482.78042603 585.503479 0.7641781 ]	[490.52868652 729.08618164 0.81394529]	[4.88024445e+02 8.60001465e+02 7.97754884e-01]	[562.43768311 582.94506836 0.78618258]	[580.37329102 729.09155273 0.85834014]	[5.82994507e+02 8.62519531e+02 8.35994005e-01]	[508.55020142 321.22695923 0.86901748]	[539.26239014 321.23214722 0.88117069]	[487.99282837 323.78848267 0.78218877]	[554.69262695 323.74237061 0.67116177]	[5.85383484e+02 9.01052307e+02 8.04635704e-01]	[6.03403442e+02 8.93391663e+02 8.41150582e-01]	[5.80284790e+02 8.72691833e+02 7.27463126e-01]	[4.95688232e+02 8.98435059e+02 7.87427425e-01]	[4.77669678e+02 8.93417114e+02 7.98784554e-01]	[4.95641937e+02 8.72710815e+02 7.14580119e-01]
[523.77197266 336.62432861 0.94335353]	[521.19055176 398.13909912 0.92972004]	[459.69448853 398.14248657 0.86248755]	[441.65905762 495.62103271 0.88415962]	[436.6986084 582.80426025 0.90353823]	[580.32824707 398.08010864 0.86229593]	[598.26953125 488.00299072 0.81462419]	[606.027771 575.16906738 0.87030351]	[521.40673828 585.44274902 0.78750551]	[482.76556396 585.52490234 0.7652216 ]	[490.52770996 729.0736084 0.81440282]	[4.90483063e+02 8.59986511e+02 7.97482014e-01]	[562.38311768 582.96697998 0.78501797]	[580.34625244 729.08447266 0.85574871]	[5.83006714e+02 8.59932007e+02 8.34056675e-01]	[508.4621582 321.19485474 0.87546617]	[539.19293213 321.20367432 0.8681438 ]	[487.93722534 321.30007935 0.78619736]	[554.64642334 321.29135132 0.68391436]	[5.85353821e+02 9.01009949e+02 8.00419092e-01]	[6.03394226e+02 8.93364319e+02 8.39868784e-01]	[5.80313171e+02 8.70259277e+02 7.26643682e-01]	[4.98158569e+02 8.98420471e+02 7.89672911e-01]	[4.77703125e+02 8.93406494e+02 8.01974177e-01]	[4.95649384e+02 8.70334534e+02 7.11235642e-01]
[521.41125488 336.61398315 0.94712007]	[518.77972412 398.15820312 0.92094004]	[459.63378906 398.17367554 0.85799193]	[439.31069946 495.60604858 0.88380712]	[436.67895508 582.7947998 0.89777213]	[580.28253174 398.09356689 0.86033773]	[595.72668457 490.50363159 0.80915421]	[605.92144775 575.14874268 0.87762511]	[521.39019775 585.45800781 0.78511208]	[482.75408936 585.54650879 0.76219809]	[490.48513794 729.10913086 0.80899668]	[4.90490326e+02 8.59954590e+02 7.99011827e-01]	[562.3616333 585.37689209 0.7824313 ]	[580.33258057 729.07452393 0.85751104]	[5.83002625e+02 8.57452026e+02 8.36719096e-01]	[506.00323486 321.17687988 0.8849014 ]	[536.74920654 321.1701355 0.86444432]	[485.431427 321.25750732 0.80432427]	[554.61291504 321.27130127 0.66473895]	[5.85353577e+02 9.01006714e+02 8.07251930e-01]	[6.03394104e+02 8.93357910e+02 8.46182764e-01]	[5.80310242e+02 8.70234619e+02 7.25813031e-01]	[4.98138458e+02 8.98430054e+02 7.90678859e-01]	[4.77680573e+02 8.93407593e+02 8.01730990e-01]	[4.95673401e+02 8.70305176e+02 7.11537957e-01]
[521.34411621 336.59573364 0.94854319]	[518.72338867 398.16503906 0.91465878]	[457.20071411 398.19342041 0.85213941]	[439.27511597 495.64038086 0.88633281]	[436.65124512 582.79376221 0.89602733]	[580.24505615 398.09078979 0.85562181]	[593.1663208 490.52612305 0.80603331]	[603.52459717 572.61346436 0.88047141]	[521.36529541 585.42883301 0.79304659]	[482.74752808 585.52349854 0.76850551]	[490.49118042 729.04040527 0.81297255]	[4.90484711e+02 8.59974060e+02 7.98041344e-01]	[562.31793213 582.96875 0.78076339]	[580.31420898 729.04797363 0.85341948]	[5.83003235e+02 8.57436218e+02 8.38138223e-01]	[505.93115234 321.15216064 0.89895976]	[536.67596436 321.15115356 0.86173368]	[482.97903442 321.26068115 0.81741142]	[552.09228516 321.30053711 0.65094614]	[5.85352966e+02 9.01004700e+02 8.09224665e-01]	[6.03390320e+02 8.93355469e+02 8.49238396e-01]	[5.80322449e+02 8.70226257e+02 7.26754904e-01]	[4.98138031e+02 8.98431458e+02 7.87313402e-01]	[4.77683899e+02 8.93413879e+02 7.98710346e-01]	[4.95665344e+02 8.70331543e+02 7.11943328e-01]
[521.29260254 336.58184814 0.94766402]	[518.70019531 398.14828491 0.91214716]	[457.16366577 398.16046143 0.84367144]	[439.2645874 495.61410522 0.88301933]	[436.62609863 582.77911377 0.88829696]	[580.22473145 398.07421875 0.85197693]	[590.60247803 490.52401733 0.81201512]	[603.43530273 570.06793213 0.88995093]	[521.3392334 585.41467285 0.79419625]	[482.72601318 585.50994873 0.77157629]	[487.97497559 726.65576172 0.81486547]	[4.90494629e+02 8.59954956e+02 7.98334479e-01]	[562.29504395 582.96282959 0.77907729]	[580.28887939 729.07098389 0.84415209]	[5.85328430e+02 8.57442810e+02 8.35589945e-01]	[505.88046265 318.78234863 0.9081372 ]	[534.15350342 318.77749634 0.85800487]	[482.95309448 321.26275635 0.81218851]	[549.59283447 321.26367188 0.67226636]	[5.85361572e+02 9.01012146e+02 8.10115576e-01]	[6.03402588e+02 8.93363098e+02 8.50678861e-01]	[5.80344971e+02 8.70237854e+02 7.26898313e-01]	[4.95690308e+02 8.98425598e+02 7.87259936e-01]	[4.77671021e+02 8.93405151e+02 7.97641397e-01]	[4.95683075e+02 8.70327576e+02 7.12734938e-01]
[521.23553467 336.56430054 0.9447192 ]	[516.16894531 398.15518188 0.89310253]	[454.65057373 398.19268799 0.8371594 ]	[439.22070312 493.12475586 0.87757295]	[436.58679199 580.37011719 0.87137091]	[577.69927979 398.05758667 0.8377707 ]	[588.10662842 488.02523804 0.82583857]	[603.3916626 570.07696533 0.88720542]	[521.30938721 585.4185791 0.78927034]	[482.70959473 585.51062012 0.77031493]	[487.94424438 729.02429199 0.81285721]	[4.90509705e+02 8.57461731e+02 7.98195243e-01]	[562.25799561 582.96411133 0.77257991]	[580.28796387 729.07366943 0.84503561]	[5.85326355e+02 8.54929749e+02 8.41189742e-01]	[503.45095825 318.75744629 0.92593932]	[534.08831787 318.76464844 0.85880458]	[482.88381958 321.28399658 0.80360997]	[547.07647705 323.73147583 0.61193722]	[5.82977783e+02 9.00990784e+02 8.11792850e-01]	[6.03394897e+02 8.93349243e+02 8.49927485e-01]	[5.80348450e+02 8.70160400e+02 7.20067859e-01]	[4.98158020e+02 8.95973450e+02 7.89964497e-01]	[4.77703888e+02 8.93387146e+02 8.02329183e-01]	[4.98134613e+02 8.70295776e+02 7.09193468e-01]
[521.1998291 336.59570312 0.9442668 ]	[513.65490723 398.18478394 0.88753051]	[454.58282471 398.20620728 0.83294171]	[439.16152954 495.64025879 0.8743934 ]	[436.54504395 582.74859619 0.86852288]	[575.18243408 398.08966064 0.84037185]	[588.07232666 487.99591064 0.82977432]	[603.36199951 570.02557373 0.89000177]	[521.23736572 585.39074707 0.78308809]	[480.32061768 585.49261475 0.77169144]	[485.43081665 729.09082031 0.82490855]	[4.90496887e+02 8.57458984e+02 7.98382461e-01]	[559.81958008 582.92059326 0.76126581]	[580.3125 729.09729004 0.84870839]	[5.85350281e+02 8.54866028e+02 8.51799130e-01]	[503.41412354 321.14364624 0.9288075 ]	[531.58850098 318.78479004 0.85796422]	[482.86428833 321.27978516 0.80556685]	[547.04870605 321.287323 0.65654927]	[5.82928711e+02 8.98496887e+02 8.14840078e-01]	[6.03384766e+02 8.93334412e+02 8.43482196e-01]	[5.82780151e+02 8.67702942e+02 7.15114713e-01]	[4.98178253e+02 8.95954041e+02 7.93446243e-01]	[4.77715210e+02 8.93379639e+02 8.03814888e-01]	[4.98137207e+02 8.70298584e+02 7.09013522e-01]
[518.75518799 336.6373291 0.93642235]	[511.0307312 398.18087769 0.88930076]	[452.00338745 398.2328186 0.82878983]	[439.10940552 495.69076538 0.87168378]	[434.04217529 582.8057251 0.86678302]	[572.62268066 398.08734131 0.83755124]	[588.04919434 487.96154785 0.82582563]	[603.3137207 567.58892822 0.88229477]	[521.15405273 585.40222168 0.76941401]	[480.24053955 585.51397705 0.76133919]	[485.39648438 729.11096191 0.82917148]	[4.90494080e+02 8.59930908e+02 7.98980355e-01]	[559.73297119 582.93109131 0.74912429]	[580.29101562 729.07696533 0.84780586]	[5.85363525e+02 8.54859375e+02 8.53582084e-01]	[503.3343811 321.1902771 0.92527097]	[529.01062012 321.1786499 0.85940003]	[482.80819702 321.2517395 0.82555652]	[546.93133545 323.71575928 0.69788855]	[5.82925842e+02 8.98502441e+02 8.17603707e-01]	[6.03384766e+02 8.93337891e+02 8.43584418e-01]	[5.82801758e+02 8.67685974e+02 7.19674468e-01]	[4.98164246e+02 8.95960693e+02 7.88059294e-01]	[4.77701660e+02 8.93386658e+02 8.02203298e-01]	[4.98139862e+02 8.70319641e+02 7.09182382e-01]
[518.68475342 336.64108276 0.92946178]	[508.52825928 398.17678833 0.89438707]	[449.46343994 398.22097778 0.83175278]	[436.70083618 495.6897583 0.86071438]	[434.02130127 582.87646484 0.86995947]	[570.11816406 398.10064697 0.84365594]	[587.97723389 487.94082642 0.85043174]	[603.29626465 570.04840088 0.87425137]	[518.70306396 585.37158203 0.74956667]	[480.13540649 585.47631836 0.74458724]	[485.37164307 729.11456299 0.83633387]	[4.88029938e+02 8.59939209e+02 8.01158607e-01]	[557.25457764 582.91040039 0.73305607]	[580.28546143 729.09613037 0.84344065]	[585.37976074 854.83068848 0.85568041]	[503.27896118 321.22241211 0.92227316]	[526.49676514 321.20657349 0.86869758]	[482.79467773 323.75646973 0.82528669]	[544.51715088 323.74328613 0.7571767 ]	[5.82925720e+02 8.98503967e+02 8.23668838e-01]	[6.03380615e+02 8.93339966e+02 8.49826813e-01]	[5.82828308e+02 8.67637207e+02 7.14759886e-01]	[4.98170776e+02 8.95961243e+02 7.88247585e-01]	[4.77704773e+02 8.93395142e+02 8.03882539e-01]	[4.95688965e+02 8.70331116e+02 7.07234383e-01]
[516.22192383 336.66577148 0.92433405]	[506.0078125 398.19866943 0.90447474]	[446.8888855 398.25875854 0.84440327]	[436.59039307 495.69134521 0.84648991]	[428.9777832 582.90185547 0.86825478]	[570.04284668 398.1242981 0.85306841]	[585.57940674 487.96835327 0.86263883]	[603.25866699 570.0289917 0.878214 ]	[516.20623779 585.39025879 0.74111998]	[477.71047974 585.49737549 0.73736149]	[485.34561157 729.19281006 0.83509177]	[4.88016266e+02 8.59955200e+02 8.01474392e-01]	[554.68707275 582.91326904 0.72603726]	[580.26885986 729.06890869 0.83870912]	[585.38806152 854.81817627 0.8584401 ]	[503.23617554 321.25485229 0.91562587]	[526.41998291 321.26254272 0.87313974]	[482.75079346 323.76574707 0.81223482]	[544.4263916 323.79388428 0.71993673]	[5.82923523e+02 8.98498474e+02 8.23328137e-01]	[6.03384949e+02 8.93332336e+02 8.46583128e-01]	[5.82830139e+02 8.67606689e+02 7.12265849e-01]	[4.98148346e+02 8.98429199e+02 7.87237585e-01]	[4.77688354e+02 8.93426270e+02 7.99536288e-01]	[4.98134003e+02 8.72701782e+02 7.05562472e-01]
[513.65289307 336.69744873 0.91121978]	[505.94577026 398.16946411 0.91135854]	[444.40112305 398.22988892 0.85846287]	[434.08969116 495.65130615 0.83000481]	[426.3973999 582.9052124 0.88100064]	[567.53460693 398.11392212 0.86755651]	[585.54101562 485.49179077 0.87699187]	[600.87695312 567.59130859 0.88234717]	[516.11260986 585.36895752 0.73260355]	[477.61306763 585.496521 0.7280001 ]	[482.95828247 729.18041992 0.84149557]	[4.88004944e+02 8.59963440e+02 8.04954469e-01]	[552.13262939 582.8649292 0.72167879]	[577.76062012 726.65795898 0.821437 ]	[585.38311768 854.83068848 0.86017972]	[500.790802 323.71792603 0.90072548]	[523.95471191 323.73406982 0.89214492]	[480.30899048 323.83331299 0.79282475]	[544.31768799 326.31182861 0.73336506]	[5.82928223e+02 8.98503296e+02 8.22276890e-01]	[6.03382446e+02 8.93329712e+02 8.44299793e-01]	[5.82835205e+02 8.67624573e+02 7.16416061e-01]	[4.98155396e+02 8.98443115e+02 7.84357071e-01]	[4.77699738e+02 8.93444214e+02 8.02503645e-01]	[4.95689941e+02 8.72697510e+02 7.08204329e-01]
[511.07839966 339.05703735 0.90710336]	[503.47982788 398.18960571 0.92195433]	[441.918396 398.25891113 0.87045348]	[428.99078369 498.1350708 0.82014978]	[423.83758545 582.88928223 0.9002893 ]	[565.01257324 398.12136841 0.88641346]	[585.44604492 485.44897461 0.89094812]	[600.87823486 572.59832764 0.86568278]	[511.09570312 585.37481689 0.73323274]	[475.12268066 585.5211792 0.72487974]	[482.90313721 729.22076416 0.86260337]	[4.88024536e+02 8.59947266e+02 8.01465392e-01]	[549.55218506 582.8706665 0.732409 ]	[575.23272705 729.08880615 0.81227887]	[585.36431885 854.85388184 0.85988736]	[500.68371582 323.71847534 0.89226353]	[523.89154053 323.76754761 0.90290308]	[480.11883545 323.78704834 0.7761786 ]	[541.88946533 326.34115601 0.69267809]	[5.82922241e+02 8.98516479e+02 8.20653081e-01]	[6.03375122e+02 8.93331177e+02 8.46024752e-01]	[5.82814636e+02 8.67654480e+02 7.14645207e-01]	[4.98142395e+02 8.95985413e+02 7.79869080e-01]	[4.77663849e+02 8.93417908e+02 8.01314175e-01]	[4.98169525e+02 8.72699158e+02 7.15162694e-01]
[508.51583862 339.05212402 0.91621596]	[503.42221069 398.1729126 0.93556082]	[441.85421753 398.23703003 0.87375021]	[426.42160034 498.12612915 0.82871759]	[421.3789978 582.88867188 0.91781414]	[564.92810059 398.10461426 0.89233744]	[585.37145996 487.94500732 0.89491105]	[600.77124023 572.63378906 0.84475613]	[508.53283691 585.45562744 0.7404291 ]	[472.58877563 588.00183105 0.71817613]	[482.84286499 729.2545166 0.86545742]	[4.88011871e+02 8.59947205e+02 8.04034650e-01]	[547.02960205 582.94647217 0.74795759]	[572.60998535 729.06677246 0.80445385]	[585.36663818 854.86169434 0.8598637 ]	[498.2467041 321.29779053 0.8873747 ]	[523.82043457 323.7442627 0.90547472]	[477.67687988 323.72503662 0.75394845]	[541.82269287 323.79296875 0.69624722]	[5.82918640e+02 8.98509338e+02 8.22955668e-01]	[6.03379272e+02 8.93325439e+02 8.43343019e-01]	[5.82827332e+02 8.67671631e+02 7.21732378e-01]	[4.95677216e+02 8.98410400e+02 7.85648286e-01]	[4.77644012e+02 8.93410645e+02 8.02963912e-01]	[4.98163361e+02 8.70333008e+02 7.19659865e-01]
[505.96917725 339.04998779 0.9326036 ]	[503.3347168 398.1756897 0.94697869]	[441.79269409 398.24682617 0.88021588]	[423.85479736 498.11941528 0.8465848 ]	[421.2958374 582.84240723 0.92169988]	[564.8223877 398.10073853 0.88921642]	[582.98254395 487.94381714 0.88630235]	[595.72094727 572.62243652 0.82106781]	[505.95309448 585.47296143 0.76352102]	[467.48434448 587.99523926 0.726363 ]	[482.76696777 729.17993164 0.87953609]	[4.90492065e+02 8.59925110e+02 8.00500393e-01]	[544.5213623 582.95532227 0.77836466]	[570.09002686 726.62335205 0.81583321]	[585.37420654 854.83416748 0.86324686]	[498.14001465 323.73867798 0.87026983]	[521.36218262 323.77313232 0.90202212]	[475.15957642 323.71798706 0.74188399]	[541.76116943 323.79959106 0.71309608]	[5.82898560e+02 8.98501526e+02 8.24271917e-01]	[6.03362183e+02 8.93328430e+02 8.43523502e-01]	[5.82866638e+02 8.67637268e+02 7.25121021e-01]	[4.95687866e+02 8.98419922e+02 7.83905506e-01]	[4.77663239e+02 8.93408997e+02 8.03323865e-01]	[4.98202026e+02 8.70312927e+02 7.20869243e-01]
[503.45233154 339.0741272 0.94064945]	[500.89678955 398.17910767 0.94589221]	[441.71911621 398.27600098 0.87768888]	[421.35745239 498.13555908 0.86841381]	[421.17163086 582.996521 0.93933916]	[562.37548828 398.0675354 0.88604039]	[582.90539551 487.91741943 0.88685232]	[590.62597656 572.61871338 0.8291834 ]	[503.48458862 585.48303223 0.76826751]	[464.90319824 588.02392578 0.73481178]	[482.71173096 729.19244385 0.87640733]	[4.88029724e+02 8.57432861e+02 8.03175032e-01]	[544.43914795 582.94897461 0.78434289]	[567.53839111 726.63476562 0.84988976]	[585.39147949 852.37115479 0.87142092]	[493.09780884 323.7298584 0.85771483]	[521.23419189 323.8142395 0.89428884]	[472.52331543 323.73794556 0.7315706 ]	[539.29498291 323.82809448 0.72004664]	[5.82871033e+02 8.98478577e+02 8.23795140e-01]	[6.03346741e+02 8.93317505e+02 8.39611590e-01]	[5.82897522e+02 8.65068787e+02 7.03812838e-01]	[4.95663666e+02 8.95976685e+02 7.87169218e-01]	[4.77636414e+02 8.93385559e+02 8.05827141e-01]	[4.98201447e+02 8.70293152e+02 7.22649753e-01]
[503.37866211 339.08737183 0.94375789]	[500.78399658 398.20324707 0.94166827]	[439.28231812 398.26968384 0.87420344]	[421.243927 495.6701355 0.87939513]	[418.68447876 582.9151001 0.9240033 ]	[562.30041504 398.13079834 0.88392353]	[582.8236084 487.93966675 0.87156296]	[588.09918213 572.64678955 0.84363544]	[503.37008667 585.44384766 0.78716707]	[462.3913269 585.55737305 0.75451177]	[480.35916138 729.17974854 0.87436277]	[4.88015320e+02 8.57431519e+02 8.05462241e-01]	[544.35290527 582.93139648 0.78868353]	[567.48803711 726.62579346 0.85653365]	[585.38122559 852.36322021 0.8718363 ]	[490.54269409 323.74154663 0.85229629]	[521.16577148 323.82040405 0.88314575]	[467.50543213 323.81570435 0.74153721]	[539.17687988 326.29385376 0.67347378]	[5.82841919e+02 8.98483826e+02 8.10392082e-01]	[6.03319641e+02 8.93318359e+02 8.29052389e-01]	[5.82903564e+02 8.62576660e+02 7.02083945e-01]	[4.95648773e+02 8.98421509e+02 7.87028372e-01]	[4.77636292e+02 8.93403442e+02 8.04307580e-01]	[4.98177429e+02 8.70295959e+02 7.19349623e-01]
[503.28091431 339.11871338 0.94628954]	[500.63986206 398.21923828 0.92721343]	[439.17218018 398.25363159 0.86966789]	[421.14727783 495.65679932 0.88292533]	[418.57843018 582.94421387 0.92606395]	[559.80358887 398.14627075 0.86925882]	[580.34265137 487.97351074 0.84497857]	[588.02764893 575.19830322 0.85873622]	[503.23291016 585.41259766 0.79288763]	[462.28692627 585.5300293 0.76498473]	[480.30847168 729.19696045 0.87337399]	[4.90483551e+02 8.57438416e+02 8.05023551e-01]	[541.87652588 582.90112305 0.78433514]	[565.05908203 726.61871338 0.87290132]	[585.37640381 852.25604248 0.88905543]	[487.97229004 323.77999878 0.85278779]	[518.72064209 326.29504395 0.86470652]	[467.41012573 326.28860474 0.7688278 ]	[534.13061523 326.28359985 0.62454712]	[5.82807007e+02 8.98458008e+02 8.11359167e-01]	[6.00887512e+02 8.93289551e+02 8.22679579e-01]	[5.82924377e+02 8.57430237e+02 7.14271009e-01]	[4.95652313e+02 8.95967834e+02 7.95606732e-01]	[4.77643860e+02 8.93379700e+02 8.15350175e-01]	[4.98192383e+02 8.70287170e+02 7.22338021e-01]
[500.84320068 339.14370728 0.94961303]	[498.17022705 398.25830078 0.91412282]	[436.668396 398.26901245 0.85351384]	[418.75164795 495.65380859 0.88584316]	[416.04595947 582.86206055 0.8910495 ]	[559.74041748 398.18661499 0.87084651]	[577.74047852 490.47836304 0.81453824]	[585.60083008 577.73706055 0.8789323 ]	[500.83834839 585.45489502 0.7902981 ]	[462.22958374 587.98510742 0.759983 ]	[480.27349854 729.16442871 0.87438482]	[4.90517090e+02 8.57461975e+02 8.02720249e-01]	[541.80688477 582.94012451 0.77708113]	[565.02386475 726.6071167 0.87717915]	[585.35314941 852.28485107 0.89065832]	[485.41586304 323.79812622 0.86994821]	[516.18670654 326.28890991 0.84364802]	[464.83303833 323.80801392 0.78766215]	[529.05975342 323.8067627 0.59119141]	[5.80293274e+02 8.98441528e+02 7.91443348e-01]	[6.00765381e+02 8.93294922e+02 7.97656834e-01]	[5.82936951e+02 8.59976013e+02 7.06719458e-01]	[4.95656860e+02 8.95974792e+02 7.98119366e-01]	[4.77668488e+02 8.93384766e+02 8.24173331e-01]	[4.98227386e+02 8.70297363e+02 7.29212940e-01]
[500.74172974 339.16534424 0.94861394]	[495.62503052 398.2802124 0.89428347]	[434.07955933 400.63684082 0.83760655]	[418.6008606 498.14959717 0.88065082]	[408.41690063 582.96472168 0.86787802]	[557.20776367 398.18295288 0.8529439 ]	[570.10626221 490.49069214 0.81377262]	[585.47192383 575.1796875 0.88777435]	[500.72753906 585.40130615 0.78682441]	[459.8152771 585.50543213 0.76771927]	[480.26150513 729.11132812 0.87953067]	[4.90502411e+02 8.57422852e+02 8.04091454e-01]	[539.31054688 582.91925049 0.76222646]	[564.93463135 726.58685303 0.88173193]	[582.99804688 852.27954102 0.89129215]	[482.96987915 323.81036377 0.88233978]	[513.59411621 326.32260132 0.82736987]	[462.45425415 323.79098511 0.78868347]	[526.52880859 326.31604004 0.59582186]	[5.80339539e+02 8.95940979e+02 8.15690815e-01]	[6.00778198e+02 8.93216736e+02 8.16657305e-01]	[5.82899597e+02 8.62517273e+02 6.99218273e-01]	[4.95635803e+02 8.98421875e+02 7.99066722e-01]	[4.77643463e+02 8.93394165e+02 8.19817424e-01]	[4.98222656e+02 8.70254028e+02 7.29723990e-01]
[498.26849365 339.1635437 0.93904006]	[490.53109741 400.65545654 0.88804424]	[431.46844482 400.66702271 0.83157295]	[416.12039185 498.1729126 0.86912888]	[403.30206299 582.94116211 0.89520425]	[552.13824463 398.27148438 0.84631109]	[567.47460938 488.02099609 0.83778799]	[582.99707031 572.64337158 0.88747394]	[498.26306152 585.39239502 0.77242559]	[459.71630859 585.51281738 0.76784408]	[480.23922729 729.12976074 0.87775528]	[4.90500214e+02 8.57409180e+02 8.04433405e-01]	[539.17193604 582.91851807 0.74471688]	[564.83502197 726.56677246 0.8996644 ]	[582.81878662 849.72930908 0.86803573]	[482.86242676 323.82537842 0.89394093]	[508.5189209 326.35614014 0.83259249]	[462.34375 323.7784729 0.80349874]	[526.44598389 326.37576294 0.62293619]	[5.82771423e+02 8.95866028e+02 8.43411028e-01]	[6.00763672e+02 8.90752258e+02 8.32594514e-01]	[5.77780518e+02 8.54913330e+02 6.24502778e-01]	[4.95661285e+02 8.98413269e+02 7.95908689e-01]	[4.77664124e+02 8.93391541e+02 8.25549483e-01]	[4.98212494e+02 8.70234436e+02 7.22319484e-01]
[498.15704346 339.15298462 0.9284538 ]	[487.97219849 400.63757324 0.89741153]	[426.44158936 400.65853882 0.83730388]	[413.59240723 498.26544189 0.86635917]	[400.85482788 582.95721436 0.90977007]	[549.57067871 398.26486206 0.853966 ]	[565.05273438 487.96435547 0.85899812]	[582.85339355 570.10443115 0.88966978]	[498.20632935 585.39855957 0.77326828]	[459.6887207 585.543396 0.76803851]	[480.20343018 729.08453369 0.87890828]	[4.88004944e+02 8.57393860e+02 8.07932615e-01]	[536.65185547 582.90789795 0.73819911]	[562.43707275 726.43664551 0.87678152]	[5.77797241e+02 8.47155579e+02 8.08307111e-01]	[482.75592041 326.29928589 0.89572012]	[505.96429443 328.84606934 0.854276 ]	[462.26623535 323.81872559 0.80924869]	[523.97485352 328.86587524 0.69320214]	[5.77772766e+02 8.93269470e+02 8.22074115e-01]	[5.95686096e+02 8.88137268e+02 7.81353474e-01]	[5.70067383e+02 8.52322510e+02 6.88480318e-01]	[4.95624817e+02 8.98418701e+02 7.87737012e-01]	[4.77635590e+02 8.93401672e+02 8.14389288e-01]	[4.98177673e+02 8.70229614e+02 7.24132061e-01]
[495.67169189 339.10620117 0.92244202]	[485.41592407 400.63220215 0.91428155]	[423.90252686 400.67297363 0.85390842]	[410.96078491 498.18252563 0.83846164]	[400.71176147 582.86676025 0.93187451]	[547.01147461 398.25869751 0.87828124]	[564.99829102 488.00515747 0.86458218]	[582.75860596 570.0993042 0.8744486 ]	[495.6895752 585.41168213 0.74630696]	[457.20602417 587.98376465 0.73992538]	[480.13876343 729.07763672 0.88244867]	[4.87969299e+02 8.57464233e+02 8.04784894e-01]	[534.14880371 582.90167236 0.72664499]	[562.42590332 726.46643066 0.89004755]	[5.70011902e+02 8.42026794e+02 7.95205057e-01]	[480.34887695 323.82495117 0.90066409]	[505.86599731 326.34698486 0.87043715]	[462.18484497 328.89208984 0.81168497]	[523.83709717 328.93682861 0.7088244 ]	[5.70092468e+02 8.90642883e+02 8.19307804e-01]	[5.88074585e+02 8.80463867e+02 7.73466647e-01]	[5.64943237e+02 8.49740479e+02 7.26142883e-01]	[4.95632141e+02 8.98452515e+02 7.87651539e-01]	[4.77646362e+02 8.93434875e+02 8.10681820e-01]	[4.98153870e+02 8.70271667e+02 7.37490296e-01]
[493.07373047 339.08209229 0.91006255]	[482.97012329 400.6461792 0.92472464]	[423.78082275 400.70275879 0.87136745]	[405.90377808 498.17095947 0.84305108]	[400.63549805 582.89373779 0.93737924]	[546.91717529 398.24679565 0.89082539]	[564.92913818 487.97393799 0.88295954]	[582.72814941 570.12384033 0.86904311]	[495.59725952 585.42950439 0.74114627]	[457.13806152 588.02868652 0.73536968]	[477.74658203 729.05932617 0.86248988]	[4.87960602e+02 8.59980164e+02 7.96179712e-01]	[531.59082031 582.88604736 0.72403896]	[562.35791016 726.47137451 0.8870306 ]	[5.64812378e+02 8.36905151e+02 8.33561063e-01]	[480.21713257 323.77416992 0.89349127]	[503.38586426 323.82711792 0.89275378]	[459.70703125 326.30032349 0.78244686]	[521.3583374 328.86312866 0.67439562]	[5.67522461e+02 8.80457336e+02 7.47557640e-01]	[5.85470032e+02 8.72749634e+02 7.79861987e-01]	[5.57211182e+02 8.49714905e+02 6.18108630e-01]	[4.95614685e+02 8.98417725e+02 7.93844879e-01]	[4.77643738e+02 8.93425110e+02 8.10846031e-01]	[4.98187103e+02 8.70320068e+02 7.24686742e-01]
[488.01626587 339.06399536 0.91483784]	[482.91616821 400.61810303 0.93420815]	[421.33895874 400.67996216 0.87720519]	[403.3543396 498.17697144 0.86251426]	[398.21295166 582.92803955 0.93475699]	[544.45385742 398.22338867 0.90099323]	[564.88336182 488.02420044 0.88003629]	[580.32159424 572.62805176 0.85405874]	[493.12298584 585.37414551 0.73656738]	[457.10736084 587.99432373 0.72877407]	[477.66177368 726.65155029 0.85777068]	[4.87937653e+02 8.57425232e+02 8.02496195e-01]	[531.56048584 582.80712891 0.71743524]	[562.29492188 723.99481201 0.84394687]	[5.59819885e+02 8.29072937e+02 8.19015026e-01]	[480.12780762 323.73324585 0.88548726]	[503.31225586 323.79589844 0.90031809]	[457.22311401 323.75396729 0.75445068]	[521.32220459 326.33331299 0.70317155]	[5.62441772e+02 8.70304932e+02 8.07899177e-01]	[5.80357056e+02 8.65045959e+02 7.51836181e-01]	[5.47008240e+02 8.31843018e+02 6.31105900e-01]	[4.95617767e+02 8.95977783e+02 7.94348657e-01]	[4.77641632e+02 8.93399841e+02 8.21413338e-01]	[4.98148682e+02 8.70216614e+02 7.03469574e-01]
[485.47296143 339.0635376 0.93361849]	[482.85449219 398.26940918 0.94256979]	[421.30609131 400.68118286 0.8810789 ]	[400.87347412 498.2359314 0.88067877]	[398.14480591 582.94287109 0.93457198]	[544.34332275 398.18496704 0.90381789]	[564.82427979 487.98806763 0.88565511]	[580.2645874 572.5993042 0.84497064]	[493.03964233 585.39758301 0.73219705]	[454.59875488 588.02478027 0.71848315]	[477.6390686 726.65155029 0.85501575]	[4.85488342e+02 8.57366943e+02 8.13720644e-01]	[529.03405762 582.79840088 0.72205943]	[562.31811523 724.00775146 0.84322941]	[5.54674927e+02 8.13801758e+02 8.01810265e-01]	[477.64807129 323.74304199 0.87483144]	[500.8788147 323.77819824 0.90258867]	[457.08337402 323.75292969 0.73126787]	[521.23937988 326.28939819 0.6792264 ]	[5.54644470e+02 8.67584839e+02 7.60480881e-01]	[5.72583679e+02 8.54835693e+02 7.16559589e-01]	[5.44360657e+02 8.18955200e+02 6.20717287e-01]	[4.95630493e+02 8.95942078e+02 7.96495020e-01]	[4.77631805e+02 8.93364807e+02 8.32071662e-01]	[4.95641571e+02 8.70142090e+02 7.02730775e-01]
[482.94842529 339.03924561 0.94134539]	[482.75357056 398.23327637 0.94812346]	[421.21176147 400.69915771 0.88390094]	[400.80700684 500.64874268 0.89904392]	[398.10922241 582.8727417 0.93125391]	[541.87188721 398.09136963 0.89530528]	[562.4508667 487.94329834 0.88981038]	[580.2769165 570.06945801 0.85478169]	[490.51821899 585.37078857 0.73176622]	[454.54858398 588.02453613 0.71466488]	[475.17550659 729.07342529 0.84445757]	[4.85487366e+02 8.54875122e+02 8.26174319e-01]	[526.53546143 580.34069824 0.72697473]	[562.34893799 723.98510742 0.84392101]	[546.97589111 808.54577637 0.82421821]	[472.60440063 321.30319214 0.85973293]	[500.71609497 323.77209473 0.89696443]	[452.06344604 323.77252197 0.72939485]	[518.75964355 323.80929565 0.70402765]	[5.49523071e+02 8.54927429e+02 7.23842680e-01]	[5.67483887e+02 8.49725220e+02 7.09165096e-01]	[5.41737915e+02 8.08675720e+02 6.84951067e-01]	[4.95629639e+02 8.95903625e+02 8.02044213e-01]	[4.77639709e+02 8.93322083e+02 8.34743977e-01]	[4.95641754e+02 8.67677551e+02 7.03892112e-01]
[482.94854736 339.0395813 0.94139874]	[482.75292969 398.23245239 0.94821405]	[421.21176147 400.69674683 0.88393563]	[400.80566406 500.64855957 0.89949602]	[398.10794067 582.86828613 0.93142426]	[541.87176514 398.09161377 0.89540851]	[562.45355225 487.93005371 0.88960868]	[580.27655029 570.06427002 0.85590374]	[490.48788452 582.96014404 0.73330867]	[452.07525635 587.9942627 0.71690863]	[475.17190552 729.06591797 0.84437871]	[4.85486237e+02 8.54878052e+02 8.26540232e-01]	[526.52294922 580.33184814 0.73021048]	[562.34594727 723.94525146 0.83499652]	[546.97521973 808.54016113 0.82375634]	[472.60455322 321.30426025 0.85966092]	[500.7159729 323.77261353 0.89699841]	[452.06488037 323.77380371 0.72977239]	[518.75823975 323.80941772 0.70374739]	[5.49521851e+02 8.54931885e+02 7.24121392e-01]	[5.67480530e+02 8.49727112e+02 7.09210634e-01]	[5.41737610e+02 8.08670288e+02 6.85353696e-01]	[4.95633514e+02 8.95912537e+02 8.00141275e-01]	[4.77645325e+02 8.93328491e+02 8.31227183e-01]	[4.95637207e+02 8.67684082e+02 7.05698252e-01]
[482.94830322 339.03933716 0.94140035]	[482.75167847 398.23242188 0.94825006]	[421.21258545 400.69741821 0.88368511]	[400.806427 500.64819336 0.89931333]	[398.10559082 582.8671875 0.93074101]	[541.86914062 398.09063721 0.89548147]	[562.45135498 487.93460083 0.88908494]	[580.27758789 570.05322266 0.85717714]	[490.49301147 582.95483398 0.7328155 ]	[452.0776062 587.98858643 0.71683449]	[475.16799927 729.08355713 0.84329987]	[4.85489929e+02 8.54900452e+02 8.23630214e-01]	[526.52526855 580.32330322 0.72871131]	[562.34368896 723.95910645 0.83745921]	[546.97607422 808.5446167 0.82238233]	[472.60345459 321.30426025 0.8597365 ]	[500.71618652 323.7722168 0.89692795]	[452.06478882 323.77529907 0.72920805]	[518.76116943 323.80914307 0.70355511]	[5.49529480e+02 8.54922302e+02 7.21162915e-01]	[5.67487488e+02 8.49719788e+02 7.07635641e-01]	[5.41737793e+02 8.08674744e+02 6.81818128e-01]	[4.95634033e+02 8.95913696e+02 7.99957156e-01]	[4.77647797e+02 8.93333252e+02 8.32095802e-01]	[4.95641663e+02 8.67705933e+02 7.10149825e-01]
[482.87863159 339.04528809 0.9469986 ]	[480.35906982 398.20794678 0.94853437]	[421.18371582 400.69845581 0.88102019]	[400.75701904 498.16851807 0.88970923]	[398.04983521 582.86010742 0.9231652 ]	[541.79327393 398.03973389 0.88359809]	[562.40979004 485.47109985 0.88617307]	[580.29730225 570.02368164 0.86760002]	[490.51531982 585.3815918 0.73387927]	[454.55133057 588.0369873 0.71468025]	[477.59020996 729.08880615 0.85063761]	[4.85499847e+02 8.54921692e+02 8.14083695e-01]	[526.5246582 580.35321045 0.73269904]	[562.37469482 724.00256348 0.86140132]	[544.41027832 793.33233643 0.86464816]	[470.04788208 323.71984863 0.85514611]	[500.64785767 323.78137207 0.88639462]	[449.49285889 326.29064941 0.73314613]	[518.66223145 326.284729 0.68909246]	[5.44417358e+02 8.49741516e+02 7.69233346e-01]	[5.62386169e+02 8.39492065e+02 6.85517073e-01]	[5.34164062e+02 7.93319397e+02 6.78758860e-01]	[4.95636017e+02 8.95927795e+02 7.99151063e-01]	[4.77642365e+02 8.93354370e+02 8.24579835e-01]	[4.95658142e+02 8.70130798e+02 7.16029286e-01]
[482.83267212 339.05096436 0.94958657]	[480.29974365 398.20791626 0.94692254]	[421.14755249 400.70352173 0.87923038]	[400.72299194 498.16699219 0.89092922]	[398.04150391 582.88659668 0.92369413]	[541.73760986 398.05020142 0.87822688]	[562.36730957 485.39123535 0.9005388 ]	[580.32867432 567.53637695 0.88804454]	[490.48757935 582.96710205 0.73380923]	[454.54949951 588.02166748 0.71710479]	[477.58947754 729.07086182 0.84951073]	[4.87952850e+02 8.57382202e+02 8.05784941e-01]	[526.4967041 580.33074951 0.7379601 ]	[562.36108398 724.02331543 0.84598809]	[544.27832031 788.1315918 0.89877838]	[469.99511719 323.72827148 0.85318196]	[498.24075317 323.78509521 0.87800354]	[446.94805908 323.80429077 0.76251119]	[516.12121582 323.82711792 0.63064104]	[5.44343384e+02 8.44590149e+02 7.24538445e-01]	[5.62303345e+02 8.31837769e+02 6.91450834e-01]	[5.29006897e+02 7.88014954e+02 7.20205784e-01]	[4.95630493e+02 8.95934204e+02 7.92704701e-01]	[4.77634521e+02 8.93362549e+02 8.17392409e-01]	[4.95688904e+02 8.70192139e+02 7.15774357e-01]
[480.28311157 339.06484985 0.95179594]	[477.74124146 398.21109009 0.92337632]	[418.6401062 400.71139526 0.86881 ]	[400.6550293 498.21310425 0.90127301]	[398.04202271 582.9744873 0.92665339]	[539.17700195 398.04721069 0.84769434]	[562.32171631 485.37322998 0.8980217 ]	[580.33990479 567.50933838 0.89026451]	[485.47311401 582.92889404 0.75261205]	[449.44143677 587.99517822 0.72324663]	[475.11685181 729.10974121 0.83521616]	[4.85501190e+02 8.59971313e+02 8.05213571e-01]	[526.39416504 580.2925415 0.75154436]	[562.21026611 718.86053467 0.80003297]	[541.73748779 767.54296875 0.8820309 ]	[464.85626221 323.72503662 0.87770379]	[493.13208008 323.73913574 0.83615351]	[444.29510498 323.8314209 0.78915381]	[508.48095703 323.73764038 0.61700523]	[5.26513184e+02 8.23995056e+02 8.16954017e-01]	[5.44427307e+02 8.13794678e+02 7.92058587e-01]	[526.4319458 759.9473877 0.76372445]	[4.95655243e+02 8.95984497e+02 7.75140584e-01]	[4.77666870e+02 8.93433472e+02 8.11138153e-01]	[4.93097839e+02 8.72704712e+02 7.32983172e-01]
[480.23001099 339.09906006 0.95593202]	[477.70269775 398.22354126 0.92273581]	[418.59988403 400.72698975 0.86383903]	[400.62203979 498.26046753 0.90474027]	[398.03408813 582.9887085 0.92607927]	[536.7265625 398.04818726 0.84631056]	[562.31115723 485.44729614 0.89094126]	[580.35009766 567.51519775 0.89160025]	[485.46231079 582.92114258 0.75959611]	[446.97491455 587.98303223 0.72714132]	[475.12213135 729.06732178 0.83771044]	[4.85495209e+02 8.60001648e+02 8.05257320e-01]	[524.02380371 580.27325439 0.75413024]	[562.21759033 718.8494873 0.80719048]	[539.2713623 762.48498535 0.83336145]	[462.44979858 323.77767944 0.88323438]	[493.04086304 323.78323364 0.82996154]	[441.93170166 323.83078003 0.79251897]	[506.00665283 323.73687744 0.63860649]	[526.48394775 816.39538574 0.8357445 ]	[544.36175537 811.23669434 0.81854713]	[523.94952393 752.2857666 0.83228165]	[4.95645264e+02 8.98415222e+02 7.76674330e-01]	[4.77668243e+02 8.93441284e+02 8.13269734e-01]	[4.93101685e+02 8.72724609e+02 7.35554814e-01]
[480.18869019 339.1048584 0.95908523]	[477.64553833 398.23309326 0.91785586]	[418.55673218 400.73104858 0.85910898]	[400.61367798 500.68041992 0.91063774]	[398.02764893 585.33740234 0.92468071]	[536.66363525 398.0458374 0.84306866]	[562.28009033 485.38201904 0.89281923]	[580.34741211 567.51037598 0.8923679 ]	[485.47235107 582.89245605 0.75724721]	[449.43765259 585.56140137 0.72835064]	[475.15658569 729.04852295 0.840249 ]	[4.85476257e+02 8.62486572e+02 8.04988563e-01]	[524.02020264 580.24285889 0.75195003]	[562.21411133 716.2677002 0.81583571]	[539.18084717 757.33319092 0.81499493]	[462.39788818 323.80184937 0.89298469]	[490.51040649 323.79336548 0.8326298 ]	[441.8788147 326.3258667 0.79120475]	[505.96359253 323.78378296 0.62708288]	[523.93365479 811.32653809 0.92135793]	[541.84710693 808.69659424 0.87541711]	[523.89172363 749.75756836 0.86245906]	[4.95643616e+02 8.95987122e+02 7.79927194e-01]	[4.77663849e+02 8.93431580e+02 8.16550851e-01]	[4.93088806e+02 8.72735840e+02 7.37033069e-01]
[480.15707397 339.13391113 0.95497781]	[475.16094971 398.25216675 0.90768838]	[416.09814453 400.76171875 0.85202622]	[400.61657715 500.67837524 0.91203308]	[398.01913452 585.36157227 0.92032349]	[534.15960693 398.04718018 0.83978981]	[562.24993896 485.46298218 0.87307751]	[580.3538208 567.53765869 0.88583535]	[485.45605469 582.92700195 0.75800514]	[446.97717285 587.99249268 0.72626752]	[475.16229248 729.06396484 0.83985603]	[4.85485962e+02 8.62511047e+02 8.05303454e-01]	[524.01171875 580.26916504 0.75337809]	[559.8147583 718.85546875 0.81725836]	[534.10491943 757.31054688 0.79431635]	[462.35253906 326.29983521 0.89420372]	[488.00021362 326.29251099 0.83476186]	[441.83120728 326.37731934 0.79706252]	[505.91177368 323.82717896 0.6427862 ]	[523.91564941 811.26660156 0.92101055]	[541.769104 808.62597656 0.86786032]	[523.80145264 749.68096924 0.869739 ]	[4.95637421e+02 8.98413757e+02 7.74101555e-01]	[4.77669342e+02 8.93439331e+02 8.09392571e-01]	[4.93115540e+02 8.72758179e+02 7.40496516e-01]
[477.74130249 339.12597656 0.94627517]	[475.11956787 398.2512207 0.90218979]	[416.05422974 400.74514771 0.84682006]	[398.26855469 500.67126465 0.91495275]	[395.64752197 585.36962891 0.91550493]	[534.128479 398.06411743 0.84042859]	[562.24560547 485.48736572 0.86876178]	[580.31976318 567.53814697 0.88372725]	[485.42776489 582.92852783 0.76345694]	[446.94989014 587.99572754 0.72945315]	[475.14419556 729.06402588 0.83513004]	[4.85499237e+02 8.62501892e+02 7.99461842e-01]	[523.99542236 580.26580811 0.75746489]	[559.7701416 716.32647705 0.81446016]	[529.0133667 754.75158691 0.8145597 ]	[462.29574585 326.31292725 0.89609861]	[487.92901611 326.29800415 0.84004295]	[441.80752563 328.85003662 0.80017543]	[505.87557983 323.81640625 0.67630804]	[523.84674072 808.75317383 0.90868592]	[539.24615479 806.08966064 0.81420898]	[521.32385254 747.17590332 0.85290211]	[4.95618042e+02 8.98432556e+02 7.69966424e-01]	[4.77658295e+02 8.93449768e+02 8.04056346e-01]	[4.95609161e+02 8.72752441e+02 7.33554721e-01]
[477.69506836 339.15423584 0.94072008]	[475.09609985 398.26000977 0.90074438]	[416.03829956 400.72952271 0.84496099]	[398.25057983 500.65686035 0.91472828]	[395.62237549 585.33886719 0.91182685]	[534.10430908 398.08059692 0.84279668]	[562.23522949 487.9251709 0.8648622 ]	[580.26312256 567.50799561 0.88065469]	[485.35287476 582.91387939 0.7767536 ]	[444.44180298 585.55914307 0.74165791]	[475.17007446 729.07843018 0.83294958]	[4.85498993e+02 8.62495178e+02 8.00785303e-01]	[523.95257568 580.25561523 0.76461929]	[559.71704102 718.82165527 0.81122094]	[526.48693848 749.77636719 0.84699982]	[462.2338562 326.38037109 0.89934522]	[485.45571899 326.35305786 0.85387194]	[441.77252197 331.43011475 0.81633919]	[503.46582031 326.30249023 0.70898139]	[523.79736328 806.09814453 0.83915961]	[5.36645386e+02 7.98430359e+02 7.32679784e-01]	[521.25323486 746.98718262 0.83434331]	[4.95637909e+02 8.98421631e+02 7.70861924e-01]	[4.77669189e+02 8.93442810e+02 8.03501904e-01]	[4.93128937e+02 8.72728210e+02 7.33636796e-01]
[477.65194702 339.18682861 0.92910683]	[475.0692749 400.61386108 0.89782619]	[413.59512329 400.76672363 0.84057474]	[398.22521973 500.6913147 0.91894013]	[395.5737915 585.3536377 0.89882451]	[531.60742188 398.09732056 0.84429884]	[559.84405518 485.45498657 0.86360925]	[580.21472168 567.52709961 0.86655033]	[482.91271973 582.91455078 0.79042131]	[444.34060669 585.5557251 0.75475419]	[475.16567993 729.11639404 0.82704407]	[4.85483582e+02 8.60005249e+02 7.98791409e-01]	[523.90533447 580.26739502 0.76662004]	[557.18103027 718.87182617 0.79574132]	[524.01202393 749.74945068 0.86546916]	[462.19638062 328.89004517 0.90059501]	[485.41088867 328.85360718 0.86246437]	[441.74801636 333.92459106 0.82299995]	[503.43527222 326.31652832 0.72783625]	[521.30853271 806.10736084 0.85333735]	[5.29020874e+02 7.98429016e+02 7.36985862e-01]	[521.20544434 744.55725098 0.80827141]	[4.95629059e+02 8.98432556e+02 7.71489978e-01]	[4.77652618e+02 8.93442688e+02 7.99469352e-01]	[4.93121094e+02 8.72710754e+02 7.26783872e-01]
[477.6187439 339.21484375 0.92029488]	[472.5609436 400.63623047 0.89510208]	[413.53015137 400.79760742 0.83437765]	[398.209198 500.69622803 0.91988766]	[395.52218628 582.97705078 0.890558 ]	[531.57385254 398.11859131 0.84710896]	[559.79675293 485.43417358 0.85705256]	[577.70788574 567.5211792 0.85391045]	[482.89276123 582.90991211 0.79567111]	[444.32025146 585.54089355 0.76006871]	[475.0965271 729.13458252 0.81735277]	[4.85486938e+02 8.59947510e+02 7.99914896e-01]	[523.88781738 580.2734375 0.76943898]	[554.63916016 718.8616333 0.79105049]	[523.90594482 749.75201416 0.89577341]	[459.85345459 328.90396118 0.90108192]	[485.3843689 328.88543701 0.8681705 ]	[441.71975708 331.48873901 0.81434536]	[503.4012146 326.32849121 0.72888619]	[518.72961426 806.06005859 0.84192449]	[5.24006653e+02 7.98390442e+02 7.68869400e-01]	[518.74481201 746.97692871 0.79018468]	[4.95623230e+02 8.98422729e+02 7.77132273e-01]	[4.77644623e+02 8.93434448e+02 8.08899045e-01]	[4.93122620e+02 8.70293762e+02 7.16292679e-01]
[477.5994873 339.23251343 0.9135865 ]	[470.04006958 400.65927124 0.89400262]	[411.02001953 400.84094238 0.8274219 ]	[398.20568848 500.71514893 0.92253709]	[395.5133667 585.35626221 0.89002424]	[531.53845215 398.13092041 0.84743726]	[559.75628662 485.43319702 0.85115355]	[575.15765381 567.5043335 0.85067308]	[482.91461182 582.94189453 0.78988409]	[444.35562134 587.97497559 0.74904013]	[472.60238647 729.15802002 0.81202638]	[4.85493866e+02 8.59956055e+02 7.99019396e-01]	[523.89459229 580.30450439 0.7716943 ]	[552.08081055 721.38659668 0.79822493]	[523.82165527 749.67303467 0.91905844]	[459.82196045 328.92477417 0.90156639]	[485.36080933 328.90292358 0.87264866]	[441.66122437 331.48852539 0.81639642]	[503.37506104 326.33972168 0.70362365]	[518.66998291 806.05432129 0.82771134]	[5.23947937e+02 7.98355042e+02 7.75934279e-01]	[518.68835449 744.49938965 0.77544063]	[4.93127136e+02 8.98429077e+02 7.76514471e-01]	[4.77612885e+02 8.93433899e+02 8.10917854e-01]	[4.95617188e+02 8.70301331e+02 7.11021602e-01]
[475.14471436 339.2805481 0.89962053]	[470.02401733 400.6583252 0.89507031]	[411.00247192 400.84259033 0.82757169]	[398.18936157 500.70999146 0.92021608]	[395.50759888 585.37060547 0.89058971]	[529.05725098 398.12051392 0.84965062]	[559.71911621 485.40939331 0.84971112]	[572.66296387 567.5065918 0.84955227]	[482.93765259 582.97155762 0.78480983]	[444.38711548 588.0090332 0.74031359]	[472.52389526 731.66174316 0.782619 ]	[4.85483582e+02 8.59953308e+02 7.99506366e-01]	[523.90557861 580.331604 0.77429867]	[549.57232666 721.37286377 0.8011781 ]	[523.75012207 749.68579102 0.92226714]	[459.77926636 331.44662476 0.91090024]	[482.96160889 331.39584351 0.88226146]	[439.30990601 333.98095703 0.82055068]	[503.33517456 326.34555054 0.70817465]	[5.16162476e+02 8.06046936e+02 7.95213342e-01]	[5.23830872e+02 7.98365479e+02 7.72879422e-01]	[516.13891602 744.53295898 0.75380957]	[4.93115906e+02 8.98437012e+02 7.74773061e-01]	[4.77597748e+02 8.93434509e+02 8.06638956e-01]	[4.95618958e+02 8.70282166e+02 7.08794177e-01]
[475.08447266 341.66964722 0.88764936]	[469.9621582 400.65322876 0.89676625]	[410.97323608 400.840271 0.82695299]	[398.16384888 500.75970459 0.92835164]	[393.07949829 585.35748291 0.88686204]	[528.96759033 398.09976196 0.85494381]	[559.69342041 485.40829468 0.8470965 ]	[572.63452148 567.48571777 0.85283971]	[482.9526062 585.37536621 0.7826528 ]	[444.39324951 588.02624512 0.73792231]	[470.04241943 731.73681641 0.77823991]	[4.85476257e+02 8.59929749e+02 8.01832914e-01]	[523.91833496 580.33557129 0.77395558]	[549.5614624 721.42468262 0.80753434]	[521.3927002 749.65344238 0.91878223]	[459.74514771 331.48962402 0.91463083]	[482.91601562 331.44934082 0.89394259]	[439.27212524 333.98825073 0.81495255]	[503.26998901 328.85464478 0.72916043]	[5.13629089e+02 8.03547180e+02 7.75498211e-01]	[5.21408325e+02 7.95838501e+02 7.82787859e-01]	[5.13590210e+02 7.44467529e+02 7.33307123e-01]	[4.93084625e+02 8.98427612e+02 7.72959054e-01]	[4.75153564e+02 8.93423584e+02 8.03844154e-01]	[4.95622253e+02 8.70259094e+02 7.13979006e-01]
[472.56555176 341.71255493 0.87669289]	[467.49151611 400.66915894 0.89698434]	[408.46990967 400.84851074 0.8270371 ]	[398.1522522 500.79888916 0.9301883 ]	[393.06695557 585.37225342 0.88641077]	[526.54138184 398.13043213 0.86347789]	[557.25048828 485.42874146 0.8427788 ]	[572.64306641 567.49041748 0.85366023]	[485.35516357 585.4239502 0.78036183]	[446.87960815 588.0614624 0.72435522]	[472.51809692 731.75115967 0.78671658]	[4.85467590e+02 8.57424438e+02 8.10453653e-01]	[523.93621826 582.81219482 0.78113639]	[549.54138184 723.89788818 0.81183738]	[521.41625977 749.67645264 0.92074728]	[459.69680786 333.94299316 0.91285956]	[482.87161255 331.50601196 0.90324199]	[439.21655273 334.04168701 0.8186872 ]	[500.8821106 331.45645142 0.76590717]	[5.13567627e+02 8.03547974e+02 7.72234797e-01]	[5.21371643e+02 7.95844116e+02 7.83827186e-01]	[5.13636902e+02 7.44493530e+02 7.31155515e-01]	[4.93117706e+02 8.95971252e+02 7.82109201e-01]	[4.77602234e+02 8.93388611e+02 8.17558646e-01]	[4.95598633e+02 8.70198242e+02 7.13523269e-01]
[472.54351807 341.74960327 0.87223703]	[467.4367981 400.68847656 0.90030956]	[405.92456055 403.24484253 0.82614785]	[398.12475586 500.83343506 0.93226445]	[393.02496338 585.43963623 0.87918788]	[526.51501465 398.13748169 0.87153906]	[557.246521 485.44552612 0.83952177]	[575.15087891 567.49237061 0.85277492]	[485.35305786 585.40289307 0.78085864]	[446.87826538 588.03948975 0.72886342]	[472.515625 731.73547363 0.78336716]	[4.85457550e+02 8.57431274e+02 8.13500106e-01]	[523.94134521 582.79425049 0.77643853]	[549.57598877 721.44616699 0.80880457]	[521.38537598 749.67858887 0.91600633]	[459.66317749 333.9670105 0.91362488]	[482.85577393 333.92694092 0.9099288 ]	[439.14129639 334.05844116 0.80357468]	[500.85379028 331.44061279 0.72676933]	[5.11079681e+02 8.06015381e+02 7.80343175e-01]	[5.21355713e+02 7.95885071e+02 7.86167622e-01]	[5.13584106e+02 7.44500793e+02 7.17732430e-01]	[4.93102081e+02 8.95983215e+02 7.83446372e-01]	[4.77592133e+02 8.93399475e+02 8.18498254e-01]	[4.93132141e+02 8.70201904e+02 7.17672169e-01]
[469.99981689 341.73678589 0.87221318]	[467.40737915 400.65844727 0.90353763]	[405.91027832 400.84500122 0.83363241]	[398.0977478 500.84179688 0.93043578]	[393.02355957 585.4755249 0.87699097]	[526.4642334 398.11160278 0.87418044]	[557.22967529 485.43212891 0.84171456]	[575.23712158 567.46356201 0.86019063]	[485.36343384 585.39923096 0.78232646]	[446.88922119 588.03863525 0.72982383]	[470.04653931 731.77001953 0.78047782]	[4.85467651e+02 8.59928711e+02 8.09445798e-01]	[523.95349121 582.78948975 0.77643085]	[552.07421875 721.41552734 0.80634612]	[521.4163208 749.65136719 0.92002577]	[459.62466431 333.96130371 0.90331453]	[482.80267334 333.94622803 0.91631496]	[439.09017944 334.04977417 0.79817343]	[500.82495117 333.92236328 0.74120051]	[5.13581665e+02 8.05999756e+02 7.48645484e-01]	[5.21348206e+02 7.95866699e+02 7.66430557e-01]	[5.13624023e+02 7.44455505e+02 7.20654547e-01]	[4.93124084e+02 8.95935791e+02 7.91117489e-01]	[4.77621796e+02 8.93367188e+02 8.35829794e-01]	[4.93113464e+02 8.70251099e+02 7.16575921e-01]
[467.47183228 341.70779419 0.88215315]	[464.9151001 400.6242981 0.91056299]	[405.84368896 400.83303833 0.84377217]	[398.06576538 500.84170532 0.93162936]	[392.98226929 585.52197266 0.86630189]	[526.39916992 398.06356812 0.86916888]	[557.20776367 485.35858154 0.84522128]	[577.7923584 565.0324707 0.87753344]	[485.35067749 582.93786621 0.78971362]	[446.89126587 587.97375488 0.7389133 ]	[472.53097534 731.69329834 0.78836781]	[4.85462921e+02 8.57418518e+02 8.14007998e-01]	[523.95422363 580.31103516 0.77744973]	[554.68280029 721.38671875 0.80558527]	[521.44134521 749.61572266 0.92285138]	[457.21350098 333.92388916 0.8943224 ]	[482.7515564 333.92337036 0.91149831]	[436.64520264 333.99993896 0.76949143]	[500.78991699 331.41436768 0.72138792]	[5.13638794e+02 8.06000854e+02 7.74452806e-01]	[5.21405579e+02 7.95870361e+02 7.71691918e-01]	[516.12921143 741.9887085 0.74367017]	[4.93124084e+02 8.95907532e+02 7.97929347e-01]	[4.77626404e+02 8.93341492e+02 8.46199393e-01]	[4.93088196e+02 8.70214539e+02 7.11235285e-01]
[467.39575195 339.29211426 0.90103096]	[464.84127808 398.26748657 0.91617793]	[403.36254883 400.83859253 0.85118455]	[398.01452637 500.87750244 0.92098534]	[392.9694519 585.54644775 0.86168212]	[523.94647217 398.01220703 0.87468988]	[557.24542236 482.956604 0.85083538]	[582.77526855 564.99121094 0.91839474]	[485.35098267 582.90777588 0.78876495]	[446.87161255 585.54187012 0.74225873]	[472.53533936 731.68768311 0.79101396]	[4.85453369e+02 8.57400330e+02 8.15866292e-01]	[523.96606445 580.29003906 0.77201807]	[559.73236084 716.32550049 0.82259202]	[523.7756958 749.62921143 0.92570645]	[457.14074707 331.49295044 0.88543731]	[480.33206177 331.45214844 0.90613526]	[436.5864563 334.01705933 0.7561214 ]	[500.72787476 328.8812561 0.70114547]	[516.13122559 806.04003906 0.81105518]	[5.23838257e+02 7.98363159e+02 7.77812004e-01]	[516.15405273 744.4284668 0.74844921]	[4.93112030e+02 8.95926697e+02 8.01172674e-01]	[4.77625793e+02 8.93353943e+02 8.50501299e-01]	[4.93067505e+02 8.70208008e+02 7.12594628e-01]
[464.91201782 341.67556763 0.91006219]	[462.44522095 398.24359131 0.92026627]	[403.36239624 400.79882812 0.85590249]	[395.6428833 500.87683105 0.91810274]	[390.51296997 585.57745361 0.85642707]	[523.89575195 395.63052368 0.87575644]	[559.73193359 482.97012329 0.87269133]	[582.90643311 564.9005127 0.93593568]	[485.39331055 582.91156006 0.7880007 ]	[446.93450928 585.53924561 0.74015969]	[472.56384277 731.73510742 0.78807503]	[4.85427124e+02 8.57412354e+02 8.21067393e-01]	[523.96740723 580.29217529 0.77412307]	[562.24108887 716.27905273 0.85139543]	[523.78057861 749.55432129 0.93794793]	[457.0696106 333.94415283 0.88284194]	[480.26623535 331.46350098 0.90867746]	[434.09213257 336.46389771 0.76103544]	[500.6769104 328.84796143 0.70592016]	[516.18768311 803.54266357 0.81188953]	[5.23877197e+02 7.95829956e+02 7.89504826e-01]	[516.14477539 741.92712402 0.78391385]	[4.93105164e+02 8.95929504e+02 8.04898381e-01]	[4.77631744e+02 8.93354858e+02 8.55091095e-01]	[4.90573151e+02 8.70208130e+02 7.31798649e-01]
[464.84100342 341.66973877 0.91591406]	[462.38616943 398.2638855 0.9286387 ]	[403.26898193 400.84661865 0.85762143]	[395.63546753 500.8460083 0.91078448]	[390.48620605 585.56506348 0.85920805]	[523.85076904 395.6206665 0.8774147 ]	[559.800354 482.89639282 0.89261311]	[585.44067383 564.92565918 0.9345119 ]	[485.44219971 582.90063477 0.77914286]	[449.46359253 585.54736328 0.73724371]	[472.5652771 731.75531006 0.78538871]	[4.85404663e+02 8.57431763e+02 8.23283553e-01]	[523.98931885 580.25915527 0.76312506]	[562.37359619 713.74359131 0.86185282]	[523.85131836 747.17669678 0.92824054]	[454.56918335 333.94973755 0.87328589]	[480.19219971 331.44744873 0.90252191]	[431.5272522 336.48120117 0.78725547]	[498.25363159 328.85955811 0.71225071]	[5.18664001e+02 8.03492065e+02 7.71624148e-01]	[5.23953186e+02 7.95797607e+02 7.38440335e-01]	[516.20025635 739.4074707 0.78114462]	[4.93092926e+02 8.95939575e+02 8.03350210e-01]	[4.77618805e+02 8.93363892e+02 8.51681590e-01]	[4.90552979e+02 8.70227051e+02 7.36918807e-01]
[464.84127808 341.66964722 0.91580194]	[462.38690186 398.26260376 0.92837787]	[403.26992798 400.84735107 0.85729182]	[395.640625 500.84020996 0.91280174]	[390.49154663 585.55822754 0.86081517]	[523.85070801 395.61663818 0.87675071]	[559.79455566 482.88674927 0.89279538]	[585.4395752 564.92388916 0.93447888]	[485.44967651 582.89611816 0.77794492]	[449.47052002 585.54370117 0.73765248]	[472.56066895 731.75976562 0.78406835]	[4.85400818e+02 8.57442322e+02 8.22852850e-01]	[523.99737549 580.25506592 0.7616874 ]	[562.37164307 713.74865723 0.86163682]	[523.85046387 747.17321777 0.92872322]	[454.568573 333.9510498 0.87312543]	[480.19128418 331.44726562 0.90230864]	[431.52618408 336.48410034 0.7875104 ]	[498.25268555 328.86257935 0.71205068]	[5.18661011e+02 8.03482422e+02 7.68581331e-01]	[5.23949036e+02 7.95789551e+02 7.38689959e-01]	[516.19622803 739.40386963 0.78168422]	[4.93094879e+02 8.95948181e+02 8.02947998e-01]	[4.77619904e+02 8.93371765e+02 8.50779653e-01]	[4.90544739e+02 8.70237244e+02 7.39054441e-01]
[462.39886475 339.27804565 0.93401229]	[462.36068726 398.23614502 0.93213737]	[400.8482666 400.83584595 0.86177689]	[395.61486816 500.82034302 0.90906972]	[390.41653442 585.56744385 0.85664505]	[523.80517578 395.56820679 0.86954379]	[559.80053711 480.3081665 0.90578115]	[588.00811768 562.45288086 0.90997076]	[485.43392944 582.86712646 0.7794078 ]	[449.48834229 585.52111816 0.74356592]	[472.60220337 731.6807251 0.79443341]	[4.85417664e+02 8.57447510e+02 8.18528533e-01]	[523.9420166 577.77075195 0.76531744]	[562.4430542 711.22949219 0.86627579]	[523.93353271 747.17633057 0.9153766 ]	[452.04412842 333.92611694 0.86530471]	[480.12667847 331.42358398 0.89538395]	[431.48849487 336.4604187 0.75662458]	[498.18014526 326.36773682 0.71937376]	[518.75579834 803.47192383 0.82079262]	[5.26463562e+02 7.93345154e+02 7.66629577e-01]	[518.69940186 741.89691162 0.80636585]	[4.93079926e+02 8.95948792e+02 7.99173236e-01]	[4.77613617e+02 8.93372192e+02 8.50011885e-01]	[4.90565704e+02 8.70249939e+02 7.40368724e-01]
[462.36599731 339.29217529 0.93465698]	[462.34707642 398.24612427 0.93664813]	[400.83526611 400.8677063 0.86001432]	[395.61355591 500.82440186 0.90581679]	[387.94528198 587.98620605 0.84817725]	[523.77337646 395.54858398 0.86456621]	[562.26916504 480.32400513 0.91639757]	[590.53924561 562.39031982 0.88480645]	[485.46865845 582.88739014 0.77270341]	[449.52597046 585.54931641 0.73920846]	[475.09237671 731.72485352 0.80072355]	[4.85443573e+02 8.59963501e+02 8.17955375e-01]	[523.98864746 577.77966309 0.75680774]	[564.86968994 711.18963623 0.86235571]	[526.42871094 747.10650635 0.88938957]	[449.51626587 333.9413147 0.86461437]	[477.73928833 331.42694092 0.89225858]	[428.94122314 336.45172119 0.75291729]	[498.11968994 326.32974243 0.70167267]	[521.37536621 803.53521729 0.85373878]	[5.34167297e+02 7.93349304e+02 7.59414136e-01]	[521.1895752 739.37182617 0.81818163]	[4.93090027e+02 8.95948181e+02 7.94649363e-01]	[4.77620483e+02 8.93377319e+02 8.45970273e-01]	[4.93064697e+02 8.70300354e+02 7.48607755e-01]
[462.30200195 341.69338989 0.93181515]	[462.36953735 398.2699585 0.93449694]	[400.85107422 403.26272583 0.85511142]	[395.62661743 503.24133301 0.90674758]	[390.42633057 588.01721191 0.84288466]	[523.7991333 395.56912231 0.86937732]	[562.38232422 480.36154175 0.93262768]	[598.27520752 562.34918213 0.87398708]	[485.49386597 582.87408447 0.77232182]	[449.52667236 585.55084229 0.74032295]	[475.15963745 731.72070312 0.80537158]	[4.85503540e+02 8.62513550e+02 8.04497063e-01]	[524.00616455 577.76550293 0.76104283]	[564.84979248 711.18811035 0.86234856]	[526.50543213 747.17132568 0.87902015]	[449.43203735 333.9894104 0.87096381]	[477.65621948 331.45172119 0.88079345]	[426.45510864 336.52352905 0.7611869 ]	[495.61505127 326.36773682 0.68964201]	[521.41467285 803.51068115 0.84980619]	[5.36696472e+02 7.93341187e+02 7.76830971e-01]	[521.25048828 741.93804932 0.83594054]	[4.93089294e+02 8.98470825e+02 7.73358345e-01]	[4.77602600e+02 8.93449036e+02 8.05739224e-01]	[4.95639679e+02 8.72714966e+02 7.46444762e-01]
[462.29049683 341.72216797 0.92685717]	[462.37905884 400.64395142 0.93445468]	[400.83291626 403.32589722 0.85349882]	[395.64788818 500.85876465 0.91099048]	[390.47039795 588.01867676 0.84277701]	[523.83538818 395.61499023 0.87380457]	[562.40332031 480.34768677 0.93030369]	[598.30438232 562.32849121 0.87371624]	[487.92922974 582.8737793 0.76593941]	[452.03356934 585.5536499 0.73964375]	[477.63879395 731.71600342 0.81247067]	[4.87930969e+02 8.65079529e+02 8.05379033e-01]	[524.00958252 577.75531006 0.75874954]	[562.46099854 711.21691895 0.86094213]	[526.46148682 749.58355713 0.88314104]	[446.96728516 334.01815796 0.87716722]	[477.62796021 331.474823 0.87486929]	[426.44042969 336.55154419 0.77129459]	[495.58728027 326.37704468 0.68921202]	[521.40655518 803.54492188 0.86982024]	[5.36658203e+02 7.95798035e+02 7.75653064e-01]	[521.22546387 744.43652344 0.8300702 ]	[4.95598785e+02 8.98444580e+02 7.64015317e-01]	[4.77650635e+02 8.93444580e+02 7.97168493e-01]	[4.95649933e+02 8.72806396e+02 7.38543987e-01]
[462.28579712 341.76254272 0.92136264]	[462.4029541 400.69235229 0.93079847]	[400.85406494 403.3812561 0.84383607]	[395.64160156 503.30325317 0.90304804]	[390.49584961 588.04107666 0.84018332]	[523.87384033 398.03607178 0.87935966]	[562.38409424 480.3109436 0.92245591]	[598.3125 562.34729004 0.87792921]	[487.92391968 582.89434814 0.76606011]	[452.02850342 587.97515869 0.73494959]	[477.62640381 731.74291992 0.80209166]	[4.87964996e+02 8.65045654e+02 7.97491729e-01]	[524.01116943 577.78594971 0.75978589]	[562.3215332 713.71990967 0.84779209]	[526.41137695 747.12719727 0.87763911]	[446.96047974 334.04187012 0.87952602]	[477.63223267 333.9296875 0.87871742]	[426.42001343 336.5324707 0.76320016]	[495.6192627 326.37884521 0.68760985]	[521.26611328 803.53045654 0.83424407]	[5.31536377e+02 7.95813171e+02 7.34645844e-01]	[521.22949219 741.88421631 0.80462253]	[4.93126740e+02 8.98434021e+02 7.60115623e-01]	[4.77639923e+02 8.93436829e+02 7.93226659e-01]	[4.95689697e+02 8.72803528e+02 7.29250312e-01]
[462.30023193 341.77700806 0.91952938]	[462.40933228 400.73092651 0.92630655]	[400.86737061 405.84420776 0.83716387]	[398.00454712 503.31704712 0.9047991 ]	[393.0128479 588.03826904 0.84600955]	[523.89978027 398.07531738 0.88231564]	[562.38116455 480.30569458 0.92299604]	[598.3104248 562.34991455 0.87747717]	[487.93154907 582.91662598 0.76656163]	[452.046875 587.99163818 0.7330547 ]	[477.61730957 731.76812744 0.80026305]	[4.87992157e+02 8.62570007e+02 7.93714345e-01]	[524.01605225 580.26550293 0.76240152]	[559.77197266 716.34130859 0.82609767]	[523.99273682 749.56427002 0.88485163]	[449.43612671 334.05358887 0.8772068 ]	[477.65875244 333.95397949 0.88695371]	[426.4133606 336.53634644 0.76105541]	[495.64425659 328.88644409 0.68260974]	[521.2399292 803.53839111 0.84195721]	[5.28990723e+02 7.95809998e+02 7.50080645e-01]	[521.19506836 741.96173096 0.7984935 ]	[4.93086212e+02 8.98413330e+02 7.61715889e-01]	[4.77613190e+02 8.93414795e+02 7.96548128e-01]	[4.98169739e+02 8.72793884e+02 7.34296918e-01]
[462.31570435 341.80279541 0.91273117]	[462.44232178 400.74343872 0.9203884 ]	[403.29321289 405.82565308 0.8342306 ]	[398.03616333 503.33502197 0.90823984]	[393.02218628 588.06500244 0.84095418]	[523.93011475 398.11166382 0.88523221]	[562.38452148 480.3253479 0.92076039]	[598.23669434 562.39819336 0.87317872]	[485.48873901 582.91546631 0.76994663]	[452.00561523 587.99737549 0.73177797]	[477.61578369 731.7409668 0.79853475]	[4.87995331e+02 8.62524170e+02 7.89646804e-01]	[523.9989624 580.28039551 0.76343912]	[554.61645508 721.46130371 0.80461061]	[523.87042236 749.65093994 0.90626216]	[449.49633789 336.43515015 0.88122678]	[477.66552734 334.00878906 0.89730436]	[428.91442871 336.51583862 0.75676763]	[495.67294312 328.90274048 0.72234869]	[518.72399902 803.48492432 0.83332616]	[5.24004456e+02 7.93354492e+02 7.86314189e-01]	[518.71710205 744.49249268 0.77233183]	[4.93102936e+02 8.95980835e+02 7.63760328e-01]	[4.77622894e+02 8.93404297e+02 7.99832284e-01]	[4.98166321e+02 8.72753235e+02 7.25383461e-01]
[462.32839966 341.82519531 0.9059 ]	[464.83865356 400.75460815 0.91800904]	[403.33029175 403.39660645 0.83384496]	[398.09066772 503.43664551 0.90583396]	[393.02548218 588.00201416 0.84921241]	[523.96844482 398.15582275 0.88741225]	[562.38061523 482.74081421 0.92306799]	[595.68670654 562.41882324 0.86848283]	[485.47088623 582.94073486 0.77063358]	[449.51391602 588.0123291 0.72813958]	[477.60205078 731.72460938 0.79727477]	[4.87990967e+02 8.62489685e+02 7.90080845e-01]	[523.99664307 580.31103516 0.76325059]	[549.55908203 723.93572998 0.8078531 ]	[523.76519775 749.65472412 0.90858805]	[451.98434448 336.46850586 0.88796902]	[477.66271973 334.02658081 0.89812177]	[428.97219849 336.52514648 0.75164938]	[495.67739868 328.88150024 0.72807926]	[516.21636963 803.5111084 0.83139241]	[523.9006958 795.78594971 0.80815518]	[5.16186035e+02 7.44486511e+02 7.23698080e-01]	[4.93128296e+02 8.95960754e+02 7.64044404e-01]	[4.77638336e+02 8.93393555e+02 8.03332746e-01]	[4.98156342e+02 8.72724792e+02 7.21893370e-01]
[462.35806274 344.27633667 0.89958942]	[464.86538696 400.75442505 0.91501302]	[403.35482788 403.38647461 0.8322317 ]	[398.13204956 503.34777832 0.91819853]	[395.49398804 585.53686523 0.8777768 ]	[523.98681641 398.1651001 0.88861883]	[562.37194824 482.78466797 0.92642301]	[590.63800049 564.81988525 0.87354362]	[485.46322632 582.95770264 0.7710073 ]	[449.50177002 588.01690674 0.72721332]	[475.14224243 731.75952148 0.77394527]	[4.88001892e+02 8.60000305e+02 7.90394723e-01]	[523.98901367 580.3458252 0.76523411]	[547.05358887 724.00061035 0.81868201]	[521.29388428 749.7121582 0.84894824]	[452.04360962 336.50170898 0.89990658]	[477.69830322 334.07116699 0.90874648]	[431.49874878 336.55123901 0.7351892 ]	[498.1156311 331.42285156 0.72723037]	[5.16120117e+02 8.03529724e+02 7.63362825e-01]	[5.21362366e+02 7.95795593e+02 7.84384370e-01]	[5.11050873e+02 7.44510254e+02 6.28934026e-01]	[4.93112885e+02 8.95955444e+02 7.64462769e-01]	[4.77615784e+02 8.93387268e+02 8.03596854e-01]	[4.98178314e+02 8.72698914e+02 7.18206763e-01]
[462.38937378 344.31500244 0.89342922]	[464.88412476 400.77947998 0.90925884]	[403.36013794 405.83813477 0.82603592]	[398.16131592 503.33398438 0.92076498]	[395.54663086 585.54162598 0.88934875]	[524.01550293 398.18188477 0.88438952]	[562.36248779 482.84680176 0.93132085]	[590.57952881 564.88616943 0.87589055]	[485.45028687 585.36962891 0.76892787]	[449.4593811 588.02374268 0.72517169]	[475.17749023 734.21099854 0.77195859]	[4.87995605e+02 8.62496277e+02 7.92167664e-01]	[523.98095703 582.78674316 0.7636764 ]	[546.98254395 724.01275635 0.83017385]	[521.29180908 749.56317139 0.84511018]	[452.0675354 336.54180908 0.9057216 ]	[477.73309326 336.45324707 0.91739476]	[431.51806641 336.64025879 0.73321891]	[498.1882019 331.49935913 0.73053026]	[5.11065216e+02 8.00977722e+02 7.08950877e-01]	[5.21299561e+02 7.93325745e+02 7.55143642e-01]	[5.11077545e+02 7.41900696e+02 6.26284778e-01]	[4.93129486e+02 8.95943787e+02 7.66102910e-01]	[4.77630554e+02 8.93384521e+02 8.06690037e-01]	[4.98164062e+02 8.72711731e+02 7.24800527e-01]
[462.40109253 346.831604 0.88477999]	[464.9019165 400.81381226 0.90402257]	[403.36798096 405.87585449 0.82018399]	[398.16525269 503.31072998 0.9220832 ]	[395.5451355 585.53649902 0.89007771]	[526.41369629 398.224823 0.88540721]	[562.32800293 482.90066528 0.92019802]	[590.53759766 564.98052979 0.87264591]	[485.4079895 585.38348389 0.77441347]	[446.96051025 588.03094482 0.72550344]	[475.16296387 736.80609131 0.76803327]	[4.87964661e+02 8.62501648e+02 7.97973573e-01]	[523.94390869 582.79125977 0.77234006]	[546.95715332 726.44818115 0.83774787]	[521.22845459 749.66827393 0.82469803]	[452.07931519 336.57574463 0.90794706]	[480.1161499 336.49673462 0.93067974]	[434.02615356 336.66403198 0.74653572]	[498.22781372 333.96047974 0.76319826]	[5.11077576e+02 8.03494568e+02 7.25680232e-01]	[5.21244629e+02 7.95812195e+02 7.49002218e-01]	[5.11018890e+02 7.44420349e+02 6.11784816e-01]	[4.93097931e+02 8.95972595e+02 7.63536572e-01]	[4.77593658e+02 8.93406311e+02 7.99807012e-01]	[4.98162445e+02 8.72702759e+02 7.27584720e-01]
[462.43334961 346.89260864 0.87608272]	[464.93530273 400.84591675 0.89526153]	[403.39529419 405.90209961 0.81323707]	[398.16586304 503.32012939 0.91961354]	[395.5519104 585.54241943 0.88892084]	[526.44586182 398.27255249 0.88727677]	[562.31811523 485.34381104 0.91021079]	[588.09655762 567.45483398 0.86716026]	[485.42822266 585.41882324 0.77477038]	[449.44897461 588.0692749 0.72236252]	[475.15875244 736.82092285 0.7716046 ]	[4.85494843e+02 8.60006470e+02 8.06251168e-01]	[523.95300293 582.84002686 0.77972573]	[544.50146484 726.50061035 0.84839737]	[521.24078369 749.65789795 0.82207191]	[454.54840088 336.60928345 0.91170716]	[480.16088867 336.52163696 0.94248474]	[431.56271362 336.67880249 0.75975275]	[498.25653076 333.98562622 0.76177007]	[5.11009033e+02 8.00998474e+02 7.27655649e-01]	[5.21195740e+02 7.95799561e+02 7.44583130e-01]	[5.11065002e+02 7.44431152e+02 6.19638920e-01]	[4.93123993e+02 8.95977905e+02 7.76673555e-01]	[4.77620239e+02 8.93426758e+02 8.15762639e-01]	[4.95659088e+02 8.70306763e+02 7.25605965e-01]
[464.82415771 349.4230957 0.87536269]	[464.93292236 400.85412598 0.89316553]	[403.39727783 405.91430664 0.80952024]	[398.17416382 503.33950806 0.91961807]	[395.53915405 585.55987549 0.88184917]	[526.46453857 400.62319946 0.88704318]	[562.33239746 485.41433716 0.90433741]	[588.06970215 567.57037354 0.85678566]	[485.4230957 585.45239258 0.77549762]	[449.44247437 588.09875488 0.71938515]	[477.60684204 739.34710693 0.77453929]	[4.85491760e+02 8.62519348e+02 8.07280421e-01]	[523.95098877 582.88092041 0.7839058 ]	[544.50878906 726.51708984 0.86156601]	[521.17614746 749.65753174 0.82026142]	[454.55755615 336.63677979 0.91619623]	[480.21350098 336.56134033 0.9560771 ]	[431.5456543 336.67242432 0.7293582 ]	[500.64718628 334.03561401 0.72450078]	[5.11033386e+02 8.03508301e+02 7.13079572e-01]	[5.21192871e+02 7.95846313e+02 7.24413633e-01]	[5.08506287e+02 7.44438171e+02 6.24358177e-01]	[4.95598999e+02 8.95977600e+02 7.70969868e-01]	[4.77621704e+02 8.93436462e+02 8.09577167e-01]	[4.95637054e+02 8.72701904e+02 7.23947823e-01]
[464.8835144 349.45755005 0.87187403]	[464.94924927 400.86935425 0.88853496]	[405.84066772 405.92871094 0.80526143]	[398.17538452 503.34985352 0.91958869]	[395.50924683 585.58569336 0.86969846]	[526.46990967 400.65158081 0.88781774]	[562.32354736 485.41415405 0.90664816]	[588.06408691 570.09686279 0.84921247]	[485.41549683 585.46313477 0.7766819 ]	[449.43612671 588.10003662 0.71950036]	[477.61761475 736.81713867 0.77397263]	[4.85484863e+02 8.60008911e+02 8.06870997e-01]	[523.93774414 582.90142822 0.78591979]	[544.47589111 726.51794434 0.86605483]	[521.15435791 749.67828369 0.81012267]	[454.62194824 336.68209839 0.92672491]	[480.24084473 336.57809448 0.96095252]	[434.05133057 339.04788208 0.73561072]	[500.67410278 333.99682617 0.71414006]	[5.08512329e+02 8.03522339e+02 7.13290989e-01]	[5.18763794e+02 7.95880066e+02 7.17727184e-01]	[5.08503113e+02 7.44466309e+02 6.15183055e-01]	[4.95606628e+02 8.95964355e+02 7.75637209e-01]	[4.77629547e+02 8.93418579e+02 8.12283814e-01]	[4.95623077e+02 8.70296875e+02 7.19804287e-01]
[464.90454102 351.92544556 0.87120408]	[464.96853638 403.2543335 0.8821823 ]	[405.85577393 408.4046936 0.80325866]	[398.17092896 503.33865356 0.92031944]	[393.06768799 585.59625244 0.85891211]	[526.50134277 400.67935181 0.88225549]	[562.31274414 485.37905884 0.91038674]	[588.05859375 572.62512207 0.85031724]	[485.38375854 585.47857666 0.78072518]	[446.94094849 588.09820557 0.72323549]	[475.1541748 736.82495117 0.76415879]	[4.85496460e+02 8.59982788e+02 8.05712879e-01]	[523.92358398 582.91973877 0.79000622]	[544.4463501 726.57037354 0.86897111]	[518.77764893 749.75689697 0.804362 ]	[454.64709473 336.693573 0.92737877]	[480.26367188 336.60638428 0.96639687]	[434.072052 339.09979248 0.74215037]	[500.68984985 336.50720215 0.73201108]	[5.08465210e+02 8.03568115e+02 7.28102446e-01]	[5.18711182e+02 7.98394287e+02 7.22249150e-01]	[5.08475708e+02 7.44535522e+02 6.26569331e-01]	[4.95594421e+02 8.95970337e+02 7.76815355e-01]	[4.77631165e+02 8.93422546e+02 8.16626430e-01]	[4.95646973e+02 8.70277466e+02 7.16446996e-01]
[464.93161011 351.96118164 0.87126237]	[467.39877319 403.29370117 0.87734151]	[405.85974121 408.45846558 0.80159688]	[398.15960693 503.3710022 0.91449398]	[393.06246948 588.03381348 0.84756482]	[526.53991699 400.71276855 0.87297869]	[562.31329346 485.4274292 0.90378296]	[588.05395508 575.14471436 0.85053706]	[485.3890686 585.52734375 0.77407265]	[446.95132446 590.58880615 0.7172575 ]	[475.11386108 736.84069824 0.75838304]	[4.85499146e+02 8.59973450e+02 8.06077421e-01]	[523.92883301 582.96478271 0.7854265 ]	[544.44329834 726.60638428 0.87417698]	[518.74884033 752.20196533 0.78957075]	[457.06567383 336.70700073 0.92322892]	[480.30673218 336.62646484 0.96537966]	[434.08413696 339.14315796 0.7317431 ]	[500.72512817 336.5657959 0.74118215]	[5.08447052e+02 8.06036194e+02 7.32528925e-01]	[5.18670776e+02 8.00920715e+02 7.21250653e-01]	[5.08472656e+02 7.46981262e+02 6.28662765e-01]	[4.93130890e+02 8.95985352e+02 7.75416672e-01]	[4.77630768e+02 8.93428528e+02 8.16155255e-01]	[4.95655487e+02 8.70271057e+02 7.16259956e-01]
[464.96780396 352.0083313 0.86830842]	[467.4069519 403.32556152 0.872253 ]	[405.86257935 410.95874023 0.80177909]	[398.14144897 503.42355347 0.90975386]	[393.04293823 588.10705566 0.83348566]	[528.97241211 400.73709106 0.870408 ]	[562.31549072 485.46514893 0.89262253]	[588.06799316 575.14581299 0.84749711]	[485.41174316 587.98706055 0.76550931]	[446.96078491 593.12921143 0.71051091]	[475.13119507 741.90411377 0.76781005]	[4.85474854e+02 8.59993103e+02 8.11095476e-01]	[523.9576416 585.38616943 0.77980751]	[544.48614502 726.6362915 0.87253004]	[521.18597412 752.22497559 0.80997187]	[457.09072876 339.04797363 0.92481446]	[480.33731079 336.64779663 0.96537876]	[434.11553955 339.16390991 0.72312289]	[500.76333618 336.56677246 0.77088118]	[5.08458130e+02 8.06048218e+02 7.27492213e-01]	[5.18684265e+02 8.00971436e+02 7.18792737e-01]	[5.08533722e+02 7.47050842e+02 6.60452843e-01]	[4.93123291e+02 8.95965149e+02 7.77013123e-01]	[4.77614410e+02 8.93418213e+02 8.16050112e-01]	[4.95622101e+02 8.70300476e+02 7.25414515e-01]
[464.96697998 354.52255249 0.88925076]	[467.42547607 403.33612061 0.87112397]	[405.88195801 410.9697876 0.80126393]	[398.13372803 503.38742065 0.91648638]	[393.05227661 588.10986328 0.83442247]	[528.99609375 400.75570679 0.86640084]	[562.33203125 487.92822266 0.89044034]	[588.08618164 575.20635986 0.84840685]	[485.43066406 587.99505615 0.76287425]	[446.97537231 593.14715576 0.70818669]	[475.13378906 741.88934326 0.77055842]	[4.85477356e+02 8.62491699e+02 8.12595546e-01]	[523.97338867 585.39263916 0.77767622]	[544.50714111 729.04614258 0.87284768]	[521.18182373 752.30523682 0.79901862]	[457.09182739 339.12088013 0.92515337]	[480.34185791 339.03640747 0.96522021]	[434.11471558 339.20175171 0.71599925]	[500.78421021 336.6239624 0.78959012]	[5.05995361e+02 8.06109924e+02 7.34261394e-01]	[5.18661682e+02 8.03532410e+02 7.32530713e-01]	[5.08526855e+02 7.47131958e+02 6.70149744e-01]	[4.93121155e+02 8.95970093e+02 7.74227440e-01]	[4.77611389e+02 8.93422607e+02 8.13484132e-01]	[4.95618652e+02 8.70321655e+02 7.30436683e-01]
[464.97021484 354.54986572 0.89501703]	[467.42672729 403.3449707 0.86896533]	[405.88467407 410.9848938 0.80103236]	[398.1305542 503.38388062 0.91821301]	[393.04064941 588.12200928 0.83076727]	[528.99975586 400.759552 0.86638296]	[562.34204102 487.95275879 0.89102703]	[588.09832764 575.20507812 0.84625441]	[485.43444824 587.98638916 0.76580477]	[449.44595337 593.13659668 0.70892984]	[475.11956787 741.89227295 0.76976162]	[4.85472748e+02 8.60008606e+02 8.12935710e-01]	[523.96466064 585.39080811 0.7812475 ]	[546.9251709 729.0524292 0.87289393]	[521.18121338 752.3215332 0.81065571]	[457.10403442 339.14468384 0.92615926]	[480.34805298 339.0652771 0.9633792 ]	[436.55126953 339.20755005 0.72531527]	[500.79367065 336.64825439 0.78920531]	[5.08487854e+02 8.08540466e+02 7.47569025e-01]	[5.18703186e+02 8.03565430e+02 7.52948940e-01]	[5.08477356e+02 7.47145020e+02 6.98240161e-01]	[4.93121887e+02 8.95975098e+02 7.76547074e-01]	[4.77610840e+02 8.93425354e+02 8.15248132e-01]	[4.95621765e+02 8.70309875e+02 7.31265783e-01]
[464.9697876 354.55111694 0.89547378]	[467.42453003 403.34564209 0.86931318]	[405.88412476 410.98474121 0.80117422]	[398.12744141 503.37918091 0.918562 ]	[393.02709961 590.54064941 0.82879353]	[528.99914551 400.76022339 0.86657536]	[562.3538208 487.96777344 0.89288056]	[588.10498047 575.20574951 0.84413749]	[485.44778442 588.00115967 0.76341897]	[449.45443726 593.14971924 0.70890176]	[475.11776733 739.42108154 0.76867867]	[4.85476410e+02 8.62491150e+02 8.13665569e-01]	[523.9833374 585.41143799 0.77750427]	[544.54547119 729.0748291 0.87163681]	[521.18212891 752.32849121 0.80745298]	[457.10253906 339.14486694 0.92599583]	[480.34838867 339.06692505 0.96333987]	[434.12728882 339.20547485 0.72796565]	[500.79251099 336.65219116 0.78826082]	[5.08492126e+02 8.08545776e+02 7.48607993e-01]	[5.18706970e+02 8.03567017e+02 7.54043818e-01]	[5.08479706e+02 7.47147400e+02 6.96665168e-01]	[4.93120392e+02 8.95983459e+02 7.75835752e-01]	[4.77609680e+02 8.93432617e+02 8.14969242e-01]	[4.95620239e+02 8.70315857e+02 7.32538819e-01]
[467.42010498 354.56771851 0.89292741]	[467.43658447 403.36355591 0.86541104]	[405.90002441 411.0083313 0.8008337 ]	[398.13604736 503.40539551 0.91487706]	[393.01983643 590.59112549 0.82450998]	[529.00158691 400.76885986 0.86522692]	[562.36010742 487.96142578 0.88784665]	[588.12457275 575.222229 0.83842331]	[485.43887329 587.98510742 0.76393199]	[449.42962646 593.12347412 0.70794648]	[475.17422485 739.36663818 0.77400827]	[4.85492645e+02 8.59967957e+02 8.10593843e-01]	[523.97381592 585.39385986 0.77689528]	[544.52709961 729.13354492 0.87031537]	[518.69677734 757.35668945 0.75743747]	[457.12991333 339.16018677 0.92945665]	[480.36981201 339.0798645 0.96276724]	[436.56692505 339.20614624 0.74179894]	[500.80459595 336.64190674 0.78921497]	[5.08465820e+02 8.08578796e+02 6.92352235e-01]	[5.16211304e+02 8.06030762e+02 7.07435846e-01]	[5.08479004e+02 7.49603577e+02 6.45371079e-01]	[4.93133545e+02 8.95963135e+02 7.77706802e-01]	[4.77632416e+02 8.93402771e+02 8.21468294e-01]	[4.95634644e+02 8.70267273e+02 7.29237795e-01]
[467.48138428 356.97756958 0.89314783]	[467.46661377 403.4006958 0.85492027]	[405.91552734 413.51876831 0.8022157 ]	[398.14987183 505.89950562 0.90210074]	[393.02731323 590.63378906 0.82142079]	[529.02734375 400.78741455 0.86054844]	[562.3739624 487.9937439 0.88253993]	[590.54217529 575.22515869 0.83656681]	[485.43206787 588.0345459 0.76199585]	[446.95092773 593.1663208 0.70923346]	[475.15820312 739.40661621 0.7670579 ]	[4.87927094e+02 8.59952209e+02 8.07548106e-01]	[523.98242188 585.44525146 0.77648586]	[544.52734375 729.17907715 0.86284226]	[5.11016235e+02 7.65025269e+02 7.35822320e-01]	[457.16177368 339.20767212 0.92770034]	[482.74240112 339.12033081 0.95826381]	[436.62002563 339.23977661 0.73923761]	[500.83889771 336.66342163 0.7706095 ]	[5.08509033e+02 8.08684021e+02 6.83643341e-01]	[5.18657959e+02 8.06117920e+02 7.20033884e-01]	[5.05912323e+02 7.49729187e+02 5.72412193e-01]	[4.93121216e+02 8.95979797e+02 7.72859812e-01]	[4.77623413e+02 8.93406311e+02 8.15319359e-01]	[4.95655640e+02 8.70255249e+02 7.20857143e-01]
[467.47036743 357.09475708 0.90337557]	[470.00958252 405.91137695 0.83638465]	[408.43035889 416.01605225 0.80082852]	[398.19934082 505.99716187 0.88922805]	[393.06988525 593.19219971 0.82660478]	[531.55194092 403.24484253 0.83697259]	[562.42462158 493.12203979 0.87451744]	[590.55291748 580.22247314 0.85158253]	[485.35705566 590.55456543 0.75932884]	[444.4307251 595.71020508 0.7233088 ]	[477.62966919 739.38757324 0.75568843]	[4.87932251e+02 8.62558289e+02 8.02277863e-01]	[523.93432617 585.51739502 0.76845014]	[544.3470459 731.65789795 0.85706526]	[5.08537750e+02 7.65044739e+02 7.24099994e-01]	[457.21676636 341.68008423 0.904073 ]	[482.75341797 339.28585815 0.93174869]	[439.10748291 341.67178345 0.74582976]	[500.8677063 339.16311646 0.78320605]	[5.08475494e+02 8.11132629e+02 6.15426421e-01]	[5.16175598e+02 8.08567078e+02 6.68899596e-01]	[5.05907806e+02 7.49740234e+02 5.44253588e-01]	[4.95617279e+02 8.98448059e+02 7.58116245e-01]	[4.77637909e+02 8.95839722e+02 7.93989837e-01]	[4.95627869e+02 8.72741699e+02 7.04191506e-01]
[469.96957397 357.15536499 0.90111274]	[472.52127075 408.44430542 0.83190614]	[408.47329712 416.05578613 0.80420595]	[398.21923828 508.49481201 0.88377875]	[395.50564575 595.71447754 0.83539212]	[531.5927124 403.3041687 0.83059508]	[562.45025635 495.67727661 0.88275433]	[588.12573242 580.24755859 0.86011398]	[485.34976196 590.60717773 0.75790435]	[444.42419434 595.74627686 0.72423816]	[477.70724487 741.9151001 0.76414466]	[4.87928894e+02 8.62568481e+02 8.03437948e-01]	[523.92358398 588.00976562 0.76593238]	[541.90014648 731.7444458 0.84027022]	[5.05988892e+02 7.67519775e+02 7.13208318e-01]	[459.61349487 341.78009033 0.89527541]	[482.76461792 341.71972656 0.92265314]	[439.15524292 341.76434326 0.7590782 ]	[500.86941528 339.18963623 0.79396278]	[5.08445465e+02 8.11216125e+02 5.79530597e-01]	[5.16139282e+02 8.08638733e+02 6.35050654e-01]	[5.03454529e+02 7.49760742e+02 4.91474956e-01]	[4.95644135e+02 8.98432068e+02 7.58215189e-01]	[4.77662628e+02 8.93445923e+02 7.96995997e-01]	[4.95618378e+02 8.72739563e+02 6.98512495e-01]
[470.00317383 357.23400879 0.90261531]	[472.54199219 413.49804688 0.83082962]	[411.006073 416.15609741 0.81548017]	[398.24057007 508.5229187 0.88303488]	[395.5255127 595.73760986 0.8411544 ]	[531.57519531 403.36404419 0.82122529]	[562.43096924 495.68676758 0.87737697]	[588.10552979 580.28942871 0.87204653]	[482.96868896 590.61010742 0.75544095]	[444.40814209 598.22680664 0.72243631]	[477.68103027 741.93591309 0.77244729]	[4.87913269e+02 8.62570496e+02 8.10800374e-01]	[523.90087891 588.00714111 0.76429528]	[541.82714844 734.2265625 0.8285774 ]	[5.08455719e+02 7.67582275e+02 7.43686497e-01]	[459.62835693 344.26898193 0.88865477]	[482.80801392 341.81695557 0.9052822 ]	[439.14660645 344.28518677 0.74064881]	[500.9006958 339.25985718 0.76252335]	[5.05939728e+02 8.11225769e+02 5.78931391e-01]	[5.13636780e+02 8.08676514e+02 6.38075411e-01]	[5.03447174e+02 7.52292480e+02 5.42862952e-01]	[4.95671570e+02 8.98425598e+02 7.66232789e-01]	[4.77696686e+02 8.93453064e+02 8.05637062e-01]	[4.93127686e+02 8.72733948e+02 7.12351203e-01]
[472.53814697 359.64147949 0.90136153]	[472.5718689 413.59375 0.83993095]	[411.02630615 418.57376099 0.82158756]	[398.25799561 511.03491211 0.87739533]	[395.55715942 598.21313477 0.84929007]	[531.61083984 405.84857178 0.80737358]	[562.44390869 498.19000244 0.8781203 ]	[588.08221436 582.78082275 0.88930047]	[482.9737854 595.69293213 0.75418937]	[444.43447876 600.79101562 0.72831827]	[477.66851807 744.47875977 0.78960264]	[4.85489655e+02 8.62571350e+02 8.18081021e-01]	[523.89447021 590.59106445 0.75622541]	[541.77197266 739.34197998 0.81996047]	[5.08476959e+02 7.67583435e+02 7.39896417e-01]	[459.66534424 346.82400513 0.88725621]	[482.85232544 344.34075928 0.89697421]	[439.1960144 346.80996704 0.73477894]	[503.29098511 339.26089478 0.75961834]	[5.05881104e+02 8.11241333e+02 5.71063042e-01]	[5.13567627e+02 8.08699097e+02 6.21703923e-01]	[5.05878540e+02 7.52255310e+02 5.42327523e-01]	[4.95694519e+02 8.98422180e+02 7.71595716e-01]	[4.77714600e+02 8.95841064e+02 8.10864925e-01]	[4.93102325e+02 8.72730835e+02 7.28494465e-01]
[472.5189209 359.69018555 0.8966161 ]	[472.58312988 416.06384277 0.85302043]	[413.50265503 418.61032104 0.8270455 ]	[400.62072754 513.59521484 0.87039381]	[395.56808472 598.25714111 0.85619348]	[531.61083984 405.90679932 0.79767835]	[562.45831299 500.66186523 0.8929553 ]	[588.03338623 582.83374023 0.90361768]	[482.98083496 595.74993896 0.75415528]	[444.43112183 600.84655762 0.73607481]	[477.6628418 744.54962158 0.79740041]	[4.85472412e+02 8.62567139e+02 8.20538580e-01]	[523.92285156 593.12139893 0.7514351 ]	[541.72393799 739.41699219 0.81267369]	[5.08449249e+02 7.67630859e+02 7.31039345e-01]	[459.67080688 346.89547729 0.88566625]	[482.85818481 346.89633179 0.89261842]	[439.24087524 346.90042114 0.7304787 ]	[503.30444336 341.73275757 0.75100929]	[5.03418793e+02 8.11253357e+02 5.22780478e-01]	[5.11043793e+02 8.08711670e+02 5.85176289e-01]	[5.03462158e+02 7.54743896e+02 5.20076334e-01]	[4.95657990e+02 8.98419617e+02 7.72473991e-01]	[4.77682983e+02 8.93458923e+02 8.11209321e-01]	[4.93089386e+02 8.72727234e+02 7.32862055e-01]
[472.56417847 359.73330688 0.8937422 ]	[475.06018066 416.11276245 0.86423671]	[413.51177979 418.64440918 0.83017063]	[400.63964844 513.65826416 0.87046629]	[395.58416748 598.315979 0.86209375]	[534.09503174 408.43783569 0.7929225 ]	[562.45605469 500.73110962 0.90078193]	[588.02709961 582.88037109 0.90489101]	[485.34921265 598.25964355 0.7523945 ]	[444.44213867 600.87115479 0.73255956]	[477.6524353 746.9541626 0.78790289]	[4.85455719e+02 8.62528625e+02 8.21902275e-01]	[523.9342041 593.1763916 0.74462026]	[541.71173096 741.94885254 0.81086582]	[5.08480988e+02 7.67687500e+02 7.23494530e-01]	[459.69348145 349.43066406 0.89437252]	[482.88336182 349.39685059 0.89101517]	[439.25448608 349.45074463 0.74326706]	[503.33337402 341.73693848 0.76436877]	[5.03380890e+02 8.11310486e+02 4.94280666e-01]	[5.08504486e+02 8.11131775e+02 5.72102845e-01]	[5.05897797e+02 7.54817749e+02 5.19614279e-01]	[4.95634094e+02 8.98416626e+02 7.76703477e-01]	[4.77658112e+02 8.93445435e+02 8.12103868e-01]	[4.93084076e+02 8.70310120e+02 7.25908875e-01]
[475.06945801 359.80691528 0.88660491]	[475.08059692 416.14807129 0.8737449 ]	[413.55096436 418.67318726 0.83843744]	[400.64483643 516.16693115 0.8769486 ]	[395.58343506 600.79553223 0.8726877 ]	[534.09405518 410.97210693 0.79253286]	[562.42901611 500.734375 0.9012183 ]	[588.00994873 582.91479492 0.90824813]	[485.37890625 600.76000977 0.75782943]	[446.91275024 603.34887695 0.73952073]	[477.68948364 746.95532227 0.80078298]	[4.85457733e+02 8.62504944e+02 8.21837902e-01]	[523.95098877 595.71252441 0.74797755]	[541.71203613 741.98046875 0.80607808]	[5.08526886e+02 7.70106934e+02 6.99958742e-01]	[459.72311401 351.97915649 0.905182 ]	[482.90664673 351.92636108 0.89293981]	[439.2633667 354.45272827 0.76788592]	[503.34594727 341.78063965 0.75667453]	[5.03356964e+02 8.13792664e+02 4.51640278e-01]	[5.08464783e+02 8.11180420e+02 5.37451267e-01]	[5.05949219e+02 7.57336792e+02 5.00095248e-01]	[4.95630310e+02 8.98412842e+02 7.79929936e-01]	[4.77652191e+02 8.93435181e+02 8.20060074e-01]	[4.93093262e+02 8.70266846e+02 7.22951412e-01]
[475.06066895 362.26522827 0.87124485]	[475.11764526 418.55612183 0.88792002]	[413.57684326 418.71203613 0.84339392]	[400.64242554 516.18902588 0.88079393]	[395.57568359 600.83422852 0.87691724]	[534.10552979 413.52337646 0.79928344]	[562.4274292 500.74716187 0.90069366]	[587.9977417 582.95129395 0.90752119]	[485.38198853 600.80371094 0.76162821]	[446.9203186 603.39025879 0.74167836]	[477.69647217 747.00592041 0.80211008]	[4.85459229e+02 8.62498901e+02 8.20626736e-01]	[523.95397949 598.22784424 0.75048769]	[541.71899414 744.4744873 0.81702334]	[5.11048248e+02 7.67651794e+02 7.01438606e-01]	[459.72918701 354.48580933 0.91670746]	[482.90429688 352.02700806 0.90549248]	[439.28952026 354.50848389 0.77117878]	[503.32061768 344.31472778 0.76975763]	[5.03337433e+02 8.13745117e+02 4.31615472e-01]	[5.05966278e+02 8.11150513e+02 5.13352811e-01]	[5.06002991e+02 7.54804993e+02 5.11946917e-01]	[4.95665863e+02 8.95978149e+02 7.80853689e-01]	[4.77671417e+02 8.93425110e+02 8.20551634e-01]	[4.93069153e+02 8.70242615e+02 7.18976438e-01]
[475.06082153 362.31671143 0.86358815]	[475.12301636 418.58096313 0.89300179]	[413.57629395 418.75830078 0.84595895]	[400.64764404 516.20202637 0.88412249]	[395.56585693 600.87854004 0.8827998 ]	[534.12384033 413.54577637 0.8013072 ]	[562.4286499 500.80007935 0.90309227]	[588.00146484 582.99121094 0.90373403]	[485.38433838 600.81005859 0.76283443]	[446.91824341 603.40118408 0.74197757]	[477.7154541 746.99536133 0.79978341]	[4.85450562e+02 8.60009827e+02 8.21597338e-01]	[523.95855713 598.23382568 0.75090384]	[541.73638916 744.51080322 0.82066441]	[5.13584534e+02 7.67569885e+02 6.94090724e-01]	[459.73324585 354.53985596 0.92712742]	[482.89871216 354.48370361 0.91491246]	[439.28149414 354.50970459 0.77683842]	[503.31802368 344.31298828 0.78139287]	[5.03347321e+02 8.13742432e+02 4.49854404e-01]	[5.05974945e+02 8.11153320e+02 5.23909807e-01]	[5.08528198e+02 7.52274048e+02 5.12383163e-01]	[4.95672699e+02 8.95976013e+02 7.82533765e-01]	[4.77679016e+02 8.93423157e+02 8.25230300e-01]	[4.93061523e+02 8.70223938e+02 7.19732761e-01]
[475.08178711 362.34747314 0.86230874]	[475.14349365 418.61184692 0.90081942]	[413.58218384 421.15429688 0.84876138]	[400.65673828 516.22045898 0.88388437]	[395.5892334 603.27581787 0.89099187]	[534.13684082 413.56985474 0.80291665]	[562.4553833 500.87188721 0.91025335]	[588.01641846 585.38360596 0.89989656]	[485.41427612 600.8614502 0.76567894]	[446.94348145 603.46514893 0.74723661]	[480.10372925 747.02966309 0.79751575]	[4.85446350e+02 8.60013672e+02 8.23405087e-01]	[523.98461914 598.28259277 0.75257814]	[541.78594971 744.52593994 0.81904364]	[5.13638306e+02 7.67569702e+02 6.96330070e-01]	[459.7427063 354.56619263 0.93217885]	[482.90927124 354.50689697 0.91953593]	[439.27252197 354.50656128 0.77852178]	[503.32525635 344.30706787 0.78100699]	[5.03366974e+02 8.13750610e+02 4.56482142e-01]	[5.08476501e+02 8.11167358e+02 5.28746963e-01]	[5.08518555e+02 7.54741760e+02 5.06426573e-01]	[4.95675293e+02 8.95968750e+02 7.83965111e-01]	[4.77686279e+02 8.93420471e+02 8.26936781e-01]	[4.93049744e+02 8.70229797e+02 7.19997585e-01]
[475.06808472 364.80923462 0.85631931]	[475.16644287 418.6555481 0.90823209]	[416.03817749 421.19668579 0.85032326]	[400.65447998 518.71191406 0.89851588]	[395.58343506 603.30718994 0.89462686]	[534.14001465 416.03985596 0.81026274]	[562.44085693 500.81274414 0.90326607]	[588.02947998 585.41333008 0.89664537]	[485.42889404 603.34124756 0.77220869]	[446.96289062 605.9118042 0.75078243]	[477.70690918 747.15020752 0.8059665 ]	[4.85468597e+02 8.62515991e+02 8.21010530e-01]	[523.99121094 600.79833984 0.76138282]	[541.79754639 744.5345459 0.83145529]	[5.13639526e+02 7.70117188e+02 7.18950331e-01]	[459.74429321 354.59939575 0.93351388]	[482.91934204 354.56936646 0.92895222]	[439.28024292 354.51858521 0.77725154]	[503.32800293 346.90148926 0.76185131]	[5.03360260e+02 8.16396301e+02 5.20685017e-01]	[5.08486481e+02 8.13738647e+02 5.88075757e-01]	[5.08450867e+02 7.59900024e+02 5.09988964e-01]	[4.95671021e+02 8.98432800e+02 7.77508438e-01]	[4.77692627e+02 8.93447266e+02 8.22398484e-01]	[4.93058441e+02 8.70265259e+02 7.24210978e-01]
[475.06213379 364.85510254 0.85172987]	[477.59222412 418.69824219 0.91339743]	[416.05770874 421.24108887 0.85274816]	[400.67355347 518.76062012 0.90628296]	[398.01296997 603.40509033 0.91424304]	[534.15771484 416.0838623 0.81712019]	[562.46850586 500.8923645 0.9113946 ]	[588.05358887 585.42767334 0.89420485]	[485.44970703 603.40490723 0.77515775]	[449.44979858 605.98608398 0.74844486]	[477.73773193 749.61932373 0.80183029]	[4.87911316e+02 8.65040466e+02 8.14354241e-01]	[524.00482178 600.86035156 0.7671234 ]	[541.84558105 746.95410156 0.8411634 ]	[5.11066193e+02 7.70267456e+02 6.99469566e-01]	[459.74581909 356.99389648 0.94024003]	[482.92156982 356.96829224 0.93415153]	[439.27664185 354.54690552 0.77658689]	[503.33807373 349.42984009 0.75732088]	[5.03426392e+02 8.21455627e+02 4.84399199e-01]	[5.11042175e+02 8.13809509e+02 5.62461853e-01]	[5.05951569e+02 7.64943298e+02 4.90063787e-01]	[4.95650391e+02 8.98438171e+02 7.70226717e-01]	[4.77683777e+02 8.93460266e+02 8.16729844e-01]	[4.93108734e+02 8.72717773e+02 7.25415647e-01]
[475.14239502 367.33905029 0.8551659 ]	[477.63934326 418.7527771 0.92336917]	[416.07876587 421.27078247 0.85452372]	[400.67071533 521.17901611 0.91065979]	[398.0199585 603.45141602 0.92286849]	[536.69451904 418.5703125 0.84251261]	[564.86450195 503.43081665 0.9156462 ]	[588.06695557 585.4810791 0.88736111]	[485.47470093 603.44311523 0.76740074]	[449.47073364 606.01080322 0.74585342]	[480.11938477 749.64611816 0.81471664]	[4.87944153e+02 8.65096680e+02 8.21428716e-01]	[526.39416504 603.32299805 0.76364779]	[541.8359375 746.97216797 0.83912879]	[5.16193359e+02 7.70253235e+02 6.94467604e-01]	[459.78900146 357.04226685 0.95025516]	[485.34335327 356.99807739 0.9276793 ]	[439.33071899 356.99240112 0.79491347]	[503.37142944 354.46557617 0.76318026]	[5.05902130e+02 8.21502747e+02 3.99989784e-01]	[5.11080597e+02 8.13848450e+02 4.80709076e-01]	[5.11041443e+02 7.64985046e+02 5.12929678e-01]	[4.95675812e+02 8.98473328e+02 7.67196894e-01]	[4.77699677e+02 8.95869995e+02 8.17424119e-01]	[4.95600006e+02 8.72775635e+02 7.35667884e-01]
[477.60009766 367.40252686 0.85686767]	[477.67410278 421.13565063 0.92642391]	[416.10519409 421.32394409 0.8522402 ]	[400.67105103 521.21331787 0.91259068]	[398.04412842 603.4977417 0.92895389]	[536.72991943 418.63668823 0.85867405]	[564.86535645 503.38391113 0.92085081]	[588.09655762 585.51116943 0.87919968]	[487.92282104 603.46636963 0.75952512]	[449.52059937 606.02954102 0.73819649]	[480.19747925 747.10028076 0.81081361]	[4.87943970e+02 8.65117065e+02 8.22530389e-01]	[526.41070557 603.3449707 0.75748634]	[541.83099365 746.99206543 0.84103614]	[5.16158936e+02 7.70267212e+02 6.95574403e-01]	[459.83276367 357.10638428 0.96208924]	[485.38684082 357.05654907 0.93134105]	[441.73739624 357.1010437 0.8032037 ]	[503.39453125 356.98504639 0.78823996]	[5.05973053e+02 8.24046814e+02 4.14386541e-01]	[5.13639709e+02 8.16349609e+02 4.96706456e-01]	[5.11048798e+02 7.65068848e+02 5.00462413e-01]	[4.95690796e+02 8.98473572e+02 7.62601376e-01]	[4.77708649e+02 8.95872986e+02 8.13472211e-01]	[4.93092438e+02 8.72813477e+02 7.36060262e-01]
[477.64974976 369.91333008 0.86129463]	[477.71362305 421.18780518 0.92987633]	[416.15649414 421.37286377 0.85218513]	[400.68231201 521.29101562 0.91048038]	[398.05310059 605.89776611 0.93396789]	[539.20306396 418.6993103 0.86724579]	[564.88745117 503.46685791 0.89727569]	[588.09515381 585.54614258 0.87142009]	[487.99346924 605.91638184 0.74774665]	[452.07266235 608.50604248 0.72843772]	[480.253479 749.58380127 0.81878531]	[4.87957825e+02 8.67583435e+02 8.22852612e-01]	[526.44848633 603.39135742 0.74842954]	[541.78894043 747.08856201 0.84126925]	[5.16203674e+02 7.72791321e+02 6.81316257e-01]	[462.18792725 357.14782715 0.95912051]	[485.43865967 357.08599854 0.92452824]	[441.75894165 357.13903809 0.78955495]	[503.44317627 357.03457642 0.7610327 ]	[5.08517944e+02 8.26551208e+02 4.85042214e-01]	[5.16170227e+02 8.18892090e+02 5.69808125e-01]	[5.13605286e+02 7.67553101e+02 5.10713637e-01]	[4.98159332e+02 8.98451233e+02 7.59813607e-01]	[4.77737305e+02 8.95879517e+02 8.10458064e-01]	[4.93075897e+02 8.72847412e+02 7.28962719e-01]
[477.68890381 372.51205444 0.87908065]	[480.11755371 421.30435181 0.92862689]	[418.56942749 423.88305664 0.84369147]	[400.72103882 521.42266846 0.91050982]	[398.07138062 605.9855957 0.9320026 ]	[539.26159668 418.78637695 0.87985885]	[564.940979 508.46057129 0.88121492]	[590.55969238 588.05108643 0.8462134 ]	[488.01983643 606.00030518 0.74698472]	[452.0819397 608.58380127 0.72278351]	[480.32601929 749.6362915 0.82470208]	[4.88001831e+02 8.67607544e+02 8.20605159e-01]	[526.47344971 603.47650146 0.74985582]	[541.76043701 747.13604736 0.83093762]	[5.18744507e+02 7.72796692e+02 6.98574185e-01]	[462.21105957 359.56137085 0.96247935]	[485.4944458 357.17141724 0.92256343]	[441.76016235 357.22744751 0.7985813 ]	[503.50283813 357.11627197 0.74440217]	[5.11052734e+02 8.26564209e+02 4.30850089e-01]	[5.16207031e+02 8.18898804e+02 5.17723024e-01]	[5.16130493e+02 7.67566345e+02 5.27097940e-01]	[4.98173126e+02 8.98456787e+02 7.60717213e-01]	[4.80123413e+02 8.95862793e+02 8.11872363e-01]	[4.93102753e+02 8.72858398e+02 7.16447115e-01]
[477.70678711 374.99447632 0.89193046]	[480.16436768 421.36746216 0.9256019 ]	[418.61499023 426.36526489 0.8446992 ]	[400.75265503 523.79083252 0.91565794]	[398.08932495 606.01043701 0.93685353]	[539.31945801 421.20004272 0.88981354]	[564.9387207 508.44403076 0.88580579]	[590.5982666 590.60223389 0.82694072]	[488.02096558 606.02246094 0.7434473 ]	[452.08538818 608.60095215 0.71918106]	[480.34313965 749.60101318 0.81917375]	[4.88011719e+02 8.65131592e+02 8.13022316e-01]	[526.4777832 605.89996338 0.74936491]	[541.73510742 749.58465576 0.81482285]	[5.16188538e+02 7.75325867e+02 6.28463328e-01]	[462.24264526 359.61169434 0.96437609]	[487.93200684 357.23052979 0.91621041]	[441.79251099 359.5819397 0.81247145]	[505.90213013 357.16369629 0.7263633 ]	[5.11012909e+02 8.26528198e+02 3.56158733e-01]	[5.16141479e+02 8.16375854e+02 4.46204394e-01]	[5.16139648e+02 7.67608337e+02 4.65766072e-01]	[4.98165222e+02 8.98455933e+02 7.64174461e-01]	[4.80123108e+02 8.95846680e+02 8.15822005e-01]	[4.93118744e+02 8.72819885e+02 7.06092715e-01]
[477.73391724 375.12115479 0.90987223]	[480.21951294 423.79498291 0.92600101]	[418.63812256 426.42605591 0.84147543]	[400.78469849 523.8515625 0.91519052]	[398.1026001 606.06982422 0.93163145]	[541.72631836 421.28030396 0.89107645]	[564.95922852 511.03286743 0.87980336]	[590.5703125 595.71405029 0.82895321]	[490.49349976 606.06414795 0.73804879]	[454.56704712 611.08587646 0.7165994 ]	[480.33520508 749.64971924 0.82546276]	[4.88017365e+02 8.67608093e+02 8.18517089e-01]	[526.49719238 605.93530273 0.7440424 ]	[539.32025146 749.65496826 0.79435241]	[5.16177673e+02 7.77888489e+02 6.39490366e-01]	[462.30673218 359.71179199 0.95826352]	[487.96463013 359.66867065 0.90328646]	[441.88146973 359.66775513 0.7854656 ]	[505.9463501 359.56802368 0.73802972]	[5.08496033e+02 8.26596008e+02 3.76311034e-01]	[5.16135315e+02 8.18909363e+02 4.55805689e-01]	[5.13644226e+02 7.67710327e+02 4.89447534e-01]	[4.98158936e+02 8.98455261e+02 7.65482008e-01]	[4.80125305e+02 8.93459412e+02 8.15080404e-01]	[4.93124115e+02 8.72855347e+02 7.01588213e-01]
[480.14608765 377.61251831 0.93333375]	[480.23355103 423.85113525 0.92148107]	[418.66549683 428.95571899 0.84158933]	[400.80606079 523.83825684 0.90945613]	[398.11361694 606.11230469 0.92480224]	[541.74682617 421.32531738 0.88954157]	[564.93572998 513.58227539 0.87654656]	[588.10986328 598.32354736 0.85535443]	[490.50515747 608.57116699 0.73111951]	[454.6144104 613.65545654 0.71210456]	[480.30990601 749.74176025 0.81281 ]	[4.90483154e+02 8.67646362e+02 8.22814703e-01]	[526.4934082 606.04144287 0.73906803]	[539.28729248 749.7578125 0.78621888]	[5.16168518e+02 7.77898132e+02 6.42898619e-01]	[462.36218262 359.82376099 0.93445563]	[488.01373291 359.78240967 0.87996173]	[441.90142822 359.75057983 0.78393209]	[505.98675537 359.57809448 0.75343013]	[5.08481384e+02 8.26538940e+02 3.86823744e-01]	[5.16123596e+02 8.16384521e+02 4.67270255e-01]	[5.13617188e+02 7.67687927e+02 5.13083279e-01]	[4.98149689e+02 8.98461670e+02 7.65835762e-01]	[4.80125488e+02 8.95848633e+02 8.15731466e-01]	[4.95618103e+02 8.72882751e+02 6.99256837e-01]
[480.15951538 377.70928955 0.94602358]	[480.24713135 426.40115356 0.90609568]	[418.65527344 434.03945923 0.84330463]	[400.83792114 526.42590332 0.88256496]	[398.09579468 608.61401367 0.89903682]	[541.74401855 423.77960205 0.87202549]	[564.93115234 516.14123535 0.87344766]	[588.03082275 600.82037354 0.88386071]	[490.5173645 611.10955811 0.72735137]	[454.61459351 616.24505615 0.71497649]	[480.34768677 752.21893311 0.80361223]	[4.90488586e+02 8.67661316e+02 8.26202154e-01]	[526.51544189 608.56054688 0.73694873]	[539.27539062 752.28436279 0.77840853]	[5.16149048e+02 7.77891418e+02 6.39346004e-01]	[462.36651611 362.30041504 0.91093796]	[488.02655029 362.24771118 0.85825199]	[441.91427612 362.27047729 0.7793169 ]	[505.98358154 359.6633606 0.73835409]	[5.08487488e+02 8.21507935e+02 3.77437949e-01]	[5.16124695e+02 8.13834534e+02 4.63319182e-01]	[5.13612122e+02 7.67690918e+02 5.11440754e-01]	[4.98144958e+02 8.98445129e+02 7.74140179e-01]	[4.80128784e+02 8.93450378e+02 8.22756112e-01]	[4.95621613e+02 8.72885742e+02 6.97261572e-01]
[480.19000244 380.11929321 0.95167929]	[480.26623535 428.98193359 0.89542145]	[418.67089844 436.54458618 0.85378253]	[400.83566284 526.54241943 0.86893731]	[398.08184814 611.065979 0.88660592]	[541.76361084 423.87991333 0.85896957]	[564.91369629 518.69073486 0.88341266]	[588.00317383 600.88348389 0.89587039]	[490.49578857 611.16101074 0.72324419]	[454.61114502 618.75036621 0.716506 ]	[480.35772705 752.25231934 0.79715782]	[4.90487732e+02 8.67643250e+02 8.26342881e-01]	[526.50384521 611.06829834 0.73212296]	[539.27124023 754.75634766 0.78878963]	[5.08453857e+02 7.85498840e+02 6.39148772e-01]	[462.39160156 364.82116699 0.893215 ]	[490.50881958 364.76922607 0.84515154]	[441.91360474 362.31817627 0.78727615]	[505.97924805 359.72335815 0.74640888]	[5.03391357e+02 8.26573792e+02 3.55565399e-01]	[5.08500763e+02 8.18928955e+02 4.27614242e-01]	[5.08536133e+02 7.70248108e+02 4.56380278e-01]	[4.98142517e+02 8.98438171e+02 7.71049500e-01]	[4.80123901e+02 8.93441650e+02 8.27123880e-01]	[4.95628418e+02 8.72872742e+02 6.98127270e-01]
[480.24636841 380.1947937 0.94822598]	[480.26239014 434.05108643 0.89897943]	[418.68432617 436.63131714 0.86507261]	[400.82470703 529.07324219 0.85971558]	[398.09243774 613.66314697 0.88003284]	[541.74786377 426.41998291 0.8406837 ]	[564.88922119 521.18658447 0.89769506]	[587.98907471 603.31719971 0.90388787]	[488.02749634 613.68530273 0.72445321]	[454.59851074 618.82037354 0.7222451 ]	[480.3503418 754.73809814 0.79391521]	[4.90503143e+02 8.67653259e+02 8.28583598e-01]	[526.46728516 611.13439941 0.73342174]	[539.27264404 754.82537842 0.78319973]	[5.08517670e+02 7.82996155e+02 6.32962346e-01]	[462.43933105 367.36447144 0.8803314 ]	[493.05886841 364.86520386 0.838063 ]	[444.31137085 364.81506348 0.7613458 ]	[508.45562744 359.8001709 0.70354182]	[5.05922577e+02 8.24007263e+02 3.16853225e-01]	[5.11070282e+02 8.16327209e+02 3.96273315e-01]	[5.11048035e+02 7.70178894e+02 4.64349568e-01]	[4.98142365e+02 8.98433350e+02 7.72647738e-01]	[4.80125610e+02 8.93440063e+02 8.28188241e-01]	[4.95653625e+02 8.72886719e+02 7.03431547e-01]
[480.28607178 380.27719116 0.94335222]	[480.28717041 436.58389282 0.91358078]	[418.71246338 439.09136963 0.8737548 ]	[400.84817505 531.61413574 0.85192209]	[398.06509399 616.21612549 0.87720096]	[541.75024414 428.99432373 0.82993639]	[564.88970947 521.27996826 0.89947999]	[585.56610107 603.44177246 0.92085004]	[488.02929688 616.23370361 0.72487009]	[454.60449219 621.31488037 0.72795415]	[480.37585449 754.82147217 0.79274124]	[4.90497864e+02 8.70104858e+02 8.32571149e-01]	[526.47973633 613.69897461 0.72952849]	[539.28106689 759.91174316 0.78392023]	[5.05885468e+02 7.85523254e+02 6.33380771e-01]	[464.84451294 369.92663574 0.87966955]	[493.11785889 369.91046143 0.84352851]	[444.33221436 367.35580444 0.7401166 ]	[508.50726318 362.2694397 0.66736734]	[5.03322540e+02 8.24059692e+02 2.51585186e-01]	[5.05908264e+02 8.18869385e+02 3.30621034e-01]	[5.08474396e+02 7.70261719e+02 4.00722146e-01]	[4.98137268e+02 8.98442017e+02 7.77212560e-01]	[4.80121185e+02 8.93455139e+02 8.26700926e-01]	[4.95660675e+02 8.75336487e+02 6.99896932e-01]
[480.30941772 380.34872437 0.93543595]	[480.29577637 436.67370605 0.92976081]	[418.71539307 439.17544556 0.87876934]	[400.86013794 534.14599609 0.8565073 ]	[398.04772949 616.26525879 0.87490833]	[541.77734375 434.03329468 0.83993542]	[564.90197754 521.41766357 0.90846145]	[585.48455811 605.86798096 0.92226243]	[490.5401001 618.78118896 0.72256285]	[457.05908203 621.38354492 0.73387295]	[480.37545776 759.85791016 0.79398453]	[4.90514160e+02 8.67700439e+02 8.31643879e-01]	[526.51342773 616.24676514 0.72231221]	[539.2522583 762.50598145 0.78088379]	[5.05924622e+02 7.82969727e+02 6.07355952e-01]	[464.87768555 372.53198242 0.88874233]	[493.10144043 372.47900391 0.85410827]	[444.37051392 372.50708008 0.74760145]	[508.51885986 362.31021118 0.67829108]	[5.03358185e+02 8.16326660e+02 2.09179357e-01]	[5.05955566e+02 8.11307251e+02 2.84521699e-01]	[5.11007568e+02 7.70151978e+02 3.98332447e-01]	[4.98131714e+02 8.98447571e+02 7.81126499e-01]	[4.80120026e+02 8.93452209e+02 8.27765942e-01]	[4.95682281e+02 8.75314331e+02 6.96196437e-01]
[480.33410645 382.83889771 0.91734689]	[480.35211182 439.09732056 0.93722284]	[418.76013184 439.22119141 0.88412619]	[400.84085083 536.65917969 0.86554748]	[398.03146362 618.78399658 0.87756121]	[541.8425293 436.57965088 0.86243165]	[564.93377686 523.93670654 0.9004727 ]	[585.41693115 606.00512695 0.92818034]	[490.52908325 621.33538818 0.73558873]	[457.07052612 623.88598633 0.75137866]	[482.71585083 762.42156982 0.79450554]	[4.90515320e+02 8.70139465e+02 8.38198960e-01]	[526.49066162 618.84002686 0.73703963]	[539.24432373 765.0423584 0.79030561]	[5.03385590e+02 7.85551514e+02 5.89637995e-01]	[464.9034729 375.07452393 0.90176511]	[495.58779907 375.01882935 0.87020195]	[444.35501099 375.05108643 0.76158428]	[511.05737305 364.7767334 0.68115234]	[5.00809692e+02 8.21499146e+02 1.94818243e-01]	[5.03427612e+02 8.16347717e+02 2.71298736e-01]	[5.08459778e+02 7.72741272e+02 3.35098088e-01]	[4.98134003e+02 8.98462708e+02 7.78513312e-01]	[4.80118469e+02 8.95842407e+02 8.24508667e-01]	[4.95678101e+02 8.75367249e+02 6.93588614e-01]
[480.35653687 385.33676147 0.90811551]	[480.36486816 439.16342163 0.94410205]	[418.76864624 439.30258179 0.88399053]	[400.85876465 536.70526123 0.86795652]	[398.03237915 618.81231689 0.88186657]	[541.84338379 436.6499939 0.87906849]	[564.91760254 523.99493408 0.90333402]	[585.35180664 606.07214355 0.92177027]	[490.55484009 621.39123535 0.73479778]	[457.07901001 623.94989014 0.75527936]	[480.37768555 759.94458008 0.78283381]	[4.90518707e+02 8.70165955e+02 8.39118838e-01]	[526.515625 621.33074951 0.73369336]	[539.27032471 765.08642578 0.79065967]	[5.03283722e+02 7.82979309e+02 5.46334088e-01]	[464.918396 377.50061035 0.90843713]	[495.62173462 375.08761597 0.88271302]	[444.35821533 377.4960022 0.78371942]	[513.56835938 367.37277222 0.68351275]	[5.03316193e+02 8.13811218e+02 1.54156819e-01]	[5.05878082e+02 8.11258789e+02 2.23274603e-01]	[5.08441803e+02 7.70221680e+02 2.84635961e-01]	[4.98128326e+02 8.98453735e+02 7.73144424e-01]	[4.77742096e+02 8.95848511e+02 8.10880244e-01]	[4.98130737e+02 8.75416138e+02 6.92947984e-01]
[480.34921265 387.86587524 0.89714658]	[482.73001099 439.24676514 0.94667327]	[418.79208374 441.70248413 0.88549632]	[400.86138916 536.73760986 0.86696666]	[395.64587402 621.28765869 0.88363695]	[541.88238525 439.13876343 0.89276862]	[564.89471436 526.40594482 0.89878142]	[585.33172607 608.54669189 0.90481681]	[490.53396606 623.91259766 0.74288809]	[454.64569092 626.43731689 0.7502656 ]	[482.72210693 764.98028564 0.81009424]	[4.90514496e+02 8.70215088e+02 8.47317219e-01]	[526.50463867 623.85736084 0.74534702]	[539.2510376 767.58154297 0.80881035]	[5.03432831e+02 7.82985718e+02 5.50640345e-01]	[464.93087769 377.55136108 0.91381264]	[495.60748291 377.52252197 0.89071679]	[444.39395142 377.50653076 0.77886021]	[513.56719971 369.91705322 0.71746284]	[5.03396515e+02 8.13822327e+02 1.55630261e-01]	[5.05970581e+02 8.11301453e+02 2.12772384e-01]	[0. 0. 0.]	[4.98142212e+02 8.98440979e+02 7.75061071e-01]	[4.80137787e+02 8.93461304e+02 8.14501643e-01]	[4.95690765e+02 8.75456604e+02 6.93379521e-01]
[482.71685791 390.4281311 0.8945539 ]	[482.73718262 439.31369019 0.94428897]	[418.78692627 441.76998901 0.88871372]	[400.86157227 539.21191406 0.87779731]	[398.03039551 621.41290283 0.90123361]	[541.88745117 439.19311523 0.89777738]	[564.887146 526.43389893 0.89883488]	[582.97442627 608.59625244 0.90411782]	[490.54666138 623.9621582 0.74271643]	[454.6335144 626.47955322 0.74739903]	[482.73632812 765.0458374 0.82062608]	[4.90499542e+02 8.70211792e+02 8.45774889e-01]	[526.52819824 623.91046143 0.74386299]	[539.26049805 767.6161499 0.81577289]	[5.03379364e+02 7.85519165e+02 5.87704599e-01]	[464.97387695 377.59729004 0.91260743]	[495.66427612 377.58056641 0.90571368]	[444.40725708 377.54980469 0.79054356]	[513.57873535 372.54519653 0.71238554]	[5.03347748e+02 8.16349792e+02 1.76608145e-01]	[5.05875610e+02 8.13772217e+02 2.39072546e-01]	[5.08457855e+02 7.72693176e+02 3.35088491e-01]	[4.98141144e+02 8.98431580e+02 7.76581466e-01]	[4.80134521e+02 8.93454590e+02 8.14098537e-01]	[4.95674896e+02 8.75453552e+02 6.89118385e-01]
[482.75613403 393.00524902 0.90730464]	[482.77224731 441.72293091 0.94428355]	[421.1550293 441.86965942 0.87819844]	[400.86016846 541.68756104 0.89603215]	[398.02862549 623.86578369 0.91189635]	[541.921875 439.26867676 0.90439773]	[564.89984131 526.53192139 0.88410139]	[582.97460938 611.10614014 0.8946529 ]	[490.55166626 626.42944336 0.74268901]	[454.63778687 626.5635376 0.74393356]	[482.74816895 765.08282471 0.826886 ]	[4.88028046e+02 8.70262268e+02 8.51285875e-01]	[526.51196289 623.96588135 0.74631357]	[539.2689209 767.6449585 0.81263816]	[5.03445496e+02 7.85571960e+02 5.71453929e-01]	[467.43478394 377.68078613 0.91346133]	[498.15029907 377.66616821 0.92682886]	[444.40026855 377.63549805 0.7921015 ]	[513.64782715 375.10614014 0.69790024]	[5.03367310e+02 8.16322754e+02 1.52628332e-01]	[5.05906158e+02 8.13785278e+02 2.10551202e-01]	[5.08484375e+02 7.72740967e+02 3.39334488e-01]	[4.98141754e+02 8.98423157e+02 7.72714674e-01]	[4.80141357e+02 8.93457764e+02 8.09897065e-01]	[4.95639496e+02 8.77911133e+02 6.90052211e-01]
[482.76504517 393.0736084 0.91432905]	[482.76846313 441.79690552 0.94453412]	[418.79577637 444.3213501 0.87089294]	[400.8583374 541.79547119 0.91396546]	[398.05599976 623.92816162 0.92652869]	[544.29760742 441.67147827 0.90297955]	[564.89904785 529.06195068 0.87815279]	[582.96820068 613.62811279 0.88565445]	[490.53713989 626.48138428 0.73855108]	[454.62298584 626.59979248 0.73753351]	[482.737854 767.54467773 0.83209622]	[4.88025726e+02 8.70259277e+02 8.49641562e-01]	[526.4989624 624.02148438 0.74266994]	[539.2880249 767.71057129 0.81806868]	[5.03411987e+02 7.85569824e+02 5.73548138e-01]	[467.45953369 377.75637817 0.91129792]	[498.13995361 377.71551514 0.92397559]	[444.45748901 377.72384644 0.77670348]	[516.11206055 377.55410767 0.72025669]	[5.03368042e+02 8.13842346e+02 1.60708949e-01]	[5.05888611e+02 8.13772766e+02 2.13917866e-01]	[5.08486664e+02 7.72699280e+02 3.30601960e-01]	[4.98127533e+02 8.98417053e+02 7.73668289e-01]	[4.80125702e+02 8.93453308e+02 8.08564782e-01]	[4.95644409e+02 8.77913879e+02 6.87765360e-01]
[482.80279541 395.64074707 0.93406624]	[482.79818726 441.84082031 0.94317251]	[421.17974854 444.31948853 0.87506652]	[403.24484253 541.82208252 0.9021697 ]	[398.0798645 623.99328613 0.93025869]	[544.33953857 441.73184204 0.90741485]	[564.89526367 529.06365967 0.87747371]	[582.97485352 616.20355225 0.88344663]	[490.48425293 626.50634766 0.74272019]	[454.56143188 626.60479736 0.73638803]	[482.72698975 767.54376221 0.82897145]	[4.90484039e+02 8.70221619e+02 8.46733093e-01]	[526.46368408 626.45300293 0.7513712 ]	[541.68267822 767.6763916 0.82310599]	[5.03333557e+02 7.85555664e+02 5.89395046e-01]	[469.95828247 380.24584961 0.90341371]	[498.15383911 380.17605591 0.92334765]	[446.92477417 380.17022705 0.77036059]	[516.14056396 377.55789185 0.73209858]	[5.03357788e+02 8.13774902e+02 1.53509796e-01]	[5.05898529e+02 8.11294312e+02 2.03520089e-01]	[5.05932861e+02 7.72718079e+02 3.34315240e-01]	[4.98141235e+02 8.95958984e+02 7.79617250e-01]	[4.80125427e+02 8.93420959e+02 8.18966329e-01]	[4.95657837e+02 8.75446350e+02 6.86978936e-01]
[482.79370117 398.09320068 0.93364596]	[482.79864502 444.29547119 0.93349457]	[421.17227173 446.87124634 0.8592841 ]	[403.28808594 541.92407227 0.8995505 ]	[398.0869751 626.39044189 0.93705422]	[544.35681152 441.7996521 0.90260345]	[564.89123535 529.04754639 0.88506204]	[582.9654541 618.76037598 0.89113361]	[490.48825073 626.53808594 0.74447244]	[454.60256958 629.03961182 0.73701304]	[482.72634888 767.52087402 0.82075369]	[4.90500458e+02 8.70219116e+02 8.43716085e-01]	[526.45715332 626.48968506 0.75571972]	[541.68664551 767.69586182 0.81816947]	[5.03392670e+02 7.85581543e+02 5.85704088e-01]	[467.50299072 380.31774902 0.89261943]	[498.15649414 380.26296997 0.90964276]	[446.9251709 380.199646 0.77098727]	[516.14990234 377.58068848 0.75386614]	[5.05920471e+02 8.11295532e+02 1.55850783e-01]	[5.05967377e+02 8.11272400e+02 2.06918359e-01]	[5.08464355e+02 7.72754822e+02 3.36384237e-01]	[4.95685730e+02 8.95981934e+02 7.77939558e-01]	[4.77733490e+02 8.93429199e+02 8.17001402e-01]	[4.95679779e+02 8.75434204e+02 6.84467196e-01]
[482.79299927 398.16918945 0.93862861]	[482.80645752 444.3762207 0.92466676]	[421.18624878 446.95333862 0.85148776]	[403.30477905 544.29083252 0.89189422]	[398.09329224 626.44250488 0.94228375]	[544.35858154 441.86380005 0.89793026]	[564.88476562 531.59295654 0.87981761]	[582.97143555 618.80718994 0.89216763]	[490.48519897 626.58789062 0.73999345]	[454.60974121 629.08282471 0.73417115]	[482.71279907 767.50708008 0.82418859]	[4.90524414e+02 8.70199585e+02 8.40016365e-01]	[526.44885254 626.54870605 0.75531065]	[539.30389404 770.07659912 0.7990129 ]	[5.05980621e+02 7.85534241e+02 5.58870256e-01]	[467.50134277 382.73461914 0.88194972]	[498.17214966 380.34915161 0.90066504]	[446.90930176 380.25317383 0.78028262]	[516.1362915 377.65707397 0.75416201]	[5.11053253e+02 8.08687012e+02 1.79189309e-01]	[5.13633362e+02 8.08631653e+02 2.12633312e-01]	[5.13573669e+02 7.70269348e+02 3.54337364e-01]	[4.95671875e+02 8.95981934e+02 7.77348161e-01]	[4.77725708e+02 8.93423279e+02 8.19747806e-01]	[4.98139557e+02 8.75422424e+02 6.79733157e-01]
[482.80935669 398.24200439 0.93550795]	[482.80166626 446.87380981 0.91009802]	[421.17602539 449.51449585 0.84624147]	[403.32931519 544.36645508 0.88950205]	[398.10604858 626.50036621 0.94171178]	[544.36425781 444.29504395 0.88901567]	[564.87445068 534.17358398 0.87710607]	[582.97790527 621.33825684 0.90844047]	[490.48867798 629.03656006 0.73819685]	[454.61495972 629.12017822 0.73027807]	[482.71768188 767.48883057 0.81173658]	[4.90510742e+02 8.70153748e+02 8.38334799e-01]	[526.44940186 626.59283447 0.75316751]	[539.23626709 770.09326172 0.79537141]	[5.03457703e+02 7.85590027e+02 5.67045212e-01]	[467.50476074 382.79595947 0.87082762]	[498.21102905 382.79748535 0.89768672]	[446.89569092 380.25512695 0.78101659]	[516.15338135 377.73629761 0.75851035]	[5.11042542e+02 8.11179077e+02 1.70059249e-01]	[5.13579163e+02 8.08678894e+02 2.09766760e-01]	[0. 0. 0.]	[4.95659393e+02 8.98421631e+02 7.89837897e-01]	[4.77723938e+02 8.93428101e+02 8.32919598e-01]	[4.95681976e+02 8.75345337e+02 6.84557438e-01]
[482.81570435 400.62994385 0.94314331]	[482.8053894 446.96170044 0.90246594]	[421.1953125 452.04974365 0.84753615]	[403.37197876 544.4619751 0.87270015]	[398.10464478 626.53649902 0.94102496]	[544.34020996 444.3586731 0.88328135]	[564.8762207 536.68048096 0.87643003]	[582.9588623 621.37701416 0.91188323]	[488.01483154 629.11035156 0.74121493]	[454.60321045 631.6217041 0.72590899]	[482.71530151 767.49768066 0.78696519]	[4.90531036e+02 8.70107422e+02 8.27590048e-01]	[526.4329834 629.10522461 0.7562288 ]	[539.17779541 770.17089844 0.78287339]	[5.03410736e+02 7.85595764e+02 5.33428967e-01]	[469.97613525 385.29321289 0.85907155]	[498.21905518 385.33462524 0.88791668]	[446.97335815 382.74493408 0.76055992]	[516.12524414 380.23114014 0.76102614]	[5.08453522e+02 8.11235535e+02 1.58836916e-01]	[5.11008514e+02 8.11161072e+02 2.03240648e-01]	[0. 0. 0.]	[4.95666718e+02 8.98420471e+02 7.93938577e-01]	[4.77731842e+02 8.93416077e+02 8.38732839e-01]	[4.95691406e+02 8.72904846e+02 6.77088439e-01]
[482.82214355 400.69519043 0.94202507]	[482.79244995 452.04956055 0.896797 ]	[421.18859863 454.62869263 0.85789108]	[403.37585449 547.01464844 0.84863013]	[398.08572388 626.64318848 0.91913563]	[544.34967041 446.89987183 0.86366743]	[564.88464355 539.19628906 0.8804301 ]	[582.95147705 623.84295654 0.93201959]	[487.98693848 629.13720703 0.74350244]	[454.5760498 631.64752197 0.71994948]	[482.72122192 767.51171875 0.77947897]	[4.90515167e+02 8.67676575e+02 8.24283600e-01]	[526.40362549 629.13800049 0.75522673]	[5.36706604e+02 7.70273315e+02 7.63293028e-01]	[5.03454559e+02 7.88038757e+02 5.19834578e-01]	[469.97442627 385.38708496 0.84811324]	[498.24963379 387.88208008 0.88870496]	[449.4493103 382.81164551 0.73251027]	[516.20019531 380.29873657 0.75677681]	[5.11013062e+02 8.11239136e+02 1.90955311e-01]	[5.16148254e+02 8.08732422e+02 2.32330918e-01]	[0. 0. 0.]	[4.95661835e+02 8.98409668e+02 7.98481286e-01]	[4.77730042e+02 8.93405457e+02 8.47478688e-01]	[4.95667938e+02 8.72860718e+02 6.76403821e-01]
[482.85314941 400.73638916 0.93919969]	[482.79806519 454.60070801 0.9032107 ]	[421.20843506 457.07748413 0.86057305]	[403.36129761 547.05163574 0.84418023]	[398.09033203 629.11132812 0.90313709]	[544.34246826 449.46826172 0.8500188 ]	[564.86962891 539.29040527 0.88978624]	[582.93804932 623.8873291 0.93813831]	[487.98123169 631.61907959 0.74471551]	[454.58551025 634.15911865 0.71809781]	[480.3717041 765.08056641 0.77974421]	[4.90492737e+02 8.70101990e+02 8.27096641e-01]	[524.01507568 631.62969971 0.75790632]	[5.36685303e+02 7.72698975e+02 7.54818857e-01]	[5.00869781e+02 7.85608276e+02 4.91186857e-01]	[470.01400757 387.91265869 0.84289896]	[498.26989746 387.94259644 0.88993949]	[449.46405029 385.32852173 0.72797084]	[518.66107178 380.32614136 0.75733018]	[5.08479950e+02 8.13770020e+02 1.55859396e-01]	[5.13552856e+02 8.11168823e+02 1.95533410e-01]	[4.67504211e+02 7.70224060e+02 1.03436381e-01]	[4.95657959e+02 8.98422974e+02 7.97982931e-01]	[4.77720551e+02 8.93424133e+02 8.40468884e-01]	[4.95663452e+02 8.72909058e+02 6.75643504e-01]
[482.86135864 400.81057739 0.93285424]	[482.80252075 457.09249878 0.91267097]	[421.21472168 457.1355896 0.86892641]	[403.30535889 549.54345703 0.84445941]	[398.09356689 631.59442139 0.89011163]	[544.34088135 452.06375122 0.84880811]	[564.86132812 541.71386719 0.90006649]	[582.90252686 623.97564697 0.94629854]	[487.96029663 631.61999512 0.74361032]	[454.55541992 634.15490723 0.71393931]	[480.35601807 767.51385498 0.77930743]	[4.90476105e+02 8.70107178e+02 8.27445090e-01]	[523.99945068 631.63012695 0.75640959]	[5.34178955e+02 7.72803101e+02 7.46190667e-01]	[5.00828217e+02 7.88089722e+02 4.91319209e-01]	[470.0199585 390.51010132 0.8425687 ]	[500.63198853 390.49642944 0.89346147]	[449.47210693 390.44424438 0.71601403]	[518.69061279 382.78549194 0.75263309]	[5.05954803e+02 8.16324219e+02 1.52909726e-01]	[5.11020691e+02 8.11239258e+02 1.95502773e-01]	[4.65006409e+02 7.72716980e+02 1.06260732e-01]	[4.95658600e+02 8.98418518e+02 7.98959911e-01]	[4.77719330e+02 8.93425476e+02 8.39407563e-01]	[4.95649139e+02 8.72924805e+02 6.74663484e-01]
[482.89297485 403.26470947 0.91830641]	[482.79370117 457.15274048 0.92029476]	[421.22073364 457.19702148 0.8765263 ]	[403.29373169 552.07403564 0.84226495]	[398.07415771 631.64862061 0.88319904]	[544.30029297 454.57818604 0.85388756]	[564.86334229 541.82983398 0.90577602]	[582.88006592 624.0133667 0.94092149]	[487.98156738 631.63970947 0.74027896]	[454.5748291 634.18334961 0.714908 ]	[480.32275391 767.52355957 0.77153683]	[4.90481537e+02 8.70145020e+02 8.30480933e-01]	[524.0065918 631.63879395 0.75398505]	[5.34183167e+02 7.72817078e+02 7.38658905e-01]	[5.00829803e+02 7.88164490e+02 4.77861732e-01]	[470.02502441 395.51669312 0.8622719 ]	[500.65042114 393.02536011 0.90102887]	[449.4486084 395.51629639 0.7162478 ]	[518.73040771 382.87020874 0.73680967]	[5.05914886e+02 8.16374512e+02 1.52444258e-01]	[5.08504456e+02 8.11335144e+02 1.98242292e-01]	[4.67526489e+02 7.75309265e+02 9.96939614e-02]	[4.95688843e+02 8.98414917e+02 7.90565491e-01]	[4.80117615e+02 8.93427185e+02 8.28308403e-01]	[4.95651550e+02 8.75356873e+02 6.70614243e-01]
[482.88195801 403.32421875 0.90958661]	[482.793396 457.21304321 0.92709363]	[421.20410156 459.63366699 0.88033116]	[403.28005981 552.12268066 0.84297377]	[398.07095337 634.20037842 0.87682676]	[544.31225586 457.09143066 0.86310315]	[564.87353516 541.93280029 0.91079056]	[582.88061523 626.4262085 0.94442379]	[487.99871826 634.16253662 0.7333805 ]	[454.58883667 636.71209717 0.71271938]	[480.30804443 767.65533447 0.7838552 ]	[4.90477264e+02 8.70130920e+02 8.33253443e-01]	[526.39837646 634.17272949 0.74631023]	[5.36716675e+02 7.72826782e+02 7.58158982e-01]	[5.00834778e+02 7.90791138e+02 5.56317806e-01]	[470.04165649 395.57821655 0.86915946]	[500.64456177 395.52645874 0.90961576]	[449.4743042 395.57998657 0.71307504]	[518.71252441 387.87026978 0.72427565]	[5.00799774e+02 8.26568542e+02 1.36170387e-01]	[5.00834595e+02 8.24028259e+02 2.02732742e-01]	[0. 0. 0.]	[4.98147736e+02 8.95976685e+02 7.89322555e-01]	[4.80143066e+02 8.93419922e+02 8.30017745e-01]	[4.95627594e+02 8.75341980e+02 6.70277357e-01]
[482.88986206 403.39657593 0.89718288]	[482.78494263 459.61688232 0.93354452]	[421.20632935 459.69125366 0.8839792 ]	[403.26983643 554.63061523 0.84425634]	[398.06228638 636.75610352 0.87669414]	[544.30517578 457.1368103 0.87034422]	[564.86279297 544.31555176 0.90973258]	[582.85974121 626.47357178 0.94300312]	[487.99023438 636.72631836 0.72984326]	[454.59176636 639.2723999 0.71100515]	[480.28826904 767.66790771 0.78574884]	[4.88018890e+02 8.70162659e+02 8.36914182e-01]	[524.019104 636.73986816 0.74682564]	[5.36690857e+02 7.77898132e+02 7.48662293e-01]	[5.00815674e+02 7.90778503e+02 5.33790946e-01]	[472.52359009 395.6494751 0.88059169]	[500.6394043 395.60424805 0.91620624]	[449.45837402 395.61923218 0.72370362]	[518.68011475 387.93106079 0.71974218]	[4.98189026e+02 8.24061584e+02 1.18860841e-01]	[5.00750061e+02 8.24018433e+02 1.85074985e-01]	[0. 0. 0.]	[4.95697876e+02 8.98410278e+02 7.86975861e-01]	[4.80129791e+02 8.93429565e+02 8.22364688e-01]	[4.95620209e+02 8.75385620e+02 6.70952678e-01]
[482.87924194 405.83874512 0.89880294]	[482.793396 459.65737915 0.9393276 ]	[421.20986938 459.70858765 0.88406408]	[403.2800293 554.68414307 0.84372938]	[398.04718018 639.2598877 0.87414652]	[544.31237793 459.59487915 0.88635558]	[564.87799072 544.45996094 0.91277397]	[582.82421875 626.54711914 0.93499768]	[487.97662354 639.28234863 0.7322163 ]	[454.57983398 639.3614502 0.71460342]	[480.2746582 770.07861328 0.78675395]	[4.88006470e+02 8.70169922e+02 8.39884698e-01]	[523.99829102 639.30187988 0.75496131]	[5.36651672e+02 7.80468445e+02 7.50398755e-01]	[5.00812103e+02 7.93294678e+02 5.51502645e-01]	[472.54769897 398.02859497 0.88956058]	[498.26544189 395.65112305 0.91991794]	[449.47463989 395.64660645 0.72472572]	[518.65454102 390.46923828 0.71774811]	[4.98217438e+02 8.29093750e+02 1.28522262e-01]	[5.00754761e+02 8.26552856e+02 2.04379112e-01]	[5.03441254e+02 7.85558411e+02 2.35715955e-01]	[4.95684692e+02 8.98416931e+02 7.88911700e-01]	[4.80122467e+02 8.93433105e+02 8.24162006e-01]	[4.95602112e+02 8.75386597e+02 6.72693491e-01]
[482.87945557 405.83840942 0.89889574]	[482.79559326 459.65673828 0.93929851]	[421.21386719 459.70645142 0.88364357]	[403.28366089 554.68511963 0.84279728]	[398.04571533 639.25970459 0.87345183]	[544.31298828 459.59494019 0.88670683]	[564.8807373 544.50079346 0.91306049]	[582.81951904 626.54211426 0.93618768]	[487.97650146 636.79693604 0.73009294]	[454.58221436 639.34570312 0.71307361]	[480.26629639 767.68121338 0.78685814]	[4.88007355e+02 8.70167908e+02 8.39525998e-01]	[524.00421143 639.27893066 0.75069171]	[5.36641296e+02 7.80449829e+02 7.47673035e-01]	[5.00815857e+02 7.93268616e+02 5.41838408e-01]	[472.5480957 398.02807617 0.88961154]	[498.26531982 395.65060425 0.91998732]	[449.47610474 395.64727783 0.72355539]	[518.65435791 390.46798706 0.71828842]	[4.95684265e+02 8.26624695e+02 1.27590582e-01]	[5.00741302e+02 8.26534363e+02 2.01385975e-01]	[0. 0. 0.]	[4.95668365e+02 8.98420227e+02 7.88575649e-01]	[4.77744568e+02 8.93438354e+02 8.24198544e-01]	[4.95613525e+02 8.75386597e+02 6.70068324e-01]
[482.88845825 405.9229126 0.88840723]	[482.80059814 459.71310425 0.94099498]	[421.21551514 459.76211548 0.88454109]	[403.27212524 557.19940186 0.85362375]	[398.0418396 639.34649658 0.88111109]	[544.3170166 459.66107178 0.89546388]	[564.86853027 546.95831299 0.89429176]	[582.80108643 626.53295898 0.93218732]	[487.93817139 639.30645752 0.73892349]	[454.56097412 641.82922363 0.71752608]	[480.24343872 770.11676025 0.78995913]	[4.87993256e+02 8.70189392e+02 8.41218948e-01]	[523.9664917 639.31463623 0.76278889]	[5.34155518e+02 7.80452393e+02 7.46598065e-01]	[5.00820282e+02 7.95887085e+02 5.57519019e-01]	[472.56066895 398.08392334 0.89884478]	[500.63787842 398.07849121 0.93723536]	[449.49127197 398.06268311 0.72915268]	[518.65795898 393.06213379 0.7299062 ]	[4.93118408e+02 8.29126892e+02 1.07390881e-01]	[5.00778992e+02 8.29085571e+02 2.00989455e-01]	[5.03372131e+02 7.88136841e+02 2.50369072e-01]	[4.95656372e+02 8.98429626e+02 7.88430572e-01]	[4.77731903e+02 8.93443970e+02 8.21428180e-01]	[4.95602600e+02 8.75407898e+02 6.65099263e-01]
[482.88711548 408.44696045 0.88689905]	[482.80130005 459.76071167 0.94239491]	[421.18765259 459.81945801 0.88517213]	[403.26345825 557.2088623 0.85445851]	[398.01345825 639.36602783 0.87797874]	[544.31860352 459.70123291 0.90066916]	[564.87115479 546.99829102 0.900868 ]	[582.78973389 626.6126709 0.92215043]	[487.9197998 639.34552002 0.74025822]	[454.54702759 641.86724854 0.72088289]	[480.24505615 770.13867188 0.79581869]	[4.87967804e+02 8.70245422e+02 8.47979009e-01]	[523.95275879 639.34716797 0.76248956]	[5.34096802e+02 7.85539062e+02 7.71372378e-01]	[5.00776611e+02 7.95821350e+02 5.33877134e-01]	[472.54827881 398.12136841 0.90383005]	[500.65093994 398.13201904 0.94806063]	[449.45056152 398.11013794 0.74147296]	[518.66278076 395.60128784 0.72345507]	[4.98187927e+02 8.26605347e+02 8.07597861e-02]	[5.00779419e+02 8.29029785e+02 1.59475848e-01]	[5.03378754e+02 7.88028870e+02 2.32260138e-01]	[4.95646973e+02 8.98434631e+02 7.89420605e-01]	[4.77723938e+02 8.93459412e+02 8.17080915e-01]	[4.93125183e+02 8.75470520e+02 6.65532589e-01]
[482.878479 411.02059937 0.89170295]	[482.802948 462.20053101 0.94336742]	[421.19296265 462.27288818 0.88596094]	[403.24273682 559.77520752 0.8785668 ]	[395.64724731 644.31536865 0.89737105]	[544.33093262 459.80371094 0.90537453]	[564.86279297 549.50799561 0.8898173 ]	[582.78741455 631.58734131 0.89170021]	[485.46728516 641.88574219 0.75883365]	[452.02786255 644.36572266 0.73127341]	[480.15127563 770.13946533 0.78016251]	[4.87979614e+02 8.70252808e+02 8.48353803e-01]	[523.94769287 641.89990234 0.77633482]	[5.31610962e+02 7.87994751e+02 7.71898806e-01]	[4.98218781e+02 7.95854858e+02 4.75479990e-01]	[472.54046631 398.1842041 0.90608382]	[500.64816284 398.19500732 0.94895005]	[446.98312378 398.1449585 0.71972501]	[518.67980957 398.07629395 0.69793379]	[4.90525208e+02 8.24048584e+02 7.68685341e-02]	[0. 0. 0.]	[5.00837830e+02 7.85595459e+02 1.84494525e-01]	[4.95635254e+02 8.98452271e+02 7.90005326e-01]	[4.77715729e+02 8.95849670e+02 8.21635127e-01]	[4.95609802e+02 8.75445312e+02 6.73405528e-01]
[482.88891602 413.5718689 0.90300053]	[482.79681396 462.25076294 0.94591081]	[421.18579102 462.33636475 0.88490838]	[403.24319458 559.83850098 0.87889779]	[398.02105713 644.34039307 0.90315521]	[544.32647705 459.84799194 0.90696609]	[564.86230469 549.56750488 0.89140499]	[582.796875 631.61682129 0.8867923 ]	[485.45202637 644.36462402 0.76547951]	[452.00048828 644.43927002 0.73702252]	[4.80155273e+02 7.70259094e+02 7.68036604e-01]	[4.87975250e+02 8.70233215e+02 8.47854018e-01]	[523.93322754 644.3817749 0.78425634]	[5.34131042e+02 7.88004028e+02 7.78579891e-01]	[4.93099854e+02 8.03478516e+02 4.88907844e-01]	[472.54516602 398.25143433 0.90943128]	[500.65753174 398.23910522 0.94970089]	[446.95565796 398.18572998 0.74009293]	[518.69476318 398.08938599 0.70050985]	[5.00823608e+02 8.36813049e+02 7.06623346e-02]	[5.00685913e+02 8.29067078e+02 1.44181147e-01]	[4.67456573e+02 7.88197815e+02 1.64135501e-01]	[4.95643555e+02 8.98429260e+02 7.93039441e-01]	[4.77725159e+02 8.93460022e+02 8.29355299e-01]	[4.95593262e+02 8.75431580e+02 6.70864522e-01]
[482.88540649 416.10626221 0.92271316]	[482.78927612 462.31430054 0.94694984]	[421.17120361 462.41720581 0.87688404]	[400.8729248 562.30670166 0.89470494]	[398.03146362 644.3885498 0.91261351]	[544.33135986 462.22073364 0.90932631]	[564.85784912 549.57788086 0.88916761]	[582.78771973 631.64056396 0.88115406]	[485.43261719 644.41070557 0.77505946]	[451.98532104 644.49108887 0.74194431]	[4.77728058e+02 7.72706482e+02 7.55635440e-01]	[4.87959625e+02 8.70184753e+02 8.44933927e-01]	[523.90783691 644.41693115 0.79487181]	[5.34143250e+02 7.88033569e+02 7.84513772e-01]	[4.95640533e+02 8.06018005e+02 5.43827772e-01]	[472.54522705 400.67233276 0.91098064]	[500.66101074 400.65881348 0.94808072]	[446.96136475 398.23312378 0.75079334]	[518.70111084 398.13015747 0.71954757]	[5.00735565e+02 8.31760254e+02 9.30693299e-02]	[5.00743286e+02 8.29154785e+02 1.77301377e-01]	[4.98195801e+02 7.90671570e+02 2.14174047e-01]	[4.95629364e+02 8.98417969e+02 7.99654961e-01]	[4.77719238e+02 8.93441772e+02 8.32985401e-01]	[4.93110260e+02 8.75362915e+02 6.69861674e-01]
[482.88589478 416.10598755 0.92263281]	[482.79077148 462.31292725 0.94699931]	[421.17288208 462.41717529 0.87676662]	[403.24462891 562.30651855 0.89306521]	[398.03186035 644.38525391 0.91234392]	[544.3303833 462.21975708 0.90950435]	[564.8581543 549.56933594 0.88997501]	[582.78808594 631.64318848 0.88073003]	[485.43692017 644.41656494 0.77572238]	[451.98843384 644.49676514 0.74311316]	[4.77713837e+02 7.72708069e+02 7.56221294e-01]	[4.87962250e+02 8.70183105e+02 8.44195187e-01]	[523.91186523 644.42333984 0.79595727]	[5.34146057e+02 7.88036621e+02 7.85364330e-01]	[4.95643158e+02 8.06016052e+02 5.40285349e-01]	[472.54562378 400.67190552 0.91110224]	[500.66143799 400.65872192 0.94829863]	[446.96060181 398.23464966 0.75168097]	[518.70288086 398.12969971 0.72064948]	[4.98268433e+02 8.31718140e+02 9.26024541e-02]	[5.00738403e+02 8.29151062e+02 1.76898375e-01]	[4.98201141e+02 7.90665161e+02 2.11947456e-01]	[4.95625702e+02 8.98416870e+02 7.99106836e-01]	[4.77717224e+02 8.93440735e+02 8.32878053e-01]	[4.93119415e+02 8.75360413e+02 6.69691205e-01]
[482.89706421 416.16973877 0.9241339 ]	[482.79016113 462.34835815 0.94451559]	[421.17965698 462.42819214 0.87886983]	[403.24694824 562.29199219 0.89573884]	[398.04040527 644.42529297 0.91889107]	[544.33398438 462.26611328 0.90864056]	[564.85223389 549.59289551 0.88744718]	[582.79492188 631.65979004 0.88158888]	[485.41967773 644.41693115 0.78042835]	[449.51245117 644.47747803 0.74492127]	[477.62371826 770.20672607 0.77066028]	[4.87952759e+02 8.70162598e+02 8.44245553e-01]	[523.90020752 644.42932129 0.79718435]	[5.34140442e+02 7.88031738e+02 7.85709441e-01]	[4.98194855e+02 8.03563477e+02 5.47599435e-01]	[472.53436279 400.74487305 0.90485781]	[500.65838623 400.70913696 0.94595575]	[446.93991089 400.63619995 0.76801157]	[518.67950439 398.15664673 0.71501815]	[4.90542297e+02 8.29195801e+02 9.47504938e-02]	[0. 0. 0.]	[5.00717468e+02 7.90647461e+02 2.35245198e-01]	[4.95615875e+02 8.98410522e+02 8.00121963e-01]	[4.77720459e+02 8.93433655e+02 8.36025238e-01]	[4.93123505e+02 8.75331421e+02 6.65010095e-01]
[482.86755371 418.62139893 0.93243355]	[482.7935791 462.38223267 0.94131392]	[421.18200684 464.83337402 0.8773036 ]	[403.24890137 562.2878418 0.89412212]	[398.03994751 644.45196533 0.92330289]	[544.33270264 462.29608154 0.90439856]	[564.86401367 552.07470703 0.88228106]	[582.82281494 634.19232178 0.87620503]	[485.4190979 644.43011475 0.78070116]	[449.50231934 644.47991943 0.74592972]	[4.75174866e+02 7.70196899e+02 7.65280545e-01]	[4.87966309e+02 8.70143494e+02 8.41828644e-01]	[523.90350342 644.45098877 0.79507428]	[5.34091431e+02 7.88041138e+02 7.74005294e-01]	[4.98217255e+02 8.03521790e+02 5.36713839e-01]	[470.0486145 400.81985474 0.89618272]	[500.63726807 400.806427 0.92967486]	[446.94592285 400.66717529 0.76499742]	[518.66278076 398.19348145 0.72810137]	[4.90512268e+02 8.26649902e+02 8.47033262e-02]	[0. 0. 0.]	[5.00749329e+02 7.88216431e+02 2.31566668e-01]	[4.95636536e+02 8.95979919e+02 8.01961720e-01]	[4.77733643e+02 8.93426331e+02 8.38875532e-01]	[4.95592834e+02 8.72929932e+02 6.66892290e-01]
[482.84213257 418.72018433 0.93790567]	[482.77438354 464.87716675 0.93023175]	[421.17581177 467.42434692 0.85518181]	[403.2951355 562.45678711 0.89394176]	[398.0536499 644.5546875 0.93359488]	[544.32324219 462.39901733 0.89567155]	[564.87670898 554.70550537 0.87241948]	[582.95391846 639.35272217 0.89477479]	[485.44012451 644.49645996 0.78657782]	[451.98794556 644.54022217 0.75027233]	[4.77610229e+02 7.70203491e+02 7.62721419e-01]	[4.87953827e+02 8.70165894e+02 8.44861984e-01]	[523.91662598 644.52978516 0.79726213]	[529.05133057 788.13787842 0.79123765]	[5.00712158e+02 8.00926086e+02 5.10788739e-01]	[470.03353882 403.25244141 0.88546258]	[498.25128174 403.29125977 0.90751302]	[446.94180298 400.70648193 0.78315699]	[516.16821289 398.27035522 0.72133702]	[4.85403076e+02 8.18968201e+02 8.23168233e-02]	[0. 0. 0.]	[5.03326782e+02 7.88051025e+02 2.21859455e-01]	[4.95628906e+02 8.98413757e+02 7.96853423e-01]	[4.77740570e+02 8.93441528e+02 8.29675019e-01]	[4.93113983e+02 8.75324036e+02 6.75932586e-01]
[482.84902954 418.78540039 0.93327624]	[482.77859497 464.92407227 0.92217278]	[421.18310547 467.47491455 0.85052747]	[403.33190918 564.90014648 0.88659257]	[398.05578613 646.92687988 0.93744892]	[544.3213501 462.44030762 0.89113057]	[564.87811279 557.21380615 0.87893909]	[582.97351074 641.84283447 0.90502799]	[485.45809937 644.53479004 0.78284025]	[452.019104 646.96429443 0.75042188]	[4.77628479e+02 7.70159729e+02 7.66366720e-01]	[4.87954071e+02 8.70148743e+02 8.39772999e-01]	[523.9319458 646.95294189 0.79239959]	[529.01507568 788.19519043 0.79149252]	[5.00754608e+02 7.95794739e+02 4.59875941e-01]	[470.0213623 403.30899048 0.87367523]	[498.27459717 403.36141968 0.90221083]	[446.95547485 400.74719238 0.7744292 ]	[516.20025635 400.6746521 0.74292833]	[4.82930450e+02 8.13859253e+02 7.43667632e-02]	[0. 0. 0.]	[5.03402191e+02 7.80411560e+02 1.90229386e-01]	[4.95593658e+02 8.98429260e+02 7.92185664e-01]	[4.77701752e+02 8.93449402e+02 8.29042912e-01]	[4.95604523e+02 8.72931213e+02 6.74048901e-01]
[482.83258057 421.16479492 0.94007146]	[482.78921509 467.40856934 0.91024828]	[421.18862915 470.01324463 0.84706444]	[403.35922241 564.93762207 0.88016665]	[398.05401611 646.97479248 0.94118536]	[544.32330322 464.85464478 0.88705033]	[564.87585449 557.26062012 0.88235748]	[582.97900391 641.87841797 0.90990108]	[485.46078491 646.94506836 0.78923833]	[452.01919556 646.984375 0.75361621]	[4.77715912e+02 7.70152527e+02 7.63265610e-01]	[4.87953430e+02 8.70224854e+02 8.41624916e-01]	[523.92510986 646.97296143 0.79756367]	[5.29032654e+02 7.88192078e+02 7.61626005e-01]	[5.00763580e+02 7.90648376e+02 4.14998889e-01]	[470.00299072 403.37738037 0.86285716]	[498.27038574 405.86303711 0.89485419]	[449.43515015 400.83276367 0.75147885]	[516.19030762 400.77389526 0.74646682]	[4.82837799e+02 8.08576416e+02 5.34073524e-02]	[0. 0. 0.]	[5.03345734e+02 7.70129517e+02 1.63853198e-01]	[4.95612579e+02 8.98421326e+02 7.88386941e-01]	[4.77714050e+02 8.93456360e+02 8.19854975e-01]	[4.95597412e+02 8.75399231e+02 6.73597991e-01]
[482.83670044 421.19683838 0.94342273]	[482.80877686 467.49249268 0.90049499]	[421.20635986 472.54385376 0.8474533 ]	[403.40213013 564.96270752 0.86939377]	[398.07546997 647.0078125 0.94223505]	[544.34527588 464.91790771 0.88262331]	[564.89031982 559.73010254 0.88381666]	[582.98846436 641.93487549 0.90953845]	[485.44696045 646.95831299 0.79062676]	[452.00442505 646.98516846 0.75108796]	[480.16467285 770.14135742 0.78709024]	[4.87950226e+02 8.70206909e+02 8.39557648e-01]	[523.91760254 646.99298096 0.79679859]	[5.28990784e+02 7.88213623e+02 7.47877359e-01]	[5.00780884e+02 7.82961121e+02 3.71653110e-01]	[470.00283813 405.84576416 0.85524189]	[498.2744751 405.92333984 0.89026463]	[449.43106079 403.25637817 0.73596567]	[518.66680908 400.8170166 0.75273085]	[5.21364807e+02 8.00977356e+02 8.13077390e-02]	[5.41936157e+02 7.90725891e+02 1.20126806e-01]	[5.00792389e+02 7.54746033e+02 1.59036696e-01]	[4.95620178e+02 8.95965149e+02 7.91737795e-01]	[4.77708130e+02 8.93427734e+02 8.24543655e-01]	[4.95610962e+02 8.75362671e+02 6.72721446e-01]
[482.87646484 421.23858643 0.93790013]	[482.81204224 472.51837158 0.89230031]	[421.21185303 475.07403564 0.84934086]	[405.82974243 565.04888916 0.85739255]	[398.09164429 647.04370117 0.94298005]	[544.35894775 467.42285156 0.86466289]	[564.90039062 562.25280762 0.90020394]	[582.97906494 644.35949707 0.92049807]	[485.46340942 644.54394531 0.79032755]	[452.03399658 646.96191406 0.7567271 ]	[480.15979004 767.65783691 0.77851212]	[4.87970398e+02 8.67667297e+02 8.24694514e-01]	[523.93188477 646.97161865 0.79330236]	[5.26479065e+02 7.88048035e+02 6.70483708e-01]	[5.00859589e+02 7.88061584e+02 3.82507235e-01]	[470.03094482 405.91720581 0.84445697]	[500.66226196 408.43078613 0.89594764]	[449.44393921 403.33349609 0.7260136 ]	[518.7244873 400.83932495 0.75809509]	[5.23862915e+02 8.03510315e+02 1.01369157e-01]	[5.41850708e+02 7.93229065e+02 1.50268987e-01]	[5.03398438e+02 7.62489563e+02 1.53412461e-01]	[4.95636597e+02 8.95930176e+02 8.04549158e-01]	[4.77707977e+02 8.93382019e+02 8.40390503e-01]	[4.95642822e+02 8.72827087e+02 6.76218271e-01]
[482.87759399 421.29190063 0.9357174 ]	[482.822052 472.59835815 0.89235896]	[421.23626709 475.10406494 0.85418367]	[405.88677979 565.0201416 0.85585535]	[398.08343506 647.05151367 0.93832457]	[544.35449219 467.48623657 0.85379863]	[564.89239502 562.26116943 0.90145314]	[582.97625732 644.39215088 0.92748022]	[485.45776367 646.93920898 0.79120153]	[452.01782227 646.96264648 0.75597554]	[480.17449951 767.66668701 0.78288049]	[4.87959473e+02 8.67626465e+02 8.20087016e-01]	[523.92236328 646.98614502 0.79468173]	[5.26489197e+02 7.88143250e+02 7.04563260e-01]	[5.00749359e+02 7.85593811e+02 3.77358198e-01]	[470.04067993 408.48049927 0.83994257]	[500.65734863 410.96652222 0.89485437]	[449.46725464 405.92105103 0.71874309]	[518.73352051 403.26712036 0.74937314]	[5.21371826e+02 8.03551514e+02 8.02984834e-02]	[5.41903870e+02 7.90832214e+02 1.25797942e-01]	[5.03302338e+02 7.62477417e+02 1.39719054e-01]	[4.95628815e+02 8.95941528e+02 7.99987495e-01]	[4.77707306e+02 8.93389221e+02 8.39172065e-01]	[4.95639832e+02 8.72789734e+02 6.74878955e-01]
[482.9069519 421.31356812 0.93113226]	[482.83337402 475.1385498 0.90028495]	[421.24502563 475.16339111 0.86099809]	[405.88815308 565.00097656 0.85776621]	[398.09716797 647.06005859 0.93963921]	[544.38323975 470.04190063 0.84498429]	[564.90338135 562.34112549 0.90963507]	[582.94927979 644.47912598 0.93955749]	[485.47128296 646.96722412 0.79086626]	[452.02835083 646.984375 0.75666124]	[480.15454102 767.68621826 0.78095973]	[4.87988281e+02 8.65109436e+02 8.10217261e-01]	[523.93133545 647.01641846 0.79372746]	[5.26487366e+02 7.88223083e+02 7.28671253e-01]	[5.00711578e+02 7.85591919e+02 3.70847523e-01]	[472.51998901 410.98840332 0.8421483 ]	[500.68191528 410.98516846 0.89829493]	[449.4777832 410.96881104 0.70641387]	[518.79138184 403.32168579 0.75039417]	[5.23853394e+02 8.00938538e+02 5.59374206e-02]	[5.44306641e+02 7.90741638e+02 1.08645529e-01]	[5.00832886e+02 7.62463928e+02 1.33674845e-01]	[4.95614960e+02 8.95963684e+02 7.97723174e-01]	[4.77697449e+02 8.93390503e+02 8.41719925e-01]	[4.95696716e+02 8.72699707e+02 6.77359462e-01]
[482.89190674 421.37124634 0.92642927]	[482.8505249 475.17453003 0.90114874]	[421.25756836 475.16589355 0.8608337 ]	[405.8939209 565.0269165 0.8549161]	[398.10140991 647.05181885 0.94037735]	[544.40136719 472.58618164 0.84612548]	[564.91174316 562.34191895 0.9073661 ]	[582.90985107 644.54144287 0.93779707]	[485.47769165 646.96850586 0.7894749 ]	[452.040802 646.98382568 0.75649035]	[480.18197632 770.08905029 0.78672165]	[4.87979462e+02 8.65119385e+02 8.12717319e-01]	[523.92962646 647.02172852 0.79179049]	[5.26491699e+02 7.90646057e+02 7.30041265e-01]	[5.00797363e+02 7.85544250e+02 3.84655684e-01]	[472.53546143 411.03875732 0.84410489]	[500.68444824 413.51452637 0.90301687]	[449.50106812 408.44406128 0.70209831]	[521.17956543 403.34963989 0.76275545]	[5.23868896e+02 8.01016357e+02 9.20319706e-02]	[5.41946838e+02 7.90830444e+02 1.44826278e-01]	[5.03298798e+02 7.59939697e+02 1.48021355e-01]	[4.95641632e+02 8.95954407e+02 7.93654263e-01]	[4.77721588e+02 8.93386597e+02 8.41135979e-01]	[4.95674652e+02 8.72705017e+02 6.76030338e-01]
[482.92672729 423.77722168 0.91903824]	[482.87658691 477.6114502 0.90344477]	[421.26696777 475.17129517 0.86269587]	[405.92855835 565.01464844 0.85519224]	[398.10876465 647.08044434 0.93961602]	[544.43389893 475.10470581 0.84893531]	[564.91149902 562.39855957 0.91608155]	[582.9019165 644.54180908 0.93809342]	[485.46936035 646.97387695 0.79125088]	[452.0300293 646.98651123 0.7567513 ]	[480.15881348 770.0904541 0.77842718]	[4.87980530e+02 8.65090759e+02 8.11500192e-01]	[523.92852783 647.03186035 0.79019904]	[5.26508606e+02 7.88213745e+02 7.04879522e-01]	[5.00880463e+02 7.85519958e+02 3.86473954e-01]	[472.60449219 413.5652771 0.8564024 ]	[500.70462036 413.57748413 0.91056955]	[452.0663147 410.99462891 0.69851655]	[521.1963501 403.38208008 0.76056963]	[5.23942261e+02 8.03491882e+02 1.15961060e-01]	[5.41954468e+02 7.90847534e+02 1.74826428e-01]	[5.03337646e+02 7.59884583e+02 1.57955617e-01]	[4.95612366e+02 8.95952515e+02 7.95451999e-01]	[4.77696045e+02 8.93374207e+02 8.43759537e-01]	[4.95691956e+02 8.70302734e+02 6.80811703e-01]
[482.96655273 423.8074646 0.90793884]	[482.88708496 477.63180542 0.90676367]	[421.28204346 475.17578125 0.86035275]	[408.42001343 564.9866333 0.85530311]	[398.13354492 647.14691162 0.92603189]	[544.42449951 475.12698364 0.85240418]	[564.91052246 562.44238281 0.91945457]	[582.86462402 646.95202637 0.9335292 ]	[485.47372437 646.97607422 0.79133195]	[452.04055786 646.98876953 0.75794637]	[480.17391968 767.66534424 0.77807713]	[4.88000153e+02 8.65069458e+02 8.07808280e-01]	[523.92828369 647.03430176 0.79100657]	[5.26520630e+02 7.88108582e+02 6.67343974e-01]	[5.03273438e+02 7.85547791e+02 3.76897007e-01]	[475.10708618 413.59686279 0.86659026]	[500.74093628 413.59960938 0.91576749]	[454.56347656 413.50091553 0.70215845]	[521.22558594 403.38214111 0.76875108]	[5.28993347e+02 8.03489319e+02 1.23103477e-01]	[5.44336365e+02 7.90831665e+02 1.94681033e-01]	[5.03367340e+02 7.57380859e+02 1.48012310e-01]	[4.95648895e+02 8.95919128e+02 7.88885832e-01]	[4.77720062e+02 8.93347351e+02 8.38797033e-01]	[4.98138092e+02 8.70279297e+02 6.79143906e-01]
[485.37750244 423.83163452 0.8988893 ]	[482.89385986 477.65176392 0.9094727 ]	[421.2749939 477.59851074 0.86204463]	[408.43618774 565.02252197 0.85274392]	[398.13034058 647.15063477 0.92621142]	[544.44024658 477.59375 0.8554253 ]	[564.90911865 562.47015381 0.91642082]	[582.8616333 646.96240234 0.93304282]	[485.47235107 647.0010376 0.78926098]	[452.03674316 647.0067749 0.75717622]	[480.19445801 767.68731689 0.77797908]	[4.88008667e+02 8.65080627e+02 8.08015704e-01]	[523.93023682 647.06396484 0.78635484]	[5.26543335e+02 7.88125977e+02 6.65239215e-01]	[5.00871368e+02 7.85539795e+02 3.65666747e-01]	[475.13674927 416.043396 0.87475318]	[500.76806641 416.02581787 0.91873491]	[454.56057739 413.55319214 0.70332992]	[521.2355957 403.39428711 0.76717949]	[5.29037048e+02 8.03504578e+02 1.21398613e-01]	[5.44358643e+02 7.90834595e+02 1.91490576e-01]	[5.03343384e+02 7.57354980e+02 1.42861262e-01]	[4.95652191e+02 8.95923523e+02 7.89714873e-01]	[4.77724609e+02 8.93349548e+02 8.38036776e-01]	[4.98147766e+02 8.70276550e+02 6.81920052e-01]
[485.38421631 423.84909058 0.89339483]	[482.89886475 477.68460083 0.91257977]	[421.27212524 477.63116455 0.86729008]	[408.44006348 565.04620361 0.85009956]	[398.12335205 647.13916016 0.92852247]	[544.46038818 477.63702393 0.85991323]	[564.91381836 564.82977295 0.9126907 ]	[582.83734131 647.0234375 0.9257471 ]	[485.48110962 647.00512695 0.78863126]	[452.06100464 647.01428223 0.75875205]	[480.21307373 767.68566895 0.77856523]	[4.88016998e+02 8.65080017e+02 8.06684315e-01]	[523.93328857 647.06939697 0.78525144]	[5.28987000e+02 7.88159668e+02 6.67562485e-01]	[5.03286316e+02 7.85527344e+02 3.58574688e-01]	[475.14962769 416.06280518 0.87769914]	[500.77603149 416.05401611 0.92391968]	[454.57247925 413.59289551 0.69295466]	[521.23168945 405.88284302 0.75137573]	[5.29052673e+02 8.03524841e+02 1.29812703e-01]	[5.44341553e+02 7.93218811e+02 2.01172769e-01]	[5.03362823e+02 7.57346375e+02 1.33418798e-01]	[4.95664337e+02 8.95913696e+02 7.92018414e-01]	[4.77735901e+02 8.93345398e+02 8.39955568e-01]	[4.98151093e+02 8.70283630e+02 6.81239307e-01]
[485.39239502 423.86349487 0.88872832]	[482.90740967 477.69815063 0.9143002 ]	[421.29257202 477.63684082 0.86556047]	[408.44882202 565.04681396 0.85077536]	[398.12167358 647.13903809 0.92738116]	[544.46984863 477.67263794 0.86445522]	[564.92102051 564.88757324 0.91645652]	[582.83990479 647.03198242 0.92574185]	[485.4793396 647.01300049 0.78993958]	[452.06115723 647.01263428 0.75874418]	[480.23083496 767.68182373 0.78291249]	[4.88009094e+02 8.65099670e+02 8.08465421e-01]	[523.93066406 647.08300781 0.78542536]	[5.29010193e+02 7.88168335e+02 6.68144941e-01]	[5.03313965e+02 7.85505249e+02 3.70334804e-01]	[477.59020996 416.08071899 0.88140762]	[500.78494263 416.0880127 0.92948854]	[454.61697388 413.58718872 0.69545186]	[521.21759033 408.40881348 0.73891783]	[5.29030640e+02 8.03566711e+02 1.45526633e-01]	[5.44322327e+02 7.93257080e+02 2.17116490e-01]	[5.03384857e+02 7.57339783e+02 1.40150279e-01]	[4.95667389e+02 8.95909485e+02 7.89291680e-01]	[4.77739594e+02 8.93346130e+02 8.38379502e-01]	[4.98138794e+02 8.70302979e+02 6.80878997e-01]
[485.40078735 423.8638916 0.88892472]	[482.9090271 477.70831299 0.91606462]	[421.29550171 477.652771 0.86905038]	[408.46380615 565.06402588 0.84965217]	[398.11611938 647.13360596 0.92852479]	[544.48095703 477.6819458 0.86485505]	[564.92700195 564.89324951 0.91389632]	[582.8336792 647.04705811 0.92017972]	[485.47769165 647.05322266 0.78811443]	[452.0569458 647.04901123 0.75675583]	[480.26391602 770.08642578 0.78742689]	[4.88010437e+02 8.65116882e+02 8.09279978e-01]	[523.93017578 647.12042236 0.78181559]	[5.29042847e+02 7.88192871e+02 6.61830187e-01]	[5.03425415e+02 7.83020569e+02 3.61317843e-01]	[477.60903931 416.08731079 0.8851124 ]	[500.79434204 416.10223389 0.93393493]	[457.07446289 413.54211426 0.69777024]	[521.22076416 408.40756226 0.74180943]	[5.29031250e+02 8.03569336e+02 1.67868882e-01]	[5.44315002e+02 7.93299683e+02 2.41353080e-01]	[5.05901947e+02 7.57376343e+02 1.45464301e-01]	[4.95682739e+02 8.95909973e+02 7.86790967e-01]	[4.80116943e+02 8.93340698e+02 8.38467598e-01]	[4.98134430e+02 8.70311829e+02 6.81995273e-01]
[485.41378784 423.89147949 0.88216108]	[482.92236328 477.70614624 0.91508722]	[421.32974243 477.64279175 0.86508536]	[408.46334839 567.45050049 0.84553462]	[398.11126709 647.13769531 0.92675817]	[544.48309326 477.68325806 0.86387128]	[564.93444824 564.91491699 0.91346717]	[582.82855225 647.03839111 0.92013109]	[485.48251343 647.06408691 0.7852475 ]	[452.06158447 647.06158447 0.75457537]	[480.26364136 770.11676025 0.78259695]	[4.88011566e+02 8.65130737e+02 8.11263084e-01]	[523.92999268 647.1293335 0.77943641]	[5.29063110e+02 7.88185608e+02 6.64099395e-01]	[5.03400787e+02 7.85507935e+02 3.67879659e-01]	[477.62741089 416.10305786 0.8885237 ]	[500.8085022 416.12637329 0.93837005]	[457.0920105 413.50784302 0.69934171]	[521.22393799 408.41140747 0.75001866]	[5.29018127e+02 8.03573730e+02 1.68196127e-01]	[5.44314636e+02 7.93311279e+02 2.38863483e-01]	[5.03450256e+02 7.59893616e+02 1.49111077e-01]	[4.95672150e+02 8.95913330e+02 7.91779459e-01]	[4.80114075e+02 8.93342407e+02 8.41606855e-01]	[4.98133484e+02 8.70323914e+02 6.85004652e-01]
[485.42022705 423.90423584 0.87977564]	[482.92840576 477.70285034 0.91370207]	[421.33718872 477.63464355 0.86315817]	[410.95092773 565.06054688 0.84841728]	[398.10464478 647.14318848 0.92510659]	[544.48931885 477.67623901 0.86197257]	[564.93481445 564.91046143 0.91470164]	[582.8381958 647.04504395 0.92175066]	[485.48275757 647.06854248 0.78532588]	[452.06420898 647.06329346 0.75439715]	[480.25738525 770.13183594 0.78604072]	[4.88017242e+02 8.65137817e+02 8.10911238e-01]	[523.93096924 649.54730225 0.77962679]	[5.29078857e+02 7.88189575e+02 6.65565491e-01]	[5.03378265e+02 7.85519104e+02 3.64139229e-01]	[477.63513184 416.10333252 0.88914728]	[500.82333374 416.13818359 0.94074237]	[457.09762573 411.01785278 0.69037026]	[521.24121094 408.39697266 0.74797368]	[5.28988647e+02 8.03563049e+02 1.55284435e-01]	[5.44325134e+02 7.93304688e+02 2.24072114e-01]	[5.03444244e+02 7.57377869e+02 1.46305680e-01]	[4.95675903e+02 8.95915222e+02 7.90059924e-01]	[4.80115509e+02 8.93343018e+02 8.41999114e-01]	[4.98137360e+02 8.70323486e+02 6.82985544e-01]
[485.43157959 423.91259766 0.87604952]	[482.93835449 477.70632935 0.91165364]	[421.35021973 477.63699341 0.86201042]	[410.95336914 565.06835938 0.8488254 ]	[398.10400391 647.14593506 0.92520106]	[544.49945068 477.67767334 0.86064601]	[564.95214844 564.9598999 0.91687578]	[582.84210205 647.07501221 0.92158115]	[485.48443604 647.07824707 0.78329432]	[452.06726074 647.06756592 0.75336498]	[480.26202393 770.14855957 0.78841704]	[4.88018860e+02 8.67583618e+02 8.11377764e-01]	[523.93231201 649.5625 0.7794168 ]	[5.29078064e+02 7.90636108e+02 6.87900126e-01]	[5.03354187e+02 7.83004028e+02 3.72025102e-01]	[477.64559937 416.11505127 0.89254576]	[500.82827759 416.1449585 0.94124216]	[457.10531616 411.02236938 0.68992722]	[521.23864746 408.39172363 0.74439108]	[5.26464600e+02 8.03564148e+02 1.50030062e-01]	[5.44304932e+02 7.93301392e+02 2.10828587e-01]	[5.03384155e+02 7.54833435e+02 1.47655308e-01]	[4.95670837e+02 8.95930725e+02 7.88716018e-01]	[4.80114166e+02 8.93355896e+02 8.41003537e-01]	[4.98138428e+02 8.72697815e+02 6.81915402e-01]
[485.43844604 423.92019653 0.8743704 ]	[482.94030762 477.70809937 0.91135263]	[421.35186768 477.63955688 0.86242634]	[410.96151733 565.07177734 0.84871429]	[398.09899902 647.13189697 0.92753977]	[544.50921631 477.68054199 0.85948068]	[564.94830322 564.9541626 0.91813898]	[582.84680176 647.05950928 0.92441416]	[485.48760986 647.09674072 0.77994591]	[452.06469727 647.07897949 0.75113839]	[480.27142334 770.13885498 0.7949599 ]	[4.88015472e+02 8.67581665e+02 8.09745312e-01]	[523.93463135 649.58569336 0.77825832]	[5.29064514e+02 7.90692688e+02 7.02933788e-01]	[5.03347412e+02 7.80443542e+02 3.67923260e-01]	[477.65197754 416.12701416 0.89598793]	[500.83267212 416.150177 0.94128454]	[457.1204834 411.01879883 0.69263309]	[521.25189209 405.90942383 0.75169617]	[5.26460693e+02 8.03537842e+02 1.38836205e-01]	[5.44326721e+02 7.93264771e+02 1.98344618e-01]	[5.03353729e+02 7.54756897e+02 1.46501824e-01]	[4.95681152e+02 8.95932495e+02 7.85359800e-01]	[4.80119385e+02 8.93361206e+02 8.38984787e-01]	[4.98134369e+02 8.72699890e+02 6.77989960e-01]
[485.4776001 426.36801147 0.86482346]	[482.94741821 477.71325684 0.91125572]	[421.3576355 477.6421814 0.8627317]	[410.94958496 567.44360352 0.84771508]	[398.10427856 647.13049316 0.9271245 ]	[544.51696777 477.68435669 0.85933149]	[564.95202637 564.92211914 0.91829127]	[582.85314941 647.06115723 0.92515051]	[485.49078369 647.07836914 0.78191239]	[452.07635498 647.06268311 0.75370204]	[480.26382446 770.12750244 0.79025811]	[4.88021637e+02 8.67592896e+02 8.10166240e-01]	[523.9307251 649.56237793 0.78059959]	[5.29067322e+02 7.90691101e+02 7.06227243e-01]	[5.03346405e+02 7.80447388e+02 3.61771047e-01]	[477.6723938 416.15908813 0.90421921]	[500.86566162 416.16833496 0.94188809]	[457.1232605 413.51123047 0.69868541]	[521.2789917 405.88269043 0.75533962]	[5.26459106e+02 8.03514771e+02 1.31329775e-01]	[5.44333313e+02 7.93251404e+02 1.90637305e-01]	[5.03336945e+02 7.52274780e+02 1.42455533e-01]	[4.95683502e+02 8.95930603e+02 7.86306381e-01]	[4.80119263e+02 8.93362610e+02 8.38754237e-01]	[4.98141907e+02 8.72719360e+02 6.79558754e-01]
[485.48468018 426.37438965 0.86348712]	[482.95541382 477.70684814 0.90913951]	[421.35845947 477.64016724 0.86278152]	[410.97851562 565.0447998 0.85569572]	[398.11242676 647.14440918 0.92561978]	[544.53399658 477.67947388 0.85552955]	[564.9630127 564.92089844 0.91530132]	[582.86120605 647.09057617 0.92072338]	[485.49368286 647.07507324 0.7823742 ]	[452.07577515 647.06274414 0.75412548]	[480.26483154 770.13598633 0.78965235]	[4.88015442e+02 8.67586243e+02 8.08669984e-01]	[523.93566895 649.55432129 0.78106356]	[5.31535522e+02 7.90676575e+02 6.90275848e-01]	[5.03349274e+02 7.82965027e+02 3.65851015e-01]	[477.67541504 416.15991211 0.90430528]	[500.87454224 416.17269897 0.94346249]	[457.11968994 411.03598022 0.69613963]	[521.27905273 405.88357544 0.75353146]	[5.26478821e+02 8.03547729e+02 1.39832810e-01]	[5.44336060e+02 7.93291565e+02 2.00290248e-01]	[5.03383667e+02 7.54783386e+02 1.46961957e-01]	[4.98130493e+02 8.95930603e+02 7.82739222e-01]	[4.80133911e+02 8.93362488e+02 8.35659862e-01]	[4.95695801e+02 8.72699219e+02 6.76544428e-01]
[485.49511719 426.3760376 0.86221397]	[482.95129395 477.70214844 0.90925646]	[421.35418701 477.63848877 0.86330736]	[410.99127197 565.0357666 0.85748565]	[398.11404419 647.11737061 0.92976075]	[544.53375244 477.66815186 0.85378289]	[564.96405029 564.88049316 0.91131055]	[582.86560059 647.07147217 0.92254233]	[485.49951172 647.07989502 0.77921212]	[452.07272339 647.06573486 0.75287712]	[480.25436401 770.14709473 0.78960484]	[4.88021484e+02 8.67576050e+02 8.07850540e-01]	[523.94842529 649.56451416 0.7765168 ]	[5.31533142e+02 7.90667664e+02 6.86838567e-01]	[5.03346588e+02 7.83018982e+02 3.70185167e-01]	[477.68429565 416.16390991 0.90589011]	[500.88296509 418.53570557 0.94486809]	[457.12704468 413.49841309 0.69768775]	[521.27337646 405.91067505 0.74657035]	[5.26470581e+02 8.03564636e+02 1.41957387e-01]	[5.44329834e+02 7.93303772e+02 2.02601150e-01]	[5.03403198e+02 7.57330627e+02 1.46106631e-01]	[4.98137054e+02 8.95928284e+02 7.82038808e-01]	[4.80137146e+02 8.93357849e+02 8.38113904e-01]	[4.98129242e+02 8.70318481e+02 6.78284109e-01]
[485.49703979 426.37762451 0.8617788 ]	[482.95181274 477.70025635 0.90904653]	[421.3536377 477.63378906 0.86259282]	[410.9942627 565.03649902 0.85761005]	[398.11630249 647.12097168 0.9304145 ]	[544.53594971 477.66955566 0.85368425]	[564.96588135 564.88134766 0.91058296]	[582.86767578 647.07525635 0.92186952]	[485.49243164 647.06976318 0.78350186]	[452.07000732 647.05718994 0.75505078]	[480.25299072 770.13934326 0.78781039]	[4.88015991e+02 8.65132996e+02 8.07170331e-01]	[523.93835449 649.55078125 0.77989793]	[5.31537476e+02 7.90649536e+02 6.85755014e-01]	[5.03344025e+02 7.83010681e+02 3.69617045e-01]	[477.68746948 416.16278076 0.90577763]	[500.88476562 418.53735352 0.94547325]	[457.12896729 411.02682495 0.69633365]	[521.27294922 405.91162109 0.74341565]	[5.26472839e+02 8.03538818e+02 1.38714850e-01]	[5.44333862e+02 7.93281311e+02 1.99952617e-01]	[5.03393311e+02 7.54828613e+02 1.46520197e-01]	[4.98143646e+02 8.95925842e+02 7.82174647e-01]	[4.80140869e+02 8.93356506e+02 8.36796463e-01]	[4.95698517e+02 8.70309509e+02 6.77351296e-01]
[487.92086792 426.38259888 0.86079836]	[482.95199585 477.69326782 0.90790862]	[421.35821533 477.63327026 0.86066246]	[410.98764038 565.05474854 0.85184652]	[398.12417603 647.11676025 0.92980736]	[544.53961182 477.64874268 0.84926176]	[564.96697998 564.88195801 0.90937233]	[582.87811279 647.08825684 0.92064959]	[485.49758911 647.07946777 0.78012401]	[452.07211304 647.06323242 0.75299323]	[480.24981689 770.16314697 0.78881776]	[4.88021362e+02 8.65135193e+02 8.08472753e-01]	[523.9487915 649.56817627 0.77636886]	[5.31543396e+02 7.90684387e+02 7.08166182e-01]	[5.03292969e+02 7.85498413e+02 3.79872680e-01]	[477.69100952 416.16098022 0.9052617 ]	[500.89157104 418.53683472 0.94543225]	[457.13049316 411.01135254 0.69451773]	[521.28057861 405.89501953 0.74282503]	[5.26410950e+02 8.03525757e+02 1.27704963e-01]	[5.44320190e+02 7.93270386e+02 1.84061006e-01]	[5.03358765e+02 7.57335327e+02 1.44345045e-01]	[4.98145447e+02 8.95926880e+02 7.83574760e-01]	[4.80139038e+02 8.93359497e+02 8.38279903e-01]	[4.98132568e+02 8.70309326e+02 6.79733694e-01]
[487.93252563 426.38659668 0.85934424]	[482.95233154 477.68530273 0.90671474]	[421.35424805 477.62612915 0.85951275]	[410.99316406 565.01971436 0.85852325]	[398.13342285 647.11114502 0.93166441]	[544.53833008 477.64559937 0.84942538]	[564.96368408 564.8572998 0.91074979]	[582.88360596 647.05963135 0.92681545]	[485.49380493 647.07055664 0.78255856]	[452.0680542 647.05340576 0.75327182]	[480.26922607 770.13751221 0.78914791]	[4.88009888e+02 8.65128052e+02 8.08335543e-01]	[523.94512939 649.56274414 0.777435 ]	[5.31534363e+02 7.90677185e+02 6.96597755e-01]	[5.03324982e+02 7.82999573e+02 3.72735679e-01]	[477.69537354 416.15682983 0.9054541 ]	[500.89605713 416.17160034 0.94467032]	[457.11639404 411.00778198 0.69551975]	[521.29193115 405.85906982 0.74623317]	[5.26482788e+02 8.03567322e+02 1.35220170e-01]	[5.44336914e+02 7.93269531e+02 1.95916981e-01]	[5.03377106e+02 7.54797607e+02 1.42617419e-01]	[4.98145355e+02 8.95935852e+02 7.84065843e-01]	[4.80137665e+02 8.93366211e+02 8.39513779e-01]	[4.95688171e+02 8.70309082e+02 6.76180720e-01]
[487.92004395 423.8661499 0.87588304]	[482.95254517 477.60232544 0.89460695]	[421.36572266 475.12600708 0.84515488]	[410.97866821 564.94061279 0.864245 ]	[398.13165283 647.07727051 0.93667972]	[544.52069092 475.1234436 0.83980328]	[564.94329834 562.46600342 0.91498876]	[582.8927002 647.02093506 0.93137664]	[485.48535156 647.01654053 0.78876591]	[452.05163574 647.00622559 0.7575444 ]	[480.26809692 770.09448242 0.78914243]	[4.88005310e+02 8.65103271e+02 8.07255268e-01]	[523.93688965 647.09967041 0.78519028]	[5.29042175e+02 7.90652710e+02 7.12198853e-01]	[5.03292572e+02 7.85500610e+02 3.74081224e-01]	[477.67999268 416.04760742 0.88747698]	[500.89376831 416.0640564 0.9242487 ]	[457.11502075 408.47677612 0.69186676]	[521.33203125 403.34103394 0.76495612]	[5.26450134e+02 8.03520569e+02 1.15937345e-01]	[5.44311523e+02 7.93229797e+02 1.74814388e-01]	[5.03383636e+02 7.57335754e+02 1.37125880e-01]	[4.95688873e+02 8.95954590e+02 7.82097697e-01]	[4.80114105e+02 8.93369019e+02 8.34664881e-01]	[4.95686554e+02 8.70292236e+02 6.74874663e-01]
[485.4921875 423.78115845 0.89039034]	[482.94140625 475.13684082 0.89282763]	[421.34579468 475.09228516 0.84570032]	[410.96081543 564.86749268 0.87134993]	[398.12307739 647.04174805 0.93716967]	[544.51391602 472.57525635 0.83648211]	[564.92272949 562.38751221 0.91971076]	[582.88104248 646.91778564 0.93415791]	[485.47125244 646.96887207 0.79159415]	[452.03939819 646.96582031 0.75833112]	[480.23052979 767.68249512 0.79026586]	[4.87993927e+02 8.65137878e+02 8.09506416e-01]	[523.92974854 647.03765869 0.79527748]	[5.28999512e+02 7.90646362e+02 7.25699127e-01]	[5.03289948e+02 7.77860779e+02 3.34108382e-01]	[477.68884277 413.55157471 0.88340837]	[500.87521362 413.57928467 0.91288251]	[457.16854858 408.42422485 0.71225858]	[521.32452393 403.3046875 0.78074318]	[5.26426147e+02 8.00972229e+02 1.16704620e-01]	[5.44337646e+02 7.90736145e+02 1.72550440e-01]	[5.03284058e+02 7.49726196e+02 1.24746181e-01]	[4.95698242e+02 8.95953491e+02 7.81350911e-01]	[4.80118134e+02 8.93379395e+02 8.35247695e-01]	[4.95684143e+02 8.72696228e+02 6.70920432e-01]
[485.47692871 421.30322266 0.91031879]	[482.93405151 472.54769897 0.88735306]	[421.34896851 472.52508545 0.83926845]	[408.43301392 564.81567383 0.87330091]	[398.12744141 646.98864746 0.94021285]	[544.51885986 469.97625732 0.8363412 ]	[564.90881348 562.31787109 0.91427302]	[582.87359619 644.48516846 0.92989373]	[485.49380493 644.50720215 0.78256351]	[452.07998657 644.52484131 0.75750118]	[480.23361206 767.65466309 0.78664953]	[4.87990875e+02 8.67606506e+02 8.15557480e-01]	[523.94189453 646.94970703 0.79099005]	[5.29017700e+02 7.88175903e+02 7.06393361e-01]	[5.00840332e+02 7.80413940e+02 3.36765766e-01]	[477.66589355 410.95812988 0.86758667]	[500.86303711 410.99655151 0.90089208]	[457.13839722 405.84664917 0.71450448]	[521.3237915 400.84796143 0.7985149 ]	[5.26414673e+02 7.98394592e+02 1.20264947e-01]	[5.44317383e+02 7.90658691e+02 1.73829719e-01]	[5.00852051e+02 7.49717590e+02 1.24001615e-01]	[4.95678070e+02 8.95954163e+02 7.81012177e-01]	[4.80113525e+02 8.93380859e+02 8.32377851e-01]	[4.95678528e+02 8.72735535e+02 6.73619449e-01]
[485.47833252 421.22976685 0.92191726]	[482.93029785 467.48294067 0.89485204]	[421.34545898 467.49856567 0.84269369]	[408.45736694 562.41186523 0.87922376]	[398.12524414 646.94677734 0.93577665]	[544.5145874 464.97567749 0.84892714]	[564.90368652 562.32263184 0.91854954]	[582.88690186 644.41778564 0.92834282]	[487.9211731 644.44934082 0.77381539]	[454.55923462 644.46582031 0.75229144]	[480.24331665 767.66253662 0.79677737]	[4.87960144e+02 8.67615540e+02 8.18647563e-01]	[523.94873047 644.50469971 0.79009342]	[5.29007751e+02 7.88168396e+02 7.29577780e-01]	[5.00817078e+02 7.70192383e+02 3.01956683e-01]	[477.67340088 405.92105103 0.87028879]	[500.88421631 408.45288086 0.90069741]	[457.11419678 403.26858521 0.73889887]	[521.28704834 400.84979248 0.77190846]	[5.24007629e+02 7.93369080e+02 1.16423547e-01]	[5.44312561e+02 7.88139465e+02 1.56594574e-01]	[5.00748810e+02 7.47043945e+02 1.05640657e-01]	[4.95698517e+02 8.95952148e+02 7.80064046e-01]	[4.80125488e+02 8.93390259e+02 8.33345532e-01]	[4.95643585e+02 8.72741516e+02 6.74712300e-01]
[485.48175049 421.14599609 0.92042816]	[482.92944336 464.93746948 0.91387802]	[421.33773804 464.97521973 0.85151702]	[408.38375854 562.26806641 0.86088556]	[398.10614014 644.46832275 0.92520297]	[544.52642822 464.84817505 0.87408221]	[564.90118408 559.74865723 0.89224875]	[582.8626709 641.87591553 0.89738303]	[487.91394043 641.92474365 0.76242501]	[454.57626343 644.36077881 0.74375629]	[480.22033691 767.64550781 0.78841174]	[4.87956085e+02 8.67641846e+02 8.22468996e-01]	[523.91796875 644.3760376 0.78468037]	[5.26523254e+02 7.88135681e+02 7.01160848e-01]	[5.03364990e+02 7.70203918e+02 3.13227445e-01]	[477.66107178 405.83139038 0.87896901]	[500.8692627 405.8394165 0.91467899]	[457.10040283 400.86529541 0.74916041]	[521.27502441 400.75439453 0.78597564]	[5.23988220e+02 7.93366943e+02 1.56089485e-01]	[5.41923706e+02 7.88182007e+02 1.98510081e-01]	[5.03320801e+02 7.47107544e+02 1.17215395e-01]	[4.98141113e+02 8.95960815e+02 7.81460226e-01]	[4.80136292e+02 8.93408813e+02 8.32376540e-01]	[4.95638885e+02 8.72770447e+02 6.75823390e-01]
[485.47296143 418.70370483 0.91867673]	[482.93759155 462.41784668 0.9301405 ]	[421.34564209 462.42446899 0.8711831 ]	[405.89682007 559.82678223 0.85200667]	[398.08465576 644.39953613 0.91113943]	[544.52789307 462.36386108 0.88859099]	[564.91552734 557.2522583 0.88722253]	[582.85510254 639.35522461 0.88201714]	[487.92526245 641.84759521 0.74963593]	[454.58258057 641.8848877 0.73209369]	[480.20980835 767.56268311 0.77769303]	[4.87964752e+02 8.67644104e+02 8.25031519e-01]	[523.92755127 641.88708496 0.77110964]	[5.26527405e+02 7.88038940e+02 6.93968415e-01]	[5.03358154e+02 7.72720154e+02 3.10176998e-01]	[477.64929199 403.27639771 0.89999896]	[500.85217285 403.26339722 0.93677306]	[457.0736084 400.75912476 0.76509386]	[521.24847412 400.65487671 0.7733947 ]	[5.26467712e+02 7.93277405e+02 1.86505601e-01]	[5.41896301e+02 7.88120789e+02 2.31107131e-01]	[5.03345184e+02 7.47125244e+02 1.14743941e-01]	[4.95698120e+02 8.95961731e+02 7.81599402e-01]	[4.80117859e+02 8.93399048e+02 8.32304180e-01]	[4.95650635e+02 8.72775085e+02 6.86973035e-01]
[485.4732666 416.1651001 0.90030301]	[482.91925049 462.29162598 0.9451825 ]	[421.31509399 462.27307129 0.8864485 ]	[405.88220215 559.74353027 0.85292947]	[398.07919312 641.80072021 0.89200246]	[544.5057373 462.24176025 0.90082347]	[564.93237305 554.61621094 0.88054341]	[582.83959961 634.20635986 0.87276834]	[487.92739868 639.30285645 0.74184424]	[454.55804443 639.3380127 0.72233611]	[480.21820068 767.48596191 0.78779179]	[4.87970856e+02 8.67671570e+02 8.28006446e-01]	[523.94586182 639.33404541 0.75761414]	[5.26520203e+02 7.88034973e+02 7.35712469e-01]	[5.05901398e+02 7.65019470e+02 3.00471038e-01]	[477.65429688 400.73764038 0.93467629]	[500.84790039 400.72851562 0.9642626 ]	[454.64572144 400.65863037 0.74393171]	[521.25177002 398.21557617 0.74664199]	[5.26432983e+02 7.90763794e+02 1.88006446e-01]	[5.41976685e+02 7.85587830e+02 2.29243726e-01]	[5.03413940e+02 7.44523071e+02 1.07986338e-01]	[4.95672729e+02 8.95981506e+02 7.87191749e-01]	[4.77739807e+02 8.93417053e+02 8.34979832e-01]	[4.95662537e+02 8.72805054e+02 6.88260555e-01]
[485.47668457 413.53509521 0.87080324]	[482.90707397 459.83706665 0.94264591]	[421.30386353 459.82162476 0.88439924]	[405.87982178 554.63201904 0.82787418]	[398.09384155 639.33404541 0.88457739]	[544.47357178 459.79110718 0.9068805 ]	[564.92608643 549.51757812 0.8949855 ]	[582.84307861 631.60754395 0.88683003]	[487.9256897 634.21765137 0.73920953]	[454.57510376 636.74255371 0.71893674]	[480.21313477 765.03967285 0.78744555]	[4.87977753e+02 8.70102966e+02 8.30967903e-01]	[523.93212891 634.22570801 0.7560243 ]	[5.26526306e+02 7.85489197e+02 7.32861638e-01]	[5.05925446e+02 7.59917847e+02 2.96627253e-01]	[477.65859985 398.23184204 0.94015646]	[500.88119507 398.24588013 0.97696614]	[454.64239502 398.12219238 0.71560782]	[521.25634766 398.11471558 0.73198372]	[5.23972412e+02 7.90657593e+02 1.57551959e-01]	[5.44335938e+02 7.82996521e+02 2.00309157e-01]	[5.03395386e+02 7.41932007e+02 1.14432149e-01]	[4.95648895e+02 8.98433899e+02 7.85482705e-01]	[4.77715729e+02 8.93436218e+02 8.28784585e-01]	[4.95680054e+02 8.72854248e+02 6.90985560e-01]
[485.47781372 408.44070435 0.85827857]	[482.88845825 459.69052124 0.93859339]	[421.28112793 459.68728638 0.88646102]	[405.8885498 549.53540039 0.83181584]	[398.13098145 636.75598145 0.87995446]	[544.45361328 459.65029907 0.88999188]	[564.92504883 546.97918701 0.90848786]	[582.81567383 626.64703369 0.91020185]	[485.50115967 631.65948486 0.74974328]	[452.08657837 631.67010498 0.71899146]	[480.21658325 762.4118042 0.79740572]	[4.87994781e+02 8.70109497e+02 8.35427463e-01]	[523.92144775 634.17626953 0.76376635]	[5.26531677e+02 7.77903992e+02 7.54441142e-01]	[5.03296448e+02 7.52213135e+02 4.32396054e-01]	[477.65524292 398.13653564 0.93231606]	[500.84515381 398.11306763 0.97036469]	[454.62365723 398.09005737 0.73350084]	[521.21020508 395.52462769 0.73630965]	[5.21282227e+02 7.88124695e+02 1.49460062e-01]	[5.41962463e+02 7.75312866e+02 1.73312008e-01]	[4.98216827e+02 7.31742188e+02 1.81528360e-01]	[4.95626678e+02 8.98442322e+02 7.80247509e-01]	[4.77710327e+02 8.93440125e+02 8.23736191e-01]	[4.95694946e+02 8.72878723e+02 7.01653481e-01]
[485.45822144 403.36581421 0.87997603]	[482.89196777 457.21191406 0.92180026]	[421.28045654 457.19219971 0.88072836]	[408.40777588 546.95159912 0.84697604]	[398.14718628 631.64343262 0.89592749]	[544.44329834 457.11965942 0.86462623]	[564.92736816 544.4140625 0.92474616]	[582.8470459 626.46044922 0.92995793]	[487.92160034 629.11224365 0.7581895 ]	[452.06835938 629.11633301 0.72642541]	[480.22668457 759.89837646 0.79600298]	[4.87982758e+02 8.70119263e+02 8.36254120e-01]	[523.93896484 631.59094238 0.76785445]	[5.29007446e+02 7.72809692e+02 7.55057096e-01]	[5.00839203e+02 7.49643860e+02 4.27607596e-01]	[477.64141846 395.57739258 0.89386594]	[500.83575439 395.58102417 0.93693054]	[454.62466431 393.03762817 0.6970005 ]	[521.2321167 387.89031982 0.73156142]	[5.21291199e+02 7.85558411e+02 1.40986532e-01]	[5.41978088e+02 7.72779785e+02 1.60975665e-01]	[4.98177338e+02 7.29192932e+02 1.85589030e-01]	[4.95616150e+02 8.98438171e+02 7.77064979e-01]	[4.77700806e+02 8.93440552e+02 8.20385277e-01]	[4.95673767e+02 8.72896423e+02 7.07272291e-01]
[485.43695068 400.75506592 0.92136598]	[482.91009521 454.60168457 0.89542389]	[421.29467773 454.63491821 0.85749245]	[408.425354 544.40765381 0.85771233]	[398.1668396 626.59710693 0.9256013 ]	[544.47583008 449.4937439 0.83779693]	[564.9017334 541.8659668 0.92446721]	[582.87780762 623.98492432 0.93663001]	[487.92977905 626.58599854 0.76195282]	[452.08023071 626.59552002 0.7347331 ]	[480.21377563 759.9095459 0.79498225]	[4.87992279e+02 8.70170227e+02 8.46936941e-01]	[523.97229004 629.03033447 0.76886964]	[529.05688477 770.30212402 0.77746487]	[5.00814056e+02 7.62495239e+02 4.95870680e-01]	[477.61868286 387.93426514 0.86233258]	[500.83154297 390.44335938 0.90443152]	[457.08743286 385.35714722 0.72572386]	[521.26318359 382.76638794 0.78087717]	[5.13616150e+02 7.88137695e+02 1.45375833e-01]	[5.41728394e+02 7.72770813e+02 1.30739257e-01]	[5.00815002e+02 7.44481628e+02 2.15079889e-01]	[4.95592072e+02 8.98440613e+02 7.71441638e-01]	[4.77679626e+02 8.93446411e+02 8.11350107e-01]	[4.95684540e+02 8.75332275e+02 7.12574303e-01]
[485.46310425 400.61050415 0.92320758]	[482.91799927 446.91159058 0.8997044 ]	[421.30773926 449.49578857 0.84289628]	[408.41775513 541.90264893 0.86406767]	[398.14175415 626.47442627 0.93859285]	[544.47473145 444.34936523 0.87705642]	[564.89605713 539.24816895 0.89415091]	[582.90557861 623.8046875 0.91389608]	[487.92532349 626.50061035 0.76195228]	[452.0723877 626.52868652 0.73654437]	[480.21743774 759.87872314 0.78746504]	[4.87995758e+02 8.70151733e+02 8.45216215e-01]	[523.96447754 626.5201416 0.77297366]	[531.53466797 770.16064453 0.7937367 ]	[5.00771423e+02 7.62461853e+02 4.91112679e-01]	[477.63876343 385.29592896 0.8774029 ]	[500.84082031 385.30969238 0.91559267]	[454.62789917 382.74804688 0.74972945]	[521.22735596 380.2769165 0.76040566]	[5.16145264e+02 7.83012878e+02 1.33068636e-01]	[5.41682922e+02 7.70228577e+02 1.19841695e-01]	[5.00796417e+02 7.44521545e+02 2.18775213e-01]	[4.95620758e+02 8.98431824e+02 7.73552597e-01]	[4.77710327e+02 8.93437012e+02 8.13120067e-01]	[4.95684265e+02 8.72926758e+02 7.13851094e-01]
[485.49533081 398.08358765 0.907107 ]	[482.92037964 441.90707397 0.93262291]	[421.32333374 444.32696533 0.86625075]	[405.88589478 541.7177124 0.85679221]	[398.16412354 623.96582031 0.93199915]	[544.50671387 441.83303833 0.89053434]	[564.91308594 534.1529541 0.882532 ]	[582.9185791 618.7633667 0.88400519]	[487.95391846 623.89660645 0.75610965]	[454.56692505 623.97058105 0.74375975]	[480.18649292 754.78485107 0.77883017]	[4.88001465e+02 8.70100830e+02 8.34449708e-01]	[524.00042725 623.91571045 0.77087086]	[529.04748535 767.68859863 0.80464524]	[5.00758453e+02 7.62492065e+02 5.11421084e-01]	[477.66668701 380.30126953 0.91878188]	[500.85525513 380.27990723 0.95501041]	[454.62442017 380.19851685 0.75047892]	[521.22741699 377.74795532 0.73172015]	[5.03420044e+02 7.88123535e+02 1.28221363e-01]	[5.05931580e+02 7.85525269e+02 1.20084293e-01]	[5.00835724e+02 7.47058472e+02 2.42132187e-01]	[4.95633057e+02 8.98440613e+02 7.68944979e-01]	[4.77707825e+02 8.93442017e+02 8.07535172e-01]	[4.98131256e+02 8.72897278e+02 7.17376649e-01]
[487.92379761 387.88705444 0.85540271]	[482.86618042 439.20965576 0.94339097]	[421.27450562 439.24108887 0.88552558]	[405.9045105 531.54058838 0.80881351]	[398.15563965 618.75109863 0.88341802]	[544.41577148 439.15530396 0.89518881]	[564.9163208 526.48901367 0.89711291]	[582.86761475 608.54870605 0.91020989]	[487.92279053 618.80322266 0.73918897]	[454.54702759 621.33044434 0.72306097]	[480.23016357 752.21173096 0.79927605]	[4.88000580e+02 8.67703857e+02 8.34609985e-01]	[523.98242188 618.81488037 0.75902754]	[528.99536133 765.07781982 0.78158003]	[5.03286743e+02 7.57317627e+02 4.73334223e-01]	[477.70199585 377.57519531 0.92795569]	[500.88018799 377.58746338 0.97406673]	[457.07043457 377.50997925 0.72632968]	[521.21307373 375.08782959 0.7334795 ]	[5.21187073e+02 7.72861877e+02 1.92796379e-01]	[5.39145020e+02 7.70092102e+02 1.68002859e-01]	[5.03385406e+02 7.44476746e+02 2.37614512e-01]	[4.95658783e+02 8.98454956e+02 7.73104906e-01]	[4.77715881e+02 8.93454712e+02 8.10733020e-01]	[4.95679779e+02 8.72902710e+02 7.31413603e-01]
[487.92532349 387.88748169 0.85511661]	[482.86672974 439.20913696 0.94330692]	[421.27404785 439.24151611 0.88589376]	[405.90283203 531.54382324 0.80916113]	[398.15762329 618.75360107 0.88442278]	[544.41644287 439.15426636 0.89501166]	[564.91448975 526.49127197 0.89719462]	[582.86590576 608.54473877 0.9100759 ]	[487.92575073 618.79907227 0.73886991]	[454.54953003 621.32647705 0.72324759]	[480.23245239 752.21276855 0.80166209]	[4.88004639e+02 8.67705078e+02 8.33037674e-01]	[523.98394775 618.81091309 0.75878865]	[528.98596191 765.08770752 0.78415036]	[5.03304871e+02 7.57304626e+02 4.74342793e-01]	[477.70297241 377.5758667 0.92818511]	[500.88082886 377.5899353 0.97458136]	[457.072052 377.50942993 0.72822613]	[521.20965576 375.09481812 0.73579812]	[5.21200439e+02 7.72850586e+02 1.98304445e-01]	[5.39144348e+02 7.70091125e+02 1.74675539e-01]	[5.03396118e+02 7.44476196e+02 2.37560302e-01]	[4.95661926e+02 8.98463379e+02 7.72300839e-01]	[4.77715179e+02 8.93457458e+02 8.08818877e-01]	[4.95683655e+02 8.72902222e+02 7.30268359e-01]
[487.91436768 382.79067993 0.88469744]	[482.88458252 436.68243408 0.92177224]	[421.28076172 436.66326904 0.87659776]	[405.91915894 526.49084473 0.8230868 ]	[398.1675415 613.68737793 0.88311678]	[544.43835449 436.62921143 0.86344117]	[564.90136719 521.39880371 0.91097313]	[582.85565186 605.99536133 0.92833549]	[487.95465088 613.69818115 0.73088175]	[454.55722046 618.76074219 0.70597714]	[480.20986938 752.23345947 0.78297776]	[4.87991852e+02 8.67656006e+02 8.33916545e-01]	[524.00335693 613.69372559 0.74172354]	[5.28979431e+02 7.64944397e+02 7.47394860e-01]	[5.03443665e+02 7.65026611e+02 4.70701247e-01]	[477.69271851 374.99615479 0.89240921]	[500.87466431 375.01577759 0.9265765 ]	[457.10598755 372.45339966 0.71589804]	[521.2442627 367.3510437 0.71371573]	[5.21193176e+02 7.80456543e+02 2.06755638e-01]	[5.21373413e+02 7.85522034e+02 2.07932621e-01]	[5.08448303e+02 7.49650391e+02 2.63971448e-01]	[4.98164764e+02 8.95975891e+02 7.79730558e-01]	[4.80144989e+02 8.93426331e+02 8.30385923e-01]	[4.95633728e+02 8.72854797e+02 7.38595188e-01]
[487.91671753 380.17205811 0.91641581]	[482.87414551 434.06802368 0.89845294]	[421.27313232 436.54354858 0.85888433]	[405.89093018 523.95373535 0.85253412]	[398.17285156 608.63446045 0.89895487]	[544.41607666 428.94998169 0.8421427 ]	[564.89086914 521.24798584 0.90354711]	[582.86700439 603.43969727 0.93668121]	[487.98123169 611.09002686 0.73915255]	[454.55984497 613.6428833 0.70931172]	[480.22958374 749.70269775 0.80647731]	[4.87964661e+02 8.67634460e+02 8.35929692e-01]	[526.39727783 611.09594727 0.74892569]	[531.56646729 754.74249268 0.75772101]	[5.05874268e+02 7.70148743e+02 6.15802169e-01]	[477.69384766 367.33795166 0.87171477]	[500.87362671 367.39483643 0.90193254]	[457.1282959 362.34127808 0.73485935]	[521.26269531 362.24728394 0.73841846]	[5.03416199e+02 8.03545410e+02 2.23074809e-01]	[5.11061920e+02 7.98421570e+02 2.47035667e-01]	[5.05993835e+02 7.59937317e+02 3.98462683e-01]	[4.98195251e+02 8.95955688e+02 7.79547095e-01]	[4.80161621e+02 8.93432373e+02 8.30877900e-01]	[4.93122559e+02 8.72875549e+02 7.42605507e-01]
[487.93319702 377.65356445 0.91111225]	[482.87579346 426.37539673 0.90694952]	[421.26806641 428.98486328 0.84278077]	[405.85919189 521.4083252 0.86823153]	[398.17501831 606.02746582 0.9360081 ]	[544.43774414 423.82012939 0.88267928]	[564.86798096 516.21502686 0.88124651]	[582.8684082 600.87835693 0.911062 ]	[487.99554443 606.08184814 0.7417295 ]	[454.56304932 608.59295654 0.72347653]	[480.19796753 747.17205811 0.81421089]	[4.87965851e+02 8.67650757e+02 8.32973838e-01]	[526.41711426 606.04956055 0.75777453]	[534.13043213 749.69543457 0.78414643]	[5.05937042e+02 7.70151123e+02 6.67316318e-01]	[477.68280029 362.24700928 0.89533633]	[500.86923218 362.23260498 0.93255782]	[457.07369995 359.80557251 0.74902368]	[521.23016357 359.71829224 0.72045618]	[5.03369110e+02 8.08672058e+02 2.72522867e-01]	[5.08470337e+02 8.08566528e+02 3.17432463e-01]	[5.05990051e+02 7.62417358e+02 4.53301966e-01]	[4.98165588e+02 8.95964661e+02 7.65891671e-01]	[4.80152740e+02 8.93455688e+02 8.17705631e-01]	[4.93115051e+02 8.72930664e+02 7.41042554e-01]
[487.97329712 375.0619812 0.88215935]	[482.87774658 421.33023071 0.94024503]	[421.27682495 421.37237549 0.87752122]	[405.81771851 521.18280029 0.86372209]	[398.16802979 603.48370361 0.93916917]	[544.46435547 421.26608276 0.89749134]	[564.89489746 511.0869751 0.87924409]	[582.84667969 595.74963379 0.87607497]	[487.98968506 605.90185547 0.75500607]	[454.53955078 606.03137207 0.73868525]	[480.14511108 747.01873779 0.81772172]	[4.87981476e+02 8.67617615e+02 8.26028883e-01]	[526.41931152 603.46917725 0.76705229]	[534.15881348 749.6138916 0.78253263]	[5.11053802e+02 7.64966858e+02 5.90254962e-01]	[477.72015381 359.65365601 0.94490594]	[500.89682007 359.63031006 0.96698135]	[457.09060669 359.62615967 0.76056623]	[521.23449707 357.17166138 0.70056558]	[5.08455597e+02 7.95813721e+02 2.43589789e-01]	[5.18681824e+02 7.90738159e+02 2.71916121e-01]	[5.11052551e+02 7.49673035e+02 4.51638788e-01]	[4.98130127e+02 8.95954895e+02 7.75830209e-01]	[4.80128418e+02 8.93436157e+02 8.27111483e-01]	[4.95635864e+02 8.72892944e+02 7.42011249e-01]
[487.99008179 369.91207886 0.84993052]	[482.87640381 421.15054321 0.94275606]	[421.29498291 421.20870972 0.88299996]	[403.38302612 518.74334717 0.85535359]	[398.12322998 603.32818604 0.91098875]	[544.425354 418.75723267 0.90335131]	[564.91271973 508.44296265 0.88495004]	[582.80566406 588.10113525 0.89141732]	[488.00186157 603.32324219 0.74604118]	[454.58319092 603.46795654 0.74433762]	[480.20986938 744.53570557 0.82304585]	[4.87951202e+02 8.65067810e+02 8.16911280e-01]	[526.41229248 600.87670898 0.75373268]	[536.72180176 746.95050049 0.77500582]	[5.13615967e+02 7.67500916e+02 6.33565068e-01]	[477.74328613 357.10678101 0.9363538 ]	[503.27206421 357.12368774 0.97679651]	[457.13973999 357.06054688 0.74365652]	[521.26477051 357.07128906 0.74598742]	[5.08528107e+02 8.06102417e+02 3.09406340e-01]	[5.16218811e+02 8.03510681e+02 3.62901866e-01]	[5.13566711e+02 7.52283447e+02 4.81852710e-01]	[4.98130951e+02 8.95926208e+02 7.81863749e-01]	[4.80118988e+02 8.93413574e+02 8.34198594e-01]	[4.93117065e+02 8.72798401e+02 7.38954008e-01]
[487.99642944 364.83123779 0.85649657]	[482.85415649 418.61956787 0.94010532]	[421.26190186 418.65045166 0.88211083]	[403.34741211 513.61529541 0.83356249]	[398.13842773 598.27801514 0.88371491]	[544.38989258 418.53884888 0.88367724]	[564.85473633 503.47531128 0.91322798]	[582.76348877 585.50549316 0.91779953]	[488.00680542 600.81378174 0.73859954]	[454.5774231 603.37646484 0.73773199]	[480.20727539 744.43463135 0.80523777]	[4.87957520e+02 8.62559265e+02 8.09364259e-01]	[526.43127441 600.76226807 0.74144757]	[536.74169922 739.40527344 0.7593565 ]	[5.16144470e+02 7.67593689e+02 7.03752697e-01]	[480.11325073 356.97967529 0.920452 ]	[503.25213623 356.99002075 0.95377672]	[457.11578369 354.48193359 0.7200036 ]	[521.23657227 351.92462158 0.69367641]	[5.05927917e+02 8.11300842e+02 4.24420118e-01]	[5.13614441e+02 8.08735901e+02 5.08385658e-01]	[5.11030090e+02 7.57343628e+02 5.32125354e-01]	[4.98140045e+02 8.95921997e+02 7.81206965e-01]	[4.80120117e+02 8.93403015e+02 8.31551194e-01]	[4.93097900e+02 8.72760376e+02 7.26426303e-01]
[487.99688721 364.83139038 0.85638958]	[482.8555603 418.618927 0.93965495]	[421.26507568 418.64978027 0.88199043]	[403.34951782 513.61401367 0.83309633]	[398.13827515 598.27337646 0.8835423 ]	[544.38977051 418.53939819 0.88380945]	[564.85473633 503.47277832 0.91218668]	[582.76245117 585.50024414 0.9183237 ]	[488.00942993 600.80969238 0.73802793]	[454.5894165 603.36975098 0.73762679]	[480.20922852 744.44134521 0.80545133]	[4.87955872e+02 8.65045471e+02 8.11676741e-01]	[526.43011475 600.76068115 0.74176657]	[536.74035645 739.40679932 0.75965846]	[5.16158569e+02 7.67586548e+02 7.06975341e-01]	[480.1138916 356.98101807 0.92075789]	[503.25195312 356.99087524 0.95404744]	[457.11749268 354.4848938 0.72120011]	[521.23571777 351.92538452 0.6923939 ]	[5.05929962e+02 8.11297058e+02 4.24138784e-01]	[5.13621826e+02 8.08733459e+02 5.05766273e-01]	[5.11033661e+02 7.57333801e+02 5.35952449e-01]	[4.98147339e+02 8.95905273e+02 7.81964600e-01]	[4.80123169e+02 8.93396545e+02 8.30880046e-01]	[4.93088806e+02 8.72781494e+02 7.28994250e-01]
[487.94729614 359.76486206 0.89830661]	[482.88156128 416.11706543 0.91839987]	[421.26257324 416.12268066 0.87455034]	[403.37826538 508.47396851 0.83255142]	[398.13375854 593.13928223 0.88228792]	[544.42962646 413.57830811 0.85428524]	[564.83203125 500.84570312 0.91988909]	[582.77056885 582.98120117 0.92294919]	[488.02267456 595.71392822 0.71900928]	[454.59408569 600.81402588 0.71871692]	[480.17236328 734.28552246 0.78964424]	[4.87968658e+02 8.62566711e+02 8.05547357e-01]	[526.45397949 593.16326904 0.72740048]	[539.21203613 734.23052979 0.76204991]	[5.18690796e+02 7.67512756e+02 6.89567924e-01]	[477.71936035 349.44863892 0.88246214]	[500.89611816 351.9395752 0.90701544]	[457.16070557 349.37210083 0.74638337]	[521.28320312 344.27029419 0.74849045]	[5.08519684e+02 8.11318237e+02 4.16405201e-01]	[5.18648987e+02 8.08727966e+02 5.15260160e-01]	[5.13618103e+02 7.54820557e+02 5.13967037e-01]	[4.98150574e+02 8.95892273e+02 7.85147190e-01]	[4.80127106e+02 8.93385925e+02 8.28753769e-01]	[4.93125702e+02 8.72775574e+02 7.21830666e-01]
[488.0050354 359.62216187 0.91073537]	[482.87149048 413.50985718 0.89381701]	[421.25845337 413.57852173 0.85140342]	[403.39724731 505.9057312 0.84753531]	[398.10266113 588.07330322 0.90262604]	[544.44036865 408.41314697 0.84648609]	[564.8560791 500.71429443 0.90208983]	[582.80517578 582.90930176 0.92637146]	[490.52508545 593.16729736 0.71483803]	[454.64312744 600.75537109 0.71192205]	[477.73910522 736.78216553 0.79422331]	[4.87952454e+02 8.65093018e+02 8.16429496e-01]	[526.51409912 590.59832764 0.72732121]	[539.31402588 731.71520996 0.80437154]	[518.8013916 765.074646 0.76568937]	[477.74182129 344.32229614 0.8813042 ]	[503.26513672 344.33868408 0.90565306]	[457.1307373 341.73648071 0.75134414]	[521.2913208 339.29394531 0.71702272]	[5.08516418e+02 8.13758972e+02 5.12337744e-01]	[5.18727661e+02 8.11162537e+02 5.96711516e-01]	[5.13643555e+02 7.52296387e+02 5.98982751e-01]	[4.98144989e+02 8.95951477e+02 7.70835400e-01]	[4.80135010e+02 8.93442017e+02 8.16464841e-01]	[4.93132385e+02 8.72860291e+02 7.37650931e-01]
[488.00564575 357.03433228 0.89911258]	[482.85003662 403.30490112 0.92926651]	[421.23733521 405.8197937 0.85285014]	[403.32727051 503.26623535 0.88525289]	[398.10421753 585.48620605 0.93319798]	[544.43640137 400.84286499 0.89429885]	[564.85302734 495.61642456 0.87910777]	[582.83660889 577.75006104 0.8799988 ]	[490.58050537 588.05310059 0.72025126]	[457.09298706 595.66204834 0.70587432]	[477.64511108 731.74194336 0.81021404]	[4.85485962e+02 8.62505920e+02 8.09057593e-01]	[528.98852539 585.51019287 0.73195702]	[541.85760498 731.64831543 0.82260734]	[521.44207764 767.54882812 0.82261145]	[477.73562622 339.26031494 0.92325729]	[503.24755859 339.23428345 0.94953197]	[457.07315063 339.12155151 0.76088834]	[521.24621582 336.6842041 0.68896735]	[5.18661621e+02 8.24080566e+02 5.65972388e-01]	[5.21359741e+02 8.16322937e+02 6.18906736e-01]	[5.18748352e+02 7.54830811e+02 6.65292978e-01]	[4.95595703e+02 8.98424316e+02 7.60513186e-01]	[4.77625336e+02 8.93446167e+02 7.98032820e-01]	[4.95606537e+02 8.72738464e+02 7.35626280e-01]
[487.99069214 354.5440979 0.88001794]	[482.8291626 400.8737793 0.93653005]	[421.21276855 403.33401489 0.86608869]	[403.29452515 500.85253906 0.89185286]	[398.08355713 585.41375732 0.94009554]	[544.41656494 400.77709961 0.89854521]	[564.8505249 493.0458374 0.88310486]	[582.84338379 575.17596436 0.87606251]	[490.48318481 585.5425415 0.73828208]	[454.56942749 590.6192627 0.71399534]	[477.60220337 729.16827393 0.83577096]	[4.85479279e+02 8.60015930e+02 8.07620227e-01]	[526.52282715 585.39776611 0.74844104]	[544.36914062 729.12109375 0.84513223]	[523.86663818 770.07684326 0.83351588]	[477.72415161 339.1137085 0.94315696]	[503.2411499 339.11560059 0.96272182]	[454.62054443 339.04498291 0.76473325]	[521.23736572 336.64447021 0.68919647]	[5.21209717e+02 8.29137573e+02 6.55155063e-01]	[5.23914551e+02 8.21501282e+02 6.31799519e-01]	[5.18787048e+02 7.62508484e+02 6.91699147e-01]	[4.95604889e+02 8.98440918e+02 7.67218590e-01]	[4.77625641e+02 8.93448425e+02 8.01140368e-01]	[4.93119843e+02 8.72702454e+02 7.31011987e-01]
[487.99768066 354.46435547 0.86719525]	[482.84625244 400.81481934 0.94149959]	[421.23907471 403.25192261 0.87181866]	[400.87753296 500.81045532 0.9002645 ]	[398.05303955 585.3416748 0.93407202]	[544.39855957 400.72079468 0.90788287]	[564.85327148 490.53741455 0.88432002]	[582.83441162 575.1395874 0.87613875]	[490.55917358 585.48883057 0.73693037]	[454.63809204 590.54632568 0.72340286]	[477.65368652 729.16314697 0.85463601]	[4.87950653e+02 8.59959351e+02 7.94702709e-01]	[529.00689697 582.96600342 0.73886514]	[546.92449951 729.13806152 0.84681481]	[523.92810059 772.80334473 0.82586604]	[477.71170044 339.04721069 0.94360942]	[503.25479126 339.03546143 0.9680981 ]	[454.59536743 336.66659546 0.74547237]	[521.25219727 336.57440186 0.69307911]	[5.23839966e+02 8.31749084e+02 8.06649268e-01]	[5.34168274e+02 8.29044678e+02 7.15970278e-01]	[518.79290771 767.69946289 0.77357954]	[4.95612000e+02 8.98454712e+02 7.63474107e-01]	[4.77652222e+02 8.93436523e+02 8.01039338e-01]	[4.95663574e+02 8.70288635e+02 7.26165593e-01]
[487.96328735 351.97595215 0.86176765]	[482.83676147 400.7829895 0.94338721]	[421.22409058 400.85675049 0.87565976]	[400.87191772 500.79003906 0.90088582]	[398.06060791 582.96759033 0.93155527]	[544.38641357 400.68783569 0.91243523]	[564.840271 490.51721191 0.88864952]	[582.84069824 572.58062744 0.88566232]	[490.578125 585.48016357 0.74097025]	[457.0657959 590.57086182 0.72613913]	[477.69195557 729.20147705 0.86331862]	[4.87998169e+02 8.60014709e+02 7.83831000e-01]	[529.02484131 582.93267822 0.74288529]	[547.06604004 729.05432129 0.80762959]	[529.03912354 785.54693604 0.79675245]	[477.69512939 336.66522217 0.94076324]	[503.25015259 336.67007446 0.97282922]	[454.59405518 336.58947754 0.74831164]	[521.24395752 336.55224609 0.71121454]	[5.26428711e+02 8.36929932e+02 7.95076430e-01]	[5.41884644e+02 8.31741577e+02 7.90202916e-01]	[5.21366272e+02 7.77887512e+02 7.71126330e-01]	[4.93094330e+02 8.98486084e+02 7.53315270e-01]	[4.77612244e+02 8.93434937e+02 7.88998187e-01]	[4.98188080e+02 8.72726379e+02 7.18910098e-01]
[487.962677 351.99813843 0.86371219]	[482.82287598 400.76953125 0.94469976]	[421.2124939 400.86541748 0.87421894]	[400.84954834 500.79602051 0.90516543]	[398.06613159 582.97515869 0.93379974]	[544.36688232 400.65603638 0.91369158]	[564.84014893 488.01348877 0.89059108]	[582.84558105 570.10003662 0.88828665]	[493.04928589 585.43786621 0.74679261]	[454.64672852 588.074646 0.72912562]	[480.10665894 729.0894165 0.88022327]	[4.88004242e+02 8.59963135e+02 7.79767632e-01]	[529.03869629 582.87713623 0.7411443 ]	[549.55548096 726.59094238 0.80715883]	[539.2409668 790.61547852 0.84506607]	[477.68942261 336.67666626 0.94261265]	[503.24075317 336.6862793 0.97688651]	[454.57571411 336.56939697 0.74812418]	[521.22723389 336.53967285 0.72471082]	[5.34121643e+02 8.49658325e+02 7.32793212e-01]	[5.46952026e+02 8.39468750e+02 6.87417030e-01]	[5.23890747e+02 7.88187500e+02 7.55345106e-01]	[4.95608948e+02 8.98428955e+02 7.65751660e-01]	[4.77633972e+02 8.93391357e+02 8.02255809e-01]	[4.98211578e+02 8.70272095e+02 7.13985801e-01]
[487.95471191 351.99523926 0.86397517]	[482.82150269 400.75845337 0.94506824]	[421.21456909 400.85076904 0.87527275]	[400.83666992 500.79598999 0.90751851]	[398.0632019 582.96704102 0.93220919]	[544.36828613 400.64938354 0.91386616]	[564.82421875 487.97717285 0.89195096]	[582.84692383 570.04376221 0.89189625]	[493.08044434 585.37353516 0.74592155]	[457.0821228 588.0043335 0.73629481]	[480.12875366 729.03509521 0.88145781]	[4.88031219e+02 8.57409485e+02 7.87355363e-01]	[529.06915283 582.8192749 0.73086011]	[552.08435059 726.58349609 0.80663645]	[541.87103271 793.34527588 0.8671608 ]	[477.6869812 336.67529297 0.94211411]	[503.23324585 336.68960571 0.97637165]	[454.5680542 336.55819702 0.74134409]	[521.21612549 336.5383606 0.71813571]	[5.39290527e+02 8.52369568e+02 7.39812672e-01]	[5.52097229e+02 8.49591736e+02 6.67405248e-01]	[5.28994934e+02 7.93317627e+02 6.87313378e-01]	[4.95659821e+02 8.95969055e+02 7.79958487e-01]	[4.77641418e+02 8.93349487e+02 8.12335551e-01]	[4.98239075e+02 8.70175354e+02 7.26214826e-01]
[487.96264648 351.98538208 0.86356169]	[482.80337524 400.72164917 0.94611472]	[421.20553589 400.83306885 0.87753403]	[400.84552002 500.81732178 0.90777218]	[398.05526733 582.97167969 0.93111712]	[544.34307861 398.26803589 0.91511828]	[564.82403564 487.98052979 0.89509356]	[582.86889648 570.06158447 0.8912493 ]	[493.10101318 585.38623047 0.7420491 ]	[457.10076904 588.0144043 0.73360491]	[480.15582275 729.08935547 0.88132948]	[4.87999786e+02 8.57438354e+02 7.93016434e-01]	[531.53399658 582.82989502 0.72763366]	[557.22784424 726.54077148 0.82197815]	[544.51153564 811.15997314 0.84691864]	[477.67477417 336.66467285 0.94210434]	[503.23873901 336.6647644 0.97562182]	[454.5484314 336.54699707 0.73705739]	[521.21911621 336.47262573 0.68636739]	[5.46934326e+02 8.65073914e+02 7.32909739e-01]	[5.64934204e+02 8.52316833e+02 7.09357142e-01]	[5.41711609e+02 8.11299683e+02 6.24718428e-01]	[4.95648560e+02 8.95930725e+02 7.80756831e-01]	[4.77636108e+02 8.93341980e+02 8.16809833e-01]	[4.98193573e+02 8.70215637e+02 7.14217067e-01]
[487.97418213 351.97055054 0.86186117]	[482.8008728 400.71685791 0.94625777]	[421.18768311 400.84243774 0.87482876]	[400.86087036 500.81594849 0.90677738]	[398.0526123 582.91394043 0.92620492]	[544.34771729 398.25570679 0.91529453]	[564.81732178 487.9881897 0.8942045 ]	[582.8706665 570.02478027 0.89481008]	[495.61871338 585.37237549 0.74609083]	[457.15527344 587.99749756 0.74033457]	[480.14273071 729.06488037 0.89023423]	[4.88005371e+02 8.57391846e+02 7.96724916e-01]	[531.61816406 582.80682373 0.72259086]	[559.75183105 726.42816162 0.83780575]	[5.52127380e+02 8.13880493e+02 7.91033447e-01]	[477.68249512 336.65634155 0.94217408]	[503.24645996 336.6484375 0.97438949]	[454.55917358 336.54312134 0.72594869]	[521.22583008 336.45410156 0.66951388]	[5.54650269e+02 8.67674377e+02 7.85152316e-01]	[5.72597839e+02 8.54911377e+02 7.25685596e-01]	[5.44356140e+02 8.24022766e+02 6.27783716e-01]	[4.95630127e+02 8.95967163e+02 7.83338666e-01]	[4.77631348e+02 8.93361633e+02 8.19556713e-01]	[4.98212433e+02 8.70184937e+02 7.07383573e-01]
[487.96960449 351.9598999 0.86168098]	[482.79412842 400.68783569 0.94421458]	[421.18392944 400.81030273 0.87863457]	[400.87597656 500.80914307 0.90073705]	[398.06002808 582.93780518 0.92522204]	[544.32855225 398.22659302 0.91533077]	[564.83300781 487.94360352 0.89297992]	[582.87646484 570.01446533 0.89635175]	[495.67428589 585.39550781 0.75031918]	[457.21447754 588.04217529 0.74144536]	[480.14511108 729.08618164 0.88134271]	[4.88031860e+02 8.57460632e+02 7.87442982e-01]	[534.11962891 582.8145752 0.72640985]	[559.83795166 724.02111816 0.85006261]	[562.20251465 829.18530273 0.82977414]	[477.68185425 336.64492798 0.94138217]	[503.24926758 336.64059448 0.97379607]	[454.56994629 336.52450562 0.7216754 ]	[521.21911621 334.06048584 0.65912628]	[5.62357544e+02 8.72862610e+02 7.85813630e-01]	[5.80332092e+02 8.67709961e+02 7.47428298e-01]	[5.47065369e+02 8.34355347e+02 6.01700187e-01]	[4.95631989e+02 8.95942505e+02 7.87800789e-01]	[4.77657349e+02 8.93364136e+02 8.25133562e-01]	[4.98259430e+02 8.70284607e+02 7.17205465e-01]
[487.98672485 351.91671753 0.85576653]	[482.79638672 400.65808105 0.94229281]	[421.19360352 400.77252197 0.88123703]	[400.8793335 500.75942993 0.895087 ]	[398.0944519 582.97583008 0.93312383]	[544.31921387 398.19851685 0.91181487]	[564.8380127 487.93005371 0.89279938]	[582.87371826 567.55541992 0.90421647]	[498.11953735 585.39654541 0.75276095]	[459.60360718 588.05352783 0.7429167 ]	[480.16061401 729.12756348 0.87149733]	[4.88005188e+02 8.59954102e+02 7.93285847e-01]	[534.17431641 582.80200195 0.72447729]	[562.27191162 723.89428711 0.85259968]	[5.64833130e+02 8.39409363e+02 8.26569855e-01]	[477.69677734 336.61447144 0.94186056]	[503.26293945 336.60635376 0.97083211]	[454.55999756 336.47848511 0.71092319]	[521.21588135 334.01571655 0.63942766]	[5.67453430e+02 8.80501770e+02 7.57963419e-01]	[5.85456848e+02 8.72789490e+02 7.78964281e-01]	[5.59766663e+02 8.49745178e+02 6.36041045e-01]	[4.95689697e+02 8.95951355e+02 7.85479367e-01]	[4.77692932e+02 8.93390076e+02 8.13446403e-01]	[4.98192230e+02 8.70317261e+02 7.24527001e-01]
[487.98626709 349.45599365 0.85452586]	[482.7890625 400.63891602 0.942348 ]	[421.18585205 400.76095581 0.88300139]	[400.87835693 500.77108765 0.89667928]	[398.12139893 582.98822021 0.93342119]	[544.30822754 398.16778564 0.90985954]	[564.8503418 487.9140625 0.89988512]	[582.9041748 567.56835938 0.9053275 ]	[498.15512085 585.3963623 0.75849003]	[459.62991333 588.04632568 0.74751025]	[480.16012573 729.10882568 0.87055629]	[4.88017914e+02 8.57459839e+02 7.98805773e-01]	[536.68463135 582.80487061 0.72886318]	[562.29370117 721.37860107 0.86485571]	[5.70089539e+02 8.39478699e+02 7.88433850e-01]	[477.70175171 336.60147095 0.94135243]	[503.2668457 336.59869385 0.97051346]	[454.56338501 336.46746826 0.71570849]	[521.20898438 334.02423096 0.63455856]	[5.70039795e+02 8.88212158e+02 8.39521468e-01]	[5.88057251e+02 8.77976624e+02 7.92678773e-01]	[5.65052368e+02 8.49731567e+02 7.20891416e-01]	[4.95659241e+02 8.95976868e+02 7.82256961e-01]	[4.77660278e+02 8.93394653e+02 8.16389501e-01]	[4.98185089e+02 8.70289673e+02 7.37435818e-01]
[487.99081421 349.43936157 0.8536402 ]	[482.78689575 400.64016724 0.94281411]	[421.18652344 400.76748657 0.88207054]	[403.25512695 500.78424072 0.8969779 ]	[398.13122559 585.35192871 0.93434507]	[544.30682373 398.16421509 0.90937173]	[564.8659668 485.48486328 0.89851987]	[582.94360352 567.54199219 0.91028941]	[498.2276001 585.37225342 0.76998061]	[459.69967651 588.01049805 0.76040679]	[480.19729614 729.07995605 0.87507033]	[4.88026550e+02 8.59926575e+02 7.96395123e-01]	[536.72967529 582.79614258 0.72840106]	[562.36486816 721.39373779 0.87867963]	[5.77798279e+02 8.49592590e+02 8.09529185e-01]	[477.7086792 336.59158325 0.94083518]	[503.26834106 336.59152222 0.97017014]	[454.57440186 336.46316528 0.71686214]	[521.21282959 334.03094482 0.63110787]	[5.80245789e+02 8.93294006e+02 8.47155154e-01]	[5.95746338e+02 8.88145691e+02 8.01935196e-01]	[5.70057922e+02 8.54794373e+02 6.91157043e-01]	[4.95685364e+02 8.95958496e+02 7.90618420e-01]	[4.77683502e+02 8.93381409e+02 8.20497811e-01]	[4.98177673e+02 8.70311218e+02 7.25350201e-01]
[488.00149536 349.40103149 0.85103548]	[482.78643799 400.62390137 0.94129926]	[421.18847656 400.75827026 0.8822329 ]	[403.27279663 500.75991821 0.89233589]	[398.13638306 582.99273682 0.93446314]	[544.30340576 398.1468811 0.90653622]	[564.87658691 485.47885132 0.89615548]	[583.00109863 570.01434326 0.89696354]	[498.26177979 585.36798096 0.771788 ]	[459.73205566 587.99725342 0.76177996]	[480.19512939 729.11743164 0.87240523]	[4.90499756e+02 8.59927612e+02 7.96478212e-01]	[539.17504883 582.79925537 0.72870779]	[562.43115234 721.44250488 0.87807721]	[582.79864502 849.79290771 0.86441636]	[477.71777344 336.5725708 0.94087529]	[503.27359009 336.57312012 0.9666785 ]	[454.57958984 336.45559692 0.72430742]	[521.21746826 334.02947998 0.63805997]	[5.82840393e+02 8.95886597e+02 8.66870165e-01]	[6.00844238e+02 8.90758118e+02 8.75674844e-01]	[5.77716980e+02 8.59971863e+02 6.11255944e-01]	[4.95637665e+02 8.98412964e+02 7.96778381e-01]	[4.77647797e+02 8.93388550e+02 8.21941674e-01]	[4.98215546e+02 8.70293762e+02 7.25455761e-01]
[488.00869751 349.39315796 0.84885824]	[482.79953003 400.62503052 0.94135213]	[421.19732666 400.74691772 0.88342571]	[403.28338623 500.74819946 0.88970244]	[398.16308594 585.36657715 0.93524843]	[544.32171631 398.15765381 0.90713686]	[564.89501953 485.47808838 0.89146411]	[585.37896729 570.06774902 0.88986176]	[500.64077759 585.38446045 0.77520949]	[459.74658203 587.99755859 0.76354778]	[480.22753906 729.14031982 0.86760795]	[4.90504852e+02 8.57455811e+02 7.97368765e-01]	[539.20812988 582.82000732 0.73577285]	[562.47790527 723.96850586 0.88406956]	[582.94720459 852.17041016 0.87825054]	[477.71524048 336.56500244 0.93722886]	[503.27560425 336.56414795 0.96639276]	[454.5892334 336.47210693 0.72300172]	[521.23199463 334.02246094 0.66200715]	[5.82986328e+02 8.95860168e+02 8.62522781e-01]	[6.03418091e+02 8.90733093e+02 8.72336149e-01]	[5.80346680e+02 8.59997192e+02 6.55214131e-01]	[4.95666626e+02 8.95975891e+02 7.97460616e-01]	[4.77662079e+02 8.93382751e+02 8.20642948e-01]	[4.98227081e+02 8.70288025e+02 7.23247051e-01]
[488.01678467 349.37493896 0.84687084]	[482.83364868 400.61581421 0.94131023]	[421.23040771 400.71817017 0.88696682]	[403.32873535 500.72717285 0.88274091]	[398.18426514 585.34356689 0.93622535]	[544.35681152 398.17233276 0.90721262]	[564.9430542 485.48690796 0.89237624]	[585.50415039 572.61328125 0.87103719]	[500.67645264 585.39825439 0.78520954]	[459.75848389 588.00964355 0.76428592]	[480.22775269 729.14056396 0.85823756]	[4.90516846e+02 8.57418884e+02 7.98866391e-01]	[539.27600098 582.82836914 0.74681562]	[564.8972168 724.00756836 0.88528639]	[5.88042725e+02 8.52341492e+02 8.29734921e-01]	[477.73165894 336.56289673 0.93946886]	[503.27218628 336.55612183 0.96627623]	[454.61624146 336.47549438 0.7341606 ]	[521.23626709 334.01690674 0.67801023]	[5.88018127e+02 8.95935425e+02 8.27588499e-01]	[6.08527466e+02 8.90819031e+02 8.24742317e-01]	[5.85525146e+02 8.65137085e+02 7.09086597e-01]	[4.95646118e+02 8.95951294e+02 7.95584917e-01]	[4.77637360e+02 8.93355957e+02 8.22642207e-01]	[4.98266205e+02 8.70254211e+02 7.22658992e-01]
[488.01791382 349.37463379 0.84676385]	[482.83410645 400.61975098 0.94121742]	[421.22937012 400.72036743 0.88690263]	[403.32797241 500.72982788 0.88319218]	[398.18408203 585.3392334 0.93600887]	[544.36083984 398.1791687 0.90774214]	[564.94445801 485.49136353 0.89171392]	[585.51141357 572.62561035 0.87042135]	[500.67141724 585.39678955 0.78327823]	[459.75256348 588.00811768 0.76328081]	[480.23623657 729.13201904 0.86278903]	[4.90519836e+02 8.57425232e+02 7.98514247e-01]	[539.27508545 582.82611084 0.74562037]	[564.89630127 723.9989624 0.88459748]	[5.88043762e+02 8.52344238e+02 8.29155147e-01]	[477.73098755 336.56265259 0.93940496]	[503.27084351 336.55487061 0.96655804]	[454.61483765 336.47637939 0.7332179 ]	[521.23443604 334.0093689 0.67398071]	[5.88018005e+02 8.95935608e+02 8.27083290e-01]	[6.08528564e+02 8.90819763e+02 8.24128389e-01]	[5.85530212e+02 8.67571533e+02 7.09598184e-01]	[4.95648956e+02 8.95949951e+02 7.94277072e-01]	[4.77642670e+02 8.93356995e+02 8.22162271e-01]	[4.98265869e+02 8.70260071e+02 7.24178672e-01]
[490.48339844 346.90316772 0.84434497]	[482.84091187 400.62081909 0.94060886]	[421.24002075 400.7192688 0.88669664]	[403.36212158 500.72140503 0.87834179]	[398.19271851 582.98571777 0.93546206]	[544.36529541 398.17681885 0.90614414]	[564.9708252 485.45135498 0.88632697]	[585.58477783 572.62359619 0.85913932]	[500.76220703 585.41033936 0.79908139]	[459.84866333 588.00140381 0.7644096 ]	[480.25012207 729.15155029 0.86239892]	[4.90523071e+02 8.57452087e+02 7.95962572e-01]	[541.70288086 582.86676025 0.75775063]	[564.93060303 724.01239014 0.87859404]	[5.90573853e+02 8.52299683e+02 8.19504857e-01]	[480.11605835 336.55682373 0.9398905 ]	[503.27935791 336.54742432 0.96645808]	[454.63986206 336.47723389 0.73920631]	[521.24047852 334.02053833 0.68055397]	[5.88049011e+02 8.95976746e+02 8.27094853e-01]	[6.08563110e+02 8.90854309e+02 8.21973205e-01]	[5.88031921e+02 8.65043030e+02 6.81370974e-01]	[4.95672974e+02 8.95957947e+02 7.90144026e-01]	[4.77658722e+02 8.93370605e+02 8.20890844e-01]	[5.00670898e+02 8.70289978e+02 7.25414753e-01]
[490.5078125 346.89578247 0.84454972]	[482.86297607 400.62185669 0.93862247]	[421.26708984 400.74145508 0.8836233 ]	[405.8699646 500.70172119 0.86392629]	[398.22714233 582.93103027 0.9383961 ]	[544.38427734 398.1645813 0.907372 ]	[564.98980713 485.40423584 0.88353366]	[587.99243164 570.12237549 0.84871435]	[500.81188965 585.44152832 0.80389929]	[462.21307373 588.01739502 0.76465452]	[480.29147339 729.12347412 0.86238796]	[4.90508881e+02 8.57441040e+02 7.97816455e-01]	[541.76617432 582.91705322 0.77392411]	[564.97631836 724.00085449 0.87321436]	[5.93112183e+02 8.52268372e+02 8.15559208e-01]	[480.13598633 336.55047607 0.94120455]	[503.29064941 336.54116821 0.96515262]	[457.0980835 336.47564697 0.75911081]	[521.24841309 334.01177979 0.68883127]	[5.8809967e+02 8.9594574e+02 8.3210665e-01]	[6.08628357e+02 8.90832825e+02 8.28684092e-01]	[5.88105164e+02 8.62564636e+02 6.68075860e-01]	[4.95669250e+02 8.95947876e+02 7.91074514e-01]	[4.77656586e+02 8.93367798e+02 8.20885181e-01]	[4.98258331e+02 8.70281433e+02 7.30985701e-01]
[490.5508728 346.87796021 0.845263 ]	[482.87936401 400.62026978 0.93611288]	[421.3026123 400.75964355 0.87790877]	[405.9180603 498.26177979 0.84795552]	[398.26135254 582.92779541 0.94414455]	[544.38470459 398.13800049 0.90822488]	[565.05487061 487.94491577 0.86519164]	[588.05200195 572.58203125 0.84280014]	[500.8427124 585.43139648 0.80807984]	[462.21405029 588.01251221 0.76940006]	[480.31448364 729.08447266 0.86964542]	[4.90506714e+02 8.57437988e+02 7.97236919e-01]	[541.82440186 582.89904785 0.78244948]	[564.99578857 723.97296143 0.86940575]	[5.93159973e+02 8.52238831e+02 8.12453032e-01]	[480.17156982 336.54187012 0.94728327]	[503.31369019 336.5317688 0.96222663]	[457.15875244 334.0730896 0.7627514 ]	[521.26037598 333.98565674 0.65947962]	[5.90568481e+02 8.95977539e+02 8.19100440e-01]	[6.11106201e+02 8.93221985e+02 8.26342702e-01]	[5.90571777e+02 8.62540527e+02 6.51851475e-01]	[4.95668060e+02 8.95961731e+02 7.96372473e-01]	[4.77655396e+02 8.93377319e+02 8.26633155e-01]	[4.98258820e+02 8.70280701e+02 7.31453300e-01]
[493.04849243 346.82785034 0.84688431]	[482.90341187 400.61306763 0.93238389]	[421.34677124 400.75140381 0.8734448 ]	[408.47216797 498.26473999 0.84696019]	[400.62225342 582.91546631 0.94445562]	[544.41229248 398.13162231 0.90395296]	[567.46179199 487.97363281 0.85977346]	[588.07629395 572.5925293 0.84103251]	[500.87271118 585.42852783 0.81025046]	[462.23724365 587.99487305 0.77243078]	[480.33413696 729.07208252 0.86664963]	[4.90512939e+02 8.57452515e+02 7.94536471e-01]	[541.8638916 582.90301514 0.79007375]	[565.00183105 723.93945312 0.86751002]	[5.95677673e+02 8.52272522e+02 8.10355961e-01]	[480.19335938 336.51937866 0.94348335]	[503.34292603 336.50210571 0.95379597]	[457.21054077 336.45422363 0.77402771]	[521.30303955 333.96124268 0.67866504]	[5.90542297e+02 8.95985901e+02 8.16438794e-01]	[6.11075317e+02 8.93231628e+02 8.25819254e-01]	[5.93113403e+02 8.65059631e+02 6.43360019e-01]	[4.95650482e+02 8.95954834e+02 7.94796169e-01]	[4.77644287e+02 8.93371460e+02 8.25836241e-01]	[5.00680328e+02 8.70296875e+02 7.32735634e-01]
[495.5927124 346.82492065 0.85087675]	[482.92623901 398.26147461 0.92778695]	[421.36471558 400.71734619 0.87195098]	[413.52423096 500.69064331 0.85782623]	[400.68948364 582.94610596 0.93614757]	[544.46398926 398.15133667 0.9019562 ]	[567.51055908 488.02139282 0.84677833]	[590.5402832 572.58624268 0.8299526 ]	[503.24688721 585.40093994 0.80912358]	[462.29037476 585.54437256 0.7724613 ]	[480.33312988 729.08258057 0.86729789]	[4.90493286e+02 8.57446655e+02 7.94643521e-01]	[541.89984131 582.86663818 0.78499913]	[565.07080078 723.9432373 0.85636914]	[5.95739075e+02 8.52290833e+02 8.09121013e-01]	[480.24551392 336.52526855 0.95287907]	[503.40078735 336.48831177 0.94567978]	[459.64651489 336.46054077 0.77820909]	[521.35943604 333.93511963 0.65691686]	[5.90574951e+02 8.95954285e+02 8.22443962e-01]	[6.11109924e+02 8.93216064e+02 8.31083238e-01]	[5.93149170e+02 8.65120239e+02 6.45626605e-01]	[4.95657410e+02 8.95964539e+02 7.93060303e-01]	[4.77650726e+02 8.93382690e+02 8.18768203e-01]	[4.98251465e+02 8.70286926e+02 7.30446041e-01]
[495.6293335 346.83825684 0.85519707]	[482.95761108 398.24777222 0.92380768]	[423.79968262 400.72650146 0.86229086]	[413.54785156 500.72070312 0.86394852]	[400.76678467 585.34387207 0.92229748]	[544.48876953 398.10281372 0.89443135]	[567.53326416 487.94796753 0.84825605]	[590.61553955 570.10632324 0.82320219]	[503.30447388 585.3684082 0.81237435]	[462.33670044 585.51171875 0.77324712]	[480.32629395 726.64611816 0.86764419]	[4.88026215e+02 8.57413086e+02 8.00064147e-01]	[544.29486084 582.8460083 0.78737092]	[567.53717041 723.9631958 0.83262753]	[5.98249634e+02 8.52351746e+02 8.06839883e-01]	[480.26858521 336.52801514 0.95611691]	[503.43130493 336.49127197 0.94286984]	[459.67431641 336.44714355 0.7884919 ]	[521.36962891 333.96987915 0.62409139]	[5.90595276e+02 8.95939941e+02 8.05687726e-01]	[6.11093384e+02 8.90859009e+02 8.14034760e-01]	[5.93193176e+02 8.67614319e+02 6.49199069e-01]	[4.95633392e+02 8.95978088e+02 7.85421133e-01]	[4.77626892e+02 8.93379395e+02 8.10855687e-01]	[4.98228027e+02 8.70250610e+02 7.31257737e-01]
[495.64382935 346.84179688 0.85617328]	[482.96005249 398.24624634 0.9229061 ]	[423.7984314 400.72033691 0.86207914]	[413.55548096 500.72885132 0.86676013]	[400.7628479 585.34136963 0.92365122]	[544.49383545 398.10916138 0.89464343]	[567.53222656 487.94952393 0.84802186]	[590.61242676 570.10284424 0.82338887]	[503.29382324 582.96966553 0.81429631]	[462.32885742 585.51287842 0.77457374]	[480.32720947 726.64422607 0.86818033]	[4.88027161e+02 8.57415100e+02 8.00193429e-01]	[544.29327393 582.84417725 0.78784275]	[567.52832031 723.95770264 0.83173263]	[5.98247375e+02 8.52343201e+02 8.07520986e-01]	[480.27606201 336.53149414 0.95694607]	[503.43930054 336.49121094 0.94180709]	[459.67840576 336.44296265 0.78825092]	[521.37438965 333.96444702 0.61377543]	[5.90594238e+02 8.95935242e+02 8.06670904e-01]	[6.11093384e+02 8.90853821e+02 8.14631581e-01]	[5.93194275e+02 8.67603516e+02 6.48402810e-01]	[4.95633545e+02 8.95976746e+02 7.85238206e-01]	[4.77627411e+02 8.93379089e+02 8.10614944e-01]	[4.98229858e+02 8.70250916e+02 7.32259512e-01]
[495.69302368 346.8196106 0.8606286 ]	[485.36062622 398.2338562 0.91820204]	[423.86276245 400.68899536 0.85925853]	[416.03018188 500.72372437 0.88136655]	[400.82363892 585.34735107 0.91312039]	[544.53363037 398.1086731 0.89081228]	[570.03131104 487.99987793 0.82924181]	[593.11230469 570.02734375 0.82303846]	[503.32757568 585.37927246 0.81421947]	[462.3581543 585.52612305 0.77146131]	[480.32687378 726.63800049 0.86301208]	[4.88019836e+02 8.57402405e+02 8.00831318e-01]	[544.31518555 582.85668945 0.79152113]	[567.55749512 723.93493652 0.82132798]	[5.98252258e+02 8.52368469e+02 8.04047763e-01]	[480.31027222 336.52102661 0.95850873]	[503.46871948 336.48135376 0.93531716]	[459.70361328 334.07415771 0.80690038]	[521.39331055 333.96444702 0.58941722]	[5.93161072e+02 8.95984192e+02 7.93368042e-01]	[6.13658630e+02 8.93242737e+02 8.21993887e-01]	[5.93167236e+02 8.67640442e+02 6.45892560e-01]	[4.95630615e+02 8.95971130e+02 7.86473095e-01]	[4.77625397e+02 8.93375610e+02 8.11092615e-01]	[4.98225098e+02 8.70239990e+02 7.28481352e-01]
[498.15536499 346.83126831 0.86469913]	[485.40786743 398.25396729 0.914774 ]	[423.91171265 400.72119141 0.85452449]	[416.09738159 500.70947266 0.89013976]	[400.87432861 585.36065674 0.91537184]	[546.92205811 398.11636353 0.8864857 ]	[570.10888672 485.47570801 0.82117689]	[593.13781738 570.03637695 0.82060742]	[503.35189819 585.39477539 0.81664562]	[462.3878479 585.53491211 0.770042 ]	[480.35519409 726.59075928 0.87198746]	[4.88004639e+02 8.57448364e+02 7.96329737e-01]	[544.3359375 582.89013672 0.79866505]	[567.57147217 723.94677734 0.82279158]	[5.98281799e+02 8.54824707e+02 8.00742567e-01]	[480.34591675 336.53237915 0.96023142]	[505.86831665 336.48083496 0.92592174]	[459.75335693 336.45535278 0.81656462]	[523.76605225 333.95196533 0.57647175]	[5.95707886e+02 8.98481384e+02 7.73129880e-01]	[6.13695496e+02 8.93279968e+02 8.12485039e-01]	[5.93144043e+02 8.70100708e+02 6.61415994e-01]	[4.95677155e+02 8.95975708e+02 7.73892045e-01]	[4.77654785e+02 8.93396362e+02 7.98652530e-01]	[4.98191315e+02 8.70277832e+02 7.20463276e-01]
[498.23620605 344.35671997 0.87703443]	[487.99462891 400.61672974 0.89734513]	[428.91119385 400.75692749 0.83860874]	[418.55575562 500.77148438 0.91303408]	[403.33743286 585.40600586 0.89960641]	[547.06903076 398.13607788 0.86574101]	[577.73846436 485.4630127 0.8306551 ]	[595.72485352 570.0958252 0.81817687]	[503.45870972 585.38916016 0.80462718]	[464.85916138 585.53198242 0.76200712]	[482.71066284 726.53967285 0.86433506]	[4.87978149e+02 8.59964050e+02 7.99256504e-01]	[544.44482422 582.87744141 0.80170333]	[570.00964355 723.95385742 0.81774771]	[5.98303894e+02 8.54826111e+02 8.10060859e-01]	[482.76040649 336.51724243 0.95664775]	[505.96557617 336.46624756 0.90721232]	[462.1836853 336.47259521 0.8322556 ]	[523.88830566 333.99478149 0.57829899]	[5.98236328e+02 9.01028015e+02 7.77692199e-01]	[6.13704590e+02 8.93325745e+02 8.10054362e-01]	[5.93116455e+02 8.70102417e+02 6.72887921e-01]	[4.98138031e+02 8.95973145e+02 7.72957981e-01]	[4.77683502e+02 8.93418396e+02 7.95659244e-01]	[4.98148407e+02 8.72705566e+02 7.16304958e-01]
[500.70715332 346.82727051 0.89047593]	[493.09292603 400.63916016 0.89506441]	[434.02154541 400.79205322 0.83333784]	[418.71304321 500.70727539 0.91288996]	[410.9536438 585.39605713 0.87478679]	[552.1293335 398.13790894 0.85376716]	[580.29309082 485.3793335 0.84916371]	[600.79125977 567.56872559 0.85777438]	[505.92733765 585.41296387 0.78637201]	[467.40066528 585.53869629 0.74738353]	[482.74606323 726.62078857 0.87233257]	[4.87968872e+02 8.59985657e+02 8.01371872e-01]	[544.53363037 582.92327881 0.79570538]	[572.57995605 726.45166016 0.81608415]	[6.00795410e+02 8.59980347e+02 7.94114709e-01]	[482.84628296 336.51522827 0.95387006]	[508.52749634 336.48062134 0.8932808 ]	[462.24493408 336.52261353 0.84824657]	[526.42480469 334.01608276 0.56805634]	[5.95728577e+02 9.01050659e+02 7.59871900e-01]	[6.13696960e+02 8.93378967e+02 7.97871590e-01]	[5.98218506e+02 8.72701904e+02 6.76266730e-01]	[4.95697357e+02 8.98452209e+02 7.71153808e-01]	[4.77681824e+02 8.93455383e+02 7.91253448e-01]	[4.95687225e+02 8.72717529e+02 7.15726078e-01]
[500.76498413 346.83029175 0.89814144]	[495.67193604 400.61877441 0.9063077 ]	[436.58135986 400.78878784 0.84588009]	[418.79888916 500.67279053 0.90777123]	[413.54623413 582.9619751 0.88502228]	[554.67474365 398.11950684 0.85444808]	[582.74786377 485.48873901 0.8565619 ]	[603.27764893 570.03753662 0.87493706]	[508.45407104 585.47344971 0.7634443 ]	[469.97497559 588.00518799 0.73141605]	[482.77374268 729.06176758 0.86967379]	[4.87957733e+02 8.59975891e+02 8.02386761e-01]	[547.01464844 582.97668457 0.77251846]	[572.61065674 726.4677124 0.81872302]	[6.00798645e+02 8.59986206e+02 7.94536293e-01]	[482.9256897 336.52062988 0.94246125]	[511.04269409 336.48199463 0.88721281]	[462.32653809 336.5241394 0.84206176]	[526.47790527 333.99411011 0.58334798]	[5.95734558e+02 9.01007690e+02 7.61230111e-01]	[6.13694946e+02 8.93360413e+02 8.03996444e-01]	[5.95748718e+02 8.72701782e+02 6.76051021e-01]	[4.95677551e+02 8.98457764e+02 7.73369312e-01]	[4.77667755e+02 8.93459167e+02 7.89848804e-01]	[4.95687225e+02 8.72704163e+02 7.21362293e-01]
[500.76513672 346.83084106 0.89799583]	[495.67337036 400.61642456 0.90656465]	[436.58029175 400.78582764 0.84571469]	[418.80328369 500.67861938 0.90868151]	[413.55300903 582.97125244 0.88604569]	[554.67895508 398.1187439 0.85456121]	[582.74017334 485.44818115 0.85934764]	[603.2767334 570.02783203 0.87555975]	[508.47177124 585.47277832 0.76170194]	[469.99935913 588.00634766 0.72979856]	[482.77807617 729.08660889 0.87028444]	[4.87955383e+02 8.60006409e+02 8.01468194e-01]	[547.02233887 582.97436523 0.77015269]	[572.61773682 726.46453857 0.8193202 ]	[6.00796570e+02 8.60009216e+02 7.93491006e-01]	[482.92614746 336.52038574 0.94231516]	[511.04238892 336.48190308 0.88719875]	[462.32696533 336.52371216 0.84117824]	[526.4788208 333.99200439 0.58434892]	[5.95748779e+02 9.01003235e+02 7.60438383e-01]	[6.13696472e+02 8.93360168e+02 8.05132210e-01]	[5.95735107e+02 8.72719177e+02 6.77293003e-01]	[4.95675598e+02 8.98466675e+02 7.71502912e-01]	[4.77658691e+02 8.95847290e+02 7.86873996e-01]	[4.95687256e+02 8.72724060e+02 7.21219242e-01]
[500.79544067 344.33535767 0.90024465]	[500.63934326 400.61276245 0.92977542]	[439.10998535 400.78109741 0.8651073 ]	[421.20687866 500.67575073 0.89873862]	[416.08279419 582.98632812 0.90934765]	[559.74151611 398.14492798 0.87436473]	[582.87347412 487.959198 0.8849864 ]	[603.34417725 567.52850342 0.90503222]	[511.03649902 585.5022583 0.74829984]	[475.07873535 588.07879639 0.72848254]	[482.81884766 729.14672852 0.87169516]	[4.87950043e+02 8.62515076e+02 8.02409589e-01]	[549.52185059 585.36413574 0.7539351 ]	[577.68438721 726.59588623 0.82466775]	[6.00825500e+02 8.62532288e+02 7.99317539e-01]	[482.97457886 336.48907471 0.92591298]	[511.097229 336.46542358 0.88148427]	[462.38421631 336.51245117 0.82267404]	[526.51281738 333.99243164 0.60517746]	[5.98250183e+02 9.00997559e+02 7.54557669e-01]	[6.13716125e+02 8.93352112e+02 8.01757872e-01]	[5.95726685e+02 8.72739014e+02 6.68605447e-01]	[4.95658142e+02 8.98483887e+02 7.64815569e-01]	[4.77631592e+02 8.95860168e+02 7.76832521e-01]	[4.95680450e+02 8.72750977e+02 7.21811831e-01]
[500.85415649 344.32644653 0.8992638 ]	[500.74188232 400.64031982 0.94570833]	[439.20318604 400.83966064 0.87378705]	[421.29611206 500.69290161 0.90272874]	[418.55889893 582.98504639 0.93079931]	[559.82165527 398.12319946 0.88039863]	[582.9708252 487.92376709 0.89637673]	[603.41473389 567.52734375 0.90924144]	[511.10247803 585.47650146 0.74370545]	[475.14358521 588.04534912 0.73412478]	[482.87524414 729.1439209 0.87101489]	[4.87935547e+02 8.62556458e+02 8.02864790e-01]	[549.5703125 582.95947266 0.74367559]	[577.68389893 726.578125 0.82461143]	[6.00837219e+02 8.62540955e+02 7.99454093e-01]	[485.41714478 336.48660278 0.91674 ]	[513.63195801 336.46130371 0.88388193]	[464.81973267 336.52435303 0.82685804]	[529.01385498 331.46087646 0.63700664]	[5.98266357e+02 9.01000854e+02 7.51348019e-01]	[6.16212341e+02 8.93354919e+02 7.99587727e-01]	[5.95738403e+02 8.72742371e+02 6.63296878e-01]	[4.95649567e+02 8.98482788e+02 7.64321625e-01]	[4.77612793e+02 8.95853027e+02 7.66763210e-01]	[4.95663818e+02 8.72778198e+02 7.25269377e-01]
[503.27935791 344.3041687 0.90179998]	[500.87072754 400.65200806 0.94484472]	[439.29196167 403.24615479 0.87375724]	[421.36312866 500.75015259 0.9069007 ]	[418.61135864 585.34332275 0.92952669]	[562.3067627 398.11199951 0.89420986]	[585.38330078 485.43734741 0.90261728]	[603.52111816 570.01800537 0.89701778]	[516.19342041 585.51617432 0.75339574]	[477.72247314 588.08056641 0.74680638]	[482.93041992 729.18005371 0.85557234]	[4.87921295e+02 8.65044556e+02 8.04386020e-01]	[554.65740967 585.39239502 0.73802984]	[577.75537109 726.58947754 0.84062719]	[6.00868286e+02 8.65083557e+02 8.08007419e-01]	[487.93545532 336.48617554 0.90561271]	[516.19006348 334.07662964 0.88922703]	[464.88644409 336.52880859 0.81183213]	[531.54095459 331.42205811 0.64417905]	[5.98302124e+02 9.01029297e+02 7.55703449e-01]	[6.16246582e+02 8.93384338e+02 8.03605139e-01]	[5.98239563e+02 8.72803162e+02 6.63021743e-01]	[4.95626770e+02 8.98503784e+02 7.62991846e-01]	[4.75149902e+02 8.95863342e+02 7.59292185e-01]	[4.95645630e+02 8.72789124e+02 7.26104617e-01]
[503.39474487 344.26013184 0.90035129]	[503.33172607 400.66918945 0.94191015]	[441.74664307 403.27532959 0.86845845]	[423.90820312 500.75540161 0.87231576]	[418.7333374 585.3626709 0.93366462]	[562.43530273 398.13104248 0.89776409]	[585.52331543 485.47265625 0.87549621]	[606.00335693 570.06732178 0.8795827 ]	[521.17108154 585.44055176 0.78652591]	[480.24108887 585.55511475 0.77222699]	[482.97320557 729.20257568 0.84725749]	[4.87945679e+02 8.65080566e+02 8.08209300e-01]	[559.78149414 585.37774658 0.75741953]	[580.24768066 726.65325928 0.84404159]	[6.00853333e+02 8.62552612e+02 7.99916446e-01]	[493.03726196 336.48245239 0.89273852]	[518.71691895 334.05511475 0.90632898]	[467.4442749 336.54586792 0.78516889]	[534.1506958 331.44174194 0.66182691]	[5.98308533e+02 9.01012390e+02 7.58161306e-01]	[6.16272644e+02 8.93362305e+02 8.09344709e-01]	[5.95737610e+02 8.72739441e+02 6.68957531e-01]	[4.95612732e+02 8.98508972e+02 7.63057888e-01]	[4.75145660e+02 8.95865784e+02 7.63406873e-01]	[4.95673523e+02 8.72817993e+02 7.34415233e-01]
[503.45108032 341.81216431 0.89962947]	[503.43289185 400.69015503 0.93357003]	[441.88064575 403.27120972 0.85777301]	[434.12072754 500.72412109 0.87061834]	[421.18945312 585.39208984 0.93208814]	[564.91015625 398.14743042 0.89106697]	[588.00311279 487.93127441 0.86208266]	[608.57055664 575.14459229 0.84243929]	[521.30493164 585.46405029 0.8035664 ]	[480.34927368 587.97143555 0.77511394]	[485.402771 729.17077637 0.830603 ]	[4.87948547e+02 8.65072632e+02 8.08322012e-01]	[562.30755615 585.40460205 0.77692515]	[580.35528564 729.01983643 0.86659288]	[6.00865479e+02 8.65064575e+02 8.05166960e-01]	[493.12948608 336.45031738 0.89026737]	[521.1706543 334.05126953 0.92070448]	[470.02792358 336.55407715 0.75227338]	[539.21350098 333.92318726 0.71925676]	[5.98295593e+02 9.00972229e+02 7.56032109e-01]	[6.16253784e+02 8.93356018e+02 8.11952591e-01]	[5.95752686e+02 8.72770020e+02 6.67668223e-01]	[4.95627136e+02 8.98489319e+02 7.66056657e-01]	[4.75152435e+02 8.95849243e+02 7.66899705e-01]	[4.95668976e+02 8.72815430e+02 7.36600459e-01]
[505.97433472 341.78768921 0.88482034]	[505.91958618 400.67138672 0.91438651]	[444.4085083 400.84997559 0.85488993]	[436.66625977 500.76696777 0.89980853]	[423.76907349 585.48278809 0.89843261]	[565.06738281 398.17727661 0.88214695]	[590.58233643 487.98916626 0.82108468]	[608.64331055 575.1439209 0.82731235]	[521.42987061 585.46234131 0.79756838]	[482.76116943 585.54821777 0.77104914]	[485.4838562 729.20703125 0.82688063]	[4.87952423e+02 8.65037903e+02 8.05297971e-01]	[562.45001221 585.40209961 0.77812117]	[582.75714111 726.63720703 0.87530327]	[6.00886475e+02 8.67593994e+02 8.17923427e-01]	[498.12869263 336.44274902 0.90176427]	[521.3147583 334.01403809 0.92864555]	[475.11605835 336.56387329 0.77159047]	[541.722229 331.47988892 0.74896014]	[6.00765869e+02 9.01033447e+02 7.52073765e-01]	[6.16279785e+02 8.93400879e+02 8.03857863e-01]	[5.98244690e+02 8.72849609e+02 6.62488163e-01]	[4.95649597e+02 8.98468262e+02 7.70110309e-01]	[4.77605408e+02 8.93450073e+02 7.72902608e-01]	[4.95655396e+02 8.72787476e+02 7.35341966e-01]
[508.52493286 341.81442261 0.86252373]	[508.47525024 400.70028687 0.90037709]	[446.927948 400.88043213 0.84001189]	[439.11087036 500.83657837 0.91522872]	[423.88110352 585.49499512 0.87311256]	[567.57800293 398.19424438 0.86880046]	[598.24682617 490.48605347 0.81126213]	[611.12200928 575.15576172 0.81935704]	[523.90765381 587.9899292 0.77826262]	[482.87063599 588.07629395 0.75616026]	[490.49047852 731.69873047 0.8107987 ]	[4.87988556e+02 8.65078674e+02 8.05474937e-01]	[564.92272949 585.46710205 0.77963525]	[582.80432129 726.64807129 0.88760209]	[6.00884155e+02 8.67587097e+02 8.14603209e-01]	[498.2734375 334.05786133 0.91226166]	[523.80212402 334.03881836 0.93472564]	[477.72808838 336.50750732 0.77137399]	[541.84100342 333.96691895 0.76145756]	[6.00761780e+02 9.01036621e+02 7.51258314e-01]	[6.16277039e+02 8.93409668e+02 8.01189244e-01]	[5.98243896e+02 8.72838501e+02 6.54878378e-01]	[4.95643311e+02 8.98484924e+02 7.69206166e-01]	[4.77609039e+02 8.93451721e+02 7.75722802e-01]	[4.95679138e+02 8.72811096e+02 7.30512202e-01]
[513.61846924 344.24118042 0.85717517]	[513.57635498 400.66140747 0.89446443]	[452.03970337 400.86444092 0.82962495]	[439.27642822 500.77252197 0.91623807]	[434.10949707 585.42529297 0.88580757]	[572.61737061 398.14685059 0.85253137]	[600.80578613 485.4251709 0.83742136]	[613.62719727 575.14599609 0.81384647]	[524.03179932 588.03796387 0.7559194 ]	[485.39102173 590.57196045 0.7291851 ]	[490.57357788 731.66186523 0.80488193]	[4.87995331e+02 8.62554443e+02 8.01854312e-01]	[565.00061035 585.52233887 0.76966101]	[582.83892822 726.60235596 0.90003049]	[6.00875916e+02 8.65104980e+02 8.10792565e-01]	[500.74124146 334.07562256 0.92953956]	[523.9118042 334.01098633 0.92451394]	[480.22717285 336.47833252 0.79809922]	[541.9362793 331.4881897 0.77151167]	[5.98285522e+02 9.01014954e+02 7.55101919e-01]	[6.16234131e+02 8.93397461e+02 8.05466175e-01]	[5.98239075e+02 8.72783447e+02 6.63163900e-01]	[4.95660950e+02 8.98451416e+02 7.80161619e-01]	[4.77637787e+02 8.93424072e+02 7.95313120e-01]	[4.95655396e+02 8.72753540e+02 7.24266827e-01]
[521.19049072 341.75747681 0.91099596]	[521.2868042 400.69845581 0.94963366]	[459.7237854 403.35037231 0.86212474]	[441.85296631 500.82717896 0.90700233]	[439.12689209 585.42242432 0.93154418]	[580.34655762 398.12606812 0.87858284]	[603.40704346 487.98544312 0.88327122]	[616.27471924 575.16009521 0.81473196]	[529.05297852 588.03240967 0.73444569]	[493.07009888 590.57183838 0.70392179]	[498.25112915 729.15759277 0.84051818]	[4.90502106e+02 8.59980591e+02 7.85617828e-01]	[567.53649902 585.55285645 0.74983805]	[582.96173096 726.57049561 0.89393032]	[6.00852051e+02 8.65039368e+02 7.99459934e-01]	[503.33972168 334.027771 0.93201339]	[529.00494385 333.96331787 0.87631232]	[482.85321045 336.53826904 0.87370056]	[546.92156982 333.92739868 0.71105379]	[6.00802368e+02 8.98517822e+02 7.70442784e-01]	[6.18795471e+02 8.93339539e+02 8.28187585e-01]	[5.95672974e+02 8.72745544e+02 6.67583704e-01]	[4.95675171e+02 8.98458557e+02 7.78523982e-01]	[4.77650238e+02 8.93398621e+02 7.90932477e-01]	[4.95683441e+02 8.70287781e+02 7.06293702e-01]
[521.30267334 341.68280029 0.9339568 ]	[523.78125 400.64321899 0.94603735]	[462.20077515 403.28738403 0.86780262]	[444.41784668 500.78289795 0.87567681]	[441.68942261 585.38293457 0.94608361]	[582.84716797 398.06796265 0.88533282]	[605.86566162 487.99243164 0.88457257]	[618.83093262 575.1449585 0.83030879]	[534.11346436 588.0090332 0.72217113]	[495.65237427 588.09698486 0.71150053]	[500.63265991 729.24591064 0.82436007]	[4.90500488e+02 8.59971436e+02 7.88776338e-01]	[570.12591553 585.52319336 0.72328413]	[582.9887085 726.63189697 0.89943618]	[6.00849304e+02 8.65055176e+02 8.02699625e-01]	[505.86727905 333.95452881 0.9008804 ]	[531.58312988 331.50408936 0.85538507]	[485.39425659 336.47189331 0.8001523 ]	[547.06103516 331.44122314 0.69993889]	[6.00801025e+02 9.00982544e+02 7.70275772e-01]	[6.18782654e+02 8.93350952e+02 8.21180761e-01]	[5.93184387e+02 8.72754028e+02 6.74539447e-01]	[4.95688049e+02 8.98472229e+02 7.78946638e-01]	[4.77663788e+02 8.93411804e+02 7.94860899e-01]	[4.95668701e+02 8.70284302e+02 7.08481550e-01]
[523.81744385 339.28866577 0.94015181]	[523.9130249 400.71203613 0.94197929]	[462.3538208 403.32501221 0.86069977]	[454.57049561 500.79928589 0.86790484]	[441.89660645 585.51306152 0.90203345]	[585.36047363 398.14981079 0.89078093]	[605.99169922 487.9755249 0.86830515]	[621.35406494 572.62591553 0.85358781]	[536.7288208 587.98760986 0.72806871]	[498.19772339 588.07318115 0.72369534]	[500.69009399 729.18585205 0.82978106]	[4.90502533e+02 8.60002014e+02 7.85218537e-01]	[577.71154785 585.52838135 0.72429961]	[585.40539551 729.05145264 0.88361239]	[6.00874634e+02 8.67616699e+02 8.18862915e-01]	[508.48754883 333.96832275 0.87649232]	[536.72418213 331.42709351 0.86348617]	[487.98986816 336.53482056 0.7899214 ]	[554.62542725 328.91375732 0.71087605]	[6.00794312e+02 9.01010986e+02 7.62029946e-01]	[6.18766785e+02 8.93390869e+02 8.09033453e-01]	[5.95719849e+02 8.72885498e+02 6.60897732e-01]	[4.98141571e+02 8.98468140e+02 7.79937506e-01]	[4.77691681e+02 8.93421204e+02 7.96854258e-01]	[4.95634308e+02 8.70302063e+02 6.97045386e-01]
[523.92974854 339.26043701 0.93859446]	[526.40704346 400.70315552 0.91713554]	[464.91815186 403.25515747 0.85243154]	[457.19570923 500.72998047 0.8934539 ]	[444.37719727 585.48095703 0.88388383]	[585.57159424 398.19866943 0.88246489]	[608.50067139 490.53421021 0.83003211]	[623.81054688 570.08947754 0.87251437]	[539.24810791 587.98901367 0.74405766]	[500.67388916 588.04901123 0.74512297]	[500.74493408 729.17572021 0.84482354]	[4.90509064e+02 8.60013428e+02 7.87092745e-01]	[580.23681641 585.54785156 0.7339372 ]	[585.42773438 726.61065674 0.89043725]	[6.03255066e+02 8.67638367e+02 8.24892879e-01]	[511.10168457 333.91488647 0.85707331]	[539.3147583 328.934021 0.88981903]	[493.09109497 336.50054932 0.75971341]	[559.76928711 328.86740112 0.75694376]	[6.00795166e+02 9.01036926e+02 7.53916502e-01]	[6.18760010e+02 8.93412048e+02 7.97319412e-01]	[5.98219055e+02 8.72910522e+02 6.58208966e-01]	[4.98152771e+02 8.98475708e+02 7.85760343e-01]	[4.77712830e+02 8.93427185e+02 8.03774953e-01]	[4.95618805e+02 8.70298401e+02 7.00407326e-01]
[523.92956543 339.26071167 0.93853956]	[526.40435791 400.70361328 0.91753846]	[464.91726685 403.25814819 0.85245138]	[457.1902771 500.73376465 0.89271373]	[444.37210083 585.49353027 0.8834253 ]	[585.5692749 398.19644165 0.88276094]	[608.49145508 490.56079102 0.83069205]	[623.81439209 570.09735107 0.87294662]	[539.25091553 587.98815918 0.74433088]	[500.67514038 588.05126953 0.74529707]	[500.74673462 729.17022705 0.8459506 ]	[4.90506714e+02 8.62493469e+02 7.87012339e-01]	[580.24523926 585.543396 0.73553878]	[585.42779541 726.61480713 0.89030075]	[6.03255798e+02 8.67637756e+02 8.25001955e-01]	[511.10220337 333.91586304 0.85705781]	[539.31378174 328.93466187 0.8896991 ]	[493.09292603 336.49963379 0.75883168]	[559.76965332 328.86434937 0.75707579]	[6.00789368e+02 9.01036926e+02 7.53033876e-01]	[6.18756531e+02 8.93413330e+02 7.96110868e-01]	[5.98222534e+02 8.72909729e+02 6.58075750e-01]	[4.98150543e+02 8.98479614e+02 7.84706891e-01]	[4.77706787e+02 8.93430664e+02 8.00694287e-01]	[4.95620850e+02 8.70310669e+02 7.00685740e-01]
[526.43243408 339.22833252 0.92779469]	[526.53485107 400.7036438 0.90065128]	[467.40509033 403.26547241 0.8391493 ]	[459.70721436 500.8074646 0.92442584]	[454.60125732 585.46514893 0.87692183]	[588.08581543 398.19226074 0.8675971 ]	[608.63647461 490.48944092 0.80681801]	[623.85943604 572.59100342 0.87694275]	[541.80804443 585.54150391 0.77403158]	[500.83108521 588.02581787 0.76052976]	[500.83642578 726.62811279 0.86829913]	[4.90538269e+02 8.59989563e+02 7.87845373e-01]	[582.80175781 585.50787354 0.76252389]	[585.49884033 726.50231934 0.87759113]	[6.03270752e+02 8.67672424e+02 8.33013594e-01]	[516.19268799 331.47454834 0.87015575]	[541.79534912 328.91571045 0.89903039]	[498.13821411 336.50109863 0.77739853]	[562.27819824 328.85644531 0.7603808 ]	[6.00829224e+02 9.03532471e+02 7.51526415e-01]	[6.18777710e+02 8.93433411e+02 7.91989505e-01]	[5.98226624e+02 8.75328674e+02 6.63156509e-01]	[4.98151367e+02 8.98468811e+02 7.85234332e-01]	[4.77707184e+02 8.93410156e+02 8.03880692e-01]	[4.95634064e+02 8.70281677e+02 7.03714490e-01]
[529.04754639 339.2124939 0.90164798]	[531.58441162 400.69403076 0.89164907]	[470.02688599 400.87942505 0.82431597]	[459.84103394 500.72018433 0.91622829]	[459.59698486 585.44018555 0.91857255]	[593.12719727 398.17648315 0.85355031]	[616.18536377 487.98632812 0.79537207]	[623.9319458 572.60723877 0.87716305]	[541.9430542 587.99487305 0.77306372]	[503.25027466 588.0637207 0.75289792]	[500.88699341 726.621521 0.87269598]	[4.90527100e+02 8.60004822e+02 7.88966775e-01]	[582.94592285 585.52362061 0.76593459]	[585.57727051 726.59924316 0.87500107]	[6.03265747e+02 8.70104614e+02 8.35848689e-01]	[521.15930176 331.4005127 0.89049971]	[544.30487061 328.89797974 0.89918262]	[500.7159729 334.04342651 0.79472768]	[562.40545654 328.88525391 0.78369522]	[6.00837585e+02 9.01046265e+02 7.54087150e-01]	[6.18782410e+02 8.93424072e+02 7.95047760e-01]	[5.98222412e+02 8.75383850e+02 6.65588379e-01]	[4.98146088e+02 8.98476135e+02 7.86978543e-01]	[4.77699310e+02 8.93419617e+02 8.01854074e-01]	[4.95617126e+02 8.70299988e+02 7.08948314e-01]
[534.15930176 339.21893311 0.89807904]	[536.71813965 400.64303589 0.90590084]	[477.61071777 400.86962891 0.83367199]	[462.27246094 500.75354004 0.90899855]	[459.65652466 585.40600586 0.93276769]	[595.73083496 398.105896 0.8451246 ]	[621.32794189 487.98220825 0.81495512]	[624.04675293 575.17486572 0.87224835]	[544.46990967 588.00653076 0.76139671]	[503.44244385 588.07104492 0.74224973]	[503.2618103 726.63439941 0.87452948]	[4.90540619e+02 8.59970459e+02 7.91263700e-01]	[585.4354248 585.51312256 0.76732039]	[588.02032471 726.60314941 0.86469316]	[6.03260803e+02 8.67708923e+02 8.34712386e-01]	[521.28991699 331.39648438 0.90143931]	[544.46612549 328.89459229 0.8907485 ]	[500.88092041 333.99627686 0.80928093]	[564.86486816 328.85147095 0.78655094]	[6.00841492e+02 9.01042297e+02 7.55356014e-01]	[6.18783203e+02 8.93420166e+02 7.96746612e-01]	[5.95745483e+02 8.75379517e+02 6.67392135e-01]	[4.98138092e+02 8.98470215e+02 7.88432837e-01]	[4.77679291e+02 8.93402527e+02 8.03134978e-01]	[4.95619904e+02 8.70278015e+02 7.09496021e-01]
[539.19519043 339.20211792 0.9237203 ]	[541.70129395 400.62496948 0.93744212]	[480.19348145 400.84967041 0.86280614]	[462.34341431 500.70779419 0.89704621]	[459.76190186 585.3916626 0.94580621]	[600.79919434 398.12139893 0.86529803]	[623.83428955 495.58770752 0.84538633]	[626.44451904 575.19274902 0.87573469]	[544.54797363 588.00848389 0.75427318]	[505.88363647 588.0713501 0.73370862]	[503.34042358 726.6206665 0.87125802]	[4.90564758e+02 8.60006165e+02 7.89844155e-01]	[585.51324463 585.53192139 0.76167482]	[588.07897949 726.52728271 0.85664737]	[6.03262268e+02 8.67665833e+02 8.30579519e-01]	[521.4196167 328.93847656 0.90389514]	[546.9541626 328.84887695 0.87126899]	[503.35220337 334.02450562 0.83905315]	[564.98638916 326.35424805 0.76591933]	[6.00826904e+02 9.01031250e+02 7.58569717e-01]	[6.18768738e+02 8.93410767e+02 7.98829198e-01]	[5.98220581e+02 8.75328003e+02 6.70200944e-01]	[4.98138733e+02 8.98458435e+02 7.87109554e-01]	[4.77684784e+02 8.93395691e+02 7.99287379e-01]	[4.95622284e+02 8.70312622e+02 7.10865557e-01]
[539.32415771 339.19631958 0.94511378]	[541.82653809 400.61987305 0.948892 ]	[480.29675293 403.24765015 0.86954916]	[464.83331299 500.74603271 0.88300496]	[462.20748901 585.37097168 0.96007806]	[600.87817383 398.08703613 0.87146944]	[623.92541504 490.50204468 0.86518264]	[626.50598145 575.21966553 0.87445569]	[546.98205566 585.50366211 0.76396757]	[506.00476074 587.97772217 0.7335813 ]	[503.38562012 726.56072998 0.87636852]	[4.90567108e+02 8.62492676e+02 7.91197777e-01]	[585.56018066 585.45812988 0.7680214 ]	[590.57861328 726.50921631 0.84170157]	[6.03265259e+02 8.67651978e+02 8.27446640e-01]	[523.84771729 328.93911743 0.90461457]	[547.07110596 328.86254883 0.85262263]	[503.43972778 334.0406189 0.82830375]	[565.07080078 328.89788818 0.71696597]	[6.00859924e+02 9.01041870e+02 7.64865458e-01]	[6.18798340e+02 8.93409363e+02 8.03122044e-01]	[5.95740906e+02 8.75317383e+02 6.70455337e-01]	[4.98139771e+02 8.98470215e+02 7.88619876e-01]	[4.77689209e+02 8.93409058e+02 8.02511752e-01]	[4.95613617e+02 8.72700806e+02 7.10471213e-01]
[541.79400635 339.16409302 0.95731896]	[544.28771973 400.64794922 0.94755179]	[482.7194519 403.28115845 0.86728704]	[467.49761963 500.71792603 0.85460556]	[462.34075928 582.98010254 0.94804627]	[603.37701416 398.08621216 0.88911039]	[623.97253418 490.52319336 0.87258333]	[626.62451172 577.71057129 0.87346387]	[547.0166626 585.49713135 0.7609871 ]	[508.51046753 585.54589844 0.72983515]	[503.42279053 726.56097412 0.87390184]	[4.90573120e+02 8.62559509e+02 7.92673051e-01]	[585.58630371 585.45379639 0.7690016 ]	[590.61755371 726.54925537 0.84380496]	[6.03271729e+02 8.67646973e+02 8.28405857e-01]	[523.99334717 328.87762451 0.89009047]	[552.07666016 326.35186768 0.83629626]	[505.91162109 333.96374512 0.78705072]	[567.5501709 326.35095215 0.71375239]	[6.00879150e+02 9.01048218e+02 7.69414783e-01]	[6.18819092e+02 8.93410706e+02 8.08013439e-01]	[5.95732361e+02 8.72936218e+02 6.69315875e-01]	[4.95686066e+02 8.98481079e+02 7.81819344e-01]	[4.77670837e+02 8.93411377e+02 7.96496332e-01]	[4.95622894e+02 8.72745483e+02 7.13916302e-01]
[541.89312744 339.08612061 0.96385747]	[544.38317871 400.63494873 0.94485492]	[482.82788086 400.83599854 0.87648457]	[472.51715088 500.75595093 0.85659909]	[464.83007812 585.37573242 0.92374647]	[603.46350098 398.1317749 0.8943283 ]	[624.01660156 490.52001953 0.87087083]	[629.02893066 577.72235107 0.86823058]	[549.50134277 585.52685547 0.74303174]	[511.03060913 587.98651123 0.71764833]	[503.43927002 726.64691162 0.87362361]	[4.90570160e+02 8.62565613e+02 7.96314895e-01]	[588.02093506 585.48602295 0.7528109 ]	[590.60620117 726.56018066 0.84587359]	[6.03273254e+02 8.67651794e+02 8.31733942e-01]	[526.43902588 326.33096313 0.88071728]	[554.71075439 323.77600098 0.84390354]	[506.01470947 333.93469238 0.7654047 ]	[570.08703613 326.28482056 0.69088531]	[6.00847412e+02 9.01023193e+02 7.63568819e-01]	[6.18785583e+02 8.93403625e+02 7.98281670e-01]	[5.95745239e+02 8.75317688e+02 6.72558129e-01]	[4.95688507e+02 8.98494385e+02 7.88222194e-01]	[4.77672974e+02 8.93427368e+02 8.02282929e-01]	[4.95600922e+02 8.72765991e+02 7.15747476e-01]
[544.33123779 339.06085205 0.95567435]	[544.45025635 400.63555908 0.93812668]	[482.89172363 400.79318237 0.87316328]	[475.07589722 500.70431519 0.85212356]	[464.86315918 582.972229 0.91374731]	[605.90167236 398.15808105 0.89184248]	[626.37518311 490.54974365 0.86731821]	[629.05944824 577.78411865 0.87107146]	[552.05169678 585.51513672 0.73183781]	[513.62677002 587.97869873 0.71429765]	[503.43579102 729.06695557 0.87842053]	[4.93040100e+02 8.62574768e+02 7.97566414e-01]	[588.08789062 585.47845459 0.73655796]	[593.12145996 726.5480957 0.83539784]	[6.03271973e+02 8.67651306e+02 8.31296086e-01]	[528.98059082 326.29370117 0.85814738]	[559.70068359 323.76504517 0.86430389]	[511.02581787 333.96878052 0.76273292]	[575.21099854 326.29043579 0.71786237]	[6.00863586e+02 9.01025513e+02 7.63500690e-01]	[6.18807068e+02 8.93402405e+02 8.01021993e-01]	[5.95728455e+02 8.75320068e+02 6.73422635e-01]	[4.95679901e+02 8.98492065e+02 7.88389564e-01]	[4.77665497e+02 8.93426208e+02 8.05374265e-01]	[4.95619110e+02 8.72782776e+02 7.14518070e-01]
[544.47070312 336.65905762 0.95360756]	[546.92169189 400.67810059 0.92134362]	[485.39251709 400.75262451 0.87000072]	[477.65374756 500.71862793 0.87776989]	[472.54086304 582.94952393 0.8753407 ]	[606.09484863 398.271698 0.88849258]	[626.45214844 490.50436401 0.86593974]	[629.12182617 580.2755127 0.87638819]	[549.59765625 585.52331543 0.72395712]	[513.57525635 585.54962158 0.70999974]	[503.43508911 729.16290283 0.8717885 ]	[4.90569794e+02 8.65038452e+02 7.99732685e-01]	[588.12164307 585.49176025 0.72660565]	[593.1852417 726.52819824 0.82800364]	[6.03270142e+02 8.67656860e+02 8.31794858e-01]	[534.09893799 323.72564697 0.86054993]	[562.21734619 321.25421143 0.9001087 ]	[516.14782715 331.41149902 0.75081837]	[580.29876709 326.37710571 0.78230345]	[6.00868103e+02 9.01015503e+02 7.67731369e-01]	[6.18816589e+02 8.93397644e+02 8.08295608e-01]	[5.95711243e+02 8.75324463e+02 6.72588766e-01]	[4.95668518e+02 8.98504333e+02 7.94338644e-01]	[4.77660522e+02 8.93437134e+02 8.10024500e-01]	[4.95611053e+02 8.72777283e+02 7.14976132e-01]
[544.53173828 336.60110474 0.94888639]	[546.97735596 400.66998291 0.91444546]	[485.47427368 400.74865723 0.85767186]	[477.69692993 500.72305298 0.88488603]	[475.06484985 582.93292236 0.87468874]	[608.52301025 398.27563477 0.88284975]	[626.48925781 488.01391602 0.87076265]	[629.15057373 580.29034424 0.87170547]	[549.60070801 585.52496338 0.72170013]	[513.62243652 585.5413208 0.70558584]	[503.46853638 729.06842041 0.86594576]	[4.93041840e+02 8.62528687e+02 7.98780918e-01]	[588.09802246 585.50183105 0.72914439]	[593.16668701 726.50823975 0.83190691]	[6.03269409e+02 8.67590515e+02 8.24020922e-01]	[534.17559814 321.25405884 0.87094468]	[562.28961182 321.18563843 0.91903919]	[518.64544678 328.9395752 0.7180199 ]	[582.75915527 323.79827881 0.78520608]	[6.00778198e+02 9.01033997e+02 7.50977576e-01]	[6.16281433e+02 8.93419312e+02 7.85377204e-01]	[5.95736877e+02 8.72871460e+02 6.81752384e-01]	[4.95667145e+02 8.98496521e+02 7.97046900e-01]	[4.77660126e+02 8.93422607e+02 8.15672457e-01]	[4.95627319e+02 8.72751831e+02 7.13889480e-01]
[547.02374268 336.6020813 0.93771195]	[547.01708984 400.70095825 0.91028565]	[485.49157715 400.77163696 0.85580504]	[477.73178101 500.69247437 0.88545358]	[472.60629272 582.909729 0.8749187 ]	[608.57281494 400.64501953 0.87891823]	[626.49273682 490.53787231 0.87191677]	[629.17352295 580.30175781 0.87055242]	[552.04833984 587.98413086 0.72191179]	[513.62866211 587.99853516 0.70525223]	[503.46395874 729.0993042 0.8635534 ]	[4.93040924e+02 8.62531189e+02 7.98284769e-01]	[588.11273193 585.54559326 0.72659969]	[593.14831543 726.53747559 0.8355605 ]	[6.03265808e+02 8.67589844e+02 8.23777318e-01]	[539.17572021 321.2333374 0.87847006]	[562.421875 321.17123413 0.92900836]	[518.73632812 331.42266846 0.73832864]	[582.85986328 326.30685425 0.75941122]	[6.00753174e+02 9.01021423e+02 7.46599197e-01]	[6.16249146e+02 8.93417358e+02 7.83381283e-01]	[5.95735901e+02 8.72873596e+02 6.78946376e-01]	[4.95654114e+02 8.98497437e+02 7.97556579e-01]	[4.77648865e+02 8.93419617e+02 8.13535869e-01]	[4.95630585e+02 8.72751648e+02 7.13120043e-01]
[549.52856445 336.54394531 0.91784286]	[547.06750488 400.70489502 0.9050197 ]	[487.96408081 400.74072266 0.84965712]	[480.10479736 500.73910522 0.89835155]	[472.58963013 582.89501953 0.87280059]	[608.6204834 400.67730713 0.87125927]	[626.51843262 493.0958252 0.8756035 ]	[629.1763916 580.3258667 0.87636793]	[552.06536865 588.01348877 0.72310966]	[513.64367676 588.01428223 0.70856953]	[503.44094849 729.14379883 0.865237 ]	[4.93038666e+02 8.62516235e+02 7.98983812e-01]	[590.54736328 588.00213623 0.72311693]	[593.1484375 726.61779785 0.8358314 ]	[6.03270081e+02 8.65136902e+02 8.21425319e-01]	[539.28833008 318.78399658 0.90914059]	[564.83630371 318.7428894 0.94259781]	[521.22314453 326.38076782 0.78927869]	[582.90692139 323.77789307 0.76899451]	[5.98312500e+02 9.01000549e+02 7.44004548e-01]	[6.16232849e+02 8.93409668e+02 7.83062637e-01]	[5.95744080e+02 8.72854065e+02 6.84209704e-01]	[4.95655762e+02 8.98491516e+02 7.99924970e-01]	[4.77655792e+02 8.93414795e+02 8.14887881e-01]	[4.95627045e+02 8.72735291e+02 7.14255512e-01]
[549.53552246 336.54193115 0.91695619]	[547.07318115 400.70544434 0.90391433]	[487.9649353 400.7381897 0.8493849]	[480.10650635 500.71380615 0.89405972]	[472.5920105 582.88464355 0.87249374]	[608.63317871 400.68450928 0.86814874]	[626.51861572 493.08557129 0.87596172]	[629.17736816 580.32843018 0.87694651]	[552.05657959 588.0123291 0.72250015]	[513.62329102 588.01184082 0.70782143]	[503.4475708 729.13031006 0.86506081]	[4.90573761e+02 8.62549438e+02 7.99338758e-01]	[590.54504395 587.99914551 0.7225312 ]	[593.12567139 726.61016846 0.83879542]	[6.03267090e+02 8.67572937e+02 8.22141886e-01]	[539.29315186 318.78222656 0.90985531]	[564.84100342 318.74047852 0.94346619]	[521.22369385 326.38061523 0.78976297]	[582.90716553 323.77981567 0.76620001]	[5.98310181e+02 9.01002319e+02 7.42812753e-01]	[6.16229187e+02 8.93410767e+02 7.81994939e-01]	[5.95747375e+02 8.72860474e+02 6.83430076e-01]	[4.95654358e+02 8.98495239e+02 7.97883272e-01]	[4.77653870e+02 8.93421082e+02 8.12574446e-01]	[4.95615967e+02 8.72756470e+02 7.13636816e-01]
[549.59362793 336.52490234 0.90873146]	[547.07073975 400.74005127 0.90375006]	[487.94885254 400.76394653 0.85010433]	[480.1156311 500.71282959 0.89071178]	[472.5824585 582.85308838 0.86883688]	[611.0758667 400.71218872 0.8679195 ]	[626.51019287 493.04556274 0.87611294]	[629.17059326 580.35583496 0.87885869]	[552.06072998 588.00628662 0.72032493]	[513.63116455 587.99859619 0.70597893]	[503.4543457 729.11083984 0.86292911]	[4.90571777e+02 8.62528687e+02 7.98812926e-01]	[590.54125977 588.00146484 0.7216019 ]	[593.12097168 726.59002686 0.83608556]	[6.03273682e+02 8.65132080e+02 8.22183967e-01]	[541.71386719 318.76513672 0.92140913]	[564.88818359 318.73770142 0.9451369 ]	[521.27423096 326.33755493 0.80476576]	[582.93786621 326.29501343 0.78046328]	[5.98309204e+02 9.01009766e+02 7.43105769e-01]	[6.16233704e+02 8.93415161e+02 7.81047702e-01]	[5.98220581e+02 8.72854797e+02 6.86109543e-01]	[4.95647766e+02 8.98503113e+02 7.95683861e-01]	[4.77643494e+02 8.93421753e+02 8.12445045e-01]	[4.95618652e+02 8.72740784e+02 7.12091148e-01]
[552.09143066 336.51397705 0.90483737]	[549.50195312 400.75125122 0.90058708]	[487.95599365 400.76739502 0.846928 ]	[480.11245728 500.70172119 0.89007372]	[472.57769775 582.85681152 0.87074125]	[611.09918213 400.73171997 0.86432892]	[626.51580811 490.57223511 0.86745536]	[629.1519165 580.30828857 0.87590814]	[552.08477783 587.98516846 0.71881348]	[513.64788818 587.97875977 0.70743734]	[503.43966675 729.12384033 0.868451 ]	[4.90578003e+02 8.62524231e+02 7.98042059e-01]	[590.57189941 587.97229004 0.71934903]	[590.62701416 726.55383301 0.84046376]	[6.03264709e+02 8.67591614e+02 8.21990371e-01]	[541.75231934 318.75341797 0.92886257]	[564.90618896 318.73077393 0.9439944 ]	[521.32489014 326.31634521 0.80466425]	[582.9588623 323.82211304 0.78207356]	[6.00749390e+02 9.01045410e+02 7.40011096e-01]	[6.16247986e+02 8.93432312e+02 7.78002203e-01]	[5.95747986e+02 8.72884460e+02 6.78289354e-01]	[4.95657501e+02 8.98487671e+02 7.96950877e-01]	[4.77655945e+02 8.93413757e+02 8.14056814e-01]	[4.95621429e+02 8.72734070e+02 7.11521924e-01]
[552.15014648 336.48538208 0.89591122]	[549.51690674 400.75375366 0.89940464]	[487.97015381 400.75378418 0.84409189]	[480.10552979 500.68701172 0.88415968]	[472.57394409 582.84387207 0.87064952]	[611.10858154 400.74810791 0.86006236]	[626.51568604 490.57650757 0.86771667]	[629.11901855 580.3536377 0.8870424 ]	[552.08605957 587.99237061 0.71848464]	[513.65155029 587.98339844 0.70890719]	[503.43475342 729.10876465 0.87137514]	[4.93037048e+02 8.62524902e+02 7.97455013e-01]	[590.56762695 587.98553467 0.72135341]	[590.59533691 726.55108643 0.84291291]	[6.03263062e+02 8.67597717e+02 8.22358847e-01]	[541.79455566 318.71707153 0.94104272]	[564.94519043 318.69433594 0.94768769]	[521.378479 326.29632568 0.80949491]	[585.33807373 323.79312134 0.80467755]	[6.00758606e+02 9.01034729e+02 7.39601254e-01]	[6.16258667e+02 8.93424133e+02 7.79296339e-01]	[5.95741516e+02 8.72889465e+02 6.75869942e-01]	[4.95659424e+02 8.98484985e+02 7.97604799e-01]	[4.77657593e+02 8.93411926e+02 8.14344227e-01]	[4.95626190e+02 8.72738892e+02 7.12063789e-01]
[554.63812256 336.46490479 0.89319783]	[549.52203369 400.7479248 0.9005118 ]	[487.96728516 400.75091553 0.84481251]	[480.10958862 500.67477417 0.88209701]	[472.59020996 582.8381958 0.87013954]	[611.11602783 400.73739624 0.85971111]	[626.51275635 493.08560181 0.86775005]	[629.10198975 580.31481934 0.88909817]	[552.09558105 588.0133667 0.71805549]	[516.12884521 587.99688721 0.70824605]	[503.44189453 729.10632324 0.86955118]	[4.93036285e+02 8.62519287e+02 7.98319817e-01]	[590.54290771 588.0133667 0.72255117]	[590.60583496 726.5569458 0.84270221]	[6.03258911e+02 8.67622375e+02 8.23547661e-01]	[541.81018066 318.70474243 0.94657624]	[564.95983887 318.66833496 0.94914347]	[521.39837646 326.30166626 0.81172222]	[585.35986328 323.75915527 0.81207556]	[6.00760315e+02 9.01031799e+02 7.36116052e-01]	[6.16258606e+02 8.93425659e+02 7.77324498e-01]	[5.95732117e+02 8.72914734e+02 6.70969903e-01]	[4.95667297e+02 8.98485474e+02 7.95102179e-01]	[4.77662018e+02 8.93411804e+02 8.13685000e-01]	[4.95620453e+02 8.72734314e+02 7.10218728e-01]
[554.66394043 336.45117188 0.89269739]	[549.53424072 400.75167847 0.89841169]	[487.98184204 400.75012207 0.84283489]	[480.10858154 500.6796875 0.88152409]	[472.5920105 582.85296631 0.87005258]	[611.11950684 400.74530029 0.85811663]	[626.48748779 493.0994873 0.86950141]	[629.07415771 580.26611328 0.88263369]	[552.1081543 588.02380371 0.71914053]	[516.152771 588.01013184 0.71072805]	[503.4347229 729.12261963 0.87130171]	[4.93039612e+02 8.62513123e+02 7.98875093e-01]	[590.53863525 588.02966309 0.72343504]	[590.58502197 726.54528809 0.84496593]	[6.03252136e+02 8.67631958e+02 8.24069798e-01]	[541.82720947 318.69146729 0.95189285]	[564.98468018 318.65673828 0.9446429 ]	[521.41003418 326.30484009 0.80914271]	[585.37371826 323.7696228 0.80776358]	[6.00751587e+02 9.01025940e+02 7.36825347e-01]	[6.16253052e+02 8.93424072e+02 7.80207515e-01]	[5.95720825e+02 8.72924683e+02 6.72253430e-01]	[4.95664520e+02 8.98481873e+02 7.94454575e-01]	[4.77656311e+02 8.93408508e+02 8.12894404e-01]	[4.95629303e+02 8.72732788e+02 7.08579421e-01]
[554.6685791 334.07131958 0.88822949]	[549.53387451 400.74261475 0.89995903]	[487.97537231 400.74533081 0.84440672]	[480.10580444 500.67297363 0.87827009]	[472.58041382 582.86010742 0.86923277]	[611.11798096 400.73199463 0.85900968]	[626.45617676 493.09136963 0.87986803]	[629.05407715 580.29022217 0.8903442 ]	[552.09741211 588.00567627 0.71950251]	[516.13977051 587.98840332 0.71031982]	[503.45092773 729.09423828 0.87036759]	[4.93036469e+02 8.62493835e+02 7.97968864e-01]	[588.11993408 588.02001953 0.72551686]	[590.58404541 726.55230713 0.84694815]	[6.03248657e+02 8.67634766e+02 8.24586093e-01]	[541.83197021 318.6619873 0.95466083]	[564.98986816 318.63604736 0.9468413 ]	[521.40618896 323.80307007 0.81405723]	[585.36669922 323.75543213 0.81244189]	[6.00748291e+02 9.01020508e+02 7.32856154e-01]	[6.16249207e+02 8.93420227e+02 7.77948141e-01]	[5.95710999e+02 8.72927979e+02 6.73298836e-01]	[4.95689392e+02 8.98476074e+02 7.91937768e-01]	[4.77675629e+02 8.93410217e+02 8.13821256e-01]	[4.95612274e+02 8.72714844e+02 7.06638217e-01]
[554.67279053 334.05407715 0.8866719 ]	[549.51342773 400.73544312 0.90217048]	[487.96322632 400.74484253 0.84649259]	[480.10430908 500.69372559 0.88239181]	[472.58703613 582.86785889 0.86839354]	[611.0916748 400.7220459 0.86304355]	[626.44989014 493.08532715 0.87923211]	[629.08862305 580.25134277 0.87673694]	[552.11376953 587.98382568 0.71770769]	[516.16430664 585.56140137 0.7126174 ]	[503.46392822 729.09661865 0.86562127]	[4.90576111e+02 8.62512634e+02 7.98859835e-01]	[590.54199219 587.98162842 0.72453374]	[590.58508301 726.55578613 0.84673798]	[6.03248352e+02 8.67623291e+02 8.23921084e-01]	[541.83007812 318.64370728 0.95681655]	[564.98419189 318.61367798 0.95189446]	[521.39477539 323.79299927 0.8131758 ]	[585.35876465 321.30291748 0.8079775 ]	[5.98293274e+02 9.01015625e+02 7.32416093e-01]	[6.16231750e+02 8.93424622e+02 7.77180433e-01]	[5.95727478e+02 8.72912598e+02 6.76138818e-01]	[4.95695221e+02 8.98489136e+02 7.89680362e-01]	[4.77673553e+02 8.93422058e+02 8.09889317e-01]	[4.95600311e+02 8.72728638e+02 7.02489913e-01]
[554.67529297 334.05374146 0.88647294]	[549.50964355 400.73965454 0.90263987]	[487.94473267 400.74981689 0.84782374]	[477.74371338 500.71755981 0.88586926]	[472.58743286 582.8762207 0.86831808]	[611.09399414 400.7260437 0.86236644]	[626.45074463 493.09664917 0.87871969]	[629.08984375 580.2822876 0.8816393 ]	[552.10345459 587.9730835 0.71914709]	[516.15405273 585.55456543 0.71316659]	[503.47177124 729.08520508 0.86317265]	[4.90579498e+02 8.62495239e+02 7.97649205e-01]	[590.54296875 585.55688477 0.72598433]	[590.58642578 726.55493164 0.84648371]	[6.03254517e+02 8.67618347e+02 8.24952126e-01]	[541.82910156 318.64346313 0.95701486]	[564.98529053 318.61294556 0.95202661]	[521.39031982 323.7961731 0.81153673]	[585.35638428 323.71795654 0.80699021]	[5.98284485e+02 9.01017517e+02 7.31206775e-01]	[6.16223755e+02 8.93427124e+02 7.74505556e-01]	[5.95738708e+02 8.72908325e+02 6.77819669e-01]	[4.95699493e+02 8.98479492e+02 7.90239692e-01]	[4.77678223e+02 8.93413818e+02 8.11703920e-01]	[4.95603699e+02 8.72715637e+02 7.03169882e-01]
[554.67407227 334.05545044 0.88670242]	[549.50756836 400.74081421 0.90250826]	[487.94195557 400.75161743 0.84765798]	[477.7399292 500.72351074 0.88580644]	[472.59002686 582.88000488 0.86835647]	[611.09143066 400.72442627 0.86285073]	[626.45379639 493.10018921 0.8785671 ]	[629.08850098 580.28436279 0.88214242]	[552.10235596 587.97344971 0.71943247]	[516.15167236 585.55517578 0.71295011]	[503.46710205 729.08074951 0.86431724]	[4.93036011e+02 8.62505127e+02 7.98034132e-01]	[590.54217529 585.55761719 0.72595036]	[590.58599854 726.54870605 0.8466984 ]	[6.03253845e+02 8.67631714e+02 8.27156961e-01]	[541.82788086 318.64489746 0.95687455]	[564.98449707 318.61413574 0.951886 ]	[521.39031982 323.80108643 0.81070799]	[585.35583496 323.72039795 0.80718774]	[5.98294189e+02 9.01032166e+02 7.32951820e-01]	[6.16237427e+02 8.93433228e+02 7.76043832e-01]	[5.95738037e+02 8.72919006e+02 6.78422034e-01]	[4.98133545e+02 8.98473633e+02 7.89090753e-01]	[4.77679932e+02 8.93414673e+02 8.09375882e-01]	[4.95605774e+02 8.72731812e+02 7.03270018e-01]
[554.67102051 334.06082153 0.88783556]	[549.49597168 400.72909546 0.9045431 ]	[487.92929077 400.73910522 0.84903264]	[477.73184204 500.73339844 0.88975459]	[472.56613159 582.84429932 0.86784124]	[611.07684326 400.71246338 0.86571258]	[626.43591309 495.60568237 0.8808068 ]	[629.08782959 580.29174805 0.88396764]	[552.0927124 587.97747803 0.72131503]	[516.13256836 585.55773926 0.71327412]	[503.46487427 729.08135986 0.8684541 ]	[4.93037964e+02 8.62511169e+02 7.98122048e-01]	[590.5479126 585.55883789 0.72549951]	[590.57446289 726.53967285 0.84839284]	[6.03253479e+02 8.67629944e+02 8.27330232e-01]	[541.82342529 318.6506958 0.95631516]	[564.97747803 318.61737061 0.95393294]	[521.38189697 323.80725098 0.81230795]	[585.34796143 321.30032349 0.80132645]	[5.98284119e+02 9.01042175e+02 7.33849049e-01]	[6.16230713e+02 8.93440002e+02 7.75533199e-01]	[5.95734924e+02 8.72915771e+02 6.77658498e-01]	[4.95697998e+02 8.98472961e+02 7.90086746e-01]	[4.77676331e+02 8.93409912e+02 8.09419096e-01]	[4.95613342e+02 8.72736511e+02 7.02709734e-01]
[554.65985107 334.06484985 0.88841492]	[549.48553467 400.72186279 0.90568274]	[487.92819214 400.73046875 0.84917158]	[477.7114563 500.71490479 0.88320386]	[472.56140137 582.8404541 0.86790437]	[611.06335449 400.70471191 0.86756659]	[626.40716553 495.61618042 0.88369888]	[629.09161377 580.29553223 0.88492817]	[552.09014893 587.97607422 0.72288102]	[516.13500977 585.55273438 0.71619427]	[503.47006226 729.0581665 0.86922824]	[4.90578003e+02 8.62500732e+02 7.97807038e-01]	[588.12091064 587.9810791 0.72783583]	[590.57171631 726.559021 0.85071397]	[6.03256897e+02 8.67621460e+02 8.27965736e-01]	[541.81677246 318.6524353 0.95566624]	[564.97186279 318.62246704 0.95591611]	[521.37689209 323.8170166 0.81174988]	[585.33764648 323.72143555 0.80098742]	[5.98269226e+02 9.01038208e+02 7.34260917e-01]	[6.16216736e+02 8.93437378e+02 7.75937021e-01]	[5.98216492e+02 8.72906250e+02 6.79764032e-01]	[4.98135681e+02 8.98463684e+02 7.90843487e-01]	[4.77682098e+02 8.93406921e+02 8.10561180e-01]	[4.95604462e+02 8.72724060e+02 7.01370597e-01]
[554.6519165 334.05828857 0.88659316]	[547.05383301 400.71841431 0.90881586]	[487.91864014 400.73568726 0.84977078]	[477.66592407 500.68362427 0.87164235]	[472.54367065 582.89752197 0.87193024]	[608.62432861 400.69543457 0.87258786]	[626.41033936 495.64608765 0.88183773]	[629.07818604 580.27905273 0.88259417]	[552.07580566 588.00683594 0.7200892 ]	[513.62512207 587.99029541 0.70780134]	[503.4486084 729.10668945 0.87347525]	[4.93036163e+02 8.62493896e+02 7.96280146e-01]	[590.55712891 588.00408936 0.72341621]	[590.56390381 729.02655029 0.84722334]	[6.03263489e+02 8.67635071e+02 8.31978321e-01]	[541.80975342 318.6477356 0.95443922]	[564.96520996 318.62078857 0.95721251]	[521.3704834 323.81970215 0.81610596]	[585.32879639 323.73049927 0.80482632]	[5.98261841e+02 9.01047729e+02 7.35148847e-01]	[6.16208984e+02 8.93447754e+02 7.73621678e-01]	[5.98234924e+02 8.72906860e+02 6.78919554e-01]	[4.98152191e+02 8.98460938e+02 7.92459667e-01]	[4.77694305e+02 8.93406494e+02 8.11448574e-01]	[4.95604065e+02 8.72721008e+02 7.00618207e-01]
[554.64685059 334.05712891 0.88709223]	[547.04815674 400.70956421 0.91033202]	[485.49517822 400.72668457 0.8514685 ]	[477.65609741 500.67294312 0.8687458 ]	[472.54275513 582.93475342 0.87263775]	[608.62084961 400.6864624 0.87412864]	[626.39813232 498.12380981 0.88505864]	[629.06646729 580.28381348 0.88430774]	[549.59594727 587.99066162 0.72095978]	[513.57635498 587.98370361 0.70521337]	[503.43621826 729.10473633 0.87616014]	[4.90559021e+02 8.62509521e+02 7.96154201e-01]	[588.12304688 587.98016357 0.72509867]	[590.55889893 729.0446167 0.84795099]	[6.03267090e+02 8.67600769e+02 8.29583466e-01]	[541.80688477 318.64749146 0.95513135]	[564.96520996 318.62374878 0.95660353]	[521.36834717 323.8248291 0.81368011]	[582.99847412 323.74047852 0.79813486]	[5.98252014e+02 9.01038330e+02 7.38944888e-01]	[6.16196960e+02 8.93440430e+02 7.77014673e-01]	[5.98245605e+02 8.72868958e+02 6.83677495e-01]	[4.98155792e+02 8.98474121e+02 7.90804803e-01]	[4.77692902e+02 8.93419250e+02 8.07712138e-01]	[4.95594299e+02 8.72725708e+02 6.98373616e-01]
[554.64532471 334.06030273 0.88722056]	[547.0559082 400.70062256 0.90943199]	[487.91650391 400.70828247 0.85180897]	[477.65585327 500.6739502 0.86924064]	[472.54626465 582.93762207 0.87370652]	[608.62426758 400.68798828 0.87312418]	[626.40032959 498.11743164 0.88391972]	[629.06555176 580.28540039 0.88373727]	[549.59527588 587.99432373 0.72418523]	[513.57122803 587.98742676 0.70744497]	[503.44250488 729.10058594 0.87615037]	[4.90559601e+02 8.62513306e+02 7.95762539e-01]	[590.53814697 587.97772217 0.72581828]	[590.55395508 729.02502441 0.84924787]	[6.03268433e+02 8.67595764e+02 8.29019964e-01]	[541.80639648 318.64752197 0.95468068]	[564.96502686 318.62643433 0.9566384 ]	[521.36572266 323.82254028 0.81389707]	[582.99822998 323.74829102 0.79840922]	[5.98249512e+02 9.01041321e+02 7.37413585e-01]	[6.16195923e+02 8.93440369e+02 7.75501490e-01]	[5.98250793e+02 8.72864563e+02 6.85346007e-01]	[4.98148956e+02 8.98467773e+02 7.90932238e-01]	[4.77686951e+02 8.93412109e+02 8.08480978e-01]	[4.95596588e+02 8.72726196e+02 6.98828578e-01]
[554.64782715 334.05917358 0.88709158]	[547.05090332 400.68878174 0.91103268]	[485.49414062 400.69998169 0.8541742 ]	[477.64477539 500.70239258 0.87545359]	[470.03720093 582.93994141 0.87207127]	[608.61108398 400.67279053 0.87457973]	[626.3873291 498.13235474 0.88479096]	[629.05175781 580.28375244 0.8855285 ]	[549.57635498 587.99993896 0.72538239]	[511.06887817 588.0057373 0.70647496]	[503.4151001 729.13702393 0.87807041]	[4.90570801e+02 8.62524902e+02 7.96072721e-01]	[588.11102295 587.98199463 0.72690958]	[590.56689453 729.03796387 0.84637398]	[6.03267151e+02 8.67628418e+02 8.30113411e-01]	[541.80767822 318.64511108 0.95522934]	[564.96740723 318.62747192 0.95648587]	[521.36102295 323.81253052 0.81530058]	[582.99688721 323.75546265 0.79318869]	[5.98268250e+02 9.01057373e+02 7.35533416e-01]	[6.16216919e+02 8.93451782e+02 7.73408413e-01]	[5.98240356e+02 8.72899475e+02 6.80814326e-01]	[4.98134888e+02 8.98460510e+02 7.91717947e-01]	[4.77678101e+02 8.93406006e+02 8.11291933e-01]	[4.95612549e+02 8.72733337e+02 6.97534859e-01]
[554.61914062 334.05993652 0.8856377 ]	[547.01971436 400.68978882 0.91576767]	[485.46182251 400.71231079 0.8595677 ]	[477.63189697 500.66763306 0.86822903]	[469.98220825 582.92999268 0.87405688]	[608.59399414 400.67041016 0.87822384]	[626.37506104 495.69509888 0.8787809 ]	[629.02801514 580.29272461 0.88894296]	[549.53509521 587.99731445 0.73208439]	[511.0335083 588.00311279 0.70850319]	[503.4203186 729.12164307 0.87711221]	[4.90574982e+02 8.62514099e+02 7.96158731e-01]	[588.05975342 587.98309326 0.73634553]	[588.11602783 726.65844727 0.85722989]	[6.03265198e+02 8.67628418e+02 8.30720782e-01]	[541.79168701 318.64434814 0.95329845]	[564.95129395 318.63165283 0.957075 ]	[521.33892822 323.80307007 0.81707275]	[582.97528076 323.74545288 0.78809839]	[5.98260742e+02 9.01052368e+02 7.36001551e-01]	[6.16218811e+02 8.93449036e+02 7.75562108e-01]	[5.98233643e+02 8.72899353e+02 6.78023696e-01]	[4.98133118e+02 8.98457214e+02 7.91926920e-01]	[4.77676544e+02 8.93400330e+02 8.10282946e-01]	[4.95621704e+02 8.72720764e+02 6.99521363e-01]
[552.11401367 336.4621582 0.89395964]	[547.00561523 400.67657471 0.91835594]	[485.45318604 400.6993103 0.8610124 ]	[477.60968018 500.66064453 0.86453968]	[467.4414978 582.9095459 0.8851102]	[608.57562256 400.66140747 0.88213408]	[624.05114746 495.67807007 0.87953436]	[626.6451416 580.30224609 0.89802277]	[549.51251221 587.98577881 0.73499537]	[511.01101685 587.99645996 0.70973247]	[503.40631104 729.17755127 0.87615621]	[4.93041351e+02 8.62493286e+02 7.96108603e-01]	[588.03674316 585.55895996 0.74094456]	[588.09753418 726.64361572 0.86232936]	[6.03262024e+02 8.67630920e+02 8.30009043e-01]	[541.78601074 318.69396973 0.94727552]	[564.91937256 318.68832397 0.95118171]	[521.34039307 323.76556396 0.81864679]	[582.94067383 323.77761841 0.7814756 ]	[5.98280334e+02 9.01048523e+02 7.40887761e-01]	[6.16242859e+02 8.93445557e+02 7.82383323e-01]	[5.95749634e+02 8.72908203e+02 6.76453114e-01]	[4.95690948e+02 8.98445923e+02 7.94582784e-01]	[4.77671021e+02 8.93388611e+02 8.13489139e-01]	[4.95641235e+02 8.72703430e+02 6.99960053e-01]
[552.1137085 336.50100708 0.90120846]	[546.98718262 400.69223022 0.92000985]	[485.42623901 400.72125244 0.86568332]	[475.16491699 498.23071289 0.84800893]	[464.96908569 582.89477539 0.89028704]	[608.56787109 400.67132568 0.88314986]	[624.03643799 498.12683105 0.88067091]	[626.65112305 580.31066895 0.89864707]	[549.52075195 588.0057373 0.73349345]	[511.02630615 588.02111816 0.70945776]	[503.39413452 729.17663574 0.87933505]	[4.90577606e+02 8.62507385e+02 7.94796586e-01]	[588.03503418 587.99072266 0.73970687]	[588.08294678 726.62005615 0.86528653]	[6.03254944e+02 8.67634521e+02 8.28608215e-01]	[541.77667236 318.74215698 0.93363917]	[564.91003418 318.73483276 0.94366622]	[521.29431152 323.79675293 0.81597155]	[582.92327881 323.81723022 0.75707233]	[5.98275269e+02 9.03533691e+02 7.40786195e-01]	[6.16235107e+02 8.93455322e+02 7.79292822e-01]	[5.95749268e+02 8.72910767e+02 6.73676848e-01]	[4.98135315e+02 8.98438904e+02 7.92285383e-01]	[4.77669952e+02 8.93386902e+02 8.12275231e-01]	[4.95630646e+02 8.72710083e+02 6.98348761e-01]
[552.0927124 336.53283691 0.90679097]	[546.96142578 400.70748901 0.92253715]	[485.41033936 400.73721313 0.86656404]	[475.12075806 498.20559692 0.84366673]	[464.94165039 582.90606689 0.89598119]	[608.54187012 400.67495728 0.88649052]	[624.02331543 498.14343262 0.88216788]	[626.65161133 580.31652832 0.90062475]	[549.49603271 588.0234375 0.73376799]	[511.01010132 588.03656006 0.70884323]	[503.38485718 729.16723633 0.87954152]	[4.90577881e+02 8.62526550e+02 7.93940306e-01]	[588.01055908 588.00585938 0.74155194]	[588.08062744 726.63494873 0.8651762 ]	[6.03255371e+02 8.67670349e+02 8.30512226e-01]	[541.75439453 318.78283691 0.92083925]	[564.89025879 318.77416992 0.93638331]	[521.25744629 323.82537842 0.80784726]	[582.89953613 326.30108643 0.73601061]	[5.98303101e+02 9.03561584e+02 7.36839473e-01]	[6.16258545e+02 8.95843262e+02 7.74412870e-01]	[5.95741821e+02 8.75319275e+02 6.67644203e-01]	[4.98146759e+02 8.98441467e+02 7.89321601e-01]	[4.77680389e+02 8.93393250e+02 8.09502542e-01]	[4.95619934e+02 8.72729309e+02 6.98447585e-01]
[549.56671143 336.59655762 0.91573924]	[546.93499756 400.69613647 0.92645669]	[485.38763428 400.71383667 0.86983639]	[472.59951782 498.22836304 0.83661216]	[464.9185791 582.86920166 0.89544058]	[608.50531006 400.6605835 0.89278024]	[624.00646973 498.13723755 0.88207448]	[626.63787842 580.28912354 0.89840531]	[547.05206299 587.99560547 0.73810589]	[508.47167969 587.99353027 0.71994996]	[503.38015747 729.13531494 0.88151473]	[4.93036285e+02 8.62500366e+02 7.93080866e-01]	[587.99658203 587.97729492 0.74283952]	[588.0604248 726.60400391 0.87018049]	[6.03254150e+02 8.67667725e+02 8.29948902e-01]	[541.69793701 321.21520996 0.90019917]	[564.83319092 321.21246338 0.92413175]	[521.2154541 326.30786133 0.79581952]	[582.85028076 326.35256958 0.74847716]	[5.98294189e+02 9.03568604e+02 7.38667488e-01]	[6.16253723e+02 8.95850342e+02 7.73364127e-01]	[5.95742859e+02 8.75317505e+02 6.67767465e-01]	[4.98151855e+02 8.98439026e+02 7.90373802e-01]	[4.77680054e+02 8.93388977e+02 8.10025990e-01]	[4.95625732e+02 8.72709229e+02 6.97915733e-01]
[549.55877686 336.64154053 0.91831088]	[544.53942871 400.68405151 0.93189889]	[485.37634277 400.70846558 0.86880475]	[472.57159424 500.64300537 0.84020984]	[464.9206543 582.88739014 0.89653879]	[606.07165527 400.63424683 0.90122253]	[624.00140381 498.15118408 0.88589126]	[626.64318848 580.30511475 0.90065891]	[547.03619385 588.00524902 0.74105185]	[508.46670532 588.01074219 0.72058344]	[503.37078857 729.14630127 0.88252908]	[4.93036560e+02 8.62506348e+02 7.92993903e-01]	[587.98803711 587.97961426 0.74387431]	[588.06011963 726.6072998 0.87152869]	[6.03254822e+02 8.67669861e+02 8.28692079e-01]	[539.31860352 321.2739563 0.88926733]	[564.81585693 321.2638855 0.91482788]	[521.19268799 326.3218689 0.77899253]	[582.84033203 326.33328247 0.73755324]	[5.98289673e+02 9.03579407e+02 7.38183737e-01]	[6.16260498e+02 8.95860535e+02 7.73027360e-01]	[5.95735962e+02 8.75324219e+02 6.64155483e-01]	[4.98149841e+02 8.98435608e+02 7.89842725e-01]	[4.77677307e+02 8.93388367e+02 8.10283184e-01]	[4.95632233e+02 8.72716980e+02 6.97135150e-01]
[549.58972168 336.68954468 0.91702461]	[544.51916504 400.68545532 0.93548512]	[485.36639404 400.71505737 0.86960697]	[472.5569458 498.25665283 0.83672035]	[464.91894531 582.90252686 0.89943069]	[606.04876709 400.62591553 0.90328258]	[623.99169922 498.15005493 0.88747072]	[626.65222168 580.2913208 0.8955251 ]	[547.03082275 587.9911499 0.74218279]	[508.46105957 588.00671387 0.7209422 ]	[503.38430786 729.12384033 0.88052648]	[4.90574951e+02 8.62504517e+02 7.93078125e-01]	[587.98687744 585.54516602 0.7437501 ]	[588.05914307 726.61334229 0.86834836]	[6.03253113e+02 8.67675659e+02 8.28002512e-01]	[541.68817139 323.75201416 0.88625723]	[564.82824707 321.29949951 0.90892053]	[521.17590332 326.36068726 0.77434748]	[582.84887695 323.79119873 0.71230447]	[5.98283447e+02 9.03582581e+02 7.37850189e-01]	[6.16255066e+02 8.95866638e+02 7.72996485e-01]	[5.95736267e+02 8.75334961e+02 6.63015544e-01]	[4.98149445e+02 8.98439209e+02 7.91052043e-01]	[4.77674103e+02 8.93388977e+02 8.10983539e-01]	[4.95622284e+02 8.72708923e+02 6.96081161e-01]
[549.56842041 339.05722046 0.91977501]	[544.51025391 400.67633057 0.93780446]	[485.35369873 400.70172119 0.87120211]	[472.53652954 500.64334106 0.8361389 ]	[464.90731812 582.90045166 0.89889276]	[606.03070068 400.62097168 0.9025979 ]	[623.98968506 498.12902832 0.88686424]	[629.02642822 580.26928711 0.88866067]	[547.01159668 587.98260498 0.74403203]	[506.00921631 587.99768066 0.72717881]	[503.38858032 729.1204834 0.88074589]	[4.93037537e+02 8.62488892e+02 7.92418480e-01]	[587.98138428 585.52880859 0.74496627]	[588.05328369 726.58331299 0.87200522]	[6.03255005e+02 8.67670227e+02 8.27811241e-01]	[539.30023193 323.82400513 0.87967545]	[564.80969238 323.79638672 0.90207452]	[518.78161621 331.39535522 0.77624798]	[582.8338623 326.33575439 0.69567996]	[5.98279114e+02 9.03582031e+02 7.35533237e-01]	[6.16250427e+02 8.95863342e+02 7.71039724e-01]	[5.95739014e+02 8.75330139e+02 6.63478911e-01]	[4.98148254e+02 8.98429626e+02 7.92060912e-01]	[4.77675720e+02 8.93381226e+02 8.13130617e-01]	[4.95629242e+02 8.72703369e+02 6.96312785e-01]
[549.52832031 339.08834839 0.92481858]	[544.49121094 400.6652832 0.94128358]	[482.95471191 400.70373535 0.87387234]	[472.51416016 498.24655151 0.82986259]	[464.89337158 582.89599609 0.90026426]	[606.00054932 398.26327515 0.9038173 ]	[623.9833374 495.64407349 0.88391894]	[629.03594971 580.27331543 0.8877126 ]	[546.99597168 585.54589844 0.74781811]	[505.98989868 587.99407959 0.73018676]	[503.38552856 729.12158203 0.88026375]	[4.90577118e+02 8.62487366e+02 7.91822433e-01]	[587.97497559 585.50830078 0.74740028]	[588.04272461 726.57684326 0.87159348]	[6.03253845e+02 8.67654053e+02 8.26522827e-01]	[539.28509521 326.30014038 0.87852931]	[562.46844482 326.3135376 0.89841849]	[518.76525879 328.93917847 0.7649886 ]	[582.83099365 326.36315918 0.70457476]	[5.98273682e+02 9.03569946e+02 7.37417161e-01]	[6.16247681e+02 8.95856995e+02 7.73573220e-01]	[5.95743286e+02 8.72935852e+02 6.64405882e-01]	[4.98148499e+02 8.98429382e+02 7.93520808e-01]	[4.77671478e+02 8.93381592e+02 8.12832594e-01]	[4.95631714e+02 8.70329224e+02 6.94794953e-01]
[549.5177002 339.09872437 0.92664009]	[544.48468018 400.67950439 0.94217175]	[482.94363403 400.70748901 0.87501258]	[470.02236938 500.65359497 0.83640772]	[464.88796997 582.90344238 0.90215456]	[605.99755859 400.61920166 0.90410191]	[623.98120117 495.6552124 0.88662165]	[629.04901123 580.26428223 0.88465774]	[546.9810791 585.52636719 0.75073564]	[505.97415161 587.97845459 0.73290813]	[503.3772583 729.1373291 0.87900734]	[4.90558044e+02 8.62501465e+02 7.90574074e-01]	[585.597229 585.48608398 0.75199884]	[588.0425415 726.58654785 0.87008595]	[6.03252014e+02 8.67685913e+02 8.31372499e-01]	[539.27191162 326.30584717 0.87769043]	[562.46600342 326.3140564 0.89974511]	[518.7364502 328.93218994 0.75586629]	[582.8291626 326.34375 0.70243949]	[6.00794922e+02 9.03561951e+02 7.43144035e-01]	[6.18776062e+02 8.93457581e+02 7.83425570e-01]	[5.95701172e+02 8.75340759e+02 6.67315722e-01]	[4.95696442e+02 8.98440735e+02 7.95843124e-01]	[4.77656036e+02 8.93384888e+02 8.09122503e-01]	[4.95625885e+02 8.70328979e+02 6.94507122e-01]
[549.5166626 339.09860229 0.92683762]	[544.48455811 400.68170166 0.9405157 ]	[482.94140625 400.70736694 0.87436599]	[470.0135498 500.6506958 0.83651364]	[464.88504028 582.91040039 0.90283471]	[606.00048828 400.62841797 0.90284097]	[623.98272705 495.62503052 0.88283265]	[629.05523682 580.24658203 0.88018912]	[546.98016357 585.53948975 0.7478863 ]	[505.96853638 587.99023438 0.73191363]	[503.37216187 729.13922119 0.87938553]	[4.90558105e+02 8.62504517e+02 7.89828718e-01]	[585.60003662 585.49945068 0.74947697]	[588.02996826 726.65570068 0.86913228]	[6.03249146e+02 8.67687439e+02 8.29977930e-01]	[539.27148438 326.30343628 0.87770611]	[562.46734619 326.31442261 0.89970446]	[518.73583984 328.93014526 0.75416869]	[582.83221436 326.34649658 0.70020413]	[6.00751587e+02 9.03568359e+02 7.40554333e-01]	[6.16281677e+02 8.95840515e+02 7.79134274e-01]	[5.95720703e+02 8.75346619e+02 6.62360966e-01]	[4.95686249e+02 8.98440063e+02 7.95546055e-01]	[4.77649017e+02 8.93381897e+02 8.08882415e-01]	[4.95628632e+02 8.70326843e+02 6.93807423e-01]
[549.50506592 339.12304688 0.92848319]	[544.47320557 400.69628906 0.93954372]	[482.92080688 400.72631836 0.87686449]	[469.99649048 500.67144775 0.84385777]	[464.88839722 582.93017578 0.90194565]	[605.99920654 400.63912964 0.90460408]	[623.97021484 495.60821533 0.87346423]	[629.04650879 580.26434326 0.88418567]	[546.99969482 585.53826904 0.74435961]	[506.01306152 587.99163818 0.72198558]	[503.36981201 729.11791992 0.87784427]	[4.90563293e+02 8.62535522e+02 7.90067315e-01]	[585.59075928 585.49371338 0.75512701]	[588.04260254 726.60913086 0.86470926]	[6.03267090e+02 8.70111389e+02 8.33261847e-01]	[539.26916504 326.32006836 0.87746096]	[562.47161865 326.33755493 0.89812362]	[518.72259521 328.89761353 0.74443984]	[582.82849121 326.36248779 0.69806081]	[6.00763977e+02 9.03603149e+02 7.33418703e-01]	[6.16268860e+02 8.95866272e+02 7.58979321e-01]	[5.95751465e+02 8.75391418e+02 6.58494890e-01]	[4.95681274e+02 8.98422119e+02 7.97485471e-01]	[4.77646118e+02 8.93369568e+02 8.12811852e-01]	[4.95627380e+02 8.72742249e+02 6.95522964e-01]
[549.50396729 339.12280273 0.92863876]	[544.47186279 400.69567871 0.93976837]	[482.92016602 400.72460938 0.87724626]	[469.99795532 500.6789856 0.84541869]	[464.88812256 582.93206787 0.90265614]	[605.99725342 400.637146 0.90416139]	[623.96929932 495.60220337 0.8731364 ]	[629.04614258 580.26153564 0.88338649]	[546.99597168 585.54217529 0.74461454]	[506.0083313 587.99511719 0.72264606]	[503.36602783 729.1206665 0.8775332 ]	[4.90560608e+02 8.62535950e+02 7.91203618e-01]	[585.59008789 585.49920654 0.75485039]	[588.04296875 726.61138916 0.86474329]	[6.03266846e+02 8.70113525e+02 8.33816528e-01]	[539.2678833 326.32046509 0.87732905]	[562.47125244 326.33782959 0.89809012]	[518.722229 328.90090942 0.74476755]	[582.82867432 326.36459351 0.6969738 ]	[6.00769409e+02 9.03603210e+02 7.34353304e-01]	[6.16275024e+02 8.95864685e+02 7.59676933e-01]	[5.95749634e+02 8.75394470e+02 6.59222662e-01]	[4.95679077e+02 8.98423157e+02 7.98454106e-01]	[4.77646637e+02 8.93370422e+02 8.14519048e-01]	[4.95621307e+02 8.72741333e+02 6.95891201e-01]
[549.50500488 339.12295532 0.92874831]	[544.46533203 400.7003479 0.94046068]	[482.91448975 400.73486328 0.87593287]	[470.00170898 500.68447876 0.84672558]	[464.87780762 582.92529297 0.90317893]	[605.99017334 400.63394165 0.90360355]	[623.96820068 495.59790039 0.87338352]	[629.04614258 580.26348877 0.88463283]	[546.98931885 585.52319336 0.74850351]	[506.00592041 587.97955322 0.72480237]	[503.36975098 729.08721924 0.87730229]	[4.90554077e+02 8.62562988e+02 7.91108310e-01]	[585.58087158 585.47406006 0.75862408]	[588.04077148 726.60345459 0.86459631]	[6.03263184e+02 8.70117371e+02 8.33640933e-01]	[539.26654053 326.32434082 0.87709862]	[562.47155762 326.3374939 0.89751673]	[518.71759033 328.91522217 0.74191481]	[582.82299805 326.36279297 0.69417202]	[6.00767761e+02 9.03606262e+02 7.33292937e-01]	[6.16273621e+02 8.95869568e+02 7.59334445e-01]	[5.95742432e+02 8.75400452e+02 6.59509182e-01]	[4.95679718e+02 8.98437378e+02 7.97615647e-01]	[4.77648743e+02 8.93384521e+02 8.14099193e-01]	[4.95611481e+02 8.72764954e+02 6.92673743e-01]
[549.5010376 339.13967896 0.92786461]	[544.45031738 400.68234253 0.94145995]	[482.90744019 400.73016357 0.87734395]	[469.99105835 500.69485474 0.84760386]	[464.87347412 582.9418335 0.90512013]	[605.96496582 398.27575684 0.90447634]	[623.95739746 493.12261963 0.86974376]	[629.0480957 580.23913574 0.88000917]	[546.98822021 585.53137207 0.74509746]	[505.99578857 587.99517822 0.72354144]	[503.36517334 729.13513184 0.88307303]	[4.90547943e+02 8.65057678e+02 7.92076170e-01]	[585.58502197 585.4786377 0.75467259]	[588.0189209 726.64544678 0.86816651]	[6.03263672e+02 8.70126221e+02 8.35988462e-01]	[539.25408936 326.33612061 0.8767361 ]	[562.47314453 326.34985352 0.89772409]	[518.69561768 328.92001343 0.73673904]	[582.81854248 326.37765503 0.68638617]	[6.00767761e+02 9.03607300e+02 7.32761264e-01]	[6.16271790e+02 8.95871338e+02 7.58923709e-01]	[5.95743835e+02 8.75408447e+02 6.57074869e-01]	[4.95684143e+02 8.98439026e+02 7.97513247e-01]	[4.77651642e+02 8.93389893e+02 8.13474536e-01]	[4.95608307e+02 8.72793945e+02 6.93660080e-01]
[547.05059814 339.13699341 0.93422532]	[544.44274902 400.67593384 0.94135636]	[482.90411377 400.73971558 0.87630337]	[469.99899292 500.69934082 0.84800303]	[464.87387085 582.93829346 0.90517592]	[605.94940186 398.2628479 0.90678138]	[623.94866943 493.12744141 0.87361598]	[629.04516602 580.2286377 0.87930435]	[546.98791504 585.54125977 0.74421757]	[505.99523926 587.9967041 0.7227273 ]	[503.37057495 729.13806152 0.88220626]	[4.90549713e+02 8.65064636e+02 7.92129219e-01]	[585.58355713 585.49182129 0.75549972]	[588.0145874 726.63616943 0.86928463]	[6.03268982e+02 8.70133423e+02 8.38729024e-01]	[539.21966553 326.35122681 0.87271798]	[562.43688965 326.35501099 0.89931059]	[518.65838623 331.41882324 0.73745525]	[582.79992676 328.85638428 0.69236469]	[6.00777466e+02 9.03601746e+02 7.30909467e-01]	[6.16274109e+02 8.95864685e+02 7.57841885e-01]	[5.95754333e+02 8.75416687e+02 6.56086385e-01]	[4.95694244e+02 8.98436401e+02 7.97915280e-01]	[4.77659698e+02 8.93389709e+02 8.13310027e-01]	[4.95607056e+02 8.72798828e+02 6.92097783e-01]
[547.01696777 339.14672852 0.93778569]	[544.42932129 400.6673584 0.94265294]	[482.8923645 400.74127197 0.87932748]	[469.95428467 500.73425293 0.85307395]	[464.86367798 582.96826172 0.90842688]	[605.92803955 398.24935913 0.90723491]	[623.92926025 493.11166382 0.87281227]	[629.02813721 580.2208252 0.88129902]	[546.98455811 587.98248291 0.74457467]	[505.99703979 588.00933838 0.72235876]	[503.35922241 729.14233398 0.88405299]	[4.90567322e+02 8.65065918e+02 7.91755795e-01]	[585.57739258 585.51342773 0.75714034]	[588.01141357 726.64074707 0.87037802]	[6.03280640e+02 8.67680237e+02 8.37329507e-01]	[539.17749023 328.84066772 0.86571264]	[562.39239502 326.37121582 0.89909947]	[516.18377686 331.46899414 0.73552573]	[582.78118896 326.3762207 0.70101529]	[6.00769165e+02 9.03579102e+02 7.36794353e-01]	[6.16259644e+02 8.95844116e+02 7.62508392e-01]	[5.98249023e+02 8.75333313e+02 6.67883754e-01]	[4.98138885e+02 8.98431213e+02 7.95512140e-01]	[4.77670990e+02 8.93385864e+02 8.09126556e-01]	[4.95624481e+02 8.72803406e+02 6.92958653e-01]
[546.97167969 339.14804077 0.93987888]	[544.42138672 400.65292358 0.94424713]	[482.88421631 400.70788574 0.88028133]	[467.46820068 500.70962524 0.85349429]	[464.85113525 582.9675293 0.91117418]	[605.92047119 398.25543213 0.90575147]	[623.90740967 493.11575317 0.87065393]	[629.02276611 580.2288208 0.88501674]	[546.97393799 588.02001953 0.74519014]	[505.99795532 588.04211426 0.72064871]	[503.3515625 729.137146 0.88411433]	[4.90567474e+02 8.65117737e+02 7.94660568e-01]	[585.56158447 585.5534668 0.75586498]	[588.01293945 729.02471924 0.87160444]	[6.03279907e+02 8.67662598e+02 8.35740626e-01]	[536.72875977 328.85769653 0.86253214]	[562.34295654 326.37258911 0.89890212]	[516.15179443 331.50323486 0.7381345 ]	[580.36907959 328.85693359 0.70179558]	[6.00762390e+02 9.03582336e+02 7.38125920e-01]	[6.16256042e+02 8.95843384e+02 7.63336003e-01]	[5.98245667e+02 8.75315186e+02 6.68777645e-01]	[4.95691132e+02 8.98445374e+02 7.92611361e-01]	[4.77660645e+02 8.93398804e+02 8.06419849e-01]	[4.95627411e+02 8.72855164e+02 6.90214097e-01]
[546.97729492 339.15496826 0.93936014]	[544.42144775 400.65686035 0.94404131]	[482.88256836 400.71209717 0.8799749 ]	[467.46932983 500.71728516 0.85538769]	[464.85516357 582.97613525 0.91094601]	[605.91741943 398.25790405 0.90569758]	[623.902771 493.11605835 0.8697058 ]	[629.02062988 580.22503662 0.8844052 ]	[546.97625732 588.01489258 0.74560213]	[506.00030518 588.03381348 0.72052777]	[503.35235596 729.12976074 0.88516039]	[4.90563171e+02 8.65097168e+02 7.94123888e-01]	[585.56274414 585.55010986 0.75649035]	[588.01281738 729.02990723 0.87125635]	[6.03279358e+02 8.67667297e+02 8.36338460e-01]	[536.72924805 328.86035156 0.86284554]	[562.35235596 328.84014893 0.89930689]	[516.14660645 333.92501831 0.73802805]	[582.73406982 328.87866211 0.69672275]	[6.00759521e+02 9.03584045e+02 7.38482535e-01]	[6.16250977e+02 8.95846313e+02 7.63478518e-01]	[5.98248169e+02 8.75319885e+02 6.68078601e-01]	[4.98141693e+02 8.98433960e+02 7.94175088e-01]	[4.77676178e+02 8.93395203e+02 8.07803392e-01]	[4.95617828e+02 8.72832764e+02 6.92935348e-01]
[546.92114258 339.17736816 0.94035602]	[544.41723633 400.64105225 0.94343388]	[482.8737793 400.70019531 0.88011873]	[467.39440918 500.64694214 0.8490361 ]	[464.83447266 582.94952393 0.91442871]	[605.89459229 398.25198364 0.90475941]	[623.90185547 493.13098145 0.87101394]	[629.01190186 577.7901001 0.88216263]	[546.95275879 588.00482178 0.74911273]	[505.95550537 588.01318359 0.7274006 ]	[503.35714722 729.14044189 0.88513231]	[4.90545715e+02 8.65101379e+02 7.95463264e-01]	[585.56030273 585.55041504 0.75751382]	[588.00549316 729.03411865 0.87453169]	[6.03278809e+02 8.67673828e+02 8.37068260e-01]	[536.67572021 328.88122559 0.85700095]	[562.31231689 328.8770752 0.8992402 ]	[516.11224365 333.9460144 0.74868095]	[580.3460083 328.88320923 0.6961298 ]	[6.00756714e+02 9.03584351e+02 7.37207711e-01]	[6.16246887e+02 8.95848938e+02 7.63137519e-01]	[5.98248901e+02 8.75325684e+02 6.67267978e-01]	[4.98151672e+02 8.98452087e+02 7.93872595e-01]	[4.77676819e+02 8.93410828e+02 8.06759775e-01]	[4.95601013e+02 8.72833191e+02 6.88379407e-01]
[544.5057373 339.19287109 0.94582772]	[544.34576416 400.64755249 0.94447941]	[482.8102417 400.7494812 0.88217473]	[464.97296143 500.66925049 0.85635191]	[464.82427979 582.97875977 0.91763759]	[603.46942139 398.22650146 0.90068334]	[623.85626221 493.12255859 0.86258453]	[626.64154053 577.77832031 0.88320827]	[546.91931152 587.99298096 0.75184476]	[505.91729736 588.01257324 0.72964215]	[503.33377075 729.18255615 0.88097644]	[4.90559052e+02 8.67573242e+02 7.90065706e-01]	[585.53051758 585.52947998 0.76334029]	[587.99188232 729.03582764 0.87480992]	[6.03275024e+02 8.67696167e+02 8.36525381e-01]	[534.17944336 328.89593506 0.85220349]	[562.27154541 328.89691162 0.89787889]	[513.57922363 333.95046997 0.74992299]	[580.27532959 328.93466187 0.67215812]	[6.00756836e+02 9.03579590e+02 7.35053837e-01]	[6.16247803e+02 8.95847534e+02 7.63643205e-01]	[5.98246582e+02 8.75353943e+02 6.62074327e-01]	[4.95687805e+02 8.98438660e+02 7.89076865e-01]	[4.77644714e+02 8.93393677e+02 8.02628160e-01]	[4.95629486e+02 8.72894531e+02 6.73311889e-01]
[544.39373779 339.18328857 0.9573583 ]	[541.89819336 400.63775635 0.95045274]	[482.73690796 400.74835205 0.8815577 ]	[464.81719971 500.66369629 0.87314969]	[462.40859985 582.92987061 0.9257468 ]	[603.35888672 398.20788574 0.89593124]	[621.39373779 495.64373779 0.85297555]	[626.60583496 580.23529053 0.89594185]	[544.47900391 588.04107666 0.75151151]	[503.4465332 588.06335449 0.73501849]	[503.28048706 729.20581055 0.87604451]	[4.90568024e+02 8.65120178e+02 7.89930940e-01]	[585.46936035 587.98522949 0.75556862]	[587.97387695 729.05480957 0.87540513]	[6.03278992e+02 8.67705261e+02 8.38122904e-01]	[531.55560303 328.85424805 0.84511769]	[559.82055664 328.87310791 0.88334286]	[508.50119019 331.49099731 0.75434518]	[577.70269775 328.91763306 0.62983412]	[6.00777832e+02 9.03591797e+02 7.36412346e-01]	[6.16272888e+02 8.95850281e+02 7.63192356e-01]	[5.98237183e+02 8.75365173e+02 6.61406577e-01]	[4.98165588e+02 8.98435730e+02 7.95692682e-01]	[4.77678223e+02 8.93401917e+02 8.10096383e-01]	[4.95625305e+02 8.72863098e+02 6.77996397e-01]
[544.36218262 339.24176025 0.95286036]	[541.77392578 400.65325928 0.94571358]	[480.2975769 400.74157715 0.8803848 ]	[462.39465332 500.67959595 0.88897592]	[462.31634521 582.92791748 0.93537688]	[603.30108643 398.23062134 0.89113986]	[621.2567749 493.11273193 0.82007784]	[626.5289917 577.73602295 0.88953692]	[544.38458252 588.05883789 0.75669122]	[503.33163452 588.08728027 0.74184823]	[500.902771 729.20788574 0.8686558 ]	[4.90565125e+02 8.65136719e+02 7.88485646e-01]	[585.39837646 588.00543213 0.75750381]	[585.58892822 729.06225586 0.87370121]	[6.03273315e+02 8.67700867e+02 8.36266756e-01]	[529.04260254 328.92318726 0.85068977]	[559.77484131 328.92211914 0.87788284]	[506.02694702 333.95187378 0.76419318]	[572.66784668 331.40478516 0.57999539]	[6.00761658e+02 9.03590942e+02 7.34101534e-01]	[6.16263611e+02 8.95851624e+02 7.63231993e-01]	[5.98231812e+02 8.75361572e+02 6.60775185e-01]	[4.98152832e+02 8.98441956e+02 7.91853309e-01]	[4.77664764e+02 8.93405579e+02 8.08827579e-01]	[4.95632263e+02 8.72872192e+02 6.75698698e-01]
[544.36224365 339.24185181 0.95280337]	[541.77526855 400.65368652 0.94594467]	[480.29724121 400.74130249 0.88028359]	[462.39529419 500.67971802 0.88885236]	[462.31661987 582.92675781 0.93513548]	[603.30255127 398.23175049 0.89133275]	[618.84405518 493.08218384 0.8176809 ]	[626.52880859 577.73504639 0.88897067]	[544.38482666 588.05859375 0.7564339 ]	[503.33282471 588.08789062 0.7416774 ]	[500.90194702 729.20904541 0.86928612]	[4.90565430e+02 8.65132202e+02 7.88310528e-01]	[585.39752197 588.00561523 0.75721961]	[585.58215332 729.04620361 0.87394851]	[6.03275146e+02 8.67707214e+02 8.36754799e-01]	[529.04199219 328.92266846 0.85076308]	[559.77496338 328.921875 0.87798071]	[506.02618408 333.95333862 0.76482958]	[572.66717529 331.40661621 0.58136135]	[6.00757507e+02 9.03599731e+02 7.33463943e-01]	[6.16258240e+02 8.95858643e+02 7.61996984e-01]	[5.98245911e+02 8.75367798e+02 6.61260188e-01]	[4.98149658e+02 8.98445374e+02 7.92491734e-01]	[4.77663086e+02 8.93404114e+02 8.09040427e-01]	[4.95633209e+02 8.72866821e+02 6.74770653e-01]
[541.92077637 339.25189209 0.9509663 ]	[541.68432617 400.63925171 0.93219817]	[480.19723511 400.70281982 0.86734569]	[462.30255127 498.20217896 0.88886869]	[462.24481201 582.96801758 0.94042122]	[600.85424805 398.2232666 0.87998289]	[616.22277832 493.09872437 0.80589157]	[626.42523193 577.73156738 0.89415586]	[544.29229736 588.05126953 0.76428437]	[503.23971558 588.09637451 0.74230105]	[500.86074829 729.23095703 0.86025274]	[4.90551819e+02 8.65128601e+02 7.88915396e-01]	[585.33557129 588.01184082 0.76246494]	[585.55096436 729.01721191 0.88275862]	[6.03266785e+02 8.70117676e+02 8.34166884e-01]	[526.49554443 328.92349243 0.86784106]	[557.2298584 331.39715576 0.85493636]	[505.94320679 331.4956665 0.78527141]	[570.05999756 331.41143799 0.60460836]	[6.00758057e+02 9.03588257e+02 7.26609290e-01]	[6.16260010e+02 8.95853088e+02 7.56650746e-01]	[5.98236084e+02 8.75384521e+02 6.55264974e-01]	[4.98159241e+02 8.98431030e+02 7.92981863e-01]	[4.77680054e+02 8.93406494e+02 8.12210321e-01]	[4.95633667e+02 8.72853088e+02 6.78671181e-01]
[541.84887695 339.25918579 0.94967377]	[539.2210083 400.62393188 0.92000097]	[477.73223877 400.66296387 0.8549276 ]	[462.23428345 498.1875 0.89111459]	[459.78701782 582.95507812 0.93691194]	[600.75286865 398.21359253 0.866988 ]	[611.13720703 493.10760498 0.81271815]	[624.0213623 577.72320557 0.88875324]	[541.83355713 588.01599121 0.76844358]	[500.82449341 588.07147217 0.74897444]	[500.8152771 729.20770264 0.85292137]	[4.90539642e+02 8.65057922e+02 7.84113586e-01]	[582.87036133 588.00836182 0.76135874]	[585.51983643 729.06414795 0.88839668]	[6.03259094e+02 8.70113647e+02 8.34861517e-01]	[526.40039062 328.92367554 0.88245094]	[554.6630249 331.38748169 0.8406409 ]	[503.50140381 333.93209839 0.7944237 ]	[567.58612061 331.39718628 0.60413206]	[5.98310303e+02 9.03567444e+02 7.28574514e-01]	[6.16238037e+02 8.95846191e+02 7.62230873e-01]	[5.98246033e+02 8.75375366e+02 6.58782601e-01]	[4.98179443e+02 8.98426453e+02 7.95204341e-01]	[4.77705322e+02 8.93406799e+02 8.10907125e-01]	[4.95629608e+02 8.72790588e+02 6.81015432e-01]
[541.78839111 339.2515564 0.94994748]	[536.71697998 400.65817261 0.90523088]	[477.60919189 400.68481445 0.8440575 ]	[462.19119263 498.19122314 0.89397836]	[459.68899536 582.92736816 0.92711318]	[598.26074219 398.24447632 0.86008418]	[608.62017822 495.63198853 0.83204103]	[623.91949463 577.70227051 0.88047063]	[539.32446289 588.00286865 0.74879599]	[500.72183228 588.06842041 0.74062878]	[500.79696655 729.2300415 0.85093862]	[4.90510071e+02 8.65124939e+02 7.88330197e-01]	[580.34283447 587.9833374 0.74805313]	[585.46459961 729.07470703 0.88929701]	[6.03268433e+02 8.70132446e+02 8.37973714e-01]	[523.96990967 328.89474487 0.89409983]	[552.09136963 328.9156189 0.83995271]	[503.42248535 331.49920654 0.8128556 ]	[567.52087402 328.92062378 0.59683222]	[6.00787720e+02 9.03576111e+02 7.30553269e-01]	[6.18747498e+02 8.95837708e+02 7.60933280e-01]	[5.98247681e+02 8.75391846e+02 6.52088761e-01]	[4.98172119e+02 8.98436584e+02 7.88564324e-01]	[4.7769632e+02 8.9342688e+02 8.0638355e-01]	[4.95599823e+02 8.72860596e+02 6.77081048e-01]
[541.70922852 339.26245117 0.93726456]	[534.12554932 400.69363403 0.89182413]	[472.59326172 400.70346069 0.83235317]	[459.80831909 498.21331787 0.8989746 ]	[459.64944458 582.98553467 0.92826003]	[595.684021 400.63150024 0.84973353]	[608.52313232 495.60198975 0.84653974]	[623.85272217 577.75738525 0.87966299]	[539.19470215 585.55865479 0.73348802]	[498.25421143 588.03283691 0.72597969]	[500.77526855 729.17669678 0.85622787]	[4.90521210e+02 8.65091614e+02 7.84750164e-01]	[580.22723389 585.54162598 0.73522013]	[585.41571045 726.65441895 0.89602965]	[6.03270447e+02 8.70128418e+02 8.36293936e-01]	[523.88140869 328.91970825 0.90112913]	[549.54455566 331.39428711 0.84773016]	[503.35687256 333.94934082 0.83022517]	[565.0802002 331.42636108 0.64038897]	[6.00791016e+02 9.03572449e+02 7.33112395e-01]	[6.18750732e+02 8.93458618e+02 7.64373720e-01]	[5.98255310e+02 8.75388916e+02 6.45527959e-01]	[4.98182343e+02 8.98423950e+02 7.87908614e-01]	[4.77706696e+02 8.93416809e+02 8.08178067e-01]	[4.95607605e+02 8.72825562e+02 6.78331912e-01]
[536.75048828 339.27145386 0.90919191]	[529.00360107 400.69754028 0.90267479]	[467.43676758 400.71081543 0.84838188]	[459.60656738 500.67572021 0.89294034]	[454.55187988 582.8324585 0.87007725]	[590.60302734 400.64144897 0.8614915 ]	[606.00109863 493.12158203 0.8688978 ]	[621.32897949 580.22772217 0.86246246]	[534.17010498 585.55194092 0.72278398]	[495.67230225 588.01940918 0.7184152 ]	[500.65353394 731.66912842 0.80897355]	[4.90487366e+02 8.65056030e+02 7.84588516e-01]	[575.15203857 585.53826904 0.72210038]	[585.39776611 729.11914062 0.88928574]	[6.03264709e+02 8.70116211e+02 8.33454967e-01]	[521.38525391 331.42623901 0.90859663]	[546.91619873 331.40988159 0.88201809]	[500.8843689 333.98693848 0.82652187]	[564.87060547 331.40081787 0.69784355]	[6.00780029e+02 9.03555420e+02 7.30939806e-01]	[6.16276367e+02 8.93446716e+02 7.64275432e-01]	[5.98251221e+02 8.75364563e+02 6.44628823e-01]	[4.98192993e+02 8.98442627e+02 7.88652539e-01]	[4.77716431e+02 8.93437561e+02 8.06688845e-01]	[4.95601105e+02 8.72791443e+02 6.87139809e-01]
[534.17840576 341.6812439 0.88678592]	[526.47235107 400.70223999 0.91490525]	[464.92147827 400.70748901 0.86042506]	[457.12139893 500.67834473 0.87330878]	[452.04019165 582.93371582 0.87135762]	[588.08239746 400.67077637 0.87938797]	[605.94824219 490.54949951 0.86912048]	[616.27752686 580.2322998 0.83870447]	[531.5947876 585.48718262 0.73304409]	[493.11352539 585.54602051 0.71835613]	[498.2456665 729.22418213 0.80706763]	[4.90486450e+02 8.62569763e+02 7.84481406e-01]	[570.1072998 585.4440918 0.72963393]	[585.36395264 729.06524658 0.89304078]	[6.03257263e+02 8.67703674e+02 8.28660011e-01]	[521.29510498 331.4911499 0.91164923]	[544.47369385 331.47903442 0.90245676]	[500.80560303 333.993927 0.80867916]	[562.44317627 331.48556519 0.73773313]	[6.00787903e+02 9.03563660e+02 7.37342834e-01]	[6.18754456e+02 8.93444336e+02 7.70211339e-01]	[5.98247375e+02 8.75337769e+02 6.41691566e-01]	[4.98197906e+02 8.98431274e+02 7.83231914e-01]	[4.77723877e+02 8.93431274e+02 8.03144515e-01]	[4.95612885e+02 8.72780334e+02 6.91732228e-01]
[531.56750488 339.30392456 0.88485479]	[526.40435791 400.66522217 0.9204675 ]	[464.83996582 400.69430542 0.87095845]	[454.60186768 500.67385864 0.85657668]	[446.87069702 582.92987061 0.8838321 ]	[588.01806641 400.62854004 0.88472354]	[605.89624023 493.06512451 0.87224323]	[613.72393799 580.25134277 0.83732533]	[529.00616455 585.5043335 0.74132943]	[490.51464844 587.98284912 0.71736729]	[498.21670532 731.6819458 0.81356752]	[4.88025208e+02 8.65068481e+02 7.89773464e-01]	[567.55175781 585.44580078 0.74436045]	[585.3394165 729.06555176 0.89609748]	[6.03263672e+02 8.70115479e+02 8.33512068e-01]	[521.2121582 331.45053101 0.90237153]	[544.39434814 331.47946167 0.90864074]	[500.68887329 333.95440674 0.78473216]	[562.39355469 333.95071411 0.74411786]	[6.00789185e+02 9.03563843e+02 7.39947438e-01]	[6.18747925e+02 8.93452332e+02 7.71288335e-01]	[5.98257141e+02 8.75344788e+02 6.43525302e-01]	[4.98186554e+02 8.98427673e+02 7.81710982e-01]	[4.77722656e+02 8.93436707e+02 8.04120243e-01]	[4.95596527e+02 8.72819580e+02 6.96500182e-01]
[529.0135498 339.24829102 0.90494412]	[523.97119141 400.62805176 0.93284816]	[462.41870117 400.66763306 0.87127775]	[452.04550171 500.71670532 0.84987354]	[444.36010742 582.95483398 0.90655166]	[585.50720215 398.26080322 0.90029657]	[603.5065918 490.5085144 0.86454171]	[611.14855957 577.76794434 0.83635587]	[526.52020264 585.46533203 0.75541377]	[487.98760986 585.546875 0.72983396]	[498.20355225 729.18640137 0.82549018]	[4.88018646e+02 8.65078430e+02 7.91805208e-01]	[567.47186279 585.39038086 0.76243383]	[585.33972168 729.02178955 0.8953107 ]	[6.03266663e+02 8.67700134e+02 8.31714153e-01]	[518.77886963 331.40545654 0.88813674]	[544.30438232 331.41925049 0.90270692]	[498.24380493 333.9508667 0.76632941]	[562.32983398 331.44250488 0.73576045]	[6.00768250e+02 9.03573303e+02 7.36171603e-01]	[6.16272034e+02 8.93459961e+02 7.66418695e-01]	[5.98258301e+02 8.75315063e+02 6.43386722e-01]	[4.98197083e+02 8.95984802e+02 7.83280194e-01]	[4.77733704e+02 8.93428650e+02 8.06895077e-01]	[4.93127563e+02 8.72828430e+02 6.99500382e-01]
[526.46630859 339.28088379 0.9196353 ]	[523.89959717 400.65982056 0.94012117]	[462.35913086 400.69781494 0.87944645]	[446.96670532 500.75836182 0.86248052]	[444.30444336 585.34735107 0.91525996]	[585.39935303 398.26205444 0.90626174]	[603.4498291 495.59194946 0.86986178]	[611.09136963 577.75787354 0.84098482]	[526.44488525 585.47589111 0.7651605 ]	[485.49642944 585.55163574 0.72894436]	[498.1859436 729.17504883 0.83105469]	[4.88002411e+02 8.65074158e+02 7.95150816e-01]	[565.03601074 585.39318848 0.77478808]	[585.33251953 729.0994873 0.88979417]	[6.03271973e+02 8.67706360e+02 8.31788063e-01]	[518.64916992 331.4593811 0.87575865]	[541.84857178 331.42614746 0.90702575]	[495.67819214 334.02084351 0.75759941]	[562.25189209 328.91778564 0.71611714]	[6.00795044e+02 9.03595337e+02 7.43186593e-01]	[6.18774475e+02 8.95842468e+02 7.68373609e-01]	[5.98252075e+02 8.75315552e+02 6.38613224e-01]	[4.98179230e+02 8.98421082e+02 7.85446048e-01]	[4.77710846e+02 8.93434448e+02 8.06669354e-01]	[4.95594879e+02 8.72828308e+02 7.05181658e-01]
[523.96411133 339.27215576 0.93763208]	[523.78320312 400.63632202 0.94265854]	[462.2517395 400.73452759 0.88357574]	[446.86529541 500.7522583 0.87162942]	[441.89227295 585.34362793 0.92583042]	[582.92694092 398.21405029 0.90313941]	[603.39086914 488.01068115 0.87426567]	[611.07440186 577.70471191 0.83910984]	[524.01635742 585.47528076 0.77768469]	[485.40008545 585.54870605 0.75182462]	[495.69219971 729.12023926 0.82055593]	[4.88009857e+02 8.65055908e+02 7.93132603e-01]	[564.98651123 585.39929199 0.78510153]	[582.98779297 729.0289917 0.89432818]	[6.03273376e+02 8.67628113e+02 8.23168159e-01]	[513.63519287 331.44607544 0.85742861]	[541.74060059 331.44213867 0.90432239]	[490.57727051 334.00653076 0.74453223]	[559.75769043 331.42980957 0.69243371]	[6.00810242e+02 9.03605286e+02 7.50505924e-01]	[6.18798462e+02 8.93460388e+02 7.73249567e-01]	[5.98236145e+02 8.72877625e+02 6.44628167e-01]	[4.98178436e+02 8.95972351e+02 7.83734500e-01]	[4.77716949e+02 8.93419983e+02 8.06724072e-01]	[4.95616180e+02 8.72822205e+02 7.11496055e-01]
[523.86224365 339.28488159 0.94467467]	[521.34466553 400.63134766 0.9450537 ]	[459.82873535 400.74957275 0.88446903]	[444.30535889 500.75326538 0.89079171]	[441.79733276 582.91949463 0.94027579]	[582.83197021 398.20043945 0.89792502]	[603.32098389 490.5383606 0.85817218]	[608.60742188 577.79199219 0.86411798]	[523.92810059 585.50744629 0.78017056]	[482.92269897 587.99505615 0.75524151]	[493.10324097 729.09741211 0.81734252]	[4.87992676e+02 8.65083862e+02 8.00965905e-01]	[564.92834473 585.41168213 0.78209615]	[582.9776001 726.63726807 0.89092028]	[6.03277039e+02 8.67641052e+02 8.22519302e-01]	[511.02038574 331.46118164 0.85350031]	[539.29138184 331.46002197 0.89137805]	[487.97735596 334.03494263 0.7733891 ]	[554.70556641 331.50268555 0.64880842]	[6.00841492e+02 9.06089417e+02 7.59074569e-01]	[6.18831604e+02 8.95849426e+02 7.78407931e-01]	[5.98245972e+02 8.72882996e+02 6.39818430e-01]	[4.98159698e+02 8.95966736e+02 7.81235635e-01]	[4.77702209e+02 8.93422729e+02 8.04624438e-01]	[4.95617493e+02 8.72852600e+02 7.15649962e-01]
[521.42242432 341.70800781 0.93752462]	[521.17755127 400.64724731 0.9354012 ]	[459.69830322 400.72427368 0.87708277]	[441.79812622 498.26455688 0.89403969]	[441.7394104 582.96478271 0.94532233]	[580.34429932 398.21679688 0.88064086]	[600.85229492 490.51013184 0.83875966]	[608.57208252 580.22418213 0.87304461]	[523.84118652 588.01556396 0.77226084]	[482.82427979 588.07897949 0.74672419]	[490.55532837 729.11175537 0.81438148]	[4.87992218e+02 8.65123840e+02 8.04959714e-01]	[564.86077881 585.4798584 0.77380133]	[582.94592285 726.66107178 0.88748777]	[6.03277527e+02 8.67662598e+02 8.23010802e-01]	[506.00976562 333.94577026 0.87872839]	[536.69396973 333.92700195 0.865628 ]	[485.4190979 334.00982666 0.80664748]	[549.57305908 331.41452026 0.62336892]	[6.00848022e+02 9.06101440e+02 7.64649332e-01]	[6.18841736e+02 8.95867126e+02 7.83657789e-01]	[5.98239380e+02 8.72910583e+02 6.42709017e-01]	[4.98157257e+02 8.95978699e+02 7.73890436e-01]	[4.77697479e+02 8.93438354e+02 7.97993124e-01]	[4.95636139e+02 8.72894958e+02 7.15308547e-01]
[521.42437744 341.70742798 0.93757629]	[521.17681885 400.64672852 0.93529868]	[459.69711304 400.72412109 0.87718362]	[441.79754639 498.26538086 0.89386475]	[441.73980713 582.96228027 0.94478667]	[580.34521484 398.21673584 0.88081312]	[600.85430908 490.50717163 0.83919734]	[608.56866455 580.22265625 0.87299889]	[523.83984375 588.00939941 0.77268237]	[482.82312012 588.0725708 0.74765229]	[490.55157471 729.1239624 0.81312877]	[4.87997955e+02 8.65139954e+02 8.04346085e-01]	[564.85955811 585.47387695 0.77403206]	[582.93939209 726.65710449 0.88783389]	[6.03283691e+02 8.67659058e+02 8.23423445e-01]	[506.01019287 333.94424438 0.87839925]	[536.69824219 333.92764282 0.86640036]	[485.41696167 334.00857544 0.80758941]	[549.56652832 331.4256897 0.62206578]	[6.00856384e+02 9.06105835e+02 7.69816875e-01]	[6.21279968e+02 8.95879211e+02 7.86763072e-01]	[5.98249390e+02 8.72908997e+02 6.43211484e-01]	[4.98140717e+02 8.98413208e+02 7.72220433e-01]	[4.77687408e+02 8.93446533e+02 7.97803104e-01]	[4.95641815e+02 8.72906982e+02 7.15139508e-01]
[521.29125977 341.71737671 0.93021518]	[518.69006348 400.64257812 0.92073369]	[457.15841675 400.68173218 0.85674882]	[441.71359253 498.24588013 0.89980233]	[439.19509888 582.95788574 0.93796247]	[580.24298096 398.23223877 0.86914903]	[598.309021 490.5713501 0.82052708]	[608.52728271 580.26263428 0.88736331]	[521.36828613 585.53161621 0.78300989]	[480.37136841 588.03302002 0.75360066]	[490.50134277 729.03961182 0.82072568]	[4.87993408e+02 8.65111267e+02 8.06720316e-01]	[562.3883667 585.45965576 0.77447104]	[582.88897705 726.65130615 0.89769781]	[6.03288513e+02 8.67650757e+02 8.23161721e-01]	[503.50378418 331.49453735 0.8879962 ]	[531.61883545 333.9442749 0.8576743 ]	[482.9654541 333.96932983 0.81020522]	[547.05450439 333.94064331 0.65835577]	[6.00874634e+02 9.06122681e+02 7.68436790e-01]	[6.21287659e+02 8.95887024e+02 7.87285984e-01]	[5.98262634e+02 8.72890259e+02 6.43976748e-01]	[4.98173218e+02 8.95969849e+02 7.81352580e-01]	[4.77711731e+02 8.93436401e+02 8.05121303e-01]	[4.95628082e+02 8.72885498e+02 7.18079090e-01]
[521.17919922 341.7260437 0.91471547]	[513.62414551 400.709198 0.89096373]	[454.550354 400.7124939 0.83868688]	[439.29428101 500.69189453 0.91338682]	[439.11203003 585.340271 0.9319011 ]	[575.16461182 400.65808105 0.85284299]	[593.15368652 495.60427856 0.81296402]	[606.08306885 580.29473877 0.89695776]	[521.15563965 585.50683594 0.76742989]	[480.22296143 588.03076172 0.75282121]	[487.972229 729.10186768 0.82348186]	[4.88019348e+02 8.65067688e+02 8.02598476e-01]	[559.81628418 585.43304443 0.7654714 ]	[582.80889893 726.63146973 0.89210963]	[6.03292175e+02 8.67645813e+02 8.25016499e-01]	[503.36132812 331.48083496 0.91208023]	[529.03375244 333.93148804 0.86298347]	[482.8288269 333.97897339 0.83974928]	[546.91644287 333.93237305 0.66803867]	[6.00844482e+02 9.06131836e+02 7.64150083e-01]	[6.18831970e+02 8.95885864e+02 7.82207191e-01]	[5.98290833e+02 8.72886047e+02 6.49022877e-01]	[4.98206146e+02 8.95948547e+02 7.88727343e-01]	[4.80127686e+02 8.93409363e+02 8.10769975e-01]	[4.95637268e+02 8.72843140e+02 7.21153200e-01]
[516.21746826 341.70751953 0.89398551]	[508.51184082 400.7097168 0.89581627]	[446.96105957 400.72494507 0.83930635]	[439.15795898 500.69866943 0.90690804]	[436.58416748 582.88751221 0.89234614]	[570.10443115 400.65307617 0.85754979]	[588.06219482 493.09475708 0.841865 ]	[605.8972168 577.73480225 0.88530928]	[516.22692871 585.47888184 0.74645001]	[477.71252441 587.98754883 0.73701447]	[485.37231445 729.11968994 0.83193237]	[4.88029816e+02 8.65063721e+02 8.01805019e-01]	[557.20941162 585.41918945 0.74215847]	[582.74365234 729.03686523 0.88026315]	[6.03285889e+02 8.65137390e+02 8.15795898e-01]	[500.88363647 331.46810913 0.91159981]	[526.44158936 333.93164062 0.88569081]	[482.73764038 333.96304321 0.82204276]	[544.42010498 333.9480896 0.76168561]	[6.00827393e+02 9.06118713e+02 7.63022006e-01]	[6.18825378e+02 8.95869385e+02 7.82607675e-01]	[5.98288818e+02 8.72815552e+02 6.47705078e-01]	[4.98188843e+02 8.95963745e+02 7.84550130e-01]	[4.77725067e+02 8.93424377e+02 8.02746356e-01]	[4.95687378e+02 8.72848206e+02 7.16911435e-01]
[508.47540283 341.69009399 0.89170879]	[503.45349121 400.67645264 0.93120039]	[441.86764526 400.72311401 0.87800211]	[434.03265381 500.71737671 0.85918236]	[423.87133789 582.87799072 0.89505303]	[565.01141357 398.27349854 0.89529204]	[585.48400879 487.98706055 0.88200068]	[603.32550049 575.19354248 0.87724793]	[508.49359131 585.45501709 0.74947476]	[470.0105896 585.55841064 0.72176772]	[482.90640259 729.18463135 0.85239422]	[4.90481781e+02 8.65063965e+02 8.01115513e-01]	[547.01629639 585.37139893 0.76061112]	[580.33905029 729.09033203 0.85833734]	[6.03277283e+02 8.62568054e+02 8.04495931e-01]	[498.26141357 331.47290039 0.89002919]	[523.79901123 333.9447937 0.91850722]	[477.71630859 333.98049927 0.76286542]	[541.82653809 333.99615479 0.76754928]	[6.00810181e+02 9.03560181e+02 7.59744644e-01]	[6.18829041e+02 8.93419128e+02 8.02605689e-01]	[5.98275635e+02 8.72754272e+02 6.49794638e-01]	[4.98156311e+02 8.98410706e+02 7.83905566e-01]	[4.77710083e+02 8.93444580e+02 8.03645730e-01]	[4.98163391e+02 8.72833252e+02 7.18125820e-01]
[505.90081787 341.68014526 0.91057599]	[503.36242676 400.73162842 0.94086719]	[441.81784058 400.79910278 0.87434536]	[428.96261597 500.78665161 0.86344755]	[421.40115356 582.98760986 0.92075765]	[564.84960938 400.63302612 0.90450555]	[585.38800049 490.52862549 0.88292515]	[603.25439453 577.77026367 0.87110412]	[505.96295166 585.50701904 0.76519227]	[467.44528198 588.02282715 0.72628814]	[482.85403442 729.24389648 0.85228431]	[4.90491516e+02 8.65061035e+02 8.02306890e-01]	[546.92901611 585.42205811 0.77553922]	[580.25683594 729.1192627 0.83810538]	[6.00870056e+02 8.59988953e+02 8.01956058e-01]	[495.67791748 333.91418457 0.87083167]	[521.29528809 331.49703979 0.91170084]	[475.10800171 336.47250366 0.76795423]	[541.70568848 331.49917603 0.72527641]	[6.00766235e+02 9.00974487e+02 7.72544026e-01]	[6.18790222e+02 8.93336609e+02 8.31846952e-01]	[5.98232605e+02 8.70329590e+02 6.52938604e-01]	[4.98136536e+02 8.98411194e+02 7.80417502e-01]	[4.77687408e+02 8.93442078e+02 8.07047665e-01]	[4.98184479e+02 8.72829956e+02 7.21760869e-01]
[503.36956787 341.75872803 0.91966242]	[500.86401367 400.69473267 0.94616598]	[441.68838501 400.82836914 0.87536466]	[423.86721802 500.75073242 0.88206398]	[421.25402832 582.95562744 0.9460054 ]	[562.33435059 398.2361145 0.90239888]	[582.92626953 490.49966431 0.87700701]	[600.74554443 577.76599121 0.84129977]	[503.5043335 585.52850342 0.77578503]	[464.90396118 588.06640625 0.73628789]	[482.78790283 729.16937256 0.86046511]	[4.90513947e+02 8.62569031e+02 7.98937976e-01]	[544.49627686 585.41589355 0.78429246]	[577.68725586 729.03979492 0.82251149]	[6.00748901e+02 8.54848145e+02 7.96217799e-01]	[490.55700684 333.97967529 0.86600494]	[518.78363037 333.98278809 0.90588903]	[469.96600342 336.48934937 0.76226467]	[536.73693848 333.95959473 0.71705014]	[5.95747009e+02 8.95922974e+02 7.96317279e-01]	[6.16266052e+02 8.93207458e+02 8.43796611e-01]	[5.93138550e+02 8.70119324e+02 6.37751162e-01]	[4.95693115e+02 8.98435425e+02 7.84568548e-01]	[4.77675964e+02 8.93439819e+02 8.06443095e-01]	[4.98210236e+02 8.72805908e+02 7.29899883e-01]
[503.25692749 341.78985596 0.91915935]	[500.74719238 400.72775269 0.94480312]	[439.24707031 400.82211304 0.87595361]	[421.31741333 500.74993896 0.90532136]	[418.79397583 585.36859131 0.94713926]	[562.2756958 400.62695312 0.89399058]	[582.82800293 490.50500488 0.8741827 ]	[593.12854004 577.75476074 0.83263814]	[503.41247559 585.49749756 0.7929576 ]	[462.40332031 588.03302002 0.75644708]	[482.76803589 729.1395874 0.87058407]	[4.90532074e+02 8.62542542e+02 7.98235416e-01]	[544.42724609 585.38348389 0.78861022]	[570.09313965 726.62457275 0.83499551]	[5.95716125e+02 8.52204468e+02 8.08961987e-01]	[487.93426514 334.02072144 0.88265967]	[516.20184326 334.00262451 0.88225973]	[464.96340942 336.47125244 0.77672517]	[531.58441162 331.47613525 0.67238873]	[5.90585754e+02 8.93426575e+02 8.45505595e-01]	[6.11103577e+02 8.90720337e+02 8.40074778e-01]	[5.90599731e+02 8.59929688e+02 6.62282109e-01]	[4.95685303e+02 8.98444458e+02 7.85368443e-01]	[4.77676331e+02 8.93439087e+02 8.03474069e-01]	[4.98220551e+02 8.72787231e+02 7.31002331e-01]
[500.81027222 341.82620239 0.91018587]	[498.24163818 400.73477173 0.92576969]	[439.12402344 400.80236816 0.86449116]	[421.2409668 500.69842529 0.90782821]	[418.66558838 582.99053955 0.93923819]	[559.75866699 400.64016724 0.87965703]	[580.3458252 493.07150269 0.84822828]	[590.55706787 577.7666626 0.85035449]	[503.34194946 585.47717285 0.79977572]	[462.35296631 588.01153564 0.75722921]	[482.7645874 729.08215332 0.87576729]	[4.90550751e+02 8.60015015e+02 7.98456132e-01]	[544.3447876 582.96618652 0.78992784]	[567.5012207 726.59094238 0.85670143]	[5.87975525e+02 8.52286560e+02 8.45323026e-01]	[485.40460205 334.00863647 0.89333773]	[513.62890625 334.04785156 0.8746115 ]	[464.84799194 334.02203369 0.77559227]	[529.00561523 333.97918701 0.66472769]	[588.02770996 893.23248291 0.89626861]	[6.06083069e+02 8.88144653e+02 8.54427993e-01]	[5.85369263e+02 8.62552551e+02 7.50759125e-01]	[4.95691925e+02 8.98441101e+02 7.90148079e-01]	[4.77688232e+02 8.93421448e+02 8.12055290e-01]	[4.98221130e+02 8.72748779e+02 7.28517234e-01]
[500.72634888 341.80593872 0.90973252]	[498.1149292 400.74697876 0.90635282]	[436.60916138 400.7880249 0.84864098]	[421.16867065 500.72192383 0.91654694]	[418.63601685 582.9776001 0.9345746 ]	[557.22650146 400.66040039 0.86474043]	[580.21765137 490.51150513 0.83022833]	[588.06066895 577.77178955 0.868029 ]	[503.29598999 585.49353027 0.80221367]	[462.32757568 588.0401001 0.76339179]	[482.77127075 729.06817627 0.87642968]	[4.90544922e+02 8.60007996e+02 7.97128379e-01]	[544.2913208 582.96942139 0.79299796]	[565.01434326 726.64404297 0.87595981]	[582.90692139 849.65228271 0.85234284]	[482.9375 333.98873901 0.90657449]	[511.05944824 334.04156494 0.87465322]	[462.38644409 334.02651978 0.80324852]	[526.47631836 334.04098511 0.65811408]	[5.85429443e+02 8.88157898e+02 7.96938300e-01]	[6.03459900e+02 8.75454712e+02 7.85576344e-01]	[5.77736755e+02 8.54912598e+02 6.33751035e-01]	[4.98140533e+02 8.95967346e+02 7.91805148e-01]	[4.77713623e+02 8.93398315e+02 8.17718089e-01]	[4.98206268e+02 8.72749329e+02 7.26436794e-01]
[500.64926147 344.24862671 0.89134014]	[493.12017822 400.77825928 0.88669086]	[434.05911255 400.80215454 0.83639729]	[418.78982544 500.66448975 0.91243577]	[418.56521606 582.98828125 0.92752969]	[554.65332031 400.71893311 0.85512328]	[575.16448975 493.1050415 0.81639338]	[587.98950195 580.22399902 0.88789755]	[500.90634155 585.52386475 0.79803324]	[462.26348877 588.08081055 0.76397741]	[482.75448608 729.05755615 0.87613046]	[4.90498505e+02 8.59976990e+02 7.97311485e-01]	[541.89611816 585.39678955 0.79268765]	[564.972229 729.03735352 0.87485737]	[5.77799072e+02 8.42004089e+02 7.86164820e-01]	[482.83978271 334.02182007 0.92440426]	[508.51467896 334.05349731 0.88051045]	[462.30630493 334.05966187 0.84020662]	[526.40515137 334.0562439 0.69927716]	[5.82819092e+02 8.85565735e+02 7.91940928e-01]	[6.00834778e+02 8.72905273e+02 7.95225859e-01]	[5.67560974e+02 8.49730652e+02 6.60105586e-01]	[4.98179718e+02 8.98420227e+02 7.92525232e-01]	[4.80143524e+02 8.93417114e+02 8.16791832e-01]	[4.98146210e+02 8.72698364e+02 7.17088521e-01]
[498.16558838 341.7947998 0.88687426]	[490.51885986 400.80581665 0.88107347]	[428.96600342 400.85824585 0.82624483]	[418.73294067 500.7276001 0.91804498]	[416.05688477 582.956604 0.89830083]	[552.11553955 400.73132324 0.85462433]	[570.04852295 495.64968872 0.84242779]	[585.5848999 580.25146484 0.89842546]	[500.87994385 585.5435791 0.79307276]	[462.24707031 588.09796143 0.7642765 ]	[480.36907959 729.07836914 0.8763836 ]	[4.88028351e+02 8.57419006e+02 7.98804939e-01]	[541.85144043 585.42657471 0.78732032]	[564.88555908 726.53125 0.88167071]	[5.67463257e+02 8.34277222e+02 8.32284033e-01]	[482.74176025 333.99008179 0.91872281]	[505.97940063 334.02856445 0.89282048]	[462.23703003 334.01721191 0.82779944]	[523.95843506 334.02786255 0.76394522]	[5.77719910e+02 8.75326721e+02 8.02305639e-01]	[5.93113403e+02 8.70227966e+02 7.96698332e-01]	[5.62372559e+02 8.47057739e+02 6.69282377e-01]	[4.98140259e+02 8.98417297e+02 8.00517917e-01]	[4.77723816e+02 8.93398743e+02 8.19265664e-01]	[4.98170197e+02 8.70240723e+02 7.23812282e-01]
[495.6506958 341.80456543 0.87534165]	[488.01663208 400.77770996 0.88952953]	[428.91815186 400.81323242 0.83554631]	[418.66183472 500.7220459 0.91274697]	[413.5352478 585.33972168 0.87773454]	[549.60070801 400.71743774 0.85801512]	[567.53265381 493.08251953 0.84422386]	[585.50653076 577.72369385 0.88764817]	[500.79776001 585.50897217 0.79759109]	[462.19223022 588.0526123 0.76843172]	[480.34936523 729.06958008 0.87204099]	[4.87992737e+02 8.57436218e+02 7.96522975e-01]	[541.7645874 585.41174316 0.7820158 ]	[562.47784424 726.56860352 0.86932838]	[562.33081055 826.64813232 0.83734733]	[480.31204224 334.0072937 0.92299867]	[503.50460815 334.00515747 0.90440345]	[459.83151245 334.04943848 0.82783747]	[523.82745361 334.02456665 0.78241056]	[5.65040222e+02 8.70211914e+02 7.72243738e-01]	[5.82939270e+02 8.59938538e+02 7.41226494e-01]	[5.49584778e+02 8.31810120e+02 5.89900315e-01]	[4.98151031e+02 8.98412476e+02 7.97297537e-01]	[4.77739990e+02 8.93414429e+02 8.07510078e-01]	[4.98163849e+02 8.70250000e+02 7.08424211e-01]
[495.65103149 341.80496216 0.87526929]	[488.01861572 400.77838135 0.88910925]	[428.92089844 400.81225586 0.83529913]	[418.6569519 500.7298584 0.91387093]	[413.53704834 585.34320068 0.87742281]	[552.05639648 400.72192383 0.85770166]	[567.53356934 493.08218384 0.84373337]	[585.50756836 577.72387695 0.88796937]	[500.79833984 585.51019287 0.7972694 ]	[462.19052124 588.05615234 0.76782364]	[480.34698486 729.07086182 0.87163001]	[4.87995361e+02 8.57439636e+02 7.95388699e-01]	[541.76861572 585.41259766 0.78226429]	[562.48168945 726.56640625 0.8687945 ]	[562.30627441 829.08483887 0.83862203]	[480.3119812 334.00747681 0.92298555]	[503.50479126 334.00531006 0.9044562 ]	[459.83123779 334.04837036 0.82717037]	[523.82885742 334.02166748 0.78307974]	[5.67479065e+02 8.70266907e+02 7.76491761e-01]	[5.82957214e+02 8.59995361e+02 7.49200821e-01]	[5.49525452e+02 8.31844299e+02 5.91047347e-01]	[4.98144409e+02 8.98416565e+02 7.95811355e-01]	[4.77733032e+02 8.93416504e+02 8.05484354e-01]	[4.98170319e+02 8.70253662e+02 7.08268881e-01]
[493.13763428 341.80010986 0.86807138]	[487.92230225 400.79260254 0.89752465]	[426.35305786 400.84439087 0.84312594]	[418.58044434 500.73287964 0.90693271]	[413.51150513 585.39929199 0.87263119]	[549.54425049 400.70428467 0.87069935]	[567.46893311 493.03988647 0.8586657 ]	[585.40844727 577.69256592 0.89316607]	[500.7388916 585.49829102 0.79629362]	[459.82931519 588.04077148 0.76923037]	[480.33297729 729.08032227 0.87546051]	[4.87995911e+02 8.57376465e+02 7.99114227e-01]	[539.30865479 585.40704346 0.77522832]	[562.33770752 726.53912354 0.85719591]	[5.57198547e+02 8.13866272e+02 7.81583428e-01]	[480.25112915 334.02453613 0.92357481]	[503.44302368 333.99325562 0.91362822]	[459.74499512 334.07260132 0.82348728]	[523.75933838 333.97369385 0.7988959 ]	[5.62297729e+02 8.65107422e+02 7.66665339e-01]	[5.77766968e+02 8.52378113e+02 7.48242795e-01]	[5.44394897e+02 8.24010498e+02 5.95477521e-01]	[4.98156494e+02 8.95977417e+02 8.00430119e-01]	[4.80133331e+02 8.93377441e+02 8.26811910e-01]	[4.98149963e+02 8.70160583e+02 6.95645690e-01]
[490.50750732 341.79766846 0.86224687]	[485.40939331 400.75128174 0.91303104]	[423.86459351 400.81933594 0.85892403]	[416.11593628 500.74691772 0.8955788 ]	[405.86138916 585.48815918 0.87639278]	[547.00299072 400.66744995 0.88404828]	[565.06976318 490.55603027 0.8675822 ]	[585.35986328 577.69506836 0.89277095]	[498.26278687 585.46893311 0.77889389]	[459.71862793 588.03283691 0.76660222]	[480.26861572 729.16455078 0.86190951]	[4.88001312e+02 8.59928650e+02 7.95520425e-01]	[539.19329834 585.37121582 0.75519747]	[562.20245361 729.14599609 0.84551948]	[544.3260498 793.27032471 0.88393164]	[480.15426636 334.0067749 0.91192353]	[503.34197998 334.02798462 0.93236482]	[459.64233398 336.44256592 0.78858829]	[521.34295654 334.06652832 0.7940104 ]	[5.44426331e+02 8.52174255e+02 7.27966130e-01]	[5.62298218e+02 8.42032959e+02 6.42874599e-01]	[5.34100159e+02 7.90740906e+02 7.23639727e-01]	[4.98164917e+02 8.95949097e+02 7.94086099e-01]	[4.77731689e+02 8.93396118e+02 8.21776867e-01]	[4.95683838e+02 8.70251953e+02 7.18041837e-01]
[487.96591187 341.80432129 0.86935502]	[485.34848022 400.74499512 0.92050993]	[423.81347656 400.8140564 0.86553222]	[416.03552246 500.75942993 0.88370228]	[403.36352539 585.43884277 0.89295489]	[546.92364502 400.65493774 0.89267302]	[565.03497314 490.57208252 0.87032598]	[583.00811768 575.19891357 0.8936044 ]	[498.20849609 585.48858643 0.76519281]	[459.66595459 588.06164551 0.75256979]	[480.26443481 729.17279053 0.85786843]	[4.8802121e+02 8.6000415e+02 7.9159075e-01]	[536.7354126 585.37695312 0.75128031]	[559.69702148 729.18518066 0.81103855]	[541.73999023 788.19104004 0.88612437]	[477.74841309 334.00582886 0.90598524]	[503.28326416 334.05197144 0.93897384]	[457.21896362 334.06637573 0.77390265]	[521.3114624 334.06451416 0.80734116]	[5.41779724e+02 8.47088989e+02 7.35053718e-01]	[5.52105591e+02 8.34301636e+02 6.73372567e-01]	[523.9977417 788.06549072 0.79063255]	[4.98138885e+02 8.95954529e+02 7.89298117e-01]	[4.77732880e+02 8.93396973e+02 8.16786885e-01]	[4.98185425e+02 8.70328430e+02 7.33774185e-01]
[487.91488647 341.78186035 0.87905186]	[482.95550537 400.74560547 0.92487043]	[423.77810669 400.80358887 0.8681159 ]	[413.58456421 500.78756714 0.88049591]	[403.29949951 585.44689941 0.90716678]	[544.50811768 400.66149902 0.89851069]	[565.043396 493.04360962 0.86655456]	[583.00994873 575.16516113 0.89385545]	[498.13668823 585.44873047 0.76350975]	[459.61068726 588.02526855 0.75076425]	[480.24990845 729.14727783 0.86176974]	[4.87967896e+02 8.59973938e+02 7.94517875e-01]	[536.66436768 582.94702148 0.74591744]	[557.24346924 726.60168457 0.80992532]	[539.29400635 777.90826416 0.81572813]	[477.69714355 333.99099731 0.89948732]	[503.23394775 334.01739502 0.93174613]	[457.12606812 334.06533813 0.75732148]	[521.24859619 334.05551147 0.76139283]	[5.31571045e+02 8.34295471e+02 7.66808629e-01]	[5.44486084e+02 8.29219116e+02 7.56554842e-01]	[523.96368408 772.80914307 0.78641254]	[4.95669128e+02 8.98438477e+02 7.71694124e-01]	[4.77709503e+02 8.93441406e+02 8.03446889e-01]	[4.95682037e+02 8.70324890e+02 7.20970035e-01]
[485.45532227 341.78060913 0.88560492]	[482.92767334 400.77920532 0.9258368 ]	[421.36419678 400.87194824 0.86054683]	[413.53121948 500.86035156 0.8746388 ]	[403.2824707 585.49035645 0.90386266]	[544.47235107 400.67163086 0.90328419]	[565.0324707 493.06872559 0.86824417]	[585.3302002 575.2074585 0.89419025]	[495.69726562 585.45977783 0.7543543 ]	[459.5916748 588.06469727 0.74205053]	[480.25213623 729.14123535 0.85788953]	[4.87973511e+02 8.59963257e+02 7.94578910e-01]	[534.15985107 582.94055176 0.73956162]	[557.18310547 726.62701416 0.81521136]	[536.63085938 770.24633789 0.82687122]	[477.65029907 334.01211548 0.89569581]	[500.85375977 334.01733398 0.93187064]	[457.09017944 336.49743652 0.76659751]	[521.20996094 334.04394531 0.77266514]	[523.92163086 829.15008545 0.86476755]	[5.39268005e+02 8.24046143e+02 7.75509000e-01]	[523.82183838 767.61535645 0.87091851]	[4.95686066e+02 8.98424255e+02 7.62771547e-01]	[4.77737579e+02 8.93431152e+02 8.03993464e-01]	[4.95626129e+02 8.70324585e+02 7.21587777e-01]
[485.39767456 341.80886841 0.88767934]	[482.88113403 400.83966064 0.92601877]	[421.30160522 403.3237915 0.8610937 ]	[411.02258301 500.8956604 0.86462039]	[403.25717163 585.49865723 0.90522903]	[544.42211914 400.70309448 0.90790194]	[565.03149414 493.10800171 0.86862361]	[585.32659912 575.19812012 0.89437735]	[495.618927 585.48773193 0.74403328]	[457.1541748 588.09643555 0.72953725]	[480.27456665 729.16864014 0.85024434]	[4.87977448e+02 8.59946655e+02 7.90574372e-01]	[534.09094238 582.94775391 0.73368287]	[554.62078857 726.59765625 0.8181833 ]	[528.96081543 770.16021729 0.82523787]	[475.16952515 334.06344604 0.89327526]	[500.77993774 334.03771973 0.93141735]	[454.58178711 336.53155518 0.77036256]	[521.1784668 333.99932861 0.772439 ]	[523.88189697 829.10662842 0.85234714]	[5.36684326e+02 8.21490295e+02 7.39956856e-01]	[521.30834961 765.081604 0.79404473]	[4.98148438e+02 8.95958801e+02 7.68124998e-01]	[4.80122528e+02 8.93406494e+02 8.12791884e-01]	[4.93127563e+02 8.70298706e+02 7.12446094e-01]
[485.35632324 344.24328613 0.88821417]	[482.84628296 403.26751709 0.9223243 ]	[421.26495361 405.82794189 0.8524276 ]	[410.99581909 500.85745239 0.86254615]	[403.2428894 585.54071045 0.89832908]	[544.37597656 400.73309326 0.90692741]	[565.01556396 493.10662842 0.86924905]	[585.33709717 577.69958496 0.8978644 ]	[493.11505127 585.52087402 0.7414065 ]	[457.11639404 590.58355713 0.72563499]	[480.24243164 729.23138428 0.83447629]	[4.87975861e+02 8.59996521e+02 7.91331172e-01]	[531.58496094 585.37200928 0.7371307 ]	[552.08178711 729.05090332 0.83403599]	[523.93280029 767.55462646 0.86290187]	[475.11758423 336.4593811 0.89699745]	[500.72421265 334.06478882 0.93217993]	[452.027771 336.60070801 0.78117383]	[518.75323486 334.0574646 0.74901241]	[5.23803284e+02 8.24043884e+02 7.71663129e-01]	[5.31596497e+02 8.13843018e+02 7.11840510e-01]	[5.18770081e+02 7.57386719e+02 7.46725678e-01]	[4.98153168e+02 8.95942627e+02 7.68267274e-01]	[4.77735413e+02 8.93414246e+02 8.17393839e-01]	[4.95614532e+02 8.72720032e+02 7.08679914e-01]
[482.94189453 344.31271362 0.88607335]	[482.84100342 403.29736328 0.92231941]	[421.25473022 405.84844971 0.85088831]	[410.95898438 503.32052612 0.86147559]	[400.85342407 587.97735596 0.89722621]	[544.34558105 400.77203369 0.90532207]	[564.97833252 493.0880127 0.8751471 ]	[583.00732422 577.7210083 0.89902908]	[493.09054565 585.5425415 0.73897117]	[457.10073853 590.62036133 0.72162241]	[480.19192505 731.68841553 0.81473827]	[4.87969727e+02 8.62540283e+02 7.96253324e-01]	[531.55535889 585.38201904 0.7353853 ]	[549.58660889 729.10583496 0.83377153]	[523.81365967 767.50177002 0.86049771]	[475.07165527 336.4992981 0.89860827]	[500.68759155 336.46990967 0.93699193]	[449.51086426 336.60482788 0.76493752]	[518.73309326 336.47817993 0.75662446]	[5.21272217e+02 8.18897339e+02 8.02838206e-01]	[5.26438599e+02 8.11303650e+02 7.75671363e-01]	[5.18664124e+02 7.54827209e+02 6.95149064e-01]	[4.95685394e+02 8.95951660e+02 7.68474579e-01]	[4.77709503e+02 8.93419678e+02 8.15877020e-01]	[4.95627777e+02 8.72782532e+02 7.12164283e-01]
[482.92300415 346.85568237 0.88140881]	[482.82867432 403.33462524 0.91871613]	[421.25302124 405.89187622 0.84513474]	[410.93725586 503.39190674 0.85091501]	[400.82623291 587.99865723 0.89981973]	[544.31573486 400.80209351 0.90065408]	[564.95922852 495.59234619 0.87471133]	[582.98144531 580.27868652 0.91442317]	[493.06738281 587.99053955 0.74167049]	[457.11502075 593.1350708 0.72621775]	[480.19430542 731.72381592 0.80186903]	[4.87964111e+02 8.62575012e+02 7.97415733e-01]	[529.03546143 585.42572021 0.743173 ]	[549.55352783 729.10272217 0.84326577]	[521.44006348 765.07366943 0.84886932]	[472.57397461 336.5513916 0.90343738]	[500.67449951 336.52526855 0.94395816]	[449.49346924 336.68041992 0.74658418]	[518.73773193 336.51675415 0.74482864]	[5.18774841e+02 8.18956055e+02 7.98827410e-01]	[5.23902161e+02 8.13745117e+02 8.11322272e-01]	[5.16148743e+02 7.54792297e+02 6.71003222e-01]	[4.95661926e+02 8.95937927e+02 7.63969958e-01]	[4.77701202e+02 8.93413818e+02 8.12146723e-01]	[4.95635681e+02 8.72810364e+02 7.20435202e-01]
[482.89749146 351.94161987 0.89794409]	[482.80477905 405.82846069 0.90844715]	[421.21829224 410.94665527 0.83931684]	[408.4180603 503.45605469 0.84185278]	[400.82846069 588.06036377 0.88926381]	[544.30883789 400.84368896 0.89666814]	[564.89819336 495.68896484 0.88219839]	[582.92553711 582.74963379 0.92747176]	[493.04919434 588.04156494 0.73574471]	[457.11169434 595.67297363 0.72180641]	[480.1930542 734.26379395 0.79716718]	[4.87948059e+02 8.62571289e+02 8.04147720e-01]	[529.00738525 585.46051025 0.74109602]	[549.52001953 729.14379883 0.84765065]	[521.29492188 765.02856445 0.82842964]	[472.52719116 336.64666748 0.90589917]	[500.65802002 336.61523438 0.95132148]	[449.46377563 339.1038208 0.72540057]	[518.72821045 336.58383179 0.72804725]	[5.18770020e+02 8.16323303e+02 7.24452734e-01]	[5.23819702e+02 8.11220520e+02 7.73547709e-01]	[5.13590454e+02 7.52301697e+02 6.28505290e-01]	[4.95625763e+02 8.95936890e+02 7.66067505e-01]	[4.77675629e+02 8.93410645e+02 8.12990963e-01]	[4.95650757e+02 8.72781738e+02 7.30037630e-01]
[482.8550415 351.99627686 0.90790963]	[482.78518677 405.88244629 0.90396047]	[421.2041626 411.00314331 0.84225541]	[405.91342163 505.91656494 0.83603668]	[400.8258667 588.11151123 0.88741243]	[544.28845215 403.26800537 0.88934815]	[564.87524414 498.18704224 0.8933605 ]	[582.90881348 582.78204346 0.92624164]	[493.04602051 588.09490967 0.72841763]	[457.09048462 595.73242188 0.71882033]	[480.19049072 734.23974609 0.79506701]	[4.87942444e+02 8.65060364e+02 8.11012506e-01]	[529.02661133 585.51885986 0.73470271]	[547.05102539 729.17828369 0.84684855]	[518.77001953 765.03216553 0.77562642]	[470.02987671 336.67266846 0.90096366]	[498.26565552 336.65618896 0.94528782]	[446.9642334 339.1027832 0.73281878]	[518.68572998 336.64138794 0.70887399]	[5.16162476e+02 8.13835083e+02 6.46255493e-01]	[5.21268555e+02 8.11189026e+02 7.33248413e-01]	[5.13583984e+02 7.52258911e+02 5.61492860e-01]	[4.95617767e+02 8.95968567e+02 7.66515374e-01]	[4.77671204e+02 8.93432129e+02 8.12092960e-01]	[4.95633606e+02 8.72796143e+02 7.36157417e-01]
[482.85516357 354.46237183 0.91555828]	[482.74996948 408.4493103 0.89624482]	[421.16455078 413.56689453 0.85138607]	[405.91558838 505.91625977 0.8331517 ]	[400.81417847 590.60028076 0.88551396]	[541.9407959 403.33502197 0.88259864]	[564.86315918 500.65078735 0.89719415]	[582.86090088 582.81121826 0.92944586]	[490.54321289 590.5947876 0.73048556]	[454.64416504 598.27142334 0.72404963]	[480.1914978 734.30401611 0.78860372]	[4.87937805e+02 8.65063965e+02 8.09743166e-01]	[528.97302246 587.99017334 0.73602498]	[546.99707031 729.21734619 0.84820247]	[518.68035889 767.49487305 0.77827382]	[470.01278687 339.06027222 0.89891982]	[498.25604248 336.68179321 0.94100392]	[446.91174316 339.17376709 0.74320567]	[518.66162109 336.66131592 0.69631171]	[5.16139282e+02 8.16342957e+02 6.59130812e-01]	[5.21246582e+02 8.11244446e+02 7.48469710e-01]	[5.08531311e+02 7.54820007e+02 5.46931744e-01]	[4.95637390e+02 8.95951904e+02 7.64827311e-01]	[4.77676270e+02 8.93414856e+02 8.11124861e-01]	[4.95609009e+02 8.72790588e+02 7.28558958e-01]
[482.85531616 354.4619751 0.91543603]	[482.74893188 408.44888306 0.89604944]	[421.16384888 413.56362915 0.85096532]	[405.9175415 505.89208984 0.83579248]	[400.81045532 590.59429932 0.88568723]	[541.94152832 403.33746338 0.88233078]	[564.86578369 500.66690063 0.8979432 ]	[582.85900879 582.81225586 0.92976892]	[490.54458618 590.60021973 0.7299087 ]	[454.64285278 598.27783203 0.72437185]	[480.19247437 736.79876709 0.78408867]	[4.87949677e+02 8.65050354e+02 8.06463599e-01]	[528.97546387 587.9942627 0.73583114]	[547.00238037 729.20452881 0.84975201]	[518.72924805 765.08612061 0.78623736]	[470.01312256 339.0597229 0.89873135]	[498.25619507 336.68157959 0.94083101]	[446.91192627 339.17462158 0.74164742]	[518.66369629 336.65823364 0.69502378]	[5.16125000e+02 8.16340210e+02 6.57736361e-01]	[5.21239441e+02 8.11243103e+02 7.47921944e-01]	[5.08532684e+02 7.54802979e+02 5.61256111e-01]	[4.95631134e+02 8.95951782e+02 7.65423596e-01]	[4.77675293e+02 8.93409607e+02 8.13700914e-01]	[4.95623230e+02 8.72778076e+02 7.23761678e-01]
[truncated: 278 more rows]
