# Supplementary material for: Evaluation of functional tests performance using a camera-based and machine learning approach
Source: PLoS One. 2023 Nov 3;18(11):e0288279. doi: 10.1371/journal.pone.0288279 (PMC10624324; doi:10.1371/journal.pone.0288279)
Supplement: S1 Data — This dataset includes all the extracted keypoints of movements and the associated features and statistics, which were used for the analyses presented in the main manuscript. (ZIP) [file pone.0288279.s001.zip › PLOS_data_28032023/original_movement_data/CSV/000030_SDT_P_crop.csv]

[459.60848999 257.12521362 0.94458681]	[459.72134399 326.30828857 0.90487212]	[400.7093811 328.86761475 0.84687567]	[382.76831055 416.146698 0.88780254]	[375.06359863 498.12161255 0.87669724]	[513.65985107 323.73251343 0.83173752]	[536.65087891 410.94497681 0.83481193]	[559.71783447 485.36831665 0.87489718]	[464.8527832 500.84954834 0.78715479]	[428.95330811 503.32467651 0.748447 ]	[439.1451416 636.78491211 0.83013499]	[441.65966797 767.55523682 0.85738891]	[503.33508301 500.81445312 0.81112576]	[508.52563477 631.5916748 0.79579926]	[521.36425781 765.02630615 0.81439197]	[441.89349365 249.31324768 0.89236915]	[467.42633057 249.35772705 0.85694426]	[423.90280151 254.38389587 0.83015049]	[482.94787598 254.40646362 0.86324131]	[5.21266602e+02 8.00937378e+02 7.05872238e-01]	[5.41833374e+02 7.90793152e+02 7.38207459e-01]	[5.18763123e+02 7.72734070e+02 6.68542862e-01]	[4.39127625e+02 7.95889160e+02 7.57844627e-01]	[418.75759888 790.83117676 0.82226437]	[4.46921997e+02 7.77853027e+02 7.22531199e-01]
[459.60818481 257.12533569 0.94469517]	[459.72119141 326.30792236 0.9051168 ]	[400.70996094 328.86645508 0.84684068]	[382.76828003 416.14224243 0.88732374]	[375.06381226 498.11904907 0.87607074]	[513.65893555 323.73236084 0.83182836]	[536.64959717 410.94317627 0.834544 ]	[559.71905518 485.36883545 0.87499857]	[464.85275269 500.85070801 0.78725129]	[428.95397949 503.32608032 0.7484566 ]	[439.14712524 636.7833252 0.83039069]	[441.6600647 767.54309082 0.85628891]	[503.33480835 500.81521606 0.81137645]	[508.5194397 629.1550293 0.79773867]	[521.36694336 765.01745605 0.81410742]	[441.89306641 249.31288147 0.89241606]	[467.42611694 249.35856628 0.85717148]	[423.90228271 254.38230896 0.82945329]	[482.94830322 254.40463257 0.86299103]	[5.21270203e+02 8.00935730e+02 7.07892537e-01]	[5.41837158e+02 7.90791260e+02 7.39408672e-01]	[5.18767700e+02 7.72725525e+02 6.69463575e-01]	[4.39138489e+02 7.95884827e+02 7.59267211e-01]	[418.76516724 790.83056641 0.82218331]	[4.46920074e+02 7.77835571e+02 7.21236646e-01]
[459.62591553 257.12625122 0.94764429]	[459.73278809 326.28753662 0.90729564]	[400.72103882 328.85958862 0.84705681]	[382.78723145 416.13354492 0.88615251]	[375.0456543 498.13821411 0.87481391]	[516.1428833 323.72647095 0.83577096]	[534.13244629 410.96856689 0.82946301]	[554.63244629 485.40176392 0.84901685]	[464.85281372 500.87164307 0.78986979]	[428.95678711 503.35101318 0.74899119]	[439.15829468 636.78808594 0.83228308]	[441.66485596 767.54266357 0.85636419]	[503.32852173 500.82589722 0.81338149]	[508.54571533 629.1229248 0.79867589]	[521.36669922 765.07757568 0.81733006]	[441.90252686 249.31048584 0.89037561]	[467.45025635 249.35046387 0.8532843 ]	[423.90731812 254.3931427 0.83169723]	[482.96228027 254.38696289 0.84631395]	[5.21329468e+02 8.00955750e+02 7.06572294e-01]	[5.41875793e+02 7.90794373e+02 7.40874410e-01]	[5.18753296e+02 7.72793762e+02 6.58914268e-01]	[4.39122223e+02 7.95899780e+02 7.56776214e-01]	[418.75692749 790.83612061 0.82214516]	[4.46923798e+02 7.77844238e+02 7.20764577e-01]
[459.6335144 257.13241577 0.94889569]	[459.74053955 326.28799438 0.90838838]	[400.72302246 328.86355591 0.84837919]	[382.79168701 416.12911987 0.88750178]	[375.03878784 495.69259644 0.86889213]	[516.16314697 323.72653198 0.83881199]	[531.5637207 411.02072144 0.83526349]	[549.55749512 485.40927124 0.85352999]	[464.8762207 503.27716064 0.78654599]	[428.98544312 503.36080933 0.74572897]	[439.16339111 636.7989502 0.83098173]	[441.6685791 765.0847168 0.85118902]	[503.34320068 500.82785034 0.81409782]	[511.03662109 629.14160156 0.79313517]	[521.37371826 767.5067749 0.8195768 ]	[441.90957642 249.3175354 0.89023983]	[467.45306396 249.35240173 0.85356462]	[423.92590332 254.39308167 0.82619005]	[482.96798706 254.3775177 0.84374326]	[5.21384277e+02 8.00976990e+02 7.07549632e-01]	[5.41916199e+02 7.90793091e+02 7.42539644e-01]	[5.18742920e+02 7.72816895e+02 6.56710088e-01]	[4.39195160e+02 7.95895142e+02 7.63264239e-01]	[421.1789856 793.21374512 0.81896949]	[4.46893494e+02 7.75288696e+02 7.19664097e-01]
[459.63015747 257.13708496 0.94661945]	[459.73266602 326.30300903 0.90683895]	[400.71444702 328.88253784 0.84863973]	[382.81039429 416.15753174 0.88853121]	[375.01296997 495.70101929 0.8636899 ]	[516.16662598 323.72897339 0.83886135]	[529.00512695 411.01495361 0.84282988]	[547.06066895 485.40106201 0.86354738]	[464.84695435 500.85586548 0.79274374]	[428.94039917 503.33291626 0.75225967]	[439.14187622 636.79107666 0.83054805]	[441.66506958 767.574646 0.85650003]	[503.33493042 500.8013916 0.81697547]	[508.4989624 629.01831055 0.81473839]	[521.37011719 767.50048828 0.81413114]	[441.90710449 249.31497192 0.88920546]	[467.45410156 249.35952759 0.85363734]	[423.90725708 254.39450073 0.8316747 ]	[482.96548462 254.39611816 0.84739947]	[5.21367065e+02 8.03471680e+02 7.04399526e-01]	[5.41907471e+02 7.90812866e+02 7.35608399e-01]	[5.18764038e+02 7.72814453e+02 6.48218572e-01]	[4.36681335e+02 7.98388184e+02 7.52472997e-01]	[418.74551392 793.22955322 0.81877196]	[4.46934784e+02 7.77878906e+02 7.15723097e-01]
[459.61883545 257.14367676 0.9421894 ]	[459.73565674 326.2947998 0.90779066]	[400.71166992 328.87167358 0.84837699]	[382.80859375 416.1633606 0.88708836]	[374.97909546 498.15744019 0.86395538]	[516.18884277 323.73016357 0.84090668]	[526.51055908 410.9949646 0.8571586 ]	[546.94708252 485.3762207 0.88742614]	[464.84063721 500.84686279 0.79237556]	[428.92837524 503.32421875 0.75050747]	[439.1394043 636.76330566 0.83040994]	[441.66647339 767.56378174 0.85530353]	[503.32373047 500.79077148 0.81670266]	[508.51956177 629.06359863 0.80906516]	[521.36761475 765.0670166 0.81201446]	[441.90048218 249.318573 0.88950038]	[467.44369507 249.36752319 0.85516775]	[423.90109253 254.38470459 0.83350754]	[482.9598999 254.400177 0.84975791]	[5.21378540e+02 8.00979736e+02 7.06549883e-01]	[5.41911499e+02 7.90791565e+02 7.42426693e-01]	[5.18738342e+02 7.72802246e+02 6.48615241e-01]	[4.36682556e+02 7.98405518e+02 7.51742899e-01]	[418.74060059 793.24212646 0.81883579]	[4.46937012e+02 7.77856689e+02 7.17480183e-01]
[457.22341919 257.15762329 0.93198478]	[459.71929932 326.29916382 0.90643388]	[400.69488525 328.86758423 0.8479327 ]	[382.80050659 418.55438232 0.89310443]	[374.96969604 498.15872192 0.86393994]	[516.16668701 323.73803711 0.83656609]	[526.45953369 411.0012207 0.86666572]	[544.54974365 485.43682861 0.88660955]	[462.45837402 500.81192017 0.79560184]	[428.91824341 503.27651978 0.74864203]	[439.1446228 639.26824951 0.83436418]	[441.66345215 767.5803833 0.85675061]	[503.29263306 500.77816772 0.8162992 ]	[508.44482422 626.60516357 0.82892674]	[521.36572266 765.04888916 0.81058764]	[441.87167358 249.34405518 0.89468306]	[467.40359497 249.38104248 0.860726 ]	[423.89315796 254.37698364 0.82613832]	[482.94552612 254.41183472 0.87033021]	[5.21364441e+02 8.01001709e+02 7.08061516e-01]	[5.41903870e+02 7.90805237e+02 7.40322351e-01]	[5.18740845e+02 7.72786011e+02 6.49080634e-01]	[4.36680328e+02 7.98421509e+02 7.50578463e-01]	[418.73867798 793.25250244 0.81570297]	[4.46935577e+02 7.77870911e+02 7.16322064e-01]
[457.18215942 257.17001343 0.92326552]	[459.67666626 326.31915283 0.89903009]	[400.65960693 328.87640381 0.84864271]	[382.78018188 418.54354858 0.89139122]	[372.54666138 498.17755127 0.86575377]	[516.12219238 323.7550354 0.8280403 ]	[526.41992188 410.99584961 0.87032038]	[544.52209473 485.42062378 0.89062107]	[462.43005371 500.802948 0.7976712 ]	[426.41921997 503.26489258 0.75076264]	[439.11868286 639.27783203 0.83035159]	[441.65170288 767.55712891 0.85492444]	[503.26828003 500.77328491 0.81305492]	[505.98999023 629.03729248 0.82989627]	[521.34729004 765.02935791 0.81197262]	[441.84921265 249.35350037 0.89680523]	[464.96936035 249.39801025 0.86569166]	[423.87802124 254.36257935 0.81138784]	[482.93630981 254.39854431 0.86933577]	[5.21321106e+02 8.03462769e+02 7.11033940e-01]	[5.41876099e+02 7.90813477e+02 7.42292583e-01]	[5.18718750e+02 7.72765137e+02 6.52485490e-01]	[4.36681213e+02 7.98426758e+02 7.50280440e-01]	[418.73251343 793.25665283 0.81423217]	[4.46925629e+02 7.77843933e+02 7.15910852e-01]
[457.15759277 257.16275024 0.9220528 ]	[459.63024902 326.34179688 0.88809037]	[400.62997437 328.89923096 0.84875906]	[382.77386475 418.5692749 0.89986968]	[372.45291138 498.1619873 0.85555154]	[513.62628174 323.75912476 0.82313603]	[526.39782715 410.98962402 0.87330174]	[544.51031494 485.41470337 0.89272028]	[462.36383057 500.80389404 0.80638939]	[423.90350342 500.86795044 0.75586522]	[439.09686279 636.7835083 0.8228848 ]	[439.32974243 767.54504395 0.85623527]	[500.89248657 500.77630615 0.81199092]	[505.96264648 626.62426758 0.8370595 ]	[521.34234619 765.02166748 0.80605799]	[441.82110596 249.35108948 0.8981173 ]	[464.94595337 249.39955139 0.86866605]	[423.83837891 254.38105774 0.8178736 ]	[482.90341187 254.41932678 0.87017035]	[5.21327026e+02 8.00984741e+02 7.10265756e-01]	[5.41870361e+02 7.90814270e+02 7.44168520e-01]	[5.18715820e+02 7.72757507e+02 6.44067824e-01]	[4.39169250e+02 7.98395142e+02 7.52796829e-01]	[418.77368164 793.26733398 0.81076646]	[4.46877960e+02 7.75372620e+02 7.13844121e-01]
[457.15261841 257.15539551 0.92388105]	[459.5796814 328.85455322 0.87361741]	[398.2492981 331.39196777 0.84908122]	[382.72567749 418.57476807 0.90432143]	[367.42486572 498.16574097 0.85191697]	[513.56646729 323.7779541 0.81647813]	[526.39227295 410.99472046 0.87326556]	[544.50646973 485.39840698 0.89805919]	[462.30770874 500.79458618 0.81312001]	[423.83770752 500.84829712 0.7636199 ]	[439.08227539 636.7175293 0.81855333]	[439.33224487 767.56964111 0.85544527]	[500.84338379 500.777771 0.81000358]	[505.9196167 626.58557129 0.8462013 ]	[521.33209229 765.00866699 0.8020817 ]	[441.79553223 249.35394287 0.90212756]	[464.93875122 249.39012146 0.86917996]	[423.77932739 254.42251587 0.83885986]	[482.87631226 254.43768311 0.86672449]	[5.21338257e+02 8.00948120e+02 7.11992383e-01]	[5.41879028e+02 7.90797607e+02 7.54752398e-01]	[5.18702515e+02 7.72755737e+02 6.33318663e-01]	[4.39150116e+02 7.98409546e+02 7.50927448e-01]	[418.76309204 793.27484131 0.81140256]	[4.46892822e+02 7.77875793e+02 7.17334211e-01]
[457.13049316 257.16040039 0.91995203]	[457.19458008 328.88262939 0.8693499 ]	[398.21728516 331.42153931 0.85208237]	[380.29162598 418.57897949 0.91065896]	[367.3380127 498.13562012 0.84607315]	[511.06326294 323.7869873 0.81414104]	[524.02923584 411.01705933 0.87339842]	[544.50952148 485.38452148 0.9004786 ]	[462.22793579 500.79644775 0.8186264 ]	[421.38659668 500.83911133 0.77083611]	[439.05749512 636.71582031 0.81578177]	[439.32296753 767.55267334 0.8567431 ]	[500.76898193 500.78616333 0.80445755]	[505.93789673 629.03778076 0.84178644]	[521.32373047 764.99273682 0.80093575]	[441.7729187 249.36459351 0.90479308]	[464.91818237 249.40406799 0.8729167 ]	[421.39437866 254.42424011 0.85436726]	[482.86312866 254.46450806 0.87989032]	[5.21341675e+02 8.00953674e+02 7.10459232e-01]	[5.41878723e+02 7.90793457e+02 7.54443407e-01]	[5.18674500e+02 7.72746765e+02 6.28989339e-01]	[4.39181000e+02 7.98380249e+02 7.54206359e-01]	[421.15975952 793.26690674 0.81248641]	[4.46872040e+02 7.77846924e+02 7.19290376e-01]
[457.06195068 257.19662476 0.90098917]	[457.09564209 328.83804321 0.85015875]	[398.15933228 331.38916016 0.84497225]	[380.23519897 418.55020142 0.91132891]	[364.78381348 495.67453003 0.84713608]	[508.48797607 323.7411499 0.82722312]	[523.99884033 411.01712036 0.87696993]	[544.52111816 485.36160278 0.90362173]	[459.83938599 500.79321289 0.81895554]	[421.31991577 500.81802368 0.77810776]	[436.66146851 636.75811768 0.8112483 ]	[439.31304932 767.53857422 0.85765636]	[500.69400024 500.80395508 0.79023933]	[505.90246582 629.05023193 0.84278697]	[521.31506348 762.44512939 0.80070812]	[441.70602417 251.82200623 0.90871286]	[464.86108398 251.85826111 0.88844752]	[421.33303833 254.44618225 0.85921168]	[482.80667114 254.49417114 0.87829673]	[5.21327393e+02 8.00944336e+02 7.20121920e-01]	[5.41876953e+02 7.90779968e+02 7.58467019e-01]	[5.18663025e+02 7.70265869e+02 6.44448638e-01]	[4.39207306e+02 7.95901306e+02 7.56823659e-01]	[421.17565918 793.25250244 0.81283438]	[4.44423126e+02 7.75356262e+02 7.25449443e-01]
[454.61941528 259.57675171 0.89386272]	[457.06716919 328.84518433 0.84387565]	[398.14105225 331.39953613 0.84452283]	[380.18991089 418.55990601 0.91590285]	[362.31576538 498.11566162 0.85290444]	[508.46029663 323.74441528 0.82862163]	[523.97064209 410.97158813 0.88216716]	[544.52587891 482.95394897 0.90882081]	[459.81921387 500.78387451 0.82100588]	[421.3019104 500.81051636 0.78158891]	[436.6395874 636.79278564 0.81166226]	[439.31594849 767.52148438 0.85442924]	[500.66818237 500.79464722 0.78188449]	[505.87454224 626.63012695 0.85175568]	[521.30004883 759.92327881 0.8009606 ]	[441.68417358 251.83883667 0.91271609]	[464.8293457 251.86845398 0.89174253]	[421.3263855 254.43917847 0.85847104]	[482.77523804 254.46794128 0.87314004]	[5.21262390e+02 8.00931519e+02 7.15063989e-01]	[5.41818176e+02 7.90779053e+02 7.52300799e-01]	[5.18671997e+02 7.70206970e+02 6.56712592e-01]	[4.39215454e+02 7.98352783e+02 7.62805820e-01]	[421.19668579 793.25592041 0.81224054]	[4.44428131e+02 7.75323425e+02 7.25739121e-01]
[454.61932373 259.5776062 0.89381534]	[457.05825806 328.84417725 0.84175229]	[398.13983154 331.39956665 0.8445043 ]	[380.1920166 418.56063843 0.91623259]	[362.31561279 498.1151123 0.85294372]	[508.44692993 323.74163818 0.82969135]	[523.96856689 410.96279907 0.88173866]	[544.52435303 482.95147705 0.90929097]	[459.815979 500.78549194 0.82047451]	[421.29827881 500.81237793 0.78128982]	[436.63717651 636.79785156 0.81113613]	[439.31448364 767.52832031 0.85596246]	[500.66433716 500.79360962 0.78039902]	[505.87890625 629.01831055 0.85021669]	[521.30065918 759.90466309 0.80095446]	[441.68457031 251.84014893 0.91290253]	[464.82843018 251.86950684 0.89208555]	[421.32623291 254.43887329 0.85977018]	[482.77377319 254.46852112 0.87337339]	[5.21253052e+02 8.00920410e+02 7.10727870e-01]	[5.41809998e+02 7.90776855e+02 7.50822723e-01]	[5.18679871e+02 7.70191895e+02 6.58805847e-01]	[4.39205627e+02 7.98361633e+02 7.61565328e-01]	[421.18826294 793.26092529 0.81201977]	[4.44429535e+02 7.75331482e+02 7.27694035e-01]
[454.59356689 259.59176636 0.889238 ]	[457.06045532 328.85800171 0.84368402]	[398.1413269 331.40048218 0.84478045]	[380.15063477 418.58169556 0.92025697]	[362.27481079 498.14578247 0.86423767]	[506.00463867 323.75997925 0.83163583]	[523.96069336 410.96844482 0.88201129]	[544.50244141 482.94412231 0.91394061]	[459.79330444 500.77783203 0.82192397]	[421.28359985 500.80899048 0.78621066]	[436.60864258 636.79406738 0.8041907 ]	[439.30932617 765.0802002 0.85298288]	[498.26068115 500.78421021 0.77570248]	[505.87475586 629.04101562 0.84791303]	[521.30102539 759.88305664 0.80126911]	[441.67190552 251.84658813 0.91292554]	[462.44540405 251.88128662 0.89669454]	[421.30740356 254.41743469 0.86466521]	[482.74771118 254.47550964 0.87878561]	[5.21235901e+02 7.98430237e+02 7.09060729e-01]	[5.41800293e+02 7.90766113e+02 7.50819564e-01]	[5.18675110e+02 7.70172546e+02 6.57635510e-01]	[4.39247803e+02 7.95889526e+02 7.71837950e-01]	[421.21630859 793.24688721 0.81837916]	[4.44401398e+02 7.72831604e+02 7.36035168e-01]
[454.56213379 259.59707642 0.88572437]	[454.60437012 328.85760498 0.83776277]	[398.11560059 328.92892456 0.84311485]	[380.13391113 418.58432007 0.9227792 ]	[362.2550354 495.69812012 0.86183405]	[505.94906616 323.78540039 0.83621579]	[523.92504883 410.97064209 0.8847028 ]	[544.47363281 482.94122314 0.9193151 ]	[459.73428345 500.72766113 0.8115899 ]	[421.23382568 500.75985718 0.78708547]	[436.61047363 636.77484131 0.80751407]	[439.30197144 765.03729248 0.85220349]	[498.17788696 500.73886108 0.75634563]	[503.49105835 629.02819824 0.85019356]	[521.30273438 757.35498047 0.80351484]	[439.31793213 251.86601257 0.91636229]	[462.41513062 251.87745667 0.90068847]	[421.28060913 254.4553833 0.88336766]	[482.71411133 254.48834229 0.87792045]	[5.18782166e+02 7.98414612e+02 7.02443004e-01]	[5.41792969e+02 7.90765686e+02 7.42289782e-01]	[5.18683167e+02 7.70124634e+02 6.56918645e-01]	[4.39283752e+02 7.95861877e+02 7.74817467e-01]	[421.24557495 793.22680664 0.81876546]	[4.44379517e+02 7.72781311e+02 7.38725305e-01]
[452.05325317 259.61386108 0.87946087]	[452.03259277 328.90039062 0.82769144]	[398.07000732 331.41241455 0.83779812]	[380.10498047 418.62472534 0.9288615 ]	[362.23034668 498.15429688 0.86944205]	[503.48361206 323.81323242 0.84001762]	[523.85919189 408.44754028 0.8890875 ]	[544.42932129 482.96832275 0.92074549]	[459.72561646 500.74053955 0.80732739]	[421.24334717 500.78256226 0.78536421]	[436.57406616 639.30010986 0.80864263]	[439.31069946 765.08203125 0.85372484]	[498.14511108 500.73858643 0.74958265]	[503.48577881 626.63360596 0.85299921]	[521.30072021 759.9331665 0.80101436]	[439.29159546 251.88519287 0.91851044]	[462.36209106 251.90811157 0.91260719]	[421.26123047 254.45973206 0.87258959]	[480.34008789 254.50334167 0.87064719]	[5.18766724e+02 7.98418884e+02 7.05389857e-01]	[5.41768555e+02 7.90781067e+02 7.48549998e-01]	[5.18701782e+02 7.70212524e+02 6.62731647e-01]	[4.39206177e+02 7.98362000e+02 7.69508064e-01]	[421.19351196 793.24560547 0.81899458]	[4.44415192e+02 7.72835999e+02 7.33190835e-01]
[452.0065918 259.62872314 0.87678862]	[449.5032959 328.89859009 0.82629359]	[395.64880371 331.42401123 0.82835352]	[377.73660278 418.6390686 0.93107998]	[359.83056641 498.16894531 0.8748948 ]	[503.44030762 323.83096313 0.84401023]	[523.83312988 410.95800781 0.89042985]	[544.38348389 485.35275269 0.92186135]	[459.71902466 500.73880005 0.80865872]	[421.23284912 500.78649902 0.78797877]	[436.57891846 636.79199219 0.80452657]	[439.30908203 765.06304932 0.85334945]	[498.14154053 500.74145508 0.75039923]	[503.48138428 629.01837158 0.85204804]	[521.30114746 759.88775635 0.80030608]	[439.25939941 251.8928833 0.91948235]	[462.32855225 251.91960144 0.91866738]	[421.20742798 254.4493103 0.86990356]	[480.30859375 254.50984192 0.86562359]	[5.18757202e+02 7.98407715e+02 7.09150553e-01]	[5.41767578e+02 7.90772461e+02 7.48448849e-01]	[5.18692383e+02 7.70183838e+02 6.64691627e-01]	[4.39207336e+02 7.98377075e+02 7.72978902e-01]	[421.19210815 793.24658203 0.82182908]	[4.44409729e+02 7.72797424e+02 7.39355743e-01]
[449.50228882 259.62924194 0.87686247]	[449.44708252 328.88513184 0.82764274]	[395.6053772 331.40893555 0.81945294]	[377.70700073 418.68325806 0.93722069]	[359.82189941 498.2119751 0.88200283]	[503.40576172 323.8237915 0.85015196]	[523.78509521 410.93731689 0.88889498]	[544.32287598 485.35705566 0.91922903]	[459.66879272 500.73568726 0.80445802]	[421.20263672 500.79684448 0.79357171]	[434.12289429 639.28192139 0.79984438]	[439.30715942 765.05426025 0.85404825]	[495.63580322 500.72290039 0.73915201]	[503.48382568 629.03613281 0.84683943]	[521.30499268 759.91748047 0.80098605]	[439.23181152 251.88720703 0.918769 ]	[462.29418945 251.9256897 0.92243373]	[421.16314697 254.43214417 0.87158006]	[480.27157593 254.50392151 0.85784429]	[5.18777100e+02 7.98397888e+02 7.09177017e-01]	[5.41774902e+02 7.90766602e+02 7.49287784e-01]	[5.18681152e+02 7.70211609e+02 6.63204670e-01]	[4.39208160e+02 7.98376099e+02 7.73938835e-01]	[421.18807983 793.24890137 0.82473171]	[4.44403564e+02 7.72787537e+02 7.45526135e-01]
[449.50094604 259.62921143 0.87706625]	[449.4513855 328.88754272 0.82767522]	[395.60806274 331.40786743 0.8198632 ]	[377.70849609 418.67715454 0.9370985 ]	[359.82095337 498.21166992 0.88293511]	[503.40951538 323.83044434 0.84878588]	[523.78839111 410.94775391 0.88954955]	[544.32415771 485.3526001 0.92063582]	[459.66949463 500.73348999 0.80517572]	[421.20236206 500.79598999 0.79404151]	[436.54656982 639.27966309 0.80122405]	[439.30731201 765.06420898 0.85449255]	[495.63626099 500.71984863 0.73943663]	[503.4894104 629.03308105 0.84615707]	[521.30450439 759.92614746 0.80083609]	[439.23196411 251.88743591 0.91887349]	[462.29327393 251.92576599 0.92275667]	[421.16604614 254.4319458 0.87059605]	[480.27163696 254.50364685 0.85916054]	[5.18784668e+02 7.98401062e+02 7.09656239e-01]	[5.41782898e+02 7.90766235e+02 7.50497043e-01]	[5.18672546e+02 7.70224487e+02 6.64595604e-01]	[4.39203827e+02 7.98371582e+02 7.74703443e-01]	[421.18743896 793.24621582 0.82571352]	[4.44401123e+02 7.72800598e+02 7.44245589e-01]
[449.45581055 259.66229248 0.8731209 ]	[446.89761353 328.87008667 0.8394413 ]	[395.52587891 328.92807007 0.80932915]	[377.67071533 418.67993164 0.93693656]	[359.80123901 500.66366577 0.89448792]	[503.35812378 323.81576538 0.86000246]	[521.43060303 410.95974731 0.89276993]	[541.9241333 485.47512817 0.90443832]	[459.61151123 500.70700073 0.79263735]	[421.17526245 500.7880249 0.7950139 ]	[434.11911011 639.2800293 0.80110502]	[439.3170166 765.07373047 0.85374635]	[493.06317139 500.6769104 0.72644466]	[503.46060181 629.05926514 0.85146159]	[521.30566406 762.46582031 0.80775893]	[439.19851685 251.90536499 0.91637677]	[462.27218628 251.95625305 0.92952007]	[418.7727356 254.42591858 0.87431574]	[480.25320435 254.51263428 0.86137486]	[5.21245789e+02 8.00921082e+02 7.16529965e-01]	[5.41804993e+02 7.90784546e+02 7.58079767e-01]	[5.18693237e+02 7.70279358e+02 6.65268004e-01]	[4.39189301e+02 7.98408264e+02 7.73219109e-01]	[421.17398071 793.25775146 0.8213532 ]	[4.44413971e+02 7.72799072e+02 7.41284549e-01]
[446.95553589 259.66827393 0.87586296]	[444.38412476 328.92526245 0.85717422]	[393.00637817 331.41064453 0.80386984]	[377.64303589 418.66482544 0.933245 ]	[359.76858521 500.70315552 0.909998 ]	[503.28656006 326.30804443 0.86147457]	[521.37762451 411.00650024 0.89163435]	[541.84222412 485.4642334 0.90145808]	[457.20513916 500.79595947 0.79546028]	[421.13742065 503.2890625 0.79799539]	[434.09378052 636.78308105 0.79998672]	[439.31646729 765.03234863 0.84865206]	[490.50985718 500.74176025 0.73859996]	[503.41879272 629.09204102 0.85060829]	[521.2878418 762.44311523 0.8060382 ]	[439.14611816 251.917099 0.91321617]	[462.22595215 251.9533844 0.9347828 ]	[418.70523071 254.47920227 0.87760758]	[480.1937561 254.53747559 0.83156794]	[5.21262024e+02 7.98432190e+02 7.15437710e-01]	[5.41828430e+02 7.90759766e+02 7.64398456e-01]	[5.18675415e+02 7.70279297e+02 6.62775040e-01]	[4.39179230e+02 7.98394836e+02 7.68558502e-01]	[421.16299438 793.24481201 0.8174758 ]	[4.44410919e+02 7.72765015e+02 7.45108724e-01]
[444.39395142 259.62075806 0.89851117]	[441.9006958 331.3918457 0.87915879]	[387.90701294 331.43554688 0.80272627]	[377.60775757 418.68936157 0.94327295]	[359.66305542 500.65994263 0.9175486 ]	[500.86123657 326.29519653 0.8624776 ]	[521.2767334 411.01672363 0.88827175]	[541.76477051 485.47808838 0.89584762]	[457.13421631 500.79528809 0.77766389]	[418.76806641 503.29989624 0.78978831]	[431.55511475 639.32727051 0.79501194]	[441.65377808 765.01690674 0.8453657 ]	[487.96609497 500.71725464 0.73707575]	[503.38446045 631.63043213 0.85057259]	[521.29412842 764.96820068 0.82048595]	[436.68148804 251.87275696 0.89286655]	[459.78222656 251.91174316 0.93107796]	[418.60333252 254.46702576 0.86180258]	[480.12542725 254.51443481 0.84196842]	[5.21319153e+02 8.00914124e+02 7.10147917e-01]	[5.41857971e+02 7.90739136e+02 7.60911822e-01]	[5.18682312e+02 7.72725769e+02 6.82849884e-01]	[4.39189728e+02 7.98410461e+02 7.64310241e-01]	[421.1661377 793.25036621 0.81334096]	[4.46887878e+02 7.72742126e+02 7.32135653e-01]
[441.92089844 259.61074829 0.91153789]	[441.83679199 328.86138916 0.88761747]	[385.33688354 328.91088867 0.80561692]	[377.53045654 418.70565796 0.93335128]	[357.20687866 498.17819214 0.90467089]	[500.79992676 323.81399536 0.86524296]	[521.20098877 413.49441528 0.87429374]	[539.28057861 485.41848755 0.88718539]	[452.08609009 500.76690674 0.74350142]	[418.63442993 503.29846191 0.7737962 ]	[431.49078369 636.79223633 0.79123116]	[441.67053223 765.01501465 0.84227002]	[485.40734863 498.25692749 0.74965096]	[503.30142212 631.63220215 0.85692674]	[521.28637695 765.05322266 0.82520401]	[436.57608032 251.87826538 0.88611138]	[459.66842651 251.90538025 0.92693222]	[416.09686279 254.45697021 0.84008586]	[477.65084839 254.49313354 0.82618016]	[5.23856445e+02 7.98433411e+02 7.09179640e-01]	[5.44340515e+02 7.90698669e+02 7.73304999e-01]	[5.16202332e+02 7.75267151e+02 6.63299918e-01]	[4.39193451e+02 7.98388000e+02 7.58915603e-01]	[421.17498779 793.23516846 0.80676264]	[4.46924530e+02 7.72727966e+02 7.27834642e-01]
[441.86914062 257.20669556 0.92685974]	[441.80819702 326.37191772 0.89298081]	[382.87405396 328.89675903 0.80986345]	[377.49255371 418.65029907 0.91748035]	[357.11999512 495.68484497 0.88651538]	[500.75714111 323.77041626 0.86773944]	[521.17340088 411.02130127 0.86753827]	[539.21759033 485.46679688 0.86594784]	[452.02429199 500.85400391 0.74282408]	[418.57263184 503.39526367 0.75898534]	[431.46884155 641.79846191 0.80094367]	[441.66122437 764.99676514 0.84555668]	[485.38500977 500.74142456 0.76332045]	[503.27880859 631.63830566 0.85453701]	[521.2434082 762.49511719 0.8086853 ]	[434.11444092 251.84951782 0.87611353]	[459.61941528 251.87419128 0.91688144]	[416.04153442 254.45303345 0.83174539]	[475.15261841 254.49075317 0.81442022]	[5.23888794e+02 7.98365540e+02 7.02682734e-01]	[5.44358093e+02 7.90673645e+02 7.84973800e-01]	[5.13580139e+02 7.72744812e+02 6.54786110e-01]	[4.39238098e+02 7.98354980e+02 7.74424195e-01]	[421.2081604 793.21606445 0.81884748]	[4.46902069e+02 7.72700256e+02 7.37007082e-01]
[441.8449707 257.19430542 0.93740845]	[441.76980591 326.29959106 0.90345383]	[382.862854 326.37979126 0.81139046]	[375.05368042 418.5904541 0.893089 ]	[357.06427002 495.6505127 0.88366294]	[500.70404053 323.72912598 0.87031049]	[521.15478516 411.03344727 0.86395979]	[536.7199707 485.46264648 0.85274827]	[449.50967407 500.86828613 0.74572903]	[416.17245483 503.39941406 0.75547993]	[428.99209595 639.35565186 0.80138433]	[441.65066528 764.99694824 0.8444066 ]	[482.97387695 500.76901245 0.77848947]	[503.26086426 631.64788818 0.85268956]	[521.16998291 762.45703125 0.80254155]	[434.07351685 251.84733582 0.87078208]	[459.597229 251.86497498 0.91263443]	[413.57492065 254.46907043 0.82997155]	[475.06481934 254.47824097 0.78759396]	[5.23835205e+02 7.95866455e+02 7.30858684e-01]	[541.86834717 790.63861084 0.80147427]	[5.11028137e+02 7.70295105e+02 6.58485293e-01]	[4.39247620e+02 7.95894226e+02 7.71509171e-01]	[421.20855713 790.84210205 0.81422067]	[4.46871918e+02 7.72700867e+02 7.34423041e-01]
[441.84591675 257.19439697 0.93735689]	[441.76721191 326.29763794 0.90355146]	[382.86340332 326.37957764 0.81142503]	[375.05499268 418.58895874 0.8931886 ]	[357.06539917 495.65002441 0.88366073]	[500.70043945 323.72848511 0.8697983 ]	[518.79827881 411.02062988 0.86280406]	[536.71942139 485.46310425 0.85268044]	[449.51080322 500.86935425 0.74536347]	[416.17248535 503.40158081 0.75506938]	[431.46151733 641.80548096 0.80334765]	[441.650177 765.00195312 0.84508055]	[482.9755249 500.76855469 0.77776659]	[503.26544189 631.65118408 0.85211027]	[521.17034912 762.46807861 0.80376625]	[434.07125854 251.84777832 0.87001258]	[459.59729004 251.86334229 0.91230851]	[413.56689453 254.47105408 0.82920104]	[475.06558228 254.47956848 0.78543395]	[5.23843689e+02 7.95862549e+02 7.31558621e-01]	[541.8727417 790.6361084 0.80370855]	[5.11025787e+02 7.70301392e+02 6.56408846e-01]	[4.39252838e+02 7.95899292e+02 7.71115243e-01]	[421.21304321 793.21557617 0.81430238]	[4.44441925e+02 7.72696899e+02 7.34876990e-01]
[441.81738281 257.1963501 0.94180119]	[441.74984741 326.29333496 0.90471762]	[382.82104492 326.36947632 0.81917167]	[372.55215454 418.57540894 0.87726915]	[357.01412964 495.65786743 0.87901342]	[500.68847656 323.72952271 0.86921495]	[518.75775146 411.01101685 0.85857487]	[536.65771484 485.45324707 0.84769052]	[449.46496582 500.86340332 0.75095856]	[416.12503052 503.39245605 0.7560336 ]	[428.980896 641.84057617 0.79901892]	[439.32342529 764.97924805 0.84395432]	[482.9465332 500.76055908 0.78427964]	[503.23721313 631.61517334 0.85918927]	[521.16412354 764.9864502 0.81082678]	[434.03939819 251.85110474 0.86630929]	[457.20840454 251.87199402 0.90746272]	[413.53622437 254.46708679 0.82194412]	[472.54510498 254.48199463 0.78523666]	[5.21362915e+02 7.95873779e+02 7.36254156e-01]	[541.80383301 790.6607666 0.79506391]	[5.11067749e+02 7.72739136e+02 6.64671540e-01]	[4.41713989e+02 7.95870056e+02 7.65492737e-01]	[421.25140381 793.22277832 0.80394703]	[4.44401550e+02 7.70281189e+02 7.40344048e-01]
[441.79043579 257.20230103 0.94260019]	[441.71298218 326.28704834 0.90516686]	[382.7741394 326.36105347 0.82499683]	[372.46209717 418.54910278 0.86564744]	[356.99203491 495.60498047 0.87477493]	[500.6534729 323.73895264 0.86112571]	[518.7097168 410.9850769 0.85192263]	[534.18414307 485.44866943 0.84518373]	[449.44998169 500.85430908 0.75410986]	[416.11810303 503.39129639 0.75591457]	[428.95004272 639.36035156 0.7925173 ]	[439.30899048 764.96270752 0.84402144]	[482.94152832 500.74356079 0.78496313]	[500.90722656 629.11016846 0.86835086]	[518.67559814 762.45074463 0.78923696]	[431.54763794 251.84767151 0.86184716]	[457.18005371 251.87869263 0.90337777]	[413.50704956 254.47843933 0.82661802]	[470.04812622 254.50080872 0.7967701 ]	[5.21273499e+02 7.95805298e+02 7.81585813e-01]	[539.31567383 790.63806152 0.82876295]	[5.05978638e+02 7.70233948e+02 7.01211631e-01]	[4.41727783e+02 7.95849854e+02 7.73127317e-01]	[421.26507568 790.84771729 0.80952805]	[4.44369751e+02 7.70279541e+02 7.55830050e-01]
[441.76251221 257.20080566 0.94661361]	[441.67242432 323.81439209 0.90754324]	[382.73239136 326.35580444 0.82878524]	[369.8895874 418.60003662 0.87151796]	[354.59677124 495.67492676 0.87477881]	[498.2421875 321.2961731 0.85981756]	[518.67449951 410.99539185 0.84704316]	[534.14611816 485.44494629 0.84448153]	[449.43640137 500.83578491 0.75844169]	[416.09719849 503.3812561 0.75826848]	[428.92724609 641.79663086 0.79321337]	[439.30267334 765.0010376 0.84236503]	[482.93435669 500.72097778 0.7904948 ]	[500.87606812 626.60864258 0.88936961]	[516.14215088 767.51635742 0.80065632]	[431.51202393 251.83273315 0.85697496]	[457.14831543 251.87989807 0.89814454]	[411.0135498 254.43586731 0.83074868]	[469.98986816 254.4896698 0.79626638]	[521.32659912 793.31732178 0.80900991]	[539.26947021 790.60229492 0.82767737]	[5.03441376e+02 7.75267517e+02 7.13432550e-01]	[4.41700867e+02 7.95885925e+02 7.65938640e-01]	[421.24194336 793.23687744 0.80078858]	[4.44367767e+02 7.72726013e+02 7.52905548e-01]
[441.73928833 257.19607544 0.95008004]	[439.3248291 323.77368164 0.91135806]	[380.33047485 326.3218689 0.83448899]	[367.34963989 418.57574463 0.86945665]	[354.57675171 495.67462158 0.86917818]	[498.21640015 321.27072144 0.86141974]	[518.63867188 410.97131348 0.84164172]	[534.12615967 485.4185791 0.84742087]	[449.45233154 500.79266357 0.75681889]	[416.09884644 503.34240723 0.76095676]	[428.98529053 639.32189941 0.79101604]	[439.30874634 764.98614502 0.83864498]	[482.94778442 498.26629639 0.78270119]	[500.84912109 629.0881958 0.8759461 ]	[508.54415894 765.01989746 0.78337985]	[431.47073364 251.82417297 0.85373282]	[457.11068726 251.87255859 0.89062768]	[410.96133423 254.42681885 0.83026624]	[467.49200439 254.46487427 0.79639196]	[521.23388672 793.30316162 0.79541969]	[536.69873047 790.6126709 0.79278946]	[5.03296417e+02 7.72763733e+02 7.45504856e-01]	[4.41713806e+02 7.95885376e+02 7.70965755e-01]	[421.25540161 793.23297119 0.80040163]	[4.44368469e+02 7.72695129e+02 7.52545536e-01]
[441.72671509 257.15170288 0.96476847]	[439.30926514 323.75869751 0.9130373 ]	[380.3102417 326.33093262 0.83752775]	[364.82556152 418.55889893 0.87650716]	[354.56036377 495.6451416 0.86249554]	[498.184021 321.23590088 0.86107206]	[516.18438721 410.95150757 0.83506393]	[531.60919189 485.39321899 0.84836239]	[449.50299072 500.76983643 0.74926639]	[416.15753174 503.32080078 0.76448679]	[428.95346069 639.31781006 0.79261482]	[439.30386353 762.47937012 0.83354604]	[482.95700073 498.23458862 0.77121466]	[500.82421875 631.58929443 0.86849421]	[508.44485474 767.55432129 0.81057775]	[428.98876953 249.3782196 0.85142207]	[457.08425903 251.8293457 0.87907833]	[410.95510864 254.41833496 0.82469511]	[467.409729 254.42301941 0.76403368]	[521.35681152 793.32617188 0.80782938]	[539.20758057 790.6394043 0.82554877]	[500.82434082 777.83630371 0.78181446]	[4.41720978e+02 7.95898743e+02 7.83228397e-01]	[421.26434326 793.24456787 0.80358577]	[4.44346436e+02 7.70255310e+02 7.57861197e-01]
[441.71890259 257.14733887 0.96604568]	[439.30270386 323.75222778 0.9132852 ]	[380.28671265 326.33050537 0.83956563]	[364.81948853 416.16226196 0.87033719]	[354.55661011 495.61074829 0.86001682]	[498.18191528 321.22647095 0.86218876]	[516.15734863 410.94250488 0.83419049]	[531.59088135 485.34719849 0.85287374]	[449.51513672 500.76516724 0.74931455]	[418.54006958 503.31866455 0.76657951]	[428.95953369 639.27404785 0.78305644]	[439.32901001 762.51165771 0.82883132]	[482.95227051 498.23556519 0.77035791]	[500.72647095 629.13366699 0.86545473]	[505.89111328 767.61077881 0.82307303]	[428.97311401 249.38327026 0.85291737]	[454.65142822 251.82539368 0.87451863]	[408.47088623 254.41824341 0.82615745]	[464.97189331 254.41371155 0.77016997]	[5.21278076e+02 7.93351440e+02 7.62107670e-01]	[5.36658691e+02 7.90673218e+02 7.66505599e-01]	[5.00698181e+02 7.80471680e+02 7.80367315e-01]	[4.41750671e+02 7.95874817e+02 7.72160590e-01]	[4.21277802e+02 7.93228027e+02 7.86375701e-01]	[4.44377136e+02 7.70282837e+02 7.31802702e-01]
[441.70596313 257.14215088 0.96583247]	[439.30059814 323.74667358 0.91390419]	[380.27911377 326.32608032 0.83882296]	[364.80874634 416.13494873 0.86639917]	[354.55358887 495.62597656 0.859828 ]	[498.17285156 321.22106934 0.86185378]	[516.1394043 410.95205688 0.83202893]	[531.56890869 482.94921875 0.85825497]	[449.52581787 500.77700806 0.75060624]	[418.55023193 503.32962036 0.77050823]	[428.98583984 639.29931641 0.7870748 ]	[441.65301514 762.45776367 0.82405162]	[482.95907593 498.24951172 0.77108866]	[500.65066528 631.65112305 0.83329284]	[503.26550293 767.57940674 0.8521874 ]	[428.95507812 249.38166809 0.85336435]	[454.62594604 251.81813049 0.86977232]	[408.45791626 254.42715454 0.82773936]	[464.96469116 254.41166687 0.77867669]	[5.13625366e+02 7.93312622e+02 7.08508730e-01]	[5.26495544e+02 7.90621521e+02 7.58794546e-01]	[4.95625214e+02 7.80390869e+02 7.46377051e-01]	[4.41762024e+02 7.95827271e+02 7.63038337e-01]	[4.21289276e+02 7.90828979e+02 7.87755549e-01]	[4.44398041e+02 7.70242432e+02 7.41334677e-01]
[441.69906616 257.16500854 0.96215147]	[439.29782104 323.74240112 0.91478056]	[380.27822876 326.32888794 0.83932906]	[364.79693604 416.13702393 0.86893064]	[354.54681396 495.63113403 0.85978711]	[498.16796875 321.21020508 0.86340255]	[516.14337158 410.94503784 0.8328225 ]	[531.57635498 482.93511963 0.8604877 ]	[449.51522827 500.7928772 0.75103194]	[418.54040527 503.34307861 0.76877797]	[428.98034668 639.31750488 0.78733891]	[441.66125488 762.51641846 0.82870686]	[482.95559692 500.67724609 0.77190596]	[498.21969604 634.20159912 0.80917066]	[500.81375122 767.652771 0.84588265]	[428.93780518 251.82667542 0.85846806]	[454.58795166 251.83265686 0.86776698]	[408.42190552 254.44873047 0.83447969]	[464.92959595 254.38658142 0.78527486]	[5.08491516e+02 7.95825195e+02 6.64432347e-01]	[5.23934387e+02 7.90687317e+02 7.42720902e-01]	[4.90497437e+02 7.82978882e+02 7.25697756e-01]	[4.41780670e+02 7.95814758e+02 7.51571000e-01]	[4.21308411e+02 7.90819824e+02 7.70589948e-01]	[4.44407440e+02 7.70280701e+02 7.27701008e-01]
[441.6869812 257.20455933 0.95545536]	[439.2902832 323.75796509 0.91236621]	[380.26968384 326.36779785 0.83855492]	[364.80575562 418.61178589 0.88425469]	[354.58505249 498.12936401 0.88007033]	[498.15426636 321.21588135 0.86023736]	[516.15777588 408.46313477 0.83688158]	[534.14202881 482.95925903 0.85849178]	[449.49319458 500.84667969 0.7506153 ]	[416.16387939 503.37744141 0.76266545]	[428.94580078 641.83843994 0.79627573]	[441.65670776 765.05090332 0.8270424 ]	[482.94354248 500.74783325 0.77831608]	[493.05447388 639.26965332 0.78377205]	[495.6288147 770.07714844 0.80685562]	[428.91412354 251.88418579 0.86924148]	[454.5524292 251.86048889 0.86866409]	[408.38787842 254.47518921 0.83285022]	[464.91677856 254.35539246 0.77159077]	[4.98193176e+02 7.90842957e+02 7.39674032e-01]	[5.16134155e+02 7.90676392e+02 7.63545215e-01]	[4.82896851e+02 7.85489990e+02 7.51622796e-01]	[4.39268494e+02 7.95792847e+02 7.50629842e-01]	[4.21302582e+02 7.90794556e+02 7.58561552e-01]	[4.44427124e+02 7.72787048e+02 7.20429003e-01]
[441.68792725 259.58227539 0.95295721]	[439.30505371 323.75915527 0.91264695]	[380.28198242 326.37509155 0.83856428]	[364.8571167 418.57254028 0.86874723]	[356.99584961 495.68676758 0.88315219]	[498.1796875 321.21716309 0.86344332]	[516.21276855 410.94030762 0.83874899]	[534.16845703 482.94815063 0.86162341]	[449.45629883 500.86193848 0.75121593]	[416.12756348 503.38046265 0.75778335]	[428.94247437 641.86242676 0.79380745]	[441.6980896 762.4619751 0.81993812]	[482.92645264 500.78442383 0.78482562]	[487.96838379 634.23358154 0.79089171]	[490.57192993 767.65905762 0.79706836]	[428.9229126 251.89820862 0.87181294]	[454.56533813 251.88209534 0.87360626]	[408.40386963 254.47055054 0.82719594]	[464.92767334 254.37405396 0.77246022]	[4.93098175e+02 7.90840515e+02 7.23886669e-01]	[5.08502167e+02 7.90688049e+02 7.46815801e-01]	[4.82834412e+02 7.80472900e+02 7.36317992e-01]	[4.41742493e+02 7.93281616e+02 7.87766278e-01]	[4.21365021e+02 7.90728333e+02 7.76744306e-01]	[4.46910706e+02 7.70255981e+02 7.21445560e-01]
[441.70361328 259.5954895 0.95093954]	[439.30618286 323.76437378 0.91333079]	[380.29623413 328.84213257 0.83923268]	[367.37207031 416.17382812 0.85630596]	[357.02618408 495.63415527 0.8825652 ]	[498.17590332 321.21142578 0.86494994]	[518.65362549 408.47335815 0.83991128]	[536.64416504 482.96536255 0.86232263]	[446.97714233 500.86035156 0.75678837]	[416.10467529 503.37808228 0.75725484]	[428.96472168 639.33862305 0.78290844]	[441.72702026 762.50671387 0.82381529]	[482.90908813 500.79864502 0.7906751 ]	[485.39440918 636.73620605 0.81175125]	[488.01144409 767.62554932 0.80779952]	[428.94741821 251.91322327 0.87305814]	[454.58380127 251.89755249 0.87757605]	[408.42001343 254.49845886 0.8273958 ]	[464.9309082 254.40057373 0.76836973]	[4.87966736e+02 7.90839417e+02 7.34483600e-01]	[5.05921997e+02 7.90677063e+02 7.44463682e-01]	[4.82806274e+02 7.77891846e+02 7.23711729e-01]	[441.72375488 793.27227783 0.79572147]	[4.21362274e+02 7.90709839e+02 7.88811684e-01]	[4.49428711e+02 7.70293457e+02 7.24496782e-01]
[441.70828247 259.6100769 0.94820583]	[439.32647705 323.78421021 0.91122478]	[380.33773804 328.84832764 0.8338322 ]	[369.92565918 416.15429688 0.85125786]	[357.03308105 495.6210022 0.88217688]	[498.18939209 321.21871948 0.86650586]	[518.68310547 408.46118164 0.84298646]	[536.66363525 485.35302734 0.8617056 ]	[446.94622803 503.28518677 0.76462835]	[416.08535767 503.4133606 0.75531453]	[428.9815979 641.81799316 0.7895481 ]	[441.76638794 765.01330566 0.83590001]	[482.86727905 500.82946777 0.8023448 ]	[482.94451904 639.33728027 0.83722723]	[485.3895874 767.63604736 0.83693892]	[428.96316528 251.91886902 0.87403071]	[454.59811401 251.90818787 0.88165456]	[408.43115234 254.51335144 0.82783574]	[464.93725586 254.43637085 0.77337182]	[4.87914795e+02 7.90779297e+02 7.22997725e-01]	[5.03375854e+02 7.90614502e+02 7.37060785e-01]	[4.80300964e+02 7.77841431e+02 7.58859456e-01]	[4.41731445e+02 7.93347839e+02 7.85720289e-01]	[4.21369080e+02 7.90766602e+02 7.88207173e-01]	[4.49474335e+02 7.72708679e+02 7.35399306e-01]
[441.70898438 259.60983276 0.94833195]	[439.32748413 323.78427124 0.91109002]	[380.3369751 328.84790039 0.83374804]	[369.93191528 416.15643311 0.85155678]	[357.02920532 495.62521362 0.88189971]	[498.19332886 321.21893311 0.86724234]	[518.67980957 408.46334839 0.84235114]	[536.66400146 485.35101318 0.86202478]	[446.94445801 503.27929688 0.76524866]	[416.08514404 503.4067688 0.75631785]	[428.97341919 641.81274414 0.78935546]	[441.76626587 765.01696777 0.83546758]	[482.86621094 500.82394409 0.80317819]	[482.93579102 639.32659912 0.8379131 ]	[485.39468384 767.63720703 0.83628774]	[428.96368408 251.91900635 0.87383616]	[454.59741211 251.90840149 0.88169491]	[408.4284668 254.50822449 0.82756341]	[464.93295288 254.43132019 0.77189946]	[4.87913300e+02 7.90778687e+02 7.23107159e-01]	[5.03379730e+02 7.90612915e+02 7.36635804e-01]	[4.80305817e+02 7.77845337e+02 7.58124769e-01]	[4.41744263e+02 7.93350281e+02 7.84907043e-01]	[4.23773529e+02 7.90772400e+02 7.86158383e-01]	[4.49473480e+02 7.72715149e+02 7.33400345e-01]
[441.73187256 259.62063599 0.94514465]	[441.67977905 323.80319214 0.91005552]	[382.72610474 326.37438965 0.83143681]	[369.98724365 416.13467407 0.84847587]	[357.05773926 495.63699341 0.88271207]	[498.25466919 321.25183105 0.87008667]	[518.71466064 410.96090698 0.84997231]	[536.69250488 485.41052246 0.85887372]	[446.90634155 500.86132812 0.77197826]	[416.06439209 503.3848877 0.75643641]	[428.94235229 639.36138916 0.78962594]	[441.74621582 762.5123291 0.83523709]	[482.83233643 500.81222534 0.81014228]	[482.8031311 639.3303833 0.85161018]	[482.87591553 767.64245605 0.84780777]	[429.00021362 251.92308044 0.87348455]	[454.6335144 251.92308044 0.88804221]	[408.46224976 254.50569153 0.82706422]	[464.9588623 254.43692017 0.77258182]	[4.82882812e+02 7.93294373e+02 6.47545993e-01]	[5.00817657e+02 7.90723633e+02 6.95137024e-01]	[4.80182556e+02 7.75326965e+02 7.33498991e-01]	[4.41790802e+02 7.93353882e+02 7.78152347e-01]	[4.23803131e+02 7.90777283e+02 7.84361660e-01]	[4.46960083e+02 7.70223450e+02 7.37900734e-01]
[441.7605896 259.6394043 0.93806297]	[441.71435547 323.8067627 0.91067523]	[382.79150391 326.34515381 0.82463592]	[372.48068237 416.16622925 0.85755885]	[357.06994629 495.59060669 0.88053811]	[500.64779663 321.28070068 0.87100077]	[518.72662354 411.0012207 0.85535395]	[536.68804932 487.92312622 0.84142774]	[444.43762207 500.82354736 0.77845335]	[413.59375 503.31826782 0.7556392 ]	[426.43273926 639.32714844 0.7875886 ]	[441.73928833 762.48651123 0.82330638]	[482.78726196 500.80041504 0.81054127]	[480.35400391 636.79742432 0.83720201]	[480.37918091 765.06591797 0.83435524]	[431.50158691 251.93714905 0.87501979]	[457.09204102 251.94223022 0.89955938]	[410.96685791 254.52095032 0.82812357]	[467.44641113 254.48469543 0.77858841]	[4.80172974e+02 7.93281860e+02 7.02902555e-01]	[4.98148315e+02 7.90740906e+02 7.44634748e-01]	[4.77696106e+02 7.72717102e+02 7.18952060e-01]	[4.41800110e+02 7.93353699e+02 7.82864094e-01]	[423.81573486 790.78186035 0.79592776]	[4.49440674e+02 7.70226685e+02 7.24728823e-01]
[441.79342651 259.65365601 0.93117964]	[441.72659302 323.82339478 0.9077915 ]	[382.80609131 326.34695435 0.82208884]	[372.49349976 416.16342163 0.86018485]	[357.0769043 493.11700439 0.88130689]	[500.66348267 323.71746826 0.86907041]	[518.73956299 411.02322388 0.85899431]	[536.65209961 487.95565796 0.83529305]	[444.39160156 500.8293457 0.7884149 ]	[413.54522705 503.33322144 0.75651765]	[426.40774536 639.27276611 0.79124349]	[441.82165527 762.45831299 0.81636184]	[482.74105835 500.80056763 0.81740534]	[480.30718994 636.79608154 0.83074999]	[480.24911499 767.47161865 0.83585489]	[434.00704956 251.95097351 0.87996131]	[457.14242554 251.95872498 0.91071206]	[413.50814819 254.54782104 0.8264581 ]	[469.98379517 254.5145874 0.77199244]	[4.77693634e+02 7.95787048e+02 7.10810661e-01]	[4.93127808e+02 7.90757690e+02 7.75074422e-01]	[4.77638367e+02 7.72732178e+02 6.77927494e-01]	[4.44314087e+02 7.95817261e+02 7.69743204e-01]	[4.23910034e+02 7.90828857e+02 7.78959692e-01]	[4.49467987e+02 7.70192139e+02 7.07175076e-01]
[441.82943726 259.61843872 0.93167174]	[441.7348938 326.29421997 0.90499604]	[382.81869507 326.33978271 0.81929368]	[372.49362183 416.12939453 0.85947555]	[357.04205322 493.08621216 0.87806785]	[500.68344116 323.7623291 0.86590737]	[518.74609375 413.51052856 0.86318141]	[534.16040039 487.98690796 0.82756829]	[444.35488892 500.82641602 0.78777057]	[413.51211548 503.31854248 0.74998045]	[426.37722778 636.80407715 0.79213113]	[441.90570068 764.97894287 0.82478321]	[480.36621094 500.81015015 0.81220466]	[480.23141479 636.77746582 0.8222279 ]	[477.74511719 767.48480225 0.81070489]	[434.05822754 251.93489075 0.88551158]	[457.19265747 251.93052673 0.91409326]	[413.57980347 254.5670166 0.83252609]	[472.54089355 254.51361084 0.77224779]	[4.72566498e+02 7.93362732e+02 6.74101770e-01]	[4.85479736e+02 7.90736877e+02 7.51061201e-01]	[4.75162872e+02 7.70303101e+02 6.32472336e-01]	[4.44323303e+02 7.98368896e+02 7.53409624e-01]	[4.26393433e+02 7.93279968e+02 7.59738445e-01]	[4.52014648e+02 7.70245239e+02 6.78128004e-01]
[441.83303833 259.6239624 0.93095928]	[441.7401123 326.29736328 0.90491772]	[382.83044434 326.33831787 0.81805807]	[372.48974609 416.11865234 0.85665941]	[357.03573608 493.09750366 0.87832838]	[500.68508911 323.76968384 0.86476207]	[518.74786377 413.51022339 0.86406058]	[534.15118408 487.98001099 0.82897693]	[444.35037231 500.82415771 0.78896487]	[413.50665283 503.31866455 0.74959123]	[426.37164307 639.29034424 0.7923398 ]	[441.91247559 764.98120117 0.82333201]	[480.36495972 500.80599976 0.81387192]	[480.23135376 636.78253174 0.82141173]	[477.7381897 767.49401855 0.81163418]	[434.06030273 251.9417572 0.88720101]	[457.1930542 251.9319458 0.91464508]	[413.57540894 254.56719971 0.83130085]	[472.53823853 254.50437927 0.76868737]	[4.70033966e+02 7.95797302e+02 6.68911636e-01]	[4.85445923e+02 7.90751953e+02 7.51509905e-01]	[4.75166870e+02 7.70310059e+02 6.29869461e-01]	[4.44314423e+02 7.98375427e+02 7.53338397e-01]	[4.26391296e+02 7.93285461e+02 7.57898092e-01]	[4.52021637e+02 7.70246216e+02 6.72973216e-01]
[441.85305786 259.61987305 0.92755729]	[441.75006104 326.30072021 0.90301561]	[382.84082031 326.33190918 0.8151319 ]	[372.47140503 416.07806396 0.84870511]	[356.99542236 493.08447266 0.87066412]	[500.69717407 323.78488159 0.86382025]	[518.72937012 413.56851196 0.86471552]	[531.61328125 487.99893188 0.82598662]	[444.31985474 500.83197021 0.79345226]	[411.03372192 503.31204224 0.75022447]	[426.35992432 639.27850342 0.79339725]	[441.80081177 762.4977417 0.82120711]	[480.33120728 500.8164978 0.81313902]	[480.14291382 639.31719971 0.81042564]	[475.13381958 767.53533936 0.7787261 ]	[434.09286499 251.921875 0.88673055]	[459.58517456 251.93133545 0.91966444]	[416.03149414 254.52664185 0.82992095]	[472.61383057 254.50926208 0.77437401]	[4.64882812e+02 7.93283691e+02 6.60599411e-01]	[4.82844055e+02 7.90699890e+02 7.36359656e-01]	[4.70036499e+02 7.72759705e+02 5.85925221e-01]	[4.41839935e+02 7.95790039e+02 7.51887262e-01]	[4.26369720e+02 7.90816406e+02 7.41500914e-01]	[4.46942352e+02 7.70188599e+02 6.42913580e-01]
[441.85946655 259.60443115 0.92680442]	[441.74124146 326.31347656 0.90217525]	[382.8210144 326.33609009 0.81746721]	[369.94192505 416.09963989 0.84912372]	[354.590271 495.58810425 0.86565113]	[500.70281982 323.8125 0.86088884]	[518.67028809 413.53790283 0.85169697]	[531.57403564 488.0012207 0.82781965]	[441.92831421 500.86181641 0.79556012]	[411.00634766 503.34713745 0.75118136]	[426.34124756 639.31427002 0.79875171]	[441.67745972 765.00744629 0.83352804]	[480.29052734 500.84179688 0.80912721]	[477.74795532 641.80712891 0.81340468]	[472.54495239 767.65325928 0.77405739]	[434.10742188 251.89573669 0.88357794]	[459.60766602 251.92623901 0.9236846 ]	[416.05020142 254.50427246 0.83532429]	[475.09130859 254.52416992 0.79575324]	[4.62231964e+02 7.95821716e+02 6.55671418e-01]	[4.80270813e+02 7.93234924e+02 7.17130482e-01]	[4.70016296e+02 7.75359375e+02 5.67841768e-01]	[4.39235992e+02 7.95867859e+02 7.66817749e-01]	[4.21334137e+02 7.93235229e+02 7.76193798e-01]	[4.44352081e+02 7.70283020e+02 6.53546095e-01]
[441.85992432 259.61386108 0.92568856]	[441.7265625 326.30340576 0.90428185]	[382.80728149 326.30426025 0.82057726]	[364.87988281 416.08279419 0.84983182]	[354.51507568 493.10153198 0.84657902]	[500.67501831 323.83120728 0.85272187]	[516.14672852 416.03875732 0.85363871]	[529.0491333 490.56582642 0.82677096]	[441.91952515 503.27084351 0.7972526 ]	[410.95983887 503.37869263 0.75151545]	[423.8480835 641.89245605 0.83347154]	[439.23138428 767.48876953 0.85903519]	[480.30484009 500.84130859 0.80949467]	[477.67654419 641.8059082 0.81002069]	[467.48364258 767.63653564 0.81037712]	[434.10983276 251.90016174 0.88553751]	[459.60391235 251.93499756 0.92339301]	[416.04394531 254.49215698 0.83805698]	[475.0786438 254.51817322 0.79144192]	[4.62334778e+02 7.98419189e+02 7.01697111e-01]	[4.80355408e+02 7.93324341e+02 7.34618306e-01]	[4.64843536e+02 7.75284851e+02 6.47999108e-01]	[4.39208527e+02 7.98424255e+02 7.53973842e-01]	[4.21277344e+02 7.93342590e+02 7.61749685e-01]	[4.41808777e+02 7.72756165e+02 7.26591229e-01]
[441.85626221 259.6652832 0.91919559]	[441.69387817 328.87411499 0.90043956]	[382.77700806 328.87060547 0.82481289]	[364.85028076 416.15087891 0.86354089]	[351.97238159 495.68377686 0.84745491]	[498.25296021 326.33514404 0.84086722]	[511.08840942 418.53442383 0.87621605]	[528.99029541 495.63818359 0.84947169]	[441.86938477 500.86660767 0.80915248]	[408.42828369 503.35150146 0.75666201]	[423.80297852 641.83026123 0.82482678]	[439.1446228 762.47576904 0.82188666]	[480.26156616 500.83480835 0.81187451]	[477.62353516 639.35339355 0.80225259]	[464.92510986 767.60650635 0.80707622]	[434.08728027 251.96882629 0.89129454]	[459.58737183 254.34402466 0.92480266]	[413.59188843 254.58824158 0.83137178]	[472.60540771 254.5632782 0.7798174 ]	[4.59787994e+02 7.93346680e+02 5.93915343e-01]	[4.80151947e+02 7.93252563e+02 6.61240876e-01]	[4.62371216e+02 7.75276062e+02 6.29737556e-01]	[4.39132446e+02 7.93350281e+02 6.76795900e-01]	[4.21221924e+02 7.90820679e+02 7.13607609e-01]	[4.41704102e+02 7.70210876e+02 6.70966625e-01]
[441.85397339 262.16238403 0.90228182]	[441.68115234 328.92089844 0.9004783 ]	[382.75747681 328.89398193 0.82927269]	[364.85894775 418.54397583 0.86480498]	[351.92129517 498.16455078 0.85487485]	[498.24655151 326.37216187 0.83803272]	[511.09680176 416.15942383 0.87231714]	[528.98455811 495.6678772 0.85444069]	[441.85806274 500.86672974 0.80697525]	[408.41101074 503.34814453 0.75568259]	[423.80062866 639.34429932 0.81407619]	[439.18341064 762.4196167 0.82232976]	[480.24975586 500.83648682 0.80899012]	[475.13656616 639.30450439 0.78915346]	[464.89920044 767.65795898 0.81760919]	[434.07928467 254.39051819 0.90243495]	[457.21780396 254.4072113 0.93413341]	[413.56958008 256.97717285 0.83069283]	[472.59988403 256.95889282 0.78012335]	[4.59668182e+02 7.95809387e+02 6.24928176e-01]	[4.77643738e+02 7.93304626e+02 6.81941330e-01]	[4.62416779e+02 7.75296509e+02 6.36237144e-01]	[4.36637695e+02 7.93362061e+02 6.89384699e-01]	[4.21171112e+02 7.90798157e+02 7.29493558e-01]	[4.41767212e+02 7.70140320e+02 6.60986841e-01]
[441.84350586 262.24346924 0.89505208]	[441.68914795 331.43579102 0.90466815]	[382.7618103 331.41174316 0.83227009]	[364.83831787 418.59890747 0.87901711]	[349.45214844 498.23547363 0.86241525]	[498.25097656 328.87866211 0.83890557]	[513.56323242 416.16360474 0.87249327]	[528.98193359 495.68292236 0.85717094]	[441.8727417 503.31027222 0.80602962]	[408.43807983 503.39569092 0.75138783]	[423.83105469 639.34301758 0.81410253]	[439.19772339 759.92486572 0.81775981]	[480.25924683 503.27368164 0.81092685]	[472.59951782 639.30804443 0.78429997]	[464.87747192 767.70489502 0.81312495]	[434.05932617 254.44169617 0.90965092]	[457.20812988 254.46630859 0.94267833]	[413.54211426 257.02368164 0.82837909]	[472.58807373 257.02178955 0.77267945]	[4.57140991e+02 7.95821655e+02 5.60715675e-01]	[4.75106812e+02 7.93331726e+02 6.22330964e-01]	[4.64829773e+02 7.75384583e+02 5.99669755e-01]	[4.36622925e+02 7.93307129e+02 6.82656646e-01]	[4.21164581e+02 7.90749756e+02 7.25069642e-01]	[4.41751801e+02 7.70116516e+02 6.29856110e-01]
[441.84283447 262.24655151 0.89498669]	[441.69128418 331.43756104 0.90440214]	[382.76245117 331.41506958 0.83257097]	[364.83804321 418.61264038 0.88125587]	[349.44711304 498.2401123 0.86302996]	[498.2527771 328.87960815 0.83910298]	[511.09573364 416.16397095 0.87204987]	[528.98040771 495.67837524 0.8563894 ]	[441.8788147 503.31201172 0.80505782]	[408.44613647 503.39801025 0.75071543]	[423.83374023 639.35919189 0.81454676]	[439.19973755 759.92376709 0.81770581]	[480.26501465 503.27453613 0.81121588]	[475.06039429 639.35736084 0.78924859]	[464.87850952 767.70391846 0.81239539]	[434.05932617 254.44418335 0.91009879]	[457.20770264 254.46960449 0.94328034]	[413.54266357 257.02462769 0.82841134]	[472.58700562 257.02633667 0.77311981]	[4.57142517e+02 7.95801147e+02 5.54515779e-01]	[4.75105469e+02 7.93314636e+02 6.15225852e-01]	[4.64829285e+02 7.75384521e+02 6.00058973e-01]	[4.36614258e+02 7.93293335e+02 6.85418487e-01]	[4.21160431e+02 7.90735474e+02 7.28513062e-01]	[4.41756287e+02 7.70114075e+02 6.28905892e-01]
[441.81488037 264.78152466 0.89252222]	[441.6807251 333.92483521 0.90961772]	[382.75180054 333.92160034 0.84202766]	[367.33648682 418.67623901 0.88227713]	[349.46542358 500.65396118 0.86872864]	[498.23651123 328.93417358 0.8345114 ]	[513.59509277 418.53808594 0.87332761]	[528.9888916 498.13668823 0.85930336]	[441.86416626 503.33709717 0.80906487]	[408.43438721 503.41064453 0.75122511]	[423.80557251 639.28112793 0.81543672]	[439.21618652 759.94354248 0.81659627]	[480.24822998 503.30679321 0.81105465]	[475.05804443 639.3449707 0.78820384]	[464.81930542 767.67822266 0.82073867]	[434.01019287 254.48828125 0.90527683]	[457.19226074 254.52397156 0.9437114 ]	[413.49362183 257.09924316 0.81698263]	[472.58013916 257.12411499 0.76963145]	[4.59742859e+02 7.95841980e+02 5.57724416e-01]	[4.80156738e+02 7.93285645e+02 6.45348728e-01]	[4.62383270e+02 7.75357483e+02 6.08123779e-01]	[4.36659821e+02 7.93325134e+02 6.74993455e-01]	[4.21200317e+02 7.90764038e+02 7.21661210e-01]	[4.41765625e+02 7.70140442e+02 6.10060334e-01]
[441.76641846 269.8142395 0.90175605]	[441.65829468 333.97375488 0.91784334]	[382.7331543 333.96636963 0.85265172]	[367.35531616 418.73709106 0.88436389]	[351.96353149 500.72515869 0.88334572]	[498.20767212 331.44577026 0.83417642]	[513.65490723 418.61737061 0.88868618]	[529.01147461 498.16687012 0.85989332]	[441.84820557 503.35720825 0.80875772]	[408.39758301 503.42849731 0.75028151]	[421.38311768 639.33270264 0.82829398]	[439.18270874 757.36602783 0.82159263]	[480.2449646 503.33322144 0.81148505]	[472.56323242 639.29498291 0.78398204]	[462.40286255 770.08172607 0.84448916]	[431.51101685 254.56834412 0.90787268]	[457.16009521 254.61225891 0.93404293]	[411.00216675 257.15838623 0.81270885]	[472.559021 259.61416626 0.75210398]	[4.57138550e+02 7.93343323e+02 5.87534249e-01]	[4.75154053e+02 7.93279358e+02 6.79687858e-01]	[4.62338379e+02 7.77905151e+02 6.50901198e-01]	[4.34105316e+02 7.93263733e+02 7.22366154e-01]	[4.18768494e+02 7.90704468e+02 7.67324388e-01]	[4.41759094e+02 7.67704468e+02 6.27552271e-01]
[441.73745728 269.91452026 0.91363275]	[441.66802979 334.03198242 0.92521286]	[382.73590088 334.05975342 0.860636 ]	[367.37512207 421.15307617 0.87924957]	[352.00445557 500.80279541 0.88981557]	[498.22116089 333.94656372 0.84508085]	[516.16162109 418.68658447 0.89852428]	[529.01605225 498.2605896 0.86772841]	[441.84280396 503.4190979 0.80608386]	[405.91943359 503.47158813 0.74543947]	[421.36099243 639.37249756 0.83839595]	[439.19320679 762.42584229 0.82582211]	[480.24468994 503.40823364 0.80346572]	[472.55435181 641.82305908 0.79152817]	[462.39178467 770.13311768 0.8462078 ]	[431.46368408 256.96435547 0.90650123]	[457.1378479 257.01358032 0.92547768]	[410.98022461 257.18206787 0.79974896]	[472.552948 259.67190552 0.75206661]	[4.52058136e+02 7.95806946e+02 5.93429387e-01]	[4.75090607e+02 7.93338196e+02 6.78900063e-01]	[4.62397949e+02 7.82983398e+02 6.40522957e-01]	[4.34033905e+02 7.93311218e+02 7.27935195e-01]	[4.18720306e+02 7.90755554e+02 7.84914076e-01]	[4.41773743e+02 7.70191101e+02 6.22563422e-01]
[441.71746826 272.40759277 0.92336762]	[441.65985107 336.44281006 0.93580627]	[382.72442627 336.50830078 0.86950111]	[367.33511353 421.25942993 0.87266928]	[354.44842529 500.87393188 0.89243418]	[498.21765137 334.0105896 0.85598874]	[516.17913818 418.77780151 0.89586502]	[529.06671143 500.68899536 0.87131298]	[441.82778931 503.46194458 0.79800606]	[405.88720703 505.918396 0.74260116]	[421.33700562 641.88635254 0.83968198]	[439.23046875 759.90087891 0.82644427]	[480.24435425 503.45410156 0.7932514 ]	[472.51876831 644.32666016 0.80407184]	[462.35842896 772.73120117 0.83595335]	[428.96975708 257.06549072 0.90638196]	[457.09970093 257.08816528 0.90814042]	[411.01837158 259.68264771 0.79231471]	[470.04629517 259.715271 0.75633204]	[4.39262573e+02 7.95847168e+02 6.14207745e-01]	[4.62243713e+02 7.98398193e+02 6.64813340e-01]	[4.64890137e+02 7.88100586e+02 6.91159725e-01]	[4.31480988e+02 7.93240356e+02 7.01375961e-01]	[4.18715424e+02 7.90677246e+02 7.49100983e-01]	[4.41842712e+02 7.70098511e+02 5.67240357e-01]
[441.69476318 274.86676025 0.92882663]	[441.68267822 336.55743408 0.94812834]	[382.75979614 336.64834595 0.8746779 ]	[364.87631226 423.7984314 0.859613 ]	[354.449646 503.28594971 0.89523596]	[498.24240112 336.52478027 0.88197351]	[518.65240479 421.30593872 0.88641709]	[531.54785156 500.85351562 0.87638998]	[441.80273438 505.90533447 0.79620737]	[405.88110352 505.93792725 0.74066126]	[421.3314209 641.87921143 0.84357077]	[439.27105713 757.37518311 0.82417709]	[480.20523071 505.91473389 0.78328717]	[470.03839111 644.3548584 0.80732226]	[462.33679199 775.28210449 0.81683671]	[428.92520142 257.13961792 0.89553905]	[457.07327271 257.16052246 0.88997585]	[411.00265503 262.1656189 0.78310376]	[470.0178833 262.19293213 0.75679755]	[4.41801727e+02 8.03481995e+02 6.06578708e-01]	[4.62326111e+02 8.03553223e+02 6.57445192e-01]	[4.62401917e+02 7.88197876e+02 7.11542249e-01]	[4.28958862e+02 7.95792664e+02 7.15411723e-01]	[4.18702911e+02 7.90726135e+02 7.56958842e-01]	[4.41883118e+02 7.67660706e+02 5.57681501e-01]
[441.67636108 274.96325684 0.94473755]	[439.32556152 336.64596558 0.94539559]	[382.74697876 339.06219482 0.88101363]	[367.33886719 423.88821411 0.85139841]	[354.47271729 503.36236572 0.89398909]	[498.22906494 336.60635376 0.88699722]	[518.63885498 421.3918457 0.86810076]	[531.55493164 503.27084351 0.87476182]	[441.75369263 505.92318726 0.79452896]	[405.82333374 505.95953369 0.73894674]	[421.30682373 641.88873291 0.85013425]	[439.20257568 757.34234619 0.82965589]	[480.1517334 505.9258728 0.76996255]	[470.03607178 644.43103027 0.81414872]	[462.37698364 770.3112793 0.83687711]	[426.44763184 259.5904541 0.88099319]	[454.6446228 259.63937378 0.86887217]	[411.00396729 264.72348022 0.77052969]	[467.50061035 264.77633667 0.72471714]	[4.49505920e+02 8.03514465e+02 6.12122774e-01]	[4.72535980e+02 8.03508057e+02 6.73180819e-01]	[4.62327911e+02 7.88020325e+02 7.21415877e-01]	[4.31496552e+02 7.95826050e+02 7.47806907e-01]	[4.18698517e+02 7.90782471e+02 7.80872762e-01]	[4.41801483e+02 7.67674927e+02 6.17639303e-01]
[441.67178345 275.06811523 0.95383286]	[439.31503296 339.11468506 0.94361258]	[382.76638794 339.17236328 0.87672442]	[364.83178711 428.97476196 0.83772427]	[352.02563477 503.48693848 0.87065315]	[498.21099854 339.07177734 0.89081681]	[516.22729492 423.87390137 0.85046721]	[531.605896 503.39053345 0.8631193 ]	[441.74945068 511.00683594 0.77873379]	[403.39385986 511.04473877 0.72802538]	[421.28024292 644.34912109 0.86143494]	[439.17843628 759.8717041 0.8311668 ]	[480.14987183 511.00765991 0.74865645]	[469.99472046 644.51971436 0.81710422]	[462.39663696 770.27667236 0.84436744]	[426.43743896 259.71487427 0.86129379]	[457.0668335 262.19818115 0.85713595]	[411.02038574 267.34393311 0.77579761]	[467.45629883 269.85784912 0.71230894]	[4.57168304e+02 8.03535522e+02 6.56281829e-01]	[4.77632507e+02 8.03474609e+02 7.06788182e-01]	[4.62261200e+02 7.85561157e+02 7.13855982e-01]	[4.34072876e+02 7.95841064e+02 7.56917715e-01]	[4.18723938e+02 7.90791321e+02 7.88582325e-01]	[4.41749695e+02 7.67700867e+02 6.59594893e-01]
[439.32540894 277.48959351 0.96253967]	[439.29116821 339.2975769 0.93589175]	[382.74188232 341.70046997 0.86283839]	[364.85678101 431.50894165 0.8370508 ]	[352.0173645 505.9211731 0.86360997]	[498.18414307 339.25262451 0.87701601]	[518.63824463 428.91259766 0.83744967]	[531.62219238 505.89266968 0.84569401]	[441.70333862 513.64447021 0.78098089]	[403.35839844 513.65545654 0.72877795]	[421.27752686 644.40270996 0.86352926]	[439.2336731 759.91973877 0.84063154]	[477.73260498 513.65124512 0.73602796]	[467.45410156 646.95880127 0.8206737 ]	[462.37277222 772.72015381 0.83962297]	[426.43377686 262.24645996 0.84977001]	[457.08026123 264.80722046 0.8580457 ]	[411.00292969 269.90869141 0.78379637]	[467.45809937 272.49047852 0.75296104]	[4.44378815e+02 8.03541565e+02 6.17302775e-01]	[4.67416199e+02 8.06006836e+02 6.68396890e-01]	[4.62376648e+02 7.88060791e+02 7.44107366e-01]	[4.26420258e+02 7.95874084e+02 7.55766392e-01]	[4.18615723e+02 7.90785950e+02 7.82012522e-01]	[4.41846588e+02 7.70141968e+02 6.31700039e-01]
[439.32449341 280.13165283 0.94378233]	[439.27255249 346.86920166 0.90527391]	[380.28955078 346.90371704 0.84536088]	[364.86755371 436.66925049 0.86159283]	[349.43991089 513.64886475 0.83149993]	[498.19219971 344.30776978 0.8405928 ]	[516.17565918 436.55892944 0.85505927]	[531.55078125 511.04074097 0.82198358]	[441.6685791 521.20031738 0.80725187]	[403.29632568 521.20831299 0.75649714]	[421.23306274 647.00396729 0.86869699]	[439.17852783 759.91827393 0.82927811]	[477.71679688 521.22186279 0.76030242]	[467.49343872 649.55889893 0.79640549]	[462.34466553 777.85412598 0.79328239]	[428.9201355 272.41345215 0.86956477]	[454.58422852 272.46878052 0.88267279]	[408.4744873 275.01144409 0.8192662 ]	[467.39682007 275.08139038 0.82053554]	[4.46914307e+02 8.08574036e+02 6.56433403e-01]	[4.67424652e+02 8.08612854e+02 6.84763908e-01]	[4.62232788e+02 7.90605957e+02 7.11452305e-01]	[4.28997467e+02 7.98407532e+02 7.78165162e-01]	[418.64019775 790.82666016 0.80603838]	[4.41745392e+02 7.70113159e+02 6.25145435e-01]
[439.32559204 282.66824341 0.91487765]	[439.25576782 351.9708252 0.90839541]	[380.26687622 351.96817017 0.85723299]	[364.87161255 439.19641113 0.8886373 ]	[349.40704346 518.73046875 0.85726219]	[498.20272827 346.8821106 0.8263604 ]	[513.6505127 436.66192627 0.86732471]	[531.53710938 516.1505127 0.83202112]	[439.30505371 521.28186035 0.81888098]	[403.25610352 521.27838135 0.76713872]	[421.190979 647.05743408 0.87404644]	[439.14822388 759.90533447 0.82909048]	[477.64971924 521.33148193 0.75823265]	[467.46463013 652.15338135 0.79107851]	[462.35308838 785.48339844 0.7975502 ]	[426.425354 274.8757019 0.8849386]	[454.58810425 274.91976929 0.88926047]	[408.43295288 277.52642822 0.81606418]	[467.41296387 277.56851196 0.80568212]	[4.46940063e+02 8.11140320e+02 6.44311011e-01]	[4.67460999e+02 8.11195862e+02 6.68075204e-01]	[4.62208435e+02 7.90731384e+02 7.55762160e-01]	[4.31484619e+02 8.00917480e+02 7.77344942e-01]	[4.18640991e+02 7.93213074e+02 7.89621532e-01]	[4.41690826e+02 7.67676392e+02 6.36595368e-01]
[439.3031311 287.86010742 0.90173519]	[439.26174927 354.53646851 0.92774212]	[380.30300903 354.47998047 0.86125278]	[364.8621521 439.2796936 0.89025784]	[349.39511108 521.23199463 0.87743294]	[498.19442749 352.00045776 0.83028734]	[513.66143799 439.17269897 0.89910901]	[529.02166748 518.65307617 0.85393733]	[439.29553223 521.37225342 0.8219915 ]	[403.24850464 521.38336182 0.77440202]	[421.16555786 647.10186768 0.86821026]	[439.16357422 757.31872559 0.83291191]	[477.63848877 523.81311035 0.76200861]	[469.96035767 654.71453857 0.7868216 ]	[462.38534546 785.55609131 0.80063599]	[426.4034729 275.04891968 0.90710473]	[454.57418823 275.11981201 0.89832807]	[405.9302063 277.62051392 0.81213737]	[467.45776367 277.72637939 0.78331858]	[4.52035522e+02 8.11264648e+02 6.92969322e-01]	[4.72573608e+02 8.11321594e+02 7.16273069e-01]	[4.62217224e+02 7.90737854e+02 7.76809692e-01]	[4.34045044e+02 7.98440552e+02 7.67480373e-01]	[4.18691528e+02 7.90808960e+02 7.80772030e-01]	[4.41733887e+02 7.67512634e+02 6.45056009e-01]
[439.26300049 292.87991333 0.91339648]	[439.25549316 356.95996094 0.93837512]	[380.28240967 356.97290039 0.87429762]	[364.81610107 441.80099487 0.87933499]	[349.36904907 521.3572998 0.88637519]	[498.18344116 354.53219604 0.84411907]	[516.13494873 441.69830322 0.89814144]	[529.00299072 518.78741455 0.87519586]	[441.66287231 523.82977295 0.8224237 ]	[403.28973389 523.8236084 0.7714712 ]	[421.15081787 649.65240479 0.84177321]	[439.190979 757.34259033 0.83635628]	[477.70523071 523.88031006 0.77445364]	[469.99624634 662.33087158 0.78752673]	[462.41879272 788.17950439 0.82133639]	[426.36676025 277.51895142 0.91329527]	[452.08453369 277.5770874 0.8873722 ]	[408.39611816 280.10919189 0.78270173]	[467.47161865 280.23031616 0.76665145]	[4.49505371e+02 8.16317505e+02 7.09115326e-01]	[4.72559418e+02 8.16402954e+02 7.28418767e-01]	[4.62260559e+02 7.93319946e+02 7.36808896e-01]	[4.31517853e+02 8.03506409e+02 7.50097632e-01]	[4.18666626e+02 7.93268433e+02 7.58089721e-01]	[4.41770020e+02 7.65085876e+02 6.28004551e-01]
[439.26370239 292.87863159 0.91320264]	[439.25299072 356.95950317 0.93813658]	[380.28042603 356.97195435 0.87479848]	[364.81774902 441.80004883 0.87834388]	[349.36895752 521.37213135 0.88604796]	[498.181427 354.53170776 0.84405816]	[516.13537598 441.69943237 0.89830631]	[529.00231934 518.78833008 0.87574399]	[441.66104126 523.82720947 0.82184863]	[403.28945923 523.82122803 0.77124792]	[421.14700317 649.65283203 0.84251976]	[439.19281006 757.36633301 0.83770496]	[477.70199585 523.87872314 0.77386981]	[469.98544312 659.89074707 0.78653687]	[462.42047119 788.15936279 0.82077068]	[426.36828613 277.51809692 0.91315234]	[452.08520508 277.57675171 0.88752449]	[408.39685059 280.11010742 0.7817623 ]	[467.46972656 280.22964478 0.76489729]	[4.49480042e+02 8.13885925e+02 7.13670731e-01]	[4.72536163e+02 8.16387085e+02 7.29977548e-01]	[4.62260712e+02 7.93304565e+02 7.34342813e-01]	[4.31530273e+02 8.03529785e+02 7.47334540e-01]	[4.18667053e+02 7.93293640e+02 7.52524555e-01]	[4.41772491e+02 7.67491455e+02 6.31940246e-01]
[439.24328613 295.40579224 0.93325377]	[439.23706055 357.04891968 0.9519484 ]	[380.26150513 357.09841919 0.88806546]	[362.34567261 444.37438965 0.8570497 ]	[346.89730835 523.86901855 0.88034457]	[498.14862061 357.01409912 0.86217666]	[516.1361084 441.86303711 0.87774128]	[529.01245117 521.2911377 0.88827801]	[441.65725708 523.88519287 0.81930441]	[403.26504517 523.88543701 0.77212906]	[418.79675293 657.3026123 0.81416303]	[439.20040894 757.39080811 0.82719749]	[477.71896362 523.93103027 0.76960939]	[472.52694702 662.44866943 0.78843772]	[462.43930054 790.71148682 0.81026959]	[423.92672729 277.68783569 0.90181208]	[452.04165649 277.71817017 0.86284065]	[408.42581177 282.73074341 0.76224756]	[467.3956604 282.70819092 0.75272912]	[4.46950012e+02 8.13825134e+02 6.34603262e-01]	[4.67481262e+02 8.16380676e+02 6.36932492e-01]	[4.62325378e+02 7.98372986e+02 6.82757914e-01]	[4.31546112e+02 8.03485046e+02 7.59566367e-01]	[4.18736267e+02 7.93268860e+02 7.66965032e-01]	[4.41787628e+02 7.65082947e+02 6.11937344e-01]
[439.24081421 295.50421143 0.94894004]	[439.23178101 357.18078613 0.95153761]	[380.25006104 359.56622314 0.89175659]	[362.30715942 446.95162964 0.84942412]	[349.38259888 523.98858643 0.86175674]	[498.15075684 357.14929199 0.87823713]	[516.12658691 444.34564209 0.85730278]	[529.02001953 523.76513672 0.88917112]	[439.32836914 526.49127197 0.78478706]	[403.25332642 526.47961426 0.75155443]	[418.7336731 662.38745117 0.83923757]	[439.24816895 759.8939209 0.83908385]	[477.72515869 528.98309326 0.74220926]	[472.52331543 664.96166992 0.80967414]	[464.87921143 793.28546143 0.79454935]	[423.92324829 280.13180542 0.89225125]	[452.05905151 280.20397949 0.8500666 ]	[408.42080688 285.25192261 0.76511329]	[464.88742065 287.81811523 0.73268884]	[4.46936005e+02 8.18960510e+02 6.62969291e-01]	[4.67484833e+02 8.24051758e+02 6.64954782e-01]	[4.64830963e+02 8.06033142e+02 6.96075797e-01]	[4.31509949e+02 8.03549011e+02 7.68229306e-01]	[4.18727600e+02 7.93289795e+02 7.67205477e-01]	[4.41855713e+02 7.67510925e+02 6.20940149e-01]
[439.24591064 295.60247803 0.95621932]	[439.20077515 359.70367432 0.94900334]	[380.25314331 359.73913574 0.8881647 ]	[362.25726318 452.01156616 0.86226195]	[349.37960815 526.41162109 0.85301095]	[495.69815063 359.63043213 0.87750155]	[516.1171875 446.88238525 0.84317768]	[529.00469971 523.85693359 0.88594389]	[439.27935791 529.05786133 0.77563679]	[400.83786011 529.01745605 0.7523191 ]	[418.71658325 662.41693115 0.84656644]	[439.25912476 757.37713623 0.84134543]	[477.67611694 531.5824585 0.72433943]	[470.04064941 665.05603027 0.81023175]	[4.64922119e+02 7.95837341e+02 7.82642126e-01]	[423.8934021 280.25048828 0.87557131]	[452.0597229 282.70117188 0.83873546]	[405.9352417 290.3677063 0.78457814]	[464.90176392 290.34106445 0.74184519]	[4.49444397e+02 8.29103394e+02 7.34229684e-01]	[4.69970276e+02 8.29218567e+02 7.27599859e-01]	[4.64913757e+02 8.08556030e+02 7.22381830e-01]	[4.31523346e+02 8.03485779e+02 7.41506577e-01]	[4.18751953e+02 7.93213806e+02 7.55301356e-01]	[4.41869446e+02 7.65078125e+02 6.21832669e-01]
[439.22195435 298.07489014 0.9635886 ]	[439.15307617 362.23187256 0.93060505]	[380.2052002 362.27609253 0.87808579]	[362.24395752 454.61901855 0.87270844]	[349.37365723 526.50793457 0.83927679]	[495.61950684 359.79748535 0.85983348]	[516.11871338 449.43823242 0.83436 ]	[529.04022217 523.95001221 0.873761 ]	[439.25646973 536.6751709 0.78577209]	[400.80450439 534.14465332 0.75762087]	[418.73901367 664.87365723 0.8574515 ]	[439.2819519 757.34307861 0.85022521]	[477.646698 536.71685791 0.72967166]	[472.52224731 667.4932251 0.80296618]	[4.67411591e+02 7.98426208e+02 7.53813922e-01]	[423.86386108 285.29656982 0.86941475]	[452.02807617 287.81640625 0.83497536]	[405.9034729 292.87628174 0.78791934]	[464.90759277 292.92538452 0.76308721]	[4.49490021e+02 8.31667236e+02 7.21455872e-01]	[4.70004181e+02 8.31777527e+02 7.07097948e-01]	[4.64920654e+02 8.08632202e+02 7.00914383e-01]	[4.34044830e+02 8.03517456e+02 7.84562171e-01]	[4.18791901e+02 7.93241516e+02 7.92872429e-01]	[4.44297211e+02 7.65022766e+02 6.42634630e-01]
[439.18969727 298.20181274 0.94857824]	[439.15151978 362.35083008 0.91308612]	[380.16864014 364.84954834 0.8616907 ]	[362.28863525 457.10357666 0.87374192]	[346.89797974 529.05352783 0.82846797]	[495.62631226 362.24765015 0.84961814]	[516.13195801 454.5406189 0.83575404]	[529.06817627 526.43371582 0.85282934]	[439.29449463 539.21923828 0.79686499]	[400.84472656 536.7166748 0.75202 ]	[418.76934814 664.88726807 0.85670781]	[439.27548218 757.33862305 0.84934878]	[477.68026733 539.27087402 0.74064952]	[472.5196228 667.57556152 0.79523128]	[4.67425903e+02 8.03537781e+02 7.52535641e-01]	[423.85949707 290.35229492 0.87154549]	[449.51828003 292.86636353 0.85373724]	[405.88278198 293.00100708 0.79468089]	[464.88534546 295.4309082 0.79468381]	[4.52039154e+02 8.31758972e+02 7.14367986e-01]	[4.72524811e+02 8.31872131e+02 6.93360567e-01]	[4.64935699e+02 8.08747314e+02 6.83904171e-01]	[434.11871338 803.5604248 0.8113414 ]	[421.18505859 793.29052734 0.81375796]	[4.44297943e+02 7.65009155e+02 6.36066318e-01]
[439.20779419 300.65393066 0.93709159]	[439.15048218 367.35095215 0.89990556]	[380.13833618 369.92529297 0.85728383]	[362.28170776 459.62921143 0.89858353]	[346.86801147 536.67480469 0.8359527 ]	[495.63809204 362.33407593 0.83517009]	[516.14465332 454.62286377 0.84506643]	[531.54846191 528.96728516 0.83489871]	[439.30133057 539.30609131 0.8079623 ]	[400.86975098 539.25976562 0.75504762]	[418.79095459 664.95153809 0.86684418]	[439.30053711 757.33813477 0.85336202]	[477.67550659 541.76873779 0.75402027]	[470.05322266 667.66119385 0.79811156]	[4.67406036e+02 8.06068054e+02 7.78600216e-01]	[423.87789917 292.8946228 0.88174641]	[449.51403809 292.95715332 0.86722457]	[405.85049438 295.46115112 0.817451 ]	[464.87728882 295.48071289 0.81605887]	[4.54562836e+02 8.31871399e+02 7.44315386e-01]	[4.72566772e+02 8.34335876e+02 7.31120646e-01]	[4.64923523e+02 8.11154724e+02 7.23251760e-01]	[434.09188843 800.9899292 0.80979145]	[421.1890564 790.82055664 0.84490597]	[4.44313782e+02 7.65011230e+02 6.44383669e-01]
[439.17379761 303.27062988 0.89807731]	[439.13616943 372.55001831 0.90404171]	[380.14379883 374.98175049 0.87019849]	[362.34619141 459.84350586 0.89434922]	[349.43066406 541.74249268 0.88305151]	[495.66146851 367.4067688 0.81261498]	[516.20440674 459.58447266 0.88476473]	[531.55377197 536.65795898 0.83091444]	[439.32266235 541.88421631 0.82031727]	[403.26815796 541.88452148 0.77314645]	[421.22561646 667.47729492 0.86892277]	[439.3168335 759.88531494 0.85278851]	[477.6758728 544.3237915 0.76039571]	[470.04922485 675.20806885 0.77215654]	[4.67400970e+02 8.08692688e+02 7.90380359e-01]	[423.81838989 295.47113037 0.91921693]	[449.4732666 295.49365234 0.88511622]	[403.40487671 298.07003784 0.83772212]	[464.88742065 298.10931396 0.84737587]	[4.49511902e+02 8.39425598e+02 7.00073600e-01]	[4.67497559e+02 8.41996399e+02 6.83102190e-01]	[4.67422546e+02 8.13753174e+02 6.98907256e-01]	[4.34084717e+02 8.03552063e+02 7.72117674e-01]	[421.22396851 793.29663086 0.79446262]	[4.44370697e+02 7.65027893e+02 6.36291862e-01]
[439.16043091 310.91122437 0.90145755]	[439.14532471 375.05841064 0.91636682]	[380.15988159 375.07775879 0.87916398]	[362.33505249 462.28759766 0.89092112]	[351.92706299 541.87127686 0.89097917]	[495.64459229 372.47265625 0.81037229]	[518.65289307 459.66729736 0.89890504]	[531.5958252 536.74249268 0.83817732]	[441.66494751 541.92260742 0.82000387]	[403.28533936 541.92376709 0.77183074]	[421.2159729 667.52478027 0.86250442]	[439.32705688 759.94665527 0.84611762]	[477.71228027 544.36151123 0.77446383]	[470.03469849 675.24249268 0.7662285 ]	[4.64942047e+02 8.11244141e+02 7.83377230e-01]	[423.8119812 295.64819336 0.93078184]	[449.48809814 298.00952148 0.88708037]	[403.37722778 298.17486572 0.81301147]	[464.9289856 300.62710571 0.80596018]	[4.52000366e+02 8.41989746e+02 6.60163760e-01]	[4.67480682e+02 8.44544922e+02 6.45299137e-01]	[4.64898163e+02 8.16360168e+02 6.61199987e-01]	[4.34058777e+02 8.06039307e+02 7.88409352e-01]	[421.21456909 793.33666992 0.80065286]	[4.44394348e+02 7.65064758e+02 6.23743296e-01]
[439.10861206 313.47219849 0.91431612]	[439.14047241 377.52279663 0.93000662]	[380.16824341 377.61737061 0.88949013]	[362.30599976 464.85470581 0.87216455]	[349.43664551 544.33538818 0.88659519]	[495.61697388 374.99890137 0.81925851]	[518.67773438 459.80612183 0.91202605]	[531.59686279 539.29602051 0.85895777]	[441.68310547 544.38647461 0.81851882]	[403.32940674 544.38641357 0.76995414]	[421.26647949 667.63079834 0.85668862]	[439.31396484 757.34545898 0.84525305]	[477.72366333 544.4276123 0.77127254]	[472.58575439 680.37231445 0.7592451 ]	[4.64975739e+02 8.13753418e+02 7.89471865e-01]	[423.77050781 298.11431885 0.93518656]	[446.96801758 298.14242554 0.88496333]	[403.38058472 300.63748169 0.78254789]	[464.87988281 300.70663452 0.79051441]	[4.57160126e+02 8.49624146e+02 7.73156643e-01]	[4.75104950e+02 8.49649475e+02 7.38347590e-01]	[4.64855042e+02 8.21513550e+02 6.99921548e-01]	[4.34105133e+02 8.03554810e+02 7.79424191e-01]	[421.24734497 793.31121826 0.79340792]	[4.44375122e+02 7.62495056e+02 6.35226250e-01]
[439.14367676 315.96224976 0.93583548]	[439.12911987 377.62750244 0.94306409]	[380.1534729 380.0897522 0.89261651]	[362.24188232 467.47723389 0.86241454]	[351.92114258 544.47235107 0.87378013]	[495.59851074 377.49926758 0.83755177]	[518.66265869 462.26281738 0.90375227]	[531.58666992 541.81774902 0.88086075]	[439.31985474 544.46588135 0.81720084]	[403.28930664 544.44958496 0.77604365]	[421.31896973 670.12097168 0.82720888]	[441.67428589 752.30596924 0.84672236]	[477.67102051 546.94586182 0.75374335]	[472.52600098 682.92059326 0.76466429]	[4.67411469e+02 8.13844604e+02 7.70309746e-01]	[423.80508423 298.25418091 0.9157601 ]	[446.97961426 300.62197876 0.86117613]	[405.86611938 303.22644043 0.76804978]	[464.8732605 300.76885986 0.79068255]	[4.54562897e+02 8.52220825e+02 7.54294634e-01]	[4.70049255e+02 8.52232178e+02 7.19344974e-01]	[4.64947845e+02 8.26523743e+02 6.87074840e-01]	[4.36586060e+02 7.98398743e+02 7.55348623e-01]	[4.21285980e+02 7.90790955e+02 7.86309838e-01]	[4.44442657e+02 7.57360229e+02 6.21570528e-01]
[439.13088989 316.04153442 0.94382858]	[439.15640259 380.08816528 0.94681412]	[380.18185425 380.20266724 0.89462852]	[362.23675537 470.05258179 0.86192203]	[351.93838501 544.52972412 0.86587304]	[495.63931274 377.64096069 0.86629075]	[518.69348145 462.39447021 0.88821077]	[531.60198975 541.92547607 0.88038379]	[439.30517578 546.95275879 0.80619353]	[403.28308105 546.92529297 0.76750988]	[421.32168579 670.20977783 0.81328648]	[441.66912842 752.23712158 0.85574591]	[477.64279175 549.48944092 0.73867071]	[472.53619385 685.39990234 0.77182996]	[4.67391724e+02 8.16331421e+02 7.71079898e-01]	[423.79049683 300.68856812 0.90620762]	[446.97015381 300.71044922 0.84967369]	[405.86514282 305.81781006 0.77450848]	[464.81842041 305.75512695 0.79400408]	[4.49513275e+02 8.52363953e+02 7.57470846e-01]	[4.69981934e+02 8.52371765e+02 7.44091213e-01]	[4.67419098e+02 8.26628357e+02 6.99875832e-01]	[4.36588562e+02 7.95835876e+02 7.76699901e-01]	[421.28637695 790.73748779 0.80566591]	[4.44403015e+02 7.54793457e+02 6.26952469e-01]
[439.13037109 316.04153442 0.94360816]	[439.16064453 380.08731079 0.94669271]	[380.18856812 380.19970703 0.89425522]	[362.24957275 470.04171753 0.86011386]	[351.94702148 544.52502441 0.8680979 ]	[495.64746094 377.64331055 0.86723888]	[518.69915771 462.39089966 0.89032936]	[531.6038208 541.91931152 0.8808955 ]	[439.31118774 546.96295166 0.80234635]	[403.29541016 546.93444824 0.76375532]	[421.32739258 672.66278076 0.80787808]	[441.67788696 752.23461914 0.85611033]	[477.6444397 549.49725342 0.73733276]	[470.04675293 685.43988037 0.77737331]	[4.67387726e+02 8.16327637e+02 7.71938920e-01]	[423.79043579 300.68807983 0.90626442]	[446.97106934 300.7104187 0.84982437]	[405.86456299 305.8137207 0.77381229]	[464.82147217 305.75531006 0.7930913 ]	[4.49519775e+02 8.52354248e+02 7.59264529e-01]	[4.69980286e+02 8.52363220e+02 7.46163905e-01]	[4.67423370e+02 8.26625366e+02 6.97428346e-01]	[4.36585541e+02 7.95838562e+02 7.75109410e-01]	[421.28952026 790.73858643 0.80447727]	[4.44412659e+02 7.54784424e+02 6.25748694e-01]
[439.16140747 316.12475586 0.95706189]	[439.12756348 380.23355103 0.94623995]	[380.17550659 380.30633545 0.88832605]	[362.23959351 472.59048462 0.86830986]	[351.95977783 546.95025635 0.86115593]	[495.60995483 380.11361694 0.86965764]	[518.6987915 464.91567993 0.86690944]	[531.60778809 544.3604126 0.87562042]	[439.28411865 549.55230713 0.78461939]	[403.26174927 547.05395508 0.74851352]	[421.31796265 677.81506348 0.80168557]	[441.71563721 754.74853516 0.84560966]	[477.62026978 552.11651611 0.72454453]	[469.99783325 685.59155273 0.78477252]	[4.64954315e+02 8.26556335e+02 7.68451214e-01]	[423.80462646 303.2048645 0.88768029]	[449.45300293 303.22283936 0.83391786]	[405.84451294 308.4067688 0.78086227]	[464.82107544 308.33905029 0.74781132]	[4.46937012e+02 8.54816284e+02 7.36785531e-01]	[4.67401337e+02 8.54889893e+02 7.14789450e-01]	[4.67472443e+02 8.31679382e+02 6.96827769e-01]	[4.36582428e+02 7.98439758e+02 7.87946761e-01]	[421.27133179 790.82000732 0.81828648]	[4.46898773e+02 7.57305725e+02 6.20650053e-01]
[439.16207886 316.12832642 0.95741791]	[439.13174438 380.22686768 0.94693434]	[380.18203735 380.29351807 0.88933271]	[362.24023438 472.58822632 0.86802381]	[351.96109009 546.94891357 0.8614974 ]	[495.61178589 380.11236572 0.87009388]	[518.6975708 464.9034729 0.86776143]	[531.60430908 544.3571167 0.87575573]	[439.28417969 549.54882812 0.78472376]	[403.26156616 547.05090332 0.74889994]	[421.31951904 677.81170654 0.80173075]	[441.71511841 754.77038574 0.84334397]	[477.62011719 552.11358643 0.72449917]	[470.00073242 685.58648682 0.78457916]	[4.64950165e+02 8.26531860e+02 7.58385181e-01]	[423.80630493 303.21173096 0.88761449]	[449.45205688 303.22897339 0.83365214]	[405.85131836 308.4046936 0.78113574]	[464.824646 308.32943726 0.75020689]	[4.46946136e+02 8.54795715e+02 7.16590583e-01]	[4.67427277e+02 8.54867126e+02 6.97206318e-01]	[4.67448425e+02 8.31654907e+02 6.87073588e-01]	[4.36575531e+02 8.00916382e+02 7.86957443e-01]	[421.26150513 790.82324219 0.82030213]	[4.46902466e+02 7.57333557e+02 6.20006919e-01]
[439.17330933 318.60101318 0.96277994]	[439.15158081 380.33718872 0.93812311]	[380.19848633 382.77822876 0.87830567]	[362.25720215 475.09259033 0.86712712]	[351.94274902 547.04547119 0.84616309]	[495.63497925 380.24002075 0.87055361]	[518.70263672 467.42175293 0.85496271]	[531.61193848 544.47143555 0.86702466]	[439.32723999 552.09466553 0.77325988]	[403.31066895 549.54705811 0.7355696 ]	[421.32296753 682.86071777 0.80980676]	[441.73324585 754.75579834 0.8392874 ]	[477.67654419 554.65484619 0.72533786]	[469.99362183 688.04241943 0.77605009]	[4.64967651e+02 8.29068359e+02 7.91102290e-01]	[423.79971313 308.32028198 0.88003039]	[449.43286133 308.3314209 0.8313449 ]	[403.40707397 313.39941406 0.79906452]	[462.45513916 310.90634155 0.75379407]	[4.49469452e+02 8.57392517e+02 7.33613312e-01]	[4.67454926e+02 8.57465515e+02 7.23162413e-01]	[4.67469330e+02 8.31779846e+02 7.02309430e-01]	[4.34102966e+02 8.00931030e+02 7.84148335e-01]	[421.26992798 790.81781006 0.82017082]	[4.46913055e+02 7.54787476e+02 6.14782631e-01]
[439.1394043 321.15139771 0.93320864]	[439.12387085 387.86700439 0.89543074]	[380.1088562 387.94949341 0.85087019]	[362.26724243 480.11801147 0.8893913 ]	[349.43063354 557.17492676 0.83154541]	[495.6072998 382.84249878 0.83729959]	[518.66723633 472.61035156 0.84799123]	[531.60748291 549.51257324 0.83243781]	[439.293396 559.76361084 0.80865574]	[403.25924683 557.26422119 0.75123066]	[421.25119019 682.87554932 0.82151717]	[441.69393921 754.7666626 0.84087235]	[477.64489746 559.831604 0.74847418]	[469.99084473 688.14367676 0.77270406]	[4.67391418e+02 8.29197571e+02 7.74407268e-01]	[423.78292847 313.40969849 0.89160472]	[446.96173096 313.44515991 0.86757487]	[403.37747192 315.95773315 0.82805085]	[462.46261597 315.94015503 0.82239163]	[4.46906830e+02 8.57459473e+02 6.50271177e-01]	[4.64933197e+02 8.62508240e+02 6.33639693e-01]	[4.67437775e+02 8.31854919e+02 6.45481706e-01]	[4.34117615e+02 8.03481812e+02 7.94155478e-01]	[421.23306274 793.25567627 0.82029122]	[4.46877289e+02 7.54797607e+02 6.30962551e-01]
[439.08880615 321.24533081 0.9043352 ]	[439.1133728 390.46798706 0.89129686]	[377.7461853 392.96636963 0.8568778 ]	[362.25958252 480.21398926 0.90652007]	[346.90643311 559.70965576 0.8415941 ]	[495.62573242 385.34436035 0.8228907 ]	[518.65234375 475.11941528 0.85198474]	[531.54644775 552.12261963 0.82550889]	[439.25341797 559.79492188 0.81607693]	[400.82699585 559.73382568 0.76694036]	[421.15835571 682.96325684 0.83313483]	[441.69558716 754.82891846 0.84003645]	[477.63195801 562.27716064 0.75059783]	[470.00219727 688.16516113 0.77375108]	[4.67404022e+02 8.29223816e+02 7.85717607e-01]	[421.39672852 313.50952148 0.90561008]	[446.91152954 315.90881348 0.88312185]	[403.37997437 316.04351807 0.83117843]	[462.45175171 316.05874634 0.85276055]	[4.49466888e+02 8.59954712e+02 6.78961694e-01]	[4.69962555e+02 8.62545410e+02 6.59108639e-01]	[4.67474884e+02 8.34322815e+02 6.49248421e-01]	[434.07885742 803.50952148 0.80493289]	[421.21035767 793.26800537 0.83460623]	[4.46883514e+02 7.54826172e+02 6.24984920e-01]
[439.06750488 323.74057007 0.88853812]	[439.11129761 392.99780273 0.89494187]	[380.10598755 393.01565552 0.86238849]	[362.26998901 480.28509521 0.90847421]	[346.88192749 559.78479004 0.85398102]	[495.62521362 385.40924072 0.81266648]	[518.6541748 477.66705322 0.86919141]	[531.56378174 557.20733643 0.83252591]	[439.24468994 559.83343506 0.81636035]	[400.81671143 559.77758789 0.77115512]	[418.79086304 685.44763184 0.84504205]	[441.6882019 754.84075928 0.8421393 ]	[477.61706543 562.31005859 0.75043917]	[470.00326538 690.70404053 0.75462151]	[4.67403229e+02 8.34283569e+02 7.79665053e-01]	[421.35287476 315.9631958 0.9289943 ]	[446.89569092 315.97476196 0.89531171]	[403.34063721 316.14492798 0.82404768]	[464.81814575 316.15042114 0.84870559]	[4.54599731e+02 8.65047913e+02 6.68288946e-01]	[4.72570831e+02 8.67626404e+02 6.71316266e-01]	[4.67415527e+02 8.44610901e+02 6.41155005e-01]	[4.34107422e+02 8.06021851e+02 8.02452207e-01]	[421.23104858 793.32287598 0.81036764]	[4.44417175e+02 7.54812378e+02 6.43277347e-01]
[439.06985474 328.86190796 0.88288546]	[439.10473633 395.49291992 0.90215039]	[380.11935425 395.50091553 0.86973107]	[362.2588501 480.36590576 0.90847969]	[346.86535645 559.81652832 0.86072922]	[495.60958862 387.9510498 0.80468661]	[518.64282227 477.72625732 0.88201976]	[529.06433105 557.22595215 0.84230572]	[439.23864746 562.31481934 0.82738489]	[400.81655884 562.26501465 0.77959716]	[418.7852478 685.484375 0.84517211]	[441.69143677 754.83306885 0.84299666]	[477.61178589 562.40332031 0.75830847]	[470.00588989 695.74658203 0.73041004]	[4.64962341e+02 8.34350830e+02 7.77693689e-01]	[421.33520508 316.12030029 0.95029628]	[446.92205811 316.12295532 0.89951575]	[403.31903076 318.62011719 0.81828099]	[464.86416626 318.66998291 0.83907723]	[4.57188110e+02 8.67698486e+02 6.95402086e-01]	[4.75161530e+02 8.70158569e+02 7.07957447e-01]	[4.64872833e+02 8.47105774e+02 6.66640818e-01]	[4.34070038e+02 8.06064209e+02 7.98184276e-01]	[421.20419312 793.3480835 0.8010177 ]	[4.44433075e+02 7.54770386e+02 6.42948687e-01]
[436.68737793 334.01751709 0.9094795 ]	[439.1338501 395.61941528 0.92142087]	[380.16635132 395.6199646 0.87923706]	[362.29373169 482.81109619 0.89501333]	[346.86428833 562.36871338 0.88689762]	[495.61346436 393.06793213 0.81063646]	[518.65258789 480.26904297 0.90918314]	[529.06762695 559.8237915 0.86535156]	[439.26852417 564.87731934 0.83207494]	[400.86291504 562.44262695 0.78493273]	[421.21365356 688.02624512 0.83081955]	[441.69815063 757.3548584 0.84200364]	[477.62802124 564.97528076 0.76341325]	[467.44052124 703.44720459 0.75778008]	[4.64851807e+02 8.42036926e+02 7.80925453e-01]	[421.34317017 318.66079712 0.94633102]	[446.8878479 318.66061401 0.8980031 ]	[403.35412598 318.75827026 0.77071095]	[464.8711853 318.78372192 0.81012702]	[4.57120239e+02 8.72893005e+02 7.15252995e-01]	[4.75146515e+02 8.75326904e+02 7.41767049e-01]	[4.62376007e+02 8.52199890e+02 7.30563700e-01]	[434.07019043 808.54943848 0.81613809]	[4.21228394e+02 7.95860046e+02 7.84480631e-01]	[4.44408966e+02 7.54800110e+02 6.51508510e-01]
[436.69186401 334.07498169 0.91320103]	[439.12774658 398.04858398 0.93389946]	[380.16873169 398.09466553 0.88657469]	[362.2366333 485.34707642 0.88330978]	[346.84680176 562.41992188 0.89010394]	[495.60031128 395.54977417 0.81909192]	[518.64825439 480.35980225 0.90919673]	[529.06201172 562.31524658 0.88369322]	[439.24996948 564.9519043 0.82780129]	[400.8553772 564.90222168 0.78772944]	[421.26574707 688.18365479 0.80257404]	[441.73181152 754.80725098 0.83524281]	[477.60458374 567.45562744 0.75037265]	[464.95327759 705.96972656 0.78310519]	[4.64863892e+02 8.44526672e+02 7.69665301e-01]	[421.35046387 318.71566772 0.93783396]	[446.88424683 318.72003174 0.88820326]	[403.38400269 321.1940918 0.76035392]	[464.85958862 321.21279907 0.8125208 ]	[4.57215759e+02 8.80466064e+02 7.01662958e-01]	[4.77690247e+02 8.80448242e+02 7.30479240e-01]	[4.62381348e+02 8.52231079e+02 7.24561572e-01]	[4.31547913e+02 8.06108276e+02 7.69436002e-01]	[4.21220490e+02 7.95813599e+02 7.54762352e-01]	[4.46915619e+02 7.52301025e+02 6.25241041e-01]
[439.06436157 336.51635742 0.92760229]	[439.12014771 398.11160278 0.94036674]	[380.1619873 398.18411255 0.89215201]	[362.25482178 485.45822144 0.86872464]	[346.83947754 564.82635498 0.8877365 ]	[493.11608887 395.64480591 0.83202648]	[518.66937256 482.73358154 0.90568691]	[529.06311035 562.30126953 0.88244379]	[439.27154541 565.01428223 0.81531507]	[400.87237549 564.96887207 0.77899283]	[421.33016968 688.18310547 0.79152685]	[441.71032715 757.37054443 0.83281577]	[477.63156128 567.52380371 0.74460626]	[467.45623779 706.00939941 0.76900488]	[4.64873871e+02 8.47111450e+02 7.79785156e-01]	[421.37945557 321.15960693 0.92067891]	[446.88827515 321.18707275 0.86527705]	[405.82873535 321.28851318 0.77791977]	[462.45901489 323.7545166 0.80165714]	[4.59722900e+02 8.88124207e+02 7.05688119e-01]	[4.80177277e+02 8.85618896e+02 7.52359152e-01]	[4.62344879e+02 8.52333740e+02 7.22897470e-01]	[4.31538025e+02 8.08570374e+02 8.02573442e-01]	[4.21170563e+02 7.95873535e+02 7.70082295e-01]	[4.46888336e+02 7.54812378e+02 6.32553518e-01]
[439.08297729 336.58395386 0.94071341]	[439.12265015 398.17321777 0.94637173]	[380.16238403 398.25973511 0.89624661]	[362.23175049 487.96737671 0.86689293]	[346.85415649 564.88098145 0.88592798]	[493.12814331 398.04998779 0.84311914]	[518.65783691 482.78164673 0.90388155]	[529.04992676 562.39416504 0.88524044]	[439.24612427 565.02282715 0.81263703]	[400.86407471 564.97045898 0.77961153]	[421.35855103 688.17962646 0.79019606]	[441.71130371 754.84295654 0.83503807]	[475.15542603 567.53106689 0.73666668]	[467.47872925 706.04998779 0.76643163]	[4.64854065e+02 8.49618469e+02 7.94347048e-01]	[421.38546753 321.22412109 0.91249943]	[446.92144775 321.25015259 0.85231972]	[405.85922241 323.79043579 0.77199137]	[462.46066284 323.79125977 0.80139279]	[4.57170502e+02 8.77919617e+02 7.05047786e-01]	[4.77653839e+02 8.77984619e+02 7.21307158e-01]	[4.62385376e+02 8.54850281e+02 7.02419758e-01]	[4.31474213e+02 8.06112671e+02 7.71036029e-01]	[4.18779144e+02 7.95796570e+02 7.59795189e-01]	[4.46906647e+02 7.54740295e+02 6.26529574e-01]
[439.11566162 336.6315918 0.95011914]	[439.15716553 398.25747681 0.94549561]	[380.18414307 400.65927124 0.89648712]	[362.23373413 490.48672485 0.8597675 ]	[346.87252808 564.9375 0.88103104]	[495.64807129 398.16033936 0.86413527]	[518.69061279 482.8788147 0.89596468]	[529.0579834 564.83111572 0.8814519 ]	[439.23928833 567.4588623 0.80744749]	[400.86312866 564.99707031 0.778979 ]	[423.76965332 688.19030762 0.78341651]	[441.71633911 757.34637451 0.8330816 ]	[475.14276123 570.01745605 0.72649336]	[467.472229 706.11120605 0.77155459]	[4.64913055e+02 8.49759094e+02 7.87492156e-01]	[421.40408325 321.27322388 0.90063375]	[446.97238159 323.71746826 0.8396033 ]	[405.8366394 326.30755615 0.76995414]	[464.85302734 323.81362915 0.7812351 ]	[4.59711182e+02 8.90710327e+02 7.20938444e-01]	[4.80160522e+02 8.90652222e+02 7.65466392e-01]	[4.62381500e+02 8.57441711e+02 6.99947894e-01]	[4.31490723e+02 8.08565674e+02 7.98798084e-01]	[4.18770081e+02 7.95873230e+02 7.69848287e-01]	[4.46901794e+02 7.54790771e+02 6.24751806e-01]
[439.1413269 336.68862915 0.95720154]	[439.1522522 400.67178345 0.94636774]	[380.18200684 400.7159729 0.89894617]	[362.23052979 490.5296936 0.85977411]	[346.84115601 565.01239014 0.87207282]	[495.65664673 398.24691772 0.87118506]	[518.69500732 482.89724731 0.89451706]	[529.04559326 564.88769531 0.87979758]	[439.22671509 567.49359131 0.8022567 ]	[400.85205078 565.02911377 0.77410525]	[423.79934692 693.19134521 0.76213348]	[441.74243164 757.38446045 0.82589251]	[475.13140869 570.07171631 0.72507125]	[467.3991394 708.57995605 0.78954387]	[4.64942810e+02 8.52218384e+02 7.89327919e-01]	[423.77487183 323.76629639 0.89149678]	[449.45025635 323.79034424 0.83338737]	[405.86029053 328.90997314 0.77998084]	[464.84909058 326.35821533 0.75711095]	[4.59664368e+02 8.88147095e+02 7.13206232e-01]	[4.77735840e+02 8.88143127e+02 7.46836424e-01]	[4.64844391e+02 8.60009705e+02 6.81578755e-01]	[4.31519592e+02 8.08615295e+02 7.99189448e-01]	[4.21188049e+02 7.98394409e+02 7.67989576e-01]	[4.46928497e+02 7.54807617e+02 6.16557181e-01]
[439.14141846 336.68875122 0.95726669]	[439.15084839 400.67108154 0.94608527]	[380.18023682 400.71395874 0.89860606]	[362.23260498 490.51477051 0.85993898]	[346.84100342 565.02331543 0.8703723 ]	[495.6583252 398.24789429 0.87162375]	[518.67687988 482.87536621 0.89295983]	[529.04400635 564.88006592 0.87989765]	[439.22817993 567.49188232 0.80259293]	[400.85018921 565.02838135 0.77485889]	[423.7989502 693.18328857 0.76263565]	[441.7428894 757.38513184 0.82617009]	[475.13821411 570.06793213 0.72546554]	[467.40063477 708.57836914 0.78924781]	[4.64943085e+02 8.52220032e+02 7.89331019e-01]	[423.77502441 323.76690674 0.89154947]	[449.45013428 323.79074097 0.83336121]	[405.86264038 328.9135437 0.78021187]	[464.84768677 326.35943604 0.75727165]	[4.59659943e+02 8.88143250e+02 7.12168813e-01]	[4.77733276e+02 8.88141052e+02 7.45990217e-01]	[4.64846741e+02 8.60013611e+02 6.80814147e-01]	[4.31519043e+02 8.08612854e+02 7.99018323e-01]	[4.21187286e+02 7.98390991e+02 7.68584490e-01]	[4.46929108e+02 7.54808899e+02 6.16372883e-01]
[439.15802002 339.10342407 0.96201581]	[439.13656616 400.74612427 0.9440009 ]	[380.1824646 400.79208374 0.89351201]	[362.21780396 493.04144287 0.85992986]	[346.8309021 565.04699707 0.86141515]	[495.63641357 400.64160156 0.87096351]	[518.7020874 485.35653687 0.87493855]	[529.03045654 564.95526123 0.87752759]	[439.28979492 570.05810547 0.78597164]	[403.27529907 567.53430176 0.74962521]	[423.82495117 690.60491943 0.78773558]	[441.74450684 759.87615967 0.81759089]	[477.64004517 575.15936279 0.72538263]	[467.48800659 708.64044189 0.76525128]	[4.67414795e+02 8.52308533e+02 7.75788486e-01]	[423.78488159 326.34707642 0.88491589]	[449.44793701 326.368927 0.83288568]	[405.83816528 331.45465088 0.78182626]	[464.82995605 328.92825317 0.74916232]	[4.59725952e+02 8.90777893e+02 7.09242702e-01]	[4.80184570e+02 8.90747498e+02 7.66850710e-01]	[4.64831207e+02 8.65116943e+02 6.84697747e-01]	[4.36560547e+02 8.08540222e+02 7.94867516e-01]	[4.21265076e+02 7.95850769e+02 7.70238519e-01]	[4.46901123e+02 7.57322937e+02 6.16545379e-01]
[439.15878296 339.15658569 0.96009094]	[439.13009644 400.81396484 0.93972623]	[380.16958618 400.85723877 0.88989359]	[362.20193481 493.12408447 0.86921966]	[344.3487854 567.46392822 0.85754472]	[495.64431763 400.71749878 0.87197727]	[518.66064453 485.40969849 0.86320937]	[529.0279541 564.95996094 0.87770355]	[439.27838135 570.10821533 0.78169024]	[403.262146 567.57208252 0.74623382]	[423.83013916 693.19769287 0.76293898]	[441.78250122 757.3840332 0.81206256]	[477.62854004 575.20239258 0.72596467]	[467.46258545 708.68743896 0.76989013]	[4.67492767e+02 8.54840271e+02 7.60577440e-01]	[423.79248047 328.85528564 0.88268518]	[449.43798828 328.90652466 0.83850998]	[405.82284546 331.48965454 0.79359412]	[464.82647705 331.46942139 0.76253229]	[4.59709229e+02 8.93318359e+02 7.14403927e-01]	[4.80191345e+02 8.93270447e+02 7.75784492e-01]	[4.64939056e+02 8.70117432e+02 6.76006675e-01]	[4.34076324e+02 8.08563232e+02 7.87003994e-01]	[4.21244171e+02 7.95853027e+02 7.65923500e-01]	[4.46964081e+02 7.54821594e+02 6.06765389e-01]
[439.15084839 339.18115234 0.95824099]	[439.12774658 400.86004639 0.93394554]	[380.16897583 403.2545166 0.88895339]	[362.19424438 493.1350708 0.87046838]	[344.30691528 567.51141357 0.85548073]	[495.61953735 400.76849365 0.86724436]	[518.64385986 485.4630127 0.85196626]	[529.01269531 565.01184082 0.8708843 ]	[439.26141357 572.63806152 0.78351104]	[400.8765564 570.0612793 0.74653941]	[423.84313965 695.74743652 0.75365394]	[441.80343628 759.90289307 0.80856407]	[477.60388184 577.71661377 0.72536612]	[467.44622803 708.67993164 0.77763367]	[4.69995087e+02 8.54897827e+02 7.45043159e-01]	[423.78939819 328.87631226 0.88288319]	[446.98059082 331.39306641 0.84122556]	[403.40917969 333.92684937 0.79489553]	[464.8352356 331.49972534 0.75695026]	[4.59702728e+02 8.93353088e+02 6.91665471e-01]	[4.80152161e+02 8.93323914e+02 7.49296069e-01]	[4.67433929e+02 8.70157288e+02 6.60658836e-01]	[4.31549927e+02 8.08565735e+02 7.79215932e-01]	[4.21213135e+02 7.95844910e+02 7.66222954e-01]	[4.49436798e+02 7.57356384e+02 6.09285533e-01]
[439.13659668 339.22396851 0.95025092]	[439.12023926 403.27819824 0.9278447 ]	[380.15405273 403.30163574 0.88473898]	[359.82684326 495.62411499 0.87483031]	[344.27236938 567.55725098 0.85184968]	[495.60626221 400.82971191 0.86224532]	[516.21960449 485.48745728 0.84628588]	[528.99926758 565.04669189 0.86676824]	[439.26855469 575.20147705 0.78584349]	[403.24932861 572.61218262 0.74249864]	[423.8454895 695.81604004 0.74956352]	[441.8024292 759.90948486 0.80693662]	[477.60372925 580.22912598 0.73254639]	[467.44659424 711.15472412 0.76763892]	[4.67498718e+02 8.62535583e+02 7.25086808e-01]	[423.76724243 328.91616821 0.88457024]	[446.97116089 331.44009399 0.8489145 ]	[403.38589478 333.97052002 0.79893851]	[464.84121704 333.95108032 0.76604271]	[4.57197723e+02 8.95863464e+02 6.64996028e-01]	[4.77650909e+02 8.95875122e+02 7.12986827e-01]	[4.67454773e+02 8.72820557e+02 6.52294159e-01]	[4.31541382e+02 8.08578064e+02 7.83395469e-01]	[4.21204956e+02 7.95855408e+02 7.72364557e-01]	[4.46976746e+02 7.57343689e+02 6.00504041e-01]
[439.13021851 339.24487305 0.94609475]	[439.13537598 403.3180542 0.9272505 ]	[380.16156006 403.33294678 0.88110268]	[359.82113647 495.67105103 0.88126528]	[344.25402832 570.01928711 0.84774143]	[495.61083984 400.86752319 0.85813665]	[516.21008301 487.99249268 0.8394832 ]	[528.99591064 567.49798584 0.85708737]	[439.2571106 575.17822266 0.78614867]	[400.86306763 570.11407471 0.74621171]	[423.81585693 695.80169678 0.7551918 ]	[441.78262329 759.89453125 0.8121053 ]	[475.17388916 577.77148438 0.72766519]	[467.4581604 711.16894531 0.76355958]	[4.67497589e+02 8.57371277e+02 7.54013658e-01]	[421.40270996 331.41702271 0.88630509]	[446.95205688 331.47314453 0.85445076]	[403.38607788 334.03366089 0.80596673]	[462.46627808 334.02069092 0.7938875 ]	[4.57197754e+02 8.93375671e+02 7.07620382e-01]	[4.77679474e+02 8.93362000e+02 7.54372299e-01]	[4.67418396e+02 8.70202881e+02 6.79905772e-01]	[4.31557312e+02 8.08593445e+02 7.85869777e-01]	[4.21219147e+02 7.95895142e+02 7.73228168e-01]	[4.46946777e+02 7.57324158e+02 6.08700991e-01]
[439.1211853 341.67138672 0.93074918]	[439.13150024 403.39135742 0.91567367]	[380.14120483 405.85559082 0.86751795]	[359.82727051 498.16906738 0.8883397 ]	[341.78564453 572.59558105 0.84349322]	[495.59857178 403.28662109 0.84665209]	[518.64575195 490.48065186 0.83657789]	[529.05718994 570.0223999 0.8346234 ]	[439.24539185 577.75390625 0.79906487]	[400.85757446 575.19421387 0.75256115]	[423.81161499 698.37896729 0.75351632]	[441.81698608 759.91369629 0.80767405]	[475.15332031 580.29382324 0.73883438]	[464.97280884 711.24383545 0.76677185]	[4.67414581e+02 8.57364502e+02 7.72944868e-01]	[423.76947021 333.91921997 0.88999236]	[446.95593262 333.96765137 0.86862344]	[403.39489746 336.45672607 0.81037843]	[464.82409668 336.48574829 0.83336008]	[4.57107513e+02 8.93271851e+02 7.52315462e-01]	[4.75119934e+02 8.93255798e+02 7.70570219e-01]	[4.67424500e+02 8.70153931e+02 6.92494750e-01]	[4.31502594e+02 8.08541565e+02 7.90855169e-01]	[421.16445923 795.80871582 0.79586101]	[4.49467834e+02 7.57356506e+02 5.91668487e-01]
[439.09854126 341.7175293 0.91806722]	[439.13378906 405.84744263 0.91000551]	[380.13360596 408.38049316 0.8586992 ]	[362.19854736 498.23937988 0.89476669]	[341.77398682 572.63122559 0.8450833 ]	[495.59225464 403.31311035 0.84471631]	[518.68280029 493.06289673 0.84029162]	[531.53930664 570.11419678 0.82347918]	[439.24789429 580.24353027 0.80088031]	[400.86291504 577.71234131 0.75323993]	[423.815979 703.40753174 0.75734258]	[441.82504272 762.47454834 0.81803727]	[475.1524353 580.35400391 0.73850006]	[464.91781616 713.73266602 0.77586108]	[4.67410645e+02 8.54849365e+02 7.92702138e-01]	[421.39300537 333.97122192 0.89865613]	[446.94122314 334.0194397 0.87797534]	[403.37155151 336.48757935 0.81169891]	[464.81954956 336.52359009 0.84721774]	[4.52070435e+02 8.93220337e+02 7.72238493e-01]	[4.72528595e+02 8.93234741e+02 7.82150447e-01]	[4.67454926e+02 8.67699280e+02 6.79115593e-01]	[4.28969666e+02 8.08592346e+02 7.93812513e-01]	[4.21163727e+02 7.95849609e+02 7.84781516e-01]	[4.49467957e+02 7.59908325e+02 5.84536672e-01]
[439.09768677 341.75585938 0.91079891]	[439.14575195 405.90890503 0.90656555]	[380.13885498 408.44366455 0.85855675]	[362.21154785 500.63723755 0.89659762]	[341.77264404 575.15936279 0.84464228]	[495.61416626 403.35394287 0.83978009]	[518.70629883 493.12088013 0.84976739]	[531.59313965 572.62878418 0.81747866]	[439.25643921 580.26983643 0.80478132]	[400.85949707 577.73608398 0.75588059]	[423.82192993 703.4175415 0.76143694]	[441.83459473 762.45025635 0.80803174]	[477.59484863 582.78869629 0.74422258]	[464.8991394 713.78430176 0.77305424]	[4.64914917e+02 8.54868652e+02 8.03852618e-01]	[421.39938354 334.01733398 0.90557992]	[446.92892456 334.0635376 0.88484436]	[403.36901855 336.52716064 0.81927347]	[462.45843506 336.56246948 0.85220128]	[4.54599030e+02 8.93295105e+02 7.74448276e-01]	[4.72559784e+02 8.93252869e+02 7.95670986e-01]	[4.64914978e+02 8.70132019e+02 7.16331244e-01]	[4.28972809e+02 8.08574768e+02 7.97780573e-01]	[4.21183380e+02 7.95825195e+02 7.85951674e-01]	[4.49486664e+02 7.59899597e+02 5.73612869e-01]
[439.10754395 341.79849243 0.90454257]	[439.14624023 408.42080688 0.90342921]	[380.12081909 410.95593262 0.86052561]	[362.21420288 500.68383789 0.90915167]	[341.75891113 575.20739746 0.85175717]	[495.63088989 403.39407349 0.83362252]	[518.71887207 495.63034058 0.8570739 ]	[531.59533691 575.16729736 0.81616551]	[439.24908447 580.29321289 0.81146806]	[400.85397339 577.76574707 0.76150954]	[423.80718994 700.90435791 0.75995588]	[441.83441162 762.43701172 0.81229204]	[475.17086792 582.80456543 0.74767935]	[464.89007568 716.29833984 0.76794893]	[4.64909302e+02 8.57409302e+02 7.91638434e-01]	[423.76959229 334.06164551 0.90936249]	[446.94274902 336.45639038 0.89020449]	[403.38806152 336.58001709 0.82053936]	[464.82040405 336.6222229 0.85745168]	[4.54551666e+02 8.93357544e+02 7.44055748e-01]	[4.70034515e+02 8.93318481e+02 7.71378577e-01]	[4.64932800e+02 8.70210754e+02 7.08051026e-01]	[4.28976715e+02 8.06135132e+02 7.97320485e-01]	[418.78320312 793.32440186 0.80413359]	[4.49488312e+02 7.59892273e+02 5.83460271e-01]
[439.10693359 341.82302856 0.90031016]	[439.15032959 408.45861816 0.89940584]	[380.13571167 410.9828186 0.85899013]	[362.2159729 500.69354248 0.90989059]	[341.75335693 575.22442627 0.85181463]	[495.62240601 405.82525635 0.82798386]	[518.73474121 495.69293213 0.8622756 ]	[531.60162354 575.23443604 0.8190614 ]	[439.25125122 580.34362793 0.81277657]	[400.86132812 580.25878906 0.76115531]	[423.82843018 703.47045898 0.75893295]	[441.83679199 762.4375 0.80449706]	[475.1579895 582.84588623 0.74745035]	[464.85968018 718.85552979 0.76571053]	[4.64930359e+02 8.57452881e+02 7.80253112e-01]	[423.77346802 336.43902588 0.91162086]	[446.95355225 336.47991943 0.89154088]	[403.39382935 336.5994873 0.81232011]	[464.84335327 336.65951538 0.85786617]	[4.54563721e+02 8.93395142e+02 7.54504800e-01]	[4.72530212e+02 8.93371765e+02 7.81875432e-01]	[4.64944427e+02 8.70270752e+02 7.12947965e-01]	[4.28907257e+02 8.06107300e+02 7.82162189e-01]	[418.77783203 793.29852295 0.80359727]	[4.49496613e+02 7.59901367e+02 5.72013021e-01]
[439.09854126 344.24523926 0.89691532]	[439.15716553 410.95321655 0.90096438]	[380.14801025 410.99295044 0.86028636]	[362.24291992 500.709198 0.91053855]	[341.77407837 577.73522949 0.85554773]	[495.64855957 405.8631897 0.82533765]	[518.74432373 498.1388855 0.86960614]	[531.6036377 577.72540283 0.82443702]	[439.23388672 580.34429932 0.81330979]	[400.84860229 580.25836182 0.76381087]	[423.82015991 703.50811768 0.75598156]	[441.83148193 759.91033936 0.796404 ]	[475.12438965 582.85015869 0.74504071]	[464.85803223 718.89654541 0.76294947]	[4.64924225e+02 8.57407471e+02 7.90591180e-01]	[421.40032959 336.45452881 0.91714203]	[446.95306396 336.49874878 0.89265621]	[403.40847778 336.63928223 0.79438287]	[464.85144043 339.04403687 0.8571884 ]	[4.54585632e+02 8.95855835e+02 7.54786730e-01]	[4.72569336e+02 8.93421021e+02 7.90614903e-01]	[4.64933899e+02 8.70240662e+02 7.11583018e-01]	[4.28919098e+02 8.06092529e+02 7.73724020e-01]	[421.17617798 793.30169678 0.79348719]	[4.49479614e+02 7.57369995e+02 5.69884598e-01]
[439.11044312 344.28005981 0.89573449]	[439.15362549 410.99264526 0.90102386]	[380.14230347 411.02694702 0.86142915]	[362.24041748 500.73425293 0.91333783]	[341.77124023 577.74951172 0.85802019]	[495.65118408 405.89364624 0.82128352]	[518.74249268 498.17086792 0.8747316 ]	[531.60699463 577.74316406 0.82572573]	[439.2454834 582.7833252 0.81638235]	[400.85137939 580.2980957 0.76584697]	[423.82427979 705.95056152 0.7571795 ]	[441.83816528 759.90307617 0.79050374]	[475.14233398 582.87945557 0.74723041]	[464.84918213 721.42376709 0.76160461]	[4.64936798e+02 8.57466614e+02 7.86686778e-01]	[421.39764404 336.48477173 0.92416131]	[446.96401978 336.5140686 0.89131629]	[403.38882446 336.67456055 0.8069225 ]	[464.86801147 339.06799316 0.86238146]	[4.54603790e+02 8.95908691e+02 7.51621544e-01]	[4.72605255e+02 8.95839233e+02 7.86864102e-01]	[4.64943481e+02 8.70271057e+02 7.15058327e-01]	[4.26429779e+02 8.06110046e+02 7.70351291e-01]	[4.21162231e+02 7.93323669e+02 7.76929617e-01]	[4.49481110e+02 7.57354248e+02 5.59452415e-01]
[439.11071777 344.28033447 0.89566344]	[439.15304565 410.99325562 0.90098637]	[380.14065552 411.02639771 0.86138952]	[362.2387085 500.730896 0.91350138]	[341.77163696 577.75506592 0.85884559]	[495.65106201 405.89440918 0.82117367]	[518.74243164 498.17007446 0.87434107]	[531.61071777 577.75 0.82658148]	[439.24319458 582.77581787 0.81554693]	[400.85147095 580.29040527 0.76571327]	[423.83935547 703.48815918 0.750139 ]	[441.83602905 759.91204834 0.79289609]	[475.1355896 582.87139893 0.74622387]	[464.85940552 721.43518066 0.75903404]	[4.64937408e+02 8.59927307e+02 7.85638452e-01]	[421.39794922 336.48452759 0.92412436]	[446.96456909 336.51446533 0.89126849]	[403.3911438 336.67443848 0.8073405 ]	[464.86831665 339.06771851 0.86214697]	[4.54603180e+02 8.95909546e+02 7.50848651e-01]	[4.72600464e+02 8.95841736e+02 7.85481095e-01]	[4.64941071e+02 8.70272095e+02 7.13683128e-01]	[4.26434723e+02 8.06108948e+02 7.70747602e-01]	[4.18794373e+02 7.93310913e+02 7.79453874e-01]	[4.49479492e+02 7.57363342e+02 5.61789334e-01]
[439.1116333 344.29299927 0.89399618]	[439.15185547 411.00506592 0.90096521]	[380.14398193 411.02102661 0.86254877]	[362.22833252 500.73104858 0.91349947]	[341.77990723 577.77716064 0.85929692]	[495.64697266 405.91278076 0.81777012]	[518.75695801 498.20205688 0.88114572]	[531.59625244 577.7512207 0.82889915]	[439.23736572 582.79394531 0.82038319]	[400.85037231 580.30932617 0.76895159]	[423.80764771 705.98022461 0.75977707]	[441.83410645 759.95184326 0.79440528]	[475.12426758 582.89141846 0.74744087]	[464.8543396 723.91992188 0.75996268]	[4.64920105e+02 8.59979797e+02 7.89146066e-01]	[421.39611816 336.49777222 0.92589748]	[446.96810913 336.52770996 0.89155185]	[403.39691162 336.69869995 0.81057686]	[464.87173462 339.09725952 0.86571604]	[4.54598663e+02 8.95938354e+02 7.45444775e-01]	[4.72593140e+02 8.95874939e+02 7.82429695e-01]	[4.64926575e+02 8.70324341e+02 7.17632949e-01]	[4.26440002e+02 8.08548035e+02 7.74534464e-01]	[4.18787476e+02 7.93350525e+02 7.74986982e-01]	[4.49492371e+02 7.59864258e+02 5.57087183e-01]
[439.11114502 344.29324341 0.89379686]	[439.14990234 411.01019287 0.90066135]	[380.14346313 411.02328491 0.86204958]	[362.22058105 500.72012329 0.91188598]	[341.77996826 577.78839111 0.85943067]	[495.64300537 405.91925049 0.81636089]	[518.75286865 498.22897339 0.88489568]	[531.58251953 577.75506592 0.83028501]	[439.23318481 582.79870605 0.82033515]	[400.83996582 580.31610107 0.77078921]	[423.78207397 705.9644165 0.76343906]	[441.83868408 759.94158936 0.79456806]	[475.12426758 582.89648438 0.7472055 ]	[464.8427124 723.93054199 0.76119125]	[4.64906097e+02 8.62500183e+02 7.88111448e-01]	[421.39605713 336.49819946 0.9260782 ]	[446.96871948 336.52774048 0.89151788]	[403.39877319 336.69839478 0.81040168]	[464.87411499 339.09555054 0.86738038]	[4.54564270e+02 8.95938843e+02 7.39974558e-01]	[4.72557098e+02 8.95884827e+02 7.79467642e-01]	[4.64931000e+02 8.72725586e+02 7.17492044e-01]	[4.26420410e+02 8.06114868e+02 7.71318197e-01]	[4.18786346e+02 7.93315735e+02 7.81705320e-01]	[4.49505859e+02 7.59863770e+02 5.53319931e-01]
[439.10446167 344.28924561 0.89322066]	[439.14849854 411.0171814 0.9005121 ]	[380.1416626 411.02398682 0.86232477]	[362.22790527 500.71963501 0.91111088]	[341.77856445 577.75561523 0.85649192]	[495.64334106 405.92684937 0.81522131]	[518.75622559 498.24673462 0.88869721]	[531.58856201 577.76983643 0.8323307 ]	[439.23519897 582.79064941 0.82010895]	[400.85144043 580.29724121 0.76875579]	[423.80130005 705.95031738 0.76176244]	[441.8296814 762.44329834 0.80225778]	[475.12008667 582.89459229 0.7470389 ]	[464.86053467 723.92022705 0.76160741]	[4.64918427e+02 8.59994446e+02 7.87026942e-01]	[421.39205933 336.4972229 0.92689413]	[446.96206665 336.52679443 0.89262557]	[403.40255737 336.69772339 0.80653286]	[464.87316895 339.09439087 0.86722463]	[4.52076874e+02 8.95914307e+02 7.39452362e-01]	[4.72530701e+02 8.95871033e+02 7.77844667e-01]	[4.64952606e+02 8.72700623e+02 7.11736798e-01]	[4.28930237e+02 8.08552429e+02 7.72259235e-01]	[4.21177887e+02 7.95798157e+02 7.77369499e-01]	[4.49479706e+02 7.59899170e+02 5.63670814e-01]
[439.09460449 344.26757812 0.89361274]	[439.15457153 410.98919678 0.90300035]	[380.15145874 410.98043823 0.86270416]	[362.23193359 500.71188354 0.91039687]	[341.77001953 577.74279785 0.85793376]	[495.64266968 405.91583252 0.81696153]	[518.75915527 498.26477051 0.89182371]	[531.5960083 577.7833252 0.83322442]	[439.22140503 582.77337646 0.817572 ]	[400.84326172 580.28112793 0.76984137]	[423.81713867 703.49401855 0.7602278 ]	[441.82611084 762.45941162 0.80864936]	[475.0965271 582.8807373 0.7446534]	[464.86889648 721.43859863 0.76017004]	[4.64900513e+02 8.59937988e+02 7.89665043e-01]	[421.38983154 336.47833252 0.92345887]	[446.94970703 336.51364136 0.89389569]	[403.40713501 336.67599487 0.79603118]	[464.86126709 339.08166504 0.86751091]	[4.54566620e+02 8.95859192e+02 7.53295481e-01]	[4.72548431e+02 8.93441162e+02 7.90420949e-01]	[4.64910919e+02 8.70302612e+02 7.24092960e-01]	[4.28932922e+02 8.08547668e+02 7.76785970e-01]	[4.21162933e+02 7.93350037e+02 7.84780920e-01]	[4.49471741e+02 7.59912781e+02 5.74912131e-01]
[439.09646606 344.24145508 0.89583278]	[439.15710449 410.96951294 0.90242469]	[380.14920044 410.95135498 0.86104631]	[362.24383545 500.67956543 0.90463853]	[341.75479126 575.21502686 0.85316247]	[495.65518188 405.91259766 0.81791282]	[518.76177979 498.27294922 0.89323026]	[531.59625244 577.77062988 0.83242822]	[439.20825195 580.32513428 0.81066746]	[400.83779907 577.79022217 0.76346529]	[423.83206177 703.45343018 0.75845015]	[441.83190918 762.46856689 0.80754304]	[475.0668335 582.84020996 0.73845148]	[464.89511108 718.86157227 0.75914294]	[4.64914856e+02 8.57420288e+02 7.88487971e-01]	[421.40237427 336.44692993 0.91537434]	[446.95013428 336.49563599 0.89294624]	[405.82958984 336.64385986 0.80278945]	[464.85586548 339.05545044 0.87111545]	[4.54589874e+02 8.93450073e+02 7.53487647e-01]	[4.72584412e+02 8.93408203e+02 7.89315164e-01]	[4.64913300e+02 8.70263123e+02 7.17723489e-01]	[4.26439606e+02 8.06118408e+02 7.74099946e-01]	[4.18784210e+02 7.93318298e+02 7.92274058e-01]	[4.49483490e+02 7.59923340e+02 5.78989625e-01]
[439.11447144 341.77093506 0.91108996]	[439.15774536 408.40505981 0.90664935]	[380.16085815 408.41711426 0.85872513]	[362.2243042 498.27056885 0.89544737]	[341.75265503 572.64624023 0.85245115]	[495.64675903 405.84216309 0.82709199]	[518.73797607 498.20687866 0.88335341]	[531.57019043 577.68951416 0.82616091]	[439.22201538 580.23980713 0.80293673]	[400.84423828 575.22546387 0.7571938 ]	[423.81280518 700.86590576 0.75567967]	[441.82705688 762.46142578 0.81459022]	[475.09613037 580.36077881 0.73644775]	[464.92922974 716.30670166 0.76102406]	[4.64941132e+02 8.57366516e+02 7.95260847e-01]	[423.78805542 334.0369873 0.90633774]	[446.95928955 336.44647217 0.8843832 ]	[405.8447876 336.57315063 0.81346649]	[464.84481812 336.6293335 0.85787213]	[4.57089691e+02 8.93400146e+02 7.70948350e-01]	[4.75090424e+02 8.93340393e+02 7.94791341e-01]	[4.64947937e+02 8.70186890e+02 7.14409828e-01]	[4.28944580e+02 8.08566772e+02 7.83586502e-01]	[4.18788635e+02 7.95801392e+02 7.84424841e-01]	[4.49496765e+02 7.59906616e+02 5.78907073e-01]
[439.09909058 341.70910645 0.91834819]	[439.15185547 405.88879395 0.90956867]	[380.16574097 405.90036011 0.85997903]	[362.21374512 498.19360352 0.88619512]	[341.73770142 572.60705566 0.8537674 ]	[495.61398315 403.37677002 0.83403903]	[518.72979736 495.65124512 0.8625071 ]	[531.53991699 575.16143799 0.82364178]	[439.21963501 577.74755859 0.79568744]	[400.84384155 575.17443848 0.7551223 ]	[423.78500366 698.34161377 0.76024562]	[441.8288269 762.44140625 0.81360745]	[475.09753418 580.30072021 0.73215312]	[464.95050049 713.74316406 0.76822239]	[4.64966461e+02 8.52378357e+02 7.96105623e-01]	[423.7722168 333.96331787 0.89422214]	[446.95010376 334.0206604 0.8772862 ]	[405.82891846 336.50210571 0.79940486]	[464.84173584 336.54653931 0.84846318]	[4.54638092e+02 8.93270386e+02 7.71612108e-01]	[4.75102905e+02 8.93240967e+02 7.88374364e-01]	[4.67400665e+02 8.67627563e+02 6.87409997e-01]	[4.28909729e+02 8.08575745e+02 7.84890592e-01]	[4.18776459e+02 7.95810059e+02 7.81126201e-01]	[4.49500610e+02 7.59890869e+02 5.86384594e-01]
[439.14596558 339.29000854 0.93737018]	[439.15301514 403.38623047 0.9186731 ]	[380.17984009 403.36834717 0.87550128]	[359.82528687 498.1578064 0.88533145]	[341.72332764 570.112854 0.85916996]	[495.61669922 403.32601929 0.84298378]	[518.72155762 493.1293335 0.85266435]	[529.06793213 572.61315918 0.82854885]	[439.22555542 577.71856689 0.79377443]	[400.84429932 572.66009521 0.75259888]	[423.80477905 698.3059082 0.75720602]	[441.82702637 762.4354248 0.81286138]	[475.11941528 580.27410889 0.73241246]	[464.97213745 713.72454834 0.76594537]	[4.67438873e+02 8.54899536e+02 7.72327602e-01]	[423.80288696 331.47598267 0.88392544]	[449.44094849 333.95837402 0.86406201]	[405.84078979 336.44900513 0.80476248]	[464.83657837 336.49383545 0.83131838]	[4.57111267e+02 8.93316589e+02 7.46999443e-01]	[4.75136963e+02 8.93294250e+02 7.69237578e-01]	[4.67445129e+02 8.70121948e+02 6.77773595e-01]	[4.31482758e+02 8.08534241e+02 7.68723786e-01]	[4.18789886e+02 7.93343384e+02 7.82198131e-01]	[4.49489990e+02 7.59900635e+02 5.86202860e-01]
[439.09814453 339.21420288 0.94357091]	[439.15158081 403.2947998 0.93013543]	[380.19094849 403.25024414 0.88426399]	[359.81106567 495.63198853 0.87898839]	[341.70120239 570.01446533 0.87003964]	[495.60473633 403.26974487 0.84921896]	[518.68249512 490.5194397 0.84464318]	[529.0456543 570.03356934 0.83577543]	[439.23406982 572.62658691 0.78822303]	[400.86294556 570.05377197 0.75603849]	[423.82669067 695.76599121 0.75775069]	[441.82263184 762.42895508 0.81482702]	[475.13418579 577.70959473 0.72447056]	[464.96612549 711.19995117 0.77518517]	[4.64964905e+02 8.54817383e+02 7.92829335e-01]	[421.39877319 328.91174316 0.88297576]	[446.94195557 331.46368408 0.85391808]	[405.8258667 333.98162842 0.78508604]	[464.82888794 334.06375122 0.80489385]	[4.57137970e+02 8.93319458e+02 7.42957532e-01]	[4.75177795e+02 8.93294006e+02 7.78762221e-01]	[4.64922241e+02 8.67682434e+02 6.92303002e-01]	[4.31513306e+02 8.08586670e+02 7.90707290e-01]	[4.21207153e+02 7.95856628e+02 7.77797699e-01]	[4.49477478e+02 7.59866211e+02 5.76807320e-01]
[439.10281372 339.13793945 0.95139956]	[439.14022827 400.7996521 0.93982446]	[380.19216919 400.76269531 0.89373535]	[359.79626465 493.09030151 0.87350607]	[341.71511841 567.49304199 0.88233423]	[495.61053467 400.76248169 0.86320394]	[518.66992188 487.91918945 0.85081249]	[529.04119873 565.06359863 0.86165601]	[439.22210693 570.08575439 0.78981274]	[400.85864258 567.56274414 0.76103544]	[423.81201172 693.25109863 0.76498896]	[441.79284668 762.44329834 0.81697285]	[475.10449219 575.16516113 0.72214711]	[467.4262085 708.65563965 0.77642798]	[4.64947113e+02 8.52320068e+02 7.95390427e-01]	[421.39376831 326.36242676 0.88540083]	[446.93740845 328.90310669 0.84026617]	[403.40145874 331.49038696 0.78909224]	[462.44967651 333.94607544 0.78588271]	[4.57149323e+02 8.90806824e+02 7.25616395e-01]	[4.77631012e+02 8.90801697e+02 7.64749050e-01]	[4.64901428e+02 8.65084290e+02 6.74964905e-01]	[4.31479584e+02 8.08614380e+02 7.89320171e-01]	[4.21180634e+02 7.98371643e+02 7.75222838e-01]	[4.49442139e+02 7.59894592e+02 5.85752845e-01]
[439.07110596 336.66213989 0.94699419]	[439.12750244 400.64395142 0.94028997]	[380.17440796 400.64422607 0.89377266]	[359.78701782 490.52667236 0.87244916]	[341.73205566 565.03625488 0.89373738]	[495.59832764 398.26855469 0.86574864]	[518.65643311 485.39859009 0.86478561]	[529.04205322 564.9979248 0.87373453]	[439.24401855 567.50482178 0.80546749]	[400.87615967 567.45178223 0.77283555]	[423.79315186 693.18640137 0.78113455]	[441.78884888 762.42651367 0.81791973]	[475.13342285 570.06665039 0.72924787]	[464.97583008 708.52191162 0.78826177]	[4.64936523e+02 8.49722168e+02 7.88962364e-01]	[421.36959839 323.72155762 0.90106243]	[446.92532349 323.76913452 0.84030658]	[405.82611084 328.84671021 0.75172937]	[462.46087646 328.87478638 0.78179836]	[4.57145416e+02 8.88151672e+02 7.00658560e-01]	[4.75170654e+02 8.88155945e+02 7.30405807e-01]	[4.64892822e+02 8.54927246e+02 6.86031699e-01]	[4.31482635e+02 8.08616150e+02 7.88589001e-01]	[4.21182404e+02 7.98379211e+02 7.67596662e-01]	[4.49437225e+02 7.59867065e+02 5.88027298e-01]
[436.69845581 336.55291748 0.93304169]	[439.09799194 398.12738037 0.9350903 ]	[380.13516235 398.14770508 0.88735235]	[359.80163574 485.44128418 0.88364011]	[341.73373413 564.88867188 0.91156358]	[493.08673096 398.08123779 0.84467316]	[516.22564697 482.85165405 0.89144313]	[529.04296875 562.47015381 0.88131309]	[439.2505188 564.91687012 0.83628726]	[400.86791992 564.88409424 0.79198736]	[421.38589478 688.11694336 0.80561513]	[441.75717163 759.91473389 0.8264364 ]	[475.14321899 565.00231934 0.75698513]	[467.42254639 703.43823242 0.75471169]	[4.64929230e+02 8.39456604e+02 7.73411870e-01]	[421.36727905 321.18444824 0.92102271]	[446.88769531 321.20855713 0.86207759]	[405.81680298 323.72601318 0.76657075]	[464.8208313 323.76144409 0.80463409]	[4.57157074e+02 8.77882874e+02 7.44880259e-01]	[4.77656921e+02 8.75439880e+02 7.57145822e-01]	[4.64858093e+02 8.49755615e+02 7.08547354e-01]	[4.31548553e+02 8.08535217e+02 7.97058344e-01]	[4.21195679e+02 7.95860413e+02 7.79967368e-01]	[4.46935547e+02 7.57362305e+02 6.05818987e-01]
[436.69906616 336.55316162 0.9331308 ]	[439.09713745 398.12780762 0.93501151]	[380.13598633 398.14465332 0.88753825]	[359.80123901 485.43557739 0.88410538]	[341.73577881 564.8795166 0.91062999]	[493.08480835 398.08334351 0.8449223 ]	[516.22393799 482.84927368 0.89164513]	[529.03753662 562.46716309 0.88304627]	[439.2348938 564.92218018 0.8356725 ]	[400.85726929 564.88684082 0.79443145]	[421.39648438 688.11914062 0.80605865]	[441.76828003 759.91003418 0.82511955]	[475.12078857 565.01446533 0.75400651]	[467.39794922 703.4598999 0.76157057]	[4.64929749e+02 8.39445251e+02 7.75531411e-01]	[421.36801147 321.18469238 0.92084765]	[446.88827515 321.20858765 0.86197549]	[405.81729126 323.724823 0.7653023 ]	[464.82196045 323.76040649 0.80444878]	[4.57131561e+02 8.75427795e+02 7.49842346e-01]	[4.77634491e+02 8.75414307e+02 7.58683920e-01]	[4.64866241e+02 8.49742493e+02 7.04038620e-01]	[4.31533234e+02 8.06135681e+02 7.94036329e-01]	[4.21191437e+02 7.95844055e+02 7.80880332e-01]	[4.46949432e+02 7.57354980e+02 6.04970217e-01]
[436.65734863 334.00991821 0.90442473]	[439.08309937 395.64599609 0.91323996]	[377.737854 395.64724731 0.87659132]	[359.79382324 482.81170654 0.91113269]	[341.77444458 562.3604126 0.89865077]	[493.09997559 395.51565552 0.81081736]	[516.18591309 480.30886841 0.90918839]	[529.03924561 562.25091553 0.87993294]	[439.26190186 562.43859863 0.83674312]	[400.84204102 562.41870117 0.79215109]	[421.33236694 687.99597168 0.81324106]	[441.7305603 757.39874268 0.8271302 ]	[477.61819458 564.9085083 0.76724482]	[467.43002319 700.92211914 0.74667239]	[4.64874695e+02 8.39429993e+02 7.81431377e-01]	[421.32339478 318.64138794 0.95080721]	[446.87496948 318.6630249 0.90155774]	[403.32678223 318.75231934 0.77002126]	[464.87167358 321.19894409 0.80357069]	[4.59628510e+02 8.77900024e+02 7.53065825e-01]	[4.77676178e+02 8.75417908e+02 7.65402734e-01]	[4.62332489e+02 8.49747620e+02 7.25774348e-01]	[4.34048584e+02 8.08533508e+02 8.07278693e-01]	[4.21233459e+02 7.95859802e+02 7.79226124e-01]	[4.46897156e+02 7.57342041e+02 6.14919126e-01]
[436.65353394 326.35205078 0.87455034]	[439.08309937 395.49899292 0.89368284]	[377.73364258 393.06973267 0.86204481]	[359.76647949 480.28497314 0.92351913]	[341.77868652 559.83508301 0.87761796]	[493.10067749 390.43713379 0.80226004]	[516.17907715 480.152771 0.89437568]	[529.03869629 557.26721191 0.85441005]	[439.25991821 562.31182861 0.82532448]	[400.82922363 562.27575684 0.77392215]	[421.30578613 685.56988525 0.81743485]	[441.76889038 759.92645264 0.826065 ]	[477.61700439 562.38128662 0.75746787]	[467.40328979 693.19873047 0.76171494]	[4.64909668e+02 8.31712769e+02 8.11556816e-01]	[421.27185059 316.07824707 0.95460176]	[444.45220947 316.07504272 0.90813363]	[403.28076172 318.58624268 0.79510516]	[462.46115112 318.6227417 0.85753834]	[4.57087708e+02 8.67684326e+02 7.59673178e-01]	[4.75103027e+02 8.67673157e+02 7.34554410e-01]	[4.64891846e+02 8.36904236e+02 6.41711056e-01]	[434.04449463 806.07214355 0.82064044]	[421.22424316 793.36035156 0.82041109]	[4.49445129e+02 7.59914062e+02 5.93637764e-01]
[436.63259888 321.23849487 0.89681643]	[439.05361938 387.94354248 0.87408996]	[377.6776123 390.46731567 0.85181975]	[359.73214722 480.15246582 0.91563076]	[341.78201294 557.18255615 0.84460187]	[493.08129883 385.30328369 0.82280958]	[516.12298584 475.11001587 0.83709633]	[529.02557373 552.08026123 0.83667117]	[439.27209473 559.7510376 0.80897188]	[400.84741211 557.24304199 0.75668979]	[421.26898193 685.41796875 0.81930828]	[441.75048828 757.37554932 0.82956666]	[477.62145996 559.82867432 0.74588215]	[464.89901733 688.12628174 0.80498672]	[4.64849457e+02 8.29171082e+02 8.12641144e-01]	[421.2961731 313.49993896 0.91998941]	[444.42364502 313.53540039 0.89353442]	[403.29309082 316.00430298 0.83379954]	[462.38327026 316.0899353 0.87334955]	[4.49490387e+02 8.62535400e+02 6.99731171e-01]	[4.70001434e+02 8.65065857e+02 6.79765999e-01]	[4.64879974e+02 8.34267212e+02 6.83076799e-01]	[4.34081512e+02 8.06046753e+02 7.99000084e-01]	[4.21268433e+02 7.93344238e+02 7.91419208e-01]	[4.46936188e+02 7.57385620e+02 5.94223022e-01]
[436.59799194 316.1048584 0.93356538]	[436.65606689 380.09255981 0.92433017]	[377.70303345 380.14758301 0.88940573]	[359.76779175 467.49325562 0.87409973]	[341.8034668 544.52093506 0.8806169 ]	[490.56277466 377.67596436 0.85759449]	[516.18560791 462.37472534 0.88131309]	[529.01190186 541.91424561 0.88979387]	[439.25146484 546.93048096 0.80587894]	[400.83804321 544.49957275 0.77575195]	[421.27005005 672.72320557 0.80181485]	[441.71963501 754.79840088 0.83504868]	[477.60580444 547.02514648 0.73973358]	[464.947052 685.41705322 0.80597693]	[4.62307007e+02 8.18933838e+02 7.99285233e-01]	[421.24856567 300.75396729 0.91881162]	[444.38116455 300.77752686 0.86195451]	[403.30145264 308.36935425 0.75952083]	[462.36315918 308.39468384 0.79872721]	[4.41839966e+02 8.52349915e+02 7.51179397e-01]	[4.62376923e+02 8.52406982e+02 7.10595429e-01]	[4.62338409e+02 8.29189697e+02 6.88531160e-01]	[4.28937225e+02 8.03512634e+02 7.29116559e-01]	[4.18781372e+02 7.93258911e+02 7.53913701e-01]	[4.46879333e+02 7.57353455e+02 5.59748650e-01]
[436.54147339 313.46633911 0.88423014]	[436.6602478 377.51538086 0.90773684]	[377.66525269 377.57324219 0.88027799]	[359.78979492 462.30969238 0.90772796]	[341.79876709 541.8637085 0.89465481]	[490.57290649 375.02639771 0.81331486]	[516.18261719 459.71173096 0.9001714 ]	[529.04766846 539.24884033 0.86512446]	[439.22964478 544.32647705 0.82865757]	[400.79443359 541.91064453 0.7939989 ]	[421.18930054 667.61602783 0.82829732]	[439.27832031 757.39416504 0.82666236]	[477.60116577 544.41558838 0.76430154]	[464.93295288 677.81872559 0.77977854]	[4.62247559e+02 8.11278687e+02 8.10460746e-01]	[421.21026611 298.12063599 0.95690334]	[444.34417725 298.10751343 0.91616613]	[400.87191772 300.72387695 0.76684844]	[462.38671875 300.73355103 0.81982052]	[4.41878967e+02 8.49630249e+02 6.64270520e-01]	[4.62322021e+02 8.49694092e+02 6.46552920e-01]	[4.59816925e+02 8.18929199e+02 6.47320509e-01]	[4.28963257e+02 8.03520020e+02 7.42928386e-01]	[4.18750153e+02 7.93257507e+02 7.85984159e-01]	[4.41921173e+02 7.64978088e+02 5.94706476e-01]
[436.56237793 303.27120972 0.86760437]	[436.69442749 372.53085327 0.88012636]	[377.68270874 372.55221558 0.85968721]	[359.75891113 459.73730469 0.91395271]	[341.80108643 539.2121582 0.85882163]	[493.0604248 367.42260742 0.80038106]	[516.18450928 457.1645813 0.87397116]	[531.54449463 534.11645508 0.82674634]	[439.20959473 541.74133301 0.81497771]	[400.78045654 539.28289795 0.77857071]	[418.77645874 665.04888916 0.83479929]	[439.24072266 759.89202881 0.8344996 ]	[475.13409424 541.82550049 0.74759561]	[464.87615967 670.1918335 0.80206823]	[4.62210114e+02 8.08713074e+02 8.03255320e-01]	[421.1953125 295.49856567 0.95108128]	[444.35321045 295.47659302 0.91889739]	[400.86428833 298.09414673 0.80332834]	[462.35665894 298.06765747 0.87339538]	[4.41727509e+02 8.39477905e+02 5.84323108e-01]	[4.59822662e+02 8.44551514e+02 5.90109825e-01]	[4.62225952e+02 8.13815063e+02 6.53805852e-01]	[4.28929260e+02 8.06018433e+02 7.58306026e-01]	[4.18728790e+02 7.93320190e+02 7.74766624e-01]	[4.41853333e+02 7.65051270e+02 6.29083633e-01]
[436.56317139 298.23739624 0.91094571]	[436.66397095 364.84527588 0.87842077]	[377.65536499 367.38272095 0.85037154]	[359.74655151 457.22570801 0.89644235]	[341.7588501 534.1519165 0.84254324]	[490.5687561 362.29165649 0.83186859]	[516.16943359 449.46966553 0.83209538]	[531.54632568 526.47631836 0.8477357 ]	[439.22808838 539.24072266 0.81226021]	[400.7852478 536.74475098 0.77344966]	[418.74642944 664.95428467 0.83821213]	[439.21136475 759.9239502 0.83351403]	[477.60134888 541.72442627 0.74864721]	[464.8664856 667.5994873 0.82235032]	[4.62244934e+02 8.03534180e+02 7.74001718e-01]	[421.18588257 292.88214111 0.90919667]	[444.34185791 292.88119507 0.88761789]	[400.85562134 295.50021362 0.84022319]	[462.32870483 295.45706177 0.85169524]	[4.41862213e+02 8.29200073e+02 6.34124279e-01]	[4.62296082e+02 8.31746033e+02 6.43627107e-01]	[4.62222931e+02 8.08749207e+02 6.77299976e-01]	[4.28962463e+02 8.03565063e+02 7.58988857e-01]	[4.18678436e+02 7.93289062e+02 7.60975420e-01]	[4.41821381e+02 7.67479065e+02 6.42530203e-01]
[436.56097412 298.00842285 0.9311412 ]	[436.62591553 359.77581787 0.9135288 ]	[377.66394043 362.20367432 0.88128614]	[359.76174927 452.05786133 0.86756849]	[341.79089355 526.51959229 0.85196692]	[490.51251221 359.68930054 0.86072886]	[516.21923828 444.37207031 0.85736465]	[531.57946777 523.87634277 0.87048185]	[439.25891113 536.64306641 0.79193628]	[400.8196106 534.10345459 0.76168156]	[418.74172974 662.41455078 0.83156121]	[439.18643188 759.88238525 0.82892215]	[477.64370728 536.70135498 0.74158061]	[462.44744873 665.07275391 0.84459025]	[4.62253143e+02 7.95833618e+02 7.95338213e-01]	[421.18508911 285.24282837 0.90559894]	[444.32901001 285.26727295 0.86123395]	[400.87762451 292.92565918 0.79619426]	[462.31555176 292.88101196 0.81728745]	[4.41842804e+02 8.29138672e+02 6.98872745e-01]	[4.62325684e+02 8.31648010e+02 6.94818616e-01]	[4.59822601e+02 8.08559265e+02 6.76912606e-01]	[4.26346710e+02 8.06068542e+02 7.81332791e-01]	[4.18561188e+02 7.93333740e+02 7.44516015e-01]	[4.41790802e+02 7.65082031e+02 6.19488478e-01]
[434.11172485 295.44680786 0.90543818]	[436.61190796 357.14553833 0.91747457]	[377.66571045 359.57659912 0.88897127]	[359.75643921 446.95852661 0.86529058]	[341.76986694 524.00524902 0.87671566]	[490.50628662 357.0300293 0.84592485]	[516.17932129 441.70993042 0.90085793]	[531.57904053 521.24603271 0.8799479 ]	[439.269104 526.47467041 0.80244637]	[400.81634521 526.46203613 0.77610391]	[418.74221802 659.85620117 0.83256185]	[439.20806885 759.90911865 0.82628894]	[477.67300415 528.97821045 0.7466349 ]	[464.82839966 664.8973999 0.82549423]	[462.26535034 790.76733398 0.83087867]	[421.18951416 280.10845947 0.94016802]	[441.92828369 277.73199463 0.89941376]	[400.86669922 287.79327393 0.7696355 ]	[462.31137085 285.25796509 0.82091403]	[4.41902130e+02 8.18901855e+02 6.70065939e-01]	[4.64854858e+02 8.23994629e+02 6.79083943e-01]	[4.62226990e+02 8.01005432e+02 7.01853275e-01]	[4.26403625e+02 8.06016113e+02 8.03570390e-01]	[4.18625702e+02 7.93343689e+02 7.68526018e-01]	[4.41828491e+02 7.67529968e+02 5.92846334e-01]
[434.1182251 290.45535278 0.87199455]	[436.60562134 356.99575806 0.90038592]	[377.61947632 357.10366821 0.87822986]	[359.77825928 441.87838745 0.89312118]	[341.71734619 521.3727417 0.90809441]	[490.54797363 354.47042847 0.81079978]	[516.11297607 439.10961914 0.88613945]	[531.59185791 518.66668701 0.84785289]	[439.28598022 523.87536621 0.8293348 ]	[400.80621338 523.89599609 0.79683626]	[418.79272461 649.65576172 0.85002935]	[439.1867981 757.30108643 0.83325917]	[477.69857788 523.90429688 0.7804392 ]	[464.83358765 657.29748535 0.80431449]	[462.24649048 788.16363525 0.8349759 ]	[421.17630005 277.52258301 0.95762289]	[444.3359375 277.50476074 0.92531383]	[400.83026123 280.18371582 0.77188063]	[462.38223267 280.1512146 0.83907402]	[4.41792145e+02 8.13824280e+02 7.23843217e-01]	[4.62314026e+02 8.16367310e+02 7.21050680e-01]	[4.62278870e+02 7.93367859e+02 6.80218220e-01]	[4.26347015e+02 8.03529114e+02 7.88096070e-01]	[4.16163483e+02 7.93285583e+02 7.63006330e-01]	[4.41775391e+02 7.65041687e+02 5.81872165e-01]
[434.11920166 282.71026611 0.86684382]	[436.65219116 354.4727478 0.87859452]	[377.62841797 354.55639648 0.86734462]	[359.76092529 439.27871704 0.91080534]	[341.740448 521.22241211 0.89257061]	[490.55886841 349.39395142 0.80119848]	[516.12976074 436.56820679 0.85090846]	[534.1026001 513.62811279 0.82091612]	[439.27789307 521.35009766 0.83406824]	[400.81225586 521.37823486 0.79587948]	[421.16665649 649.54351807 0.85801744]	[439.13839722 757.39001465 0.81572324]	[477.66256714 521.37652588 0.77337849]	[464.84057617 649.66394043 0.82609147]	[462.21984863 783.0413208 0.81042886]	[421.17028809 274.9442749 0.94551027]	[444.31506348 274.92803955 0.92162704]	[400.82946777 277.58538818 0.81488085]	[462.31918335 277.55084229 0.88147974]	[4.41798126e+02 8.08750916e+02 6.60653532e-01]	[4.62312531e+02 8.11194214e+02 6.95960999e-01]	[4.59827423e+02 7.90769409e+02 7.29737401e-01]	[4.23892090e+02 8.00937927e+02 7.77722538e-01]	[4.16136108e+02 7.93220398e+02 7.63027251e-01]	[4.41695190e+02 7.67651489e+02 5.80300868e-01]
[436.546875 280.09527588 0.90120304]	[436.62783813 346.86575317 0.85735041]	[377.63931274 349.46405029 0.84532309]	[359.69329834 439.10836792 0.90705556]	[341.769104 518.6572876 0.86123323]	[490.52716064 341.80877686 0.82705933]	[516.11773682 431.5065918 0.82634884]	[534.09875488 508.48608398 0.82697308]	[439.29519653 521.26147461 0.83052897]	[400.84927368 521.2868042 0.78607368]	[421.21105957 647.09307861 0.86313343]	[439.13467407 759.90179443 0.82494116]	[477.65686035 521.26934814 0.76527596]	[464.84790039 649.56915283 0.83393776]	[462.22061157 777.87353516 0.80433744]	[421.17175293 272.38922119 0.91418278]	[444.33389282 272.38085938 0.89051783]	[400.83886719 275.04263306 0.8530131 ]	[462.31555176 274.99353027 0.8759954 ]	[4.44344604e+02 8.08667664e+02 6.58497095e-01]	[4.64841400e+02 8.08729309e+02 7.05721319e-01]	[4.59781952e+02 7.90667969e+02 7.18398690e-01]	[4.26422424e+02 8.00930359e+02 7.67488480e-01]	[4.18552765e+02 7.93230957e+02 7.69860566e-01]	[4.41658630e+02 7.70112854e+02 6.16827667e-01]
[436.54678345 280.09509277 0.90108377]	[436.63040161 346.86633301 0.8578096 ]	[377.6401062 349.46389771 0.84553778]	[359.693573 439.10922241 0.90735757]	[341.76818848 518.6585083 0.86125851]	[490.5302124 341.81002808 0.82676846]	[516.12738037 431.50482178 0.82762754]	[534.09466553 508.480896 0.82762748]	[439.2979126 521.26306152 0.83016258]	[400.85287476 521.28704834 0.78534865]	[421.20678711 647.08599854 0.86471283]	[439.14312744 759.89611816 0.82644743]	[477.66000366 521.27099609 0.76551473]	[464.84396362 649.56585693 0.83509517]	[462.21798706 777.87030029 0.80427986]	[421.17175293 272.38964844 0.91410911]	[444.33413696 272.38095093 0.89043629]	[400.83914185 275.04284668 0.85336876]	[462.31570435 274.99337769 0.87590712]	[4.44342957e+02 8.08678589e+02 6.58674002e-01]	[4.64842377e+02 8.08734253e+02 7.06063271e-01]	[4.59784882e+02 7.90667175e+02 7.17758894e-01]	[4.26419434e+02 8.00935242e+02 7.68346906e-01]	[4.18555573e+02 7.93235474e+02 7.70290434e-01]	[4.41668701e+02 7.70109863e+02 6.14968300e-01]
[436.56637573 277.55761719 0.93033552]	[436.58795166 341.79159546 0.87790984]	[377.61782837 344.33865356 0.84707439]	[359.69580078 436.61599731 0.89632607]	[341.72073364 513.58648682 0.84616929]	[490.53683472 339.29714966 0.84715319]	[516.18023682 428.94345093 0.83333254]	[534.11682129 503.46575928 0.85869581]	[439.296875 518.75445557 0.81865013]	[400.83889771 518.77032471 0.77403563]	[421.2064209 646.99407959 0.87126261]	[439.16845703 762.41796875 0.82627231]	[477.67987061 518.76531982 0.75539219]	[464.83935547 647.03094482 0.84417284]	[462.24795532 775.33276367 0.81198442]	[421.18753052 267.27682495 0.89727563]	[444.3427124 267.31005859 0.86537313]	[400.84179688 272.49935913 0.83183169]	[462.31185913 272.47769165 0.84074593]	[4.49444183e+02 8.08591675e+02 6.09314084e-01]	[4.67462402e+02 8.08587952e+02 6.83458269e-01]	[4.62228943e+02 7.88215698e+02 7.11549759e-01]	[4.28925354e+02 8.00931091e+02 7.69779682e-01]	[4.18600281e+02 7.93240417e+02 7.92086363e-01]	[4.41737823e+02 7.70125366e+02 6.16316795e-01]
[434.10217285 275.06048584 0.92089629]	[436.6144104 339.22973633 0.912875 ]	[377.64480591 341.7086792 0.87522978]	[359.71472168 434.02032471 0.87266058]	[341.72787476 508.47357178 0.85438931]	[490.50546265 339.11911011 0.86445177]	[516.19030762 423.80715942 0.86198604]	[534.1126709 503.26626587 0.87151986]	[439.32940674 516.19030762 0.79434407]	[403.24490356 516.21405029 0.75561041]	[421.2276001 646.96044922 0.86320609]	[439.15014648 762.44677734 0.79950941]	[477.73361206 516.16809082 0.74303347]	[464.83883667 646.97363281 0.84594345]	[462.22927856 772.79736328 0.82649374]	[421.15197754 259.7260437 0.91781914]	[441.92706299 259.73171997 0.87192714]	[400.84851074 272.3598938 0.7919203 ]	[462.28152466 269.90475464 0.83083564]	[4.44312225e+02 8.00952881e+02 5.75033307e-01]	[4.62372925e+02 8.03515381e+02 6.70466065e-01]	[4.62276093e+02 7.88151306e+02 7.07493782e-01]	[4.28961853e+02 7.93306030e+02 6.89672053e-01]	[4.18624146e+02 7.90685974e+02 7.30691791e-01]	[4.41729095e+02 7.70159546e+02 5.51100791e-01]
[434.0977478 272.42871094 0.88401496]	[436.58511353 336.5737915 0.90893102]	[377.61929321 336.70394897 0.88379347]	[359.73812866 426.34893799 0.87527239]	[341.72799683 503.29812622 0.91151583]	[490.52459717 336.43884277 0.83199191]	[513.65612793 418.78552246 0.89302099]	[534.10144043 500.66418457 0.86418176]	[441.71243286 505.95336914 0.79482794]	[403.32504272 508.48443604 0.74878508]	[421.27438354 644.32702637 0.85434681]	[439.14614868 754.82659912 0.80140865]	[480.15066528 505.89453125 0.77223265]	[464.92932129 639.34326172 0.80623645]	[462.20758057 770.10125732 0.86563694]	[421.17660522 257.06768799 0.95804209]	[444.3230896 257.07299805 0.92214328]	[400.8366394 259.7243042 0.76717776]	[462.3755188 262.18518066 0.83784842]	[4.41748566e+02 7.93297119e+02 5.92245102e-01]	[4.62308746e+02 7.93334229e+02 6.82250798e-01]	[4.62262634e+02 7.80486328e+02 6.64755464e-01]	[4.31484589e+02 7.90754578e+02 6.90835893e-01]	[4.18688141e+02 7.88219299e+02 7.39821911e-01]	[4.41765015e+02 7.67602661e+02 5.48548698e-01]
[434.12695312 267.32077026 0.85912675]	[436.58596802 336.47866821 0.89885247]	[377.61416626 336.60299683 0.88158917]	[359.74694824 421.3994751 0.89358914]	[341.72012329 500.83099365 0.91552842]	[490.50320435 333.95535278 0.81481314]	[513.61859131 418.63214111 0.89332843]	[534.11401367 498.17016602 0.84808969]	[441.69906616 505.87295532 0.80016744]	[403.33081055 505.95101929 0.75262511]	[421.30801392 639.36853027 0.83667994]	[439.2336731 754.80554199 0.78768134]	[480.11883545 503.41381836 0.77549607]	[464.96728516 636.72314453 0.79235989]	[462.2114563 770.19720459 0.84271532]	[421.16876221 254.5639801 0.95986342]	[444.3548584 254.55145264 0.92467743]	[400.81643677 259.59164429 0.79242522]	[462.37969971 259.56970215 0.85322917]	[4.36608643e+02 7.95798889e+02 5.74900866e-01]	[4.59673126e+02 7.98378113e+02 6.53500795e-01]	[4.62373657e+02 7.85592773e+02 6.40586674e-01]	[4.28947937e+02 7.90833496e+02 6.06574357e-01]	[4.18670502e+02 7.90613525e+02 6.73823714e-01]	[4.41834534e+02 7.67588440e+02 4.49708134e-01]
[434.11999512 262.20956421 0.86496091]	[436.59521484 334.03082275 0.88368523]	[377.61767578 336.49630737 0.87502873]	[359.74365234 421.27987671 0.90924037]	[341.74639893 500.76004028 0.90645742]	[490.50265503 331.41064453 0.80484653]	[513.63037109 418.54202271 0.87472475]	[531.60864258 495.59655762 0.82507902]	[439.33001709 503.36328125 0.8202157 ]	[403.27886963 503.45092773 0.76965863]	[421.32339478 639.26812744 0.82446063]	[439.27075195 757.31414795 0.77878886]	[477.67697144 503.32287598 0.77577919]	[467.39755249 631.68066406 0.79505527]	[462.24227905 770.08410645 0.83872205]	[421.15530396 254.45288086 0.95317161]	[444.31362915 254.41882324 0.92245764]	[400.81369019 257.11898804 0.81334049]	[462.31842041 257.06741333 0.88931036]	[4.36645721e+02 7.95787720e+02 5.71462572e-01]	[4.59668152e+02 7.95874268e+02 6.36482537e-01]	[4.64838959e+02 7.82974365e+02 6.04557276e-01]	[4.28914185e+02 7.93238464e+02 5.97867370e-01]	[4.18687256e+02 7.90635010e+02 6.67514980e-01]	[4.41880646e+02 7.67612305e+02 4.31685090e-01]
[436.54663086 259.68484497 0.8852396 ]	[436.62069702 333.94732666 0.87305301]	[377.63287354 334.04425049 0.86991787]	[359.74798584 418.78518677 0.91020477]	[341.76882935 500.69494629 0.89732713]	[490.4961853 328.86218262 0.80583113]	[513.65100098 416.09835815 0.86042118]	[531.62451172 493.07839966 0.82095742]	[441.66873169 503.32345581 0.82174391]	[403.2928772 503.42657471 0.77342057]	[421.33773804 639.27362061 0.82058895]	[441.66244507 754.78045654 0.78052974]	[477.69924927 503.26333618 0.77952862]	[467.46115112 631.63903809 0.79080701]	[462.24395752 770.12268066 0.84248334]	[421.16577148 254.33787537 0.9319855 ]	[444.32897949 251.95831299 0.90529573]	[400.82901001 256.97802734 0.83610451]	[462.3145752 256.96200562 0.88685721]	[4.34058105e+02 7.95805359e+02 6.19912386e-01]	[4.52059784e+02 7.98433105e+02 6.66667640e-01]	[4.67399292e+02 7.85490540e+02 6.32098436e-01]	[4.23858826e+02 7.90821045e+02 5.59499443e-01]	[4.18642517e+02 7.88193848e+02 6.12470925e-01]	[4.44344482e+02 7.67507324e+02 3.91841054e-01]
[436.5375061 259.65350342 0.88664293]	[436.62658691 331.50222778 0.86674154]	[377.64389038 333.97683716 0.86353946]	[359.7331543 418.7583313 0.91397464]	[341.77148438 500.63510132 0.88355577]	[490.50305176 328.84329224 0.80496079]	[513.62231445 416.05801392 0.85228264]	[531.58764648 493.06829834 0.82182121]	[441.69903564 503.27062988 0.8242026 ]	[403.32363892 503.3921814 0.77367932]	[421.37799072 639.30474854 0.81656402]	[441.67657471 757.33660889 0.78052837]	[477.74172974 500.81512451 0.78448963]	[467.45025635 631.625 0.79246217]	[462.3008728 770.18676758 0.82837957]	[421.17102051 251.93572998 0.9228887 ]	[444.33984375 251.9243927 0.89876539]	[400.83895874 254.56958008 0.83901364]	[462.33172607 254.54614258 0.88447583]	[4.39199615e+02 7.98356934e+02 5.94141483e-01]	[4.59754883e+02 8.00919861e+02 6.51951373e-01]	[4.67399902e+02 7.85522095e+02 6.08369231e-01]	[4.28945465e+02 7.93266724e+02 5.89159012e-01]	[4.18720612e+02 7.90638855e+02 6.63547754e-01]	[4.44311371e+02 7.67600647e+02 4.16057527e-01]
[434.12591553 259.63366699 0.88980216]	[436.61380005 331.47647095 0.86169577]	[377.63427734 333.95883179 0.8606084 ]	[359.70977783 418.75756836 0.91507208]	[341.73687744 498.26089478 0.88482785]	[490.49078369 326.37225342 0.80629134]	[513.61645508 416.05340576 0.85218287]	[531.60284424 493.08517456 0.82218951]	[441.6914978 500.83163452 0.82339072]	[403.3170166 503.34307861 0.77594489]	[421.40145874 639.29290771 0.81037009]	[441.6590271 757.35070801 0.77385861]	[477.73681641 500.76586914 0.77604187]	[469.9909668 629.13641357 0.78787678]	[462.30554199 767.64929199 0.81839776]	[421.17312622 251.90232849 0.91785896]	[444.35372925 251.91188049 0.8947764 ]	[400.84375 254.52966309 0.83736992]	[462.34854126 254.52653503 0.88012439]	[4.39221863e+02 7.93325989e+02 5.85300148e-01]	[4.59781555e+02 7.95837402e+02 6.49805725e-01]	[4.64905975e+02 7.80468323e+02 5.58264136e-01]	[4.31500366e+02 7.90820862e+02 5.61426818e-01]	[4.18746918e+02 7.90629822e+02 6.36128843e-01]	[4.41898895e+02 7.67671692e+02 4.15230930e-01]
[436.54104614 259.61697388 0.89292407]	[436.61471558 331.45574951 0.8593086 ]	[377.63760376 333.95046997 0.86057758]	[359.68234253 418.7517395 0.9182235 ]	[341.6914978 498.2689209 0.8869139]	[490.49075317 326.34640503 0.80773288]	[513.63000488 416.05682373 0.85217977]	[531.59619141 493.09683228 0.82366854]	[441.70523071 500.81784058 0.82255113]	[403.32974243 503.328125 0.77667069]	[421.37963867 639.33416748 0.82118392]	[441.67736816 759.91003418 0.78045535]	[480.11935425 500.75323486 0.77680814]	[469.95559692 629.16229248 0.78778839]	[462.30029297 770.08380127 0.82714796]	[421.18182373 251.88549805 0.91623724]	[444.36508179 251.90264893 0.8920849 ]	[400.85189819 254.52218628 0.83862603]	[462.34811401 254.53451538 0.87784541]	[4.39181854e+02 7.95821960e+02 5.89402974e-01]	[4.59732452e+02 7.98357788e+02 6.55500114e-01]	[4.64938507e+02 7.83008362e+02 5.68889618e-01]	[4.28959167e+02 7.93255371e+02 5.81368625e-01]	[4.18726135e+02 7.90648560e+02 6.59526289e-01]	[4.41930237e+02 7.70131958e+02 4.11167771e-01]
[436.54589844 259.61953735 0.89368618]	[436.60070801 331.43432617 0.85456127]	[377.63537598 333.94628906 0.85969627]	[359.6524353 418.76522827 0.91933012]	[339.30142212 500.65454102 0.89113271]	[488.02050781 326.31121826 0.80989474]	[513.61828613 416.05606079 0.85226619]	[531.58673096 493.1008606 0.82369429]	[441.71994019 500.79699707 0.8187052 ]	[403.3460083 503.3130188 0.77262354]	[421.37695312 641.84338379 0.82875568]	[441.67572021 759.92938232 0.78832346]	[480.13742065 500.72848511 0.77422893]	[469.97305298 631.65759277 0.78117776]	[462.34436035 770.13916016 0.82464951]	[421.18548584 251.88917542 0.91672558]	[444.36715698 251.90252686 0.89222103]	[400.85345459 254.52175903 0.83860242]	[462.34661865 254.52391052 0.87503022]	[4.41772888e+02 7.98342346e+02 5.90196729e-01]	[4.62349731e+02 7.98394531e+02 6.65663540e-01]	[4.67404572e+02 7.85494629e+02 5.67631960e-01]	[4.31522644e+02 7.93296143e+02 6.19563282e-01]	[4.18738953e+02 7.90709290e+02 6.99817002e-01]	[4.41928650e+02 7.70158264e+02 4.41009641e-01]
[436.53759766 259.61035156 0.89319402]	[436.6050415 331.43203735 0.85490495]	[377.6300354 333.94909668 0.86020005]	[359.6578064 418.74227905 0.91747046]	[339.30145264 500.68032837 0.89766783]	[490.48626709 326.30969238 0.80941015]	[513.58447266 416.06619263 0.85523605]	[531.59143066 493.11160278 0.82526219]	[441.73995972 500.80609131 0.81680536]	[403.36404419 503.32385254 0.76952857]	[421.37069702 641.88061523 0.8331778 ]	[441.66894531 759.93511963 0.79646611]	[480.16287231 500.73989868 0.78081036]	[469.99581909 631.66912842 0.78354961]	[462.36694336 770.12872314 0.82185364]	[421.18161011 251.88363647 0.91611052]	[444.36083984 251.90100098 0.89265758]	[400.85150146 254.52345276 0.84060472]	[462.34188843 254.53570557 0.87938976]	[4.46888611e+02 7.98347229e+02 5.71574628e-01]	[4.69957611e+02 7.95875549e+02 6.58573925e-01]	[4.64897614e+02 7.83012329e+02 5.61678052e-01]	[4.34055450e+02 7.93310791e+02 6.36015356e-01]	[4.18750580e+02 7.90743896e+02 7.14182556e-01]	[4.41905853e+02 7.70168823e+02 4.73384470e-01]
[434.12243652 259.605896 0.89287466]	[436.61038208 331.4352417 0.85577619]	[377.63223267 333.94998169 0.86047316]	[359.64901733 418.73272705 0.91907835]	[339.29296875 500.65679932 0.89361238]	[490.49203491 326.31188965 0.80865371]	[513.56652832 416.07055664 0.85515672]	[531.5949707 493.08987427 0.8237741 ]	[441.74313354 500.81713867 0.81788898]	[403.35946655 503.33322144 0.77006215]	[421.37109375 641.84649658 0.83193696]	[441.65689087 759.91351318 0.79831803]	[480.17227173 500.75268555 0.7853263 ]	[469.99093628 631.66796875 0.78288096]	[462.39797974 770.12316895 0.81931245]	[421.17962646 251.88272095 0.91580826]	[444.35272217 251.90045166 0.89360619]	[400.85287476 254.52218628 0.84213293]	[462.3364563 254.53993225 0.88264811]	[4.44389771e+02 7.98352722e+02 5.79282522e-01]	[4.67437225e+02 7.98350342e+02 6.64085805e-01]	[4.64942963e+02 7.82997681e+02 5.53274393e-01]	[4.34051025e+02 7.93319641e+02 6.33108437e-01]	[4.18736237e+02 7.90753052e+02 7.12149501e-01]	[4.41888428e+02 7.70154419e+02 4.82797623e-01]
[434.12258911 259.60430908 0.89333862]	[436.60858154 331.4319458 0.85519052]	[377.63119507 333.95144653 0.8610149 ]	[359.64996338 418.73461914 0.91909766]	[339.29315186 500.66015625 0.89379311]	[490.4937439 326.3092041 0.80862814]	[513.56951904 416.0798645 0.85717869]	[531.59753418 493.08670044 0.82344735]	[441.74862671 500.8208313 0.81870985]	[403.3651123 503.3364563 0.7693634]	[421.37240601 641.82269287 0.8282848 ]	[441.65863037 759.90838623 0.79912555]	[480.17767334 500.7590332 0.78759277]	[469.99472046 631.65588379 0.781407 ]	[462.39880371 770.13970947 0.82010072]	[421.17608643 251.88214111 0.91586071]	[444.35140991 251.89898682 0.8933382 ]	[400.84631348 254.52204895 0.8441081 ]	[462.33422852 254.53485107 0.88144064]	[4.44373962e+02 7.98365051e+02 5.83843112e-01]	[4.67425995e+02 7.98363953e+02 6.64246261e-01]	[4.67395294e+02 7.83034363e+02 5.57828844e-01]	[4.34031433e+02 7.93321472e+02 6.36168718e-01]	[4.18725067e+02 7.90751953e+02 7.15414345e-01]	[4.41891846e+02 7.70153381e+02 4.83855069e-01]
[434.12097168 259.59963989 0.89382589]	[436.61721802 331.42330933 0.85653257]	[377.64089966 333.94451904 0.86220711]	[359.66265869 418.71740723 0.91795802]	[339.30343628 500.66064453 0.89134294]	[490.48803711 326.29611206 0.80992329]	[511.08874512 416.08584595 0.85971081]	[531.58624268 493.04418945 0.82142776]	[441.7572937 500.83508301 0.81813669]	[403.3742981 503.3583374 0.76629937]	[421.3878479 641.83636475 0.82618165]	[441.65859985 759.88812256 0.79826695]	[480.18441772 500.76626587 0.78922391]	[470.05157471 631.69000244 0.77277172]	[462.43237305 770.14349365 0.81683135]	[421.1729126 251.88038635 0.91568649]	[444.34655762 251.8946991 0.89355779]	[400.8454895 254.52825928 0.84517241]	[462.3260498 254.53764343 0.88237429]	[4.49470581e+02 7.98436646e+02 5.97267628e-01]	[4.70033478e+02 7.98390808e+02 6.76032543e-01]	[4.67395477e+02 7.83007935e+02 5.53464055e-01]	[4.34087402e+02 7.93362305e+02 6.31730556e-01]	[4.18748413e+02 7.90782837e+02 6.99232996e-01]	[4.41863007e+02 7.70137085e+02 4.97441769e-01]
[434.10299683 259.58035278 0.89577264]	[436.60794067 328.92483521 0.85183227]	[377.64401245 333.93899536 0.86104655]	[359.69104004 418.66748047 0.91329825]	[341.71722412 498.23703003 0.88504755]	[490.48815918 323.78210449 0.81792837]	[513.58013916 416.04745483 0.85060668]	[531.60827637 490.54959106 0.81988257]	[441.82318115 500.83508301 0.81733477]	[405.90335083 503.36077881 0.75793493]	[423.77526855 639.35614014 0.82115638]	[441.70370483 762.46795654 0.79928696]	[480.23275757 500.76623535 0.79850417]	[472.57632446 631.68695068 0.77137595]	[462.45022583 770.20355225 0.81043035]	[421.16833496 251.85731506 0.91325331]	[444.33425903 251.88452148 0.89440715]	[400.84857178 254.50445557 0.83387923]	[462.31707764 254.54086304 0.88653314]	[4.49460480e+02 7.98427307e+02 5.84099710e-01]	[4.69997223e+02 7.98392029e+02 6.60339952e-01]	[4.67457855e+02 7.85540649e+02 5.66925526e-01]	[4.34092010e+02 7.95806763e+02 6.09523892e-01]	[4.21156403e+02 7.90800415e+02 6.76561713e-01]	[4.41907043e+02 7.70238586e+02 4.70495582e-01]
[434.10784912 257.20874023 0.9002564 ]	[436.61358643 328.91833496 0.8528626 ]	[377.65032959 333.92843628 0.85932225]	[359.71118164 418.66607666 0.90931493]	[341.77111816 498.25546265 0.8808679 ]	[490.4899292 323.78115845 0.81879401]	[513.61529541 413.60202026 0.84328806]	[531.59454346 490.50320435 0.82313186]	[441.82373047 500.83618164 0.81652194]	[405.90817261 503.35848999 0.75705969]	[423.78485107 639.34375 0.8168636 ]	[441.7272644 762.51733398 0.79074407]	[480.23022461 500.76937866 0.79795003]	[472.61196899 631.64300537 0.77282363]	[464.83630371 770.16894531 0.79955089]	[421.16830444 251.840271 0.91106647]	[444.33602905 251.86624146 0.89275634]	[400.84762573 254.50012207 0.83494997]	[462.31933594 254.54240417 0.88788134]	[4.54630341e+02 7.98407104e+02 5.84601760e-01]	[4.75135345e+02 7.95871216e+02 6.65113866e-01]	[4.67406128e+02 7.83042725e+02 5.50466359e-01]	[4.36612122e+02 7.95820618e+02 5.93504190e-01]	[4.21202667e+02 7.90827820e+02 6.52217031e-01]	[4.44296692e+02 7.72704651e+02 4.68845248e-01]
[434.11434937 257.2053833 0.90165085]	[436.61358643 328.91586304 0.8532564 ]	[377.64859009 333.93066406 0.85963464]	[359.71365356 418.65991211 0.90872884]	[341.79858398 498.21484375 0.87410337]	[490.49685669 323.77624512 0.81941527]	[513.63311768 413.57971191 0.84023851]	[531.59967041 490.51098633 0.82248396]	[441.83306885 500.84075928 0.81671822]	[405.92416382 503.36206055 0.75598133]	[423.79443359 639.32995605 0.81367493]	[441.74169922 765.0057373 0.78652829]	[480.24124146 500.77398682 0.80110306]	[475.09313965 631.64501953 0.77731341]	[464.85281372 770.19519043 0.7971319 ]	[421.17166138 251.83811951 0.91038096]	[444.33898926 251.86083984 0.8918069 ]	[400.84823608 254.49172974 0.83474398]	[462.32232666 254.5214386 0.88810354]	[4.54610779e+02 7.98397949e+02 5.72801948e-01]	[4.75127533e+02 7.95884583e+02 6.59722805e-01]	[4.67454132e+02 7.85544006e+02 5.72748303e-01]	[4.36585083e+02 7.95850525e+02 5.93086243e-01]	[4.21201508e+02 7.93233704e+02 6.55588984e-01]	[4.44310455e+02 7.72756836e+02 4.61134642e-01]
[434.12496948 257.20349121 0.90312314]	[436.61474609 328.90600586 0.85329145]	[377.65188599 333.92504883 0.85927832]	[359.72528076 418.65530396 0.90717262]	[341.82421875 498.22198486 0.87040758]	[490.49380493 323.76376343 0.82099301]	[513.66125488 413.57122803 0.84018618]	[534.08996582 490.50369263 0.81987149]	[441.82525635 500.81286621 0.81679118]	[405.91574097 503.33450317 0.75888497]	[423.78128052 639.33654785 0.81457555]	[441.74276733 765.05480957 0.79293275]	[480.24053955 500.74121094 0.79756743]	[475.11584473 629.14227295 0.78656441]	[464.87826538 770.09851074 0.79269278]	[421.17803955 251.83564758 0.91029608]	[444.34695435 251.86109924 0.89131629]	[400.849823 254.48986816 0.8357802 ]	[462.32266235 254.5206604 0.88557708]	[4.57203003e+02 7.95871277e+02 5.97243071e-01]	[4.77658386e+02 7.95797546e+02 6.92591190e-01]	[4.67467804e+02 7.83000977e+02 5.40285110e-01]	[4.36637970e+02 7.95874023e+02 6.17482662e-01]	[4.21228485e+02 7.93268738e+02 6.88651443e-01]	[4.44325684e+02 7.75266541e+02 4.78398561e-01]
[436.53829956 257.21188354 0.90116173]	[436.61508179 328.89645386 0.85325664]	[377.65274048 333.92129517 0.85762846]	[359.72674561 418.67700195 0.90776634]	[344.24993896 498.1784668 0.86083055]	[490.49533081 323.75231934 0.82191157]	[516.11791992 413.55834961 0.83974171]	[534.10681152 488.02404785 0.82136726]	[441.82473755 500.81604004 0.81672019]	[405.90948486 503.34182739 0.75983065]	[423.80215454 639.32147217 0.81207174]	[441.72186279 765.01196289 0.81236362]	[480.24490356 500.74102783 0.79847944]	[475.17828369 629.15631104 0.79133815]	[467.41635132 765.05010986 0.77652502]	[421.18270874 251.84014893 0.91087848]	[444.35360718 251.87039185 0.89214444]	[400.84729004 254.4743042 0.83082497]	[462.32348633 254.50830078 0.87775558]	[4.62291016e+02 7.93357544e+02 7.15713322e-01]	[4.80293304e+02 7.90816406e+02 7.86630273e-01]	[4.64907104e+02 7.72707764e+02 5.68817079e-01]	[4.39210205e+02 7.95828552e+02 6.38214946e-01]	[4.21305054e+02 7.93265015e+02 6.83057010e-01]	[4.44315460e+02 7.72734253e+02 5.94817519e-01]
[436.53762817 259.57122803 0.90056968]	[436.61898804 328.90411377 0.85428387]	[377.65307617 333.92169189 0.85726941]	[359.73297119 418.66799927 0.90611255]	[344.25219727 498.17666626 0.86015147]	[490.4967041 323.76553345 0.82024312]	[516.11322021 413.56695557 0.84045124]	[534.10620117 488.01876831 0.82223344]	[441.81558228 500.83023071 0.81714934]	[405.89871216 503.35842896 0.75970429]	[423.8145752 639.34527588 0.81371492]	[441.72653198 765.0178833 0.81245887]	[480.2333374 500.75326538 0.79763329]	[475.15838623 631.59832764 0.79025126]	[467.41851807 765.04510498 0.77682686]	[421.18264771 251.84109497 0.91083932]	[444.35443115 251.87171936 0.89245439]	[400.84625244 254.47360229 0.82895827]	[462.32611084 254.51016235 0.87618041]	[4.62290192e+02 7.93350525e+02 7.13870764e-01]	[4.80294006e+02 7.90810608e+02 7.83506989e-01]	[4.64911652e+02 7.72698364e+02 5.70936799e-01]	[4.39210083e+02 7.95828247e+02 6.37049198e-01]	[4.21308380e+02 7.93264526e+02 6.81524515e-01]	[4.44323059e+02 7.72733521e+02 5.93773603e-01]
[436.53756714 259.57128906 0.9005875 ]	[436.61434937 328.90393066 0.85329467]	[377.650177 333.92373657 0.85727936]	[359.72894287 418.6625061 0.90661418]	[344.24752808 498.1680603 0.85956889]	[490.49368286 323.76495361 0.82033229]	[516.11181641 413.56271362 0.8397997 ]	[534.11114502 488.00897217 0.8235656 ]	[441.81832886 500.81793213 0.81610465]	[405.90423584 503.34558105 0.75989187]	[423.81134033 639.34313965 0.81355238]	[441.72714233 765.01940918 0.81247985]	[480.23577881 500.74081421 0.79540366]	[475.16040039 629.15447998 0.79210031]	[467.41967773 765.04431152 0.77644432]	[421.18295288 251.84106445 0.91081381]	[444.35458374 251.8722229 0.8924256 ]	[400.84643555 254.4733429 0.82905364]	[462.32553101 254.51043701 0.87560785]	[4.62292145e+02 7.93352905e+02 7.13768482e-01]	[4.80296021e+02 7.90811951e+02 7.83235073e-01]	[4.64912170e+02 7.72698669e+02 5.70642710e-01]	[4.39206818e+02 7.95832642e+02 6.38621390e-01]	[4.21304779e+02 7.93267029e+02 6.84141219e-01]	[4.44324310e+02 7.72735657e+02 5.93940258e-01]
[436.54449463 259.59121704 0.89964914]	[436.59796143 328.89672852 0.85084665]	[377.63955688 333.92514038 0.85675502]	[359.73675537 418.6555481 0.90659833]	[344.26193237 498.12384033 0.85102654]	[490.49105835 323.73736572 0.82213557]	[516.12506104 413.51409912 0.83261901]	[534.11218262 487.95343018 0.82892936]	[441.84460449 500.83203125 0.81732941]	[408.40240479 503.36920166 0.75944698]	[423.79852295 639.36981201 0.8103261 ]	[441.70397949 764.9586792 0.80656546]	[480.26141357 500.7427063 0.80510086]	[475.11135864 629.06402588 0.79986131]	[467.49429321 765.078125 0.76746583]	[421.18145752 251.85844421 0.91658461]	[444.35568237 251.8815918 0.89165211]	[400.83706665 254.45896912 0.83427346]	[462.33117676 254.46748352 0.86013043]	[4.59773438e+02 7.93262329e+02 7.06735671e-01]	[4.80168304e+02 7.90786255e+02 7.63266981e-01]	[4.67436768e+02 7.72727661e+02 6.03142381e-01]	[4.39136017e+02 7.93367188e+02 6.41311646e-01]	[4.21234650e+02 7.93212646e+02 6.88285649e-01]	[4.44363007e+02 7.70223694e+02 6.07066691e-01]
[436.54440308 259.58950806 0.90018559]	[436.59317017 328.8862915 0.84991878]	[377.63748169 333.92153931 0.85612559]	[359.7371521 418.65036011 0.90552056]	[344.26443481 498.12057495 0.84981799]	[490.48300171 323.72402954 0.82362175]	[516.11437988 413.51364136 0.83127421]	[534.10888672 487.92779541 0.83102375]	[441.8371582 500.83410645 0.8180114 ]	[408.38330078 503.37219238 0.75870538]	[423.80386353 639.33172607 0.81028724]	[441.69140625 762.51580811 0.80735075]	[480.25820923 500.74203491 0.80429792]	[475.11077881 629.05328369 0.80401647]	[467.48803711 767.49597168 0.77098012]	[421.18353271 251.85546875 0.91634631]	[444.35516357 251.88002014 0.89264661]	[400.83599854 254.45367432 0.83736563]	[462.33221436 254.46388245 0.86095148]	[4.59762787e+02 7.93271179e+02 7.03405440e-01]	[4.80160950e+02 7.90799988e+02 7.63529837e-01]	[4.67438171e+02 7.72758484e+02 6.05733395e-01]	[4.36675171e+02 7.95809204e+02 6.42182946e-01]	[4.21209045e+02 7.93216675e+02 6.93784118e-01]	[4.44355042e+02 7.70216125e+02 6.08267307e-01]
[436.5453186 259.58065796 0.90144759]	[436.57733154 328.85299683 0.84551525]	[377.63745117 331.47763062 0.85325789]	[359.73110962 418.63482666 0.90325558]	[344.27120972 498.11898804 0.84811288]	[488.0149231 321.30413818 0.82576549]	[516.11218262 413.51702881 0.82963634]	[534.10693359 487.91925049 0.8313213 ]	[441.83734131 500.81417847 0.81548548]	[405.92068481 503.33905029 0.75948 ]	[423.82794189 639.33428955 0.8142755 ]	[441.72363281 762.43389893 0.80159318]	[480.26382446 500.73052979 0.80154556]	[477.67572021 629.08007812 0.81578112]	[4.72586761e+02 7.64971436e+02 7.36047566e-01]	[421.18270874 251.85041809 0.91469908]	[444.35168457 251.87394714 0.89177835]	[400.82995605 254.44671631 0.83999324]	[462.32858276 254.45332336 0.86156011]	[4.62305206e+02 7.90760681e+02 6.78954959e-01]	[4.80276489e+02 7.90632019e+02 7.36264288e-01]	[4.69984955e+02 7.70202332e+02 5.96701324e-01]	[4.39269653e+02 7.93319641e+02 6.06702626e-01]	[4.21344421e+02 7.90789551e+02 6.38563037e-01]	[4.46867096e+02 7.70119324e+02 6.32127643e-01]
[436.54650879 259.58126831 0.90179634]	[436.57592773 328.84661865 0.84475088]	[377.63528442 331.47918701 0.85340172]	[359.73187256 418.63592529 0.90378928]	[344.26904297 498.12393188 0.84935182]	[488.01849365 321.29525757 0.82708442]	[516.11279297 413.51507568 0.82958448]	[534.10906982 487.9151001 0.83172691]	[441.84091187 500.81137085 0.8149842 ]	[405.92630005 503.340271 0.75892878]	[423.82775879 639.34405518 0.81472737]	[441.72702026 762.44689941 0.80106753]	[480.26739502 500.7220459 0.7999419 ]	[477.67108154 629.08441162 0.81432021]	[4.72583801e+02 7.64984558e+02 7.37161815e-01]	[421.18252563 251.84983826 0.91511035]	[444.3550415 251.87608337 0.89185274]	[400.82839966 254.44316101 0.83737123]	[462.3302002 254.45103455 0.86040199]	[4.62291840e+02 7.90783752e+02 6.73509777e-01]	[4.80269623e+02 7.90653015e+02 7.33332396e-01]	[4.69993683e+02 7.70218689e+02 5.92976034e-01]	[4.39249390e+02 7.93358093e+02 6.12442613e-01]	[4.21328918e+02 7.90814575e+02 6.48761988e-01]	[4.46868713e+02 7.70130371e+02 6.27114654e-01]
[436.55740356 257.17276001 0.91321307]	[434.12661743 323.80026245 0.85016978]	[377.61502075 328.91293335 0.84269094]	[359.69046021 418.58874512 0.90479732]	[341.7822876 495.61193848 0.84572983]	[487.97769165 321.20336914 0.84829056]	[511.09695435 410.97857666 0.82287955]	[531.62524414 485.35745239 0.85247546]	[441.89450073 498.26306152 0.79617131]	[410.93875122 500.8586731 0.75710762]	[423.86557007 636.77905273 0.8050437 ]	[441.65969849 759.93353271 0.80411178]	[480.30871582 495.6937561 0.77541524]	[480.21353149 626.3918457 0.86850065]	[482.73538208 752.27288818 0.80015773]	[421.18057251 249.36003113 0.90712154]	[444.35748291 249.40513611 0.88157964]	[400.81149292 254.39768982 0.84910953]	[462.30932617 254.40782166 0.85437691]	[4.64946930e+02 7.90634888e+02 7.21553802e-01]	[482.92340088 788.18457031 0.79117799]	[4.80309479e+02 7.67657471e+02 6.65064156e-01]	[4.39259613e+02 7.93262024e+02 6.99299932e-01]	[4.21299377e+02 7.90758362e+02 7.27312684e-01]	[4.46940521e+02 7.70105408e+02 7.18278646e-01]
[436.58255005 257.10699463 0.9278791 ]	[434.068573 323.71810913 0.85486656]	[377.57003784 326.33078003 0.83898139]	[359.61593628 416.10571289 0.89936411]	[339.26538086 495.59088135 0.86702394]	[487.97357178 321.18460083 0.84951133]	[508.48168945 410.94387817 0.83752614]	[529.07513428 482.9052124 0.86599308]	[444.30612183 498.2131958 0.7860949 ]	[410.9909668 500.80914307 0.75440753]	[423.80258179 641.8302002 0.82539064]	[439.27075195 762.49755859 0.81130302]	[482.71838379 495.63885498 0.7780472 ]	[482.93759155 626.4475708 0.87017989]	[490.48321533 757.36743164 0.7704109 ]	[421.18426514 246.82038879 0.90191025]	[444.36724854 249.32089233 0.86974406]	[400.78103638 251.96473694 0.85519737]	[462.29290771 251.96183777 0.81445843]	[4.80275848e+02 7.90659790e+02 7.85062611e-01]	[4.98270294e+02 7.88219604e+02 7.67999530e-01]	[4.85391998e+02 7.70177490e+02 7.06964612e-01]	[4.39194031e+02 7.95793762e+02 7.22911596e-01]	[4.21200317e+02 7.90808167e+02 7.61967480e-01]	[4.44434906e+02 7.70256958e+02 7.65809000e-01]
[436.57614136 257.10784912 0.92652053]	[434.02511597 321.27456665 0.8569445 ]	[377.54776001 323.83056641 0.83927965]	[359.5788269 416.10894775 0.90147346]	[339.25048828 495.60568237 0.8718245 ]	[487.96325684 321.15811157 0.85224986]	[508.45184326 408.44198608 0.8433218 ]	[531.52868652 482.9039917 0.86809361]	[441.92105103 498.22509766 0.78645772]	[408.46011353 500.81570435 0.75160503]	[423.83432007 639.2868042 0.80426919]	[439.27706909 765.01275635 0.82754767]	[482.71517944 495.64654541 0.7758106 ]	[485.43572998 626.41320801 0.85148829]	[498.11734009 762.47387695 0.78192925]	[421.17980957 246.82402039 0.9030934 ]	[444.34786987 249.31736755 0.87205118]	[400.7723999 251.94949341 0.85868633]	[462.26583862 251.94361877 0.80780697]	[4.82777100e+02 7.90633728e+02 7.49670267e-01]	[5.00802887e+02 7.88205811e+02 7.35986054e-01]	[4.90559601e+02 7.72717346e+02 6.69342041e-01]	[4.39254272e+02 7.93370789e+02 7.73510396e-01]	[421.24053955 790.80322266 0.80322677]	[4.44410645e+02 7.72765869e+02 7.56932676e-01]
[436.5635376 257.09115601 0.92698234]	[431.54495239 321.24090576 0.86175919]	[377.52410889 323.81307983 0.83581287]	[357.20227051 416.1288147 0.90806484]	[339.22982788 495.62127686 0.87752509]	[487.93371582 318.75439453 0.85752237]	[506.02029419 408.39822388 0.84593982]	[529.07678223 482.88882446 0.86988872]	[444.30407715 498.23925781 0.78230238]	[410.95498657 500.84432983 0.75188875]	[423.85879517 639.32391357 0.8060106 ]	[439.32427979 764.95281982 0.83174926]	[482.74661255 495.64654541 0.77731305]	[490.48239136 626.48895264 0.81768435]	[500.78039551 759.92340088 0.8073771 ]	[421.17163086 246.79971313 0.90391326]	[444.33276367 249.30041504 0.8727482 ]	[400.75991821 251.92805481 0.85921943]	[462.24575806 251.95172119 0.81321621]	[4.82924225e+02 7.90725525e+02 7.35551417e-01]	[5.03424225e+02 7.90619568e+02 7.11572409e-01]	[5.00685974e+02 7.70215393e+02 6.77103698e-01]	[4.39265289e+02 7.93338928e+02 7.85316825e-01]	[421.25579834 790.75976562 0.82492113]	[4.46879242e+02 7.72712524e+02 7.61092186e-01]
[436.54742432 257.07513428 0.92689776]	[431.52511597 321.23104858 0.86425686]	[377.50637817 323.81408691 0.83402979]	[357.18493652 416.11685181 0.90876925]	[339.20571899 495.60357666 0.87605226]	[485.49707031 318.73529053 0.86315107]	[506.02243042 408.39273071 0.84819859]	[529.06787109 482.90246582 0.86957198]	[444.32955933 498.21047974 0.77904409]	[410.97134399 500.82531738 0.75101399]	[423.8729248 639.28948975 0.79931951]	[439.33197021 762.49768066 0.8261674 ]	[482.77377319 495.59695435 0.77456784]	[495.65023804 626.54431152 0.81645781]	[503.27362061 765.00244141 0.82426196]	[421.15856934 246.78276062 0.90374827]	[444.30911255 246.83985901 0.8740238 ]	[400.75946045 251.93692017 0.85901195]	[462.22396851 251.95967102 0.81922698]	[4.82880798e+02 7.90684937e+02 7.58329511e-01]	[5.03456207e+02 7.90654480e+02 7.22703457e-01]	[5.03306763e+02 7.72803833e+02 7.00177252e-01]	[441.74389648 793.30047607 0.80699319]	[421.29870605 790.77386475 0.826689 ]	[4.46882843e+02 7.72717224e+02 7.35607207e-01]
[434.11834717 257.0428772 0.92705786]	[431.5038147 321.23944092 0.86226904]	[375.11407471 326.29086304 0.82902795]	[357.18133545 416.12860107 0.91242814]	[339.19775391 495.59860229 0.87638271]	[485.4859314 318.74395752 0.86471558]	[506.01791382 408.40170288 0.84644628]	[531.53125 482.88259888 0.86969632]	[444.34335327 498.23028564 0.78324807]	[410.97515869 500.85897827 0.7555759 ]	[423.88220215 639.34625244 0.80907595]	[439.31256104 764.96209717 0.83099794]	[482.80413818 495.5970459 0.77749258]	[498.21264648 626.48895264 0.85231602]	[505.88043213 759.89813232 0.785761 ]	[421.14749146 246.74430847 0.90184724]	[441.93029785 246.80667114 0.87523496]	[400.7479248 251.93560791 0.85741103]	[462.20657349 254.34709167 0.8212924 ]	[4.95612457e+02 7.90820679e+02 7.34179318e-01]	[5.18689819e+02 7.90702698e+02 7.57741749e-01]	[5.03373962e+02 7.70130188e+02 7.47421265e-01]	[4.39254364e+02 7.95808350e+02 7.88685918e-01]	[421.22686768 790.81695557 0.82670468]	[4.46892761e+02 7.72734619e+02 7.51123786e-01]
[434.08651733 257.02047729 0.92561918]	[431.48391724 321.24060059 0.86123133]	[375.0904541 326.30682373 0.82567966]	[357.17288208 416.1288147 0.91278809]	[339.19818115 495.60882568 0.87828124]	[485.47848511 318.73806763 0.86692947]	[506.02401733 405.89630127 0.84776169]	[529.07922363 482.85592651 0.87137699]	[444.30236816 498.24560547 0.78523213]	[408.45443726 500.86398315 0.75629675]	[423.90975952 636.80639648 0.80365252]	[439.30377197 765.02929688 0.83970833]	[482.78781128 495.62075806 0.77381498]	[500.70120239 626.52386475 0.88093454]	[508.53411865 764.99719238 0.7878958 ]	[421.13214111 244.25987244 0.90402383]	[441.91098022 246.78977966 0.87696922]	[400.75152588 251.93629456 0.85188085]	[462.19351196 254.36325073 0.82668334]	[4.95614441e+02 7.90829163e+02 7.44172513e-01]	[5.16200989e+02 7.90733643e+02 7.56957889e-01]	[5.11029114e+02 7.70255737e+02 6.88812613e-01]	[4.41721344e+02 7.95817261e+02 7.81388760e-01]	[421.24459839 790.83929443 0.82142448]	[4.44404755e+02 7.72810852e+02 7.33669817e-01]
[434.08084106 257.01855469 0.92512852]	[431.48361206 321.24725342 0.86055106]	[375.08581543 326.32794189 0.82527459]	[357.18869019 416.1234436 0.91034961]	[339.21957397 495.65014648 0.87928462]	[485.48446655 318.74172974 0.86510539]	[506.02301025 405.89385986 0.84908962]	[531.5413208 482.87316895 0.87203562]	[444.31600952 498.25646973 0.78971648]	[410.94451904 503.2769165 0.75917965]	[426.34838867 639.29705811 0.80308115]	[439.29449463 765.07440186 0.84407943]	[482.8013916 495.62203979 0.77832049]	[500.79284668 626.52050781 0.88946855]	[513.6619873 764.9954834 0.79342306]	[418.80987549 244.25030518 0.90462613]	[441.90612793 246.78688049 0.87846744]	[400.7472229 251.92880249 0.84968114]	[462.18325806 254.36088562 0.82231265]	[4.98185516e+02 7.90790100e+02 7.44486868e-01]	[5.18710388e+02 7.90692749e+02 7.68972874e-01]	[5.16190552e+02 7.70256287e+02 6.83126807e-01]	[4.39244263e+02 7.95853333e+02 7.67852545e-01]	[421.21066284 793.22015381 0.8132354 ]	[4.44420410e+02 7.75290466e+02 7.45176494e-01]
[434.08898926 257.02105713 0.92615914]	[431.47753906 321.24441528 0.86064988]	[375.08499146 326.34164429 0.82427382]	[357.20098877 416.13372803 0.90937662]	[339.24655151 495.65234375 0.87465793]	[485.47668457 318.72610474 0.8695128 ]	[506.01870728 405.87493896 0.85417652]	[531.53552246 482.85586548 0.87313616]	[444.35562134 498.2449646 0.78680092]	[410.9921875 503.27593994 0.76131845]	[426.36019897 636.79620361 0.79554677]	[439.30517578 765.08026123 0.85105729]	[482.82858276 493.12826538 0.78008795]	[500.84283447 626.50427246 0.89282632]	[518.79455566 762.45697021 0.81207246]	[421.13345337 244.25695801 0.90525734]	[441.90768433 246.78619385 0.87830657]	[400.74581909 251.93110657 0.85371256]	[462.18182373 254.35163879 0.81526113]	[5.03356110e+02 7.93257629e+02 7.14518189e-01]	[5.23871399e+02 7.90733459e+02 7.41124451e-01]	[5.18751831e+02 7.70238159e+02 6.43989027e-01]	[4.39253052e+02 7.95856934e+02 7.52696455e-01]	[421.20779419 793.23962402 0.81087822]	[4.44424988e+02 7.75300537e+02 7.46512234e-01]
[434.10028076 257.01855469 0.92741972]	[431.51605225 321.26513672 0.85785621]	[375.12075806 326.37948608 0.82408494]	[357.2192688 416.1739502 0.91209054]	[339.25915527 495.66781616 0.87440836]	[485.49536133 318.73361206 0.86452055]	[508.4576416 405.8817749 0.84910876]	[531.53601074 482.8526001 0.87424523]	[444.35977173 500.67391968 0.78553647]	[411.00689697 503.29003906 0.75827748]	[423.92095947 639.30169678 0.80476373]	[439.3001709 765.06164551 0.8556844 ]	[482.82168579 495.63543701 0.7811603 ]	[500.89129639 626.55108643 0.87967759]	[521.29180908 759.88555908 0.82572854]	[421.13824463 244.25382996 0.90498579]	[441.91659546 246.78286743 0.87602937]	[400.74749756 251.92965698 0.85204756]	[462.19384766 254.34631348 0.82058913]	[5.08501740e+02 7.90760254e+02 7.04270959e-01]	[5.28974915e+02 7.88234436e+02 6.99206710e-01]	[5.21239685e+02 7.70130310e+02 6.68339133e-01]	[4.39248138e+02 7.95826172e+02 7.53777385e-01]	[421.22189331 793.21612549 0.81217003]	[4.44406799e+02 7.72837952e+02 7.46099591e-01]
[434.12481689 257.03863525 0.92822838]	[434.01654053 321.2678833 0.85982227]	[377.53485107 326.37744141 0.83091599]	[359.57540894 416.15557861 0.90872228]	[339.28036499 495.62182617 0.86940914]	[487.93014526 318.7258606 0.86779857]	[508.48339844 405.86724854 0.8517102 ]	[531.54437256 482.85668945 0.87432957]	[444.39337158 498.21713257 0.78055537]	[413.49484253 500.86166382 0.76043588]	[423.92703247 639.2800293 0.79567832]	[439.32168579 765.01025391 0.85465246]	[482.84158325 493.12341309 0.7797485 ]	[503.28421021 626.53277588 0.88253468]	[523.76507568 759.92388916 0.7985335 ]	[421.14584351 244.28469849 0.9032104 ]	[441.92831421 246.79858398 0.87480384]	[400.75112915 251.94943237 0.85994089]	[462.19985962 254.34451294 0.82438147]	[5.21240417e+02 7.90826660e+02 6.71601534e-01]	[5.39294495e+02 7.90619812e+02 6.64213181e-01]	[5.21338745e+02 7.70205627e+02 6.34455085e-01]	[4.39259277e+02 7.95806396e+02 7.74404943e-01]	[421.22738647 790.82336426 0.83229113]	[4.44433136e+02 7.72767883e+02 7.37676799e-01]
[436.55343628 257.05474854 0.93001306]	[434.0479126 321.26593018 0.86451691]	[377.56668091 326.36746216 0.83579165]	[359.63232422 416.11968994 0.90122795]	[341.7119751 495.62231445 0.85724694]	[487.9342041 318.7225647 0.86865741]	[508.52902222 405.88146973 0.84770054]	[531.57000732 482.81005859 0.87697726]	[444.42544556 498.21499634 0.77482659]	[413.52932739 500.86407471 0.76127362]	[423.91873169 639.27697754 0.79534584]	[439.31402588 765.03497314 0.85771984]	[482.86755371 493.11166382 0.77686787]	[503.31314087 626.55126953 0.88150907]	[523.76220703 757.32629395 0.80931848]	[421.16189575 246.7699585 0.90301561]	[444.30117798 246.82154846 0.87360054]	[400.7612915 251.95373535 0.86671132]	[462.20852661 251.97167969 0.82110685]	[5.18724487e+02 7.90679077e+02 6.78133368e-01]	[5.36709534e+02 7.88121826e+02 6.66622281e-01]	[5.21378540e+02 7.67695007e+02 6.54396176e-01]	[4.39234650e+02 7.95820618e+02 7.65252948e-01]	[421.21386719 790.8269043 0.82537961]	[4.44421204e+02 7.72781860e+02 7.50141263e-01]
[436.56130981 257.06958008 0.92989242]	[434.11428833 323.71600342 0.86168438]	[377.58834839 328.88583374 0.83756369]	[359.6663208 416.12939453 0.89971793]	[341.80938721 495.58544922 0.83908904]	[487.97738647 318.75076294 0.86111969]	[511.02389526 405.87521362 0.84527904]	[531.59399414 482.79086304 0.87664497]	[444.44006348 498.26870728 0.77422154]	[413.54043579 503.29022217 0.76225621]	[426.34921265 636.79992676 0.78893894]	[439.31085205 765.01428223 0.85351765]	[482.88671875 495.64453125 0.78024197]	[503.37948608 626.58117676 0.87349075]	[523.85388184 762.42950439 0.80577397]	[421.17089844 246.78865051 0.90271235]	[444.31311035 246.83197021 0.87323475]	[400.77618408 251.94406128 0.86223555]	[462.22253418 251.95318604 0.81689954]	[5.21386841e+02 7.93291626e+02 7.30020225e-01]	[5.41844055e+02 7.90646729e+02 7.37935245e-01]	[5.21379456e+02 7.70196838e+02 7.04607487e-01]	[4.39264740e+02 7.95806213e+02 7.66346753e-01]	[421.23846436 790.82147217 0.81737399]	[4.44407440e+02 7.72744263e+02 7.46493042e-01]
[436.59841919 257.07974243 0.93363959]	[436.56298828 323.72662354 0.86536086]	[377.61560059 328.89834595 0.83838922]	[359.72003174 416.12115479 0.89105481]	[344.33279419 493.06680298 0.82633138]	[487.99963379 318.75915527 0.85751593]	[511.06195068 405.83786011 0.8428216 ]	[534.08892822 482.77566528 0.87518954]	[446.89382935 500.68383789 0.76626575]	[413.58465576 503.29241943 0.76105869]	[426.36206055 636.77575684 0.78651923]	[439.31796265 764.98828125 0.84746778]	[482.90820312 495.65823364 0.77431196]	[503.4083252 626.56280518 0.86867124]	[523.8269043 759.93664551 0.81230223]	[421.2026062 246.79560852 0.90150118]	[444.34918213 246.8409729 0.86899471]	[400.79092407 251.93873596 0.85516506]	[462.25952148 251.93682861 0.80320996]	[5.23798828e+02 7.93279907e+02 7.51753569e-01]	[5.41878418e+02 7.90603210e+02 7.66304851e-01]	[5.21355713e+02 7.70201477e+02 7.16619968e-01]	[4.41705811e+02 7.93339905e+02 7.65546918e-01]	[421.27487183 790.78674316 0.796426 ]	[4.44411194e+02 7.72722717e+02 7.45535254e-01]
[436.6350708 257.10058594 0.93543148]	[436.59020996 321.30319214 0.87235337]	[377.64080811 328.85916138 0.84115893]	[359.7348938 416.16729736 0.89239848]	[346.87527466 493.11495972 0.8270914 ]	[488.01254272 318.75219727 0.85667986]	[513.64300537 405.83798218 0.8418954 ]	[534.1295166 482.7543335 0.87840438]	[446.89224243 500.71740723 0.7679317 ]	[413.57913208 503.31262207 0.75769103]	[426.38803101 639.32531738 0.7890386 ]	[439.33010864 764.9977417 0.84677076]	[482.91073608 498.14413452 0.77760541]	[503.42819214 626.57391357 0.86480552]	[523.86297607 759.87573242 0.81629306]	[421.23544312 246.82038879 0.89996809]	[444.39517212 249.30471802 0.86532581]	[400.82452393 251.96496582 0.85595334]	[462.3157959 251.94503784 0.83238524]	[5.21385315e+02 7.93216248e+02 7.63552845e-01]	[5.41847351e+02 7.88210510e+02 7.66051471e-01]	[5.21387146e+02 7.70115784e+02 7.42055535e-01]	[4.39270050e+02 7.93330078e+02 7.60356903e-01]	[4.21257172e+02 7.90758850e+02 7.82843173e-01]	[4.46871918e+02 7.72747559e+02 7.40301728e-01]
[436.67218018 257.10693359 0.93901402]	[436.63470459 321.28884888 0.88431907]	[377.66793823 328.84945679 0.84348571]	[359.78192139 416.1739502 0.89544308]	[351.96490479 495.64498901 0.84372497]	[490.50378418 318.75027466 0.85605806]	[516.12243652 405.84716797 0.84483844]	[536.6484375 482.76818848 0.88405007]	[446.95523071 500.69006348 0.7613219 ]	[416.05548096 503.29986572 0.76736975]	[426.42150879 636.75518799 0.77904367]	[439.33300781 762.5100708 0.83651787]	[482.94598389 495.67459106 0.77321869]	[503.45880127 626.59307861 0.8585884 ]	[523.86193848 759.92443848 0.81759083]	[421.27798462 246.83926392 0.89732277]	[444.4302063 249.30776978 0.85857773]	[400.85986328 254.36083984 0.86033952]	[462.34725952 251.95831299 0.82986516]	[5.23802551e+02 7.90809692e+02 7.65555978e-01]	[5.41858643e+02 7.88187866e+02 7.63199687e-01]	[5.21356018e+02 7.70156677e+02 7.34182179e-01]	[4.41743286e+02 7.93311218e+02 7.60812581e-01]	[4.21306610e+02 7.90763611e+02 7.78556287e-01]	[4.44425110e+02 7.70278503e+02 7.36875236e-01]
[439.10116577 257.09286499 0.95230925]	[436.6897583 321.29855347 0.89065838]	[377.69381714 328.89968872 0.8462953 ]	[362.19192505 418.56103516 0.89191878]	[354.48730469 495.68655396 0.86388034]	[490.53637695 318.75112915 0.85487062]	[516.17437744 405.84234619 0.85413098]	[536.69854736 482.7507019 0.8885445 ]	[449.45272827 500.68664551 0.75508606]	[416.08508301 503.30096436 0.76883626]	[428.91259766 636.79852295 0.78429925]	[441.65802002 762.48492432 0.83167779]	[485.34707642 495.65075684 0.76368135]	[503.48681641 626.62182617 0.84709907]	[523.85473633 757.37164307 0.81377655]	[421.34185791 246.82728577 0.89193922]	[446.89279175 246.8405304 0.84806758]	[403.27590942 254.37510681 0.85068369]	[462.38909912 251.93804932 0.78079617]	[5.21367249e+02 7.90822021e+02 7.75272667e-01]	[5.41827026e+02 7.88196472e+02 7.71126866e-01]	[5.21383667e+02 7.70108276e+02 7.29299784e-01]	[4.41794647e+02 7.93296265e+02 7.64410973e-01]	[4.21344574e+02 7.90763855e+02 7.76095331e-01]	[4.44434448e+02 7.70249207e+02 7.30866432e-01]
[439.10116577 257.09289551 0.95226794]	[436.69519043 321.29824829 0.89093912]	[377.69674683 328.89447021 0.84624952]	[359.8286438 418.55657959 0.89193171]	[354.49203491 495.68829346 0.86493468]	[490.53961182 318.75177002 0.8544212 ]	[516.17840576 405.84194946 0.85536253]	[536.7020874 482.73028564 0.88877255]	[449.45773315 500.6882019 0.75447834]	[416.09259033 503.3026123 0.76977402]	[428.96011353 639.27838135 0.7869997 ]	[441.65731812 762.51037598 0.83482742]	[485.34658813 495.64822388 0.76318085]	[503.48754883 626.62792969 0.84626001]	[523.8536377 757.35321045 0.81462175]	[421.34216309 246.82701111 0.89190531]	[446.89285278 246.84016418 0.84804839]	[403.27661133 254.37405396 0.84976572]	[462.39007568 251.93692017 0.78049523]	[5.21357117e+02 7.90832825e+02 7.79153526e-01]	[5.41823608e+02 7.88200806e+02 7.74507046e-01]	[5.21394104e+02 7.70090820e+02 7.27660418e-01]	[4.41757385e+02 7.93306091e+02 7.64290214e-01]	[4.21314117e+02 7.90761414e+02 7.81887412e-01]	[4.44434509e+02 7.70272339e+02 7.31131971e-01]
[439.15490723 257.09872437 0.95900971]	[439.10665894 323.72854614 0.90219152]	[377.734375 328.91085815 0.84692407]	[362.21975708 416.16619873 0.8852312 ]	[354.59414673 495.69512939 0.87785161]	[493.05319214 318.76242065 0.85490644]	[516.20294189 403.39025879 0.85696161]	[539.16876221 482.7593689 0.89236206]	[449.52560425 500.68688965 0.7495321 ]	[416.13781738 503.3026123 0.77198523]	[431.4928894 639.29058838 0.79405171]	[441.66043091 762.45477295 0.83224761]	[485.39624023 495.64346313 0.75543237]	[503.49456787 626.58306885 0.85191613]	[523.80865479 754.78814697 0.82699853]	[421.39242554 246.82167053 0.88647109]	[446.96148682 246.8347168 0.84281182]	[403.3086853 251.97415161 0.83958632]	[462.45367432 251.91366577 0.77111346]	[5.21350159e+02 7.90815308e+02 7.84123063e-01]	[5.41827332e+02 7.88155640e+02 7.78311133e-01]	[5.21329956e+02 7.67668091e+02 7.24839747e-01]	[4.41816925e+02 7.93277588e+02 7.69646287e-01]	[4.21356934e+02 7.90751526e+02 7.76322842e-01]	[4.44419098e+02 7.70218445e+02 7.33345687e-01]
[439.20913696 257.07897949 0.96342009]	[439.16207886 321.29708862 0.9149394 ]	[380.12164307 328.86462402 0.84649169]	[362.29711914 416.12579346 0.87066829]	[356.97982788 495.68899536 0.87857813]	[493.12670898 318.74642944 0.86039633]	[518.65692139 403.35632324 0.86305743]	[539.19677734 482.80169678 0.89842564]	[452.01602173 500.68099976 0.74992669]	[418.55239868 503.28909302 0.78088301]	[431.54098511 634.24420166 0.78621066]	[441.66174316 762.46270752 0.82753181]	[485.39984131 495.63705444 0.75317013]	[505.86755371 626.54724121 0.84897661]	[523.79382324 754.76403809 0.82764649]	[423.82067871 246.7883606 0.87748337]	[449.50546265 246.8223114 0.8358885 ]	[403.35076904 251.9225769 0.83473027]	[464.83282471 251.90943909 0.74135542]	[521.36242676 790.7857666 0.79148608]	[5.41833923e+02 7.88113892e+02 7.82224059e-01]	[5.21302856e+02 7.67645996e+02 7.11240649e-01]	[4.41828827e+02 7.93276733e+02 7.66568959e-01]	[4.23779694e+02 7.90750549e+02 7.68168926e-01]	[4.44407776e+02 7.70221924e+02 7.31665254e-01]
[441.68405151 257.06866455 0.96879739]	[439.23782349 321.29418945 0.91903675]	[380.20898438 328.87341309 0.84463143]	[364.80169678 418.54718018 0.86403453]	[357.00253296 498.13916016 0.89030594]	[495.67822266 318.73352051 0.86810231]	[518.77325439 403.39682007 0.86955565]	[539.27697754 482.81430054 0.91381419]	[454.59020996 500.70370483 0.75402713]	[418.6468811 503.30310059 0.78797525]	[434.06808472 636.77197266 0.79486644]	[441.69085693 762.47497559 0.82584059]	[485.46246338 495.6697998 0.7401278 ]	[505.88156128 626.47753906 0.86222571]	[523.77264404 752.28613281 0.83126777]	[426.41015625 246.79850769 0.84893501]	[454.63079834 246.83003235 0.85680056]	[405.90631104 254.37815857 0.82002592]	[464.92486572 251.94549561 0.70520246]	[523.7958374 790.80249023 0.79798549]	[541.86334229 788.11578369 0.79401606]	[5.21283203e+02 7.67609375e+02 6.96824789e-01]	[4.41843109e+02 7.93277039e+02 7.58080006e-01]	[4.23794647e+02 7.90748901e+02 7.61006892e-01]	[4.44437927e+02 7.70233337e+02 7.18907535e-01]
[441.76071167 257.06356812 0.97139335]	[439.27636719 321.28918457 0.92225093]	[380.24615479 328.85092163 0.84341615]	[367.35961914 416.15887451 0.85093176]	[356.99420166 495.70217896 0.88585025]	[498.17211914 318.71252441 0.87930793]	[521.1539917 403.38442993 0.87602627]	[539.30987549 482.86459351 0.91467774]	[454.64779663 500.69512939 0.75812173]	[418.68811035 503.30181885 0.79061347]	[434.11221313 636.72302246 0.79576409]	[441.68756104 762.49932861 0.82881284]	[487.91616821 495.66247559 0.73055005]	[505.90133667 626.44659424 0.86249584]	[523.78411865 754.76074219 0.8259151 ]	[428.97058105 246.78024292 0.84248066]	[457.15057373 249.29240417 0.87851584]	[408.42715454 254.36561584 0.81680214]	[467.4022522 254.34989929 0.6558423 ]	[5.23828125e+02 7.90815308e+02 7.88303256e-01]	[541.89459229 788.1282959 0.78911912]	[5.21284668e+02 7.67652039e+02 7.03433335e-01]	[4.41852692e+02 7.93263672e+02 7.63396084e-01]	[4.23805115e+02 7.90742981e+02 7.62947023e-01]	[4.44420898e+02 7.70258606e+02 7.22410560e-01]
[441.80148315 257.05441284 0.96725053]	[441.66259766 321.26925659 0.92272919]	[380.33514404 326.33209229 0.83582169]	[372.443573 416.09088135 0.84188771]	[357.03701782 495.63430786 0.88455415]	[498.25701904 318.71603394 0.88939738]	[521.19140625 405.82885742 0.88040459]	[541.70025635 482.87322998 0.91851223]	[457.13226318 500.70645142 0.77163857]	[418.75662231 503.29977417 0.79086715]	[434.11730957 639.28973389 0.80196553]	[441.68991089 762.48553467 0.82687205]	[487.9772644 495.6751709 0.72220266]	[505.92858887 626.50567627 0.85654587]	[523.77746582 752.30377197 0.82802796]	[431.50338745 246.79891968 0.84597296]	[457.18313599 246.8326416 0.88396823]	[410.95620728 254.36824036 0.81935316]	[467.50476074 251.94877625 0.66696084]	[5.23822205e+02 7.90789612e+02 7.89937675e-01]	[5.41886597e+02 7.88106384e+02 7.88020492e-01]	[5.21277222e+02 7.67628906e+02 7.06025720e-01]	[4.41870422e+02 7.93270569e+02 7.66602397e-01]	[4.23820801e+02 7.90754456e+02 7.68640041e-01]	[4.44414093e+02 7.70262939e+02 7.19019234e-01]
[441.83135986 257.07394409 0.9608674 ]	[441.75411987 321.26559448 0.92158276]	[382.81921387 323.82244873 0.82502258]	[372.53436279 416.05575562 0.84553385]	[357.08569336 493.1138916 0.88625342]	[500.72723389 318.73400879 0.89981568]	[521.22766113 405.83370972 0.88895935]	[541.72503662 482.85577393 0.92119491]	[457.19662476 500.70385742 0.78291678]	[418.79376221 503.27957153 0.79198873]	[436.58312988 639.31610107 0.81209475]	[441.68887329 764.95678711 0.8276422 ]	[490.51361084 498.13726807 0.71721232]	[505.9390564 626.52252197 0.85319471]	[523.79064941 754.79107666 0.82333714]	[434.0145874 246.82197571 0.8495084 ]	[457.22189331 249.30119324 0.89142525]	[411.02642822 254.34690857 0.81832355]	[470.05203247 251.94882202 0.68364406]	[5.23833374e+02 7.90796692e+02 7.80465186e-01]	[5.41896118e+02 7.88118286e+02 7.82925725e-01]	[5.21288940e+02 7.67685913e+02 7.08857059e-01]	[4.41851105e+02 7.93296570e+02 7.62553871e-01]	[4.23803162e+02 7.90769836e+02 7.70631969e-01]	[4.44412750e+02 7.70293274e+02 7.17811882e-01]
[441.87368774 257.06539917 0.9546023 ]	[441.78839111 323.72445679 0.91185975]	[385.29788208 326.33395386 0.81175876]	[375.06646729 416.1595459 0.87929559]	[357.12490845 495.59262085 0.88676673]	[500.76635742 318.76516724 0.89721078]	[521.28179932 403.3538208 0.90647668]	[541.76831055 482.82269287 0.93352568]	[459.58779907 500.70559692 0.78722245]	[421.14459229 503.26861572 0.78787202]	[436.66577148 639.31555176 0.82076257]	[441.69543457 762.48675537 0.82537174]	[493.05737305 498.15951538 0.71491814]	[505.9659729 626.53955078 0.84720773]	[523.80010986 754.81011963 0.81818372]	[434.07388306 246.82475281 0.85749829]	[459.6149292 246.83938599 0.89707667]	[413.54000854 254.36222839 0.81936061]	[475.07348633 251.96875 0.69399768]	[5.23836609e+02 7.90816406e+02 7.64074624e-01]	[5.41910828e+02 7.88148438e+02 7.74174571e-01]	[5.21278625e+02 7.70080994e+02 7.09693015e-01]	[4.41874298e+02 7.93307983e+02 7.61337221e-01]	[4.23814301e+02 7.90772766e+02 7.67745972e-01]	[4.44413544e+02 7.70257996e+02 7.12515116e-01]
[444.30337524 257.04989624 0.94252503]	[441.822052 323.74557495 0.90397602]	[385.37594604 326.32678223 0.80578619]	[377.50881958 418.56381226 0.90344012]	[357.19192505 495.68692017 0.89303648]	[500.80392456 321.15795898 0.88983434]	[521.34979248 403.38085938 0.91149569]	[541.80822754 482.82730103 0.93667823]	[459.63031006 500.67773438 0.79369324]	[421.17956543 500.82727051 0.79175085]	[436.68603516 636.78356934 0.81636387]	[441.69781494 762.50848389 0.82843256]	[493.11758423 498.15258789 0.71491033]	[505.98617554 626.56884766 0.84366536]	[523.81500244 754.84411621 0.81676 ]	[436.55209351 246.81027222 0.8644222 ]	[459.68603516 246.83682251 0.90591025]	[413.60253906 254.39944458 0.83867919]	[477.61535645 254.40869141 0.75376219]	[5.23865601e+02 7.90813477e+02 7.58691311e-01]	[5.44327087e+02 7.88150208e+02 7.72366643e-01]	[5.21291748e+02 7.70084167e+02 7.24340439e-01]	[4.41822723e+02 7.93317993e+02 7.61815965e-01]	[4.21362793e+02 7.90771362e+02 7.78246403e-01]	[4.44431274e+02 7.70282043e+02 7.13193536e-01]
[444.36474609 257.03829956 0.94384044]	[441.85931396 323.7767334 0.89619881]	[387.86074829 328.84170532 0.79989547]	[377.55459595 418.609375 0.92848116]	[359.64126587 498.17611694 0.89883912]	[500.86578369 321.16229248 0.89712667]	[521.39923096 403.38104248 0.91392767]	[541.89520264 482.82574463 0.94354713]	[459.69830322 498.25790405 0.80425775]	[421.21768188 500.7906189 0.79270238]	[439.06625366 631.69177246 0.8331185 ]	[441.71331787 762.44995117 0.82455266]	[498.13781738 498.1784668 0.73132825]	[506.02523804 626.51751709 0.83785409]	[523.86987305 762.44299316 0.80789798]	[436.60409546 246.78686523 0.87355423]	[459.74154663 246.81344604 0.90560853]	[416.08483887 254.38148499 0.83232993]	[477.67712402 254.40113831 0.75061798]	[5.23956177e+02 7.93254761e+02 7.18589783e-01]	[5.44421875e+02 7.88213745e+02 7.56048143e-01]	[5.21329163e+02 7.70247803e+02 7.33586550e-01]	[4.41835876e+02 7.93276489e+02 7.67309487e-01]	[4.23781097e+02 7.90741638e+02 7.80015886e-01]	[4.46873474e+02 7.70230957e+02 7.18632638e-01]
[446.88012695 257.05288696 0.92571354]	[441.92636108 323.78689575 0.8802461 ]	[390.43173218 328.87036133 0.79604882]	[377.59042358 418.59823608 0.92709172]	[359.72869873 498.21713257 0.89975256]	[503.23956299 321.15402222 0.89536709]	[523.77606201 403.35940552 0.91445047]	[544.31542969 482.8041687 0.94344264]	[459.81268311 500.70178223 0.81580496]	[421.29727173 500.80929565 0.78328902]	[439.07662964 634.19293213 0.83289981]	[441.72198486 762.42907715 0.82271421]	[500.66842651 498.22869873 0.75676906]	[508.44421387 626.5145874 0.838283 ]	[523.87017822 762.51257324 0.80938816]	[436.69570923 246.7918396 0.88318145]	[459.82925415 246.81480408 0.90035367]	[418.57296753 254.35719299 0.84250069]	[480.11831665 254.38873291 0.75942492]	[5.23955505e+02 7.93309692e+02 7.07966983e-01]	[5.44428528e+02 7.90620850e+02 7.52644062e-01]	[5.21334351e+02 7.70295715e+02 7.29466438e-01]	[4.41840027e+02 7.93271484e+02 7.64927626e-01]	[4.23789398e+02 7.90735291e+02 7.77405620e-01]	[4.46883240e+02 7.70211121e+02 7.14266479e-01]
[449.44290161 257.07232666 0.91326827]	[444.40200806 323.79382324 0.85971171]	[393.00756836 328.90396118 0.79884326]	[377.61730957 418.66299438 0.93179095]	[359.8062439 498.24429321 0.89208519]	[503.32684326 321.15386963 0.89737809]	[523.88635254 403.37646484 0.90101033]	[544.41235352 482.72332764 0.94588745]	[462.18566895 500.73651123 0.81865567]	[421.31866455 500.82913208 0.78355426]	[439.12411499 631.68035889 0.83946955]	[441.73635864 762.43084717 0.82363343]	[500.7543335 500.67303467 0.77791929]	[508.47833252 626.51245117 0.83312446]	[523.84960938 762.45697021 0.81176817]	[439.14376831 246.80612183 0.89265001]	[462.24304199 249.29484558 0.90148985]	[418.69992065 254.35490417 0.8549248 ]	[480.16003418 254.41210938 0.74645299]	[5.23955811e+02 7.93307922e+02 7.20822990e-01]	[5.44432678e+02 7.90602356e+02 7.71397531e-01]	[5.21322632e+02 7.70247986e+02 7.38827825e-01]	[4.41871918e+02 7.93271790e+02 7.60794044e-01]	[4.23821259e+02 7.90736023e+02 7.73994982e-01]	[4.46876312e+02 7.70206848e+02 7.14365542e-01]
[452.03936768 257.10678101 0.90682387]	[446.95263672 323.72241211 0.8497538 ]	[395.58288574 328.86483765 0.81363451]	[377.72247314 418.56140137 0.91549438]	[362.25939941 498.19940186 0.87716275]	[503.41769409 318.74163818 0.89430016]	[523.98046875 403.37649536 0.89253664]	[544.54699707 482.74905396 0.92844367]	[462.27252197 500.76568604 0.82169735]	[423.77914429 500.87200928 0.77052951]	[439.12231445 636.78344727 0.83659059]	[441.73565674 762.47821045 0.83100021]	[500.8352356 500.68356323 0.79609895]	[508.51260376 626.54644775 0.8376984 ]	[523.82513428 762.48986816 0.815081 ]	[439.22436523 249.30885315 0.904495 ]	[462.3347168 249.31674194 0.89696926]	[421.14935303 254.40962219 0.86762601]	[480.26824951 254.40678406 0.78866684]	[5.23939453e+02 7.95867432e+02 7.08580673e-01]	[5.44449341e+02 7.90681763e+02 7.69511998e-01]	[5.21312378e+02 7.70288391e+02 7.35324740e-01]	[4.41807983e+02 7.93292175e+02 7.67305493e-01]	[4.23773499e+02 7.90743042e+02 7.82217383e-01]	[4.46907257e+02 7.70259399e+02 7.16513276e-01]
[454.61303711 257.1413269 0.91215956]	[452.0340271 323.72454834 0.84468389]	[398.08355713 328.92407227 0.83481169]	[380.15896606 416.16955566 0.9064613 ]	[364.86196899 498.15341187 0.85254025]	[505.89862061 318.71722412 0.88409895]	[526.43695068 405.87985229 0.86732537]	[547.03839111 482.81195068 0.89744967]	[462.39007568 500.79574585 0.81141174]	[423.9178772 503.29681396 0.7595765 ]	[439.15362549 639.27716064 0.84321123]	[441.73474121 762.51568604 0.83496934]	[503.27804565 500.71762085 0.80242985]	[511.08102417 629.05029297 0.80747783]	[523.80554199 762.48431396 0.80963361]	[439.30944824 249.33720398 0.90703893]	[462.42190552 249.34211731 0.8881228 ]	[421.2276001 254.4264679 0.88027525]	[480.35998535 254.38760376 0.80468929]	[5.23904175e+02 7.95869263e+02 6.90925121e-01]	[5.44417297e+02 7.90692688e+02 7.44580209e-01]	[5.21308167e+02 7.70286011e+02 7.20348716e-01]	[4.41790955e+02 7.93294861e+02 7.66991615e-01]	[4.21357544e+02 7.90737610e+02 7.89006531e-01]	[4.46900848e+02 7.70292847e+02 7.14685500e-01]
[457.08331299 257.13543701 0.91835469]	[457.07858276 323.78527832 0.85513341]	[398.15512085 331.39385986 0.84127784]	[380.24465942 418.60003662 0.90705478]	[372.51925659 498.13607788 0.85413331]	[508.47998047 318.77398682 0.85661376]	[528.99346924 405.84686279 0.8478083 ]	[549.57525635 482.81628418 0.88188189]	[464.81594849 500.8092041 0.79935163]	[426.43405151 503.32397461 0.75713599]	[439.17095947 636.80072021 0.84277409]	[441.72332764 762.51611328 0.83538187]	[503.33282471 500.73245239 0.80395907]	[513.61126709 629.01702881 0.81031591]	[523.80944824 764.97393799 0.8004458 ]	[441.68347168 249.32569885 0.90286249]	[464.83544922 249.33584595 0.87846673]	[421.27072144 254.39900208 0.87981844]	[482.75769043 254.35490417 0.82078362]	[5.23884094e+02 7.95889160e+02 6.75144851e-01]	[5.44400085e+02 7.90725708e+02 7.30678797e-01]	[5.21299255e+02 7.72719604e+02 6.99936867e-01]	[4.41780029e+02 7.93302612e+02 7.68363237e-01]	[421.34268188 790.7399292 0.79218781]	[4.46900238e+02 7.72700562e+02 7.16988981e-01]
[457.19290161 257.13452148 0.93461555]	[457.20678711 323.79052734 0.8790108 ]	[398.21884155 331.40786743 0.84829253]	[380.34658813 418.56988525 0.89187646]	[375.11398315 498.16174316 0.88455558]	[511.06219482 321.16821289 0.84655172]	[534.13934326 405.8414917 0.83696616]	[552.09570312 482.78927612 0.87567067]	[464.87774658 503.27346802 0.79179543]	[431.46270752 503.3855896 0.74970484]	[439.21954346 636.77148438 0.8392781 ]	[441.73986816 762.49578857 0.83749872]	[503.34518433 500.81002808 0.8137542 ]	[513.64245605 629.09954834 0.80287355]	[523.81561279 762.51702881 0.80192941]	[441.78442383 249.33255005 0.90029448]	[464.94241333 249.34248352 0.86552244]	[421.3409729 254.43733215 0.87819618]	[482.86209106 254.35185242 0.82759678]	[5.23883423e+02 7.95808655e+02 6.75798297e-01]	[5.44387878e+02 7.90673462e+02 7.31425107e-01]	[5.21305237e+02 7.70297546e+02 7.01015234e-01]	[4.41802429e+02 7.93317322e+02 7.66693890e-01]	[421.36096191 790.75024414 0.79637384]	[4.46882965e+02 7.70277161e+02 7.21230865e-01]
[459.66992188 257.12985229 0.95307493]	[459.69604492 323.7833252 0.90545064]	[400.67175293 328.93261719 0.84639245]	[382.834198 418.58520508 0.88242209]	[377.51330566 498.21560669 0.90060622]	[513.64007568 321.18829346 0.84726048]	[539.16717529 403.36126709 0.86140609]	[554.68389893 480.35647583 0.87707579]	[464.97125244 500.84957886 0.77988374]	[434.03817749 503.35870361 0.75371349]	[439.29168701 634.17657471 0.83919418]	[441.75518799 764.95898438 0.83988333]	[503.42333984 500.7857666 0.80614042]	[516.18695068 629.15148926 0.79967767]	[523.82598877 764.96508789 0.79995364]	[441.90139771 249.31539917 0.88676649]	[467.46044922 249.32499695 0.85075581]	[423.78707886 254.40652466 0.85111344]	[482.95526123 251.9183197 0.7645697 ]	[5.23941956e+02 7.95864685e+02 6.72372758e-01]	[5.44431519e+02 7.90688599e+02 7.27191031e-01]	[5.21258728e+02 7.72703247e+02 6.89355433e-01]	[4.41780121e+02 7.93335144e+02 7.56441891e-01]	[421.34054565 790.76708984 0.79459298]	[4.46919373e+02 7.72708313e+02 7.16473699e-01]
[459.75827026 257.13226318 0.95945466]	[459.78189087 323.79370117 0.90827131]	[400.73782349 331.43411255 0.85349292]	[392.99862671 418.5703125 0.86043906]	[377.58206177 498.14004517 0.89771831]	[516.19970703 321.16049194 0.85433221]	[541.6854248 403.37582397 0.8815372 ]	[559.71630859 482.73043823 0.8921845 ]	[469.96307373 500.82455444 0.76154751]	[436.6307373 503.32427979 0.77261889]	[439.30136108 634.22149658 0.83171856]	[441.76037598 764.98730469 0.84429514]	[505.87008667 500.75854492 0.77978063]	[518.65582275 629.11999512 0.81137282]	[523.8182373 764.98022461 0.80255979]	[444.39297485 249.32801819 0.87122619]	[470.03540039 249.34811401 0.84682453]	[423.9225769 254.40605164 0.83337557]	[485.37399292 254.35005188 0.77102494]	[5.23968384e+02 7.98403381e+02 6.68783963e-01]	[5.44468506e+02 7.90721069e+02 7.27787435e-01]	[5.21225769e+02 7.72729614e+02 6.68769181e-01]	[4.41783203e+02 7.93356079e+02 7.51847625e-01]	[421.33984375 790.78131104 0.79285806]	[4.46922485e+02 7.72732178e+02 7.19009578e-01]
[462.21536255 257.1015625 0.96961802]	[462.19876099 321.30413818 0.91551071]	[403.25064087 328.91183472 0.8325004 ]	[395.57003784 418.61456299 0.89263546]	[377.73104858 500.64910889 0.92077804]	[518.72686768 318.70553589 0.8827371 ]	[541.76226807 403.33087158 0.90570992]	[562.24456787 482.80126953 0.92674524]	[472.58746338 500.76473999 0.75858003]	[439.13009644 500.87008667 0.79484993]	[439.32150269 636.75543213 0.82265955]	[441.74246216 764.97674561 0.84151852]	[505.94662476 500.70980835 0.76167512]	[518.72320557 629.10888672 0.82182568]	[523.79931641 767.51513672 0.8232401 ]	[446.96270752 249.33766174 0.85287482]	[475.11242676 249.32550049 0.85791576]	[428.9508667 254.48448181 0.82751667]	[485.44570923 254.36521912 0.75235015]	[5.26495728e+02 7.98420044e+02 6.69631481e-01]	[5.46946899e+02 7.90733826e+02 7.39690125e-01]	[5.18786621e+02 7.75293091e+02 6.69306874e-01]	[4.41780151e+02 7.93357727e+02 7.47092724e-01]	[4.21329407e+02 7.90785217e+02 7.85738170e-01]	[4.46909790e+02 7.72718079e+02 7.08247483e-01]
[462.31661987 257.09048462 0.96713996]	[462.32620239 323.79217529 0.90195096]	[403.37545776 328.89898682 0.81166989]	[398.0272522 418.64126587 0.90609145]	[380.22317505 500.71865845 0.92958695]	[521.28295898 318.76699829 0.89341402]	[541.86236572 403.33627319 0.92225623]	[562.34899902 482.79129028 0.94079065]	[477.60440063 500.75720215 0.77720475]	[439.23501587 500.85913086 0.80799496]	[441.71469116 631.69567871 0.82377768]	[441.74334717 764.97155762 0.83665055]	[508.47756958 500.7121582 0.74360538]	[518.77215576 629.1038208 0.829934 ]	[523.78485107 767.56359863 0.83392715]	[452.02261353 249.33081055 0.85134697]	[477.68319702 249.31239319 0.88407135]	[431.55770874 254.50480652 0.83339047]	[490.50738525 254.36428833 0.72962373]	[5.28984070e+02 7.98425415e+02 6.72094941e-01]	[5.46955139e+02 7.90742981e+02 7.44161189e-01]	[5.18764954e+02 7.75349121e+02 6.68350756e-01]	[4.41813171e+02 7.93354492e+02 7.43409574e-01]	[4.21357361e+02 7.90788269e+02 7.75844574e-01]	[4.46885590e+02 7.72718201e+02 6.92623019e-01]
[462.40414429 257.10003662 0.9495039 ]	[462.38644409 323.8170166 0.88990843]	[405.89523315 328.90499878 0.80180299]	[398.10205078 418.67242432 0.92762774]	[382.73300171 500.76712036 0.91654694]	[521.37884521 321.16210938 0.89482784]	[541.95178223 403.36724854 0.92018259]	[562.4519043 482.75753784 0.94589984]	[477.70471191 500.76309204 0.79579806]	[439.30737305 500.84963989 0.80946344]	[441.81210327 629.07305908 0.84408373]	[441.7689209 764.96417236 0.84098005]	[508.55499268 500.73132324 0.74096465]	[521.17816162 629.05944824 0.846071 ]	[523.82110596 767.54803467 0.82751381]	[454.60470581 249.35203552 0.86639643]	[480.13452148 249.31280518 0.90068114]	[434.12442017 254.49575806 0.8421821 ]	[495.64822388 254.36651611 0.75956297]	[5.26491455e+02 8.00962036e+02 6.68421566e-01]	[5.46945618e+02 7.90798889e+02 7.26482868e-01]	[5.21199402e+02 7.75319275e+02 6.68099761e-01]	[4.41823730e+02 7.93358826e+02 7.44560361e-01]	[4.21361420e+02 7.90790710e+02 7.83595502e-01]	[4.46899689e+02 7.72716003e+02 7.03951299e-01]
[464.86016846 257.03131104 0.94394165]	[464.87661743 323.81924438 0.86190355]	[411.00271606 328.89447021 0.79509068]	[398.17706299 418.61297607 0.92268145]	[382.88137817 498.23345947 0.86766917]	[523.81256104 321.18164062 0.89593506]	[544.37585449 403.37722778 0.91516882]	[564.9128418 480.33508301 0.95119107]	[480.12863159 500.73071289 0.79981494]	[441.68353271 500.80981445 0.8050456 ]	[441.79638672 631.64312744 0.83592165]	[441.78216553 765.01550293 0.84289378]	[513.59436035 500.71664429 0.7355842 ]	[521.22961426 629.06018066 0.85606444]	[523.82202148 767.59399414 0.82973456]	[457.09701538 246.81758118 0.86660939]	[480.22225952 246.78831482 0.90484869]	[436.6328125 254.45246887 0.83111978]	[498.1890564 254.38388062 0.77144837]	[5.26456604e+02 8.03459778e+02 6.66488707e-01]	[5.44520142e+02 7.93219360e+02 7.19251633e-01]	[5.21218811e+02 7.75359863e+02 6.63842082e-01]	[4.41792511e+02 7.93365051e+02 7.38839746e-01]	[4.21349640e+02 7.90788147e+02 7.78083146e-01]	[4.46930084e+02 7.72767212e+02 7.01196730e-01]
[467.43450928 257.05718994 0.92084855]	[467.39755249 323.77160645 0.84954774]	[416.02853394 328.89266968 0.80645669]	[400.62524414 418.55157471 0.90677565]	[390.449646 498.18704224 0.85205305]	[523.90130615 318.76815796 0.89171827]	[544.46789551 403.36849976 0.90139091]	[565.06610107 482.7244873 0.93150419]	[480.22003174 500.77178955 0.81718618]	[441.76004028 500.84347534 0.80004764]	[441.84246826 631.61120605 0.83113492]	[441.80545044 764.96173096 0.83834481]	[516.21380615 500.76223755 0.75269771]	[521.28863525 629.09448242 0.86055571]	[523.81835938 767.58764648 0.82645708]	[459.60583496 246.81640625 0.88565165]	[480.37011719 246.81048584 0.89978743]	[439.18313599 254.39303589 0.85530663]	[500.68307495 254.39949036 0.80289841]	[5.26433533e+02 8.00987671e+02 6.63552999e-01]	[5.44493713e+02 7.93225952e+02 7.12849736e-01]	[5.21220093e+02 7.75357178e+02 6.59871221e-01]	[4.41810272e+02 7.93340027e+02 7.44001508e-01]	[4.23772675e+02 7.90765564e+02 7.83762634e-01]	[4.46930695e+02 7.72727905e+02 7.10337877e-01]
[472.52487183 257.09100342 0.90644383]	[470.00497437 323.73895264 0.84101927]	[416.14205933 328.90402222 0.82008052]	[400.72271729 418.6098938 0.90392804]	[395.55993652 500.64141846 0.8880986 ]	[524.00994873 318.73516846 0.88392603]	[544.53411865 403.38293457 0.88728422]	[567.49163818 482.73446655 0.91631204]	[480.32467651 500.82788086 0.82661706]	[441.83624268 503.29071045 0.79305542]	[441.88284302 631.67144775 0.83120811]	[441.81033325 764.96179199 0.83840472]	[518.77862549 500.81277466 0.78128111]	[521.31335449 629.14031982 0.85731608]	[523.82342529 767.52966309 0.82366002]	[459.72528076 249.30905151 0.90127778]	[482.82269287 246.84498596 0.89688104]	[441.67675781 254.46043396 0.86209881]	[500.78286743 254.42427063 0.8233887 ]	[5.26413696e+02 8.00984253e+02 6.72098756e-01]	[5.44486023e+02 7.93221252e+02 7.16956973e-01]	[5.21222412e+02 7.75281738e+02 6.69956088e-01]	[4.41797882e+02 7.93347351e+02 7.46224403e-01]	[4.21363770e+02 7.90766846e+02 7.86061823e-01]	[4.46941528e+02 7.72736816e+02 7.11767912e-01]
[475.10314941 257.11795044 0.9115653 ]	[475.12243652 323.7744751 0.84716386]	[418.63421631 328.90588379 0.83439153]	[400.74945068 418.62390137 0.90161538]	[395.63778687 500.66888428 0.90293539]	[526.54174805 318.76547241 0.86157244]	[546.98254395 405.84222412 0.87063557]	[567.55224609 482.82772827 0.89754999]	[482.75326538 503.27581787 0.82203883]	[444.31140137 503.34072876 0.77890241]	[441.89715576 634.22119141 0.8259514 ]	[441.81942749 764.96777344 0.8449198 ]	[521.26348877 500.8659668 0.80947995]	[521.35150146 631.67736816 0.85447156]	[523.8192749 767.51055908 0.82449591]	[459.81054688 249.31640625 0.90511024]	[482.92382812 249.31341553 0.88793069]	[441.76849365 254.43829346 0.87248218]	[500.87573242 254.39317322 0.83127803]	[5.26448486e+02 8.00970032e+02 6.82938695e-01]	[5.44505432e+02 7.90810913e+02 7.30223298e-01]	[5.21204041e+02 7.72841187e+02 6.72401786e-01]	[4.41769501e+02 7.93365845e+02 7.47795165e-01]	[421.33215332 790.77960205 0.79986352]	[4.46956482e+02 7.72747681e+02 7.24253893e-01]
[477.58911133 257.0854187 0.92289895]	[477.60620117 323.80352783 0.8552165 ]	[418.67678833 331.39584351 0.84267491]	[400.82888794 418.5960083 0.89199686]	[398.02301025 500.65661621 0.90421921]	[529.0567627 321.1595459 0.85141027]	[547.07507324 408.39828491 0.84745646]	[567.60131836 482.82989502 0.88662875]	[482.82366943 503.27514648 0.81920224]	[444.35473633 503.34829712 0.77315176]	[444.30688477 634.22894287 0.81778485]	[441.82608032 762.48181152 0.84179688]	[521.34686279 500.84371948 0.81379843]	[521.39465332 634.21166992 0.85592103]	[523.82629395 767.51000977 0.82317442]	[462.18566895 246.82615662 0.89880025]	[485.34115601 246.82659912 0.87416649]	[441.80633545 254.40823364 0.87341452]	[503.2774353 254.345047 0.829597 ]	[5.26468262e+02 8.00967590e+02 6.82769716e-01]	[5.44520020e+02 7.90810669e+02 7.27443814e-01]	[5.21193115e+02 7.72843201e+02 6.72944665e-01]	[4.41790894e+02 7.93348572e+02 7.47598350e-01]	[421.34567261 790.76525879 0.79940528]	[4.46948456e+02 7.72701660e+02 7.22671807e-01]
[477.6630249 257.09191895 0.93424714]	[477.71325684 323.79046631 0.8784067 ]	[418.72937012 328.89944458 0.84444582]	[403.24349976 418.62203979 0.89596415]	[398.05175781 500.65103149 0.91092569]	[531.58392334 321.18383789 0.84640771]	[552.08746338 405.85708618 0.8367846 ]	[570.02655029 482.82504272 0.88256186]	[482.89385986 500.85552979 0.81407213]	[444.40460205 503.31442261 0.76637584]	[444.32196045 634.15362549 0.81259388]	[441.82919312 762.48852539 0.84025425]	[523.75939941 500.82165527 0.81214142]	[523.76422119 631.67974854 0.85660946]	[523.84204102 767.51782227 0.82182467]	[462.25769043 246.83460999 0.89624894]	[485.41885376 246.84423828 0.8661679 ]	[441.88046265 254.41877747 0.86467683]	[503.36868286 254.35777283 0.84157455]	[5.26500000e+02 8.00974731e+02 6.84991181e-01]	[5.46953735e+02 7.93218811e+02 7.31450975e-01]	[5.21185730e+02 7.75288940e+02 6.67055428e-01]	[4.41775391e+02 7.93357239e+02 7.46936202e-01]	[421.33291626 790.76843262 0.80202895]	[4.46954468e+02 7.72723022e+02 7.21583068e-01]
[477.6628418 257.09179688 0.93413424]	[477.71520996 323.78753662 0.87914973]	[418.73141479 328.89785767 0.84445745]	[403.24627686 418.62014771 0.89544511]	[398.04830933 500.64828491 0.90967816]	[531.58282471 321.18099976 0.84686536]	[552.08294678 405.86016846 0.83655483]	[570.02972412 482.83004761 0.88113809]	[482.89620972 500.85784912 0.81367761]	[444.40692139 503.31637573 0.76628166]	[444.32705688 634.17675781 0.81242353]	[441.82888794 762.48303223 0.83997661]	[523.76086426 500.82315063 0.81278431]	[523.7633667 634.17352295 0.85609889]	[523.84161377 767.51434326 0.82062215]	[462.25811768 246.83485413 0.89614654]	[485.41870117 246.84423828 0.86604482]	[441.88092041 254.41905212 0.86459541]	[503.36898804 254.35827637 0.84161258]	[5.26505371e+02 8.00994080e+02 6.84816539e-01]	[5.46958557e+02 7.93229065e+02 7.30486631e-01]	[5.21184631e+02 7.75294006e+02 6.69174075e-01]	[4.41781219e+02 7.93349731e+02 7.47541308e-01]	[421.33526611 790.7633667 0.80044985]	[4.46954468e+02 7.72720825e+02 7.21047759e-01]
[477.7494812 257.08953857 0.94340527]	[480.12011719 323.81756592 0.88253009]	[418.75915527 328.93240356 0.84827745]	[403.32165527 418.61294556 0.88783306]	[398.06808472 498.23937988 0.90755945]	[534.11639404 321.22775269 0.83840531]	[554.61755371 405.89260864 0.82896096]	[570.0413208 482.81954956 0.87981939]	[482.89370728 503.26919556 0.81844324]	[444.41009521 503.33987427 0.76863945]	[444.37924194 631.62188721 0.82223308]	[441.81768799 764.96575928 0.84504783]	[521.43170166 500.84280396 0.81790519]	[523.76904297 629.10809326 0.86771268]	[523.84204102 765.07415771 0.8155238 ]	[462.34481812 246.83944702 0.89278305]	[485.48623657 246.83944702 0.85081589]	[441.93218994 254.42486572 0.86039889]	[503.4156189 251.95375061 0.81219137]	[5.26517273e+02 8.01001160e+02 6.79240525e-01]	[5.46969849e+02 7.93238159e+02 7.24254370e-01]	[5.21185303e+02 7.72830627e+02 6.62959814e-01]	[4.41761993e+02 7.93368042e+02 7.45266676e-01]	[421.31976318 790.77264404 0.80008143]	[4.46944183e+02 7.72756836e+02 7.24648654e-01]
[480.1751709 257.09420776 0.95378679]	[480.17767334 323.77957153 0.90144837]	[421.16040039 328.89804077 0.84969926]	[403.37356567 418.56103516 0.87298608]	[398.07293701 498.19943237 0.9043085 ]	[534.15270996 321.21182251 0.84159189]	[557.184021 405.89910889 0.83798689]	[570.05828857 482.83633423 0.87552899]	[482.94619751 503.27935791 0.80809379]	[446.89083862 503.35717773 0.75850505]	[444.44302368 631.61700439 0.81364614]	[441.82342529 764.96112061 0.84183532]	[523.8013916 500.84658813 0.8195138 ]	[523.79876709 629.09521484 0.86637551]	[523.83776855 765.08056641 0.81328785]	[462.40722656 246.82667542 0.88576496]	[487.97738647 246.83102417 0.84264988]	[444.35046387 254.40400696 0.84919083]	[503.48474121 251.94786072 0.78920406]	[5.28988586e+02 8.00991272e+02 6.77262187e-01]	[5.46973145e+02 7.93239624e+02 7.24801719e-01]	[5.18775452e+02 7.75294617e+02 6.56040370e-01]	[4.41763245e+02 7.93373596e+02 7.42309391e-01]	[421.32073975 790.77593994 0.79886425]	[4.46939209e+02 7.72758362e+02 7.20375478e-01]
[480.27053833 257.08291626 0.96373975]	[480.25668335 323.76708984 0.91277003]	[421.23504639 328.88418579 0.84730327]	[405.8755188 416.17370605 0.85908741]	[398.0874939 498.11413574 0.89691597]	[536.68334961 321.21105957 0.84706235]	[557.23754883 405.86642456 0.84225142]	[570.06182861 482.86584473 0.87442416]	[485.34631348 503.31622314 0.80054599]	[446.96456909 503.37820435 0.75360322]	[446.88006592 631.63165283 0.80892539]	[441.82080078 764.98748779 0.84658444]	[523.83251953 503.28082275 0.82140023]	[523.82293701 631.63427734 0.85796446]	[523.83300781 767.50793457 0.81624305]	[464.90084839 246.80867004 0.86843574]	[490.56472778 249.29579163 0.83763224]	[446.88577271 254.37564087 0.82742012]	[505.89099121 254.34718323 0.77462465]	[5.29003113e+02 8.00984192e+02 6.75426662e-01]	[5.46979614e+02 7.93239502e+02 7.23570228e-01]	[5.18769958e+02 7.75311157e+02 6.56958342e-01]	[4.41751312e+02 7.93375061e+02 7.42704928e-01]	[421.31365967 790.77874756 0.79953134]	[4.46938599e+02 7.72788696e+02 7.17651904e-01]
[480.31045532 257.0826416 0.96614254]	[480.28262329 323.74145508 0.91637069]	[421.27770996 326.37347412 0.84360158]	[405.87738037 416.16036987 0.85887873]	[398.09124756 495.69979858 0.89670861]	[536.70050049 321.19235229 0.85122299]	[557.25256348 405.89242554 0.84128362]	[570.06488037 482.88977051 0.87305999]	[485.34701538 503.3258667 0.80318493]	[446.9692688 503.37625122 0.75415856]	[446.89831543 631.6340332 0.8078267 ]	[441.81616211 764.97009277 0.84524804]	[523.83209229 503.30404663 0.82525247]	[523.81713867 631.68493652 0.85364145]	[523.83306885 767.52282715 0.81862092]	[464.9387207 246.81533813 0.86311185]	[493.08520508 249.29653931 0.84063184]	[446.9276123 254.38926697 0.82164586]	[505.93798828 251.97418213 0.76207268]	[5.29002136e+02 8.03465820e+02 6.78434193e-01]	[5.46983643e+02 7.93250977e+02 7.24496305e-01]	[5.18771912e+02 7.75332458e+02 6.54595375e-01]	[4.41771973e+02 7.93359741e+02 7.43490815e-01]	[421.33181763 790.77111816 0.79569864]	[4.46922485e+02 7.72769836e+02 7.17754960e-01]
[480.35275269 257.04803467 0.96614701]	[480.29797363 323.73379517 0.91763383]	[421.29049683 326.35797119 0.84281564]	[405.88088989 416.17111206 0.85851192]	[398.08197021 495.68722534 0.89280391]	[536.73425293 321.19708252 0.85365683]	[557.27154541 405.92855835 0.83803815]	[570.05102539 482.88574219 0.87409735]	[485.34432983 503.3085022 0.80309868]	[446.95855713 503.36444092 0.75545454]	[446.89059448 631.63098145 0.80930221]	[441.81243896 764.98608398 0.84564257]	[523.83355713 503.2885437 0.82435656]	[523.81390381 631.67529297 0.85407656]	[523.82727051 767.54571533 0.82523251]	[467.40066528 246.77378845 0.85259813]	[495.60620117 246.81135559 0.84260172]	[446.98046875 254.3946228 0.81443214]	[505.95773315 254.34780884 0.7424913 ]	[5.28989563e+02 8.00991394e+02 6.85284913e-01]	[5.46975464e+02 7.93244263e+02 7.31230438e-01]	[5.18772522e+02 7.75354248e+02 6.58074081e-01]	[4.41764252e+02 7.93363403e+02 7.43779063e-01]	[421.33346558 790.77349854 0.79176199]	[4.46921082e+02 7.72783691e+02 7.15571463e-01]
[482.71350098 257.04528809 0.96628803]	[480.32208252 323.72946167 0.9172073 ]	[421.30966187 326.33334351 0.84141254]	[405.90594482 416.16345215 0.85279846]	[398.07427979 495.68167114 0.89020836]	[539.19940186 321.21029663 0.85587561]	[559.68414307 408.40878296 0.83945709]	[570.04315186 482.88549805 0.8744362 ]	[485.34762573 503.30072021 0.79917294]	[446.96142578 503.35845947 0.75303692]	[446.87158203 631.66503906 0.80697799]	[441.81225586 764.98754883 0.8467052 ]	[523.83862305 503.27426147 0.82083595]	[523.82733154 631.65466309 0.85545284]	[523.82714844 767.52191162 0.82463658]	[467.44482422 246.76846313 0.84837121]	[495.66522217 246.80899048 0.8515386 ]	[449.46463013 254.40631104 0.81546712]	[505.99456787 254.35758972 0.73568714]	[5.28971436e+02 8.00965454e+02 6.91854954e-01]	[5.46965210e+02 7.93224182e+02 7.37350762e-01]	[5.18773438e+02 7.75319946e+02 6.62622809e-01]	[4.41761749e+02 7.93359192e+02 7.44256616e-01]	[421.33111572 790.76831055 0.79258955]	[4.46921082e+02 7.72783569e+02 7.18380570e-01]
[482.74810791 257.04309082 0.96850419]	[480.33682251 323.72888184 0.91722667]	[421.32711792 326.31799316 0.84052783]	[405.88278198 416.16888428 0.85777593]	[398.06555176 498.12738037 0.89415181]	[539.22674561 321.21969604 0.85827881]	[559.69458008 408.45184326 0.83945853]	[570.02557373 482.92352295 0.87118137]	[485.34320068 503.32522583 0.79985505]	[446.94439697 503.38247681 0.75354576]	[446.881073 631.69342041 0.80265206]	[441.8119812 764.96838379 0.84362108]	[523.83782959 503.29711914 0.8207972 ]	[523.81054688 631.67956543 0.85347086]	[523.82470703 767.51000977 0.82407844]	[467.49395752 246.76832581 0.84363216]	[498.12619019 246.81959534 0.86139661]	[449.49057007 254.39886475 0.81552142]	[508.44042969 254.36401367 0.72661656]	[5.26516357e+02 8.00949951e+02 6.92706764e-01]	[5.46950439e+02 7.90817444e+02 7.41015732e-01]	[5.18772400e+02 7.75299500e+02 6.65706754e-01]	[4.41779419e+02 7.93358337e+02 7.42870390e-01]	[4.21343567e+02 7.90769348e+02 7.88127840e-01]	[4.46913879e+02 7.72755737e+02 7.18446493e-01]
[482.7678833 257.04492188 0.96962309]	[480.34805298 323.73950195 0.91659635]	[421.33135986 326.32733154 0.84033722]	[405.86169434 416.16558838 0.86124188]	[398.07241821 498.14624023 0.8967464 ]	[539.25354004 321.22457886 0.8615247 ]	[559.69433594 408.47509766 0.83758378]	[567.60339355 482.97125244 0.86655778]	[485.34884644 503.34197998 0.79893303]	[446.94067383 503.394104 0.75173301]	[446.88897705 631.68695068 0.79887587]	[441.81021118 762.49755859 0.84122562]	[523.84960938 503.31478882 0.81975776]	[523.81158447 636.75872803 0.85180146]	[523.82342529 765.08416748 0.82578897]	[469.96960449 246.76603699 0.84207243]	[498.15698242 246.82348633 0.86879128]	[449.51370239 254.38838196 0.8111245 ]	[508.48629761 254.35632324 0.71591026]	[5.26511169e+02 8.00935974e+02 6.97102427e-01]	[5.46940918e+02 7.90808594e+02 7.45561421e-01]	[5.18769348e+02 7.75274902e+02 6.71458483e-01]	[4.41804077e+02 7.93336182e+02 7.49364018e-01]	[4.21365540e+02 7.90755737e+02 7.88466275e-01]	[4.46901947e+02 7.72717346e+02 7.19199181e-01]
[482.77844238 257.04489136 0.9679932 ]	[480.35598755 323.75323486 0.91397935]	[421.33694458 326.32421875 0.83979684]	[405.84866333 418.55407715 0.86750919]	[398.07128906 498.137146 0.8927958 ]	[539.26757812 321.24691772 0.86059988]	[559.68182373 410.94262695 0.83572817]	[570.015625 485.37414551 0.8615889 ]	[485.34091187 503.32565308 0.80093682]	[446.92987061 503.37826538 0.75530761]	[444.45150757 631.68963623 0.80590671]	[441.81503296 762.47418213 0.83938515]	[523.84326172 503.30218506 0.82052457]	[523.7947998 634.23498535 0.85310346]	[523.81951904 767.50402832 0.82439655]	[469.98730469 246.76040649 0.84175557]	[498.17541504 246.82606506 0.87271029]	[449.52416992 254.38111877 0.81268853]	[508.51940918 254.36790466 0.72365212]	[5.26513062e+02 8.00956482e+02 6.93907857e-01]	[5.46957520e+02 7.90818909e+02 7.41606414e-01]	[5.18750549e+02 7.75296814e+02 6.61844134e-01]	[4.41836060e+02 7.93330017e+02 7.41689384e-01]	[4.23800873e+02 7.90753662e+02 7.80832589e-01]	[4.46881134e+02 7.70295654e+02 7.16610968e-01]
[482.7940979 257.04379272 0.96799785]	[480.36471558 323.75567627 0.91345549]	[421.34716797 326.31936646 0.83948249]	[405.81585693 416.16900635 0.86717349]	[398.06878662 495.69970703 0.88844162]	[539.28442383 321.24703979 0.86513978]	[557.26434326 408.47589111 0.83374131]	[567.59875488 485.40859985 0.85641783]	[485.35232544 503.31619263 0.80141765]	[446.93826294 503.37307739 0.75721586]	[444.44143677 631.60327148 0.81675321]	[441.82165527 762.47351074 0.83649278]	[523.84838867 503.28848267 0.821868 ]	[523.78833008 631.67810059 0.8585484 ]	[523.82525635 767.51489258 0.82429576]	[470.01687622 246.75924683 0.84159642]	[498.19000244 246.82484436 0.87587762]	[452.01556396 254.36885071 0.8144564 ]	[508.54766846 254.36598206 0.72972953]	[5.26512268e+02 8.00993408e+02 6.92807674e-01]	[5.46973083e+02 7.93233154e+02 7.36410856e-01]	[5.18764221e+02 7.75307190e+02 6.60828292e-01]	[4.41818115e+02 7.93321594e+02 7.43209243e-01]	[4.23790863e+02 7.90744080e+02 7.81162679e-01]	[4.46914581e+02 7.72696777e+02 7.14850008e-01]
[482.79107666 257.04312134 0.96795416]	[480.37017822 323.74975586 0.91369975]	[421.35098267 326.31027222 0.83913893]	[403.38745117 416.16677856 0.8708874 ]	[398.05368042 495.69262695 0.8866623 ]	[539.29187012 321.24868774 0.86645472]	[557.2376709 408.47338867 0.8330251 ]	[567.59710693 485.40966797 0.85611314]	[485.35919189 503.31820679 0.8011294 ]	[446.940979 503.37185669 0.75845891]	[444.43847656 631.65637207 0.81204605]	[441.81964111 762.47735596 0.83691716]	[523.85888672 503.28848267 0.82051408]	[523.78234863 634.18035889 0.85498202]	[523.82165527 767.52935791 0.82599366]	[470.01766968 246.76022339 0.84119487]	[498.18731689 246.8235321 0.87573969]	[452.02127075 254.36688232 0.81476498]	[511.00894165 254.36546326 0.73740977]	[5.28986694e+02 8.00991882e+02 6.88943207e-01]	[5.46989014e+02 7.93232666e+02 7.36278951e-01]	[5.18755676e+02 7.75333374e+02 6.56587243e-01]	[4.41816650e+02 7.93320984e+02 7.43908644e-01]	[4.23787903e+02 7.90742249e+02 7.82675147e-01]	[4.46910797e+02 7.72699097e+02 7.13229716e-01]
[482.78677368 257.05700684 0.96886301]	[480.35180664 323.74191284 0.91612643]	[421.34490967 326.2930603 0.84275079]	[403.37670898 418.53997803 0.87491775]	[398.02734375 495.68661499 0.88259536]	[539.27752686 321.24240112 0.86702222]	[557.23834229 408.45819092 0.83375227]	[567.5958252 485.41186523 0.85735387]	[482.97885132 503.2767334 0.80550909]	[446.92953491 503.33187866 0.7628212 ]	[444.42837524 634.17907715 0.79213357]	[441.82122803 762.50341797 0.83486891]	[523.83343506 500.8553772 0.82195842]	[521.4309082 629.11676025 0.87232828]	[523.81408691 765.08435059 0.81577367]	[470.02191162 246.77410889 0.84214133]	[498.18453979 246.84028625 0.87577498]	[452.03875732 254.37031555 0.81660211]	[508.54595947 254.38127136 0.74446118]	[5.26467957e+02 8.03507568e+02 6.85767770e-01]	[5.46958130e+02 7.93276184e+02 7.23397195e-01]	[5.18747498e+02 7.75293762e+02 6.53344214e-01]	[4.41813690e+02 7.93362000e+02 7.33138978e-01]	[4.23783386e+02 7.90782288e+02 7.75704145e-01]	[4.46927704e+02 7.72722351e+02 7.06035912e-01]
[482.79675293 257.05609131 0.96863145]	[480.35662842 323.75317383 0.91517901]	[421.34243774 326.30380249 0.8422308 ]	[403.35577393 418.56851196 0.88419569]	[398.0144043 495.67462158 0.87846011]	[539.28527832 321.24810791 0.86681497]	[557.22668457 408.46728516 0.83419937]	[567.57495117 485.42492676 0.85614938]	[482.95996094 503.26864624 0.80723047]	[446.88949585 503.32159424 0.76516688]	[444.37057495 634.17510986 0.81555885]	[441.82107544 764.97125244 0.83692151]	[523.82269287 500.85610962 0.81854177]	[521.42205811 629.1239624 0.87150043]	[523.81365967 767.52191162 0.81931108]	[470.027771 246.77314758 0.84215492]	[498.19500732 246.83827209 0.87814158]	[452.02578735 254.37341309 0.81694269]	[511.01013184 254.37071228 0.72955894]	[5.28983032e+02 8.03501465e+02 6.77447677e-01]	[5.46998718e+02 7.93276672e+02 7.23371029e-01]	[5.18733948e+02 7.75328247e+02 6.50504410e-01]	[4.41788177e+02 7.95790894e+02 7.28420854e-01]	[4.21359802e+02 7.90795898e+02 7.72186339e-01]	[4.46946075e+02 7.72751526e+02 7.03329980e-01]
[482.80297852 257.05145264 0.96883208]	[480.3611145 323.75192261 0.91529059]	[421.34317017 326.29910278 0.84238368]	[403.35217285 418.54727173 0.87923217]	[395.64605713 495.66906738 0.87508476]	[539.28887939 321.24734497 0.86774212]	[557.22808838 408.47848511 0.83565485]	[567.56304932 485.41369629 0.86150557]	[482.95855713 500.86581421 0.80793643]	[446.8883667 503.30996704 0.76541644]	[444.36834717 631.6930542 0.82042313]	[441.82632446 764.96087646 0.83370668]	[523.81854248 500.84844971 0.81846935]	[521.41870117 629.11889648 0.87447947]	[523.81018066 767.53723145 0.82050371]	[470.0395813 246.77134705 0.84203571]	[498.19827271 246.83351135 0.879017 ]	[452.03289795 254.37057495 0.81819445]	[511.02120972 254.37329102 0.73682356]	[5.29011719e+02 8.03501221e+02 6.73688531e-01]	[5.47021973e+02 7.93276123e+02 7.21815825e-01]	[5.18728821e+02 7.75355835e+02 6.47630692e-01]	[4.41781647e+02 7.95795654e+02 7.27376342e-01]	[4.21356384e+02 7.90797546e+02 7.70167053e-01]	[4.46957764e+02 7.72739502e+02 7.02924192e-01]
[482.8053894 257.05993652 0.96885252]	[480.35675049 323.75030518 0.91563958]	[421.33798218 326.29385376 0.84329104]	[403.34622192 418.54174805 0.87904119]	[395.63623047 495.67016602 0.87330735]	[539.28387451 321.25170898 0.86678642]	[557.21795654 410.94003296 0.83506793]	[567.55810547 485.41149902 0.86322403]	[482.95227051 500.87115479 0.80778748]	[446.88174438 503.31588745 0.76461869]	[444.35769653 634.24163818 0.81089723]	[441.82775879 762.51373291 0.8333087 ]	[523.80926514 500.85458374 0.81797153]	[521.41210938 631.58886719 0.8684563 ]	[523.81182861 767.5269165 0.82013959]	[470.04492188 246.77470398 0.84238607]	[498.20870972 249.28927612 0.88144004]	[452.03198242 254.37031555 0.81646103]	[511.03729248 254.37356567 0.73045212]	[5.29001404e+02 8.03480713e+02 6.76143408e-01]	[5.47015808e+02 7.93261230e+02 7.25701451e-01]	[5.18731079e+02 7.75335266e+02 6.49763882e-01]	[4.41798309e+02 7.93371094e+02 7.28796661e-01]	[4.21364136e+02 7.90790405e+02 7.69919038e-01]	[4.46956604e+02 7.72724731e+02 7.03463435e-01]
[482.81414795 257.05606079 0.96824002]	[480.35101318 323.75228882 0.91576529]	[421.33276367 326.29611206 0.84352499]	[403.35144043 416.14987183 0.87599379]	[395.63418579 495.65911865 0.87130809]	[539.27331543 321.2507019 0.8655467 ]	[557.22076416 410.95462036 0.83588403]	[567.54534912 485.44110107 0.86105329]	[482.94055176 503.27438354 0.80722332]	[446.87005615 503.32388306 0.7637158 ]	[444.37063599 634.20874023 0.80847663]	[441.82598877 762.49261475 0.83232647]	[523.79937744 500.85928345 0.81429529]	[521.43054199 634.21405029 0.85435641]	[523.81726074 767.53619385 0.82234097]	[472.51837158 246.78024292 0.84257758]	[498.20968628 246.84089661 0.88119888]	[452.03887939 254.37661743 0.82015812]	[511.03262329 254.37442017 0.72873372]	[5.29002747e+02 8.03483459e+02 6.81015491e-01]	[5.47021118e+02 7.93265869e+02 7.28121579e-01]	[5.18738892e+02 7.75346619e+02 6.48624778e-01]	[4.41791534e+02 7.95794556e+02 7.28284776e-01]	[4.21356049e+02 7.90796692e+02 7.71148980e-01]	[4.46951050e+02 7.72703918e+02 7.02759266e-01]
[482.80484009 257.0501709 0.96899879]	[480.34719849 323.75378418 0.91523117]	[421.334198 326.29598999 0.84239042]	[403.33392334 416.15484619 0.87856126]	[395.61447144 495.68731689 0.87100244]	[539.27246094 321.25390625 0.86520803]	[557.22265625 410.95751953 0.83457279]	[567.53790283 485.4541626 0.85872209]	[482.94430542 503.27429199 0.80774099]	[446.88293457 503.32635498 0.76488739]	[444.36248779 634.16094971 0.81474429]	[441.81982422 762.50817871 0.83115602]	[523.79882812 500.86090088 0.81377888]	[521.42370605 636.73132324 0.85089314]	[523.8125 767.52032471 0.8194958 ]	[470.04779053 246.75987244 0.84157979]	[498.20690918 246.83236694 0.88055003]	[452.03152466 254.35577393 0.81515515]	[511.04217529 254.37129211 0.72951394]	[5.28980347e+02 8.03504517e+02 6.84889734e-01]	[5.47007935e+02 7.93278015e+02 7.26496696e-01]	[5.18730225e+02 7.75322021e+02 6.49357557e-01]	[4.41789093e+02 7.95797058e+02 7.22600520e-01]	[4.21349670e+02 7.90795654e+02 7.62350976e-01]	[4.46947327e+02 7.72724182e+02 7.02589631e-01]
[482.80859375 257.040802 0.96869886]	[480.34625244 323.759552 0.91464138]	[421.33139038 326.30337524 0.8414731 ]	[403.32662964 416.14089966 0.87690663]	[395.6071167 498.11746216 0.87171543]	[539.26947021 321.26159668 0.86240959]	[557.2166748 410.93878174 0.83253288]	[567.53381348 485.45715332 0.85873723]	[482.93823242 503.29547119 0.80822527]	[446.8704834 503.34683228 0.76470977]	[444.34677124 636.72216797 0.8116647 ]	[441.81726074 762.51434326 0.8319605 ]	[523.79644775 500.87533569 0.8122611 ]	[521.41821289 639.2769165 0.85205245]	[523.80834961 765.05822754 0.81403196]	[470.04962158 246.74664307 0.84073877]	[498.2086792 246.8167572 0.87945187]	[452.03329468 254.35017395 0.81396329]	[511.04208374 254.36238098 0.72218758]	[5.26470642e+02 8.03476196e+02 6.85424387e-01]	[5.46967773e+02 7.93254456e+02 7.24472165e-01]	[5.18756470e+02 7.72822571e+02 6.56513751e-01]	[4.41778778e+02 7.95792908e+02 7.21630573e-01]	[4.21341766e+02 7.90790894e+02 7.62769759e-01]	[4.46949188e+02 7.72729431e+02 7.04407871e-01]
[482.80178833 257.03701782 0.96894109]	[480.34890747 323.7628479 0.91417056]	[421.33566284 326.29711914 0.84008783]	[403.32928467 416.12637329 0.87540406]	[395.60058594 495.69430542 0.86981523]	[539.27252197 321.27154541 0.86011899]	[557.20483398 408.45883179 0.83101946]	[567.53826904 485.48175049 0.85474241]	[482.93325806 503.31045532 0.80897516]	[446.86169434 503.36151123 0.76465708]	[444.35372925 634.23822021 0.81226474]	[441.815979 764.96813965 0.83291405]	[523.79119873 503.27825928 0.81256115]	[521.41973877 639.32232666 0.85615844]	[523.80535889 765.0559082 0.81428307]	[470.03543091 244.27754211 0.84074968]	[498.20675659 246.81141663 0.8789019 ]	[452.02972412 251.96681213 0.80992961]	[511.03869629 254.35896301 0.72264504]	[5.26464722e+02 8.03479797e+02 6.86894417e-01]	[5.46961548e+02 7.93253357e+02 7.26396382e-01]	[5.18749939e+02 7.72816101e+02 6.56656265e-01]	[4.41778381e+02 7.95808838e+02 7.19995677e-01]	[4.21338806e+02 7.90804138e+02 7.62154222e-01]	[4.46948578e+02 7.72745667e+02 7.02005565e-01]
[482.80282593 257.03579712 0.96928811]	[480.33825684 323.76269531 0.91362447]	[421.32727051 326.29742432 0.84116203]	[403.3170166 416.14059448 0.87831712]	[395.59133911 495.70159912 0.86899686]	[539.25610352 321.27905273 0.85610402]	[557.1965332 408.47601318 0.82818639]	[567.5324707 485.49551392 0.85325289]	[482.93237305 503.30184937 0.81002539]	[444.4432373 503.35440063 0.76604611]	[444.34146118 634.21429443 0.81379485]	[441.81726074 764.96374512 0.82984674]	[523.79174805 503.27081299 0.81329262]	[521.41778564 639.29931641 0.85403258]	[523.80578613 765.0144043 0.81004399]	[470.0357666 244.27027893 0.84103942]	[498.20962524 246.81115723 0.87955046]	[452.01919556 251.95883179 0.8073073 ]	[511.02981567 254.35391235 0.70822316]	[5.26429688e+02 8.03473816e+02 6.88189685e-01]	[5.46933289e+02 7.93251038e+02 7.26892829e-01]	[5.18761841e+02 7.72768433e+02 6.64486289e-01]	[4.41791779e+02 7.95803650e+02 7.15523958e-01]	[4.21347382e+02 7.90801453e+02 7.55888402e-01]	[4.46950439e+02 7.72736511e+02 6.98815584e-01]
[482.80050659 257.03161621 0.96950334]	[480.3416748 323.75918579 0.91369236]	[421.33248901 326.28988647 0.83968848]	[403.31091309 416.14334106 0.87931591]	[395.57443237 498.11535645 0.86913645]	[539.25268555 321.27807617 0.85634845]	[557.19293213 408.46340942 0.82900411]	[567.53222656 485.47375488 0.85593373]	[482.92929077 503.29101562 0.81079471]	[446.86651611 503.34042358 0.76682198]	[444.33068848 634.21362305 0.81474423]	[441.82058716 762.50695801 0.83051217]	[523.78204346 500.87255859 0.81309032]	[521.409729 639.26202393 0.85220444]	[523.79864502 765.03625488 0.81321084]	[470.03146362 244.27024841 0.84124506]	[498.20169067 246.8026886 0.87754506]	[452.01748657 251.94398499 0.80577528]	[511.02206421 251.96174622 0.70698619]	[5.26457336e+02 8.03469727e+02 6.86124563e-01]	[5.46949097e+02 7.93246826e+02 7.30640233e-01]	[5.18736206e+02 7.72801392e+02 6.59609139e-01]	[4.41790894e+02 7.95797913e+02 7.18400300e-01]	[4.21350372e+02 7.90797546e+02 7.59494603e-01]	[4.46948700e+02 7.72722107e+02 7.03707039e-01]
[482.80380249 257.01959229 0.96982074]	[480.33178711 323.76138306 0.91323954]	[421.32821655 326.29089355 0.83952242]	[403.3074646 416.13851929 0.88044018]	[395.56472778 495.67391968 0.86426926]	[539.23583984 321.28396606 0.85264903]	[557.16113281 410.94317627 0.82434464]	[567.53826904 485.46173096 0.8570801 ]	[482.91757202 503.29794312 0.81293815]	[444.4347229 503.34844971 0.76823121]	[444.32553101 636.72686768 0.8169198 ]	[441.81549072 762.51098633 0.83283001]	[523.76641846 503.26596069 0.8141005 ]	[521.39404297 634.18450928 0.85305333]	[523.80151367 765.02105713 0.81024659]	[470.03286743 244.25881958 0.84159058]	[498.20303345 246.79212952 0.87622368]	[452.01470947 251.95471191 0.80800414]	[508.55325317 251.96873474 0.69985729]	[5.26445251e+02 8.03465576e+02 6.81693256e-01]	[5.46940857e+02 7.93243835e+02 7.28465438e-01]	[5.18750122e+02 7.72781616e+02 6.63181186e-01]	[4.41792755e+02 7.95790955e+02 7.19985723e-01]	[4.21351349e+02 7.90793945e+02 7.62942493e-01]	[4.46943726e+02 7.72719727e+02 7.04326630e-01]
[482.79238892 257.01190186 0.97048813]	[480.32528687 323.75344849 0.91453373]	[421.32144165 323.83062744 0.84220266]	[403.28955078 416.1003418 0.87840319]	[395.54742432 498.12799072 0.86837828]	[539.23345947 321.28060913 0.85294926]	[554.68212891 410.95443726 0.82525688]	[567.53936768 485.4670105 0.85766351]	[482.91165161 503.31176758 0.813187 ]	[444.43041992 503.36422729 0.76847672]	[444.32080078 636.74926758 0.81757796]	[441.82073975 762.50036621 0.83165139]	[523.76116943 503.27593994 0.8138116 ]	[521.39916992 636.78710938 0.85039687]	[523.80133057 765.03039551 0.81340456]	[470.01464844 244.24546814 0.84257257]	[498.1940918 246.78659058 0.87393528]	[452.00509644 251.94584656 0.8064813 ]	[508.52246094 251.97576904 0.70069277]	[5.26451355e+02 8.03473206e+02 6.86903179e-01]	[5.46945435e+02 7.93245361e+02 7.30970800e-01]	[5.18747131e+02 7.72788513e+02 6.64974809e-01]	[4.41814758e+02 7.95787048e+02 7.17081428e-01]	[4.23776825e+02 7.90792053e+02 7.59585917e-01]	[4.46937622e+02 7.72705872e+02 7.02946961e-01]
[482.78637695 257.00561523 0.97086406]	[480.32119751 323.7507019 0.91557956]	[421.32028198 323.81881714 0.84441495]	[403.27044678 416.07336426 0.87807214]	[395.52490234 495.69021606 0.86093318]	[539.23010254 321.27981567 0.85343999]	[554.62969971 410.9543457 0.82534891]	[567.53668213 485.47650146 0.85852063]	[482.89666748 503.30496216 0.81633663]	[444.41824341 503.36270142 0.77103835]	[444.31890869 636.73620605 0.81537849]	[441.82684326 762.4942627 0.82874209]	[521.41693115 503.26455688 0.81676471]	[521.38433838 634.21478271 0.84825045]	[523.80010986 765.04675293 0.81303036]	[470.00897217 244.23747253 0.84281629]	[498.18231201 246.7802124 0.8706851 ]	[452.0112915 251.94116211 0.8071394 ]	[508.49990845 251.97549438 0.70677257]	[5.26457642e+02 8.03472412e+02 6.84975386e-01]	[5.46949219e+02 7.93248718e+02 7.29995072e-01]	[5.18748840e+02 7.72808838e+02 6.61953986e-01]	[4.41824554e+02 7.95786743e+02 7.15327859e-01]	[4.23783905e+02 7.90794739e+02 7.57785797e-01]	[4.46943359e+02 7.72701477e+02 6.99221075e-01]
[482.76644897 257.006073 0.97043949]	[480.31393433 323.77059937 0.91288173]	[421.31140137 326.28552246 0.84316659]	[403.26947021 416.07928467 0.87881708]	[395.5100708 495.69082642 0.8581726 ]	[539.22143555 321.29699707 0.84740913]	[554.61901855 410.95730591 0.82500541]	[567.52636719 485.46908569 0.86138099]	[482.87982178 503.29974365 0.81681943]	[444.409729 503.35369873 0.77231818]	[444.31710815 634.24639893 0.81774211]	[441.81793213 762.49157715 0.83119494]	[521.39678955 503.26525879 0.81499213]	[521.37530518 634.18676758 0.8457703 ]	[523.80535889 765.04797363 0.81197822]	[469.97070312 244.23332214 0.84399116]	[498.16119385 246.77723694 0.86691892]	[449.50732422 251.93458557 0.80817831]	[508.46920776 251.96960449 0.70642966]	[5.26459351e+02 8.03487061e+02 6.86265707e-01]	[5.46953308e+02 7.93262085e+02 7.25432873e-01]	[5.18751770e+02 7.72813232e+02 6.62444711e-01]	[4.41841980e+02 7.95787231e+02 7.17234969e-01]	[4.23796753e+02 7.90798218e+02 7.59136558e-01]	[4.46923309e+02 7.72696167e+02 7.00254083e-01]
[482.74880981 257.01553345 0.9709056 ]	[480.29653931 323.77197266 0.9141838 ]	[421.30621338 326.28582764 0.84323621]	[403.2677002 416.07681274 0.87751919]	[395.50091553 495.68392944 0.85571861]	[539.18139648 321.28884888 0.8451997 ]	[552.11010742 410.97973633 0.82852858]	[567.50823975 485.48031616 0.8625564 ]	[482.86068726 503.30145264 0.81928647]	[444.39242554 503.3555603 0.77569699]	[444.31240845 634.2166748 0.82354099]	[441.81768799 762.48223877 0.82979554]	[521.37841797 503.26940918 0.81818157]	[521.37109375 634.15557861 0.84746271]	[523.80682373 765.03765869 0.81212234]	[467.49938965 244.2447052 0.84524167]	[498.14080811 246.79078674 0.86408389]	[449.49832153 251.94734192 0.81152427]	[506.03070068 254.353302 0.71974337]	[5.26457153e+02 8.03481445e+02 6.91264689e-01]	[5.46956543e+02 7.93258118e+02 7.29643106e-01]	[5.18746277e+02 7.72807373e+02 6.63897395e-01]	[4.41840057e+02 7.95793335e+02 7.18823791e-01]	[4.23793884e+02 7.90799316e+02 7.59749174e-01]	[4.46915497e+02 7.70295166e+02 6.99607909e-01]
[482.72750854 256.98449707 0.96761131]	[480.28173828 323.77029419 0.91459727]	[421.28323364 326.28317261 0.84485525]	[403.25299072 416.07684326 0.87884355]	[393.07199097 495.65924072 0.84934944]	[539.17858887 321.28790283 0.8439669 ]	[552.08496094 410.98046875 0.83296919]	[567.4977417 485.46298218 0.86781067]	[482.84048462 503.3057251 0.82015765]	[444.38272095 503.36074829 0.77677345]	[444.29742432 634.23034668 0.82428229]	[441.81088257 762.48815918 0.83028477]	[521.35400391 503.2767334 0.81749934]	[521.36724854 631.67700195 0.84643143]	[523.80480957 765.0401001 0.81284356]	[467.48040771 244.20751953 0.84701496]	[498.11968994 246.74586487 0.85423082]	[449.49691772 251.93379211 0.8108601 ]	[506.0062561 254.34831238 0.73124075]	[5.26444763e+02 8.03499634e+02 6.91426873e-01]	[5.46946594e+02 7.93274780e+02 7.25552380e-01]	[5.18745850e+02 7.72816284e+02 6.65334046e-01]	[4.41843353e+02 7.95789551e+02 7.17973292e-01]	[4.23797913e+02 7.90795837e+02 7.57647812e-01]	[4.46909454e+02 7.70300354e+02 6.96884215e-01]
[482.71636963 256.97363281 0.96711433]	[480.26977539 323.76675415 0.91379327]	[421.27890015 323.83364868 0.84505486]	[400.87249756 416.08843994 0.88294506]	[393.0552063 495.64291382 0.84442252]	[536.74285889 321.28756714 0.84208912]	[549.56060791 410.97201538 0.83949113]	[567.48431396 485.44036865 0.87374526]	[482.83053589 503.29296875 0.82208741]	[444.37374878 503.34353638 0.77914262]	[441.91455078 634.20263672 0.82931471]	[441.81054688 762.50872803 0.83002776]	[521.34051514 503.27380371 0.81844002]	[521.37133789 631.66943359 0.84324306]	[523.80541992 765.03662109 0.81139624]	[467.45883179 244.18920898 0.85003847]	[495.69210815 244.25521851 0.85059381]	[449.47775269 251.9213562 0.80840588]	[505.99963379 251.95220947 0.72932243]	[5.26453613e+02 8.03491272e+02 6.91149592e-01]	[5.46950012e+02 7.93265564e+02 7.27222621e-01]	[5.18746277e+02 7.72817993e+02 6.61129415e-01]	[4.41830902e+02 7.95796997e+02 7.18531609e-01]	[4.23792297e+02 7.90798706e+02 7.56471813e-01]	[4.46925110e+02 7.72718567e+02 6.96412385e-01]
[482.71087646 256.97021484 0.96622103]	[480.25424194 323.77072144 0.91251653]	[421.2442627 326.28552246 0.8465178 ]	[400.86868286 416.12106323 0.88746631]	[393.03652954 495.60723877 0.83841699]	[536.73681641 321.2901001 0.84126633]	[549.51257324 410.9437561 0.84301353]	[567.45452881 485.4291687 0.87969404]	[482.82296753 503.30593872 0.82136905]	[444.36029053 503.34695435 0.78089893]	[441.91256714 634.24023438 0.8303743 ]	[441.81060791 762.49938965 0.83000422]	[521.33306885 503.29055786 0.81834602]	[521.37219238 634.18450928 0.84038842]	[523.80297852 765.06085205 0.81420028]	[467.44696045 244.19012451 0.85075599]	[495.6746521 244.23773193 0.84765983]	[449.45257568 251.91793823 0.8125422 ]	[505.98828125 251.93180847 0.72879958]	[5.26445312e+02 8.03498413e+02 6.92592800e-01]	[5.46946228e+02 7.93278015e+02 7.28090882e-01]	[5.18739441e+02 7.75272644e+02 6.60423338e-01]	[4.41835419e+02 7.95802734e+02 7.16105402e-01]	[4.23793152e+02 7.90801819e+02 7.54130602e-01]	[4.46924622e+02 7.72707214e+02 6.97294533e-01]
[482.70932007 256.96343994 0.96668762]	[480.24758911 323.77090454 0.91275591]	[421.24945068 323.83004761 0.84688932]	[400.85522461 416.10195923 0.88715327]	[393.03396606 493.13442993 0.83421016]	[536.72088623 321.29125977 0.84049445]	[549.48980713 408.47360229 0.84431434]	[565.07055664 485.39639282 0.89078903]	[482.81433105 503.30996704 0.81982732]	[444.34857178 503.35714722 0.7809242 ]	[441.90765381 634.2232666 0.83174396]	[441.80938721 762.49926758 0.82998598]	[521.3260498 503.2913208 0.81587148]	[521.36999512 631.6541748 0.84415215]	[523.80169678 765.06970215 0.81377918]	[467.43997192 244.18714905 0.85251796]	[495.66101074 244.2159729 0.8462857 ]	[449.44863892 251.9098053 0.81204307]	[505.97705078 251.90623474 0.7306717 ]	[5.26445557e+02 8.03496399e+02 6.91041231e-01]	[5.46945862e+02 7.93277710e+02 7.27969229e-01]	[5.18734314e+02 7.75288940e+02 6.58598244e-01]	[4.41829102e+02 7.95805542e+02 7.16777802e-01]	[4.23784332e+02 7.90802002e+02 7.55643487e-01]	[4.46928162e+02 7.72703796e+02 6.97767615e-01]
[480.3694458 256.95263672 0.96521062]	[480.23361206 323.77529907 0.91120559]	[421.23709106 323.83013916 0.84748816]	[400.85366821 416.08596802 0.88361561]	[393.03186035 493.13388062 0.8345843 ]	[536.70458984 321.29977417 0.83834714]	[547.03240967 408.44543457 0.85272306]	[565.04675293 485.38665771 0.89628869]	[482.79342651 503.28411865 0.82016909]	[444.32498169 503.32983398 0.78318822]	[441.91012573 634.19567871 0.83180648]	[441.80514526 762.4989624 0.83037919]	[521.30682373 503.26843262 0.81225258]	[521.36755371 631.60717773 0.84303796]	[523.80877686 765.07769775 0.81260258]	[467.4262085 241.73034668 0.85337067]	[495.63995361 244.19989014 0.84365451]	[449.45950317 251.90890503 0.81172276]	[505.96984863 251.90835571 0.76041287]	[5.26447937e+02 8.03511230e+02 6.92901254e-01]	[5.46949219e+02 7.93291565e+02 7.27262735e-01]	[5.18742126e+02 7.75299805e+02 6.55759394e-01]	[4.41832001e+02 7.95812500e+02 7.16041684e-01]	[4.23784027e+02 7.90808105e+02 7.56357372e-01]	[4.46920898e+02 7.72701050e+02 6.95644200e-01]
[480.36831665 256.9520874 0.96721363]	[480.21957397 323.77749634 0.90811205]	[421.22344971 323.82873535 0.84703469]	[400.82388306 416.08203125 0.88436282]	[392.98919678 495.60687256 0.83202255]	[536.68658447 321.30062866 0.83648807]	[547.00732422 408.40609741 0.85916102]	[564.99859619 485.37670898 0.90692371]	[482.75042725 503.2718811 0.82109201]	[441.91854858 503.30911255 0.78520799]	[441.90679932 634.16931152 0.83408076]	[441.80569458 764.96832275 0.83073497]	[521.25750732 503.26333618 0.80497557]	[521.35565186 629.1583252 0.84323841]	[523.80822754 767.57220459 0.82001853]	[467.41934204 241.7301178 0.85507268]	[495.62921143 244.19424438 0.84277672]	[449.45147705 251.89750671 0.80855244]	[505.94979858 251.88093567 0.74509424]	[5.26493164e+02 8.03540283e+02 6.87608004e-01]	[5.46977356e+02 7.93312500e+02 7.23009586e-01]	[5.18735596e+02 7.77877014e+02 6.54592693e-01]	[4.41818329e+02 7.95818726e+02 7.18380630e-01]	[4.21363373e+02 7.90813660e+02 7.56808400e-01]	[4.46930359e+02 7.72736450e+02 6.90776944e-01]
[480.33618164 256.95343018 0.9670226 ]	[480.16101074 323.80297852 0.89859027]	[421.17974854 326.29699707 0.84746516]	[400.80355835 416.09454346 0.88628447]	[390.51217651 495.60751343 0.82975346]	[534.15826416 321.29995728 0.82943469]	[546.96838379 408.45275879 0.86300886]	[564.92706299 485.36251831 0.92156643]	[480.36935425 503.27972412 0.82367927]	[441.87136841 503.31460571 0.79391605]	[441.87597656 634.23724365 0.83486402]	[441.80227661 764.98840332 0.83014649]	[521.19329834 503.28594971 0.79663515]	[521.34332275 634.15356445 0.83707654]	[523.80993652 767.57324219 0.82140923]	[464.96255493 241.72912598 0.86149752]	[493.13098145 241.73152161 0.83474314]	[446.93173218 251.89524841 0.81534696]	[505.90759277 251.87075806 0.73079735]	[5.26493591e+02 8.03548035e+02 6.88563704e-01]	[5.46979004e+02 7.93311523e+02 7.24907219e-01]	[5.18736694e+02 7.77867126e+02 6.53434753e-01]	[4.41813080e+02 7.95814453e+02 7.15308964e-01]	[4.23775177e+02 7.90805237e+02 7.51414120e-01]	[4.46931335e+02 7.72746887e+02 6.85914636e-01]
[480.2791748 256.97479248 0.96504647]	[480.10818481 323.80111694 0.88691396]	[418.78704834 326.30987549 0.84751183]	[400.76812744 416.1076355 0.89152205]	[390.41766357 495.58883667 0.82537049]	[531.62384033 321.27365112 0.83094245]	[546.93188477 408.45321655 0.86718279]	[564.90753174 485.37741089 0.92424428]	[480.32055664 500.87356567 0.82752717]	[441.8260498 503.29626465 0.80029023]	[441.86218262 634.21704102 0.8379125 ]	[441.80059814 765.00268555 0.82941979]	[518.77056885 503.2789917 0.78983104]	[521.31854248 629.1472168 0.84888917]	[523.80432129 767.56384277 0.82083541]	[464.89901733 244.21708679 0.87388289]	[493.04571533 244.21031189 0.82857198]	[444.45080566 251.92944336 0.82811862]	[503.51031494 251.90446472 0.7584964 ]	[5.26478210e+02 8.03545715e+02 6.91091299e-01]	[5.46968079e+02 7.93309326e+02 7.25840211e-01]	[5.18741516e+02 7.77851746e+02 6.57294035e-01]	[4.41792786e+02 7.95810791e+02 7.14983761e-01]	[4.21352448e+02 7.90800903e+02 7.51020610e-01]	[4.46944427e+02 7.72762207e+02 6.83059394e-01]
[480.21395874 256.99752808 0.96062022]	[477.70437622 323.79821777 0.87702632]	[418.73919678 326.29205322 0.84762245]	[400.73501587 416.11129761 0.89441812]	[385.40740967 493.1232605 0.82704717]	[531.57403564 321.27832031 0.83014536]	[546.93579102 408.47241211 0.86353499]	[564.85626221 485.3944397 0.92262226]	[480.28991699 503.27178955 0.82108164]	[441.79220581 503.29278564 0.80020851]	[441.840271 634.24395752 0.83951646]	[441.80200195 765.04644775 0.83200145]	[518.7321167 503.29797363 0.78288859]	[521.29174805 631.62127686 0.8416732 ]	[523.81237793 767.57427979 0.82068372]	[464.83895874 244.24241638 0.8817178 ]	[490.49423218 244.25518799 0.82934296]	[444.40933228 251.91026306 0.83509231]	[503.46905518 251.92036438 0.79068202]	[5.26474854e+02 8.03545776e+02 6.91468060e-01]	[5.46963196e+02 7.93313293e+02 7.24807620e-01]	[5.18766296e+02 7.77864929e+02 6.54850781e-01]	[4.41765747e+02 7.95818604e+02 7.21384525e-01]	[4.21331818e+02 7.90806763e+02 7.61972129e-01]	[4.46957458e+02 7.72812317e+02 6.84268057e-01]
[480.16210938 257.00180054 0.95752144]	[477.63031006 323.74920654 0.87043738]	[418.71286011 323.78317261 0.85387009]	[400.70263672 416.02886963 0.88660055]	[385.32992554 493.11813354 0.83289576]	[529.02642822 321.25476074 0.84068763]	[544.51165771 408.44754028 0.87291539]	[564.8291626 485.37921143 0.92107666]	[480.22735596 500.79714966 0.81922674]	[441.74954224 500.81564331 0.80336344]	[441.80880737 634.19451904 0.84280944]	[441.80065918 765.03381348 0.82475495]	[516.22229004 500.83987427 0.76365173]	[521.2677002 629.1529541 0.8346408]	[523.80987549 767.55303955 0.81643331]	[462.43624878 244.25276184 0.88675231]	[487.97387695 244.28321838 0.83432484]	[444.3789978 251.92683411 0.82861686]	[503.43096924 251.93431091 0.79832566]	[5.26447083e+02 8.03532104e+02 6.91165686e-01]	[5.46948975e+02 7.93305115e+02 7.26851344e-01]	[5.18786621e+02 7.75370605e+02 6.50403321e-01]	[4.41757935e+02 7.95807007e+02 7.22680748e-01]	[4.21323456e+02 7.90797119e+02 7.61190712e-01]	[4.46971497e+02 7.72804077e+02 6.81627989e-01]
[477.74359131 257.04968262 0.94719166]	[475.13720703 323.78408813 0.85067993]	[418.65280151 326.30084229 0.83931673]	[400.64785767 416.08081055 0.8945325 ]	[382.87530518 495.62237549 0.83825767]	[526.52386475 321.26235962 0.84766406]	[544.45898438 408.41241455 0.87653965]	[562.42993164 485.35043335 0.92198497]	[480.14624023 500.79370117 0.80496687]	[441.69015503 500.82220459 0.80199552]	[441.78430176 634.17242432 0.84235346]	[441.80697632 765.06719971 0.82864565]	[513.64355469 500.82492065 0.74858892]	[521.2409668 629.12713623 0.83728582]	[523.81573486 767.52838135 0.81390142]	[462.37680054 246.75839233 0.89205378]	[485.49798584 246.81321716 0.84684348]	[441.93225098 251.95899963 0.84657085]	[503.39822388 251.97380066 0.83324349]	[5.26439453e+02 8.03512573e+02 6.91917837e-01]	[5.46936768e+02 7.93285217e+02 7.29966700e-01]	[5.21188782e+02 7.75329956e+02 6.53510392e-01]	[4.41760101e+02 7.95810120e+02 7.25433052e-01]	[4.21337036e+02 7.90804321e+02 7.63024807e-01]	[4.49440186e+02 7.72831848e+02 6.86309457e-01]
[477.66201782 257.03872681 0.94197911]	[472.5118103 323.77944946 0.83936757]	[416.16928101 326.29284668 0.82164931]	[398.22772217 416.09786987 0.89951909]	[382.78945923 498.14483643 0.86549091]	[524.01879883 321.28292847 0.85956913]	[544.3895874 405.92080688 0.88932812]	[562.35406494 485.34414673 0.91777384]	[477.71270752 500.82025146 0.78632152]	[439.29534912 500.86425781 0.79572475]	[441.77362061 631.69555664 0.84120995]	[441.80300903 765.06237793 0.83330631]	[511.05569458 500.82119751 0.74003828]	[521.18048096 629.11846924 0.82944357]	[523.82275391 767.54998779 0.81749392]	[462.28500366 244.26133728 0.89961374]	[485.4239502 246.81904602 0.86073291]	[441.84671021 251.89912415 0.84422243]	[503.30773926 254.35400391 0.81639147]	[5.26445618e+02 8.03523315e+02 6.93625569e-01]	[5.46937195e+02 7.93287720e+02 7.33324051e-01]	[5.21212646e+02 7.75347778e+02 6.58786595e-01]	[4.41752686e+02 7.95819214e+02 7.32644379e-01]	[4.21337341e+02 7.90808350e+02 7.70273328e-01]	[4.49448822e+02 7.75265259e+02 6.92479253e-01]
[475.10910034 257.02227783 0.92155117]	[467.42575073 323.79721069 0.84703308]	[416.05230713 323.82345581 0.81110114]	[398.13842773 418.60546875 0.92296994]	[380.35198975 498.27389526 0.89734548]	[523.91491699 323.72705078 0.86727995]	[544.328125 405.91690063 0.89157391]	[562.29632568 485.3555603 0.91228169]	[477.58517456 500.82562256 0.76646256]	[439.21179199 503.27105713 0.78842407]	[441.72824097 631.67810059 0.83909804]	[441.79135132 765.07659912 0.83883131]	[508.48123169 500.81817627 0.74764788]	[518.76660156 629.10192871 0.82481283]	[523.8258667 767.5446167 0.82198048]	[462.19351196 244.24783325 0.90365356]	[482.94970703 246.81039429 0.8778882 ]	[441.79019165 251.92205811 0.85847384]	[503.23370361 254.44354248 0.85694861]	[5.26437683e+02 8.03511108e+02 6.98868036e-01]	[5.46934387e+02 7.93275513e+02 7.39582777e-01]	[5.21230164e+02 7.75333923e+02 6.70783639e-01]	[4.41750702e+02 7.95842773e+02 7.32291341e-01]	[4.21329071e+02 7.90828674e+02 7.72992730e-01]	[4.49448059e+02 7.75272949e+02 6.96252167e-01]
[472.53967285 257.02249146 0.91292048]	[464.87823486 323.82705688 0.86957926]	[411.00152588 326.29620361 0.79794884]	[398.07589722 418.58459473 0.91475779]	[380.23062134 498.20565796 0.90752578]	[523.83636475 323.74273682 0.8767634 ]	[541.90570068 405.88192749 0.89684004]	[562.24597168 482.94525146 0.91087288]	[472.54946899 500.81051636 0.75608736]	[439.09121704 500.85818481 0.77869105]	[439.31335449 631.68829346 0.84395075]	[441.76092529 764.99316406 0.83477402]	[505.94464111 500.80569458 0.76885504]	[518.70825195 629.06939697 0.82080561]	[523.80957031 767.54223633 0.82415187]	[459.78787231 244.25578308 0.90308529]	[482.85482788 246.80726624 0.89426982]	[441.72335815 251.93049622 0.84719968]	[500.80056763 254.46261597 0.83129513]	[5.26411682e+02 8.03503357e+02 6.93214715e-01]	[5.44499878e+02 7.93265137e+02 7.35627115e-01]	[5.21215637e+02 7.75321228e+02 6.79604352e-01]	[4.41790070e+02 7.95817993e+02 7.41716981e-01]	[4.21355347e+02 7.90817810e+02 7.72004783e-01]	[4.46936981e+02 7.72737122e+02 7.02416718e-01]
[467.45010376 257.00732422 0.92424119]	[462.41442871 326.3001709 0.8831355 ]	[408.40170288 326.3168335 0.79928303]	[395.60940552 416.16732788 0.88331729]	[380.12097168 498.12023926 0.89901012]	[521.38781738 323.77365112 0.8708393 ]	[541.80944824 405.92541504 0.88997722]	[559.777771 482.92889404 0.89759719]	[467.45977783 500.84280396 0.76247585]	[434.12368774 503.29541016 0.75151217]	[439.25927734 634.24395752 0.8339892 ]	[441.74319458 762.50067139 0.82562608]	[503.49053955 500.80435181 0.78753197]	[518.66748047 629.14331055 0.81044859]	[523.80908203 767.53295898 0.82402861]	[459.64672852 244.23536682 0.88810295]	[482.73577881 246.78892517 0.89766288]	[439.21374512 251.9339447 0.83721393]	[500.66488647 254.44111633 0.76656616]	[5.23962463e+02 8.00984985e+02 6.85353816e-01]	[5.44475281e+02 7.93222229e+02 7.38164544e-01]	[5.21228027e+02 7.75303162e+02 6.82986498e-01]	[4.41786102e+02 7.95815674e+02 7.38100410e-01]	[4.21342743e+02 7.90813721e+02 7.69520640e-01]	[4.46915955e+02 7.70279419e+02 6.98093176e-01]
[467.45794678 257.00393677 0.92222542]	[462.41824341 326.30328369 0.88319778]	[408.39727783 326.31646729 0.799146 ]	[395.62661743 416.13366699 0.87975419]	[380.10476685 498.12905884 0.89735115]	[521.40655518 323.78036499 0.87030256]	[541.80847168 408.38977051 0.88994366]	[559.76916504 482.92605591 0.89635903]	[467.45291138 500.82214355 0.7674979 ]	[434.12252808 503.27636719 0.7559464 ]	[439.2807312 634.16229248 0.83640295]	[441.74456787 762.46606445 0.8248831 ]	[503.48339844 500.78863525 0.79199022]	[518.69207764 631.58764648 0.8208338 ]	[523.80645752 767.56884766 0.82632136]	[459.65924072 244.22868347 0.89042455]	[482.74520874 246.78808594 0.89757222]	[439.23001099 251.93241882 0.83952224]	[500.66348267 254.45289612 0.76495826]	[5.23969604e+02 8.03481873e+02 6.89369738e-01]	[5.44480713e+02 7.93251831e+02 7.41571963e-01]	[5.21216309e+02 7.75346558e+02 6.80363894e-01]	[4.41819305e+02 7.93338623e+02 7.44886756e-01]	[4.23781586e+02 7.90776611e+02 7.63105750e-01]	[4.46904480e+02 7.70239197e+02 7.10641980e-01]
[464.86868286 257.02658081 0.94863647]	[462.33880615 323.82629395 0.89842033]	[405.8343811 326.3286438 0.8060798]	[393.02655029 416.06436157 0.84414476]	[377.57299805 493.13723755 0.87724602]	[521.30279541 323.75241089 0.87315005]	[541.7220459 408.45275879 0.87332797]	[557.20233154 485.39468384 0.85455668]	[464.94009399 500.84222412 0.77699196]	[431.55529785 503.29626465 0.74498308]	[439.20852661 636.78955078 0.83819246]	[441.71716309 762.43994141 0.82602733]	[503.37921143 500.81143188 0.80671751]	[516.16064453 631.68676758 0.79250276]	[523.79754639 765.08190918 0.81719786]	[457.14831543 244.28291321 0.87462205]	[480.27252197 246.82009888 0.90238667]	[436.66912842 251.96322632 0.82408464]	[498.19412231 254.44406128 0.76533943]	[5.23959106e+02 8.00950867e+02 6.80287004e-01]	[5.44463440e+02 7.90803955e+02 7.35516429e-01]	[5.21212524e+02 7.72836731e+02 6.94698989e-01]	[4.41836578e+02 7.93300293e+02 7.46524632e-01]	[4.23793884e+02 7.90751892e+02 7.59646058e-01]	[4.46872833e+02 7.70199646e+02 7.23136246e-01]
[464.86880493 257.02679443 0.94875097]	[462.33761597 323.82577515 0.89856386]	[405.8364563 326.32977295 0.80594522]	[393.02853394 416.06106567 0.84378076]	[377.56802368 495.59463501 0.87756908]	[521.30096436 323.75219727 0.87279308]	[541.72229004 408.45730591 0.87323481]	[557.2008667 485.39456177 0.85435122]	[464.94177246 500.847229 0.77719617]	[431.55990601 503.30136108 0.74547428]	[439.21020508 636.79901123 0.83754933]	[441.71560669 762.44732666 0.82705599]	[503.37948608 500.81555176 0.806903 ]	[516.15203857 634.17401123 0.79133183]	[523.79907227 767.49780273 0.81857872]	[457.14886475 244.2840271 0.87470239]	[480.27252197 246.8205719 0.90241528]	[436.66958618 251.9649353 0.82386839]	[498.19528198 254.44187927 0.76547945]	[5.23960815e+02 8.00956238e+02 6.79459572e-01]	[5.44465149e+02 7.90805542e+02 7.34569490e-01]	[5.21217041e+02 7.72839294e+02 6.95563912e-01]	[4.41835327e+02 7.93314270e+02 7.45814562e-01]	[4.23791382e+02 7.90762146e+02 7.59921670e-01]	[4.46872498e+02 7.70206421e+02 7.23262966e-01]
[462.37371826 257.05999756 0.9577511 ]	[459.84680176 323.81161499 0.90572649]	[400.8421936 326.31903076 0.8338412 ]	[385.40280151 416.09893799 0.84327412]	[377.51965332 498.14108276 0.89179945]	[518.76971436 323.75079346 0.85049325]	[539.25274658 408.43588257 0.85206246]	[552.1138916 485.43731689 0.84401536]	[464.82473755 500.8500061 0.7956543 ]	[428.91860962 503.32092285 0.75255346]	[439.16732788 636.79541016 0.8390826 ]	[441.69317627 762.47955322 0.82825369]	[503.31713867 500.80792236 0.80919242]	[511.08908081 631.5949707 0.79691648]	[523.79467773 765.01715088 0.81392258]	[454.58798218 246.78033447 0.85239053]	[480.14697266 249.31266785 0.90000176]	[434.0769043 254.34512329 0.81912607]	[493.13839722 254.4276123 0.74281228]	[5.23850525e+02 7.98424744e+02 6.78796291e-01]	[5.44359985e+02 7.90774231e+02 7.32390463e-01]	[5.21267334e+02 7.72760864e+02 7.15811253e-01]	[4.41801331e+02 7.93310120e+02 7.38497078e-01]	[4.21355865e+02 7.90750183e+02 7.49154449e-01]	[4.46880798e+02 7.70224731e+02 7.24652946e-01]
[459.84030151 257.06958008 0.9652735 ]	[459.57702637 326.36340332 0.87330377]	[398.24179077 326.36184692 0.84347999]	[380.24691772 416.13153076 0.89943337]	[372.45379639 495.63589478 0.83522969]	[513.60791016 323.81356812 0.81096405]	[526.53082275 411.00701904 0.85195488]	[546.95245361 485.37341309 0.89102876]	[462.19778442 500.83599854 0.82705981]	[421.35162354 503.29156494 0.78751707]	[439.0753479 639.26953125 0.8228969 ]	[441.71508789 762.4331665 0.82932395]	[500.74420166 500.80575562 0.80231011]	[508.45504761 629.11047363 0.81640303]	[523.77642822 762.4463501 0.80579424]	[446.91598511 246.75691223 0.84917295]	[475.14035034 249.31233215 0.85484093]	[426.43045044 251.97096252 0.82256377]	[485.42306519 254.41676331 0.75728726]	[5.23912964e+02 7.95790894e+02 6.83357477e-01]	[5.44391174e+02 7.90640808e+02 7.37625420e-01]	[5.21212585e+02 7.70271362e+02 7.16017306e-01]	[4.41808624e+02 7.93281738e+02 7.52846420e-01]	[4.21363800e+02 7.90721069e+02 7.60120809e-01]	[4.46904266e+02 7.70175781e+02 7.32656181e-01]
[459.61547852 257.10266113 0.94486582]	[454.55224609 326.28897095 0.83484769]	[398.08978271 326.34838867 0.83049595]	[377.71124268 416.11428833 0.90982783]	[362.25842285 498.1847229 0.875135 ]	[505.96286011 323.76333618 0.83737326]	[523.94873047 408.45614624 0.87438744]	[544.29437256 485.40148926 0.91902524]	[459.6663208 500.80221558 0.8202498 ]	[421.19311523 500.87384033 0.79850304]	[436.62493896 639.34344482 0.8198716 ]	[441.70339966 762.48797607 0.83000499]	[495.63446045 500.78027344 0.75553882]	[505.96466064 631.59008789 0.81734556]	[521.40722656 762.44732666 0.81868505]	[441.89102173 246.78947449 0.88702607]	[467.44595337 249.34204102 0.85083264]	[423.78417969 251.97476196 0.84450114]	[482.90505981 254.40423584 0.81461394]	[5.23928162e+02 7.93340027e+02 7.39254355e-01]	[544.37243652 788.22454834 0.79105181]	[5.18767151e+02 7.70278259e+02 7.03023195e-01]	[4.41752869e+02 7.93320374e+02 7.52811313e-01]	[4.21317352e+02 7.90737000e+02 7.65116870e-01]	[4.46901428e+02 7.70223755e+02 7.30305910e-01]
[457.14599609 257.10046387 0.93459874]	[449.43768311 326.31149292 0.83141381]	[395.58569336 326.34457397 0.81299084]	[377.62606812 418.56277466 0.92122656]	[359.73907471 498.20697021 0.89871442]	[503.43911743 323.79412842 0.85125828]	[523.85809326 408.42935181 0.88519567]	[541.84741211 485.40194702 0.91504389]	[459.5994873 500.80929565 0.80026817]	[421.16064453 503.29119873 0.79384214]	[436.5480957 641.89324951 0.81711763]	[441.70913696 762.48175049 0.83124655]	[493.07232666 500.76177979 0.73792368]	[505.9413147 629.16223145 0.82368535]	[521.37207031 759.89855957 0.8180902 ]	[441.77783203 246.78741455 0.89837557]	[464.92715454 249.34449768 0.86538243]	[421.32885742 251.97265625 0.85869515]	[482.79382324 254.41975403 0.81459355]	[5.23933105e+02 7.93337585e+02 7.48242378e-01]	[544.37261963 788.21606445 0.80823225]	[5.18687378e+02 7.70227234e+02 6.86900616e-01]	[4.41751984e+02 7.93335449e+02 7.53241479e-01]	[4.21310364e+02 7.90748840e+02 7.63805687e-01]	[4.46932159e+02 7.70212646e+02 7.29890883e-01]
[454.65084839 257.08236694 0.92378879]	[446.88919067 326.29318237 0.84574658]	[393.03500366 326.29348755 0.80238849]	[377.58074951 416.16403198 0.916255 ]	[359.62808228 498.17428589 0.90010822]	[503.40548706 323.79174805 0.86173075]	[523.79193115 408.47711182 0.88934016]	[541.76452637 485.41522217 0.90282309]	[457.22598267 503.28710938 0.7894358 ]	[418.79806519 503.37161255 0.78892905]	[434.08914185 644.32470703 0.82342064]	[441.70202637 762.42956543 0.82736671]	[493.04486084 500.83837891 0.73681676]	[505.89804077 634.17211914 0.8167122 ]	[521.28253174 757.32037354 0.81460929]	[441.69720459 246.78344727 0.90223712]	[464.82620239 249.32536316 0.87612629]	[421.25244141 251.97422791 0.87710249]	[482.70913696 254.42169189 0.83821368]	[5.23877563e+02 7.93354675e+02 7.59728730e-01]	[541.92565918 788.2298584 0.81617641]	[5.13647522e+02 7.70150513e+02 6.65329039e-01]	[4.41784454e+02 7.93322693e+02 7.57356584e-01]	[4.21339630e+02 7.90743225e+02 7.65570462e-01]	[4.46922058e+02 7.70155640e+02 7.30875909e-01]
[454.53704834 257.08505249 0.91305846]	[444.33117676 326.31164551 0.86788249]	[390.44351196 326.33096313 0.79699773]	[377.56613159 416.1343689 0.90834486]	[357.18499756 493.09686279 0.88107389]	[503.29614258 323.76925659 0.8731125 ]	[521.37097168 410.93756104 0.89135575]	[541.70977783 485.37200928 0.9045248 ]	[457.15829468 500.82641602 0.78004873]	[418.75521851 503.33578491 0.78640407]	[434.0463562 641.84594727 0.8076781 ]	[441.6725769 762.4588623 0.83462691]	[490.49331665 500.74533081 0.7351228 ]	[505.87088013 631.67468262 0.82409996]	[521.22625732 759.91522217 0.80675042]	[439.29672241 246.7827301 0.90276408]	[462.38632202 249.32118225 0.89048135]	[421.20150757 251.94070435 0.85142958]	[480.31060791 254.40286255 0.80690825]	[5.23870911e+02 7.93317688e+02 7.72520006e-01]	[541.88775635 788.21716309 0.81312466]	[5.11063293e+02 7.70283142e+02 6.80416465e-01]	[4.41778442e+02 7.93322937e+02 7.67429352e-01]	[4.21322601e+02 7.90751343e+02 7.72935212e-01]	[4.46875214e+02 7.70182922e+02 7.33621716e-01]
[449.45217896 257.06585693 0.91242844]	[441.89459229 323.8296814 0.8851245 ]	[387.89575195 326.30145264 0.80027163]	[377.50509644 416.05718994 0.88294202]	[357.11010742 493.0526123 0.87970293]	[500.89709473 323.73709106 0.87663925]	[521.29412842 408.4246521 0.88826203]	[539.29449463 485.36437988 0.89481449]	[454.63427734 500.79559326 0.76291561]	[418.68920898 503.33804321 0.7830981 ]	[434.01727295 641.84643555 0.80744171]	[441.65524292 762.51257324 0.83467871]	[485.49914551 500.69442749 0.74298608]	[503.46670532 631.69018555 0.82893187]	[518.78143311 762.50372314 0.8073467 ]	[439.17745972 246.76109314 0.89467096]	[462.28561401 249.29966736 0.90095162]	[418.78109741 251.95445251 0.83173227]	[480.21591187 254.44180298 0.79753089]	[521.35003662 793.27728271 0.79956406]	[541.77264404 788.23162842 0.81874299]	[5.08504791e+02 7.72744019e+02 6.95358992e-01]	[4.41748535e+02 7.93316589e+02 7.65324891e-01]	[4.21305542e+02 7.90752380e+02 7.69464433e-01]	[4.44419922e+02 7.70233643e+02 7.39801288e-01]
[446.8770752 257.04318237 0.92671502]	[441.85110474 323.80108643 0.89464086]	[385.3840332 326.29086304 0.8037712 ]	[375.05224609 416.02255249 0.86171091]	[357.05276489 490.56567383 0.87647527]	[500.83853149 321.29263306 0.88344806]	[521.26245117 408.44119263 0.88697022]	[539.18475342 482.96603394 0.87848306]	[454.5953064 500.80007935 0.76480585]	[418.6697998 503.35806274 0.78214222]	[431.56015015 639.34863281 0.79983854]	[439.33203125 764.96008301 0.83704925]	[485.44869995 500.68273926 0.75786829]	[503.41995239 631.68121338 0.84360266]	[518.65887451 765.05682373 0.81112069]	[439.08538818 244.28292847 0.88210869]	[459.85482788 246.82647705 0.89846903]	[418.65423584 251.92190552 0.82419854]	[480.14141846 254.42958069 0.78468788]	[521.30908203 793.24127197 0.79433286]	[539.29473877 788.20410156 0.79888976]	[5.05940002e+02 7.72825500e+02 7.13107109e-01]	[4.41754913e+02 7.93343628e+02 7.64433324e-01]	[4.21305176e+02 7.90774902e+02 7.72285104e-01]	[4.44394104e+02 7.70236084e+02 7.49315262e-01]
[444.39401245 257.02474976 0.93834257]	[441.82577515 323.78009033 0.89966691]	[385.34133911 323.83224487 0.80951691]	[372.54611206 413.56002808 0.84229046]	[357.03985596 493.05734253 0.8782202 ]	[500.81234741 321.27502441 0.88619882]	[521.23217773 408.45391846 0.87987977]	[536.71960449 485.36907959 0.86379439]	[452.07254028 500.75097656 0.75290352]	[418.60519409 503.31613159 0.77830279]	[431.54486084 641.81469727 0.80627388]	[441.65789795 765.02624512 0.84020704]	[485.40963745 498.22543335 0.75810742]	[503.35162354 631.609375 0.85548556]	[513.59338379 767.57092285 0.80400687]	[436.67074585 244.28097534 0.8769542 ]	[459.78985596 246.81477356 0.90029979]	[418.58621216 251.94633484 0.83360285]	[477.71905518 254.43243408 0.7892735 ]	[5.23921631e+02 7.95796143e+02 7.41888642e-01]	[5.41836304e+02 7.90641174e+02 7.84600616e-01]	[5.03315796e+02 7.77886902e+02 7.68553674e-01]	[4.41766388e+02 7.95787903e+02 7.55774796e-01]	[4.21325317e+02 7.90802673e+02 7.62074471e-01]	[4.44395691e+02 7.70295776e+02 7.42590487e-01]
[444.29360962 257.05822754 0.94402969]	[441.78295898 323.77957153 0.90431058]	[382.85296631 326.31286621 0.81452501]	[372.44534302 413.54769897 0.83139002]	[357.02896118 493.08676147 0.87632233]	[500.76153564 321.26004028 0.8833254 ]	[521.20770264 410.9430542 0.87428159]	[534.1618042 485.42776489 0.84873378]	[449.51669312 500.73458862 0.74474895]	[416.1541748 503.30709839 0.76604283]	[431.51116943 639.32208252 0.79735577]	[441.66455078 765.05645752 0.83817303]	[485.35647583 498.19744873 0.7614274 ]	[503.28875732 629.15466309 0.86193037]	[508.53387451 767.65905762 0.8105396 ]	[436.58657837 246.77137756 0.86958206]	[459.70968628 249.30352783 0.90598786]	[416.10610962 254.34884644 0.83086306]	[477.64694214 254.4440918 0.77915883]	[5.23793701e+02 7.95805298e+02 7.17181265e-01]	[5.39273743e+02 7.90681213e+02 7.30970502e-01]	[5.00849121e+02 7.82953674e+02 7.70731926e-01]	[4.41818207e+02 7.95795837e+02 7.51101434e-01]	[4.21347961e+02 7.90818848e+02 7.55193174e-01]	[4.44393768e+02 7.72734924e+02 7.34494805e-01]
[441.87649536 257.08087158 0.94999105]	[441.75442505 323.75039673 0.9098779 ]	[382.81387329 326.28668213 0.82057941]	[369.90148926 413.51879883 0.82434148]	[357.0194397 493.12362671 0.8753475 ]	[500.72241211 321.24822998 0.8864783 ]	[518.78979492 408.42971802 0.86233699]	[534.12573242 485.40692139 0.85006607]	[449.46386719 500.78414917 0.75193822]	[416.11373901 503.35095215 0.7622053 ]	[431.47091675 641.84564209 0.8028456 ]	[441.65646362 767.53393555 0.84900272]	[482.95864868 498.24737549 0.77378654]	[500.87246704 629.08862305 0.87172151]	[506.0206604 767.68371582 0.81749618]	[434.11074829 246.79399109 0.85849839]	[459.65652466 249.33773804 0.9091568 ]	[416.02304077 251.96115112 0.82401597]	[475.14282227 254.44090271 0.77423251]	[5.21389282e+02 7.93372803e+02 7.21124709e-01]	[5.39264343e+02 7.90702332e+02 7.53193200e-01]	[500.77685547 783.01397705 0.78877813]	[4.41754700e+02 7.95896057e+02 7.59634376e-01]	[4.21288635e+02 7.93251526e+02 7.75750041e-01]	[4.44399719e+02 7.72834839e+02 7.24463940e-01]
[441.84628296 257.07806396 0.95876741]	[441.69213867 323.73388672 0.91346592]	[382.74505615 323.82989502 0.83054936]	[367.37368774 413.56799316 0.82997644]	[357.02560425 493.13238525 0.87957716]	[500.66043091 321.24417114 0.87588769]	[518.74884033 408.45578003 0.85760415]	[531.60754395 485.39138794 0.85062557]	[446.9597168 500.78912354 0.75258088]	[416.06591797 503.3565979 0.75440735]	[428.96075439 641.9029541 0.80268979]	[439.32785034 767.54406738 0.84518468]	[482.91204834 498.26278687 0.78052354]	[500.79562378 629.11212158 0.85836458]	[505.90692139 767.59759521 0.81778103]	[434.05435181 246.81373596 0.85324121]	[459.6088562 249.32298279 0.90111208]	[413.55075073 254.35682678 0.82450557]	[472.57678223 254.39663696 0.73227143]	[5.13616455e+02 7.93220398e+02 7.42834806e-01]	[5.28999817e+02 7.90639954e+02 7.60138452e-01]	[5.00765930e+02 7.77918396e+02 7.34567285e-01]	[4.41729889e+02 7.98365906e+02 7.51604259e-01]	[4.21270142e+02 7.93267517e+02 7.70285368e-01]	[4.44409454e+02 7.75308472e+02 7.19862878e-01]
[441.81567383 257.07711792 0.96285444]	[439.32250977 323.76760864 0.90904987]	[380.30178833 326.30895996 0.83920854]	[367.33929443 416.03042603 0.83496416]	[357.00863647 495.61700439 0.88269931]	[498.24539185 321.27264404 0.8633095 ]	[518.7230835 408.45303345 0.85500419]	[531.58911133 485.36126709 0.85341048]	[446.9336853 500.78302002 0.76131773]	[416.06692505 503.34609985 0.75872082]	[426.42605591 641.89343262 0.80270231]	[439.33374023 767.51654053 0.84725559]	[482.87594604 500.67614746 0.79052204]	[500.69741821 629.10852051 0.85282165]	[503.34973145 767.68109131 0.85207498]	[434.03417969 246.81498718 0.84999418]	[459.58187866 249.33752441 0.89622229]	[413.54165649 254.362854 0.83122188]	[470.043396 254.43911743 0.74696356]	[5.13602844e+02 7.93273621e+02 7.18880832e-01]	[5.26483459e+02 7.90633667e+02 7.86195934e-01]	[4.98175842e+02 7.82973816e+02 7.34200060e-01]	[4.41735291e+02 7.95844910e+02 7.61038959e-01]	[4.21285126e+02 7.90847656e+02 7.74207056e-01]	[4.44388916e+02 7.75275635e+02 7.27865219e-01]
[441.78567505 257.08596802 0.96804756]	[439.29733276 323.7767334 0.90806913]	[380.28570557 326.32144165 0.83903855]	[364.83898926 416.02401733 0.83977938]	[357.01425171 495.64822388 0.88480687]	[498.19042969 321.27755737 0.85456824]	[518.68743896 408.43545532 0.84972793]	[531.53527832 482.97366333 0.85725868]	[446.87741089 500.83294678 0.76276326]	[413.58633423 503.39016724 0.74322301]	[426.39489746 641.87860107 0.8097142 ]	[439.3182373 765.08306885 0.84283471]	[482.83999634 500.72994995 0.79911375]	[498.23745728 631.63800049 0.81901479]	[500.87237549 767.66253662 0.85393012]	[431.53668213 246.82292175 0.84635419]	[457.18969727 249.34394836 0.89264756]	[413.50201416 254.36277771 0.83153129]	[469.97027588 254.42320251 0.74408174]	[5.03373199e+02 7.93311890e+02 7.24473894e-01]	[5.21347717e+02 7.90669189e+02 7.78799713e-01]	[4.95664948e+02 7.80441528e+02 6.90146863e-01]	[4.41733887e+02 7.95816467e+02 7.69273162e-01]	[4.21294861e+02 7.90824707e+02 7.85220981e-01]	[4.44376740e+02 7.72819031e+02 7.36992002e-01]
[441.7633667 257.09625244 0.97287512]	[439.2539978 323.80374146 0.9059214 ]	[380.22412109 326.36956787 0.84262592]	[364.81271362 416.10214233 0.85164148]	[357.01376343 495.6730957 0.8900466 ]	[498.15026855 321.28237915 0.84816962]	[518.66516113 408.45370483 0.8448649 ]	[529.05834961 482.97409058 0.86070901]	[444.43826294 500.82797241 0.76684082]	[413.56658936 503.4019165 0.74317175]	[426.40811157 641.92480469 0.81344241]	[439.32363892 767.50817871 0.84237802]	[482.8132019 500.71838379 0.79936928]	[498.15869141 631.62365723 0.8040638 ]	[500.77056885 767.67730713 0.84921616]	[431.48995972 246.83004761 0.84428746]	[457.16635132 249.36495972 0.89113486]	[410.98947144 254.39332581 0.83037245]	[467.43756104 254.45378113 0.72362542]	[5.00800964e+02 7.93357300e+02 7.12756276e-01]	[5.21200012e+02 7.90719238e+02 7.61539757e-01]	[4.93067230e+02 7.82960815e+02 6.87268794e-01]	[4.39265564e+02 7.95830566e+02 7.55718350e-01]	[4.21274658e+02 7.90824768e+02 7.78752387e-01]	[4.44409454e+02 7.75291992e+02 7.33999193e-01]
[441.72763062 257.11795044 0.97230375]	[439.2265625 323.82980347 0.90265167]	[380.19155884 328.84033203 0.84388757]	[362.34802246 416.13659668 0.85904187]	[357.01010132 498.13116455 0.89786148]	[498.12411499 323.72903442 0.8375476 ]	[516.20062256 410.94009399 0.83782256]	[529.04394531 482.96420288 0.86404932]	[444.40530396 500.83059692 0.77713054]	[413.53219604 503.4112854 0.74487114]	[426.38018799 641.81420898 0.80485022]	[441.65371704 767.49536133 0.83574533]	[482.78884888 500.71417236 0.80498612]	[495.58889771 629.02947998 0.8085928 ]	[500.71090698 767.6204834 0.82977021]	[428.97372437 249.29954529 0.84558517]	[457.11813354 249.38432312 0.88430661]	[410.94696045 254.42373657 0.82883584]	[464.96459961 254.46903992 0.74599099]	[5.00732147e+02 7.93337769e+02 7.11893201e-01]	[5.18709656e+02 7.90735474e+02 7.63467014e-01]	[4.90494690e+02 7.83001526e+02 6.73687518e-01]	[4.41706390e+02 7.95803772e+02 7.49347031e-01]	[4.21308075e+02 7.90830505e+02 7.68654406e-01]	[4.44422852e+02 7.75294067e+02 7.32296765e-01]
[441.66915894 257.13143921 0.96609533]	[439.20022583 326.2817688 0.90026873]	[380.16497803 328.8583374 0.84533304]	[362.31497192 416.15710449 0.86804843]	[357.01644897 498.1496582 0.89916658]	[495.66397095 323.72515869 0.83412409]	[516.14782715 410.94769287 0.83296293]	[529.03778076 485.36383057 0.86085111]	[444.36459351 500.84973145 0.78580606]	[413.49240112 503.42904663 0.74524599]	[426.36560059 641.8057251 0.80132431]	[439.3230896 767.53186035 0.84047598]	[482.75405884 500.7243042 0.80733776]	[488.01391602 629.01971436 0.81467813]	[498.20022583 767.62213135 0.82736588]	[426.44070435 249.29786682 0.84833336]	[454.63949585 249.3936615 0.87026656]	[408.42431641 254.39286804 0.81990123]	[464.95028687 254.46038818 0.77759135]	[4.95634216e+02 7.90826294e+02 7.21257210e-01]	[5.11080750e+02 7.90672729e+02 7.29525626e-01]	[4.87942047e+02 7.80434326e+02 6.83769226e-01]	[4.39211609e+02 7.95803650e+02 7.67943859e-01]	[4.21258423e+02 7.90808411e+02 7.79573441e-01]	[4.44437439e+02 7.75333862e+02 7.37771809e-01]
[439.30841064 257.1484375 0.96140301]	[439.17779541 323.83081055 0.89752603]	[380.15557861 328.86688232 0.84711194]	[362.26321411 416.14559937 0.87533242]	[357.00723267 498.15631104 0.89880294]	[495.61920166 321.30209351 0.83343667]	[513.63555908 410.94515991 0.82817137]	[529.02148438 485.3767395 0.86043173]	[444.33734131 500.82870483 0.78896135]	[411.0090332 503.40716553 0.7465927 ]	[426.34283447 639.33734131 0.79750103]	[439.32180786 767.50445557 0.83527601]	[482.73498535 500.70507812 0.8004331 ]	[485.44775391 626.53820801 0.8454029 ]	[495.67642212 767.68041992 0.81742704]	[426.40628052 249.32792664 0.85450363]	[454.57180786 251.82189941 0.86570466]	[405.9289856 254.39656067 0.82677871]	[464.90420532 254.4666748 0.80405498]	[4.93078674e+02 7.90838806e+02 7.03694284e-01]	[5.08489136e+02 7.90681213e+02 7.17474580e-01]	[4.85416412e+02 7.82960754e+02 6.90406322e-01]	[4.39242767e+02 7.95809509e+02 7.76570559e-01]	[4.21278961e+02 7.90806946e+02 7.83727229e-01]	[4.44423279e+02 7.75293091e+02 7.26092041e-01]
[439.24969482 257.15731812 0.95515805]	[439.12539673 326.349823 0.88553393]	[380.1227417 328.92047119 0.85015726]	[362.26760864 418.55151367 0.87520885]	[356.99365234 498.20446777 0.90025723]	[493.10775757 323.74658203 0.82591766]	[513.58398438 411.0045166 0.82677388]	[529.02740479 485.39865112 0.85760701]	[444.32739258 500.83932495 0.78809148]	[410.98840332 503.42724609 0.74268883]	[423.91763306 641.83911133 0.8089627 ]	[439.31964111 767.54644775 0.83070821]	[482.73098755 500.70791626 0.79547238]	[485.42016602 629.09039307 0.83007902]	[493.08813477 770.17810059 0.79476333]	[426.34317017 249.33114624 0.86036032]	[452.05056763 251.83126831 0.85956419]	[405.89407349 254.37724304 0.82455182]	[464.8821106 254.4670105 0.82054669]	[4.90559753e+02 7.93345398e+02 6.38668776e-01]	[5.05922699e+02 7.90794556e+02 6.74352407e-01]	[4.85391815e+02 7.85531433e+02 6.92231894e-01]	[4.36674103e+02 7.95894653e+02 7.50498116e-01]	[4.21177673e+02 7.90821350e+02 7.74337590e-01]	[4.44443359e+02 7.77828003e+02 7.28575289e-01]
[439.22341919 257.17514038 0.95026934]	[439.09378052 328.85113525 0.87715459]	[380.10577393 331.39135742 0.84886432]	[362.24942017 418.59677124 0.88657367]	[356.98675537 498.22470093 0.9026373 ]	[493.0965271 323.77752686 0.82009494]	[513.5657959 411.00094604 0.82425469]	[529.02307129 485.40911865 0.85568446]	[444.28985596 500.80667114 0.79632699]	[410.94763184 503.39331055 0.75186139]	[423.92352295 641.81414795 0.80840719]	[439.32583618 767.56140137 0.82353985]	[480.37176514 500.6791687 0.79588765]	[485.34609985 631.58850098 0.82938915]	[487.94293213 770.25976562 0.79385281]	[423.90002441 249.35856628 0.86842853]	[452.00247192 251.84898376 0.859622 ]	[405.85461426 254.39712524 0.83005524]	[464.86169434 254.47433472 0.82157463]	[4.82907562e+02 7.95818054e+02 5.86769462e-01]	[5.03280884e+02 7.93272583e+02 6.16981447e-01]	[4.82799652e+02 7.88054077e+02 7.17195392e-01]	[4.36640747e+02 7.98386841e+02 7.30197012e-01]	[4.18778931e+02 7.90839600e+02 7.45427251e-01]	[4.44442383e+02 7.77836853e+02 7.18729377e-01]
[439.19345093 257.17764282 0.94634157]	[439.07998657 328.88226318 0.87365562]	[380.09671021 331.41171265 0.84824443]	[362.2454834 418.63946533 0.89303827]	[356.98342896 498.22262573 0.90056813]	[493.08892822 323.80102539 0.81584793]	[511.04638672 411.03363037 0.82796621]	[529.01141357 485.46615601 0.8492704 ]	[441.91497803 500.82244873 0.7977221 ]	[408.43963623 503.40042114 0.74897391]	[423.85229492 641.81604004 0.81542802]	[439.3338623 767.5201416 0.82760012]	[480.36688232 500.70062256 0.79751575]	[482.90591431 631.66259766 0.83572888]	[482.94735718 770.11883545 0.83316547]	[423.86773682 249.37181091 0.87486875]	[449.50088501 251.85118103 0.86011094]	[405.82516479 254.42042542 0.83690906]	[464.84222412 254.49766541 0.84109402]	[4.75082855e+02 7.93317139e+02 6.12496555e-01]	[4.90543365e+02 7.93223816e+02 6.37301624e-01]	[4.82765442e+02 7.82975098e+02 6.88586354e-01]	[4.36633453e+02 7.98351929e+02 7.44289994e-01]	[4.21164185e+02 7.90847656e+02 7.58423328e-01]	[4.46907898e+02 7.72836548e+02 7.30666399e-01]
[439.16259766 257.19696045 0.93966109]	[436.68994141 328.93411255 0.86456639]	[377.7243042 331.45574951 0.85463005]	[362.23690796 418.67672729 0.8983078 ]	[356.98046875 498.22085571 0.89922655]	[493.05883789 326.28488159 0.80927354]	[508.52813721 413.51675415 0.83915073]	[528.99804688 485.45898438 0.84951693]	[441.88677979 500.83978271 0.80123377]	[408.42138672 503.41744995 0.74729663]	[423.81491089 641.84509277 0.82197726]	[441.66113281 767.50006104 0.82080507]	[480.31762695 500.71362305 0.79688525]	[482.79742432 631.65466309 0.84038579]	[482.88735962 770.22857666 0.84117639]	[423.81881714 249.40063477 0.88367909]	[449.45477295 251.86418152 0.86444581]	[403.37252808 254.44616699 0.84851754]	[464.82275391 254.51565552 0.8493132 ]	[4.64848358e+02 7.95821899e+02 6.21921718e-01]	[4.82916870e+02 7.95823425e+02 6.62009895e-01]	[4.82881805e+02 7.85600403e+02 6.96933568e-01]	[4.34069489e+02 7.98414551e+02 7.46931076e-01]	[4.18744873e+02 7.93221375e+02 7.66384721e-01]	[4.46926453e+02 7.75279053e+02 7.15755880e-01]
[439.13131714 257.2064209 0.93385524]	[436.68948364 331.39599609 0.86591887]	[377.72860718 331.4621582 0.85583085]	[362.23825073 418.66308594 0.89812529]	[356.96813965 498.24304199 0.89890766]	[490.56027222 326.31341553 0.80693537]	[508.52362061 413.52133179 0.84106785]	[528.99456787 485.47836304 0.84783101]	[441.87689209 500.84588623 0.80314755]	[408.41387939 503.41647339 0.7475825 ]	[421.39309692 641.92883301 0.83812523]	[439.32455444 762.4987793 0.81074494]	[480.30145264 500.72509766 0.79539847]	[480.35583496 634.19372559 0.83466047]	[482.7829895 770.12127686 0.82597923]	[423.77487183 251.8235321 0.89028591]	[446.9753418 251.86819458 0.86591637]	[403.34344482 254.4599762 0.85286641]	[462.46536255 254.5242157 0.84778386]	[4.59793854e+02 7.98438049e+02 6.25236273e-01]	[4.80311005e+02 7.98437256e+02 6.55188322e-01]	[4.82853302e+02 7.85521667e+02 6.60840392e-01]	[4.34093384e+02 7.98433960e+02 7.41680980e-01]	[4.18747528e+02 7.93260315e+02 7.56846070e-01]	[4.46869568e+02 7.70275085e+02 7.02900767e-01]
[439.11355591 259.58905029 0.92718256]	[436.66983032 331.40509033 0.86512256]	[377.72705078 331.47848511 0.85793042]	[362.2227478 418.67785645 0.90035224]	[354.59197998 498.24926758 0.89829302]	[490.52368164 326.31384277 0.8098703 ]	[508.51623535 413.54077148 0.84506488]	[528.98400879 487.94927979 0.84266686]	[441.83911133 500.86953735 0.8102417 ]	[405.89227295 503.42132568 0.75400817]	[421.39477539 641.92926025 0.84581107]	[439.32290649 764.98474121 0.82808208]	[480.2824707 500.7623291 0.79989147]	[480.33615112 636.74279785 0.83777028]	[480.37271118 767.61206055 0.85379815]	[421.37786865 251.85792542 0.90229398]	[446.95040894 251.88671875 0.87073976]	[403.29928589 254.51060486 0.86168098]	[462.44613647 254.53695679 0.85355806]	[4.72584900e+02 8.00941345e+02 6.32021427e-01]	[4.93054779e+02 7.95808655e+02 6.90750897e-01]	[4.80175903e+02 7.75355652e+02 6.90255642e-01]	[4.39144226e+02 8.00913086e+02 7.21729338e-01]	[4.21227264e+02 7.93287170e+02 7.51758277e-01]	[4.44415070e+02 7.70281555e+02 7.15705991e-01]
[439.08352661 259.61706543 0.91809595]	[436.67385864 331.45196533 0.8711139 ]	[377.71829224 333.91763306 0.85863841]	[362.23696899 418.68557739 0.89663994]	[354.5843811 498.27288818 0.89573598]	[490.53286743 326.37796021 0.80657494]	[508.50567627 413.54571533 0.8454265 ]	[526.5491333 487.9854126 0.84113967]	[441.80142212 503.28744507 0.8115688 ]	[405.83493042 503.44439697 0.75368291]	[421.36236572 644.36572266 0.85832894]	[439.32403564 764.98144531 0.83327639]	[480.24057007 500.78149414 0.79541802]	[480.26367188 639.33087158 0.8316046 ]	[480.20330811 770.22229004 0.8438307 ]	[421.33535767 251.89720154 0.91473007]	[446.9130249 251.9130249 0.87752867]	[403.26477051 254.55845642 0.86029923]	[462.41885376 254.55206299 0.8571403 ]	[4.62412933e+02 7.98448364e+02 6.92109168e-01]	[4.82846252e+02 7.95881226e+02 7.35976815e-01]	[4.77642609e+02 7.83038025e+02 6.81349635e-01]	[4.39103088e+02 7.95807617e+02 7.30485559e-01]	[4.21229309e+02 7.90796692e+02 7.50426948e-01]	[4.44386414e+02 7.70240784e+02 7.11412072e-01]
[436.6697998 259.65380859 0.90222085]	[436.66134644 333.9229126 0.87550604]	[377.70874023 333.96194458 0.86584848]	[362.24407959 418.73193359 0.89718032]	[354.57077026 500.68280029 0.90584141]	[490.50177002 328.90951538 0.80690742]	[508.48742676 413.58917236 0.85167754]	[528.96496582 490.5022583 0.83741879]	[441.75976562 503.28268433 0.81506282]	[403.36129761 503.43954468 0.76349521]	[421.32183838 641.89605713 0.84789789]	[439.3008728 762.50567627 0.82062072]	[480.20864868 500.78076172 0.79371113]	[480.20440674 636.76538086 0.82144856]	[480.15274048 767.54858398 0.8198778 ]	[421.29776001 251.94425964 0.92284244]	[444.43630981 251.94396973 0.88758987]	[403.24642944 254.5735321 0.85239786]	[462.38357544 254.55949402 0.86903214]	[4.64850739e+02 7.95787354e+02 6.84370100e-01]	[4.82837250e+02 7.93245850e+02 7.53802776e-01]	[4.75128693e+02 7.72828186e+02 6.41053319e-01]	[4.41743195e+02 7.90831360e+02 6.81501150e-01]	[4.23794830e+02 7.90738098e+02 6.83028460e-01]	[4.44359589e+02 7.70182251e+02 6.95210099e-01]
[436.6206665 259.72232056 0.88513482]	[436.64749146 333.96069336 0.88115311]	[377.70535278 334.00152588 0.87169075]	[362.22637939 421.14257812 0.89410156]	[354.56048584 500.75085449 0.9105494 ]	[490.47952271 331.41546631 0.80960095]	[508.50784302 416.07418823 0.86403883]	[528.97119141 493.07229614 0.84034461]	[441.75622559 503.32189941 0.8150115 ]	[403.34121704 503.46420288 0.76299572]	[421.32751465 644.38287354 0.84853065]	[439.3052063 764.98272705 0.82484943]	[480.21154785 500.83770752 0.79665834]	[477.73913574 641.82073975 0.81256449]	[477.68185425 767.60070801 0.81059843]	[421.23724365 254.38041687 0.94004476]	[444.39031982 254.35855103 0.90423357]	[400.87033081 257.02487183 0.8453114 ]	[462.35073853 256.99813843 0.8791911 ]	[4.62341187e+02 7.93346252e+02 6.87347591e-01]	[4.80327850e+02 7.93240356e+02 7.45817840e-01]	[4.75092560e+02 7.72803040e+02 6.29120052e-01]	[4.39266754e+02 7.93217712e+02 6.34423971e-01]	[4.21355042e+02 7.90708496e+02 6.45451963e-01]	[4.44356506e+02 7.70209045e+02 6.63295448e-01]
[436.58206177 262.2192688 0.86878407]	[436.59698486 334.06100464 0.8909024 ]	[377.64630127 336.49279785 0.87967753]	[362.24008179 421.34423828 0.88300228]	[354.55883789 500.78839111 0.91581845]	[488.01947021 331.48355103 0.81250477]	[508.52575684 418.54150391 0.88620466]	[526.55267334 495.63110352 0.85191703]	[441.69470215 503.34732056 0.82114303]	[403.30014038 503.4744873 0.7654891 ]	[421.32070923 644.33886719 0.84361446]	[439.30715942 762.44219971 0.82065183]	[480.13864136 503.27160645 0.79113406]	[477.67654419 641.87231445 0.8184225 ]	[475.1552124 767.62774658 0.79650348]	[421.21841431 254.45283508 0.9532218 ]	[444.35821533 254.43730164 0.92095256]	[400.85455322 257.12600708 0.8234911 ]	[462.34780884 257.13122559 0.87806839]	[4.59760864e+02 7.95829346e+02 6.65546536e-01]	[4.80155823e+02 7.93309692e+02 7.17599332e-01]	[4.72596252e+02 7.75332581e+02 6.13542259e-01]	[4.36672028e+02 7.93346191e+02 7.05152154e-01]	[4.21219086e+02 7.90783813e+02 7.37672508e-01]	[4.44377686e+02 7.70176636e+02 6.70159280e-01]
[436.58480835 267.31262207 0.86391383]	[436.60552979 336.48568726 0.90409881]	[377.65002441 336.56210327 0.8855198 ]	[362.24105835 423.80697632 0.86869818]	[354.54098511 503.28820801 0.91586328]	[490.48400879 334.0163269 0.82790625]	[508.52929688 418.55899048 0.88715911]	[528.97088623 495.68283081 0.8559314 ]	[441.69003296 503.39956665 0.81478709]	[403.29391479 505.91970825 0.7624017 ]	[421.32696533 641.90698242 0.84859681]	[439.27270508 764.9586792 0.84364969]	[480.13970947 503.33145142 0.78843606]	[477.66662598 641.8963623 0.82065272]	[469.98620605 770.28283691 0.79701459]	[421.22491455 254.56419373 0.96150792]	[444.38101196 254.54632568 0.92271882]	[400.87896729 259.58187866 0.79829299]	[462.39782715 259.57827759 0.86236787]	[4.59699677e+02 7.95898376e+02 6.91891730e-01]	[4.77701080e+02 7.95853027e+02 7.13180959e-01]	[4.67435455e+02 7.85504333e+02 6.64645374e-01]	[4.36596619e+02 7.95832520e+02 7.13832915e-01]	[4.18772034e+02 7.90833069e+02 7.42779195e-01]	[4.44292542e+02 7.70231201e+02 6.87101185e-01]
[436.53909302 269.92578125 0.87146205]	[436.59442139 336.55975342 0.90969813]	[377.6517334 336.65707397 0.88898122]	[362.23770142 423.90280151 0.85989481]	[354.52636719 503.36782837 0.91133291]	[490.48687744 336.44989014 0.83683622]	[511.01626587 418.659729 0.90206647]	[526.54260254 498.14321899 0.86777508]	[441.70257568 505.88607788 0.80011755]	[403.30825806 506.00546265 0.74749523]	[421.30218506 644.46618652 0.86758435]	[439.29205322 764.97662354 0.84446293]	[480.14953613 503.39468384 0.78521711]	[477.63720703 644.40783691 0.82655382]	[470.01187134 770.24047852 0.79966366]	[421.20968628 256.98641968 0.95960647]	[444.36044312 256.98550415 0.92390609]	[400.8757019 259.62802124 0.78496736]	[462.40359497 259.70410156 0.83606726]	[4.59681458e+02 7.98389526e+02 6.51341498e-01]	[4.77693085e+02 7.95867004e+02 6.81646109e-01]	[4.67495758e+02 7.83020813e+02 6.43341541e-01]	[4.36642242e+02 7.95872986e+02 7.33512104e-01]	[4.21176361e+02 7.93246704e+02 7.52400160e-01]	[4.44301331e+02 7.70245361e+02 6.82340324e-01]
[436.54232788 272.45541382 0.8896215 ]	[436.5904541 336.64840698 0.9131518 ]	[377.67233276 339.06552124 0.8924787 ]	[362.19668579 428.90814209 0.84987837]	[354.52966309 503.46173096 0.89456004]	[488.02374268 336.53814697 0.85364348]	[511.05914307 418.7605896 0.89770198]	[526.54699707 498.22555542 0.88189673]	[441.70541382 505.96871948 0.78818989]	[403.30963135 508.52566528 0.74123383]	[421.29467773 644.50543213 0.87136191]	[439.30960083 765.01068115 0.84902918]	[480.15307617 505.89151001 0.77409214]	[477.61968994 644.41711426 0.82475615]	[470.03167725 770.23950195 0.79620522]	[421.21383667 257.10186768 0.95717305]	[444.34667969 257.11196899 0.9110285 ]	[403.24819946 262.21673584 0.76075894]	[462.36660767 264.72982788 0.82450461]	[4.59639099e+02 8.03555725e+02 6.27667308e-01]	[4.77674866e+02 8.01003601e+02 6.59888566e-01]	[4.69984009e+02 7.85475708e+02 6.49648666e-01]	[4.34080719e+02 7.98448242e+02 7.37025738e-01]	[4.18742493e+02 7.93316589e+02 7.81922340e-01]	[4.44353363e+02 7.70296326e+02 6.66757464e-01]
[436.5524292 274.90579224 0.90598917]	[436.57965088 339.06137085 0.91269892]	[377.70266724 339.12683105 0.89862025]	[359.83126831 431.51141357 0.85168958]	[354.52105713 505.95593262 0.87227911]	[487.99499512 336.6362915 0.86517715]	[513.56195068 421.19491577 0.89105886]	[526.53582764 500.71380615 0.8975336 ]	[439.32315063 508.52450562 0.78505009]	[400.86968994 511.09005737 0.74902803]	[421.27313232 646.925354 0.87608433]	[439.26379395 765.0602417 0.85810089]	[477.74304199 508.44744873 0.75474852]	[475.17633057 644.50189209 0.82442647]	[467.45700073 775.29284668 0.77784663]	[421.21261597 257.19723511 0.9448154 ]	[444.34658813 257.19326782 0.89621389]	[403.28643799 267.28805542 0.77312517]	[462.34536743 267.31182861 0.83346021]	[4.57145294e+02 8.08578735e+02 6.62635684e-01]	[4.77615265e+02 8.08567932e+02 6.94156945e-01]	[4.64938293e+02 7.88098450e+02 7.08894789e-01]	[4.31505737e+02 8.00954041e+02 7.41690993e-01]	[4.18693909e+02 7.93307129e+02 7.81303406e-01]	[4.41874969e+02 7.72703064e+02 6.74596190e-01]
[436.54522705 274.99221802 0.91653675]	[436.61654663 339.18222046 0.91659969]	[377.72311401 339.22418213 0.89600384]	[362.19726562 431.52780151 0.85135281]	[354.52981567 508.4574585 0.85944951]	[488.00546265 339.10879517 0.86690098]	[511.07296753 421.34143066 0.8736102 ]	[526.5479126 500.83972168 0.89875489]	[439.271698 513.60266113 0.78827465]	[400.815979 513.65179443 0.75904965]	[421.25082397 647.00604248 0.87783957]	[439.27996826 767.48046875 0.86682332]	[477.69915771 511.08023071 0.74015105]	[475.08065796 646.93066406 0.81373203]	[4.67465912e+02 7.77847839e+02 7.71457136e-01]	[421.20980835 259.6461792 0.92678583]	[444.33383179 259.66278076 0.87483007]	[403.27822876 269.85137939 0.78467864]	[462.29977417 269.90328979 0.84477282]	[4.54634338e+02 8.08739868e+02 6.58740997e-01]	[4.75127716e+02 8.08744080e+02 7.05460906e-01]	[4.64924072e+02 7.88183105e+02 7.30189443e-01]	[4.28932678e+02 8.03464478e+02 7.57616937e-01]	[4.18634094e+02 7.93310730e+02 7.90683746e-01]	[4.41904449e+02 7.72776245e+02 6.64005816e-01]
[436.5687561 275.12884521 0.93295789]	[436.58380127 341.69387817 0.89420158]	[377.65869141 341.76467896 0.87419778]	[362.19699097 436.56588745 0.8684274 ]	[354.52560425 511.07269287 0.84841239]	[488.0072937 339.24197388 0.86155701]	[511.04821777 423.88201904 0.84943032]	[526.5357666 503.27450562 0.89620095]	[439.22619629 516.17584229 0.79445928]	[400.7946167 518.6685791 0.77072489]	[421.22738647 647.06213379 0.8707912 ]	[439.31695557 767.48718262 0.86930573]	[477.61306763 516.15142822 0.7331202 ]	[472.54406738 647.0267334 0.80603743]	[4.67417389e+02 7.83008789e+02 7.71048188e-01]	[421.20953369 262.2114563 0.909446 ]	[444.34646606 262.25775146 0.85559243]	[403.26208496 272.39257812 0.80677807]	[462.30810547 272.42016602 0.85262877]	[4.52024292e+02 8.11145508e+02 6.36000276e-01]	[4.72541473e+02 8.11211365e+02 6.78067565e-01]	[4.64915070e+02 7.90705139e+02 7.12611735e-01]	[4.28931976e+02 8.00998657e+02 7.68274367e-01]	[418.64453125 793.29016113 0.79589927]	[4.44314575e+02 7.72777832e+02 6.28326476e-01]
[436.57223511 277.55990601 0.93316096]	[436.58837891 344.25582886 0.87003452]	[377.65298462 344.33612061 0.85182589]	[359.81311035 436.66442871 0.88415229]	[354.49905396 513.62091064 0.84886754]	[488.0128479 341.73504639 0.84711146]	[508.51068115 428.92053223 0.83832365]	[526.52294922 503.42834473 0.88601518]	[439.21289062 518.73779297 0.81728625]	[400.78295898 521.23223877 0.7934708 ]	[421.1875 649.56011963 0.85952944]	[439.32418823 767.50268555 0.86904341]	[475.16619873 518.70275879 0.74323189]	[472.51895142 647.09899902 0.79675919]	[4.67465881e+02 7.82979431e+02 7.68861532e-01]	[421.21313477 267.27780151 0.89697784]	[444.35476685 267.34359741 0.86432678]	[400.87554932 274.86938477 0.82875347]	[462.31399536 274.91061401 0.86522561]	[4.44405670e+02 8.08687195e+02 6.25657976e-01]	[4.64918243e+02 8.11137268e+02 6.70250237e-01]	[4.67485657e+02 7.90744629e+02 7.15774953e-01]	[4.26379730e+02 8.00973938e+02 7.90443003e-01]	[418.62963867 793.27996826 0.81627524]	[4.44330658e+02 7.75266113e+02 6.25095129e-01]
[436.53955078 277.67605591 0.91299319]	[436.54873657 346.88497925 0.84211832]	[377.63137817 349.43734741 0.84615123]	[359.78347778 439.11816406 0.89755166]	[354.45028687 516.21588135 0.85395157]	[487.9680481 344.26605225 0.8299197 ]	[508.48013306 431.52423096 0.84444499]	[526.53356934 505.94387817 0.86294991]	[439.20126343 521.23254395 0.82400405]	[400.75689697 521.32324219 0.80250585]	[418.80267334 652.20294189 0.83721006]	[439.32162476 765.05377197 0.86235183]	[475.15911865 521.20654297 0.74910522]	[472.60253906 649.59289551 0.78782558]	[4.69956451e+02 7.85511353e+02 7.70640373e-01]	[421.18878174 269.88937378 0.90557319]	[444.35073853 272.35131836 0.88294125]	[400.85025024 274.97076416 0.8494916 ]	[462.30160522 275.043396 0.88936615]	[4.44305725e+02 8.08698914e+02 6.23399198e-01]	[4.62402252e+02 8.11174988e+02 6.47370815e-01]	[4.70040527e+02 7.90802551e+02 6.86551869e-01]	[4.26415436e+02 8.00981750e+02 7.88641810e-01]	[418.6534729 793.28173828 0.81957608]	[4.44319550e+02 7.72690369e+02 6.20180964e-01]
[434.10195923 280.14984131 0.88733661]	[436.58590698 351.99035645 0.85703981]	[377.63381958 352.01086426 0.85292524]	[359.81716919 439.25415039 0.89906991]	[351.96255493 518.78411865 0.86598206]	[487.99261475 346.90661621 0.80928367]	[508.44937134 434.10183716 0.86203414]	[528.96258545 511.08035278 0.83715397]	[439.19543457 521.29394531 0.83452809]	[400.73327637 521.3782959 0.81050539]	[418.75195312 654.71856689 0.83568817]	[439.31225586 762.50030518 0.86551523]	[475.15802002 521.27655029 0.75990671]	[475.06695557 652.14099121 0.78285289]	[4.67471100e+02 7.85559509e+02 7.84630716e-01]	[421.16937256 272.44342041 0.92075473]	[444.3147583 272.45016479 0.90150577]	[400.84805298 275.08853149 0.83992779]	[462.30944824 275.12338257 0.89838165]	[4.46881470e+02 8.11265442e+02 6.88679039e-01]	[4.67403992e+02 8.13744263e+02 6.93664849e-01]	[4.67469025e+02 7.90756531e+02 7.02625453e-01]	[4.28996765e+02 8.03492371e+02 7.74417162e-01]	[418.67871094 793.30596924 0.80007666]	[4.44309387e+02 7.70100830e+02 6.55228913e-01]
[434.10598755 282.67883301 0.87113857]	[436.57391357 354.51507568 0.87420011]	[377.62045288 354.56027222 0.86867672]	[359.81652832 441.73956299 0.89955246]	[351.91625977 521.29803467 0.87724411]	[488.00750732 351.93405151 0.80916411]	[508.45046997 436.62487793 0.87887317]	[526.52752686 516.16107178 0.85924435]	[439.19555664 521.35845947 0.83960903]	[400.73797607 523.82122803 0.81298661]	[418.71533203 657.24407959 0.83728433]	[439.29522705 759.9473877 0.85537302]	[475.1534729 521.35656738 0.76613975]	[475.09500122 652.21514893 0.77704811]	[467.46258545 788.08215332 0.79171622]	[421.16873169 274.93960571 0.94910896]	[441.92941284 274.92388916 0.92617917]	[400.85076904 277.58435059 0.80795729]	[462.28759766 277.6000061 0.88615572]	[4.46964661e+02 8.11336304e+02 7.12627649e-01]	[4.67490082e+02 8.13822998e+02 7.11577833e-01]	[4.67414978e+02 7.93231567e+02 6.98539913e-01]	[4.31531982e+02 8.00997498e+02 7.60193825e-01]	[4.18711212e+02 7.93260132e+02 7.92960048e-01]	[4.44305145e+02 7.67657654e+02 6.51471138e-01]
[434.10644531 282.67861938 0.87134504]	[436.56958008 354.51153564 0.87289226]	[377.6194458 354.56005859 0.86879861]	[359.81549072 441.73629761 0.90015817]	[351.91543579 521.30041504 0.87728453]	[488.00366211 351.9234314 0.80899525]	[508.44854736 436.62023926 0.8781848 ]	[526.52685547 516.16040039 0.85919404]	[439.1960144 521.36029053 0.8395915 ]	[400.73825073 523.82305908 0.81298 ]	[418.72625732 657.24035645 0.83964819]	[439.29208374 759.94287109 0.85436338]	[475.15548706 521.35864258 0.76670194]	[475.08853149 652.20318604 0.77937573]	[467.46185303 788.08538818 0.7934798 ]	[421.1678772 274.93881226 0.94897842]	[441.93017578 274.92404175 0.92631114]	[400.84707642 277.58203125 0.81089586]	[462.28643799 277.59957886 0.88618737]	[4.46954651e+02 8.11333252e+02 7.13525176e-01]	[4.67481995e+02 8.13819641e+02 7.10635066e-01]	[4.67422241e+02 7.93238831e+02 6.99768960e-01]	[4.31535858e+02 8.00996155e+02 7.56688714e-01]	[4.18717316e+02 7.93263367e+02 7.89944649e-01]	[4.44296173e+02 7.67653992e+02 6.47782028e-01]
[434.10623169 282.67889404 0.87129784]	[436.56890869 354.51342773 0.87316513]	[377.61837769 354.56048584 0.86874479]	[359.81573486 441.74371338 0.90020788]	[351.91421509 521.30517578 0.87780499]	[488.00201416 351.927948 0.809412 ]	[508.44790649 436.6227417 0.87873733]	[526.52630615 516.1605835 0.85925817]	[439.19650269 521.36071777 0.83995044]	[400.73840332 523.82348633 0.813245 ]	[418.72354126 654.77130127 0.83878064]	[439.29187012 759.92382812 0.85385698]	[475.15582275 521.35852051 0.76699233]	[475.0944519 652.18450928 0.78062087]	[467.46270752 788.09039307 0.79330337]	[421.16680908 274.93862915 0.94883484]	[441.9302063 274.92398071 0.92634773]	[400.84509277 277.58206177 0.81241518]	[462.28622437 277.59951782 0.88640493]	[4.46965607e+02 8.11327148e+02 7.09890187e-01]	[4.67493530e+02 8.13814697e+02 7.08071411e-01]	[4.67419098e+02 7.93238525e+02 6.99954391e-01]	[4.31556305e+02 8.00990906e+02 7.57479191e-01]	[4.18729126e+02 7.93262634e+02 7.90779352e-01]	[4.44295593e+02 7.67635742e+02 6.46074176e-01]
[434.09051514 287.79202271 0.85443294]	[434.11993408 356.99050903 0.88825893]	[377.58709717 357.06555176 0.87540758]	[359.80401611 444.3012085 0.8845095 ]	[349.39624023 523.78076172 0.8793658 ]	[487.98028564 354.49313354 0.82302916]	[508.4552002 439.10876465 0.89913023]	[526.5045166 518.68170166 0.88162225]	[439.21646118 523.81921387 0.8369664 ]	[400.73693848 523.88812256 0.8099227 ]	[418.71020508 659.7868042 0.84372789]	[439.30670166 757.35736084 0.85418665]	[477.62594604 523.82141113 0.77383608]	[475.09976196 657.29760742 0.77569866]	[467.45840454 790.71185303 0.79162991]	[421.15914917 275.05661011 0.96135199]	[444.3187561 275.06021118 0.93274373]	[400.83758545 277.72479248 0.78110296]	[462.32714844 280.11502075 0.86010748]	[4.52080933e+02 8.16315796e+02 6.93139136e-01]	[4.72599915e+02 8.18914307e+02 7.08486080e-01]	[4.64885315e+02 7.98415894e+02 6.79554641e-01]	[4.36594360e+02 8.00978821e+02 7.87394524e-01]	[421.19296265 793.24365234 0.79867804]	[4.44327240e+02 7.67518494e+02 6.49118960e-01]
[434.04672241 292.894104 0.87297994]	[434.0652771 357.10006714 0.89549851]	[377.57650757 357.1809082 0.87976766]	[359.79870605 446.89196777 0.86693591]	[349.38891602 523.94256592 0.86776394]	[487.95040894 356.98510742 0.84415913]	[508.5071106 439.28427124 0.90727407]	[526.50170898 518.76409912 0.89430952]	[439.24142456 523.91571045 0.82758003]	[400.76135254 523.98449707 0.79367489]	[418.72158813 659.85827637 0.84656525]	[439.31768799 757.36566162 0.84808797]	[477.67010498 523.90893555 0.77416939]	[475.11529541 659.83807373 0.78542173]	[4.67460175e+02 7.93261108e+02 7.77827501e-01]	[421.14978027 277.53381348 0.96150821]	[441.9173584 277.54644775 0.93752408]	[400.84387207 280.2015686 0.76270264]	[462.31460571 282.68609619 0.82956344]	[4.54605316e+02 8.21474365e+02 6.36634648e-01]	[4.75100708e+02 8.26557068e+02 6.72113657e-01]	[4.64830505e+02 8.03497803e+02 7.05634534e-01]	[436.63760376 803.48730469 0.81124079]	[421.25509644 793.2746582 0.80349678]	[4.44362549e+02 7.67497559e+02 6.46641493e-01]
[434.01708984 295.58877563 0.91469264]	[434.05413818 359.81219482 0.88158196]	[377.58416748 362.28347778 0.86623967]	[359.75344849 454.60513306 0.87184078]	[351.91333008 531.53027344 0.82001489]	[487.95217896 359.71606445 0.86697865]	[511.02359009 444.42526245 0.85072351]	[526.53710938 523.81561279 0.89555454]	[439.20935059 534.16430664 0.78340614]	[400.73168945 534.17254639 0.77041322]	[421.14175415 664.94335938 0.86971784]	[441.68533325 757.37573242 0.86196446]	[477.6446228 534.16833496 0.72851211]	[475.0632019 665.05316162 0.80782521]	[4.70037781e+02 8.00957031e+02 7.49832392e-01]	[418.80337524 282.67092896 0.91508681]	[441.85525513 282.70352173 0.88742536]	[400.84255981 292.8861084 0.77779812]	[462.19274902 292.93096924 0.83337986]	[4.52043030e+02 8.31777161e+02 7.41570115e-01]	[4.72562775e+02 8.34276306e+02 7.15832531e-01]	[4.72522095e+02 8.08683960e+02 6.79523885e-01]	[4.34057098e+02 8.06050598e+02 8.03764820e-01]	[418.7727356 793.31176758 0.80553323]	[4.46901306e+02 7.65014038e+02 6.48507595e-01]
[434.01739502 295.58932495 0.9149074 ]	[434.05490112 359.81216431 0.88170171]	[377.58444214 362.28314209 0.86645925]	[359.75305176 454.60345459 0.8715145 ]	[351.91802979 529.07775879 0.81970286]	[487.95101929 359.71594238 0.86712742]	[511.02661133 444.42004395 0.85219258]	[526.53869629 523.80285645 0.89673817]	[439.20840454 534.16937256 0.78293169]	[400.73245239 534.17633057 0.7697885 ]	[421.14474487 664.9465332 0.87043536]	[441.68572998 757.38134766 0.86227274]	[477.64227295 534.17474365 0.72865003]	[475.07992554 665.05438232 0.81049263]	[4.70042999e+02 8.00953796e+02 7.49927342e-01]	[418.80325317 282.67147827 0.91517943]	[441.85583496 282.70471191 0.88749081]	[400.84191895 292.88665771 0.77885652]	[462.19226074 292.93377686 0.83413464]	[4.52070190e+02 8.31783447e+02 7.46485770e-01]	[4.72589478e+02 8.34279480e+02 7.19937801e-01]	[4.72511444e+02 8.08677612e+02 6.78540647e-01]	[434.05587769 806.05700684 0.80696726]	[418.76870728 793.31542969 0.80866325]	[4.46903290e+02 7.65017639e+02 6.50547504e-01]
[434.04382324 298.03536987 0.91999394]	[434.10720825 362.34317017 0.85637778]	[377.60635376 367.33834839 0.84310883]	[359.77978516 457.21661377 0.89160538]	[351.97915649 536.67803955 0.83701319]	[487.9659729 362.19897461 0.85438865]	[508.53897095 449.50405884 0.83768934]	[526.52764893 523.93005371 0.89153636]	[439.22463989 539.21661377 0.80695736]	[400.77023315 539.22790527 0.78104347]	[421.17648315 665.04333496 0.86718535]	[441.69638062 757.35980225 0.86341184]	[477.61611938 539.23968506 0.74279261]	[472.60693359 667.52362061 0.80711246]	[4.72551331e+02 8.03534485e+02 7.54741490e-01]	[418.80914307 285.28613281 0.90308201]	[441.90145874 285.33132935 0.87559628]	[400.8536377 293.00949097 0.79813814]	[462.24182129 295.43014526 0.86129117]	[4.52082306e+02 8.34368835e+02 7.36228824e-01]	[4.72577911e+02 8.36927124e+02 7.18721867e-01]	[4.72557892e+02 8.08720398e+02 6.75717175e-01]	[4.34034027e+02 8.03503906e+02 7.72491515e-01]	[418.7805481 793.23852539 0.81939173]	[4.46911133e+02 7.64996582e+02 6.50616586e-01]
[434.06817627 298.17276001 0.91148037]	[436.53686523 367.34109497 0.8432669 ]	[377.62026978 369.95709229 0.84432095]	[359.80465698 459.70306396 0.89673126]	[351.9942627 539.28497314 0.86650527]	[487.96478271 362.29058838 0.84462821]	[511.00650024 454.54202271 0.83754998]	[526.5435791 526.49267578 0.86042488]	[439.2328186 541.75866699 0.82576615]	[400.77325439 541.79174805 0.79761702]	[421.1963501 667.4487915 0.86201614]	[441.7104187 757.32867432 0.86198157]	[477.63388062 541.78320312 0.76269031]	[472.52752686 667.61773682 0.80508655]	[4.69983978e+02 8.08589539e+02 7.74729729e-01]	[421.13977051 290.38989258 0.90455258]	[441.93106079 290.40548706 0.883564 ]	[400.85064697 295.48925781 0.83334637]	[462.26904297 295.48812866 0.87491351]	[4.52057678e+02 8.36846863e+02 7.18048036e-01]	[4.72539062e+02 8.39445068e+02 7.03344643e-01]	[4.70013458e+02 8.11274231e+02 6.80074751e-01]	[4.34027100e+02 8.00989136e+02 7.94460237e-01]	[421.17227173 790.81756592 0.84758633]	[4.46935699e+02 7.62513184e+02 6.44085348e-01]
[434.03286743 303.21466064 0.86371249]	[436.59918213 375.04333496 0.87985599]	[377.65756226 375.09030151 0.87588644]	[362.21530151 462.26821899 0.89373934]	[352.0177002 541.84625244 0.88770044]	[487.98498535 372.45046997 0.81315345]	[511.10049438 459.57861328 0.87840426]	[529.05236816 536.68304443 0.84308153]	[439.21228027 541.90447998 0.82905281]	[400.78070068 544.32855225 0.7975288 ]	[421.20724487 667.55352783 0.84699225]	[441.74908447 757.37005615 0.84789842]	[475.14782715 544.32067871 0.7541036 ]	[470.03451538 672.71417236 0.77049375]	[4.72515747e+02 8.11231079e+02 7.50587106e-01]	[418.80548096 295.47195435 0.95365906]	[441.87258911 295.45614624 0.93750465]	[400.83999634 298.16030884 0.78723079]	[462.25091553 298.13305664 0.89366949]	[4.57074860e+02 8.47056885e+02 6.82824492e-01]	[4.72566010e+02 8.47151611e+02 6.77270651e-01]	[4.75071045e+02 8.16405518e+02 6.00429714e-01]	[434.07275391 800.96533203 0.80465257]	[421.20855713 790.83361816 0.86824954]	[4.49465179e+02 7.62510437e+02 6.16573095e-01]
[434.02844238 308.33972168 0.8528493 ]	[436.57232666 377.51901245 0.899059 ]	[377.63769531 377.60122681 0.88356674]	[359.83004761 464.89077759 0.87753546]	[351.95727539 544.35168457 0.89197767]	[487.98968506 375.00442505 0.82166398]	[513.58093262 459.66271973 0.89685094]	[529.07342529 539.19091797 0.85384178]	[439.2414856 544.34399414 0.82976979]	[400.79980469 544.37353516 0.79644614]	[421.21118164 667.61669922 0.83470476]	[441.76080322 754.84375 0.84689981]	[477.61569214 544.38470459 0.76607931]	[470.05114746 677.79406738 0.7566998 ]	[4.70019714e+02 8.16382263e+02 7.49367416e-01]	[418.80010986 295.60308838 0.96543026]	[441.90447998 295.59951782 0.94783723]	[400.83209229 300.66656494 0.75951558]	[462.31335449 300.64303589 0.86990833]	[4.54627563e+02 8.49794617e+02 7.52133787e-01]	[4.72543640e+02 8.52216431e+02 7.22253740e-01]	[4.70013367e+02 8.29104492e+02 6.51257157e-01]	[434.04510498 803.47009277 0.80579233]	[421.21469116 793.24981689 0.84924036]	[4.49447876e+02 7.59928833e+02 5.99381864e-01]
[434.0177002 313.45294189 0.87575424]	[436.5484314 377.6177063 0.90604782]	[377.63812256 377.69348145 0.88588393]	[359.8170166 467.42532349 0.86682791]	[351.95092773 544.45080566 0.88049054]	[487.99969482 377.51119995 0.84178084]	[513.66223145 462.21694946 0.89051902]	[529.07757568 541.72869873 0.87722254]	[439.22808838 544.46136475 0.81384432]	[400.78671265 544.49182129 0.78917319]	[421.26147461 675.22412109 0.80611283]	[441.79000854 754.8324585 0.84341019]	[477.612854 544.49511719 0.7519331 ]	[472.57052612 682.90930176 0.76975989]	[4.69973755e+02 8.18929199e+02 7.44446993e-01]	[421.13412476 298.09210205 0.96274757]	[441.89944458 298.10110474 0.94108003]	[400.86120605 303.19848633 0.7349236 ]	[462.33337402 303.24667358 0.83900672]	[4.57092712e+02 8.52370667e+02 7.52099931e-01]	[4.75090057e+02 8.52416016e+02 7.28900671e-01]	[4.67475769e+02 8.29130371e+02 6.53204799e-01]	[434.05667114 800.97332764 0.8127079 ]	[421.21951294 793.2199707 0.85457021]	[4.49497070e+02 7.59868225e+02 6.07499301e-01]
[434.02801514 315.91448975 0.89007264]	[436.54995728 377.74279785 0.90828502]	[377.66381836 380.13665771 0.89270037]	[359.81332397 469.99908447 0.86008286]	[351.94546509 546.93780518 0.85791373]	[487.97671509 377.64434814 0.8625719 ]	[516.11419678 462.32498169 0.88690329]	[529.05969238 541.82794189 0.89147186]	[439.22119141 546.97686768 0.79652214]	[400.79125977 546.98126221 0.77869695]	[421.23327637 677.83428955 0.80732846]	[441.81686401 754.82580566 0.84461063]	[477.59793091 547.04327393 0.73610461]	[472.5993042 685.50286865 0.78774917]	[4.70018646e+02 8.21488098e+02 7.53545642e-01]	[421.14077759 298.20898438 0.95291317]	[441.88006592 298.19537354 0.92842418]	[400.87158203 305.83596802 0.74564928]	[462.2895813 305.80236816 0.84117657]	[4.57122345e+02 8.54840027e+02 7.65474260e-01]	[4.75112579e+02 8.54867798e+02 7.49400139e-01]	[4.70019012e+02 8.29201599e+02 6.65528893e-01]	[431.47625732 800.99176025 0.81258094]	[421.17080688 793.21844482 0.86601979]	[4.52050873e+02 7.57360229e+02 6.04751170e-01]
[434.03390503 316.01004028 0.90553933]	[436.56375122 380.21240234 0.91089785]	[377.66677856 380.27050781 0.8905949 ]	[359.7885437 472.55645752 0.86640692]	[349.46005249 547.0612793 0.83515429]	[487.97640991 380.13607788 0.8673349 ]	[516.11218262 464.86257935 0.8601234 ]	[529.02667236 544.31726074 0.89107502]	[439.19152832 552.09613037 0.78342438]	[400.75662231 549.57775879 0.77110374]	[421.18994141 677.81323242 0.80891931]	[441.84121704 757.33538818 0.83108222]	[475.16061401 554.6541748 0.72524256]	[472.56277466 685.45458984 0.7844249 ]	[4.72549500e+02 8.24075378e+02 7.50091612e-01]	[421.14291382 300.66421509 0.93651187]	[441.8767395 300.67190552 0.90356445]	[400.87594604 310.88671875 0.76792967]	[462.23580933 310.93557739 0.84434557]	[4.57104065e+02 8.57402710e+02 7.28935421e-01]	[4.75121246e+02 8.57414612e+02 7.19614148e-01]	[4.72562775e+02 8.29208374e+02 6.55663371e-01]	[4.31478760e+02 8.00963501e+02 7.90117860e-01]	[421.16622925 790.81170654 0.85604298]	[4.52069458e+02 7.59904236e+02 5.89938998e-01]
[434.04675293 316.13522339 0.91777301]	[436.58825684 380.35220337 0.89712173]	[377.64428711 382.78466797 0.87445611]	[359.76516724 475.13162231 0.87636912]	[349.3772583 549.58404541 0.82199973]	[488.01565552 380.27145386 0.85939395]	[513.65472412 464.97265625 0.84417582]	[528.96588135 544.43286133 0.88706255]	[439.19448853 557.17449951 0.78646284]	[400.74838257 554.64483643 0.76892072]	[421.16970825 682.89703369 0.81970775]	[441.84008789 757.31231689 0.83304882]	[477.59225464 557.2520752 0.73088092]	[472.52877808 685.59289551 0.78645587]	[4.72545746e+02 8.29071533e+02 7.71607757e-01]	[421.13287354 303.22122192 0.91276348]	[441.88522339 303.25003052 0.87895113]	[400.86932373 313.42324829 0.78045249]	[462.24108887 313.45007324 0.8465507 ]	[4.57093658e+02 8.59946167e+02 7.14390278e-01]	[4.75094727e+02 8.60017761e+02 7.09230661e-01]	[4.72560394e+02 8.31744385e+02 6.42805159e-01]	[428.99066162 800.98968506 0.81642854]	[421.16287231 790.79919434 0.86923897]	[4.52067139e+02 7.57382690e+02 6.08595848e-01]
[434.08706665 318.5831604 0.92286408]	[436.59054565 382.83929443 0.87837338]	[377.65240479 385.33703613 0.85576844]	[359.76647949 477.66104126 0.89079779]	[349.36743164 554.61291504 0.81619871]	[488.01586914 382.72512817 0.84981084]	[513.6015625 469.95471191 0.83058792]	[526.5302124 544.53924561 0.87965077]	[439.17315674 559.7053833 0.79868513]	[400.7355957 557.22491455 0.77794147]	[418.80490112 682.91619873 0.82193094]	[441.84130859 757.32794189 0.83182877]	[475.12869263 559.77142334 0.73735666]	[472.51876831 688.03582764 0.78314388]	[4.72520020e+02 8.29097046e+02 7.77647018e-01]	[421.15734863 305.84640503 0.90013158]	[441.93167114 308.34539795 0.87149304]	[400.88223267 313.52700806 0.80423123]	[462.28173828 315.94720459 0.86581337]	[4.57131317e+02 8.59985352e+02 7.13220894e-01]	[4.75128082e+02 8.62495850e+02 6.88723326e-01]	[4.72526337e+02 8.31736084e+02 6.59171760e-01]	[428.94818115 803.48132324 0.81956851]	[418.78170776 790.83239746 0.87049246]	[4.54555450e+02 7.59861023e+02 6.03185117e-01]
[434.08810425 318.70730591 0.91191858]	[436.58657837 385.3821106 0.85812271]	[377.64770508 387.9223938 0.84710079]	[359.7727356 480.13378906 0.89909631]	[346.85290527 557.1907959 0.82697159]	[488.01229858 382.82415771 0.83744544]	[513.58123779 472.54101562 0.82814932]	[528.96759033 549.4956665 0.85164565]	[439.16744995 559.78790283 0.8110528 ]	[400.74060059 559.74798584 0.78631949]	[421.16183472 685.43621826 0.82762069]	[441.85250854 757.30688477 0.8297655 ]	[475.09963989 562.26031494 0.74084228]	[470.03219604 690.60058594 0.77472663]	[4.72592407e+02 8.29202820e+02 7.85987854e-01]	[421.15789795 310.90524292 0.90430576]	[444.31063843 310.94955444 0.88322598]	[400.85397339 315.95840454 0.8265453 ]	[462.29592896 316.02700806 0.88167822]	[4.59610352e+02 8.65116638e+02 7.31849968e-01]	[4.77641022e+02 8.65139771e+02 7.01510191e-01]	[4.72587708e+02 8.31856628e+02 6.25694871e-01]	[428.97103882 803.5402832 0.82716322]	[421.15533447 793.24224854 0.87396169]	[4.54573853e+02 7.57319946e+02 5.99560320e-01]
[434.07232666 321.14883423 0.89175928]	[436.61611938 390.48626709 0.8579427 ]	[377.64743042 392.9909668 0.85033143]	[359.80593872 480.19000244 0.89986259]	[346.86590576 559.73596191 0.84312093]	[488.01229858 385.37722778 0.818187 ]	[513.5824585 475.14862061 0.8411321 ]	[529.00140381 552.08740234 0.84127468]	[439.14266968 562.25494385 0.81464392]	[400.72229004 559.8293457 0.79700357]	[421.15704346 685.44317627 0.82880282]	[441.81362915 757.35211182 0.83479118]	[472.59466553 562.32885742 0.74159133]	[470.0196228 690.68951416 0.75541252]	[4.72581207e+02 8.31829956e+02 7.72766113e-01]	[421.15039062 313.44473267 0.91647071]	[441.92947388 313.44735718 0.89651954]	[400.84967041 316.059021 0.83270049]	[462.2973938 316.10025024 0.89605951]	[4.59639526e+02 8.70211914e+02 7.49720454e-01]	[4.77691010e+02 8.70235596e+02 7.33136058e-01]	[4.72529846e+02 8.42019531e+02 6.03089631e-01]	[431.49899292 803.56079102 0.81427878]	[421.16827393 793.27288818 0.86411875]	[4.52004883e+02 7.57335693e+02 5.96826315e-01]
[434.06030273 321.24932861 0.8769089 ]	[436.64172363 395.48699951 0.87389833]	[377.66644287 395.5093689 0.86175042]	[359.81484985 480.28201294 0.91109014]	[346.8374939 559.80310059 0.85467994]	[488.01916504 390.42370605 0.80860996]	[513.56890869 477.66040039 0.86439967]	[529.02227783 557.16162109 0.84241903]	[439.15527344 562.32519531 0.82729208]	[400.72879028 562.3135376 0.80644095]	[421.19561768 685.49737549 0.83624524]	[441.83181763 757.35003662 0.82688957]	[475.06826782 562.40338135 0.74739945]	[469.99520874 695.80297852 0.72983485]	[4.70035492e+02 8.39416443e+02 7.41850019e-01]	[421.14035034 313.54693604 0.93180799]	[441.91690063 313.54907227 0.91308272]	[400.86105347 316.18112183 0.8164199 ]	[462.28173828 318.56726074 0.9078393 ]	[4.59698486e+02 8.75368774e+02 7.41871774e-01]	[4.80176514e+02 8.75364868e+02 7.44695425e-01]	[4.67414948e+02 8.49692566e+02 6.50341809e-01]	[428.98498535 803.54052734 0.82251871]	[418.77810669 793.24035645 0.86726058]	[4.52052185e+02 7.57341675e+02 5.84287524e-01]
[434.06713867 323.78460693 0.86376476]	[436.64337158 395.55969238 0.88573056]	[377.67745972 395.58163452 0.87445748]	[362.2024231 482.72515869 0.90298933]	[344.35897827 562.23022461 0.86449146]	[488.01779175 392.99386597 0.8098073 ]	[513.62713623 480.12088013 0.8851561 ]	[529.01806641 557.25030518 0.85484183]	[439.19995117 562.39459229 0.8280794 ]	[400.77624512 562.38702393 0.79604805]	[421.35324097 688.06542969 0.7897076 ]	[441.82678223 757.33007812 0.81420559]	[475.11743164 564.8527832 0.75114238]	[469.99203491 700.87384033 0.72246486]	[4.70020599e+02 8.42040588e+02 7.42770970e-01]	[421.14102173 316.01748657 0.95562822]	[441.92172241 316.00939941 0.93398082]	[400.83926392 318.66296387 0.78769964]	[462.32522583 318.6786499 0.89344114]	[4.59681671e+02 8.77975708e+02 7.34704733e-01]	[4.80172119e+02 8.77940430e+02 7.40681946e-01]	[4.67444550e+02 8.52198608e+02 6.53576612e-01]	[428.99264526 806.00280762 0.81325203]	[421.17926025 793.26947021 0.84570038]	[4.52015625e+02 7.54823303e+02 5.88241100e-01]
[434.06811523 323.78601074 0.86392355]	[436.63150024 395.54855347 0.88275695]	[377.66888428 395.57781982 0.87422872]	[362.1940918 482.72750854 0.90521073]	[344.34848022 562.24243164 0.86976618]	[488.01519775 392.9664917 0.80813777]	[513.63519287 480.11450195 0.88482642]	[529.0111084 557.24621582 0.85666949]	[439.20013428 562.41381836 0.83012843]	[400.78033447 562.41137695 0.79879403]	[421.35412598 688.03771973 0.80101305]	[441.81872559 754.83398438 0.81641853]	[475.12023926 564.86456299 0.75562274]	[469.98599243 700.93182373 0.72664893]	[4.70039429e+02 8.42009705e+02 7.38990188e-01]	[421.14038086 316.02026367 0.95589411]	[441.92211914 316.0093689 0.93384349]	[400.84262085 318.65686035 0.79235309]	[462.32363892 318.66525269 0.89683801]	[4.59675873e+02 8.77976562e+02 7.24586546e-01]	[4.80170380e+02 8.77941284e+02 7.30110765e-01]	[4.67471527e+02 8.49783508e+02 6.49359405e-01]	[431.53536987 803.52532959 0.814511 ]	[421.19900513 793.23687744 0.84919941]	[4.52022919e+02 7.54793091e+02 5.93994677e-01]
[434.08837891 328.89544678 0.85803431]	[436.60317993 395.62167358 0.88783342]	[377.64880371 395.65045166 0.87613249]	[359.82546997 482.89205933 0.89956021]	[346.82827759 562.38586426 0.88925302]	[488.0038147 395.49407959 0.81612229]	[513.65081787 480.19674683 0.90023392]	[528.97131348 559.73596191 0.87458694]	[439.20855713 564.84893799 0.82832479]	[400.78234863 564.84552002 0.79899555]	[421.36126709 688.1451416 0.79071563]	[441.80102539 754.83276367 0.81722021]	[475.13922119 564.92462158 0.75641245]	[467.47006226 706.01147461 0.75054133]	[4.69976959e+02 8.47113953e+02 7.55402327e-01]	[421.16000366 316.13293457 0.96496141]	[444.33273315 316.12854004 0.9325372 ]	[400.84362793 318.75259399 0.77327555]	[462.38549805 318.77453613 0.86622691]	[4.57163574e+02 8.77936279e+02 7.06077576e-01]	[4.77666595e+02 8.80461914e+02 7.18104303e-01]	[4.70000610e+02 8.52343567e+02 6.50951087e-01]	[4.31518799e+02 8.03533386e+02 7.86337495e-01]	[421.19891357 793.24005127 0.82469481]	[4.49513123e+02 7.54785461e+02 6.01484835e-01]
[434.05923462 333.93377686 0.87216955]	[436.59362793 398.04486084 0.90123111]	[377.63970947 398.08239746 0.88313389]	[359.82092285 485.39611816 0.88450992]	[346.84567261 562.42889404 0.88739264]	[490.47982788 395.58123779 0.82310331]	[516.13092041 480.31552124 0.90637791]	[528.9753418 562.21722412 0.88889587]	[439.1960144 564.93518066 0.82854301]	[400.79016113 564.92364502 0.80245584]	[421.39425659 690.62762451 0.78415191]	[441.79443359 757.33355713 0.81664461]	[475.10516357 565.00946045 0.75106472]	[467.41036987 708.53204346 0.77572232]	[4.69978760e+02 8.47113770e+02 7.56957173e-01]	[421.16329956 318.56484985 0.9632262 ]	[444.31472778 318.57611084 0.93446869]	[400.85491943 321.18023682 0.7597723 ]	[462.39221191 321.25241089 0.84326041]	[4.57143616e+02 8.80531250e+02 7.02357054e-01]	[4.77657715e+02 8.83055847e+02 7.32103586e-01]	[4.70027588e+02 8.52354675e+02 6.57005548e-01]	[4.34024200e+02 8.06049316e+02 7.85089850e-01]	[421.21899414 793.31573486 0.80225325]	[4.49476532e+02 7.54806396e+02 6.00848317e-01]
[434.05639648 336.44061279 0.89180005]	[436.57870483 398.14086914 0.90867633]	[377.6517334 398.19064331 0.88996994]	[359.82827759 487.94540405 0.86850989]	[346.85092163 564.90802002 0.88504589]	[488.01712036 398.06375122 0.84210449]	[516.15332031 482.77871704 0.89704835]	[528.96563721 562.34967041 0.89938581]	[439.1569519 564.98852539 0.81965333]	[400.77835083 564.96551514 0.80204302]	[421.40103149 688.18878174 0.78523934]	[441.77212524 754.79962158 0.82822758]	[472.56600952 567.48730469 0.73808199]	[464.98446655 708.58319092 0.77711171]	[4.67469391e+02 8.49714844e+02 7.73186445e-01]	[421.18002319 318.70626831 0.95386827]	[444.29525757 318.73178101 0.9105708 ]	[400.87347412 321.29406738 0.77379131]	[462.35321045 326.29281616 0.83470702]	[4.57143250e+02 8.85582825e+02 6.81386650e-01]	[4.75158966e+02 8.85621521e+02 7.17524529e-01]	[4.69997986e+02 8.57389648e+02 6.62394941e-01]	[4.31507050e+02 8.03560425e+02 7.67854154e-01]	[421.18173218 793.26593018 0.79850996]	[4.49459808e+02 7.54758057e+02 6.13172114e-01]
[434.05874634 336.48287964 0.90234441]	[436.58007812 398.21142578 0.91147369]	[377.67596436 398.24227905 0.89106143]	[359.81869507 490.47802734 0.86509436]	[346.8394165 564.9486084 0.88175255]	[488.01156616 398.14648438 0.85515606]	[516.16259766 482.85046387 0.89348662]	[528.97668457 562.40167236 0.89921248]	[439.15472412 565.01550293 0.81621927]	[400.77896118 564.9810791 0.80120486]	[423.7756958 688.17370605 0.79196095]	[441.75161743 754.82623291 0.82833874]	[472.559021 567.53137207 0.73397088]	[464.98205566 708.57507324 0.77929711]	[4.67429504e+02 8.52283936e+02 7.68928766e-01]	[421.16955566 318.76669312 0.94684428]	[441.92358398 318.7739563 0.90525675]	[403.24972534 326.31619263 0.73955607]	[462.34481812 326.37518311 0.83425498]	[4.54627747e+02 8.85631287e+02 6.67404950e-01]	[4.75075653e+02 8.88163696e+02 7.06420064e-01]	[4.70008484e+02 8.65080994e+02 6.40859604e-01]	[4.28989441e+02 8.06019653e+02 7.69959748e-01]	[418.77093506 793.27069092 0.79689372]	[4.46964111e+02 7.54766785e+02 6.23925447e-01]
[434.05487061 336.51525879 0.90623206]	[436.59960938 398.26455688 0.9154743 ]	[377.69564819 400.63952637 0.89350587]	[362.19351196 490.48760986 0.86313766]	[346.88275146 565.00134277 0.87235242]	[488.01416016 398.19271851 0.85790765]	[516.16204834 482.87756348 0.88932455]	[528.97503662 562.44555664 0.89717329]	[439.14736938 567.47277832 0.8042295 ]	[400.77963257 565.02838135 0.79140431]	[423.78808594 690.63604736 0.78351003]	[441.75198364 757.34460449 0.82599187]	[472.54922485 570.0269165 0.72658587]	[464.97213745 708.60443115 0.79166836]	[4.67404175e+02 8.52212585e+02 7.87309110e-01]	[421.17770386 321.16253662 0.94051349]	[441.8991394 321.18548584 0.89995176]	[403.28485107 326.35714722 0.7406767 ]	[462.29312134 328.90185547 0.83026814]	[4.57156250e+02 8.90655579e+02 7.26729631e-01]	[4.77619720e+02 8.90657043e+02 7.63565063e-01]	[4.67437653e+02 8.59994812e+02 6.68631732e-01]	[4.31524017e+02 8.06093750e+02 7.78711081e-01]	[4.21182312e+02 7.95793518e+02 7.87212014e-01]	[4.46948273e+02 7.54822754e+02 6.09397173e-01]
[434.06460571 336.55834961 0.91213882]	[436.60571289 400.64752197 0.91968524]	[377.69961548 400.68917847 0.89681298]	[359.80392456 493.07467651 0.86929584]	[346.88180542 565.0425415 0.86399835]	[488.02078247 398.24926758 0.85764587]	[516.18273926 482.97561646 0.87019968]	[528.98999023 564.85968018 0.89039093]	[439.1494751 567.47576904 0.79954827]	[400.77932739 565.02819824 0.78687948]	[423.79714966 690.66577148 0.77833295]	[441.73858643 757.36743164 0.82285005]	[472.55361938 570.0322876 0.72283226]	[464.91464233 708.67565918 0.8014589 ]	[4.64963593e+02 8.52288635e+02 7.89651334e-01]	[421.17477417 321.20718384 0.93381202]	[441.90594482 321.23126221 0.88954186]	[403.2774353 328.88848877 0.7533223 ]	[462.28329468 331.43121338 0.83475244]	[4.57189758e+02 8.93252136e+02 7.24500656e-01]	[4.77649414e+02 8.90843140e+02 7.77320147e-01]	[4.64923920e+02 8.65043701e+02 6.70242608e-01]	[4.31493439e+02 8.08531128e+02 7.72785842e-01]	[4.21168762e+02 7.95833679e+02 7.74889410e-01]	[4.46927582e+02 7.54841003e+02 6.04276001e-01]
[434.03265381 336.60964966 0.91445023]	[436.6020813 400.68591309 0.91937226]	[377.69546509 400.72045898 0.8974371 ]	[359.79641724 493.09561157 0.87149262]	[346.87155151 565.07440186 0.85655451]	[488.0010376 400.62026978 0.86063117]	[516.18267822 485.36575317 0.86839169]	[529.00646973 564.89013672 0.88664311]	[439.14892578 567.5401001 0.79161829]	[400.78292847 567.49188232 0.7809673 ]	[423.80328369 693.17590332 0.76671469]	[441.75540161 759.86968994 0.82053542]	[472.55761719 570.10681152 0.7205016 ]	[464.91830444 708.66778564 0.80239737]	[4.64963806e+02 8.52285278e+02 7.99493134e-01]	[421.15942383 321.26040649 0.92478728]	[441.890625 323.72705078 0.88104337]	[403.27886963 328.9197998 0.74295288]	[462.28155518 331.50115967 0.83870631]	[4.57148621e+02 8.93229309e+02 7.36963749e-01]	[4.75168579e+02 8.90816162e+02 7.78136611e-01]	[4.64954285e+02 8.62561401e+02 6.71599030e-01]	[4.31479462e+02 8.08591431e+02 7.88207352e-01]	[4.21167999e+02 7.95895142e+02 7.71606803e-01]	[4.46928772e+02 7.54843750e+02 6.03170633e-01]
[434.02529907 336.64071655 0.91612256]	[436.61434937 400.74435425 0.91903001]	[377.6914978 400.77987671 0.89495343]	[359.79544067 493.12026978 0.87380844]	[346.84085083 567.48510742 0.85076737]	[488.01651001 400.6835022 0.86393201]	[516.16650391 485.38208008 0.86644566]	[529.01281738 564.90472412 0.88492727]	[439.14486694 570.02996826 0.7879113 ]	[400.7835083 567.54309082 0.77767473]	[423.80041504 693.20263672 0.76205087]	[441.74523926 757.39538574 0.82144362]	[472.54202271 572.61328125 0.72094953]	[464.92089844 708.68713379 0.79741353]	[4.67392273e+02 8.52329346e+02 7.99031496e-01]	[421.14889526 321.29055786 0.91920769]	[441.89266968 323.7701416 0.8798511 ]	[403.26477051 331.4045105 0.74430412]	[462.28320312 333.95245361 0.85256231]	[4.57149872e+02 8.93238586e+02 7.59108663e-01]	[4.77613678e+02 8.90849365e+02 7.95531332e-01]	[4.64955841e+02 8.65121948e+02 6.75003290e-01]	[4.31480621e+02 8.08626282e+02 8.01875114e-01]	[4.21183716e+02 7.98391663e+02 7.78996170e-01]	[4.46926971e+02 7.54822449e+02 6.09213948e-01]
[434.050354 336.66299438 0.91961306]	[436.61947632 400.78616333 0.91630036]	[377.68731689 400.8197937 0.89183122]	[359.79086304 495.58612061 0.87485301]	[346.8682251 567.49682617 0.84810042]	[488.02493286 400.72143555 0.86170715]	[516.17687988 485.39569092 0.86461639]	[531.53063965 565.00201416 0.86682254]	[439.12911987 570.01849365 0.78770578]	[400.77160645 567.53027344 0.78053027]	[423.79278564 693.20111084 0.76446515]	[441.79199219 759.87036133 0.81459415]	[472.52819824 572.60357666 0.72220588]	[464.91677856 708.67974854 0.79953754]	[4.67429871e+02 8.52300781e+02 7.95099616e-01]	[421.15359497 323.72958374 0.91671365]	[441.90634155 323.7906189 0.87541658]	[403.25997925 331.44403076 0.76583529]	[462.29421997 333.97903442 0.85699266]	[4.57142822e+02 8.93221619e+02 7.45119333e-01]	[4.77626434e+02 8.90838806e+02 7.88978934e-01]	[4.6743811e+02 8.6508313e+02 6.6665566e-01]	[4.28953217e+02 8.08574890e+02 7.87909627e-01]	[4.21161499e+02 7.95863220e+02 7.80242264e-01]	[4.49441681e+02 7.57307739e+02 5.95604300e-01]
[434.06100464 336.70584106 0.92313141]	[436.61495972 400.81948853 0.91268218]	[377.68740845 400.84463501 0.8917231 ]	[359.77047729 495.65454102 0.88304132]	[346.85165405 567.50616455 0.84532362]	[488.01776123 400.75787354 0.86302394]	[516.19476318 485.41564941 0.8627001 ]	[531.55950928 565.05279541 0.8606503 ]	[439.15115356 570.0690918 0.79191256]	[400.79537964 567.57165527 0.77340961]	[423.80105591 693.21160889 0.76435781]	[441.79620361 759.88598633 0.81393456]	[472.55307007 572.65374756 0.72390181]	[464.92434692 708.67852783 0.79868895]	[4.67453522e+02 8.52364075e+02 7.85287917e-01]	[421.15130615 323.78018188 0.91231292]	[441.92227173 326.2989502 0.87109911]	[403.24551392 331.47232056 0.76566005]	[462.30490112 334.00341797 0.85791206]	[4.57124298e+02 8.93249268e+02 7.35922277e-01]	[4.75175873e+02 8.93237915e+02 7.79260576e-01]	[4.67456726e+02 8.67616638e+02 6.73831582e-01]	[4.28926971e+02 8.08539124e+02 7.92248249e-01]	[4.18762726e+02 7.95809998e+02 7.94652462e-01]	[4.49456482e+02 7.57344788e+02 5.94231009e-01]
[434.06588745 339.04223633 0.92422855]	[436.62243652 400.85482788 0.90963489]	[377.67489624 403.24642944 0.88651621]	[359.76937866 495.66464233 0.88326848]	[346.85675049 567.53106689 0.84175009]	[488.02230835 400.78933716 0.86126876]	[516.22253418 485.42462158 0.86159557]	[534.08978271 565.05462646 0.85725683]	[439.15682983 572.59503174 0.79061061]	[400.79483032 570.0680542 0.77173901]	[423.8263855 695.77099609 0.75109303]	[441.79354858 759.89611816 0.81570655]	[472.5788269 575.17987061 0.72514033]	[464.92684937 711.13049316 0.79829025]	[4.67456940e+02 8.54820740e+02 7.73569643e-01]	[421.14819336 323.80725098 0.90940255]	[441.92767334 326.32342529 0.8715694 ]	[400.88513184 333.92373657 0.77225983]	[462.30728149 334.03253174 0.86252004]	[4.57137939e+02 8.93327209e+02 7.38792181e-01]	[4.77622284e+02 8.93319275e+02 7.82183707e-01]	[4.67449036e+02 8.67704468e+02 6.68780208e-01]	[4.28939850e+02 8.08557129e+02 7.88298965e-01]	[4.18763580e+02 7.95813171e+02 7.83070982e-01]	[4.49447205e+02 7.57332642e+02 5.98478138e-01]
[434.07647705 339.07754517 0.92497236]	[436.62927246 400.86651611 0.90862101]	[377.67779541 403.26651001 0.88575023]	[359.76403809 498.1491394 0.89236152]	[346.84805298 567.57000732 0.8357513 ]	[490.49316406 400.80078125 0.85962552]	[516.22528076 485.43435669 0.86232436]	[534.1385498 565.03863525 0.86046046]	[439.15454102 572.64483643 0.78632981]	[400.78625488 570.10864258 0.76680499]	[423.82501221 695.81433105 0.74300224]	[441.7953186 757.36968994 0.81216735]	[472.58233643 575.22583008 0.72322714]	[464.92852783 711.18603516 0.79223835]	[4.67459564e+02 8.54843872e+02 7.72587657e-01]	[421.16003418 326.31158447 0.90398842]	[444.29476929 326.37869263 0.87188649]	[403.25259399 333.94790649 0.77106845]	[462.31900024 334.04653931 0.86216009]	[4.57083557e+02 8.93285950e+02 7.45277166e-01]	[4.75121613e+02 8.93279968e+02 7.80023396e-01]	[4.67482391e+02 8.70113098e+02 6.67100549e-01]	[4.28932648e+02 8.06134155e+02 7.80064464e-01]	[4.18775299e+02 7.93347900e+02 7.84780502e-01]	[4.49445007e+02 7.54817749e+02 5.96586585e-01]
[434.08486938 339.10290527 0.92415982]	[436.64111328 403.24816895 0.90760499]	[377.67977905 403.29180908 0.88420409]	[359.76348877 498.14440918 0.89052314]	[346.83410645 567.59185791 0.83244145]	[490.50466919 400.81298828 0.85909998]	[518.65441895 485.45678711 0.86284608]	[536.67767334 565.04821777 0.86671638]	[439.16140747 575.17077637 0.78863865]	[400.7986145 572.62506104 0.76426977]	[423.84896851 700.85455322 0.74576849]	[441.79013062 757.36761475 0.81267643]	[472.59506226 577.73895264 0.72790593]	[464.95703125 711.2119751 0.78064144]	[4.67478394e+02 8.57396057e+02 7.54880965e-01]	[421.16952515 326.34353638 0.90214682]	[444.30862427 328.87820435 0.87325138]	[403.25921631 333.96255493 0.77733052]	[462.31912231 336.44467163 0.86737722]	[4.54629700e+02 8.93316711e+02 7.37947702e-01]	[4.75102509e+02 8.93347717e+02 7.71846652e-01]	[4.69983429e+02 8.70240601e+02 6.72799468e-01]	[4.28989014e+02 8.06137817e+02 7.87381053e-01]	[4.21167999e+02 7.95805298e+02 7.91830540e-01]	[4.46970764e+02 7.54792053e+02 5.99634051e-01]
[434.09176636 339.1171875 0.92288536]	[436.63494873 403.27630615 0.90291786]	[377.67364502 403.34130859 0.87735707]	[359.76300049 498.15402222 0.89269096]	[346.8432312 567.59509277 0.83257759]	[490.49935913 400.82321167 0.85751188]	[518.68011475 485.48983765 0.86445773]	[536.74176025 565.05413818 0.87269044]	[439.15939331 575.20275879 0.78871024]	[400.79827881 572.66259766 0.76269335]	[423.86959839 698.29718018 0.73686612]	[441.79504395 757.35888672 0.81384623]	[472.59417725 577.75640869 0.72703576]	[464.96994019 711.20727539 0.77894562]	[4.67498047e+02 8.54905334e+02 7.63806641e-01]	[421.17282104 326.37442017 0.89940643]	[444.30883789 328.90093994 0.87317252]	[403.26019287 333.99557495 0.78620976]	[462.31692505 336.45803833 0.86923695]	[4.54594086e+02 8.93310730e+02 7.43970275e-01]	[4.75089539e+02 8.93335632e+02 7.75291622e-01]	[4.70014374e+02 8.70177246e+02 6.72458887e-01]	[4.28990021e+02 8.06121765e+02 7.87166476e-01]	[418.79086304 793.35412598 0.79869324]	[4.49439911e+02 7.54796875e+02 5.98859370e-01]
[434.11459351 339.12875366 0.92368519]	[436.64202881 403.30697632 0.90057772]	[377.68841553 403.37692261 0.87150967]	[359.75622559 498.22903442 0.90525377]	[346.82714844 570.02349854 0.83323807]	[490.5017395 400.8348999 0.85571772]	[518.71594238 487.9342041 0.86667675]	[539.2298584 565.06439209 0.887106 ]	[439.15386963 575.21875 0.78952807]	[400.80606079 575.14935303 0.76293933]	[423.87002563 698.31365967 0.73736674]	[441.80764771 757.39904785 0.80911785]	[472.57897949 577.76678467 0.72728133]	[464.94042969 713.69970703 0.77730137]	[4.67478333e+02 8.54918762e+02 7.60424972e-01]	[421.18768311 328.84655762 0.89826584]	[444.32305908 328.91503906 0.87085968]	[403.25189209 334.01571655 0.80433488]	[462.31393433 336.46884155 0.86924374]	[4.54572296e+02 8.93401550e+02 7.34620810e-01]	[4.72599426e+02 8.93395447e+02 7.63681948e-01]	[4.69996033e+02 8.70184509e+02 6.72269285e-01]	[4.31471039e+02 8.06107056e+02 7.77665377e-01]	[421.16445923 793.34674072 0.79613364]	[4.49460785e+02 7.57303589e+02 5.86638927e-01]
[436.55102539 339.1803894 0.92243463]	[436.64532471 403.34829712 0.89446062]	[377.68463135 405.83843994 0.8642773 ]	[359.77832031 498.21878052 0.90057486]	[346.83047485 570.02697754 0.83382082]	[490.51361084 400.8659668 0.85072994]	[518.7409668 487.96154785 0.86847419]	[539.26617432 565.07098389 0.89064831]	[439.18908691 577.71295166 0.79471803]	[400.8203125 575.1730957 0.76089317]	[423.86859131 698.33618164 0.74213195]	[441.8187561 759.89916992 0.80742037]	[475.08798218 580.23675537 0.73010451]	[464.9425354 713.7020874 0.78050792]	[4.67469910e+02 8.54866943e+02 7.67370522e-01]	[421.2046814 328.90371704 0.89773214]	[444.35693359 331.42596436 0.8726691 ]	[400.88729858 334.03799438 0.81552374]	[462.33123779 336.4770813 0.86844075]	[4.54565674e+02 8.93402222e+02 7.28321791e-01]	[4.72589691e+02 8.93362366e+02 7.57070839e-01]	[4.69999695e+02 8.70112671e+02 6.63158119e-01]	[4.28979095e+02 8.06115723e+02 7.81841993e-01]	[418.78039551 793.34179688 0.79660189]	[4.49468140e+02 7.57349792e+02 5.85951507e-01]
[436.55044556 339.20791626 0.91878027]	[436.66372681 403.39419556 0.89056116]	[377.67886353 405.90557861 0.85649717]	[359.80142212 498.21395874 0.89418375]	[346.82995605 570.06707764 0.83105224]	[490.55380249 403.2623291 0.84489417]	[518.7689209 487.99380493 0.86874968]	[539.29504395 567.44134521 0.89315706]	[439.20053101 577.75091553 0.80052102]	[400.82263184 575.20202637 0.76039195]	[423.88693237 698.32385254 0.73635226]	[441.8125 759.91186523 0.80897105]	[475.11016846 580.28216553 0.73921275]	[464.9463501 713.72241211 0.77566433]	[4.67454651e+02 8.59949036e+02 7.43532360e-01]	[421.2171936 328.92184448 0.89764017]	[444.36608887 331.46569824 0.87571287]	[403.25067139 334.04388428 0.82186913]	[462.33395386 336.51342773 0.87691468]	[4.52050079e+02 8.93442383e+02 7.30938256e-01]	[4.70039978e+02 8.93439880e+02 7.61889458e-01]	[4.72530090e+02 8.70305420e+02 6.52123988e-01]	[4.31485199e+02 8.06115479e+02 7.71022856e-01]	[4.18782562e+02 7.93337524e+02 7.91837811e-01]	[4.49461792e+02 7.57368652e+02 5.85048795e-01]
[436.54434204 339.23620605 0.91454417]	[439.05245972 405.8458252 0.89191896]	[377.71676636 405.93017578 0.85426068]	[359.81286621 498.22219849 0.89452332]	[346.83700562 570.08251953 0.8316465 ]	[490.56967163 403.29995728 0.84050149]	[521.1696167 490.50079346 0.87340707]	[541.69775391 567.49066162 0.89090347]	[439.21807861 577.74847412 0.80098647]	[400.84231567 575.1907959 0.7553373 ]	[423.89230347 698.37402344 0.73532438]	[441.82266235 759.91864014 0.8067829 ]	[475.12661743 580.2857666 0.74022907]	[464.97463989 711.24377441 0.77032101]	[4.69955139e+02 8.59948364e+02 7.36694932e-01]	[421.21932983 331.40148926 0.89991158]	[444.36227417 331.49584961 0.88172555]	[403.26022339 334.05010986 0.81785738]	[462.33920288 336.53759766 0.88390481]	[4.52024200e+02 8.93445984e+02 7.16578603e-01]	[4.70034851e+02 8.93454834e+02 7.47685909e-01]	[4.72598907e+02 8.70285278e+02 6.46719277e-01]	[4.31491974e+02 8.06067810e+02 7.72676528e-01]	[418.7706604 793.29632568 0.80838197]	[4.49493500e+02 7.57385986e+02 5.91753542e-01]
[436.57925415 339.24884033 0.91834408]	[439.07369995 405.86184692 0.89440668]	[377.74575806 408.40151978 0.85400283]	[362.19668579 498.24719238 0.89327049]	[346.83294678 570.11804199 0.82883966]	[493.04507446 403.29956055 0.84100384]	[521.17346191 490.54736328 0.8727988 ]	[541.7052002 567.5168457 0.88975275]	[439.21047974 577.77355957 0.80116284]	[400.83300781 575.21051025 0.75638872]	[423.87567139 698.29980469 0.74022734]	[441.81811523 759.93139648 0.81372333]	[475.11459351 580.31304932 0.73978245]	[464.95993042 711.22943115 0.76823962]	[4.67489685e+02 8.57433411e+02 7.55574942e-01]	[421.25219727 331.43722534 0.90166199]	[444.38342285 333.91778564 0.88164443]	[403.30368042 336.44906616 0.82156748]	[462.34945679 336.54998779 0.88798469]	[4.49475983e+02 8.95838623e+02 7.32172966e-01]	[4.69968811e+02 8.93454224e+02 7.57041037e-01]	[4.75077576e+02 8.70231567e+02 6.65590405e-01]	[4.28969421e+02 8.06085999e+02 7.81497061e-01]	[418.75540161 793.31066895 0.8130461 ]	[4.49495758e+02 7.57386902e+02 5.93961298e-01]
[436.59365845 339.26477051 0.91814494]	[439.08746338 405.88769531 0.89521801]	[380.09631348 408.40567017 0.85638386]	[362.19656372 500.64770508 0.89888036]	[346.80831909 572.60253906 0.82787532]	[493.05392456 403.32473755 0.83868039]	[521.17382812 490.54937744 0.87320447]	[541.71246338 567.58966064 0.8762691 ]	[439.21789551 577.74090576 0.79494536]	[400.84130859 575.175354 0.75251204]	[423.90621948 698.300354 0.74089056]	[441.82244873 759.90734863 0.81241143]	[475.13015747 580.28192139 0.73413801]	[464.9781189 713.69519043 0.76416433]	[4.67469330e+02 8.59995361e+02 7.58190155e-01]	[421.26773071 331.46697998 0.90381461]	[444.39416504 333.93395996 0.88298368]	[403.3270874 336.46624756 0.81717551]	[462.36831665 336.54907227 0.88597834]	[4.49461151e+02 8.95917419e+02 7.51726806e-01]	[4.69970856e+02 8.95910522e+02 7.76203096e-01]	[4.72596375e+02 8.70308167e+02 6.81763768e-01]	[4.28921021e+02 8.06040344e+02 7.90465295e-01]	[418.73626709 793.26116943 0.83291984]	[4.49498718e+02 7.57377686e+02 5.94407141e-01]
[436.59884644 339.30432129 0.90906703]	[439.10739136 405.91891479 0.89483076]	[380.11834717 408.43728638 0.85643423]	[362.22692871 498.25900269 0.89172924]	[346.83853149 572.62463379 0.8275764 ]	[493.068573 403.3526001 0.83407879]	[521.18634033 493.0897522 0.87567544]	[541.71728516 570.05847168 0.87040567]	[439.2204895 577.74920654 0.79838449]	[400.84957886 575.17834473 0.75240505]	[426.37509155 700.87652588 0.74234349]	[441.82608032 759.92303467 0.81022316]	[475.11950684 580.29553223 0.73573148]	[464.96694946 713.76916504 0.76687002]	[4.67449799e+02 8.62501648e+02 7.63243556e-01]	[421.28033447 331.4982605 0.90524954]	[444.41635132 333.97210693 0.88510263]	[403.32302856 336.46734619 0.81606162]	[462.39334106 336.57049561 0.88117659]	[4.52003601e+02 8.95921936e+02 7.50784516e-01]	[4.70017517e+02 8.95894592e+02 7.81792462e-01]	[4.72546753e+02 8.72711121e+02 6.91216409e-01]	[4.28986420e+02 8.06071594e+02 7.91665971e-01]	[418.77993774 793.30407715 0.8267554 ]	[4.49507050e+02 7.57390503e+02 5.82554519e-01]
[436.62756348 341.70687866 0.90666926]	[439.12536621 408.39907837 0.89784163]	[380.14199829 408.45620728 0.85877526]	[362.26174927 500.63793945 0.89313489]	[346.83950806 572.62353516 0.82761186]	[493.08862305 403.38534546 0.82803118]	[521.18530273 493.09906006 0.87629932]	[541.70056152 570.11401367 0.85904729]	[439.23599243 577.75616455 0.80064917]	[400.86810303 575.18115234 0.74863559]	[426.39273071 700.89672852 0.74612206]	[441.8503418 759.92498779 0.80665785]	[475.12524414 580.30004883 0.73771071]	[464.95843506 716.30273438 0.76428062]	[4.67437927e+02 8.65089539e+02 7.73482144e-01]	[421.31259155 333.96084595 0.91105747]	[444.43521118 334.01635742 0.88854015]	[403.34408569 336.47146606 0.80817437]	[462.415802 336.56097412 0.86336803]	[4.49498108e+02 8.95942627e+02 7.39282548e-01]	[4.69980042e+02 8.95939331e+02 7.74326146e-01]	[4.72560608e+02 8.72804382e+02 6.93668127e-01]	[4.31481323e+02 8.06069519e+02 7.82387614e-01]	[421.17678833 793.29327393 0.81418335]	[4.52013428e+02 7.59877441e+02 5.71104765e-01]
[436.65670776 341.71478271 0.90639114]	[439.13699341 408.42071533 0.90038252]	[380.15866089 408.4526062 0.85886556]	[362.27316284 498.26928711 0.89109051]	[346.85113525 572.64630127 0.82686573]	[493.12054443 405.82254028 0.82332706]	[521.18908691 495.62759399 0.88027436]	[541.69000244 572.61096191 0.85473979]	[439.22839355 577.75946045 0.79953337]	[400.86294556 575.18457031 0.74945366]	[426.40145874 700.9052124 0.74656546]	[441.85974121 759.93084717 0.80461466]	[475.11459351 580.2991333 0.73574179]	[464.96234131 716.32043457 0.75928503]	[4.67435455e+02 8.67593567e+02 7.77735710e-01]	[421.34146118 333.96664429 0.90720671]	[446.86846924 334.02554321 0.88494319]	[403.37139893 336.4901123 0.80703694]	[462.43774414 336.56048584 0.86157197]	[4.46956055e+02 8.95943542e+02 7.34369934e-01]	[4.67448883e+02 8.95961487e+02 7.65519083e-01]	[4.72581726e+02 8.72873108e+02 6.84684753e-01]	[4.31466156e+02 8.06067993e+02 7.82481015e-01]	[421.1817627 793.29266357 0.8165583 ]	[4.52022095e+02 7.59892029e+02 5.68060040e-01]
[436.6937561 341.69976807 0.91183996]	[439.14044189 408.43621826 0.90179086]	[380.15771484 408.45684814 0.86041588]	[362.28897095 500.63339233 0.89232606]	[346.87045288 572.65704346 0.82589221]	[495.60308838 405.84448242 0.82288462]	[521.18902588 495.62808228 0.8818469 ]	[539.31622314 572.668396 0.85037625]	[439.22265625 577.73864746 0.79745215]	[400.86297607 575.16143799 0.74824059]	[426.44433594 695.81799316 0.73650414]	[441.84576416 759.92358398 0.81019801]	[475.10253906 580.28131104 0.73236203]	[467.39254761 716.30670166 0.75262374]	[4.67446533e+02 8.65120178e+02 7.74582922e-01]	[421.37161255 333.95797729 0.90123808]	[446.90060425 334.01412964 0.88031387]	[403.3977356 336.51293945 0.80853474]	[462.45629883 336.5664978 0.85305774]	[4.49468018e+02 8.95938354e+02 7.40350902e-01]	[4.67492737e+02 8.95940552e+02 7.70102739e-01]	[4.72570374e+02 8.72827454e+02 6.88363612e-01]	[4.31482239e+02 8.06055786e+02 7.82782614e-01]	[421.16915894 793.27954102 0.8200351 ]	[4.51999969e+02 7.59878967e+02 5.72756588e-01]
[436.69290161 341.69934082 0.91207987]	[439.14212036 408.42919922 0.9025321 ]	[380.16049194 408.45385742 0.86010939]	[362.29309082 498.26513672 0.8909651 ]	[346.86798096 572.66442871 0.82580453]	[495.60745239 405.83868408 0.82380998]	[521.18804932 495.62493896 0.88118553]	[539.32189941 575.14263916 0.85004479]	[439.21481323 577.73144531 0.79638106]	[400.85702515 575.15484619 0.75006431]	[426.43270874 695.79827881 0.73933637]	[441.84588623 759.89758301 0.80851007]	[475.0930481 580.27502441 0.73136127]	[464.97998047 716.3145752 0.75331044]	[4.67444031e+02 8.65113770e+02 7.70414054e-01]	[421.37026978 333.95892334 0.90160978]	[446.89923096 334.01446533 0.88064742]	[403.39492798 336.51516724 0.80970001]	[462.45632935 336.56622314 0.85271406]	[4.49446960e+02 8.95924744e+02 7.38248348e-01]	[4.67473877e+02 8.95931946e+02 7.66992629e-01]	[4.72578857e+02 8.72822937e+02 6.80935144e-01]	[4.31480560e+02 8.06048035e+02 7.82566786e-01]	[421.16903687 793.27606201 0.82059884]	[4.49523956e+02 7.57380798e+02 5.70198953e-01]
[439.08938599 341.68582153 0.92072421]	[439.14532471 408.41748047 0.90481871]	[380.16073608 408.4447937 0.86070096]	[362.29595947 500.63372803 0.89289361]	[346.87139893 572.66149902 0.8257845 ]	[495.61526489 405.8458252 0.82489365]	[521.18658447 495.62667847 0.87940317]	[539.29400635 572.65509033 0.85020757]	[439.21691895 577.71478271 0.79404569]	[400.84564209 572.67089844 0.75076348]	[428.91488647 693.26586914 0.73675871]	[441.81643677 759.95343018 0.81522655]	[475.1053772 580.25604248 0.73099321]	[467.45684814 716.27929688 0.74795455]	[4.67496338e+02 8.65050537e+02 7.59934306e-01]	[423.76690674 333.95126343 0.89561611]	[446.93518066 334.00506592 0.87654197]	[405.8494873 336.52313232 0.80841148]	[464.82626343 336.56216431 0.84850675]	[4.52030182e+02 8.95944031e+02 7.21281648e-01]	[4.70047974e+02 8.95938660e+02 7.55932152e-01]	[4.72599060e+02 8.72750488e+02 6.75091147e-01]	[4.31515717e+02 8.06069702e+02 7.61333883e-01]	[421.16113281 793.30828857 0.79727584]	[4.49478546e+02 7.59883057e+02 5.77635348e-01]
[439.14187622 339.2989502 0.93391913]	[439.17163086 405.92703247 0.90905392]	[380.18136597 408.38763428 0.85795528]	[362.28253174 498.2600708 0.89188766]	[346.87991333 572.64556885 0.8259176 ]	[495.64599609 405.82501221 0.83047855]	[521.18682861 495.60018921 0.87616426]	[539.25799561 572.62591553 0.8469696 ]	[439.21575928 575.22351074 0.7904799 ]	[400.84735107 572.63891602 0.75102472]	[426.44491577 693.17523193 0.74754333]	[441.82025146 762.44415283 0.81870919]	[475.10903931 580.24005127 0.72835684]	[467.47955322 713.77301025 0.74347538]	[4.70013458e+02 8.62539001e+02 7.40486205e-01]	[423.83273315 333.92800903 0.88542849]	[449.43331909 333.9899292 0.86896431]	[405.91821289 336.50878906 0.80492806]	[464.85760498 336.55004883 0.8555246 ]	[4.46972229e+02 8.95858765e+02 7.16118515e-01]	[4.67502960e+02 8.95896545e+02 7.40994513e-01]	[4.77613434e+02 8.72765503e+02 6.63603961e-01]	[4.31497162e+02 8.06101624e+02 7.77941942e-01]	[418.77474976 793.33087158 0.8060019 ]	[4.49504272e+02 7.59938904e+02 5.87818503e-01]
[439.16638184 339.25210571 0.94632876]	[439.2019043 405.82165527 0.92158794]	[380.21911621 405.82351685 0.86456102]	[362.29129028 498.20446777 0.88372767]	[346.88598633 570.02001953 0.83861381]	[495.68984985 403.34286499 0.84664911]	[521.1807251 493.09115601 0.87494057]	[539.20684814 570.0904541 0.84792531]	[439.2538147 575.1875 0.7943545]	[400.87640381 572.61035156 0.7488243 ]	[426.41052246 690.71356201 0.75909936]	[441.8454895 762.50115967 0.82360494]	[477.59347534 577.77337646 0.73628914]	[470.01220703 711.21722412 0.74879986]	[4.75070496e+02 8.54810791e+02 7.63609052e-01]	[423.8475647 331.42807007 0.87652874]	[449.47421265 333.9303894 0.85973448]	[408.38430786 334.05813599 0.78818393]	[464.89547729 336.46255493 0.82986581]	[4.54601715e+02 8.95854736e+02 7.21372128e-01]	[4.75105103e+02 8.93426147e+02 7.46481359e-01]	[4.75121887e+02 8.67629578e+02 6.21214569e-01]	[4.31551697e+02 8.06080811e+02 7.96976030e-01]	[421.17648315 793.31964111 0.82287955]	[4.52049255e+02 7.62493164e+02 6.07863307e-01]
[439.17489624 339.18383789 0.95853555]	[439.22210693 403.33224487 0.93302947]	[380.25473022 403.3137207 0.87535405]	[362.28375244 495.69250488 0.87162673]	[346.89547729 567.53491211 0.84629083]	[498.14294434 403.31713867 0.85411137]	[521.17370605 490.5118103 0.87380141]	[539.18145752 567.5803833 0.85531032]	[439.27374268 572.61950684 0.78758878]	[403.25543213 570.05670166 0.74927086]	[426.39370728 688.15319824 0.78320879]	[441.82192993 764.96728516 0.83435619]	[477.6343689 577.70526123 0.73405403]	[470.02401733 711.16967773 0.75241768]	[4.75071075e+02 8.54868774e+02 7.48941422e-01]	[423.83084106 328.89279175 0.87599361]	[449.48736572 331.412323 0.84425569]	[405.9291687 333.98590088 0.78422362]	[464.91992188 334.01138306 0.80384153]	[4.54572388e+02 8.93345398e+02 7.30509877e-01]	[4.72595703e+02 8.93348389e+02 7.51136780e-01]	[4.75128418e+02 8.67694275e+02 6.32458270e-01]	[434.06414795 806.09277344 0.81681192]	[421.19506836 793.35699463 0.83053875]	[4.52023804e+02 7.64978882e+02 6.06372476e-01]
[439.21063232 339.10638428 0.96368796]	[439.20413208 400.87573242 0.93947208]	[380.25366211 400.86071777 0.8836633 ]	[362.2539978 495.61950684 0.86719066]	[346.871521 567.46044922 0.85389483]	[498.13961792 400.85174561 0.8639906 ]	[521.18713379 488.02355957 0.87553179]	[536.74969482 567.45452881 0.86890852]	[439.26715088 570.07385254 0.79044795]	[400.87228394 567.55682373 0.7556929 ]	[426.39117432 688.11431885 0.78608465]	[441.89474487 762.47155762 0.81034452]	[477.63763428 575.1541748 0.73117888]	[470.02539062 708.6829834 0.75230491]	[4.75171753e+02 8.52339172e+02 7.67871618e-01]	[423.8614502 326.34298706 0.87072122]	[452.01504517 328.8633728 0.83765525]	[408.3861084 331.46405029 0.78085065]	[464.94308472 333.93804932 0.78118795]	[4.54587982e+02 8.93350647e+02 7.05728412e-01]	[4.75106659e+02 8.93343018e+02 7.44552851e-01]	[4.77646484e+02 8.67584290e+02 6.30138755e-01]	[431.47964478 806.05065918 0.81637186]	[421.17297363 793.29089355 0.84346521]	[4.54584259e+02 7.62469849e+02 5.82080483e-01]
[439.2109375 336.65969849 0.957964 ]	[439.21881104 400.73245239 0.9480021 ]	[380.26382446 400.69674683 0.8953675 ]	[362.25448608 490.56820679 0.86195409]	[349.37780762 565.01629639 0.86676449]	[498.15588379 400.7288208 0.87645727]	[521.19799805 487.94299316 0.88833416]	[536.75189209 565.04168701 0.87834245]	[439.25106812 567.47131348 0.81101245]	[400.86602783 565.01812744 0.77741438]	[426.36987305 688.02264404 0.80827087]	[441.87823486 762.43505859 0.81386822]	[477.59420776 570.0479126 0.73692322]	[472.54544067 708.54467773 0.75575131]	[4.77582947e+02 8.52187012e+02 7.65133142e-01]	[423.86557007 323.73443604 0.87992942]	[452.01547241 323.78149414 0.83497 ]	[408.42562866 331.40969849 0.77013201]	[464.92767334 331.39663696 0.76494229]	[4.54625275e+02 8.90787109e+02 6.71918273e-01]	[4.75149689e+02 8.90812378e+02 7.21746683e-01]	[4.77696045e+02 8.59980896e+02 5.97086608e-01]	[4.31549927e+02 8.06021729e+02 7.94925332e-01]	[421.18865967 793.28253174 0.82916439]	[4.54569214e+02 7.62419739e+02 5.87773085e-01]
[439.19979858 336.5604248 0.94992203]	[439.22302246 398.23098755 0.94757998]	[380.24920654 398.23583984 0.89287269]	[362.27981567 487.94076538 0.86316764]	[349.36529541 564.87683105 0.8837918 ]	[498.14349365 398.23876953 0.87546825]	[521.19488525 485.39196777 0.90502203]	[539.16687012 564.85925293 0.88961822]	[439.2746582 565.00244141 0.82312471]	[400.87637329 564.95251465 0.78927857]	[426.4133606 688.04412842 0.79788339]	[441.91470337 759.93469238 0.80403286]	[477.63327026 567.52984619 0.7514286 ]	[472.57626343 708.57452393 0.75024647]	[4.75123108e+02 8.49725708e+02 7.50800908e-01]	[423.87319946 321.20480347 0.89757758]	[451.99798584 321.25811768 0.84603512]	[408.43746948 328.86950684 0.7642327 ]	[464.89614868 328.86779785 0.76312649]	[4.54606293e+02 8.90679504e+02 6.79902315e-01]	[4.75143372e+02 8.90699951e+02 7.31072307e-01]	[4.77691406e+02 8.57434326e+02 6.27066910e-01]	[4.31532959e+02 8.03517456e+02 7.81872988e-01]	[421.19714355 790.82409668 0.82887536]	[4.54634399e+02 7.59908569e+02 5.80492437e-01]
[439.21102905 336.45343018 0.93447495]	[439.21636963 398.0947876 0.94768238]	[380.2479248 398.10745239 0.88255918]	[362.31518555 482.93405151 0.88216507]	[349.40432739 562.4206543 0.88429618]	[498.13171387 398.08496094 0.86070234]	[521.18164062 482.79034424 0.93172693]	[536.69921875 562.37109375 0.88428926]	[439.32458496 564.95587158 0.83194715]	[403.30856323 564.92199707 0.78685117]	[423.88369751 685.58251953 0.81654799]	[441.86483765 759.95605469 0.81400216]	[477.68319702 567.46130371 0.76741672]	[475.06958008 703.49707031 0.76106387]	[4.75122437e+02 8.47067200e+02 7.34310746e-01]	[423.8866272 318.74142456 0.90878838]	[452.00067139 318.77606201 0.8612715 ]	[408.41445923 323.80032349 0.75408691]	[467.39981079 323.77111816 0.76756382]	[4.54588226e+02 8.83092102e+02 6.65408254e-01]	[4.75108002e+02 8.85635315e+02 7.00614810e-01]	[4.77694336e+02 8.52304504e+02 6.36884212e-01]	[4.34037079e+02 8.06002991e+02 7.96271801e-01]	[421.18948364 793.28771973 0.83820641]	[4.54575104e+02 7.62444397e+02 5.88629484e-01]
[439.21136475 333.91973877 0.91137254]	[439.18148804 395.63180542 0.92930341]	[380.20248413 395.59234619 0.87612247]	[362.33224487 482.7557373 0.89621848]	[346.89367676 562.26599121 0.87122071]	[495.69085693 395.5489502 0.82674891]	[521.1930542 480.25259399 0.93065107]	[536.68603516 562.22924805 0.87290674]	[439.31918335 562.43060303 0.84210455]	[403.28842163 562.41400146 0.78522635]	[423.86108398 685.55444336 0.81275058]	[441.809021 762.47546387 0.82598716]	[477.67263794 564.89001465 0.784217 ]	[472.58078003 703.40722656 0.74778885]	[4.75093750e+02 8.39470947e+02 7.22602069e-01]	[423.88192749 318.55593872 0.92277652]	[452.02236938 318.61987305 0.88450432]	[405.89376831 321.15670776 0.78314507]	[467.42556763 321.27880859 0.76685035]	[4.52044128e+02 8.77907776e+02 6.56413376e-01]	[4.70042480e+02 8.80504272e+02 6.63307250e-01]	[4.77687134e+02 8.49735657e+02 6.08576119e-01]	[4.34057373e+02 8.06039612e+02 8.02540064e-01]	[421.1946106 793.34613037 0.82758802]	[4.52012238e+02 7.64965271e+02 5.94970286e-01]
[439.2696228 323.81063843 0.9052636 ]	[439.16571045 393.06869507 0.90853167]	[380.17382812 393.02572632 0.86597544]	[362.32025146 480.23135376 0.9006508 ]	[346.88827515 559.76324463 0.84990805]	[498.12280273 390.42578125 0.81168276]	[521.20318604 480.11740112 0.91133839]	[536.67260742 559.71685791 0.84751099]	[439.27401733 562.2769165 0.82867032]	[400.85137939 562.25457764 0.77413017]	[423.79064941 685.4442749 0.816769 ]	[441.79885864 759.91186523 0.81490511]	[477.63391113 562.33978271 0.76155525]	[472.61096191 690.70068359 0.75425899]	[4.72537018e+02 8.31749451e+02 7.68632054e-01]	[423.91647339 315.99240112 0.90572053]	[452.04727173 316.02947998 0.88351625]	[405.91702271 318.61154175 0.82198316]	[464.96191406 318.62176514 0.81947583]	[4.57119385e+02 8.72759888e+02 7.13542402e-01]	[4.75104767e+02 8.72775574e+02 7.08968639e-01]	[4.72551453e+02 8.39424866e+02 5.95720291e-01]	[434.07843018 803.55993652 0.80825961]	[421.206604 793.29846191 0.83806998]	[4.52027954e+02 7.59946777e+02 5.76095045e-01]
[439.24557495 321.19577026 0.93627816]	[439.19277954 387.89370728 0.90677339]	[380.18600464 387.94134521 0.85015649]	[362.27276611 477.69995117 0.88351965]	[346.88571167 552.14581299 0.82405692]	[495.69647217 385.32055664 0.83207542]	[521.18145752 475.11895752 0.88026845]	[536.65344238 552.06945801 0.82924753]	[439.28189087 559.77593994 0.81558466]	[403.24380493 559.73095703 0.75858688]	[423.76837158 682.96539307 0.80832624]	[441.76904297 757.39874268 0.82197082]	[477.6383667 562.25006104 0.75392622]	[472.54104614 690.6050415 0.76762581]	[4.70036591e+02 8.29242676e+02 7.89199829e-01]	[426.34857178 313.46298218 0.87864697]	[452.01617432 313.5138855 0.87042212]	[405.93103027 316.03359985 0.82013226]	[464.92660522 316.06411743 0.83441025]	[4.57114960e+02 8.70268555e+02 7.40739167e-01]	[4.75103241e+02 8.70276367e+02 7.29544878e-01]	[4.72521301e+02 8.34306824e+02 6.35214210e-01]	[434.10424805 803.53820801 0.80921543]	[421.2539978 793.30407715 0.82064551]	[4.49469879e+02 7.59878784e+02 5.93185484e-01]
[439.22363281 318.64059448 0.96081913]	[439.17446899 382.78033447 0.92911732]	[380.2232666 382.79302979 0.8761946 ]	[362.21801758 475.10891724 0.8692888 ]	[349.40048218 547.03771973 0.84169984]	[495.65396118 382.73364258 0.85549766]	[521.17504883 467.49041748 0.87378854]	[536.65887451 544.54412842 0.86510277]	[439.2989502 554.66821289 0.79461014]	[403.2562561 552.12982178 0.74783707]	[421.37817383 677.84558105 0.79640365]	[441.77001953 757.30456543 0.82671797]	[477.66387939 557.20263672 0.74376285]	[472.543396 685.5625 0.79337311]	[4.72514008e+02 8.26531433e+02 7.58272290e-01]	[423.89147949 308.34674072 0.86441177]	[452.0222168 310.88394165 0.84479654]	[408.41149902 313.46896362 0.79338539]	[464.92495728 313.5163269 0.78538883]	[4.49517090e+02 8.62549500e+02 7.06454396e-01]	[4.69967407e+02 8.65036621e+02 6.89811289e-01]	[4.75130310e+02 8.29262878e+02 6.65660977e-01]	[4.34109619e+02 7.98415039e+02 7.71376610e-01]	[421.24081421 790.79840088 0.81452399]	[4.49460388e+02 7.57375549e+02 5.92683077e-01]
[439.19998169 316.08798218 0.95165622]	[439.18948364 380.11212158 0.94540632]	[380.23175049 380.12872314 0.89220446]	[362.25265503 467.46658325 0.86103797]	[349.39068604 544.46075439 0.87305427]	[495.69519043 380.09384155 0.87545079]	[521.19262695 464.84088135 0.90294844]	[536.66186523 544.28887939 0.88077784]	[439.32388306 547.02685547 0.79729801]	[403.275177 547.01116943 0.75981641]	[421.37341309 672.65795898 0.81706774]	[441.76364136 754.78179932 0.83556503]	[477.69372559 549.56176758 0.74603403]	[470.02581787 682.98297119 0.78139532]	[4.69990387e+02 8.16395325e+02 7.67741442e-01]	[423.8631897 300.74291992 0.88771904]	[452.00396729 303.19830322 0.83830315]	[408.41583252 308.40023804 0.77780223]	[464.88070679 308.40924072 0.7687273 ]	[4.52041718e+02 8.57387146e+02 7.48495817e-01]	[4.69998383e+02 8.57401978e+02 7.44773746e-01]	[4.72595642e+02 8.29063293e+02 6.75414920e-01]	[4.31532867e+02 7.98380005e+02 7.55598187e-01]	[421.23464966 790.77246094 0.80238116]	[4.46957764e+02 7.57322937e+02 5.86497068e-01]
[439.19384766 313.54226685 0.92732412]	[439.15777588 377.55679321 0.93995476]	[380.17599487 377.60424805 0.88661134]	[362.29428101 462.38711548 0.88313073]	[349.42913818 541.88244629 0.88627684]	[495.66299438 377.4994812 0.84057283]	[521.17633057 462.21911621 0.92522418]	[536.64282227 541.76019287 0.87537122]	[439.33197021 544.40527344 0.8322221 ]	[403.2684021 544.41162109 0.78612375]	[421.33660889 667.5559082 0.8560034 ]	[441.68536377 759.89337158 0.84277856]	[477.72714233 544.46179199 0.7786994 ]	[472.53631592 677.81213379 0.76364565]	[4.67458008e+02 8.11337158e+02 7.85183370e-01]	[423.8598938 298.18823242 0.91739333]	[449.5067749 298.21911621 0.86790586]	[405.90899658 303.20449829 0.7683515 ]	[464.9519043 303.20379639 0.77243674]	[4.49499695e+02 8.52295898e+02 7.85581827e-01]	[4.67500183e+02 8.52328918e+02 7.57591367e-01]	[4.69985291e+02 8.23997498e+02 6.69460356e-01]	[4.34032928e+02 8.00963501e+02 7.40656912e-01]	[4.21231567e+02 7.93249634e+02 7.86317766e-01]	[4.44418945e+02 7.64988281e+02 6.21307850e-01]
[439.24758911 308.32125854 0.8978138 ]	[439.15332031 375.00247192 0.91197085]	[380.15365601 372.55383301 0.86561048]	[362.29470825 459.73568726 0.90313232]	[351.93969727 539.28717041 0.86498642]	[495.68267822 369.98980713 0.8094511 ]	[521.1585083 459.61663818 0.9056797 ]	[536.64770508 539.18792725 0.84566545]	[439.31723022 541.87414551 0.84033585]	[403.2539978 541.88745117 0.78882825]	[421.29376221 667.46789551 0.85634929]	[441.66690063 757.34753418 0.83650345]	[477.69073486 541.91717529 0.77997494]	[470.00021362 672.67687988 0.7778964 ]	[4.67451080e+02 8.08715454e+02 7.77376056e-01]	[423.89587402 295.55432129 0.91512334]	[452.01693726 295.58810425 0.88583112]	[405.87939453 298.13922119 0.82420546]	[464.94540405 298.16928101 0.83171546]	[4.52047424e+02 8.49644287e+02 7.47231364e-01]	[4.70020447e+02 8.49669678e+02 7.28591919e-01]	[4.69961823e+02 8.13765930e+02 6.84970021e-01]	[4.31510681e+02 8.00949524e+02 7.04880595e-01]	[4.21191559e+02 7.90807312e+02 7.48372316e-01]	[4.44385773e+02 7.64953186e+02 6.50196850e-01]
[439.23638916 300.68041992 0.93628311]	[439.17935181 369.89880371 0.90148109]	[380.1678772 369.92211914 0.85061443]	[362.28979492 457.17480469 0.87670481]	[351.95339966 531.6151123 0.82761252]	[498.12545776 364.84133911 0.82701123]	[521.16607666 454.62664795 0.87773651]	[536.64398193 531.55651855 0.82738817]	[439.32885742 541.75726318 0.83208734]	[403.27923584 541.76153564 0.7730608 ]	[421.28704834 664.97851562 0.85610098]	[441.67825317 757.33935547 0.84370363]	[477.69458008 541.80072021 0.77191508]	[470.0295105 667.64697266 0.79655278]	[4.67469788e+02 8.08600830e+02 7.80293584e-01]	[423.90594482 292.97821045 0.88906437]	[449.51504517 293.00094604 0.86973554]	[405.93005371 295.62145996 0.83234799]	[464.89053345 295.59384155 0.83346367]	[4.44355865e+02 8.39452087e+02 7.56082237e-01]	[4.64847809e+02 8.44545105e+02 7.19779253e-01]	[4.75072357e+02 8.11307556e+02 6.87493920e-01]	[4.31482513e+02 8.00945984e+02 7.13935494e-01]	[4.21175812e+02 7.90786621e+02 7.62741029e-01]	[4.44390656e+02 7.64946472e+02 6.35763049e-01]
[439.22335815 298.1050415 0.96306473]	[439.17950439 362.27539062 0.92655545]	[380.2244873 362.29138184 0.87137115]	[362.23144531 454.56481934 0.8610242 ]	[351.92724609 526.53839111 0.83566862]	[495.64785767 362.22091675 0.85312676]	[518.7923584 446.95678711 0.86582381]	[534.18518066 523.99053955 0.86448938]	[439.32397461 536.72637939 0.79986489]	[403.26531982 536.675354 0.74783748]	[421.26330566 664.84991455 0.85552943]	[439.32583618 762.43170166 0.85353053]	[477.69741821 539.20556641 0.7499814 ]	[470.02597046 667.45513916 0.81393003]	[4.70024597e+02 8.00950928e+02 7.53026307e-01]	[423.87994385 287.82611084 0.86603564]	[452.00442505 290.34048462 0.83843654]	[408.38720703 292.97393799 0.79786652]	[464.90744019 292.98141479 0.7802 ]	[4.41909760e+02 8.34268982e+02 7.55558968e-01]	[4.64827881e+02 8.36862122e+02 7.07713842e-01]	[4.77649872e+02 8.08694824e+02 7.14343190e-01]	[4.23830109e+02 8.06055542e+02 7.69819021e-01]	[4.18588867e+02 7.93320984e+02 7.58235574e-01]	[4.44360443e+02 7.67529419e+02 6.56025290e-01]
[439.19213867 295.56411743 0.95259345]	[439.17477417 359.58401489 0.94559914]	[380.21005249 359.62918091 0.89361387]	[362.23242188 446.93405151 0.85738724]	[349.46005249 523.97576904 0.86544549]	[495.68222046 357.21154785 0.87262958]	[518.74755859 441.85961914 0.90012759]	[536.63970947 523.78009033 0.87890774]	[441.68438721 528.98364258 0.79453433]	[403.30718994 528.980896 0.75152516]	[421.26882935 659.89086914 0.83867657]	[441.66326904 757.3939209 0.83827358]	[480.11535645 529.03491211 0.7503109 ]	[472.5647583 664.93121338 0.80845547]	[4.69980408e+02 7.98358521e+02 7.43348002e-01]	[423.84857178 280.2220459 0.88950813]	[449.52719116 280.24987793 0.83832514]	[408.41424561 290.34222412 0.77239496]	[464.89874268 287.83657837 0.76991814]	[4.44399292e+02 8.31731323e+02 7.41690576e-01]	[4.64939545e+02 8.34281311e+02 7.05414176e-01]	[4.72561981e+02 8.08546082e+02 6.75300539e-01]	[4.28971619e+02 8.06057068e+02 7.71924734e-01]	[4.18701294e+02 7.93329041e+02 7.75816858e-01]	[4.44420135e+02 7.65055298e+02 6.23958528e-01]
[439.17520142 293.01864624 0.92672133]	[439.15182495 357.07168579 0.94201446]	[380.16607666 357.15829468 0.89041018]	[362.25418091 441.90377808 0.88170558]	[349.43331909 521.41864014 0.8846736 ]	[495.63931274 356.99417114 0.84402961]	[518.73449707 439.29229736 0.91436267]	[534.14868164 521.21209717 0.87100589]	[441.70471191 526.40386963 0.81044573]	[403.30783081 526.43206787 0.7643562 ]	[421.29159546 654.69537354 0.8285386 ]	[439.32345581 757.37188721 0.83924127]	[480.15261841 526.42553711 0.77602667]	[472.57250977 662.37542725 0.79163724]	[4.69954254e+02 7.90808594e+02 7.79363692e-01]	[423.83911133 277.67211914 0.92052716]	[449.46716309 277.69143677 0.8692652 ]	[405.91183472 282.69564819 0.76366282]	[464.92507935 280.24523926 0.78024256]	[4.46898193e+02 8.29172729e+02 7.25720406e-01]	[4.67492279e+02 8.31699341e+02 7.30462611e-01]	[4.70030975e+02 8.03510437e+02 6.57351434e-01]	[4.26428497e+02 8.06010193e+02 7.79405177e-01]	[418.66290283 793.29803467 0.79399312]	[4.44379120e+02 7.67480164e+02 6.22397661e-01]
[439.22348022 287.86569214 0.90035939]	[439.11868286 354.53173828 0.91176546]	[380.13400269 354.51687622 0.87264353]	[362.2706604 439.29177856 0.89176106]	[349.44729614 521.21697998 0.87048006]	[493.12905884 352.00650024 0.80895156]	[518.6965332 439.16452026 0.90693039]	[534.1842041 518.65307617 0.8395704 ]	[441.70629883 523.82080078 0.82461566]	[403.31286621 523.89562988 0.77749735]	[421.30770874 649.6875 0.83656466]	[439.3079834 765.06280518 0.86650753]	[480.15008545 523.80328369 0.79076588]	[475.06509399 657.262146 0.77244598]	[4.72513641e+02 7.88221863e+02 7.87890792e-01]	[423.8631897 275.0848999 0.92309165]	[449.5279541 275.10830688 0.88517749]	[405.83834839 277.65814209 0.81878775]	[464.93139648 277.6829834 0.82011867]	[4.41892975e+02 8.24012268e+02 6.98232949e-01]	[4.62415283e+02 8.26630249e+02 6.99378192e-01]	[4.77616028e+02 7.98361145e+02 6.78553283e-01]	[423.84368896 806.1114502 0.83990914]	[418.54980469 795.83880615 0.80410665]	[4.44348267e+02 7.70270142e+02 6.21676743e-01]
[439.1960144 280.19955444 0.92180407]	[439.11605835 351.95532227 0.89360279]	[380.12042236 351.95922852 0.85691589]	[362.28189087 439.11691284 0.88491565]	[349.44824219 516.21966553 0.83669603]	[495.61886597 346.84103394 0.81088746]	[518.69628906 434.10931396 0.86183876]	[534.13726807 511.07147217 0.8180722 ]	[441.69046021 521.31292725 0.8298322 ]	[403.29956055 521.38977051 0.77909875]	[421.30932617 649.60662842 0.8479889 ]	[441.68313599 765.01879883 0.8631348 ]	[480.12612915 521.30114746 0.78218251]	[475.10195923 649.63452148 0.78626865]	[472.57998657 785.58526611 0.78622234]	[423.84576416 272.49310303 0.90327948]	[449.45388794 274.86602783 0.87466252]	[405.83404541 275.12573242 0.83855557]	[464.86187744 275.08895874 0.83177972]	[4.46957153e+02 8.18905640e+02 7.08742201e-01]	[4.67486481e+02 8.21511475e+02 7.28573442e-01]	[4.75119629e+02 7.90792358e+02 6.84931576e-01]	[426.37487793 806.01885986 0.82180023]	[418.5798645 793.30114746 0.83629817]	[4.46872070e+02 7.70249817e+02 6.10670745e-01]
[439.18563843 277.66598511 0.95273924]	[439.11425781 344.30725098 0.89834452]	[380.11697388 346.84384155 0.84798723]	[362.23907471 436.64077759 0.87454474]	[349.40142822 511.04168701 0.82118708]	[493.12188721 341.77947998 0.83583099]	[518.68341064 431.48171997 0.84814316]	[534.1295166 505.98025513 0.83825892]	[441.68908691 518.76965332 0.8124221 ]	[403.33392334 521.22918701 0.75857878]	[421.30490112 647.00994873 0.86981177]	[441.66381836 765.03521729 0.85298693]	[480.11453247 518.74072266 0.75766563]	[475.14376831 647.07751465 0.80744493]	[4.72581696e+02 7.77868652e+02 7.56013334e-01]	[423.84115601 269.86633301 0.87659729]	[449.45361328 269.92193604 0.85298705]	[405.83825684 274.89831543 0.81535935]	[464.82086182 274.88439941 0.79362118]	[4.52063660e+02 8.13849854e+02 7.18674898e-01]	[4.75074799e+02 8.13875244e+02 7.44814456e-01]	[4.72566467e+02 7.88193909e+02 6.85297251e-01]	[426.34765625 805.99749756 0.81770372]	[418.55844116 793.30279541 0.82538033]	[4.44450378e+02 7.72696228e+02 6.30489349e-01]
[439.19989014 277.47579956 0.96700817]	[439.09533691 341.66931152 0.92576861]	[380.14215088 341.6895752 0.88344496]	[359.80599976 434.04443359 0.86521035]	[349.38961792 506.01861572 0.82892704]	[493.10079956 339.25933838 0.85662174]	[518.64733887 426.396698 0.85165656]	[534.1239624 503.33462524 0.87007958]	[441.71490479 516.12524414 0.787063 ]	[403.34234619 516.19335938 0.74253726]	[421.29205322 646.97766113 0.85933381]	[439.33496094 762.4942627 0.84048629]	[480.15255737 513.60089111 0.74742353]	[477.58856201 646.93084717 0.82238555]	[4.72567902e+02 7.75272095e+02 7.57123291e-01]	[423.81118774 264.7171936 0.883039 ]	[449.49908447 262.26016235 0.82999432]	[405.84356689 272.37658691 0.80144012]	[464.84664917 269.84481812 0.73437905]	[4.57108521e+02 8.11306763e+02 7.55903125e-01]	[4.77634094e+02 8.11287842e+02 7.75751710e-01]	[4.70011444e+02 7.88110840e+02 6.77885890e-01]	[4.28992950e+02 8.06075562e+02 7.75810122e-01]	[4.18635071e+02 7.95854126e+02 7.56480157e-01]	[4.44386017e+02 7.70181824e+02 6.59771323e-01]
[439.13449097 274.98379517 0.94538856]	[439.07208252 339.08172607 0.93469316]	[380.12237549 339.13482666 0.89772797]	[359.80142212 428.92172241 0.85956365]	[346.89941406 503.48690796 0.85510212]	[493.04827881 336.68154907 0.86124444]	[516.21380615 421.37322998 0.87274539]	[534.08990479 500.87390137 0.87499416]	[441.78936768 511.05929565 0.7799384 ]	[405.84466553 513.62634277 0.72731417]	[421.3053894 646.92694092 0.86884397]	[439.30828857 765.02508545 0.84898269]	[480.22793579 508.51983643 0.76348794]	[477.59970093 644.48840332 0.83254975]	[4.75065735e+02 7.75287964e+02 7.59674549e-01]	[423.78469849 259.6394043 0.90668154]	[446.96987915 259.64639282 0.85290593]	[405.82543945 267.29067993 0.78187799]	[464.81564331 264.72250366 0.77783954]	[4.57105408e+02 8.08666565e+02 7.33847737e-01]	[4.77620178e+02 8.08678406e+02 7.66377807e-01]	[4.75130920e+02 7.88152039e+02 6.89515114e-01]	[4.31537811e+02 8.03506714e+02 7.53000915e-01]	[4.18679016e+02 7.95801819e+02 7.68710077e-01]	[4.44370392e+02 7.70275085e+02 6.48499489e-01]
[439.11688232 272.48468018 0.9227618 ]	[439.06817627 336.5869751 0.92619902]	[380.10244751 336.69476318 0.88533491]	[362.19882202 423.81231689 0.87443918]	[349.37722778 503.29364014 0.88323313]	[493.04116821 336.480896 0.83883911]	[516.20294189 421.16308594 0.90067631]	[531.62194824 500.70925903 0.87295759]	[441.82705688 505.97015381 0.78770894]	[405.86907959 508.51351929 0.73204482]	[421.30548096 644.44903564 0.85144216]	[439.3135376 764.94744873 0.83301944]	[480.26739502 505.89569092 0.78583854]	[477.64001465 644.3203125 0.81495136]	[472.61416626 770.17889404 0.77623022]	[423.77236938 257.14508057 0.92882186]	[446.9460144 257.14373779 0.88391936]	[403.3866272 262.15640259 0.77971959]	[464.84576416 262.14480591 0.79726064]	[4.59670868e+02 8.06133606e+02 7.04791307e-01]	[4.77739227e+02 8.06041138e+02 7.24476814e-01]	[4.72560516e+02 7.82956055e+02 6.15874350e-01]	[4.34098572e+02 8.03480347e+02 6.84467793e-01]	[4.18747742e+02 7.95798157e+02 7.22558916e-01]	[4.44368164e+02 7.70198792e+02 6.70669258e-01]
[439.11322021 269.88269043 0.89728045]	[436.69656372 336.4760437 0.91218328]	[377.71707153 336.55993652 0.88062847]	[362.20568848 421.26205444 0.89283293]	[346.8861084 500.83410645 0.88910282]	[493.0690918 334.01046753 0.82216835]	[516.21148682 418.70303345 0.90825742]	[534.14807129 498.23052979 0.85831863]	[441.78985596 503.42340088 0.80316859]	[405.84069824 505.93682861 0.74811023]	[421.34896851 641.90325928 0.83940142]	[439.28759766 759.94598389 0.8208788 ]	[480.22344971 503.34338379 0.79277837]	[477.65496826 639.33795166 0.79953033]	[475.12545776 767.66040039 0.78242803]	[421.39538574 256.96966553 0.94163048]	[446.95672607 256.9776001 0.89645404]	[403.31793213 257.17080688 0.81712431]	[464.87234497 259.62884521 0.81046873]	[4.59692963e+02 8.03547363e+02 7.08499193e-01]	[4.80149414e+02 8.00957947e+02 7.21362114e-01]	[4.72553558e+02 7.75331482e+02 6.05094314e-01]	[4.36597382e+02 8.00948792e+02 6.83367014e-01]	[4.18786530e+02 7.93326416e+02 7.17274427e-01]	[4.44347290e+02 7.70112000e+02 6.82540655e-01]
[439.14047241 264.72180176 0.89166921]	[439.07876587 334.05374146 0.90840369]	[377.72714233 336.4621582 0.87370503]	[359.83007812 421.16134644 0.89873677]	[346.89294434 500.74926758 0.88324785]	[493.11358643 333.91778564 0.80994672]	[518.63476562 418.55908203 0.8871085 ]	[536.63671875 498.14816284 0.84521955]	[441.78289795 503.35440063 0.81226647]	[405.85800171 505.89276123 0.75139868]	[421.36901855 641.81384277 0.82808197]	[439.30599976 762.4354248 0.80944765]	[480.19799805 503.26306152 0.79627258]	[477.69384766 636.722229 0.79399931]	[4.77622345e+02 7.65021118e+02 7.49533594e-01]	[421.39135742 254.47817993 0.93488705]	[446.97241211 254.47103882 0.89081466]	[403.31549072 257.08203125 0.85464042]	[464.84906006 257.09875488 0.83746397]	[4.59776276e+02 7.95892822e+02 6.68039203e-01]	[4.80191895e+02 7.93335327e+02 7.03797340e-01]	[4.72574310e+02 7.70294861e+02 5.87098181e-01]	[4.39220581e+02 7.98354370e+02 6.45354509e-01]	[4.21296387e+02 7.93304993e+02 6.84889495e-01]	[4.44364899e+02 7.70141418e+02 6.62367880e-01]
[439.09396362 262.15606689 0.89454877]	[439.08093262 333.99938965 0.90183675]	[377.72583008 334.02432251 0.86982238]	[362.19671631 418.76687622 0.89603001]	[346.87835693 500.66021729 0.86648369]	[493.10427856 331.4498291 0.80700588]	[518.6473999 416.12081909 0.87449145]	[536.67559814 495.63027954 0.83171159]	[441.79064941 503.33227539 0.81355113]	[405.87350464 505.87573242 0.75416803]	[421.39251709 641.80712891 0.83735311]	[441.65454102 762.49731445 0.82200104]	[480.20346069 500.84945679 0.79838073]	[477.68612671 634.18469238 0.79685056]	[4.77625793e+02 7.65056091e+02 7.64599919e-01]	[421.36074829 254.38832092 0.9278419 ]	[446.92752075 254.39248657 0.89144564]	[403.31750488 256.99066162 0.84749609]	[464.82055664 257.00082397 0.85971612]	[4.59778473e+02 7.98432556e+02 6.99893475e-01]	[4.80199677e+02 7.95827148e+02 7.25364566e-01]	[4.72591980e+02 7.72709045e+02 5.89052379e-01]	[4.39194977e+02 7.98411316e+02 6.58972859e-01]	[4.21276245e+02 7.93327332e+02 6.91569924e-01]	[4.44389618e+02 7.70177551e+02 6.79569423e-01]
[439.12301636 259.72412109 0.90275103]	[439.07513428 333.96520996 0.89687872]	[377.71780396 333.99282837 0.86733556]	[362.20300293 418.75238037 0.89556843]	[346.8321228 498.24981689 0.86357278]	[493.10928345 328.93832397 0.80401736]	[518.65454102 416.07827759 0.8710292 ]	[536.71191406 493.07049561 0.82771957]	[441.79666138 503.28604126 0.81385505]	[405.88479614 503.43405151 0.75652099]	[423.78320312 641.82946777 0.84152341]	[441.69885254 762.50170898 0.81513375]	[480.20419312 500.8036499 0.79648507]	[477.74685669 631.66815186 0.80878186]	[477.6925354 767.4901123 0.78366733]	[421.38357544 254.36235046 0.91967964]	[446.94989014 254.36552429 0.88569677]	[403.32040405 256.95852661 0.85603017]	[464.82348633 256.94885254 0.85806298]	[4.59804810e+02 7.98428894e+02 7.00062454e-01]	[4.80221161e+02 7.95820312e+02 7.36244380e-01]	[4.75160675e+02 7.72752625e+02 6.12684309e-01]	[4.41731537e+02 7.98362854e+02 6.42359197e-01]	[4.23805359e+02 7.93320618e+02 6.48485422e-01]	[4.44418732e+02 7.70158997e+02 6.67948246e-01]
[439.12402344 259.69387817 0.90737689]	[439.07901001 333.94815063 0.89427245]	[377.72799683 333.9720459 0.86502528]	[359.82452393 418.72854614 0.89963043]	[346.82559204 498.22332764 0.86014658]	[493.10125732 328.91369629 0.80479413]	[518.64910889 416.0244751 0.86230266]	[536.7477417 490.53582764 0.83143139]	[441.82003784 503.27542114 0.81367493]	[405.9095459 503.42849731 0.75343174]	[423.7984314 641.82684326 0.83342683]	[441.70358276 762.47583008 0.80924594]	[480.22698975 500.79281616 0.79852998]	[480.13214111 629.15313721 0.81720507]	[480.15493774 759.91473389 0.77123016]	[421.39801025 251.97235107 0.91231692]	[446.94735718 254.34519958 0.8820405 ]	[403.32778931 254.59751892 0.85760635]	[464.82437134 254.6013031 0.86061847]	[4.62230560e+02 7.95885010e+02 6.43662632e-01]	[4.80280518e+02 7.93284973e+02 7.02237368e-01]	[4.77652435e+02 7.70112854e+02 6.16460085e-01]	[4.41830414e+02 7.98372925e+02 6.41426802e-01]	[4.23865967e+02 7.93333984e+02 6.48431063e-01]	[4.44424347e+02 7.70152527e+02 6.63270950e-01]
[439.11862183 259.6701355 0.91123384]	[439.07397461 333.92727661 0.88910294]	[377.72702026 333.95535278 0.86223716]	[359.80929565 418.7315979 0.90296793]	[346.81552124 498.16549683 0.85322809]	[493.0925293 328.87078857 0.80472696]	[518.64691162 416.01992798 0.86238706]	[536.74908447 490.55117798 0.83183992]	[441.80407715 500.87106323 0.8139621 ]	[405.87835693 503.40759277 0.75918663]	[423.78598022 639.33251953 0.82480752]	[441.69726562 759.91564941 0.80907214]	[480.22454834 500.78604126 0.79820359]	[480.17245483 629.128479 0.82590836]	[480.20184326 757.36114502 0.7792089 ]	[421.39932251 251.95097351 0.90942132]	[446.9413147 251.97489929 0.88088053]	[403.33276367 254.57264709 0.8539021 ]	[462.4621582 254.58010864 0.86026901]	[4.59724518e+02 7.95821716e+02 6.71398818e-01]	[4.80164886e+02 7.93268066e+02 7.19122410e-01]	[4.80151947e+02 7.70077209e+02 6.32046044e-01]	[4.39291901e+02 7.95863770e+02 6.70427322e-01]	[4.21351349e+02 7.93271057e+02 6.89398348e-01]	[4.46907166e+02 7.70072510e+02 6.73773170e-01]
[439.1104126 259.6651001 0.9104473]	[439.0682373 331.50241089 0.88405579]	[377.72827148 333.95092773 0.86159575]	[359.8182373 418.74377441 0.90044373]	[346.82644653 498.17553711 0.85420907]	[493.08224487 326.38000488 0.80403471]	[518.65075684 413.57815552 0.85906005]	[536.75091553 490.50924683 0.83324492]	[441.80355835 500.84893799 0.81558776]	[405.88134766 503.38427734 0.7621296 ]	[423.79745483 639.33660889 0.82367623]	[441.72549438 759.92547607 0.80829281]	[480.22677612 500.75808716 0.7956695 ]	[480.18945312 629.12194824 0.83293086]	[480.24023438 762.48828125 0.8048858 ]	[421.38879395 251.94638062 0.91044617]	[446.93255615 251.96360779 0.88016832]	[403.31286621 254.56141663 0.8574509 ]	[462.46298218 254.55964661 0.86013085]	[4.59825134e+02 7.95870117e+02 7.28693008e-01]	[4.80276764e+02 7.93300842e+02 7.83244252e-01]	[4.80204895e+02 7.70248840e+02 6.58266425e-01]	[4.39272827e+02 7.95872620e+02 6.58189118e-01]	[4.21351410e+02 7.93264832e+02 6.69780195e-01]	[4.46936127e+02 7.67716431e+02 6.87067509e-01]
[439.0723877 259.62466431 0.91168129]	[439.05471802 331.42953491 0.87357771]	[377.73178101 331.48791504 0.85686016]	[359.82794189 418.67895508 0.89702141]	[346.89758301 498.17266846 0.84956336]	[493.05178833 326.29074097 0.8101992 ]	[518.66009521 413.54238892 0.85237879]	[536.68847656 487.95574951 0.8365044 ]	[441.81610107 500.82339478 0.81283522]	[405.89877319 503.37472534 0.75884897]	[423.81616211 641.83874512 0.82690436]	[441.77374268 762.440979 0.8063969 ]	[480.24353027 500.72055054 0.78917325]	[480.32312012 629.06262207 0.85004371]	[482.72497559 759.93988037 0.80293041]	[421.36123657 251.90341187 0.90881121]	[446.90530396 251.92886353 0.88061309]	[403.30023193 254.52424622 0.85112727]	[462.44308472 254.53939819 0.86924744]	[4.67424652e+02 7.93299011e+02 6.79076552e-01]	[4.82950134e+02 7.90790649e+02 7.42455184e-01]	[4.80225983e+02 7.70177979e+02 6.83120668e-01]	[4.41845795e+02 7.93295410e+02 6.16874993e-01]	[4.23860138e+02 7.90803467e+02 6.23913229e-01]	[4.49452515e+02 7.70108276e+02 7.07009137e-01]
[439.0713501 259.58624268 0.91998142]	[439.06793213 328.9291687 0.8734321 ]	[377.73641968 331.45614624 0.85453081]	[359.82128906 418.62619019 0.89421761]	[349.46353149 498.14068604 0.84686249]	[493.07009888 323.80932617 0.81531674]	[518.66424561 413.49514771 0.84867609]	[534.18182373 487.94036865 0.83440477]	[441.88226318 500.81820679 0.80615902]	[408.44985962 503.38580322 0.75457984]	[423.82110596 641.85760498 0.82492936]	[441.80181885 764.97320557 0.81495762]	[480.29467773 500.70559692 0.79435337]	[482.71881104 629.02862549 0.85879356]	[482.81591797 767.6361084 0.84971142]	[421.34799194 251.86431885 0.90388888]	[446.90444946 251.8842926 0.8746298 ]	[403.30545044 254.50558472 0.84964585]	[462.44592285 254.49781799 0.86544597]	[4.62260040e+02 7.98389160e+02 7.02916682e-01]	[4.80330750e+02 7.95880737e+02 7.70551682e-01]	[4.82899994e+02 7.80437439e+02 7.08777130e-01]	[4.36560547e+02 7.98368958e+02 6.68136597e-01]	[4.21165710e+02 7.90840515e+02 6.88097239e-01]	[4.52026001e+02 7.70230286e+02 7.07398772e-01]
[439.07550049 259.58666992 0.92231554]	[439.06225586 331.38858032 0.87193656]	[377.72473145 331.4758606 0.85744333]	[362.21359253 418.63980103 0.89426875]	[349.45883179 498.16635132 0.85275108]	[493.07162476 323.82302856 0.81370723]	[518.64630127 411.02832031 0.84170687]	[534.17950439 487.94802856 0.8330074 ]	[441.90884399 500.79031372 0.8040117 ]	[410.94900513 503.35702515 0.75907832]	[423.79983521 641.85400391 0.82755798]	[441.76174927 762.48370361 0.81587505]	[480.32427979 500.68521118 0.79485333]	[482.74118042 629.08544922 0.85657257]	[482.81332397 767.53833008 0.85123628]	[421.3427124 251.86991882 0.90680933]	[446.90582275 251.88461304 0.87432414]	[403.3036499 254.52293396 0.85464084]	[462.44158936 254.49928284 0.86074519]	[4.62377472e+02 7.98394531e+02 7.44828999e-01]	[4.82820068e+02 7.95823425e+02 7.88106799e-01]	[4.82805695e+02 7.75282471e+02 7.28472590e-01]	[4.36610138e+02 7.98360474e+02 6.59617782e-01]	[4.21176849e+02 7.90840149e+02 6.78738117e-01]	[4.52001221e+02 7.70161011e+02 7.29073763e-01]
[439.08883667 259.57302856 0.92743868]	[439.06195068 328.9163208 0.87057126]	[377.72845459 331.48348999 0.85628486]	[359.81625366 418.61776733 0.89780194]	[351.95697021 498.13525391 0.85160691]	[493.06765747 323.79373169 0.81619728]	[518.64538574 411.02160645 0.84244394]	[534.17773438 487.92462158 0.83589685]	[444.31503296 500.75799561 0.79516387]	[411.00021362 503.32995605 0.75861841]	[423.84817505 641.82421875 0.81843621]	[441.84866333 767.5322876 0.80673862]	[480.37661743 498.2354126 0.78954464]	[482.81433105 629.10742188 0.85203111]	[482.8800354 780.4387207 0.79956704]	[421.35144043 251.85025024 0.90326029]	[446.91522217 251.86390686 0.86994624]	[403.30804443 254.4954071 0.85938859]	[462.4446106 254.46882629 0.8579092 ]	[4.39175110e+02 8.03548218e+02 6.72059119e-01]	[4.54570526e+02 8.08581970e+02 6.69357777e-01]	[4.88023315e+02 7.95831421e+02 7.68584430e-01]	[4.21210114e+02 8.03526123e+02 6.96579337e-01]	[4.18557159e+02 7.93263733e+02 6.57197714e-01]	[4.52088806e+02 7.77822937e+02 5.87828755e-01]
[439.10119629 257.19802856 0.93321353]	[436.70092773 328.86700439 0.8673206 ]	[377.72247314 331.46520996 0.85548908]	[359.81665039 418.59466553 0.89806265]	[351.99658203 498.13082886 0.85747695]	[493.04592896 323.75360107 0.82076544]	[518.64074707 411.00845337 0.84020936]	[534.17175293 487.91424561 0.83642662]	[444.32336426 500.77203369 0.79540032]	[410.99868774 503.35195923 0.75836432]	[423.87347412 641.83435059 0.81631744]	[441.82342529 767.50769043 0.80504644]	[482.7194519 498.23977661 0.79135799]	[482.85403442 631.63806152 0.84665972]	[485.41607666 783.03887939 0.80316669]	[421.36502075 251.82493591 0.89754796]	[446.92507935 251.84455872 0.86600757]	[403.3170166 254.46453857 0.85747814]	[462.44793701 254.4471283 0.8539297 ]	[4.36661621e+02 8.06080750e+02 6.98968291e-01]	[4.49469818e+02 8.08706665e+02 6.79834247e-01]	[4.98164886e+02 7.98422913e+02 7.80228734e-01]	[4.21151855e+02 8.03514404e+02 7.18153536e-01]	[4.18547638e+02 7.93232422e+02 6.76314831e-01]	[4.52009796e+02 7.77823547e+02 5.86047471e-01]
[439.11096191 257.18182373 0.93832201]	[436.6913147 328.84637451 0.86488992]	[377.72219849 331.46002197 0.85501969]	[359.82174683 418.57684326 0.89090109]	[352.01577759 498.14709473 0.86203963]	[490.56350708 323.72839355 0.82257223]	[516.22491455 410.97290039 0.83636367]	[534.16345215 485.46563721 0.84101677]	[444.31637573 500.80654907 0.79091597]	[410.98434448 503.3883667 0.75070071]	[423.86474609 641.85992432 0.81526446]	[441.82348633 765.06011963 0.81176686]	[482.72515869 500.67803955 0.78436327]	[482.95205688 634.21136475 0.8202619 ]	[4.87967072e+02 7.77916443e+02 7.57900953e-01]	[421.37368774 249.39027405 0.89353049]	[446.92977905 251.82406616 0.86160332]	[403.31695557 254.44221497 0.85448194]	[462.45056152 254.42271423 0.84515822]	[4.57105194e+02 8.03535889e+02 4.69242275e-01]	[4.67473755e+02 8.08525269e+02 4.54594374e-01]	[4.95609924e+02 7.93350586e+02 6.96972013e-01]	[4.28914001e+02 8.03465942e+02 7.81628489e-01]	[4.18694336e+02 7.93244263e+02 7.75724828e-01]	[4.52034668e+02 7.75290588e+02 6.74021721e-01]
[439.10830688 257.16598511 0.94130838]	[436.66693115 326.34469604 0.86528206]	[377.70214844 331.42889404 0.85184276]	[359.81176758 418.54678345 0.88735473]	[352.006073 495.68707275 0.8524223 ]	[490.52307129 321.29299927 0.82837838]	[518.63562012 410.96902466 0.83811402]	[534.14147949 485.4526062 0.84495533]	[444.34561157 500.77624512 0.78808677]	[411.01443481 503.35983276 0.75220537]	[423.87979126 639.36889648 0.80809104]	[441.746521 764.98034668 0.81274837]	[482.75064087 498.2350769 0.78906673]	[485.42849731 629.14367676 0.81274039]	[493.07919312 770.22918701 0.80819607]	[421.37112427 249.36515808 0.89307821]	[446.91619873 249.39381409 0.85909569]	[403.31201172 254.42811584 0.85372084]	[462.43762207 254.39891052 0.84168041]	[4.72598511e+02 7.95877625e+02 5.74252367e-01]	[4.98141968e+02 7.95823853e+02 5.71162760e-01]	[4.95634613e+02 7.88059387e+02 6.88484669e-01]	[4.36649139e+02 7.98390381e+02 7.57305562e-01]	[4.21202820e+02 7.90827393e+02 7.55443573e-01]	[4.49447723e+02 7.72721924e+02 7.27198720e-01]
[439.10452271 257.14367676 0.94482452]	[436.64770508 323.82540894 0.8680768 ]	[377.68261719 328.92501831 0.84715104]	[359.80130005 416.17105103 0.88864505]	[351.95059204 495.64047241 0.84186214]	[490.51779175 321.25909424 0.8365584 ]	[516.21069336 410.93682861 0.83801693]	[534.1685791 485.40716553 0.85176414]	[444.36529541 500.71420288 0.77727157]	[413.4932251 503.29763794 0.75051612]	[423.86227417 641.82727051 0.80766487]	[441.71670532 765.05895996 0.82589459]	[482.76278687 498.16827393 0.77553833]	[487.95968628 629.06469727 0.80401826]	[498.2024231 767.64691162 0.83678836]	[421.36154175 249.32888794 0.89211535]	[446.91217041 249.36390686 0.8572855 ]	[403.29138184 254.39186096 0.85425401]	[462.41989136 254.34602356 0.82388496]	[4.82892273e+02 7.93347900e+02 6.37789905e-01]	[5.03375977e+02 7.93230652e+02 6.49166405e-01]	[4.95605103e+02 7.80422668e+02 6.71136260e-01]	[4.36673004e+02 7.98436096e+02 7.44144917e-01]	[4.21200958e+02 7.93245972e+02 7.58383989e-01]	[4.49441071e+02 7.72822998e+02 7.48209417e-01]
[439.08679199 257.11657715 0.94737762]	[436.63677979 323.74591064 0.87991452]	[377.67446899 328.85232544 0.84501088]	[359.79223633 416.16967773 0.88831484]	[349.41015625 493.12936401 0.8293376 ]	[490.50860596 321.19171143 0.84865105]	[516.17871094 408.40890503 0.83954662]	[534.16400146 485.3788147 0.85660708]	[444.35046387 500.68167114 0.78057778]	[411.00650024 503.26037598 0.75681704]	[423.87078857 639.35534668 0.80727297]	[441.70968628 767.51647949 0.83461118]	[482.77319336 495.68914795 0.77490848]	[490.56924438 626.56561279 0.80562115]	[500.74398804 767.61419678 0.83541399]	[421.33917236 249.29992676 0.89209783]	[446.89208984 249.33044434 0.85485351]	[403.284729 254.38282776 0.85082066]	[462.39474487 251.95831299 0.82480204]	[4.82908112e+02 8.03487122e+02 6.23714924e-01]	[5.05904785e+02 7.98415283e+02 6.03967607e-01]	[5.00676666e+02 7.80451172e+02 6.48897827e-01]	[4.36609467e+02 8.00994934e+02 7.32345223e-01]	[4.18775024e+02 7.93302490e+02 7.57235944e-01]	[4.49444000e+02 7.75358704e+02 7.32255101e-01]
[439.08117676 257.10906982 0.94711488]	[436.64129639 323.73632812 0.88182586]	[377.66748047 326.37915039 0.84445596]	[359.79489136 416.13150024 0.88653857]	[346.89492798 493.03884888 0.82345188]	[490.53131104 321.18771362 0.8467806 ]	[516.17303467 408.39178467 0.8388353 ]	[534.17230225 482.97531128 0.86066592]	[444.37438965 498.23660278 0.77517611]	[411.02908325 500.84420776 0.75936043]	[423.88052368 639.33929443 0.80566114]	[441.68988037 767.52893066 0.83465177]	[482.79226685 495.6512146 0.77565438]	[495.64715576 626.62872314 0.80870301]	[500.87039185 767.6640625 0.86733699]	[421.32543945 246.83868408 0.89245152]	[446.88891602 249.31103516 0.85100281]	[403.2684021 254.37489319 0.85326415]	[462.39849854 251.94192505 0.81553781]	[4.90563293e+02 8.03506531e+02 6.59102440e-01]	[5.13607422e+02 7.98352234e+02 6.44696891e-01]	[5.00771545e+02 7.77891235e+02 7.19240129e-01]	[4.36680481e+02 8.00933716e+02 7.26172686e-01]	[4.21176971e+02 7.93296265e+02 7.60033309e-01]	[4.46961700e+02 7.75353516e+02 7.29704559e-01]
[439.07888794 257.09643555 0.94688046]	[436.63647461 323.72021484 0.88263023]	[377.65859985 326.34838867 0.845581 ]	[359.78189087 416.11587524 0.89020598]	[346.83474731 490.53256226 0.82435197]	[490.53533936 321.18267822 0.84614021]	[516.16912842 408.39419556 0.83860213]	[534.17333984 482.92254639 0.86658549]	[444.38256836 498.20758057 0.77496988]	[413.51184082 500.83294678 0.76122952]	[423.90704346 639.34570312 0.80307066]	[441.69845581 765.04626465 0.83935452]	[482.78677368 495.6000061 0.77647823]	[498.24429321 629.05426025 0.83049399]	[503.46487427 767.57495117 0.84201467]	[421.32983398 246.82852173 0.89272004]	[446.87905884 249.29502869 0.84866762]	[403.27990723 254.3649292 0.85154188]	[462.37808228 251.94322205 0.8187272 ]	[5.00692230e+02 8.05992798e+02 7.86593854e-01]	[5.21202454e+02 7.95871826e+02 7.54487038e-01]	[5.03343323e+02 7.72765320e+02 7.51437008e-01]	[4.36663574e+02 8.00911865e+02 7.56573081e-01]	[421.16235352 793.25848389 0.80062187]	[4.46974640e+02 7.72782532e+02 7.43188858e-01]
[439.07843018 257.09661865 0.94719237]	[436.6317749 321.30206299 0.88323385]	[377.65847778 326.34277344 0.84597564]	[359.77755737 416.09609985 0.88702768]	[346.83575439 490.52050781 0.82432413]	[490.52938843 321.17224121 0.84781003]	[516.16705322 408.40341187 0.83885354]	[534.17089844 482.91748047 0.86752605]	[444.38226318 498.20974731 0.77510202]	[413.51260376 500.83770752 0.76113635]	[423.89642334 641.81689453 0.80543029]	[441.69836426 765.07049561 0.84261334]	[482.78744507 495.59848022 0.77610731]	[498.24102783 629.04803467 0.83005154]	[503.46322632 767.56414795 0.84305227]	[421.32833862 246.82804871 0.8932851 ]	[446.87634277 249.29742432 0.84915459]	[403.27853394 254.36317444 0.8502723 ]	[462.37536621 251.93592834 0.81543183]	[5.00685944e+02 8.03566528e+02 7.82043040e-01]	[5.21194031e+02 7.95870056e+02 7.50081539e-01]	[5.03343536e+02 7.72744507e+02 7.55194724e-01]	[4.36671631e+02 7.98443176e+02 7.60698497e-01]	[421.16552734 793.25305176 0.80852455]	[4.49437805e+02 7.72822449e+02 7.37995207e-01]
[439.0798645 257.08416748 0.94918877]	[436.63253784 321.29147339 0.88621354]	[377.65591431 326.3187561 0.84582669]	[359.7550354 416.11804199 0.8930161 ]	[346.81109619 490.49838257 0.82310915]	[490.53143311 321.17184448 0.84798819]	[516.16717529 405.92648315 0.84030408]	[536.65820312 482.93676758 0.86837941]	[444.4239502 498.25534058 0.77721715]	[413.57705688 500.87579346 0.76592088]	[426.34255981 641.84472656 0.80284321]	[441.67807007 767.54022217 0.84307921]	[482.82800293 495.64846802 0.78946972]	[500.7237854 629.06195068 0.8550964 ]	[506.00778198 767.55273438 0.82093084]	[421.33398438 246.81185913 0.89317024]	[446.86679077 246.84332275 0.84869885]	[403.2746582 251.97779846 0.84471953]	[462.36639404 251.92752075 0.80416805]	[4.95670471e+02 8.00934143e+02 7.21841455e-01]	[5.18750305e+02 7.93334167e+02 7.06589997e-01]	[5.05958374e+02 7.72730469e+02 7.05758929e-01]	[4.39176422e+02 8.00947144e+02 7.62511253e-01]	[421.20788574 793.29504395 0.80464381]	[4.46950104e+02 7.75326477e+02 7.22341299e-01]
[439.08355713 257.07672119 0.95108443]	[436.63302612 321.28878784 0.88645279]	[377.65777588 326.324646 0.84604394]	[359.76095581 416.109375 0.8899672 ]	[344.34222412 490.503479 0.82388312]	[490.52124023 321.16741943 0.84896487]	[516.15710449 405.9211731 0.84030688]	[536.69506836 482.92892456 0.87201726]	[444.45275879 500.67709351 0.77263188]	[416.03204346 503.28460693 0.76928955]	[426.3918457 641.85681152 0.80113363]	[441.66262817 767.60314941 0.84572244]	[482.83950806 495.66101074 0.78644514]	[500.77209473 626.61273193 0.87952775]	[511.04849243 765.03839111 0.79983938]	[421.33843994 246.80126953 0.89257485]	[446.87020874 246.83578491 0.84740907]	[403.28060913 251.97756958 0.84297961]	[462.3626709 251.93273926 0.80754155]	[4.98225983e+02 7.95869568e+02 7.59188533e-01]	[5.18760254e+02 7.93234009e+02 7.63865769e-01]	[5.11067017e+02 7.70217102e+02 6.82894230e-01]	[4.36671570e+02 8.00944092e+02 7.44643331e-01]	[4.21170471e+02 7.93277771e+02 7.92525411e-01]	[4.46961060e+02 7.77892151e+02 7.36677051e-01]
[439.0803833 257.07720947 0.95007688]	[436.63336182 321.29208374 0.8857165 ]	[377.65756226 326.32540894 0.84652191]	[359.75939941 416.09738159 0.88890606]	[344.34536743 490.50506592 0.82359314]	[490.52209473 321.1730957 0.84772146]	[516.15606689 405.92373657 0.83968437]	[536.69104004 482.92633057 0.87197143]	[446.86273193 500.69610596 0.77248424]	[416.02798462 503.29421997 0.76708084]	[426.38186646 641.86633301 0.80235606]	[441.67160034 767.60583496 0.84767097]	[482.84390259 495.68154907 0.78683424]	[500.77148438 626.62365723 0.87698144]	[511.04971313 765.04217529 0.80087137]	[421.33728027 246.80082703 0.89252311]	[446.86959839 246.83828735 0.84729373]	[403.27990723 251.97579956 0.84257323]	[462.36459351 251.93521118 0.80910414]	[4.98214172e+02 7.95872070e+02 7.62420595e-01]	[5.18750000e+02 7.93240967e+02 7.66321659e-01]	[5.11086426e+02 7.70218384e+02 6.82132423e-01]	[4.36660309e+02 8.00948975e+02 7.44539678e-01]	[421.16430664 793.28167725 0.79499555]	[4.46973541e+02 7.77895386e+02 7.36684740e-01]
[439.10836792 257.07321167 0.95593315]	[436.64224243 321.25524902 0.89325225]	[377.66711426 326.31341553 0.84621286]	[359.76437378 416.15792847 0.89610451]	[349.36843872 493.05975342 0.8210786 ]	[490.51046753 318.74746704 0.85969311]	[516.18078613 405.82128906 0.85493898]	[539.1918335 482.793396 0.89542472]	[446.89959717 498.23458862 0.76402295]	[416.04553223 503.26498413 0.76498395]	[428.91049194 636.75549316 0.78505468]	[441.66809082 767.50396729 0.8489601 ]	[482.88409424 495.60534668 0.77146637]	[503.33642578 626.60455322 0.87152714]	[521.28717041 759.91259766 0.80017215]	[421.35354614 246.80601501 0.89183325]	[446.88815308 246.82312012 0.84626734]	[403.28344727 251.97576904 0.84143889]	[462.37124634 251.90002441 0.7887634 ]	[5.21290283e+02 8.03490356e+02 6.97879076e-01]	[5.41789185e+02 7.93254028e+02 7.09573030e-01]	[5.18732117e+02 7.70257751e+02 6.33782506e-01]	[4.39206116e+02 7.98383545e+02 7.41802752e-01]	[421.21536255 793.27990723 0.79982114]	[4.46936554e+02 7.75292969e+02 7.24429309e-01]
[439.10726929 257.07192993 0.95600402]	[436.64984131 321.2635498 0.8931247 ]	[377.66809082 326.32046509 0.84598446]	[359.76364136 416.15713501 0.89604479]	[349.36904907 493.05615234 0.82062352]	[490.51766968 318.75836182 0.85647035]	[516.18212891 405.82461548 0.8546077 ]	[539.1965332 482.79141235 0.89634228]	[446.89712524 498.25646973 0.76410294]	[416.04150391 503.28106689 0.76402652]	[426.45126343 636.78509521 0.78659481]	[441.66818237 767.50616455 0.8479988 ]	[482.88735962 495.63372803 0.77178627]	[503.34091187 629.02709961 0.86819452]	[521.28381348 759.93334961 0.80147088]	[421.35217285 246.80325317 0.89154696]	[446.88757324 246.81910706 0.84583437]	[403.28485107 251.97201538 0.83982748]	[462.37173462 251.89834595 0.78802013]	[5.21270508e+02 8.01004211e+02 7.01370776e-01]	[5.41769775e+02 7.93237427e+02 7.16065466e-01]	[5.18738037e+02 7.70264709e+02 6.38509452e-01]	[4.39190887e+02 7.98391357e+02 7.41233170e-01]	[421.20855713 793.28167725 0.79907817]	[4.46940857e+02 7.75299438e+02 7.26104021e-01]
[439.13189697 257.07122803 0.95897156]	[436.67120361 321.26373291 0.89672452]	[377.67984009 326.34765625 0.84471852]	[359.79678345 416.17001343 0.89239454]	[352.02926636 495.63046265 0.84785914]	[490.52294922 318.74029541 0.86024404]	[516.1864624 403.3956604 0.85867453]	[539.23760986 482.762146 0.90760982]	[446.9437561 498.26205444 0.76382673]	[416.08816528 503.30523682 0.77440423]	[428.92285156 636.74072266 0.7842924 ]	[441.6685791 767.52978516 0.84963191]	[482.91714478 495.61813354 0.77280778]	[503.40795898 626.53723145 0.87235844]	[523.75238037 759.92163086 0.80330426]	[421.37240601 246.79733276 0.88901615]	[446.91485596 246.81092834 0.84328586]	[403.28500366 251.95561218 0.83793402]	[462.38711548 251.88276672 0.77195543]	[5.21386719e+02 7.98360291e+02 7.11092412e-01]	[5.41878540e+02 7.90744263e+02 7.31274962e-01]	[5.21307678e+02 7.70211243e+02 6.55220032e-01]	[4.39155518e+02 7.98395996e+02 7.46450722e-01]	[421.18423462 793.26916504 0.80135113]	[4.46945129e+02 7.75334961e+02 7.26036608e-01]
[439.15557861 257.05953979 0.96243715]	[439.05987549 321.27639771 0.89816725]	[377.69119263 326.37768555 0.84289408]	[359.82385254 418.55047607 0.89181298]	[354.54437256 495.67050171 0.86911839]	[490.54437256 318.73742676 0.86034584]	[518.63842773 405.82122803 0.86096221]	[539.25305176 482.74020386 0.90953493]	[449.46020508 500.69213867 0.75891834]	[416.14883423 503.33074951 0.78062159]	[428.94915771 636.78527832 0.78726047]	[441.66662598 767.5536499 0.85244983]	[482.95697021 495.62765503 0.7634545 ]	[503.47613525 626.52008057 0.8645224 ]	[523.83288574 759.94470215 0.80235356]	[421.39505005 246.77778625 0.88528711]	[446.94793701 246.7883606 0.83875895]	[403.28820801 251.92971802 0.83541399]	[462.39651489 251.86524963 0.75928527]	[5.23926331e+02 7.98364197e+02 7.47372329e-01]	[5.44416809e+02 7.90729675e+02 7.74009585e-01]	[5.21335083e+02 7.70233948e+02 6.84878409e-01]	[4.39169373e+02 7.98360779e+02 7.53059387e-01]	[421.20217896 793.2456665 0.79934371]	[4.46934998e+02 7.75355957e+02 7.29803324e-01]
[439.19546509 257.0682373 0.96432054]	[439.12948608 323.71749878 0.90730137]	[377.74459839 328.86712646 0.84430772]	[362.2109375 418.59118652 0.89523602]	[354.59829712 498.17227173 0.89075291]	[493.09197998 318.75405884 0.85878623]	[518.72546387 405.83224487 0.86807775]	[539.31207275 482.79510498 0.91836715]	[452.02502441 500.71713257 0.75081342]	[418.57434082 503.34487915 0.78082263]	[431.51538086 634.23193359 0.78788257]	[441.65466309 767.51062012 0.84908438]	[485.39224243 495.65048218 0.74828577]	[505.95996094 626.50775146 0.8593111 ]	[523.98181152 752.29547119 0.82554078]	[423.79727173 246.78144836 0.87965876]	[449.46060181 246.78741455 0.83418882]	[403.3442688 251.92446899 0.82813674]	[462.44012451 251.86717224 0.75091666]	[523.97351074 793.34588623 0.83285224]	[544.45324707 790.64306641 0.84335411]	[5.23877686e+02 7.67517944e+02 7.27523088e-01]	[4.39230499e+02 7.95893921e+02 7.57547915e-01]	[421.22741699 793.24310303 0.79926962]	[4.46897095e+02 7.75288147e+02 7.35268831e-01]
[439.22390747 257.06719971 0.9670009 ]	[439.16381836 323.72195435 0.91222757]	[380.11813354 328.89465332 0.84844196]	[362.2857666 418.62402344 0.89375579]	[356.97409058 498.14611816 0.89031619]	[495.59048462 318.74874878 0.86173868]	[518.78289795 405.82409668 0.87734848]	[541.68151855 482.82785034 0.9192329 ]	[454.56219482 500.70339966 0.75435477]	[418.6427002 503.31936646 0.79157227]	[434.0447998 634.20666504 0.79525506]	[441.6762085 767.49157715 0.84412563]	[485.43725586 495.63894653 0.7421149 ]	[505.98080444 626.4755249 0.85950482]	[524.03485107 754.81207275 0.81135821]	[423.83035278 246.78398132 0.87616992]	[449.50393677 246.79501343 0.83431345]	[403.36019897 251.92597961 0.82774568]	[462.45346069 251.89125061 0.73254585]	[523.94805908 793.35125732 0.82113838]	[544.43591309 790.66741943 0.83479697]	[5.23939209e+02 7.67607056e+02 7.38659143e-01]	[4.39238068e+02 7.95867004e+02 7.65111446e-01]	[421.24182129 793.21881104 0.80686009]	[4.46913483e+02 7.75270996e+02 7.29714155e-01]
[439.22314453 257.06604004 0.96656537]	[439.16555786 323.71932983 0.91279489]	[380.11859131 328.89245605 0.84829211]	[362.28894043 418.62472534 0.8929863 ]	[356.97277832 498.13354492 0.88789606]	[495.59194946 318.74856567 0.86225981]	[518.77075195 403.39501953 0.87727249]	[539.32348633 482.82705688 0.91838104]	[454.56015015 500.69989014 0.75303996]	[418.64257812 503.31588745 0.79064238]	[434.04067993 634.21710205 0.79430109]	[441.67483521 767.49835205 0.84551781]	[485.43426514 495.63366699 0.74171901]	[505.98770142 626.4777832 0.85658109]	[526.40002441 754.8324585 0.80924803]	[423.83279419 246.77987671 0.87568521]	[449.5072937 246.79646301 0.8346501 ]	[403.36624146 251.92515564 0.82603943]	[462.45495605 251.89759827 0.73986614]	[523.94445801 793.36553955 0.81811857]	[544.43554688 790.68054199 0.83464199]	[5.23949768e+02 7.67623657e+02 7.40005016e-01]	[4.39236664e+02 7.95870056e+02 7.64430702e-01]	[421.23971558 793.22235107 0.80705249]	[4.46913330e+02 7.75280090e+02 7.30037034e-01]
[439.28143311 257.05245972 0.97008646]	[439.20388794 321.29849243 0.91722381]	[380.15667725 328.88513184 0.84693623]	[364.76687622 418.65081787 0.88506126]	[357.01431274 498.15438843 0.89734614]	[495.6355896 318.73074341 0.86780989]	[521.17071533 405.83248901 0.88392705]	[541.70672607 482.84423828 0.92360938]	[454.59768677 500.7159729 0.75450003]	[418.66238403 503.32769775 0.78842705]	[434.0640564 634.19799805 0.79494649]	[441.67556763 765.08709717 0.84440011]	[485.4715271 495.65805054 0.73411632]	[506.01583862 626.50506592 0.8496809 ]	[526.42980957 754.83221436 0.80865943]	[423.89450073 246.76113892 0.86603254]	[452.06900024 246.7842865 0.83873481]	[403.40518188 251.93243408 0.81867766]	[464.85745239 251.88845825 0.70180625]	[523.92663574 795.79199219 0.81195533]	[544.41784668 790.69598389 0.82512492]	[5.23973938e+02 7.67631836e+02 7.50114202e-01]	[4.39248535e+02 7.95870422e+02 7.63240933e-01]	[421.25057983 793.22540283 0.80657738]	[4.46896118e+02 7.72831299e+02 7.29620636e-01]
[441.67025757 257.05715942 0.96979588]	[439.22555542 321.27584839 0.92144758]	[380.19708252 328.85638428 0.84552467]	[364.87353516 418.59719849 0.86232889]	[357.01361084 498.12713623 0.89051569]	[495.66809082 318.68786621 0.87655288]	[521.2086792 403.34213257 0.90647399]	[541.75012207 482.80310059 0.93632227]	[454.64169312 498.25997925 0.7504667 ]	[418.71051025 503.27374268 0.78818601]	[434.08740234 634.152771 0.80202466]	[441.6812439 765.06274414 0.84202099]	[485.48440552 495.61636353 0.72647953]	[506.00750732 626.42779541 0.85932869]	[526.42523193 754.81542969 0.81177831]	[426.37982178 246.7878418 0.85432577]	[454.59585571 246.79904175 0.85037613]	[405.884552 254.36860657 0.81906229]	[464.9019165 251.89628601 0.69537956]	[523.93835449 795.80273438 0.81274152]	[544.42919922 790.6975708 0.83141649]	[5.23965942e+02 7.67605835e+02 7.51399279e-01]	[4.39263855e+02 7.95856323e+02 7.61183858e-01]	[421.25518799 790.84136963 0.80118489]	[4.46899994e+02 7.72810242e+02 7.27925837e-01]
[441.79385376 257.03765869 0.97004086]	[441.68334961 321.25924683 0.92438138]	[380.34469604 326.28930664 0.83504868]	[372.51803589 416.14865112 0.85548025]	[357.07113647 495.66729736 0.88703167]	[498.26773071 318.7064209 0.89327276]	[521.28851318 403.37887573 0.9108054 ]	[541.81799316 482.79397583 0.93875813]	[457.15762329 498.2522583 0.764485 ]	[418.76647949 500.85372925 0.79136872]	[436.55535889 634.19628906 0.80284494]	[441.68545532 767.48840332 0.84139717]	[488.0093689 495.62548828 0.71010149]	[508.48919678 626.49890137 0.84811342]	[524.02807617 754.81335449 0.81281102]	[431.49084473 246.79367065 0.84501857]	[457.16726685 246.8140564 0.88065642]	[410.96643066 254.39170837 0.82448447]	[467.44384766 251.96563721 0.67215955]	[523.99456787 795.80126953 0.81616062]	[544.48760986 790.69543457 0.85292315]	[5.23895020e+02 7.67612793e+02 7.40177751e-01]	[4.39251953e+02 7.95865417e+02 7.63281882e-01]	[421.25320435 790.84356689 0.80080229]	[4.46927704e+02 7.75273193e+02 7.28691816e-01]
[441.87036133 257.05285645 0.95484513]	[441.8008728 323.73666382 0.90785652]	[382.86349487 326.36483765 0.81134903]	[375.07714844 418.6289978 0.90340292]	[359.58325195 498.22033691 0.91178501]	[500.7947998 318.73364258 0.90356159]	[521.38317871 405.82211304 0.91719466]	[544.30169678 482.78909302 0.94306809]	[459.64074707 500.67941284 0.7970649 ]	[421.18823242 500.84213257 0.79666352]	[436.66549683 634.23809814 0.82516503]	[441.68734741 765.07196045 0.843252 ]	[493.12576294 495.69372559 0.71284473]	[508.5090332 626.55792236 0.83930725]	[523.97247314 754.79345703 0.82256621]	[434.0680542 246.84225464 0.85933101]	[459.59924316 246.80426025 0.8951326 ]	[413.57043457 254.40698242 0.83303767]	[475.0843811 251.94148254 0.72223097]	[5.26454651e+02 7.95791687e+02 7.92595327e-01]	[544.51593018 790.64868164 0.84489036]	[5.23812317e+02 7.67591797e+02 7.43903518e-01]	[4.39273224e+02 7.95839111e+02 7.64387786e-01]	[421.27349854 790.82385254 0.79620349]	[4.46916534e+02 7.72815430e+02 7.35395253e-01]
[444.29718018 257.03640747 0.94393116]	[441.84851074 323.7277832 0.90198159]	[385.3710022 326.33096313 0.80588621]	[377.53460693 418.56838989 0.91227889]	[359.66473389 498.18585205 0.90352261]	[500.84378052 318.74905396 0.90452975]	[523.78381348 403.38034058 0.92205375]	[544.39654541 482.78884888 0.94166702]	[459.66513062 498.24871826 0.8043142 ]	[421.20474243 500.79187012 0.79852635]	[439.06982422 631.65936279 0.83685911]	[441.70593262 765.0144043 0.84097606]	[495.66647339 498.15625 0.72735369]	[508.5050354 626.50341797 0.83460701]	[523.96594238 754.84429932 0.81691337]	[436.55245972 246.83300781 0.86724091]	[459.66213989 246.80181885 0.90146142]	[416.05377197 254.42504883 0.84936929]	[477.59936523 254.36407471 0.75552905]	[5.26490662e+02 7.93352295e+02 7.83906400e-01]	[544.52337646 790.63043213 0.83081949]	[5.23803528e+02 7.67633057e+02 7.49678195e-01]	[4.41721832e+02 7.95803223e+02 7.70875752e-01]	[421.30554199 790.80334473 0.80119157]	[4.46906128e+02 7.72759888e+02 7.34942198e-01]
[444.29727173 257.03625488 0.9439981 ]	[441.84634399 323.72781372 0.90255165]	[385.37020874 326.33248901 0.80553174]	[377.53872681 418.56872559 0.91357255]	[359.66616821 498.18832397 0.9035055 ]	[500.84197998 318.74676514 0.90467012]	[523.78302002 403.38009644 0.92221034]	[544.40026855 482.78900146 0.94071352]	[459.66937256 500.6701355 0.80687034]	[421.20480347 500.81051636 0.79739797]	[439.09161377 631.668396 0.84167707]	[441.70675659 765.01550293 0.84067219]	[495.6633606 498.16641235 0.72970462]	[508.519104 626.50634766 0.83329618]	[523.96795654 757.31085205 0.81751698]	[436.55270386 246.83250427 0.86722881]	[459.66207886 246.80180359 0.90146047]	[416.05368042 254.42474365 0.84903347]	[477.59954834 254.36399841 0.75485265]	[5.26488770e+02 7.93351135e+02 7.83448935e-01]	[544.52514648 790.63153076 0.83187252]	[5.23794617e+02 7.67640564e+02 7.51068830e-01]	[4.41739807e+02 7.95796387e+02 7.70962536e-01]	[421.31604004 790.80310059 0.7990613 ]	[4.46903107e+02 7.72758728e+02 7.32322395e-01]
[444.3835144 257.02191162 0.94227219]	[441.91070557 323.77200317 0.88461703]	[387.89785767 328.85003662 0.79933828]	[377.5831604 418.57553101 0.92153728]	[359.73300171 498.25576782 0.90767735]	[503.25048828 321.15298462 0.89587653]	[523.85705566 405.81866455 0.91171604]	[544.46142578 480.36825562 0.93894082]	[459.76217651 500.67501831 0.8144666 ]	[421.25747681 500.79473877 0.7918787 ]	[439.11355591 631.67443848 0.84366286]	[441.70935059 764.98638916 0.83677554]	[498.24816895 498.18365479 0.74980843]	[508.55419922 626.46722412 0.84077382]	[523.96838379 759.91149902 0.81302464]	[436.62686157 246.78990173 0.87761086]	[459.74707031 246.77612305 0.9025594 ]	[416.13775635 254.37779236 0.83438432]	[477.68685913 254.3583374 0.76891494]	[5.23973511e+02 7.98384460e+02 7.46725559e-01]	[544.48114014 790.75 0.7997945 ]	[5.23792114e+02 7.70117554e+02 7.46450484e-01]	[4.41742371e+02 7.95817993e+02 7.61661589e-01]	[421.3085022 790.81427002 0.79594034]	[4.46911682e+02 7.72732849e+02 7.28082895e-01]
[446.91204834 257.03018188 0.92454636]	[444.38226318 323.74124146 0.86733383]	[390.49499512 328.84768677 0.79592836]	[377.61569214 418.63208008 0.93010962]	[359.81057739 500.65380859 0.90059924]	[503.33435059 318.75195312 0.90123272]	[523.93493652 405.84075928 0.89644921]	[546.92028809 482.77484131 0.92085487]	[462.18048096 498.23120117 0.80921423]	[421.32754517 500.75033569 0.77959585]	[439.1239624 631.66516113 0.84427774]	[441.7048645 764.97729492 0.83663082]	[500.75775146 498.1401062 0.76433116]	[511.07312012 626.49645996 0.83459347]	[523.96350098 759.89068604 0.80757582]	[439.08276367 246.75756836 0.88544714]	[459.84707642 246.775177 0.89735425]	[418.61795044 251.96734619 0.84204781]	[480.11276245 254.3571167 0.74829191]	[5.23905579e+02 7.98380127e+02 7.58937418e-01]	[544.44451904 790.75799561 0.79883158]	[5.23802063e+02 7.70110657e+02 7.48051107e-01]	[4.41722382e+02 7.95797302e+02 7.61073768e-01]	[421.29852295 790.79956055 0.79825538]	[4.46915680e+02 7.72728760e+02 7.31448889e-01]
[truncated: 182 more rows]
