# Supplementary material for: Evaluation of functional tests performance using a camera-based and machine learning approach
Source: PLoS One. 2023 Nov 3;18(11):e0288279. doi: 10.1371/journal.pone.0288279 (PMC10624324; doi:10.1371/journal.pone.0288279)
Supplement: S1 Data — This dataset includes all the extracted keypoints of movements and the associated features and statistics, which were used for the analyses presented in the main manuscript. (ZIP) [file pone.0288279.s001.zip › PLOS_data_28032023/original_movement_data/CSV/000031_PNJN_P_crop.csv]

[541.90289307 341.74960327 0.92835319]	[534.15942383 398.21661377 0.8944478 ]	[480.23251343 398.10339355 0.88839877]	[459.80865479 490.51074219 0.88744211]	[441.91238403 572.64099121 0.852503 ]	[585.5725708 398.20333862 0.89645916]	[603.47058105 495.61096191 0.87958908]	[611.08056641 575.2164917 0.83019006]	[526.54473877 590.57855225 0.71487445]	[487.9571228 590.57580566 0.7049545 ]	[495.6534729 729.1539917 0.83214784]	[480.35803223 870.15014648 0.8873632 ]	[567.49761963 590.58392334 0.72946155]	[564.95635986 726.64459229 0.8869797 ]	[564.92285156 870.33172607 0.88626838]	[526.50750732 334.00271606 0.88402843]	[554.65606689 334.01089478 0.87376881]	[505.86911011 336.45535278 0.80159616]	[567.47821045 334.0329895 0.63608259]	[5.72591675e+02 9.03592896e+02 7.66872168e-01]	[5.87984680e+02 8.95851074e+02 8.11631382e-01]	[5.59767212e+02 8.83059387e+02 7.44438350e-01]	[4.82945099e+02 8.98503723e+02 7.81746626e-01]	[4.64938049e+02 8.95858459e+02 7.71302521e-01]	[4.82806549e+02 8.75440979e+02 7.06768155e-01]
[541.90289307 341.7507019 0.9281919 ]	[534.16156006 398.21966553 0.8947103 ]	[480.23330688 398.10437012 0.88842815]	[459.80932617 490.51461792 0.88684982]	[441.91247559 572.64276123 0.85239357]	[585.57391357 398.20870972 0.89671481]	[603.46954346 495.61355591 0.87950844]	[611.08111572 575.21600342 0.82993221]	[526.54248047 590.57910156 0.71489745]	[487.95535278 590.57672119 0.70492476]	[495.64993286 729.15313721 0.83231097]	[480.36151123 870.14404297 0.88661778]	[567.49572754 590.58459473 0.72928137]	[564.95452881 726.64349365 0.88769376]	[564.92364502 870.33343506 0.88676143]	[526.50744629 334.00289917 0.884139 ]	[554.65692139 334.01135254 0.8737762 ]	[505.86856079 336.45507812 0.80109584]	[567.47753906 334.03262329 0.63362896]	[5.72592346e+02 9.03590637e+02 7.68403590e-01]	[5.87984131e+02 8.95849365e+02 8.13523829e-01]	[5.59770935e+02 8.83058105e+02 7.45458245e-01]	[4.82942932e+02 8.98499939e+02 7.83924580e-01]	[4.64940277e+02 8.95853027e+02 7.70497203e-01]	[4.82813080e+02 8.75432312e+02 7.07466483e-01]
[541.90826416 341.74978638 0.92817944]	[534.16357422 398.2244873 0.89478171]	[480.23471069 398.10980225 0.88894981]	[459.81170654 490.51235962 0.88652027]	[441.91500854 572.64477539 0.85203117]	[585.57202148 398.21142578 0.89760733]	[603.46685791 495.58990479 0.87922162]	[611.07873535 577.69549561 0.83468539]	[526.54217529 590.59942627 0.71591723]	[487.96368408 590.59057617 0.70511311]	[495.64627075 729.15716553 0.83089542]	[480.36242676 870.12738037 0.88460863]	[567.487854 590.61071777 0.73144013]	[564.94732666 726.63226318 0.88790262]	[564.9251709 872.69470215 0.88628727]	[526.51062012 334.00158691 0.88340563]	[554.66162109 334.00473022 0.87259471]	[503.5085144 336.45736694 0.80335623]	[567.47875977 334.0267334 0.62592661]	[5.70118042e+02 9.03585205e+02 7.64158785e-01]	[5.87978455e+02 8.95842468e+02 8.09571803e-01]	[5.59774414e+02 8.83063782e+02 7.46749341e-01]	[4.82945831e+02 8.98469971e+02 7.90461361e-01]	[4.64946350e+02 8.93455688e+02 7.75923312e-01]	[4.82815216e+02 8.75415344e+02 7.10503459e-01]
[541.91094971 341.7545166 0.92753094]	[534.15667725 398.22314453 0.89435595]	[480.2321167 398.11141968 0.88889825]	[459.8114624 490.50820923 0.8872264 ]	[441.91387939 572.64282227 0.85287517]	[585.56811523 398.2097168 0.8976028 ]	[603.45697021 493.11773682 0.87634498]	[608.64831543 575.21453857 0.83407724]	[526.5447998 590.57171631 0.71818876]	[487.96716309 590.56414795 0.70640755]	[495.64605713 729.14758301 0.83049768]	[480.37380981 870.1348877 0.88507622]	[567.49249268 590.57977295 0.73251712]	[564.94854736 726.64581299 0.88757455]	[564.92437744 872.70007324 0.88701087]	[526.50671387 334.00610352 0.8851769 ]	[554.6652832 334.00183105 0.87233019]	[503.50241089 336.46063232 0.80660975]	[567.4765625 334.01477051 0.61604548]	[5.72578979e+02 9.03574585e+02 7.59951293e-01]	[5.87980957e+02 8.95841003e+02 8.05341959e-01]	[5.59770691e+02 8.83078430e+02 7.48332977e-01]	[4.82960083e+02 8.98459412e+02 7.88595021e-01]	[4.64959839e+02 8.93451233e+02 7.73322284e-01]	[4.82825348e+02 8.75419556e+02 7.11376369e-01]
[541.90948486 341.76501465 0.92534119]	[534.15557861 398.21914673 0.89493352]	[480.23001099 398.11032104 0.88763797]	[459.81140137 490.55566406 0.88575602]	[441.92199707 572.64703369 0.8504132 ]	[585.56939697 398.20419312 0.89737141]	[603.44549561 493.10263062 0.87561375]	[608.5894165 572.62322998 0.83686268]	[526.53265381 590.55596924 0.72157723]	[487.95214844 590.55010986 0.70865571]	[495.67214966 729.14349365 0.83354861]	[480.37606812 870.12371826 0.88167071]	[567.48028564 590.54962158 0.73477995]	[564.94299316 726.64996338 0.88697553]	[564.93249512 870.33081055 0.88669443]	[526.50036621 334.02316284 0.88755059]	[554.65924072 334.01168823 0.87303901]	[503.49740601 336.47512817 0.81470954]	[567.47918701 334.02233887 0.63179445]	[5.70120605e+02 9.03563904e+02 7.60313094e-01]	[5.87982788e+02 8.95836853e+02 8.05813253e-01]	[5.59775879e+02 8.83065430e+02 7.47996390e-01]	[4.82953308e+02 8.98467712e+02 7.90037513e-01]	[4.64954559e+02 8.93457153e+02 7.75757968e-01]	[4.82830719e+02 8.75409729e+02 7.10161507e-01]
[541.89770508 341.78100586 0.92105502]	[534.16174316 398.21801758 0.89551222]	[480.23260498 398.10848999 0.88788152]	[459.81765747 490.56869507 0.88630182]	[441.93084717 572.63739014 0.8498677 ]	[585.57080078 398.20223999 0.89770383]	[603.43939209 493.10653687 0.87681586]	[608.53460693 572.65765381 0.84462559]	[526.53564453 588.07214355 0.72206146]	[487.96273804 588.0814209 0.70922393]	[495.65957642 729.14642334 0.83130449]	[480.37753296 870.11688232 0.87999189]	[567.4786377 588.06341553 0.7372722 ]	[564.95263672 726.6328125 0.88485646]	[564.93243408 870.32940674 0.88734257]	[526.4901123 334.03213501 0.8884052 ]	[554.64794922 334.02886963 0.87390953]	[503.4911499 336.46899414 0.81311339]	[567.48162842 334.0352478 0.6444571 ]	[5.72582886e+02 9.03558472e+02 7.60315180e-01]	[5.87985107e+02 8.95837219e+02 8.06413233e-01]	[5.59773560e+02 8.83067383e+02 7.48351634e-01]	[4.82946075e+02 8.98473083e+02 7.90424228e-01]	[4.64948578e+02 8.93462341e+02 7.76945233e-01]	[4.82835022e+02 8.75408020e+02 7.08314240e-01]
[541.88525391 341.79602051 0.91693968]	[534.1539917 398.21820068 0.89565969]	[480.23294067 398.10653687 0.88742328]	[459.82058716 493.04754639 0.88648027]	[441.93084717 572.61877441 0.85041857]	[585.56152344 398.20278931 0.89977324]	[603.44555664 493.09512329 0.87920898]	[608.49438477 575.18902588 0.85500139]	[526.51293945 590.55548096 0.722691 ]	[487.92700195 590.56207275 0.70834166]	[495.6583252 729.17822266 0.82910776]	[480.37484741 870.12786865 0.88177407]	[567.45617676 590.54156494 0.73682493]	[564.96014404 726.64331055 0.88211864]	[564.93414307 870.32666016 0.88746345]	[526.47363281 334.04342651 0.8900156 ]	[554.63739014 334.046875 0.87515116]	[503.48028564 336.47750854 0.81785852]	[567.47546387 336.44116211 0.6567927 ]	[5.72592407e+02 9.03561646e+02 7.62098193e-01]	[5.87985901e+02 8.93458740e+02 8.07496965e-01]	[5.59776794e+02 8.83065063e+02 7.47402191e-01]	[4.82950745e+02 8.98480164e+02 7.91226029e-01]	[4.64950562e+02 8.95839905e+02 7.78146386e-01]	[4.82829102e+02 8.75419495e+02 7.07977772e-01]
[541.8850708 341.80786133 0.91499591]	[534.15673828 398.22024536 0.8955307 ]	[480.23425293 398.10842896 0.88789046]	[459.82992554 490.57699585 0.88751477]	[441.92840576 572.60327148 0.85094202]	[585.56420898 398.20614624 0.89917922]	[603.44763184 493.09390259 0.87780654]	[608.4944458 575.18817139 0.8546077 ]	[526.51135254 590.56732178 0.72243065]	[487.91702271 590.56744385 0.70804912]	[495.65838623 729.17889404 0.82811302]	[480.37994385 870.11737061 0.88013446]	[567.46112061 590.5602417 0.73409265]	[564.96008301 729.0255127 0.88052827]	[564.93499756 870.32739258 0.88779962]	[526.47180176 334.05117798 0.89070427]	[554.63983154 334.05331421 0.87543893]	[503.48086548 336.48104858 0.81424779]	[567.47790527 336.44018555 0.65548015]	[5.72595825e+02 9.03564148e+02 7.63081908e-01]	[5.87991638e+02 8.95836426e+02 8.08187723e-01]	[5.59779297e+02 8.83061340e+02 7.47117698e-01]	[4.82956207e+02 8.98481506e+02 7.91600227e-01]	[4.64953339e+02 8.95840515e+02 7.79483378e-01]	[4.82836151e+02 8.75409851e+02 7.09212303e-01]
[541.87762451 341.80780029 0.91407901]	[534.16943359 398.22399902 0.8964293 ]	[480.23757935 398.11221313 0.88885868]	[459.83340454 490.54211426 0.88807946]	[441.92178345 572.61175537 0.85189027]	[585.57226562 398.20861816 0.89768863]	[603.449646 493.11273193 0.87652582]	[608.51287842 575.19885254 0.85314775]	[526.51660156 590.56970215 0.72155339]	[487.9185791 590.57104492 0.70854729]	[495.66009521 729.16448975 0.8299737 ]	[480.38043213 870.12597656 0.88349342]	[567.47131348 590.55889893 0.73320192]	[564.980896 729.03234863 0.87846231]	[564.93096924 870.32897949 0.88868785]	[526.47137451 334.05056763 0.89046097]	[554.6307373 334.05767822 0.87553138]	[503.49536133 336.47894287 0.81003708]	[567.47906494 336.44644165 0.67177576]	[5.72600464e+02 9.03576904e+02 7.63169408e-01]	[5.87995178e+02 8.95846680e+02 8.08864057e-01]	[5.59774292e+02 8.83065186e+02 7.46703923e-01]	[4.82956238e+02 8.98483093e+02 7.93451548e-01]	[4.64951447e+02 8.95845032e+02 7.82903612e-01]	[4.82841064e+02 8.75425598e+02 7.06320643e-01]
[541.8739624 341.82723999 0.90988159]	[534.17999268 398.23010254 0.89667749]	[480.24386597 398.11489868 0.88968867]	[459.8369751 490.5430603 0.88820928]	[441.92178345 572.6204834 0.85170245]	[585.57849121 398.21438599 0.89603031]	[603.46588135 493.11761475 0.87508839]	[608.53582764 575.17614746 0.84705913]	[526.52166748 590.57885742 0.72024751]	[487.92279053 590.57800293 0.70769805]	[495.65930176 729.16748047 0.82907677]	[480.38269043 870.11987305 0.881899 ]	[567.47753906 590.56951904 0.73181748]	[564.98034668 729.03277588 0.87904936]	[564.92785645 870.33190918 0.89013028]	[526.47064209 334.05557251 0.89027429]	[554.63415527 334.07208252 0.87670434]	[503.49423218 336.46621704 0.79819024]	[567.49432373 334.06939697 0.66693914]	[5.72622986e+02 9.03585693e+02 7.62634933e-01]	[5.88003052e+02 8.95848511e+02 8.07488382e-01]	[5.59763733e+02 8.83065247e+02 7.48234689e-01]	[4.82955414e+02 8.98469910e+02 7.93456852e-01]	[4.64949310e+02 8.93463318e+02 7.83940315e-01]	[4.82845825e+02 8.75420593e+02 7.05833495e-01]
[541.87567139 344.24188232 0.91004735]	[534.17907715 398.22940063 0.8968991 ]	[480.2428894 398.11306763 0.88936007]	[459.83718872 490.53399658 0.88856864]	[441.92022705 572.63061523 0.85152918]	[585.57885742 398.21368408 0.89618748]	[603.46618652 493.12368774 0.87497032]	[608.53790283 575.17321777 0.84656054]	[526.51452637 590.58966064 0.72133976]	[485.49554443 590.59356689 0.70790106]	[495.65994263 729.16137695 0.82971269]	[480.38265991 870.11193848 0.88054907]	[567.47338867 590.57855225 0.73171806]	[564.98150635 729.02862549 0.87873489]	[564.93096924 872.69250488 0.88908905]	[526.47418213 334.05807495 0.89039183]	[554.63500977 334.07495117 0.87690514]	[503.49862671 336.46615601 0.79687214]	[567.49212646 334.07296753 0.668594 ]	[5.72618347e+02 9.03590698e+02 7.61551917e-01]	[5.88002625e+02 8.95854614e+02 8.04930985e-01]	[5.59766724e+02 8.83074585e+02 7.48615205e-01]	[4.82947205e+02 8.98466980e+02 7.95108020e-01]	[4.64942322e+02 8.93460205e+02 7.85444081e-01]	[4.82851166e+02 8.75415100e+02 7.05135942e-01]
[541.87744141 344.24731445 0.91040772]	[536.64257812 398.22579956 0.89802104]	[480.2562561 398.10064697 0.88946652]	[459.84564209 490.5319519 0.888322 ]	[441.91494751 572.63885498 0.85278153]	[585.58605957 398.21899414 0.89407551]	[603.48126221 493.11090088 0.87554181]	[608.58880615 572.66217041 0.83580738]	[526.52874756 590.59375 0.71920943]	[487.93264771 590.58441162 0.70646477]	[495.67126465 729.16369629 0.83006793]	[480.38052368 870.12786865 0.88523757]	[567.48010254 590.59057617 0.72949362]	[564.97991943 729.02941895 0.87855065]	[564.92767334 870.32641602 0.88852316]	[526.47338867 334.05404663 0.88978481]	[554.6418457 334.07342529 0.87767941]	[503.49578857 336.4510498 0.78991222]	[567.48425293 334.06347656 0.65910339]	[5.72584106e+02 9.03576843e+02 7.61477709e-01]	[5.87985168e+02 8.95846130e+02 8.06598663e-01]	[5.59770203e+02 8.83060486e+02 7.45034635e-01]	[4.82943787e+02 8.98483521e+02 7.93459415e-01]	[4.64940613e+02 8.95844177e+02 7.83363581e-01]	[4.82845978e+02 8.75434204e+02 7.05548227e-01]
[541.89447021 341.80114746 0.91773891]	[536.64459229 398.21557617 0.89788282]	[480.2539978 398.09185791 0.8878336 ]	[459.85766602 488.02600098 0.88602513]	[441.91052246 572.62493896 0.85365164]	[585.58764648 398.21142578 0.89346218]	[603.48199463 493.10025024 0.87730372]	[608.6328125 572.63098145 0.83155173]	[526.51965332 590.61755371 0.71794462]	[485.48806763 590.60968018 0.70811492]	[495.66268921 729.17474365 0.82944828]	[480.37677002 870.14367676 0.88697636]	[567.48773193 590.62310791 0.72510999]	[564.97271729 726.64880371 0.88040066]	[564.92810059 872.69415283 0.88904172]	[526.50134277 334.03857422 0.88634139]	[554.65734863 334.04946899 0.87645036]	[505.87298584 336.44378662 0.79125005]	[567.48126221 334.03173828 0.64469761]	[5.70118530e+02 9.03575012e+02 7.63964891e-01]	[5.87981934e+02 8.95846924e+02 8.10660601e-01]	[5.59771545e+02 8.83076599e+02 7.45965838e-01]	[4.82953430e+02 8.98481323e+02 7.91290820e-01]	[4.64948425e+02 8.95843262e+02 7.79826701e-01]	[4.82836182e+02 8.75445496e+02 7.07232833e-01]
[541.89501953 341.80267334 0.91697139]	[536.64434814 398.21554565 0.89748186]	[480.25686646 398.09194946 0.88783342]	[459.85418701 490.49621582 0.88586068]	[441.90930176 572.62268066 0.85380018]	[585.5859375 398.2119751 0.8939395]	[603.48297119 493.09777832 0.87697256]	[608.63446045 572.62371826 0.83102578]	[526.52099609 590.62194824 0.71776462]	[485.49478149 590.61480713 0.7065627 ]	[495.66012573 729.17297363 0.82865471]	[480.37213135 870.14404297 0.88615876]	[567.48620605 590.62780762 0.72484946]	[564.96881104 726.64599609 0.88056314]	[564.92822266 872.69476318 0.88930142]	[526.50286865 334.0375061 0.885867 ]	[554.65802002 334.05065918 0.87632108]	[505.87231445 336.44433594 0.79139173]	[567.48217773 334.03689575 0.6467877 ]	[5.72588867e+02 9.03575012e+02 7.65777111e-01]	[5.87985840e+02 8.95847412e+02 8.12647998e-01]	[5.59771729e+02 8.83074463e+02 7.46628404e-01]	[4.82942780e+02 8.98480774e+02 7.92527080e-01]	[4.64938324e+02 8.95840210e+02 7.81006932e-01]	[4.82835571e+02 8.75442749e+02 7.05725014e-01]
[541.90380859 341.78585815 0.91992414]	[536.65570068 398.21749878 0.89906824]	[480.26721191 398.08914185 0.88856936]	[459.85736084 490.48147583 0.88710088]	[441.90844727 572.60986328 0.85436404]	[585.58886719 398.21707153 0.89368302]	[603.48614502 493.08325195 0.87822527]	[608.6496582 572.63128662 0.82764906]	[526.52423096 590.62200928 0.71646392]	[487.91879272 590.60748291 0.70586711]	[495.66159058 729.17584229 0.82910907]	[480.37692261 870.14343262 0.88623464]	[567.48516846 590.63140869 0.72467011]	[564.96600342 726.64929199 0.88196003]	[564.92816162 872.69683838 0.88906628]	[526.51800537 334.02133179 0.88112271]	[554.66943359 334.0355835 0.87485588]	[505.88308716 334.05856323 0.7821734 ]	[567.48724365 334.01150513 0.63598156]	[5.72595825e+02 9.03574402e+02 7.65641093e-01]	[5.87989563e+02 8.95847473e+02 8.13370049e-01]	[5.59771057e+02 8.83082214e+02 7.46144235e-01]	[4.82940918e+02 8.98483032e+02 7.91691720e-01]	[4.64935760e+02 8.95841675e+02 7.81528592e-01]	[4.82838837e+02 8.75439941e+02 7.08208382e-01]
[541.90985107 341.77603149 0.92211813]	[536.64953613 398.21585083 0.8977102 ]	[480.26138306 398.09915161 0.88859218]	[459.8392334 490.5149231 0.88604897]	[441.9055481 572.60290527 0.85533094]	[585.59075928 398.20901489 0.89389491]	[603.48602295 493.06555176 0.87568671]	[611.08575439 572.61437988 0.82350314]	[526.53210449 590.61798096 0.71677315]	[487.93084717 590.60803223 0.70551044]	[495.63735962 729.18237305 0.82519072]	[480.38360596 870.1428833 0.88532078]	[567.48706055 590.62329102 0.72613442]	[564.95587158 726.64154053 0.88461351]	[564.92559814 872.69512939 0.88887858]	[526.52301025 334.00762939 0.87993336]	[554.6786499 334.0246582 0.87393486]	[505.87368774 334.04666138 0.77858454]	[567.49456787 333.98535156 0.62519252]	[5.72592285e+02 9.03576050e+02 7.68006265e-01]	[5.87987854e+02 8.95847412e+02 8.15814316e-01]	[5.59769592e+02 8.83075256e+02 7.44817078e-01]	[4.82941681e+02 8.98489075e+02 7.86794543e-01]	[4.64933655e+02 8.95845276e+02 7.77947962e-01]	[4.82842590e+02 8.75444092e+02 7.07619965e-01]
[541.89862061 341.76712036 0.92285407]	[536.66235352 398.21035767 0.89910948]	[480.2696228 398.09262085 0.88750672]	[459.84008789 490.50384521 0.8857587 ]	[441.90982056 572.60375977 0.85474575]	[585.59729004 398.20446777 0.89207035]	[603.48883057 493.074646 0.87416214]	[611.11523438 572.65917969 0.81906784]	[526.53070068 590.61212158 0.71634591]	[487.92984009 590.60424805 0.70427984]	[495.67831421 729.16784668 0.83253139]	[480.37884521 870.13049316 0.8827126 ]	[567.48468018 590.61633301 0.72444385]	[564.95007324 726.64239502 0.8859663 ]	[564.92510986 870.3324585 0.88802177]	[526.52166748 333.99008179 0.87749934]	[554.6696167 334.02154541 0.8733232 ]	[505.87866211 334.00228882 0.7658608 ]	[567.5043335 333.95043945 0.63000882]	[5.72594910e+02 9.03575562e+02 7.68550575e-01]	[5.87990295e+02 8.95845276e+02 8.16612065e-01]	[5.59770447e+02 8.83070007e+02 7.44485497e-01]	[4.82949921e+02 8.98493347e+02 7.88715601e-01]	[4.64941406e+02 8.95849670e+02 7.79498041e-01]	[4.82833710e+02 8.75431091e+02 7.07450509e-01]
[541.88452148 341.78768921 0.91895467]	[536.67559814 398.21014404 0.90058208]	[480.27844238 398.09164429 0.88777566]	[459.84182739 490.49697876 0.8858521 ]	[441.90985107 572.61578369 0.854083 ]	[587.97161865 398.20855713 0.89067924]	[603.49176025 493.11160278 0.87405115]	[611.12255859 575.14001465 0.81760669]	[526.53881836 590.62268066 0.71562201]	[487.94390869 590.6192627 0.70224524]	[495.6807251 729.17895508 0.83207363]	[480.38061523 870.1427002 0.88312966]	[567.49871826 590.62597656 0.72260612]	[564.95507812 726.64825439 0.88516927]	[564.92797852 870.32806396 0.88777161]	[526.49749756 333.98623657 0.88054305]	[554.66491699 334.02639771 0.87321889]	[503.50250244 333.95730591 0.75178981]	[567.51446533 331.48776245 0.6177361 ]	[5.72588318e+02 9.03570496e+02 7.68688321e-01]	[5.87987610e+02 8.95843323e+02 8.16987514e-01]	[5.59774231e+02 8.83061157e+02 7.44394779e-01]	[4.82952850e+02 8.98493713e+02 7.88199067e-01]	[4.64945679e+02 8.95850037e+02 7.77254939e-01]	[4.82835846e+02 8.75442749e+02 7.07056999e-01]
[541.89477539 341.78244019 0.92133576]	[536.67687988 398.21142578 0.90078294]	[480.28192139 398.09152222 0.88827288]	[459.85101318 488.01928711 0.88620806]	[441.90917969 572.60656738 0.85390061]	[587.97454834 398.21551514 0.8900075 ]	[603.49383545 493.10955811 0.87448597]	[611.14038086 572.6661377 0.81523961]	[526.54412842 590.61383057 0.71474123]	[487.95040894 590.61437988 0.70100409]	[495.69052124 729.16723633 0.8342008 ]	[480.37792969 870.14227295 0.88328934]	[567.50585938 590.61535645 0.72130376]	[564.95733643 726.64685059 0.88542074]	[564.92980957 870.32952881 0.88840985]	[526.5020752 333.98535156 0.88081563]	[554.67578125 334.01541138 0.87119126]	[503.50213623 333.97039795 0.75086594]	[567.52319336 331.47964478 0.5950402 ]	[5.72591736e+02 9.03570923e+02 7.68276691e-01]	[5.87989563e+02 8.95841858e+02 8.15894663e-01]	[5.59776550e+02 8.83061096e+02 7.45039880e-01]	[4.82957611e+02 8.98497070e+02 7.87205994e-01]	[4.64948029e+02 8.95851562e+02 7.75491953e-01]	[4.82832031e+02 8.75440552e+02 7.07389593e-01]
[541.90917969 341.79364014 0.92119581]	[536.6875 398.21304321 0.90104818]	[480.28494263 398.08441162 0.88835746]	[462.1859436 487.95941162 0.89359897]	[441.91021729 572.60980225 0.8538782 ]	[587.98773193 398.22070312 0.8881712 ]	[603.4934082 493.11331177 0.87422276]	[611.14373779 575.15368652 0.81563175]	[526.53942871 593.10668945 0.71377933]	[487.95373535 590.63476562 0.69989675]	[495.69284058 729.16650391 0.83311951]	[480.38479614 870.14520264 0.88339961]	[567.5022583 593.10839844 0.72110403]	[564.95977783 729.02056885 0.88284087]	[564.92352295 870.32672119 0.88947076]	[526.52355957 333.9861145 0.87969464]	[557.1628418 334.02331543 0.87405491]	[505.86660767 331.49160767 0.74009562]	[567.53826904 331.45965576 0.57558763]	[5.72597229e+02 9.03572754e+02 7.69817889e-01]	[5.87993408e+02 8.95837769e+02 8.16161752e-01]	[5.59766052e+02 8.83056274e+02 7.43567944e-01]	[4.82948212e+02 8.98501526e+02 7.88696766e-01]	[4.64943481e+02 8.95853027e+02 7.76915848e-01]	[4.82840790e+02 8.75447449e+02 7.06799030e-01]
[541.92456055 344.24185181 0.91569149]	[536.68823242 398.21646118 0.90127891]	[480.28649902 398.08551025 0.88826871]	[462.18069458 487.95129395 0.89413297]	[441.91119385 572.61767578 0.85374117]	[587.98883057 398.22171021 0.88941997]	[603.49615479 493.12307739 0.87319666]	[611.15551758 575.15722656 0.81416816]	[526.54467773 593.11010742 0.71347439]	[487.95880127 593.11206055 0.69987845]	[498.12210083 729.15533447 0.83661276]	[480.38446045 870.14160156 0.88299429]	[567.51019287 593.10955811 0.72142988]	[564.95965576 726.65686035 0.88404948]	[564.92633057 870.31652832 0.89033282]	[526.54650879 334.02703857 0.88187331]	[557.17346191 334.04879761 0.87683046]	[505.90731812 333.95794678 0.74433804]	[567.54138184 331.45578003 0.56987303]	[5.72612671e+02 9.03569824e+02 7.69273221e-01]	[5.87995850e+02 8.93456238e+02 8.15486312e-01]	[5.59764648e+02 8.83041687e+02 7.43594646e-01]	[4.82945862e+02 8.98494385e+02 7.92219400e-01]	[4.64945953e+02 8.95846130e+02 7.79267490e-01]	[4.82838776e+02 8.75439392e+02 7.07476258e-01]
[541.94433594 344.26391602 0.91540784]	[536.69433594 398.21963501 0.9015826 ]	[480.29467773 398.07989502 0.88735026]	[462.18103027 487.94866943 0.89469039]	[441.90966797 572.60028076 0.85462779]	[587.98596191 398.22698975 0.89137882]	[603.49865723 493.09613037 0.87295741]	[611.13305664 575.18432617 0.81771308]	[528.96716309 590.62872314 0.71271819]	[487.97268677 593.1083374 0.69893181]	[498.1137085 729.15124512 0.83555871]	[482.7043457 870.15386963 0.8841548 ]	[567.51403809 593.10388184 0.7212224 ]	[564.95733643 726.65356445 0.88502288]	[564.92578125 870.3203125 0.8897506 ]	[528.97973633 334.05569458 0.88348019]	[557.1895752 334.06735229 0.88108885]	[505.92803955 334.0322876 0.75679779]	[567.53460693 333.95620728 0.57313049]	[5.72595337e+02 9.03569702e+02 7.70072281e-01]	[5.87985107e+02 8.93456970e+02 8.16028237e-01]	[5.59770020e+02 8.83046143e+02 7.44160473e-01]	[4.82936005e+02 8.98498230e+02 7.90077329e-01]	[4.64937256e+02 8.95849487e+02 7.77579486e-01]	[4.82845428e+02 8.75456055e+02 7.05564857e-01]
[541.94970703 344.26742554 0.91471452]	[536.69421387 398.21322632 0.90202606]	[480.29367065 398.07220459 0.88732928]	[462.18243408 487.92697144 0.89651668]	[441.90750122 572.62054443 0.85477614]	[587.97991943 398.21691895 0.89227247]	[603.49835205 493.09707642 0.87387764]	[611.11779785 575.1963501 0.82080436]	[528.96685791 593.10748291 0.71099532]	[487.97567749 593.11676025 0.69815511]	[498.11871338 729.1539917 0.83641475]	[482.70559692 870.16314697 0.88636208]	[567.52087402 593.10748291 0.7199707 ]	[564.95709229 726.65692139 0.88540184]	[564.92657471 870.32220459 0.89004529]	[528.97937012 334.07061768 0.88420832]	[557.1963501 334.07687378 0.88270682]	[505.92254639 334.06066895 0.77088106]	[567.52368164 333.99313354 0.56954497]	[5.72587036e+02 9.03571655e+02 7.69829392e-01]	[5.87981445e+02 8.93458679e+02 8.15207422e-01]	[5.59774719e+02 8.83046509e+02 7.44635224e-01]	[4.82930878e+02 8.98509827e+02 7.90008843e-01]	[4.64934174e+02 8.95859436e+02 7.78180540e-01]	[4.82849609e+02 8.75464661e+02 7.06508577e-01]
[541.93707275 344.24227905 0.91643238]	[536.69512939 398.21609497 0.90290564]	[480.28872681 398.08129883 0.8880747 ]	[462.18560791 487.9203186 0.89725339]	[441.89724731 572.63171387 0.85531676]	[587.98577881 398.21636963 0.89018458]	[603.50177002 493.10812378 0.87369275]	[611.0949707 575.22387695 0.82598698]	[528.97003174 590.6315918 0.71057719]	[487.97427368 593.11315918 0.69809663]	[495.69509888 729.16992188 0.83232683]	[482.71002197 870.15979004 0.88563716]	[567.52618408 590.63153076 0.71987271]	[564.96496582 729.01806641 0.88305056]	[564.92810059 870.32165527 0.8899951 ]	[528.96948242 334.05734253 0.8816393 ]	[557.18670654 334.06958008 0.88029063]	[505.9147644 334.03659058 0.76611745]	[567.53063965 333.99478149 0.56848556]	[5.72599304e+02 9.03574341e+02 7.69435346e-01]	[5.87991394e+02 8.95836365e+02 8.15179288e-01]	[5.59775696e+02 8.83048340e+02 7.44718850e-01]	[4.82932373e+02 8.98509338e+02 7.90451944e-01]	[4.64934845e+02 8.95858887e+02 7.79325247e-01]	[4.82853210e+02 8.75465393e+02 7.07661450e-01]
[541.93756104 344.24584961 0.91629171]	[536.69268799 398.20974731 0.90279603]	[480.2890625 398.07717896 0.88786733]	[462.18807983 487.91867065 0.89590758]	[441.89776611 572.62884521 0.85605574]	[587.98413086 398.21069336 0.88947928]	[603.49755859 493.12368774 0.87404269]	[611.10528564 575.20983887 0.82395107]	[528.97369385 590.61590576 0.71093208]	[487.98022461 590.62896729 0.69834352]	[495.69189453 729.1630249 0.83262348]	[482.71429443 870.15319824 0.88497639]	[567.52825928 590.61303711 0.72011757]	[564.96185303 726.65777588 0.88381636]	[564.92590332 870.32666016 0.89043069]	[528.96716309 334.05844116 0.88238537]	[557.18725586 334.07052612 0.88014817]	[505.91183472 334.03723145 0.76506609]	[5.67526184e+02 3.33990662e+02 5.62637210e-01]	[5.72596436e+02 9.03577759e+02 7.69680023e-01]	[5.87988831e+02 8.95839233e+02 8.15011024e-01]	[5.59775452e+02 8.83054688e+02 7.44449019e-01]	[4.82938934e+02 8.98502380e+02 7.91154265e-01]	[4.64942047e+02 8.95852722e+02 7.77806342e-01]	[4.82855652e+02 8.75456360e+02 7.09426641e-01]
[541.93151855 341.82037354 0.91900861]	[536.68676758 398.20794678 0.90277213]	[480.28811646 398.07513428 0.88864183]	[462.18692017 487.91906738 0.89388728]	[441.89086914 572.62713623 0.85715842]	[587.98181152 398.20678711 0.8912003 ]	[603.48840332 493.12643433 0.87410426]	[611.08422852 577.68762207 0.82772619]	[528.97088623 590.63116455 0.71110773]	[487.96984863 593.12036133 0.69817704]	[495.66870117 729.1852417 0.82855099]	[482.71310425 870.14880371 0.88481987]	[567.53106689 590.62713623 0.71961212]	[564.97149658 729.03009033 0.88172573]	[564.92614746 870.32861328 0.89025497]	[528.96234131 334.04721069 0.88296151]	[557.17681885 334.05813599 0.87879688]	[505.91329956 334.04153442 0.76657605]	[567.51757812 333.99060059 0.57307446]	[5.72586975e+02 9.03573975e+02 7.70160258e-01]	[5.87984497e+02 8.95838379e+02 8.15712452e-01]	[5.59778931e+02 8.83058960e+02 7.44792819e-01]	[4.82940521e+02 8.98508240e+02 7.90485740e-01]	[4.64943207e+02 8.95856934e+02 7.76694059e-01]	[4.82851715e+02 8.75453308e+02 7.09447980e-01]
[541.93170166 341.81915283 0.91914803]	[536.68811035 398.20974731 0.90303725]	[480.28961182 398.07666016 0.88939655]	[462.18737793 485.49661255 0.89478219]	[441.88977051 572.62286377 0.85723436]	[587.980896 398.20703125 0.89161044]	[603.48773193 493.12243652 0.87423748]	[611.08551025 575.22637939 0.82743359]	[528.96472168 593.10900879 0.71105897]	[487.9680481 593.12585449 0.69845891]	[495.66967773 729.18334961 0.82894814]	[482.71194458 870.15209961 0.88560998]	[567.53112793 590.63214111 0.71933633]	[564.97106934 729.03082275 0.88155079]	[564.92547607 870.32873535 0.89052987]	[528.96343994 334.04776001 0.8830893 ]	[557.17572021 334.05786133 0.8786357 ]	[505.91583252 334.04714966 0.76759118]	[567.5168457 333.99050903 0.57441354]	[5.72591187e+02 9.03576233e+02 7.70290375e-01]	[5.87985657e+02 8.95840210e+02 8.15586567e-01]	[5.59776917e+02 8.83059448e+02 7.45216310e-01]	[4.82938446e+02 8.98509033e+02 7.90862858e-01]	[4.64941376e+02 8.95858032e+02 7.77136385e-01]	[4.82852234e+02 8.75456543e+02 7.08893418e-01]
[541.94433594 341.82263184 0.92011005]	[536.68603516 398.2159729 0.90252781]	[480.29202271 398.07794189 0.89057291]	[462.18823242 485.49456787 0.89592588]	[441.87796021 572.60046387 0.85866654]	[587.97790527 398.21112061 0.89338171]	[603.48675537 493.11657715 0.87406647]	[608.64953613 575.23254395 0.83124703]	[526.55096436 593.12133789 0.71206057]	[487.9574585 593.13061523 0.69893175]	[495.67770386 729.17364502 0.83032459]	[482.71295166 870.15441895 0.88531131]	[567.52087402 593.11065674 0.72020423]	[564.98468018 726.66156006 0.87496632]	[564.92480469 870.32678223 0.89017117]	[528.97375488 334.05532837 0.88455188]	[557.1852417 334.0581665 0.88013977]	[505.92123413 334.07241821 0.77472436]	[567.50915527 334.01605225 0.57743436]	[5.72592590e+02 9.03577942e+02 7.70428538e-01]	[5.87985352e+02 8.95841614e+02 8.15737665e-01]	[5.59773132e+02 8.83058777e+02 7.44567692e-01]	[4.82939606e+02 8.98507935e+02 7.89702058e-01]	[4.64942078e+02 8.95856689e+02 7.76720524e-01]	[4.82850311e+02 8.75458435e+02 7.08763838e-01]
[541.91589355 344.34503174 0.90380776]	[536.69293213 398.22866821 0.90229923]	[480.29034424 398.09320068 0.89113563]	[459.85195923 485.49865723 0.89410704]	[441.88082886 572.61950684 0.85808676]	[587.98547363 398.22296143 0.89217675]	[603.49035645 493.12335205 0.87606215]	[608.60601807 575.22912598 0.8389715 ]	[526.53515625 593.11273193 0.71459484]	[487.94915771 593.12658691 0.69913268]	[495.67367554 729.18798828 0.82653821]	[482.71292114 870.15307617 0.88466871]	[567.50054932 590.62268066 0.72362185]	[564.97845459 729.03314209 0.87788171]	[564.92987061 870.32733154 0.88795209]	[526.50787354 336.46774292 0.89736819]	[554.70343018 336.48226929 0.88459718]	[505.88116455 336.47149658 0.78296614]	[567.49786377 336.47146606 0.65388966]	[5.72585754e+02 9.03575439e+02 7.69582927e-01]	[5.87982971e+02 8.95843018e+02 8.15192223e-01]	[5.59778748e+02 8.83063232e+02 7.44701684e-01]	[4.82940002e+02 8.98507629e+02 7.89962888e-01]	[4.64940735e+02 8.95855713e+02 7.77447999e-01]	[4.82852386e+02 8.75452881e+02 7.08860040e-01]
[541.89337158 346.84490967 0.90193975]	[536.69970703 398.22601318 0.90381521]	[480.284729 398.08914185 0.8906551 ]	[459.85067749 485.46270752 0.90032142]	[441.87524414 572.59539795 0.85867953]	[587.99090576 398.22677612 0.89084864]	[603.48077393 495.6265564 0.87622815]	[608.6036377 575.23205566 0.83918804]	[526.53308105 593.12445068 0.71617836]	[487.94418335 593.13458252 0.6994611 ]	[495.65985107 729.20074463 0.82343769]	[482.71401978 870.15710449 0.88622069]	[567.4954834 593.11328125 0.72282875]	[564.97149658 729.03210449 0.87859821]	[564.92962646 870.32885742 0.88744795]	[526.48968506 336.49542236 0.90159631]	[554.67407227 336.52539062 0.88719809]	[505.89694214 336.45611572 0.76267892]	[567.49401855 336.45767212 0.6653325 ]	[5.70115173e+02 9.03573730e+02 7.71084607e-01]	[5.87976929e+02 8.95839783e+02 8.16064298e-01]	[5.59781006e+02 8.83064453e+02 7.44802415e-01]	[4.82937378e+02 8.98501099e+02 7.90031493e-01]	[4.64938629e+02 8.95850769e+02 7.77548730e-01]	[4.82854553e+02 8.75458313e+02 7.09255040e-01]
[541.87536621 354.48187256 0.92709923]	[536.67193604 398.24111938 0.89860296]	[480.26528931 398.10906982 0.8924284 ]	[459.82662964 485.487854 0.8932811 ]	[441.87637329 572.60705566 0.85271931]	[587.98028564 398.23855591 0.89115381]	[603.46936035 495.66439819 0.87466908]	[608.60723877 577.70355225 0.84159291]	[526.51574707 593.15588379 0.71727002]	[487.91842651 593.16900635 0.69942343]	[495.65609741 729.22229004 0.82064265]	[482.72763062 870.15557861 0.88554692]	[567.48553467 593.14447021 0.72360653]	[564.97155762 729.05145264 0.87846082]	[564.92736816 872.70251465 0.88679171]	[526.48822021 339.08456421 0.91554457]	[554.63598633 339.08654785 0.88923854]	[505.90908813 336.58798218 0.76500714]	[567.49523926 336.56869507 0.67841077]	[5.70107239e+02 9.03596008e+02 7.72724509e-01]	[5.87973083e+02 8.95853333e+02 8.15381885e-01]	[5.59788696e+02 8.83091736e+02 7.43608236e-01]	[4.82944122e+02 8.98495911e+02 7.90259600e-01]	[4.64946747e+02 8.95846130e+02 7.78793335e-01]	[4.82866394e+02 8.75455017e+02 7.09172308e-01]
[541.87017822 354.47940063 0.92652559]	[536.6651001 398.23974609 0.89732426]	[480.27050781 398.10128784 0.89164746]	[459.83380127 487.92019653 0.89008379]	[441.86987305 572.60137939 0.85343599]	[587.97406006 398.2416687 0.8929472 ]	[603.46655273 495.68261719 0.87611282]	[608.59179688 577.71002197 0.84433848]	[526.53521729 593.14733887 0.71413416]	[487.92755127 593.16088867 0.69818664]	[498.15774536 729.19818115 0.84019935]	[482.72640991 870.14520264 0.88385177]	[567.50305176 593.14141846 0.723719 ]	[564.96295166 726.65197754 0.87996709]	[564.92590332 872.7142334 0.88422209]	[526.48193359 339.07995605 0.91636467]	[554.63140869 339.08334351 0.88889915]	[505.90292358 336.58963013 0.76598334]	[567.49786377 336.57467651 0.68795907]	[5.72583496e+02 9.03592285e+02 7.65758455e-01]	[5.87987000e+02 8.95848816e+02 8.08807254e-01]	[5.59787415e+02 8.83101501e+02 7.42110670e-01]	[4.85368927e+02 8.98492126e+02 7.86128759e-01]	[4.64962433e+02 8.95838806e+02 7.70702481e-01]	[4.82843781e+02 8.75430237e+02 7.06975818e-01]
[541.82427979 354.58285522 0.93594182]	[536.652771 398.24914551 0.89701849]	[480.25183105 398.11035156 0.8896969 ]	[459.83218384 485.47891235 0.89644367]	[441.85769653 570.11663818 0.85891676]	[587.97705078 398.2543335 0.89195478]	[603.45800781 498.12823486 0.87839383]	[608.59197998 577.71405029 0.84472799]	[526.54327393 593.11871338 0.71280646]	[487.92715454 593.13098145 0.69814509]	[498.1579895 729.19152832 0.83785117]	[482.72250366 870.1583252 0.88616538]	[567.51934814 593.10705566 0.7230677 ]	[564.96069336 726.6138916 0.88528466]	[564.92907715 872.70605469 0.88423371]	[526.43847656 339.18527222 0.92139798]	[552.10919189 339.18917847 0.8861742 ]	[503.49822998 336.618927 0.78367198]	[567.50701904 336.57849121 0.73378509]	[5.72583374e+02 9.03579712e+02 7.63116598e-01]	[5.87989319e+02 8.95846680e+02 8.06872845e-01]	[5.59778015e+02 8.83093140e+02 7.41882920e-01]	[4.85368988e+02 8.98507141e+02 7.81539798e-01]	[4.64955231e+02 8.95850891e+02 7.68469274e-01]	[4.82838806e+02 8.75448547e+02 7.06774294e-01]
[541.78961182 357.02438354 0.94259769]	[536.6461792 398.24920654 0.89686531]	[480.24594116 398.12078857 0.88881278]	[459.81240845 485.49395752 0.89558947]	[441.84515381 570.07946777 0.86461383]	[587.97424316 398.253479 0.89113504]	[603.44415283 498.16381836 0.88251102]	[608.58520508 577.71392822 0.84770125]	[526.54156494 593.12670898 0.71344137]	[487.9251709 593.14001465 0.69840091]	[498.13348389 729.18670654 0.83375138]	[482.71917725 870.15783691 0.88751209]	[567.52093506 593.11352539 0.7233386 ]	[564.96368408 726.63525391 0.88177669]	[564.92797852 872.71502686 0.88622993]	[526.40802002 339.2644043 0.91413271]	[552.07427979 339.28189087 0.87427372]	[503.5007019 336.65481567 0.78338903]	[567.51434326 336.62005615 0.77298844]	[5.70117981e+02 9.03585327e+02 7.64744163e-01]	[5.87981567e+02 8.95849731e+02 8.09032500e-01]	[5.59780029e+02 8.83105957e+02 7.43864357e-01]	[4.85355530e+02 8.98499939e+02 7.80471921e-01]	[4.64947662e+02 8.95851562e+02 7.67705381e-01]	[4.82845734e+02 8.75449951e+02 7.07117915e-01]
[541.76251221 357.11380005 0.95446342]	[536.6328125 398.25875854 0.89150524]	[480.23583984 398.11932373 0.88675505]	[459.79821777 485.47235107 0.90065074]	[441.82901001 570.04284668 0.87070841]	[587.9675293 400.62054443 0.89185303]	[603.44055176 498.18383789 0.88189393]	[608.57977295 577.73040771 0.85078353]	[526.52362061 593.13653564 0.71531659]	[485.48495483 593.15118408 0.70030177]	[498.11911011 729.20343018 0.82892901]	[482.71853638 870.15307617 0.88577801]	[567.49993896 593.12322998 0.72604102]	[564.95892334 726.64801025 0.8798663 ]	[564.92645264 872.71801758 0.88695019]	[524.01501465 341.69250488 0.9070366 ]	[549.59747314 341.73471069 0.86311662]	[503.5093689 339.05957031 0.79179722]	[567.49810791 336.70196533 0.79125214]	[5.72593811e+02 9.03588440e+02 7.62862444e-01]	[5.87990540e+02 8.95849182e+02 8.06587934e-01]	[5.59775574e+02 8.85566467e+02 7.47437000e-01]	[4.82954803e+02 8.98514099e+02 7.79872596e-01]	[4.64936432e+02 8.95859131e+02 7.67673373e-01]	[4.82853210e+02 8.75451355e+02 7.03550339e-01]
[541.73706055 357.20022583 0.9577136 ]	[534.14794922 398.23931885 0.89119774]	[480.21640015 398.10177612 0.88284248]	[459.76669312 485.44668579 0.90174419]	[441.78848267 570.08081055 0.87244719]	[585.58227539 398.26235962 0.89293623]	[603.4262085 498.15725708 0.87001306]	[608.54193115 577.76348877 0.85683835]	[526.47857666 593.16918945 0.71754622]	[485.42660522 593.17932129 0.70656067]	[495.6963501 729.18188477 0.83163822]	[482.71832275 870.14459229 0.88722467]	[567.47418213 593.15814209 0.72577924]	[564.93572998 729.03186035 0.88098276]	[564.92663574 872.71276855 0.88654804]	[523.98712158 341.82406616 0.88894033]	[549.53100586 344.27246094 0.85016012]	[503.46557617 339.17440796 0.80380744]	[565.06048584 339.11669922 0.78447986]	[5.72607422e+02 9.03594666e+02 7.60722697e-01]	[5.87993591e+02 8.95850342e+02 8.02927136e-01]	[5.59778259e+02 8.83099915e+02 7.49713957e-01]	[4.85345490e+02 8.98506836e+02 7.82122135e-01]	[4.64939606e+02 8.95856995e+02 7.70132899e-01]	[4.82850739e+02 8.75440613e+02 7.07855642e-01]
[541.73400879 357.20480347 0.9576003 ]	[534.14477539 398.23825073 0.89098036]	[480.21862793 398.10073853 0.88369989]	[459.76672363 485.44342041 0.9021827 ]	[441.78903198 570.07977295 0.87293917]	[585.57794189 398.25708008 0.89400232]	[603.42401123 498.14126587 0.86734962]	[608.54144287 577.75671387 0.85607702]	[526.47259521 593.15063477 0.71916729]	[485.42153931 593.16308594 0.70769745]	[495.69769287 729.19213867 0.82927054]	[482.71749878 870.13653564 0.88616812]	[567.46588135 593.13500977 0.72767526]	[564.93981934 726.66204834 0.87952662]	[564.92626953 872.70111084 0.88541991]	[523.98205566 341.82623291 0.88921368]	[549.53076172 344.27767944 0.85052925]	[503.45785522 339.17520142 0.80488139]	[565.06072998 339.11550903 0.78476942]	[5.72606018e+02 9.03579956e+02 7.58745015e-01]	[5.87991516e+02 8.95835327e+02 8.01726341e-01]	[5.59774414e+02 8.83083679e+02 7.46852160e-01]	[4.82953979e+02 9.00978088e+02 7.84037292e-01]	[4.64939362e+02 8.95864319e+02 7.71932125e-01]	[4.82852539e+02 8.75429626e+02 7.08433926e-01]
[541.71795654 357.23171997 0.95398349]	[534.13006592 398.22579956 0.88903481]	[480.21728516 398.08734131 0.88223308]	[459.75769043 485.462677 0.89989817]	[441.77471924 570.03845215 0.87827152]	[585.56317139 398.23846436 0.89720988]	[603.42120361 498.15527344 0.87327796]	[608.54095459 577.76062012 0.85873151]	[526.49243164 593.13171387 0.71669483]	[485.45645142 593.14013672 0.70167565]	[495.67874146 729.17248535 0.83060759]	[482.71572876 870.14520264 0.88541639]	[567.46807861 593.11529541 0.72716236]	[564.93060303 726.63824463 0.88494557]	[564.92034912 872.70025635 0.88810545]	[523.96264648 344.27947998 0.88574678]	[549.4956665 344.31219482 0.85268158]	[503.43719482 339.18191528 0.79693782]	[565.0489502 339.11303711 0.78742331]	[5.72593384e+02 9.03573975e+02 7.59465337e-01]	[5.87974487e+02 8.93456726e+02 8.03582907e-01]	[5.59765869e+02 8.83074402e+02 7.45980322e-01]	[4.82941467e+02 9.00994751e+02 7.82350779e-01]	[4.64926056e+02 8.95874634e+02 7.69246876e-01]	[4.82855530e+02 8.75437012e+02 7.06981599e-01]
[539.30969238 359.60360718 0.94741607]	[534.12634277 398.23834229 0.88986707]	[480.20739746 398.10025024 0.8824563 ]	[459.74609375 487.91781616 0.88969052]	[441.759552 570.04284668 0.88345605]	[585.56439209 398.24963379 0.8956368 ]	[603.41253662 498.15975952 0.87217975]	[608.50939941 577.72918701 0.85484481]	[526.50714111 593.12164307 0.71390796]	[485.49255371 593.13061523 0.69469917]	[495.64706421 729.16723633 0.82841283]	[482.71438599 870.14593506 0.8844645 ]	[567.46990967 590.6328125 0.72688955]	[564.92028809 726.63433838 0.88576078]	[564.91851807 872.69378662 0.88534325]	[523.90679932 346.80557251 0.88139349]	[547.0291748 346.83239746 0.86125427]	[503.40402222 339.20266724 0.78108835]	[565.03729248 339.12145996 0.81742507]	[5.72585449e+02 9.03568237e+02 7.56936252e-01]	[5.87975159e+02 8.93454041e+02 8.02616119e-01]	[5.59760559e+02 8.83070984e+02 7.41135418e-01]	[4.82940643e+02 9.01000000e+02 7.80233204e-01]	[4.64923065e+02 8.95882568e+02 7.67897844e-01]	[4.82858276e+02 8.75448242e+02 7.04181790e-01]
[539.30987549 359.60345459 0.94744313]	[534.12298584 398.23574829 0.8896122 ]	[480.20724487 398.09844971 0.88240182]	[459.74636841 487.91650391 0.88993382]	[441.76260376 570.04418945 0.88341266]	[585.56011963 398.24804688 0.89617002]	[603.41107178 498.15200806 0.87061435]	[608.50695801 577.71411133 0.85265011]	[526.50701904 593.12493896 0.71359974]	[485.49526978 593.13195801 0.69424504]	[495.64660645 729.17797852 0.82635081]	[482.71252441 870.13464355 0.8831113 ]	[567.46466064 593.11004639 0.72698402]	[564.91326904 726.63946533 0.88731205]	[564.91296387 870.32781982 0.88525653]	[523.90490723 344.35708618 0.8817153 ]	[547.03125 346.83050537 0.86111164]	[503.40316772 339.20187378 0.78097731]	[565.03851318 339.12014771 0.81414497]	[5.70119690e+02 9.03569580e+02 7.57018864e-01]	[5.85590149e+02 8.93446167e+02 8.04167032e-01]	[5.59752808e+02 8.83055359e+02 7.37419963e-01]	[4.82933167e+02 9.00997559e+02 7.81048834e-01]	[4.64917297e+02 8.95877441e+02 7.68591106e-01]	[4.82859192e+02 8.75434631e+02 7.04238713e-01]
[539.29602051 359.67681885 0.94354159]	[531.56817627 398.22622681 0.89018506]	[480.14859009 398.10006714 0.87776661]	[459.71893311 485.44165039 0.89331084]	[441.68554688 567.55157471 0.8982684 ]	[585.51745605 398.23739624 0.9012301 ]	[603.39624023 495.69842529 0.86701822]	[608.50006104 577.71105957 0.85818553]	[526.46820068 590.5871582 0.72478306]	[485.45327759 590.59301758 0.70237797]	[495.64291382 729.18353271 0.82644117]	[482.7170105 870.14971924 0.88679129]	[565.05603027 590.58062744 0.74100113]	[564.88464355 726.57885742 0.8915391 ]	[564.91662598 870.32336426 0.88676029]	[523.87567139 349.38079834 0.88005704]	[547.00134277 349.402771 0.87002236]	[503.33560181 339.24780273 0.78156775]	[565.01556396 339.16882324 0.81270397]	[5.72585449e+02 9.03576843e+02 7.56181002e-01]	[5.87973633e+02 8.95835571e+02 8.03625286e-01]	[5.59759705e+02 8.83040588e+02 7.40186572e-01]	[4.82941254e+02 9.01000793e+02 7.83990204e-01]	[4.64923645e+02 8.95881592e+02 7.74331808e-01]	[4.82858063e+02 8.75440613e+02 7.10242987e-01]
[539.28778076 359.70657349 0.93674016]	[531.54223633 398.22186279 0.8925966 ]	[480.13833618 398.08392334 0.87448454]	[459.69631958 485.46237183 0.88998371]	[439.28439331 567.5189209 0.90636748]	[585.50683594 398.23547363 0.90132785]	[603.38146973 495.6159668 0.86275005]	[606.12854004 575.2142334 0.85683405]	[526.46551514 590.59857178 0.72522181]	[485.44329834 590.62359619 0.70231801]	[495.60134888 729.17315674 0.82410955]	[482.70645142 870.15704346 0.89033282]	[565.05627441 590.57794189 0.74149638]	[564.86749268 726.578125 0.88601655]	[564.91052246 870.31048584 0.88706458]	[523.88427734 349.42440796 0.8824414 ]	[546.98614502 349.45449829 0.87659132]	[503.37963867 339.19290161 0.78733754]	[565.00366211 339.11807251 0.82565266]	[5.70116882e+02 9.03580444e+02 7.56968498e-01]	[5.85586853e+02 8.93449280e+02 8.05174053e-01]	[5.59757874e+02 8.83013794e+02 7.38266826e-01]	[4.82940186e+02 9.01007751e+02 7.85115957e-01]	[4.64918427e+02 8.95886963e+02 7.75529802e-01]	[4.82850250e+02 8.75446838e+02 7.12024391e-01]
[539.28765869 359.78460693 0.9238162 ]	[529.06097412 398.23458862 0.89473486]	[477.73773193 398.08135986 0.87285054]	[459.66781616 487.93746948 0.88214087]	[439.24493408 567.49658203 0.91459513]	[585.49768066 398.24847412 0.90229845]	[603.36865234 495.64404297 0.86653054]	[606.11199951 577.77874756 0.87747997]	[526.41809082 590.59442139 0.73323679]	[485.39877319 590.60296631 0.71159065]	[493.11868286 729.16033936 0.82332599]	[480.38293457 870.1786499 0.89409363]	[565.01403809 590.58337402 0.74943829]	[564.8348999 726.60369873 0.88902307]	[564.9072876 870.31213379 0.88688928]	[523.85882568 351.97937012 0.8912065 ]	[546.96691895 351.96102905 0.88425422]	[503.33670044 339.30169678 0.75846839]	[565.00128174 339.12463379 0.81660289]	[5.72582825e+02 9.03582764e+02 7.54820168e-01]	[5.87967407e+02 8.93451355e+02 8.02206933e-01]	[5.59752991e+02 8.83018738e+02 7.36383855e-01]	[4.82928406e+02 9.00999390e+02 7.84388900e-01]	[4.64908569e+02 8.95877747e+02 7.74175942e-01]	[4.82856293e+02 8.77891602e+02 7.10301518e-01]
[539.24578857 359.83151245 0.90748817]	[529.05554199 398.24282837 0.89515197]	[477.73220825 398.07293701 0.87117326]	[459.66412354 485.4536438 0.88994509]	[439.23803711 567.49829102 0.91463995]	[585.49713135 398.27053833 0.9008413 ]	[603.3616333 498.16696167 0.87260187]	[606.1048584 577.7991333 0.88286847]	[526.38922119 590.57080078 0.73689842]	[485.37179565 590.57214355 0.71627814]	[493.11053467 729.13592529 0.82646507]	[480.37994385 870.17938232 0.89366245]	[564.98693848 590.56506348 0.75306326]	[562.46875 726.60528564 0.88779235]	[564.90325928 870.31347656 0.88581622]	[523.82904053 352.02505493 0.89103663]	[546.94360352 352.01467896 0.89141297]	[503.33102417 339.25823975 0.74681824]	[565.01220703 339.10098267 0.81631023]	[5.70119690e+02 9.03589661e+02 7.55595803e-01]	[5.85589050e+02 8.93446167e+02 8.01689684e-01]	[5.59749634e+02 8.83021729e+02 7.35330045e-01]	[4.82929230e+02 9.00990601e+02 7.82889843e-01]	[4.64910919e+02 8.95874390e+02 7.72931278e-01]	[4.82854004e+02 8.77898010e+02 7.08017945e-01]
[539.21838379 362.23034668 0.8975299 ]	[529.03845215 398.22369385 0.89722872]	[477.72174072 398.05969238 0.86951292]	[459.65930176 485.43762207 0.89382207]	[439.22213745 567.49230957 0.91741252]	[585.48388672 398.25112915 0.90306991]	[603.33514404 498.13739014 0.8713612 ]	[606.09539795 580.23718262 0.8892765 ]	[524.01672363 588.07452393 0.74326962]	[485.34933472 588.08764648 0.72217464]	[493.08410645 729.14562988 0.82469672]	[480.38226318 870.17913818 0.89284682]	[564.97637939 588.06622314 0.76116282]	[562.46258545 726.61846924 0.8902849 ]	[564.90118408 870.3270874 0.88523096]	[523.81115723 354.48110962 0.89627361]	[544.54754639 354.46316528 0.89822781]	[503.32803345 339.27511597 0.73298591]	[564.99633789 339.09094238 0.81889498]	[5.72591248e+02 9.03603699e+02 7.54082680e-01]	[5.87977539e+02 8.95840332e+02 7.98835516e-01]	[5.59746887e+02 8.83044678e+02 7.36165404e-01]	[4.82929382e+02 9.00996704e+02 7.84317732e-01]	[4.64914642e+02 8.95879333e+02 7.73196399e-01]	[4.82857239e+02 8.77897827e+02 7.09262729e-01]
[539.16937256 362.27429199 0.88074368]	[529.02423096 398.21307373 0.89866012]	[477.70755005 398.05212402 0.86736298]	[459.65765381 485.38140869 0.90132898]	[439.19750977 567.45977783 0.9207679 ]	[585.46875 398.24237061 0.90353119]	[603.30859375 495.69122314 0.86527121]	[606.07885742 580.25012207 0.89365149]	[524.00219727 588.06317139 0.74700391]	[482.9704895 588.07202148 0.72581959]	[493.07540894 729.14141846 0.82552558]	[480.38186646 870.18572998 0.89451647]	[564.95715332 588.06048584 0.76266056]	[562.46057129 726.62634277 0.8905974 ]	[564.90161133 872.69360352 0.88465768]	[523.77850342 354.50717163 0.90115517]	[544.52416992 354.49502563 0.90819913]	[503.32077026 339.28475952 0.71357983]	[564.97644043 339.10510254 0.81889206]	[5.72601501e+02 9.03609009e+02 7.53428280e-01]	[5.87982178e+02 8.95842468e+02 7.96634376e-01]	[5.59743347e+02 8.83056641e+02 7.37045050e-01]	[4.82923828e+02 9.01005615e+02 7.85870492e-01]	[4.64910950e+02 8.95885864e+02 7.73358166e-01]	[4.82858765e+02 8.77904419e+02 7.12020457e-01]
[536.73999023 362.29547119 0.87558728]	[528.99609375 398.21350098 0.90162814]	[477.67687988 398.05551147 0.86471546]	[459.64898682 485.37203979 0.90267849]	[439.17687988 565.06970215 0.92391461]	[585.45007324 398.234375 0.9050473 ]	[603.2901001 495.65924072 0.86204022]	[606.05664062 580.22723389 0.89243019]	[523.99920654 588.06335449 0.74782449]	[485.34368896 588.06842041 0.72677326]	[490.57424927 729.16003418 0.82092047]	[480.37966919 870.18780518 0.89623272]	[564.94451904 588.06097412 0.76438093]	[562.4510498 726.63549805 0.89008462]	[564.90576172 872.69146729 0.88388711]	[523.77099609 354.53527832 0.90688396]	[544.49829102 354.51589966 0.91657466]	[503.31134033 339.2946167 0.71190161]	[564.94995117 339.08868408 0.81587648]	[5.72598267e+02 9.03600830e+02 7.53598571e-01]	[5.87981934e+02 8.95837769e+02 7.95674026e-01]	[5.59756104e+02 8.83056335e+02 7.37671852e-01]	[4.82914612e+02 9.01002258e+02 7.86799431e-01]	[4.64904968e+02 8.95882629e+02 7.74226725e-01]	[4.82862793e+02 8.77907104e+02 7.12910950e-01]
[536.73773193 362.31756592 0.8709498 ]	[528.98913574 398.21676636 0.90219468]	[477.6786499 398.04516602 0.86361301]	[459.63861084 482.96603394 0.90387619]	[439.16757202 567.44500732 0.9216885 ]	[585.43829346 398.24462891 0.90566456]	[603.27203369 495.65496826 0.85973632]	[606.04919434 577.78729248 0.8867985 ]	[523.99072266 588.06799316 0.74905962]	[482.96826172 588.0713501 0.72862762]	[490.52386475 729.16644287 0.82266307]	[480.37921143 870.18658447 0.89583892]	[564.93499756 588.065979 0.76491517]	[562.44488525 726.63800049 0.8900761 ]	[564.90093994 870.33209229 0.88460952]	[523.77636719 354.56619263 0.91258281]	[544.48474121 354.53613281 0.92026126]	[503.33215332 341.67926025 0.70620382]	[564.93609619 339.08334351 0.81550527]	[5.72593384e+02 9.03602844e+02 7.53614545e-01]	[5.87980713e+02 8.93457581e+02 7.93986440e-01]	[5.59752441e+02 8.83052124e+02 7.38335133e-01]	[4.82912201e+02 9.00998901e+02 7.86931336e-01]	[4.64902771e+02 8.95878418e+02 7.73809791e-01]	[4.82866608e+02 8.77910950e+02 7.13599980e-01]
[536.70385742 362.32629395 0.86775774]	[528.98065186 398.21652222 0.90270293]	[477.66073608 398.04675293 0.86040521]	[459.62670898 485.36691284 0.89785141]	[439.15402222 567.48040771 0.9150058 ]	[585.43548584 398.24224854 0.9047631 ]	[603.2520752 495.65783691 0.85520494]	[606.04602051 577.75244141 0.8838582 ]	[523.99603271 588.06018066 0.7479673 ]	[485.34643555 588.0592041 0.72771323]	[490.51541138 729.15844727 0.82207662]	[480.3711853 870.18548584 0.89668643]	[564.93725586 588.06555176 0.7646935 ]	[562.44659424 726.63781738 0.89025283]	[564.90240479 872.69470215 0.88395268]	[521.42498779 354.57736206 0.91528797]	[544.4574585 354.55065918 0.92700505]	[503.33911133 341.69329834 0.69734919]	[564.91369629 339.10205078 0.82016045]	[5.72579590e+02 9.03600891e+02 7.53520310e-01]	[5.87974060e+02 8.95836853e+02 7.94756889e-01]	[5.59755371e+02 8.83066345e+02 7.38198757e-01]	[4.82907745e+02 9.00998596e+02 7.87045717e-01]	[4.64899811e+02 8.95875793e+02 7.72581816e-01]	[4.82857391e+02 8.77901001e+02 7.15835035e-01]
[536.67938232 362.34942627 0.86155421]	[526.53747559 398.21124268 0.90593493]	[477.63763428 398.04632568 0.85564339]	[459.61660767 485.38323975 0.89508778]	[439.14083862 567.50219727 0.91121852]	[585.40582275 398.23370361 0.90498906]	[603.25982666 495.69607544 0.85898656]	[606.02770996 577.78564453 0.8869462 ]	[523.9911499 588.04888916 0.75030911]	[485.35183716 588.04907227 0.72860318]	[490.54324341 729.14593506 0.82445133]	[480.37454224 870.19158936 0.89825749]	[564.92230225 588.05456543 0.76756638]	[562.44506836 726.64526367 0.88814199]	[564.90045166 872.69287109 0.88443696]	[521.41125488 354.59329224 0.91922164]	[544.44622803 354.57421875 0.93189847]	[503.33944702 341.71279907 0.68984526]	[564.90136719 339.105896 0.81979537]	[5.70120117e+02 9.03593994e+02 7.52674758e-01]	[5.87969299e+02 8.93452209e+02 7.95612931e-01]	[5.59750244e+02 8.83066589e+02 7.37809300e-01]	[4.82909271e+02 9.01001404e+02 7.87126541e-01]	[4.64898804e+02 8.95877869e+02 7.74338245e-01]	[4.82857880e+02 8.77903198e+02 7.16773272e-01]
[536.644104 364.77191162 0.85725433]	[526.52252197 398.20379639 0.90759134]	[477.61468506 398.04577637 0.84943944]	[459.61141968 485.38500977 0.8925494 ]	[439.12277222 567.50085449 0.90796375]	[585.39929199 398.22982788 0.90417081]	[600.89263916 495.69927979 0.85581613]	[606.00878906 577.76293945 0.88455516]	[523.98535156 588.04516602 0.75021243]	[485.35586548 588.04516602 0.72887892]	[490.49746704 729.16687012 0.82152677]	[480.37078857 870.20556641 0.9005971 ]	[564.90844727 588.0513916 0.76692474]	[562.4362793 729.01989746 0.8870163 ]	[564.90332031 872.70422363 0.88358319]	[521.39599609 354.59289551 0.9191941 ]	[544.42614746 354.58947754 0.93700325]	[503.33477783 341.69189453 0.66697425]	[564.88867188 339.11630249 0.82120293]	[5.70106140e+02 9.03603455e+02 7.53427804e-01]	[5.85582764e+02 8.93456055e+02 7.94290662e-01]	[5.59768738e+02 8.83091736e+02 7.39090383e-01]	[4.82897644e+02 9.00991211e+02 7.85415769e-01]	[4.64892151e+02 8.95874023e+02 7.73147464e-01]	[4.82859985e+02 8.77931824e+02 7.16789603e-01]
[534.17999268 364.77578735 0.8563816 ]	[526.50268555 398.1946106 0.91039503]	[475.17019653 398.04522705 0.84303546]	[459.60360718 485.36334229 0.8929643 ]	[439.10955811 567.50018311 0.90692943]	[585.37896729 398.21438599 0.90517545]	[600.86657715 495.66088867 0.84905541]	[605.99725342 577.77838135 0.88629222]	[523.97668457 588.02453613 0.75418133]	[485.35531616 588.02203369 0.73315984]	[488.01651001 729.11895752 0.82387131]	[480.3704834 870.19696045 0.89808118]	[564.89282227 588.03704834 0.76910633]	[562.43066406 726.64263916 0.88656175]	[564.90222168 872.70037842 0.88310969]	[521.39160156 354.59765625 0.92132843]	[544.41296387 354.5953064 0.93802667]	[503.3324585 341.69873047 0.66924691]	[564.86621094 339.13122559 0.82206798]	[5.70100647e+02 9.03601135e+02 7.53675282e-01]	[5.85579224e+02 8.93454224e+02 7.95103431e-01]	[5.59766602e+02 8.83084045e+02 7.37777233e-01]	[4.82894989e+02 9.00979492e+02 7.84927249e-01]	[4.64888245e+02 8.95864075e+02 7.73331344e-01]	[4.82862976e+02 8.77927612e+02 7.14393079e-01]
[534.18188477 364.77490234 0.85642159]	[526.50146484 398.19174194 0.91051883]	[475.17410278 398.04315186 0.84248269]	[459.60372925 485.36083984 0.89289868]	[439.10848999 567.49871826 0.90603876]	[585.37670898 398.21057129 0.9051367 ]	[600.87915039 495.62496948 0.84302783]	[605.99487305 577.76696777 0.88429976]	[523.98217773 588.02661133 0.75365591]	[485.36160278 588.02978516 0.73203719]	[488.01416016 729.12322998 0.82408118]	[480.37069702 870.19555664 0.89893699]	[564.89752197 588.03637695 0.76956266]	[562.43139648 729.0177002 0.88712752]	[564.90393066 872.69897461 0.88365161]	[521.39312744 354.59887695 0.92133766]	[544.41192627 354.59667969 0.938218 ]	[503.33630371 341.69540405 0.67057061]	[564.86248779 339.12948608 0.82246739]	[5.70110291e+02 9.03599365e+02 7.53724933e-01]	[5.85583984e+02 8.93455322e+02 7.95555651e-01]	[5.59767578e+02 8.83086304e+02 7.41106093e-01]	[4.82895782e+02 9.00979004e+02 7.86891580e-01]	[4.64893951e+02 8.95865112e+02 7.73621082e-01]	[4.82862732e+02 8.77924255e+02 7.18016148e-01]
[534.16693115 364.77877808 0.85657638]	[526.48968506 398.20361328 0.91340637]	[475.15176392 398.05371094 0.84105939]	[459.58520508 485.35168457 0.89143097]	[439.09780884 567.47546387 0.90733647]	[585.37286377 398.21765137 0.90687251]	[600.85845947 493.11065674 0.83751833]	[605.98675537 577.7677002 0.88488674]	[523.97723389 588.00543213 0.75581318]	[485.3550415 588.00817871 0.73427176]	[487.99713135 729.13751221 0.82504523]	[480.37231445 870.19390869 0.89944923]	[564.89373779 588.01818848 0.77004981]	[562.4317627 729.02264404 0.88439214]	[564.90301514 872.69891357 0.88381058]	[521.38867188 356.9616394 0.92420244]	[544.39666748 354.59835815 0.93941307]	[503.32897949 341.71627808 0.67560959]	[564.83837891 339.11959839 0.8208015 ]	[5.72583801e+02 9.03597534e+02 7.53797114e-01]	[5.87971313e+02 8.95837280e+02 7.95792401e-01]	[5.59763245e+02 8.83086792e+02 7.42956638e-01]	[4.82908752e+02 8.98517029e+02 7.87061632e-01]	[4.64901642e+02 8.95861389e+02 7.75000334e-01]	[4.82861115e+02 8.77919250e+02 7.19622552e-01]
[534.11181641 364.77850342 0.85562378]	[526.45880127 398.18572998 0.91396093]	[475.11077881 398.0670166 0.83891797]	[457.20123291 482.93600464 0.89513886]	[436.69897461 565.07403564 0.90608931]	[585.33770752 398.18518066 0.901811 ]	[600.82458496 493.07537842 0.83035082]	[605.97076416 577.79437256 0.88794363]	[523.96630859 587.98022461 0.75966954]	[485.3500061 587.98553467 0.73627979]	[487.99621582 729.13287354 0.82438177]	[480.38021851 870.20239258 0.8998239 ]	[564.87573242 587.98937988 0.77101415]	[562.41564941 726.6350708 0.891168 ]	[564.90447998 872.70037842 0.8830207 ]	[521.35723877 356.97442627 0.92914355]	[544.35290527 354.59552002 0.94388908]	[503.27258301 341.73953247 0.6673708 ]	[562.46099854 339.12799072 0.80890733]	[5.72580811e+02 9.03599731e+02 7.53406167e-01]	[5.87970825e+02 8.95839783e+02 7.95464456e-01]	[5.59767090e+02 8.83087646e+02 7.42555261e-01]	[4.82917999e+02 8.98518616e+02 7.85969675e-01]	[4.64913605e+02 8.95866333e+02 7.76381552e-01]	[4.82864929e+02 8.77927612e+02 7.18289018e-01]
[531.60961914 364.79818726 0.85416377]	[526.44073486 398.17492676 0.91506457]	[475.09494019 398.05838013 0.8360796 ]	[457.18630981 482.92077637 0.89605653]	[436.69644165 565.06610107 0.90711242]	[582.98144531 398.18954468 0.90196395]	[600.78540039 493.09255981 0.82260913]	[605.94769287 577.75390625 0.88288212]	[523.9432373 587.9854126 0.7627992]	[482.9574585 587.98834229 0.74032974]	[487.99282837 729.12762451 0.82423747]	[480.38421631 870.19769287 0.89888489]	[564.85552979 588.00048828 0.77138782]	[562.40063477 726.63989258 0.88926786]	[564.90600586 872.70422363 0.88185465]	[521.3338623 356.98248291 0.92825174]	[544.33062744 354.59725952 0.94141656]	[503.24197388 341.74801636 0.65106028]	[562.44195557 339.13919067 0.80560529]	[5.70111816e+02 9.03611511e+02 7.51154602e-01]	[5.85588623e+02 8.95839355e+02 7.91190386e-01]	[5.59772278e+02 8.83095703e+02 7.40734518e-01]	[4.82926453e+02 8.98507324e+02 7.85417676e-01]	[4.64917633e+02 8.95859619e+02 7.77337551e-01]	[4.82870636e+02 8.77920776e+02 7.16862857e-01]
[531.57751465 364.81170654 0.85352927]	[526.42260742 398.16445923 0.91554606]	[475.07278442 398.06967163 0.83620536]	[457.17755127 482.89151001 0.89969021]	[436.69787598 565.05401611 0.90982956]	[582.94110107 398.15872192 0.9014765 ]	[600.76831055 490.53637695 0.81566083]	[605.93310547 577.71459961 0.87852973]	[523.93011475 588.00842285 0.76118886]	[482.94555664 588.00616455 0.7406081 ]	[487.98901367 729.13171387 0.82329774]	[480.37841797 870.20373535 0.90184575]	[564.83892822 588.02331543 0.76936477]	[562.39532471 726.64709473 0.88984489]	[564.90911865 872.6998291 0.88197863]	[521.30523682 356.99029541 0.92889124]	[544.30804443 354.59625244 0.93857455]	[500.84844971 341.77075195 0.65822279]	[562.39764404 339.13830566 0.78207034]	[5.70118774e+02 9.03603394e+02 7.50820994e-01]	[5.87972656e+02 8.95836731e+02 7.91912735e-01]	[5.59775879e+02 8.83088257e+02 7.39872754e-01]	[4.82913544e+02 8.98515015e+02 7.85556197e-01]	[4.64905121e+02 8.95860413e+02 7.76193082e-01]	[4.82864807e+02 8.77925964e+02 7.21463501e-01]
[531.54620361 364.79537964 0.85501075]	[526.40100098 398.17578125 0.91627133]	[472.58578491 398.08718872 0.83683324]	[457.14007568 482.9274292 0.89055032]	[436.68667603 565.04412842 0.90644801]	[582.93341064 398.1652832 0.90235162]	[600.73828125 490.57290649 0.81033379]	[605.92114258 577.71539307 0.87939835]	[523.92010498 588.03601074 0.7594822 ]	[482.92822266 588.03118896 0.74097341]	[487.97103882 729.14221191 0.82250631]	[480.3793335 870.21276855 0.90361285]	[564.8336792 588.04724121 0.76680756]	[562.40362549 729.01727295 0.88719094]	[564.91467285 872.7020874 0.88162887]	[521.26751709 356.98040771 0.92181897]	[544.28747559 354.56860352 0.93126237]	[500.78964233 341.77297974 0.65163249]	[562.36676025 339.10028076 0.77148455]	[5.72583130e+02 9.03601379e+02 7.50180483e-01]	[5.87980225e+02 8.95841064e+02 7.89954662e-01]	[5.59778381e+02 8.83091003e+02 7.40747571e-01]	[4.82899445e+02 8.98515076e+02 7.86462188e-01]	[4.64893372e+02 8.95858765e+02 7.77632713e-01]	[4.82872131e+02 8.77939026e+02 7.22142041e-01]
[529.04443359 364.82696533 0.85554308]	[524.00506592 398.18173218 0.91857076]	[472.52902222 398.11392212 0.83746529]	[457.1322937 485.34713745 0.8844974 ]	[436.68334961 565.02862549 0.91005772]	[582.90466309 398.15542603 0.90064418]	[598.29870605 493.07672119 0.81067508]	[605.89349365 577.69494629 0.87766457]	[523.90582275 588.03192139 0.75934464]	[482.91549683 588.03289795 0.74347168]	[487.96563721 729.13812256 0.82451457]	[480.37808228 870.20220947 0.90200555]	[564.81860352 588.03796387 0.76639563]	[562.39837646 726.63421631 0.88913667]	[564.91455078 872.69927979 0.88094395]	[521.22332764 356.99612427 0.91725945]	[541.92510986 354.59637451 0.93641371]	[500.74780273 341.78936768 0.63740247]	[562.32312012 339.11364746 0.77598077]	[5.70117615e+02 9.03600952e+02 7.49711931e-01]	[5.87976440e+02 8.95836060e+02 7.90047586e-01]	[5.59777222e+02 8.83085754e+02 7.38920808e-01]	[4.82902435e+02 8.98519043e+02 7.86060452e-01]	[4.64891846e+02 8.95858459e+02 7.76148617e-01]	[4.82868164e+02 8.77924561e+02 7.21726894e-01]
[528.98419189 364.82919312 0.85731083]	[523.97338867 398.17111206 0.91989613]	[470.03311157 398.12057495 0.83694315]	[457.07397461 485.41464233 0.86472607]	[436.66107178 565.06085205 0.90129769]	[582.87640381 398.13897705 0.89782554]	[598.23358154 490.50628662 0.80538583]	[605.87835693 575.22583008 0.87318456]	[523.86871338 588.03820801 0.75891441]	[482.90258789 588.03991699 0.74529332]	[487.97497559 729.13323975 0.82549191]	[482.70950317 870.20959473 0.902013 ]	[562.44384766 588.04711914 0.76258075]	[562.38751221 726.64831543 0.88706577]	[564.91973877 872.70056152 0.87970179]	[521.18640137 356.99462891 0.90758508]	[541.88299561 356.96960449 0.93545884]	[500.73275757 341.74935913 0.63347089]	[562.27618408 339.11422729 0.7614572 ]	[5.72588623e+02 9.03600952e+02 7.49656618e-01]	[5.87984985e+02 8.95838623e+02 7.89133370e-01]	[5.59782898e+02 8.83087158e+02 7.39028394e-01]	[4.82895782e+02 8.98511230e+02 7.84733474e-01]	[4.64884308e+02 8.95853882e+02 7.77516782e-01]	[4.82887665e+02 8.77941101e+02 7.17302024e-01]
[526.54333496 364.83087158 0.86000234]	[523.92572021 398.16333008 0.92514741]	[469.96270752 398.1038208 0.83890617]	[454.58178711 485.40478516 0.86121494]	[436.59881592 567.46936035 0.88601649]	[582.83618164 398.15042114 0.89216101]	[593.18499756 488.01574707 0.80240148]	[603.52770996 575.13916016 0.87480646]	[523.85095215 588.08514404 0.75103688]	[482.88693237 588.07977295 0.74233681]	[487.95013428 729.15087891 0.82520312]	[480.38339233 870.22540283 0.90477687]	[562.42944336 588.08685303 0.7540617 ]	[562.3838501 726.65332031 0.88915718]	[564.92736816 872.70605469 0.87923032]	[518.78363037 357.00460815 0.90632725]	[541.85516357 356.96508789 0.93182194]	[498.24801636 341.75064087 0.6371702 ]	[562.24975586 339.12466431 0.75312173]	[5.72586060e+02 9.03584778e+02 7.49681473e-01]	[5.87983154e+02 8.93452087e+02 7.89714277e-01]	[5.59796143e+02 8.83098206e+02 7.41170883e-01]	[4.82900177e+02 8.98520752e+02 7.83668578e-01]	[4.64887146e+02 8.95864380e+02 7.75623918e-01]	[4.82879181e+02 8.77964783e+02 7.20306277e-01]
[526.48260498 364.83276367 0.86717701]	[523.89520264 398.17553711 0.93036616]	[467.46356201 398.10302734 0.84375811]	[452.07418823 485.40524292 0.85616088]	[434.12359619 567.47808838 0.87344325]	[582.81854248 398.1633606 0.89140105]	[593.1083374 490.53051758 0.80342638]	[603.46002197 572.58813477 0.88317263]	[523.82049561 590.5637207 0.75058514]	[482.84957886 590.56994629 0.74044675]	[487.93545532 729.15594482 0.83152491]	[482.71157837 870.20318604 0.90714449]	[562.41186523 590.54168701 0.75227702]	[562.36871338 726.65264893 0.88386947]	[564.92071533 872.69512939 0.87849122]	[518.74121094 356.98327637 0.89690685]	[541.82348633 356.97332764 0.93262303]	[498.21014404 341.72799683 0.65192437]	[562.24072266 339.16088867 0.77505302]	[5.72608826e+02 9.03576294e+02 7.47628331e-01]	[5.87992615e+02 8.93447266e+02 7.89750397e-01]	[5.59783752e+02 8.83097717e+02 7.37573683e-01]	[4.82942169e+02 8.98511414e+02 7.90398479e-01]	[4.64930481e+02 8.95855835e+02 7.80385733e-01]	[4.82870819e+02 8.77911560e+02 7.24107981e-01]
[524.02307129 364.82217407 0.88392717]	[523.83319092 398.15466309 0.93642974]	[467.38699341 398.0874939 0.84927082]	[446.96008301 488.00631714 0.84420639]	[431.56295776 567.49285889 0.86071467]	[582.76544189 398.13729858 0.87805653]	[590.59313965 490.55599976 0.80793095]	[603.41802979 572.67236328 0.8759343 ]	[523.76391602 590.56140137 0.74938291]	[482.80325317 590.56884766 0.74290395]	[485.49417114 729.17633057 0.8330493 ]	[482.71905518 870.20184326 0.90690958]	[562.36291504 590.54162598 0.74751186]	[562.34686279 729.0401001 0.88557911]	[564.92138672 872.70245361 0.88059729]	[518.64849854 357.00100708 0.88965476]	[541.72625732 356.96697998 0.92090261]	[495.69232178 341.80316162 0.64403313]	[557.26818848 339.16043091 0.71897393]	[5.72594116e+02 9.03564087e+02 7.52132535e-01]	[5.87987732e+02 8.93441162e+02 7.94261396e-01]	[5.59790771e+02 8.85565552e+02 7.41019428e-01]	[4.82940857e+02 8.98510071e+02 7.89503872e-01]	[4.64931458e+02 8.95851868e+02 7.76164055e-01]	[4.82883270e+02 8.77913513e+02 7.23249018e-01]
[523.92407227 364.82485962 0.89805782]	[521.42590332 398.13894653 0.9394154 ]	[464.90896606 398.05316162 0.85753983]	[446.90155029 485.46072388 0.85977197]	[428.99383545 567.49719238 0.85595292]	[580.29559326 398.12310791 0.86174893]	[588.11859131 490.50613403 0.81186718]	[603.3838501 572.60723877 0.87456387]	[521.39550781 588.0871582 0.75225413]	[482.77804565 590.55932617 0.74511963]	[485.43399048 729.15692139 0.84156674]	[482.71365356 870.19799805 0.90571564]	[562.30975342 588.07562256 0.74358422]	[562.32513428 729.01776123 0.87831271]	[564.91955566 870.32983398 0.87902802]	[516.1206665 356.98898315 0.87717611]	[539.27209473 356.9788208 0.91298151]	[495.59225464 341.78051758 0.63067156]	[554.69952393 339.18942261 0.70077938]	[5.72585510e+02 9.03549255e+02 7.53397644e-01]	[5.87987854e+02 8.93430969e+02 7.96068728e-01]	[5.59793091e+02 8.83091309e+02 7.39856541e-01]	[4.82940155e+02 8.98517090e+02 7.86342204e-01]	[4.64926819e+02 8.95860840e+02 7.74558425e-01]	[4.82881134e+02 8.77913696e+02 7.23531842e-01]
[523.83166504 367.33139038 0.90112501]	[521.33532715 398.14425659 0.94596118]	[462.42218018 398.05441284 0.87346333]	[444.38891602 487.99356079 0.86287975]	[426.42718506 567.49768066 0.86346591]	[580.2277832 398.131073 0.85475409]	[588.0291748 490.54873657 0.83142382]	[603.33300781 572.60394287 0.86784565]	[521.34490967 590.55664062 0.7549181 ]	[482.72973633 590.56439209 0.74703234]	[485.4163208 729.16369629 0.84598732]	[482.71838379 870.1774292 0.90304035]	[562.27337646 590.54760742 0.73966581]	[562.30413818 729.01818848 0.88029748]	[564.93029785 870.32501221 0.88141835]	[511.0534668 357.02603149 0.87911278]	[539.16790771 357.01080322 0.90285683]	[488.01779175 341.75665283 0.64992809]	[552.08355713 339.23013306 0.68485063]	[5.72601257e+02 9.03543640e+02 7.56080449e-01]	[5.87996399e+02 8.93430969e+02 8.00463974e-01]	[5.59805298e+02 8.83077209e+02 7.43663430e-01]	[4.82952637e+02 8.98488525e+02 7.91718781e-01]	[4.64944977e+02 8.95838074e+02 7.78303444e-01]	[4.82873932e+02 8.75472534e+02 7.27311969e-01]
[521.40600586 367.40380859 0.89747316]	[521.24017334 398.15036011 0.94233727]	[462.33026123 398.06063843 0.88555533]	[441.927948 487.94454956 0.87879527]	[423.89865112 567.57696533 0.86063302]	[575.18688965 398.1390686 0.84165382]	[585.60931396 493.07345581 0.84256935]	[603.27484131 570.12219238 0.86154592]	[521.25 585.53430176 0.76655608]	[480.35339355 587.9934082 0.76182359]	[485.39096069 729.12731934 0.84254497]	[482.71905518 870.1965332 0.90414989]	[559.78662109 585.53643799 0.74195403]	[562.27929688 726.61669922 0.87226635]	[564.92059326 872.70471191 0.87910992]	[506.0138855 357.07336426 0.89426094]	[534.17565918 357.04159546 0.88665795]	[485.4055481 344.2699585 0.67362142]	[549.51416016 339.28771973 0.64823359]	[5.72593567e+02 9.03568481e+02 7.56868124e-01]	[5.87986572e+02 8.93442322e+02 7.99557447e-01]	[5.59805054e+02 8.85569336e+02 7.43674278e-01]	[4.82943451e+02 8.98510071e+02 7.83746541e-01]	[4.64937653e+02 8.95853821e+02 7.70677269e-01]	[4.82882141e+02 8.77909058e+02 7.24962056e-01]
[521.30065918 367.42514038 0.88846195]	[521.17803955 398.16003418 0.93265116]	[462.25878906 398.07199097 0.88827944]	[441.85998535 487.94003296 0.88465202]	[423.79025269 567.5458374 0.87764335]	[572.62353516 398.15957642 0.84494448]	[585.54150391 490.55899048 0.86082035]	[600.87268066 570.04437256 0.86644202]	[521.20037842 588.0090332 0.75502783]	[480.31399536 588.03509521 0.75677037]	[482.93530273 729.14221191 0.8498854 ]	[482.7093811 870.19763184 0.90213764]	[559.75231934 588.00982666 0.73296136]	[562.26629639 729.05670166 0.8694135 ]	[564.92449951 872.70733643 0.87918776]	[505.87487793 357.11380005 0.90525138]	[529.08215332 357.06036377 0.89208651]	[482.97387695 344.30722046 0.65247786]	[547.02301025 339.21807861 0.7366823 ]	[5.72590881e+02 9.03567200e+02 7.57784605e-01]	[5.87986877e+02 8.93443481e+02 7.99449444e-01]	[5.59804321e+02 8.85570251e+02 7.46102095e-01]	[4.82953278e+02 8.98493347e+02 7.82570541e-01]	[4.64946411e+02 8.95851318e+02 7.70074010e-01]	[4.82872711e+02 8.77909668e+02 7.23326385e-01]
[521.20709229 367.38641357 0.87750447]	[518.72473145 398.16726685 0.91614515]	[459.82467651 398.08859253 0.89264226]	[441.77185059 485.45825195 0.90038198]	[421.35079956 567.55334473 0.88324434]	[570.06848145 398.14752197 0.85141134]	[585.46221924 487.99380493 0.87317711]	[600.78063965 570.09350586 0.84328353]	[518.70343018 585.5368042 0.73866743]	[480.19534302 587.98718262 0.74653792]	[482.90084839 729.10571289 0.85682595]	[480.38446045 870.19195557 0.90340376]	[557.16625977 585.53668213 0.71879816]	[559.83026123 726.64440918 0.85469085]	[564.92657471 872.69372559 0.87905008]	[503.38546753 357.06802368 0.91962034]	[526.55065918 357.04418945 0.90061629]	[482.85696411 341.79733276 0.67825735]	[546.95623779 339.27416992 0.71346372]	[5.70115967e+02 9.03556335e+02 7.61646032e-01]	[5.87976501e+02 8.93435059e+02 8.03983450e-01]	[5.59820618e+02 8.83085754e+02 7.45122910e-01]	[4.85350037e+02 8.98509766e+02 7.83147812e-01]	[4.64953156e+02 8.95862244e+02 7.67829657e-01]	[4.82859894e+02 8.77893005e+02 7.27222681e-01]
[518.73638916 367.36621094 0.86334109]	[516.22424316 398.16415405 0.89747894]	[459.73324585 398.09222412 0.89194876]	[441.69232178 485.3901062 0.90881532]	[421.29370117 567.56604004 0.8890267 ]	[567.55609131 398.14593506 0.86339331]	[585.40686035 487.99771118 0.8787092 ]	[598.23730469 570.01153564 0.8329407 ]	[516.20648193 585.53491211 0.72512633]	[480.11260986 587.97735596 0.73436546]	[482.84033203 729.11291504 0.86142755]	[482.70507812 870.19348145 0.89902818]	[554.62457275 585.53173828 0.71753931]	[559.74084473 726.63232422 0.84481406]	[564.9274292 870.32092285 0.87610227]	[503.30545044 357.06436157 0.92149132]	[526.40936279 357.04437256 0.91952717]	[482.80145264 341.81790161 0.65147924]	[544.48944092 341.67877197 0.75595105]	[5.70084900e+02 9.03550476e+02 7.65348792e-01]	[5.85580200e+02 8.93428162e+02 8.06812286e-01]	[5.59828674e+02 8.83053040e+02 7.42576361e-01]	[4.85365662e+02 8.98506042e+02 7.82041788e-01]	[4.64961212e+02 8.95862976e+02 7.64216244e-01]	[4.82860107e+02 8.75476013e+02 7.23442376e-01]
[518.73608398 367.36642456 0.86336833]	[516.22454834 398.16296387 0.89735925]	[459.73379517 398.09353638 0.89219594]	[441.69241333 485.38891602 0.90884846]	[421.2935791 567.56756592 0.88898844]	[567.55419922 398.14245605 0.86373061]	[585.40594482 487.99276733 0.87947959]	[598.23626709 567.59429932 0.83316112]	[516.20550537 585.54022217 0.72442156]	[480.1111145 587.98205566 0.73377281]	[482.82659912 729.11901855 0.8605755 ]	[480.38201904 870.19555664 0.89933562]	[554.62548828 585.53588867 0.7173776 ]	[559.74237061 726.64117432 0.84471589]	[564.92926025 870.3170166 0.8766188 ]	[503.30505371 357.0645752 0.92177546]	[526.40899658 357.04449463 0.91975904]	[482.80151367 341.81869507 0.65221238]	[544.48986816 341.67849731 0.75655913]	[5.70088501e+02 9.03541321e+02 7.66443789e-01]	[5.85582092e+02 8.93422424e+02 8.08904231e-01]	[5.59829041e+02 8.83044922e+02 7.41883218e-01]	[4.85369659e+02 8.98505249e+02 7.83054888e-01]	[4.67391724e+02 8.95866821e+02 7.64382839e-01]	[4.82857300e+02 8.77889771e+02 7.24202096e-01]
[516.19488525 367.34695435 0.85209262]	[513.63464355 398.13421631 0.87953579]	[459.62380981 398.09887695 0.87727439]	[439.26473999 487.94720459 0.89498121]	[421.1701355 567.59265137 0.88899148]	[567.46466064 398.07595825 0.86759448]	[583.00720215 490.4914856 0.88117194]	[595.68896484 570.11199951 0.81552631]	[516.12097168 585.53820801 0.72016746]	[477.65594482 587.9833374 0.7247774 ]	[482.82284546 729.10919189 0.8640278 ]	[480.3755188 870.19573975 0.90230703]	[552.08422852 585.52801514 0.72046447]	[559.71588135 726.63244629 0.8474316 ]	[564.92767334 870.3079834 0.87753546]	[500.88400269 357.05606079 0.93269384]	[523.92877197 357.02423096 0.94760823]	[482.75762939 341.79269409 0.63768303]	[544.37854004 339.25021362 0.78771591]	[5.70070923e+02 9.03533386e+02 7.67888367e-01]	[5.85576111e+02 8.93421631e+02 8.10408592e-01]	[5.59822510e+02 8.83031372e+02 7.43022084e-01]	[4.85366058e+02 8.98506348e+02 7.87157595e-01]	[4.64959198e+02 8.95869568e+02 7.68043280e-01]	[4.82849731e+02 8.75468933e+02 7.28950500e-01]
[516.11132812 367.35189819 0.84726256]	[508.48880005 398.12826538 0.88567042]	[457.07382202 398.1138916 0.84588754]	[439.16372681 487.96755981 0.8833338 ]	[418.70126343 567.56628418 0.90231985]	[565.00085449 398.06906128 0.87425393]	[582.93737793 488.02072144 0.87864226]	[590.61883545 572.59014893 0.82005101]	[513.57019043 588.01831055 0.71285373]	[475.1206665 588.05853271 0.70471722]	[482.77703857 729.1675415 0.85932153]	[480.36566162 870.19665527 0.90414083]	[549.56573486 587.97784424 0.72060621]	[557.24676514 726.63446045 0.84201348]	[564.92767334 870.30853271 0.87899613]	[500.81918335 357.068573 0.93662632]	[523.85473633 356.99658203 0.94597077]	[480.31570435 344.30435181 0.60046315]	[544.28790283 339.19577026 0.74092668]	[5.70077576e+02 9.03540405e+02 7.67625809e-01]	[5.85580322e+02 8.93425415e+02 8.09943736e-01]	[5.59829163e+02 8.83041992e+02 7.48437107e-01]	[4.82947601e+02 8.98483032e+02 7.94121325e-01]	[4.64938507e+02 8.95851807e+02 7.75131226e-01]	[4.82858337e+02 8.77894165e+02 7.36336231e-01]
[516.11126709 367.35256958 0.84727526]	[508.48754883 398.12857056 0.88597167]	[457.07250977 398.11407471 0.84589624]	[439.16415405 487.97003174 0.88360059]	[418.70498657 567.56951904 0.90197784]	[565.00109863 398.06994629 0.87427092]	[582.93200684 488.01428223 0.87856841]	[590.60882568 572.5836792 0.82085943]	[513.57147217 588.01971436 0.71324497]	[475.12130737 588.05895996 0.70513862]	[482.77612305 729.16937256 0.85918003]	[480.36553955 870.20861816 0.90597373]	[549.56542969 587.98040771 0.72093767]	[557.24517822 726.63342285 0.84086061]	[564.92669678 870.30712891 0.87826824]	[500.81912231 357.06854248 0.9366169 ]	[523.85473633 356.99700928 0.94606864]	[480.31610107 344.3036499 0.60094184]	[544.28790283 339.19616699 0.74151742]	[5.70073242e+02 9.03543701e+02 7.69428790e-01]	[5.85576843e+02 8.93426514e+02 8.10257077e-01]	[5.59826233e+02 8.83038025e+02 7.47747600e-01]	[4.82956024e+02 8.98480713e+02 7.92562604e-01]	[4.64946686e+02 8.95851807e+02 7.73208737e-01]	[4.82856140e+02 8.77908875e+02 7.35356927e-01]
[503.42944336 364.87677002 0.89194053]	[503.29595947 398.08398438 0.92597461]	[444.40982056 398.0977478 0.86103249]	[431.50616455 485.45690918 0.84388119]	[416.02563477 567.56170654 0.86068213]	[559.8404541 398.02603149 0.86187631]	[580.21142578 485.38226318 0.85748595]	[585.57061768 567.55273438 0.88132286]	[505.90466309 588.04681396 0.74643534]	[464.95095825 588.07659912 0.71106988]	[480.27960205 729.14453125 0.85654473]	[480.3631897 870.17327881 0.89467752]	[544.47369385 587.9932251 0.76672107]	[552.1350708 726.6050415 0.82953048]	[564.97814941 870.26745605 0.87029076]	[495.62072754 357.05163574 0.89072847]	[518.762146 357.01257324 0.92081815]	[472.57962036 344.25866699 0.6271292 ]	[534.1315918 339.24850464 0.66256791]	[5.70071228e+02 9.01024658e+02 7.68980861e-01]	[5.87977661e+02 8.93406494e+02 8.05630207e-01]	[5.62294189e+02 8.80516968e+02 7.47219265e-01]	[4.85345306e+02 8.98459839e+02 7.95910478e-01]	[4.64952454e+02 8.95836914e+02 7.69468784e-01]	[4.82864380e+02 8.75445312e+02 7.32240975e-01]
[503.27590942 367.38900757 0.89778143]	[500.80718994 398.08383179 0.93475544]	[441.87805176 398.05841064 0.87624484]	[423.87542725 490.49414062 0.85687196]	[410.96542358 567.5579834 0.84496236]	[559.70367432 395.64129639 0.84032238]	[572.61755371 487.97940063 0.81712025]	[585.45306396 570.01623535 0.89707011]	[503.46231079 590.61102295 0.74906719]	[464.8319397 590.63684082 0.71640623]	[480.25177002 729.2387085 0.84545594]	[480.35794067 870.18823242 0.89788258]	[544.40789795 588.08660889 0.76664865]	[549.55047607 726.61096191 0.83818603]	[5.64984253e+02 8.70215088e+02 8.67759407e-01]	[487.99249268 357.07684326 0.88470221]	[516.17523193 357.02990723 0.89755154]	[464.95413208 344.25320435 0.64443052]	[529.050354 339.212677 0.67351627]	[5.70030884e+02 9.01006104e+02 7.76779592e-01]	[5.85584595e+02 8.93392761e+02 8.09682727e-01]	[5.62313538e+02 8.77991699e+02 7.42705822e-01]	[4.82956635e+02 8.98458252e+02 7.99111664e-01]	[4.64953735e+02 8.95838684e+02 7.70827651e-01]	[4.82859375e+02 8.75460754e+02 7.37822950e-01]
[500.79714966 369.90579224 0.89292949]	[500.67306519 398.11575317 0.92918956]	[441.74453735 398.08828735 0.88788855]	[421.35980225 487.96084595 0.87416202]	[403.3659668 570.03118896 0.85396308]	[552.13708496 398.06280518 0.83090812]	[567.54492188 487.96401978 0.8322252 ]	[582.97351074 567.57318115 0.906748 ]	[503.35949707 590.60827637 0.75616711]	[462.36444092 590.62866211 0.73145837]	[480.2253418 729.22564697 0.85336494]	[480.34436035 870.19714355 0.90117788]	[544.32012939 588.07781982 0.76682019]	[549.49090576 726.60925293 0.83924186]	[5.65010803e+02 8.70177551e+02 8.53732109e-01]	[485.3526001 357.1348877 0.90436411]	[511.04986572 357.06408691 0.88978177]	[462.40289307 344.29284668 0.68009293]	[526.54711914 339.1819458 0.71551943]	[5.67533752e+02 9.00994141e+02 7.78070688e-01]	[5.85551270e+02 8.93395325e+02 8.11970949e-01]	[5.62370544e+02 8.77911072e+02 7.39004731e-01]	[4.82955780e+02 8.98482910e+02 8.00299406e-01]	[4.64946136e+02 8.95855835e+02 7.73187935e-01]	[4.82834686e+02 8.75458496e+02 7.47279286e-01]
[500.70172119 367.40551758 0.87891948]	[498.16635132 398.12545776 0.90877998]	[439.25637817 398.11193848 0.89133072]	[421.24508667 487.93762207 0.88934243]	[400.8157959 570.04266357 0.87336719]	[549.51959229 398.04815674 0.84077364]	[565.03375244 488.00527954 0.86565518]	[582.87609863 567.55432129 0.90508062]	[503.25161743 590.57037354 0.75955039]	[462.27099609 590.62231445 0.73762465]	[480.17849731 729.16094971 0.86299241]	[480.35305786 870.20965576 0.89786351]	[541.90625 588.03100586 0.76061046]	[547.05810547 726.57354736 0.84199762]	[5.65024292e+02 8.70149841e+02 8.47756565e-01]	[482.88308716 357.08251953 0.91420239]	[508.45861816 357.05004883 0.89460313]	[462.31945801 341.77542114 0.70244527]	[526.44000244 339.25750732 0.70933121]	[5.67528015e+02 9.00983398e+02 7.69448817e-01]	[5.85551819e+02 8.93384338e+02 8.03261161e-01]	[5.62387268e+02 8.75437256e+02 7.35356212e-01]	[4.82953186e+02 8.98485535e+02 8.02755475e-01]	[4.64939087e+02 8.95864075e+02 7.79373050e-01]	[4.82859406e+02 8.77896118e+02 7.42544591e-01]
[498.19665527 367.34793091 0.86224329]	[495.62652588 398.13674927 0.89123344]	[439.15615845 398.13607788 0.88751274]	[418.75631714 490.53121948 0.88786101]	[400.63589478 570.07879639 0.87926054]	[546.99768066 398.04263306 0.85701889]	[564.96490479 487.92337036 0.88457859]	[582.81750488 567.53692627 0.89914626]	[500.83822632 588.07385254 0.76614708]	[462.19363403 590.59753418 0.74008846]	[480.16723633 729.10778809 0.87052572]	[480.34640503 870.21875 0.89808512]	[541.82623291 588.00738525 0.7563253 ]	[547.04071045 726.52233887 0.84491086]	[5.65036072e+02 8.70105347e+02 8.41922402e-01]	[482.75888062 357.06976318 0.9259913 ]	[503.49502563 357.01327515 0.91820574]	[462.2484436 341.80651855 0.68322539]	[523.94622803 339.19421387 0.76587361]	[5.67544800e+02 9.00990356e+02 7.68308401e-01]	[5.85570618e+02 8.93381470e+02 7.98394620e-01]	[5.62380920e+02 8.75373169e+02 7.52168000e-01]	[4.85347809e+02 8.98486511e+02 8.03950548e-01]	[4.64944946e+02 8.95871277e+02 7.83089340e-01]	[4.82851837e+02 8.77891724e+02 7.46235132e-01]
[495.68966675 367.37200928 0.85113955]	[490.51559448 398.12197876 0.87964684]	[436.64160156 398.14053345 0.8637799 ]	[418.6529541 490.48083496 0.88354492]	[398.15631104 570.08410645 0.88113612]	[544.50878906 395.62844849 0.86672854]	[564.88226318 485.47848511 0.89791346]	[580.37103271 567.57897949 0.8740617 ]	[500.74627686 588.03289795 0.7639243 ]	[459.80563354 590.56622314 0.73690671]	[480.15783691 729.1138916 0.87338328]	[480.35308838 870.22320557 0.89849818]	[541.7444458 585.54302979 0.75126028]	[546.99188232 726.53692627 0.85769582]	[5.64958679e+02 8.67620850e+02 8.56596708e-01]	[480.35055542 357.09051514 0.93509269]	[503.40203857 357.01202393 0.93897772]	[459.84793091 341.79379272 0.66702509]	[523.82305908 339.15023804 0.77625084]	[5.67546570e+02 8.98493469e+02 8.00816298e-01]	[5.85522888e+02 8.93326477e+02 8.42868626e-01]	[5.62285400e+02 8.72900452e+02 7.62030184e-01]	[4.85349457e+02 8.98511963e+02 8.05881202e-01]	[4.64949036e+02 8.95895630e+02 7.84832478e-01]	[4.82865112e+02 8.77891174e+02 7.48586357e-01]
[493.13034058 367.37472534 0.84326398]	[487.93508911 398.13809204 0.88648707]	[434.078125 398.16281128 0.84313637]	[418.5536499 487.99499512 0.86923671]	[398.01422119 572.5847168 0.85822076]	[544.45556641 398.02914429 0.870534 ]	[564.81115723 487.9800415 0.89476466]	[580.27703857 567.4934082 0.87993121]	[500.65768433 587.97418213 0.75245911]	[459.73916626 588.07025146 0.74137223]	[477.74713135 729.1038208 0.85093451]	[480.34533691 870.22393799 0.89410889]	[539.27008057 585.49133301 0.74623978]	[546.95343018 726.52087402 0.85401666]	[5.64822998e+02 8.67613892e+02 8.60822558e-01]	[480.26635742 357.08831787 0.93517888]	[503.32537842 356.98245239 0.94236726]	[459.69592285 344.28463745 0.65319699]	[521.38995361 339.1317749 0.70763195]	[5.65042725e+02 8.98420105e+02 7.96353459e-01]	[5.85349854e+02 8.93254517e+02 8.50727141e-01]	[5.59733643e+02 8.72909912e+02 7.40483999e-01]	[4.82953827e+02 9.00981018e+02 8.05681527e-01]	[4.64953552e+02 8.95900269e+02 7.80561507e-01]	[4.82856537e+02 8.75471313e+02 7.50650764e-01]
[490.51559448 367.39022827 0.84058636]	[485.36795044 398.10958862 0.90300119]	[431.49639893 398.17468262 0.83639574]	[416.05783081 490.50714111 0.8525281 ]	[395.51586914 572.5824585 0.84144562]	[544.31677246 395.57635498 0.86996412]	[562.42718506 485.46987915 0.892618 ]	[575.20800781 567.46099854 0.85028201]	[498.25485229 587.98846436 0.7466926 ]	[459.72628784 590.54241943 0.7392813 ]	[477.66781616 729.15246582 0.83757776]	[480.33178711 870.18933105 0.8855899 ]	[539.18011475 585.49243164 0.73477024]	[544.52807617 726.5480957 0.86785126]	[5.62394836e+02 8.62528442e+02 8.43291104e-01]	[480.18508911 357.07467651 0.92188251]	[503.24197388 357.00308228 0.94400179]	[459.60528564 341.78439331 0.65732634]	[521.28112793 339.1368103 0.69027638]	[5.64978333e+02 8.93437561e+02 8.30287516e-01]	[5.82865479e+02 8.90733765e+02 8.88235211e-01]	[5.57197449e+02 8.72757385e+02 7.09052801e-01]	[4.85368164e+02 8.98519226e+02 8.09329331e-01]	[4.67402313e+02 8.95895020e+02 7.83199787e-01]	[4.82829529e+02 8.75429688e+02 7.53585935e-01]
[487.97143555 367.40704346 0.84688973]	[482.93167114 398.13574219 0.91234291]	[428.94174194 398.2177124 0.84096545]	[413.50769043 490.52133179 0.83973575]	[390.47497559 570.06976318 0.82993907]	[541.87060547 395.59246826 0.87426627]	[562.3762207 487.92584229 0.88583839]	[570.10986328 567.50354004 0.84509659]	[498.16329956 585.54064941 0.73601252]	[459.65530396 588.06542969 0.73402882]	[477.58807373 729.15661621 0.82571352]	[480.32843018 870.21356201 0.88153124]	[536.65197754 585.46295166 0.72257024]	[544.46179199 726.54833984 0.8730427 ]	[5.62310486e+02 8.62535645e+02 8.36332679e-01]	[480.11633301 357.10061646 0.92150277]	[500.83514404 357.01263428 0.948259 ]	[457.11853027 344.27163696 0.6656251 ]	[518.79382324 339.14160156 0.70611286]	[5.65042664e+02 8.93303040e+02 8.40656936e-01]	[5.82859314e+02 8.88228027e+02 8.80345404e-01]	[5.54661194e+02 8.72767029e+02 7.02673316e-01]	[4.82949585e+02 9.01032227e+02 8.05391967e-01]	[4.64935730e+02 8.95921021e+02 7.77107120e-01]	[4.82848022e+02 8.75455261e+02 7.53505528e-01]
[485.44845581 369.89553833 0.85689336]	[482.88882446 398.11138916 0.91458917]	[426.42541504 398.18566895 0.84546483]	[410.99456787 487.91650391 0.84317386]	[385.35244751 567.597229 0.84591597]	[541.79742432 395.57830811 0.86546487]	[562.3416748 487.94625854 0.88223553]	[570.02416992 567.50018311 0.85428137]	[495.67147827 587.98492432 0.72064698]	[459.58752441 590.56732178 0.71529168]	[475.14343262 729.15423584 0.82981235]	[480.34069824 870.19128418 0.87640941]	[534.08984375 585.46502686 0.7158488 ]	[544.38751221 726.48791504 0.87925756]	[5.59822693e+02 8.57413574e+02 8.17661345e-01]	[477.66668701 357.13223267 0.91436839]	[500.75183105 357.04437256 0.94424951]	[454.56332397 346.84289551 0.64304078]	[516.21984863 339.25997925 0.61268497]	[5.65037231e+02 8.90674622e+02 8.29654813e-01]	[5.82816956e+02 8.83042542e+02 8.38349342e-01]	[5.52072144e+02 8.70297180e+02 7.13085771e-01]	[4.82937134e+02 9.01037964e+02 8.10348749e-01]	[4.64940552e+02 8.95914429e+02 7.80316710e-01]	[4.82863983e+02 8.75424927e+02 7.62001693e-01]
[482.95687866 369.94509888 0.88134706]	[482.85165405 398.12365723 0.91783983]	[426.36306763 398.21633911 0.85150927]	[405.88134766 488.00238037 0.84547156]	[382.78189087 570.01831055 0.87233996]	[541.75335693 395.58126831 0.86495471]	[562.30859375 487.97305298 0.87725842]	[567.55865479 567.51947021 0.86167777]	[495.59140015 587.9911499 0.70771956]	[457.14776611 590.57702637 0.69886321]	[472.59408569 729.25683594 0.80369693]	[4.80341278e+02 8.70153442e+02 8.65223110e-01]	[529.07452393 585.45648193 0.71234483]	[544.32897949 726.49243164 0.88094097]	[5.57223572e+02 8.52299683e+02 8.34734023e-01]	[475.1282959 357.16265869 0.90034592]	[500.65139771 357.08047485 0.93638051]	[452.04754639 346.81826782 0.62349534]	[516.11645508 339.26412964 0.65884179]	[5.64826843e+02 8.85606445e+02 8.26792359e-01]	[5.80276184e+02 8.75405334e+02 8.52537990e-01]	[5.47048157e+02 8.65095642e+02 6.80668473e-01]	[4.85390289e+02 9.01033264e+02 8.05810332e-01]	[4.67415222e+02 8.95925232e+02 7.75051653e-01]	[4.82844360e+02 8.75372070e+02 7.60482848e-01]
[482.88934326 369.97732544 0.89456165]	[482.79925537 398.09927368 0.92014813]	[423.90982056 398.20278931 0.85868007]	[403.36087036 490.48730469 0.8555854 ]	[380.35479736 570.01837158 0.88033867]	[541.69897461 395.56570435 0.8528533 ]	[562.25280762 485.4168396 0.88543451]	[567.4887085 567.44250488 0.88075411]	[490.57144165 587.98468018 0.70610267]	[457.06973267 590.58770752 0.69074827]	[470.02651978 731.66192627 0.80315763]	[480.3444519 870.1697998 0.87078464]	[526.53515625 585.43682861 0.72634834]	[544.28137207 726.50842285 0.88637418]	[5.49589355e+02 8.49756226e+02 8.29318762e-01]	[472.57797241 357.17599487 0.889166 ]	[498.22640991 357.1050415 0.93045235]	[449.43231201 346.84777832 0.6278221 ]	[511.08810425 339.28338623 0.62549162]	[5.62339661e+02 8.83015198e+02 8.39511752e-01]	[5.75210999e+02 8.72895081e+02 8.37562680e-01]	[5.44449402e+02 8.57397278e+02 7.34780133e-01]	[4.85374664e+02 9.01004272e+02 8.06386113e-01]	[4.67401947e+02 8.95910217e+02 7.82373309e-01]	[4.82881256e+02 8.75380371e+02 7.54359007e-01]
[482.83709717 372.46542358 0.90884715]	[482.75167847 398.08023071 0.9222877 ]	[423.83911133 398.18502808 0.86099112]	[403.25308228 490.55221558 0.86819494]	[380.27728271 570.07775879 0.8826133 ]	[539.29284668 395.56451416 0.84584552]	[562.22412109 485.39614868 0.88308072]	[565.07983398 567.5378418 0.87581205]	[490.53411865 587.99206543 0.70472914]	[454.59060669 590.58050537 0.68405414]	[470.03536987 731.69219971 0.80415398]	[4.80306030e+02 8.67584412e+02 8.39492321e-01]	[526.53509521 585.44219971 0.72624463]	[541.9564209 726.51422119 0.88687313]	[544.47705078 836.90637207 0.84498566]	[470.01580811 357.21389771 0.88436306]	[498.1656189 357.10580444 0.91677183]	[444.44900513 349.36953735 0.6154086 ]	[511.03799438 339.25946045 0.61762172]	[5.59718811e+02 8.72911560e+02 8.45833421e-01]	[5.67571228e+02 8.70145325e+02 8.47466946e-01]	[5.41851807e+02 8.49626831e+02 7.24346161e-01]	[4.85432281e+02 8.98509094e+02 8.08863342e-01]	[4.67454865e+02 8.95875610e+02 7.95875490e-01]	[4.82826233e+02 8.72792603e+02 7.47591436e-01]
[482.77481079 372.54003906 0.91780841]	[480.33798218 398.08300781 0.92767715]	[423.77908325 398.20654297 0.86763185]	[400.83166504 490.52081299 0.87651998]	[380.23583984 570.07763672 0.88199198]	[539.19903564 395.54855347 0.82980293]	[559.77502441 485.41177368 0.86241245]	[565.06964111 567.51208496 0.88154888]	[490.5022583 588.04064941 0.70570236]	[454.56863403 593.11578369 0.68067169]	[469.99478149 731.69421387 0.80164027]	[4.80291016e+02 8.67584167e+02 8.36127400e-01]	[526.50299072 585.48162842 0.730138 ]	[541.9105835 726.59411621 0.88062161]	[541.89764404 829.27380371 0.87491596]	[467.45178223 359.59909058 0.88657427]	[495.67706299 357.14770508 0.89857543]	[444.33538818 349.4128418 0.64809299]	[508.51623535 339.29333496 0.57278907]	[5.52124573e+02 8.70144043e+02 8.08054447e-01]	[5.65016968e+02 8.57431458e+02 7.97077894e-01]	[5.34155823e+02 8.34357971e+02 5.87308764e-01]	[4.85489380e+02 8.98490112e+02 8.03212166e-01]	[4.69962677e+02 8.95884583e+02 7.90436804e-01]	[4.82809296e+02 8.72784607e+02 7.37599730e-01]
[480.37945557 374.97927856 0.91971749]	[480.28894043 398.06716919 0.92857563]	[421.35241699 398.17327881 0.87575424]	[400.82290649 490.52774048 0.87792939]	[380.19113159 570.0604248 0.88646376]	[536.73675537 395.53433228 0.82401717]	[559.69396973 485.43011475 0.84941727]	[565.0569458 567.51690674 0.88483572]	[487.95620728 588.02532959 0.71562356]	[452.00314331 590.60717773 0.68176466]	[469.97244263 731.67987061 0.80099189]	[4.80281769e+02 8.67589783e+02 8.40608478e-01]	[526.43780518 585.47607422 0.74170554]	[541.91156006 726.63769531 0.86882067]	[5.41712830e+02 8.21522949e+02 8.06010842e-01]	[464.94058228 359.63635254 0.89760548]	[493.10733032 357.17712402 0.88777983]	[441.90713501 349.3989563 0.66902292]	[508.4604187 339.24935913 0.60421121]	[5.46933289e+02 8.65051758e+02 7.63984978e-01]	[5.62434082e+02 8.52293701e+02 7.86111772e-01]	[5.26521179e+02 8.29157227e+02 6.04082048e-01]	[4.85475586e+02 8.98502930e+02 7.83497214e-01]	[4.67483368e+02 8.95905151e+02 7.78655291e-01]	[4.82792236e+02 8.72796753e+02 7.31913626e-01]
[480.35101318 375.00622559 0.9297111 ]	[480.24478149 398.09069824 0.92900735]	[421.3039856 398.1706543 0.88416338]	[400.79299927 490.51318359 0.88650036]	[380.18261719 570.05499268 0.88671672]	[536.71087646 395.59771729 0.82881534]	[557.18927002 485.45974731 0.83797395]	[565.04156494 567.47296143 0.89558893]	[485.49050903 588.02825928 0.7218675 ]	[449.45523071 590.58685303 0.68624139]	[467.49569702 729.19177246 0.81687063]	[4.80279663e+02 8.67606995e+02 8.43351364e-01]	[526.40283203 585.4944458 0.74368745]	[541.85321045 726.48876953 0.84072387]	[5.36724792e+02 8.08650391e+02 8.07257056e-01]	[464.9072876 359.66650391 0.90854257]	[493.05136108 357.20333862 0.88842332]	[441.89279175 346.89520264 0.69435972]	[506.01135254 339.21560669 0.64791453]	[5.41934448e+02 8.49724243e+02 8.06201637e-01]	[5.59810974e+02 8.39491760e+02 7.53756523e-01]	[5.23918213e+02 8.11193542e+02 6.67120278e-01]	[4.85441742e+02 8.98483826e+02 7.90400207e-01]	[4.67429291e+02 8.95892822e+02 7.90575147e-01]	[4.82809570e+02 8.72836548e+02 7.24606335e-01]
[480.28146362 374.99017334 0.92579144]	[480.21350098 398.11810303 0.93058264]	[421.26022339 398.18218994 0.89125359]	[400.76287842 490.52078247 0.88869154]	[380.1685791 570.05566406 0.88488328]	[536.6685791 395.64175415 0.83100832]	[554.66522217 485.48239136 0.82455736]	[564.97833252 567.47674561 0.90664637]	[485.48052979 587.99957275 0.72764307]	[449.44973755 590.56103516 0.68897772]	[467.48001099 729.15924072 0.81431979]	[480.29129028 867.68981934 0.86833346]	[524.02142334 585.46972656 0.74787104]	[541.796875 721.46282959 0.7956503 ]	[534.14074707 790.80084229 0.80696636]	[464.83758545 359.67236328 0.91741145]	[490.51242065 357.21594238 0.89347881]	[441.86480713 346.87084961 0.69968164]	[505.96160889 339.23297119 0.66093481]	[5.41731384e+02 8.39416931e+02 7.60974526e-01]	[5.57175476e+02 8.31710938e+02 7.47842908e-01]	[5.23823059e+02 7.93297546e+02 6.84746027e-01]	[4.85458313e+02 8.98514587e+02 7.81466484e-01]	[4.67431122e+02 8.95924683e+02 7.81560898e-01]	[4.82808380e+02 8.72932068e+02 7.44089603e-01]
[480.22213745 374.96746826 0.91335046]	[480.16937256 398.12530518 0.92737848]	[421.20236206 398.19781494 0.89281601]	[400.75997925 488.00753784 0.88583165]	[380.16644287 570.08349609 0.88146704]	[534.14697266 398.02481079 0.82630461]	[552.12597656 485.41674805 0.83213896]	[564.9173584 567.4901123 0.91402304]	[485.46963501 588.08880615 0.71777695]	[449.45126343 593.15252686 0.67968839]	[467.47894287 729.23010254 0.8066566 ]	[480.28436279 870.11431885 0.87875473]	[524.00158691 585.53631592 0.74284869]	[541.76531982 721.44537354 0.77189147]	[5.31610596e+02 7.80465332e+02 7.68160284e-01]	[462.41369629 359.64227295 0.9222331 ]	[488.00421143 357.20605469 0.89947975]	[441.83712769 346.83132935 0.68529034]	[505.94470215 339.24035645 0.68183619]	[5.41785339e+02 8.29199341e+02 7.82517076e-01]	[5.54696960e+02 8.18942200e+02 6.87884331e-01]	[5.21374817e+02 7.77881531e+02 6.95656300e-01]	[4.85445496e+02 9.00979858e+02 7.86129832e-01]	[4.67415100e+02 8.95940247e+02 7.85730302e-01]	[4.82783234e+02 8.75364685e+02 7.36490011e-01]
[480.17977905 374.97268677 0.91124296]	[480.12225342 398.12258911 0.91901118]	[421.15264893 398.19625854 0.89283293]	[400.7336731 490.48098755 0.88484573]	[380.1725769 570.1015625 0.88205051]	[531.60272217 395.62670898 0.82222062]	[552.07525635 485.42147827 0.82740813]	[564.84729004 567.4934082 0.91169524]	[485.43942261 585.52001953 0.7436856 ]	[446.95040894 588.06616211 0.70002347]	[467.47833252 729.13818359 0.81307304]	[480.28097534 870.13946533 0.88291031]	[523.96582031 585.41259766 0.76741809]	[5.39261292e+02 7.13755005e+02 7.05496609e-01]	[531.54425049 767.67041016 0.80583298]	[462.38311768 359.65988159 0.92782283]	[487.93707275 357.23175049 0.9088732 ]	[441.84185791 349.3737793 0.67165703]	[505.89959717 341.6756897 0.69843328]	[5.34174316e+02 8.13877991e+02 7.74478257e-01]	[5.47015991e+02 8.08735962e+02 7.81768680e-01]	[5.23835205e+02 7.65052856e+02 6.90672994e-01]	[4.85384583e+02 9.01027954e+02 7.78184533e-01]	[4.64947449e+02 8.95980286e+02 7.77490675e-01]	[4.82800018e+02 8.75389832e+02 7.41421998e-01]
[480.14834595 374.97061157 0.90476763]	[477.69848633 398.13214111 0.91010737]	[418.78005981 398.20288086 0.89217073]	[400.69833374 488.01864624 0.88727689]	[380.17178345 570.12243652 0.87895888]	[531.52825928 395.63320923 0.8237648 ]	[549.52380371 485.45785522 0.83072293]	[562.42596436 567.58105469 0.90170926]	[485.4229126 585.52429199 0.74824363]	[446.94760132 588.08392334 0.69840056]	[469.95629883 729.03027344 0.80984116]	[480.29248047 870.09979248 0.8727144 ]	[523.94592285 585.40966797 0.76767528]	[539.21362305 713.769104 0.73412222]	[528.99121094 752.1942749 0.80146748]	[462.36453247 359.65246582 0.92851311]	[485.47265625 359.56011963 0.91885775]	[441.80645752 346.90493774 0.69502801]	[503.49414062 341.71856689 0.68005192]	[5.31586060e+02 8.06033447e+02 7.93855727e-01]	[5.44504700e+02 7.93265564e+02 7.91080058e-01]	[5.21390625e+02 7.47115112e+02 7.36894965e-01]	[4.85399750e+02 9.00998291e+02 7.74507761e-01]	[4.67401276e+02 8.95948608e+02 7.76525736e-01]	[4.82799347e+02 8.75344177e+02 7.41310656e-01]
[480.14553833 372.51925659 0.89682388]	[477.67562866 398.13546753 0.90975857]	[418.76254272 398.20941162 0.89524794]	[400.67581177 488.00863647 0.89072382]	[380.15908813 570.12615967 0.87903816]	[529.03729248 395.63186646 0.82816082]	[547.03167725 488.02609253 0.82454431]	[562.38848877 570.01751709 0.90063262]	[485.38543701 585.46307373 0.76713645]	[446.90066528 588.02539062 0.71682703]	[467.456604 726.63751221 0.81488967]	[480.30459595 870.11749268 0.8743875 ]	[523.92279053 582.96282959 0.77918619]	[5.36678650e+02 7.11154663e+02 6.70215547e-01]	[529.05535889 747.12969971 0.80695695]	[462.3571167 359.63180542 0.92854548]	[485.45132446 357.20928955 0.92159569]	[441.80465698 346.90158081 0.69843215]	[503.47055054 341.6824646 0.69215214]	[526.50982666 790.80114746 0.8091681 ]	[544.37109375 788.0657959 0.81706041]	[5.23877686e+02 7.41974609e+02 6.77503049e-01]	[4.85376709e+02 8.98514465e+02 7.75219142e-01]	[4.64961578e+02 8.95923401e+02 7.78030038e-01]	[4.82813873e+02 8.75375793e+02 7.37411559e-01]
[477.73272705 372.49185181 0.88275331]	[477.6390686 398.14096069 0.90509367]	[418.73416138 398.21972656 0.89671355]	[400.67425537 488.01928711 0.88812417]	[380.16464233 572.5826416 0.87695462]	[528.98919678 395.62930298 0.83190399]	[546.9675293 490.51739502 0.83492482]	[562.34289551 570.02496338 0.89727724]	[485.37490845 585.48065186 0.76039594]	[446.88012695 588.04797363 0.71260786]	[467.44967651 726.64837646 0.81027174]	[480.30435181 870.15008545 0.87727857]	[523.92370605 585.378479 0.77061623]	[539.19073486 711.15777588 0.71404183]	[526.55047607 741.96936035 0.7522223 ]	[462.29428101 359.59942627 0.92500365]	[485.38238525 357.1789856 0.92425871]	[441.76644897 346.85159302 0.6810599 ]	[503.42886353 339.27154541 0.71033376]	[5.23968384e+02 7.85484985e+02 7.79966235e-01]	[5.41776001e+02 7.75288696e+02 7.33170092e-01]	[5.23816650e+02 7.31707153e+02 6.64066911e-01]	[4.85397858e+02 8.98515137e+02 7.77268052e-01]	[4.67410004e+02 8.95924438e+02 7.79315948e-01]	[4.82800751e+02 8.75399292e+02 7.22998142e-01]
[477.69689941 372.47463989 0.87707061]	[477.60943604 398.14007568 0.89921641]	[418.70639038 398.21728516 0.89506572]	[400.66137695 490.49142456 0.88629556]	[380.1625061 572.60565186 0.87593204]	[528.96386719 395.62121582 0.83182722]	[546.92529297 487.98028564 0.85166067]	[562.29675293 567.54766846 0.90504873]	[485.36508179 585.46960449 0.76238459]	[446.87719727 588.04742432 0.71274877]	[467.46768188 726.64331055 0.81138754]	[480.31567383 870.14501953 0.87920839]	[523.90496826 582.95953369 0.77123892]	[541.6986084 711.2444458 0.72900867]	[5.28966858e+02 7.34227234e+02 7.08131909e-01]	[462.26443481 359.57723999 0.92694223]	[485.35150146 357.1673584 0.92867345]	[441.73751831 344.35397339 0.66273987]	[503.40789795 339.26986694 0.71411526]	[5.23962830e+02 7.72821350e+02 7.47549534e-01]	[5.39290894e+02 7.70120178e+02 7.36680448e-01]	[5.21383423e+02 7.26589355e+02 6.30661011e-01]	[4.85417114e+02 9.00979614e+02 7.78523028e-01]	[4.67429169e+02 8.95925476e+02 7.78310120e-01]	[4.82795563e+02 8.75385376e+02 7.24834025e-01]
[477.67904663 369.95706177 0.87052023]	[475.15356445 398.13015747 0.88555717]	[418.69110107 398.21429443 0.90548199]	[400.64419556 487.99908447 0.91649491]	[380.16897583 572.57995605 0.89390445]	[526.52832031 395.550354 0.83860886]	[544.54321289 487.95578003 0.88188589]	[562.25195312 567.52197266 0.89373028]	[485.35189819 585.53222656 0.75291181]	[446.88494873 590.55499268 0.70116186]	[467.43734741 729.12371826 0.80597538]	[480.3288269 870.15802002 0.88175142]	[523.88922119 585.39837646 0.76846725]	[541.92614746 726.56726074 0.81193006]	[5.23959961e+02 7.13711304e+02 2.91392386e-01]	[462.22973633 357.20028687 0.93182123]	[485.3515625 357.14810181 0.92709368]	[441.69766235 344.31317139 0.68322784]	[503.40478516 339.26467896 0.69012439]	[5.31613892e+02 7.44537903e+02 2.76594967e-01]	[5.44339905e+02 7.39401367e+02 2.97395021e-01]	[0. 0. 0.]	[4.85436676e+02 9.00976685e+02 7.85765171e-01]	[4.67429352e+02 8.95908875e+02 7.87393272e-01]	[4.82810608e+02 8.75372437e+02 7.13181555e-01]
[477.64483643 369.91809082 0.8642143 ]	[475.1368103 398.13882446 0.88412714]	[418.68939209 398.21774292 0.90337914]	[400.63079834 487.9916687 0.91605639]	[380.15841675 572.57733154 0.89358616]	[526.52362061 395.55575562 0.83842283]	[544.51330566 487.92077637 0.89110494]	[562.23266602 567.5177002 0.89175844]	[485.35058594 587.97930908 0.7512449 ]	[446.87191772 590.5916748 0.69899893]	[467.40487671 729.13543701 0.80950588]	[480.33132935 870.14788818 0.87791812]	[523.88299561 585.42364502 0.76756734]	[541.91931152 729.06433105 0.80598915]	[5.23821655e+02 7.06053284e+02 2.11436614e-01]	[462.20346069 357.17346191 0.93423027]	[482.95593262 357.12670898 0.9304173 ]	[441.69692993 344.29840088 0.66101682]	[503.39044189 339.25653076 0.7098127 ]	[5.34118774e+02 7.31793152e+02 2.12440416e-01]	[5.44393616e+02 7.31655640e+02 2.03310445e-01]	[0. 0. 0.]	[4.85441956e+02 9.00989319e+02 7.83840895e-01]	[4.67424622e+02 8.95916138e+02 7.82794058e-01]	[4.82809845e+02 8.75370850e+02 7.13292599e-01]
[477.62649536 369.90411377 0.8563534 ]	[475.09326172 398.15765381 0.87431765]	[418.67282104 398.25744629 0.89962691]	[400.6194458 488.01211548 0.915057 ]	[380.14816284 572.58752441 0.89239305]	[526.50958252 395.56219482 0.84160161]	[544.51977539 487.93206787 0.88371933]	[562.23248291 567.50183105 0.89117938]	[485.34915161 588.01531982 0.75207382]	[446.87817383 593.11212158 0.69540125]	[467.41635132 731.65625 0.79632235]	[480.32785034 870.15863037 0.87953687]	[523.88256836 585.46032715 0.76661003]	[541.94122314 729.08551025 0.83254761]	[5.18722534e+02 6.90654663e+02 9.91104692e-02]	[459.85061646 357.1645813 0.93720472]	[482.93612671 357.10229492 0.92674607]	[441.66638184 344.355896 0.64549369]	[503.38040161 339.22058105 0.73284608]	[0. 0. 0.]	[0. 0. 0.]	[0. 0. 0.]	[4.85439972e+02 8.98516174e+02 7.88250923e-01]	[4.67424042e+02 8.95909485e+02 7.89718568e-01]	[4.82807465e+02 8.75368164e+02 7.10198641e-01]
[477.60083008 369.89395142 0.85011619]	[475.10079956 398.16192627 0.87305683]	[418.67214966 398.26290894 0.89527321]	[400.61129761 488.02645874 0.91029024]	[380.13720703 572.61743164 0.89381945]	[526.51989746 395.57421875 0.84000927]	[544.51586914 487.93850708 0.8838563 ]	[562.22698975 567.51629639 0.8870213 ]	[485.34747314 588.00946045 0.75559509]	[446.86871338 590.6373291 0.69781435]	[467.47808838 731.64550781 0.79430771]	[480.33227539 870.16534424 0.87976921]	[523.8815918 585.4543457 0.76837415]	[541.95068359 726.62969971 0.84781325]	[5.21288818e+02 6.88099792e+02 9.32722688e-02]	[459.83743286 357.14953613 0.9389466 ]	[482.91436768 357.07943726 0.92732948]	[441.66445923 344.3470459 0.62180388]	[503.35855103 339.20654297 0.75364828]	[0. 0. 0.]	[0. 0. 0.]	[0. 0. 0.]	[4.85448456e+02 9.00978882e+02 7.88153172e-01]	[4.67434479e+02 8.95913818e+02 7.89417803e-01]	[4.82808777e+02 8.75369690e+02 7.11447477e-01]
[477.60910034 367.42047119 0.85181212]	[475.09780884 398.16726685 0.87366199]	[418.66488647 398.27398682 0.89499533]	[400.61376953 488.02401733 0.91084725]	[380.1366272 572.60931396 0.89191937]	[526.51593018 395.57202148 0.83933705]	[544.51464844 487.95898438 0.88172829]	[562.22747803 567.49884033 0.89084154]	[485.34838867 588.01367188 0.75169665]	[446.87713623 593.11425781 0.69579387]	[467.47036743 731.68096924 0.78874499]	[480.33880615 870.16644287 0.87829876]	[523.88220215 585.45550537 0.76635402]	[541.94720459 726.6159668 0.84229499]	[5.21341187e+02 6.88080627e+02 9.03807878e-02]	[459.82928467 357.13555908 0.93693137]	[482.9196167 357.06027222 0.9204278 ]	[441.65698242 344.33084106 0.61722094]	[503.37091064 339.18890381 0.75576407]	[0. 0. 0.]	[0. 0. 0.]	[0. 0. 0.]	[4.85462280e+02 8.98511597e+02 7.89364994e-01]	[4.67444794e+02 8.95911133e+02 7.87698328e-01]	[4.82815033e+02 8.75367615e+02 7.08504856e-01]
[477.5993042 367.41760254 0.85009438]	[475.10681152 398.16918945 0.87431288]	[418.67147827 398.27639771 0.89239103]	[400.61276245 488.01516724 0.90904862]	[380.13525391 572.61688232 0.89377177]	[526.52478027 395.58206177 0.83797008]	[544.51751709 487.94927979 0.88161039]	[562.25244141 567.52758789 0.88810265]	[485.37191772 588.00531006 0.7499876 ]	[446.8807373 590.63183594 0.69574797]	[467.46542358 731.68304443 0.78667778]	[480.35791016 870.15478516 0.87091368]	[523.91333008 585.4510498 0.76244384]	[541.91308594 726.60668945 0.84401882]	[5.18768799e+02 6.88129150e+02 9.72701833e-02]	[459.81692505 357.13253784 0.93688273]	[482.91842651 357.05743408 0.92022729]	[439.32183838 346.81066895 0.60287112]	[503.3767395 339.18966675 0.75409245]	[0. 0. 0.]	[0. 0. 0.]	[0. 0. 0.]	[4.85467010e+02 8.98491882e+02 7.87812352e-01]	[4.67450775e+02 8.95893616e+02 7.86619842e-01]	[4.82829224e+02 8.75364319e+02 7.03262866e-01]
[477.60842896 369.89263916 0.85007924]	[475.12033081 398.16775513 0.87480378]	[418.67108154 398.27047729 0.89104283]	[400.61514282 488.01876831 0.90863967]	[380.13140869 572.59790039 0.89618331]	[526.54370117 395.58261108 0.83368659]	[544.5345459 487.97491455 0.87448567]	[562.29760742 567.56237793 0.89191192]	[485.37808228 587.98547363 0.74969727]	[446.90222168 590.6081543 0.69443035]	[467.45748901 731.69317627 0.78786808]	[480.37094116 870.16125488 0.87280375]	[523.90313721 585.43762207 0.76350343]	[541.89678955 726.62689209 0.85269099]	[5.16172974e+02 6.88087708e+02 1.14256375e-01]	[459.83172607 357.13388062 0.93500948]	[482.92584229 357.05496216 0.92012143]	[441.65844727 344.35275269 0.62616217]	[503.37295532 339.19775391 0.77002877]	[0. 0. 0.]	[0. 0. 0.]	[0. 0. 0.]	[4.85460449e+02 8.98503418e+02 7.89127171e-01]	[4.67434601e+02 8.95900391e+02 7.91284442e-01]	[4.82847504e+02 8.75372925e+02 7.10517943e-01]
[477.60855103 367.43255615 0.84973055]	[475.14474487 398.17233276 0.87775707]	[418.67919922 398.27218628 0.89221972]	[400.60876465 488.02859497 0.90657514]	[380.1177063 572.58154297 0.89754611]	[528.98461914 395.60162354 0.83248895]	[544.55438232 488.00839233 0.86532944]	[562.32861328 567.58880615 0.89221185]	[485.38452148 588.0098877 0.74670869]	[446.91027832 590.61938477 0.69274789]	[469.96737671 731.68536377 0.78684211]	[480.36938477 870.16790771 0.87316406]	[523.90625 585.46936035 0.76097625]	[541.87304688 726.64459229 0.85945785]	[5.11016968e+02 6.88123840e+02 1.28139779e-01]	[459.83462524 357.1338501 0.93353772]	[482.92749023 357.05780029 0.91933256]	[441.66564941 346.81967163 0.6350683 ]	[503.37744141 339.22927856 0.76782244]	[0. 0. 0.]	[0. 0. 0.]	[0. 0. 0.]	[4.85479279e+02 8.98502380e+02 7.89690852e-01]	[4.67444550e+02 8.95901123e+02 7.92059600e-01]	[4.82837708e+02 8.75373596e+02 7.10103691e-01]
[477.63058472 369.9118042 0.85378778]	[475.16342163 398.17681885 0.88027287]	[418.68728638 398.26843262 0.89423978]	[398.28549194 490.49609375 0.90739328]	[380.10906982 572.64251709 0.89422971]	[529.01312256 395.61795044 0.83262765]	[546.92822266 488.00228882 0.86330622]	[562.3326416 567.56048584 0.89878577]	[485.37695312 588.04785156 0.74502444]	[446.90841675 593.1361084 0.69169176]	[467.50106812 731.73876953 0.78008348]	[4.80356110e+02 8.70125000e+02 8.66664588e-01]	[523.90289307 585.5045166 0.76104099]	[541.86376953 726.62854004 0.85260534]	[5.08513245e+02 6.88131348e+02 1.32141128e-01]	[462.18756104 357.14648438 0.93184412]	[482.94586182 357.07971191 0.92036617]	[441.67977905 344.33639526 0.66071868]	[503.38409424 339.23220825 0.76420546]	[0. 0. 0.]	[0. 0. 0.]	[0. 0. 0.]	[4.85475159e+02 8.98489746e+02 7.90458739e-01]	[4.67444855e+02 8.95886963e+02 7.96172142e-01]	[4.82818878e+02 8.75326538e+02 7.06244707e-01]
[477.64556885 369.92434692 0.85789204]	[475.17437744 398.1741333 0.88111067]	[418.70184326 398.25784302 0.89338744]	[398.26428223 490.56079102 0.90324986]	[380.10202026 572.66040039 0.89403516]	[529.01428223 395.61203003 0.8324368 ]	[546.93823242 490.47952271 0.85972792]	[562.32952881 567.51916504 0.90347487]	[485.3699646 588.09124756 0.73930293]	[446.90127563 593.19152832 0.69018972]	[469.9725647 734.21734619 0.77235436]	[480.35113525 870.14807129 0.87082082]	[523.89154053 585.53747559 0.75723284]	[541.83288574 726.63134766 0.85341167]	[5.05961975e+02 6.88106384e+02 1.55401036e-01]	[462.19711304 357.15896606 0.93126988]	[482.95657349 357.08953857 0.91983438]	[441.68167114 344.33728027 0.67115808]	[503.39068604 339.24130249 0.75464612]	[0. 0. 0.]	[0. 0. 0.]	[5.03408661e+02 6.93203552e+02 5.13872616e-02]	[4.85481079e+02 9.00987732e+02 7.87893116e-01]	[4.67459808e+02 8.95924500e+02 7.91933358e-01]	[4.82795898e+02 8.75352966e+02 7.05395281e-01]
[477.65093994 372.45172119 0.86600024]	[477.59194946 398.20336914 0.88291514]	[418.70803833 398.27130127 0.8939864 ]	[398.25262451 493.0708313 0.90552568]	[380.08843994 572.66552734 0.89218616]	[529.02929688 398.02600098 0.83396995]	[546.94854736 490.52529907 0.85563713]	[562.34790039 567.5668335 0.89792913]	[482.98599243 588.06665039 0.75467396]	[444.42669678 593.13287354 0.70405322]	[469.95977783 731.68572998 0.78701919]	[4.80332336e+02 8.70142090e+02 8.67359698e-01]	[523.89038086 585.53662109 0.76525623]	[541.79327393 729.03240967 0.84361666]	[5.05893280e+02 6.90593506e+02 1.51502877e-01]	[462.20153809 357.20675659 0.92736894]	[482.97558594 357.14901733 0.92122495]	[441.66482544 346.83984375 0.67502493]	[503.39373779 339.29089355 0.7019707 ]	[0. 0. 0.]	[0. 0. 0.]	[5.03380157e+02 6.95814087e+02 5.17272204e-02]	[4.87929016e+02 8.98506226e+02 7.87669659e-01]	[4.67461456e+02 8.95921570e+02 7.91355669e-01]	[4.82780609e+02 8.75359070e+02 7.03049004e-01]
[477.6411438 374.97964478 0.87733066]	[475.16592407 398.23748779 0.87907469]	[418.70211792 400.65597534 0.89580238]	[398.25973511 493.06646729 0.90661603]	[380.08554077 572.67102051 0.89258349]	[529.03070068 398.05297852 0.83605659]	[546.96685791 490.57540894 0.85137916]	[562.3482666 567.57678223 0.895823 ]	[482.97451782 590.56158447 0.75487655]	[444.39944458 593.18688965 0.7071988 ]	[469.96182251 731.76239014 0.78854275]	[4.80323853e+02 8.70203857e+02 8.68917227e-01]	[523.88946533 587.99505615 0.76339847]	[541.76696777 729.12329102 0.82853806]	[5.03406982e+02 6.93162231e+02 1.47735596e-01]	[462.20150757 359.62609863 0.93018585]	[482.9581604 357.21118164 0.92704046]	[441.68112183 351.94360352 0.68224281]	[503.3470459 341.69174194 0.7052266 ]	[0. 0. 0.]	[0. 0. 0.]	[0. 0. 0.]	[4.85432220e+02 9.00992310e+02 7.83856809e-01]	[4.67414520e+02 8.95945740e+02 7.90279448e-01]	[4.82806641e+02 8.75427612e+02 6.91706419e-01]
[477.65280151 375.08822632 0.90124768]	[477.5897522 400.62109375 0.88485897]	[418.70205688 400.67871094 0.89827639]	[398.26324463 495.63284302 0.90922153]	[377.74673462 575.19494629 0.89502263]	[529.06567383 398.11230469 0.84480298]	[546.972229 490.57818604 0.85152882]	[562.36535645 570.10528564 0.88472873]	[482.96743774 593.17156982 0.75063658]	[444.39996338 598.26153564 0.71086794]	[469.96557617 734.27770996 0.78219348]	[480.30996704 870.19110107 0.8764565 ]	[523.87744141 590.56616211 0.7567479 ]	[539.30065918 729.22460938 0.81269097]	[5.03378510e+02 6.95777771e+02 1.85299784e-01]	[462.23971558 359.74502563 0.93345368]	[482.95535278 359.66311646 0.93032026]	[441.71453857 354.50961304 0.71347135]	[503.32461548 344.26998901 0.66147447]	[0. 0. 0.]	[0. 0. 0.]	[0. 0. 0.]	[4.85466614e+02 9.01004211e+02 7.79884696e-01]	[4.67437897e+02 8.95950806e+02 7.86036611e-01]	[4.82773407e+02 8.75408447e+02 7.03962862e-01]
[477.62426758 377.59625244 0.91511786]	[477.59197998 400.67279053 0.88991511]	[418.70587158 400.72122192 0.8962974 ]	[398.25082397 498.18240356 0.92494321]	[377.71697998 577.75506592 0.89815843]	[529.0748291 398.17837524 0.84998095]	[546.97851562 493.11523438 0.85378301]	[562.35961914 572.65802002 0.87995267]	[482.90457153 593.14453125 0.7604717 ]	[444.35513306 595.7510376 0.71275938]	[467.49716187 736.80084229 0.778777 ]	[480.3052063 870.18310547 0.88139427]	[523.81060791 590.55535889 0.7577219 ]	[539.19555664 731.67889404 0.78565335]	[5.05879852e+02 7.06027649e+02 2.01584488e-01]	[462.2210083 362.26202393 0.91181916]	[482.92294312 359.8036499 0.91303468]	[441.72601318 357.03762817 0.70724535]	[503.31274414 349.36871338 0.68395448]	[5.26474243e+02 7.31697083e+02 1.84126824e-01]	[5.44309509e+02 7.29119324e+02 1.98584795e-01]	[5.00832947e+02 7.08590454e+02 1.13248579e-01]	[4.87959747e+02 9.00996338e+02 7.77434349e-01]	[4.67481781e+02 8.95950134e+02 7.76503444e-01]	[4.82764648e+02 8.75372864e+02 7.19053686e-01]
[477.61001587 377.72799683 0.92729938]	[477.62686157 400.78363037 0.89911783]	[418.70318604 400.81573486 0.89083117]	[398.27005005 498.17553711 0.92265511]	[377.69116211 580.22991943 0.90829837]	[531.57189941 400.67520142 0.85388815]	[546.98413086 498.15979004 0.87717056]	[562.36029053 577.78588867 0.88690484]	[482.90301514 595.7010498 0.76132047]	[444.35629272 598.31384277 0.72194898]	[467.48419189 739.37658691 0.77200937]	[480.31518555 870.17419434 0.88214397]	[523.79510498 590.62249756 0.75183254]	[536.69329834 731.70440674 0.76592886]	[5.03391937e+02 7.06019592e+02 2.36212611e-01]	[462.18838501 364.81381226 0.89340329]	[482.9307251 362.32015991 0.89311409]	[441.70861816 357.16418457 0.68594199]	[503.29391479 354.54223633 0.74428982]	[5.24002075e+02 7.34220947e+02 2.05740422e-01]	[5.41924683e+02 7.29176147e+02 2.16480330e-01]	[5.00789886e+02 7.06061157e+02 1.18362129e-01]	[4.87951172e+02 9.01012756e+02 7.80360997e-01]	[4.69963013e+02 8.95964111e+02 7.70778596e-01]	[4.82786926e+02 8.75341431e+02 7.25474477e-01]
[477.61022949 377.72817993 0.92738032]	[477.62979126 400.78390503 0.8997187 ]	[418.70471191 400.81640625 0.89080489]	[398.26989746 498.17904663 0.92349094]	[377.69039917 580.23095703 0.9086231 ]	[531.5736084 400.67498779 0.85428238]	[546.98498535 498.14813232 0.87420487]	[562.36309814 577.78674316 0.88741589]	[482.90716553 595.70947266 0.76148945]	[444.36767578 600.76556396 0.72216719]	[467.48416138 739.37518311 0.77321601]	[480.31427002 870.17797852 0.88255644]	[523.79803467 590.63092041 0.75167114]	[536.69244385 731.7154541 0.76636142]	[5.03362152e+02 7.05966431e+02 2.41737574e-01]	[462.18899536 364.81399536 0.89335942]	[482.93041992 362.32089233 0.89306331]	[441.70889282 357.16119385 0.6863758 ]	[503.29364014 354.54095459 0.74442691]	[5.24001892e+02 7.31823975e+02 2.01403439e-01]	[5.41935364e+02 7.29159424e+02 2.12399840e-01]	[5.00766632e+02 7.06015747e+02 1.11936197e-01]	[4.87934021e+02 9.01012573e+02 7.80347049e-01]	[4.67482880e+02 8.95959290e+02 7.73204088e-01]	[4.82791412e+02 8.75348572e+02 7.25436032e-01]
[477.61264038 380.16720581 0.92730778]	[477.61361694 403.25817871 0.88528389]	[418.72598267 403.33480835 0.87721443]	[398.24505615 500.71420288 0.96058172]	[377.65667725 580.32672119 0.92368323]	[529.07427979 400.7928772 0.84969914]	[547.00726318 498.24246216 0.8884325 ]	[562.34667969 582.76147461 0.9142704 ]	[482.87442017 598.26690674 0.76269305]	[444.34432983 600.83239746 0.72715712]	[470.00186157 739.41253662 0.77582663]	[480.29937744 870.22155762 0.88015878]	[523.75726318 595.67407227 0.74185294]	[536.71704102 734.26025391 0.74378425]	[5.03426941e+02 7.06077087e+02 2.29377434e-01]	[459.84811401 367.41796875 0.88240308]	[482.95532227 364.87768555 0.87560385]	[441.66732788 359.65957642 0.673078 ]	[503.35317993 357.04476929 0.77188993]	[0. 0. 0.]	[0. 0. 0.]	[5.00843658e+02 7.08568909e+02 1.19934194e-01]	[4.87982361e+02 9.01063660e+02 7.70334005e-01]	[4.69964172e+02 8.98433777e+02 7.62031734e-01]	[4.82753265e+02 8.75391785e+02 7.11063147e-01]
[477.63656616 380.32495117 0.91284519]	[477.59698486 405.82803345 0.86008042]	[418.70425415 405.91830444 0.85795921]	[398.23989868 500.80947876 0.96964812]	[377.63760376 582.82006836 0.94066095]	[529.02789307 403.27267456 0.84493619]	[546.99829102 500.71713257 0.90866113]	[562.33660889 582.83752441 0.92626488]	[482.86688232 600.80999756 0.76859885]	[444.34558105 600.87628174 0.72386336]	[472.55450439 744.44720459 0.78748477]	[4.80274109e+02 8.70247559e+02 8.70002389e-01]	[521.42468262 598.27880859 0.74475878]	[539.20275879 736.84069824 0.74495232]	[5.08529419e+02 7.18889587e+02 1.08827166e-01]	[459.84701538 372.53070068 0.88605654]	[482.95651245 372.47952271 0.88251901]	[439.3288269 359.7366333 0.6777581]	[503.36535645 357.12225342 0.76053762]	[0. 0. 0.]	[0. 0. 0.]	[0. 0. 0.]	[4.87999146e+02 9.03542847e+02 7.60378957e-01]	[4.69970642e+02 8.98444519e+02 7.39820838e-01]	[4.80319733e+02 8.75448242e+02 6.86470211e-01]
[475.16659546 385.35244751 0.85919487]	[477.63848877 416.03207397 0.86059153]	[418.72314453 416.03448486 0.86397994]	[398.23495483 503.37753296 0.97484368]	[377.61392212 585.47479248 0.95043033]	[529.01312256 410.94296265 0.81485611]	[546.96014404 503.28787231 0.90906179]	[562.2723999 585.38494873 0.92003131]	[482.76876831 603.34136963 0.79421711]	[441.85144043 603.41748047 0.75874805]	[470.04144287 744.51855469 0.7927475 ]	[480.27481079 870.25299072 0.88332695]	[521.33978271 600.84442139 0.75376403]	[534.13586426 744.53851318 0.76839697]	[5.00832550e+02 7.08559448e+02 2.64979333e-01]	[459.83642578 377.55825806 0.92574143]	[482.8991394 377.50128174 0.91670257]	[441.7192688 362.23712158 0.61429274]	[503.38473511 359.6723938 0.82316881]	[0. 0. 0.]	[0. 0. 0.]	[0. 0. 0.]	[4.88005463e+02 9.01058411e+02 7.59334564e-01]	[4.69984863e+02 8.98439575e+02 7.42547810e-01]	[4.80310669e+02 8.75419678e+02 7.14230895e-01]
[477.61279297 390.48397827 0.85865414]	[477.59393311 418.5526123 0.86457658]	[418.71362305 418.57235718 0.88479424]	[398.21099854 505.89050293 0.94799995]	[377.59570312 585.56732178 0.93261606]	[529.01312256 413.57983398 0.81643683]	[546.93963623 505.89550781 0.87958103]	[562.24481201 585.53942871 0.91169828]	[482.75405884 603.47808838 0.81451619]	[441.84863281 605.94049072 0.76648539]	[470.01824951 747.1003418 0.80716258]	[480.28146362 870.2644043 0.88726294]	[521.31768799 603.42218018 0.7753005 ]	[536.65612793 747.07000732 0.80364358]	[5.00769958e+02 7.06030029e+02 1.95462704e-01]	[459.84680176 377.7281189 0.93216616]	[482.92489624 377.66885376 0.93139768]	[441.67837524 367.34970093 0.62766343]	[503.37203979 359.74130249 0.73485267]	[0. 0. 0.]	[0. 0. 0.]	[0. 0. 0.]	[4.88001984e+02 9.03546753e+02 7.62192369e-01]	[4.69970367e+02 8.98453308e+02 7.49831200e-01]	[4.80329620e+02 8.75430725e+02 7.10458457e-01]
[477.63894653 395.60784912 0.90029991]	[475.12890625 418.65353394 0.8709107 ]	[418.69387817 418.67456055 0.89233655]	[398.18585205 508.49282837 0.92074466]	[377.59481812 588.0602417 0.91285485]	[529.00012207 416.0899353 0.82772243]	[544.55340576 506.01394653 0.87477565]	[562.2331543 588.01275635 0.89442307]	[482.77105713 605.99639893 0.80927986]	[441.85168457 606.08685303 0.75038886]	[467.44665527 749.69897461 0.81459367]	[480.26455688 870.33312988 0.88927156]	[521.35076904 605.91564941 0.77673173]	[531.54602051 747.10406494 0.81592679]	[4.95645355e+02 7.06040100e+02 2.07759738e-01]	[462.20315552 380.28421021 0.93346256]	[482.94107056 380.17523193 0.93382514]	[441.6739502 375.01687622 0.72144699]	[503.33157349 362.19961548 0.64850467]	[0. 0. 0.]	[0. 0. 0.]	[0. 0. 0.]	[4.87947449e+02 9.03574341e+02 7.62782633e-01]	[4.67476837e+02 8.98482361e+02 7.45038688e-01]	[4.80350555e+02 8.77917725e+02 7.14939892e-01]
[475.12185669 398.13726807 0.91167998]	[475.10656738 418.77160645 0.87643337]	[418.66900635 418.7644043 0.89043772]	[398.18035889 511.09378052 0.90937519]	[377.5821228 593.13098145 0.88856977]	[529.01507568 418.5975647 0.83630693]	[544.52722168 508.55032349 0.87510091]	[559.81616211 590.56762695 0.8633942 ]	[480.37960815 606.05810547 0.80249739]	[441.78826904 608.57989502 0.75233746]	[467.41693115 749.76501465 0.80861348]	[480.2585144 870.3145752 0.88688278]	[521.26434326 605.97509766 0.76620841]	[531.53393555 747.15570068 0.82057464]	[4.85377533e+02 7.03501892e+02 2.86901623e-01]	[459.8152771 382.78222656 0.91111118]	[482.8890686 380.34997559 0.92261744]	[441.66275024 377.50592041 0.68438369]	[503.29348755 369.96957397 0.6875248 ]	[0. 0. 0.]	[0. 0. 0.]	[0. 0. 0.]	[4.85481750e+02 9.03607117e+02 7.67772496e-01]	[4.67473816e+02 8.98515198e+02 7.48861074e-01]	[4.80341858e+02 8.77890198e+02 7.08965540e-01]
[475.14511108 398.26846313 0.92302126]	[475.11273193 421.1986084 0.88433135]	[418.66604614 421.20687866 0.89473778]	[398.17520142 516.14306641 0.91659713]	[377.54180908 595.69482422 0.88121551]	[529.0112915 418.7192688 0.85144019]	[544.53198242 513.62719727 0.87798953]	[559.78210449 593.13720703 0.84465009]	[482.70257568 608.5625 0.78587157]	[441.80828857 611.09777832 0.73957455]	[467.43463135 752.27069092 0.80349869]	[480.26034546 870.3026123 0.88826019]	[521.26025391 606.0592041 0.75439858]	[526.52593994 749.65301514 0.83506209]	[4.85384460e+02 7.08543762e+02 2.95653492e-01]	[459.82867432 385.37463379 0.89268458]	[482.8963623 382.85952759 0.89845419]	[441.67660522 377.72463989 0.67465675]	[503.2612915 375.02484131 0.71801054]	[0. 0. 0.]	[0. 0. 0.]	[0. 0. 0.]	[4.87924225e+02 9.03595154e+02 7.73334682e-01]	[4.67478882e+02 8.98506226e+02 7.56745577e-01]	[4.80347656e+02 8.75439941e+02 7.12322593e-01]
[475.11386108 400.79360962 0.90293366]	[475.08050537 421.31710815 0.88131422]	[418.62973022 421.33972168 0.88446093]	[398.1763916 518.75506592 0.94387656]	[377.53851318 598.30151367 0.891945 ]	[526.53637695 421.22158813 0.86702818]	[544.53070068 516.22229004 0.89276266]	[559.77056885 598.21966553 0.84310085]	[480.38800049 611.14306641 0.77367657]	[441.80361938 616.19940186 0.73192102]	[467.40203857 754.75616455 0.80073911]	[480.26373291 870.27301025 0.89184177]	[521.27081299 608.61383057 0.74071777]	[526.50360107 749.69714355 0.83905536]	[4.85405243e+02 7.11128662e+02 2.46581659e-01]	[459.80599976 392.97814941 0.89027786]	[482.89642334 390.46679688 0.88788414]	[439.31671143 380.20236206 0.68753743]	[503.29278564 377.58352661 0.75754243]	[0. 0. 0.]	[0. 0. 0.]	[0. 0. 0.]	[4.85458557e+02 9.03617188e+02 7.81387627e-01]	[4.67458862e+02 8.98503479e+02 7.63337851e-01]	[4.82733856e+02 8.75412598e+02 7.18454719e-01]
[472.60391235 403.30996704 0.86672986]	[472.57763672 421.38687134 0.86763072]	[418.61087036 423.79165649 0.87425858]	[398.16177368 521.19494629 0.95532703]	[377.53152466 600.80102539 0.89549553]	[526.49829102 421.30731201 0.86808205]	[544.5168457 518.66894531 0.90185094]	[559.73376465 598.27008057 0.83970433]	[480.35070801 611.14221191 0.7724871 ]	[441.75827026 613.70257568 0.73120821]	[464.96731567 757.32910156 0.79759407]	[480.25741577 870.3067627 0.89331567]	[521.24169922 611.08850098 0.73526198]	[526.47125244 752.21801758 0.82442737]	[4.85404785e+02 7.11184875e+02 2.15115756e-01]	[459.77380371 395.52114868 0.90281129]	[482.86038208 393.06744385 0.90090179]	[441.65939331 380.21328735 0.66998202]	[503.28552246 377.66247559 0.79834992]	[0. 0. 0.]	[0. 0. 0.]	[0. 0. 0.]	[4.85451172e+02 9.03551575e+02 7.76829004e-01]	[4.67449188e+02 8.98452820e+02 7.64211297e-01]	[4.82740082e+02 8.77893555e+02 7.12080777e-01]
[470.05020142 405.85049438 0.85043812]	[470.04690552 423.85739136 0.85570145]	[418.57208252 423.91473389 0.85424829]	[398.15353394 521.20306396 0.95553851]	[377.50765991 603.26635742 0.91019869]	[526.45788574 423.7807312 0.86473125]	[544.50140381 518.78735352 0.91684949]	[559.703125 603.2746582 0.86144769]	[480.35733032 616.19573975 0.76567173]	[441.76327515 618.78918457 0.73713249]	[467.40667725 757.34539795 0.79313755]	[480.24661255 870.31951904 0.89292955]	[521.25146484 613.63330078 0.72623944]	[526.45690918 752.28369141 0.80938852]	[4.85403351e+02 7.13784729e+02 2.39386365e-01]	[459.7149353 395.63009644 0.91620958]	[482.81552124 395.58099365 0.92566526]	[439.28411865 380.25372314 0.61826682]	[503.26068115 377.72616577 0.79497981]	[0. 0. 0.]	[0. 0. 0.]	[0. 0. 0.]	[4.87976562e+02 9.00998535e+02 7.69815326e-01]	[4.69995392e+02 8.98416504e+02 7.48379707e-01]	[4.80313324e+02 8.77916748e+02 7.18135118e-01]
[472.53720093 405.87295532 0.85225075]	[469.98623657 423.89004517 0.85118592]	[416.1550293 426.35601807 0.84240091]	[398.14538574 521.28985596 0.96424973]	[377.49090576 603.35620117 0.91601753]	[526.4085083 423.81472778 0.86478293]	[544.46002197 521.26599121 0.93751311]	[559.7175293 603.36376953 0.87724185]	[480.32714844 616.27050781 0.7742005 ]	[441.73928833 621.30889893 0.74563098]	[464.94290161 759.89178467 0.80117816]	[480.23800659 870.315979 0.89626575]	[521.23443604 613.70599365 0.72494262]	[526.4621582 754.8057251 0.79606998]	[4.85409515e+02 7.21382141e+02 2.59783238e-01]	[459.72729492 398.03338623 0.91950452]	[482.81356812 395.62716675 0.92565465]	[439.28094482 380.30072021 0.61718547]	[503.25665283 377.75265503 0.77690256]	[0. 0. 0.]	[0. 0. 0.]	[4.80280853e+02 7.18838562e+02 7.96949863e-02]	[4.87968689e+02 9.00988770e+02 7.69178033e-01]	[4.69980469e+02 8.98414124e+02 7.49884248e-01]	[4.80318481e+02 8.77906616e+02 7.23732948e-01]
[472.54089355 405.9229126 0.8451106 ]	[467.43597412 426.45565796 0.83624017]	[416.10354614 428.9520874 0.82054836]	[398.10617065 523.7980957 0.96649671]	[375.11367798 603.50494385 0.92112875]	[523.97076416 423.87313843 0.86741346]	[544.45452881 521.32751465 0.94352919]	[559.73638916 603.42254639 0.88484651]	[480.28359985 618.80560303 0.78548527]	[441.71759033 621.35998535 0.75828683]	[467.38928223 759.9342041 0.79854172]	[480.24673462 870.28210449 0.89253652]	[521.17926025 616.25720215 0.72148007]	[526.50024414 757.35473633 0.78557515]	[4.85442535e+02 7.18888428e+02 2.54752666e-01]	[459.73596191 398.1121521 0.93512535]	[482.76654053 398.03302002 0.93235141]	[439.2835083 382.79864502 0.63141251]	[500.87173462 380.12173462 0.77232718]	[0. 0. 0.]	[0. 0. 0.]	[4.80262573e+02 7.16319275e+02 7.47926161e-02]	[4.87994629e+02 9.00985718e+02 7.69298971e-01]	[4.69996704e+02 8.95981750e+02 7.47569561e-01]	[4.80321472e+02 8.75429199e+02 7.25250483e-01]
[467.48458862 411.00631714 0.83831948]	[464.9291687 431.50997925 0.8402192 ]	[416.03594971 431.54296875 0.80800802]	[398.08230591 523.86901855 0.95247483]	[375.07449341 605.97247314 0.91758722]	[523.93792725 426.38925171 0.85558617]	[544.42327881 521.39141846 0.94643509]	[559.75280762 603.50708008 0.88526571]	[480.31509399 621.31176758 0.79690289]	[441.73901367 623.84228516 0.7690267 ]	[467.45333862 764.97265625 0.80638325]	[480.21710205 870.33123779 0.8894105 ]	[521.21179199 618.79022217 0.73026621]	[528.96356201 759.8626709 0.7799356 ]	[4.87958160e+02 7.23965637e+02 2.72995412e-01]	[459.65515137 398.22055054 0.91996658]	[482.71466064 398.15643311 0.93310905]	[439.24859619 382.859375 0.55082864]	[500.84442139 380.18359375 0.72319061]	[0. 0. 0.]	[0. 0. 0.]	[4.82797089e+02 7.23950745e+02 9.02015716e-02]	[4.87918854e+02 9.03561523e+02 7.72954464e-01]	[4.67468353e+02 8.98485840e+02 7.55747437e-01]	[4.80297729e+02 8.77926208e+02 7.15188980e-01]
[467.50164795 413.57946777 0.84843826]	[464.91802979 434.10778809 0.84869874]	[413.57196045 436.55065918 0.80947489]	[398.03765869 523.93377686 0.93913251]	[375.00808716 606.03076172 0.90244585]	[523.92120361 428.91220093 0.8450253 ]	[544.38421631 521.39727783 0.94863951]	[559.76727295 605.86364746 0.88498366]	[480.33816528 621.34191895 0.79672366]	[441.76467896 623.862854 0.76663947]	[469.95678711 765.00030518 0.80261815]	[480.23095703 872.72033691 0.88850158]	[521.22668457 618.81811523 0.73405206]	[529.00811768 759.86553955 0.78190202]	[4.90509369e+02 7.24026245e+02 2.77339280e-01]	[459.63952637 400.66989136 0.92112863]	[480.3789978 398.22988892 0.94015133]	[439.14596558 387.915802 0.56482828]	[500.78311157 380.24893188 0.68164229]	[0. 0. 0.]	[0. 0. 0.]	[0. 0. 0.]	[4.85456726e+02 9.03614685e+02 7.75052965e-01]	[4.67429718e+02 8.98513733e+02 7.57030785e-01]	[4.80318604e+02 8.77981018e+02 7.04726934e-01]
[467.48898315 416.11889648 0.86701357]	[464.91104126 436.62356567 0.86484295]	[413.56408691 436.67590332 0.82454485]	[398.01345825 524.00054932 0.92482448]	[374.99172974 606.09448242 0.88572091]	[523.90197754 428.96218872 0.84536314]	[544.39031982 523.80352783 0.94483232]	[559.75396729 605.9543457 0.88545179]	[480.33810425 621.39691162 0.80925888]	[441.76672363 623.91967773 0.77977777]	[469.97833252 765.02624512 0.80205721]	[480.23678589 872.70855713 0.88483244]	[521.222229 621.31903076 0.74145281]	[528.97521973 759.88793945 0.78383541]	[4.90540497e+02 7.23975403e+02 2.67970562e-01]	[459.63336182 400.77703857 0.90992779]	[480.36361694 400.64697266 0.9450655 ]	[439.15032959 390.48480225 0.59389585]	[500.73687744 380.27282715 0.68161285]	[0. 0. 0.]	[0. 0. 0.]	[0. 0. 0.]	[4.85441681e+02 9.03620239e+02 7.70351768e-01]	[4.67417114e+02 8.98514771e+02 7.55817413e-01]	[4.80333282e+02 8.77956421e+02 7.00958967e-01]
[467.43511963 418.54327393 0.88557458]	[464.89434814 436.67770386 0.87611371]	[413.53671265 439.09616089 0.82718492]	[395.60150146 526.45098877 0.90502089]	[374.9694519 606.12384033 0.87594378]	[523.90759277 431.48062134 0.84219861]	[544.38494873 523.86639404 0.94013017]	[559.76391602 605.9888916 0.88847828]	[480.35360718 621.40783691 0.80801874]	[441.78384399 623.93395996 0.77642816]	[470.01324463 767.49487305 0.81087947]	[480.25146484 872.72387695 0.88737231]	[521.23236084 621.32904053 0.7426877 ]	[528.97961426 759.93988037 0.78535664]	[4.95630432e+02 7.23995117e+02 2.61345893e-01]	[457.22079468 400.84954834 0.89731824]	[480.33407593 400.70385742 0.94486618]	[439.07019043 393.03085327 0.61923569]	[500.67874146 380.29669189 0.6515581 ]	[0. 0. 0.]	[0. 0. 0.]	[0. 0. 0.]	[4.85417114e+02 9.03613647e+02 7.68755972e-01]	[4.67400238e+02 8.98497681e+02 7.55197406e-01]	[4.80353210e+02 8.77962585e+02 7.02521980e-01]
[464.97723389 418.57775879 0.89835173]	[464.87588501 439.07348633 0.88316333]	[413.50372314 439.16992188 0.83547294]	[395.62191772 526.47418213 0.90541941]	[374.96862793 608.55163574 0.86711502]	[523.86505127 431.48574829 0.8476885 ]	[544.39434814 523.91217041 0.93801993]	[559.77154541 606.00512695 0.88907915]	[480.3522644 621.4052124 0.80627692]	[441.7875061 623.92431641 0.77803868]	[470.0319519 765.08813477 0.80738443]	[480.25698853 872.71356201 0.88716269]	[521.22558594 621.3237915 0.73883325]	[528.98480225 759.94158936 0.78332168]	[4.95675537e+02 7.23961853e+02 2.52088904e-01]	[457.18331909 400.87860107 0.88986814]	[480.30154419 400.72824097 0.94718343]	[436.64779663 395.54043579 0.63751757]	[498.23330688 380.33514404 0.64629781]	[0. 0. 0.]	[0. 0. 0.]	[0. 0. 0.]	[4.85457001e+02 9.06103821e+02 7.74478555e-01]	[4.67435333e+02 9.00998535e+02 7.56152272e-01]	[4.80355713e+02 8.77943420e+02 7.03838050e-01]
[464.92242432 418.60876465 0.92034292]	[464.8868103 439.0819397 0.88196743]	[413.51379395 439.17434692 0.83563972]	[395.61499023 528.98242188 0.88780951]	[372.55303955 608.58776855 0.85968471]	[523.88330078 431.4949646 0.84554255]	[544.40234375 523.92199707 0.93795598]	[559.76904297 606.02496338 0.88601464]	[482.70822144 623.86462402 0.81003141]	[441.82516479 623.96209717 0.77373016]	[472.54534912 767.51251221 0.81469393]	[480.24160767 870.30828857 0.8880465 ]	[521.25311279 621.37225342 0.74952686]	[528.99719238 762.44512939 0.78818321]	[4.98246613e+02 7.23928223e+02 2.11210296e-01]	[457.13320923 403.26602173 0.88374752]	[480.27053833 400.75506592 0.9452368 ]	[436.60021973 395.58551025 0.6327042 ]	[498.20227051 382.78701782 0.67354476]	[0. 0. 0.]	[0. 0. 0.]	[0. 0. 0.]	[4.87928192e+02 9.03622192e+02 7.83417702e-01]	[4.67480988e+02 8.98518738e+02 7.56910026e-01]	[4.80317200e+02 8.75440552e+02 7.11612046e-01]
[464.89761353 418.6237793 0.92823005]	[464.89193726 439.08563232 0.88111186]	[413.51855469 439.18008423 0.83693379]	[395.63626099 528.98657227 0.89335078]	[374.9883728 608.59020996 0.86487585]	[523.88848877 431.5116272 0.8446238 ]	[544.41204834 523.95861816 0.93188518]	[559.77429199 606.03790283 0.88745713]	[480.38140869 623.87329102 0.81635582]	[441.82058716 623.97528076 0.77742547]	[472.55422974 767.48138428 0.81026089]	[480.25219727 870.31750488 0.88844347]	[521.23254395 621.3848877 0.74876052]	[528.96966553 762.42486572 0.78630728]	[4.98223877e+02 7.23952026e+02 2.20322520e-01]	[457.11914062 403.28323364 0.8800922 ]	[480.25057983 400.80050659 0.94076329]	[436.60098267 395.58654785 0.63309985]	[498.1867981 385.30389404 0.6678589 ]	[0. 0. 0.]	[0. 0. 0.]	[0. 0. 0.]	[4.87932770e+02 9.06096619e+02 7.82160401e-01]	[4.67487732e+02 9.00987244e+02 7.55030990e-01]	[4.80323273e+02 8.75451904e+02 7.11098373e-01]
[464.89416504 418.62203979 0.92957449]	[464.89846802 439.08679199 0.88059592]	[413.5284729 439.18017578 0.83803737]	[395.63861084 528.98797607 0.89419228]	[375.01733398 608.61199951 0.86782843]	[523.88769531 431.50808716 0.84415919]	[544.41430664 523.95056152 0.93148941]	[559.78009033 606.03686523 0.88873053]	[482.6998291 623.87640381 0.81493986]	[441.82861328 623.97393799 0.77920401]	[472.57015991 765.02740479 0.80696976]	[480.25238037 870.31176758 0.88916534]	[521.23486328 621.38031006 0.74820489]	[526.52624512 762.42565918 0.79038829]	[4.98220001e+02 7.23928955e+02 2.36695722e-01]	[457.11871338 403.28292847 0.88021404]	[480.24908447 400.80340576 0.94255656]	[436.60739136 395.57199097 0.62679315]	[498.17858887 385.29815674 0.66249943]	[5.23991516e+02 7.62422974e+02 1.51867479e-01]	[5.41978638e+02 7.52252441e+02 1.74528882e-01]	[0. 0. 0.]	[4.87941376e+02 9.06108093e+02 7.85457253e-01]	[4.69960785e+02 9.00997620e+02 7.54972041e-01]	[4.80314117e+02 8.75438660e+02 7.14306056e-01]
[464.90112305 418.62014771 0.92603672]	[464.89126587 439.07806396 0.88122511]	[413.53152466 439.18045044 0.83962607]	[398.01245117 526.5345459 0.90029794]	[375.05712891 608.60839844 0.87742907]	[523.88378906 431.4744873 0.84503961]	[544.40289307 523.91564941 0.9387446 ]	[559.78063965 605.99627686 0.89304376]	[480.35800171 621.40716553 0.80929589]	[441.80392456 623.92431641 0.78154242]	[472.56738281 765.03460693 0.80810314]	[480.25543213 872.69458008 0.88899505]	[521.21936035 621.32489014 0.73810828]	[526.53912354 762.41217041 0.78792274]	[4.98206482e+02 7.21432922e+02 2.32830212e-01]	[457.1315918 403.27142334 0.88418412]	[480.25787354 400.80505371 0.94326091]	[436.63204956 395.53448486 0.63848293]	[498.17111206 382.85415649 0.64557749]	[0. 0. 0.]	[0. 0. 0.]	[0. 0. 0.]	[4.87952423e+02 9.06112122e+02 7.79773712e-01]	[4.69964447e+02 9.01010803e+02 7.47553468e-01]	[4.80320953e+02 8.77897766e+02 7.11733699e-01]
[464.93185425 418.6048584 0.91600037]	[464.90426636 439.07922363 0.88091201]	[413.52346802 439.1796875 0.83907491]	[398.01629639 526.49664307 0.90602565]	[375.06091309 608.52160645 0.88977069]	[523.90545654 431.50195312 0.84279537]	[544.41595459 523.87585449 0.93899411]	[559.77850342 605.96679688 0.89275354]	[480.37249756 623.84735107 0.81306458]	[441.81008911 623.96038818 0.78117752]	[472.55612183 765.03063965 0.80733979]	[480.25091553 870.33117676 0.88878769]	[521.23236084 621.35144043 0.74366605]	[526.49578857 759.94189453 0.79423022]	[4.95660095e+02 7.21457764e+02 2.45990530e-01]	[457.14373779 403.25869751 0.88615072]	[480.27734375 400.77056885 0.94616741]	[436.58422852 395.52838135 0.64497089]	[498.19519043 382.78775024 0.65260047]	[0. 0. 0.]	[0. 0. 0.]	[0. 0. 0.]	[4.87955750e+02 9.06101929e+02 7.78913498e-01]	[4.69965729e+02 9.01004700e+02 7.48806775e-01]	[4.80314545e+02 8.77898254e+02 7.08828986e-01]
[464.95718384 418.59841919 0.91059482]	[464.88818359 436.68811035 0.87812829]	[413.51992798 439.14923096 0.83818537]	[398.0345459 526.42163086 0.9231562 ]	[375.06460571 606.09368896 0.90196842]	[523.90930176 429. 0.84353703]	[544.42803955 523.83349609 0.93866867]	[559.7878418 605.90838623 0.89343601]	[480.37664795 623.83056641 0.81011027]	[441.80407715 623.94897461 0.78282875]	[472.51760864 764.96875 0.79659826]	[480.24206543 870.31158447 0.88539672]	[521.24969482 621.33032227 0.74632776]	[526.4730835 759.89306641 0.79583591]	[4.95631592e+02 7.23989563e+02 2.72574723e-01]	[457.14645386 403.25250244 0.88663203]	[480.2940979 400.74832153 0.95199233]	[436.57983398 393.06185913 0.65505236]	[498.20401001 382.72518921 0.6487478 ]	[5.23765869e+02 7.59908936e+02 1.53807953e-01]	[5.41845215e+02 7.52224731e+02 1.57894447e-01]	[0. 0. 0.]	[4.87950623e+02 9.03613403e+02 7.79945612e-01]	[4.69960754e+02 9.00977234e+02 7.50604928e-01]	[4.80313629e+02 8.75451416e+02 7.07418203e-01]
[467.41287231 418.52941895 0.89430648]	[464.90057373 436.64465332 0.87211454]	[413.53649902 439.10247803 0.83334458]	[398.04562378 524.00744629 0.93876827]	[375.08587646 606.07189941 0.91247261]	[523.902771 428.9750061 0.84539592]	[544.43011475 523.77252197 0.94532567]	[559.78540039 603.51141357 0.89190817]	[480.36349487 621.38775635 0.80653203]	[441.79983521 623.90734863 0.77826154]	[470.03106689 764.95257568 0.79777545]	[480.24850464 872.69293213 0.88598263]	[521.23602295 621.30969238 0.74268264]	[526.46496582 759.86035156 0.79581511]	[4.90547272e+02 7.21421631e+02 2.65124857e-01]	[457.16772461 400.83398438 0.89890862]	[480.31863403 400.65603638 0.95298803]	[436.5824585 393.05413818 0.62488514]	[498.25222778 380.29153442 0.65600848]	[0. 0. 0.]	[0. 0. 0.]	[0. 0. 0.]	[4.87937256e+02 9.03611267e+02 7.80800700e-01]	[4.67488617e+02 9.00975403e+02 7.51038194e-01]	[4.80326874e+02 8.77905518e+02 7.12974608e-01]
[467.40341187 416.03015137 0.86662251]	[464.86886597 436.54721069 0.86446333]	[413.5229187 436.61791992 0.82061553]	[398.04244995 523.96148682 0.95179641]	[375.09524536 605.97540283 0.92722028]	[523.88800049 426.45349121 0.85389441]	[544.44537354 521.38897705 0.94470179]	[559.77655029 603.39746094 0.88852096]	[480.33477783 621.35223389 0.80476964]	[441.78292847 623.88201904 0.77885079]	[469.99691772 762.41650391 0.78252721]	[480.23986816 870.30578613 0.88854122]	[521.20196533 618.82781982 0.73358375]	[526.4475708 754.83746338 0.79255736]	[4.95619110e+02 7.23967041e+02 2.81861454e-01]	[457.16513062 400.68658447 0.90684205]	[480.31997681 398.22497559 0.95978636]	[436.6506958 390.44488525 0.56013238]	[500.67428589 380.2260437 0.69347727]	[5.21388123e+02 7.62477661e+02 2.07007274e-01]	[5.41703735e+02 7.54778503e+02 1.86837956e-01]	[0. 0. 0.]	[4.90485626e+02 9.03564941e+02 7.83453703e-01]	[4.70038025e+02 8.98512939e+02 7.54767358e-01]	[4.80292847e+02 8.75439941e+02 7.20556200e-01]
[467.39712524 416.02877808 0.86799157]	[464.86660767 436.54580688 0.86481571]	[413.51919556 436.61761475 0.82075685]	[398.04376221 523.95965576 0.95304561]	[375.09893799 605.97924805 0.92810273]	[523.8873291 426.45068359 0.85462701]	[544.44720459 521.39404297 0.94341993]	[559.77423096 603.40032959 0.8893137 ]	[480.33328247 621.3538208 0.8043986 ]	[441.78356934 623.8817749 0.77830791]	[470.00411987 762.43920898 0.78644645]	[480.24124146 870.30895996 0.88903028]	[521.19903564 618.82922363 0.73316908]	[526.44622803 754.83422852 0.79234219]	[4.95615784e+02 7.24006409e+02 2.88792133e-01]	[457.16244507 400.68811035 0.90725738]	[480.31695557 398.23162842 0.96107376]	[436.65097046 390.43774414 0.56030113]	[500.66671753 380.22698975 0.68625325]	[5.21369019e+02 7.62521423e+02 2.15296820e-01]	[5.41676819e+02 7.54808167e+02 1.90266535e-01]	[0. 0. 0.]	[4.90489410e+02 9.03580444e+02 7.84572840e-01]	[4.70039062e+02 9.00987366e+02 7.55130887e-01]	[4.80291565e+02 8.75440430e+02 7.20960617e-01]
[464.9510498 405.85528564 0.8743068 ]	[464.87451172 423.89797974 0.88093805]	[413.53024292 428.99316406 0.80311888]	[398.08084106 523.78131104 0.96919113]	[375.11782837 603.40838623 0.92575395]	[523.87536621 421.29223633 0.9078517 ]	[544.42657471 521.16595459 0.93243206]	[559.75701904 600.8460083 0.86696255]	[480.34933472 613.68414307 0.7795676 ]	[441.76547241 618.80029297 0.74696398]	[467.45831299 754.77252197 0.79403532]	[480.22457886 870.29492188 0.88620067]	[521.2388916 611.09753418 0.73698431]	[528.97589111 749.7444458 0.81629229]	[4.90529297e+02 7.11172852e+02 3.07907522e-01]	[457.17767334 395.64700317 0.89531493]	[480.30700684 395.60491943 0.9235242 ]	[439.10461426 380.26690674 0.60398155]	[500.65878296 377.71670532 0.70200539]	[0. 0. 0.]	[0. 0. 0.]	[0. 0. 0.]	[4.90502716e+02 9.01055847e+02 7.77057230e-01]	[4.72531799e+02 8.98500732e+02 7.51078367e-01]	[4.80276001e+02 8.75443787e+02 7.19536781e-01]
[464.86581421 403.38601685 0.88712978]	[464.87332153 423.79440308 0.89999509]	[413.53414917 426.42398071 0.81600112]	[398.08581543 521.33764648 0.9697516 ]	[375.1234436 600.89453125 0.9036392 ]	[523.86987305 421.20458984 0.90941334]	[544.42364502 518.68365479 0.91840506]	[559.75189209 598.27990723 0.84533226]	[480.33325195 608.58911133 0.79181391]	[441.76425171 613.65356445 0.7448861 ]	[464.9446106 752.24041748 0.80837327]	[480.23806763 870.29498291 0.89106345]	[521.20941162 606.06317139 0.75356025]	[529.03308105 749.56530762 0.83152241]	[4.90512939e+02 7.06043274e+02 3.25207353e-01]	[457.12728882 395.57635498 0.88092977]	[480.24108887 395.5322876 0.91433227]	[439.14694214 380.20153809 0.62235785]	[498.2277832 377.64428711 0.70787144]	[0. 0. 0.]	[0. 0. 0.]	[0. 0. 0.]	[4.87992737e+02 9.03564697e+02 7.64816940e-01]	[4.70003998e+02 9.00985901e+02 7.41062880e-01]	[4.80311401e+02 8.75460632e+02 7.22316444e-01]
[467.39498901 403.26553345 0.88706809]	[464.93972778 421.32418823 0.89859414]	[413.58224487 423.81506348 0.83726472]	[398.08798218 521.17315674 0.9464699 ]	[375.1086731 600.77050781 0.88794285]	[523.93548584 418.784729 0.89476931]	[544.4039917 513.65985107 0.89308965]	[559.75799561 593.14031982 0.84159535]	[480.38360596 608.55059814 0.79483652]	[441.79327393 611.14752197 0.7439518 ]	[464.94979858 752.19421387 0.81330907]	[480.25546265 870.30181885 0.88850451]	[521.28125 606.01916504 0.76684082]	[531.54620361 747.1114502 0.81946921]	[4.90528961e+02 7.06093140e+02 3.38603258e-01]	[457.19882202 393.0524292 0.87931311]	[480.33810425 392.98022461 0.90508831]	[439.15722656 380.13400269 0.64928681]	[498.26470947 377.56918335 0.71883947]	[0. 0. 0.]	[0. 0. 0.]	[0. 0. 0.]	[4.87993591e+02 9.03579895e+02 7.59463787e-01]	[4.69999115e+02 9.00983093e+02 7.35532641e-01]	[4.80329803e+02 8.77896179e+02 7.13028550e-01]
[467.39630127 403.26495361 0.88721609]	[464.94100952 421.32324219 0.89819109]	[413.58425903 423.81484985 0.83714014]	[398.08770752 521.17504883 0.9468627 ]	[375.10964966 600.77062988 0.88810593]	[523.93371582 418.78167725 0.8942163 ]	[544.40911865 513.62792969 0.89334321]	[559.75762939 593.13684082 0.84177977]	[480.38418579 608.55145264 0.79488766]	[441.79324341 611.14898682 0.74376309]	[464.95620728 752.18292236 0.81202865]	[480.24545288 870.29125977 0.88760066]	[521.28210449 606.01934814 0.76679146]	[531.55053711 747.10864258 0.81901276]	[4.90541290e+02 7.06114136e+02 3.42553079e-01]	[457.19979858 393.05221558 0.87977535]	[480.33865356 392.97845459 0.90502787]	[439.15652466 380.13497925 0.64882392]	[498.26019287 377.56896973 0.71778905]	[0. 0. 0.]	[0. 0. 0.]	[0. 0. 0.]	[4.87992859e+02 9.03564087e+02 7.60142088e-01]	[4.69998566e+02 8.98505127e+02 7.34306395e-01]	[4.80314545e+02 8.75461182e+02 7.13929415e-01]
[467.47006226 400.63439941 0.9044072 ]	[464.92462158 421.15032959 0.90130639]	[413.52682495 421.23492432 0.84754741]	[398.08731079 518.70288086 0.92540342]	[377.48809814 598.24847412 0.88031489]	[523.92547607 418.59317017 0.88110143]	[544.40447998 508.47875977 0.89762831]	[559.76580811 588.0637207 0.86887342]	[480.36819458 606.0635376 0.80717945]	[441.7789917 608.62072754 0.75258601]	[464.93746948 749.57983398 0.82245725]	[480.2421875 870.30053711 0.88315046]	[521.2789917 605.94897461 0.77337629]	[534.10992432 746.97375488 0.77686352]	[5.00749054e+02 7.08675842e+02 3.02593350e-01]	[459.59130859 385.37179565 0.86781526]	[482.73025513 382.86575317 0.92298222]	[439.10888672 377.6741333 0.64290494]	[500.67544556 372.51535034 0.64779091]	[0. 0. 0.]	[0. 0. 0.]	[4.95699097e+02 7.11134460e+02 1.05116785e-01]	[4.87988068e+02 9.03541687e+02 7.60027528e-01]	[4.69985779e+02 8.98477905e+02 7.35769689e-01]	[4.80314880e+02 8.77914734e+02 7.12919354e-01]
[467.47463989 398.09729004 0.89720762]	[464.95864868 418.65625 0.88591719]	[413.57293701 418.78060913 0.84988099]	[398.04592896 513.58483887 0.88906127]	[375.12197876 593.14416504 0.8694576 ]	[523.91607666 413.55810547 0.85716587]	[544.40734863 505.90228271 0.91066861]	[559.77307129 585.58361816 0.88328302]	[480.35006714 603.45117188 0.82709539]	[441.76446533 605.98022461 0.78040034]	[464.97006226 747.06292725 0.82334715]	[480.24075317 870.31298828 0.88485658]	[521.2565918 603.34503174 0.77113545]	[531.55932617 741.90582275 0.7578491 ]	[5.00802429e+02 7.13698914e+02 3.43425900e-01]	[459.61569214 382.72012329 0.89625204]	[480.38058472 380.25952148 0.95148849]	[439.14529419 375.05990601 0.65241629]	[500.65112305 362.30322266 0.60656524]	[5.21413147e+02 7.49739990e+02 2.28124648e-01]	[5.39306458e+02 7.47081909e+02 1.94544464e-01]	[5.03304901e+02 7.18856018e+02 1.64179623e-01]	[4.87963684e+02 9.01060425e+02 7.61283755e-01]	[4.69965637e+02 8.98456055e+02 7.37220705e-01]	[4.80306580e+02 8.77927185e+02 7.18849421e-01]
[467.48419189 390.41912842 0.84347147]	[464.90383911 416.02957153 0.85918349]	[413.57247925 416.11309814 0.82481277]	[398.0769043 503.45321655 0.95105422]	[377.51000977 585.50524902 0.93438089]	[523.89263916 405.91137695 0.85358155]	[544.38745117 500.83398438 0.94468433]	[559.82568359 582.93487549 0.90244496]	[480.34335327 600.87005615 0.81371146]	[441.77044678 603.39959717 0.78811061]	[467.42889404 744.54205322 0.816989 ]	[480.21984863 870.25286865 0.88418883]	[521.24645996 600.77520752 0.74639797]	[534.08898926 734.25793457 0.76555049]	[5.00802551e+02 7.11136414e+02 3.57187122e-01]	[459.60165405 377.66818237 0.91975856]	[480.36804199 377.58200073 0.94030201]	[439.07012939 364.78619385 0.55853903]	[500.7114563 359.5753479 0.63396984]	[5.21384216e+02 7.41999329e+02 1.51107818e-01]	[5.41718567e+02 7.36850342e+02 1.36146903e-01]	[4.98249176e+02 7.11128113e+02 1.63707882e-01]	[4.90490753e+02 9.00995911e+02 7.77831018e-01]	[4.70030426e+02 8.98416809e+02 7.51596391e-01]	[4.80252747e+02 8.75436096e+02 7.24509835e-01]
[469.97192383 382.86325073 0.86156774]	[464.90274048 405.86877441 0.87097943]	[413.60183716 411.00210571 0.81142581]	[398.11325073 503.29153442 0.96874517]	[377.49676514 582.9798584 0.93424034]	[523.88330078 400.83670044 0.90803045]	[544.40057373 498.23492432 0.92004299]	[562.21905518 582.78509521 0.89610267]	[480.35391235 600.77044678 0.7919631 ]	[441.7805481 603.32312012 0.77357358]	[467.44970703 744.44329834 0.79702461]	[480.2088623 870.22839355 0.8839016 ]	[521.26324463 595.74102783 0.73891604]	[531.58648682 731.6739502 0.76781684]	[5.00764832e+02 7.11170654e+02 4.09459352e-01]	[459.63217163 375.12020874 0.90130919]	[482.7159729 375.04251099 0.91939074]	[439.15933228 359.74777222 0.62122411]	[500.72317505 357.06951904 0.66443616]	[5.21274048e+02 7.47090149e+02 2.21930414e-01]	[5.36690063e+02 7.41933716e+02 1.82157412e-01]	[4.95680267e+02 7.06024475e+02 1.78680152e-01]	[4.90496918e+02 9.01041260e+02 7.67203331e-01]	[4.72520538e+02 8.98465881e+02 7.41525471e-01]	[4.80217987e+02 8.75411133e+02 7.32904553e-01]
[470.00585938 382.81439209 0.86234826]	[464.92022705 403.27200317 0.89615071]	[416.02209473 408.38967896 0.8199681 ]	[398.11212158 500.86315918 0.96123016]	[377.50750732 582.80023193 0.91923285]	[523.84783936 400.69494629 0.91036248]	[544.4173584 495.63128662 0.89183307]	[562.22003174 577.77966309 0.86740577]	[480.38101196 593.12060547 0.77498984]	[441.80728149 598.26922607 0.74660623]	[467.41275024 739.33856201 0.78197128]	[480.21011353 870.22766113 0.88354266]	[521.28857422 588.04656982 0.75941771]	[534.13372803 729.06787109 0.80587298]	[5.00809448e+02 7.16270569e+02 4.49856043e-01]	[459.64691162 375.05657959 0.90128034]	[482.73971558 372.51617432 0.90400666]	[439.1519165 359.71774292 0.64058465]	[500.69244385 357.00024414 0.64055014]	[5.13621399e+02 7.54800842e+02 2.40941510e-01]	[5.21348816e+02 7.49663025e+02 2.16932788e-01]	[4.98175629e+02 7.03491211e+02 2.25753307e-01]	[4.87987000e+02 9.01023315e+02 7.73801088e-01]	[4.70013184e+02 8.98454773e+02 7.48791635e-01]	[4.80256256e+02 8.75423157e+02 7.35380650e-01]
[470.03552246 380.28341675 0.88731074]	[467.39181519 400.84289551 0.89224279]	[416.06576538 403.37863159 0.84043598]	[398.11428833 500.68884277 0.93232638]	[377.5149231 580.29003906 0.90447062]	[523.89709473 400.65209961 0.89598101]	[544.41589355 490.52954102 0.88417113]	[562.26025391 575.18328857 0.86707813]	[480.34902954 588.05828857 0.7851702 ]	[441.79864502 593.14471436 0.7391845 ]	[467.40109253 734.27105713 0.79345036]	[480.20779419 870.23431396 0.88081592]	[521.23754883 585.51977539 0.759386 ]	[534.13323975 726.51538086 0.80505991]	[5.00813965e+02 7.16305237e+02 5.05942166e-01]	[459.6499939 372.45251465 0.88429034]	[482.76278687 367.39559937 0.90001231]	[439.15737915 359.64797974 0.6589489 ]	[500.67297363 354.50527954 0.6649338 ]	[5.03445953e+02 7.59883240e+02 3.58666122e-01]	[5.13633301e+02 7.49724609e+02 3.08470875e-01]	[4.98195251e+02 7.03439758e+02 2.91366935e-01]	[4.87933746e+02 9.01001892e+02 7.70724654e-01]	[4.67494110e+02 8.98439270e+02 7.51199782e-01]	[4.80277710e+02 8.75462219e+02 7.24477530e-01]
[470.03582764 380.28726196 0.88688201]	[467.390625 400.84567261 0.89223731]	[416.06906128 403.38354492 0.84024543]	[398.11230469 500.68032837 0.92980683]	[377.51153564 580.28326416 0.90331423]	[523.89508057 400.6541748 0.8966065 ]	[544.41339111 490.53286743 0.88491917]	[562.25537109 575.17028809 0.86698681]	[480.35412598 588.05834961 0.78530741]	[441.80743408 593.15270996 0.7383889 ]	[467.42266846 734.26477051 0.78919327]	[480.20822144 870.23083496 0.87895763]	[521.2388916 585.51092529 0.76055145]	[534.14532471 726.50872803 0.80670547]	[5.00870483e+02 7.16304077e+02 5.29103994e-01]	[459.64987183 372.4564209 0.88445038]	[482.76364136 367.39968872 0.89943981]	[439.1590271 359.65032959 0.65904903]	[500.6725769 354.49945068 0.66635132]	[5.03413666e+02 7.59904480e+02 3.69028777e-01]	[5.11075745e+02 7.52173096e+02 3.10020655e-01]	[4.98224854e+02 7.03434509e+02 3.20901245e-01]	[4.87953094e+02 9.01019348e+02 7.67357290e-01]	[4.69967438e+02 8.98459106e+02 7.48201370e-01]	[4.80269562e+02 8.75462891e+02 7.20874190e-01]
[472.52593994 377.74090576 0.89841247]	[467.42047119 400.75332642 0.89402515]	[416.04592896 403.25222778 0.84808785]	[398.12405396 498.21640015 0.91055334]	[377.51922607 577.73223877 0.88607109]	[523.91992188 398.20223999 0.88682336]	[544.41448975 487.99523926 0.89008862]	[562.25561523 570.09680176 0.87563807]	[482.71075439 585.55334473 0.7982235 ]	[441.81570435 590.59564209 0.74670064]	[467.45022583 731.71466064 0.79720044]	[480.19113159 870.27355957 0.87501383]	[521.29736328 585.42443848 0.77605939]	[536.68475342 724.02496338 0.79347003]	[5.03328674e+02 7.13705200e+02 5.46378613e-01]	[459.67242432 364.82501221 0.88333899]	[482.76025391 362.25265503 0.92734724]	[439.12991333 357.18688965 0.67774409]	[500.67297363 349.38613892 0.6182161 ]	[5.03441345e+02 7.54800720e+02 3.55738491e-01]	[5.11042419e+02 7.49655212e+02 3.04847151e-01]	[4.98226776e+02 6.98352966e+02 3.45627964e-01]	[4.85477966e+02 9.01024719e+02 7.62261093e-01]	[4.67462555e+02 8.98457336e+02 7.43995011e-01]	[4.80260834e+02 8.77932800e+02 7.10051179e-01]
[472.51580811 377.59542847 0.89184308]	[467.41845703 400.67651367 0.89072746]	[416.02236938 400.78543091 0.84989566]	[398.13345337 495.62890625 0.88465768]	[377.52423096 575.22058105 0.88357353]	[523.9274292 398.1461792 0.87939197]	[544.43933105 487.93392944 0.88905776]	[562.30859375 567.53594971 0.90667576]	[482.75839233 585.49316406 0.80881333]	[441.84960938 588.07470703 0.75056118]	[467.44488525 731.64160156 0.80056888]	[480.19638062 870.24578857 0.87742186]	[521.3538208 585.37744141 0.78468758]	[539.19940186 723.91271973 0.79835522]	[5.03281342e+02 7.13707886e+02 5.57558537e-01]	[459.66983032 362.25198364 0.89811289]	[482.74276733 359.74224854 0.94414783]	[439.15060425 354.60229492 0.66388625]	[500.69158936 341.7230835 0.63892567]	[5.03419617e+02 7.54755798e+02 3.66215020e-01]	[5.08493805e+02 7.49652893e+02 3.01061362e-01]	[4.98219696e+02 7.00862244e+02 3.71852279e-01]	[4.85473450e+02 9.01006104e+02 7.80388534e-01]	[4.67450836e+02 8.98428162e+02 7.61294842e-01]	[4.80282074e+02 8.77906677e+02 7.10192323e-01]
[472.58496094 375.10922241 0.87188375]	[467.40136719 398.20828247 0.88876176]	[413.57958984 400.7208252 0.8506996 ]	[398.10842896 495.59875488 0.87953377]	[377.52038574 572.62780762 0.87709081]	[523.90228271 395.56887817 0.85989153]	[544.45062256 485.44885254 0.89648879]	[562.31628418 565.05865479 0.92270368]	[482.81420898 585.54418945 0.78917849]	[441.87969971 590.59790039 0.73465526]	[467.44729614 729.16864014 0.80457342]	[480.22961426 870.17669678 0.87536794]	[523.76849365 585.40362549 0.7832194 ]	[539.27740479 721.44610596 0.80635327]	[5.00735474e+02 7.08647095e+02 5.14583170e-01]	[459.71081543 359.75311279 0.92310983]	[482.78463745 359.56533813 0.95232856]	[439.18890381 354.48022461 0.68057066]	[500.72900391 339.21734619 0.59162962]	[5.05984009e+02 7.49729309e+02 3.53821039e-01]	[5.13610413e+02 7.47100098e+02 2.81592309e-01]	[4.95642365e+02 6.98367798e+02 2.89611876e-01]	[4.85450104e+02 8.98453918e+02 7.92083204e-01]	[4.67416199e+02 8.95916199e+02 7.80079365e-01]	[4.80329437e+02 8.75418396e+02 7.18207181e-01]
[475.06634521 374.99456787 0.85597736]	[467.42877197 398.16238403 0.88379467]	[416.02157593 400.66940308 0.85207474]	[398.11553955 493.13253784 0.87723291]	[377.54498291 570.12609863 0.8742249 ]	[523.90155029 395.51724243 0.85480767]	[544.45239258 485.41717529 0.89920396]	[562.3425293 565.01422119 0.92926246]	[482.87408447 585.45849609 0.79482394]	[444.32946777 588.0536499 0.7353164 ]	[467.43621826 729.12646484 0.80965418]	[480.23724365 870.22753906 0.88103986]	[523.80169678 582.93011475 0.78036666]	[541.70672607 718.85668945 0.82094908]	[5.00830048e+02 7.13726318e+02 5.91359317e-01]	[459.73321533 359.65106201 0.93972367]	[482.79711914 357.16809082 0.9607029 ]	[439.17871094 351.97210693 0.6689893 ]	[500.74905396 339.19232178 0.60253817]	[5.03449280e+02 7.57298828e+02 5.58444083e-01]	[5.11033447e+02 7.49730896e+02 4.56991225e-01]	[4.98174866e+02 7.03471497e+02 3.91456842e-01]	[4.85443573e+02 8.98512939e+02 7.80104458e-01]	[4.67406647e+02 8.95972290e+02 7.73486197e-01]	[4.80349182e+02 8.77910400e+02 7.03545630e-01]
[472.61187744 372.47189331 0.84828001]	[467.45318604 398.131073 0.88011968]	[416.0632019 400.64025879 0.85830122]	[398.12121582 493.0541687 0.87569141]	[377.53570557 570.07855225 0.87387991]	[523.90490723 393.0574646 0.85020047]	[544.46795654 482.95974731 0.90370291]	[562.36303711 564.98687744 0.93085057]	[482.90866089 585.44445801 0.78964263]	[444.37081909 588.01800537 0.73391974]	[467.47332764 729.12878418 0.80637592]	[480.23101807 870.23443604 0.87737459]	[523.81890869 582.92352295 0.77821517]	[541.74047852 718.85198975 0.8266052 ]	[5.03354431e+02 7.18813965e+02 5.91281712e-01]	[459.72479248 359.56561279 0.94044584]	[482.79672241 357.08642578 0.96289372]	[439.17294312 349.41558838 0.63820451]	[500.77175903 339.14584351 0.61523467]	[5.03416290e+02 7.59920349e+02 5.50996959e-01]	[5.08507477e+02 7.52282349e+02 4.41887468e-01]	[5.00693451e+02 7.06016296e+02 4.37811971e-01]	[4.85449249e+02 8.98511414e+02 7.81770170e-01]	[4.67410095e+02 8.95973633e+02 7.78188109e-01]	[4.80335785e+02 8.77924377e+02 6.97063148e-01]
[475.07748413 369.97229004 0.84714347]	[467.47503662 398.13699341 0.88124311]	[416.08370972 400.64642334 0.8599996 ]	[398.12820435 490.57388306 0.8770721 ]	[377.55007935 570.09344482 0.87793398]	[523.92816162 393.06750488 0.84991884]	[544.48736572 485.3487854 0.89811331]	[562.3861084 564.97167969 0.93277317]	[482.93325806 585.42993164 0.78758866]	[444.39678955 588.01141357 0.7329132 ]	[467.47900391 729.109375 0.80788809]	[480.25375366 870.27276611 0.88040817]	[523.84118652 582.90319824 0.78202111]	[541.83843994 721.37231445 0.83686858]	[5.03453735e+02 7.16295593e+02 5.92825651e-01]	[459.72174072 357.21255493 0.94350153]	[482.7935791 357.04553223 0.96187818]	[439.1395874 349.40664673 0.62933886]	[500.77633667 339.1366272 0.6529907 ]	[5.05907959e+02 7.62449219e+02 5.17389059e-01]	[5.13626709e+02 7.54742859e+02 4.21077192e-01]	[5.00760529e+02 7.05969238e+02 4.55960095e-01]	[4.85435150e+02 8.98504333e+02 7.79635072e-01]	[4.67405945e+02 8.95963806e+02 7.73363888e-01]	[4.82753479e+02 8.77966919e+02 6.94760442e-01]
[475.09463501 369.93093872 0.84912884]	[467.50128174 398.12844849 0.87812513]	[416.10714722 400.62908936 0.86356002]	[398.13522339 490.49856567 0.88140917]	[377.55331421 570.05212402 0.88867104]	[523.95452881 393.06967163 0.848822 ]	[544.4989624 482.92803955 0.90280694]	[562.40264893 564.97436523 0.93766141]	[482.93417358 585.43579102 0.78429788]	[444.39019775 588.01416016 0.73003507]	[470.01223755 726.64990234 0.80184352]	[480.26373291 870.22399902 0.88358164]	[523.84637451 582.90875244 0.78221273]	[541.88952637 721.4418335 0.84556651]	[5.08475281e+02 7.13756897e+02 5.81593990e-01]	[459.7381897 357.19683838 0.94834435]	[482.793396 357.02090454 0.95966554]	[439.15557861 349.37768555 0.63468611]	[500.77053833 339.10305786 0.68659037]	[5.08538300e+02 7.64974243e+02 4.07280803e-01]	[5.21217834e+02 7.52254089e+02 3.34318280e-01]	[5.00855011e+02 7.03504089e+02 4.52445865e-01]	[4.85450531e+02 9.01003296e+02 7.84651160e-01]	[4.67419952e+02 8.95976013e+02 7.75916934e-01]	[4.82744415e+02 8.75461853e+02 7.07372129e-01]
[475.09072876 369.89633179 0.84695977]	[469.96337891 398.1210022 0.87764478]	[416.13119507 398.26898193 0.86715257]	[398.14926147 490.49685669 0.88337445]	[377.57861328 570.03088379 0.8891905 ]	[523.9630127 393.05688477 0.84799784]	[544.51477051 482.9151001 0.90077788]	[562.42767334 564.9552002 0.94125324]	[482.94140625 585.46612549 0.78000247]	[444.40725708 588.04559326 0.72505081]	[469.96148682 729.05200195 0.80278641]	[480.27914429 870.27984619 0.88774163]	[523.84893799 582.93127441 0.77946532]	[541.92810059 721.44171143 0.84539914]	[5.08517670e+02 7.21420410e+02 6.01945758e-01]	[459.74768066 357.17816162 0.94781411]	[482.78866577 357.00973511 0.95684975]	[439.17123413 346.90063477 0.62998044]	[500.78283691 339.10617065 0.69527513]	[5.08538971e+02 7.70118225e+02 5.74329078e-01]	[5.21225525e+02 7.65084778e+02 4.81916100e-01]	[5.03282043e+02 7.08517944e+02 4.90465105e-01]	[4.85420013e+02 9.01022949e+02 7.77193367e-01]	[4.67409668e+02 8.98410095e+02 7.71476626e-01]	[4.82776917e+02 8.77950378e+02 7.09384203e-01]
[475.12203979 367.40979004 0.85125935]	[469.97949219 398.11639404 0.87833619]	[416.15270996 398.26144409 0.87170792]	[398.15432739 490.49435425 0.88348043]	[377.58511353 570.0425415 0.8848145 ]	[523.96551514 393.06225586 0.84741265]	[544.53155518 482.89370728 0.90274704]	[562.44873047 564.94348145 0.94443095]	[482.95684814 585.44744873 0.77939713]	[444.43951416 588.01269531 0.72635812]	[469.96395874 729.04071045 0.80944514]	[480.28933716 870.30041504 0.88879454]	[523.85351562 582.92242432 0.78124702]	[541.94317627 721.38085938 0.8430894 ]	[5.18706116e+02 7.24033813e+02 6.99633896e-01]	[459.7684021 357.15951538 0.94740713]	[482.80456543 356.99639893 0.95386183]	[439.19384766 346.87561035 0.63970089]	[500.78756714 339.11468506 0.67959899]	[5.16188171e+02 7.72731323e+02 6.18593991e-01]	[5.23811584e+02 7.67685242e+02 5.74624717e-01]	[5.05909363e+02 7.08700989e+02 5.72320819e-01]	[4.85409485e+02 9.01019165e+02 7.76549578e-01]	[4.67409180e+02 8.95990601e+02 7.71427870e-01]	[4.82788361e+02 8.77980591e+02 7.15347052e-01]
[475.16091919 367.41934204 0.85241002]	[470.02001953 398.11932373 0.87873197]	[418.54104614 398.25302124 0.87426198]	[398.17791748 490.5005188 0.88940579]	[377.62835693 567.59783936 0.889741 ]	[523.9855957 393.08068848 0.84476197]	[544.5480957 482.93551636 0.89341855]	[562.45922852 564.95855713 0.94350386]	[485.34805298 585.45336914 0.77124238]	[446.90774536 588.02508545 0.72005248]	[469.98165894 729.03649902 0.81136727]	[480.2857666 870.29321289 0.88819933]	[523.87762451 582.92449951 0.78455842]	[541.9050293 716.27929688 0.84237021]	[521.19152832 729.04327393 0.82760233]	[459.78771973 357.15808105 0.94444585]	[482.8288269 356.99984741 0.94851148]	[439.20223999 349.37265015 0.63442439]	[500.82260132 339.15655518 0.65631604]	[5.13571533e+02 7.75356750e+02 7.70682156e-01]	[521.37658691 770.21380615 0.78230876]	[5.08481903e+02 7.18827576e+02 6.57651067e-01]	[4.85435059e+02 9.01011292e+02 7.74016619e-01]	[4.67426880e+02 8.95984558e+02 7.70406306e-01]	[4.82766083e+02 8.77963562e+02 7.23049462e-01]
[477.59234619 369.8973999 0.85304588]	[472.52081299 398.11871338 0.87947631]	[418.5770874 398.25134277 0.8813169 ]	[398.2194519 488.02127075 0.8946439 ]	[377.67218018 567.53869629 0.90360886]	[524.00561523 393.07650757 0.84290648]	[546.92797852 482.92010498 0.89045781]	[562.47137451 564.96936035 0.94070143]	[485.3984375 585.42907715 0.76445544]	[446.95846558 588.00030518 0.71499926]	[472.51391602 729.07110596 0.80332661]	[480.28811646 870.32128906 0.89010704]	[523.9119873 582.90325928 0.78115189]	[541.91149902 713.78222656 0.83019406]	[521.20306396 731.6427002 0.83173352]	[459.80679321 357.16888428 0.94253045]	[482.8500061 357.01959229 0.94695306]	[439.240448 349.37240601 0.64064026]	[500.85357666 339.16168213 0.65133798]	[516.16424561 783.01306152 0.80056429]	[523.88006592 772.75372314 0.7940346 ]	[5.08495880e+02 7.23997192e+02 6.62116528e-01]	[4.85413300e+02 9.01008423e+02 7.76782572e-01]	[4.67415375e+02 8.95983643e+02 7.73414731e-01]	[4.82773926e+02 8.77989075e+02 7.26127982e-01]
[477.62200928 369.90322876 0.8580339 ]	[472.57791138 398.1217041 0.88354909]	[418.60845947 398.24926758 0.88558531]	[398.23397827 490.50393677 0.89360601]	[377.71310425 567.52868652 0.90477884]	[526.4105835 395.51416016 0.84305656]	[546.97070312 482.92089844 0.88235652]	[564.83868408 564.95965576 0.93965107]	[485.41744995 585.39550781 0.76322287]	[446.96951294 587.97827148 0.71651268]	[472.52905273 729.03277588 0.80489838]	[480.28048706 870.30578613 0.88582122]	[523.93859863 582.86633301 0.77801359]	[544.28649902 711.25463867 0.82992876]	[521.3258667 736.86169434 0.85521507]	[459.82745361 357.18109131 0.94176161]	[482.87365723 357.02877808 0.94287342]	[439.26531982 349.38601685 0.64140534]	[503.23797607 339.14746094 0.66340464]	[521.21203613 790.5925293 0.8651284 ]	[5.26497925e+02 7.85463745e+02 7.76303947e-01]	[5.08551300e+02 7.29114563e+02 7.18168437e-01]	[4.85419403e+02 9.00996094e+02 7.72880673e-01]	[4.67418427e+02 8.95978882e+02 7.72945166e-01]	[4.82752808e+02 8.77994324e+02 7.23526895e-01]
[477.6479187 369.93093872 0.8637023 ]	[475.08670044 398.10366821 0.88720036]	[418.66195679 398.23205566 0.89253944]	[398.26480103 488.01416016 0.8939718 ]	[377.74780273 567.56921387 0.89488357]	[526.42974854 393.08087158 0.83919823]	[547.003479 482.88555908 0.8855707 ]	[564.87420654 564.93267822 0.94426078]	[485.42544556 582.9074707 0.76358306]	[449.44259644 585.49822998 0.72398758]	[470.04031372 726.60253906 0.80847466]	[480.27890015 870.22125244 0.88144135]	[523.94818115 582.78161621 0.77064651]	[544.34362793 713.74127197 0.81078833]	[521.42779541 744.43804932 0.87228954]	[459.84216309 357.20172119 0.93922573]	[482.89904785 357.04434204 0.93865192]	[439.28085327 349.38052368 0.65986842]	[503.27352905 339.11871338 0.69367892]	[521.32080078 795.86688232 0.81087351]	[5.31571106e+02 7.90618164e+02 7.85097182e-01]	[5.13597046e+02 7.31664978e+02 7.24702895e-01]	[4.85456024e+02 9.00997559e+02 7.78908074e-01]	[4.67442383e+02 8.95982544e+02 7.75531769e-01]	[4.82740234e+02 8.77904480e+02 7.28638589e-01]
[477.63269043 369.94302368 0.86302525]	[475.14953613 398.09494019 0.89035863]	[418.7053833 398.20318604 0.89578676]	[398.27944946 487.96035767 0.89435154]	[380.10855103 570.03979492 0.88725442]	[526.48278809 395.50106812 0.83354843]	[547.0524292 482.86929321 0.88581681]	[564.92437744 564.87463379 0.94026101]	[485.42224121 582.918396 0.76341164]	[446.97106934 585.50244141 0.72390985]	[472.51919556 726.60601807 0.81142557]	[480.26950073 870.20733643 0.87934935]	[523.95391846 582.78796387 0.77055591]	[544.40435791 718.81811523 0.80585843]	[523.84240723 749.54840088 0.9043656 ]	[459.85153198 357.1758728 0.93528354]	[482.92971802 357.07385254 0.93557692]	[439.32449341 346.83291626 0.65206742]	[503.34210205 339.16952515 0.70297152]	[5.23864868e+02 8.08619751e+02 8.05345058e-01]	[5.36748779e+02 7.98424072e+02 7.04926968e-01]	[5.16190857e+02 7.41926392e+02 7.37679839e-01]	[4.85480927e+02 9.00993408e+02 7.78428495e-01]	[4.67457703e+02 8.95986267e+02 7.74234116e-01]	[4.80338623e+02 8.77892273e+02 7.32490718e-01]
[477.68582153 369.97717285 0.87025344]	[477.61062622 398.07583618 0.89581525]	[418.73327637 398.17306519 0.89536202]	[400.6295166 485.46313477 0.90095967]	[380.14663696 570.02111816 0.89039314]	[526.53204346 395.50442505 0.8257705 ]	[549.50469971 482.86010742 0.88435471]	[564.96459961 564.8895874 0.93910456]	[485.45367432 585.39263916 0.7595188 ]	[449.44198608 587.98223877 0.71710074]	[472.56262207 726.60900879 0.81299031]	[480.27926636 870.1618042 0.88135034]	[523.97827148 582.86395264 0.77844703]	[544.4765625 718.88586426 0.79366732]	[523.97021484 759.95117188 0.84601271]	[462.22872925 357.20541382 0.9303574 ]	[482.97244263 357.1078186 0.93204683]	[441.68518066 344.35403442 0.67241871]	[503.38842773 339.18405151 0.72599125]	[5.26507568e+02 8.21448364e+02 7.64722764e-01]	[5.41912781e+02 8.11184814e+02 7.67184317e-01]	[518.75561523 749.75775146 0.77907491]	[4.87934265e+02 9.00990784e+02 7.77269006e-01]	[4.67472290e+02 8.95976013e+02 7.72004187e-01]	[4.80343750e+02 8.75421997e+02 7.46146202e-01]
[480.12286377 372.46905518 0.8861419 ]	[477.63909912 398.05636597 0.90045214]	[418.75201416 398.17224121 0.89686668]	[400.67279053 485.44509888 0.90526116]	[380.1864624 567.57958984 0.89501041]	[528.96575928 393.05413818 0.82240963]	[549.52636719 482.8130188 0.88925809]	[565.00610352 564.91009521 0.93165475]	[487.921875 585.43548584 0.74580246]	[449.50564575 588.02416992 0.71276426]	[472.58120728 726.62548828 0.8181448 ]	[4.80276123e+02 8.70128296e+02 8.69108438e-01]	[524.02838135 582.90240479 0.77169204]	[544.54547119 713.74694824 0.78780597]	[526.50769043 775.27880859 0.78395396]	[462.28887939 359.58157349 0.93088466]	[485.40444946 357.13226318 0.92565721]	[441.73226929 346.81854248 0.69491661]	[503.44555664 339.17254639 0.69565564]	[5.39210632e+02 8.31708069e+02 7.79150128e-01]	[5.47053345e+02 8.24076477e+02 6.95633233e-01]	[5.18763306e+02 7.70270508e+02 6.65484846e-01]	[4.87959686e+02 8.98516479e+02 7.74255753e-01]	[4.67469635e+02 8.95954041e+02 7.68662453e-01]	[4.80339935e+02 8.75390686e+02 7.34990239e-01]
[480.20800781 372.51498413 0.90868819]	[477.6725769 398.04522705 0.90407395]	[418.77563477 398.17648315 0.89310932]	[400.68881226 487.98022461 0.89620996]	[380.23712158 570.05291748 0.8859269 ]	[528.99694824 393.01095581 0.8185764 ]	[549.53015137 482.7649231 0.89744031]	[565.04846191 564.90679932 0.92282361]	[487.98571777 585.4475708 0.73713624]	[452.0256958 588.05603027 0.70911187]	[475.10440063 726.65252686 0.82761157]	[4.80290375e+02 8.67687317e+02 8.59930992e-01]	[526.45037842 582.90478516 0.76252204]	[547.0065918 716.26342773 0.77411872]	[534.14935303 790.67797852 0.8211242 ]	[462.37261963 359.6312561 0.93073899]	[485.49438477 357.16168213 0.90876067]	[441.75564575 346.88763428 0.71162361]	[503.4710083 339.18597412 0.6518597 ]	[5.41916321e+02 8.47069214e+02 7.89590359e-01]	[5.59752197e+02 8.31872070e+02 7.39961088e-01]	[5.21316833e+02 7.90681396e+02 7.48111188e-01]	[4.87960205e+02 8.98472839e+02 7.88013816e-01]	[4.67475403e+02 8.95903137e+02 7.82179534e-01]	[4.82770111e+02 8.75315002e+02 7.27437854e-01]
[480.22955322 372.50765991 0.90760583]	[477.70761108 398.02139282 0.90354371]	[421.14532471 398.1569519 0.89530206]	[400.70892334 488.00631714 0.89445359]	[380.26480103 567.56109619 0.88976133]	[529.0144043 392.97494507 0.81448328]	[549.59521484 482.73403931 0.89315677]	[565.08233643 564.84527588 0.91453367]	[488.02426147 585.47613525 0.73484558]	[454.54559326 588.09680176 0.70842087]	[475.12329102 729.04919434 0.83239192]	[4.80283020e+02 8.67690308e+02 8.54719400e-01]	[526.46838379 582.92382812 0.75881171]	[549.51550293 713.77124023 0.77395731]	[541.70220947 803.4934082 0.84458756]	[462.38925171 359.60507202 0.92680985]	[487.97543335 357.15567017 0.89764428]	[441.77587891 344.3453064 0.71134764]	[505.87286377 339.21026611 0.62678999]	[5.46978394e+02 8.54798706e+02 7.88132548e-01]	[5.62429077e+02 8.47140747e+02 7.70874858e-01]	[5.23940735e+02 8.03545410e+02 6.97918892e-01]	[4.88005188e+02 8.98507996e+02 7.83391356e-01]	[4.69986908e+02 8.95927307e+02 7.77359247e-01]	[4.80347931e+02 8.72922363e+02 7.20976412e-01]
[480.2890625 372.50067139 0.91420996]	[480.10818481 395.63568115 0.90535223]	[421.18722534 398.14538574 0.89839542]	[400.73779297 487.93847656 0.89275593]	[380.3067627 567.53234863 0.8864826 ]	[529.04748535 390.46890259 0.81188428]	[552.09844971 482.7147522 0.88787472]	[567.46118164 564.82989502 0.90679067]	[490.52554321 585.44769287 0.73240584]	[454.58477783 588.05944824 0.71096265]	[475.16177368 729.06872559 0.83302438]	[4.80284241e+02 8.67671875e+02 8.49526405e-01]	[526.52728271 582.88824463 0.74793905]	[549.5269165 716.27166748 0.791287 ]	[544.40704346 821.50689697 0.85394049]	[464.81719971 359.61126709 0.91943896]	[490.49316406 357.14233398 0.88812625]	[441.83056641 346.82397461 0.70984066]	[505.91241455 339.17599487 0.61737996]	[5.62294983e+02 8.67670166e+02 8.44544411e-01]	[5.72655396e+02 8.54826233e+02 7.71837652e-01]	[5.39242676e+02 8.29093323e+02 6.51439548e-01]	[4.88014160e+02 9.01032410e+02 7.79846191e-01]	[4.69971039e+02 8.95964905e+02 7.65391648e-01]	[4.80332855e+02 8.72887573e+02 7.17367649e-01]
[480.31454468 372.51177979 0.91824859]	[480.16104126 395.63873291 0.91411054]	[421.22668457 398.15756226 0.89909226]	[400.77468872 490.48699951 0.88595206]	[382.7272644 567.58355713 0.87732083]	[531.58734131 390.46359253 0.80829 ]	[554.64611816 482.76077271 0.88493705]	[567.50848389 564.83843994 0.90114015]	[490.54522705 585.43280029 0.7319845 ]	[454.61001587 588.04034424 0.7133159 ]	[475.17477417 729.03729248 0.83091301]	[4.80281494e+02 8.67653503e+02 8.52445006e-01]	[526.54998779 582.87322998 0.74073899]	[549.53125 721.39556885 0.79885525]	[5.52138733e+02 8.34265808e+02 8.02509069e-01]	[464.86553955 359.61791992 0.91575903]	[490.51696777 357.14920044 0.89098781]	[441.87969971 346.86108398 0.71139938]	[505.91357422 339.1736145 0.6262486 ]	[564.84075928 872.80224609 0.89115041]	[5.80298035e+02 8.67663513e+02 8.42010975e-01]	[5.44472351e+02 8.44524170e+02 7.11905479e-01]	[4.87965698e+02 8.98514221e+02 7.92490482e-01]	[4.67495087e+02 8.95910645e+02 7.75901854e-01]	[4.82734406e+02 8.72880066e+02 7.55924821e-01]
[482.75024414 372.49874878 0.92036361]	[480.22164917 395.63092041 0.91973716]	[421.28640747 398.13922119 0.88828015]	[400.81036377 490.49145508 0.8776592 ]	[382.77349854 567.5604248 0.87455291]	[534.1395874 390.44049072 0.8066833 ]	[557.18475342 482.78775024 0.89148664]	[567.57562256 564.85992432 0.88775706]	[493.04837036 585.39013672 0.72758347]	[454.65023804 587.98608398 0.71222425]	[475.15612793 729.02606201 0.8212918 ]	[480.29672241 867.71142578 0.87005818]	[529.01818848 582.83282471 0.72985125]	[549.4942627 723.9677124 0.81514776]	[562.30932617 849.63977051 0.86455369]	[467.40814209 359.6100769 0.89715564]	[493.13748169 357.118927 0.88577712]	[444.31726074 349.41513062 0.67500901]	[505.98590088 339.16946411 0.5710305 ]	[5.70094482e+02 8.80510742e+02 7.89241672e-01]	[585.378479 872.78820801 0.8866182 ]	[5.52128479e+02 8.54909302e+02 6.75621510e-01]	[4.85479950e+02 8.98512451e+02 7.97172427e-01]	[4.67434021e+02 8.95911987e+02 7.76962936e-01]	[4.82786469e+02 8.72928101e+02 7.55494893e-01]
[482.80502319 372.45599365 0.91364801]	[480.27993774 395.61157227 0.9184252 ]	[423.76931763 398.12600708 0.87121665]	[403.27209473 487.9546814 0.86762834]	[382.84216309 567.52233887 0.87322134]	[536.65557861 390.42807007 0.8090803 ]	[557.24737549 480.35488892 0.89942306]	[570.05401611 564.88470459 0.87783211]	[493.07867432 585.43554688 0.72654587]	[457.09283447 588.03912354 0.71406811]	[477.58709717 729.081604 0.82817012]	[4.80292969e+02 8.67655273e+02 8.63960147e-01]	[529.03894043 582.87225342 0.72892481]	[549.50836182 724.01385498 0.81061983]	[564.80975342 852.1774292 0.89616293]	[469.95648193 359.58502197 0.89020663]	[495.66394043 357.10244751 0.89389729]	[444.39880371 349.45257568 0.65909559]	[508.44070435 339.20175171 0.57969028]	[5.77795044e+02 8.88146545e+02 8.28732133e-01]	[5.88009583e+02 8.75404297e+02 8.36119592e-01]	[5.59719849e+02 8.59982422e+02 7.08442986e-01]	[4.85465881e+02 8.98489685e+02 8.08229208e-01]	[4.67429993e+02 8.95877991e+02 7.91403592e-01]	[4.82767883e+02 8.72878052e+02 7.55751014e-01]
[482.90841675 369.97637939 0.89874196]	[480.3649292 395.63796997 0.91757548]	[423.82647705 398.14657593 0.86660814]	[403.33154297 490.49478149 0.8614617 ]	[385.32687378 567.50341797 0.86497062]	[539.20532227 390.47122192 0.82021213]	[559.75958252 480.35864258 0.90961301]	[572.57781982 564.93493652 0.86297363]	[495.64453125 585.48010254 0.73089045]	[457.20477295 588.0612793 0.7206766 ]	[477.62017822 729.02404785 0.83705336]	[4.80296906e+02 8.70119080e+02 8.69859934e-01]	[531.61437988 582.92852783 0.72205889]	[549.56396484 723.98309326 0.82122827]	[565.065979 852.37731934 0.85937685]	[472.57232666 357.23034668 0.8944397 ]	[498.20108032 357.06799316 0.91451919]	[446.8972168 351.92315674 0.659832 ]	[508.49621582 339.21636963 0.53812343]	[5.82976562e+02 8.93222229e+02 8.84394944e-01]	[5.98286743e+02 8.85588440e+02 8.33755672e-01]	[5.62339661e+02 8.67626465e+02 7.82859743e-01]	[4.85480591e+02 8.98441833e+02 8.14653933e-01]	[4.67442932e+02 8.95858582e+02 7.97155380e-01]	[4.82781403e+02 8.75327515e+02 7.51390517e-01]
[482.90838623 369.97698975 0.89876932]	[480.36358643 395.63833618 0.91781187]	[423.82516479 398.1463623 0.86667174]	[403.33178711 490.49456787 0.86162513]	[385.32617188 567.50396729 0.86494005]	[539.20330811 390.47161865 0.81990516]	[559.76135254 480.35836792 0.9098593 ]	[572.57843018 564.93389893 0.86346382]	[495.62628174 585.47814941 0.7282654 ]	[457.19042969 588.05480957 0.71936715]	[477.6111145 729.02575684 0.83545554]	[4.80298920e+02 8.70107910e+02 8.67978036e-01]	[531.60205078 582.92712402 0.72176242]	[549.57800293 723.97918701 0.81617308]	[565.06774902 852.37579346 0.85886139]	[472.57165527 357.23092651 0.89433038]	[498.20135498 357.06796265 0.91439438]	[446.89505005 351.92425537 0.65960872]	[508.49523926 339.21572876 0.53742939]	[5.82980164e+02 8.93223022e+02 8.84696484e-01]	[5.98290771e+02 8.85588440e+02 8.34451556e-01]	[5.62342224e+02 8.67625366e+02 7.82985806e-01]	[4.85487244e+02 8.98448608e+02 8.15417528e-01]	[4.67449310e+02 8.95862915e+02 7.97493696e-01]	[4.82782990e+02 8.75316833e+02 7.51739085e-01]
[488.0112915 372.48712158 0.85317373]	[482.85165405 398.04385376 0.91469955]	[426.4395752 398.20657349 0.84462202]	[410.98754883 485.46984863 0.85141259]	[390.49304199 567.55957031 0.8479023 ]	[541.72393799 390.48434448 0.83729887]	[562.33728027 482.77609253 0.93189329]	[577.78216553 564.86895752 0.8760668 ]	[498.19573975 585.52832031 0.74874973]	[459.671875 590.54296875 0.73743594]	[477.72268677 729.08441162 0.85294497]	[480.31985474 870.11273193 0.87920439]	[536.72186279 585.39910889 0.73912269]	[554.61126709 723.98681641 0.82155293]	[5.77782715e+02 8.65122925e+02 8.04876924e-01]	[477.73806763 359.5723877 0.92780304]	[500.83755493 357.07730103 0.95214951]	[454.5730896 349.40133667 0.64625925]	[5.16157227e+02 3.39146667e+02 4.62082833e-01]	[5.85493286e+02 8.98442200e+02 8.14749062e-01]	[603.36468506 893.20690918 0.9044978 ]	[5.67488647e+02 8.72875854e+02 7.42286623e-01]	[4.85437744e+02 8.98434448e+02 8.30426037e-01]	[4.67417053e+02 8.93463440e+02 8.09099853e-01]	[4.82808716e+02 8.75334412e+02 7.60688663e-01]
[493.10964966 369.95889282 0.84713781]	[482.94787598 398.06066895 0.90575206]	[431.46948242 398.22149658 0.83454597]	[416.01843262 487.94274902 0.85594451]	[395.50979614 570.0168457 0.85595828]	[541.86376953 390.50387573 0.85671747]	[562.40484619 482.74105835 0.92506081]	[580.33709717 564.84393311 0.90117407]	[500.63275146 585.53790283 0.75284028]	[459.74630737 588.07507324 0.74191511]	[477.73565674 729.05480957 0.86020595]	[480.31829834 870.11486816 0.87934989]	[539.22467041 585.42987061 0.74058843]	[554.67797852 726.50012207 0.83090734]	[5.80335449e+02 8.70188782e+02 8.51272941e-01]	[480.21044922 357.23178101 0.95171672]	[503.28082275 357.03652954 0.95191544]	[457.14614868 349.43225098 0.67943817]	[5.18713867e+02 3.39095001e+02 4.70095754e-01]	[5.85545837e+02 9.01041077e+02 7.97473848e-01]	[603.41241455 893.31945801 0.90536708]	[5.70052979e+02 8.77975769e+02 6.79328382e-01]	[4.85467377e+02 8.98422729e+02 8.25198054e-01]	[4.67438049e+02 8.93457031e+02 8.03434610e-01]	[4.82795929e+02 8.75349609e+02 7.58732736e-01]
[493.10955811 369.95880127 0.84715325]	[482.94842529 398.06130981 0.90579987]	[431.47058105 398.22357178 0.83481944]	[416.01745605 487.94732666 0.85562223]	[395.51373291 570.01837158 0.85639197]	[541.8651123 390.50424194 0.85683465]	[562.40332031 482.74337769 0.92489946]	[580.33721924 564.84545898 0.90116352]	[500.63656616 585.53936768 0.75387233]	[459.74777222 588.07629395 0.74189991]	[477.73501587 729.05340576 0.8601619 ]	[480.32455444 870.11657715 0.87967926]	[539.22821045 585.43280029 0.74077487]	[554.67773438 726.49951172 0.83161128]	[5.80342834e+02 8.70177124e+02 8.50343823e-01]	[480.21017456 357.23181152 0.9518007 ]	[503.2807312 357.03656006 0.95201075]	[457.14630127 349.43362427 0.6797452 ]	[5.18714233e+02 3.39095245e+02 4.70791578e-01]	[5.85546814e+02 9.01045166e+02 7.95535862e-01]	[603.41436768 893.31890869 0.90397769]	[5.70060791e+02 8.77958130e+02 6.79278076e-01]	[4.85468140e+02 8.95983215e+02 8.26916873e-01]	[4.67442474e+02 8.93446228e+02 8.06699455e-01]	[4.82803375e+02 8.75350708e+02 7.58818269e-01]
[498.17697144 369.95446777 0.86564612]	[487.97418213 398.08465576 0.88478029]	[436.5932312 398.20883179 0.85831165]	[418.61849976 487.9588623 0.88208258]	[398.0362854 567.59301758 0.87176615]	[544.44360352 393.02694702 0.85485232]	[564.88354492 482.76077271 0.92380565]	[582.88305664 564.89831543 0.93270499]	[500.80456543 587.99450684 0.774225 ]	[462.18685913 590.55047607 0.7458806 ]	[480.1663208 729.17687988 0.85689253]	[480.33093262 870.17492676 0.88839251]	[541.77746582 585.46594238 0.76367116]	[559.69897461 726.47021484 0.83767015]	[5.82754211e+02 8.70248596e+02 8.69163990e-01]	[480.37817383 357.23120117 0.93838108]	[503.42324829 357.06549072 0.93976396]	[459.81109619 349.38522339 0.66716516]	[521.37554932 339.14370728 0.61191797]	[5.87971191e+02 9.03624756e+02 7.80844271e-01]	[6.03436401e+02 8.93415710e+02 8.89094234e-01]	[5.70090576e+02 8.80489197e+02 6.74540758e-01]	[4.85451569e+02 8.98435669e+02 8.22931468e-01]	[4.67449371e+02 8.95851685e+02 8.02307308e-01]	[4.82809296e+02 8.75425537e+02 7.54962504e-01]
[500.67880249 372.51443481 0.89653957]	[493.12585449 398.09851074 0.88071215]	[439.14920044 398.18753052 0.88780344]	[418.73904419 487.94992065 0.89879096]	[398.14529419 567.5692749 0.89301133]	[546.94238281 395.50970459 0.84607279]	[564.96783447 482.80395508 0.92033458]	[585.33258057 564.93389893 0.9365055 ]	[503.25866699 588.02960205 0.77294511]	[462.27352905 590.56713867 0.74731457]	[480.19662476 729.13494873 0.86933297]	[480.33322144 870.20495605 0.89313805]	[541.92669678 585.48431396 0.77851665]	[559.75 726.43530273 0.84812558]	[5.82745911e+02 8.70271912e+02 8.67481470e-01]	[482.840271 359.63391113 0.93464875]	[505.9296875 357.15487671 0.92191863]	[462.2366333 349.43243408 0.70546222]	[523.90905762 339.16091919 0.62182176]	[5.85535950e+02 9.06107666e+02 7.65900910e-01]	[6.03398865e+02 8.93442322e+02 8.62699509e-01]	[5.70090027e+02 8.80512878e+02 6.63124681e-01]	[4.85417694e+02 8.98466003e+02 8.22158515e-01]	[4.67418549e+02 8.95875244e+02 7.96649098e-01]	[4.82829926e+02 8.75453491e+02 7.59414434e-01]
[500.78900146 374.99462891 0.92565608]	[498.16952515 398.09924316 0.9055233 ]	[439.29748535 398.17749023 0.89228284]	[421.18127441 485.49603271 0.90169871]	[400.64971924 567.57641602 0.89034975]	[549.51843262 395.54125977 0.82746035]	[567.51751709 482.92156982 0.88583291]	[585.5222168 565.00054932 0.92415416]	[503.38653564 588.06091309 0.76243287]	[462.39602661 590.58679199 0.73366189]	[480.20730591 729.12091064 0.86719465]	[480.33175659 870.2230835 0.89650774]	[544.3526001 585.51428223 0.78318012]	[562.20581055 723.99633789 0.84591216]	[5.82757690e+02 8.70299072e+02 8.69245887e-01]	[482.94647217 359.67425537 0.92164546]	[508.52716064 357.19863892 0.88939202]	[462.31652832 349.41311646 0.70612741]	[526.41125488 339.22000122 0.58201998]	[5.85561646e+02 9.06146973e+02 7.69311070e-01]	[6.03422546e+02 8.95838013e+02 8.58264267e-01]	[5.70094482e+02 8.83010498e+02 6.63961411e-01]	[4.85426025e+02 8.98484619e+02 8.21960926e-01]	[4.67427429e+02 8.95891724e+02 7.94377625e-01]	[4.82824158e+02 8.75463440e+02 7.59660184e-01]
[503.26208496 374.98999023 0.93197984]	[500.68502808 398.04986572 0.92368627]	[441.76675415 398.14547729 0.89406782]	[421.2961731 488.00231934 0.88751847]	[400.815979 567.59503174 0.87985235]	[554.64447021 393.05679321 0.81101608]	[575.13885498 482.89208984 0.86667776]	[587.9776001 564.97009277 0.90245086]	[503.48709106 590.56176758 0.7499423 ]	[464.86248779 590.63903809 0.71808743]	[480.2371521 731.65722656 0.83970547]	[480.33926392 870.21478271 0.89925766]	[544.43469238 587.98797607 0.77380908]	[562.25946045 724.0324707 0.84729397]	[5.82774109e+02 8.72710083e+02 8.70351434e-01]	[485.4906311 359.67346191 0.89830691]	[513.64349365 357.16418457 0.88383019]	[462.44128418 349.44720459 0.69310647]	[526.50933838 339.18939209 0.57982415]	[5.85564453e+02 9.06167786e+02 7.69866467e-01]	[6.03421387e+02 8.95868530e+02 8.53563964e-01]	[5.70116760e+02 8.83096252e+02 6.62883759e-01]	[4.85427826e+02 8.98495544e+02 8.24061871e-01]	[4.67443237e+02 8.95895569e+02 7.95393467e-01]	[4.82832581e+02 8.75439453e+02 7.61845231e-01]
[503.39447021 372.51623535 0.91371143]	[500.88214111 398.05203247 0.92810142]	[444.33721924 398.15435791 0.86568236]	[423.8190918 487.95565796 0.86952788]	[403.32623291 567.52972412 0.87723345]	[559.76672363 395.521698 0.83731288]	[580.21258545 482.73797607 0.89748281]	[588.07751465 564.95056152 0.88416541]	[505.90289307 587.98760986 0.74892646]	[464.93753052 588.06097412 0.71801531]	[480.287323 729.10772705 0.85495949]	[480.34863281 870.22412109 0.90139925]	[544.49591064 585.46063232 0.77361715]	[562.38269043 726.42852783 0.85802197]	[582.78283691 872.78594971 0.87340271]	[490.57510376 359.60217285 0.8852064 ]	[518.70861816 357.12307739 0.91667223]	[464.96856689 349.46139526 0.63681644]	[529.03155518 339.27481079 0.556431 ]	[5.85569275e+02 9.08632568e+02 7.54333496e-01]	[6.03412292e+02 8.95928284e+02 8.25446129e-01]	[5.72602417e+02 8.85655579e+02 6.64095759e-01]	[4.85422821e+02 8.98475891e+02 8.21922600e-01]	[4.67438873e+02 8.95881348e+02 7.92167187e-01]	[4.82852356e+02 8.75469666e+02 7.56019711e-01]
[506.01556396 372.50567627 0.86644012]	[503.39086914 398.09619141 0.92084605]	[446.94958496 398.17294312 0.84795368]	[428.97006226 485.4833374 0.85368586]	[405.8921814 567.47729492 0.86747319]	[562.29943848 395.53015137 0.86083281]	[582.81945801 482.92507935 0.91088593]	[590.64300537 565.046875 0.85291708]	[508.45922852 588.02825928 0.72166097]	[469.98291016 590.55609131 0.69538045]	[482.71472168 729.13647461 0.86093169]	[480.35665894 870.19268799 0.89854681]	[546.9989624 585.51123047 0.74677557]	[562.43444824 726.55810547 0.87142801]	[582.8225708 872.81158447 0.87971127]	[498.20144653 359.57894897 0.92155033]	[521.29864502 357.11798096 0.95085549]	[475.09286499 351.92391968 0.62258917]	[5.3668280e+02 3.3926358e+02 4.9919194e-01]	[5.85574646e+02 9.08630615e+02 7.42036581e-01]	[6.03423340e+02 8.95931458e+02 8.15489233e-01]	[5.72661560e+02 8.88121887e+02 6.65225387e-01]	[4.85440521e+02 8.98459778e+02 8.25109005e-01]	[4.67460236e+02 8.95859009e+02 7.95021474e-01]	[4.82831635e+02 8.75440613e+02 7.52912223e-01]
[513.58911133 372.44616699 0.84772581]	[505.93475342 398.14807129 0.90198648]	[452.07333374 398.22909546 0.84003901]	[436.57995605 487.97094727 0.85642105]	[411.02578735 567.54754639 0.84684718]	[564.89599609 395.57421875 0.86794168]	[582.99298096 485.37368774 0.89753151]	[600.74725342 567.45294189 0.86657858]	[511.09939575 587.9934082 0.70780492]	[475.12283325 588.06079102 0.70676535]	[482.80996704 729.14727783 0.86662346]	[480.3821106 870.18218994 0.90070021]	[549.56652832 585.52154541 0.72537816]	[564.86273193 726.65081787 0.874376 ]	[582.84454346 872.83374023 0.88144147]	[500.74282837 357.23605347 0.9527455 ]	[523.79675293 357.08657837 0.96043295]	[480.1277771 349.40383911 0.64645284]	[541.72479248 339.17819214 0.59596044]	[5.87972229e+02 9.08665649e+02 7.54853010e-01]	[6.03438538e+02 8.95972412e+02 8.09465349e-01]	[5.75150024e+02 8.88142517e+02 6.76972091e-01]	[4.85467560e+02 8.98464722e+02 8.25528562e-01]	[4.67480743e+02 8.95858276e+02 7.95524955e-01]	[4.82848938e+02 8.75419250e+02 7.55120993e-01]
[518.64562988 372.45498657 0.86048657]	[511.0612793 398.11865234 0.87547255]	[457.21258545 398.18521118 0.86913919]	[439.1567688 485.4359436 0.89669335]	[416.11071777 567.53814697 0.87160897]	[565.05664062 395.5758667 0.85538924]	[585.42663574 482.87667847 0.91508853]	[603.30108643 565.03375244 0.91100252]	[518.68585205 585.43304443 0.74717766]	[480.16842651 585.50976562 0.75494266]	[482.8984375 729.12109375 0.85585487]	[482.72601318 870.19927979 0.9002986 ]	[557.20947266 585.41436768 0.7355749 ]	[564.9262085 726.56524658 0.87424672]	[582.84790039 872.79693604 0.88398862]	[500.87905884 357.2064209 0.93927395]	[523.94622803 357.10443115 0.94306791]	[480.3692627 346.8757019 0.62844443]	[544.33807373 339.21087646 0.66750777]	[5.85558899e+02 9.08614014e+02 7.63115942e-01]	[6.03421997e+02 8.95930237e+02 8.28356743e-01]	[5.75176514e+02 8.85650818e+02 6.71082973e-01]	[4.85450897e+02 8.98468140e+02 8.18630993e-01]	[4.67470917e+02 8.95846436e+02 7.90005744e-01]	[4.82872894e+02 8.75464783e+02 7.42398143e-01]
[521.22229004 372.53652954 0.90404052]	[518.71502686 398.14556885 0.91056097]	[459.83657837 398.18203735 0.89387757]	[441.66235352 487.93429565 0.90340823]	[418.6217041 567.5715332 0.88801998]	[570.07147217 398.02993774 0.83462489]	[585.58947754 485.40002441 0.87219983]	[603.42706299 567.50012207 0.91135204]	[521.30786133 588.02813721 0.7743963 ]	[480.36553955 588.09393311 0.75239122]	[487.95147705 729.16088867 0.83615685]	[482.74533081 870.21313477 0.90445209]	[562.27709961 587.98120117 0.75558197]	[564.98608398 726.56994629 0.87819159]	[582.84790039 872.81988525 0.88818729]	[503.387146 359.61703491 0.93081832]	[526.550354 357.17379761 0.90701473]	[482.84085083 346.90011597 0.68083799]	[544.54602051 339.26403809 0.65482312]	[5.85562866e+02 9.06188843e+02 7.67664552e-01]	[6.03423035e+02 8.95913391e+02 8.32767963e-01]	[5.75191956e+02 8.88116516e+02 6.85337424e-01]	[4.85447601e+02 8.98495544e+02 8.20377469e-01]	[4.67463562e+02 8.95848816e+02 7.94405699e-01]	[4.82865051e+02 8.75461731e+02 7.41378248e-01]
[521.41259766 372.53970337 0.91945755]	[521.26202393 398.10897827 0.94114661]	[462.36761475 398.14593506 0.88098395]	[441.8182373 487.9291687 0.89282578]	[421.18960571 567.54486084 0.88978845]	[577.71679688 395.61697388 0.82752788]	[593.10888672 482.9586792 0.85269922]	[606.0569458 567.53979492 0.89102435]	[523.81640625 588.06866455 0.7737537 ]	[482.8147583 590.55938721 0.7510913 ]	[493.04092407 729.17211914 0.82805777]	[482.77294922 870.24865723 0.90862727]	[564.81115723 587.99700928 0.773938 ]	[565.05291748 726.56408691 0.8628993 ]	[582.8380127 872.82220459 0.88599253]	[505.97720337 359.60623169 0.90669614]	[534.12506104 357.14978027 0.88897014]	[482.97851562 349.371521 0.67759752]	[547.03277588 339.25021362 0.63351542]	[5.85561829e+02 9.08608704e+02 7.65418351e-01]	[6.03421814e+02 8.95913086e+02 8.27706337e-01]	[5.75173889e+02 8.88135864e+02 6.91274166e-01]	[4.85433502e+02 8.98513245e+02 8.14906240e-01]	[4.67467133e+02 8.95861145e+02 7.93222129e-01]	[4.82885498e+02 8.77927612e+02 7.39205360e-01]
[523.95159912 372.4437561 0.89746028]	[523.82568359 398.11181641 0.92868841]	[467.4069519 398.17889404 0.85590625]	[444.36688232 485.48571777 0.87031293]	[423.77474976 567.46435547 0.8945694 ]	[582.74658203 395.61166382 0.85452628]	[600.88543701 482.91162109 0.89441448]	[608.57800293 567.47821045 0.86518323]	[523.97442627 587.99884033 0.76598185]	[485.3637085 588.03619385 0.73474431]	[495.65661621 729.23138428 0.82769156]	[482.7862854 870.21331787 0.90064454]	[564.91448975 585.5166626 0.77914381]	[567.47814941 726.63409424 0.85203481]	[582.83825684 872.85070801 0.88433737]	[513.63165283 357.20599365 0.89144456]	[539.27636719 357.08825684 0.92371345]	[487.98410034 349.39672852 0.64085281]	[552.10919189 339.25628662 0.59322119]	[5.87973328e+02 9.08613281e+02 7.65551805e-01]	[6.03431580e+02 8.95919739e+02 8.27750444e-01]	[5.75168274e+02 8.88154297e+02 6.99526191e-01]	[4.85443634e+02 8.98491516e+02 8.16540480e-01]	[4.67465942e+02 8.93458069e+02 7.98573673e-01]	[4.82884918e+02 8.75458191e+02 7.30910242e-01]
[529.00158691 372.45404053 0.8546111 ]	[526.39276123 398.17541504 0.91101193]	[470.04931641 398.20196533 0.84461272]	[452.02389526 485.47805786 0.84708089]	[426.35009766 567.47357178 0.87978685]	[585.33856201 398.04446411 0.87474144]	[603.43719482 485.38757324 0.90284157]	[611.13513184 567.5256958 0.84691358]	[526.46533203 588.07269287 0.74326682]	[487.92098999 590.55511475 0.70774281]	[498.1137085 731.65496826 0.81975371]	[482.81066895 870.18408203 0.8911851 ]	[565.05908203 588.03100586 0.75109196]	[570.05419922 729.03979492 0.82929814]	[582.84472656 872.83990479 0.88585305]	[518.7956543 357.23150635 0.93108034]	[541.86816406 357.08581543 0.95355558]	[498.15759277 346.87405396 0.64870405]	[559.80419922 339.18307495 0.67528051]	[5.85566772e+02 9.06191895e+02 7.66754031e-01]	[6.03414917e+02 8.95921631e+02 8.27425122e-01]	[5.75160217e+02 8.88133789e+02 6.99594855e-01]	[4.85458038e+02 8.98485535e+02 8.13222826e-01]	[4.67477631e+02 8.93447754e+02 7.99936414e-01]	[4.82892761e+02 8.75425110e+02 7.24694431e-01]
[536.6473999 369.96389771 0.84702051]	[529.00842285 398.1083374 0.88644981]	[477.62088013 398.13442993 0.85797715]	[457.16320801 487.95907593 0.86371863]	[431.53433228 567.50891113 0.85258573]	[585.51470947 395.61923218 0.86371535]	[605.88720703 485.36080933 0.91029954]	[618.77587891 567.47375488 0.85706067]	[529.06903076 585.51306152 0.71889573]	[493.06964111 585.55767822 0.70491505]	[498.16897583 729.22296143 0.82767195]	[482.83300781 870.21038818 0.89196843]	[567.58087158 585.49200439 0.73161745]	[572.62164307 726.63201904 0.8203299 ]	[582.8626709 872.82104492 0.89260828]	[521.32556152 357.18270874 0.94421721]	[544.38885498 357.0682373 0.95848566]	[500.76446533 346.85372925 0.62305915]	[562.43780518 339.19158936 0.65594548]	[5.85524048e+02 9.08614807e+02 7.64032364e-01]	[6.03393066e+02 8.95941589e+02 8.14536691e-01]	[5.75187561e+02 8.88094360e+02 7.00462878e-01]	[4.85445557e+02 8.98497986e+02 8.09080124e-01]	[4.67463287e+02 8.93451477e+02 7.99135864e-01]	[4.82918549e+02 8.75455505e+02 7.22851872e-01]
[539.19659424 369.9727478 0.86149901]	[536.67449951 398.11297607 0.88562274]	[480.22998047 398.07962036 0.88590455]	[459.69155884 485.36608887 0.90786463]	[436.62728882 567.4430542 0.88438582]	[588.05639648 398.03237915 0.84932303]	[606.00848389 485.45269775 0.89015847]	[621.41705322 567.45013428 0.89242524]	[534.1463623 585.50164795 0.70843393]	[498.12091064 585.52929688 0.71235508]	[498.27142334 729.2043457 0.83584744]	[482.85418701 870.20996094 0.88729995]	[572.62628174 585.49578857 0.71378225]	[575.21435547 729.02246094 0.81260669]	[582.86834717 872.80725098 0.8924498 ]	[523.78668213 357.17678833 0.93240869]	[544.52209473 357.12750244 0.93920302]	[503.29290771 344.28259277 0.65224636]	[564.93719482 339.2822876 0.70047295]	[5.85536255e+02 9.08617249e+02 7.61575222e-01]	[6.03399841e+02 8.95945312e+02 8.16432774e-01]	[5.75179688e+02 8.85636597e+02 6.95325673e-01]	[4.85452911e+02 8.98505066e+02 8.03835273e-01]	[4.67466827e+02 8.93454407e+02 7.98530400e-01]	[4.82924103e+02 8.75460693e+02 7.21013486e-01]
[539.19580078 369.97250366 0.86140037]	[536.67449951 398.11312866 0.88564813]	[480.22970581 398.07904053 0.88583231]	[459.69125366 485.36676025 0.90781343]	[436.62802124 567.44451904 0.88442051]	[588.05639648 398.03359985 0.84946668]	[606.00939941 485.4536438 0.8900423 ]	[621.42047119 567.45129395 0.89311838]	[534.14489746 585.49938965 0.7085892 ]	[498.11990356 585.52655029 0.71242976]	[498.27264404 729.20935059 0.83454072]	[482.85650635 870.21203613 0.88774562]	[572.62432861 585.49536133 0.71378362]	[575.20996094 729.02325439 0.81264627]	[582.86987305 872.80493164 0.8926813 ]	[523.78637695 357.17663574 0.93246377]	[544.52166748 357.12783813 0.93948185]	[503.29244995 344.28155518 0.65182632]	[564.93682861 339.28448486 0.70030951]	[5.85539368e+02 9.08618103e+02 7.60810494e-01]	[6.03401978e+02 8.95945496e+02 8.16435635e-01]	[5.75179993e+02 8.85632690e+02 6.95055604e-01]	[4.85458496e+02 8.98503662e+02 8.03855240e-01]	[4.67475037e+02 8.93454224e+02 7.97622979e-01]	[4.82924072e+02 8.75461792e+02 7.21357107e-01]
[539.19647217 369.97250366 0.86150777]	[536.67559814 398.11325073 0.88573551]	[480.23101807 398.07904053 0.88589549]	[459.69058228 485.36676025 0.90769219]	[436.62756348 567.44525146 0.8844319 ]	[588.05712891 398.0340271 0.84943044]	[606.01062012 485.4574585 0.88925207]	[623.77984619 567.45532227 0.89419317]	[534.14154053 585.50335693 0.70850587]	[498.11685181 585.53149414 0.7119655 ]	[498.25610352 729.22198486 0.83001304]	[482.85809326 870.20349121 0.88681853]	[572.6217041 585.49700928 0.71396589]	[575.2130127 726.65441895 0.81251872]	[582.87536621 872.80023193 0.89330059]	[523.7869873 357.17706299 0.93223363]	[544.5222168 357.12820435 0.93926954]	[503.29376221 344.28494263 0.65225685]	[564.93634033 339.28411865 0.70174688]	[5.85538574e+02 9.08616638e+02 7.61671126e-01]	[6.03404175e+02 8.95944580e+02 8.17515254e-01]	[5.75186401e+02 8.85622131e+02 6.94404364e-01]	[4.85457886e+02 8.98498718e+02 8.03597927e-01]	[4.67471191e+02 8.93449402e+02 7.99150467e-01]	[4.82926697e+02 8.75455688e+02 7.22569525e-01]
[541.7845459 372.51553345 0.90634656]	[539.26867676 398.11434937 0.91480279]	[480.36538696 398.06796265 0.88476586]	[459.8288269 485.35250854 0.91772115]	[439.1199646 565.0645752 0.90645224]	[593.1015625 398.07788086 0.83265376]	[606.12774658 488.00231934 0.85382742]	[623.91204834 567.50891113 0.9085874 ]	[536.75146484 585.52923584 0.72314471]	[498.26351929 585.53076172 0.73366195]	[500.6791687 729.18188477 0.83948749]	[482.84851074 870.20269775 0.88861912]	[577.71044922 585.55621338 0.71232241]	[577.76599121 729.03790283 0.82204866]	[582.86236572 872.78424072 0.88651103]	[523.98052979 359.58624268 0.92431408]	[549.54382324 357.17056274 0.901636 ]	[503.39648438 344.32220459 0.69493765]	[567.44708252 339.28884888 0.65708888]	[5.85565552e+02 9.06184631e+02 7.56079733e-01]	[6.03423279e+02 8.95935242e+02 8.23155999e-01]	[5.72660339e+02 8.85610291e+02 6.87685192e-01]	[4.85444458e+02 8.98501038e+02 8.01113904e-01]	[4.67451447e+02 8.93454712e+02 7.99449265e-01]	[4.82919189e+02 8.75458191e+02 7.24021196e-01]
[541.86700439 372.51800537 0.90980768]	[541.77050781 398.12591553 0.9404608 ]	[482.84222412 398.04888916 0.87878704]	[462.29257202 485.39447021 0.91356075]	[439.22583008 565.05883789 0.9111703 ]	[598.27557373 398.12997437 0.84279907]	[608.64385986 487.92724609 0.83418775]	[624.01495361 567.54547119 0.90361351]	[539.3112793 585.55456543 0.75319427]	[500.74743652 587.97570801 0.75785565]	[500.71603394 729.15997314 0.84578604]	[482.85583496 870.21386719 0.88907409]	[580.28442383 588.00866699 0.73205888]	[580.24859619 726.59216309 0.83643806]	[582.86950684 872.7677002 0.88918245]	[526.44726562 359.57199097 0.90534067]	[552.14044189 357.14788818 0.88940382]	[503.49105835 344.34640503 0.656968 ]	[567.59289551 339.26419067 0.65741706]	[5.85565063e+02 9.08613098e+02 7.57966220e-01]	[6.03425171e+02 8.95943787e+02 8.23808968e-01]	[5.72650574e+02 8.85581360e+02 6.90639257e-01]	[4.85442078e+02 8.98508240e+02 7.97184467e-01]	[4.67455750e+02 8.93457642e+02 7.97535002e-01]	[4.82918854e+02 8.75466248e+02 7.22837746e-01]
[547.05267334 372.45504761 0.85950953]	[544.4866333 398.15866089 0.91736227]	[490.52471924 398.07830811 0.8302654 ]	[464.96655273 485.41326904 0.87089849]	[441.90725708 564.98413086 0.91520041]	[603.44897461 398.13967896 0.88875437]	[621.41717529 485.48895264 0.85971016]	[626.64978027 570.05859375 0.85991746]	[544.34069824 588.01947021 0.77507353]	[503.35971069 588.02264404 0.75782287]	[500.88677979 729.11022949 0.8768689 ]	[482.88494873 870.2008667 0.88298857]	[582.95782471 588.02526855 0.77128714]	[582.7824707 726.621521 0.87193012]	[582.87133789 872.75231934 0.8884362 ]	[539.30761719 357.18908691 0.92462027]	[562.38031006 357.11227417 0.95356953]	[518.74707031 344.29833984 0.60845995]	[580.34448242 339.224823 0.66778374]	[5.85567627e+02 9.06185547e+02 7.56037354e-01]	[6.03428528e+02 8.95929504e+02 8.24389219e-01]	[5.72625488e+02 8.85569824e+02 6.93289042e-01]	[4.85440033e+02 8.98515625e+02 7.96635687e-01]	[4.67450195e+02 8.93457764e+02 7.97309220e-01]	[4.85348999e+02 8.75459106e+02 7.21292078e-01]
[549.59405518 369.93289185 0.84044868]	[546.9395752 398.17208862 0.91140854]	[493.10598755 398.06173706 0.82926786]	[467.49398804 485.37356567 0.85595393]	[444.3487854 564.96630859 0.91031563]	[605.88116455 398.1756897 0.89375967]	[623.83776855 488.01907349 0.8666389 ]	[629.0645752 570.12042236 0.84465086]	[544.42852783 588.03277588 0.77131212]	[503.44052124 588.02807617 0.75358373]	[503.2855835 729.08410645 0.88848585]	[482.88613892 870.2265625 0.88657016]	[585.35626221 588.03076172 0.77397448]	[582.78759766 726.62872314 0.87634778]	[582.87817383 872.75018311 0.89225703]	[541.76800537 357.15991211 0.928859 ]	[562.45874023 357.08145142 0.95444584]	[521.26409912 344.3213501 0.60676706]	[582.85681152 339.212677 0.68212569]	[5.85560547e+02 9.08610229e+02 7.59180546e-01]	[6.03429199e+02 8.95940552e+02 8.25174212e-01]	[5.72642090e+02 8.83092651e+02 6.94701433e-01]	[4.85438904e+02 9.00988953e+02 7.92865932e-01]	[4.67451080e+02 8.95842712e+02 7.93039203e-01]	[4.82935974e+02 8.77904114e+02 7.23545372e-01]
[549.59863281 369.93450928 0.84076649]	[546.94354248 398.17224121 0.91078389]	[493.10513306 398.05773926 0.82818967]	[467.50115967 485.36740112 0.85647941]	[444.34423828 564.95825195 0.91179407]	[605.88885498 398.17718506 0.89387095]	[623.84179688 490.50485229 0.8661232 ]	[629.06427002 570.12298584 0.84485263]	[544.43255615 588.03497314 0.77115196]	[503.43807983 588.03594971 0.75294387]	[503.29397583 729.06787109 0.88835019]	[482.89224243 870.20983887 0.88336492]	[585.36608887 588.02734375 0.77453369]	[582.81060791 726.60595703 0.87812555]	[582.8770752 872.75305176 0.89275771]	[541.7701416 357.16281128 0.93009925]	[562.46075439 357.08267212 0.95448124]	[521.26495361 344.3314209 0.60826725]	[582.85638428 339.2171936 0.68068171]	[5.85561462e+02 9.08613342e+02 7.60989428e-01]	[6.03432556e+02 8.95943909e+02 8.26991916e-01]	[5.72640198e+02 8.83092102e+02 6.93787813e-01]	[4.85437744e+02 9.00976135e+02 7.95880795e-01]	[4.67453827e+02 8.93462219e+02 7.96175838e-01]	[4.82942871e+02 8.75470093e+02 7.23335266e-01]
[554.68237305 369.92578125 0.84628785]	[549.52636719 398.15197754 0.89500242]	[498.14718628 395.6312561 0.84824771]	[475.07550049 482.93130493 0.87462044]	[444.43240356 564.91564941 0.90823281]	[606.03643799 398.18844604 0.88739502]	[623.93756104 493.12728882 0.87283355]	[629.11444092 575.20446777 0.8451069 ]	[544.50634766 588.03027344 0.76762927]	[505.88085938 588.04541016 0.74076843]	[503.38967896 729.07391357 0.88344735]	[482.89459229 870.19061279 0.88238865]	[585.4486084 588.01373291 0.77166623]	[582.89178467 726.66137695 0.88367146]	[582.88391113 872.75042725 0.89403969]	[541.89508057 357.12838745 0.93840671]	[564.91503906 357.125 0.96027887]	[523.81286621 341.72399902 0.61889333]	[585.3807373 339.25241089 0.74723214]	[5.85547119e+02 9.06180481e+02 7.60056436e-01]	[6.03428833e+02 8.95930298e+02 8.24937582e-01]	[5.72646667e+02 8.83101013e+02 6.93609238e-01]	[4.85451996e+02 8.98518677e+02 7.97825754e-01]	[4.67460541e+02 8.93453979e+02 7.99722016e-01]	[4.82934875e+02 8.75434875e+02 7.28802204e-01]
[557.19677734 369.93508911 0.84960186]	[552.05627441 398.16061401 0.88625813]	[498.22946167 395.62887573 0.86130607]	[477.60372925 482.91000366 0.89061451]	[444.44888306 564.88513184 0.90872002]	[606.08996582 398.19992065 0.88490927]	[623.9675293 493.11209106 0.87480551]	[629.14605713 577.78100586 0.85330361]	[546.9251709 588.00067139 0.75895327]	[505.94302368 588.0256958 0.73416752]	[503.40853882 729.0869751 0.87600714]	[482.8895874 870.18634033 0.88279337]	[585.50878906 587.98510742 0.76782656]	[582.92840576 726.62872314 0.88593435]	[582.88543701 872.74102783 0.89467931]	[541.94171143 357.15100098 0.93593168]	[564.95599365 357.14181519 0.96178806]	[523.83325195 341.78256226 0.65203828]	[585.39318848 339.27929688 0.74087483]	[5.85534607e+02 9.06179871e+02 7.62374699e-01]	[6.03423401e+02 8.95931580e+02 8.24204862e-01]	[5.72648743e+02 8.83084351e+02 6.93590879e-01]	[4.85470062e+02 8.98516174e+02 7.95555353e-01]	[4.67470734e+02 8.93451538e+02 7.97442317e-01]	[4.82916412e+02 8.75427612e+02 7.30203748e-01]
[559.69268799 369.96734619 0.85568464]	[552.1149292 398.17028809 0.88485718]	[498.25949097 395.63293457 0.86619782]	[477.64611816 482.90570068 0.9000048 ]	[446.86807251 564.86303711 0.90663266]	[608.49475098 398.21520996 0.88143057]	[623.99383545 493.10177612 0.87823164]	[629.15368652 580.24072266 0.86076486]	[546.98443604 588.03753662 0.74996847]	[506.00738525 588.05725098 0.72067547]	[503.40661621 729.13104248 0.87191683]	[482.89044189 870.18127441 0.8814249 ]	[585.55706787 588.02539062 0.759983 ]	[582.95159912 729.05847168 0.88528329]	[582.88641357 872.74719238 0.89573747]	[544.32635498 357.16207886 0.93418932]	[565.03997803 357.16265869 0.94847035]	[523.86114502 341.80639648 0.65312105]	[585.47052002 341.71469116 0.73164129]	[5.85530273e+02 9.06178406e+02 7.63685584e-01]	[6.03421997e+02 8.95934204e+02 8.25029910e-01]	[5.72654175e+02 8.83097168e+02 6.94777608e-01]	[4.85472107e+02 8.98511536e+02 7.94167757e-01]	[4.67468567e+02 8.93447510e+02 7.97054827e-01]	[4.82915375e+02 8.75429138e+02 7.30708778e-01]
[559.74121094 369.94094849 0.86298484]	[552.1449585 398.16308594 0.88119775]	[500.64208984 395.64031982 0.86748594]	[477.67520142 482.93740845 0.90018827]	[446.89645386 564.87646484 0.9035123 ]	[608.50726318 398.18933105 0.8780691 ]	[624.00469971 493.09353638 0.87851167]	[629.14630127 580.26959229 0.86753243]	[547.02124023 588.06091309 0.74293828]	[508.46389771 588.06115723 0.71729112]	[503.42489624 729.0869751 0.87394339]	[482.88613892 870.19140625 0.88457912]	[585.59515381 588.06158447 0.75105548]	[582.96868896 726.63885498 0.88511014]	[582.88000488 872.7444458 0.89276242]	[544.35211182 357.12142944 0.93196952]	[567.4677124 357.13592529 0.93211108]	[523.84509277 341.72341919 0.68506712]	[585.53448486 341.71243286 0.70380425]	[5.85529785e+02 9.06166382e+02 7.61430025e-01]	[6.03424377e+02 8.95920898e+02 8.26722682e-01]	[5.72639160e+02 8.85569336e+02 6.92941189e-01]	[4.85462921e+02 8.98517090e+02 7.94770956e-01]	[4.67457581e+02 8.93450684e+02 7.97666311e-01]	[4.82912567e+02 8.75444580e+02 7.31915712e-01]
[559.79174805 369.94421387 0.86809844]	[554.70373535 398.15255737 0.88251013]	[500.69400024 395.6109314 0.87127668]	[477.699646 482.94866943 0.90355664]	[446.93240356 564.8828125 0.89962506]	[608.56945801 398.17495728 0.87014961]	[624.01147461 493.099823 0.87869531]	[629.15185547 580.28656006 0.8705436 ]	[547.06860352 588.09124756 0.73160625]	[508.51763916 588.06274414 0.71035695]	[503.46777344 729.10467529 0.86505061]	[482.88528442 870.19549561 0.88590705]	[587.99523926 590.559021 0.74195522]	[582.95935059 729.0524292 0.89088607]	[582.8815918 872.74847412 0.89265102]	[544.39324951 357.1239624 0.92422891]	[567.52288818 357.13653564 0.9231143 ]	[523.87103271 341.74841309 0.67910212]	[585.5793457 341.72799683 0.68461084]	[5.85537292e+02 9.06162903e+02 7.61489034e-01]	[6.03430420e+02 8.95918457e+02 8.29104543e-01]	[5.72638794e+02 8.85579102e+02 6.93555474e-01]	[4.85467316e+02 8.98517395e+02 7.96473980e-01]	[4.67466492e+02 8.93451355e+02 7.98060596e-01]	[4.82905426e+02 8.75446228e+02 7.34218657e-01]
[559.83532715 369.96923828 0.87429184]	[557.18817139 398.15267944 0.88614261]	[500.73623657 395.60357666 0.87451518]	[477.71966553 482.93310547 0.90948695]	[446.95373535 564.87310791 0.89610618]	[608.59020996 398.17855835 0.86621511]	[624.02587891 493.05532837 0.88121033]	[629.12561035 580.32025146 0.88378292]	[549.48504639 588.06329346 0.73137462]	[508.53829956 588.03271484 0.71146178]	[503.45968628 729.10321045 0.866947 ]	[482.88287354 870.20251465 0.88722557]	[587.99743652 588.09014893 0.74278259]	[582.97186279 726.64733887 0.88621151]	[582.8795166 872.74194336 0.89301556]	[544.41162109 357.1456604 0.92165983]	[567.5670166 357.13708496 0.91603976]	[523.87402344 341.7482605 0.67934293]	[587.96282959 341.70272827 0.67619097]	[5.85538452e+02 9.06165833e+02 7.60816693e-01]	[6.03430481e+02 8.95920044e+02 8.27138305e-01]	[5.72627991e+02 8.85573120e+02 6.95296049e-01]	[4.85453796e+02 9.00978760e+02 7.98329949e-01]	[4.67459625e+02 8.93457336e+02 7.99683690e-01]	[4.82906128e+02 8.75456543e+02 7.32249856e-01]
[562.23791504 369.94549561 0.88321614]	[557.21337891 398.14691162 0.89022112]	[500.75296021 395.60366821 0.87672561]	[477.74111938 482.91326904 0.91231036]	[446.97451782 564.8815918 0.8919034 ]	[608.60766602 398.17276001 0.86274052]	[624.03344727 490.56677246 0.87764126]	[629.10845947 580.32727051 0.89073062]	[549.49243164 588.05377197 0.73002708]	[508.54821777 588.02764893 0.70955831]	[503.46279907 729.10461426 0.8663916 ]	[482.88021851 870.22229004 0.89091301]	[587.99645996 588.08013916 0.7435956 ]	[582.98071289 726.64874268 0.88384855]	[582.88018799 872.75830078 0.89394355]	[544.43652344 357.13601685 0.92150897]	[570.01971436 357.11459351 0.90637076]	[523.87005615 341.75164795 0.68823063]	[587.987854 341.69433594 0.65410179]	[5.85551086e+02 9.06174622e+02 7.58968949e-01]	[6.03439148e+02 8.95927856e+02 8.25849414e-01]	[5.72624756e+02 8.85593140e+02 7.00125456e-01]	[4.85445496e+02 9.00985596e+02 7.97959208e-01]	[4.67457306e+02 8.93462524e+02 7.98460722e-01]	[4.82902802e+02 8.77892822e+02 7.34130025e-01]
[562.23913574 369.93884277 0.88291728]	[557.20825195 398.14212036 0.88874865]	[500.75241089 395.60369873 0.87614787]	[477.73840332 482.92486572 0.90889543]	[446.97821045 564.88409424 0.89085311]	[608.60333252 398.16601562 0.86257625]	[624.04003906 490.56143188 0.87789083]	[629.10510254 580.31890869 0.89052165]	[549.49591064 588.04437256 0.73012376]	[508.54629517 588.02050781 0.71076083]	[503.45852661 729.09912109 0.8679046 ]	[482.88076782 870.20684814 0.88846564]	[588.00323486 588.0715332 0.74389762]	[582.98291016 729.02166748 0.88363892]	[582.87994385 872.76092529 0.89309186]	[544.43884277 357.13204956 0.92159986]	[570.02307129 357.11172485 0.90556824]	[523.87408447 341.75808716 0.69015771]	[587.99066162 341.69754028 0.6520102 ]	[5.85547913e+02 9.06164795e+02 7.59676754e-01]	[6.03436829e+02 8.95922607e+02 8.28574061e-01]	[5.72628601e+02 8.85601868e+02 7.00704038e-01]	[4.85442322e+02 9.00979187e+02 7.97542691e-01]	[4.67449188e+02 8.93455383e+02 8.00478935e-01]	[4.82905060e+02 8.75459839e+02 7.32538104e-01]
[562.2522583 369.9135437 0.88457888]	[557.22229004 398.15118408 0.89238751]	[500.75909424 395.60354614 0.87704402]	[477.73953247 482.91339111 0.91056132]	[449.42962646 564.87353516 0.89173889]	[608.62091064 398.18255615 0.86038786]	[624.04577637 493.05819702 0.87728757]	[629.09729004 580.31994629 0.89122152]	[549.48693848 588.04168701 0.73200506]	[508.5322876 588.01507568 0.71402365]	[503.45248413 729.10736084 0.86821526]	[482.87905884 870.20495605 0.88946074]	[587.99621582 588.07037354 0.74499178]	[582.98364258 729.02154541 0.88160467]	[582.87542725 872.74987793 0.89358145]	[544.45263672 357.1210022 0.92015421]	[570.02734375 357.09509277 0.90402037]	[523.89068604 341.75650024 0.69153351]	[587.99694824 339.29928589 0.66981202]	[5.85546997e+02 9.06179321e+02 7.62144327e-01]	[6.03429932e+02 8.95931152e+02 8.26241016e-01]	[5.72620911e+02 8.85575073e+02 6.97213948e-01]	[4.85445496e+02 8.98518127e+02 7.96737134e-01]	[4.67446808e+02 8.93449219e+02 8.01103055e-01]	[4.82903412e+02 8.75460693e+02 7.33138740e-01]
[562.26208496 369.90115356 0.88593817]	[557.22998047 398.14871216 0.89375222]	[500.76260376 395.59518433 0.87591988]	[480.11117554 482.89627075 0.9134146 ]	[449.42825317 564.88079834 0.8921119 ]	[608.62640381 398.18322754 0.85907757]	[624.04675293 493.06646729 0.87835342]	[629.09295654 580.31066895 0.89223397]	[547.07385254 588.03808594 0.73340893]	[508.5284729 588.01000977 0.71525359]	[503.4524231 729.09698486 0.86959338]	[482.8800354 870.19714355 0.88776141]	[587.98968506 588.0604248 0.74589252]	[582.98883057 729.03552246 0.88306093]	[582.87207031 872.75183105 0.89245099]	[544.45953369 357.11422729 0.91906202]	[570.04211426 357.08258057 0.90024298]	[523.89343262 341.74890137 0.6989001 ]	[588.0055542 339.28009033 0.66957676]	[5.85543518e+02 9.06174683e+02 7.63535619e-01]	[6.03428772e+02 8.95926086e+02 8.27311337e-01]	[5.72620605e+02 8.85583191e+02 6.96955323e-01]	[4.85444611e+02 8.98514771e+02 7.98383892e-01]	[4.67446960e+02 8.93447571e+02 8.02868783e-01]	[4.82905548e+02 8.75453064e+02 7.31715441e-01]
[562.26367188 367.41296387 0.88577044]	[557.22247314 398.14746094 0.89367461]	[500.75881958 395.59381104 0.87602252]	[480.1156311 482.88296509 0.91552949]	[449.43719482 564.87091064 0.89182645]	[608.61785889 398.18276978 0.86080384]	[624.04046631 493.0447998 0.87962627]	[629.09484863 580.28900146 0.88891447]	[547.05529785 588.04473877 0.73356277]	[508.50167847 588.01678467 0.71673739]	[503.44796753 729.09729004 0.87307304]	[482.87863159 870.19549561 0.88817847]	[587.97601318 588.06176758 0.74453062]	[582.9708252 729.07751465 0.88172066]	[582.87640381 872.762146 0.89152789]	[544.46191406 357.09765625 0.91680068]	[570.04058838 357.06881714 0.89745009]	[523.90014648 341.74224854 0.69675016]	[588.01147461 339.27200317 0.67399579]	[5.85538452e+02 9.06167236e+02 7.61953235e-01]	[6.03424805e+02 8.95927979e+02 8.26682925e-01]	[5.72636230e+02 8.85602783e+02 6.97291791e-01]	[4.85440155e+02 8.98503418e+02 7.98814356e-01]	[4.67438568e+02 8.93441528e+02 8.06184769e-01]	[4.82909302e+02 8.75453308e+02 7.28444755e-01]
[562.25439453 367.400177 0.88463646]	[557.22070312 398.15075684 0.89359736]	[500.75061035 395.59423828 0.87460947]	[480.11080933 482.8911438 0.91356087]	[446.97015381 564.87786865 0.8927331 ]	[608.62011719 398.18621826 0.86034203]	[624.0435791 493.07745361 0.88127446]	[629.09405518 580.24908447 0.88081759]	[547.04046631 588.05029297 0.73541713]	[508.48175049 588.01855469 0.71735626]	[503.43856812 729.11901855 0.87332803]	[482.87405396 870.21551514 0.8903262 ]	[587.96264648 588.06860352 0.7444067 ]	[582.96826172 729.06921387 0.88343132]	[582.87628174 872.76098633 0.89062494]	[544.46044922 357.08538818 0.91673636]	[570.02697754 357.06936646 0.9001354 ]	[523.90008545 341.73416138 0.69668448]	[587.99908447 339.29324341 0.66882753]	[5.85541809e+02 9.06169983e+02 7.58761108e-01]	[6.03423767e+02 8.95931580e+02 8.24273288e-01]	[5.72633179e+02 8.85600159e+02 6.97710395e-01]	[4.85431854e+02 8.98502625e+02 7.98452973e-01]	[4.67431854e+02 8.93447632e+02 8.08042049e-01]	[4.82910217e+02 8.77897705e+02 7.22658217e-01]
[562.23321533 367.42474365 0.88027251]	[557.20465088 398.15435791 0.89058924]	[500.74081421 395.59933472 0.87438321]	[477.74176025 482.8805542 0.91358858]	[446.95968628 564.8772583 0.89403385]	[608.60272217 398.19244385 0.86324728]	[624.04211426 493.06549072 0.88040948]	[629.09783936 577.79730225 0.87077576]	[547.01763916 588.06414795 0.73701459]	[508.46792603 588.03381348 0.71659714]	[503.41699219 729.10968018 0.87921149]	[482.87161255 870.2131958 0.88918531]	[585.57910156 588.08465576 0.74736202]	[582.96008301 729.08288574 0.88132423]	[582.87536621 872.7545166 0.89063114]	[544.43737793 357.09552002 0.92230082]	[567.60192871 357.09054565 0.90588826]	[523.87915039 341.7303772 0.68775624]	[587.98486328 341.69744873 0.66395986]	[5.85535400e+02 9.06169678e+02 7.60124683e-01]	[6.03418274e+02 8.95931030e+02 8.24229658e-01]	[5.72637695e+02 8.85591492e+02 6.96281433e-01]	[4.85428314e+02 8.98503235e+02 7.98800409e-01]	[4.67426605e+02 8.93450439e+02 8.09738934e-01]	[4.82912140e+02 8.77898804e+02 7.21120119e-01]
[562.21740723 367.42678833 0.87711251]	[557.18988037 398.15435791 0.88936317]	[500.72973633 395.59463501 0.87441647]	[477.70828247 482.91314697 0.90845883]	[446.92636108 564.8649292 0.89935583]	[608.59057617 398.19540405 0.86631525]	[624.03100586 493.09243774 0.88020307]	[629.09552002 580.24468994 0.87621754]	[546.99456787 588.05181885 0.74149972]	[506.02056885 588.03479004 0.71992499]	[503.38320923 729.12719727 0.88218939]	[482.86911011 870.19354248 0.88846797]	[585.56097412 588.0645752 0.75170672]	[582.95343018 729.04077148 0.88301128]	[582.87609863 872.75164795 0.89097929]	[544.41436768 357.09344482 0.92473888]	[567.58605957 357.08792114 0.90851676]	[523.86547852 341.72290039 0.6877234 ]	[587.97210693 341.68798828 0.6745609 ]	[5.85527771e+02 9.06165100e+02 7.61724770e-01]	[6.03412537e+02 8.95929138e+02 8.24544549e-01]	[5.72642212e+02 8.85581360e+02 6.94246769e-01]	[4.85414612e+02 8.98496826e+02 8.04454625e-01]	[4.67421295e+02 8.93442627e+02 8.14180553e-01]	[4.82915405e+02 8.75450806e+02 7.24284887e-01]
[559.83172607 367.42199707 0.87398857]	[557.18084717 398.16082764 0.89053684]	[500.72665405 395.58251953 0.8733052 ]	[477.69613647 482.92126465 0.90620953]	[446.89743042 564.82574463 0.90387529]	[608.55413818 398.21728516 0.87525654]	[624.00872803 493.12924194 0.87589997]	[629.07073975 580.25640869 0.87822282]	[546.96563721 588.06628418 0.74496961]	[505.9961853 588.03637695 0.72424066]	[503.37338257 729.1427002 0.8809908 ]	[482.86791992 870.21356201 0.88900024]	[585.52062988 588.08892822 0.75553197]	[582.92340088 729.09985352 0.87812883]	[582.8604126 872.77166748 0.88522196]	[544.39715576 357.07666016 0.92356849]	[567.57189941 357.08511353 0.91206276]	[523.86737061 341.71514893 0.6758213 ]	[587.97070312 341.71417236 0.68673021]	[5.85545959e+02 9.06142090e+02 7.53750920e-01]	[6.03408813e+02 8.95903442e+02 8.23173046e-01]	[5.72617798e+02 8.85618042e+02 6.99507594e-01]	[4.85383209e+02 8.98509338e+02 8.06988955e-01]	[4.67408386e+02 8.93447327e+02 8.13494861e-01]	[4.82921814e+02 8.75471985e+02 7.20407307e-01]
[559.83508301 367.41711426 0.87396717]	[557.18127441 398.1619873 0.89088458]	[500.72421265 395.5819397 0.87236094]	[477.69607544 482.92071533 0.90634763]	[446.90011597 564.82025146 0.90382379]	[608.55541992 398.2170105 0.87520486]	[624.00915527 493.12875366 0.87610728]	[629.06768799 580.25811768 0.88029063]	[546.96704102 588.08233643 0.74281466]	[505.99856567 588.0456543 0.72211468]	[503.37896729 729.13867188 0.88173157]	[482.86856079 870.206604 0.88837081]	[585.51904297 590.56182861 0.7543273 ]	[582.93041992 729.11932373 0.87837976]	[582.85723877 872.76934814 0.88576341]	[544.40032959 357.07559204 0.9225142 ]	[567.57470703 357.08285522 0.91079962]	[523.86553955 341.70767212 0.67903394]	[587.9732666 341.69769287 0.68570393]	[5.85547791e+02 9.06147827e+02 7.53748357e-01]	[6.03407166e+02 8.95908936e+02 8.21876109e-01]	[5.72609802e+02 8.85613281e+02 7.00993061e-01]	[4.85386688e+02 8.98504700e+02 8.07456553e-01]	[4.67409241e+02 8.93443237e+02 8.13376784e-01]	[4.82923676e+02 8.75464355e+02 7.20731676e-01]
[559.81799316 367.42059326 0.87024873]	[554.70056152 398.15213013 0.88675988]	[500.69934082 395.58688354 0.87115973]	[477.64828491 482.91876221 0.90240574]	[446.8760376 562.46246338 0.90982115]	[608.53308105 398.20001221 0.87720948]	[623.99981689 493.10897827 0.87377036]	[629.05029297 580.22406006 0.87322307]	[546.94677734 588.0637207 0.7474578 ]	[505.97592163 588.03955078 0.72591263]	[503.36166382 729.11108398 0.88544327]	[482.86715698 870.20214844 0.8876372 ]	[585.49938965 588.08428955 0.75918305]	[582.92297363 729.04241943 0.87938046]	[582.85412598 872.7600708 0.88555276]	[544.38702393 357.07922363 0.9212954 ]	[567.55517578 357.08517456 0.9123441 ]	[523.85394287 341.71936035 0.67687511]	[587.96356201 341.70098877 0.69374716]	[5.85544189e+02 9.06145569e+02 7.54303813e-01]	[6.03402161e+02 8.95906738e+02 8.22844505e-01]	[5.72606140e+02 8.85593262e+02 6.99626267e-01]	[4.85393066e+02 8.98497375e+02 8.08840096e-01]	[4.67414520e+02 8.93438660e+02 8.14237177e-01]	[4.82924622e+02 8.75461548e+02 7.19643950e-01]
[559.77355957 367.39056396 0.86628854]	[554.64154053 398.15991211 0.88650143]	[500.66757202 395.59906006 0.87045074]	[477.63296509 482.88311768 0.90261227]	[444.4519043 564.81451416 0.90982598]	[608.50933838 398.21917725 0.8799082 ]	[623.99487305 493.11621094 0.87548113]	[629.04858398 577.74560547 0.8679179 ]	[546.91351318 588.07818604 0.74947333]	[505.93960571 588.05163574 0.72994739]	[503.36456299 729.10437012 0.89014643]	[482.86981201 870.20776367 0.88864362]	[585.46856689 590.54986572 0.76205647]	[582.89404297 729.08288574 0.8772527 ]	[582.85333252 872.76159668 0.8850376 ]	[544.36169434 357.06298828 0.92099571]	[567.50158691 357.07077026 0.91742414]	[523.84692383 341.72018433 0.66950518]	[585.58074951 341.69458008 0.72074229]	[5.85538940e+02 9.06146484e+02 7.54505992e-01]	[6.03397217e+02 8.95910217e+02 8.21971297e-01]	[5.72611572e+02 8.85598938e+02 6.97658539e-01]	[4.85393433e+02 8.98496094e+02 8.08722436e-01]	[4.67419952e+02 8.93439758e+02 8.14960361e-01]	[4.82925476e+02 8.75465088e+02 7.20661700e-01]
[559.70825195 367.37985229 0.85869765]	[552.078125 398.14727783 0.88999915]	[498.26025391 395.5753479 0.86185622]	[475.1321106 482.87442017 0.88796449]	[444.40762329 564.83300781 0.91708881]	[606.08123779 398.21868896 0.89004052]	[623.96557617 493.11947632 0.87190479]	[626.65423584 580.22357178 0.88328063]	[544.52374268 588.07037354 0.7598809 ]	[505.90533447 588.04840088 0.73595011]	[503.35253906 729.10491943 0.89004755]	[482.86880493 870.22851562 0.89279997]	[585.4331665 590.54095459 0.76563567]	[582.84796143 729.05804443 0.87540478]	[582.8527832 872.765625 0.88412851]	[544.31964111 357.08441162 0.930251 ]	[565.03967285 357.07025146 0.93549836]	[523.8449707 341.69577026 0.66379684]	[585.4864502 339.26116943 0.79603988]	[5.85527161e+02 9.06141785e+02 7.55800843e-01]	[6.03388916e+02 8.95905518e+02 8.22999179e-01]	[5.72626343e+02 8.85607788e+02 6.97367191e-01]	[4.85393799e+02 8.98489258e+02 8.09980929e-01]	[4.67417969e+02 8.93437805e+02 8.16227496e-01]	[4.82927826e+02 8.77908264e+02 7.19734132e-01]
[557.26013184 367.39373779 0.85524154]	[549.5625 398.15216064 0.89408791]	[498.20147705 395.60174561 0.85596287]	[475.07650757 482.89321899 0.88145626]	[444.37207031 564.84606934 0.92354602]	[606.05102539 398.20767212 0.8919214 ]	[623.95806885 493.13092041 0.86766392]	[626.63269043 580.2175293 0.88559008]	[544.50811768 588.08056641 0.76223391]	[505.88012695 588.05560303 0.7382943 ]	[503.32144165 729.10473633 0.8938725 ]	[482.86477661 870.21673584 0.89048648]	[585.42669678 590.55401611 0.76546419]	[582.83636475 729.03344727 0.88155687]	[582.85498047 872.77972412 0.88604897]	[544.28741455 357.10647583 0.93564469]	[564.99407959 357.06802368 0.94491458]	[523.80895996 341.74008179 0.65764546]	[585.43225098 339.21630859 0.77243519]	[5.85522217e+02 9.06149231e+02 7.59647012e-01]	[6.03385681e+02 8.95918152e+02 8.22135270e-01]	[5.72635864e+02 8.85617981e+02 6.98355436e-01]	[4.85400543e+02 8.98490845e+02 8.10848892e-01]	[4.67421570e+02 8.93439636e+02 8.16171467e-01]	[4.82923401e+02 8.77888062e+02 7.18590081e-01]
[557.19989014 367.38821411 0.85353315]	[549.51208496 398.12985229 0.89769822]	[498.15942383 395.58706665 0.84568805]	[472.61083984 482.85473633 0.88838977]	[444.36141968 564.81066895 0.92066002]	[606.003479 398.17990112 0.89282089]	[623.91888428 495.61038208 0.86730772]	[626.60961914 577.79400635 0.88716888]	[544.47381592 588.06207275 0.76828307]	[503.48394775 588.03912354 0.74348193]	[503.28909302 729.14056396 0.88335204]	[482.85940552 870.21411133 0.88928485]	[585.39111328 588.07928467 0.77024299]	[582.83868408 729.02844238 0.87311876]	[582.85675049 872.79083252 0.88467944]	[541.91772461 357.1010437 0.93858898]	[564.95214844 357.07147217 0.95342213]	[523.78887939 341.75268555 0.6106239 ]	[585.41009521 339.24688721 0.76543963]	[5.85525574e+02 9.06142212e+02 7.58483291e-01]	[6.03387878e+02 8.95912170e+02 8.24473441e-01]	[5.72634583e+02 8.85632568e+02 6.93740845e-01]	[4.85390015e+02 8.98490173e+02 8.08672547e-01]	[4.67409515e+02 8.93439453e+02 8.16341162e-01]	[4.82920227e+02 8.77893311e+02 7.15201318e-01]
[557.17327881 367.41665649 0.84802514]	[547.05743408 398.1288147 0.90134335]	[498.12164307 395.59490967 0.83667731]	[472.52792358 482.83172607 0.87762696]	[444.36138916 564.82794189 0.91689891]	[605.97979736 398.18392944 0.89533353]	[623.88061523 495.58602905 0.8640449 ]	[626.55194092 577.71337891 0.88441652]	[544.44140625 588.00891113 0.77295923]	[503.4510498 587.97802734 0.75200862]	[503.27728271 729.07025146 0.8915258 ]	[482.85427856 870.19207764 0.88915753]	[585.35754395 588.0411377 0.77125525]	[582.82714844 726.62567139 0.86983919]	[582.86047363 872.78894043 0.88640463]	[541.87884521 357.12802124 0.94026804]	[564.92034912 357.06408691 0.95487303]	[521.41375732 341.81594849 0.6040917 ]	[585.36132812 339.18307495 0.77064502]	[5.85520508e+02 9.06157776e+02 7.61437654e-01]	[6.03385254e+02 8.95924255e+02 8.21364343e-01]	[5.72641602e+02 8.85621399e+02 6.92414165e-01]	[4.85389557e+02 8.98488586e+02 8.13937068e-01]	[4.67412292e+02 8.93434082e+02 8.17636430e-01]	[4.82920044e+02 8.75445862e+02 7.22111046e-01]
[554.68334961 367.4291687 0.84625214]	[547.0201416 398.12854004 0.90437663]	[495.665802 395.57476807 0.82608253]	[470.00906372 482.84277344 0.8722741 ]	[444.31152344 564.85308838 0.920403 ]	[605.95861816 398.18261719 0.89414155]	[623.83312988 493.12420654 0.86159778]	[626.53881836 577.74505615 0.88539165]	[544.40820312 587.99761963 0.77437705]	[503.41992188 585.54211426 0.7580927 ]	[503.25881958 729.04614258 0.88802594]	[482.85241699 870.19525146 0.88909101]	[583.00421143 588.03552246 0.76951009]	[582.82830811 726.65319824 0.87027723]	[582.85345459 872.79473877 0.88457912]	[541.84716797 357.12722778 0.93869531]	[564.89593506 357.05245972 0.95842803]	[521.3572998 344.32452393 0.57788569]	[582.99261475 339.23953247 0.72301596]	[5.85509583e+02 9.06151001e+02 7.63468862e-01]	[6.03372437e+02 8.95920227e+02 8.21575165e-01]	[5.72644043e+02 8.85632019e+02 6.89378381e-01]	[4.85389618e+02 8.98497131e+02 8.11015248e-01]	[4.67408295e+02 8.93440308e+02 8.14212978e-01]	[4.82917542e+02 8.75447449e+02 7.21650481e-01]
[552.10522461 367.41867065 0.84476769]	[546.96002197 398.13922119 0.91205668]	[493.12869263 395.5987854 0.81932479]	[467.49319458 482.86209106 0.87557107]	[441.89868164 564.88867188 0.92381001]	[605.90234375 398.18087769 0.89616704]	[623.78448486 493.1178894 0.85126716]	[626.51898193 580.24261475 0.89851296]	[544.3782959 587.97180176 0.77882487]	[503.37335205 585.51678467 0.76632893]	[503.23342896 726.65551758 0.89103073]	[482.85375977 870.20050049 0.8901124 ]	[582.98388672 588.03375244 0.77125168]	[582.78112793 729.02081299 0.86383772]	[582.85192871 872.8026123 0.88447946]	[541.77947998 357.10620117 0.92998666]	[564.84008789 357.04415894 0.95376909]	[521.22229004 344.27111816 0.58486176]	[582.93231201 339.23672485 0.69089514]	[5.85517090e+02 9.06154480e+02 7.58443832e-01]	[6.03381104e+02 8.95911194e+02 8.19183648e-01]	[5.72649597e+02 8.85654541e+02 6.93821073e-01]	[4.85397919e+02 8.98505798e+02 8.08364749e-01]	[4.67416992e+02 8.93451477e+02 8.12038958e-01]	[4.82918793e+02 8.75452515e+02 7.22703457e-01]
[549.59118652 369.93096924 0.84237826]	[546.91625977 398.16113281 0.9137423 ]	[493.08282471 395.63397217 0.81898415]	[467.39471436 482.88891602 0.88360745]	[441.85250854 564.90032959 0.924272 ]	[603.51422119 398.20306396 0.89608437]	[621.3371582 493.09423828 0.82565284]	[626.48052979 580.22192383 0.89120668]	[544.3338623 587.97918701 0.77913809]	[503.33932495 585.52606201 0.77069676]	[500.85803223 726.66070557 0.88839507]	[482.86096191 870.18548584 0.88788784]	[582.93945312 588.0413208 0.76615864]	[582.73278809 729.03637695 0.85527837]	[582.85003662 872.80395508 0.88500065]	[541.72637939 357.15267944 0.92434812]	[562.46405029 357.04931641 0.95253068]	[521.20001221 344.29943848 0.57361919]	[582.89135742 339.12374878 0.74357265]	[5.85513794e+02 9.06142090e+02 7.57646739e-01]	[6.03375977e+02 8.95904724e+02 8.21162939e-01]	[5.72654907e+02 8.85651672e+02 6.92062318e-01]	[4.85371735e+02 8.98486816e+02 8.11352909e-01]	[4.67404724e+02 8.93436829e+02 8.17223489e-01]	[4.85349457e+02 8.75447937e+02 7.21433938e-01]
[547.05688477 369.90917969 0.84978485]	[544.5088501 398.13354492 0.91855133]	[490.56771851 395.61032104 0.81883323]	[464.91012573 482.85360718 0.90445387]	[441.78082275 564.90344238 0.9299407 ]	[603.4675293 398.1675415 0.89745158]	[618.83526611 493.09515381 0.81032139]	[626.41705322 577.78656006 0.88662028]	[541.94256592 585.50640869 0.78875065]	[503.28094482 585.47491455 0.78235692]	[500.83502197 726.65472412 0.88698268]	[482.86288452 870.18103027 0.88599122]	[582.89007568 587.99890137 0.76504421]	[580.34564209 729.03314209 0.85153955]	[582.84674072 872.80639648 0.88353759]	[539.30383301 357.12307739 0.90949678]	[562.39959717 357.0553894 0.94426882]	[518.79193115 341.7979126 0.56958312]	[582.81732178 339.14871216 0.70568371]	[5.85518738e+02 9.06139343e+02 7.55194187e-01]	[6.03381531e+02 8.95897095e+02 8.21101010e-01]	[5.72651245e+02 8.85657532e+02 6.93080306e-01]	[4.85370239e+02 8.98482178e+02 8.12304199e-01]	[4.67401917e+02 8.93435059e+02 8.17897439e-01]	[4.85357361e+02 8.75446716e+02 7.19251752e-01]
[547.05999756 369.98782349 0.85653234]	[544.44677734 398.10708618 0.92367327]	[490.48608398 395.5847168 0.81788456]	[464.82855225 482.85144043 0.91597468]	[441.73001099 564.918396 0.92744845]	[603.3972168 398.14587402 0.89286071]	[616.19396973 490.49755859 0.80232298]	[626.38702393 580.25286865 0.88964826]	[541.89959717 585.50933838 0.7842592 ]	[503.24435425 585.49261475 0.77840686]	[500.78741455 729.03521729 0.882846 ]	[482.86026001 870.18164062 0.88511419]	[582.85858154 588. 0.75847763]	[580.29016113 729.04986572 0.84380573]	[582.8480835 872.81414795 0.88276774]	[539.27392578 357.17044067 0.9173739 ]	[562.38696289 357.07785034 0.95315838]	[518.70526123 341.82189941 0.59169459]	[582.75891113 339.1567688 0.71617335]	[5.85526245e+02 9.06139648e+02 7.54853249e-01]	[6.03383362e+02 8.95892090e+02 8.22928309e-01]	[5.72662598e+02 8.88095947e+02 6.93164885e-01]	[4.85356262e+02 8.98495728e+02 8.12851965e-01]	[4.64960663e+02 8.93442871e+02 8.19956541e-01]	[4.85363953e+02 8.75447144e+02 7.15948761e-01]
[546.95898438 372.44573975 0.87213314]	[544.34802246 398.10635376 0.93459392]	[485.4822998 395.57958984 0.83449477]	[462.44400024 482.76843262 0.9221676 ]	[441.68069458 564.8583374 0.93034923]	[603.33221436 398.15795898 0.88464558]	[613.64953613 493.05541992 0.80545694]	[624.00909424 577.73254395 0.88277465]	[541.79150391 585.54272461 0.7730968 ]	[500.8190918 585.5402832 0.77142936]	[500.72662354 729.06311035 0.8738234 ]	[482.85751343 870.19061279 0.8881768 ]	[582.7767334 588.03497314 0.74871695]	[580.25848389 726.60571289 0.83636522]	[582.84790039 872.79608154 0.88260776]	[539.18634033 357.18270874 0.90560162]	[562.30963135 357.09994507 0.94668007]	[516.16375732 344.30709839 0.58458459]	[580.29290771 339.23098755 0.68448538]	[5.85511658e+02 9.06140015e+02 7.54542530e-01]	[6.03370544e+02 8.95894775e+02 8.19008946e-01]	[5.72667603e+02 8.85633179e+02 6.85574234e-01]	[4.82959076e+02 8.98504578e+02 8.11074138e-01]	[4.64952606e+02 8.93446838e+02 8.18760872e-01]	[4.85372345e+02 8.75456116e+02 7.16254115e-01]
[544.50280762 372.46517944 0.8928349 ]	[544.2901001 398.11532593 0.93992537]	[485.41384888 395.59518433 0.84962267]	[462.371521 482.80795288 0.93790889]	[439.22167969 564.82495117 0.93496424]	[603.28674316 398.15332031 0.87646419]	[611.12835693 493.0944519 0.81687248]	[623.95593262 577.70281982 0.88259673]	[541.72259521 585.52984619 0.76728427]	[500.77252197 585.53179932 0.76847422]	[500.68762207 729.05377197 0.86271161]	[482.8458252 870.18695068 0.88918614]	[580.33984375 588.0222168 0.74389261]	[577.79364014 726.5927124 0.82719213]	[582.83978271 872.78814697 0.8825193 ]	[536.70007324 357.19354248 0.90084898]	[562.215271 357.12741089 0.93627739]	[516.11553955 344.28231812 0.61957449]	[577.73815918 339.21734619 0.70103681]	[5.85506470e+02 9.06134521e+02 7.57914424e-01]	[6.03366272e+02 8.95889893e+02 8.19984138e-01]	[5.72662048e+02 8.85620789e+02 6.84041500e-01]	[4.82958527e+02 8.98510925e+02 8.10261190e-01]	[4.64952850e+02 8.93451782e+02 8.15940738e-01]	[4.85363434e+02 8.75449280e+02 7.16688275e-01]
[544.3883667 372.4637146 0.90572071]	[541.85119629 398.09567261 0.94286704]	[482.95352173 395.54336548 0.85813498]	[462.31225586 482.79632568 0.9358505 ]	[439.11956787 564.87384033 0.9267059 ]	[600.81658936 398.14584351 0.85944498]	[608.57366943 493.07846069 0.83537042]	[623.89648438 577.71783447 0.88066232]	[539.27838135 585.53295898 0.75012404]	[500.68884277 585.53363037 0.75599736]	[500.66217041 729.10717773 0.85210651]	[482.83627319 870.17785645 0.88856125]	[580.26123047 588.01690674 0.73531491]	[577.72821045 726.62109375 0.81657267]	[582.8347168 872.80389404 0.8820163 ]	[534.08758545 357.17144775 0.88848233]	[559.74523926 357.15164185 0.92266154]	[508.54708862 344.26193237 0.60516769]	[575.14501953 339.28451538 0.64158326]	[5.85512268e+02 9.06140076e+02 7.58685768e-01]	[6.03372681e+02 8.95892029e+02 8.20965767e-01]	[5.72656921e+02 8.85652283e+02 6.87970817e-01]	[4.85351929e+02 8.98500671e+02 8.11265588e-01]	[4.64946655e+02 8.93448059e+02 8.19071591e-01]	[4.85351715e+02 8.75445435e+02 7.15998948e-01]
[541.9510498 372.50732422 0.91116059]	[541.75811768 398.09277344 0.93920499]	[482.83187866 395.55178833 0.87584722]	[462.22296143 482.78573608 0.94220448]	[439.06628418 564.83709717 0.91600543]	[598.2711792 398.14672852 0.8460601 ]	[608.51831055 493.1267395 0.84750295]	[623.83300781 575.2255249 0.86962521]	[539.18908691 585.5355835 0.72900993]	[498.2310791 585.54284668 0.73464495]	[498.22421265 729.13684082 0.83309978]	[482.82034302 870.16912842 0.8894887 ]	[577.7991333 588.00140381 0.72667199]	[575.1619873 726.57452393 0.80978668]	[582.82427979 872.83691406 0.87717515]	[528.98266602 357.22000122 0.88845938]	[557.17645264 357.15359497 0.89301825]	[505.95950317 344.34292603 0.60519338]	[570.06335449 339.29754639 0.64745486]	[5.85534241e+02 9.06156433e+02 7.57537544e-01]	[6.03384277e+02 8.95897888e+02 8.20140660e-01]	[5.72649048e+02 8.88122803e+02 6.89372182e-01]	[4.85363129e+02 8.98502686e+02 8.11562121e-01]	[4.64946136e+02 8.93452820e+02 8.17809105e-01]	[4.82939575e+02 8.75427734e+02 7.19207466e-01]
[541.82263184 372.49737549 0.89975065]	[541.68066406 398.10119629 0.92130947]	[482.71374512 395.55178833 0.8751325 ]	[459.78497314 482.83898926 0.93912506]	[436.61071777 564.93048096 0.8979243 ]	[595.7053833 398.15686035 0.84036547]	[606.06756592 490.51486206 0.8653475 ]	[621.36663818 575.15142822 0.84548348]	[536.68359375 585.53759766 0.71287835]	[498.1340332 585.54290771 0.71639425]	[498.18197632 729.14593506 0.82989496]	[482.80517578 870.17077637 0.88792974]	[577.69573975 587.98193359 0.71750063]	[572.60626221 726.62854004 0.81846976]	[582.8180542 872.83111572 0.87651718]	[526.39105225 357.22659302 0.90512776]	[552.05822754 357.14245605 0.89395005]	[503.49414062 344.26196289 0.63757092]	[567.56860352 339.18637085 0.74523461]	[5.85549744e+02 9.06165405e+02 7.60196626e-01]	[6.03397461e+02 8.95899841e+02 8.24188590e-01]	[5.72645813e+02 8.88127808e+02 6.91128373e-01]	[4.85387115e+02 8.98502869e+02 8.11678231e-01]	[4.67391815e+02 8.93459961e+02 8.13047111e-01]	[4.82918213e+02 8.75431152e+02 7.20081806e-01]
[541.72668457 372.51519775 0.89346051]	[539.22125244 398.13562012 0.90357435]	[480.28707886 395.58398438 0.87634581]	[459.68756104 482.86575317 0.92932642]	[434.06735229 564.97033691 0.8814581 ]	[590.64367676 398.18096924 0.84291893]	[606.03515625 490.52935791 0.86399662]	[618.79870605 577.73596191 0.82540476]	[534.10247803 588.03607178 0.70339382]	[495.59017944 588.04840088 0.69914991]	[498.13873291 729.24060059 0.81742656]	[482.79724121 870.1930542 0.89255404]	[572.64123535 588.04193115 0.71123379]	[570.05279541 729.02575684 0.83175796]	[582.82452393 872.8571167 0.87645489]	[523.92462158 357.22564697 0.92408943]	[549.50726318 357.17764282 0.91448629]	[503.40274048 341.81884766 0.65519714]	[567.47491455 341.67422485 0.70657051]	[5.85556458e+02 9.06167175e+02 7.61006474e-01]	[6.03402466e+02 8.95912170e+02 8.26372385e-01]	[5.72657837e+02 8.88162964e+02 6.98284030e-01]	[4.85373352e+02 8.98491760e+02 8.13199043e-01]	[4.67391022e+02 8.93458862e+02 8.10146451e-01]	[4.82915619e+02 8.75458252e+02 7.22885489e-01]
[539.2265625 372.48013306 0.86951292]	[536.69250488 398.12393188 0.88833708]	[480.1895752 395.59680176 0.87356257]	[459.62619019 482.85525513 0.92594117]	[431.47674561 564.93206787 0.88726532]	[588.10150146 398.13897705 0.8560499 ]	[605.93438721 490.53286743 0.87966967]	[613.70782471 577.777771 0.82582033]	[529.07495117 588.05792236 0.70973128]	[490.52774048 588.0703125 0.69395989]	[498.13778687 729.23016357 0.8285687 ]	[482.79074097 870.21276855 0.89853656]	[570.05944824 588.06054688 0.71682608]	[567.55963135 729.05584717 0.84737533]	[582.82507324 872.86322021 0.87992728]	[523.81719971 357.20489502 0.92990947]	[546.94042969 357.18182373 0.93654692]	[503.33447266 344.26647949 0.64147502]	[565.00421143 341.71127319 0.73433459]	[5.85555542e+02 9.06180542e+02 7.63257742e-01]	[6.03402161e+02 8.95919006e+02 8.24988604e-01]	[5.72670593e+02 8.88168701e+02 7.00000644e-01]	[4.85367554e+02 8.98489563e+02 8.15205872e-01]	[4.64962860e+02 8.93452820e+02 8.10183644e-01]	[4.82908936e+02 8.75473999e+02 7.26860464e-01]
[536.6819458 369.94824219 0.84796649]	[531.59210205 398.13705444 0.88169408]	[477.69509888 395.63223267 0.85988301]	[457.14901733 482.88195801 0.90724522]	[426.35629272 564.86444092 0.90828329]	[587.99145508 398.15142822 0.87631691]	[605.86633301 490.48742676 0.87740785]	[611.09313965 580.25488281 0.85410058]	[526.51019287 590.56494141 0.73227406]	[487.92987061 590.57727051 0.70680392]	[495.65661621 731.65496826 0.81744832]	[482.77655029 870.2467041 0.9053762 ]	[567.49127197 588.08837891 0.73819321]	[567.52374268 729.0269165 0.85143995]	[582.809021 872.86846924 0.87720031]	[521.3894043 357.15878296 0.93642807]	[544.4286499 357.11727905 0.9600625 ]	[503.28955078 341.8298645 0.59757859]	[564.89312744 339.2171936 0.78614378]	[5.85553894e+02 9.08608093e+02 7.68781066e-01]	[6.03398193e+02 8.95928101e+02 8.24815154e-01]	[5.72659851e+02 8.88185181e+02 7.04249263e-01]	[4.82957550e+02 8.98491211e+02 8.18667412e-01]	[4.64944672e+02 8.93453613e+02 8.12814236e-01]	[4.82911255e+02 8.77931702e+02 7.30006695e-01]
[531.62390137 369.94464111 0.83895665]	[526.54351807 398.11090088 0.89479518]	[475.15692139 395.61950684 0.83654827]	[452.08132935 482.86376953 0.88215834]	[423.85037231 564.84851074 0.92226356]	[585.49462891 398.11282349 0.88151568]	[603.44677734 490.54071045 0.87474543]	[608.574646 580.2699585 0.8767457]	[526.39587402 590.55059814 0.74868172]	[485.37838745 590.56854248 0.72560167]	[493.1116333 731.65777588 0.80869931]	[482.76904297 870.27081299 0.91049957]	[565.0345459 588.07391357 0.75199014]	[567.44195557 729.03875732 0.86376184]	[582.80291748 872.87719727 0.87481475]	[521.2913208 357.16445923 0.93757993]	[544.32458496 357.08963013 0.95912838]	[500.82394409 344.33969116 0.56229675]	[562.46258545 339.17443848 0.75729221]	[5.85548401e+02 9.08623108e+02 7.68329144e-01]	[6.03394165e+02 8.95938049e+02 8.17059219e-01]	[5.72654419e+02 8.88213379e+02 7.02711821e-01]	[4.82928833e+02 8.98489258e+02 8.17442417e-01]	[4.64921021e+02 8.93457031e+02 8.12351584e-01]	[4.82919006e+02 8.77976318e+02 7.32527792e-01]
[526.5090332 372.46514893 0.86053139]	[524.01715088 398.12335205 0.90953779]	[472.52456665 398.04721069 0.82900208]	[449.43917847 482.80126953 0.88256401]	[421.38311768 564.94610596 0.92386794]	[585.34020996 398.11099243 0.88668948]	[603.3237915 488.0249939 0.86464846]	[606.1204834 580.23266602 0.88366997]	[523.94970703 588.01342773 0.77161103]	[482.92559814 588.02526855 0.74541086]	[490.57144165 729.1973877 0.81976372]	[482.76583862 870.28540039 0.91456151]	[564.93481445 587.9967041 0.77089727]	[565.06091309 726.60675049 0.86690873]	[582.78668213 872.8470459 0.87371475]	[518.77130127 357.19580078 0.91807306]	[541.85906982 357.12765503 0.95775998]	[500.66870117 341.81747437 0.57583493]	[562.28814697 339.17504883 0.748739 ]	[5.85527710e+02 9.08611389e+02 7.69508600e-01]	[6.03384583e+02 8.95918274e+02 8.19728196e-01]	[5.72639160e+02 8.88174500e+02 6.92322314e-01]	[4.82901550e+02 8.98502075e+02 8.20539117e-01]	[4.64904144e+02 8.95837463e+02 8.13989341e-01]	[4.82937866e+02 8.78006165e+02 7.40105569e-01]
[524.0112915 372.49920654 0.88874412]	[523.86346436 398.11157227 0.9272095 ]	[467.41619873 398.02139282 0.83783853]	[444.33468628 482.89736938 0.90691811]	[421.25894165 565.00146484 0.91839814]	[582.84155273 398.11437988 0.88834244]	[598.23083496 488.00881958 0.81415278]	[605.9934082 577.7713623 0.88314879]	[523.84698486 588.01306152 0.77566242]	[482.81918335 588.03552246 0.75560135]	[490.51116943 729.15777588 0.82539016]	[482.75820923 870.27801514 0.91538918]	[564.83575439 587.99932861 0.76538581]	[565.01495361 726.59667969 0.87256038]	[582.79241943 872.84783936 0.87541914]	[518.63751221 357.21643066 0.90669882]	[541.72839355 357.16162109 0.94666708]	[495.63449097 344.30541992 0.60395271]	[559.69854736 339.26733398 0.67803144]	[5.85530273e+02 9.08617798e+02 7.67640710e-01]	[6.03389160e+02 8.95928223e+02 8.16480041e-01]	[5.72652893e+02 8.88174316e+02 6.89739466e-01]	[4.82914337e+02 8.98502380e+02 8.23165119e-01]	[4.64911682e+02 8.95840332e+02 8.13511193e-01]	[4.82924500e+02 8.77985840e+02 7.41871715e-01]
[523.82055664 372.48974609 0.9115448 ]	[521.3381958 398.10232544 0.94148296]	[462.41644287 395.62319946 0.87140286]	[441.86117554 482.89929199 0.92583984]	[418.77282715 565.01025391 0.91988063]	[580.28509521 398.08392334 0.85347915]	[590.55078125 490.49505615 0.81698108]	[603.46936035 572.67297363 0.8704204 ]	[521.38464355 588.01074219 0.77582788]	[482.71450806 588.07165527 0.74957722]	[487.95834351 729.18865967 0.82565385]	[482.74572754 870.27154541 0.91414261]	[562.36022949 587.9822998 0.75416315]	[564.96881104 726.62286377 0.87624735]	[5.82783020e+02 8.72838562e+02 8.72830033e-01]	[511.00839233 357.1819458 0.88741499]	[539.16870117 357.14453125 0.91378117]	[485.50354004 344.27966309 0.63702589]	[552.10308838 339.27023315 0.6560353 ]	[5.85530823e+02 9.08622559e+02 7.68291235e-01]	[6.03388306e+02 8.95934875e+02 8.14505517e-01]	[5.72630188e+02 8.88161926e+02 6.80023134e-01]	[4.82938110e+02 8.98492432e+02 8.21501493e-01]	[4.64934021e+02 8.95843018e+02 8.08703542e-01]	[4.82914642e+02 8.77978394e+02 7.35661745e-01]
[521.2711792 372.52316284 0.90001011]	[521.18701172 398.10714722 0.92887098]	[462.22766113 395.61880493 0.88355029]	[441.69488525 482.92977905 0.93183106]	[418.59616089 565.06134033 0.90355414]	[575.22143555 398.12115479 0.83755147]	[588.00592041 493.05584717 0.84144479]	[603.3293457 575.16436768 0.85855973]	[521.18060303 585.51843262 0.76825202]	[480.24533081 587.98132324 0.7585572 ]	[485.40515137 729.20068359 0.83755374]	[482.75198364 870.25299072 0.91281629]	[559.78643799 585.51641846 0.74474835]	[564.92889404 726.60284424 0.88612694]	[582.79754639 872.81335449 0.87585568]	[503.45483398 359.57550049 0.91442585]	[529.05584717 357.1595459 0.90370655]	[482.93069458 344.31289673 0.63890404]	[547.03320312 339.20880127 0.7387796 ]	[5.85520203e+02 9.08614380e+02 7.72994637e-01]	[6.03389465e+02 8.95920105e+02 8.18217635e-01]	[5.72656433e+02 8.88131714e+02 6.76994681e-01]	[4.85345428e+02 8.98508545e+02 8.20308626e-01]	[4.64958405e+02 8.95868347e+02 8.09320807e-01]	[4.82920563e+02 8.77930420e+02 7.43149400e-01]
[521.16168213 374.96798706 0.89216161]	[518.65374756 398.13565063 0.89542449]	[459.73352051 398.04437256 0.88296789]	[439.23321533 482.90548706 0.92999172]	[416.14144897 565.0199585 0.8965773 ]	[570.07397461 398.11630249 0.84267062]	[585.50592041 487.99136353 0.87389517]	[600.8684082 570.07702637 0.85907835]	[518.67523193 585.45355225 0.74345928]	[480.12771606 585.51141357 0.74499178]	[482.943573 729.06988525 0.86297989]	[482.73999023 870.24902344 0.91339719]	[557.21917725 585.45709229 0.7374965 ]	[564.85595703 726.62768555 0.89373493]	[582.8102417 872.79644775 0.87421995]	[503.36477661 359.6105957 0.92954522]	[526.49475098 357.22259521 0.92651272]	[482.83898926 344.32122803 0.66846693]	[544.51385498 341.6864624 0.72314006]	[5.85506714e+02 9.06187805e+02 7.73813128e-01]	[6.03378906e+02 8.95915771e+02 8.18880200e-01]	[5.72672791e+02 8.88113892e+02 6.68517768e-01]	[4.85348450e+02 8.98515686e+02 8.19182217e-01]	[4.67393188e+02 8.95879883e+02 8.02251399e-01]	[4.82906647e+02 8.77932312e+02 7.46336341e-01]
[516.1630249 372.45947266 0.85404491]	[511.07183838 398.1178894 0.87416303]	[457.18457031 398.03408813 0.86301404]	[439.06732178 485.38894653 0.89070767]	[413.4911499 567.45819092 0.85646248]	[567.46002197 398.08056641 0.86897206]	[585.36846924 487.95898438 0.89197677]	[598.25836182 570.10296631 0.82979494]	[513.59893799 585.50170898 0.72493654]	[475.13839722 587.97723389 0.72052002]	[482.86547852 729.16717529 0.8719542 ]	[482.71865845 870.22827148 0.90908349]	[552.06506348 585.47558594 0.72831082]	[562.46856689 726.60900879 0.89431465]	[5.82814514e+02 8.72803406e+02 8.72678339e-01]	[500.86950684 357.20742798 0.93978095]	[523.90765381 357.15509033 0.96053511]	[482.74356079 344.29434204 0.62329006]	[544.34503174 339.23858643 0.73443961]	[5.85514832e+02 9.08613831e+02 7.70459533e-01]	[6.03390686e+02 8.95924194e+02 8.15232098e-01]	[5.72665833e+02 8.88132141e+02 6.68190539e-01]	[4.82953125e+02 9.00982361e+02 8.18735301e-01]	[4.64953339e+02 8.95888245e+02 7.99809158e-01]	[4.82904846e+02 8.77894897e+02 7.51206934e-01]
[511.02453613 372.5043335 0.84967738]	[505.96484375 398.11654663 0.89765549]	[454.5539856 398.07598877 0.83489335]	[434.10736084 485.37863159 0.87708408]	[405.88638306 565.05334473 0.87658894]	[564.92816162 398.04473877 0.87780952]	[582.93511963 487.97390747 0.88881147]	[590.63867188 570.0725708 0.82216084]	[508.49905396 588.00238037 0.73002899]	[469.9715271 588.08172607 0.70387304]	[482.73318481 729.11602783 0.87197888]	[480.3699646 870.21881104 0.90604669]	[547.04071045 585.50067139 0.74356449]	[562.42572021 726.60461426 0.89020324]	[582.8180542 872.81140137 0.87448609]	[500.71090698 359.56118774 0.93123645]	[523.76727295 357.13821411 0.95876592]	[480.22628784 344.35699463 0.57992756]	[541.86328125 339.16174316 0.73511666]	[5.85518433e+02 9.08640320e+02 7.71621227e-01]	[6.03400085e+02 8.95952942e+02 8.11472952e-01]	[5.72666382e+02 8.88149475e+02 6.75876379e-01]	[4.82951904e+02 8.98495972e+02 8.25919926e-01]	[4.64942200e+02 8.95873169e+02 8.05403829e-01]	[4.82887207e+02 8.77895813e+02 7.57400393e-01]
[505.98095703 374.97851562 0.87884903]	[503.40939331 398.10848999 0.9183104 ]	[446.96743774 398.11224365 0.83778828]	[426.39559937 485.39663696 0.86811233]	[403.29943848 565.05126953 0.89828885]	[562.3782959 395.64059448 0.88082802]	[582.79174805 485.49151611 0.87391621]	[588.08050537 570.05126953 0.83811378]	[505.88748169 585.50402832 0.76113915]	[464.91259766 587.98425293 0.73147202]	[480.37615967 729.13659668 0.87399256]	[480.3734436 870.23583984 0.90573126]	[544.50201416 585.42059326 0.77245969]	[562.37268066 726.56524658 0.89382249]	[582.82440186 872.80200195 0.87513411]	[498.20040894 359.62017822 0.92044634]	[521.29852295 357.17315674 0.957183 ]	[477.59890747 349.38467407 0.6179809 ]	[539.22363281 339.22885132 0.66667432]	[5.85489990e+02 9.08614441e+02 7.72263169e-01]	[6.03381470e+02 8.95927673e+02 8.14929843e-01]	[5.75174194e+02 8.88145142e+02 6.66188240e-01]	[4.82955872e+02 9.00981812e+02 8.20770621e-01]	[4.64945038e+02 8.95901123e+02 8.01618576e-01]	[4.82883514e+02 8.77913696e+02 7.56762505e-01]
[503.34414673 372.5274353 0.91729033]	[500.86859131 398.04190063 0.92753243]	[444.31802368 398.04653931 0.8661021 ]	[421.37924194 485.431427 0.8989765 ]	[400.79489136 567.49316406 0.89483595]	[559.77520752 395.5914917 0.84465194]	[577.69995117 485.44659424 0.83515751]	[585.56561279 567.59399414 0.87359124]	[503.44631958 588.01367188 0.76255703]	[462.42959595 588.07977295 0.73316163]	[480.27456665 729.15338135 0.86780465]	[480.35415649 870.25952148 0.9018755 ]	[544.42016602 585.49285889 0.78092402]	[562.29089355 726.56237793 0.88187253]	[582.80096436 872.76812744 0.87317991]	[490.54873657 359.56121826 0.88333583]	[518.699646 357.1635437 0.92193151]	[467.42062378 349.36795044 0.61119133]	[531.5692749 341.70767212 0.58646053]	[5.85512634e+02 9.08612488e+02 7.58484721e-01]	[6.03397217e+02 8.95901489e+02 8.11427772e-01]	[5.72640381e+02 8.85649841e+02 6.53405547e-01]	[4.82959106e+02 8.98507812e+02 8.25052440e-01]	[4.64958862e+02 8.95901245e+02 8.00787807e-01]	[4.82872833e+02 8.77926758e+02 7.58378923e-01]
[500.80990601 375.00082397 0.92348599]	[500.69567871 398.08065796 0.92997682]	[441.75448608 398.07089233 0.88749355]	[421.23797607 485.37814331 0.91864353]	[398.23797607 567.4642334 0.90361929]	[554.68994141 395.62417603 0.82395673]	[567.597229 487.97207642 0.82897067]	[585.44061279 570.09283447 0.88669223]	[503.33782959 588.02069092 0.77357763]	[462.32833862 588.09790039 0.74527955]	[480.21859741 729.16973877 0.85537755]	[480.34512329 870.24487305 0.90099365]	[544.33135986 585.49377441 0.78241253]	[562.20837402 726.48962402 0.85763466]	[582.80047607 872.74633789 0.8766185 ]	[485.35968018 359.64990234 0.91073287]	[511.04769897 357.19064331 0.89345944]	[462.43103027 346.84585571 0.63521528]	[526.50512695 339.2024231 0.69887602]	[5.85518555e+02 9.06192200e+02 7.50914931e-01]	[6.03397888e+02 8.95893738e+02 8.12345028e-01]	[5.72632629e+02 8.85596130e+02 6.50340676e-01]	[4.82956787e+02 8.98500793e+02 8.29012334e-01]	[4.64946381e+02 8.95886963e+02 8.07346404e-01]	[4.82864838e+02 8.77896667e+02 7.57826626e-01]
[500.70233154 374.97509766 0.90686679]	[498.14279175 398.10113525 0.8959322 ]	[439.25039673 398.09622192 0.88740474]	[418.7388916 485.42819214 0.91757089]	[398.04467773 567.48730469 0.89370656]	[549.50964355 395.61849976 0.83481014]	[565.01794434 485.47741699 0.87779307]	[582.91882324 567.57702637 0.90003848]	[500.85913086 587.9956665 0.77111703]	[462.20010376 588.09503174 0.7442587 ]	[480.17102051 731.66082764 0.83982426]	[480.33197021 870.2723999 0.9008323 ]	[541.847229 585.47515869 0.76819944]	[559.76385498 726.5456543 0.85767668]	[582.78704834 872.69903564 0.87802953]	[482.88058472 359.63653564 0.92926621]	[508.44726562 357.21365356 0.90867007]	[462.3298645 346.89855957 0.69520372]	[524.01812744 341.67843628 0.68446547]	[5.85463440e+02 9.06137024e+02 7.63326764e-01]	[6.03346558e+02 8.95856873e+02 8.27332973e-01]	[5.72651123e+02 8.83072388e+02 6.50752127e-01]	[4.82944611e+02 8.98517273e+02 8.24434042e-01]	[4.64933350e+02 8.95904602e+02 8.01360726e-01]	[4.82852753e+02 8.77928162e+02 7.59148836e-01]
[498.13146973 369.98770142 0.8553285 ]	[493.10458374 398.08175659 0.87087226]	[439.09832764 398.06167603 0.86968088]	[418.55718994 485.44418335 0.88862461]	[395.50125122 567.50811768 0.86470938]	[546.9743042 395.59661865 0.85173875]	[564.91247559 485.36816406 0.90513623]	[582.79614258 567.50518799 0.89788997]	[500.72912598 585.54101562 0.76999408]	[459.80383301 588.04840088 0.74882048]	[480.13879395 729.20593262 0.84068882]	[480.30789185 870.23895264 0.89578617]	[541.71453857 585.47467041 0.75675809]	[557.26379395 726.63586426 0.84849888]	[5.80343201e+02 8.70201111e+02 8.66189361e-01]	[482.73049927 357.20010376 0.93329787]	[503.43719482 357.13873291 0.94245124]	[462.24362183 346.82171631 0.63338804]	[523.85809326 339.23892212 0.68968475]	[5.85374939e+02 9.03544800e+02 7.88336098e-01]	[6.00881470e+02 8.93387695e+02 8.67062151e-01]	[5.70115540e+02 8.77928772e+02 6.60705805e-01]	[4.85351532e+02 8.98484009e+02 8.25459659e-01]	[4.64953979e+02 8.95876587e+02 8.01097155e-01]	[4.82811676e+02 8.77899353e+02 7.53218651e-01]
[493.13421631 372.45608521 0.84706753]	[487.92297363 398.08190918 0.8809182 ]	[434.09213257 398.13174438 0.8425765 ]	[416.040802 485.456604 0.86879283]	[387.8812561 567.46685791 0.86007112]	[544.45843506 395.52957153 0.85885829]	[564.8192749 485.43344116 0.90157658]	[580.35498047 567.49615479 0.88698077]	[500.6307373 587.98028564 0.7561183 ]	[459.71646118 588.08129883 0.74526054]	[477.6630249 729.206604 0.82353663]	[480.27688599 870.22772217 0.89039624]	[539.25 585.49475098 0.75120592]	[554.6697998 726.64691162 0.84469545]	[5.77722778e+02 8.70161194e+02 8.26697350e-01]	[480.28326416 357.21670532 0.94315779]	[503.32995605 357.1081543 0.95948458]	[459.74194336 346.8729248 0.64162278]	[521.38464355 339.18341064 0.66029489]	[5.82849426e+02 9.01063965e+02 8.02864432e-01]	[5.98318909e+02 8.93405029e+02 8.44402552e-01]	[5.67522339e+02 8.75433899e+02 6.96533799e-01]	[4.85360443e+02 8.98493225e+02 8.26023340e-01]	[4.64964661e+02 8.95895569e+02 8.03785503e-01]	[4.82765991e+02 8.75464111e+02 7.47319818e-01]
[490.49145508 372.45880127 0.84792119]	[485.34326172 398.08859253 0.90163016]	[431.48986816 398.1885376 0.83410829]	[410.94451904 485.46853638 0.85009295]	[382.84091187 565.01605225 0.89696127]	[544.28527832 393.05734253 0.86109179]	[562.38305664 485.37258911 0.9034999 ]	[575.21984863 565.02667236 0.85185683]	[498.16519165 585.54852295 0.74682689]	[459.62692261 588.0869751 0.73302996]	[475.12982178 729.21697998 0.81242698]	[480.27572632 870.25921631 0.89187205]	[536.70166016 585.45507812 0.73931664]	[552.10723877 726.64208984 0.84165692]	[5.70049561e+02 8.62576904e+02 8.03029895e-01]	[480.17486572 357.22027588 0.93890607]	[500.88812256 357.10397339 0.96321338]	[457.21234131 346.86898804 0.63376886]	[518.79107666 339.1867981 0.60807848]	[5.80236938e+02 8.95957764e+02 8.08607519e-01]	[5.93139343e+02 8.93225281e+02 8.26685071e-01]	[5.64982117e+02 8.72772949e+02 7.61514187e-01]	[4.85361481e+02 8.98516418e+02 8.17038774e-01]	[4.64961975e+02 8.95918091e+02 7.89299428e-01]	[4.82777527e+02 8.77930725e+02 7.45416045e-01]
[485.45544434 372.49871826 0.86910856]	[482.87979126 398.06808472 0.91412997]	[426.42785645 398.19714355 0.84392703]	[403.35696411 487.9682312 0.86171997]	[380.35644531 565.06561279 0.89804059]	[541.79266357 393.02642822 0.85468745]	[562.28936768 482.92944336 0.9144035 ]	[570.05218506 565.04064941 0.85881567]	[495.67541504 587.97930908 0.72923982]	[457.21621704 590.56359863 0.7157371 ]	[475.06420898 729.18939209 0.81768453]	[480.24438477 870.25402832 0.891074 ]	[534.09320068 585.43560791 0.72497451]	[549.53607178 726.59851074 0.84235585]	[5.65082458e+02 8.57373840e+02 8.35968494e-01]	[477.66589355 359.57736206 0.91876072]	[500.75125122 357.11810303 0.94976401]	[454.58325195 349.45791626 0.6295054 ]	[516.19616699 339.25735474 0.57175565]	[5.75150696e+02 8.93279297e+02 8.46965969e-01]	[5.88052673e+02 8.88208984e+02 8.46833050e-01]	[5.64832031e+02 8.70222595e+02 8.00791860e-01]	[4.85367218e+02 9.00996399e+02 8.13192606e-01]	[4.64945984e+02 8.95945251e+02 7.89891243e-01]	[4.82758636e+02 8.77918152e+02 7.40529120e-01]
[485.45547485 372.49865723 0.86912912]	[482.87960815 398.06735229 0.91397083]	[426.42831421 398.19680786 0.8438735 ]	[403.35702515 487.9677124 0.86173123]	[380.35647583 565.06542969 0.89799041]	[541.79217529 393.02590942 0.85452259]	[562.28900146 482.92932129 0.91447258]	[570.05169678 565.04071045 0.85876876]	[495.67697144 587.98077393 0.72926193]	[457.2170105 590.56481934 0.71576172]	[475.06420898 729.18768311 0.81803459]	[480.24319458 870.2567749 0.8908428 ]	[534.09564209 585.43725586 0.72522181]	[549.53588867 726.5994873 0.84215796]	[5.65084839e+02 8.57371155e+02 8.35748315e-01]	[477.66601562 359.5774231 0.91877407]	[500.75119019 357.11810303 0.94975674]	[454.58328247 349.45797729 0.62947065]	[516.19622803 339.25741577 0.57168531]	[5.75148193e+02 8.93276733e+02 8.47153127e-01]	[5.88051392e+02 8.88206238e+02 8.46524417e-01]	[5.64835876e+02 8.70220154e+02 8.00899446e-01]	[4.85365265e+02 9.00994690e+02 8.13356161e-01]	[4.64944946e+02 8.95944336e+02 7.90123105e-01]	[4.82757263e+02 8.77921631e+02 7.40170240e-01]
[482.88671875 372.44296265 0.89895666]	[482.79934692 398.05496216 0.91679686]	[423.90856934 398.12887573 0.85287416]	[400.84344482 488.01486206 0.87526506]	[380.23522949 567.4777832 0.90502924]	[541.69433594 395.52548218 0.84605348]	[559.82305908 482.82138062 0.91414791]	[567.53149414 567.44708252 0.86959195]	[493.08950806 585.50476074 0.7198537 ]	[457.09448242 588.07067871 0.70563757]	[475.06808472 729.24633789 0.81227303]	[480.26278687 870.2411499 0.90217578]	[529.03771973 585.37640381 0.72776157]	[546.9708252 726.46240234 0.83878016]	[562.47900391 852.33880615 0.89052111]	[472.57345581 357.19726562 0.88872945]	[498.21127319 357.09912109 0.92668533]	[446.95730591 346.86618042 0.64004177]	[511.00976562 339.25048828 0.59646583]	[5.67564087e+02 8.90716064e+02 8.48273993e-01]	[5.85429077e+02 8.83044250e+02 8.40796292e-01]	[5.59781372e+02 8.67575867e+02 7.36560106e-01]	[4.85349030e+02 9.00989746e+02 8.22264791e-01]	[4.64945557e+02 8.95934387e+02 8.01886976e-01]	[4.82787415e+02 8.75430847e+02 7.55578399e-01]
[482.76055908 372.4871521 0.91082585]	[480.35293579 398.04083252 0.92292702]	[423.81243896 398.15405273 0.86376703]	[400.79000854 487.99642944 0.89142025]	[380.11453247 567.5043335 0.90332407]	[539.20617676 395.50036621 0.82684755]	[557.2144165 482.89108276 0.87939399]	[567.44836426 567.47119141 0.88393486]	[490.55352783 585.47943115 0.72495031]	[454.60733032 588.05889893 0.70485353]	[472.57879639 729.21643066 0.82032919]	[480.25201416 870.23706055 0.89172512]	[528.96575928 582.94580078 0.73897409]	[544.49523926 726.43780518 0.8558501 ]	[562.32269287 852.25482178 0.88550276]	[467.44515991 359.57299805 0.88435733]	[495.62838745 357.11309814 0.89605212]	[444.39208984 349.37463379 0.64618659]	[508.44369507 339.21530151 0.62721568]	[5.67462830e+02 8.85598694e+02 8.27766478e-01]	[582.92779541 875.34136963 0.89851183]	[5.57198059e+02 8.62571960e+02 6.69830680e-01]	[4.85372833e+02 9.01033020e+02 8.14974666e-01]	[4.64947083e+02 8.95977295e+02 7.93371856e-01]	[4.82775146e+02 8.75441040e+02 7.46384203e-01]
[480.22747803 372.52670288 0.90844727]	[480.16925049 398.0519104 0.92550325]	[421.21179199 398.16708374 0.88940525]	[400.62384033 488.01760864 0.9025982 ]	[377.57369995 567.46630859 0.90302569]	[531.61303711 393.04681396 0.80873704]	[549.57513428 482.93875122 0.86035424]	[564.98168945 565.07220459 0.91196263]	[487.98361206 585.55047607 0.73034543]	[452.04248047 590.58764648 0.69839555]	[470.03790283 731.64709473 0.81114638]	[480.23178101 870.2130127 0.88430411]	[526.43780518 585.41137695 0.76289999]	[544.40563965 726.42340088 0.87183082]	[5.52093140e+02 8.34329285e+02 8.05311680e-01]	[462.39416504 359.59127808 0.92128402]	[488.00683594 357.15927124 0.89958549]	[441.81539917 344.34371948 0.68796277]	[505.92443848 339.23498535 0.69653982]	[562.35919189 872.79302979 0.87550074]	[5.77697632e+02 8.67656799e+02 8.11687469e-01]	[5.44519531e+02 8.47061340e+02 7.12583899e-01]	[4.85420654e+02 9.01051270e+02 8.00550282e-01]	[4.67402222e+02 8.95986694e+02 7.85758317e-01]	[4.82761993e+02 8.75404053e+02 7.39515543e-01]
[480.12063599 372.46026611 0.88308942]	[477.71563721 398.08126831 0.91401339]	[418.79818726 398.1835022 0.88836336]	[398.24026489 487.94219971 0.9082588 ]	[377.53451538 567.48364258 0.8965832 ]	[529.02532959 395.5211792 0.82042849]	[547.03417969 482.87850952 0.88264489]	[564.921875 565.06756592 0.92374611]	[487.91903687 588.01379395 0.73209828]	[449.48062134 590.61907959 0.69360352]	[469.9737854 731.71923828 0.80541581]	[480.22390747 870.21905518 0.88066214]	[526.40527344 585.45263672 0.76242644]	[544.37646484 723.94787598 0.85822886]	[546.94207764 829.12164307 0.85063946]	[462.30465698 357.222229 0.92126334]	[485.4246521 357.13903809 0.92232376]	[441.77450562 344.27642822 0.69068611]	[503.46292114 339.20962524 0.71721631]	[5.54678772e+02 8.70125244e+02 8.23241770e-01]	[5.67552429e+02 8.57459778e+02 7.98072875e-01]	[5.44319397e+02 8.31792908e+02 7.35237718e-01]	[4.85436066e+02 9.01041077e+02 7.99557865e-01]	[4.67423828e+02 8.95978638e+02 7.85027087e-01]	[4.82750031e+02 8.75424255e+02 7.32727647e-01]
[477.60992432 369.96994019 0.85894215]	[477.6506958 398.10067749 0.90135312]	[418.74319458 398.18359375 0.8887856 ]	[398.19763184 487.91836548 0.90657133]	[377.50918579 567.49798584 0.8892799 ]	[528.96435547 395.56018066 0.82896972]	[546.96063232 482.95907593 0.87933791]	[564.86297607 565.07196045 0.92172337]	[485.43789673 587.99822998 0.74147624]	[446.91934204 590.58752441 0.70056862]	[467.4432373 731.70233154 0.81401527]	[480.22436523 870.21246338 0.88139081]	[523.99530029 585.45117188 0.76481038]	[544.35992432 723.92211914 0.82601023]	[544.29388428 811.27484131 0.86159456]	[462.18859863 357.17468262 0.9275791 ]	[482.92352295 357.10269165 0.9431594 ]	[441.71069336 344.30014038 0.6261602 ]	[503.3527832 339.18695068 0.74351311]	[5.46977966e+02 8.52368958e+02 7.49804676e-01]	[5.64901428e+02 8.47172058e+02 7.79639482e-01]	[5.39185303e+02 8.16338501e+02 5.90798497e-01]	[4.85369904e+02 9.01008118e+02 7.95425296e-01]	[4.64957977e+02 8.95953796e+02 7.79907942e-01]	[4.82779785e+02 8.75423950e+02 7.24820495e-01]
[475.14379883 369.9347229 0.85354865]	[475.12203979 398.115448 0.88848418]	[418.67410278 398.20306396 0.88780981]	[398.16110229 487.97610474 0.89503735]	[375.09829712 567.5892334 0.86316174]	[526.45526123 395.55380249 0.84278393]	[544.55059814 482.94937134 0.88511091]	[564.82739258 567.44500732 0.92187327]	[485.40985107 585.52502441 0.75429386]	[446.89248657 588.08074951 0.70943999]	[467.41674805 729.23876953 0.82231998]	[480.24090576 870.15582275 0.87661183]	[523.96252441 585.41131592 0.77229857]	[544.34985352 723.95355225 0.81987929]	[541.68267822 795.83105469 0.81994998]	[459.81097412 357.17456055 0.93562579]	[482.85455322 357.07736206 0.95262712]	[441.66247559 346.8470459 0.6319235 ]	[503.27050781 339.20135498 0.73941416]	[5.41929260e+02 8.44521667e+02 7.51169741e-01]	[5.59808899e+02 8.31834900e+02 7.38768995e-01]	[5.26424377e+02 7.98347778e+02 6.27018034e-01]	[4.85389374e+02 8.98481018e+02 7.92354286e-01]	[4.64961182e+02 8.95908875e+02 7.84666896e-01]	[4.82766083e+02 8.75404785e+02 7.17065930e-01]
[475.1138916 369.97955322 0.84942669]	[472.54107666 398.13424683 0.87822068]	[418.552948 398.25262451 0.8712343 ]	[398.11172485 490.55899048 0.87604523]	[375.09887695 570.07678223 0.8552615 ]	[526.40002441 395.53289795 0.8438068 ]	[544.51074219 482.90762329 0.89901447]	[564.8057251 565.03674316 0.92889315]	[485.37765503 585.50158691 0.75972193]	[444.44558716 588.0803833 0.71263009]	[467.39553833 729.25030518 0.82056874]	[480.23458862 870.1963501 0.88087672]	[523.93652344 585.36871338 0.7752257 ]	[541.93908691 713.78869629 0.79949921]	[536.70977783 788.16949463 0.81756938]	[459.76986694 357.20043945 0.93687713]	[482.82421875 357.06838989 0.95779139]	[439.24087524 349.37783813 0.61887139]	[500.88049316 339.18521118 0.68138224]	[5.41870972e+02 8.31807617e+02 7.78918922e-01]	[5.57232361e+02 8.26660461e+02 7.36362576e-01]	[5.23882690e+02 7.88194397e+02 6.94876313e-01]	[4.85420593e+02 8.98507324e+02 7.94094622e-01]	[4.67408051e+02 8.95946655e+02 7.86586404e-01]	[4.82752655e+02 8.75465149e+02 7.21509874e-01]
[472.59997559 369.94589233 0.8450163 ]	[469.97915649 398.11499023 0.87584746]	[416.11349487 398.2718811 0.86539316]	[398.06967163 490.51837158 0.86884195]	[375.08804321 570.09472656 0.85409665]	[523.97979736 393.04025269 0.84305954]	[544.4418335 482.83465576 0.91618139]	[562.44232178 565.03277588 0.92785567]	[482.96520996 585.4598999 0.77399498]	[444.39596558 588.06091309 0.7248683 ]	[464.96728516 729.18652344 0.82210028]	[480.21350098 870.19207764 0.87336397]	[523.89245605 582.92053223 0.77890903]	[541.8840332 708.67694092 0.78256112]	[534.16052246 770.26013184 0.78378826]	[459.73614502 357.18460083 0.94368666]	[482.78161621 357.04986572 0.96261877]	[439.19113159 346.88470459 0.63765043]	[500.80337524 339.13772583 0.70624262]	[5.39307678e+02 8.21439819e+02 7.53487706e-01]	[5.52089966e+02 8.11259827e+02 7.44489253e-01]	[5.23836731e+02 7.70165894e+02 6.73055470e-01]	[4.85366730e+02 8.98499878e+02 7.91190803e-01]	[4.64932129e+02 8.95939636e+02 7.87148416e-01]	[4.82733337e+02 8.77914001e+02 7.18623996e-01]
[470.01724243 372.43798828 0.84526211]	[467.44082642 398.08236694 0.87652028]	[416.05725098 400.62524414 0.86059892]	[398.0383606 493.06530762 0.86340791]	[375.09512329 570.11663818 0.85227972]	[523.90606689 390.50036621 0.84781754]	[544.42285156 482.79641724 0.9195919 ]	[562.4251709 565. 0.93066806]	[482.95285034 585.45111084 0.77513021]	[444.38659668 588.05822754 0.7257393 ]	[467.40008545 729.14831543 0.81512994]	[480.21115112 870.24694824 0.87781334]	[523.87976074 582.89727783 0.77727973]	[541.90228271 713.70385742 0.78158599]	[528.965271 754.7925415 0.78245795]	[459.65936279 357.22265625 0.94113803]	[482.71420288 357.06481934 0.95790327]	[439.07113647 349.39758301 0.64278573]	[500.71438599 339.15533447 0.67784506]	[5.34140808e+02 8.11229980e+02 7.68491566e-01]	[5.44450195e+02 8.06000793e+02 7.43117929e-01]	[521.34161377 749.60925293 0.75647086]	[4.85365082e+02 9.01007507e+02 7.75883496e-01]	[4.64926544e+02 8.95987000e+02 7.70199478e-01]	[4.80355927e+02 8.77974976e+02 7.25006104e-01]
[467.49047852 369.97521973 0.8448441 ]	[464.93255615 398.046875 0.88095105]	[413.55343628 400.62268066 0.84786993]	[398.02148438 493.0625 0.85955608]	[375.08917236 572.63220215 0.84888279]	[523.85797119 387.95266724 0.84883362]	[544.39257812 480.36294556 0.92375427]	[562.40466309 564.94073486 0.93365991]	[482.93136597 585.4163208 0.78095156]	[444.38641357 588.03442383 0.72901553]	[464.93307495 729.15313721 0.82929164]	[480.22473145 870.31420898 0.87541699]	[523.8458252 582.85241699 0.77575779]	[541.89477539 711.16192627 0.81996936]	[526.40612793 747.07452393 0.88374394]	[459.60583496 357.20767212 0.926597 ]	[480.33660889 357.04806519 0.9500159 ]	[436.63183594 346.8699646 0.65221286]	[500.66598511 339.11508179 0.65776569]	[5.26467102e+02 8.00939270e+02 7.80891418e-01]	[541.90704346 790.68536377 0.8096804 ]	[521.23840332 739.34765625 0.76040292]	[4.85352081e+02 9.01015442e+02 7.66447783e-01]	[4.64936371e+02 8.95994263e+02 7.60894060e-01]	[4.82763306e+02 8.80523193e+02 7.20943689e-01]
[467.46252441 372.46386719 0.85043085]	[464.89718628 398.05050659 0.88883382]	[413.51190186 400.63885498 0.84580505]	[398.0135498 493.04849243 0.85760713]	[375.08843994 572.6394043 0.84939921]	[523.83087158 387.92800903 0.85281831]	[544.36077881 480.28594971 0.92528701]	[562.38861084 564.8951416 0.9308365 ]	[482.92572021 585.38897705 0.7828939 ]	[444.39022827 588.01226807 0.73089081]	[464.92532349 729.08837891 0.83076 ]	[480.23397827 872.69628906 0.87844294]	[523.83605957 582.8125 0.76999587]	[541.92248535 711.12927246 0.80663818]	[523.8838501 741.93121338 0.84577739]	[457.21115112 359.56768799 0.92409813]	[480.30297852 357.06497192 0.95350766]	[436.55764771 349.37954712 0.66580749]	[498.19238281 339.13415527 0.63513905]	[523.93518066 790.81298828 0.82843399]	[539.25134277 788.02258301 0.80976564]	[518.67010498 729.16717529 0.73495251]	[4.85348602e+02 9.01031921e+02 7.60844052e-01]	[4.64927582e+02 8.98422302e+02 7.60070920e-01]	[4.82775208e+02 8.83020081e+02 7.20703542e-01]
[464.94650269 372.4770813 0.86409885]	[464.87554932 398.06021118 0.89306509]	[411.01779175 400.63897705 0.84154576]	[395.64453125 493.10232544 0.85670561]	[375.07778931 572.6550293 0.84832358]	[523.80535889 387.93762207 0.85014498]	[544.36480713 480.32867432 0.92786586]	[562.3815918 564.89349365 0.92922783]	[482.91073608 582.96447754 0.78569114]	[444.38793945 587.98632812 0.73339492]	[464.91809082 729.09472656 0.82319421]	[480.23031616 870.31298828 0.87979937]	[523.82122803 582.79431152 0.76755118]	[541.88586426 708.65258789 0.79830468]	[521.42034912 734.28070068 0.82787812]	[457.12872314 359.57751465 0.9160102 ]	[480.23162842 357.07394409 0.94674069]	[434.02053833 351.94424438 0.65370929]	[495.67977905 339.17221069 0.63231897]	[521.40673828 788.00115967 0.82133722]	[5.31610779e+02 7.75361938e+02 7.30356753e-01]	[5.13623413e+02 7.29075256e+02 6.80929780e-01]	[4.85367218e+02 9.01036255e+02 7.65138030e-01]	[4.64946350e+02 8.98424316e+02 7.63820887e-01]	[4.82757111e+02 8.80508911e+02 7.10578024e-01]
[464.94702148 372.47781372 0.86401194]	[464.87692261 398.06005859 0.89279747]	[411.01794434 400.63815308 0.8414793 ]	[395.64382935 493.10488892 0.85670608]	[375.07641602 572.65539551 0.84785527]	[523.80773926 387.93838501 0.84985501]	[544.3651123 480.33108521 0.92775321]	[562.37384033 564.90234375 0.92906851]	[482.9163208 585.38433838 0.78338253]	[444.38504028 588.00750732 0.73061383]	[464.92004395 729.0958252 0.82214344]	[480.23538208 870.32415771 0.87902105]	[523.82684326 582.80981445 0.76727128]	[541.93005371 708.66052246 0.80143112]	[521.41986084 734.2746582 0.83003455]	[457.12921143 359.57794189 0.9160859 ]	[480.23266602 357.07406616 0.94674063]	[434.02178955 351.94488525 0.65415198]	[495.68322754 339.17153931 0.63365787]	[523.78863525 788.00262451 0.82433617]	[5.31612671e+02 7.75355530e+02 7.32464492e-01]	[5.13612610e+02 7.29068420e+02 6.83189332e-01]	[4.85365967e+02 9.01043396e+02 7.64867902e-01]	[4.64948029e+02 8.98429504e+02 7.64720142e-01]	[4.82765320e+02 8.80525146e+02 7.09294379e-01]
[464.88140869 372.4380188 0.86854553]	[464.86483765 398.07336426 0.89594102]	[411.00369263 400.65719604 0.84449333]	[395.63983154 493.109375 0.85794306]	[375.08560181 575.14239502 0.8501485 ]	[523.79663086 387.94384766 0.8485958 ]	[544.35321045 480.35772705 0.92638665]	[562.3692627 564.91125488 0.92926878]	[482.89749146 585.38781738 0.78581256]	[444.36941528 588.01409912 0.73121285]	[464.93228149 729.09136963 0.82783365]	[480.24691772 872.73345947 0.8759318 ]	[523.81115723 582.81140137 0.7638669 ]	[544.47937012 711.13995361 0.81348723]	[521.38049316 726.64849854 0.8479265 ]	[457.08401489 357.22772217 0.9076854 ]	[480.18695068 357.06628418 0.94188482]	[431.55560303 349.45098877 0.65406901]	[495.6362915 339.17749023 0.65198147]	[521.22070312 772.83209229 0.79611582]	[526.45275879 770.09338379 0.78296667]	[5.11075623e+02 7.18828613e+02 6.43363357e-01]	[4.82935333e+02 9.01023499e+02 7.59949267e-01]	[4.64910828e+02 8.95990295e+02 7.64688313e-01]	[4.82802521e+02 8.83088867e+02 6.99783087e-01]
[464.84060669 369.97589111 0.87503475]	[464.86825562 398.08969116 0.89684069]	[411.00869751 400.68600464 0.84828186]	[395.63525391 493.12756348 0.85845506]	[375.08639526 575.18609619 0.85342264]	[523.79425049 387.95547485 0.84867227]	[544.34820557 480.33529663 0.92526853]	[562.34851074 564.90979004 0.92452121]	[482.91397095 585.39770508 0.78825188]	[444.38616943 588.02032471 0.73026133]	[464.94137573 729.08001709 0.83112293]	[480.25048828 872.70953369 0.87523508]	[523.82281494 582.82580566 0.77009892]	[544.52832031 716.29742432 0.7977531 ]	[521.34857178 721.39855957 0.74112302]	[454.62896729 357.21670532 0.90173352]	[480.15026855 357.05581665 0.93648595]	[431.49285889 351.93991089 0.65680218]	[495.59344482 339.17727661 0.65457457]	[5.18767334e+02 7.70152893e+02 7.44765162e-01]	[5.23892273e+02 7.67487427e+02 6.49327874e-01]	[5.11032532e+02 7.08579468e+02 5.66257954e-01]	[4.85355164e+02 9.00985962e+02 7.65028417e-01]	[4.64921051e+02 8.95964661e+02 7.66496897e-01]	[4.82812653e+02 8.83054443e+02 6.95770621e-01]
[462.43139648 372.44030762 0.88695669]	[464.83834839 398.10293579 0.8988694 ]	[410.99578857 400.72821045 0.85021752]	[398.01715088 495.60571289 0.87175864]	[375.10928345 575.18914795 0.87241644]	[523.78344727 387.8687439 0.86413181]	[544.3772583 480.30563354 0.92169356]	[562.33850098 564.92779541 0.92890489]	[482.94198608 585.40313721 0.78176701]	[444.40859985 588.0189209 0.72606838]	[467.40908813 729.13568115 0.80285048]	[480.27301025 870.28967285 0.87712288]	[523.85479736 582.82403564 0.77516925]	[544.4675293 718.84802246 0.76858258]	[5.21220093e+02 7.08559082e+02 4.87988979e-01]	[454.56503296 357.22250366 0.89213657]	[480.12091064 357.07104492 0.93302679]	[429.00311279 351.96170044 0.64870018]	[495.59597778 339.19415283 0.66319221]	[5.21318665e+02 7.49635315e+02 4.31134343e-01]	[5.29022400e+02 7.44545471e+02 3.48910242e-01]	[5.03451233e+02 6.93231995e+02 2.95861185e-01]	[4.85376312e+02 9.00997437e+02 7.75498867e-01]	[4.64935150e+02 8.95951355e+02 7.72055149e-01]	[4.82800323e+02 8.80488220e+02 6.88736022e-01]
[462.44442749 372.44717407 0.88493079]	[464.84457397 398.11401367 0.90007114]	[411.00900269 400.73587036 0.84812546]	[398.03182983 498.14001465 0.89365906]	[375.11758423 577.7041626 0.87932795]	[523.78790283 387.8861084 0.86412156]	[544.39202881 480.31634521 0.92262322]	[562.33569336 564.95922852 0.92688489]	[482.94259644 585.44158936 0.77856416]	[444.40014648 588.06036377 0.72153026]	[467.39193726 729.22741699 0.79769444]	[480.27078247 870.30273438 0.87852216]	[523.85809326 582.86956787 0.77942646]	[544.40197754 721.37109375 0.76062393]	[5.21270630e+02 7.11151550e+02 4.81627733e-01]	[454.57681274 357.23452759 0.89469045]	[480.1335144 357.07852173 0.93844038]	[429. 351.99987793 0.64878333]	[495.603302 339.22207642 0.64862698]	[5.21237610e+02 7.47157959e+02 4.64184195e-01]	[5.23938232e+02 7.46990173e+02 3.83439749e-01]	[5.08467102e+02 7.00912781e+02 2.96525210e-01]	[4.85392090e+02 9.00992493e+02 7.70492911e-01]	[4.64950073e+02 8.95956543e+02 7.68586516e-01]	[4.82791138e+02 8.80495361e+02 6.87963724e-01]
[464.85446167 372.47705078 0.87719309]	[464.86355591 398.1473999 0.90058291]	[411.00912476 400.77230835 0.8454408 ]	[398.0512085 498.17666626 0.90281349]	[375.12158203 577.7076416 0.88082391]	[523.79577637 387.93331909 0.85935265]	[544.4019165 480.37197876 0.91773164]	[562.32513428 565.00476074 0.92541307]	[482.9100647 585.45544434 0.79099363]	[444.35958862 588.06866455 0.72828066]	[467.46466064 729.19873047 0.79653579]	[480.27011108 870.29437256 0.8777982 ]	[523.83679199 582.90698242 0.79021853]	[544.30853271 723.94787598 0.78688645]	[5.13642761e+02 7.08622314e+02 4.74032640e-01]	[457.06436157 359.58752441 0.90253538]	[480.16146851 357.09115601 0.93658906]	[431.53598022 351.99533081 0.66472894]	[495.6104126 339.18917847 0.6426574 ]	[5.13607666e+02 7.49576721e+02 4.65320379e-01]	[5.18734192e+02 7.46965759e+02 3.92194331e-01]	[5.03321198e+02 6.98304321e+02 2.91597098e-01]	[4.85400421e+02 9.00983459e+02 7.67155468e-01]	[4.64943573e+02 8.95948914e+02 7.68974483e-01]	[4.82779144e+02 8.80489319e+02 6.85666084e-01]
[464.85974121 372.55322266 0.88345945]	[464.84957886 398.20779419 0.90671611]	[411.01116943 400.82098389 0.84137481]	[398.09204102 498.21304321 0.93926036]	[377.51699829 577.7522583 0.88869935]	[523.82250977 392.97579956 0.86470675]	[544.39837646 482.87045288 0.92880392]	[562.30834961 565.05267334 0.91055304]	[482.90093994 585.46557617 0.79409593]	[444.3444519 588.08966064 0.72867584]	[469.95935059 729.19622803 0.79306966]	[480.27890015 870.21795654 0.8828547 ]	[523.8168335 582.90960693 0.78279281]	[544.31311035 726.42700195 0.82015038]	[5.03367249e+02 7.06008423e+02 4.07945305e-01]	[454.63616943 359.66140747 0.90167832]	[480.18240356 357.13162231 0.95009243]	[431.525177 354.5340271 0.66679806]	[495.6630249 339.20675659 0.66993475]	[5.21359192e+02 7.36871643e+02 2.53186196e-01]	[5.34105225e+02 7.29094788e+02 2.05496266e-01]	[4.98208252e+02 6.93249451e+02 2.14141488e-01]	[4.87923126e+02 9.00994751e+02 7.81767547e-01]	[4.67452576e+02 8.95958557e+02 7.78697670e-01]	[4.80349426e+02 8.75450195e+02 7.07859337e-01]
[464.91976929 375.07418823 0.89390337]	[464.89822388 400.64682007 0.90843964]	[413.51358032 403.29721069 0.83578688]	[398.11019897 500.64779663 0.94839585]	[377.51345825 577.75964355 0.88804454]	[523.84985352 395.51379395 0.86447424]	[544.43231201 485.3807373 0.90798658]	[562.32562256 567.48150635 0.91119003]	[482.94122314 587.97869873 0.77754194]	[444.3822937 590.61633301 0.7191149 ]	[472.55175781 731.68945312 0.78458035]	[480.26571655 870.20513916 0.87600744]	[523.84698486 585.41766357 0.78806239]	[541.91937256 726.4317627 0.82763433]	[5.05937195e+02 7.06017944e+02 3.99658620e-01]	[457.08294678 359.7718811 0.89229202]	[480.20758057 357.19519043 0.93952584]	[431.55844116 356.99493408 0.66410446]	[495.65905762 339.21878052 0.64849621]	[5.23864685e+02 7.34309998e+02 2.97589153e-01]	[5.36678833e+02 7.29121826e+02 2.54667312e-01]	[5.00790466e+02 6.95761780e+02 2.26091444e-01]	[4.87995056e+02 9.01039917e+02 7.79926002e-01]	[4.69981476e+02 8.98422913e+02 7.63831496e-01]	[4.80291443e+02 8.75428284e+02 7.03197241e-01]
[464.94232178 377.56317139 0.91566265]	[464.95617676 400.77145386 0.89865255]	[413.57223511 403.37097168 0.83384454]	[398.11645508 500.73703003 0.9644711 ]	[377.52587891 580.29821777 0.90664661]	[523.92681885 398.0987854 0.88695282]	[544.45507812 485.49276733 0.89791989]	[562.3145752 567.59033203 0.88858497]	[482.93045044 590.55859375 0.76526684]	[444.38986206 595.7131958 0.7149421 ]	[472.53982544 734.22015381 0.7717365 ]	[480.25888062 870.1918335 0.87581813]	[523.82904053 585.52813721 0.77777356]	[541.82507324 726.56390381 0.8430925 ]	[5.03424072e+02 7.05984985e+02 3.82214278e-01]	[457.09640503 362.25643921 0.8776136 ]	[480.25296021 359.69094849 0.95102322]	[431.56103516 357.11199951 0.67725688]	[498.14916992 341.8039856 0.65793478]	[5.26498169e+02 7.31664368e+02 2.20954880e-01]	[5.41780273e+02 7.26567139e+02 2.08315492e-01]	[0. 0. 0.]	[4.88010742e+02 9.01040466e+02 7.79278874e-01]	[4.70005066e+02 8.98428223e+02 7.60055184e-01]	[4.80268463e+02 8.75410889e+02 7.13805377e-01]
[467.43182373 377.66360474 0.91463172]	[464.9642334 400.83569336 0.89897436]	[416.02130127 405.88491821 0.82901806]	[398.14080811 500.79147339 0.97162879]	[377.52911377 580.36578369 0.91623205]	[523.90594482 398.20046997 0.89666992]	[544.46185303 487.95108032 0.89142627]	[562.29492188 572.60131836 0.87230682]	[482.95510864 590.62023926 0.75871468]	[444.43395996 598.25787354 0.716043 ]	[475.07443237 739.38171387 0.77330792]	[480.25848389 870.1817627 0.87653828]	[523.84967041 588.00097656 0.77663422]	[541.72943115 729.01934814 0.84849608]	[5.03399536e+02 7.08533142e+02 4.69621927e-01]	[457.15249634 362.35580444 0.87347883]	[480.30560303 359.79870605 0.93743432]	[434.1015625 357.14672852 0.67436838]	[498.15093994 344.34481812 0.62359142]	[5.23890320e+02 7.36801147e+02 2.45021492e-01]	[5.39266907e+02 7.29163940e+02 2.19913676e-01]	[5.00704651e+02 6.95820190e+02 2.46483997e-01]	[4.90492737e+02 9.01013062e+02 7.78730154e-01]	[4.70026520e+02 8.98416626e+02 7.59759903e-01]	[4.80256989e+02 8.75390869e+02 7.20258892e-01]
[467.42071533 380.08981323 0.91466594]	[467.41482544 403.27282715 0.88940501]	[416.06124878 408.459198 0.82738 ]	[398.14657593 500.8890686 0.97821951]	[377.5562439 582.85675049 0.94287801]	[523.93463135 400.64779663 0.90428919]	[544.46826172 490.57247925 0.87927943]	[562.29528809 577.73846436 0.87590986]	[482.97372437 593.11688232 0.75330836]	[446.8755188 598.26940918 0.7118814 ]	[475.10806274 741.95355225 0.79766744]	[480.23617554 870.20825195 0.87229598]	[523.85235596 588.03253174 0.77545738]	[541.69445801 729.13897705 0.83957005]	[5.03421753e+02 7.06042725e+02 5.00497282e-01]	[457.17172241 364.85519409 0.86707407]	[480.32138062 362.29208374 0.9219321 ]	[434.08300781 359.59570312 0.67752409]	[498.15194702 351.98983765 0.6250459 ]	[5.23849243e+02 7.39370911e+02 2.72798181e-01]	[5.39243835e+02 7.31657166e+02 2.41792485e-01]	[4.98249878e+02 6.95761353e+02 2.72822708e-01]	[4.88003265e+02 9.01011475e+02 7.80142844e-01]	[4.69990936e+02 8.95981201e+02 7.54829943e-01]	[4.80236206e+02 8.75420837e+02 7.09545255e-01]
[467.48651123 380.2628479 0.89680099]	[467.44775391 405.84960938 0.85821825]	[416.10934448 413.55673218 0.83806175]	[398.15313721 503.2986145 0.98287964]	[377.56207275 582.96734619 0.95245039]	[523.95697021 400.78317261 0.90816492]	[544.50024414 495.69229126 0.88256109]	[562.31903076 580.36248779 0.90648985]	[482.94692993 595.75018311 0.75805527]	[444.43444824 600.82781982 0.72410858]	[475.08035278 744.45184326 0.80083013]	[480.22644043 870.22930908 0.87749815]	[523.82348633 593.11920166 0.75849456]	[539.25561523 729.24468994 0.82206345]	[5.03350006e+02 7.08556824e+02 4.98258263e-01]	[457.19696045 369.97732544 0.86642337]	[480.36315918 367.38592529 0.90109253]	[436.58117676 359.72549438 0.66576731]	[498.26269531 354.5546875 0.66219044]	[5.23864441e+02 7.36894409e+02 2.37798691e-01]	[5.39277954e+02 7.31643921e+02 2.10821450e-01]	[4.98209229e+02 6.95793640e+02 2.49099955e-01]	[4.90542542e+02 9.00993958e+02 7.77521193e-01]	[4.72526276e+02 8.98411316e+02 7.48776615e-01]	[4.80216461e+02 8.75419250e+02 7.16762841e-01]
[472.51971436 382.74526978 0.87296414]	[467.48245239 410.94113159 0.83708489]	[416.14407349 416.10577393 0.85775179]	[398.12149048 503.48205566 0.9502821 ]	[377.56259155 585.43713379 0.95416856]	[523.95428467 403.25778198 0.89035308]	[544.50213623 500.63821411 0.893646 ]	[562.30651855 582.86999512 0.91872549]	[482.90985107 598.29144287 0.76504076]	[444.37805176 600.8770752 0.7332989 ]	[472.55682373 744.44384766 0.78872919]	[480.22320557 870.22070312 0.88160485]	[523.80383301 595.68035889 0.74961299]	[539.29870605 731.70593262 0.82212359]	[5.00854675e+02 7.16279419e+02 4.35196251e-01]	[459.64614868 375.02218628 0.90670425]	[482.72988892 369.9720459 0.90274245]	[436.67843628 362.22436523 0.67912894]	[500.70150757 357.01071167 0.68672311]	[5.21393066e+02 7.47086609e+02 1.76831946e-01]	[5.39262451e+02 7.36874268e+02 1.46449387e-01]	[4.98190125e+02 7.06009399e+02 2.43662521e-01]	[4.90551025e+02 8.98492981e+02 7.71863461e-01]	[4.72528778e+02 8.95962585e+02 7.46064305e-01]	[4.80228729e+02 8.75397522e+02 7.24536419e-01]
[472.54348755 382.87197876 0.85899681]	[470.03692627 416.16412354 0.85363704]	[418.55999756 418.65048218 0.87754381]	[398.11312866 505.96380615 0.92054194]	[377.54675293 585.57342529 0.93022323]	[523.99694824 408.44821167 0.83975726]	[544.50219727 500.8527832 0.90686339]	[562.27655029 585.35870361 0.92111188]	[482.90356445 603.32000732 0.78688061]	[444.37902832 603.45269775 0.7475903 ]	[475.06384277 747.14971924 0.81105745]	[480.23498535 870.2321167 0.89125037]	[523.79718018 600.78442383 0.76227027]	[539.29870605 736.82275391 0.80260426]	[4.93092163e+02 7.11217468e+02 4.11792845e-01]	[459.66937256 377.51702881 0.92857879]	[482.73577881 372.55215454 0.9153989 ]	[439.09506226 364.81967163 0.67449021]	[500.75125122 357.14050293 0.75574499]	[0. 0. 0.]	[0. 0. 0.]	[0. 0. 0.]	[4.90505035e+02 9.01048523e+02 7.73713768e-01]	[4.72518311e+02 8.98448425e+02 7.48508930e-01]	[4.80234589e+02 8.75407837e+02 7.21918166e-01]
[472.56680298 385.33129883 0.85372275]	[472.5189209 418.60440063 0.87067741]	[418.58361816 418.75042725 0.88904572]	[398.12026978 508.55047607 0.90813553]	[377.57162476 590.55371094 0.90123284]	[524.00292969 411.01449585 0.84372377]	[544.48620605 503.37786865 0.91339976]	[562.26141357 585.54217529 0.91000599]	[482.85568237 603.45794678 0.80304849]	[444.32455444 606.00048828 0.75222939]	[475.08544922 749.69525146 0.80443764]	[480.22042847 870.26593018 0.87944239]	[523.77276611 603.33447266 0.77169871]	[541.68438721 741.97546387 0.80456471]	[5.00723785e+02 7.11197327e+02 3.44237536e-01]	[459.69805908 377.54537964 0.93896127]	[482.74868774 375.03198242 0.92827523]	[439.16744995 364.85519409 0.66684872]	[500.78460693 357.19256592 0.76679957]	[0. 0. 0.]	[0. 0. 0.]	[4.95651215e+02 7.08537231e+02 1.43774927e-01]	[4.90483307e+02 9.01016602e+02 7.77194798e-01]	[4.70039215e+02 8.98420654e+02 7.51148462e-01]	[4.80215881e+02 8.75442932e+02 7.10253000e-01]
[475.07232666 385.40490723 0.84828418]	[472.54489136 418.6902771 0.87620485]	[418.5880127 421.19338989 0.88796878]	[398.12597656 513.56793213 0.90546733]	[377.58517456 593.17602539 0.89516485]	[524.00994873 413.58291626 0.84664208]	[544.48522949 505.90701294 0.89672714]	[562.25836182 587.98248291 0.90128332]	[482.90026855 605.97888184 0.79503 ]	[444.38119507 608.53448486 0.73128515]	[477.60003662 752.22912598 0.8045364 ]	[480.24337769 870.26672363 0.88156962]	[523.78485107 603.45825195 0.7787711 ]	[539.30859375 746.9564209 0.82095814]	[5.00840729e+02 7.11201416e+02 3.34226549e-01]	[459.709198 377.58532715 0.94518238]	[482.79589844 375.0819397 0.93495476]	[439.11843872 369.93075562 0.6693517 ]	[500.82546997 359.67272949 0.71862489]	[0. 0. 0.]	[0. 0. 0.]	[4.95677246e+02 7.08620728e+02 1.28386557e-01]	[4.87978699e+02 9.03540955e+02 7.80671120e-01]	[4.69997406e+02 8.98451782e+02 7.58679569e-01]	[4.80249939e+02 8.75433350e+02 7.13312209e-01]
[475.09298706 387.91525269 0.84746546]	[472.55947876 418.78005981 0.88410878]	[418.60009766 421.25842285 0.89021027]	[398.12960815 516.20281982 0.91991234]	[377.55838013 595.74169922 0.89118344]	[526.39764404 416.12582397 0.85664725]	[544.46990967 506.01431274 0.89394009]	[562.24719238 588.07305908 0.88879836]	[482.87646484 606.00402832 0.79115051]	[444.36447144 608.56256104 0.72982568]	[477.65783691 754.73791504 0.80818886]	[480.24468994 870.26489258 0.88949776]	[521.42584229 603.48565674 0.77785963]	[541.69360352 747.04797363 0.84861499]	[4.98204071e+02 7.11175171e+02 3.59688789e-01]	[459.72174072 377.63616943 0.95166087]	[482.79891968 375.1211853 0.94083685]	[439.14309692 372.52316284 0.67349291]	[500.83251953 359.73190308 0.69236922]	[0. 0. 0.]	[0. 0. 0.]	[0. 0. 0.]	[4.87980713e+02 9.01049622e+02 7.83854187e-01]	[4.69993805e+02 8.98428650e+02 7.63796091e-01]	[4.80239777e+02 8.75418823e+02 7.18503892e-01]
[475.07788086 390.45776367 0.84612978]	[472.57568359 421.23498535 0.8913669 ]	[418.60028076 421.34771729 0.88543606]	[398.13040161 521.16271973 0.94890553]	[377.5581665 598.31182861 0.89893192]	[526.4418335 418.66070557 0.87713498]	[544.48168945 511.00906372 0.87765038]	[562.24523926 593.11468506 0.86565441]	[482.85913086 608.57891846 0.77134579]	[444.33483887 613.65588379 0.71539915]	[477.68304443 754.83258057 0.79761118]	[480.21334839 870.23028564 0.88552451]	[521.42071533 606.01696777 0.76681191]	[539.27923584 747.17492676 0.85314631]	[4.98203766e+02 7.11173950e+02 3.69936407e-01]	[459.70541382 377.69848633 0.94874394]	[482.79296875 377.52639771 0.9471215 ]	[439.1690979 375.03723145 0.68709707]	[500.81762695 359.75256348 0.6740495 ]	[0. 0. 0.]	[0. 0. 0.]	[0. 0. 0.]	[4.87998169e+02 9.01032959e+02 7.89601445e-01]	[4.69996521e+02 8.98417114e+02 7.68725991e-01]	[4.80201050e+02 8.75376099e+02 7.17210293e-01]
[475.09020996 392.98892212 0.85025841]	[472.58267212 421.29067993 0.88592899]	[418.61849976 421.38504028 0.87950987]	[398.15957642 521.21154785 0.96769595]	[377.55453491 600.81121826 0.907516 ]	[526.43359375 418.7588501 0.882442 ]	[544.48907471 513.57946777 0.88157612]	[562.25201416 595.75061035 0.8630442 ]	[482.83999634 611.14074707 0.76662177]	[444.30715942 616.2545166 0.71743912]	[477.67910767 759.91601562 0.79656631]	[480.20843506 870.21386719 0.87905592]	[521.40563965 608.55285645 0.75263697]	[539.20825195 749.67327881 0.83702362]	[4.98229584e+02 7.11152161e+02 3.63868713e-01]	[459.69735718 377.73022461 0.94338572]	[482.82476807 377.56533813 0.94748354]	[439.14572144 375.04309082 0.67989528]	[500.83169556 359.77798462 0.63866657]	[0. 0. 0.]	[0. 0. 0.]	[0. 0. 0.]	[4.88014923e+02 9.00994690e+02 8.00999343e-01]	[4.70022522e+02 8.95960815e+02 7.75049388e-01]	[4.80191101e+02 8.75344910e+02 7.20666409e-01]
[475.08288574 393.01687622 0.85262448]	[472.57772827 421.37234497 0.87845612]	[418.63259888 423.86474609 0.87287563]	[398.18023682 521.28637695 0.97962725]	[377.54379272 603.29547119 0.92339295]	[526.43017578 421.21691895 0.88751632]	[544.51116943 516.15808105 0.88934422]	[562.2824707 598.31524658 0.88219321]	[482.92333984 616.22467041 0.75514656]	[444.41854858 621.29724121 0.71088845]	[477.71264648 762.46136475 0.81293565]	[480.22006226 870.28527832 0.88799143]	[523.78289795 611.12896729 0.74900806]	[536.72790527 752.18640137 0.8152532 ]	[4.98183472e+02 7.13744995e+02 3.93649191e-01]	[459.69320679 377.73989868 0.94111943]	[482.82983398 377.57720947 0.94564033]	[439.15771484 375.10684204 0.69101363]	[500.84320068 362.20751953 0.6269716 ]	[0. 0. 0.]	[0. 0. 0.]	[0. 0. 0.]	[4.88017883e+02 9.01036316e+02 8.00062776e-01]	[4.70040100e+02 8.98424866e+02 7.70753980e-01]	[4.80195343e+02 8.75417603e+02 7.17391014e-01]
[475.12979126 393.03030396 0.85996729]	[472.56845093 423.8263855 0.86832505]	[418.63284302 426.42178345 0.85811591]	[398.18310547 521.39642334 0.99130273]	[377.55056763 603.43536377 0.94260693]	[526.41809082 421.28463745 0.89193654]	[544.52819824 516.22045898 0.89000064]	[562.32458496 600.84429932 0.9017781 ]	[482.87469482 616.22399902 0.76452023]	[444.37561035 621.29156494 0.71937734]	[477.74545288 762.41564941 0.80823725]	[480.2253418 870.3067627 0.88526392]	[521.41192627 611.12963867 0.74798042]	[534.18499756 752.27062988 0.78933859]	[5.00810669e+02 7.21420898e+02 3.96529317e-01]	[459.68856812 377.73516846 0.93824184]	[482.87017822 377.56005859 0.93915045]	[439.14984131 377.55938721 0.70802063]	[500.88476562 362.26495361 0.61953533]	[5.29003418e+02 7.52234436e+02 1.58606321e-01]	[5.44361572e+02 7.47200134e+02 1.95960462e-01]	[0. 0. 0.]	[4.88020966e+02 9.01041321e+02 8.00581574e-01]	[4.70044525e+02 8.98430298e+02 7.68584788e-01]	[4.80199432e+02 8.75451111e+02 7.11104631e-01]
[475.14953613 392.98114014 0.85600221]	[475.11727905 428.94793701 0.84090734]	[418.6758728 434.04403687 0.85680401]	[398.20220947 523.86468506 0.98918241]	[377.56884766 605.91021729 0.94813156]	[526.4831543 423.83358765 0.85669202]	[546.93182373 521.24255371 0.91169912]	[562.36181641 603.45471191 0.93139613]	[482.9367981 621.35400391 0.76754433]	[446.87130737 623.88562012 0.72467148]	[477.72988892 765.00769043 0.83090228]	[480.24453735 872.75769043 0.87889177]	[523.78283691 618.82598877 0.75143254]	[534.08728027 759.87451172 0.76096284]	[5.00757935e+02 7.18833130e+02 2.89541006e-01]	[459.70068359 377.70584106 0.93945199]	[482.91262817 377.56378174 0.93067276]	[439.21286011 377.58874512 0.72993159]	[503.26235962 367.35952759 0.67439079]	[0. 0. 0.]	[0. 0. 0.]	[0. 0. 0.]	[4.87958221e+02 9.03584412e+02 7.86909461e-01]	[4.69995483e+02 8.98498413e+02 7.54902363e-01]	[4.80257233e+02 8.80460144e+02 7.04857051e-01]
[475.14916992 392.98199463 0.85627127]	[475.11889648 428.95053101 0.84099561]	[418.67657471 434.04452515 0.85692859]	[398.20181274 523.86669922 0.98871851]	[377.56869507 605.91107178 0.94812012]	[526.48443604 423.83676147 0.85616165]	[546.93243408 521.25665283 0.91149175]	[562.36181641 603.45507812 0.93099445]	[482.9397583 621.35766602 0.76765138]	[446.87289429 623.88909912 0.72519761]	[477.73141479 765.00189209 0.83146679]	[480.24453735 872.75622559 0.87960589]	[523.78735352 618.83178711 0.75227088]	[531.61950684 759.87005615 0.76117176]	[5.00757782e+02 7.18818481e+02 2.89330810e-01]	[459.70022583 377.70568848 0.93926787]	[482.91384888 377.56521606 0.93101025]	[439.21105957 377.58654785 0.729496 ]	[503.26416016 367.3666687 0.67458242]	[0. 0. 0.]	[0. 0. 0.]	[0. 0. 0.]	[4.87960083e+02 9.03587891e+02 7.87872791e-01]	[4.69997864e+02 8.98501831e+02 7.55776227e-01]	[4.80257233e+02 8.80456482e+02 7.05622375e-01]
[475.16513062 393.00527954 0.85985827]	[475.14602661 434.02053833 0.84184676]	[418.68881226 436.59234619 0.8732301 ]	[398.19772339 523.96350098 0.97724462]	[377.56884766 605.97900391 0.94825441]	[526.49981689 423.92633057 0.83506376]	[546.94836426 521.34472656 0.91696453]	[562.38140869 605.87597656 0.93205136]	[482.89434814 623.83343506 0.78530258]	[444.40130615 623.9319458 0.74017376]	[477.71328735 765.08508301 0.83664989]	[480.24725342 872.77990723 0.87846839]	[521.42883301 621.34069824 0.75582194]	[531.546875 762.42596436 0.77196848]	[5.00746185e+02 7.16283691e+02 2.72198349e-01]	[459.71017456 377.72277832 0.94465065]	[482.92672729 377.57598877 0.93117189]	[439.23486328 377.6227417 0.75151742]	[503.2953186 367.3916626 0.68611461]	[0. 0. 0.]	[0. 0. 0.]	[0. 0. 0.]	[4.87952454e+02 9.03620117e+02 7.82354236e-01]	[4.69983856e+02 9.00988464e+02 7.51081109e-01]	[4.80262421e+02 8.80484619e+02 7.06417859e-01]
[477.60180664 393.01882935 0.86312234]	[475.16461182 434.12362671 0.85096473]	[418.70321655 436.65142822 0.87711573]	[398.20681763 523.98986816 0.97200459]	[377.56713867 606.06787109 0.93729943]	[526.50134277 426.45181274 0.8229239 ]	[546.96862793 523.80340576 0.91216838]	[562.40533447 605.96282959 0.93265831]	[482.84640503 623.93237305 0.8023448 ]	[444.34115601 626.41638184 0.7549268 ]	[477.69900513 767.50427246 0.83799881]	[480.25531006 872.7880249 0.87908936]	[521.39434814 623.85882568 0.76630312]	[529.06652832 762.47052002 0.77979189]	[4.98234741e+02 7.18838684e+02 2.37380251e-01]	[459.72668457 377.73825073 0.94763666]	[482.94091797 377.5793457 0.92835701]	[439.25656128 377.63796997 0.777197 ]	[503.31335449 367.39630127 0.69762075]	[0. 0. 0.]	[0. 0. 0.]	[0. 0. 0.]	[4.87925415e+02 9.06124146e+02 7.78605640e-01]	[4.67492157e+02 9.01026794e+02 7.49295056e-01]	[4.80276337e+02 8.80506958e+02 7.04938293e-01]
[477.59405518 392.99740601 0.8577792 ]	[477.58743286 436.5831604 0.86149532]	[418.72094727 436.68014526 0.87898266]	[398.20367432 526.39923096 0.95956689]	[377.59777832 606.11529541 0.93071431]	[526.51068115 428.97454834 0.81811976]	[546.98815918 523.87207031 0.90101177]	[562.41918945 606.01568604 0.92790544]	[482.84555054 623.96929932 0.80283237]	[444.32275391 626.4576416 0.7561323 ]	[477.66760254 767.54681396 0.83616149]	[480.25460815 872.79370117 0.87286073]	[521.40594482 623.8984375 0.76891106]	[529.0501709 762.47296143 0.77880514]	[4.98207123e+02 7.18856995e+02 2.27685422e-01]	[459.72518921 377.71337891 0.94567823]	[482.94348145 377.5640564 0.92816514]	[439.26516724 377.63815308 0.76659286]	[503.3210144 369.91629028 0.70321047]	[0. 0. 0.]	[0. 0. 0.]	[0. 0. 0.]	[4.87932220e+02 9.06111023e+02 7.75048554e-01]	[4.69958527e+02 9.01016174e+02 7.43933141e-01]	[4.80285004e+02 8.80521179e+02 6.96636021e-01]
[477.60314941 392.98208618 0.85832411]	[477.59512329 436.63677979 0.87135363]	[418.72949219 439.10116577 0.88542843]	[398.19766235 526.44836426 0.95423925]	[377.59860229 608.53894043 0.92259657]	[526.51904297 431.49728394 0.8171314 ]	[546.99597168 523.89093018 0.89775544]	[562.4329834 606.06066895 0.92413104]	[482.83108521 623.95806885 0.80911529]	[441.92132568 626.43786621 0.76163763]	[477.66552734 767.52563477 0.83134788]	[4.80251678e+02 8.72822083e+02 8.66424263e-01]	[521.40582275 623.8916626 0.77149528]	[529.03460693 762.4831543 0.78088033]	[4.98228577e+02 7.18835266e+02 2.32025862e-01]	[459.73043823 377.6973877 0.945086 ]	[482.95941162 377.55410767 0.92319572]	[439.27960205 377.60577393 0.75115168]	[503.33328247 369.93954468 0.70299888]	[0. 0. 0.]	[0. 0. 0.]	[0. 0. 0.]	[4.87935394e+02 9.06127197e+02 7.71519244e-01]	[4.67492981e+02 9.01040894e+02 7.39105999e-01]	[4.80285553e+02 8.83038086e+02 6.91157579e-01]
[477.62564087 392.96569824 0.86129105]	[477.60775757 436.64822388 0.87452376]	[418.74227905 439.09805298 0.88412869]	[398.19796753 526.45166016 0.95581704]	[377.61218262 608.52563477 0.92803007]	[526.5246582 431.52685547 0.81793016]	[546.99163818 523.88745117 0.89892668]	[562.42437744 606.0770874 0.92003119]	[482.82382202 623.96875 0.81121778]	[441.91592407 626.44836426 0.76428986]	[477.66534424 767.52386475 0.83170795]	[4.80248932e+02 8.72813904e+02 8.68467808e-01]	[521.39489746 623.90716553 0.7734614 ]	[529.02789307 762.4887085 0.78156292]	[5.00701416e+02 7.18822510e+02 2.43837446e-01]	[459.74127197 377.66973877 0.94501126]	[485.35668945 377.52496338 0.91555059]	[439.29116821 377.62280273 0.77158737]	[503.3649292 369.93218994 0.69164228]	[0. 0. 0.]	[0. 0. 0.]	[0. 0. 0.]	[4.85468933e+02 9.06112061e+02 7.73635507e-01]	[4.67466858e+02 9.01010864e+02 7.44432926e-01]	[4.80293488e+02 8.83028198e+02 6.92033589e-01]
[477.6421814 390.45504761 0.86137325]	[477.61300659 436.65322876 0.87710434]	[418.74633789 439.09732056 0.88305962]	[398.19213867 526.45977783 0.95452738]	[377.6182251 608.5213623 0.93010873]	[526.51751709 431.5307312 0.82005632]	[547.00274658 523.89105225 0.89847016]	[562.4230957 606.065979 0.92095369]	[482.82373047 623.95129395 0.81133777]	[441.91967773 626.42932129 0.76472956]	[477.66192627 767.49951172 0.82846093]	[4.80248413e+02 8.72799805e+02 8.69357944e-01]	[521.39404297 623.89178467 0.77200264]	[529.0423584 762.47076416 0.77953315]	[5.00733582e+02 7.18856079e+02 2.57931352e-01]	[459.76312256 377.61785889 0.9429298 ]	[485.38311768 377.49072266 0.90554029]	[439.31900024 377.60577393 0.79286236]	[503.37976074 369.94714355 0.70882368]	[0. 0. 0.]	[0. 0. 0.]	[0. 0. 0.]	[4.85459534e+02 9.06103577e+02 7.73115456e-01]	[4.67457306e+02 9.00995789e+02 7.44604886e-01]	[4.80297455e+02 8.83013000e+02 6.89822912e-01]
[477.64193726 387.9369812 0.86341089]	[477.6184082 436.64215088 0.87940341]	[418.7507019 439.08615112 0.88283265]	[398.1975708 526.42022705 0.96244276]	[377.61825562 608.5178833 0.92952389]	[526.51806641 431.50540161 0.82139695]	[546.98681641 523.84777832 0.90806305]	[562.41192627 606.04486084 0.92270064]	[482.83551025 623.94171143 0.80950516]	[444.30633545 626.42779541 0.76161635]	[477.64904785 767.53887939 0.83260775]	[4.80250336e+02 8.72810364e+02 8.69366467e-01]	[521.40509033 623.87561035 0.77234769]	[529.07025146 762.46588135 0.77791625]	[5.00733734e+02 7.18867737e+02 2.83160925e-01]	[459.77526855 377.5708313 0.93824905]	[485.38665771 375.09069824 0.89974898]	[441.67053223 377.5852356 0.78743005]	[503.36776733 369.97311401 0.70315057]	[0. 0. 0.]	[0. 0. 0.]	[0. 0. 0.]	[4.87941193e+02 9.06128479e+02 7.71866024e-01]	[4.69959656e+02 9.01039978e+02 7.38949537e-01]	[4.80285339e+02 8.83020142e+02 6.94037914e-01]
[477.65231323 387.93759155 0.86307335]	[477.61166382 436.61703491 0.87339884]	[418.74850464 436.6882019 0.88069248]	[398.18731689 526.41851807 0.95859224]	[377.61660767 608.52783203 0.92726362]	[526.51574707 431.48336792 0.82087958]	[546.97601318 523.87121582 0.9064576 ]	[562.39953613 606.0133667 0.92855895]	[482.84472656 623.96075439 0.80978692]	[444.32235718 626.44714355 0.76127976]	[477.64013672 767.58538818 0.83271915]	[4.80254242e+02 8.72814209e+02 8.68342340e-01]	[521.40997314 623.88891602 0.77448642]	[531.57104492 762.453125 0.77552783]	[5.00724060e+02 7.18887878e+02 2.92077839e-01]	[459.78512573 377.56640625 0.93474633]	[485.38916016 375.09176636 0.90028238]	[441.68212891 377.56106567 0.76958394]	[503.35635376 369.97439575 0.6812762 ]	[0. 0. 0.]	[0. 0. 0.]	[0. 0. 0.]	[4.87925323e+02 9.06123962e+02 7.70461440e-01]	[4.67483337e+02 9.01026855e+02 7.40298390e-01]	[4.80296997e+02 8.83027527e+02 6.95216298e-01]
[477.59976196 385.37988281 0.85794222]	[477.61837769 436.58825684 0.87195408]	[418.76150513 436.64352417 0.87827319]	[398.18835449 526.41412354 0.96024245]	[377.61239624 608.50518799 0.93134719]	[526.50427246 428.99291992 0.82184404]	[546.96331787 523.85601807 0.91081965]	[562.37579346 605.99523926 0.93007857]	[482.83230591 623.94476318 0.81436718]	[444.31863403 626.42480469 0.76341158]	[477.65689087 767.54437256 0.83448416]	[4.80249481e+02 8.72827759e+02 8.65645409e-01]	[521.38616943 623.87408447 0.77542937]	[531.57788086 762.418396 0.76942873]	[5.00721863e+02 7.18884094e+02 2.97476977e-01]	[459.77737427 377.49145508 0.92225969]	[485.35348511 375.04956055 0.89583898]	[441.70153809 377.50537109 0.75936842]	[503.34988403 369.92984009 0.70458263]	[0. 0. 0.]	[0. 0. 0.]	[0. 0. 0.]	[4.87931854e+02 9.06123596e+02 7.69183934e-01]	[4.67485779e+02 9.01030457e+02 7.37498045e-01]	[4.80289825e+02 8.83054626e+02 6.94849074e-01]
[477.6137085 385.3215332 0.86345088]	[477.61367798 436.56317139 0.86425459]	[418.75567627 436.6307373 0.87465906]	[398.18078613 524.02288818 0.96387684]	[377.60406494 606.12127686 0.93386954]	[526.50390625 428.94445801 0.82234639]	[546.94372559 523.80712891 0.91787642]	[562.36932373 605.98266602 0.93005681]	[482.82064819 623.91186523 0.81358612]	[444.30062866 624.00842285 0.76383543]	[477.65930176 767.51654053 0.83030295]	[4.80244019e+02 8.72858459e+02 8.61156106e-01]	[521.36901855 623.83605957 0.76756483]	[531.5871582 759.93823242 0.76646394]	[4.98236359e+02 7.21407776e+02 2.85814077e-01]	[459.79135132 375.07681274 0.91481358]	[485.37670898 375.00759888 0.8840934 ]	[441.70874023 375.09838867 0.7738589 ]	[503.38098145 367.3850708 0.68795532]	[0. 0. 0.]	[0. 0. 0.]	[0. 0. 0.]	[4.87931091e+02 9.06108276e+02 7.62867689e-01]	[4.67486389e+02 9.01020142e+02 7.31549025e-01]	[4.80290100e+02 8.85564758e+02 6.97275400e-01]
[477.64321899 385.30618286 0.87056917]	[477.61480713 436.54205322 0.85899973]	[418.74957275 436.61553955 0.87332946]	[398.17810059 524.00286865 0.96812665]	[377.58407593 606.08184814 0.93837506]	[526.51879883 426.45846558 0.82022417]	[546.94396973 523.8104248 0.91679907]	[562.35168457 605.92346191 0.92729318]	[482.83215332 623.91027832 0.806162 ]	[444.3248291 624.00396729 0.75820392]	[477.66268921 767.5045166 0.83183366]	[4.80242065e+02 8.72831116e+02 8.67099524e-01]	[521.36987305 623.83258057 0.7642473 ]	[531.54174805 759.93658447 0.77217102]	[4.98209259e+02 7.18847473e+02 2.79374450e-01]	[459.80334473 375.05892944 0.91447616]	[485.41217041 374.97329712 0.8720426 ]	[441.7199707 375.11709595 0.79297233]	[503.40701294 367.35678101 0.67892998]	[0. 0. 0.]	[0. 0. 0.]	[0. 0. 0.]	[4.87929626e+02 9.06111389e+02 7.67973363e-01]	[4.67480957e+02 9.01020325e+02 7.37356365e-01]	[4.80281586e+02 8.83063477e+02 7.00293303e-01]
[477.67782593 382.72549438 0.90263337]	[477.63009644 431.54968262 0.85135996]	[418.75482178 434.10153198 0.86293346]	[398.19900513 523.8951416 0.98740804]	[377.59399414 605.95263672 0.9503755 ]	[528.97009277 426.35986328 0.82690454]	[546.91577148 521.35168457 0.92458808]	[562.30554199 603.43969727 0.92116946]	[482.85955811 621.38220215 0.78616202]	[444.37588501 623.88330078 0.73486936]	[477.66323853 765.04510498 0.82782227]	[480.2272644 872.77923584 0.87706524]	[521.38433838 621.30175781 0.75315964]	[529.03527832 757.38031006 0.77553481]	[4.95612885e+02 7.16333313e+02 2.88626373e-01]	[459.83920288 372.50405884 0.89817989]	[485.41409302 369.95281982 0.85904962]	[441.74731445 374.96661377 0.77468812]	[503.43374634 362.21841431 0.74855244]	[0. 0. 0.]	[0. 0. 0.]	[0. 0. 0.]	[4.87956909e+02 9.06104126e+02 7.79344916e-01]	[4.69975006e+02 9.01020996e+02 7.43099928e-01]	[4.80248383e+02 8.80512207e+02 7.01324463e-01]
[477.67984009 382.72976685 0.90227276]	[477.63595581 431.55648804 0.85189164]	[418.75741577 434.10955811 0.86297977]	[398.19696045 523.92034912 0.9833855 ]	[377.59481812 605.94586182 0.95072526]	[528.97424316 426.3616333 0.82647914]	[546.91790771 521.36175537 0.92399746]	[562.30529785 603.43511963 0.92038774]	[482.8555603 621.39044189 0.78781068]	[444.36801147 623.890625 0.73741984]	[477.66281128 765.02709961 0.82638991]	[480.22817993 872.78918457 0.87628275]	[521.38360596 621.30975342 0.75474691]	[529.0380249 757.37005615 0.77563322]	[4.93112488e+02 7.18822266e+02 2.79049635e-01]	[459.84140015 372.50552368 0.89796734]	[485.41741943 369.96282959 0.85934651]	[441.74645996 372.54553223 0.77247751]	[503.43338013 362.22775269 0.74415731]	[0. 0. 0.]	[0. 0. 0.]	[0. 0. 0.]	[4.87952209e+02 9.06107117e+02 7.78034508e-01]	[4.69969666e+02 9.01024170e+02 7.41531432e-01]	[4.80251038e+02 8.80533997e+02 6.99684739e-01]
[477.67797852 380.25701904 0.92388731]	[477.61026001 428.91000366 0.85102373]	[418.7510376 431.49966431 0.85041529]	[398.19985962 523.82427979 0.98983669]	[377.57296753 605.88250732 0.94647014]	[526.53485107 423.83499146 0.84400874]	[544.54577637 521.26751709 0.92034531]	[562.30267334 603.35876465 0.91813725]	[482.85940552 621.30737305 0.77627289]	[444.35623169 621.40991211 0.72703683]	[477.68289185 764.95709229 0.81988776]	[480.23654175 872.78833008 0.8808102 ]	[521.37817383 618.76794434 0.74490106]	[529.00549316 757.35900879 0.77280754]	[4.90551239e+02 7.13745850e+02 2.60877550e-01]	[459.83828735 369.92636108 0.8881014 ]	[485.41604614 367.36901855 0.85889387]	[441.72671509 369.96005249 0.74715292]	[503.42684937 359.79437256 0.73799711]	[0. 0. 0.]	[0. 0. 0.]	[0. 0. 0.]	[4.87918365e+02 9.06118591e+02 7.78233469e-01]	[4.67478455e+02 9.01026367e+02 7.46251702e-01]	[4.80270416e+02 8.80517700e+02 7.01891243e-01]
[477.67614746 380.25793457 0.92430288]	[477.61056519 428.90722656 0.85167253]	[418.75219727 431.49859619 0.85069883]	[398.19937134 523.8270874 0.99130619]	[377.57250977 605.8840332 0.94714129]	[526.53375244 423.83175659 0.84482163]	[544.54522705 521.26867676 0.9220835 ]	[562.30334473 603.35235596 0.91770005]	[482.86175537 621.31622314 0.77740276]	[444.35461426 621.41473389 0.72746241]	[477.68988037 764.95965576 0.82224274]	[480.23965454 872.77972412 0.88318843]	[521.38354492 618.7779541 0.74649507]	[529.01141357 757.36523438 0.77278793]	[4.90545227e+02 7.13739319e+02 2.76299298e-01]	[459.83770752 369.92599487 0.88826466]	[485.41470337 367.3687439 0.8591392 ]	[441.72631836 369.96191406 0.74676013]	[503.42749023 359.79403687 0.73736346]	[0. 0. 0.]	[0. 0. 0.]	[0. 0. 0.]	[4.87920166e+02 9.06118835e+02 7.76878715e-01]	[4.67474976e+02 9.01023071e+02 7.46044517e-01]	[4.80271423e+02 8.80498901e+02 7.01892376e-01]
[477.66384888 380.15625 0.93553609]	[475.17675781 423.91955566 0.86297196]	[418.7333374 426.43920898 0.85155845]	[398.19284058 521.38861084 0.98979968]	[377.57824707 603.40924072 0.93968135]	[526.54589844 421.37411499 0.85621214]	[544.54553223 521.17218018 0.90906537]	[562.28375244 600.88928223 0.90181965]	[482.79449463 618.78460693 0.77265072]	[441.91693115 621.34399414 0.73179096]	[477.70440674 762.41784668 0.81839609]	[480.23760986 872.75408936 0.88188511]	[521.32067871 616.19525146 0.73377711]	[526.53198242 754.78900146 0.77950108]	[4.90523865e+02 7.13722168e+02 2.89665610e-01]	[459.83633423 367.33096313 0.8886345 ]	[485.40112305 364.78201294 0.86888719]	[441.74139404 364.85623169 0.74981034]	[503.39993286 359.72140503 0.75187051]	[0. 0. 0.]	[0. 0. 0.]	[0. 0. 0.]	[4.85483856e+02 9.03621460e+02 7.72068322e-01]	[4.67477692e+02 9.00981995e+02 7.43397892e-01]	[4.80265167e+02 8.80454651e+02 7.02365339e-01]
[477.70608521 377.68624878 0.94113237]	[477.61764526 421.38928223 0.89712495]	[418.76754761 423.83248901 0.87891221]	[398.19570923 521.22369385 0.97728324]	[377.60412598 600.8850708 0.92382729]	[528.98815918 421.24816895 0.86178869]	[544.50476074 518.72106934 0.90580338]	[562.27441406 598.31561279 0.87766796]	[482.80599976 616.21618652 0.76781029]	[444.30148315 618.82171631 0.72132242]	[477.63388062 759.93273926 0.80705506]	[480.2081604 870.2835083 0.88479775]	[521.3338623 611.15002441 0.741171 ]	[526.53704834 752.21228027 0.80508852]	[4.93119354e+02 7.11187561e+02 2.60671675e-01]	[462.19100952 362.27716064 0.9149555 ]	[485.44616699 359.7845459 0.89354509]	[441.76467896 362.30429077 0.78456455]	[503.43365479 359.60964966 0.78942382]	[0. 0. 0.]	[0. 0. 0.]	[0. 0. 0.]	[4.87940430e+02 9.03560730e+02 7.95442998e-01]	[4.69962585e+02 8.98470215e+02 7.68606424e-01]	[4.80235138e+02 8.75426331e+02 7.09868670e-01]
[477.70910645 372.50750732 0.88225716]	[477.61135864 421.15441895 0.8993547 ]	[418.74734497 421.2467041 0.89569598]	[398.20599365 516.12304688 0.92075026]	[377.62600708 595.7010498 0.89339256]	[526.53552246 418.62423706 0.85504019]	[544.4901123 508.54962158 0.8789984 ]	[562.28137207 588.11999512 0.88104844]	[482.84490967 608.55804443 0.77832901]	[444.3291626 611.08270264 0.71825153]	[469.97659302 749.77264404 0.79661137]	[480.22445679 870.27111816 0.87564158]	[521.38085938 606.0760498 0.75726759]	[529.05834961 747.11437988 0.81451935]	[4.85379028e+02 7.11225708e+02 3.05000514e-01]	[459.82470703 357.16571045 0.94196022]	[485.46182251 357.05267334 0.91188806]	[441.76052856 357.20001221 0.75711477]	[503.46572876 354.54464722 0.71912229]	[0. 0. 0.]	[0. 0. 0.]	[0. 0. 0.]	[4.87964386e+02 9.01026794e+02 7.85776973e-01]	[4.69994507e+02 8.98432068e+02 7.56402194e-01]	[4.80270966e+02 8.75431396e+02 7.20368028e-01]
[477.73391724 364.82327271 0.8807199 ]	[475.15686035 418.64828491 0.88869071]	[418.73074341 418.72659302 0.89530075]	[398.2137146 511.02719116 0.92039764]	[377.65286255 590.60955811 0.90133202]	[526.47418213 416.08340454 0.84082592]	[544.50854492 505.97692871 0.89526629]	[562.3369751 587.98486328 0.91497493]	[482.80792236 606.00994873 0.80206591]	[441.90664673 608.51141357 0.73703551]	[469.97531128 749.67340088 0.80775732]	[4.80207062e+02 8.70229187e+02 8.69670391e-01]	[521.36529541 605.93371582 0.76849222]	[531.55157471 746.96112061 0.79633915]	[4.82897949e+02 7.08665405e+02 3.64144295e-01]	[462.18408203 354.54873657 0.91335088]	[485.47805786 354.47039795 0.87430596]	[441.72640991 357.01205444 0.7846545 ]	[503.45620728 351.92401123 0.61476129]	[0. 0. 0.]	[0. 0. 0.]	[4.80274536e+02 7.05973328e+02 1.08105183e-01]	[4.87990204e+02 8.98486938e+02 7.85643160e-01]	[4.69993988e+02 8.95942749e+02 7.61260629e-01]	[4.80239166e+02 8.75385193e+02 7.13774800e-01]
[477.69058228 362.21868896 0.90815419]	[475.15188599 416.09011841 0.86275071]	[418.73562622 416.16278076 0.88031453]	[398.23217773 505.88970947 0.96271962]	[377.64886475 585.58270264 0.93373513]	[526.46313477 410.94998169 0.82692045]	[544.53259277 503.3288269 0.92157954]	[562.35552979 585.48138428 0.93548584]	[482.83093262 603.4586792 0.81138015]	[444.29660034 605.95123291 0.75592536]	[469.95596313 749.61798096 0.80544013]	[480.22988892 870.23675537 0.87524551]	[521.390625 603.38336182 0.77858508]	[529.05615234 741.94592285 0.78064644]	[4.80303375e+02 7.08684875e+02 3.89954954e-01]	[459.84725952 351.95977783 0.89541686]	[485.43304443 349.44165039 0.8598085 ]	[441.73260498 354.47827148 0.7589618 ]	[503.44036865 341.80300903 0.69738352]	[0. 0. 0.]	[0. 0. 0.]	[4.77681305e+02 7.05998291e+02 1.18444011e-01]	[4.87993958e+02 9.00975952e+02 7.72842646e-01]	[4.69984039e+02 8.95971497e+02 7.49653041e-01]	[4.80280334e+02 8.75410583e+02 7.10739017e-01]
[477.68981934 359.65414429 0.93810338]	[475.13769531 413.50039673 0.8331787 ]	[418.70718384 416.0300293 0.86304021]	[398.22601318 503.45455933 0.97637165]	[377.65313721 585.44732666 0.95462894]	[526.4956665 405.8420105 0.83492148]	[544.52453613 500.83520508 0.92587507]	[562.40093994 582.92816162 0.94579971]	[482.82455444 603.4251709 0.805493 ]	[444.30215454 605.92175293 0.75236058]	[469.98675537 747.11608887 0.80386496]	[480.24057007 870.22296143 0.87521577]	[521.3739624 603.34924316 0.77173531]	[531.57727051 736.87139893 0.76614273]	[4.80236877e+02 7.08674133e+02 3.41150224e-01]	[459.84564209 346.84558105 0.88934135]	[485.41455078 344.26870728 0.86821181]	[441.73394775 346.87411499 0.73851597]	[503.40002441 339.21890259 0.73169756]	[0. 0. 0.]	[0. 0. 0.]	[4.77691467e+02 7.06060425e+02 1.01606466e-01]	[4.87997955e+02 9.00997559e+02 7.68804610e-01]	[4.69963806e+02 8.95972717e+02 7.49738932e-01]	[4.80285370e+02 8.75416260e+02 7.07956374e-01]
[477.7043457 357.16363525 0.94018459]	[475.10745239 405.81707764 0.8495459 ]	[418.6913147 408.43243408 0.84872389]	[398.22122192 500.88833618 0.9863497 ]	[377.64035034 582.9296875 0.95343518]	[526.48883057 400.83773804 0.87064028]	[544.54089355 498.24557495 0.90592968]	[562.46246338 582.76885986 0.92757386]	[482.83557129 600.8470459 0.78404522]	[444.32122803 603.38128662 0.73975104]	[470.00634766 744.55029297 0.79849666]	[480.23815918 870.23425293 0.87795436]	[521.37719727 598.28729248 0.74632722]	[531.54968262 734.30047607 0.76613379]	[4.80199158e+02 7.06088440e+02 3.40122461e-01]	[462.19689941 341.76071167 0.91144055]	[485.43179321 339.27008057 0.89304435]	[441.75088501 341.81542969 0.79006153]	[503.38308716 339.14730835 0.79633522]	[0. 0. 0.]	[0. 0. 0.]	[0. 0. 0.]	[4.87965607e+02 9.01036316e+02 7.66250193e-01]	[4.67482544e+02 8.98414795e+02 7.44136333e-01]	[4.80281525e+02 8.75448364e+02 7.07154274e-01]
[477.71633911 351.9906311 0.88513851]	[475.12020874 400.77615356 0.89994544]	[418.7227478 403.26507568 0.8902576 ]	[398.19873047 500.65951538 0.9581809 ]	[377.61367798 577.7645874 0.9055934 ]	[526.45526123 400.6234436 0.89036411]	[544.52258301 493.07684326 0.87817621]	[564.87255859 575.14300537 0.8979035 ]	[482.85690308 595.73406982 0.76303262]	[444.37982178 600.78564453 0.72181261]	[470.02514648 736.83648682 0.77265608]	[480.27566528 870.18029785 0.88379145]	[521.39239502 593.10528564 0.75649285]	[534.1116333 729.14569092 0.80960631]	[4.85415039e+02 7.08647095e+02 4.28082854e-01]	[459.83358765 336.6696167 0.95305562]	[485.49200439 336.56387329 0.91411424]	[441.72729492 339.15093994 0.77798104]	[503.43356323 336.55328369 0.72749305]	[5.13591187e+02 7.36860657e+02 1.33511871e-01]	[0. 0. 0.]	[4.85385986e+02 7.03430054e+02 1.65936306e-01]	[4.87993958e+02 9.00989502e+02 7.67768919e-01]	[4.69981140e+02 8.95956848e+02 7.50752151e-01]	[4.80317596e+02 8.75388550e+02 7.13083565e-01]
[477.7210083 346.84939575 0.87052125]	[475.15164185 400.71957397 0.9116258 ]	[418.71722412 400.83370972 0.89703012]	[398.1864624 498.20730591 0.92580259]	[377.59109497 577.72662354 0.90378523]	[526.47033691 398.22485352 0.8878417 ]	[544.53778076 490.56304932 0.86766326]	[564.90856934 570.07177734 0.90243405]	[482.85910034 593.1217041 0.75467795]	[444.35617065 595.73956299 0.7146979 ]	[470.0380249 736.79980469 0.76474237]	[480.27545166 870.14569092 0.88092899]	[521.41143799 588.07263184 0.75784749]	[534.16534424 726.66821289 0.8418299 ]	[4.82792511e+02 7.08645020e+02 4.49174166e-01]	[462.18960571 336.51663208 0.94083309]	[485.47241211 334.05670166 0.89033777]	[441.775177 336.65048218 0.8041414 ]	[503.43914795 334.02368164 0.69486636]	[5.03463135e+02 7.49587463e+02 1.13151766e-01]	[5.03319092e+02 7.44455994e+02 8.88658985e-02]	[0. 0. 0.]	[4.88000031e+02 9.01008118e+02 7.77190328e-01]	[4.69991821e+02 8.95974854e+02 7.53543496e-01]	[4.80307373e+02 8.75354614e+02 7.22133815e-01]
[477.72131348 346.84725952 0.87056494]	[475.15246582 400.71853638 0.91184825]	[418.71981812 400.83248901 0.89696479]	[398.18908691 498.20227051 0.92278409]	[377.59182739 577.72296143 0.90264279]	[526.46954346 398.22442627 0.88791913]	[544.53222656 490.53939819 0.86855561]	[564.90484619 570.06707764 0.90323049]	[482.86132812 593.11834717 0.75443006]	[444.3583374 595.73858643 0.71457928]	[470.03689575 736.78997803 0.76331335]	[480.27651978 870.13934326 0.88101375]	[521.41455078 588.06988525 0.75754416]	[534.15240479 726.66107178 0.84118307]	[4.80300842e+02 7.08650818e+02 4.54224169e-01]	[462.19052124 336.51541138 0.94046259]	[485.4725647 334.05581665 0.89026707]	[441.77539062 336.64788818 0.80436122]	[503.43917847 334.02011108 0.69531173]	[5.03358185e+02 7.49603516e+02 1.17483325e-01]	[5.00814667e+02 7.44488953e+02 9.29638371e-02]	[0. 0. 0.]	[4.87998138e+02 9.00996948e+02 7.76860654e-01]	[4.69985504e+02 8.95966431e+02 7.55722821e-01]	[4.80307922e+02 8.75350281e+02 7.23093808e-01]
[477.72406006 344.25848389 0.88579035]	[475.12536621 400.63943481 0.90875047]	[418.70407104 400.74462891 0.90163076]	[398.18395996 495.65048218 0.89775294]	[377.56890869 575.20483398 0.88908231]	[526.45477295 398.13092041 0.88116801]	[544.52862549 488.00088501 0.87157965]	[564.91674805 567.5145874 0.92043293]	[482.86801147 590.58428955 0.75194973]	[444.34603882 595.68322754 0.71168 ]	[470.02536011 734.27722168 0.7646299 ]	[480.28140259 870.12524414 0.8739422 ]	[523.76782227 587.99945068 0.76049846]	[536.65093994 726.58276367 0.84756178]	[4.80281677e+02 7.11134521e+02 4.69931513e-01]	[462.1963501 334.03741455 0.92562312]	[485.46453857 333.96530151 0.88031489]	[441.73806763 336.55249023 0.83605087]	[503.41793823 333.93249512 0.64967561]	[5.00749878e+02 7.49691345e+02 1.13445692e-01]	[4.98196014e+02 7.46997559e+02 9.30678695e-02]	[0. 0. 0.]	[4.87985016e+02 9.00980286e+02 7.70211637e-01]	[4.69967987e+02 8.95946899e+02 7.54663885e-01]	[4.80307648e+02 8.75344482e+02 7.14205325e-01]
[477.71148682 341.79046631 0.89468634]	[475.09933472 398.24752808 0.90558016]	[418.68713379 400.675354 0.8999778 ]	[398.16500854 493.07601929 0.88307208]	[377.53491211 575.18658447 0.87731516]	[526.42034912 398.07553101 0.87576044]	[544.50085449 485.49319458 0.88627774]	[564.92901611 567.48937988 0.92533374]	[482.86956787 590.6048584 0.75073761]	[444.35305786 595.70794678 0.71203411]	[470.00238037 736.81317139 0.74304378]	[480.29364014 870.1295166 0.87561631]	[523.77423096 588.015625 0.76011002]	[539.16271973 726.55047607 0.84753996]	[4.80317352e+02 7.13759949e+02 4.87100154e-01]	[462.1902771 333.96740723 0.91866946]	[485.45733643 331.48788452 0.8724435 ]	[441.74081421 336.50186157 0.83662045]	[503.4152832 331.42959595 0.63915455]	[5.00659973e+02 7.59893616e+02 1.88252434e-01]	[5.00715302e+02 7.52254578e+02 1.47135571e-01]	[0. 0. 0.]	[4.87998230e+02 9.01021606e+02 7.75387108e-01]	[4.69974304e+02 8.95980103e+02 7.57610083e-01]	[4.80326874e+02 8.75356995e+02 7.15940893e-01]
[477.69815063 341.71505737 0.90838569]	[475.08850098 398.21340942 0.90191257]	[418.69186401 400.62521362 0.89532453]	[398.14880371 490.54986572 0.88338345]	[377.48919678 572.6651001 0.86443949]	[526.39575195 398.03759766 0.8741315 ]	[544.48181152 485.43518066 0.9002682 ]	[564.9329834 567.4710083 0.92704922]	[482.87496948 590.56018066 0.75015163]	[444.33746338 593.16479492 0.70958549]	[469.99865723 731.77404785 0.73631883]	[4.80287018e+02 8.70104126e+02 8.68622780e-01]	[523.79730225 587.97387695 0.758618 ]	[539.22558594 726.50909424 0.8502357 ]	[4.82841858e+02 7.16282043e+02 5.05030453e-01]	[462.18685913 331.48519897 0.91224349]	[485.44567871 331.40826416 0.86736435]	[441.74377441 336.47171021 0.83604509]	[503.40359497 328.89645386 0.67670149]	[4.98223358e+02 7.59923340e+02 2.20917881e-01]	[5.00700958e+02 7.54783752e+02 1.74601153e-01]	[4.80266144e+02 7.05966309e+02 2.37448096e-01]	[4.87977631e+02 9.00994995e+02 7.74684548e-01]	[4.67488037e+02 8.95946777e+02 7.58504272e-01]	[4.80340912e+02 8.75333435e+02 7.16097772e-01]
[477.69995117 341.68783569 0.91413713]	[475.07229614 398.16955566 0.90283018]	[418.67852783 398.23260498 0.89435017]	[398.12875366 490.49771118 0.88504696]	[375.12060547 572.64733887 0.86858451]	[524.01757812 395.63674927 0.87195736]	[544.47595215 485.42449951 0.90551496]	[564.93041992 567.45080566 0.93012273]	[482.86029053 588.03344727 0.76185906]	[444.31390381 590.61962891 0.71686977]	[467.49810791 731.71087646 0.74721307]	[480.28884888 870.16009521 0.88005209]	[523.78210449 585.47766113 0.76574546]	[539.23596191 726.48406982 0.84684491]	[4.85378845e+02 7.16311340e+02 5.06954193e-01]	[462.18609619 331.46417236 0.91238052]	[485.43994141 328.93292236 0.86681807]	[441.74981689 336.43789673 0.81988782]	[503.40090942 326.34805298 0.6837216 ]	[4.98236084e+02 7.57386108e+02 2.12260664e-01]	[5.00723145e+02 7.52266541e+02 1.71225771e-01]	[4.82814453e+02 7.05998840e+02 2.63249040e-01]	[4.87965607e+02 9.01035217e+02 7.77012467e-01]	[4.69969238e+02 8.98411316e+02 7.55822718e-01]	[4.80341400e+02 8.75392029e+02 7.15766311e-01]
[477.69723511 341.67025757 0.91595531]	[475.07192993 398.15145874 0.90265012]	[418.67785645 398.21127319 0.89271843]	[398.11975098 490.51062012 0.88458729]	[375.11776733 572.62109375 0.87036103]	[524.01464844 395.61553955 0.86972535]	[544.48223877 485.42623901 0.90367353]	[564.90936279 567.44036865 0.93519402]	[482.88876343 588.00531006 0.76442707]	[444.34768677 590.5949707 0.71692055]	[467.44454956 729.2411499 0.75563502]	[480.29202271 870.17669678 0.88483709]	[523.80267334 585.44689941 0.77017301]	[539.26971436 726.46398926 0.8521961 ]	[4.82864410e+02 7.13732544e+02 5.17869413e-01]	[462.18746948 331.44174194 0.90988088]	[485.43103027 328.91461182 0.86741477]	[441.75268555 334.04351807 0.80964595]	[503.3873291 326.31777954 0.68442339]	[4.98230011e+02 7.54815857e+02 1.77027836e-01]	[5.00734528e+02 7.52179993e+02 1.41710475e-01]	[4.82807343e+02 7.05952454e+02 2.66705155e-01]	[4.87936981e+02 9.03537292e+02 7.74426758e-01]	[4.67485809e+02 8.98434814e+02 7.58304536e-01]	[4.82741455e+02 8.75409607e+02 7.12196827e-01]
[477.69354248 341.67489624 0.91456223]	[475.06869507 398.15435791 0.90252149]	[418.67788696 398.21456909 0.89323431]	[398.12182617 490.51834106 0.88475639]	[375.11431885 572.60070801 0.87048471]	[524.01092529 395.61654663 0.87087166]	[544.47528076 485.42230225 0.90579945]	[564.90936279 567.45117188 0.93375617]	[482.88702393 588.02398682 0.76098001]	[444.34475708 590.61053467 0.71553892]	[467.46005249 731.66217041 0.75256604]	[480.29394531 870.18737793 0.88497549]	[523.80029297 585.46801758 0.76838601]	[539.27624512 726.45648193 0.85140061]	[4.82823975e+02 7.13741211e+02 5.15637636e-01]	[462.18469238 331.44549561 0.90949029]	[485.43099976 328.91763306 0.86745179]	[441.7517395 334.04830933 0.80951977]	[503.3895874 326.31637573 0.68536526]	[4.98194580e+02 7.54797119e+02 1.81720182e-01]	[5.00692017e+02 7.52172546e+02 1.44538015e-01]	[4.80285339e+02 7.05945007e+02 2.58069575e-01]	[4.87943054e+02 9.01055420e+02 7.73865402e-01]	[4.69957550e+02 8.98433228e+02 7.56968975e-01]	[4.82738251e+02 8.75424500e+02 7.12785304e-01]
[477.67947388 339.27734375 0.91773891]	[472.60198975 398.12045288 0.89807367]	[418.67092896 398.18566895 0.8910836 ]	[398.11227417 490.51159668 0.88343155]	[375.10470581 570.08978271 0.87400919]	[523.99707031 395.5743103 0.86514103]	[544.45220947 485.34423828 0.91464406]	[564.80450439 565.06512451 0.94224542]	[482.87896729 588.04425049 0.76021701]	[444.33810425 590.62835693 0.71375787]	[467.45767212 731.67895508 0.75785702]	[480.29351807 870.20788574 0.88449568]	[523.78649902 585.48840332 0.76658839]	[539.30688477 726.47821045 0.85229909]	[4.85406464e+02 7.18851257e+02 5.20492136e-01]	[462.18362427 331.41833496 0.90612245]	[485.41323853 328.88983154 0.86927062]	[441.7520752 334.02532959 0.8075552 ]	[503.3684082 326.31954956 0.69119996]	[5.00750153e+02 7.62457153e+02 2.59336054e-01]	[5.03281555e+02 7.54814880e+02 2.01761305e-01]	[4.82849274e+02 7.06100952e+02 2.84884155e-01]	[4.85460449e+02 9.01050110e+02 7.75108457e-01]	[4.67456177e+02 8.98419373e+02 7.63535738e-01]	[4.82751312e+02 8.75443909e+02 7.14211464e-01]
[477.68478394 339.28717041 0.91647559]	[472.60421753 398.11724854 0.89799643]	[418.67456055 398.18704224 0.89079404]	[398.10641479 490.52618408 0.88219941]	[375.10766602 570.12506104 0.86836988]	[523.99584961 395.56121826 0.86316174]	[544.44885254 482.9715271 0.9141652 ]	[562.43133545 565.03985596 0.94300234]	[482.89901733 588.03234863 0.76147157]	[444.35940552 590.62164307 0.7129066 ]	[467.4156189 731.70837402 0.7601226 ]	[480.28939819 870.20666504 0.88429242]	[523.80560303 585.47259521 0.76738518]	[539.29907227 726.49761963 0.85188663]	[4.85423004e+02 7.18897522e+02 5.33843875e-01]	[462.18603516 331.42858887 0.90763724]	[485.41671753 328.89923096 0.86882788]	[441.75189209 334.02145386 0.80486363]	[503.36553955 326.29141235 0.68337333]	[5.00771088e+02 7.67526428e+02 2.77561665e-01]	[5.03345581e+02 7.59945801e+02 2.11191803e-01]	[4.82876617e+02 7.08553772e+02 3.05630445e-01]	[4.85445679e+02 9.01005737e+02 7.79701114e-01]	[4.67435242e+02 8.95967712e+02 7.71716177e-01]	[4.82756561e+02 8.75453613e+02 7.12242901e-01]
[477.69036865 341.67166138 0.91425526]	[472.58782959 398.10906982 0.89697373]	[418.66964722 398.19384766 0.89055943]	[398.11428833 490.53756714 0.88252801]	[375.12445068 570.12506104 0.86549771]	[523.98461914 395.53469849 0.86054158]	[544.44512939 482.96322632 0.91105807]	[562.40899658 565.03161621 0.94041395]	[482.92294312 588.06060791 0.75426924]	[444.38525391 593.1340332 0.70759439]	[467.44647217 731.68609619 0.7582612 ]	[480.29006958 870.22290039 0.88485181]	[523.82501221 585.49517822 0.76451015]	[539.29406738 726.51916504 0.86520559]	[4.85437653e+02 7.21386108e+02 5.69677591e-01]	[459.85714722 331.44760132 0.91065025]	[485.42504883 328.91323853 0.86756283]	[441.74450684 334.03405762 0.80598992]	[503.36477661 326.29000854 0.65764183]	[5.00693726e+02 7.65043945e+02 3.51856172e-01]	[5.00781921e+02 7.59901184e+02 2.81674474e-01]	[4.82825775e+02 7.08557922e+02 3.18787485e-01]	[4.85447906e+02 9.01003357e+02 7.77633369e-01]	[4.67440918e+02 8.95969116e+02 7.70494401e-01]	[4.82753571e+02 8.77899292e+02 7.14880109e-01]
[477.68319702 341.74966431 0.89813662]	[472.55984497 398.09545898 0.89287382]	[418.66271973 398.21884155 0.89345449]	[398.1411438 493.04827881 0.88363451]	[377.52133179 572.59381104 0.87100315]	[523.96124268 393.07583618 0.85665822]	[544.42779541 482.90176392 0.9190138 ]	[562.34796143 565.00274658 0.94123727]	[482.95477295 588.07342529 0.75005573]	[444.42456055 593.15112305 0.70364034]	[467.44763184 731.7456665 0.75495595]	[480.27832031 870.25982666 0.88596487]	[523.84741211 585.49822998 0.76751739]	[539.31134033 726.48400879 0.85531545]	[4.90547089e+02 7.24007141e+02 5.73508680e-01]	[459.84017944 333.940979 0.91515565]	[485.4230957 331.44863892 0.87456453]	[441.72085571 334.04208374 0.81362897]	[503.37432861 326.28262329 0.67743111]	[5.00850159e+02 7.70171936e+02 4.16091919e-01]	[5.03426727e+02 7.67597900e+02 3.27428967e-01]	[4.85430023e+02 7.08689148e+02 3.38632315e-01]	[4.85442932e+02 9.01018494e+02 7.74633646e-01]	[4.67436646e+02 8.95989990e+02 7.69216120e-01]	[4.80351593e+02 8.77942139e+02 7.10816383e-01]
[477.67715454 341.80523682 0.88823849]	[472.56704712 398.0871582 0.89273775]	[418.66717529 398.22125244 0.89473212]	[398.16348267 490.55532837 0.8860864 ]	[377.55651855 572.59564209 0.87778938]	[523.96398926 393.06390381 0.85576022]	[544.42352295 482.8812561 0.92229027]	[562.34533691 564.98779297 0.94046921]	[482.93582153 588.06396484 0.7525242 ]	[444.40789795 593.13098145 0.70547378]	[467.4876709 731.73022461 0.75360703]	[480.28274536 870.29870605 0.88181484]	[523.83129883 585.49383545 0.76669306]	[539.32092285 726.49627686 0.8686856 ]	[4.93084259e+02 7.26470581e+02 6.12114727e-01]	[459.83517456 334.0222168 0.92499685]	[485.39282227 333.93276978 0.88650393]	[441.69641113 336.45449829 0.81197411]	[503.34667969 328.86993408 0.65548837]	[5.00808014e+02 7.70213989e+02 5.22515595e-01]	[5.03331451e+02 7.67659668e+02 4.26608413e-01]	[4.87928680e+02 7.11151550e+02 3.57826263e-01]	[4.85405151e+02 9.01018188e+02 7.69138455e-01]	[4.67413544e+02 8.95990112e+02 7.64829397e-01]	[4.82753204e+02 8.80466431e+02 7.01712847e-01]
[477.67562866 341.80487061 0.88817346]	[472.57479858 398.09133911 0.89275938]	[418.67352295 398.22589111 0.89407277]	[398.15838623 490.56274414 0.88486212]	[377.55804443 572.59509277 0.87819862]	[523.96368408 393.07028198 0.85514009]	[544.42523193 482.88937378 0.92121917]	[562.34533691 564.98693848 0.94109976]	[482.94009399 588.06726074 0.75191694]	[444.4152832 593.13659668 0.70442909]	[467.47528076 731.72027588 0.75785178]	[480.28436279 870.28192139 0.88294494]	[523.83190918 585.49798584 0.76693279]	[539.32293701 726.50561523 0.87173063]	[4.93076477e+02 7.26449951e+02 6.07629836e-01]	[459.83560181 334.02346802 0.92548966]	[485.3928833 333.9347229 0.88683623]	[441.69940186 336.45755005 0.81184226]	[503.34954834 328.88595581 0.65349299]	[5.00820190e+02 7.70201172e+02 4.92733926e-01]	[5.03351532e+02 7.67638306e+02 3.98978382e-01]	[4.85440674e+02 7.11122986e+02 3.54962707e-01]	[4.85404663e+02 9.01022217e+02 7.72492826e-01]	[4.67414215e+02 8.98410217e+02 7.68441021e-01]	[4.82749695e+02 8.77984863e+02 7.07155406e-01]
[477.67404175 344.32281494 0.87587452]	[472.59542847 398.08468628 0.89258158]	[418.69238281 398.2142334 0.89606309]	[398.1661377 493.04763794 0.88465357]	[377.57217407 572.58300781 0.87601656]	[523.96069336 393.07229614 0.85560459]	[544.43908691 482.9012146 0.91619986]	[562.36114502 564.97827148 0.94253075]	[482.9442749 588.07666016 0.75006062]	[444.40887451 593.14337158 0.7030881 ]	[467.49743652 731.70983887 0.76224035]	[480.27813721 870.29595947 0.88359231]	[523.84277344 585.50708008 0.76542103]	[541.68768311 726.50299072 0.87276518]	[4.95603851e+02 7.26502075e+02 6.23565793e-01]	[459.83215332 336.47680664 0.93620116]	[485.38424683 334.01611328 0.90182465]	[441.70828247 336.49923706 0.79473782]	[503.33822632 328.91220093 0.66513038]	[5.00795563e+02 7.72705322e+02 4.98091877e-01]	[5.03325439e+02 7.70126587e+02 4.17768657e-01]	[4.87956085e+02 7.11159119e+02 3.77628773e-01]	[4.85409851e+02 9.01036011e+02 7.71251976e-01]	[4.67415375e+02 8.98420776e+02 7.65852571e-01]	[4.82740967e+02 8.78001526e+02 7.05513477e-01]
[477.68225098 344.30435181 0.87958312]	[472.59313965 398.08468628 0.8923561 ]	[418.69058228 398.21551514 0.89582384]	[398.16653442 493.05847168 0.8853752 ]	[377.57354736 572.58343506 0.87684727]	[523.96063232 393.07022095 0.85597229]	[544.44207764 482.8927002 0.91621184]	[562.36407471 564.97833252 0.9429794 ]	[482.9430542 588.05969238 0.75249296]	[444.40707397 593.12286377 0.70399421]	[467.49636841 731.68121338 0.76593864]	[480.28048706 870.28161621 0.88449299]	[523.84185791 585.4901123 0.76841629]	[541.68676758 726.49829102 0.87129575]	[4.95619293e+02 7.26480225e+02 6.25030935e-01]	[459.8394165 336.47470093 0.93744934]	[485.38092041 334.01071167 0.90090895]	[441.70681763 336.50802612 0.8051759 ]	[503.3392334 328.90548706 0.66482663]	[5.00810303e+02 7.70252441e+02 4.72346693e-01]	[5.03337646e+02 7.67697205e+02 3.90439928e-01]	[4.87956848e+02 7.11133301e+02 3.84073526e-01]	[4.85401184e+02 9.01029297e+02 7.74005890e-01]	[4.67409668e+02 8.98414307e+02 7.69582510e-01]	[4.82747467e+02 8.77987427e+02 7.04810858e-01]
[477.70297241 349.39471436 0.87504148]	[472.59060669 398.08358765 0.89211619]	[418.68728638 398.22558594 0.89607239]	[398.19467163 490.56390381 0.88572681]	[377.64083862 570.11431885 0.88745832]	[523.95556641 393.04217529 0.8546406 ]	[544.47320557 482.87948608 0.91107965]	[562.38470459 564.96881104 0.94412309]	[482.95574951 588.0559082 0.7486434 ]	[444.40664673 593.11236572 0.70284933]	[467.48971558 731.66040039 0.76845884]	[480.27651978 870.30206299 0.88197601]	[523.85998535 585.48901367 0.76340538]	[541.68768311 726.53979492 0.88151515]	[4.95683289e+02 7.26480408e+02 6.29342318e-01]	[459.84057617 336.60943604 0.95266688]	[485.41275024 336.49743652 0.91294944]	[441.69412231 336.56689453 0.77739477]	[503.35202026 331.48718262 0.62719995]	[5.00808167e+02 7.72708557e+02 5.08549273e-01]	[5.03331604e+02 7.70127075e+02 4.27362978e-01]	[4.90510895e+02 7.11125854e+02 3.82323533e-01]	[4.85392212e+02 9.01020142e+02 7.71464288e-01]	[4.67410706e+02 8.98413757e+02 7.66596317e-01]	[4.82752411e+02 8.80465942e+02 7.02759445e-01]
[480.14605713 357.04580688 0.94076431]	[472.59017944 398.0796814 0.88861883]	[418.6831665 398.22766113 0.89373314]	[398.23214722 490.56570435 0.88759744]	[377.73187256 570.09277344 0.88793397]	[523.97711182 393.01080322 0.85168588]	[544.51599121 482.8550415 0.90577203]	[564.8270874 564.95062256 0.94928581]	[485.35720825 587.9934082 0.75001144]	[444.44482422 590.57836914 0.70106089]	[470.00619507 731.6427002 0.75271404]	[480.27825928 870.32904053 0.87817854]	[523.89654541 585.42828369 0.7674728 ]	[541.79980469 726.4708252 0.87500441]	[5.00710510e+02 7.29219482e+02 7.23318279e-01]	[462.30334473 341.68585205 0.92773783]	[485.46923828 339.21517944 0.9018569 ]	[441.76348877 339.18249512 0.82847929]	[503.36248779 336.54931641 0.69377816]	[5.00823334e+02 7.85518311e+02 6.58692122e-01]	[5.03427399e+02 7.77910400e+02 5.39247751e-01]	[4.95633087e+02 7.18900085e+02 4.50205714e-01]	[4.85398773e+02 9.01036011e+02 7.69623578e-01]	[4.67416626e+02 8.98430115e+02 7.66236842e-01]	[4.82752502e+02 8.80498108e+02 7.04474032e-01]
[480.13983154 357.23550415 0.96142954]	[472.58447266 398.07943726 0.88354766]	[418.68029785 398.23306274 0.89698863]	[398.22982788 490.55331421 0.88433957]	[377.7489624 570.09985352 0.88661599]	[523.98590088 392.99185181 0.84876662]	[544.53344727 482.86480713 0.9019708 ]	[564.87841797 564.90527344 0.9483456 ]	[485.38504028 585.5401001 0.7508201 ]	[446.9175415 590.55310059 0.70112997]	[470.02404785 729.13531494 0.76319844]	[480.2833252 870.31726074 0.87790298]	[523.91162109 585.40093994 0.76758695]	[541.8885498 726.43664551 0.87439996]	[500.84243774 731.78863525 0.75104976]	[462.29187012 344.33084106 0.90186661]	[485.44732666 341.79983521 0.87161779]	[441.76312256 341.68881226 0.77581638]	[503.35848999 336.63165283 0.7068311 ]	[5.00853760e+02 7.85572571e+02 7.50120640e-01]	[5.05875641e+02 7.80436279e+02 6.07796907e-01]	[4.98193573e+02 7.23972656e+02 5.11138499e-01]	[4.85399811e+02 9.01025391e+02 7.69502223e-01]	[4.67421753e+02 8.98418457e+02 7.64212728e-01]	[4.82757629e+02 8.80472046e+02 7.06274211e-01]
[480.14901733 359.61279297 0.96383429]	[472.59375 398.06918335 0.88147211]	[418.68164062 398.23007202 0.89919508]	[398.24240112 490.52328491 0.88624507]	[377.75030518 570.12286377 0.8840695 ]	[523.99072266 392.97137451 0.84743392]	[544.54730225 482.90597534 0.89599586]	[564.95733643 564.88934326 0.94575179]	[485.38235474 585.49383545 0.75490177]	[446.91122437 588.07342529 0.70602638]	[475.06344604 729.12011719 0.77206546]	[4.80270660e+02 8.70290405e+02 8.69568467e-01]	[523.91412354 582.94848633 0.76870131]	[544.30969238 726.4609375 0.8707186 ]	[500.8732605 739.41271973 0.74042213]	[462.29290771 346.87765503 0.90065092]	[485.43634033 344.29705811 0.86865062]	[441.76901245 341.71456909 0.76365942]	[503.37072754 336.62155151 0.73722374]	[5.03317688e+02 7.88206665e+02 7.88170338e-01]	[5.08455017e+02 7.88001282e+02 6.46281838e-01]	[4.98250854e+02 7.26587402e+02 5.40226281e-01]	[4.85411621e+02 9.01023193e+02 7.65298128e-01]	[4.67408325e+02 8.95988464e+02 7.62816608e-01]	[4.80348785e+02 8.77979614e+02 7.02550590e-01]
[480.17242432 359.68362427 0.96162391]	[475.06152344 398.06619263 0.87950778]	[418.70391846 398.22360229 0.90364057]	[398.24127197 490.50891113 0.8894397 ]	[380.10632324 570.10687256 0.88472641]	[523.99487305 392.97290039 0.84884948]	[546.94537354 482.86367798 0.89509058]	[565.00299072 564.85113525 0.93955392]	[485.37573242 585.46160889 0.75763184]	[446.90426636 588.03741455 0.7103551 ]	[472.61035156 729.06317139 0.78087926]	[4.80262787e+02 8.70219482e+02 8.69672954e-01]	[523.91101074 582.91973877 0.7728821 ]	[544.3973999 724.01879883 0.85450715]	[505.88482666 747.01086426 0.79677761]	[462.29302979 349.4229126 0.89942223]	[485.4571228 346.83062744 0.86342132]	[441.74127197 341.70211792 0.77235919]	[503.39389038 336.59860229 0.7660445 ]	[5.03441620e+02 7.95833008e+02 7.71272182e-01]	[5.16192078e+02 7.90730957e+02 7.34207988e-01]	[5.00829895e+02 7.31687012e+02 6.22335434e-01]	[4.85443176e+02 9.01007263e+02 7.71918416e-01]	[4.67421997e+02 8.95975952e+02 7.70159423e-01]	[4.80319244e+02 8.77890991e+02 7.12322295e-01]
[480.17614746 359.68460083 0.96240491]	[475.05987549 398.06549072 0.8794176 ]	[418.70245361 398.21890259 0.90319169]	[398.24353027 490.5043335 0.88929689]	[380.10684204 570.10693359 0.88505697]	[523.99169922 392.97546387 0.84920537]	[546.9430542 482.86972046 0.89516604]	[565.00561523 564.8493042 0.93971843]	[485.37191772 585.47418213 0.7573151 ]	[446.89984131 588.05395508 0.70871884]	[472.61016846 729.0625 0.7812596 ]	[4.80262299e+02 8.70221863e+02 8.69707108e-01]	[523.90789795 582.92736816 0.77309197]	[544.39605713 724.01531982 0.85457325]	[505.88336182 747.00683594 0.7970643 ]	[462.29684448 349.42593384 0.89961106]	[485.45843506 346.83123779 0.86329573]	[441.74249268 341.71496582 0.77115595]	[503.39596558 336.61178589 0.76315117]	[5.03449219e+02 7.95828369e+02 7.68801332e-01]	[5.16197693e+02 7.90727539e+02 7.33622551e-01]	[5.00829254e+02 7.31684814e+02 6.22129142e-01]	[4.85443695e+02 9.01011047e+02 7.71638930e-01]	[4.67422455e+02 8.95979309e+02 7.69439697e-01]	[4.80318542e+02 8.77894958e+02 7.11858392e-01]
[480.27163696 359.80773926 0.94782633]	[475.1111145 398.05056763 0.88368189]	[418.7303772 398.21774292 0.90720105]	[398.25134277 490.50894165 0.88501573]	[380.15957642 572.58673096 0.88239056]	[524.00341797 390.484375 0.84420127]	[546.96087646 482.74734497 0.90020347]	[565.06945801 564.84686279 0.92173922]	[485.41107178 585.52416992 0.74603277]	[446.95272827 590.55688477 0.6975987 ]	[472.55075073 729.05493164 0.79050142]	[4.80286896e+02 8.70214539e+02 8.65667105e-01]	[523.94519043 582.96081543 0.76994765]	[544.53619385 723.996521 0.81457222]	[521.1774292 759.88305664 0.80963355]	[462.38287354 354.44769287 0.90085757]	[487.96792603 349.43167114 0.85193992]	[441.76187134 341.78894043 0.75025332]	[503.43572998 339.04867554 0.65053004]	[5.21234802e+02 8.18953003e+02 7.71213412e-01]	[5.26457581e+02 8.11217773e+02 7.59926319e-01]	[5.05990936e+02 7.49753052e+02 6.70728683e-01]	[4.85417023e+02 9.01046570e+02 7.72273481e-01]	[4.67402924e+02 8.98413330e+02 7.68029928e-01]	[4.82762939e+02 8.77930664e+02 7.11516201e-01]
[480.32357788 362.23187256 0.94228959]	[477.59585571 398.01989746 0.8866061 ]	[418.79260254 398.18328857 0.90319014]	[400.64425659 487.99380493 0.88653886]	[380.17581177 572.62219238 0.88144708]	[524.01568604 387.95941162 0.84056461]	[546.97894287 482.73446655 0.9072333 ]	[565.08148193 562.46801758 0.91368508]	[485.49832153 587.99212646 0.73450613]	[449.50796509 590.61962891 0.69157857]	[475.08825684 729.10351562 0.81792748]	[4.80278046e+02 8.67683411e+02 8.59239817e-01]	[524.01428223 585.39746094 0.76054394]	[546.98406982 723.97265625 0.8270061 ]	[523.78887939 785.6027832 0.88270903]	[464.81777954 354.52566528 0.8936255 ]	[490.51431274 351.97872925 0.85472834]	[441.80505371 341.80032349 0.73699915]	[503.50592041 339.08575439 0.65837806]	[5.36701111e+02 8.36946838e+02 7.42314219e-01]	[5.44510376e+02 8.29268860e+02 7.57835388e-01]	[5.08466400e+02 7.85523315e+02 7.63394058e-01]	[4.85486755e+02 8.98465637e+02 7.92360246e-01]	[4.67470825e+02 8.95902832e+02 7.83680916e-01]	[4.82780609e+02 8.75337341e+02 7.36322999e-01]
[480.35705566 362.23953247 0.94332778]	[477.64385986 398.027771 0.89598048]	[421.16522217 398.1602478 0.89908159]	[400.65917969 487.99731445 0.88565773]	[380.18789673 572.67297363 0.87944233]	[526.43511963 390.4815979 0.83864838]	[547.02276611 482.75930786 0.90435272]	[565.08129883 562.47210693 0.91581357]	[487.9800415 585.48950195 0.73301119]	[452.03649902 590.56152344 0.69749844]	[475.16891479 729.03375244 0.83113837]	[4.80277771e+02 8.67584534e+02 8.31949055e-01]	[526.45202637 582.91107178 0.75677723]	[549.5111084 721.41247559 0.80331063]	[526.4508667 798.43225098 0.82217091]	[464.85333252 354.53256226 0.89214069]	[493.05889893 351.95977783 0.85503876]	[441.80603027 344.27908325 0.74695265]	[505.89743042 339.14181519 0.63375276]	[5.41837585e+02 8.49773926e+02 8.17939281e-01]	[5.54698364e+02 8.39491516e+02 7.30567336e-01]	[5.18745239e+02 8.00943298e+02 7.23348379e-01]	[4.87931427e+02 8.98453003e+02 7.91693449e-01]	[4.67459473e+02 8.95865479e+02 7.87882209e-01]	[4.82777740e+02 8.72833313e+02 7.18428612e-01]
[480.37423706 362.23422241 0.94408089]	[477.67449951 398.01702881 0.89829451]	[421.1774292 398.162323 0.90043193]	[400.67190552 487.99008179 0.88909566]	[380.19439697 575.14044189 0.87816381]	[526.47357178 390.45199585 0.83140635]	[547.04046631 482.76583862 0.90154952]	[567.44384766 564.81329346 0.91305375]	[490.47662354 585.46673584 0.73056793]	[452.08312988 588.0826416 0.70040876]	[475.14532471 726.62054443 0.83837748]	[4.80275787e+02 8.65119080e+02 8.22283447e-01]	[526.48504639 582.88397217 0.75173283]	[549.56634521 716.28826904 0.77881908]	[536.64587402 806.12353516 0.81355155]	[464.88143921 354.51638794 0.88520288]	[493.11962891 351.94281006 0.8534106 ]	[441.83209229 344.25030518 0.74046147]	[505.92321777 339.12490845 0.5431031 ]	[5.47052307e+02 8.54818542e+02 7.75344908e-01]	[5.62421448e+02 8.47180664e+02 7.90312111e-01]	[5.21337891e+02 8.08567017e+02 7.45784521e-01]	[4.87946747e+02 8.98472290e+02 7.80510068e-01]	[4.67485931e+02 8.95883484e+02 7.77462602e-01]	[4.82735626e+02 8.72792480e+02 7.20081389e-01]
[482.79202271 362.23562622 0.9457261 ]	[477.72311401 395.6295166 0.90017325]	[421.21893311 398.13250732 0.89672935]	[400.68743896 488.00146484 0.88795942]	[380.20043945 572.65899658 0.87958175]	[526.49261475 387.94869995 0.83104938]	[547.05761719 482.73971558 0.89984751]	[567.46520996 562.46783447 0.91103637]	[490.50778198 585.43286133 0.73118311]	[454.57067871 588.04748535 0.70845276]	[475.15280151 726.63476562 0.84000784]	[4.80285553e+02 8.62569580e+02 8.17412794e-01]	[526.50695801 582.85760498 0.74685872]	[552.09130859 718.88513184 0.78455192]	[541.90454102 821.43701172 0.85704398]	[467.44012451 354.54428101 0.86997819]	[495.67553711 351.96676636 0.86279488]	[441.92703247 344.25570679 0.72489637]	[505.93566895 339.13827515 0.51411152]	[5.59837952e+02 8.67571655e+02 8.33710194e-01]	[5.67579285e+02 8.52347168e+02 7.93728054e-01]	[5.29013123e+02 8.26556152e+02 6.24026418e-01]	[4.88016144e+02 8.98507874e+02 7.81349123e-01]	[4.69983459e+02 8.95902832e+02 7.73813784e-01]	[4.80332336e+02 8.72707092e+02 7.16166735e-01]
[482.79205322 362.23547363 0.94570005]	[477.72488403 395.62820435 0.90002054]	[421.22058105 398.13192749 0.8962568 ]	[400.68426514 487.99060059 0.88894439]	[380.20150757 572.66186523 0.87933666]	[526.49328613 387.94384766 0.83116353]	[547.05908203 482.73580933 0.90105492]	[567.46917725 562.46820068 0.91065425]	[490.50717163 585.42999268 0.73126948]	[454.56796265 588.04327393 0.70915669]	[475.15478516 726.62451172 0.84048021]	[4.80281403e+02 8.65052551e+02 8.18759799e-01]	[526.50787354 582.85748291 0.74698937]	[552.0869751 718.87512207 0.78483659]	[541.90484619 818.94683838 0.85784382]	[467.44100952 354.54431152 0.8699736 ]	[495.67541504 351.9675293 0.86277193]	[441.92855835 344.25540161 0.72450089]	[505.93496704 339.13827515 0.51394689]	[5.59845032e+02 8.67573547e+02 8.34462404e-01]	[5.67583862e+02 8.52346252e+02 7.93449223e-01]	[5.29018860e+02 8.26527405e+02 6.22314870e-01]	[4.88005615e+02 8.98513184e+02 7.82261312e-01]	[4.69975128e+02 8.95910278e+02 7.72385478e-01]	[4.80328888e+02 8.72728210e+02 7.13832557e-01]
[482.79159546 362.2355957 0.94570208]	[477.72525024 395.62832642 0.90022224]	[421.22140503 398.13131714 0.89631289]	[400.68399048 487.98971558 0.88925338]	[380.20169067 572.66369629 0.87956601]	[526.49298096 387.94451904 0.83121276]	[547.05432129 482.73364258 0.90210086]	[567.46722412 562.46740723 0.91082954]	[490.50717163 585.4263916 0.7316227 ]	[454.56698608 588.04040527 0.7096712 ]	[475.15206909 726.61950684 0.84048533]	[4.80280396e+02 8.65062012e+02 8.20578098e-01]	[526.50787354 582.85314941 0.74709535]	[552.07995605 718.84423828 0.78246564]	[541.90606689 818.9430542 0.85733962]	[467.44003296 354.54403687 0.87004328]	[495.67541504 351.96734619 0.8628341 ]	[441.92617798 344.2527771 0.72587383]	[505.9359436 339.13735962 0.51408064]	[5.59842957e+02 8.67571045e+02 8.33003104e-01]	[5.67584412e+02 8.52343811e+02 7.93081045e-01]	[5.29009949e+02 8.24087830e+02 6.21057332e-01]	[4.88001984e+02 8.98506348e+02 7.84387171e-01]	[4.69972382e+02 8.95906189e+02 7.74608850e-01]	[4.80329987e+02 8.72740234e+02 7.14691758e-01]
[482.84954834 362.23468018 0.94473302]	[480.11386108 395.62432861 0.90469313]	[421.2428894 398.12387085 0.89435124]	[400.68136597 490.51794434 0.88943875]	[380.21496582 572.65264893 0.87913156]	[526.53131104 387.91497803 0.82995069]	[547.07141113 480.35787964 0.90219009]	[567.4833374 562.45733643 0.9085834 ]	[490.53421021 585.44219971 0.73126274]	[454.59893799 588.05633545 0.71106857]	[475.15963745 726.59405518 0.83591509]	[4.80299103e+02 8.65057251e+02 8.20863545e-01]	[526.53234863 582.8704834 0.74708283]	[549.59576416 721.42352295 0.79821974]	[547.00183105 829.13623047 0.84766579]	[469.99581909 354.55419922 0.86850941]	[498.14578247 351.9694519 0.87039638]	[444.35778809 341.78884888 0.72222173]	[5.05940643e+02 3.39141418e+02 5.02886057e-01]	[564.887146 870.32116699 0.89244938]	[5.80286377e+02 8.62496826e+02 8.09630096e-01]	[5.41891052e+02 8.31754639e+02 7.46538162e-01]	[4.88015320e+02 9.00986084e+02 7.86741197e-01]	[4.69982391e+02 8.95913330e+02 7.72491872e-01]	[4.80351929e+02 8.72752686e+02 7.27542758e-01]
[482.84921265 362.23553467 0.94474274]	[480.1137085 395.62420654 0.90454626]	[421.24255371 398.12390137 0.89444172]	[400.68173218 490.5178833 0.88941097]	[380.21511841 572.65435791 0.87889493]	[526.53094482 387.91503906 0.83011812]	[547.07263184 480.35717773 0.90184557]	[567.48339844 562.46191406 0.90839648]	[490.53619385 585.44024658 0.73092622]	[454.59967041 588.05401611 0.71095479]	[475.16012573 726.60028076 0.83516252]	[4.80306519e+02 8.65077393e+02 8.23657811e-01]	[526.53448486 582.86865234 0.74622738]	[549.597229 721.44012451 0.8013491 ]	[547.0057373 829.1394043 0.84712577]	[469.99642944 354.55456543 0.86853623]	[498.1461792 351.97119141 0.87049437]	[444.35900879 341.79034424 0.72091305]	[5.05943329e+02 3.39143402e+02 5.04605889e-01]	[564.88464355 870.3192749 0.89099634]	[5.80283875e+02 8.62494385e+02 8.08661282e-01]	[5.41899170e+02 8.31760132e+02 7.45990634e-01]	[4.88012360e+02 8.98518921e+02 7.89509535e-01]	[4.69985779e+02 8.95902832e+02 7.73977458e-01]	[4.82740967e+02 8.72770874e+02 7.33315647e-01]
[485.43655396 362.26885986 0.90709233]	[480.23797607 395.63366699 0.91666538]	[421.31460571 398.13421631 0.88399011]	[400.76580811 490.54171753 0.87959433]	[380.28973389 570.04821777 0.87782913]	[534.09802246 387.92318726 0.81109989]	[552.13165283 480.26898193 0.90007901]	[567.58514404 562.4465332 0.89008665]	[493.1340332 585.40716553 0.73330289]	[457.14663696 588.01580811 0.71888191]	[475.14538574 726.62420654 0.8223455 ]	[4.80326874e+02 8.67614502e+02 8.52898538e-01]	[529.07305908 582.83074951 0.72345579]	[554.61950684 723.93835449 0.80768013]	[564.86755371 847.16992188 0.88124239]	[475.15206909 354.57879639 0.88942492]	[500.70700073 351.95645142 0.8975513 ]	[446.88034058 344.28051758 0.67392898]	[5.08511444e+02 3.39118683e+02 3.94716442e-01]	[5.77759521e+02 8.83029297e+02 8.36825848e-01]	[5.88043457e+02 8.72850769e+02 8.72134924e-01]	[5.59804932e+02 8.52353149e+02 7.26902604e-01]	[4.85458099e+02 8.98499329e+02 8.00698400e-01]	[4.67403076e+02 8.95882324e+02 7.89861917e-01]	[4.82831573e+02 8.72867493e+02 7.48984098e-01]
[485.47741699 362.27886963 0.89763916]	[480.28244019 395.62832642 0.91498542]	[421.39544678 398.12176514 0.86887366]	[400.81237793 490.47817993 0.87338585]	[380.31469727 570.0411377 0.8773585 ]	[534.14581299 387.91320801 0.81093997]	[554.70013428 480.28485107 0.89623606]	[570.05340576 564.83282471 0.87942541]	[495.62731934 585.46386719 0.7365911 ]	[457.17727661 588.046875 0.72247642]	[475.15838623 726.59936523 0.82528687]	[4.80323303e+02 8.67604797e+02 8.51484835e-01]	[531.60491943 582.89648438 0.72409385]	[554.66455078 721.41906738 0.80526996]	[567.47808838 849.74151611 0.86821651]	[477.62231445 354.58685303 0.89778006]	[500.73208618 351.97119141 0.90221149]	[449.44552612 344.30950928 0.68176031]	[5.11009705e+02 3.39118225e+02 4.22722489e-01]	[5.82846985e+02 8.88098999e+02 8.61864626e-01]	[5.95681519e+02 8.75392883e+02 8.31915855e-01]	[5.62405029e+02 8.57382080e+02 7.88466930e-01]	[4.85451935e+02 8.98454651e+02 8.09834659e-01]	[4.67413879e+02 8.95847107e+02 7.95747638e-01]	[4.82812531e+02 8.72862549e+02 7.54077435e-01]
[487.9755249 362.28659058 0.88287032]	[480.36404419 395.62664795 0.91227102]	[423.83279419 398.13897705 0.86449873]	[400.86889648 490.49206543 0.86318463]	[382.72375488 570.02081299 0.87229991]	[536.73181152 387.92572021 0.81644905]	[557.2210083 480.27087402 0.89811826]	[572.60101318 564.83502197 0.86704463]	[495.68237305 585.42016602 0.74161297]	[459.5925293 588.01251221 0.73172671]	[477.61303711 726.58880615 0.83578485]	[4.80330872e+02 8.67685059e+02 8.64837408e-01]	[534.13372803 582.8659668 0.72367889]	[554.6628418 721.42126465 0.80675513]	[5.70086426e+02 8.52291260e+02 8.32485795e-01]	[477.69290161 356.96005249 0.9096607 ]	[500.77011108 351.97607422 0.90659595]	[449.49557495 344.30288696 0.6874097 ]	[5.11041168e+02 3.39069427e+02 4.46689874e-01]	[585.51031494 890.76690674 0.89273596]	[6.03282959e+02 8.83056641e+02 8.52577686e-01]	[5.64871643e+02 8.65069519e+02 7.75050461e-01]	[4.85429626e+02 8.98468140e+02 8.12427640e-01]	[4.67408905e+02 8.95859436e+02 7.96744943e-01]	[4.82817078e+02 8.72935486e+02 7.53533959e-01]
[490.49771118 362.30813599 0.87236017]	[482.77099609 395.60675049 0.90563595]	[423.91369629 398.12661743 0.84961164]	[403.28060913 490.54058838 0.86236602]	[382.77548218 567.56695557 0.87996185]	[539.23706055 387.89254761 0.82935858]	[559.78045654 480.24014282 0.90550101]	[575.18322754 564.82885742 0.8633337 ]	[498.15716553 585.46887207 0.75043231]	[459.64297485 588.05157471 0.73889941]	[477.66220093 726.59570312 0.83652556]	[4.80333160e+02 8.67708984e+02 8.67293417e-01]	[536.66217041 582.91687012 0.7310999 ]	[554.69348145 721.4307251 0.80973446]	[5.77720886e+02 8.54900635e+02 7.99586475e-01]	[480.11386108 356.9630127 0.91713798]	[500.83575439 352.01626587 0.91246736]	[452.06201172 344.29501343 0.69271225]	[5.16120544e+02 3.39088959e+02 4.83066589e-01]	[5.85512695e+02 8.93224915e+02 8.73959243e-01]	[6.03360962e+02 8.88093933e+02 8.77731681e-01]	[5.67460571e+02 8.70205017e+02 7.48186588e-01]	[4.85426514e+02 8.98450256e+02 8.15454066e-01]	[4.67394836e+02 8.95848328e+02 7.99591482e-01]	[4.82838501e+02 8.75337341e+02 7.47374594e-01]
[493.1262207 362.32574463 0.86842561]	[482.84194946 395.63897705 0.90901166]	[426.38442993 398.1661377 0.84436131]	[403.3996582 487.96554565 0.85073352]	[382.86187744 567.51861572 0.87860233]	[541.71087646 387.93780518 0.83547628]	[562.2008667 480.32879639 0.92468071]	[577.74090576 564.84057617 0.87083036]	[498.23727417 585.49029541 0.75761259]	[459.70718384 588.06402588 0.74209309]	[477.67364502 726.62860107 0.83479989]	[4.80354309e+02 8.70109863e+02 8.69737029e-01]	[536.74578857 582.95172119 0.73922491]	[554.66882324 718.85913086 0.80254847]	[5.80281555e+02 8.59994690e+02 8.03325295e-01]	[480.21810913 356.97290039 0.94271678]	[503.28497314 352.00552368 0.91490716]	[454.61883545 344.33340454 0.67959505]	[5.18680237e+02 3.39054749e+02 4.21368539e-01]	[5.85404419e+02 8.93341736e+02 8.56692672e-01]	[6.03309448e+02 8.90625122e+02 8.83427322e-01]	[5.70058899e+02 8.72726929e+02 7.08230913e-01]	[4.85418701e+02 8.98475891e+02 8.17047656e-01]	[4.67394348e+02 8.95867065e+02 8.00808847e-01]	[4.82869232e+02 8.75354431e+02 7.51950443e-01]
[498.14401245 362.31420898 0.88325274]	[485.34921265 398.0300293 0.89872909]	[431.54937744 398.16375732 0.83395398]	[411.01119995 487.99505615 0.84079957]	[390.41540527 567.58685303 0.84234381]	[541.87762451 390.42996216 0.85722888]	[562.36181641 480.26638794 0.92089134]	[580.36560059 562.46478271 0.90170252]	[500.71487427 585.48712158 0.78226256]	[459.79940796 588.03302002 0.75721622]	[480.14627075 726.61126709 0.86630142]	[480.35943604 870.10375977 0.87343568]	[539.30841064 582.95849609 0.75645125]	[557.21435547 716.32659912 0.80015421]	[5.80357239e+02 8.67592896e+02 8.29826236e-01]	[480.3536377 356.97415161 0.93659019]	[503.3996582 354.47302246 0.91792512]	[459.68292236 341.74102783 0.71463412]	[521.31958008 339.07217407 0.60577434]	[5.85378540e+02 8.98447327e+02 7.98486888e-01]	[6.03286255e+02 8.93249512e+02 8.83088112e-01]	[5.70105957e+02 8.75315430e+02 6.86509311e-01]	[4.85436005e+02 8.98481079e+02 8.21269870e-01]	[4.67428406e+02 8.95870911e+02 8.02916110e-01]	[4.82861389e+02 8.75343872e+02 7.58996964e-01]
[500.66894531 362.30764771 0.90824354]	[485.46847534 398.0461731 0.8890748 ]	[434.12121582 398.16821289 0.84537148]	[416.05752563 487.99905396 0.85399944]	[392.99560547 567.57189941 0.84780329]	[544.32958984 390.4510498 0.864169 ]	[562.47259521 482.78256226 0.92351931]	[582.79919434 564.86907959 0.91738576]	[500.8197937 585.51104736 0.78730023]	[462.20025635 588.04681396 0.75484943]	[480.18240356 726.60668945 0.87056202]	[480.35440063 870.09912109 0.87271953]	[541.78991699 585.39953613 0.7700122 ]	[557.25518799 718.8560791 0.80264407]	[5.82735413e+02 8.70112183e+02 8.45996320e-01]	[482.78808594 356.9836731 0.93108225]	[505.87780762 354.45944214 0.89496541]	[459.80407715 341.80941772 0.70878756]	[523.82629395 339.12200928 0.57102114]	[5.85352478e+02 9.00991455e+02 7.79200912e-01]	[6.00884277e+02 8.93330505e+02 8.60934496e-01]	[5.72584595e+02 8.75451416e+02 6.63334012e-01]	[4.85444580e+02 8.98482666e+02 8.23184133e-01]	[4.67437286e+02 8.95876648e+02 8.05442870e-01]	[4.82845062e+02 8.75334167e+02 7.59599149e-01]
[500.75875854 362.32843018 0.91580361]	[490.50506592 398.04278564 0.87252885]	[439.06900024 398.15985107 0.87308007]	[418.55477905 487.95425415 0.87268484]	[395.58016968 567.58978271 0.86336231]	[544.44763184 390.46081543 0.85867447]	[564.86108398 480.31698608 0.92454123]	[582.88458252 564.88964844 0.93022865]	[503.2510376 585.53369141 0.77660531]	[462.290802 588.0581665 0.74781793]	[480.19744873 726.60900879 0.87391597]	[480.35876465 870.11462402 0.87822086]	[541.89862061 585.40637207 0.77628678]	[559.76043701 721.39251709 0.81889659]	[5.82726624e+02 8.70111267e+02 8.44853163e-01]	[482.89956665 356.99212646 0.91769332]	[505.9934082 354.50848389 0.88382971]	[462.23452759 341.7432251 0.74002808]	[523.92950439 339.07446289 0.64920843]	[5.82982910e+02 9.01011963e+02 7.90953279e-01]	[6.00884583e+02 8.93343506e+02 8.69193494e-01]	[5.72588806e+02 8.75437378e+02 6.60300314e-01]	[4.85423523e+02 8.98496216e+02 8.21110427e-01]	[4.67417999e+02 8.95880676e+02 8.06926072e-01]	[4.82856567e+02 8.75348816e+02 7.60098159e-01]
[500.86328125 362.35192871 0.92076212]	[495.63766479 398.05535889 0.883605 ]	[439.22488403 398.15222168 0.89279675]	[418.67684937 487.97366333 0.89070231]	[395.62774658 570.03094482 0.8624388 ]	[546.92199707 392.98352051 0.84352577]	[564.96386719 482.75585938 0.91930753]	[582.97955322 564.95397949 0.93385041]	[503.38290405 590.60931396 0.75851637]	[462.38800049 593.19165039 0.72832423]	[480.20623779 729.12286377 0.86002254]	[480.37130737 870.11486816 0.88014305]	[544.35961914 588.00299072 0.77101392]	[562.21875 723.92419434 0.83885723]	[5.82752136e+02 8.70149353e+02 8.57094049e-01]	[485.39874268 356.97164917 0.8983435 ]	[511.08300781 354.52175903 0.8623144 ]	[462.3510437 341.81924438 0.73342633]	[526.42236328 339.18356323 0.55629551]	[5.82984009e+02 9.01025696e+02 7.94807196e-01]	[6.00888184e+02 8.93361145e+02 8.75798225e-01]	[5.72640686e+02 8.75457703e+02 6.53807759e-01]	[4.85434906e+02 8.98486938e+02 8.25311065e-01]	[4.67441223e+02 8.95875244e+02 8.09967756e-01]	[4.82866516e+02 8.75355286e+02 7.63327301e-01]
[500.86331177 362.35098267 0.92118949]	[495.63949585 398.05691528 0.8841691 ]	[439.22384644 398.15374756 0.89275956]	[418.6758728 487.97595215 0.89022768]	[395.62374878 570.03369141 0.86183655]	[546.92358398 392.98568726 0.84360689]	[564.96911621 482.75048828 0.91969001]	[582.98638916 564.94390869 0.93437451]	[503.38363647 590.60137939 0.75894564]	[462.3899231 593.18139648 0.72828168]	[480.20977783 729.11761475 0.8585456 ]	[480.37216187 870.11639404 0.88076174]	[544.3583374 587.99554443 0.7715649 ]	[562.21630859 723.91357422 0.8377682 ]	[5.82754028e+02 8.70148926e+02 8.56900156e-01]	[485.39892578 356.97042847 0.89831281]	[511.08425903 354.52139282 0.86229777]	[462.35153198 341.81817627 0.73348898]	[526.4241333 339.18762207 0.55375475]	[5.82989441e+02 9.01028442e+02 7.92717695e-01]	[6.00895203e+02 8.93359253e+02 8.74709189e-01]	[5.72638672e+02 8.75461243e+02 6.54684842e-01]	[4.85430115e+02 8.98485229e+02 8.25292170e-01]	[4.67438599e+02 8.95872925e+02 8.10467660e-01]	[4.82864655e+02 8.75357666e+02 7.63229370e-01]
[503.38317871 364.77108765 0.91780365]	[498.24636841 398.05950928 0.9081502 ]	[441.72659302 398.14556885 0.89232564]	[418.79824829 485.48446655 0.90642709]	[398.10247803 567.5637207 0.88741976]	[549.53234863 393.03668213 0.82201838]	[567.5022583 482.73709106 0.90440446]	[585.44940186 564.98773193 0.93815506]	[505.87985229 590.56176758 0.73921281]	[464.89324951 593.13226318 0.70776439]	[480.23928833 729.08123779 0.85963631]	[480.38278198 867.70831299 0.87468469]	[544.47491455 585.55181885 0.76531929]	[562.27801514 723.95593262 0.84932721]	[5.82746460e+02 8.70140747e+02 8.54974747e-01]	[490.52868652 357.01315308 0.88514417]	[518.68225098 354.48355103 0.87577158]	[464.8458252 344.27441406 0.71085966]	[5.26513855e+02 3.39180145e+02 4.78707314e-01]	[5.85352173e+02 9.01045776e+02 7.94822752e-01]	[6.00887451e+02 8.93378418e+02 8.70708108e-01]	[5.72594543e+02 8.75443481e+02 6.57783926e-01]	[4.85426239e+02 8.98463867e+02 8.23422372e-01]	[4.67444183e+02 8.95853271e+02 8.07300031e-01]	[4.82885681e+02 8.75345093e+02 7.57266521e-01]
[505.96762085 362.25308228 0.90715867]	[500.77539062 398.0411377 0.92205513]	[441.90304565 398.12164307 0.87172318]	[421.25396729 488.00335693 0.89532101]	[400.62295532 567.57092285 0.8895992 ]	[554.67504883 392.9911499 0.81084204]	[575.15716553 482.81149292 0.87650704]	[585.59753418 565.01287842 0.90608585]	[505.94436646 588.03283691 0.74075222]	[467.40270996 590.56011963 0.70188636]	[480.29953003 729.08331299 0.85957092]	[482.71783447 867.70721436 0.87322724]	[544.52557373 585.49768066 0.76759237]	[562.3505249 723.97290039 0.85734534]	[5.82744385e+02 8.70178589e+02 8.57495070e-01]	[495.68597412 354.57336426 0.89017719]	[521.23223877 351.94671631 0.89948314]	[467.44802856 344.28778076 0.69947749]	[5.31533752e+02 3.39122101e+02 4.41394150e-01]	[5.82966125e+02 9.01046814e+02 7.78929472e-01]	[6.00866211e+02 8.93391968e+02 8.54843020e-01]	[5.72592957e+02 8.77907166e+02 6.43116772e-01]	[4.85412598e+02 8.98475342e+02 8.17386448e-01]	[4.67423950e+02 8.95852478e+02 8.03773642e-01]	[4.82919128e+02 8.75338562e+02 7.49486983e-01]
[511.0748291 362.25201416 0.87997264]	[503.33624268 398.07614136 0.92101467]	[446.87451172 398.16619873 0.85236323]	[421.40567017 488.02182007 0.87068778]	[400.78915405 567.51690674 0.89607167]	[559.84075928 395.50634766 0.84733725]	[580.27563477 482.73138428 0.90432662]	[588.0057373 564.97729492 0.89299798]	[508.4597168 587.99395752 0.72560787]	[469.99090576 588.0892334 0.69757146]	[480.37710571 729.09716797 0.85611188]	[482.70532227 870.14349365 0.88472009]	[546.97796631 585.44940186 0.75402468]	[562.40356445 724.00006104 0.86633873]	[5.82729614e+02 8.70223938e+02 8.64412546e-01]	[500.64456177 354.57116699 0.91398054]	[521.39093018 351.93045044 0.90542543]	[475.11160278 344.31997681 0.69319725]	[539.16424561 336.68856812 0.58234513]	[5.85380249e+02 9.01042114e+02 7.72018909e-01]	[6.00886414e+02 8.93370911e+02 8.48983049e-01]	[5.70106812e+02 8.77955505e+02 6.48092449e-01]	[4.85403076e+02 8.98478516e+02 8.20424199e-01]	[4.67417389e+02 8.95858276e+02 8.04565251e-01]	[4.82882568e+02 8.75407288e+02 7.50752747e-01]
[516.19622803 359.80371094 0.89992875]	[503.47595215 398.1151123 0.91430646]	[452.01022339 398.17764282 0.83529747]	[426.43078613 487.93762207 0.84770554]	[403.26766968 567.47924805 0.88958675]	[562.39263916 395.54248047 0.87371171]	[582.83374023 482.90127563 0.91106796]	[590.58105469 565.01696777 0.86285114]	[511.05844116 588.00726318 0.71607381]	[475.07220459 590.54455566 0.6989767 ]	[482.77807617 729.12573242 0.8651517 ]	[482.71374512 870.15179443 0.88929498]	[549.52874756 585.49261475 0.73128337]	[562.45690918 726.50878906 0.88323593]	[5.82729065e+02 8.70301270e+02 8.65057647e-01]	[500.79129028 351.98776245 0.91209626]	[523.9152832 349.37695312 0.8988862 ]	[477.73855591 341.81607056 0.70098513]	[5.41746765e+02 3.39061066e+02 5.35254180e-01]	[5.85393555e+02 9.03538025e+02 7.78991282e-01]	[6.03280212e+02 8.93421204e+02 8.55887949e-01]	[5.70098572e+02 8.83010071e+02 6.47017598e-01]	[4.85414917e+02 8.98483765e+02 8.21555972e-01]	[4.67419922e+02 8.95861877e+02 8.05813789e-01]	[4.82881897e+02 8.75404175e+02 7.47953832e-01]
[518.76641846 359.70074463 0.94602221]	[508.49981689 398.1131897 0.88679636]	[457.14123535 398.16259766 0.86145651]	[436.53829956 487.96325684 0.8543393 ]	[405.90866089 567.49145508 0.85983163]	[564.9776001 395.51422119 0.86565524]	[582.99414062 482.89971924 0.92059958]	[598.25543213 567.44842529 0.85976553]	[516.15631104 585.48272705 0.72521317]	[477.69036865 587.97711182 0.72793144]	[482.89941406 729.03204346 0.86106366]	[482.74108887 870.17175293 0.89551127]	[554.62420654 585.43225098 0.72475308]	[564.86425781 726.49603271 0.88763022]	[5.82732483e+02 8.70315063e+02 8.66004586e-01]	[500.90066528 349.43331909 0.90250033]	[526.43255615 344.33514404 0.88335711]	[480.33868408 341.81195068 0.72784829]	[544.33856201 336.65093994 0.69846666]	[5.85405273e+02 9.03537354e+02 7.77653813e-01]	[6.03294800e+02 8.93418030e+02 8.57722938e-01]	[5.70096863e+02 8.83035706e+02 6.52650356e-01]	[4.85408966e+02 8.98505188e+02 8.17140043e-01]	[4.67419403e+02 8.95865173e+02 8.02852988e-01]	[4.82884491e+02 8.75431396e+02 7.43068814e-01]
[521.29168701 359.57888794 0.97310627]	[516.14855957 398.11056519 0.88599896]	[459.7428894 398.14147949 0.89025223]	[439.14630127 485.49993896 0.88624418]	[413.54937744 567.54284668 0.85143697]	[567.48443604 395.58486938 0.86048633]	[585.45135498 482.90386963 0.91467023]	[603.28173828 565.07025146 0.90302187]	[521.17333984 587.97503662 0.75150007]	[480.27130127 588.02966309 0.75113505]	[485.35803223 729.04321289 0.85081446]	[482.75411987 870.16577148 0.89579183]	[559.76416016 585.51782227 0.74018729]	[564.95037842 726.48565674 0.88263249]	[582.73638916 870.32037354 0.87057924]	[503.41760254 344.34072876 0.8960973 ]	[529.07525635 341.76571655 0.86172366]	[482.84197998 341.72827148 0.77158535]	[544.54046631 336.65167236 0.69004828]	[5.85401489e+02 9.03542969e+02 7.82053828e-01]	[6.03286072e+02 8.93422546e+02 8.56090307e-01]	[5.70113708e+02 8.83027344e+02 6.58673942e-01]	[4.85414825e+02 8.98507874e+02 8.14600587e-01]	[4.67421631e+02 8.95853394e+02 7.97627985e-01]	[4.82889648e+02 8.75436157e+02 7.40843356e-01]
[523.83166504 357.15982056 0.95785153]	[521.16912842 398.10339355 0.92486924]	[462.31442261 398.13082886 0.8873111 ]	[441.66976929 485.45690918 0.91195321]	[418.5680542 567.57714844 0.87096733]	[572.58947754 395.58856201 0.82521218]	[588.01635742 485.34429932 0.86882681]	[603.45477295 567.4788208 0.91726232]	[521.40338135 588.07714844 0.77062333]	[482.75744629 590.60803223 0.7467742 ]	[487.95166016 729.14556885 0.82974184]	[482.75286865 870.16125488 0.89367497]	[562.37963867 588.00360107 0.76375502]	[565.00811768 726.47717285 0.86939514]	[5.82737732e+02 8.72718933e+02 8.72698069e-01]	[506.02249146 341.78573608 0.87123883]	[536.7366333 339.28286743 0.88486201]	[485.34262085 339.25457764 0.79255801]	[549.50408936 334.07131958 0.59380555]	[5.85432251e+02 9.03553833e+02 7.74829507e-01]	[6.03296936e+02 8.93421082e+02 8.51510167e-01]	[5.70116638e+02 8.83096802e+02 6.71093106e-01]	[4.85425415e+02 9.00977539e+02 8.09332073e-01]	[4.67433624e+02 8.95862976e+02 7.97050416e-01]	[4.82874634e+02 8.75428711e+02 7.33003795e-01]
[531.57513428 352.009552 0.85307765]	[523.94763184 398.10217285 0.93721485]	[470.00613403 398.15383911 0.84130108]	[444.41720581 487.96325684 0.857153 ]	[421.38549805 567.47491455 0.89832377]	[582.84143066 395.59786987 0.8816011 ]	[603.31152344 485.39398193 0.89104551]	[608.62164307 567.55944824 0.85052001]	[526.40216064 588.03063965 0.75441456]	[485.42474365 588.06689453 0.72300559]	[495.65484619 729.20294189 0.82531375]	[482.78601074 870.14849854 0.88822544]	[564.99414062 585.54724121 0.7660712 ]	[567.56524658 726.54852295 0.84457135]	[5.82728455e+02 8.72745544e+02 8.68699789e-01]	[518.76635742 339.03308105 0.93491983]	[544.29217529 336.61410522 0.97603828]	[498.17242432 339.07357788 0.7810052 ]	[562.21636963 334.02227783 0.67510921]	[5.85434570e+02 9.03546326e+02 7.76861191e-01]	[6.03291443e+02 8.93418762e+02 8.50692391e-01]	[5.70094788e+02 8.85594177e+02 6.78243518e-01]	[4.85427399e+02 8.98496460e+02 8.16659331e-01]	[4.67439972e+02 8.93457336e+02 8.06727767e-01]	[4.82904022e+02 8.75423950e+02 7.34548271e-01]
[536.66070557 349.41079712 0.85038078]	[526.49957275 398.10073853 0.9120357 ]	[475.17037964 398.15130615 0.85818022]	[454.63064575 485.47125244 0.85953051]	[426.40011597 567.44763184 0.87420702]	[585.41729736 395.5763855 0.87731886]	[603.52923584 485.42599487 0.89918232]	[616.19366455 567.52508545 0.84160733]	[529.01202393 590.54559326 0.72136414]	[490.51461792 590.58117676 0.6955834 ]	[495.6619873 729.25268555 0.81331933]	[482.81542969 870.13354492 0.88369548]	[567.55090332 588.05926514 0.73332775]	[570.07336426 726.58538818 0.83199012]	[5.80360046e+02 8.72738220e+02 8.64059031e-01]	[521.27075195 336.59005737 0.94083452]	[544.46337891 336.52191162 0.95114553]	[500.76956177 336.59545898 0.77107191]	[562.40814209 334.00485229 0.69922912]	[5.85401672e+02 9.03546936e+02 7.72070467e-01]	[6.00879456e+02 8.93434448e+02 8.37657094e-01]	[5.70068848e+02 8.85567810e+02 6.70206606e-01]	[4.85430481e+02 8.98497314e+02 8.18614781e-01]	[4.67454590e+02 8.93454163e+02 8.06938052e-01]	[4.82939728e+02 8.75406433e+02 7.29786456e-01]
[539.26623535 346.87561035 0.8683123 ]	[534.13189697 398.09536743 0.89292455]	[480.18197632 398.10919189 0.88549823]	[459.62039185 485.46920776 0.88034809]	[434.03356934 567.53393555 0.84729809]	[585.58325195 395.62719727 0.87133223]	[605.96478271 485.36819458 0.90784466]	[623.78643799 567.45257568 0.90075409]	[534.12799072 588.05096436 0.69920307]	[495.65881348 588.06256104 0.70108813]	[498.17700195 729.19384766 0.8217504 ]	[482.82052612 870.15618896 0.88467234]	[572.64050293 588.03607178 0.70433283]	[575.21099854 726.63232422 0.81118554]	[5.82724976e+02 8.72738647e+02 8.64740908e-01]	[521.41882324 336.53625488 0.94059378]	[547.02398682 336.43777466 0.90208489]	[503.33215332 336.58859253 0.78852576]	[564.97399902 333.94955444 0.69884241]	[5.85432983e+02 9.03561584e+02 7.67884791e-01]	[6.03288269e+02 8.93438965e+02 8.40482116e-01]	[5.70049561e+02 8.85562500e+02 6.73286676e-01]	[4.85441345e+02 8.98508423e+02 8.12138557e-01]	[4.67462311e+02 8.93465759e+02 8.05375516e-01]	[4.82917755e+02 8.75431152e+02 7.23026633e-01]
[541.75738525 344.31103516 0.8952685 ]	[539.23590088 398.09686279 0.92119014]	[480.36776733 398.07611084 0.89279705]	[459.79193115 485.38964844 0.91629046]	[439.07748413 567.5289917 0.8808865 ]	[590.56134033 398.03775024 0.8439402 ]	[606.09442139 487.98287964 0.868173 ]	[623.94763184 567.58850098 0.897798 ]	[536.7454834 588.09564209 0.71052855]	[498.22781372 588.08813477 0.7224443 ]	[500.65365601 729.1373291 0.84458739]	[482.85305786 870.16064453 0.88265419]	[577.75817871 590.56524658 0.70073223]	[577.737854 726.56005859 0.81617534]	[5.80360352e+02 8.72742432e+02 8.63068759e-01]	[523.89794922 336.46380615 0.92358613]	[549.59368896 334.04321289 0.87523556]	[503.41848755 336.54568481 0.79219943]	[567.49438477 331.4151001 0.66422909]	[5.85439270e+02 9.03581055e+02 7.64568567e-01]	[6.03295715e+02 8.93450134e+02 8.35572302e-01]	[5.70026794e+02 8.85570557e+02 6.73247039e-01]	[4.85431091e+02 9.00976501e+02 8.08452547e-01]	[4.67478333e+02 8.95841858e+02 7.99458981e-01]	[4.82941223e+02 8.75416138e+02 7.24339604e-01]
[541.75671387 344.30993652 0.89545584]	[539.23406982 398.09365845 0.92072171]	[480.3687439 398.07455444 0.89272845]	[459.79025269 485.39144897 0.9163186 ]	[439.07696533 567.52996826 0.88083959]	[590.55114746 398.0319519 0.84367543]	[606.0949707 487.98275757 0.86788565]	[623.95135498 567.5925293 0.89741337]	[536.74237061 590.54455566 0.70943397]	[498.22546387 588.09259033 0.72122711]	[500.65246582 729.19226074 0.83763832]	[482.859375 870.16778564 0.88287717]	[577.75726318 590.56939697 0.70014274]	[577.73895264 726.56835938 0.8163569 ]	[5.80359802e+02 8.72746643e+02 8.62477958e-01]	[523.89770508 336.46295166 0.92360914]	[549.59375 334.0440979 0.87502861]	[503.42001343 336.5451355 0.7907691 ]	[567.49493408 331.42153931 0.66181898]	[5.85433838e+02 9.03572876e+02 7.63385057e-01]	[6.03293396e+02 8.93449219e+02 8.35297227e-01]	[5.70029480e+02 8.85582336e+02 6.72940969e-01]	[4.85442749e+02 9.00982849e+02 8.09400380e-01]	[4.67493347e+02 8.95847534e+02 7.98450232e-01]	[4.82941620e+02 8.75420105e+02 7.26903260e-01]
[541.9362793 341.80664062 0.91522974]	[541.77532959 398.10183716 0.95034611]	[482.88540649 398.09259033 0.8863194 ]	[462.30203247 485.48831177 0.90444076]	[439.29815674 567.53369141 0.89675939]	[595.74255371 395.64746094 0.83134913]	[611.07653809 485.49093628 0.83350945]	[626.53118896 570.01361084 0.89099777]	[541.69818115 590.5836792 0.74661738]	[500.75585938 590.58508301 0.74401641]	[500.74026489 729.08605957 0.86281854]	[482.8732605 870.18078613 0.88039756]	[580.36462402 590.61242676 0.73045975]	[580.27600098 726.56738281 0.84401703]	[5.80372681e+02 8.72718933e+02 8.64604950e-01]	[526.48382568 334.02832031 0.89277464]	[557.18707275 333.96780396 0.86650288]	[505.95535278 336.52053833 0.7648133 ]	[570.04888916 331.40426636 0.64989281]	[5.85384460e+02 9.03549988e+02 7.67044306e-01]	[6.00879211e+02 8.93444824e+02 8.29264760e-01]	[5.70045471e+02 8.83051392e+02 6.69559121e-01]	[4.85424744e+02 8.98519531e+02 8.06721091e-01]	[4.67458984e+02 8.93460571e+02 8.01517546e-01]	[4.85367310e+02 8.75448730e+02 7.15460002e-01]
[544.4128418 341.69754028 0.92704052]	[541.93133545 398.05413818 0.95101798]	[485.48648071 398.05706787 0.8515892 ]	[462.41577148 487.9211731 0.88935053]	[441.87203979 567.52209473 0.89321154]	[600.76409912 395.59951782 0.84218597]	[618.7989502 485.40423584 0.84667009]	[629.05053711 567.57244873 0.86143953]	[541.89050293 590.55181885 0.76103306]	[500.89855957 590.57061768 0.75094187]	[500.8265686 729.07550049 0.87678099]	[482.87219238 870.15814209 0.88274264]	[582.87536621 588.07299805 0.75305712]	[582.75152588 726.59289551 0.86508834]	[5.82736633e+02 8.72718933e+02 8.64603221e-01]	[531.5848999 333.94894409 0.85758376]	[559.78369141 331.44207764 0.88506526]	[513.58874512 336.47045898 0.69445628]	[575.1831665 328.8432312 0.64949232]	[5.85402039e+02 9.03565002e+02 7.72896111e-01]	[6.03289612e+02 8.93453125e+02 8.38764846e-01]	[5.70039429e+02 8.83065186e+02 6.74384952e-01]	[4.85420868e+02 8.98489746e+02 8.17021668e-01]	[4.67468689e+02 8.93445984e+02 8.15295875e-01]	[4.85360565e+02 8.75424805e+02 7.24483967e-01]
[546.91851807 339.24160767 0.92081344]	[544.4230957 398.0696106 0.93605447]	[490.56204224 398.0947876 0.83583498]	[464.97116089 487.91781616 0.85908854]	[444.37139893 567.45727539 0.88975251]	[603.29656982 395.6133728 0.86306453]	[623.82342529 485.46847534 0.87351406]	[631.61517334 567.59283447 0.83782464]	[544.36993408 593.10772705 0.75372601]	[503.37237549 593.11462402 0.74419892]	[503.23471069 729.10772705 0.88143742]	[482.88739014 870.15087891 0.87775999]	[582.99871826 590.59515381 0.74891418]	[582.81793213 726.62884521 0.87780935]	[5.82745972e+02 8.72703491e+02 8.66563618e-01]	[536.66607666 331.43386841 0.85353702]	[562.27514648 328.84573364 0.89426422]	[516.19476318 336.46664429 0.71362889]	[580.26361084 326.32720947 0.67175806]	[5.85385071e+02 9.03551025e+02 7.73792028e-01]	[6.03276550e+02 8.93446533e+02 8.35544288e-01]	[5.70054932e+02 8.83047485e+02 6.76722467e-01]	[4.85423706e+02 8.98475891e+02 8.14641476e-01]	[4.67464386e+02 8.93428528e+02 8.19544673e-01]	[4.85358856e+02 8.75419739e+02 7.18219042e-01]
[549.49743652 339.18930054 0.90837485]	[546.94128418 398.07275391 0.91600859]	[495.64743042 398.04998779 0.84312642]	[475.06411743 485.39102173 0.86551267]	[446.97964478 567.46282959 0.86514407]	[603.4821167 395.64822388 0.88259363]	[623.94580078 487.93569946 0.88874739]	[634.18908691 570.08935547 0.82291543]	[544.49371338 590.57867432 0.75451487]	[503.49572754 590.58557129 0.73385 ]	[503.32617188 729.04095459 0.88543791]	[482.89794922 870.19128418 0.88307667]	[585.43908691 590.56994629 0.75261426]	[582.86364746 726.59350586 0.89646578]	[5.82755005e+02 8.70333557e+02 8.69839311e-01]	[539.26171875 328.89123535 0.87123191]	[562.4432373 326.32931519 0.90210372]	[521.1965332 333.99377441 0.73982942]	[582.80157471 323.80841064 0.69790792]	[5.85385681e+02 9.03549988e+02 7.74509132e-01]	[6.03277649e+02 8.93442322e+02 8.33575964e-01]	[5.70054199e+02 8.83015686e+02 6.79999709e-01]	[4.85421967e+02 8.98490662e+02 8.09870958e-01]	[4.67471375e+02 8.93440125e+02 8.16354275e-01]	[4.85360901e+02 8.75464783e+02 7.19976604e-01]
[554.66137695 339.20178223 0.89595968]	[547.06085205 398.07449341 0.90609431]	[498.15512085 398.05401611 0.85959685]	[477.64489746 485.4414978 0.87585616]	[454.53500366 567.47650146 0.86110801]	[605.96893311 395.64239502 0.88266265]	[624.02484131 487.91690063 0.89018273]	[639.36193848 572.64074707 0.82788956]	[546.95526123 588.08630371 0.74086273]	[505.9810791 588.09790039 0.72238189]	[503.34457397 729.10601807 0.87996972]	[482.90008545 870.17749023 0.88207453]	[585.5335083 590.55267334 0.73974341]	[582.93280029 726.63592529 0.9020431 ]	[582.76251221 870.31390381 0.87389767]	[541.79467773 328.89141846 0.89677829]	[564.96478271 326.31784058 0.89735651]	[521.39227295 333.95239258 0.76472843]	[582.9206543 323.82897949 0.72855699]	[5.85382446e+02 9.03536804e+02 7.77414262e-01]	[6.03277222e+02 8.93438660e+02 8.36704016e-01]	[5.70049377e+02 8.80513245e+02 6.82978332e-01]	[4.85410828e+02 8.98498840e+02 8.10730875e-01]	[4.67459473e+02 8.93440430e+02 8.16346228e-01]	[4.85363953e+02 8.75447083e+02 7.24489450e-01]
[557.25628662 339.1769104 0.91342139]	[552.10369873 398.06958008 0.88699955]	[500.64294434 395.63925171 0.87132931]	[480.14135742 485.3656311 0.9054125 ]	[457.1204834 567.44909668 0.88375831]	[606.07861328 398.02230835 0.87495416]	[626.42248535 485.47805786 0.89020127]	[641.89520264 572.5925293 0.84845984]	[547.03918457 588.0369873 0.73448491]	[508.50021362 588.0300293 0.71576792]	[503.38607788 729.06427002 0.87653369]	[482.90719604 870.17797852 0.87966383]	[587.96691895 588.06433105 0.73285151]	[582.98388672 726.61669922 0.89269555]	[582.77716064 870.27929688 0.87956059]	[541.87634277 328.84860229 0.90196055]	[565.07513428 323.8319397 0.88059938]	[523.78192139 331.49414062 0.76721144]	[585.37634277 323.75265503 0.70800543]	[5.85387756e+02 9.01064636e+02 7.80968249e-01]	[6.03285522e+02 8.93435730e+02 8.39850008e-01]	[5.70039856e+02 8.80450500e+02 6.88605964e-01]	[4.85402344e+02 8.98493835e+02 8.12737465e-01]	[4.67449738e+02 8.93435059e+02 8.19950581e-01]	[4.85368408e+02 8.75438477e+02 7.25764990e-01]
[559.72424316 339.14819336 0.92825645]	[557.19946289 398.08743286 0.89624274]	[500.76586914 395.61694336 0.88375443]	[480.1942749 485.43011475 0.91005254]	[457.1963501 564.99237061 0.90758216]	[608.53277588 398.06838989 0.8709234 ]	[626.47595215 487.94329834 0.88582253]	[644.3170166 572.64025879 0.85760784]	[549.5244751 588.08435059 0.72042072]	[511.01696777 588.05554199 0.70693719]	[503.41738892 729.08862305 0.86841714]	[482.90936279 870.18023682 0.88043958]	[588.04754639 590.5980835 0.72047931]	[583.00036621 729.08776855 0.88816744]	[582.77508545 870.28833008 0.87701654]	[541.92175293 326.34103394 0.90160942]	[567.49462891 323.8135376 0.86992598]	[523.82171631 331.45254517 0.75397503]	[585.47918701 323.75323486 0.70388263]	[5.85410889e+02 9.03550049e+02 7.73606420e-01]	[6.03306335e+02 8.93441223e+02 8.35931599e-01]	[5.70022888e+02 8.80486023e+02 6.91001832e-01]	[4.85393097e+02 8.98507996e+02 8.10927987e-01]	[4.67441254e+02 8.93443787e+02 8.18094492e-01]	[4.85371552e+02 8.75441895e+02 7.24498391e-01]
[562.26367188 339.05203247 0.95324391]	[559.78106689 398.08883667 0.9197576 ]	[500.89428711 395.60092163 0.88400543]	[480.33404541 485.42388916 0.92471927]	[459.66662598 564.98925781 0.93027931]	[611.09692383 398.06411743 0.84628212]	[626.56451416 487.98916626 0.87480593]	[644.36883545 575.13922119 0.8660534 ]	[552.12176514 588.06616211 0.70486498]	[513.64080811 588.01690674 0.70135671]	[503.45690918 729.13586426 0.85611612]	[482.90707397 870.18701172 0.88133192]	[590.61413574 590.57702637 0.6999045 ]	[585.40478516 729.10955811 0.88733494]	[582.77734375 870.29327393 0.88116384]	[544.46868896 323.78598022 0.89318562]	[570.11895752 321.29156494 0.84238726]	[524.00964355 328.87075806 0.75215679]	[587.99572754 323.7366333 0.72117406]	[5.85421448e+02 9.03548035e+02 7.76883721e-01]	[6.03326477e+02 8.93442688e+02 8.43869150e-01]	[5.67584106e+02 8.80506165e+02 6.97222888e-01]	[4.85385345e+02 9.00976868e+02 8.09484303e-01]	[4.67439331e+02 8.93456177e+02 8.13082218e-01]	[4.85362976e+02 8.75448547e+02 7.26973176e-01]
[562.34515381 336.69592285 0.95558178]	[559.83496094 398.07415771 0.92623866]	[503.28219604 395.59066772 0.88263726]	[480.37661743 482.97311401 0.92955518]	[459.69577026 565.01635742 0.92674869]	[611.13525391 398.04876709 0.84217668]	[626.5657959 490.48565674 0.87222165]	[644.34082031 572.66815186 0.86200768]	[554.63684082 588.03222656 0.70253342]	[516.18768311 587.98419189 0.70722705]	[503.48754883 729.12158203 0.8519814 ]	[482.90899658 870.20220947 0.88172829]	[590.64672852 588.0836792 0.69943535]	[585.41149902 729.07781982 0.88643312]	[582.777771 870.29827881 0.88168693]	[546.93933105 323.75006104 0.88251269]	[575.13934326 321.27578735 0.8419984 ]	[526.46813965 328.88000488 0.75282526]	[588.05731201 323.75238037 0.68757135]	[5.85416870e+02 9.03548279e+02 7.75825322e-01]	[6.03321777e+02 8.93443726e+02 8.43233287e-01]	[5.67587646e+02 8.80511902e+02 6.93770111e-01]	[4.85378906e+02 9.00994812e+02 8.07446241e-01]	[4.67427032e+02 8.93464661e+02 8.10043573e-01]	[4.85362701e+02 8.75467834e+02 7.24079430e-01]
[562.43640137 336.70077515 0.95400536]	[562.22711182 398.08230591 0.93414187]	[503.33505249 395.59951782 0.88093847]	[482.72970581 482.95007324 0.93332952]	[459.70513916 564.99841309 0.92799282]	[613.62774658 398.06173706 0.83979595]	[626.57391357 490.49884033 0.86953342]	[644.31500244 575.19061279 0.85949874]	[554.68707275 588.06274414 0.69973272]	[516.21850586 588.02154541 0.70818824]	[505.87350464 729.16149902 0.84659266]	[482.91540527 870.20373535 0.88131839]	[593.15533447 590.55505371 0.69364876]	[585.44110107 729.08666992 0.87966132]	[582.77557373 870.30651855 0.88133121]	[547.05957031 323.74160767 0.86308455]	[577.71154785 321.27432251 0.85233486]	[526.54547119 326.32635498 0.74084187]	[590.54882812 321.25085449 0.69467151]	[5.85425598e+02 9.03556641e+02 7.73921132e-01]	[6.03330566e+02 8.93446167e+02 8.43254983e-01]	[5.67581604e+02 8.80529297e+02 6.90289736e-01]	[4.85380005e+02 9.01001343e+02 8.08045208e-01]	[4.67430542e+02 8.95836609e+02 8.08949649e-01]	[4.85368286e+02 8.75468689e+02 7.25834250e-01]
[564.8104248 339.04598999 0.95443648]	[562.25457764 398.06771851 0.93776667]	[503.36526489 395.55236816 0.87308079]	[482.74935913 482.9156189 0.93468243]	[459.70788574 564.98120117 0.92639226]	[613.69085693 398.05911255 0.83579409]	[626.58947754 490.53103638 0.86816716]	[641.93127441 575.20355225 0.85300553]	[557.17089844 588.04736328 0.70120078]	[518.68127441 588.00170898 0.71383309]	[505.90179443 729.128479 0.84724933]	[482.90603638 870.22503662 0.88484234]	[593.19329834 590.55310059 0.6917268 ]	[585.43713379 729.08197021 0.88459814]	[582.75860596 870.31982422 0.87748051]	[549.5201416 323.73883057 0.86024278]	[577.79870605 321.28955078 0.8586148 ]	[528.98370361 326.31826782 0.73086894]	[590.58905029 321.29641724 0.62730092]	[5.85399963e+02 9.03548523e+02 7.76910901e-01]	[6.03306458e+02 8.93444275e+02 8.40416789e-01]	[5.67574158e+02 8.83011719e+02 6.91203058e-01]	[4.85393494e+02 9.00989258e+02 8.01871896e-01]	[4.67423492e+02 8.93460388e+02 8.06537449e-01]	[4.85349701e+02 8.77919434e+02 7.22232580e-01]
[564.85131836 336.69519043 0.95277721]	[562.29864502 398.06253052 0.94528973]	[503.41424561 395.53945923 0.86672294]	[482.77468872 482.95864868 0.92575741]	[459.69821167 564.96063232 0.92741978]	[616.20184326 398.06259155 0.83654797]	[626.59942627 490.54043579 0.87110829]	[641.88360596 575.14807129 0.85336268]	[557.19006348 588.04876709 0.7047171 ]	[518.70874023 587.98803711 0.72079647]	[505.89447021 729.1227417 0.84700859]	[482.90270996 870.23175049 0.8861317 ]	[595.66876221 590.56732178 0.69229066]	[585.44342041 729.10516357 0.88339233]	[582.75946045 870.32763672 0.87688118]	[549.58068848 321.30169678 0.85573363]	[580.25115967 321.29342651 0.86425793]	[529.04998779 326.31484985 0.72076768]	[590.63659668 323.78433228 0.62622285]	[5.85415771e+02 9.03558594e+02 7.74356782e-01]	[6.03319580e+02 8.93448364e+02 8.40973139e-01]	[5.67572205e+02 8.83028992e+02 6.93617880e-01]	[4.85400238e+02 9.00998169e+02 7.99523532e-01]	[4.67427551e+02 8.95835938e+02 8.03554237e-01]	[4.82941956e+02 8.77924011e+02 7.22521067e-01]
[564.84887695 336.69592285 0.95293975]	[562.29803467 398.06103516 0.94492793]	[503.41436768 395.53848267 0.86659449]	[482.77392578 482.95330811 0.92687112]	[459.69720459 564.96063232 0.92759347]	[616.20257568 398.05969238 0.83601964]	[626.60205078 490.56079102 0.87014157]	[641.88769531 575.14556885 0.85379297]	[557.19403076 588.05377197 0.70436525]	[518.70959473 587.99145508 0.72093189]	[505.89852905 729.1293335 0.84650832]	[482.90106201 870.23498535 0.88640821]	[595.67529297 590.57653809 0.69195426]	[585.4395752 729.11236572 0.88327426]	[582.75164795 870.3324585 0.87399071]	[549.578125 321.30133057 0.85632944]	[580.25073242 321.29309082 0.86441821]	[529.04925537 326.31326294 0.71937728]	[590.64398193 323.77731323 0.63034105]	[5.85405945e+02 9.03555725e+02 7.74661422e-01]	[6.03311768e+02 8.93448730e+02 8.40621889e-01]	[5.67568054e+02 8.83037476e+02 6.93304062e-01]	[4.85399261e+02 9.00996155e+02 7.99059689e-01]	[4.67423859e+02 8.93465088e+02 8.02908242e-01]	[4.82939697e+02 8.77931152e+02 7.22115636e-01]
[564.87561035 336.69271851 0.95049918]	[562.31115723 398.05871582 0.94755805]	[503.4335022 395.52975464 0.8626672 ]	[482.77493286 482.95883179 0.92930031]	[459.67459106 564.92199707 0.92860234]	[616.22387695 398.05657959 0.83716571]	[626.6036377 493.03894043 0.87212294]	[641.83282471 572.65692139 0.8466301 ]	[557.16210938 588.01751709 0.70405316]	[518.69458008 585.54705811 0.72280896]	[505.90725708 729.12341309 0.84506541]	[482.89932251 870.23779297 0.88796467]	[593.15405273 588.08813477 0.69674861]	[585.43994141 729.08636475 0.88071918]	[582.75079346 870.31677246 0.87221253]	[549.60003662 321.29296875 0.85604995]	[580.277771 321.27481079 0.87189108]	[531.54260254 326.28939819 0.72189778]	[593.13287354 323.75003052 0.65207976]	[5.85407593e+02 9.03556824e+02 7.75220096e-01]	[6.03316101e+02 8.93449463e+02 8.41095448e-01]	[5.67557983e+02 8.83022034e+02 6.94502890e-01]	[4.85404541e+02 9.00998962e+02 7.96984792e-01]	[4.67427948e+02 8.95837891e+02 8.02188039e-01]	[4.82934448e+02 8.77936707e+02 7.23622203e-01]
[564.88165283 336.67749023 0.95093834]	[562.3236084 398.0630188 0.94939917]	[503.4552002 395.53527832 0.86042529]	[482.76596069 485.34729004 0.92615658]	[459.65405273 564.90228271 0.92703158]	[616.2331543 398.06439209 0.83928585]	[626.59558105 493.03793335 0.87347901]	[639.31958008 572.64111328 0.83233136]	[554.706604 588.07641602 0.70048618]	[518.69335938 588.00982666 0.7201556 ]	[505.91119385 729.13696289 0.84426969]	[482.89407349 870.24536133 0.89087677]	[593.1194458 590.59942627 0.69740546]	[585.43432617 729.10540771 0.88059098]	[582.7510376 870.32562256 0.87203336]	[549.60119629 321.27102661 0.85941577]	[580.29022217 321.25134277 0.87823188]	[531.56176758 323.81335449 0.71963251]	[593.14349365 323.73989868 0.6610465 ]	[5.85409790e+02 9.03557739e+02 7.73668766e-01]	[6.03315552e+02 8.93450684e+02 8.39216352e-01]	[5.67561096e+02 8.83036804e+02 6.95735753e-01]	[4.85388519e+02 9.00993286e+02 8.00653934e-01]	[4.67413788e+02 8.93461365e+02 8.05998147e-01]	[4.82930725e+02 8.77946533e+02 7.23444581e-01]
[564.88134766 336.66864014 0.95026803]	[562.32800293 398.06060791 0.94930738]	[503.46118164 395.53115845 0.85908252]	[482.75985718 482.94723511 0.93303818]	[459.63150024 564.92248535 0.91899782]	[616.23760986 398.06481934 0.83922625]	[626.59680176 493.04104614 0.87230778]	[636.80639648 572.65844727 0.82238054]	[554.70935059 588.08306885 0.69982678]	[518.69110107 588.01000977 0.71899152]	[505.90228271 729.13824463 0.84501201]	[482.89611816 870.24182129 0.89051533]	[593.1305542 590.61022949 0.6953159 ]	[585.43664551 729.121521 0.87676126]	[582.74450684 870.33172607 0.87064588]	[552.05236816 321.26080322 0.86041427]	[580.29400635 321.24313354 0.87965286]	[531.57446289 323.80801392 0.72525686]	[593.15270996 323.74032593 0.66444784]	[5.85403503e+02 9.03554443e+02 7.72881627e-01]	[6.03307495e+02 8.93451904e+02 8.37742269e-01]	[5.67553772e+02 8.83045349e+02 6.96431935e-01]	[4.85394348e+02 9.00989014e+02 8.01782250e-01]	[4.67418915e+02 8.93462524e+02 8.07021379e-01]	[4.82937134e+02 8.77944458e+02 7.23558724e-01]
[564.87982178 336.66986084 0.95004046]	[562.33349609 398.0552063 0.949287 ]	[503.46374512 395.52264404 0.85756451]	[482.75476074 482.92486572 0.93901199]	[459.62615967 564.88641357 0.92225027]	[616.25128174 398.05963135 0.83871388]	[626.58312988 490.54696655 0.87370861]	[636.7588501 575.15576172 0.82103211]	[554.69335938 588.07440186 0.69861287]	[518.67486572 588.00073242 0.7164138 ]	[505.88653564 729.15386963 0.84514481]	[482.89505005 870.24127197 0.89111167]	[593.11657715 590.5982666 0.69433236]	[585.4440918 729.13928223 0.87561291]	[5.82747803e+02 8.72708435e+02 8.71363580e-01]	[549.60339355 321.26004028 0.86070669]	[580.29180908 321.24365234 0.87907678]	[531.58361816 323.80502319 0.726129 ]	[593.15777588 323.73947144 0.67470086]	[5.85410767e+02 9.03561035e+02 7.71517336e-01]	[6.03314453e+02 8.93454773e+02 8.37273717e-01]	[5.67561951e+02 8.83075745e+02 6.95763707e-01]	[4.85404266e+02 9.00990784e+02 8.01183641e-01]	[4.67427399e+02 8.95835327e+02 8.06862056e-01]	[4.82935455e+02 8.77943909e+02 7.22828984e-01]
[564.8795166 336.66946411 0.95010078]	[562.33496094 398.0557251 0.94935751]	[503.46347046 395.52340698 0.85781217]	[482.75320435 482.92410278 0.938797 ]	[459.62890625 564.88330078 0.92263401]	[616.25067139 398.06103516 0.83906019]	[626.5814209 490.54537964 0.87365544]	[636.76037598 575.15246582 0.82047123]	[554.69073486 588.06219482 0.69965512]	[518.67248535 587.98803711 0.71715081]	[505.8939209 729.13421631 0.84495986]	[482.89602661 870.24035645 0.89122051]	[593.11315918 590.58282471 0.69537795]	[585.44342041 729.11383057 0.87683946]	[5.82745239e+02 8.72698975e+02 8.70775759e-01]	[549.6036377 321.25964355 0.86080599]	[580.29162598 321.24362183 0.87885332]	[531.58258057 323.80407715 0.72570062]	[593.15679932 323.73846436 0.67366076]	[5.85416687e+02 9.03562927e+02 7.71637559e-01]	[6.03319641e+02 8.93453674e+02 8.39261115e-01]	[5.67552551e+02 8.83061890e+02 6.99440300e-01]	[4.85395721e+02 9.00992920e+02 8.02284241e-01]	[4.67422333e+02 8.95836182e+02 8.08027864e-01]	[4.82938507e+02 8.77939880e+02 7.23498523e-01]
[564.87634277 336.66342163 0.95171583]	[562.31719971 398.05563354 0.9466368 ]	[503.45510864 395.51977539 0.85811526]	[482.74108887 482.91711426 0.93820924]	[459.61605835 564.84777832 0.92272592]	[616.2166748 398.06356812 0.83784443]	[626.56445312 490.51373291 0.87377375]	[634.24761963 575.18231201 0.81959802]	[554.68908691 588.06085205 0.69669372]	[518.66943359 587.98583984 0.71438324]	[505.89572144 729.1550293 0.84551108]	[482.89080811 870.25262451 0.89291739]	[593.10430908 590.58599854 0.69361889]	[585.4276123 729.13757324 0.87711889]	[5.82731995e+02 8.72705017e+02 8.67768288e-01]	[549.60253906 321.26034546 0.86106193]	[580.28509521 321.24221802 0.8760547 ]	[531.55163574 323.82348633 0.72490942]	[593.12286377 323.7467041 0.65549737]	[5.85425720e+02 9.03583435e+02 7.68398285e-01]	[6.03319702e+02 8.93458984e+02 8.33711565e-01]	[5.67543579e+02 8.83060303e+02 7.00607061e-01]	[4.85396088e+02 9.00996338e+02 8.00591350e-01]	[4.67417114e+02 8.95840210e+02 8.07792127e-01]	[4.82935242e+02 8.77952637e+02 7.20186234e-01]
[562.44030762 336.6348877 0.95507902]	[562.23651123 398.07034302 0.93122941]	[503.35009766 395.52520752 0.86922163]	[480.31442261 482.92044067 0.93828607]	[457.13684082 564.94818115 0.90199399]	[611.14624023 398.08096313 0.84596252]	[626.51361084 490.50805664 0.87674606]	[634.22241211 575.22589111 0.82508951]	[552.08508301 590.59844971 0.69410551]	[516.1114502 588.05609131 0.69354141]	[503.45840454 729.20019531 0.85369968]	[482.88729858 870.24145508 0.89309835]	[588.12243652 593.1685791 0.70391345]	[585.36352539 729.19268799 0.87585795]	[5.82727661e+02 8.72697205e+02 8.64084125e-01]	[549.49023438 321.24136353 0.87090981]	[577.75366211 321.22000122 0.85860991]	[528.98864746 326.32034302 0.72958398]	[590.55456543 323.74819946 0.67462283]	[5.85416870e+02 9.03574036e+02 7.67972767e-01]	[6.03306213e+02 8.93448425e+02 8.33184361e-01]	[5.67551453e+02 8.83053040e+02 7.00240672e-01]	[4.85396149e+02 9.00985413e+02 8.02545786e-01]	[4.67419678e+02 8.93465332e+02 8.09249341e-01]	[4.82937958e+02 8.77938171e+02 7.21115828e-01]
[562.38793945 336.62762451 0.95497644]	[562.21032715 398.08612061 0.92855275]	[503.2940979 395.52957153 0.87312311]	[480.28573608 482.90426636 0.93875372]	[457.12771606 564.95404053 0.90056288]	[611.14733887 398.10952759 0.84893578]	[626.50195312 490.53311157 0.87937993]	[634.24389648 577.68743896 0.82411635]	[549.58026123 590.60400391 0.70126653]	[513.57635498 588.06439209 0.69323981]	[503.45233154 729.19482422 0.85617143]	[482.88742065 870.23803711 0.89299643]	[588.08746338 593.16418457 0.71082067]	[585.3338623 729.17132568 0.87820113]	[5.80365784e+02 8.70330139e+02 8.62633586e-01]	[547.01409912 321.23135376 0.88200599]	[577.68908691 321.19430542 0.85567868]	[526.51409912 326.31567383 0.74062365]	[588.10296631 323.7616272 0.69240969]	[5.85405090e+02 9.03567383e+02 7.65746832e-01]	[6.03301086e+02 8.93443176e+02 8.33287239e-01]	[5.67546997e+02 8.83038025e+02 6.99976444e-01]	[4.85402008e+02 9.00994507e+02 8.02268744e-01]	[4.67425140e+02 8.95841858e+02 8.08238149e-01]	[4.82938995e+02 8.77932312e+02 7.21082568e-01]
[562.33099365 336.61325073 0.95319855]	[559.78393555 398.08184814 0.91623139]	[500.89254761 395.52508545 0.87209743]	[480.2130127 482.94882202 0.93524194]	[454.64071655 564.95373535 0.89506102]	[611.06280518 398.09725952 0.85479808]	[626.46557617 490.52566528 0.88137519]	[634.17993164 575.17724609 0.82369107]	[549.54150391 590.58581543 0.70510024]	[511.0652771 588.05560303 0.69535798]	[503.44250488 729.19787598 0.85835689]	[482.88861084 870.23779297 0.89416081]	[588.05126953 593.13873291 0.71311218]	[582.98388672 729.1519165 0.87908089]	[5.80359253e+02 8.72695374e+02 8.61018300e-01]	[546.95617676 321.21539307 0.8927806 ]	[575.16101074 321.19207764 0.85406697]	[526.47723389 323.80877686 0.74909186]	[588.02905273 323.81848145 0.68802696]	[5.85403931e+02 9.03566833e+02 7.63972878e-01]	[6.03298706e+02 8.93441223e+02 8.31016719e-01]	[5.67543945e+02 8.83049805e+02 7.00807154e-01]	[4.85398560e+02 9.00982239e+02 8.01589191e-01]	[4.67422852e+02 8.93463806e+02 8.08898211e-01]	[4.85349152e+02 8.77932251e+02 7.20609128e-01]
[562.2901001 336.61129761 0.94912851]	[559.74078369 398.08197021 0.90961128]	[500.84741211 395.5128479 0.86992675]	[480.18164062 482.94619751 0.92902839]	[454.61248779 564.97265625 0.89259088]	[608.60333252 398.09649658 0.86400425]	[626.42932129 490.53393555 0.88425767]	[634.15118408 575.21618652 0.82590801]	[549.50286865 590.56982422 0.7124204 ]	[511.0027771 588.05596924 0.7014429 ]	[503.41238403 729.16918945 0.87042719]	[482.88803101 870.22460938 0.89328688]	[588.0112915 593.10998535 0.71927726]	[582.96435547 729.15228271 0.87932432]	[5.80352722e+02 8.72713013e+02 8.60647142e-01]	[544.53271484 321.20904541 0.90206075]	[572.64898682 321.18087769 0.85709673]	[526.4385376 323.82058716 0.76057851]	[587.99468994 323.82144165 0.72075748]	[5.85403442e+02 9.03581299e+02 7.66013205e-01]	[6.03294189e+02 8.93451172e+02 8.31971765e-01]	[5.67545715e+02 8.83064575e+02 7.00854659e-01]	[4.85399109e+02 9.00980530e+02 8.03229272e-01]	[4.67420715e+02 8.93463379e+02 8.11924994e-01]	[4.85349579e+02 8.77918518e+02 7.21101940e-01]
[559.84643555 336.61938477 0.94206071]	[557.24353027 398.06060791 0.89790654]	[500.76141357 395.52020264 0.86792016]	[480.16201782 482.90966797 0.93191409]	[454.56695557 564.94085693 0.89190185]	[608.56176758 398.06515503 0.86834067]	[626.38574219 490.54794312 0.8865276 ]	[631.65740967 577.68762207 0.83149731]	[547.06542969 588.07171631 0.71832627]	[508.53118896 588.01580811 0.71043766]	[503.37600708 729.15032959 0.87672603]	[482.89123535 870.2074585 0.88958693]	[587.97241211 590.57952881 0.72297794]	[582.9239502 729.10430908 0.88598812]	[5.80345337e+02 8.72725586e+02 8.56706738e-01]	[544.43939209 321.19998169 0.91790837]	[570.07592773 321.1980896 0.86306792]	[523.9887085 323.73284912 0.77914232]	[585.56750488 323.81365967 0.74875295]	[5.85393860e+02 9.03580200e+02 7.66143382e-01]	[6.03288269e+02 8.93449707e+02 8.31066549e-01]	[5.67555420e+02 8.83091736e+02 6.98191047e-01]	[4.85401550e+02 8.98520142e+02 8.04684341e-01]	[4.67418427e+02 8.93457214e+02 8.13277304e-01]	[4.85362244e+02 8.77901245e+02 7.22583652e-01]
[559.75408936 336.6244812 0.93057263]	[554.68414307 398.04248047 0.88425398]	[500.70779419 395.50613403 0.86403072]	[480.1164856 482.88540649 0.9276523 ]	[449.51086426 564.90509033 0.89114529]	[606.11993408 398.05932617 0.88227355]	[624.03411865 490.48278809 0.88806087]	[631.62695312 577.69873047 0.83807093]	[546.97003174 588.08660889 0.73405069]	[505.9932251 588.05584717 0.72350442]	[503.33447266 729.17218018 0.87972766]	[482.88809204 870.20043945 0.88932538]	[585.52459717 590.57824707 0.73775208]	[582.8883667 729.0836792 0.88566309]	[5.80345276e+02 8.72736938e+02 8.56403887e-01]	[544.36291504 321.21832275 0.9160105 ]	[567.55786133 321.21881104 0.87149227]	[523.93945312 323.72180176 0.79068834]	[585.48956299 323.75701904 0.80482411]	[5.85383789e+02 9.03580688e+02 7.67492294e-01]	[6.03281189e+02 8.93450623e+02 8.29933882e-01]	[5.67566406e+02 8.85564758e+02 6.95485711e-01]	[4.85405518e+02 8.98522278e+02 8.05463910e-01]	[4.67423920e+02 8.93460815e+02 8.13204765e-01]	[4.85360718e+02 8.77889771e+02 7.24006474e-01]
[557.26629639 336.62945557 0.92160821]	[552.07336426 398.03112793 0.88422787]	[498.27246094 395.50778198 0.85528731]	[477.66360474 482.8737793 0.91316885]	[446.94900513 564.86486816 0.90012449]	[606.05383301 398.05343628 0.88737983]	[623.99285889 490.51016235 0.88483304]	[629.17443848 577.74395752 0.85293102]	[544.52197266 588.05493164 0.74833328]	[505.91217041 588.02001953 0.73640645]	[503.32565308 729.12536621 0.88438934]	[482.89028931 870.18774414 0.88644427]	[585.42755127 588.08642578 0.75175148]	[582.85223389 729.04846191 0.87989169]	[5.80338501e+02 8.72737427e+02 8.55502903e-01]	[541.94213867 321.22097778 0.91380578]	[567.46343994 321.19784546 0.89379811]	[523.85284424 323.77389526 0.77403611]	[585.3805542 323.82397461 0.72376049]	[5.85397644e+02 9.03585876e+02 7.66945064e-01]	[6.03287537e+02 8.93448364e+02 8.30551147e-01]	[5.67562073e+02 8.83100952e+02 6.92695737e-01]	[4.85390045e+02 8.98504395e+02 8.07806432e-01]	[4.67411072e+02 8.93446167e+02 8.14644456e-01]	[4.85371887e+02 8.75468506e+02 7.23843277e-01]
[557.26605225 336.62936401 0.92154509]	[552.07794189 398.03027344 0.88378119]	[500.63464355 395.50418091 0.85510075]	[477.66604614 482.87524414 0.91331577]	[446.94677734 564.86407471 0.89999163]	[606.0567627 398.05450439 0.88702738]	[623.99145508 490.50930786 0.88501966]	[629.17358398 577.74725342 0.8530758 ]	[544.52392578 588.06115723 0.74676365]	[505.90988159 588.02648926 0.73609126]	[503.32644653 729.11224365 0.88735968]	[482.89019775 870.18585205 0.88572037]	[585.42706299 590.5446167 0.75082207]	[582.84307861 729.07861328 0.88015753]	[5.80338196e+02 8.72736694e+02 8.56048763e-01]	[541.94274902 321.22122192 0.91381842]	[567.46350098 321.19830322 0.89379555]	[523.85473633 323.77246094 0.77296799]	[585.38061523 323.82434082 0.72348839]	[5.85401245e+02 9.03587891e+02 7.67383516e-01]	[6.03287903e+02 8.93448853e+02 8.31369877e-01]	[5.67561035e+02 8.83099548e+02 6.94036722e-01]	[4.85383392e+02 8.98512878e+02 8.06918323e-01]	[4.67405701e+02 8.93450928e+02 8.12535286e-01]	[4.85377441e+02 8.75466553e+02 7.23945320e-01]
[557.23614502 336.63806152 0.91842937]	[549.51153564 395.63833618 0.89013851]	[498.22323608 393.04870605 0.84667575]	[475.17098999 482.88381958 0.90199775]	[444.43670654 564.88085938 0.91497248]	[605.95837402 398.02270508 0.88874769]	[623.93200684 488.00656128 0.88540447]	[629.11938477 577.71429443 0.85692698]	[544.48394775 588.04669189 0.75443041]	[503.48522949 588.00469971 0.74525517]	[503.26303101 729.09588623 0.8876732 ]	[482.87918091 870.20275879 0.88945997]	[585.39611816 590.54199219 0.75139129]	[582.77398682 729.04882812 0.87054622]	[5.80335571e+02 8.72727966e+02 8.54698956e-01]	[541.90631104 321.2350769 0.91887093]	[565.07611084 321.17852783 0.90492606]	[523.83880615 323.79873657 0.77044272]	[585.34552002 323.71929932 0.72784543]	[5.85394958e+02 9.03578186e+02 7.68057704e-01]	[6.03282532e+02 8.93440857e+02 8.32129240e-01]	[5.67563782e+02 8.83077332e+02 6.88826084e-01]	[4.85410675e+02 9.00980652e+02 8.01857114e-01]	[4.67439453e+02 8.95839966e+02 8.06045055e-01]	[4.85362213e+02 8.77886719e+02 7.22019076e-01]
[554.64361572 336.61477661 0.904962 ]	[546.97753906 395.644104 0.90409487]	[495.69439697 395.52685547 0.83469617]	[472.58511353 482.9331665 0.87631488]	[444.3515625 564.83288574 0.92094016]	[603.519104 398.025177 0.89109772]	[623.86248779 488.01583862 0.87853968]	[629.03338623 577.70306396 0.86855102]	[544.39117432 588.01806641 0.75755143]	[503.39279175 585.5536499 0.75389266]	[500.86425781 729.0916748 0.88648427]	[482.88516235 870.21075439 0.88931495]	[582.99035645 588.06817627 0.75350142]	[582.72497559 729.04699707 0.86319315]	[5.80319397e+02 8.72730896e+02 8.53479028e-01]	[541.81719971 321.23184204 0.9164443 ]	[564.96051025 321.15795898 0.92820972]	[521.41717529 326.31826782 0.75362849]	[582.9118042 321.28948975 0.73675257]	[5.85376709e+02 9.03584045e+02 7.71913528e-01]	[6.00884094e+02 8.93444275e+02 8.30073655e-01]	[5.67560669e+02 8.83074707e+02 6.87184334e-01]	[4.85403259e+02 8.98520020e+02 8.03737938e-01]	[4.67438385e+02 8.95839966e+02 8.06953430e-01]	[4.85382660e+02 8.77892761e+02 7.21766591e-01]
[552.05737305 336.58425903 0.90486377]	[546.91949463 398.01010132 0.90833408]	[495.61810303 395.52529907 0.82480979]	[469.98730469 482.88574219 0.87597597]	[441.88684082 564.91864014 0.92762113]	[603.45556641 398.05429077 0.89951348]	[621.3861084 487.98721313 0.84930003]	[626.61047363 577.77496338 0.8899399 ]	[541.93438721 587.9822998 0.75741965]	[503.28723145 585.50799561 0.76281524]	[500.81604004 729.07763672 0.87582207]	[482.88766479 870.21051025 0.88907695]	[582.87030029 588.05847168 0.74528104]	[580.30712891 726.63580322 0.84769201]	[5.80323425e+02 8.72743774e+02 8.53432596e-01]	[541.73291016 321.21353149 0.90342361]	[564.86315918 318.77825928 0.93451291]	[521.31445312 326.34823608 0.7632727 ]	[582.80749512 323.74539185 0.72146505]	[5.85380005e+02 9.03592834e+02 7.67946064e-01]	[6.00888184e+02 8.93450378e+02 8.25347364e-01]	[5.67568665e+02 8.85575623e+02 6.85981631e-01]	[4.85399048e+02 8.98518250e+02 8.02021325e-01]	[4.67435547e+02 8.95841064e+02 8.05975497e-01]	[4.85393860e+02 8.77897705e+02 7.20968425e-01]
[549.50213623 336.61965942 0.91522765]	[544.47064209 398.02337646 0.92289162]	[493.06964111 395.53829956 0.82076466]	[464.90859985 482.9602356 0.8982693 ]	[441.77471924 564.95458984 0.93436819]	[603.3581543 398.06323242 0.89392281]	[616.24273682 487.97348022 0.82202005]	[626.5189209 577.69787598 0.88794494]	[541.75488281 587.99798584 0.74262631]	[500.80029297 585.53363037 0.75454026]	[500.75778198 729.06762695 0.87312728]	[482.86978149 870.2052002 0.89081919]	[580.36425781 588.08203125 0.72294486]	[580.23199463 726.62524414 0.83745086]	[5.80307617e+02 8.72762817e+02 8.49428296e-01]	[539.27270508 321.2399292 0.8886081 ]	[562.45928955 321.17724609 0.92954189]	[521.21130371 326.37045288 0.75288498]	[582.76904297 323.79794312 0.73976856]	[5.85377686e+02 9.03576904e+02 7.64008045e-01]	[6.00880432e+02 8.93448425e+02 8.24494064e-01]	[5.67559875e+02 8.85619324e+02 6.87811315e-01]	[4.85417328e+02 8.98509094e+02 7.99670994e-01]	[4.67451172e+02 8.95835938e+02 8.03443372e-01]	[4.85370270e+02 8.77898743e+02 7.17977881e-01]
[544.41088867 336.68569946 0.94778442]	[541.89874268 398.04251099 0.95423043]	[485.43862915 395.54937744 0.84439135]	[462.34320068 482.87759399 0.9306578 ]	[439.21087646 564.90374756 0.93162465]	[598.31573486 398.03948975 0.84392196]	[608.5355835 490.57263184 0.84649235]	[623.92431641 575.14929199 0.88366497]	[539.19665527 585.53106689 0.71868491]	[500.64907837 585.52185059 0.73569012]	[500.64993286 729.12237549 0.84893495]	[482.85043335 870.16790771 0.88364637]	[577.72509766 587.99761963 0.71001101]	[575.21588135 726.65710449 0.82024002]	[5.80318970e+02 8.72804810e+02 8.51715386e-01]	[531.61114502 321.2817688 0.85800719]	[559.81567383 321.27362061 0.88419932]	[513.59088135 323.8260498 0.71238917]	[575.17626953 323.80505371 0.66206169]	[5.85416748e+02 9.03588501e+02 7.59058952e-01]	[6.03295166e+02 8.93448059e+02 8.26891124e-01]	[5.67582336e+02 8.88118713e+02 6.91726923e-01]	[4.85440094e+02 8.98521423e+02 8.07698786e-01]	[4.67453247e+02 8.93462158e+02 8.02709997e-01]	[4.82942352e+02 8.75448547e+02 7.15143561e-01]
[544.33380127 336.70742798 0.95559573]	[541.76867676 398.06048584 0.94342399]	[482.90591431 395.54156494 0.86512303]	[462.21298218 482.92782593 0.93904185]	[439.09985352 564.91906738 0.91892147]	[595.66723633 398.05371094 0.83330244]	[606.10272217 490.54953003 0.86551976]	[623.81536865 572.66003418 0.86891305]	[536.66278076 585.52081299 0.70474875]	[498.14968872 585.51727295 0.71782207]	[498.18856812 729.17218018 0.83249301]	[482.84420776 870.16149902 0.88511395]	[575.175354 585.55615234 0.70642102]	[575.15771484 726.6416626 0.81802416]	[5.80304565e+02 8.72796448e+02 8.49654138e-01]	[529.05767822 323.7355957 0.85565764]	[559.72131348 321.29937744 0.86235142]	[508.47897339 326.31393433 0.72495621]	[570.06817627 323.74874878 0.60649645]	[5.85420776e+02 9.03591736e+02 7.60805607e-01]	[6.03294861e+02 8.93447083e+02 8.29060972e-01]	[5.67566528e+02 8.88111084e+02 6.95648313e-01]	[4.85426270e+02 9.00982605e+02 8.10037613e-01]	[4.67434692e+02 8.93465942e+02 8.04003656e-01]	[4.85348785e+02 8.75451843e+02 7.16382861e-01]
[541.86254883 336.67211914 0.95961368]	[541.69091797 398.06903076 0.92779118]	[482.7901001 395.52911377 0.87434578]	[459.80395508 482.90136719 0.94474167]	[436.63262939 564.91601562 0.90801579]	[590.61645508 398.07595825 0.84481525]	[606.01837158 488.02764893 0.8766796 ]	[621.35717773 575.16326904 0.85313165]	[534.15716553 585.44689941 0.70881015]	[495.68225098 585.42541504 0.71318883]	[498.15097046 729.20526123 0.82603449]	[482.82568359 870.18658447 0.89057302]	[572.63586426 585.50164795 0.70986807]	[570.10479736 726.61566162 0.82632577]	[5.80302673e+02 8.72784851e+02 8.48678052e-01]	[526.47369385 323.7192688 0.87462711]	[554.66040039 321.25997925 0.84389102]	[505.98886108 328.85412598 0.73022854]	[567.52990723 323.78121948 0.63851345]	[5.85446899e+02 9.03588806e+02 7.61603415e-01]	[6.03313477e+02 8.93437927e+02 8.36939454e-01]	[5.67565002e+02 8.88111450e+02 6.97782516e-01]	[4.85423920e+02 9.00985291e+02 8.10135841e-01]	[4.67431885e+02 8.95850037e+02 8.03369522e-01]	[4.82939484e+02 8.75468567e+02 7.12884307e-01]
[truncated: 147 more rows]
