# Supplementary material for: Evaluation of functional tests performance using a camera-based and machine learning approach
Source: PLoS One. 2023 Nov 3;18(11):e0288279. doi: 10.1371/journal.pone.0288279 (PMC10624324; doi:10.1371/journal.pone.0288279)
Supplement: S1 Data — This dataset includes all the extracted keypoints of movements and the associated features and statistics, which were used for the analyses presented in the main manuscript. (ZIP) [file pone.0288279.s001.zip › PLOS_data_28032023/original_movement_data/CSV/000031_SDT_P_crop.csv]

[464.9050293 274.95117188 0.92264342]	[462.21737671 316.12283325 0.95707119]	[410.99581909 316.08163452 0.84569454]	[395.58895874 400.76165771 0.91604912]	[375.1187439 480.13949585 0.90585577]	[513.64697266 316.08642578 0.86601877]	[524.0123291 403.27435303 0.89300984]	[539.29138184 482.84985352 0.92025465]	[462.29711914 500.7616272 0.77809191]	[423.81091309 500.78662109 0.73882252]	[439.1625061 641.83984375 0.83389175]	[441.75430298 770.10369873 0.88539195]	[500.76986694 500.7517395 0.76872438]	[500.64932251 639.26934814 0.80521023]	[500.73742676 770.22674561 0.87076932]	[457.15142822 259.58996582 0.90420127]	[480.197052 257.16195679 0.93158913]	[436.63269043 257.08886719 0.75650525]	[493.06756592 254.52209473 0.62629408]	[5.03363464e+02 8.06037598e+02 7.66467571e-01]	[5.21275208e+02 7.95806824e+02 7.53799021e-01]	[4.90558868e+02 7.85533264e+02 7.02217460e-01]	[4.54641754e+02 8.00947266e+02 7.09117591e-01]	[4.36654297e+02 7.98359436e+02 7.14535713e-01]	[4.41883270e+02 7.77839783e+02 6.88884497e-01]
[464.90802002 274.95007324 0.92237842]	[462.21578979 316.12112427 0.95705104]	[410.99530029 316.08123779 0.84575564]	[395.58877563 400.76123047 0.91582626]	[375.11889648 480.13796997 0.9055593 ]	[513.64489746 316.08370972 0.86597776]	[524.01287842 403.26925659 0.89330029]	[539.29083252 482.84790039 0.92009091]	[462.29345703 500.75585938 0.77754986]	[423.80712891 500.78005981 0.73871028]	[439.16204834 641.83679199 0.83332634]	[441.75109863 770.10333252 0.88553768]	[500.7666626 500.74676514 0.76773167]	[500.64654541 636.80499268 0.80427754]	[500.73568726 770.22479248 0.8706733 ]	[457.15307617 259.59115601 0.90449852]	[480.19644165 257.16088867 0.93151224]	[436.63006592 257.09051514 0.75834596]	[493.05807495 254.52006531 0.6224488 ]	[5.03358978e+02 8.06033508e+02 7.68375754e-01]	[5.21271667e+02 7.95801636e+02 7.54731596e-01]	[4.90557251e+02 7.85531006e+02 7.02282250e-01]	[4.54643738e+02 8.00940247e+02 7.08792686e-01]	[4.36653534e+02 7.98353577e+02 7.14232326e-01]	[4.41880737e+02 7.77839783e+02 6.88508570e-01]
[464.92010498 274.93527222 0.91797751]	[462.20996094 316.11724854 0.9576354 ]	[410.98526001 316.08126831 0.84440804]	[395.58032227 400.75454712 0.91264242]	[375.11148071 480.13339233 0.90206456]	[513.63250732 316.07995605 0.86543238]	[524.00189209 403.25408936 0.89469975]	[539.27044678 482.84954834 0.91544449]	[462.28189087 500.75320435 0.77535599]	[423.80145264 500.777771 0.73766631]	[439.14755249 641.83215332 0.83163452]	[441.75521851 770.08312988 0.88714433]	[500.75213623 500.74673462 0.76245701]	[500.64016724 639.28521729 0.80349815]	[500.73486328 770.24188232 0.86712343]	[457.16204834 259.58880615 0.90575588]	[480.19265747 257.14306641 0.93263799]	[436.62219238 257.10028076 0.76356393]	[493.04980469 254.49775696 0.61935115]	[5.03379913e+02 8.06047607e+02 7.57546186e-01]	[5.21274719e+02 7.95817993e+02 7.45072007e-01]	[4.90554932e+02 7.85551636e+02 7.03297138e-01]	[4.54637238e+02 8.00921936e+02 7.09804475e-01]	[4.36645477e+02 7.95881165e+02 7.18344688e-01]	[4.41885956e+02 7.75363281e+02 6.91447973e-01]
[464.92687988 274.91436768 0.91296327]	[462.19119263 316.1293335 0.95668268]	[410.95452881 316.09231567 0.8421849 ]	[395.57043457 400.75469971 0.908898 ]	[375.10305786 480.13824463 0.89929807]	[513.61608887 316.08905029 0.86459571]	[523.99029541 403.27639771 0.89453053]	[539.24676514 482.86038208 0.90914834]	[462.26586914 500.7711792 0.77902377]	[423.78530884 500.80001831 0.74249768]	[439.15335083 641.80316162 0.82839787]	[441.74862671 770.08636475 0.88525903]	[500.73513794 500.76412964 0.76145577]	[500.64105225 636.79095459 0.80065918]	[500.72525024 770.23669434 0.8666591 ]	[457.15704346 259.57415771 0.90598792]	[480.18753052 257.11245728 0.93348229]	[436.59683228 257.11657715 0.76363224]	[493.03890991 254.48556519 0.6032213 ]	[5.03378815e+02 8.06027283e+02 7.59919703e-01]	[5.21280579e+02 7.95793884e+02 7.51998782e-01]	[4.90542786e+02 7.85550049e+02 7.04210401e-01]	[4.54640503e+02 8.00910522e+02 7.10896134e-01]	[4.36650848e+02 7.95878906e+02 7.20844567e-01]	[4.41881561e+02 7.75376587e+02 6.88483417e-01]
[464.91827393 274.91314697 0.91243768]	[459.85754395 316.12768555 0.95643193]	[410.94326782 316.09008789 0.84192485]	[395.56756592 400.74249268 0.91026592]	[375.09399414 480.13653564 0.8986131 ]	[513.60949707 316.08486938 0.86413181]	[523.98327637 403.26947021 0.89711511]	[539.22857666 482.86749268 0.90498966]	[462.24127197 500.74926758 0.77590787]	[421.38980103 500.77288818 0.74198991]	[439.12747192 641.80389404 0.82246286]	[441.74530029 770.09997559 0.88527203]	[500.71765137 500.74478149 0.75333512]	[498.26657104 636.73364258 0.80033094]	[500.71664429 770.24993896 0.86346942]	[457.14831543 259.57086182 0.90368336]	[480.18295288 257.10623169 0.93289644]	[436.5859375 257.1050415 0.75981253]	[493.04946899 254.45761108 0.61370802]	[5.03378204e+02 8.06038391e+02 7.55434513e-01]	[5.21284912e+02 7.95803040e+02 7.51489103e-01]	[4.90525299e+02 7.85570251e+02 7.09965110e-01]	[4.54611145e+02 8.00954773e+02 7.13181734e-01]	[4.36611938e+02 7.98365906e+02 7.20085442e-01]	[4.41885040e+02 7.77856079e+02 6.90153778e-01]
[464.90438843 274.9041748 0.91185379]	[459.84536743 316.12728882 0.9562577 ]	[408.46429443 316.09161377 0.84209323]	[395.54342651 400.73278809 0.90470278]	[375.08795166 480.14828491 0.90081012]	[513.59344482 316.08547974 0.86338222]	[523.98309326 403.25860596 0.89854115]	[539.20953369 482.8911438 0.89814663]	[462.22976685 500.77886963 0.77998298]	[421.38232422 500.80883789 0.74676019]	[439.12301636 639.34674072 0.8197484 ]	[441.74328613 770.08856201 0.88816261]	[500.70751953 500.77459717 0.75634861]	[498.262146 636.737854 0.80220234]	[500.71710205 770.24493408 0.86367422]	[457.13809204 257.20135498 0.90409076]	[480.17422485 257.09378052 0.93179977]	[436.59054565 257.06317139 0.75785577]	[490.57440186 254.4112854 0.62262774]	[5.03380188e+02 8.06028015e+02 7.53958464e-01]	[5.21288147e+02 7.95789185e+02 7.51022279e-01]	[4.90528015e+02 7.85560669e+02 7.07635820e-01]	[4.54614136e+02 8.00916809e+02 7.08245635e-01]	[4.36607635e+02 7.95879456e+02 7.18967021e-01]	[4.41882812e+02 7.77841248e+02 6.93260312e-01]
[464.89666748 274.88323975 0.90805197]	[459.82733154 316.1260376 0.95753616]	[408.43740845 316.08978271 0.84407258]	[395.51416016 400.70471191 0.90049034]	[375.08319092 480.12442017 0.89802659]	[513.57702637 316.07977295 0.8617208 ]	[523.96484375 400.84829712 0.90465146]	[539.18682861 482.87359619 0.89288878]	[462.19647217 500.79391479 0.78481239]	[421.35925293 500.82644653 0.75397843]	[439.1166687 639.33007812 0.81917 ]	[441.74609375 770.08825684 0.88501936]	[500.67138672 500.78427124 0.75108391]	[498.24575806 634.24487305 0.79990524]	[500.7149353 770.23834229 0.86314535]	[457.12255859 257.18243408 0.90639526]	[480.16894531 257.06420898 0.93031323]	[436.55981445 257.08596802 0.75458258]	[490.55252075 254.41345215 0.59168279]	[5.03354126e+02 8.06029602e+02 7.53702760e-01]	[5.21272217e+02 7.95793518e+02 7.48391211e-01]	[4.90538940e+02 7.85550110e+02 7.03188419e-01]	[4.54626587e+02 8.00909973e+02 7.05835938e-01]	[4.36618683e+02 7.95878357e+02 7.17583239e-01]	[4.41883911e+02 7.77846680e+02 6.89448953e-01]
[464.87808228 274.87857056 0.91089052]	[459.81628418 316.12728882 0.95792866]	[408.42428589 316.08679199 0.84515941]	[395.51107788 400.67495728 0.90120226]	[375.08566284 480.14639282 0.90218508]	[511.10107422 316.07785034 0.86075199]	[523.95489502 400.85913086 0.90557021]	[539.18389893 482.85531616 0.89554411]	[459.8560791 500.80682373 0.78630114]	[421.34701538 500.84030151 0.75673276]	[439.10418701 639.32971191 0.818326 ]	[441.74121094 770.07159424 0.88581628]	[500.6496582 500.79727173 0.749026 ]	[498.24536133 634.24243164 0.80093676]	[500.71472168 770.24591064 0.86139679]	[457.1088562 257.17581177 0.90572178]	[480.15896606 257.05905151 0.929178 ]	[434.12164307 257.087677 0.74499774]	[490.54440308 254.42883301 0.58991903]	[5.03361938e+02 8.06030151e+02 7.53037930e-01]	[5.21273987e+02 7.95798096e+02 7.48611033e-01]	[4.90537994e+02 7.85559204e+02 7.04609931e-01]	[4.54615540e+02 7.98417114e+02 7.07745254e-01]	[4.36618408e+02 7.95856506e+02 7.20961332e-01]	[4.41878174e+02 7.75373352e+02 6.90586746e-01]
[464.87371826 274.87014771 0.9100911 ]	[459.8086853 316.13647461 0.95920014]	[408.40505981 316.09939575 0.84654522]	[393.07269287 400.69937134 0.89541507]	[375.07867432 480.14752197 0.90136266]	[511.09371948 316.08145142 0.85997295]	[523.95349121 400.83139038 0.90851074]	[539.18304443 482.85494995 0.89602679]	[459.83877563 500.80291748 0.78647661]	[421.33099365 500.84237671 0.75851279]	[439.0965271 639.36297607 0.81738782]	[441.74926758 770.06970215 0.88382351]	[498.26107788 500.78979492 0.74415064]	[498.22512817 636.75360107 0.79957801]	[500.71624756 770.24633789 0.86301965]	[457.10180664 257.16543579 0.90776193]	[480.16018677 257.05456543 0.92709774]	[434.11489868 257.09231567 0.75417298]	[490.53683472 254.44467163 0.57348394]	[5.03361298e+02 8.06029480e+02 7.51957417e-01]	[5.21267273e+02 7.95793884e+02 7.47621536e-01]	[4.90545349e+02 7.85550110e+02 7.04230428e-01]	[4.54622925e+02 7.98441162e+02 7.03068435e-01]	[4.36622864e+02 7.95870850e+02 7.14441657e-01]	[4.41892151e+02 7.75351929e+02 6.87505424e-01]
[464.87088013 274.87173462 0.91094816]	[459.8057251 316.13839722 0.95922327]	[408.40197754 316.10064697 0.84679192]	[393.07015991 400.69558716 0.89584303]	[375.07769775 480.14221191 0.90096104]	[511.08813477 316.08267212 0.8599565 ]	[523.953125 400.84048462 0.90803409]	[539.18841553 482.8550415 0.89701027]	[459.83605957 500.79846191 0.78752303]	[421.32498169 500.83874512 0.76025462]	[439.09338379 639.35174561 0.81628656]	[441.7437439 767.70812988 0.88397563]	[498.26031494 500.78540039 0.74398148]	[498.21871948 636.71807861 0.79525572]	[500.71166992 770.25396729 0.8608703 ]	[457.10128784 257.16625977 0.90776867]	[480.15844727 257.05743408 0.92690992]	[434.1151123 257.09362793 0.75294113]	[490.53213501 254.45068359 0.57432044]	[5.03368134e+02 8.06001404e+02 7.49253809e-01]	[5.21271301e+02 7.93352295e+02 7.53426850e-01]	[4.90539948e+02 7.85570801e+02 7.09217310e-01]	[4.54613861e+02 7.98432251e+02 7.07436144e-01]	[4.36618896e+02 7.95863281e+02 7.18791366e-01]	[4.41893097e+02 7.75350403e+02 6.88461125e-01]
[464.85980225 274.87539673 0.91411448]	[459.80255127 316.13809204 0.95978916]	[408.38830566 316.09799194 0.84812176]	[393.07110596 400.67721558 0.89642733]	[375.07785034 480.15063477 0.90159416]	[511.08679199 316.08108521 0.86009884]	[523.95544434 400.83306885 0.90813458]	[539.17706299 482.85269165 0.89542222]	[459.82843018 500.80303955 0.7887587 ]	[421.32302856 500.84210205 0.76071447]	[439.08755493 639.35113525 0.81552291]	[441.74456787 770.07397461 0.88351238]	[498.24438477 500.79284668 0.74296165]	[498.21456909 634.24243164 0.79269975]	[500.71252441 770.2557373 0.85993552]	[457.08898926 257.16601562 0.90593696]	[480.15274048 257.06365967 0.92697865]	[434.10174561 257.09051514 0.74960214]	[490.52041626 254.45941162 0.57949829]	[5.03376678e+02 8.05992188e+02 7.45085001e-01]	[5.21275330e+02 7.93341675e+02 7.53719628e-01]	[4.90539001e+02 7.85578064e+02 7.09074736e-01]	[4.54611145e+02 7.98435303e+02 7.09020853e-01]	[4.36614960e+02 7.95866882e+02 7.20288396e-01]	[4.41886963e+02 7.75362976e+02 6.87791348e-01]
[464.83206177 274.87579346 0.91761243]	[459.79794312 316.14151001 0.95985901]	[405.92810059 316.10214233 0.84940231]	[393.06161499 400.68148804 0.89671993]	[375.08422852 480.15408325 0.90329206]	[511.07992554 316.08587646 0.86015749]	[523.9510498 400.84579468 0.90690184]	[539.17687988 482.85845947 0.89470536]	[459.82772827 500.79071045 0.78939736]	[421.32778931 500.82745361 0.76083553]	[439.06253052 639.35437012 0.81085718]	[441.73928833 770.07385254 0.88516229]	[498.23922729 500.7824707 0.74265313]	[498.20870972 634.22637939 0.79350096]	[500.71685791 770.25463867 0.86022824]	[457.07107544 257.15609741 0.9040761 ]	[480.14279175 257.07125854 0.92575723]	[434.10726929 257.06124878 0.74458241]	[490.5140686 254.46803284 0.59031504]	[5.03379791e+02 8.05992737e+02 7.42833734e-01]	[5.21276733e+02 7.93341370e+02 7.51458168e-01]	[4.90544098e+02 7.85581604e+02 7.09706783e-01]	[4.54608368e+02 7.98427612e+02 7.11500704e-01]	[4.36609406e+02 7.95862000e+02 7.23323762e-01]	[4.41881714e+02 7.75362854e+02 6.91450059e-01]
[464.82437134 274.87011719 0.91763997]	[459.79364014 316.13790894 0.95903718]	[405.92300415 316.10379028 0.85032469]	[393.05258179 400.6831665 0.89601004]	[375.08843994 480.15307617 0.90351081]	[511.0670166 316.07907104 0.85961002]	[523.94946289 400.84927368 0.90569741]	[539.17169189 482.85351562 0.89301538]	[459.81973267 500.78945923 0.78955144]	[421.32012939 500.8265686 0.76299787]	[436.68710327 639.33575439 0.81112099]	[441.74169922 767.69232178 0.88586968]	[498.22994995 500.77786255 0.74072683]	[498.19970703 634.21789551 0.79485291]	[500.71499634 770.22418213 0.8644411 ]	[454.64932251 257.15408325 0.90342432]	[480.13110352 257.06674194 0.9232496 ]	[434.07794189 257.07501221 0.74384665]	[490.49536133 254.46411133 0.57460117]	[5.03371002e+02 8.03551575e+02 7.46964812e-01]	[5.21271423e+02 7.93322815e+02 7.58128822e-01]	[4.90550568e+02 7.85536804e+02 7.02261090e-01]	[4.54594330e+02 7.98406006e+02 7.09423900e-01]	[4.36604095e+02 7.95842957e+02 7.26015151e-01]	[4.41897705e+02 7.75326172e+02 6.94138587e-01]
[462.45632935 274.8704834 0.91732854]	[459.78381348 316.13342285 0.95953405]	[405.9140625 316.09869385 0.85201585]	[393.04724121 400.6741333 0.89587069]	[375.09152222 480.15951538 0.90385151]	[511.05065918 316.07455444 0.85928273]	[523.93762207 400.8609314 0.90643001]	[539.16021729 482.8454895 0.89181793]	[459.81072998 500.77853394 0.7897296 ]	[421.30993652 500.82171631 0.76529288]	[436.67324829 639.32922363 0.80911201]	[441.73635864 767.69146729 0.884974 ]	[498.21969604 500.76477051 0.73887902]	[498.19805908 634.19116211 0.79570115]	[500.71447754 770.22473145 0.8630951 ]	[454.64718628 257.15213013 0.90298498]	[480.12890625 257.07214355 0.92171717]	[434.0743103 257.07095337 0.74268883]	[490.48599243 254.47680664 0.56877398]	[5.03373108e+02 8.03555481e+02 7.43746758e-01]	[5.21274109e+02 7.93326782e+02 7.55715728e-01]	[4.90546997e+02 7.85539368e+02 7.01399982e-01]	[4.54588226e+02 7.98405945e+02 7.10398376e-01]	[4.36598083e+02 7.95840576e+02 7.25587785e-01]	[4.41894196e+02 7.75325195e+02 6.94788218e-01]
[462.44287109 274.88220215 0.92206657]	[459.77416992 316.1421814 0.95884526]	[405.90118408 316.10498047 0.85429454]	[393.02545166 400.67373657 0.89371341]	[375.08816528 480.14855957 0.9021908 ]	[511.03518677 316.08258057 0.85987794]	[523.93273926 403.25997925 0.90325981]	[536.73626709 482.84631348 0.88900715]	[459.80160522 500.78744507 0.79142088]	[421.30145264 500.83209229 0.76743883]	[436.6635437 639.32397461 0.80735099]	[441.73861694 767.68786621 0.88521373]	[498.20602417 500.7739563 0.73796076]	[498.19329834 634.20159912 0.79429293]	[500.7038269 770.21789551 0.86306369]	[454.63580322 257.15921021 0.90052468]	[480.12133789 257.08859253 0.91819245]	[434.05648804 257.07220459 0.74133623]	[490.4776001 254.49200439 0.56819397]	[5.03350861e+02 8.03552917e+02 7.47601986e-01]	[5.21257568e+02 7.93323120e+02 7.56347895e-01]	[4.90542023e+02 7.85526733e+02 7.00153470e-01]	[4.54576874e+02 7.98397034e+02 7.02552199e-01]	[4.36581909e+02 7.95830261e+02 7.19980776e-01]	[4.44304382e+02 7.75321350e+02 6.95543110e-01]
[462.4362793 274.88641357 0.92388058]	[459.77026367 316.1468811 0.95920902]	[405.89523315 316.1036377 0.85572672]	[393.01922607 400.67068481 0.89419043]	[375.09405518 480.16867065 0.90514326]	[511.02554321 316.08831787 0.86010003]	[523.9196167 403.26885986 0.90491861]	[536.72003174 482.85223389 0.88694298]	[459.80465698 500.78826904 0.79276377]	[421.30450439 500.83093262 0.76793534]	[436.68005371 639.30126953 0.80688119]	[441.74291992 767.69451904 0.88335091]	[498.20779419 500.77630615 0.73967856]	[498.19537354 634.18139648 0.79517514]	[500.70462036 770.21258545 0.86336708]	[454.63183594 257.16290283 0.8997767 ]	[480.11712646 257.09738159 0.91647857]	[434.04748535 257.07443237 0.74781579]	[488.0213623 254.50009155 0.56764352]	[5.03357361e+02 8.03547607e+02 7.49344766e-01]	[5.21262146e+02 7.93311584e+02 7.59918332e-01]	[4.90541870e+02 7.85522217e+02 7.00172663e-01]	[4.54568512e+02 7.98418213e+02 7.10383058e-01]	[4.36576080e+02 7.95847778e+02 7.26300001e-01]	[4.44310699e+02 7.75334778e+02 6.95277035e-01]
[462.44873047 274.90927124 0.92452151]	[459.76727295 316.15817261 0.95664853]	[405.89682007 316.11074829 0.85534561]	[393.00460815 400.69259644 0.89141315]	[375.09207153 480.18264771 0.90824366]	[511.02050781 316.09494019 0.86021817]	[523.92242432 403.34164429 0.89684802]	[536.70501709 482.8760376 0.88263988]	[459.79727173 500.78158569 0.79451466]	[421.29440308 500.82620239 0.77142507]	[436.6925354 639.28765869 0.80935532]	[441.74594116 767.69995117 0.88179469]	[498.20135498 500.77035522 0.73884046]	[498.20046997 634.20910645 0.79592979]	[500.70336914 770.21972656 0.86073351]	[454.63809204 257.18307495 0.89661252]	[480.12481689 257.11471558 0.91630131]	[434.02560425 257.08251953 0.74958229]	[488.02609253 254.4934082 0.56690323]	[5.03363281e+02 8.03544739e+02 7.47862220e-01]	[5.21264954e+02 7.93308777e+02 7.60857880e-01]	[4.90531097e+02 7.85534302e+02 7.00253904e-01]	[4.54585663e+02 7.98414795e+02 7.09970951e-01]	[4.36588013e+02 7.95851074e+02 7.25832760e-01]	[4.44305756e+02 7.75351929e+02 6.93538427e-01]
[462.44180298 274.9251709 0.92905277]	[459.75949097 316.17132568 0.95630425]	[405.89920044 316.11331177 0.8548696 ]	[392.9732666 400.73522949 0.88406658]	[375.08178711 480.17791748 0.90772355]	[508.54794312 316.10662842 0.86238867]	[523.90600586 403.39007568 0.89304209]	[536.68908691 482.88278198 0.88143784]	[459.78622437 500.79077148 0.79555321]	[421.28619385 500.83270264 0.77289844]	[439.06069946 639.30761719 0.81179357]	[441.76052856 770.07037354 0.8833968 ]	[498.18566895 500.78323364 0.73853713]	[498.1852417 634.21844482 0.79452538]	[500.70275879 770.23114014 0.85991168]	[454.63064575 257.20141602 0.89264959]	[480.11746216 257.13024902 0.91390902]	[431.56005859 257.09619141 0.7465483 ]	[488.02523804 254.49006653 0.5745796 ]	[5.03357971e+02 8.03553223e+02 7.48914540e-01]	[5.21260010e+02 7.93317871e+02 7.59922981e-01]	[4.90533264e+02 7.85550720e+02 7.03374326e-01]	[4.54587128e+02 7.98411560e+02 7.15521753e-01]	[4.36586487e+02 7.95847046e+02 7.29888141e-01]	[4.44318756e+02 7.75373474e+02 6.93621755e-01]
[462.44088745 274.94403076 0.93430084]	[459.75067139 316.16525269 0.95673108]	[405.894104 316.11026001 0.85574156]	[392.97338867 400.70239258 0.88428539]	[375.07723999 480.17810059 0.90526819]	[508.52206421 316.09716797 0.86549485]	[523.88171387 403.38427734 0.89899105]	[536.65350342 482.86581421 0.87731349]	[459.79156494 500.76385498 0.79520273]	[421.29312134 500.80737305 0.7706241 ]	[439.0680542 639.31256104 0.81443161]	[441.76049805 770.08227539 0.88304645]	[498.18978882 500.75015259 0.73830825]	[498.17977905 634.22320557 0.79445547]	[500.70254517 770.23278809 0.85911864]	[454.62850952 259.57641602 0.89050168]	[480.11566162 257.14935303 0.91248071]	[431.54553223 257.09823608 0.73736942]	[490.47924805 254.48503113 0.55920875]	[5.03359009e+02 8.03550659e+02 7.45822072e-01]	[5.21262695e+02 7.93315979e+02 7.57950604e-01]	[4.90529510e+02 7.85557312e+02 7.03616142e-01]	[4.54593842e+02 7.98402161e+02 7.16097593e-01]	[4.36591888e+02 7.95841431e+02 7.30671883e-01]	[4.44314056e+02 7.77851074e+02 6.92718208e-01]
[462.3848877 275.0173645 0.95328617]	[459.73217773 318.51611328 0.95643711]	[405.87390137 316.11083984 0.85734004]	[392.96273804 400.6918335 0.88092369]	[375.07641602 480.17019653 0.90565604]	[508.48492432 316.13433838 0.86828637]	[523.85479736 403.36254883 0.90947586]	[534.1473999 482.87145996 0.87219 ]	[459.76751709 500.74386597 0.80200249]	[421.27383423 500.78689575 0.77695668]	[439.068573 639.29400635 0.81474346]	[441.75439453 767.70385742 0.8833366 ]	[498.15658569 500.73950195 0.73726737]	[498.19238281 634.21356201 0.79585803]	[500.7059021 770.237854 0.85907918]	[454.55712891 259.64929199 0.87701857]	[477.71377563 259.60690308 0.89484143]	[431.49267578 257.13024902 0.72142047]	[488.00128174 254.54774475 0.5725618 ]	[5.03360657e+02 8.03545471e+02 7.46764302e-01]	[5.21263611e+02 7.93312988e+02 7.60080993e-01]	[4.90532898e+02 7.85562561e+02 7.07577586e-01]	[4.54591675e+02 7.98361450e+02 7.23498166e-01]	[4.36586029e+02 7.95809448e+02 7.37548232e-01]	[4.44309174e+02 7.77832275e+02 6.90046787e-01]
[462.35012817 275.03982544 0.95665985]	[459.71160889 316.17495728 0.95470762]	[405.85281372 316.10144043 0.85792756]	[390.50592041 400.7024231 0.88153976]	[375.07974243 480.16397095 0.90429252]	[508.45269775 316.12442017 0.87082356]	[523.8494873 403.3536377 0.91019011]	[531.57806396 482.85046387 0.87322354]	[459.76431274 500.73831177 0.79978138]	[421.28344727 500.78271484 0.77551931]	[436.67565918 639.33251953 0.81091434]	[441.75720215 767.70703125 0.88337731]	[498.13821411 500.73431396 0.73153281]	[498.18600464 634.20007324 0.79265231]	[500.71133423 770.23510742 0.859258 ]	[452.07452393 259.68051147 0.86929667]	[477.67175293 259.64328003 0.88507861]	[431.46868896 257.14276123 0.71930498]	[487.96768188 254.54708862 0.58929622]	[5.03362335e+02 8.03547913e+02 7.46763587e-01]	[5.21270813e+02 7.93310486e+02 7.56626368e-01]	[4.90538025e+02 7.85563049e+02 7.04805195e-01]	[4.54607758e+02 7.98392456e+02 7.21320093e-01]	[4.36598846e+02 7.95835754e+02 7.34584272e-01]	[4.44309326e+02 7.75378723e+02 6.92596972e-01]
[462.34988403 275.03994751 0.95622212]	[459.71078491 316.17980957 0.95422471]	[405.84927368 316.10412598 0.8581779 ]	[390.50512695 400.70422363 0.8810702 ]	[375.07669067 480.16351318 0.90454304]	[508.45449829 316.13412476 0.87096351]	[523.8505249 403.34796143 0.91091353]	[531.57910156 482.83947754 0.8728174 ]	[459.76699829 500.74395752 0.80022407]	[421.28613281 500.78982544 0.77622807]	[436.67953491 639.3480835 0.81145591]	[441.7612915 770.07244873 0.8813858 ]	[498.13970947 500.73922729 0.73216498]	[498.19134521 634.19824219 0.79293233]	[500.71090698 770.24243164 0.85812414]	[452.07507324 259.68029785 0.86894566]	[477.66964722 259.64450073 0.88416588]	[431.47088623 257.13937378 0.71984726]	[487.96679688 254.53831482 0.58488017]	[5.03368378e+02 8.03557434e+02 7.47208238e-01]	[5.21272949e+02 7.93317200e+02 7.55183399e-01]	[4.90536041e+02 7.85571472e+02 7.07520962e-01]	[4.54608795e+02 7.98401306e+02 7.20152974e-01]	[4.36592743e+02 7.95842529e+02 7.31707692e-01]	[4.44313171e+02 7.77836670e+02 6.90238476e-01]
[462.3480835 275.05108643 0.95485306]	[459.70639038 318.51757812 0.95406449]	[405.83691406 316.10412598 0.8598839 ]	[390.48098755 400.7197876 0.87904567]	[375.0630188 480.17318726 0.90399379]	[508.4468689 316.14971924 0.87207365]	[523.8147583 403.32492065 0.91477937]	[529.05371094 482.83709717 0.87559712]	[459.7578125 500.75686646 0.80550039]	[421.27819824 500.80517578 0.78059381]	[436.68615723 639.36962891 0.81367934]	[441.76031494 770.07757568 0.88272554]	[498.12301636 500.75097656 0.73190784]	[498.2043457 634.22131348 0.79432923]	[500.70904541 770.24932861 0.85632634]	[452.06500244 259.70141602 0.8635217 ]	[477.66213989 259.66125488 0.88157022]	[428.99542236 257.16021729 0.73056871]	[487.95669556 254.5607605 0.5893656 ]	[5.03368988e+02 8.03549011e+02 7.48538971e-01]	[5.21270508e+02 7.93312439e+02 7.58489728e-01]	[4.90535217e+02 7.85582153e+02 7.08304763e-01]	[4.54601410e+02 7.98395691e+02 7.18398392e-01]	[4.36584076e+02 7.95840027e+02 7.31048286e-01]	[4.44310608e+02 7.77848450e+02 6.90678716e-01]
[462.35409546 275.05847168 0.95665556]	[459.69525146 318.52874756 0.95284396]	[405.81655884 316.10891724 0.86131966]	[390.44281006 400.76593018 0.87434888]	[375.04858398 480.19223022 0.90377295]	[508.44436646 316.15805054 0.87255764]	[523.79907227 403.3152771 0.91612482]	[529.01013184 482.80548096 0.88364428]	[459.77233887 500.74975586 0.80433905]	[421.28707886 500.79888916 0.77886379]	[436.68832397 641.83428955 0.81782955]	[441.75250244 770.07177734 0.88440108]	[498.14425659 500.7359314 0.73490894]	[498.22293091 634.22790527 0.79740524]	[500.71374512 770.24768066 0.86060029]	[452.0708313 259.70874023 0.86351347]	[477.67089844 259.66873169 0.88238531]	[428.9772644 257.16156006 0.73955441]	[487.94692993 254.59335327 0.56969935]	[5.03380432e+02 8.03548584e+02 7.53358126e-01]	[5.21278625e+02 7.93309448e+02 7.65511990e-01]	[4.90542938e+02 7.85571350e+02 7.10502744e-01]	[4.54599060e+02 7.98393188e+02 7.22319901e-01]	[4.36571777e+02 7.95835815e+02 7.33368397e-01]	[4.44301697e+02 7.75373169e+02 6.93856299e-01]
[462.33563232 275.06362915 0.95896065]	[459.67907715 318.5333252 0.95090765]	[403.37979126 316.10882568 0.8658967 ]	[390.41851807 400.75405884 0.87457293]	[375.0581665 480.21865845 0.90722322]	[506.02334595 316.16149902 0.87382448]	[523.79772949 403.33013916 0.91113394]	[528.99224854 482.81558228 0.88655645]	[459.77624512 500.75125122 0.8004632 ]	[421.29174805 500.79312134 0.77260005]	[436.69824219 641.82653809 0.81777954]	[441.74859619 770.08642578 0.88067591]	[498.14901733 500.74203491 0.73333764]	[498.24023438 636.73779297 0.79719096]	[500.7192688 770.26135254 0.8553248 ]	[452.04052734 259.71588135 0.86173731]	[477.65924072 259.6734314 0.8799454 ]	[428.95004272 257.1796875 0.74221373]	[487.92581177 256.96450806 0.56450123]	[5.03385345e+02 8.03568176e+02 7.56511569e-01]	[5.21293213e+02 7.93323547e+02 7.63115644e-01]	[4.90547180e+02 7.85602783e+02 7.11498916e-01]	[4.54601288e+02 7.98418091e+02 7.19572067e-01]	[4.36567505e+02 7.95852600e+02 7.28508472e-01]	[4.41886841e+02 7.77854797e+02 6.90790057e-01]
[462.31997681 275.08007812 0.96289814]	[459.65261841 318.53530884 0.94817924]	[403.35122681 316.10861206 0.87161267]	[387.9303894 400.72567749 0.87947488]	[375.04125977 480.2210083 0.90321791]	[506.00161743 316.17306519 0.87784147]	[523.77484131 403.35049438 0.9067018 ]	[526.55102539 482.83966064 0.88863689]	[459.76199341 500.75546265 0.80087864]	[421.28625488 500.79360962 0.77276486]	[436.69851685 641.82922363 0.81776077]	[441.74316406 770.08172607 0.87845111]	[498.12472534 500.74752808 0.72967756]	[498.25619507 636.73272705 0.79879802]	[500.72650146 770.25109863 0.85831171]	[452.01596069 259.73446655 0.8574971 ]	[477.64859009 259.69152832 0.87619931]	[428.93399048 257.18783569 0.73813862]	[485.48950195 256.99636841 0.55494952]	[5.03386688e+02 8.05990295e+02 7.61173725e-01]	[5.21299561e+02 7.93324402e+02 7.67250299e-01]	[4.90548523e+02 7.85585999e+02 7.11237669e-01]	[4.54626862e+02 7.98424072e+02 7.16672361e-01]	[4.36584686e+02 7.95855469e+02 7.21612453e-01]	[4.41873840e+02 7.75379211e+02 6.89154387e-01]
[462.29104614 275.08251953 0.96423614]	[459.63729858 318.54229736 0.9483791 ]	[403.33538818 316.12792969 0.87491703]	[387.88095093 400.73529053 0.87911981]	[375.02120972 480.22372437 0.90079701]	[505.97790527 316.17053223 0.88185108]	[521.43493652 403.36962891 0.90237498]	[526.53302002 482.84823608 0.89199805]	[459.75201416 500.76470947 0.80001509]	[421.27902222 500.80044556 0.77486408]	[439.06143188 641.82641602 0.81894571]	[441.74633789 770.07537842 0.87953168]	[495.69644165 500.75946045 0.7275455 ]	[498.27154541 636.76385498 0.80175567]	[500.72677612 770.24731445 0.8594203 ]	[449.52560425 262.15115356 0.8546899 ]	[477.61480713 259.70217896 0.87040997]	[428.92022705 259.58154297 0.74398398]	[485.45193481 257.04586792 0.57776493]	[5.03376617e+02 8.05991455e+02 7.61147857e-01]	[5.21293701e+02 7.93326538e+02 7.65450776e-01]	[4.90553650e+02 7.85575378e+02 7.10358560e-01]	[4.54629486e+02 7.98413696e+02 7.15037823e-01]	[4.36579407e+02 7.95847656e+02 7.20604241e-01]	[4.41877228e+02 7.75368530e+02 6.90856755e-01]
[462.25866699 275.08621216 0.96539485]	[459.60760498 318.54769897 0.94280326]	[403.29611206 316.13076782 0.87850589]	[385.36242676 400.74581909 0.8824451 ]	[375.00128174 480.22488403 0.89801246]	[505.94232178 318.52297974 0.88784915]	[521.42303467 403.3324585 0.90270883]	[526.5355835 482.8416748 0.8896237]	[459.73544312 500.77151489 0.79861522]	[421.26147461 500.81384277 0.77638787]	[439.06005859 641.83447266 0.81935012]	[441.74230957 770.07751465 0.88233966]	[495.6723938 500.76373291 0.72540879]	[500.63543701 636.77520752 0.80518031]	[500.73495483 770.23400879 0.86315048]	[449.48904419 262.15545654 0.85318321]	[475.17144775 259.72247314 0.86196643]	[426.44815063 259.60604858 0.74712086]	[485.42559814 257.109375 0.60335565]	[5.03380615e+02 8.03563293e+02 7.64534116e-01]	[5.21296753e+02 7.93322693e+02 7.68357158e-01]	[4.90561127e+02 7.85559204e+02 7.10392594e-01]	[4.54624847e+02 7.98401001e+02 7.20913291e-01]	[4.36569611e+02 7.95836853e+02 7.26826847e-01]	[4.41870728e+02 7.77835571e+02 6.94468737e-01]
[462.23336792 275.10690308 0.96493036]	[457.21484375 318.55194092 0.93583578]	[400.87277222 316.13452148 0.88388216]	[385.29818726 400.78741455 0.88356674]	[372.53991699 480.23583984 0.89266253]	[505.90539551 318.53253174 0.89530063]	[521.39703369 405.81570435 0.89124519]	[526.50177002 482.83810425 0.89482999]	[459.73403931 500.79754639 0.80538374]	[421.25228882 500.85009766 0.78134066]	[436.67202759 641.86737061 0.8206557 ]	[441.73596191 770.09973145 0.87989819]	[495.6763916 500.78076172 0.73116797]	[500.63943481 636.73046875 0.80720234]	[500.73513794 770.23748779 0.86211514]	[449.45568848 262.18106079 0.85202485]	[475.14053345 262.16418457 0.85899842]	[426.41003418 259.60067749 0.7544077 ]	[485.40679932 257.12597656 0.61580217]	[5.03375610e+02 8.03567017e+02 7.65330136e-01]	[5.21294922e+02 7.93328491e+02 7.66473949e-01]	[4.90554932e+02 7.85561523e+02 7.10021138e-01]	[4.54620209e+02 7.98430603e+02 7.22292781e-01]	[4.36564514e+02 7.95861450e+02 7.21887708e-01]	[4.41870941e+02 7.77863525e+02 6.91892862e-01]
[462.22421265 275.12347412 0.96446443]	[457.16635132 318.54730225 0.92921418]	[400.82363892 316.13577271 0.89105296]	[382.84481812 400.8230896 0.88462561]	[372.51675415 480.25131226 0.89115143]	[503.49633789 316.17169189 0.90183997]	[521.37957764 403.37973022 0.89648557]	[526.46484375 482.83728027 0.90251446]	[459.72003174 500.77926636 0.80499935]	[421.23809814 500.83551025 0.78470898]	[436.67553711 641.85461426 0.81950575]	[441.74291992 770.07684326 0.88006008]	[495.65930176 500.76422119 0.72878361]	[500.66253662 636.73632812 0.81221652]	[500.74328613 770.22869873 0.86501336]	[446.97354126 262.21179199 0.84988725]	[475.11676025 262.17218018 0.85561675]	[426.3550415 259.62683105 0.76255435]	[485.37286377 257.12734985 0.59836084]	[5.03383240e+02 8.03560974e+02 7.62949049e-01]	[5.21303406e+02 7.93326050e+02 7.66510725e-01]	[4.90554352e+02 7.85545105e+02 7.11143076e-01]	[4.54616272e+02 7.98415649e+02 7.23007441e-01]	[4.36560059e+02 7.95844543e+02 7.23302722e-01]	[4.41884766e+02 7.75378479e+02 6.94054961e-01]
[462.21838379 277.47616577 0.96566755]	[457.13986206 318.54776001 0.92477101]	[400.79086304 316.13162231 0.8956874 ]	[382.80966187 400.85162354 0.88954365]	[372.51535034 480.27404785 0.89231688]	[503.48110962 316.16604614 0.90566635]	[521.36645508 403.34509277 0.89998895]	[526.45996094 482.83889771 0.90331781]	[459.71087646 500.76809692 0.80385959]	[421.22372437 500.8269043 0.78458863]	[436.69122314 641.84777832 0.82270843]	[441.74914551 770.08905029 0.88116759]	[495.65036011 500.74795532 0.72665346]	[500.68127441 634.22540283 0.81849772]	[500.73535156 770.23486328 0.86531192]	[446.94955444 262.24902344 0.84823602]	[475.10046387 262.19564819 0.85282779]	[423.92379761 259.65698242 0.75072294]	[485.35821533 257.12548828 0.59421158]	[5.03386780e+02 8.03554077e+02 7.63841748e-01]	[5.21307495e+02 7.93319946e+02 7.67722964e-01]	[4.90542938e+02 7.85560852e+02 7.15032101e-01]	[4.54618439e+02 7.98412537e+02 7.25775242e-01]	[4.36567657e+02 7.95845276e+02 7.26133883e-01]	[4.41889893e+02 7.77853760e+02 6.95786595e-01]
[459.8380127 277.47961426 0.9654516 ]	[457.0925293 318.52737427 0.91422921]	[400.75570679 316.12329102 0.90173781]	[382.76486206 400.83261108 0.89343423]	[372.45101929 480.27688599 0.88498378]	[503.42733765 316.13537598 0.91740507]	[521.35089111 403.31832886 0.91119444]	[526.45013428 482.82443237 0.90868157]	[459.70388794 500.80630493 0.80789274]	[421.20605469 500.86956787 0.7878896 ]	[439.06762695 641.90875244 0.83059347]	[441.73843384 770.0847168 0.8783921 ]	[495.65591431 500.78421021 0.73170924]	[500.74841309 639.31079102 0.83013308]	[500.75021362 770.18707275 0.87353569]	[446.90383911 264.71386719 0.8485269 ]	[472.55471802 262.22686768 0.84155887]	[423.89569092 259.64889526 0.73679167]	[482.93566895 257.1595459 0.61134511]	[5.03388367e+02 8.03522339e+02 7.71979511e-01]	[5.21320129e+02 7.93275024e+02 7.79277921e-01]	[4.90550995e+02 7.85483459e+02 6.98823452e-01]	[4.54587006e+02 7.98399353e+02 7.25343108e-01]	[4.34110962e+02 7.95839478e+02 7.27712035e-01]	[4.41888000e+02 7.77855774e+02 6.90266728e-01]
[459.81448364 277.49108887 0.96486634]	[457.05889893 318.52459717 0.90693736]	[400.73010254 316.13165283 0.90578032]	[382.75082397 400.81237793 0.89690441]	[369.96566772 480.30111694 0.88333654]	[503.40023804 316.12698364 0.92168009]	[521.34606934 403.32116699 0.90953231]	[526.44396973 482.83517456 0.91058588]	[459.69189453 500.82803345 0.8062579 ]	[421.20028687 503.29556274 0.78943008]	[439.07843018 641.871521 0.82980412]	[441.73400879 770.0927124 0.87748617]	[495.64068604 500.79971313 0.73067975]	[500.77258301 639.31378174 0.83288831]	[500.74505615 770.19561768 0.87078375]	[444.43380737 264.73471069 0.85460383]	[470.04937744 262.22207642 0.83958238]	[423.84564209 259.67190552 0.74300873]	[482.92904663 257.11264038 0.61924982]	[5.03392670e+02 8.03505737e+02 7.71342456e-01]	[5.21321167e+02 7.93263611e+02 7.84789622e-01]	[4.90537109e+02 7.85496582e+02 7.02180207e-01]	[4.54603088e+02 7.98411255e+02 7.22317815e-01]	[4.36561676e+02 7.95857117e+02 7.21207798e-01]	[4.41886475e+02 7.77865601e+02 6.89795971e-01]
[459.77044678 277.50836182 0.96506554]	[454.61715698 318.53848267 0.90439618]	[400.69659424 316.16677856 0.9115181 ]	[380.36135864 400.85269165 0.89601111]	[369.9543457 480.33538818 0.88297665]	[503.37463379 316.12094116 0.92316294]	[521.33984375 403.29217529 0.91385067]	[526.44085693 482.82196045 0.91302603]	[459.684021 500.83004761 0.80491859]	[421.19042969 503.30010986 0.78925234]	[439.08831787 641.85266113 0.83061063]	[441.75006104 770.0949707 0.8793928 ]	[495.63476562 500.79742432 0.73042268]	[500.80450439 639.29248047 0.83254361]	[500.75323486 770.18499756 0.87332261]	[444.3586731 264.76293945 0.8652336 ]	[469.97433472 262.23736572 0.84202743]	[423.77029419 259.66955566 0.75181234]	[482.92199707 257.04858398 0.68117374]	[5.03387665e+02 8.03508911e+02 7.76269674e-01]	[5.21321045e+02 7.93272217e+02 7.86409378e-01]	[4.90548889e+02 7.83042480e+02 7.01315641e-01]	[4.54623688e+02 7.98434448e+02 7.22424030e-01]	[4.36602509e+02 7.95878479e+02 7.21685350e-01]	[4.44305328e+02 7.77861389e+02 6.91707730e-01]
[459.77069092 277.50860596 0.96507341]	[454.61889648 318.53793335 0.90449733]	[400.69638062 316.16574097 0.91148233]	[382.71835327 400.84588623 0.89603382]	[369.95532227 480.3348999 0.88266277]	[503.37753296 316.12124634 0.92289376]	[521.33898926 403.3024292 0.91347891]	[526.44213867 482.82208252 0.91303569]	[459.68447876 500.82672119 0.80486131]	[421.19073486 503.29721069 0.7891587 ]	[439.08886719 641.85229492 0.8306008 ]	[441.74880981 770.09545898 0.87928408]	[495.63586426 500.79425049 0.73026878]	[500.80526733 639.29309082 0.83241242]	[500.75314331 770.18493652 0.87327915]	[444.35861206 264.76306152 0.86533535]	[469.97433472 262.23730469 0.84192801]	[423.77023315 259.66983032 0.75169164]	[482.92172241 257.04830933 0.68171632]	[5.03388947e+02 8.03508606e+02 7.76048183e-01]	[5.21321228e+02 7.93271057e+02 7.86205888e-01]	[4.90547913e+02 7.83041931e+02 7.01075792e-01]	[4.54624115e+02 7.98432068e+02 7.21611261e-01]	[4.36601685e+02 7.95876587e+02 7.21120059e-01]	[4.44303558e+02 7.77863159e+02 6.91441298e-01]
[459.77075195 277.50817871 0.9649747 ]	[454.61660767 318.53787231 0.90431529]	[400.69448853 316.16690063 0.91166127]	[382.72109985 400.84594727 0.89577895]	[369.9571228 480.33477783 0.88309169]	[503.37564087 316.11929321 0.92298639]	[521.33898926 403.2902832 0.91382158]	[526.44085693 482.82095337 0.91335529]	[459.6842041 500.82855225 0.80487502]	[421.19128418 503.29837036 0.78925973]	[439.08773804 641.8526001 0.83030003]	[441.74899292 770.09381104 0.87939203]	[495.63415527 500.79614258 0.73021638]	[500.80316162 639.28887939 0.83232462]	[500.75271606 770.18408203 0.87334901]	[444.3588562 264.76327515 0.86531663]	[469.97543335 262.23617554 0.84214759]	[423.77090454 259.67056274 0.75155389]	[482.92098999 257.04983521 0.67931241]	[5.03387970e+02 8.03507202e+02 7.75797784e-01]	[5.21321228e+02 7.93270691e+02 7.86232591e-01]	[4.90547577e+02 7.83041260e+02 7.01120198e-01]	[4.54620819e+02 7.98426636e+02 7.21751392e-01]	[4.36597961e+02 7.95871765e+02 7.21848071e-01]	[4.44304230e+02 7.77861084e+02 6.91241622e-01]
[459.77072144 277.48806763 0.96239609]	[454.59786987 318.53039551 0.90227395]	[400.69348145 316.16842651 0.91276217]	[382.71716309 400.81591797 0.90221584]	[369.94174194 480.32965088 0.88465631]	[503.34918213 316.1053772 0.92681253]	[521.32751465 403.27615356 0.91259611]	[526.44952393 482.80505371 0.91231251]	[459.68161011 500.81427002 0.80738413]	[421.1869812 503.28094482 0.79168338]	[439.07489014 641.88415527 0.83465087]	[441.74475098 770.08709717 0.87859958]	[495.63018799 500.78479004 0.73045468]	[500.79571533 639.32849121 0.83685464]	[500.7454834 770.1907959 0.87106723]	[444.37228394 264.73220825 0.86225307]	[469.97515869 262.21380615 0.84208357]	[423.78637695 259.63467407 0.74792212]	[482.90155029 257.02947998 0.65757269]	[5.03389496e+02 8.03517029e+02 7.78101265e-01]	[5.21319153e+02 7.93276855e+02 7.85932541e-01]	[4.90536652e+02 7.85483154e+02 7.04305232e-01]	[4.54590302e+02 7.98399231e+02 7.21103907e-01]	[4.36556824e+02 7.95839478e+02 7.20989585e-01]	[4.44308258e+02 7.77868286e+02 6.88790441e-01]
[459.73812866 277.47720337 0.9628607 ]	[454.57580566 318.53323364 0.89995629]	[400.67971802 316.18008423 0.91384608]	[380.36065674 400.81985474 0.90203786]	[369.93817139 480.33557129 0.88318753]	[503.33001709 316.10281372 0.9265753 ]	[521.3135376 403.27252197 0.91154099]	[526.44915771 482.79156494 0.91198319]	[459.67767334 500.81439209 0.80844581]	[421.18121338 503.28359985 0.79301292]	[439.07873535 641.87976074 0.83576834]	[441.74417114 770.0737915 0.87600058]	[495.62542725 500.78509521 0.73213333]	[500.80194092 639.34790039 0.83967185]	[500.7461853 770.17541504 0.87363029]	[444.33721924 264.71871948 0.86517799]	[467.47277832 262.20504761 0.84615642]	[421.40588379 259.60934448 0.75880218]	[482.86773682 257.01098633 0.67175984]	[5.03376801e+02 8.03528931e+02 7.81713724e-01]	[5.21309875e+02 7.93292542e+02 7.85257876e-01]	[4.90547699e+02 7.83026367e+02 7.04946458e-01]	[4.54584686e+02 7.98396912e+02 7.19740093e-01]	[4.34109436e+02 7.95835022e+02 7.21430779e-01]	[4.44309662e+02 7.77845581e+02 6.85781419e-01]
[459.7109375 275.13241577 0.9678309 ]	[454.54220581 318.53482056 0.89604515]	[400.65518188 318.53131104 0.91571242]	[382.72952271 400.82394409 0.9019168 ]	[369.95498657 480.33129883 0.88508427]	[503.29241943 316.08828735 0.9261027 ]	[521.30688477 400.80755615 0.92738932]	[526.440979 482.74401855 0.91794002]	[459.68145752 500.81124878 0.80992174]	[421.18841553 503.27954102 0.79431254]	[439.06472778 641.85821533 0.82991111]	[441.74456787 767.69561768 0.87708956]	[495.62893677 500.77926636 0.73338175]	[500.82144165 639.32409668 0.84119308]	[500.75033569 770.16326904 0.87596649]	[444.29449463 262.25332642 0.87808532]	[467.41369629 262.1668396 0.85439622]	[421.38049316 259.58599854 0.78829294]	[482.80541992 256.98336792 0.70864928]	[5.03381927e+02 8.03535278e+02 7.84218132e-01]	[5.21313477e+02 7.93298279e+02 7.87375927e-01]	[4.90544678e+02 7.83011475e+02 7.07744837e-01]	[4.54574585e+02 7.98386597e+02 7.24234223e-01]	[4.34103790e+02 7.95827759e+02 7.26578951e-01]	[4.44318024e+02 7.77829834e+02 6.85381591e-01]
[459.68325806 275.11068726 0.96656442]	[452.06921387 318.5244751 0.89397657]	[400.64529419 318.53677368 0.9165411 ]	[382.73873901 400.83901978 0.89936739]	[369.96725464 480.33517456 0.88710701]	[503.26745605 316.06820679 0.92279011]	[521.30273438 400.80264282 0.92745125]	[526.44500732 482.73895264 0.91716218]	[459.67840576 500.81216431 0.80887437]	[421.18704224 503.28189087 0.79361039]	[439.07110596 641.84759521 0.82903349]	[441.74890137 767.70361328 0.87713921]	[495.62619019 500.78201294 0.73335803]	[500.82568359 639.3223877 0.83784866]	[500.75360107 770.16247559 0.87529618]	[441.90292358 262.22677612 0.88684452]	[464.97369385 259.7286377 0.85847223]	[421.3508606 259.59197998 0.79868227]	[482.78283691 256.97961426 0.72154355]	[5.03374634e+02 8.03536377e+02 7.83577025e-01]	[5.21306335e+02 7.93302979e+02 7.84263134e-01]	[4.90548279e+02 7.83008667e+02 7.06548154e-01]	[4.54567902e+02 7.98402161e+02 7.25194871e-01]	[4.34097168e+02 7.95835754e+02 7.27933466e-01]	[4.44321655e+02 7.77839783e+02 6.87983394e-01]
[459.67196655 275.08926392 0.96524811]	[452.05737305 318.52035522 0.89345944]	[400.64324951 318.54098511 0.91632426]	[382.72802734 400.85531616 0.89637262]	[369.97940063 480.35980225 0.88362849]	[503.25756836 316.05960083 0.91885763]	[521.30963135 400.80685425 0.927719 ]	[526.45892334 482.72409058 0.91353565]	[459.68054199 500.82849121 0.81018144]	[421.19174194 503.2930603 0.79444164]	[439.07485962 641.85449219 0.83193755]	[441.74783325 767.69940186 0.8790316 ]	[495.6307373 500.79959106 0.73530024]	[500.82244873 639.35180664 0.841865 ]	[500.75009155 770.17156982 0.87450063]	[441.88534546 262.19332886 0.8945834 ]	[464.96176147 259.69500732 0.8666603 ]	[421.32806396 259.59844971 0.80588472]	[482.76751709 256.98883057 0.72343153]	[5.03372711e+02 8.03534363e+02 7.86626220e-01]	[5.21307678e+02 7.93302429e+02 7.89544880e-01]	[4.90548004e+02 7.83024841e+02 7.08920240e-01]	[4.54559174e+02 7.98383545e+02 7.28174627e-01]	[4.34093567e+02 7.95821594e+02 7.33717620e-01]	[4.44319122e+02 7.77842896e+02 6.90536380e-01]
[459.67370605 275.08215332 0.96361464]	[452.05108643 318.52688599 0.89345056]	[400.64639282 318.55718994 0.9158951 ]	[382.74017334 400.8578186 0.89409471]	[372.43960571 482.72280884 0.88201684]	[503.2467041 316.05566406 0.91810024]	[521.31292725 400.82098389 0.92698842]	[526.48516846 480.37387085 0.9078902 ]	[459.68417358 500.8493042 0.81182641]	[421.19714355 503.31109619 0.79434305]	[439.07827759 641.88128662 0.83584404]	[441.75061035 767.70849609 0.87826324]	[495.63766479 500.81951904 0.73948503]	[500.8241272 641.7946167 0.84599203]	[500.74688721 770.17749023 0.87343991]	[441.8862915 262.19580078 0.89375341]	[464.94680786 259.67788696 0.87077743]	[421.33926392 259.60632324 0.8003301 ]	[482.74465942 256.95758057 0.72626483]	[5.03377502e+02 8.03532471e+02 7.89017677e-01]	[5.21306946e+02 7.93298889e+02 7.92364776e-01]	[4.90547852e+02 7.83031372e+02 7.09124267e-01]	[4.54549652e+02 7.98377747e+02 7.26382852e-01]	[4.34087738e+02 7.95811646e+02 7.32812822e-01]	[4.44324432e+02 7.77855591e+02 6.90557659e-01]
[459.6583252 275.07177734 0.9621194 ]	[452.04669189 318.52215576 0.89305514]	[400.64916992 318.55618286 0.91578573]	[382.74810791 403.25164795 0.88702673]	[372.47314453 482.74230957 0.88667744]	[500.90023804 316.05203247 0.91674423]	[521.32281494 400.80105591 0.92802942]	[526.50189209 480.3678894 0.90503716]	[459.68960571 500.84506226 0.81248271]	[421.21313477 503.30993652 0.7919178 ]	[439.07971191 641.89025879 0.83609438]	[441.75469971 770.07122803 0.87835878]	[495.63076782 500.81237793 0.73946315]	[500.82495117 639.36975098 0.8448652 ]	[500.75112915 770.16473389 0.8751815 ]	[441.87243652 262.17953491 0.8978771 ]	[464.92605591 259.65975952 0.87722546]	[421.33816528 259.59579468 0.7996648 ]	[482.72253418 256.94848633 0.71670258]	[5.03370850e+02 8.03519714e+02 7.86139131e-01]	[5.21307678e+02 7.93289429e+02 7.89701521e-01]	[4.90550140e+02 7.83015564e+02 7.06488669e-01]	[4.54555267e+02 7.98370544e+02 7.28682935e-01]	[4.34095581e+02 7.95809387e+02 7.35368252e-01]	[4.44324738e+02 7.77859131e+02 6.90055370e-01]
[459.65887451 275.02734375 0.95647234]	[452.05044556 318.51864624 0.89518613]	[400.65429688 318.56036377 0.91465646]	[382.7532959 403.31253052 0.87895972]	[374.97970581 482.75653076 0.89619905]	[503.24185181 316.04016113 0.91603088]	[521.3348999 400.77749634 0.93337399]	[526.54919434 480.34683228 0.89632487]	[459.69168091 500.82781982 0.81362939]	[421.22561646 503.2953186 0.79125386]	[439.08166504 641.89105225 0.83426154]	[441.76467896 770.08129883 0.87927246]	[495.62176514 500.79098511 0.74046928]	[500.82785034 639.35510254 0.84130627]	[500.75933838 770.15441895 0.87643093]	[441.87521362 259.71530151 0.90282172]	[464.91928101 259.59368896 0.88628316]	[421.36187744 259.57363892 0.80718815]	[482.71734619 254.58096313 0.712762 ]	[5.03374390e+02 8.03513184e+02 7.88679361e-01]	[5.21317932e+02 7.93278809e+02 7.92088747e-01]	[4.90559265e+02 7.82996765e+02 7.04567790e-01]	[4.54572052e+02 7.98406067e+02 7.26911962e-01]	[4.36561584e+02 7.95842773e+02 7.32725382e-01]	[4.44336456e+02 7.77859802e+02 6.91860914e-01]
[459.65811157 275.02700806 0.95641524]	[452.06103516 318.52133179 0.8959952 ]	[400.65740967 318.55838013 0.91578138]	[382.76095581 403.2897644 0.8804214 ]	[374.97900391 482.75183105 0.89614415]	[503.24884033 316.04641724 0.91707706]	[521.3338623 400.78140259 0.93365407]	[528.9642334 480.34555054 0.89623427]	[459.697052 500.81500244 0.81439799]	[421.23074341 503.28338623 0.79070801]	[439.07769775 641.87268066 0.83193195]	[441.77017212 770.08050537 0.87750596]	[495.62750244 500.7767334 0.74011546]	[500.82897949 639.31982422 0.83979458]	[500.75558472 770.15917969 0.87557518]	[441.87646484 259.71774292 0.90269125]	[464.91729736 259.59506226 0.88646668]	[421.36801147 259.57839966 0.80823773]	[482.71585083 254.57940674 0.71587569]	[5.03372101e+02 8.03521973e+02 7.89052963e-01]	[5.21316223e+02 7.93284912e+02 7.91086912e-01]	[4.90551605e+02 7.83002686e+02 7.04925120e-01]	[4.54572052e+02 7.98408508e+02 7.23138571e-01]	[4.36561859e+02 7.95843079e+02 7.28429556e-01]	[4.44346710e+02 7.77856384e+02 6.89419985e-01]
[459.65258789 275.009552 0.95345819]	[452.06344604 318.52230835 0.89770812]	[400.66177368 318.56756592 0.91590917]	[382.7805481 403.30554199 0.87646127]	[374.98867798 482.7454834 0.89824635]	[503.24905396 316.03863525 0.91700566]	[521.33868408 400.76281738 0.93428415]	[528.99951172 480.33953857 0.89180779]	[459.70535278 500.81069946 0.81408983]	[421.23751831 503.28063965 0.78911865]	[439.07693481 641.87176514 0.83233678]	[441.76019287 767.70880127 0.87742704]	[495.64483643 500.77252197 0.7397933 ]	[500.8352356 639.31304932 0.84137762]	[500.75683594 770.15673828 0.87574917]	[441.86227417 259.69683838 0.90809309]	[464.90966797 257.20709229 0.89194345]	[421.35977173 259.57659912 0.80882782]	[482.71032715 254.56742859 0.6934709 ]	[5.03367554e+02 8.03518616e+02 7.87070572e-01]	[5.21314758e+02 7.93290344e+02 7.89859891e-01]	[4.90550842e+02 7.83005676e+02 7.04623103e-01]	[4.52081573e+02 7.98377747e+02 7.26458907e-01]	[4.34085693e+02 7.95814209e+02 7.32644677e-01]	[4.44343384e+02 7.77845032e+02 6.88779831e-01]
[459.64205933 275.00564575 0.9494282 ]	[452.06362915 318.51876831 0.89738798]	[400.66085815 318.57037354 0.91587347]	[382.78027344 403.31521606 0.87703264]	[375.00137329 482.73583984 0.90049988]	[503.25097656 316.03060913 0.91500354]	[521.33929443 400.73596191 0.93589228]	[529.01281738 480.33435059 0.89148748]	[459.70193481 500.8001709 0.80904937]	[421.23400879 500.87255859 0.78663379]	[439.07937622 641.87121582 0.83087051]	[441.75585938 767.68560791 0.88145769]	[495.64382935 500.76193237 0.73585421]	[500.84335327 639.30072021 0.8399834 ]	[500.75894165 770.16186523 0.87292284]	[441.85043335 259.68313599 0.91025841]	[464.90267944 257.19747925 0.89291936]	[421.35800171 257.19567871 0.80537897]	[480.38308716 254.56338501 0.68809408]	[5.03374359e+02 8.03523438e+02 7.79743254e-01]	[5.21317749e+02 7.93297424e+02 7.84098208e-01]	[4.90551392e+02 7.83019165e+02 7.06725121e-01]	[4.52071899e+02 7.98366394e+02 7.28532195e-01]	[4.34072388e+02 7.95802917e+02 7.36284971e-01]	[4.44339539e+02 7.75352722e+02 6.92488194e-01]
[459.64178467 275.00704956 0.94926238]	[452.0585022 318.51455688 0.89677554]	[400.65701294 318.56811523 0.91549885]	[382.79165649 403.28060913 0.87968516]	[375.00125122 482.73245239 0.90018684]	[503.24758911 316.02688599 0.91463554]	[521.34130859 400.72875977 0.93688017]	[529.00689697 480.31488037 0.89304686]	[459.69937134 500.80249023 0.81014836]	[421.2348938 503.27175903 0.78780383]	[439.06872559 641.89929199 0.82955611]	[441.75689697 767.68920898 0.88167197]	[495.63580322 500.76461792 0.73614192]	[500.83987427 639.32208252 0.84114969]	[500.75909424 770.16217041 0.8728953 ]	[441.84988403 259.68322754 0.91028357]	[464.90319824 257.19769287 0.89341438]	[421.35571289 257.19458008 0.80584449]	[480.38278198 254.5655365 0.68967617]	[5.03377136e+02 8.03520935e+02 7.78455913e-01]	[5.21320618e+02 7.93294617e+02 7.82923102e-01]	[4.90552399e+02 7.83020935e+02 7.06520259e-01]	[4.52067078e+02 7.98368042e+02 7.29807258e-01]	[4.34070160e+02 7.95804993e+02 7.37582028e-01]	[4.44341217e+02 7.75356079e+02 6.92892969e-01]
[459.64019775 274.98959351 0.94581676]	[454.54309082 318.51171875 0.90062541]	[400.67425537 318.57357788 0.91336817]	[382.81253052 403.31796265 0.87299615]	[375.02224731 482.7237854 0.90570092]	[503.27520752 316.00723267 0.91404772]	[521.35467529 400.72677612 0.9363609 ]	[529.02502441 480.31509399 0.89151382]	[459.70428467 500.77078247 0.80606019]	[421.22488403 500.85415649 0.78563923]	[436.68212891 641.89367676 0.82993281]	[441.73916626 767.70715332 0.8867377 ]	[495.66003418 500.72625732 0.73167944]	[500.84686279 639.30859375 0.84228361]	[500.80764771 770.16943359 0.87127739]	[441.84466553 259.67254639 0.9115001 ]	[464.89407349 257.17160034 0.89933687]	[421.3626709 257.17358398 0.81426287]	[480.37423706 254.52580261 0.69931412]	[5.03333801e+02 8.03537415e+02 7.76025772e-01]	[5.21295593e+02 7.93319519e+02 7.72137344e-01]	[4.93128815e+02 7.83024658e+02 6.95347428e-01]	[4.52078857e+02 7.98407410e+02 7.27466702e-01]	[4.34062103e+02 7.95833313e+02 7.33281732e-01]	[4.44319305e+02 7.75375427e+02 6.93220615e-01]
[459.63919067 274.99084473 0.94673884]	[454.56613159 318.52471924 0.90393299]	[400.68353271 318.57736206 0.91279811]	[382.83581543 403.32263184 0.86904109]	[375.02246094 482.71817017 0.90442079]	[503.29272461 316.01913452 0.91663671]	[521.36987305 400.72772217 0.93936151]	[529.03308105 480.31100464 0.89071298]	[459.70098877 500.73550415 0.80393851]	[421.22644043 500.81640625 0.78528774]	[436.66516113 641.87799072 0.82656461]	[441.72402954 767.70471191 0.88896239]	[495.65661621 500.68624878 0.72902167]	[500.85794067 636.79852295 0.83547485]	[500.84567261 770.12231445 0.87759352]	[441.84176636 259.67053223 0.91246802]	[464.89602661 257.17279053 0.89919621]	[421.3661499 257.17724609 0.81156027]	[480.37158203 254.53840637 0.70142645]	[5.03302917e+02 8.03531372e+02 7.71151602e-01]	[5.21283875e+02 7.93325317e+02 7.59136021e-01]	[4.95661346e+02 7.82949097e+02 6.99047148e-01]	[4.52070923e+02 7.98415405e+02 7.23258674e-01]	[4.34046936e+02 7.95840515e+02 7.27450073e-01]	[4.44312683e+02 7.75368408e+02 6.95504785e-01]
[459.6472168 275.00311279 0.94955051]	[454.57998657 318.52960205 0.90565485]	[400.68386841 318.58334351 0.913104 ]	[382.86062622 403.30926514 0.8681587 ]	[375.03222656 480.37463379 0.90739751]	[503.3069458 316.0229187 0.91791898]	[521.38720703 400.72290039 0.93836373]	[529.02905273 480.31600952 0.89140081]	[459.6953125 500.72286987 0.80342865]	[421.22396851 500.80310059 0.78681409]	[436.66687012 641.88763428 0.82758206]	[441.7270813 767.69555664 0.89294398]	[495.64654541 498.2611084 0.72713327]	[500.85037231 636.7890625 0.83513403]	[500.84197998 770.11791992 0.88028723]	[441.84725952 259.68954468 0.90964836]	[464.90081787 257.18417358 0.89730322]	[421.37057495 257.18356323 0.80895168]	[480.37481689 254.52926636 0.70383263]	[5.03300842e+02 8.03532837e+02 7.71743059e-01]	[5.21280762e+02 7.93330139e+02 7.58641720e-01]	[4.95666534e+02 7.80476440e+02 7.01657414e-01]	[4.52078217e+02 7.98383484e+02 7.25522578e-01]	[4.34057159e+02 7.95816345e+02 7.30649412e-01]	[4.44316711e+02 7.75354004e+02 7.01500118e-01]
[459.65509033 275.01168823 0.95257473]	[454.58572388 318.53616333 0.90595841]	[400.68908691 318.58578491 0.91301376]	[382.85757446 403.32693481 0.86672413]	[375.04568481 480.37411499 0.91007793]	[503.30941772 316.02749634 0.91936594]	[521.39434814 400.72079468 0.93706077]	[529.03363037 480.31933594 0.88977772]	[459.70645142 500.71960449 0.80383468]	[421.23516846 500.79516602 0.78482521]	[436.66140747 641.90618896 0.82674325]	[441.72406006 767.71087646 0.89297652]	[495.6630249 498.26422119 0.72899556]	[500.83825684 639.26141357 0.83187443]	[500.84207153 770.12976074 0.87900567]	[441.85873413 259.70883179 0.90666056]	[464.90014648 257.19503784 0.89504808]	[421.38037109 257.20092773 0.80562913]	[480.3727417 254.51560974 0.71043646]	[5.03303040e+02 8.03541321e+02 7.71865427e-01]	[5.21278748e+02 7.93336121e+02 7.56946385e-01]	[4.95660187e+02 7.82955017e+02 7.00768173e-01]	[4.54556976e+02 7.98414856e+02 7.20971584e-01]	[4.34073486e+02 7.95840271e+02 7.28497386e-01]	[4.44306549e+02 7.75372559e+02 7.00368404e-01]
[459.65914917 275.04019165 0.95746315]	[454.60125732 318.53274536 0.90643322]	[400.69821167 318.57501221 0.91225553]	[382.85272217 403.33938599 0.86629325]	[375.04376221 480.34036255 0.90950018]	[503.32531738 316.03216553 0.91879267]	[521.41052246 400.72784424 0.93523586]	[529.0456543 480.31835938 0.88774061]	[459.70690918 500.74603271 0.80862004]	[421.23223877 500.82034302 0.78772265]	[436.66168213 641.8717041 0.82678568]	[441.72485352 767.70611572 0.89183772]	[495.66503906 500.69802856 0.73302811]	[500.81790161 636.7611084 0.83213425]	[500.83795166 770.14263916 0.87760073]	[441.87008667 262.16299438 0.8991251 ]	[464.90716553 259.61212158 0.88713688]	[421.38812256 259.59371948 0.80329269]	[482.71652222 254.55354309 0.75107241]	[5.03331604e+02 8.03535156e+02 7.70587444e-01]	[5.21312134e+02 7.93323425e+02 7.63524652e-01]	[4.95633606e+02 7.82981018e+02 6.99297607e-01]	[4.54573700e+02 7.98431641e+02 7.24053204e-01]	[4.34101868e+02 7.95864258e+02 7.29438663e-01]	[4.44305054e+02 7.75365234e+02 6.99332893e-01]
[459.64419556 275.08135986 0.96316552]	[454.60174561 318.52587891 0.90638399]	[400.7015686 318.56613159 0.91308373]	[382.86529541 403.3394165 0.8650744 ]	[375.0463562 480.3404541 0.90993798]	[503.32794189 316.03024292 0.91596377]	[521.41369629 400.73449707 0.93565041]	[529.04437256 480.32714844 0.88743693]	[459.7074585 500.76446533 0.80799288]	[421.23236084 500.83776855 0.78529906]	[436.68450928 641.84649658 0.82466555]	[441.71881104 767.6897583 0.89198971]	[495.66732788 500.7197876 0.73370081]	[500.80004883 634.2355957 0.83255553]	[500.83615112 770.13238525 0.87871772]	[441.84143066 262.24023438 0.90119362]	[464.87704468 259.65856934 0.88694811]	[421.37042236 259.6072998 0.79157901]	[480.3666687 254.51464844 0.73089743]	[5.03318665e+02 8.03522583e+02 7.72899151e-01]	[5.21302063e+02 7.93318542e+02 7.66451776e-01]	[4.95636688e+02 7.82959412e+02 6.96769357e-01]	[4.54572510e+02 7.98420410e+02 7.25176513e-01]	[4.34098785e+02 7.95856323e+02 7.31424630e-01]	[4.44299286e+02 7.75338379e+02 7.00950563e-01]
[457.22070312 277.55929565 0.94921887]	[454.60739136 318.51538086 0.90370029]	[400.69769287 318.54522705 0.91556209]	[385.29397583 403.28713989 0.86635274]	[375.05386353 480.31808472 0.91061032]	[503.34381104 316.04879761 0.91157085]	[521.42120361 400.73492432 0.93354565]	[529.06115723 480.32824707 0.88354146]	[459.70593262 500.77243042 0.80205142]	[421.23394775 500.84222412 0.78219569]	[436.6942749 641.87011719 0.82872075]	[441.72671509 767.67565918 0.89439058]	[495.66183472 500.73373413 0.72928739]	[500.71835327 634.22039795 0.82747847]	[500.82546997 770.15039062 0.87845486]	[441.75411987 267.35012817 0.89992154]	[464.82485962 264.74575806 0.87766826]	[421.28817749 259.7276001 0.75246209]	[482.71716309 256.96505737 0.77733105]	[5.03304291e+02 8.03544861e+02 7.69611418e-01]	[5.21287231e+02 7.93341492e+02 7.61127472e-01]	[4.95630310e+02 7.82986328e+02 6.99723959e-01]	[4.54581329e+02 7.98410767e+02 7.26602733e-01]	[4.34118896e+02 7.95849304e+02 7.35997498e-01]	[4.44312103e+02 7.75305908e+02 7.03488648e-01]
[459.61355591 277.63400269 0.94465548]	[454.61483765 318.51550293 0.90552247]	[400.68658447 318.54263306 0.91725111]	[385.2928772 403.2940979 0.86585861]	[375.05480957 480.32028198 0.91119891]	[503.36135864 316.04562378 0.90946281]	[521.4208374 400.73782349 0.93413115]	[529.06958008 480.32757568 0.88209426]	[459.70358276 500.77871704 0.80271405]	[421.2315979 500.84671021 0.78323311]	[436.69741821 641.8729248 0.82896256]	[441.7210083 767.68969727 0.89538538]	[495.66036987 500.74337769 0.73040497]	[500.69244385 634.22137451 0.82360619]	[500.82467651 770.13916016 0.88090885]	[441.76763916 269.89151001 0.90879399]	[464.84805298 267.29449463 0.87600136]	[421.26119995 262.24786377 0.7422871 ]	[482.73391724 257.00076294 0.75805956]	[5.03296722e+02 8.03528625e+02 7.71637559e-01]	[5.21275146e+02 7.93332092e+02 7.64592707e-01]	[4.95630585e+02 7.82971924e+02 7.00432181e-01]	[4.54565033e+02 7.98400208e+02 7.29169369e-01]	[4.34102814e+02 7.95843323e+02 7.38659561e-01]	[4.44309326e+02 7.75328552e+02 7.02219307e-01]
[459.59558105 277.68530273 0.92940527]	[454.60269165 318.52218628 0.90517366]	[400.67971802 318.54751587 0.91701674]	[385.3046875 403.2723999 0.86776161]	[375.04553223 480.33105469 0.90818006]	[503.35107422 316.05401611 0.90999997]	[521.41442871 400.76300049 0.93287939]	[529.07196045 480.34173584 0.88038808]	[459.70672607 500.78665161 0.80307496]	[421.24694824 500.85403442 0.78078115]	[436.69778442 641.90148926 0.83105671]	[441.72570801 767.68945312 0.89302325]	[495.64498901 500.74975586 0.72938061]	[500.66671753 636.73834229 0.81973815]	[500.81280518 770.15087891 0.87726218]	[441.74966431 272.35623169 0.91453028]	[464.82699585 267.35421753 0.88086694]	[421.25201416 264.72000122 0.7337423 ]	[482.71957397 257.0010376 0.76522642]	[5.03297852e+02 8.03523010e+02 7.69962847e-01]	[5.21262451e+02 7.93324524e+02 7.66718388e-01]	[4.95614380e+02 7.82984436e+02 6.97320879e-01]	[4.54582916e+02 7.98399597e+02 7.23133087e-01]	[4.34119324e+02 7.95843872e+02 7.31945217e-01]	[4.44310974e+02 7.75320312e+02 6.98894501e-01]
[457.21310425 277.70831299 0.921085 ]	[454.59991455 318.52490234 0.90493792]	[400.67684937 318.5491333 0.91597617]	[382.86529541 403.30026245 0.86866736]	[375.04019165 480.3218689 0.90603614]	[503.35223389 316.05303955 0.91065329]	[521.41278076 400.75271606 0.93492287]	[529.07232666 480.33496094 0.88038397]	[459.70907593 500.75866699 0.80126119]	[421.24688721 500.83102417 0.78157663]	[439.06280518 641.875 0.82825172]	[441.73706055 767.68267822 0.89107138]	[495.65090942 500.71844482 0.72600836]	[500.64926147 634.17333984 0.81381428]	[500.80197144 770.16882324 0.87393564]	[441.74304199 272.3963623 0.91955066]	[462.44332886 269.84552002 0.88692033]	[421.23873901 264.77719116 0.74350244]	[482.71591187 257.05880737 0.76104027]	[5.03312012e+02 8.03515015e+02 7.64940917e-01]	[5.21267700e+02 7.93313965e+02 7.65909016e-01]	[4.93126038e+02 7.83026489e+02 6.94738030e-01]	[4.54601288e+02 7.98388306e+02 7.18819737e-01]	[4.36562927e+02 7.95837097e+02 7.29584813e-01]	[4.44319672e+02 7.75308350e+02 6.97082520e-01]
[457.20413208 277.72418213 0.91596782]	[454.58651733 318.5289917 0.90261042]	[400.66015625 318.55770874 0.91744787]	[382.85089111 403.32629395 0.86668456]	[375.03588867 480.33151245 0.90422559]	[503.34683228 316.05081177 0.90923935]	[521.4074707 400.77191162 0.93493021]	[529.06713867 480.36178589 0.88144135]	[459.72802734 500.7699585 0.80112523]	[421.26220703 500.84091187 0.77746421]	[439.06921387 641.87854004 0.8289367 ]	[441.73953247 767.68499756 0.88931501]	[495.67471313 500.7293396 0.726834 ]	[500.66381836 636.73614502 0.81234211]	[500.79522705 770.19647217 0.86848825]	[441.73712158 272.40966797 0.92161322]	[462.4430542 269.8626709 0.88781476]	[421.23477173 264.76812744 0.73561972]	[482.72915649 257.05279541 0.77155763]	[5.03314667e+02 8.03521973e+02 7.63194203e-01]	[5.21264832e+02 7.93318970e+02 7.65746355e-01]	[4.93113281e+02 7.85491699e+02 6.96200967e-01]	[4.54630585e+02 7.98392151e+02 7.17905760e-01]	[4.36591766e+02 7.95845154e+02 7.28928089e-01]	[4.44305359e+02 7.75312622e+02 6.97423100e-01]
[457.19650269 280.103302 0.91340446]	[454.57705688 318.53695679 0.90117639]	[400.6456604 318.56396484 0.91833973]	[382.81536865 403.33029175 0.87173539]	[375.03594971 480.35791016 0.9033469 ]	[503.34030151 316.0612793 0.91020489]	[521.38842773 400.8338623 0.92616427]	[529.07263184 482.72805786 0.88137347]	[459.72668457 500.77694702 0.80366045]	[421.26577759 500.84692383 0.77868426]	[436.69229126 641.8996582 0.82933658]	[441.74124146 767.68945312 0.89133179]	[495.66021729 500.7442627 0.72872561]	[498.27209473 634.22521973 0.80268133]	[500.79473877 770.2019043 0.86803001]	[441.72970581 272.43206787 0.92512029]	[462.42810059 269.88162231 0.89010751]	[421.23599243 264.79504395 0.7285338 ]	[480.37939453 257.09365845 0.74954879]	[5.03317596e+02 8.03534607e+02 7.61375785e-01]	[5.21264038e+02 7.93328674e+02 7.60843873e-01]	[4.93113434e+02 7.85502808e+02 6.96623921e-01]	[4.54615021e+02 7.98390442e+02 7.20462799e-01]	[4.36581360e+02 7.95840149e+02 7.30052352e-01]	[4.44313538e+02 7.75321777e+02 6.97773576e-01]
[457.19665527 280.10202026 0.913746 ]	[454.57592773 318.53204346 0.90120792]	[400.64590454 318.55819702 0.91810709]	[382.81573486 403.33074951 0.87273937]	[375.03521729 480.35821533 0.90305209]	[503.3399353 316.0585022 0.91004646]	[521.38983154 400.83563232 0.92631686]	[529.07556152 482.73028564 0.88066018]	[459.72714233 500.77453613 0.80328888]	[421.26574707 500.84518433 0.77842534]	[436.69781494 641.90161133 0.82984227]	[441.7449646 767.69525146 0.89047122]	[495.66009521 500.74035645 0.72833967]	[498.26873779 634.2175293 0.80403095]	[500.79272461 770.21130371 0.86654449]	[441.73001099 272.43203735 0.92510116]	[462.42849731 269.88113403 0.89016712]	[421.23681641 264.793396 0.72720343]	[480.38076782 257.09078979 0.74988043]	[5.03323578e+02 8.03537292e+02 7.60626793e-01]	[5.21263367e+02 7.93329285e+02 7.60740221e-01]	[4.93109192e+02 7.85517334e+02 6.98673189e-01]	[4.54624390e+02 7.98401611e+02 7.16356397e-01]	[4.36595459e+02 7.95850403e+02 7.27555096e-01]	[4.44309784e+02 7.75328430e+02 6.95597470e-01]
[457.17495728 280.11779785 0.90776581]	[454.56707764 318.5284729 0.90036243]	[400.64358521 318.55874634 0.916605 ]	[382.80935669 403.32824707 0.87318319]	[375.00558472 480.36593628 0.89760822]	[503.334198 316.05941772 0.90985948]	[521.37286377 400.81536865 0.92570782]	[531.53521729 482.74121094 0.87718427]	[459.72186279 500.74353027 0.79637694]	[421.24511719 500.80685425 0.77617669]	[439.10192871 641.84796143 0.83052742]	[441.75106812 770.0725708 0.89102465]	[495.66918945 500.71243286 0.72098905]	[498.26934814 636.72692871 0.80250025]	[500.79916382 770.25238037 0.85534769]	[441.72003174 272.45812988 0.92709339]	[462.40194702 269.90136719 0.89518332]	[421.23895264 264.79797363 0.72522873]	[480.35934448 257.08877563 0.74209422]	[5.03344757e+02 8.03537537e+02 7.41525888e-01]	[5.21289856e+02 7.93333191e+02 7.43171215e-01]	[4.93101715e+02 7.85594055e+02 6.96613789e-01]	[4.54643890e+02 7.98350891e+02 7.17791080e-01]	[4.36611237e+02 7.95813354e+02 7.29704142e-01]	[4.41888275e+02 7.77848145e+02 6.90075994e-01]
[457.14959717 280.13293457 0.90360063]	[454.5512085 318.51422119 0.89727628]	[400.62692261 318.54803467 0.91601229]	[382.78936768 403.29122925 0.880458 ]	[374.97735596 482.74841309 0.89580154]	[503.3053894 316.04440308 0.90943825]	[521.35284424 400.79263306 0.92865467]	[529.05706787 482.76324463 0.8781243 ]	[459.68655396 500.7182312 0.78472769]	[421.20675659 500.78369141 0.77250206]	[439.09777832 641.81976318 0.8272025 ]	[441.75064087 770.08203125 0.89060324]	[495.63223267 500.70135498 0.71407545]	[498.24172974 634.2166748 0.79881239]	[500.80072021 770.26660156 0.85245693]	[441.69772339 272.47714233 0.92999613]	[462.38058472 269.91915894 0.90199888]	[421.23348999 264.8074646 0.71811599]	[480.3416748 257.11550903 0.74820703]	[5.03356964e+02 8.03544312e+02 7.39908457e-01]	[5.21296631e+02 7.93333069e+02 7.42190063e-01]	[4.93099060e+02 7.88007568e+02 6.99431896e-01]	[4.54631226e+02 7.95885071e+02 7.18864381e-01]	[4.36605713e+02 7.95805969e+02 7.29396641e-01]	[4.41890015e+02 7.77871643e+02 6.86533272e-01]
[457.10617065 280.146698 0.89568651]	[452.07540894 318.51748657 0.89386737]	[398.27215576 318.56613159 0.91571468]	[382.75817871 403.25024414 0.88590056]	[372.48120117 482.76568604 0.88904405]	[503.27883911 316.03271484 0.90702176]	[521.33233643 400.74694824 0.933792 ]	[529.02307129 482.74938965 0.88198817]	[459.65179443 500.7208252 0.78088468]	[421.18515015 500.78872681 0.77268529]	[439.0949707 641.80395508 0.82701403]	[441.74838257 770.10009766 0.89028597]	[493.11090088 500.69909668 0.70968783]	[498.22338867 634.20684814 0.79736412]	[500.8041687 770.26361084 0.85249323]	[441.65988159 272.47872925 0.9280653 ]	[462.34921265 272.35488892 0.91229963]	[421.21166992 264.80252075 0.71167719]	[480.30810547 257.16210938 0.74900579]	[5.03359558e+02 8.03538025e+02 7.41656423e-01]	[5.21298889e+02 7.93323547e+02 7.44076371e-01]	[4.93111908e+02 7.85611267e+02 6.96224153e-01]	[4.57095581e+02 7.98373901e+02 7.14491844e-01]	[4.36633026e+02 7.95829102e+02 7.22866535e-01]	[4.41881927e+02 7.77891113e+02 6.87907755e-01]
[454.64251709 280.17694092 0.88338053]	[452.0229187 318.53668213 0.89107853]	[398.25143433 318.57766724 0.92141545]	[380.34344482 403.36645508 0.88205326]	[369.95117188 482.76208496 0.8862412 ]	[503.23965454 316.05279541 0.90729278]	[521.30792236 400.8130188 0.92245102]	[528.96252441 482.74255371 0.88605708]	[459.63943481 500.73907471 0.78442848]	[421.18417358 500.8104248 0.7777701 ]	[439.06381226 641.84320068 0.82573754]	[441.74777222 770.09387207 0.88857943]	[493.07476807 500.72259521 0.71205014]	[498.22418213 636.71551514 0.79625928]	[500.79910278 770.27130127 0.85214651]	[439.30197144 272.49804688 0.93171704]	[462.30914307 272.38290405 0.92472887]	[421.17977905 264.78710938 0.70423126]	[480.28024292 257.14300537 0.77284837]	[5.03383362e+02 8.03523682e+02 7.42670298e-01]	[5.21316040e+02 7.93302063e+02 7.53772914e-01]	[4.93097687e+02 7.88018372e+02 6.99503124e-01]	[4.57101685e+02 7.98359009e+02 7.15754569e-01]	[4.36626495e+02 7.95813965e+02 7.21624851e-01]	[4.41878967e+02 7.77882141e+02 6.89042807e-01]
[454.58346558 280.18844604 0.87532115]	[449.52020264 318.51925659 0.88589132]	[398.23614502 318.55227661 0.92003393]	[380.30230713 403.39712524 0.8922534 ]	[367.38278198 482.76455688 0.88894105]	[500.87780762 316.06658936 0.90915054]	[521.26342773 400.83129883 0.92176598]	[526.52075195 482.74853516 0.89364457]	[459.60736084 500.74813843 0.7827462 ]	[421.14297485 500.83175659 0.7801587 ]	[436.67190552 641.8604126 0.82357031]	[441.7484436 770.0904541 0.88502419]	[493.043396 500.71795654 0.7122134 ]	[498.2019043 634.22277832 0.7918309 ]	[500.79296875 770.2713623 0.85258925]	[439.28820801 274.86877441 0.93299878]	[462.25811768 272.41558838 0.93361139]	[421.16882324 264.79727173 0.69810224]	[480.21450806 257.16238403 0.72592664]	[5.03390869e+02 8.03510986e+02 7.46258855e-01]	[5.21322571e+02 7.93286987e+02 7.64197290e-01]	[4.93089203e+02 7.88022217e+02 7.02009916e-01]	[4.57106079e+02 7.98364807e+02 7.17186332e-01]	[4.36626343e+02 7.95821106e+02 7.20732808e-01]	[4.41883270e+02 7.77873108e+02 6.88894808e-01]
[452.07434082 280.17828369 0.87046498]	[449.4362793 318.51693726 0.88680249]	[398.19009399 318.5486145 0.91850328]	[380.25466919 403.35327148 0.90286535]	[364.84295654 482.76586914 0.89167041]	[500.81375122 316.08306885 0.91250145]	[521.2479248 400.83746338 0.9152478 ]	[526.48443604 480.36575317 0.90163666]	[457.22610474 500.74572754 0.78336942]	[418.77639771 500.82302856 0.78545463]	[436.60406494 641.87524414 0.81757027]	[441.74853516 770.07104492 0.8876825 ]	[490.53997803 500.71740723 0.72058952]	[498.19647217 634.22021484 0.79285735]	[500.78820801 770.269104 0.8536818 ]	[439.259552 272.50027466 0.93130124]	[462.21325684 272.40698242 0.93198687]	[421.14056396 267.29641724 0.69641238]	[480.14428711 257.16299438 0.67294705]	[5.03398499e+02 8.03494934e+02 7.46350646e-01]	[5.21332214e+02 7.93267456e+02 7.70483613e-01]	[4.93087372e+02 7.88017639e+02 7.01369762e-01]	[4.54645874e+02 7.98357971e+02 7.20156252e-01]	[4.36599030e+02 7.95816040e+02 7.27283239e-01]	[4.41892456e+02 7.77834656e+02 6.90786541e-01]
[449.42474365 280.22344971 0.86461186]	[444.42785645 318.52722168 0.90193522]	[398.07598877 318.55249023 0.90454763]	[380.17926025 400.86273193 0.91559529]	[359.80551147 482.7918396 0.92977029]	[500.72967529 316.11593628 0.90944028]	[518.77807617 400.79998779 0.90825462]	[526.43847656 482.80560303 0.90869486]	[457.1222229 500.68984985 0.7634362 ]	[418.71795654 500.77526855 0.78266114]	[434.09616089 639.30560303 0.79889601]	[441.74133301 767.69091797 0.88430703]	[487.94030762 498.24102783 0.72861069]	[498.17471313 631.68786621 0.79207402]	[500.77914429 770.22094727 0.86202544]	[439.13769531 274.87710571 0.92190784]	[459.77801514 272.43270874 0.93739772]	[418.65057373 264.80010986 0.69072407]	[477.62393188 257.17230225 0.66467881]	[5.03380615e+02 8.03487366e+02 7.56533563e-01]	[5.21329102e+02 7.93261719e+02 7.80260205e-01]	[4.93086182e+02 7.85556763e+02 6.93929076e-01]	[4.54644165e+02 7.98382690e+02 7.21874893e-01]	[4.36595093e+02 7.95837952e+02 7.30246246e-01]	[4.41899475e+02 7.75342346e+02 6.88533723e-01]
[446.94564819 280.20541382 0.87184662]	[444.3475647 318.55358887 0.91513771]	[395.62335205 318.59640503 0.89031065]	[377.75738525 403.30441284 0.90883124]	[359.77084351 482.83728027 0.92697746]	[500.68606567 316.11419678 0.90783775]	[518.69665527 400.7739563 0.90147966]	[526.39031982 482.82836914 0.91505998]	[457.06491089 500.78137207 0.7658205 ]	[418.6706543 500.86203003 0.78064424]	[431.49511719 639.36096191 0.78677845]	[441.7381897 767.70025635 0.88511956]	[485.48583984 500.7401123 0.74323881]	[498.1835022 634.19012451 0.7916218 ]	[500.74716187 770.18554688 0.86390609]	[439.10223389 274.86688232 0.91741407]	[459.7437439 272.39950562 0.93187034]	[418.57495117 264.73138428 0.71018249]	[475.1328125 257.10461426 0.65982723]	[5.03389343e+02 8.03472900e+02 7.64190257e-01]	[5.21330200e+02 7.93238770e+02 7.91535735e-01]	[4.90544220e+02 7.85513000e+02 6.98409438e-01]	[4.54596069e+02 7.98386597e+02 7.18934774e-01]	[4.34116119e+02 7.95834351e+02 7.24212170e-01]	[4.44333740e+02 7.75354248e+02 6.95243359e-01]
[444.43930054 280.21359253 0.87708527]	[441.92355347 318.56567383 0.92264551]	[395.55618286 318.60971069 0.87962711]	[377.69448853 403.29141235 0.9140895 ]	[359.6892395 482.82955933 0.93748808]	[500.64752197 316.12664795 0.89927387]	[516.14031982 400.8399353 0.86601973]	[523.87939453 482.7598877 0.9438656 ]	[454.57397461 500.82809448 0.75015897]	[418.62417603 503.32180786 0.76455158]	[428.97903442 641.81384277 0.78593975]	[441.73510742 767.70898438 0.88250577]	[485.4229126 500.77151489 0.74875528]	[498.1690979 634.19006348 0.79822534]	[500.72549438 770.16387939 0.86530715]	[436.67950439 272.4937439 0.90286481]	[459.68069458 272.40631104 0.9283796 ]	[416.15298462 262.2388916 0.70666033]	[472.58920288 257.11483765 0.66762567]	[5.03441742e+02 8.03455017e+02 7.67233074e-01]	[521.36486816 790.81860352 0.80537874]	[4.88024536e+02 7.85495850e+02 7.04352140e-01]	[4.54586792e+02 7.98403381e+02 7.19192028e-01]	[4.34105621e+02 7.95845825e+02 7.23592579e-01]	[4.44333832e+02 7.75373657e+02 6.98961377e-01]
[444.34326172 280.19958496 0.89277661]	[441.8767395 318.55380249 0.93005347]	[393.06048584 318.63449097 0.86393613]	[377.6496582 403.32723999 0.90956122]	[359.63195801 482.86306763 0.94227743]	[498.23498535 316.08676147 0.89691168]	[513.60101318 400.74594116 0.8745932 ]	[523.83758545 480.36038208 0.94574851]	[452.06246948 500.84658813 0.74407721]	[418.57348633 503.35281372 0.75621164]	[428.92230225 641.8916626 0.7923587 ]	[441.74880981 770.07452393 0.87877226]	[485.37466431 500.78323364 0.75936198]	[498.19546509 636.71276855 0.80089849]	[500.65475464 770.14440918 0.85195857]	[436.59432983 272.49035645 0.89343047]	[459.60388184 272.39776611 0.91594285]	[416.09295654 264.73104858 0.71281892]	[470.02676392 257.09313965 0.69948417]	[5.05889740e+02 8.00927979e+02 7.78275132e-01]	[521.38879395 790.77984619 0.83608776]	[4.85480835e+02 7.85480652e+02 7.27484882e-01]	[4.54565094e+02 7.98378906e+02 7.20766187e-01]	[4.34108734e+02 7.95831177e+02 7.28446841e-01]	[4.44362274e+02 7.77831787e+02 6.97698295e-01]
[444.29296875 280.1914978 0.90272927]	[441.83786011 318.57513428 0.93591392]	[392.99407959 318.66879272 0.85630375]	[377.59423828 403.33792114 0.90390158]	[357.21972656 482.83657837 0.94527507]	[498.19384766 316.08798218 0.8912127 ]	[511.02249146 400.73461914 0.87275821]	[523.76922607 482.71987915 0.94771415]	[452.00701904 503.32754517 0.7369045 ]	[416.15496826 503.4303894 0.74155408]	[426.44061279 641.94091797 0.80037594]	[441.75817871 770.09997559 0.87756091]	[485.34628296 500.86083984 0.76245433]	[498.21188354 636.80212402 0.80330098]	[498.19177246 770.14886475 0.83326459]	[434.12548828 272.49789429 0.88927555]	[457.19943237 272.39138794 0.90712398]	[413.57070923 267.26730347 0.72055978]	[467.46121216 257.14660645 0.67512202]	[5.05898132e+02 8.00970398e+02 7.82650650e-01]	[521.38244629 790.80895996 0.8393957 ]	[4.85384338e+02 7.83027588e+02 7.41802752e-01]	[4.54562927e+02 8.00912231e+02 7.17555165e-01]	[4.34122467e+02 7.95881836e+02 7.21789837e-01]	[4.44381744e+02 7.77854248e+02 6.99395716e-01]
[441.87539673 280.18920898 0.91592818]	[441.79693604 318.57006836 0.93740726]	[390.48742676 318.68099976 0.85446334]	[377.54510498 403.36450195 0.89413351]	[357.17773438 482.83044434 0.94660628]	[498.12979126 316.07394409 0.88036048]	[508.4508667 400.80300903 0.87140882]	[521.38122559 482.74395752 0.94447356]	[449.48513794 503.33099365 0.73732412]	[416.09585571 503.44647217 0.73740083]	[426.41244507 644.33300781 0.80895054]	[441.77008057 770.09777832 0.8769871 ]	[482.95245361 500.86553955 0.76989943]	[498.23651123 639.25927734 0.80649811]	[495.66702271 770.08636475 0.8175357 ]	[434.04788208 274.86294556 0.88626826]	[457.150177 272.38360596 0.8973695 ]	[411.01373291 267.33407593 0.70186472]	[467.40029907 257.19464111 0.64249676]	[5.03299469e+02 8.00920959e+02 7.96477437e-01]	[521.22119141 790.80926514 0.83162439]	[4.82932678e+02 7.80463745e+02 7.33132422e-01]	[4.54553955e+02 8.00935791e+02 7.11946666e-01]	[4.34104248e+02 7.95896729e+02 7.22829401e-01]	[4.44407776e+02 7.77843384e+02 7.09970236e-01]
[441.87533569 280.18942261 0.91597891]	[441.79644775 318.57049561 0.93745327]	[390.48617554 318.68209839 0.85427731]	[377.54425049 403.36465454 0.8940587 ]	[357.17733765 482.82980347 0.94689846]	[498.12924194 316.07366943 0.88029826]	[508.45080566 400.80352783 0.87175518]	[521.38482666 482.73751831 0.94525474]	[449.48709106 503.32507324 0.73799223]	[416.09811401 503.44067383 0.73808694]	[426.42037964 644.33062744 0.80794144]	[441.76947021 770.10107422 0.87664896]	[482.9519043 500.85968018 0.77076304]	[498.23687744 636.78741455 0.80596912]	[495.66384888 770.08746338 0.81685823]	[434.04772949 274.86346436 0.88628161]	[457.14996338 272.38363647 0.89737016]	[411.01400757 267.33508301 0.70169425]	[467.40023804 257.19491577 0.6425159 ]	[5.03300812e+02 8.00922119e+02 7.97346830e-01]	[521.22003174 790.81079102 0.83143508]	[4.82930176e+02 7.80463989e+02 7.34741032e-01]	[4.54555450e+02 8.00945679e+02 7.14408875e-01]	[4.34105011e+02 7.98357178e+02 7.23892510e-01]	[4.44407043e+02 7.77846436e+02 7.10803032e-01]
[441.81945801 280.20083618 0.9230969 ]	[441.75784302 318.59576416 0.94291472]	[390.42340088 318.7131958 0.85310996]	[377.52081299 403.35861206 0.89192581]	[357.15713501 482.82263184 0.94901186]	[495.65838623 316.08129883 0.87648273]	[506.00183105 400.77502441 0.8818717 ]	[521.34924316 482.71896362 0.94768077]	[449.47058105 503.31286621 0.73978496]	[416.08401489 503.43798828 0.73823351]	[426.3968811 641.91082764 0.80585277]	[441.78460693 770.08380127 0.87958324]	[482.93984985 500.84954834 0.77358419]	[498.24981689 636.76306152 0.8068158 ]	[495.637146 770.08612061 0.82122356]	[431.5272522 274.88381958 0.88760644]	[457.07717896 272.39331055 0.88687009]	[408.47589111 269.86837769 0.6946035 ]	[464.94412231 257.18563843 0.68465137]	[5.00799622e+02 8.00996643e+02 7.95315623e-01]	[518.71630859 793.25970459 0.80197138]	[4.82918274e+02 7.80408020e+02 7.28487253e-01]	[4.52063751e+02 7.98438416e+02 7.08908439e-01]	[4.34109924e+02 7.95871765e+02 7.22636223e-01]	[4.46871735e+02 7.75368164e+02 7.10920095e-01]
[441.71188354 280.24035645 0.92657989]	[441.72271729 318.62521362 0.9452551 ]	[387.91818237 318.7449646 0.85199153]	[377.49072266 403.38519287 0.87932491]	[357.12078857 482.81289673 0.94749528]	[495.61453247 316.10253906 0.87066889]	[505.96838379 400.77783203 0.88824201]	[521.32904053 480.37298584 0.94663632]	[449.44406128 503.2855835 0.7420333 ]	[416.07144165 503.42166138 0.73860687]	[426.36804199 641.91192627 0.80919266]	[441.79663086 767.69714355 0.88740975]	[482.91537476 500.81646729 0.77856386]	[498.24932861 634.21972656 0.81112671]	[493.13589478 770.09820557 0.82928759]	[428.92953491 274.90039062 0.88539016]	[454.55001831 272.45968628 0.88017356]	[408.42694092 269.84158325 0.67360842]	[464.89224243 259.57406616 0.71135378]	[5.00722900e+02 8.00989502e+02 7.67473519e-01]	[5.16164734e+02 7.93300171e+02 7.66264498e-01]	[4.82879089e+02 7.80418945e+02 7.52477825e-01]	[4.54538300e+02 7.98388428e+02 7.17011392e-01]	[4.36557007e+02 7.95848450e+02 7.30927885e-01]	[4.46894989e+02 7.75331604e+02 7.28625059e-01]
[441.66201782 280.23706055 0.92910153]	[441.70507812 318.63119507 0.94804132]	[387.8666687 318.76138306 0.85055482]	[375.07769775 405.84442139 0.86724424]	[357.09667969 482.82870483 0.94512349]	[495.59283447 316.1076355 0.86791813]	[505.93814087 400.75384521 0.89765579]	[521.340271 482.72055054 0.94839174]	[449.43707275 500.84091187 0.74454486]	[416.05853271 503.37130737 0.74273014]	[426.36431885 641.90631104 0.81584346]	[441.77487183 767.70111084 0.88758081]	[482.9197998 500.77618408 0.77678889]	[498.16021729 636.71551514 0.78995323]	[493.11270142 770.20599365 0.82737172]	[426.39834595 274.91027832 0.89146072]	[452.03417969 272.46490479 0.8742094 ]	[405.91665649 269.91751099 0.66760409]	[464.86151123 259.61132812 0.70168185]	[5.00702271e+02 8.06011475e+02 7.46739030e-01]	[5.16131226e+02 7.95857727e+02 7.23290145e-01]	[482.86486816 783.03948975 0.78583753]	[4.52064270e+02 7.98393799e+02 7.31439650e-01]	[4.34115417e+02 7.95841003e+02 7.32618451e-01]	[4.44418610e+02 7.75351074e+02 7.28233457e-01]
[439.31707764 280.24282837 0.92678106]	[441.67019653 318.63943481 0.94800586]	[385.39642334 318.75531006 0.85347807]	[375.02871704 405.84979248 0.86053842]	[357.07434082 482.83224487 0.94238949]	[493.07794189 316.12088013 0.86750072]	[505.90258789 400.80761719 0.8941254 ]	[521.34399414 482.73373413 0.94697565]	[446.96890259 503.28710938 0.7468133 ]	[416.0289917 503.42172241 0.73586684]	[426.43344116 644.34301758 0.81342661]	[441.72796631 770.13867188 0.88398951]	[482.91452026 500.83425903 0.78091776]	[498.14950562 634.22039795 0.78662628]	[495.63192749 772.8225708 0.8002457 ]	[426.35269165 274.92889404 0.8976109 ]	[449.52862549 272.46456909 0.8713302 ]	[405.87335205 272.35748291 0.68665707]	[464.85876465 257.20501709 0.73016077]	[5.00838257e+02 8.08661743e+02 7.73588777e-01]	[5.18698914e+02 8.03531555e+02 7.26821899e-01]	[482.90606689 788.1149292 0.80967277]	[4.54586639e+02 8.00935547e+02 7.20100522e-01]	[4.34099609e+02 7.95897583e+02 7.05546856e-01]	[4.44320831e+02 7.80417969e+02 7.01191902e-01]
[439.27740479 282.70831299 0.91960496]	[439.28012085 318.71624756 0.95017475]	[385.36914062 321.19845581 0.84719503]	[374.97503662 405.912323 0.84712911]	[357.06039429 482.89096069 0.93374109]	[490.52001953 318.55322266 0.86868858]	[505.86935425 400.83428955 0.89458835]	[521.41363525 482.79104614 0.95161813]	[446.90103149 503.35003662 0.75654179]	[413.58917236 505.8918457 0.73091525]	[426.37384033 644.43737793 0.823906 ]	[441.71273804 770.20910645 0.8694123 ]	[482.84292603 503.28781128 0.79375994]	[490.55636597 636.71459961 0.76613843]	[498.11865234 785.54492188 0.81208307]	[423.87939453 274.95706177 0.90800607]	[449.4781189 274.87316895 0.87731338]	[403.38265991 272.37783813 0.69582009]	[464.81365967 259.67489624 0.68992162]	[5.05880005e+02 8.11314758e+02 7.61660278e-01]	[521.27294922 808.68292236 0.82022852]	[482.88461304 793.21929932 0.81583416]	[4.54589539e+02 8.00966370e+02 6.93845153e-01]	[4.36584961e+02 7.98395752e+02 6.83897972e-01]	[4.44295135e+02 7.83014771e+02 6.83873594e-01]
[439.27709961 282.7081604 0.91964471]	[439.28079224 318.71777344 0.94997948]	[385.37130737 321.20010376 0.84688413]	[374.97512817 405.9152832 0.8471365 ]	[357.05987549 482.89157104 0.93339628]	[490.51861572 318.55477905 0.86898804]	[505.86932373 400.83578491 0.89457792]	[521.41174316 482.7918396 0.95177466]	[446.90158081 503.35021973 0.75640512]	[413.58984375 505.8923645 0.73092741]	[426.37844849 644.43884277 0.82356399]	[441.71328735 770.2121582 0.86882585]	[482.84295654 503.2878418 0.79382145]	[490.56106567 636.71722412 0.7658205 ]	[498.11151123 785.54345703 0.81171894]	[423.88000488 274.95727539 0.90799701]	[449.47790527 274.87484741 0.87778878]	[403.38540649 272.37579346 0.69627213]	[462.46096802 259.68243408 0.69043493]	[5.05881653e+02 8.11325256e+02 7.61163592e-01]	[521.27154541 808.68969727 0.82133937]	[482.87759399 790.84100342 0.81951255]	[4.54583740e+02 8.00968994e+02 6.94640577e-01]	[4.36583801e+02 7.98395996e+02 6.84478641e-01]	[4.44295135e+02 7.83019287e+02 6.84533358e-01]
[439.26370239 282.77523804 0.91175491]	[439.25643921 318.77999878 0.9450689 ]	[385.34637451 321.27005005 0.83808243]	[374.97344971 408.43606567 0.84158337]	[357.0425415 482.94592285 0.92072493]	[490.50534058 318.6390686 0.86836159]	[505.88586426 403.31134033 0.88012052]	[523.77850342 482.80618286 0.95180738]	[446.88336182 503.36499023 0.75536442]	[413.54043579 505.91116333 0.72831392]	[423.88830566 644.51049805 0.83290672]	[441.72198486 770.26989746 0.85942471]	[482.84628296 503.29586792 0.7907213 ]	[488.01843262 641.80706787 0.79063499]	[498.11978149 788.10083008 0.81489092]	[423.83465576 275.00836182 0.91440874]	[449.45318604 274.90176392 0.87985724]	[403.3092041 272.47372437 0.71693993]	[462.44158936 259.72131348 0.63003552]	[5.05961975e+02 8.18900452e+02 7.53236175e-01]	[521.34906006 811.24359131 0.83874476]	[482.84777832 793.35614014 0.79819405]	[4.52036621e+02 8.03552246e+02 6.86976910e-01]	[4.34066132e+02 8.00935913e+02 6.61906004e-01]	[4.44351196e+02 7.85501099e+02 6.98493779e-01]
[439.25360107 287.87164307 0.90956217]	[439.2225647 321.22247314 0.93891937]	[385.33456421 323.77471924 0.8290956 ]	[372.52218628 410.99359131 0.83770043]	[357.01785278 485.39523315 0.90043378]	[487.99908447 318.73132324 0.86874467]	[505.89923096 405.82974243 0.86530083]	[523.79534912 482.88348389 0.94921416]	[444.44470215 505.88519287 0.7504645 ]	[413.51773071 508.46710205 0.71443999]	[423.92041016 646.96490479 0.83312804]	[441.68023682 772.81555176 0.82656503]	[482.81994629 503.39102173 0.79016572]	[487.96105957 641.90643311 0.81073099]	[498.1567688 790.62792969 0.82050687]	[423.80548096 277.48965454 0.9223305 ]	[446.9609375 275.01937866 0.90026784]	[403.29541016 275.00518799 0.75888097]	[462.40765381 262.14553833 0.63501656]	[5.05897064e+02 8.18880432e+02 7.59698987e-01]	[521.29870605 811.26300049 0.84027702]	[4.82925598e+02 8.00985229e+02 7.51287699e-01]	[4.52023651e+02 8.06092773e+02 6.77741528e-01]	[4.34025818e+02 8.03516968e+02 6.37812495e-01]	[4.44322937e+02 7.88052612e+02 6.72375858e-01]
[439.15432739 295.4887085 0.94757921]	[439.21942139 326.3651123 0.91057396]	[385.30307007 331.46170044 0.83277631]	[374.98129272 418.59753418 0.88908231]	[354.58853149 493.04992676 0.85037696]	[488.0289917 321.24993896 0.85468203]	[505.99868774 413.52072144 0.85260487]	[523.91479492 488.01333618 0.88828701]	[444.35836792 511.02297974 0.74658066]	[410.97607422 513.6272583 0.7035374 ]	[426.33938599 649.61138916 0.81086624]	[441.70062256 785.57940674 0.800749 ]	[482.74728394 508.46243286 0.7801491 ]	[485.42935181 647.02252197 0.82843143]	[5.00637207e+02 8.03497864e+02 7.98810959e-01]	[421.3576355 280.21411133 0.9034977 ]	[444.40390015 277.68881226 0.89528489]	[400.89205933 277.62667847 0.78720182]	[462.27612305 272.49279785 0.82638305]	[5.08494141e+02 8.29240845e+02 7.08412647e-01]	[5.21401001e+02 8.26544250e+02 7.57243872e-01]	[4.85434174e+02 8.11254578e+02 7.86162138e-01]	[4.52027679e+02 8.11130920e+02 5.66288412e-01]	[4.34092133e+02 8.08675537e+02 5.38089633e-01]	[4.44337311e+02 7.93222046e+02 5.92650712e-01]
[439.12121582 295.65853882 0.96230614]	[439.19711304 333.94204712 0.9166466 ]	[385.29684448 334.05453491 0.84762311]	[372.53674316 418.73339844 0.89879131]	[354.57714844 498.13623047 0.87406099]	[487.9631958 323.81686401 0.83386743]	[508.44720459 416.16171265 0.8826918 ]	[523.97418213 495.69885254 0.89608163]	[444.33319092 516.13525391 0.75248611]	[410.978302 518.68078613 0.71255261]	[423.9140625 652.20172119 0.79992515]	[4.41755035e+02 7.88141052e+02 7.84935832e-01]	[482.71905518 513.60015869 0.76857054]	[485.35269165 649.5914917 0.827586 ]	[498.25378418 806.12567139 0.82087225]	[421.30392456 285.30075073 0.89004385]	[444.37539673 280.25384521 0.87281674]	[400.8449707 280.10092163 0.75043899]	[462.2857666 274.98062134 0.83728737]	[5.08501984e+02 8.31685669e+02 7.62545228e-01]	[5.21375305e+02 8.26660156e+02 8.13772678e-01]	[4.85417023e+02 8.13850647e+02 7.56414354e-01]	[4.54604919e+02 8.13802307e+02 4.34884787e-01]	[4.34108063e+02 8.11287109e+02 4.29546952e-01]	[4.44405426e+02 7.95885986e+02 5.31344473e-01]
[439.11795044 298.20983887 0.93228644]	[439.1862793 336.493927 0.94201815]	[385.28823853 336.59338379 0.86517727]	[372.49215698 421.26159668 0.8862465 ]	[354.59335327 500.71194458 0.9034996 ]	[487.93087769 333.92538452 0.8328656 ]	[508.49667358 418.69406128 0.90940177]	[524.02856445 500.68289185 0.91685891]	[441.89266968 518.7555542 0.77622586]	[408.37884521 521.25854492 0.73287225]	[423.83901978 659.80664062 0.80848825]	[441.7170105 785.58056641 0.80703717]	[480.33935547 518.69927979 0.7790485 ]	[482.94735718 654.72821045 0.80830365]	[498.13891602 808.68365479 0.82771862]	[421.31350708 292.92837524 0.9095403 ]	[444.34454346 290.34921265 0.8740505 ]	[400.88049316 285.25970459 0.70602506]	[462.28384399 277.48297119 0.83403611]	[5.08503662e+02 8.34299927e+02 7.41037309e-01]	[521.38702393 829.26330566 0.8469069 ]	[4.82900299e+02 8.18916382e+02 7.67248750e-01]	[4.52032440e+02 8.11252991e+02 4.93276089e-01]	[4.34100708e+02 8.11151611e+02 4.84479368e-01]	[4.44330566e+02 7.90779968e+02 5.74366868e-01]
[439.08969116 300.74209595 0.89974767]	[439.18365479 336.69894409 0.95106417]	[382.85046387 339.15878296 0.87135464]	[372.44580078 423.8374939 0.85863489]	[354.5513916 503.26318359 0.91226578]	[487.99963379 336.52462769 0.85590291]	[511.01248169 421.31716919 0.87422192]	[526.39367676 500.88796997 0.92102766]	[441.87121582 518.77526855 0.78005159]	[405.9119873 521.26641846 0.73623288]	[423.83734131 662.37335205 0.81811363]	[441.68701172 782.99060059 0.81187594]	[480.31930542 518.73187256 0.77752173]	[482.95471191 659.86450195 0.81846136]	[495.6328125 811.14855957 0.81501824]	[421.30801392 295.45877075 0.93264031]	[444.29821777 292.95599365 0.90312743]	[403.25845337 290.41503906 0.71313667]	[462.25033569 277.68304443 0.83670807]	[5.03424438e+02 8.39432800e+02 7.44768798e-01]	[521.25512695 831.82489014 0.8359077 ]	[4.82872986e+02 8.21496277e+02 7.57056117e-01]	[4.46917694e+02 8.11174377e+02 5.47580540e-01]	[4.31470856e+02 8.08675110e+02 5.25733709e-01]	[4.44306244e+02 7.90612061e+02 6.17860436e-01]
[439.09011841 300.74273682 0.89965177]	[439.18170166 336.69952393 0.95105863]	[382.84973145 339.15841675 0.87160313]	[372.44586182 423.8380127 0.85860288]	[354.55053711 503.2633667 0.91167665]	[487.99786377 336.5267334 0.8562932 ]	[511.01205444 421.32028198 0.8741101 ]	[526.3951416 500.88012695 0.92145091]	[441.87042236 518.77404785 0.78065974]	[405.91488647 521.26452637 0.73603374]	[423.84310913 662.38269043 0.81754047]	[441.6836853 785.503479 0.80995858]	[480.31723022 518.72937012 0.77767891]	[482.95483398 659.86450195 0.81796527]	[495.63168335 811.14660645 0.81364524]	[421.30728149 295.45935059 0.93284136]	[444.29830933 292.95523071 0.90290099]	[403.25579834 290.41616821 0.71292943]	[462.25146484 277.68078613 0.83678389]	[5.03420166e+02 8.39436096e+02 7.43472338e-01]	[521.2545166 831.82745361 0.83540088]	[4.82864929e+02 8.21501709e+02 7.57864952e-01]	[4.46952728e+02 8.11270264e+02 5.44127643e-01]	[4.31522369e+02 8.11151184e+02 5.23503125e-01]	[4.44301178e+02 7.90683228e+02 6.06629848e-01]
[439.09085083 308.39056396 0.88126385]	[439.18707275 341.68649292 0.94532746]	[385.30804443 341.78491211 0.83889961]	[369.93789673 428.95031738 0.83675373]	[352.02908325 503.43844604 0.88741815]	[488.01754761 339.18798828 0.86713952]	[508.5369873 426.38775635 0.82882649]	[524.02642822 503.44445801 0.91051918]	[441.80712891 521.36584473 0.80725932]	[405.84609985 523.82110596 0.75406021]	[423.8531189 664.94891357 0.83876055]	[441.71865845 785.59112549 0.81634092]	[480.2557373 521.34960938 0.79997259]	[482.88595581 664.88830566 0.85109323]	[4.93107056e+02 8.11263306e+02 8.04244339e-01]	[421.28018188 298.03033447 0.94002378]	[444.30795288 295.55105591 0.92320263]	[400.85681152 295.51400757 0.75404781]	[462.24020386 282.6942749 0.76362187]	[5.03438080e+02 8.44517029e+02 7.41994560e-01]	[5.21252747e+02 8.34338074e+02 8.25446606e-01]	[4.82799713e+02 8.26572388e+02 7.87034869e-01]	[4.51996460e+02 8.18925781e+02 6.08829975e-01]	[4.34067230e+02 8.13791931e+02 5.86538374e-01]	[4.44310486e+02 7.90732483e+02 6.13906205e-01]
[436.70010376 316.04013062 0.93558526]	[439.19903564 346.83389282 0.9161821 ]	[385.31356812 349.45806885 0.8218708 ]	[369.90753174 436.59725952 0.85662758]	[349.45071411 505.96694946 0.84509033]	[488.0206604 341.73046875 0.855932 ]	[508.50686646 431.5612793 0.83242744]	[524.01843262 508.46212769 0.87483078]	[441.77151489 526.42584229 0.78545743]	[403.35617065 526.43371582 0.74310583]	[423.8883667 665.04498291 0.84422719]	[441.69781494 783.01226807 0.82362711]	[480.23928833 526.42504883 0.77588832]	[482.84637451 667.45294189 0.85419512]	[4.90569977e+02 8.18893127e+02 7.66805649e-01]	[421.25842285 300.76455688 0.90716225]	[441.92092896 298.22659302 0.90729833]	[400.81784058 298.14135742 0.78302491]	[462.18307495 292.95974731 0.8102951 ]	[5.03450745e+02 8.49667786e+02 7.79671967e-01]	[5.21250244e+02 8.42039490e+02 7.90792882e-01]	[4.82784637e+02 8.31655884e+02 7.75468290e-01]	[4.46975769e+02 8.11270142e+02 6.13525569e-01]	[4.34025726e+02 8.11129211e+02 5.86673617e-01]	[4.44334259e+02 7.88191589e+02 6.43714726e-01]
[436.68115234 318.6182251 0.94052452]	[439.18771362 354.50741577 0.92316478]	[385.2928772 354.58670044 0.84410757]	[369.90170288 439.20480347 0.8864736 ]	[346.84725952 513.62310791 0.82185632]	[487.96353149 346.82409668 0.8276841 ]	[508.49234009 436.69454956 0.8793757 ]	[523.99481201 516.20349121 0.89249724]	[441.78598022 534.10339355 0.75921577]	[403.38745117 534.12463379 0.71281648]	[423.84454346 667.62683105 0.83675462]	[441.73321533 783.00488281 0.83178526]	[480.2409668 531.57611084 0.74977332]	[482.8296814 670.09368896 0.83329844]	[4.93054749e+02 8.26623047e+02 7.95696199e-01]	[421.2258606 310.88223267 0.89604825]	[441.93029785 305.80801392 0.87873054]	[400.78860474 300.69506836 0.71891838]	[462.25973511 295.52279663 0.848755 ]	[5.03273529e+02 8.52285400e+02 7.77897656e-01]	[5.18755920e+02 8.49666687e+02 8.09546411e-01]	[4.82803223e+02 8.34322632e+02 7.55823433e-01]	[4.52063507e+02 8.13798462e+02 5.76209366e-01]	[4.34109039e+02 8.11238037e+02 5.54435849e-01]	[4.44406616e+02 7.88150757e+02 6.20528221e-01]
[436.64614868 326.30844116 0.86625558]	[439.16860962 359.59594727 0.95000595]	[382.82778931 359.71075439 0.86859787]	[364.87872314 444.40365601 0.85851592]	[344.25210571 521.32171631 0.89977241]	[487.9770813 357.10650635 0.86098433]	[508.48440552 441.89450073 0.86747336]	[523.96472168 523.82598877 0.93680495]	[441.77462769 541.75842285 0.80234993]	[403.36602783 541.7677002 0.74891847]	[421.35958862 675.23547363 0.82729185]	[441.77194214 788.02416992 0.8165608 ]	[480.23632812 541.77276611 0.78598416]	[482.79779053 682.85418701 0.82776976]	[4.87932373e+02 8.31748657e+02 8.12408447e-01]	[421.22052002 316.11700439 0.94220525]	[441.86987305 315.97262573 0.93092877]	[400.80825806 313.41656494 0.68206245]	[462.22738647 298.25274658 0.81142485]	[5.00706909e+02 8.59990906e+02 7.28263021e-01]	[5.16196594e+02 8.54805969e+02 7.84349382e-01]	[4.80314148e+02 8.44572937e+02 7.30926514e-01]	[4.57113586e+02 8.29118774e+02 4.42237705e-01]	[4.36561981e+02 8.21468445e+02 4.03478593e-01]	[4.46917633e+02 7.90670959e+02 5.39360523e-01]
[436.63687134 334.00057983 0.89677513]	[439.13400269 362.19796753 0.93774867]	[382.84744263 362.2578125 0.84575623]	[364.77975464 449.49645996 0.84600377]	[341.72055054 523.87219238 0.91391671]	[487.93966675 359.72271729 0.87181383]	[506.00839233 446.93890381 0.84094495]	[523.88873291 523.98651123 0.93766123]	[441.74465942 544.34124756 0.81950712]	[403.33389282 544.34173584 0.77168298]	[421.3394165 682.85754395 0.85008001]	[441.77380371 788.15551758 0.83408761]	[480.21105957 544.35784912 0.79709917]	[482.7956543 685.49328613 0.84979641]	[4.87924805e+02 8.34405212e+02 7.91203380e-01]	[421.22848511 318.70117188 0.93621325]	[441.86447144 318.58200073 0.93681818]	[400.80621338 316.09899902 0.73613107]	[459.83517456 308.35205078 0.73562044]	[5.00839996e+02 8.65103699e+02 7.56837487e-01]	[5.16192627e+02 8.54930115e+02 7.60547280e-01]	[4.80340759e+02 8.49709900e+02 7.59772718e-01]	[4.54602295e+02 8.31750122e+02 4.67895180e-01]	[4.34054657e+02 8.29084961e+02 4.32969213e-01]	[4.49430084e+02 7.90740295e+02 5.55641830e-01]
[436.63623047 334.00134277 0.89652926]	[439.13598633 362.19558716 0.93780321]	[382.847229 362.25585938 0.8453784 ]	[364.77911377 449.50601196 0.8453877 ]	[341.71255493 523.87023926 0.91647601]	[487.940979 359.72149658 0.87130558]	[506.00567627 446.93701172 0.84195513]	[523.88830566 523.98443604 0.9384343 ]	[441.74221802 544.35131836 0.81930488]	[403.33328247 544.35198975 0.77234 ]	[421.33999634 682.86883545 0.85080904]	[441.77627563 788.15313721 0.83579141]	[480.20755005 544.36578369 0.79640973]	[482.79898071 685.51660156 0.85134947]	[4.87922638e+02 8.34410400e+02 7.92370439e-01]	[421.22781372 318.70178223 0.93564868]	[441.86413574 318.58258057 0.93655354]	[400.80618286 316.09527588 0.73092401]	[459.83840942 308.35144043 0.73754811]	[5.00844025e+02 8.65103333e+02 7.57573247e-01]	[5.16193054e+02 8.54935364e+02 7.61075199e-01]	[4.80340302e+02 8.49713684e+02 7.62507558e-01]	[4.54625275e+02 8.31751282e+02 4.68496323e-01]	[4.34084808e+02 8.29087585e+02 4.31360483e-01]	[4.49430573e+02 7.90739624e+02 5.56825817e-01]
[436.59353638 336.66049194 0.93411231]	[439.14749146 364.84881592 0.91759622]	[382.82183838 369.89309692 0.82720888]	[362.3302002 457.06814575 0.86819881]	[341.67919922 526.48223877 0.87741685]	[487.94897461 362.21954346 0.86652482]	[505.97509766 452.05389404 0.84384704]	[523.87145996 528.96343994 0.90304869]	[441.69580078 544.4006958 0.82038152]	[403.27893066 544.41717529 0.77699476]	[421.36782837 680.40429688 0.84863698]	[441.79177856 788.07476807 0.8491478 ]	[480.16061401 544.41125488 0.78517383]	[482.77191162 685.42950439 0.84740514]	[4.85491913e+02 8.41988037e+02 7.82224238e-01]	[421.16708374 323.80218506 0.89773887]	[441.83700562 321.2232666 0.91268194]	[400.75820923 318.71707153 0.73370665]	[459.81622314 315.93667603 0.82249528]	[5.00737335e+02 8.67682129e+02 7.48061895e-01]	[5.13590454e+02 8.62528137e+02 7.35742807e-01]	[4.80325836e+02 8.52236938e+02 7.36485302e-01]	[4.57101654e+02 8.31678406e+02 5.19226313e-01]	[4.36649628e+02 8.26598999e+02 4.72143173e-01]	[4.46959961e+02 7.90633667e+02 5.87033153e-01]
[436.65600586 339.222229 0.92561662]	[439.12539673 374.96884155 0.91416496]	[382.8053894 375.03765869 0.84974211]	[362.29858398 459.67962646 0.90395701]	[339.27484131 531.61444092 0.85968822]	[485.4642334 364.80072021 0.84696424]	[505.96231079 457.1171875 0.87138629]	[523.82067871 534.16156006 0.88976139]	[441.65530396 549.57037354 0.77254349]	[400.85452271 549.53106689 0.74679124]	[421.36752319 685.47607422 0.85962844]	[441.79684448 788.08734131 0.8359006 ]	[480.14300537 549.57897949 0.73917025]	[482.76580811 690.65808105 0.83086073]	[4.87927216e+02 8.47101562e+02 8.04873407e-01]	[421.2038269 333.92980957 0.90564871]	[441.87826538 328.89651489 0.88961071]	[400.75811768 323.72177124 0.69345295]	[462.18408203 316.07601929 0.81477439]	[4.98162537e+02 8.72671509e+02 7.68034041e-01]	[5.08529205e+02 8.70160950e+02 7.75941312e-01]	[4.82738586e+02 8.52365479e+02 7.51331210e-01]	[4.57148438e+02 8.34319519e+02 4.95145082e-01]	[4.39109863e+02 8.29154541e+02 4.47271377e-01]	[4.49441071e+02 7.88220032e+02 5.67048669e-01]
[434.1211853 344.3531189 0.85415196]	[439.10113525 377.64715576 0.94289184]	[382.73440552 380.09970093 0.87573439]	[362.2677002 462.39782715 0.89398921]	[339.15350342 541.78515625 0.92155373]	[485.46148682 375.07531738 0.84888345]	[505.9967041 462.23178101 0.89722437]	[523.79766846 541.85406494 0.94230908]	[439.33221436 559.70825195 0.79089898]	[400.86340332 557.25604248 0.75244159]	[423.79431152 688.01702881 0.83481532]	[441.67492676 775.33599854 0.8135348 ]	[480.12106323 559.71868896 0.74351668]	[482.71221924 693.19311523 0.81344682]	[4.85414337e+02 8.49731201e+02 8.23294878e-01]	[418.79519653 336.60299683 0.94659245]	[441.78771973 336.47427368 0.94980311]	[400.71453857 331.43624878 0.65038574]	[459.84020996 318.77285767 0.80150867]	[4.95625519e+02 8.75435181e+02 6.84000075e-01]	[5.06008911e+02 8.72861816e+02 7.53203571e-01]	[4.80307343e+02 8.57407898e+02 7.18775988e-01]	[4.57168518e+02 8.16388550e+02 4.70870346e-01]	[4.39159576e+02 8.13769165e+02 4.59897488e-01]	[4.44380371e+02 7.77842102e+02 5.66935301e-01]
[434.11947632 344.35494995 0.85366726]	[439.10235596 377.64477539 0.9423871 ]	[382.73657227 380.09402466 0.87499696]	[362.27853394 462.39804077 0.89185989]	[339.15631104 541.78973389 0.92218906]	[485.46615601 375.07937622 0.84810758]	[505.99664307 462.23223877 0.89725113]	[523.79785156 541.85522461 0.9428978 ]	[439.33279419 559.70947266 0.79082465]	[400.86172485 557.25683594 0.7524693 ]	[423.78884888 688.0223999 0.83486533]	[441.6869812 777.8460083 0.80588549]	[480.12365723 559.71990967 0.74410242]	[482.71972656 693.1986084 0.81420434]	[4.85413818e+02 8.49735046e+02 8.24130893e-01]	[418.79397583 336.60418701 0.94630271]	[441.78845215 336.4750061 0.94961876]	[400.7137146 331.43453979 0.6493879 ]	[459.84362793 318.77203369 0.80293512]	[4.95603455e+02 8.75431213e+02 6.82416916e-01]	[5.05998138e+02 8.72861938e+02 7.53604710e-01]	[4.80306274e+02 8.57406677e+02 7.16913521e-01]	[4.57178467e+02 8.18950317e+02 4.69258964e-01]	[4.39165802e+02 8.13841248e+02 4.54847574e-01]	[4.44387695e+02 7.77893066e+02 5.54381132e-01]
[436.56103516 354.48373413 0.87599456]	[439.08734131 380.19619751 0.94111413]	[382.75317383 380.26348877 0.87031972]	[362.24505615 464.96038818 0.87627351]	[339.11578369 541.89685059 0.92303765]	[487.91934204 377.71911621 0.86983091]	[505.95828247 462.45269775 0.87543744]	[523.75921631 544.39483643 0.95567012]	[439.27340698 559.8326416 0.81088358]	[400.82165527 559.83062744 0.77158636]	[421.3894043 688.04852295 0.84320402]	[439.30715942 772.7119751 0.82509136]	[477.6519165 562.26757812 0.7498619 ]	[480.34490967 698.3515625 0.79821718]	[4.85345612e+02 8.52267334e+02 8.25688124e-01]	[421.14324951 339.17831421 0.93626094]	[441.80514526 339.04141235 0.94809037]	[400.7310791 336.53051758 0.70783293]	[459.7991333 323.75100708 0.74042892]	[4.90505280e+02 8.85618896e+02 6.41226768e-01]	[5.05887054e+02 8.77987732e+02 7.02789366e-01]	[4.80277191e+02 8.62577942e+02 7.18995094e-01]	[4.54567322e+02 8.11246277e+02 4.81832653e-01]	[4.36612061e+02 8.08711548e+02 4.77386147e-01]	[4.41884369e+02 7.72703308e+02 5.86597741e-01]
[434.09228516 357.09072876 0.91071153]	[439.08374023 382.73187256 0.92923743]	[382.78707886 382.8168335 0.85279882]	[362.20187378 470.01858521 0.87735635]	[339.07617188 544.37353516 0.92186397]	[485.4944458 380.22897339 0.87198669]	[505.94311523 467.42294312 0.85287768]	[521.42352295 544.496521 0.94544488]	[439.30093384 562.32110596 0.82562929]	[400.84298706 562.29425049 0.77803499]	[421.35452271 688.12872314 0.84454471]	[439.27127075 770.10821533 0.85964161]	[477.6920166 562.35955811 0.76447546]	[480.33288574 700.90576172 0.80985773]	[4.82923889e+02 8.52357971e+02 8.23621094e-01]	[418.78509521 341.78088379 0.90869004]	[441.78067017 339.27270508 0.93352264]	[400.71273804 339.08554077 0.6980195 ]	[459.73925781 331.46847534 0.75098914]	[4.93097839e+02 8.88232117e+02 6.74989998e-01]	[5.05955353e+02 8.83027100e+02 7.04121351e-01]	[4.80204224e+02 8.67629272e+02 7.25975156e-01]	[4.49511993e+02 8.08599792e+02 5.39968431e-01]	[4.36578064e+02 8.03567993e+02 5.36366820e-01]	[4.41809784e+02 7.67657043e+02 6.77187800e-01]
[434.09091187 357.08990479 0.91050291]	[439.08401489 382.73059082 0.92930621]	[382.78738403 382.81518555 0.85280812]	[362.20214844 470.01794434 0.87739289]	[339.07629395 544.37335205 0.9217608 ]	[485.49468994 380.22888184 0.87182438]	[505.94342041 467.42630005 0.85225481]	[521.42572021 544.496521 0.94517595]	[439.29980469 562.32281494 0.82582057]	[400.84204102 562.29492188 0.77828836]	[421.35125732 688.12994385 0.84475863]	[439.27819824 770.11688232 0.86011362]	[477.68972778 562.362854 0.76438934]	[480.33435059 700.92755127 0.81027067]	[4.82927155e+02 8.52361206e+02 8.23530138e-01]	[418.78500366 341.77975464 0.90864414]	[441.77996826 339.27270508 0.93344307]	[400.71499634 339.081604 0.69625258]	[459.73709106 331.46646118 0.75151038]	[4.93087036e+02 8.88231934e+02 6.75569117e-01]	[5.05950378e+02 8.83029602e+02 7.05705881e-01]	[4.80208008e+02 8.67629272e+02 7.27713525e-01]	[4.49509186e+02 8.08620850e+02 5.34384549e-01]	[4.36576141e+02 8.06038208e+02 5.28595388e-01]	[4.41820190e+02 7.67664856e+02 6.75406694e-01]
[434.12411499 359.77816772 0.90295762]	[439.11175537 390.4855957 0.90269649]	[382.76547241 393.06634521 0.84203845]	[362.19937134 477.64819336 0.90239859]	[336.67294312 547.04425049 0.88695443]	[485.49041748 382.79870605 0.85737044]	[505.99380493 475.15847778 0.85544205]	[523.84368896 552.12231445 0.89648318]	[439.24176025 564.85876465 0.83523691]	[400.79074097 562.44512939 0.80482435]	[421.31793213 688.14447021 0.82548106]	[439.20654297 767.49505615 0.83517432]	[477.62890625 564.93029785 0.76771885]	[480.20462036 706.06494141 0.83196223]	[4.82825745e+02 8.65042725e+02 8.00183475e-01]	[418.77780151 354.4576416 0.90191513]	[441.80160522 349.4387207 0.90329891]	[400.67272949 344.25085449 0.68359762]	[459.80651855 336.63027954 0.82617909]	[4.98144989e+02 8.93373169e+02 6.80531681e-01]	[5.08458618e+02 8.90653687e+02 7.16277063e-01]	[4.77673126e+02 8.72905457e+02 6.91507280e-01]	[4.41828217e+02 7.93231079e+02 5.17181933e-01]	[4.26362671e+02 7.90704773e+02 5.36694646e-01]	[4.41733612e+02 7.64961182e+02 6.59804106e-01]
[434.07388306 362.22232056 0.88269389]	[439.08660889 395.55371094 0.91222769]	[382.74609375 395.62985229 0.85994709]	[359.8142395 480.13769531 0.91623664]	[336.66397095 549.50158691 0.88189822]	[485.44473267 385.36016846 0.84171164]	[506.02120972 477.64541626 0.86589622]	[523.88256836 557.18103027 0.90023351]	[439.19891357 564.86798096 0.83114147]	[400.75854492 562.43322754 0.80824989]	[421.22286987 688.10742188 0.83255619]	[439.19848633 762.50848389 0.80824476]	[475.15563965 564.96124268 0.75503588]	[480.10388184 706.1194458 0.80282146]	[4.82754883e+02 8.70128052e+02 8.30652475e-01]	[418.75982666 354.56420898 0.92120957]	[441.75186157 351.99325562 0.91452956]	[400.69778442 344.34191895 0.65066618]	[459.80444336 336.68917847 0.83153176]	[4.98246765e+02 8.98427246e+02 6.69167757e-01]	[5.08475220e+02 8.93216553e+02 7.35268116e-01]	[4.75166565e+02 8.77984436e+02 6.80092454e-01]	[4.41709778e+02 7.90728577e+02 5.69405854e-01]	[4.23872345e+02 7.88179565e+02 5.75019836e-01]	[4.41797150e+02 7.59893677e+02 6.53577030e-01]
[434.11227417 362.34521484 0.86861414]	[439.11752319 398.10717773 0.94752479]	[382.8182373 398.20596313 0.87007248]	[362.22897339 480.30340576 0.92237246]	[336.61172485 554.68762207 0.87790978]	[485.45245361 393.07208252 0.8377887 ]	[508.52441406 480.22027588 0.90475154]	[523.9800415 562.28436279 0.94116986]	[439.11694336 567.46118164 0.80864519]	[400.69573975 564.98071289 0.81077415]	[421.22219849 690.61486816 0.81480682]	[439.14196777 765.06054688 0.81845021]	[472.59362793 567.55383301 0.73123705]	[477.59893799 711.12567139 0.75787598]	[4.80177582e+02 8.72759888e+02 8.37166905e-01]	[418.78857422 357.03375244 0.94042158]	[441.7722168 354.53424072 0.93270373]	[400.72039795 349.4446106 0.65544415]	[459.82168579 339.21322632 0.81058365]	[4.85468414e+02 9.06092712e+02 6.88172281e-01]	[5.00881378e+02 8.93434937e+02 7.81069398e-01]	[4.67419678e+02 8.88164978e+02 6.82095170e-01]	[4.41702454e+02 7.90699585e+02 5.79379201e-01]	[4.26382355e+02 7.88194763e+02 6.04703963e-01]	[4.41705017e+02 7.62492737e+02 6.50048018e-01]
[434.08657837 364.80969238 0.85995883]	[439.12521362 398.15359497 0.95274079]	[382.79888916 398.26855469 0.87432611]	[362.20474243 482.73895264 0.92023206]	[336.54574585 557.24133301 0.88279825]	[485.49261475 395.55166626 0.83919418]	[508.52908325 480.32888794 0.90574056]	[524.00762939 562.34893799 0.94128209]	[439.06195068 570.01690674 0.77879137]	[400.66134644 567.46459961 0.79949492]	[421.20877075 690.63616943 0.80812788]	[439.17837524 765.04272461 0.82156444]	[470.03771973 572.61096191 0.71692485]	[475.06246948 713.73919678 0.71780169]	[4.77728088e+02 8.72861206e+02 8.13455522e-01]	[418.78234863 357.07562256 0.94237947]	[441.76074219 354.5930481 0.93772763]	[400.7333374 351.94241333 0.65338546]	[459.82025146 339.27209473 0.80175567]	[4.87932922e+02 9.06189758e+02 7.09958792e-01]	[5.00865662e+02 8.95899170e+02 7.85514057e-01]	[4.64899139e+02 8.90646301e+02 7.08967030e-01]	[4.39320190e+02 7.90770752e+02 6.42704725e-01]	[4.26402832e+02 7.90609619e+02 6.54983103e-01]	[4.41780151e+02 7.62474426e+02 6.55017018e-01]
[434.11587524 367.38894653 0.84849995]	[439.12194824 398.22186279 0.94921708]	[382.82901001 400.6706543 0.8703835 ]	[362.19464111 482.82785034 0.92445743]	[336.52548218 559.72711182 0.8885318 ]	[485.48983765 398.02230835 0.84841704]	[511.07296753 482.79876709 0.88866282]	[526.38952637 562.41345215 0.93559438]	[436.69830322 572.61328125 0.77016062]	[400.63360596 567.57879639 0.78853697]	[421.21899414 693.20916748 0.76430076]	[439.21554565 767.50488281 0.832816 ]	[470.03552246 575.21075439 0.71528018]	[4.72513367e+02 7.18842041e+02 7.07989872e-01]	[4.77677551e+02 8.75375183e+02 7.92671323e-01]	[418.78823853 357.1701355 0.94454503]	[441.78115845 357.03668213 0.94896889]	[400.72219849 354.49459839 0.65746778]	[459.8288269 341.69519043 0.75495201]	[4.82917297e+02 9.08614197e+02 7.13797927e-01]	[5.00741882e+02 8.95957703e+02 7.55888164e-01]	[4.64911102e+02 8.90811218e+02 7.23009050e-01]	[4.39174927e+02 7.95891174e+02 5.60982227e-01]	[4.23861420e+02 7.90774597e+02 6.05518162e-01]	[4.41814301e+02 7.64982544e+02 6.56913102e-01]
[434.12371826 369.98608398 0.84912914]	[439.12649536 400.69396973 0.95328301]	[382.82540894 400.79904175 0.86712855]	[362.20220947 482.89788818 0.91954029]	[336.50534058 559.7789917 0.89842051]	[487.95394897 398.17825317 0.86448681]	[511.10333252 482.97503662 0.85948974]	[526.4006958 564.84997559 0.93002796]	[436.67507935 572.66143799 0.76336098]	[400.61727905 570.05718994 0.78277051]	[421.22323608 700.86749268 0.73191446]	[441.67834473 767.6673584 0.84339017]	[470.00064087 577.73834229 0.71754646]	[4.70026062e+02 7.23945190e+02 7.22782016e-01]	[4.75121063e+02 8.75313660e+02 7.91077614e-01]	[418.78158569 359.58123779 0.94145077]	[441.79437256 357.11328125 0.95375001]	[400.71762085 354.59469604 0.66519457]	[459.82861328 341.72171021 0.75756711]	[4.80147125e+02 9.03602112e+02 7.49423087e-01]	[4.93066101e+02 8.95922852e+02 7.68189669e-01]	[4.64938171e+02 8.88223572e+02 6.71910822e-01]	[4.39179688e+02 8.03523010e+02 4.53653216e-01]	[4.26361298e+02 7.93336426e+02 4.90705550e-01]	[4.44380341e+02 7.67550232e+02 6.03056967e-01]
[434.10507202 372.53411865 0.85793829]	[439.15322876 400.73605347 0.95507997]	[382.87228394 400.81063843 0.85851014]	[359.82785034 485.36056519 0.91066182]	[336.47570801 559.79058838 0.89920849]	[487.99606323 398.24679565 0.86166829]	[513.62139893 485.37329102 0.85485965]	[526.41815186 564.95324707 0.91953689]	[436.69403076 577.70440674 0.76591659]	[400.63140869 572.62713623 0.7725715 ]	[421.2355957 706.10211182 0.73475456]	[441.72558594 770.12890625 0.83902055]	[470.00006104 580.28466797 0.72213876]	[464.94613647 726.51757812 0.75016379]	[4.75066010e+02 8.77929565e+02 7.68629909e-01]	[418.78530884 359.63861084 0.93893045]	[441.79431152 357.19104004 0.95594382]	[400.7310791 356.98937988 0.67331523]	[459.81201172 344.26403809 0.74565226]	[4.80283203e+02 9.06118408e+02 7.28971660e-01]	[4.95642090e+02 8.95950195e+02 7.33466387e-01]	[4.64855255e+02 8.93231567e+02 6.87663078e-01]	[4.36630676e+02 8.11149475e+02 4.85800713e-01]	[4.23834290e+02 8.03550781e+02 5.11639893e-01]	[4.44416809e+02 7.67684021e+02 5.97023666e-01]
[434.06463623 375.00054932 0.8632611 ]	[439.16009521 400.78485107 0.95234877]	[385.31808472 400.84082031 0.85034359]	[359.83251953 485.39471436 0.9083724 ]	[336.45916748 559.77874756 0.89863127]	[487.99365234 400.66073608 0.86221963]	[513.60974121 485.44897461 0.84363842]	[526.45593262 565.00500488 0.90531784]	[436.68634033 577.71051025 0.77111518]	[400.61801147 572.64208984 0.77929002]	[421.19750977 706.0057373 0.74710631]	[441.69223022 770.08770752 0.83094245]	[469.99676514 580.28479004 0.7253235 ]	[464.92407227 726.45581055 0.75031626]	[4.72606842e+02 8.77900024e+02 7.74375379e-01]	[418.76412964 359.67056274 0.9369576 ]	[441.77676392 359.56298828 0.95395046]	[400.70504761 357.01589966 0.65159291]	[459.80612183 346.8203125 0.74016213]	[4.77728149e+02 9.03619751e+02 7.19969928e-01]	[4.90524597e+02 8.95968201e+02 7.28168011e-01]	[4.64876465e+02 8.90816467e+02 6.83127522e-01]	[4.36626495e+02 8.08636963e+02 4.54532266e-01]	[4.23866699e+02 8.00960938e+02 4.83913153e-01]	[4.44357330e+02 7.67647095e+02 5.87163508e-01]
[434.07113647 374.99899292 0.86368346]	[439.16485596 400.79129028 0.95280194]	[385.31689453 400.84222412 0.85035276]	[359.83325195 485.3963623 0.90792364]	[336.45959473 559.77636719 0.8984372 ]	[488.01281738 400.67236328 0.85999626]	[513.61517334 485.46105957 0.84272081]	[526.45581055 565.00170898 0.90560907]	[436.68978882 577.70080566 0.77073985]	[400.61975098 572.63696289 0.77960694]	[421.19668579 703.46905518 0.74673331]	[441.68408203 770.09265137 0.83654892]	[470.00537109 580.27142334 0.72418326]	[464.94610596 724.01629639 0.74975622]	[4.72608368e+02 8.77908447e+02 7.71877885e-01]	[418.76815796 359.67004395 0.93721974]	[441.77914429 359.56216431 0.954225 ]	[400.70803833 357.00918579 0.65490985]	[459.81143188 344.35464478 0.74569243]	[4.80182495e+02 9.06084167e+02 7.23324895e-01]	[4.93054626e+02 8.95967651e+02 7.25707054e-01]	[4.64859833e+02 8.90829529e+02 6.89810157e-01]	[4.36625702e+02 8.08636902e+02 4.61741418e-01]	[4.23856262e+02 8.00966248e+02 4.91024941e-01]	[4.44346130e+02 7.67656555e+02 5.91872931e-01]
[434.07440186 375.00222778 0.86434031]	[439.16113281 400.80282593 0.95319778]	[385.31585693 400.84924316 0.85086614]	[359.83047485 485.37557983 0.91008031]	[334.06082153 559.76544189 0.8884778 ]	[488.02258301 400.68771362 0.85902518]	[513.61956787 487.92575073 0.83426511]	[526.48760986 565.00628662 0.89838481]	[436.67489624 577.72351074 0.76975381]	[400.61499023 572.65594482 0.77706891]	[421.19638062 705.9979248 0.7275815 ]	[441.68280029 767.70001221 0.82380319]	[469.97546387 580.2991333 0.72714466]	[464.92486572 726.55834961 0.75629634]	[4.72571869e+02 8.75449036e+02 7.77497232e-01]	[418.77203369 359.6701355 0.93628597]	[441.784729 359.56594849 0.95436281]	[400.71038818 356.99212646 0.65225488]	[459.81518555 344.35272217 0.74733436]	[4.80208710e+02 9.03630554e+02 7.32695222e-01]	[4.93075684e+02 8.95947205e+02 7.36595273e-01]	[4.64838623e+02 8.90786865e+02 6.92307174e-01]	[4.36675873e+02 8.08631531e+02 4.26792413e-01]	[4.23886566e+02 8.00952148e+02 4.53720570e-01]	[4.44364624e+02 7.67634705e+02 5.80187023e-01]
[434.08276367 374.97567749 0.86051589]	[439.16064453 400.79067993 0.953776 ]	[385.3102417 400.83850098 0.85289836]	[359.79138184 485.36553955 0.91628438]	[333.96118164 559.81933594 0.87602705]	[488.02157593 400.67138672 0.8586458 ]	[513.6229248 485.4977417 0.83552009]	[526.48919678 565.00073242 0.89753085]	[436.64450073 575.1786499 0.76189387]	[398.27929688 570.08227539 0.78121799]	[418.79412842 700.87133789 0.72744411]	[441.71871948 770.10650635 0.83699965]	[467.49145508 580.24206543 0.72526067]	[467.41906738 726.59765625 0.74782139]	[4.72596191e+02 8.75423645e+02 7.79507577e-01]	[418.77243042 359.65383911 0.93735522]	[441.78625488 357.21621704 0.95570719]	[400.71829224 356.99325562 0.64405441]	[459.82070923 344.3067627 0.75078696]	[4.80265533e+02 9.06126343e+02 7.27623820e-01]	[4.95615601e+02 8.95969238e+02 7.29878068e-01]	[4.64841675e+02 8.90787170e+02 7.01640129e-01]	[4.39159393e+02 8.08654114e+02 4.31226134e-01]	[4.26350891e+02 8.00978577e+02 4.52156305e-01]	[4.46873474e+02 7.67668274e+02 5.80654621e-01]
[434.12478638 367.3956604 0.8491807 ]	[439.13781738 400.65002441 0.95047909]	[382.85690308 400.73135376 0.86594975]	[359.71026611 482.86413574 0.95024157]	[331.50021362 557.2434082 0.84133214]	[487.96188354 398.16348267 0.86028934]	[513.58978271 482.90542603 0.87333983]	[526.50134277 564.8649292 0.90924722]	[436.65234375 570.01928711 0.77673149]	[400.61843872 567.4744873 0.80587858]	[418.72503662 688.03417969 0.82099479]	[439.26446533 767.48327637 0.83176363]	[469.9647522 572.63067627 0.71944475]	[4.70028717e+02 7.16311707e+02 7.02754080e-01]	[4.77652222e+02 8.72881714e+02 8.01327646e-01]	[418.787323 357.16390991 0.94607842]	[441.78900146 357.02960205 0.95107758]	[400.72476196 354.51049805 0.65046304]	[459.84155273 341.71875 0.78063965]	[4.80275452e+02 9.06090088e+02 6.43951774e-01]	[4.95655182e+02 8.95908386e+02 6.72655940e-01]	[4.67411377e+02 8.90689392e+02 6.67549789e-01]	[4.36691650e+02 7.95858582e+02 5.07844746e-01]	[4.21361053e+02 7.90711731e+02 5.74366629e-01]	[4.41893250e+02 7.64993591e+02 6.06627226e-01]
[434.12390137 367.39498901 0.84928131]	[439.13800049 400.64978027 0.95055723]	[382.85632324 400.73144531 0.86590636]	[359.71020508 482.86444092 0.95021528]	[331.50115967 557.2477417 0.84164095]	[487.96307373 398.16333008 0.86030793]	[513.59082031 482.91036987 0.8725329 ]	[526.49957275 564.862854 0.9095934 ]	[436.65057373 567.56817627 0.77870923]	[400.61807251 567.46490479 0.80733132]	[418.71356201 688.02227783 0.81897676]	[439.26367188 767.51873779 0.83743936]	[469.96173096 572.61138916 0.71986783]	[4.70038330e+02 7.16266479e+02 7.03236103e-01]	[4.77647797e+02 8.72886780e+02 7.98803210e-01]	[418.7875061 357.16390991 0.94613147]	[441.78863525 357.03057861 0.95150805]	[400.72393799 354.50906372 0.65016603]	[459.84188843 341.72000122 0.78091228]	[4.80264191e+02 9.06092285e+02 6.40019596e-01]	[4.95644318e+02 8.95917175e+02 6.67071462e-01]	[4.67401794e+02 8.90704041e+02 6.71521068e-01]	[4.39086853e+02 7.95884705e+02 4.93677050e-01]	[4.21360626e+02 7.90742798e+02 5.61533093e-01]	[4.41891022e+02 7.65035889e+02 6.05383992e-01]
[434.09536743 364.78189087 0.86383998]	[439.11959839 398.15692139 0.95033962]	[382.80740356 398.24420166 0.8777833 ]	[359.68597412 482.74920654 0.9540773 ]	[331.48971558 554.68951416 0.82767749]	[485.48068237 395.59844971 0.84375191]	[511.07351685 482.7401123 0.89620036]	[526.45648193 562.37799072 0.92185128]	[436.65774536 565.0333252 0.79309392]	[400.63079834 564.94775391 0.81671596]	[418.75680542 688.01049805 0.80403388]	[439.28500366 767.52661133 0.80543733]	[467.49746704 567.56433105 0.7279579 ]	[4.70050079e+02 7.16316345e+02 6.92089200e-01]	[4.80133392e+02 8.70199280e+02 8.10423017e-01]	[418.77752686 357.03817749 0.94017363]	[441.77774048 354.55233765 0.93600953]	[400.71914673 351.9312439 0.62772501]	[459.83859253 339.26828003 0.79853815]	[4.80307281e+02 8.93395813e+02 5.32668412e-01]	[4.95678802e+02 8.93226868e+02 6.01312280e-01]	[4.70006836e+02 8.83029480e+02 5.98571599e-01]	[4.39174805e+02 7.90804260e+02 4.77103621e-01]	[4.23867950e+02 7.88195923e+02 5.19626737e-01]	[4.44341492e+02 7.65081604e+02 5.74009061e-01]
[436.54135132 359.81954956 0.89364266]	[439.08337402 395.56704712 0.9143849 ]	[382.77719116 395.64562988 0.86067802]	[359.61477661 480.15618896 0.94183367]	[331.43969727 547.03131104 0.84341818]	[485.41317749 385.39974976 0.83971763]	[508.51876831 477.67300415 0.86891484]	[523.98925781 552.0927124 0.88487369]	[439.07647705 562.38433838 0.82933271]	[400.67617798 562.3572998 0.82396173]	[418.77978516 685.48974609 0.84225595]	[439.25259399 767.65093994 0.83107138]	[470.04589844 564.84954834 0.75256914]	[477.65084839 705.9463501 0.77343589]	[4.80302490e+02 8.54879578e+02 8.37856054e-01]	[418.77380371 354.50918579 0.91266412]	[441.79586792 351.92544556 0.90508312]	[400.67556763 344.32504272 0.65990728]	[459.80886841 336.66482544 0.81540132]	[4.82914154e+02 8.75421082e+02 5.75919330e-01]	[5.00798615e+02 8.72864563e+02 6.89293206e-01]	[4.75151062e+02 8.70268005e+02 6.51438594e-01]	[4.41791229e+02 7.90806824e+02 4.19604987e-01]	[4.26371948e+02 7.90730835e+02 4.63996679e-01]	[4.41813324e+02 7.67648987e+02 6.15215242e-01]
[436.55136108 359.56771851 0.92854643]	[439.08670044 387.90734863 0.9006663 ]	[382.73278809 392.98840332 0.84614134]	[359.64312744 475.10891724 0.91275603]	[331.46881104 544.48608398 0.87071604]	[485.47158813 382.75634766 0.8676042 ]	[508.48568726 472.58120728 0.83027357]	[523.9697876 547.02001953 0.90604031]	[439.07321167 562.27502441 0.81605387]	[400.66259766 559.82434082 0.80813074]	[418.75402832 682.97631836 0.8525157 ]	[441.66400146 772.77423096 0.84285957]	[470.0534668 562.38537598 0.74987924]	[477.73687744 698.36871338 0.76049727]	[482.78430176 849.76275635 0.85752368]	[418.7986145 346.88546753 0.89635485]	[441.78427124 341.81893921 0.91488582]	[400.72088623 341.75637817 0.71779215]	[459.73199463 336.5637207 0.805875 ]	[4.85412842e+02 8.72726624e+02 6.38675988e-01]	[5.00881409e+02 8.70224243e+02 7.36594081e-01]	[4.80208954e+02 8.57367554e+02 6.53254688e-01]	[4.41847565e+02 8.11224731e+02 4.32583600e-01]	[4.23808777e+02 8.08569397e+02 4.75906849e-01]	[4.44404022e+02 7.75282349e+02 5.90304792e-01]
[434.12786865 357.03500366 0.90747023]	[436.6739502 382.77148438 0.92034858]	[382.74713135 385.33666992 0.84882188]	[359.64648438 469.97491455 0.90502632]	[331.48883057 541.9430542 0.88354778]	[485.40951538 380.21328735 0.88861543]	[508.47650146 464.91186523 0.84913981]	[523.96258545 544.48150635 0.93501848]	[439.04980469 559.72045898 0.78862274]	[400.64007568 557.2265625 0.79370576]	[418.77450562 682.85766602 0.84917772]	[441.70611572 775.34613037 0.84807557]	[470.01300049 559.81402588 0.73394692]	[480.20004272 690.62506104 0.81502366]	[4.82905548e+02 8.47140503e+02 8.20412993e-01]	[418.79364014 341.7399292 0.9170379 ]	[441.7769165 339.19790649 0.94230646]	[400.6913147 339.1661377 0.70632994]	[459.69396973 331.4385376 0.72356117]	[4.85467682e+02 8.67681824e+02 6.01834834e-01]	[5.03316193e+02 8.65122620e+02 6.80736899e-01]	[4.80274994e+02 8.52397400e+02 6.64896965e-01]	[4.52027954e+02 8.21474548e+02 4.45110679e-01]	[4.28993347e+02 8.11314941e+02 4.52711046e-01]	[4.44419098e+02 7.80416382e+02 6.03517830e-01]
[436.55999756 351.95877075 0.85669053]	[436.62719727 380.1803894 0.92809886]	[380.28942871 380.31771851 0.88373405]	[359.61523438 464.89639282 0.92558014]	[333.93347168 541.74487305 0.8807658 ]	[485.37564087 377.63070679 0.88781607]	[508.48080444 462.33163452 0.88591915]	[523.93762207 541.88531494 0.94713551]	[436.69723511 554.61608887 0.77125388]	[400.6322937 552.10736084 0.7837649 ]	[418.78469849 680.31744385 0.83874369]	[441.73556519 780.45629883 0.8413046 ]	[470.02694702 554.66064453 0.71975052]	[480.30892944 685.45080566 0.85625279]	[4.85350586e+02 8.39470093e+02 8.04419875e-01]	[418.79031372 339.11425781 0.94453478]	[441.7779541 336.60745239 0.95515001]	[400.67694092 336.52047729 0.7198652 ]	[459.72180176 321.18908691 0.70437115]	[4.98232483e+02 8.65111145e+02 6.82644486e-01]	[5.08525513e+02 8.57417175e+02 7.13238478e-01]	[4.80276337e+02 8.49797058e+02 7.29999542e-01]	[4.52015411e+02 8.26592468e+02 5.07528186e-01]	[4.31524170e+02 8.18890503e+02 4.90644902e-01]	[4.46887421e+02 7.85485596e+02 5.92068374e-01]
[434.09747314 341.79116821 0.87128133]	[436.65267944 377.55706787 0.91890889]	[380.25723267 377.70843506 0.89781058]	[359.58752441 462.28964233 0.95669007]	[333.98443604 536.72155762 0.85465705]	[485.34133911 372.48144531 0.84539455]	[506.02481079 459.72946167 0.91016644]	[523.84783936 536.73034668 0.90067023]	[439.05932617 546.94586182 0.7906459 ]	[400.65774536 544.51556396 0.79992032]	[418.75082397 675.28619385 0.82985902]	[441.75076294 783.03839111 0.84836674]	[470.03216553 546.98822021 0.73442858]	[480.30990601 682.84619141 0.82696116]	[4.85417694e+02 8.31871826e+02 8.18590343e-01]	[418.76739502 336.50289917 0.94272161]	[441.72714233 333.97927856 0.93011326]	[400.68063354 328.92153931 0.64936912]	[459.68249512 318.63742065 0.75435191]	[5.00764984e+02 8.59965149e+02 6.73183203e-01]	[5.16137146e+02 8.52373230e+02 7.39243984e-01]	[4.80256958e+02 8.47097595e+02 7.34557271e-01]	[4.46934784e+02 8.31673523e+02 6.03253961e-01]	[4.28938751e+02 8.26540344e+02 5.48723876e-01]	[4.46914093e+02 7.88036682e+02 6.28232479e-01]
[434.12451172 339.16281128 0.9173556 ]	[436.61407471 372.52883911 0.87148035]	[380.24545288 375.08966064 0.88566154]	[359.58255005 459.65307617 0.94206232]	[334.07531738 529.07098389 0.84265196]	[482.94766235 362.32751465 0.86859238]	[505.90887451 454.56573486 0.86604476]	[523.79785156 526.54443359 0.9111256 ]	[439.11083984 541.83532715 0.82716382]	[400.69891357 541.84515381 0.80998683]	[421.16677856 670.15576172 0.86060393]	[441.73706055 785.52490234 0.85018229]	[472.540802 541.88348389 0.75217819]	[480.37908936 672.72503662 0.82567245]	[4.87993744e+02 8.29216309e+02 8.19135427e-01]	[418.78076172 331.47277832 0.91093266]	[441.73269653 326.33352661 0.91014451]	[400.6791687 323.78140259 0.69838417]	[459.65652466 316.08486938 0.77007055]	[5.00813782e+02 8.52389099e+02 7.36193597e-01]	[5.18678284e+02 8.49778931e+02 7.78783798e-01]	[4.80348389e+02 8.36907410e+02 7.59835601e-01]	[4.51993134e+02 8.26629822e+02 6.01861238e-01]	[4.31549988e+02 8.21452087e+02 5.56242049e-01]	[4.46900543e+02 7.88138611e+02 6.20480597e-01]
[434.02844238 336.53198242 0.90621799]	[436.54177856 362.22341919 0.89614093]	[380.26092529 367.33123779 0.8629241 ]	[359.63482666 452.04705811 0.90299124]	[336.44775391 523.94488525 0.89698952]	[482.89663696 359.62683105 0.91052675]	[503.50878906 444.36001587 0.87963492]	[523.78564453 523.87438965 0.95279944]	[439.13018799 539.20605469 0.79965568]	[400.68673706 539.21673584 0.78740382]	[421.13879395 667.57873535 0.87123299]	[441.73446655 785.55737305 0.84680367]	[475.07623291 539.25067139 0.73394728]	[482.77206421 667.55297852 0.85576224]	[4.93053772e+02 8.24026733e+02 7.79896915e-01]	[418.72967529 321.25280762 0.9119823 ]	[441.70272827 318.70431519 0.94779652]	[400.62213135 318.66674805 0.71838111]	[457.20602417 310.95440674 0.68776476]	[5.03463135e+02 8.47166016e+02 7.19598711e-01]	[5.21227783e+02 8.39464722e+02 7.31501997e-01]	[4.82788513e+02 8.31822449e+02 7.33902574e-01]	[4.46964294e+02 8.18949707e+02 6.02396488e-01]	[4.31520599e+02 8.13834534e+02 5.97339332e-01]	[4.46894989e+02 7.88209106e+02 6.28937364e-01]
[434.09988403 328.84606934 0.84856886]	[434.0914917 359.57699585 0.90003103]	[380.18734741 359.74273682 0.90383512]	[359.66348267 444.40255737 0.91176087]	[336.52716064 521.24957275 0.91591239]	[482.86340332 356.98519897 0.8887617 ]	[503.48730469 439.29925537 0.91779041]	[523.82128906 521.20172119 0.93768036]	[439.09075928 529.02703857 0.77463371]	[400.66079712 529.06213379 0.77854395]	[418.79437256 664.94128418 0.87894338]	[441.70251465 785.51098633 0.8196556 ]	[472.6060791 529.01306152 0.72716039]	[482.80477905 662.46624756 0.85835743]	[4.90565094e+02 8.13862488e+02 7.81958461e-01]	[418.77154541 318.52957153 0.96255386]	[441.70288086 316.00134277 0.9540742 ]	[400.63540649 315.9671936 0.73688728]	[457.21530151 298.2539978 0.60899454]	[5.08451080e+02 8.39493225e+02 7.02093780e-01]	[5.21283630e+02 8.31850952e+02 7.88242102e-01]	[4.82778839e+02 8.29217041e+02 7.61384249e-01]	[4.49452240e+02 8.13811829e+02 5.33085942e-01]	[4.31548096e+02 8.11261475e+02 5.27294517e-01]	[4.44410126e+02 7.90606262e+02 5.92650652e-01]
[434.01196289 318.77246094 0.88826609]	[434.08303833 354.57556152 0.87545586]	[380.14318848 357.1031189 0.90583998]	[359.6590271 439.31710815 0.94172728]	[336.55075073 516.15179443 0.87637722]	[482.84918213 344.36254883 0.8609941 ]	[503.44897461 434.04678345 0.87974954]	[523.77148438 508.53466797 0.89513981]	[439.10586548 523.93621826 0.80550885]	[400.66204834 526.41503906 0.7992487 ]	[421.14517212 662.3380127 0.8564325 ]	[441.69113159 783.02728271 0.81726891]	[472.597229 523.91448975 0.75311536]	[482.82287598 654.73760986 0.83235657]	[493.10083008 808.72955322 0.82759559]	[418.715271 313.52157593 0.93374431]	[441.66403198 310.90301514 0.91154003]	[398.2522583 305.85479736 0.71389937]	[459.58709717 298.01809692 0.73557472]	[5.03441772e+02 8.31798218e+02 7.65557230e-01]	[521.21960449 829.21160889 0.83189833]	[4.82805420e+02 8.18939636e+02 7.76056945e-01]	[4.49462250e+02 8.08724915e+02 5.42982876e-01]	[4.31515747e+02 8.08610901e+02 5.12938738e-01]	[4.44366913e+02 7.90643555e+02 6.13430023e-01]
[434.03594971 316.12277222 0.91475427]	[434.04925537 344.31430054 0.85526758]	[380.14910889 351.93652344 0.87455404]	[359.63552856 436.64285278 0.9188453 ]	[336.62808228 508.45397949 0.88541585]	[482.86010742 339.28048706 0.90595245]	[503.40649414 426.3453064 0.88812423]	[523.81835938 503.42016602 0.94493341]	[439.18170166 521.29736328 0.82830048]	[400.70709229 521.37042236 0.8065995 ]	[421.13989258 652.20214844 0.84274131]	[441.70452881 785.53302002 0.81260341]	[475.15057373 521.28424072 0.75925237]	[482.89483643 647.13165283 0.85589397]	[495.64129639 806.11004639 0.81532502]	[418.72598267 305.75482178 0.89882869]	[441.68768311 300.67684937 0.93165761]	[398.2583313 298.23718262 0.74844491]	[457.18756104 295.39892578 0.74972749]	[5.08466461e+02 8.29107178e+02 7.60569334e-01]	[5.21313416e+02 8.24025635e+02 7.70172477e-01]	[4.82855835e+02 8.13805664e+02 7.92631447e-01]	[4.46927246e+02 8.08666504e+02 5.42514026e-01]	[4.31493500e+02 8.08565186e+02 5.10593116e-01]	[4.44401276e+02 7.90746033e+02 6.03051424e-01]
[434.0239563 313.42749023 0.86171132]	[431.48519897 339.19107056 0.89034516]	[377.73599243 341.78344727 0.8847304 ]	[359.64147949 428.93103027 0.89687353]	[336.61697388 503.36428833 0.92128211]	[482.77252197 336.56796265 0.90554702]	[503.421875 421.29248047 0.91772431]	[523.8961792 500.8197937 0.94994402]	[439.21255493 518.75793457 0.80850327]	[400.72869873 521.26269531 0.79303777]	[421.17456055 652.13848877 0.84486365]	[441.68264771 783.02526855 0.82399261]	[477.65441895 518.71026611 0.74636 ]	[482.927948 647.00305176 0.85491723]	[4.95652435e+02 7.95882507e+02 7.83337474e-01]	[418.71896362 298.14544678 0.94553912]	[441.69122314 295.62588501 0.96000028]	[398.23672485 295.52874756 0.75042617]	[457.12103271 280.20394897 0.59125149]	[5.05897034e+02 8.21445190e+02 7.16157973e-01]	[5.21241394e+02 8.13765015e+02 7.74114490e-01]	[4.82934235e+02 8.11136169e+02 7.78048098e-01]	[4.46906342e+02 8.08573730e+02 5.76697111e-01]	[4.28932678e+02 8.06055115e+02 5.52004695e-01]	[4.44391571e+02 7.90680237e+02 6.43636584e-01]
[431.53384399 300.75064087 0.86457729]	[428.99609375 336.54421997 0.87821442]	[377.70318604 339.04602051 0.91998488]	[359.65078735 421.36984253 0.92261392]	[336.66531372 500.76809692 0.9228158 ]	[482.72442627 331.46853638 0.87195027]	[503.39517212 416.09857178 0.90068036]	[523.85552979 495.60778809 0.88958079]	[439.15136719 511.04159546 0.76667953]	[400.66653442 513.64825439 0.76450336]	[421.18771362 647.11474609 0.86038584]	[441.66519165 780.47772217 0.82204205]	[477.62643433 508.46511841 0.73397642]	[482.93649292 644.44396973 0.85309529]	[493.13461304 790.72912598 0.81455517]	[418.69332886 295.48522949 0.95600015]	[439.31262207 292.91140747 0.92536438]	[398.20233154 290.35333252 0.71399438]	[457.16192627 277.54638672 0.7285223 ]	[5.03435822e+02 8.16414673e+02 7.67221391e-01]	[521.1862793 811.30279541 0.81333065]	[4.82863281e+02 8.03546692e+02 8.00088763e-01]	[4.44334900e+02 8.06091492e+02 6.24702156e-01]	[4.26393433e+02 8.03498779e+02 5.98302960e-01]	[4.44410217e+02 7.90607605e+02 6.83206737e-01]
[431.50869751 298.15805054 0.90127355]	[428.93765259 333.93969727 0.84218127]	[377.69488525 336.49081421 0.89974946]	[359.62322998 418.73602295 0.94316763]	[336.66723633 498.12094116 0.88012755]	[480.36895752 323.72631836 0.87910581]	[503.35897827 408.43505859 0.89225179]	[523.84838867 485.44775391 0.9076159 ]	[439.20028687 508.45986938 0.7806769 ]	[400.71411133 511.07131958 0.75578713]	[421.20715332 646.95941162 0.87243563]	[441.67489624 777.91094971 0.81892544]	[477.65197754 505.90426636 0.75366408]	[482.9758606 639.35626221 0.82610321]	[495.63070679 790.65301514 0.81990868]	[418.66125488 292.88540649 0.91641426]	[439.2940979 285.32601929 0.90605497]	[398.17584229 285.28973389 0.71749926]	[457.10083008 275.04830933 0.70961607]	[5.03423798e+02 8.13876892e+02 7.41695821e-01]	[5.21249390e+02 8.11202026e+02 7.81255186e-01]	[4.82896942e+02 8.03498108e+02 7.78688431e-01]	[4.44324829e+02 8.03521179e+02 6.55300438e-01]	[4.26435181e+02 7.98416870e+02 6.31875873e-01]	[4.44406128e+02 7.88176086e+02 6.84009850e-01]
[431.50869751 298.15771484 0.901308 ]	[428.93920898 333.93875122 0.84196317]	[377.69641113 336.49038696 0.89989734]	[359.62496948 418.7354126 0.94278467]	[336.67004395 498.12020874 0.88062847]	[480.36871338 323.72561646 0.87919217]	[503.36117554 408.43835449 0.89217204]	[523.84863281 485.44354248 0.90822858]	[439.20071411 508.46063232 0.78068578]	[400.71377563 511.07122803 0.75579339]	[421.20428467 646.95336914 0.87172562]	[441.68103027 777.90838623 0.81819969]	[477.6539917 505.90560913 0.75403738]	[482.97720337 639.35095215 0.82604396]	[495.62948608 790.65222168 0.82005572]	[418.66110229 292.88470459 0.91634727]	[439.29415894 285.32556152 0.90610707]	[398.17449951 285.28778076 0.71790183]	[457.10131836 275.0491333 0.70979136]	[5.03426636e+02 8.13874756e+02 7.41673768e-01]	[5.21249817e+02 8.11198914e+02 7.80870497e-01]	[4.82896149e+02 8.03496399e+02 7.80103385e-01]	[4.44313110e+02 8.03519836e+02 6.48006439e-01]	[4.26423126e+02 7.98411255e+02 6.26807094e-01]	[4.44420105e+02 7.88175659e+02 6.82932138e-01]
[426.4180603 295.46737671 0.90726018]	[423.87612915 321.2355957 0.88366777]	[377.55203247 326.34082031 0.85862678]	[357.17990112 416.05938721 0.9125452 ]	[336.62792969 487.94238281 0.88786095]	[480.24276733 318.62023926 0.91196775]	[503.31176758 403.30810547 0.92181611]	[523.8861084 480.35696411 0.95161617]	[439.23880005 500.86288452 0.83123326]	[400.72589111 503.41418457 0.79782856]	[421.26327515 639.3694458 0.84610319]	[439.25891113 772.7791748 0.84569407]	[477.69949341 500.75018311 0.76833844]	[485.36413574 626.51855469 0.85533082]	[493.11941528 785.49951172 0.81246138]	[418.5670166 280.17080688 0.9026854 ]	[439.22467041 277.62869263 0.94085085]	[398.02850342 275.11401367 0.71471965]	[454.5413208 267.34268188 0.62443209]	[5.03295013e+02 8.11219788e+02 7.30995357e-01]	[5.18741699e+02 8.08657593e+02 7.25020409e-01]	[482.83102417 790.82366943 0.86455935]	[4.49440826e+02 7.98442505e+02 6.72341168e-01]	[4.31534119e+02 7.98374878e+02 6.58230484e-01]	[4.41833710e+02 7.88027832e+02 7.13207603e-01]
[423.90393066 292.96508789 0.89025712]	[423.81112671 318.72253418 0.90658551]	[377.49484253 323.74255371 0.86028701]	[357.14279175 413.53738403 0.89934784]	[336.57092285 485.3581543 0.90587825]	[480.15911865 316.10739136 0.90463734]	[503.27252197 400.75537109 0.94494808]	[523.86358643 480.26019287 0.94887674]	[439.26168823 500.78381348 0.82900292]	[400.75689697 503.31842041 0.79587609]	[421.24032593 639.35723877 0.83805704]	[439.25326538 772.71417236 0.85281682]	[477.73950195 500.67791748 0.75904042]	[485.46405029 626.46203613 0.83716273]	[495.59796143 782.9911499 0.79582804]	[416.14489746 277.6723938 0.91485596]	[439.14215088 275.12792969 0.93486297]	[395.53359985 275.03268433 0.71523553]	[449.49749756 259.68136597 0.55638039]	[5.03369568e+02 8.11181885e+02 7.42868662e-01]	[5.21215332e+02 8.08572449e+02 7.49179602e-01]	[482.83584595 790.7855835 0.85781419]	[4.52000641e+02 8.00922119e+02 6.89502239e-01]	[4.34052002e+02 7.98378845e+02 6.73199296e-01]	[4.41825958e+02 7.85573547e+02 6.92155063e-01]
[423.85253906 290.40917969 0.88172883]	[421.39822388 318.63311768 0.91833574]	[375.07894897 321.24746704 0.86466855]	[357.10437012 410.99459839 0.88808107]	[336.51013184 482.89938354 0.91443527]	[477.73834229 316.01947021 0.89422935]	[500.90615845 400.63537598 0.94478506]	[523.80493164 480.13946533 0.92867482]	[439.28396606 500.77749634 0.82186675]	[400.7800293 503.33666992 0.78738171]	[421.24398804 639.32550049 0.83999199]	[439.23764038 770.2354126 0.87117434]	[480.13574219 498.22662354 0.75793457]	[487.94869995 626.42572021 0.82794988]	[495.63018799 780.38812256 0.7856794 ]	[416.10223389 277.56167603 0.92621428]	[439.10183716 275.04412842 0.93660676]	[395.51132202 274.95062256 0.71281278]	[449.44537354 259.64520264 0.5647524 ]	[5.03285065e+02 8.08738220e+02 7.15086579e-01]	[5.18770325e+02 8.06055603e+02 7.04744041e-01]	[482.86715698 790.67547607 0.82962668]	[4.52076874e+02 7.98358948e+02 7.14720488e-01]	[4.34121246e+02 7.95866272e+02 7.00556517e-01]	[4.41782349e+02 7.85479187e+02 6.97421908e-01]
[423.78439331 287.8621521 0.87858582]	[421.36334229 318.65084839 0.92697197]	[375.02294922 321.29678345 0.847543 ]	[357.04379272 410.96740723 0.87419277]	[336.45254517 482.85070801 0.9086448 ]	[477.72137451 316.00979614 0.89524126]	[500.86019897 398.2164917 0.94373417]	[523.76379395 477.68209839 0.9117322 ]	[439.30044556 500.73840332 0.81654781]	[400.80435181 503.3092041 0.78308368]	[421.25164795 639.27276611 0.83545357]	[439.20996094 770.11090088 0.88465488]	[480.14309692 498.17111206 0.75229055]	[490.49734497 623.98248291 0.82259858]	[495.62084961 772.73297119 0.80851948]	[416.0171814 277.49206543 0.9155162 ]	[436.66381836 274.97244263 0.91977513]	[390.509552 274.94226074 0.73342991]	[446.91635132 259.59289551 0.63219345]	[4.98265808e+02 8.06083923e+02 6.85477853e-01]	[5.13615051e+02 7.98420044e+02 6.70291066e-01]	[4.82939453e+02 7.88085693e+02 7.74244905e-01]	[4.52016327e+02 7.93356323e+02 7.54307032e-01]	[4.34064850e+02 7.93351929e+02 7.45138049e-01]	[4.41750519e+02 7.80429138e+02 7.02883482e-01]
[421.38110352 287.81243896 0.88571525]	[421.32180786 318.61700439 0.9344902 ]	[372.51525879 321.28063965 0.83962184]	[357.02941895 408.4725647 0.87222379]	[334.04629517 482.81045532 0.905285 ]	[477.681427 315.96084595 0.88002372]	[500.80514526 398.07626343 0.9237988 ]	[521.36535645 477.59887695 0.89827657]	[439.30529785 500.7303772 0.8122341 ]	[400.80703735 503.30426025 0.77889931]	[421.24884033 634.18310547 0.83258265]	[439.18017578 770.14923096 0.87408447]	[480.15637207 498.15512085 0.74956387]	[490.55395508 623.98065186 0.81699181]	[495.67556763 770.28466797 0.81296849]	[413.53817749 275.13015747 0.90517855]	[436.61431885 274.92752075 0.90765834]	[390.43426514 274.88287354 0.71287292]	[444.42608643 259.57479858 0.62946498]	[5.00701721e+02 8.03567444e+02 6.92023456e-01]	[5.16142944e+02 7.95859619e+02 6.92797244e-01]	[4.82948151e+02 7.88058228e+02 7.72033334e-01]	[4.49504913e+02 7.93340271e+02 7.53526390e-01]	[4.31521698e+02 7.93339539e+02 7.40288556e-01]	[4.41729919e+02 7.82970398e+02 6.98434532e-01]
[421.30062866 285.33166504 0.90129012]	[421.30075073 318.59658813 0.93768018]	[372.45144653 321.29428101 0.83120382]	[357.00912476 408.43078613 0.86925858]	[334.03768921 482.82223511 0.89917958]	[477.6739502 315.93115234 0.87526488]	[500.75387573 398.05392456 0.92166823]	[521.31750488 475.09133911 0.87945938]	[441.65878296 500.69491577 0.80583084]	[400.82202148 503.26885986 0.77589023]	[421.25164795 631.659729 0.83853966]	[439.16653442 770.13665771 0.87501496]	[480.20880127 495.66741943 0.75401485]	[493.07263184 623.93609619 0.82436299]	[495.69778442 770.15008545 0.82194161]	[410.97106934 275.10333252 0.89701843]	[434.12225342 274.91873169 0.8972789 ]	[387.90252686 272.49761963 0.70972276]	[444.39541626 257.20413208 0.67613047]	[5.00783051e+02 8.03462769e+02 7.09571242e-01]	[5.16195557e+02 7.93336548e+02 7.28889525e-01]	[4.82934723e+02 7.85511353e+02 7.59529829e-01]	[4.49494446e+02 7.93255432e+02 7.61676490e-01]	[4.31474243e+02 7.93296570e+02 7.54068673e-01]	[4.41713287e+02 7.82997375e+02 7.07006097e-01]
[421.21002197 287.86898804 0.91187453]	[421.24472046 318.57183838 0.94373429]	[369.91229248 321.27346802 0.82891339]	[356.96636963 408.38977051 0.85986578]	[334.01293945 482.83557129 0.89584756]	[477.60702515 315.91799927 0.85913533]	[500.68716431 398.01669312 0.90909004]	[521.2210083 472.57400513 0.8680529 ]	[441.66790771 500.69317627 0.80518317]	[400.83364868 500.8765564 0.77395415]	[421.27044678 634.17565918 0.83508486]	[439.14013672 770.13519287 0.87244695]	[480.20800781 495.65466309 0.75083947]	[493.13311768 623.95227051 0.82508624]	[495.68765259 770.11505127 0.82404804]	[405.90402222 277.48910522 0.90191734]	[431.54397583 274.96844482 0.89055538]	[385.30749512 275.01623535 0.75281942]	[444.31948853 259.58825684 0.65708983]	[5.00765289e+02 8.00998230e+02 7.20052898e-01]	[5.16203125e+02 7.93311584e+02 7.42607713e-01]	[4.82938080e+02 7.83018860e+02 7.43924558e-01]	[4.49458557e+02 7.93216797e+02 7.64159381e-01]	[4.28970856e+02 7.93259033e+02 7.60607660e-01]	[4.41691986e+02 7.83011536e+02 7.08032548e-01]
[421.15917969 290.36291504 0.91528726]	[421.20443726 318.54122925 0.94768196]	[367.42233276 321.24435425 0.83186185]	[354.57214355 405.89077759 0.8562448 ]	[334.02056885 482.8157959 0.90138662]	[475.10516357 313.51864624 0.84558749]	[500.66824341 398.06307983 0.91324884]	[521.18695068 472.53939819 0.85801715]	[441.68157959 500.68545532 0.80425042]	[400.84234619 500.87521362 0.77416241]	[421.28997803 631.69647217 0.83274543]	[439.14328003 770.13128662 0.86755323]	[480.22622681 495.64004517 0.75297868]	[495.59350586 624.0055542 0.81984401]	[498.12231445 767.69317627 0.82269919]	[405.83526611 277.50765991 0.90518349]	[431.47140503 274.99575806 0.88724363]	[382.84405518 274.96707153 0.74498332]	[441.92095947 257.18786621 0.68253279]	[5.00829224e+02 8.03467224e+02 7.31004059e-01]	[5.18684265e+02 7.93303162e+02 7.54827380e-01]	[4.82956299e+02 7.80463684e+02 7.35245049e-01]	[4.49455414e+02 7.93302490e+02 7.56628036e-01]	[4.28967255e+02 7.93326782e+02 7.64240205e-01]	[4.39294373e+02 7.82989319e+02 7.05858469e-01]
[418.7479248 287.85455322 0.90662342]	[421.13977051 316.16314697 0.95227093]	[367.37069702 321.25357056 0.83289897]	[354.55056763 405.87393188 0.85518867]	[334.01037598 482.82556152 0.89876455]	[472.5234375 310.97558594 0.822541 ]	[498.26925659 395.58615112 0.88892895]	[518.78894043 470.00549316 0.85175329]	[441.68270874 498.20809937 0.79883003]	[400.82781982 500.82965088 0.78068924]	[421.2800293 631.60974121 0.84455186]	[439.14575195 770.15161133 0.86396658]	[480.23843384 493.06607056 0.74915457]	[495.62496948 623.94763184 0.82696462]	[498.14761353 767.66052246 0.82653159]	[403.29440308 277.48440552 0.91859412]	[426.4324646 274.97766113 0.89317358]	[382.74276733 274.93179321 0.76511711]	[441.86001587 257.16958618 0.6940887 ]	[5.00827118e+02 8.03539368e+02 7.53998280e-01]	[5.18723267e+02 7.93339539e+02 7.60685205e-01]	[4.85370331e+02 7.80415588e+02 7.39033520e-01]	[4.46924377e+02 7.93291870e+02 7.55295277e-01]	[4.26445984e+02 7.93310242e+02 7.59995282e-01]	[4.41726166e+02 7.83015991e+02 7.07162082e-01]
[418.70581055 287.81503296 0.89716828]	[418.74850464 316.12908936 0.95763028]	[364.86895752 321.23736572 0.83705908]	[354.51904297 405.88845825 0.85175252]	[334.01693726 482.85427856 0.89733112]	[467.49786377 310.91134644 0.82355982]	[498.21673584 395.55712891 0.87967831]	[518.70123291 467.43948364 0.85360372]	[441.70901489 498.20315552 0.79823202]	[400.84463501 500.82910156 0.77832127]	[421.28848267 631.62817383 0.83963656]	[439.14819336 770.11376953 0.86192775]	[480.26501465 490.55133057 0.74990946]	[495.64346313 623.99578857 0.83334839]	[498.17022705 767.59997559 0.83467209]	[400.87319946 277.50692749 0.92472476]	[423.90777588 274.95471191 0.89773107]	[380.3409729 274.9630127 0.77859318]	[441.79727173 257.09924316 0.73896444]	[5.00824860e+02 8.03496826e+02 7.76303947e-01]	[5.18731140e+02 7.93275085e+02 7.81203806e-01]	[4.85410675e+02 7.77830322e+02 7.19575703e-01]	[4.46913208e+02 7.93274109e+02 7.46580303e-01]	[4.26441315e+02 7.93275269e+02 7.60791123e-01]	[4.41708405e+02 7.82957825e+02 6.89768612e-01]
[418.60620117 287.83032227 0.87834775]	[418.69226074 316.10385132 0.95745182]	[364.80249023 321.21340942 0.84396893]	[354.47357178 403.40185547 0.84877783]	[333.98666382 482.80279541 0.89760536]	[467.40914917 310.87185669 0.83098543]	[498.15979004 395.54040527 0.86874992]	[518.69274902 467.41360474 0.85445011]	[441.73126221 498.19970703 0.7940703 ]	[400.87158203 500.83200073 0.77217305]	[421.30709839 631.63079834 0.83878505]	[439.15823364 770.09240723 0.86907113]	[480.28283691 490.52331543 0.74977565]	[495.66351318 623.98065186 0.83805716]	[498.19137573 767.50195312 0.82583177]	[400.75244141 277.51852417 0.93637305]	[423.78137207 274.94384766 0.91448355]	[380.24530029 274.89556885 0.73925549]	[441.69647217 257.06228638 0.78943163]	[5.00863983e+02 8.03486877e+02 7.81179905e-01]	[5.18741028e+02 7.93251038e+02 7.83810616e-01]	[4.85434570e+02 7.72808777e+02 7.25112915e-01]	[4.46899506e+02 7.93282593e+02 7.59149492e-01]	[4.26440704e+02 7.93281311e+02 7.74478137e-01]	[4.41735291e+02 7.80434082e+02 6.94666684e-01]
[416.17166138 287.80224609 0.86683702]	[418.63668823 316.10714722 0.95409608]	[364.77502441 321.23449707 0.84302592]	[352.01177979 405.82995605 0.8488096 ]	[333.96762085 482.8125 0.89672148]	[464.89312744 308.38485718 0.84240371]	[498.14382935 395.54455566 0.86597204]	[518.69238281 467.38861084 0.85699588]	[441.76681519 498.18780518 0.79025155]	[403.29544067 500.81652832 0.76502389]	[421.31243896 631.62194824 0.83722717]	[439.16357422 770.10272217 0.87217647]	[480.30105591 490.52093506 0.75216866]	[495.66455078 623.99798584 0.83835655]	[498.19906616 765.04266357 0.8202554 ]	[400.68606567 277.49478149 0.94303387]	[421.35494995 274.93829346 0.92854726]	[380.1887207 274.91442871 0.74204922]	[439.28237915 257.14077759 0.72410131]	[5.00802948e+02 8.00982544e+02 7.83660650e-01]	[5.1870636e+02 7.9322467e+02 7.8678751e-01]	[4.85468658e+02 7.72739929e+02 7.18534529e-01]	[4.44407349e+02 7.93306580e+02 7.51346827e-01]	[4.26393127e+02 7.93297729e+02 7.76476085e-01]	[4.41773407e+02 7.80432617e+02 7.02957034e-01]
[416.10647583 285.33395386 0.85927862]	[418.57598877 316.12954712 0.94308436]	[362.2935791 321.28533936 0.8450678 ]	[351.94662476 405.84484863 0.84070224]	[333.9536438 482.88647461 0.88681918]	[464.82397461 308.3873291 0.84717256]	[498.12573242 395.55355835 0.86366451]	[518.7288208 464.96594238 0.86487216]	[441.78952026 498.22186279 0.79810292]	[403.32754517 500.86187744 0.76766169]	[421.32803345 631.65844727 0.83293939]	[439.14169312 770.15313721 0.86449492]	[480.32241821 490.56469727 0.75736302]	[495.6975708 623.99938965 0.83552182]	[498.21963501 764.99462891 0.8080287 ]	[400.62890625 277.49420166 0.94635671]	[421.27603149 274.9289856 0.94184017]	[380.12817383 274.91027832 0.74988735]	[439.19223022 257.14245605 0.6727702 ]	[5.00773010e+02 8.00959229e+02 7.82539785e-01]	[5.18686462e+02 7.93219360e+02 7.86699355e-01]	[4.87937958e+02 7.72693604e+02 6.96498275e-01]	[4.49439758e+02 7.95810547e+02 7.32582748e-01]	[4.28950409e+02 7.95791748e+02 7.56586075e-01]	[4.41699432e+02 7.82975281e+02 7.07952976e-01]
[416.05123901 287.83297729 0.85304093]	[416.1385498 316.15948486 0.92756534]	[362.24041748 323.78076172 0.84477419]	[349.36807251 408.40493774 0.82428384]	[333.95053101 485.35598755 0.87408555]	[462.39471436 308.34829712 0.85095125]	[498.12060547 395.50714111 0.85122871]	[518.78991699 464.93457031 0.88075095]	[441.81570435 498.17831421 0.78963381]	[403.36352539 500.81652832 0.76181847]	[421.33486938 631.61651611 0.83597928]	[439.14175415 770.15393066 0.86441422]	[480.34112549 490.52252197 0.75892961]	[495.6918335 626.41003418 0.83461726]	[498.23651123 764.97528076 0.81047153]	[398.25079346 277.5222168 0.95276725]	[421.21588135 274.92840576 0.9479869 ]	[377.7467041 274.99017334 0.76787835]	[436.65533447 257.15246582 0.53059006]	[5.00775299e+02 7.98404480e+02 7.83984601e-01]	[518.68310547 790.78411865 0.79653949]	[4.87969147e+02 7.70297607e+02 6.98803365e-01]	[4.49462982e+02 7.95808899e+02 7.27200568e-01]	[4.28975739e+02 7.95793396e+02 7.55326569e-01]	[4.39295074e+02 7.82973206e+02 7.11651087e-01]
[413.59246826 287.849823 0.84930956]	[416.07913208 316.16293335 0.9173938 ]	[359.82455444 323.81903076 0.84982419]	[346.88360596 410.95004272 0.82057035]	[333.94787598 485.40335083 0.86538488]	[462.34115601 305.84109497 0.8611812 ]	[498.11618042 393.04690552 0.83950019]	[521.17034912 464.88439941 0.89583963]	[441.83325195 498.18609619 0.78726482]	[403.39004517 500.84490967 0.75653982]	[421.32318115 631.60455322 0.83901006]	[439.12646484 770.15704346 0.85918903]	[480.34875488 490.51693726 0.75933927]	[495.68057251 626.4163208 0.83647448]	[498.27304077 765.04754639 0.82318383]	[398.20809937 277.53530884 0.95668912]	[421.17510986 274.92895508 0.9509474 ]	[377.67858887 274.98016357 0.77309698]	[436.58096313 257.11209106 0.57351035]	[5.00815247e+02 7.98366760e+02 7.86153436e-01]	[518.72479248 790.7489624 0.8072443 ]	[4.90490753e+02 7.72733215e+02 6.90379798e-01]	[4.52072784e+02 7.95830078e+02 7.24028170e-01]	[4.34058075e+02 7.95851074e+02 7.36622632e-01]	[4.39231995e+02 7.82974670e+02 7.10673749e-01]
[411.01477051 287.8387146 0.84217298]	[416.04486084 316.16082764 0.91136158]	[359.80102539 326.30239868 0.85292566]	[346.85528564 410.99981689 0.82475173]	[333.95214844 485.43914795 0.86114693]	[462.31402588 305.79678345 0.86725628]	[498.13668823 393.01373291 0.83987236]	[521.19464111 464.84170532 0.9040947 ]	[441.8359375 498.16958618 0.78622323]	[403.39321899 500.84680176 0.75882053]	[421.33078003 631.61322021 0.8374182 ]	[439.12423706 770.14984131 0.86522371]	[480.35043335 488.01132202 0.76037812]	[498.12930298 626.40838623 0.84510541]	[500.66397095 764.97637939 0.82676989]	[398.13607788 277.52276611 0.95526969]	[418.77957153 274.92758179 0.95188332]	[377.60787964 274.94320679 0.74242592]	[434.05966187 257.13830566 0.58589756]	[5.00835083e+02 7.98361938e+02 7.87789524e-01]	[518.73999023 790.74377441 0.80895674]	[4.90550842e+02 7.70291199e+02 7.08726764e-01]	[4.54558105e+02 7.95821411e+02 7.29734480e-01]	[4.34075287e+02 7.95830872e+02 7.41079986e-01]	[4.39209717e+02 7.82960327e+02 7.22195208e-01]
[408.43383789 285.32119751 0.8443132 ]	[416.02853394 316.17550659 0.90873295]	[359.79000854 326.31195068 0.85423696]	[346.85287476 413.54293823 0.83230191]	[333.95681763 485.47409058 0.8558895 ]	[462.28564453 305.81216431 0.86916012]	[498.13531494 390.49337769 0.83404016]	[521.21380615 462.44985962 0.90875518]	[441.83108521 495.6902771 0.7808122 ]	[405.81341553 500.80187988 0.7557795 ]	[421.32897949 629.12335205 0.84662932]	[439.12020874 770.15936279 0.86391139]	[480.33462524 487.97808838 0.76015133]	[498.14013672 626.39672852 0.84823483]	[500.7026062 764.96307373 0.83353615]	[398.07891846 277.48812866 0.94856113]	[418.69876099 274.89630127 0.94239628]	[377.53378296 274.88653564 0.72785985]	[431.55078125 257.1078186 0.62346417]	[500.87036133 795.86682129 0.80516267]	[518.77337646 790.70758057 0.8272028 ]	[4.93070190e+02 7.70256348e+02 7.19950795e-01]	[4.52039001e+02 7.95838623e+02 7.34946489e-01]	[4.34035370e+02 7.95849670e+02 7.44307041e-01]	[4.39234619e+02 7.82964661e+02 7.23089039e-01]
[408.43365479 285.32022095 0.84428447]	[416.03192139 316.1769104 0.90959871]	[359.79180908 326.31228638 0.85371894]	[346.85153198 413.54672241 0.83258843]	[333.95452881 485.47711182 0.85461164]	[462.28759766 305.81689453 0.86843044]	[498.13967896 390.47720337 0.8351897 ]	[521.21740723 462.44961548 0.9086538 ]	[441.83132935 498.14151001 0.78146255]	[405.81378174 500.80712891 0.75600743]	[421.3241272 629.14074707 0.8449381 ]	[439.11972046 770.16027832 0.86390865]	[480.33175659 487.98977661 0.75921619]	[498.14468384 626.4510498 0.8471368 ]	[500.70303345 764.96417236 0.83322036]	[398.07913208 277.48806763 0.94821435]	[418.69918823 274.8956604 0.94244897]	[377.53469849 274.88265991 0.72679293]	[431.55410767 257.10687256 0.62560952]	[500.87020874 795.86761475 0.80486262]	[518.77282715 790.70617676 0.82630116]	[4.93076569e+02 7.70257690e+02 7.19127893e-01]	[4.52035156e+02 7.95847351e+02 7.33250558e-01]	[4.34033020e+02 7.95856445e+02 7.42731631e-01]	[4.39235443e+02 7.82964111e+02 7.23286331e-01]
[405.85772705 285.3142395 0.85269678]	[416.02835083 316.14874268 0.90979517]	[359.7800293 323.81866455 0.85467142]	[346.88000488 413.56021118 0.82879722]	[333.97161865 487.92498779 0.85120904]	[462.26470947 305.78262329 0.87332445]	[498.15457153 387.93136597 0.83754319]	[521.28210449 462.41809082 0.92133212]	[441.84146118 495.69274902 0.77647531]	[405.85168457 500.79837036 0.75211012]	[421.33007812 629.16009521 0.83560091]	[439.13479614 770.14758301 0.86731899]	[480.31973267 487.99563599 0.75736147]	[495.62948608 626.43963623 0.8277545 ]	[500.81640625 764.95574951 0.84649026]	[395.6227417 277.48583984 0.93003643]	[418.61364746 274.87643433 0.93009764]	[375.07296753 274.90197754 0.68704498]	[431.48571777 257.08230591 0.65522993]	[503.38858032 795.85076904 0.80052793]	[521.32141113 790.65759277 0.83563924]	[4.95690552e+02 7.70241150e+02 7.35665560e-01]	[4.49508240e+02 7.95847473e+02 7.41090000e-01]	[4.31503845e+02 7.95825867e+02 7.48291969e-01]	[4.39266144e+02 7.82956726e+02 7.26377606e-01]
[405.83288574 285.32983398 0.85292035]	[413.59713745 316.17272949 0.90664351]	[359.75747681 326.30438232 0.85665619]	[346.90435791 413.52416992 0.82414985]	[333.97817993 487.93719482 0.84983206]	[462.25823975 305.80654907 0.87178427]	[498.15438843 387.93865967 0.83738858]	[521.29119873 462.42736816 0.92145008]	[441.84518433 495.67944336 0.7745167 ]	[405.85128784 500.78973389 0.75144869]	[421.31988525 631.59649658 0.83364135]	[439.14031982 770.13397217 0.86952025]	[480.32250977 487.98342896 0.75911784]	[493.09622192 626.4309082 0.81965405]	[500.86514282 762.49920654 0.84877449]	[395.60891724 277.49588013 0.9283852 ]	[418.59329224 274.88446045 0.92683113]	[375.04348755 274.91201782 0.6928134 ]	[428.99829102 257.08047485 0.66070795]	[503.41363525 795.84790039 0.79774666]	[521.3684082 790.65509033 0.82645041]	[4.98208649e+02 7.70212097e+02 7.50046432e-01]	[4.49489044e+02 7.95873474e+02 7.41934717e-01]	[4.31489014e+02 7.95840515e+02 7.49664426e-01]	[4.39273804e+02 7.80472107e+02 7.26310372e-01]
[405.82888794 287.79092407 0.85313737]	[413.60095215 316.17132568 0.90679771]	[359.75985718 326.30395508 0.8560037 ]	[346.90481567 413.52682495 0.8244372 ]	[333.97653198 487.94125366 0.84883094]	[462.2633667 305.80679321 0.8711493 ]	[498.16186523 390.41366577 0.83760303]	[521.28894043 462.43231201 0.92004257]	[441.85003662 495.67922974 0.77525783]	[405.85064697 500.78643799 0.75233334]	[421.32305908 629.15289307 0.83514434]	[439.13931274 770.14093018 0.86890709]	[480.32843018 487.98709106 0.76026809]	[493.09902954 626.43548584 0.81910163]	[500.86679077 764.96063232 0.85073948]	[395.60699463 277.50027466 0.92818803]	[418.59246826 274.88775635 0.92660147]	[375.04125977 274.91732788 0.692958 ]	[428.99707031 257.07943726 0.66313481]	[503.37005615 795.85247803 0.80319798]	[521.33813477 790.6729126 0.82937515]	[4.98224213e+02 7.70235596e+02 7.43903458e-01]	[4.49487457e+02 7.95834167e+02 7.39279568e-01]	[4.31482544e+02 7.95811157e+02 7.47825801e-01]	[4.39271973e+02 7.82945923e+02 7.21592724e-01]
[403.39385986 287.81536865 0.85865027]	[413.56796265 318.54522705 0.90281022]	[359.75335693 328.87841797 0.85825992]	[349.40872192 413.52761841 0.82363379]	[334.0329895 488.01553345 0.85042924]	[462.25302124 305.81161499 0.87281519]	[498.17642212 387.89816284 0.84392858]	[521.32598877 464.83898926 0.92221051]	[441.90447998 498.19592285 0.77471745]	[408.39025879 500.87628174 0.74215996]	[421.35824585 634.21032715 0.82116121]	[439.13394165 770.17089844 0.87018466]	[480.36611938 490.55392456 0.76360512]	[490.51599121 626.44030762 0.82030994]	[500.89093018 764.99700928 0.86016226]	[395.59085083 277.53097534 0.92612904]	[418.55944824 274.91143799 0.92114747]	[375.03872681 274.93914795 0.71771443]	[428.93862915 257.03805542 0.68832827]	[503.30636597 798.36315918 0.81140131]	[521.28924561 790.7421875 0.8258574 ]	[5.00695221e+02 7.70234131e+02 7.58327782e-01]	[4.49488037e+02 7.95786438e+02 7.46008515e-01]	[4.31478760e+02 7.95788147e+02 7.49971747e-01]	[4.39264343e+02 7.83011414e+02 7.25454688e-01]
[405.82034302 287.8137207 0.8564018 ]	[413.57727051 318.57144165 0.90457463]	[359.74960327 328.91815186 0.86004078]	[349.46166992 413.53167725 0.82488585]	[334.03781128 490.48135376 0.85074306]	[462.27752686 305.86209106 0.86733598]	[498.20245361 387.94909668 0.8444038 ]	[521.33300781 464.88723755 0.9169144 ]	[441.91467285 498.24005127 0.77895933]	[408.43005371 503.28387451 0.74256545]	[421.34463501 634.24304199 0.81764406]	[439.14144897 770.17498779 0.86608815]	[480.36514282 493.11038208 0.76795882]	[487.96008301 626.48016357 0.83415681]	[500.83685303 767.49542236 0.86878133]	[395.60357666 277.53182983 0.92897403]	[418.57510376 274.91287231 0.92364746]	[375.04724121 274.94085693 0.72088456]	[428.97106934 257.05804443 0.68528599]	[503.25250244 798.41223145 0.80847168]	[521.22723389 790.78717041 0.82111251]	[4.98222748e+02 7.72735901e+02 7.35170841e-01]	[4.49501434e+02 7.93359436e+02 7.37752736e-01]	[4.31502625e+02 7.95796204e+02 7.42089033e-01]	[4.39270355e+02 7.83020142e+02 7.16363192e-01]
[405.87088013 287.80154419 0.85150468]	[416.01641846 318.58383179 0.91005248]	[359.7571106 331.39260864 0.85733265]	[351.99038696 416.02536011 0.84075034]	[334.05914307 488.00408936 0.85890549]	[462.31048584 308.3458252 0.86455303]	[498.22665405 390.46618652 0.85068011]	[521.3079834 464.88668823 0.91417384]	[444.31738281 498.17816162 0.77127612]	[410.95370483 500.84988403 0.74076259]	[423.77944946 634.23608398 0.81889796]	[439.13174438 770.12475586 0.87327445]	[482.72869873 490.56225586 0.76931894]	[487.93432617 626.4954834 0.82506734]	[500.74954224 765.0838623 0.85669482]	[395.6394043 277.52087402 0.93450397]	[418.6078186 274.90579224 0.93214726]	[375.07876587 274.94482422 0.72100228]	[431.48678589 257.08847046 0.68776095]	[500.85736084 798.37438965 0.8153376 ]	[518.77215576 790.7644043 0.83952576]	[4.95683594e+02 7.72754517e+02 7.03555703e-01]	[4.49457031e+02 7.93299316e+02 7.49790192e-01]	[4.28958405e+02 7.93315247e+02 7.64648497e-01]	[4.39259155e+02 7.82970703e+02 7.04927266e-01]
[405.89169312 287.80404663 0.84967166]	[416.05688477 318.59194946 0.9195593 ]	[359.77337646 331.40893555 0.85792971]	[354.45654297 416.05905151 0.85466611]	[336.48138428 487.98703003 0.86916232]	[462.35449219 308.3678894 0.86109084]	[498.24523926 390.506073 0.85243708]	[521.28253174 464.89477539 0.90979332]	[444.32952881 498.21768188 0.77337164]	[410.97723389 503.26861572 0.7406466 ]	[423.78262329 636.75469971 0.81783921]	[439.13580322 770.17156982 0.8655358 ]	[482.73318481 493.08834839 0.77136642]	[485.4833374 626.49291992 0.83517009]	[500.66842651 767.5267334 0.8485561 ]	[395.64450073 277.51177979 0.9364987 ]	[418.62860107 274.89694214 0.93671119]	[375.07754517 274.94708252 0.71674418]	[431.54193115 257.10192871 0.70194662]	[500.76889038 798.39160156 0.80238003]	[518.69104004 790.793396 0.82167131]	[4.93118866e+02 7.75291443e+02 6.69740796e-01]	[4.46952789e+02 7.93303162e+02 7.36501813e-01]	[4.28922119e+02 7.93319397e+02 7.57068336e-01]	[4.39279816e+02 7.85485352e+02 6.99539423e-01]
[408.38180542 287.79052734 0.84495097]	[416.10324097 318.59204102 0.92514199]	[359.82507324 331.40548706 0.84886014]	[354.50149536 416.10824585 0.86756039]	[336.5057373 488.0166626 0.87011397]	[462.37020874 308.38049316 0.86075103]	[498.27026367 390.4553833 0.8572666 ]	[521.24591064 464.91439819 0.90080559]	[444.35873413 498.24728394 0.76985282]	[411.0112915 503.29290771 0.73992723]	[423.7796936 639.27148438 0.81664509]	[439.1288147 770.18377686 0.85948884]	[482.75134277 495.60165405 0.77398306]	[485.42807007 626.52374268 0.84213495]	[498.22418213 767.53814697 0.83501285]	[398.03207397 277.51364136 0.94094568]	[418.64971924 274.88623047 0.93677783]	[375.09259033 274.98666382 0.72285694]	[434.01022339 257.11157227 0.69765693]	[4.98203430e+02 7.98378113e+02 7.86717415e-01]	[513.64172363 793.21936035 0.79992425]	[4.90555756e+02 7.75319946e+02 6.55660152e-01]	[4.46952332e+02 7.93285767e+02 7.19959557e-01]	[4.28912659e+02 7.93304016e+02 7.34676182e-01]	[4.39298157e+02 7.85500793e+02 6.89881980e-01]
[408.41305542 285.31634521 0.84587127]	[416.14938354 318.60128784 0.9296037 ]	[362.25500488 331.39813232 0.84188616]	[354.57522583 416.09371948 0.87782192]	[336.54956055 487.9927063 0.8763501 ]	[462.40023804 308.40771484 0.85750782]	[500.64624023 392.96237183 0.86592859]	[521.2520752 464.94683838 0.89817035]	[444.38323975 498.23989868 0.76842481]	[411.03887939 503.2722168 0.74102223]	[421.39834595 636.80004883 0.81655264]	[439.12615967 770.17236328 0.86324203]	[482.77828979 495.61505127 0.7776407 ]	[485.40911865 626.50360107 0.84435439]	[498.11550903 767.59564209 0.82488489]	[398.05938721 277.49838257 0.94560814]	[418.67172241 274.8850708 0.94004321]	[377.53179932 274.96801758 0.72236902]	[434.04135132 257.12521362 0.7082659 ]	[498.21533203 795.81713867 0.80610287]	[513.6305542 790.78881836 0.82175195]	[4.87916962e+02 7.77844177e+02 6.75875545e-01]	[4.46888977e+02 7.93277771e+02 7.32288897e-01]	[4.26419647e+02 7.93279236e+02 7.49470890e-01]	[4.41705963e+02 7.85475342e+02 6.96363211e-01]
[410.94973755 285.29199219 0.84625626]	[418.57177734 318.61837769 0.93863082]	[362.3152771 331.40020752 0.83298641]	[356.9864502 416.05603027 0.88482869]	[336.6239624 487.98431396 0.88066208]	[464.8352356 310.89282227 0.85201281]	[500.65802002 393.02224731 0.87657231]	[521.2543335 467.38851929 0.89545798]	[444.37542725 498.23086548 0.77146614]	[411.02078247 500.86428833 0.74307501]	[421.38845825 639.28088379 0.82209355]	[439.12533569 770.16052246 0.8631143 ]	[482.77664185 495.61688232 0.77907747]	[485.36901855 626.52496338 0.85350871]	[495.67623901 767.5625 0.82404554]	[398.10879517 277.49227905 0.95458007]	[418.71777344 274.87966919 0.94307071]	[377.61669922 274.97442627 0.75686604]	[434.08361816 257.10269165 0.72074789]	[498.21029663 795.78948975 0.80860108]	[513.63690186 790.76434326 0.82373726]	[4.85459045e+02 7.75341797e+02 6.88105106e-01]	[4.46887085e+02 7.93287659e+02 7.32845426e-01]	[4.26413910e+02 7.93291260e+02 7.55480886e-01]	[4.41707336e+02 7.83027832e+02 6.95589483e-01]
[410.94958496 285.29299927 0.84617198]	[418.57232666 318.62005615 0.93847173]	[362.31576538 331.40093994 0.83305049]	[356.987854 416.05465698 0.88490844]	[336.62588501 487.98843384 0.87960821]	[464.83615112 310.8951416 0.85217422]	[500.65637207 393.01422119 0.87502348]	[521.25262451 464.97406006 0.89540231]	[444.3694458 498.23675537 0.770796 ]	[411.01623535 500.87057495 0.74168122]	[421.39160156 639.27484131 0.8198058 ]	[439.11959839 770.15301514 0.86253846]	[482.76953125 495.62173462 0.77785015]	[485.36968994 626.51708984 0.85368562]	[495.67071533 767.55804443 0.82388508]	[398.10974121 277.49108887 0.95480114]	[418.72036743 274.88330078 0.94348937]	[377.61904907 274.97424316 0.75876284]	[434.08621216 257.11538696 0.71638328]	[498.21347046 795.78955078 0.81170779]	[513.63842773 790.76104736 0.82617164]	[4.85449860e+02 7.75323853e+02 6.90457344e-01]	[4.46896667e+02 7.93287415e+02 7.35574186e-01]	[4.26423187e+02 7.93294189e+02 7.56767809e-01]	[4.41701263e+02 7.83008057e+02 6.92847431e-01]
[410.94763184 285.29412842 0.84596801]	[418.57235718 318.61831665 0.93852544]	[362.3164978 331.40075684 0.83277333]	[356.98867798 416.05285645 0.88484496]	[336.62695312 487.98626709 0.87988394]	[464.83590698 310.89157104 0.85190856]	[500.65548706 393.01416016 0.8745774 ]	[521.25537109 467.38919067 0.89479977]	[444.37078857 498.23788452 0.77038056]	[411.01782227 500.87149048 0.74162543]	[421.3890686 639.26416016 0.81904042]	[439.12014771 770.1541748 0.86266398]	[482.76983643 495.62210083 0.77774686]	[485.3704834 626.51428223 0.85366756]	[495.66897583 767.55767822 0.82353348]	[398.10897827 277.49127197 0.95462459]	[418.71899414 274.88265991 0.94338942]	[377.6194458 274.97241211 0.75732839]	[434.08428955 257.11245728 0.71701205]	[498.20675659 795.78399658 0.81096411]	[513.63238525 790.75958252 0.82551211]	[4.85451202e+02 7.75324219e+02 6.88654065e-01]	[4.46889404e+02 7.93284729e+02 7.35196829e-01]	[4.26417480e+02 7.93291565e+02 7.57489979e-01]	[4.41705353e+02 7.83012634e+02 6.92682087e-01]
[413.48901367 285.31570435 0.84533471]	[418.59912109 318.63363647 0.94431168]	[364.78921509 331.4133606 0.82606101]	[356.99893188 416.05993652 0.88789332]	[336.6758728 488.01751709 0.87539357]	[464.84909058 310.91195679 0.85293204]	[500.70880127 393.00375366 0.88595963]	[521.23614502 467.41793823 0.88877177]	[444.38369751 498.25006104 0.77107656]	[411.03518677 503.26855469 0.74263948]	[421.38955688 639.28625488 0.82290846]	[439.11956787 770.17303467 0.86059654]	[482.77636719 495.6395874 0.77953678]	[482.96792603 626.53125 0.85945302]	[495.66690063 767.6114502 0.82844782]	[398.16439819 277.4934082 0.96310085]	[418.79644775 274.89959717 0.94887024]	[377.67092896 274.9493103 0.76664811]	[436.5854187 257.12890625 0.70787704]	[500.66647339 795.84197998 0.8084116 ]	[516.1607666 790.77868652 0.83230251]	[4.85427094e+02 7.77854736e+02 6.94455624e-01]	[4.46894867e+02 7.93295532e+02 7.36893237e-01]	[4.26427185e+02 7.93305969e+02 7.56112099e-01]	[4.41698486e+02 7.83045532e+02 6.93486154e-01]
[413.56820679 287.84002686 0.85029465]	[418.63967896 318.64599609 0.9471584 ]	[364.84527588 328.92776489 0.81862611]	[357.01870728 416.08557129 0.89269495]	[339.04446411 488.00543213 0.87491494]	[464.9019165 310.96142578 0.84805143]	[500.7399292 393.03320312 0.8943783 ]	[521.2142334 467.43927002 0.88224208]	[444.38659668 498.26013184 0.77096933]	[411.03689575 503.27664185 0.74239504]	[423.77532959 636.77923584 0.81497723]	[439.1178894 770.18890381 0.85667962]	[482.77816772 495.65313721 0.78048992]	[482.95608521 626.54571533 0.86000943]	[495.66464233 767.65991211 0.82652354]	[398.21722412 277.53674316 0.95845556]	[421.16729736 274.94598389 0.95262301]	[380.08752441 275.00430298 0.78711867]	[436.6512146 257.14035034 0.68947285]	[500.68914795 795.89312744 0.80217052]	[516.18981934 790.80859375 0.82658887]	[4.85425446e+02 7.80414246e+02 6.88459694e-01]	[4.46884827e+02 7.93303772e+02 7.34214664e-01]	[4.26416595e+02 7.93308044e+02 7.51144946e-01]	[4.41695648e+02 7.85496582e+02 6.99277341e-01]
[413.56887817 287.83978271 0.85034072]	[418.64035034 318.64471436 0.9474557 ]	[364.8454895 328.92767334 0.81872821]	[357.02078247 416.08001709 0.89214331]	[339.03814697 487.9982605 0.87468469]	[464.90386963 310.95877075 0.84764028]	[500.73770142 393.03479004 0.89402974]	[521.21154785 467.4309082 0.88154721]	[444.38531494 498.25656128 0.76979136]	[411.03503418 503.27688599 0.74100077]	[421.40042114 636.77734375 0.81616884]	[439.11889648 770.19165039 0.85631979]	[482.77655029 495.64614868 0.77952099]	[482.95706177 626.54736328 0.85961998]	[495.66625977 767.65661621 0.82787323]	[398.21817017 277.53686523 0.95844781]	[421.16757202 274.94586182 0.95270395]	[380.08862305 275.00531006 0.78729022]	[436.64971924 257.14160156 0.687599 ]	[500.68148804 795.88708496 0.80461097]	[516.17565918 790.8067627 0.82651407]	[4.85429749e+02 7.80404663e+02 6.88934743e-01]	[4.44418945e+02 7.93320801e+02 7.34635413e-01]	[4.26397095e+02 7.93324402e+02 7.53183722e-01]	[4.41706207e+02 7.85490601e+02 7.00665832e-01]
[418.67581177 290.42935181 0.91393816]	[421.16348267 318.59613037 0.95335788]	[369.96716309 328.87634277 0.81272972]	[357.1166687 416.0508728 0.90127754]	[339.15795898 488.00363159 0.86720198]	[472.54574585 310.91323853 0.82301396]	[500.84210205 393.02325439 0.90058577]	[518.76470947 467.44458008 0.8635757 ]	[444.41094971 498.15768433 0.75649995]	[413.53765869 500.80648804 0.74320912]	[421.39712524 634.23474121 0.81095028]	[439.12463379 770.203125 0.85198152]	[482.78121948 493.05224609 0.77360898]	[482.94052124 626.51934814 0.87161011]	[495.62023926 767.67712402 0.81725103]	[400.83044434 277.63317871 0.93140215]	[423.87347412 275.06262207 0.91177088]	[382.72671509 275.11178589 0.78916383]	[441.7598877 259.6027832 0.73572069]	[4.98204742e+02 7.98442322e+02 7.97320604e-01]	[513.64141846 793.24658203 0.80345881]	[4.85423553e+02 7.80421082e+02 6.79434001e-01]	[4.44388794e+02 7.93350586e+02 7.28037775e-01]	[4.26367493e+02 7.93331848e+02 7.41869450e-01]	[4.41737946e+02 7.85511292e+02 7.04606295e-01]
[418.74981689 292.87850952 0.92460251]	[421.24273682 318.56863403 0.95300698]	[372.48788452 326.3727417 0.81829971]	[357.15231323 413.57525635 0.89545858]	[339.18164062 487.98873901 0.86414969]	[475.09182739 310.88796997 0.82284713]	[500.86785889 393.00192261 0.89892149]	[518.78417969 467.421875 0.87149227]	[446.86807251 498.16140747 0.746481 ]	[413.60061646 500.80255127 0.74245846]	[423.77456665 634.23748779 0.81147659]	[439.12036133 770.20935059 0.85107261]	[482.80999756 493.06817627 0.77172977]	[482.95602417 626.53839111 0.86585331]	[495.63461304 767.70025635 0.81819654]	[403.29681396 277.65847778 0.91322607]	[426.37762451 275.09732056 0.90245712]	[382.79638672 275.11178589 0.77759695]	[441.81173706 259.58056641 0.73723 ]	[4.98205994e+02 8.00921692e+02 7.91809022e-01]	[513.64208984 793.26025391 0.79851937]	[4.85437469e+02 7.80455322e+02 6.74781084e-01]	[4.44397491e+02 7.93325195e+02 7.28501379e-01]	[4.26366058e+02 7.93315430e+02 7.42973506e-01]	[4.41724915e+02 7.85523743e+02 7.02739835e-01]
[421.13977051 292.90853882 0.93242621]	[421.30630493 318.61889648 0.94404608]	[374.97393799 328.87698364 0.8242237 ]	[357.19360352 413.54364014 0.89254618]	[339.20611572 487.9367981 0.8643654 ]	[477.61306763 310.956604 0.83689177]	[500.89614868 393.03201294 0.89616799]	[521.16534424 467.44625854 0.87430704]	[446.90197754 498.19769287 0.74719948]	[416.04507446 500.83840942 0.74752718]	[423.7928772 634.23699951 0.80859047]	[439.12097168 770.19683838 0.85267514]	[482.83300781 493.11920166 0.77198517]	[482.95700073 626.53796387 0.86589146]	[495.6572876 770.09912109 0.82051432]	[403.39572144 277.65628052 0.89728302]	[428.96343994 275.1242981 0.89085698]	[382.84902954 275.07348633 0.77294248]	[441.89892578 259.63085938 0.6895166 ]	[4.98240479e+02 8.00932190e+02 7.87437081e-01]	[516.13391113 793.26025391 0.79868543]	[4.85441193e+02 7.82975220e+02 6.75902307e-01]	[4.44406006e+02 7.93299072e+02 7.34166026e-01]	[4.26370789e+02 7.93290771e+02 7.48730063e-01]	[4.41718018e+02 7.85504578e+02 6.98307395e-01]
[421.18029785 292.91040039 0.93620872]	[421.37896729 318.60751343 0.93285537]	[375.05929565 326.34292603 0.83921999]	[359.58184814 410.99255371 0.87966901]	[339.2227478 485.43209839 0.87346256]	[477.70593262 313.41442871 0.85466635]	[503.27154541 393.06201172 0.89656913]	[521.18725586 467.40081787 0.88300014]	[446.91375732 498.17608643 0.74561089]	[416.05969238 500.80926514 0.74986386]	[423.79681396 634.2387085 0.80639571]	[439.11871338 770.20043945 0.85217094]	[482.8369751 493.10986328 0.77290136]	[485.3454895 626.56188965 0.85822082]	[495.64959717 770.10705566 0.82118624]	[405.87872314 277.65109253 0.89049917]	[431.51327515 275.1164856 0.88927019]	[385.32644653 275.06069946 0.74567777]	[444.30422974 259.62957764 0.66810942]	[4.98194702e+02 8.00924377e+02 7.76536942e-01]	[5.13611572e+02 7.93276611e+02 7.88319111e-01]	[4.85437195e+02 7.82978333e+02 6.78205132e-01]	[4.44398224e+02 7.93305969e+02 7.39416957e-01]	[4.26370514e+02 7.93293396e+02 7.54720926e-01]	[4.41711243e+02 7.85503540e+02 6.98443890e-01]
[421.3135376 292.92642212 0.93522173]	[423.8371582 318.59768677 0.91962934]	[377.50918579 323.82220459 0.85671324]	[359.63748169 411.0062561 0.88216048]	[339.26580811 485.34405518 0.88166338]	[480.15374756 313.43270874 0.87157387]	[503.34246826 395.4871521 0.89480984]	[521.23083496 467.42779541 0.88634855]	[446.92837524 498.23526001 0.75032741]	[416.06369019 500.85147095 0.75301838]	[423.81283569 636.74462891 0.80384433]	[439.11859131 770.18017578 0.85276842]	[482.85177612 495.67004395 0.7789309 ]	[485.36477661 626.57781982 0.85394931]	[495.62814331 770.11975098 0.81692117]	[411.00912476 277.67950439 0.88277674]	[436.55053711 275.11795044 0.90570831]	[387.91131592 275.06814575 0.72510266]	[444.40844727 259.63510132 0.64432061]	[4.98182495e+02 8.00961670e+02 7.69257188e-01]	[5.13602722e+02 7.93317993e+02 7.74908602e-01]	[4.85397766e+02 7.83011108e+02 6.92929149e-01]	[4.44417328e+02 7.93330383e+02 7.44698226e-01]	[4.26398743e+02 7.93315674e+02 7.56825328e-01]	[4.41703064e+02 7.85479431e+02 6.97098434e-01]
[423.77227783 292.91699219 0.90999049]	[426.36752319 318.60037231 0.90157449]	[377.6078186 323.78491211 0.87191391]	[359.71276855 410.9989624 0.88026899]	[341.67080688 482.94512939 0.88411409]	[480.23965454 313.45394897 0.88514328]	[503.39260864 395.57382202 0.90155315]	[521.26715088 467.431427 0.89218754]	[446.94482422 498.26101685 0.74903136]	[416.08474731 500.85708618 0.75657868]	[423.83966064 636.79718018 0.80281538]	[439.11929321 770.2064209 0.85047609]	[482.85662842 498.15707397 0.77777493]	[485.38198853 626.61547852 0.84209895]	[495.61965942 770.15826416 0.8147229 ]	[416.03509521 277.66720581 0.8933785 ]	[436.671875 275.11456299 0.91768503]	[393.00915527 274.97851562 0.6883893 ]	[446.92825317 259.68591309 0.60520518]	[4.98194855e+02 8.00962219e+02 7.60194004e-01]	[5.13623169e+02 7.93317383e+02 7.67516017e-01]	[4.85388733e+02 7.85503845e+02 7.06667602e-01]	[4.46901154e+02 7.95789185e+02 7.47087538e-01]	[4.26435913e+02 7.93349426e+02 7.52954245e-01]	[4.39301758e+02 7.85511780e+02 7.04958797e-01]
[426.40267944 292.96554565 0.87649751]	[428.97921753 318.59439087 0.8929956 ]	[377.71279907 321.29901123 0.87782586]	[359.77355957 410.99511719 0.8745997 ]	[341.74563599 482.90063477 0.88826966]	[482.72113037 313.5007019 0.88623583]	[503.45709229 395.6446228 0.89248145]	[521.34423828 472.56045532 0.88476759]	[449.45510864 500.68328857 0.74632865]	[416.13540649 500.84945679 0.76266956]	[423.84564209 636.77435303 0.7983377 ]	[439.12200928 770.20843506 0.84854156]	[482.900177 498.18554688 0.77697468]	[485.39459229 626.61077881 0.83751923]	[495.62084961 770.18988037 0.81368679]	[418.54415894 277.69482422 0.90676939]	[439.20239258 275.12796021 0.93732917]	[395.59857178 274.97683716 0.69702888]	[452.06524658 259.63735962 0.57741356]	[4.98173950e+02 8.00974792e+02 7.53831565e-01]	[5.13594116e+02 7.93331299e+02 7.58782566e-01]	[4.85401886e+02 7.85533691e+02 7.11029053e-01]	[4.46903839e+02 7.95808105e+02 7.38070309e-01]	[4.26438812e+02 7.93359131e+02 7.44503677e-01]	[4.39297211e+02 7.85514832e+02 7.04812944e-01]
[434.01477051 292.95806885 0.86876994]	[434.08062744 318.62023926 0.90486187]	[380.18414307 323.72329712 0.86946619]	[362.19589233 408.45114136 0.86096478]	[341.82623291 482.81820679 0.88899291]	[482.85751343 315.9357605 0.887941 ]	[505.93829346 398.06445312 0.89607596]	[523.75109863 475.10198975 0.89321661]	[449.50378418 500.72943115 0.74850428]	[418.53820801 503.27258301 0.76452595]	[423.86712646 636.79040527 0.78936923]	[439.12359619 770.21807861 0.84514302]	[482.93048096 498.23672485 0.77704298]	[485.44949341 629.02380371 0.82587183]	[495.60943604 770.2076416 0.81075704]	[418.6842041 277.66275024 0.93301213]	[441.70169067 275.1333313 0.9529959 ]	[398.19485474 274.96783447 0.76292861]	[457.14825439 259.67233276 0.57921714]	[4.98148987e+02 8.00994385e+02 7.48450220e-01]	[5.13567261e+02 7.93354797e+02 7.50586987e-01]	[4.85397339e+02 7.85549988e+02 7.13260055e-01]	[4.46903931e+02 7.95799255e+02 7.33353734e-01]	[4.26439789e+02 7.93349304e+02 7.39780724e-01]	[4.39297607e+02 7.85517090e+02 7.04654276e-01]
[434.10598755 292.91650391 0.87661302]	[436.62106323 318.58184814 0.92333329]	[380.30386353 321.25439453 0.86332011]	[362.27380371 408.40802002 0.85604739]	[344.29830933 482.83633423 0.88342434]	[482.94500732 315.9303894 0.88102865]	[508.44702148 398.13204956 0.89526242]	[523.87268066 477.6678772 0.91431266]	[452.01431274 500.75091553 0.74741173]	[418.57501221 503.28289795 0.76878494]	[423.89535522 639.27990723 0.78446609]	[439.13259888 770.20892334 0.84811014]	[482.9708252 500.681427 0.76487225]	[487.92153931 629.10784912 0.80475831]	[495.58770752 770.22424316 0.80618376]	[418.75750732 277.62353516 0.94088799]	[441.76681519 275.11834717 0.95866334]	[400.61303711 274.99087524 0.77656901]	[459.66531372 262.15255737 0.63629121]	[4.98171539e+02 8.00993958e+02 7.49575913e-01]	[5.13583191e+02 7.93352295e+02 7.50804007e-01]	[4.85368835e+02 7.85573303e+02 7.22395778e-01]	[4.46903442e+02 7.93362732e+02 7.38849819e-01]	[4.28911926e+02 7.93345886e+02 7.40947187e-01]	[4.41686127e+02 7.85513000e+02 7.03314424e-01]
[436.63769531 292.87466431 0.88972533]	[439.14251709 316.18066406 0.94485271]	[382.79412842 321.18051147 0.85795432]	[364.87112427 405.89447021 0.83709848]	[346.86151123 482.81039429 0.88082147]	[485.44625854 313.51495361 0.85881257]	[511.03356934 398.14944458 0.90175295]	[524.00140381 477.69140625 0.90699363]	[452.08035278 500.77606201 0.74859476]	[418.61560059 503.31521606 0.77311552]	[426.35058594 639.33795166 0.7852028 ]	[439.13046265 770.18597412 0.85055965]	[485.38867188 500.69528198 0.75768912]	[487.93157959 631.61737061 0.79550654]	[493.12619019 770.2355957 0.80975676]	[421.22473145 277.60253906 0.94396925]	[441.87380981 277.4677124 0.94400597]	[400.75845337 274.96884155 0.77904773]	[459.80923462 264.75567627 0.68236136]	[4.98180023e+02 8.00985291e+02 7.50402391e-01]	[5.13580383e+02 7.93347290e+02 7.50602782e-01]	[4.85349213e+02 7.85581055e+02 7.25262880e-01]	[4.46923279e+02 7.93323425e+02 7.45830059e-01]	[4.28936310e+02 7.93312439e+02 7.44511545e-01]	[4.39285400e+02 7.85487732e+02 6.96937203e-01]
[439.21511841 292.90783691 0.92674035]	[439.24819946 318.54193115 0.95347595]	[385.36050415 321.1937561 0.84329265]	[367.40606689 405.88873291 0.83629054]	[349.43334961 482.8197937 0.87920952]	[487.98605347 315.92553711 0.85126281]	[516.13684082 398.2668457 0.90665853]	[526.47015381 477.73092651 0.89662468]	[454.58831787 500.76657104 0.75324428]	[418.64724731 503.30047607 0.77859259]	[426.37921143 639.29705811 0.77947092]	[439.134552 770.19451904 0.85113692]	[485.44888306 500.68609619 0.74381047]	[487.95437622 631.61950684 0.7911731 ]	[493.10333252 770.26934814 0.80629909]	[423.8039856 277.65466309 0.91772473]	[446.88049316 277.49603271 0.90809953]	[403.31576538 275.04055786 0.79028434]	[462.35076904 262.16299438 0.68653262]	[4.98174866e+02 8.00981323e+02 7.43569791e-01]	[5.13571350e+02 7.93354431e+02 7.43107915e-01]	[4.82934601e+02 7.88014954e+02 7.33891845e-01]	[4.46937225e+02 7.93323730e+02 7.45400608e-01]	[4.28951111e+02 7.93313599e+02 7.41399407e-01]	[4.39286255e+02 7.85499756e+02 6.96603894e-01]
[439.29135132 292.91583252 0.93436062]	[441.68167114 318.61453247 0.95062095]	[387.90216064 321.26779175 0.829988 ]	[372.48965454 405.90887451 0.83917713]	[351.9864502 482.86581421 0.88152659]	[493.12631226 315.99020386 0.85365689]	[518.72875977 398.25170898 0.92126238]	[526.55310059 480.16268921 0.88433194]	[454.64376831 500.76580811 0.76009011]	[418.6835022 503.28100586 0.78324062]	[426.39596558 639.32421875 0.77950585]	[439.1645813 770.15338135 0.86294329]	[485.48687744 500.7024231 0.7385093 ]	[487.93261719 629.14855957 0.79282761]	[493.10632324 770.28381348 0.80012912]	[423.89312744 277.63113403 0.90633529]	[449.45916748 277.48245239 0.89550418]	[403.34173584 275.01138306 0.76792616]	[462.4302063 262.18057251 0.62549275]	[4.98206207e+02 8.00982300e+02 7.43582606e-01]	[5.13604004e+02 7.93349182e+02 7.40091026e-01]	[4.82936005e+02 7.88037476e+02 7.32959807e-01]	[4.46909729e+02 7.93305237e+02 7.51887918e-01]	[4.28925507e+02 7.93275269e+02 7.53203750e-01]	[4.41698090e+02 7.83019043e+02 6.96755111e-01]
[441.7593689 292.89102173 0.93727303]	[441.78057861 318.62628174 0.9461363 ]	[390.46072388 321.24780273 0.83456665]	[375.06896973 405.92333984 0.85378569]	[354.47457886 482.85568237 0.89237159]	[498.16033936 316.00604248 0.88023543]	[521.19219971 398.21875 0.93163627]	[531.58947754 480.25241089 0.87599462]	[457.07040405 500.76901245 0.76326329]	[418.70004272 503.28662109 0.78485829]	[426.45275879 639.28430176 0.77351773]	[439.15515137 770.16333008 0.85762757]	[487.92657471 500.70132446 0.73581743]	[487.92269897 629.12628174 0.79668301]	[493.09414673 770.27203369 0.80303079]	[428.96554565 277.6156311 0.89371485]	[454.58035278 275.11587524 0.89732039]	[405.87734985 275.06860352 0.77715039]	[464.86798096 259.72061157 0.59943181]	[4.98210632e+02 8.00983398e+02 7.47684360e-01]	[5.13608398e+02 7.93343384e+02 7.44112611e-01]	[4.82930176e+02 7.88020386e+02 7.29742587e-01]	[4.46901001e+02 7.93317383e+02 7.50616729e-01]	[4.28922272e+02 7.93285461e+02 7.48181403e-01]	[4.41690979e+02 7.83027039e+02 6.94638491e-01]
[441.88571167 290.41879272 0.90563345]	[441.86730957 318.60717773 0.92971778]	[393.05361938 321.19906616 0.84520477]	[377.52133179 405.89978027 0.86569083]	[354.57202148 482.81512451 0.90606648]	[498.23968506 316.00112915 0.88500232]	[521.28082275 400.6362915 0.93956089]	[534.15539551 480.23400879 0.87282515]	[457.14852905 500.75180054 0.77020115]	[418.74264526 503.27844238 0.78072017]	[431.46868896 639.33276367 0.77706367]	[439.1663208 770.16723633 0.85796207]	[488.01879883 500.68481445 0.72334296]	[487.97317505 629.14886475 0.78880423]	[493.10003662 770.27935791 0.80177253]	[434.08630371 277.55422974 0.90480638]	[457.14724731 275.07461548 0.91499889]	[410.99331665 272.48745728 0.68870395]	[464.95864868 259.70578003 0.53490794]	[4.98233734e+02 8.00983948e+02 7.45706260e-01]	[5.13626953e+02 7.93336121e+02 7.44397700e-01]	[4.82929596e+02 7.88027588e+02 7.34978616e-01]	[4.46906525e+02 7.93307068e+02 7.52325654e-01]	[4.28927795e+02 7.93273438e+02 7.49183953e-01]	[4.41704407e+02 7.83031616e+02 6.91758513e-01]
[444.42288208 290.38873291 0.86437023]	[444.31311035 316.17623901 0.90949947]	[395.58648682 318.68423462 0.87944567]	[377.62298584 403.36279297 0.90224302]	[357.01104736 482.7557373 0.92327809]	[500.67282104 315.96264648 0.8893882 ]	[521.32611084 400.63684082 0.93949085]	[536.74359131 480.25662231 0.88498998]	[457.19668579 500.715271 0.77411312]	[418.77328491 500.83596802 0.78338134]	[431.51281738 639.30578613 0.76879394]	[439.1690979 770.16693115 0.85717112]	[490.52798462 498.24816895 0.72039688]	[488.00042725 629.14080811 0.78376001]	[493.12103271 770.28674316 0.80049235]	[436.69769287 277.51574707 0.93425292]	[459.67868042 275.05203247 0.94566679]	[418.5484314 272.4230957 0.67828536]	[472.56878662 259.67034912 0.54927564]	[4.98251587e+02 8.00990845e+02 7.38826334e-01]	[5.13639954e+02 7.93337585e+02 7.40566790e-01]	[4.82933868e+02 7.88036926e+02 7.36861646e-01]	[4.46906982e+02 7.93295166e+02 7.53145635e-01]	[4.28921906e+02 7.93262573e+02 7.49746621e-01]	[4.41703156e+02 7.83039734e+02 6.87349141e-01]
[449.52890015 287.87692261 0.84297061]	[444.44512939 316.15628052 0.89433765]	[398.08068848 318.62243652 0.89866483]	[377.71304321 403.39437866 0.90910983]	[357.08959961 480.37466431 0.93048453]	[500.75494385 315.9815979 0.90259159]	[521.37438965 400.67825317 0.93517268]	[539.28692627 480.32885742 0.91360569]	[459.59881592 500.7298584 0.77943486]	[421.15115356 500.83044434 0.77970237]	[434.04486084 639.3203125 0.77816337]	[439.19665527 770.20922852 0.85204649]	[490.57553101 500.69677734 0.71877015]	[490.49060059 631.60748291 0.77530789]	[493.13696289 770.28820801 0.79926115]	[439.19400024 277.47695923 0.95674783]	[459.83831787 275.01751709 0.96130389]	[418.71755981 272.41333008 0.71429205]	[477.63308716 259.65185547 0.52835774]	[4.98256866e+02 8.01001282e+02 7.46115744e-01]	[5.13645691e+02 7.93338745e+02 7.41367519e-01]	[4.82944000e+02 7.88027161e+02 7.38130748e-01]	[4.44412933e+02 7.93327698e+02 7.41744518e-01]	[4.26418823e+02 7.93272461e+02 7.43721426e-01]	[4.41744415e+02 7.85514099e+02 6.95678532e-01]
[454.60333252 287.80395508 0.8455627 ]	[449.44088745 316.16668701 0.88426495]	[398.18231201 318.60443115 0.91276711]	[380.1088562 403.31436157 0.92089558]	[357.15771484 482.71203613 0.93361354]	[500.85577393 315.99356079 0.90172005]	[521.41925049 400.69720459 0.92872596]	[539.30963135 480.32214355 0.91454685]	[459.6362915 500.75531006 0.78970909]	[421.19473267 500.85266113 0.78149641]	[436.5736084 639.27868652 0.79403698]	[439.23968506 770.15258789 0.85540164]	[493.06985474 500.72363281 0.72158897]	[490.52832031 629.14379883 0.77539486]	[493.1109314 770.25909424 0.80107784]	[439.29220581 275.13317871 0.95397091]	[462.25427246 274.97583008 0.95838714]	[421.1701355 272.44082642 0.69874477]	[480.16281128 259.63278198 0.58544683]	[4.98241852e+02 8.03474243e+02 7.50190675e-01]	[5.13627502e+02 7.93349121e+02 7.40595818e-01]	[4.82924500e+02 7.85587097e+02 7.36488342e-01]	[4.44399689e+02 7.93341003e+02 7.49949515e-01]	[4.26411407e+02 7.93264954e+02 7.54257560e-01]	[4.41801056e+02 7.83004333e+02 6.78375423e-01]
[457.12313843 285.3079834 0.8572371 ]	[452.05697632 316.1673584 0.88874114]	[398.27404785 318.57473755 0.91211581]	[380.17437744 403.29244995 0.91777211]	[357.21374512 480.33609009 0.93018091]	[503.27371216 315.99398804 0.90089142]	[523.77954102 400.80480957 0.92714119]	[541.72125244 480.36160278 0.92598915]	[459.68112183 500.82330322 0.79966849]	[421.22372437 503.30407715 0.7825262 ]	[436.69104004 639.31085205 0.81250793]	[439.28887939 770.18676758 0.85491532]	[495.60855103 500.80337524 0.72962725]	[493.08383179 634.18035889 0.7665813 ]	[493.12405396 770.26708984 0.80290896]	[441.69290161 275.10116577 0.94455218]	[462.3425293 274.96566772 0.94664955]	[421.23568726 272.38204956 0.6961416 ]	[480.29428101 259.65914917 0.673729 ]	[4.98261932e+02 8.03467651e+02 7.49376416e-01]	[5.13643494e+02 7.93343994e+02 7.39396632e-01]	[4.82924866e+02 7.85602783e+02 7.43135691e-01]	[4.44393494e+02 7.93323547e+02 7.48580754e-01]	[4.26422577e+02 7.93240967e+02 7.49554515e-01]	[4.41853912e+02 7.83039917e+02 6.80835247e-01]
[457.18115234 287.82287598 0.86771649]	[454.6260376 318.53604126 0.90234619]	[400.67468262 318.56292725 0.91253346]	[380.23150635 403.26281738 0.92167002]	[359.59622192 480.33825684 0.93384957]	[503.39321899 316.0737915 0.90611899]	[523.80810547 400.83651733 0.92327189]	[541.75878906 482.71533203 0.93375999]	[459.71099854 500.83673096 0.80747724]	[421.24157715 503.31173706 0.78521866]	[439.07592773 639.32128906 0.82212055]	[439.32666016 770.21392822 0.85121018]	[495.66003418 500.81893921 0.73959303]	[495.61236572 634.20166016 0.77436471]	[495.59451294 770.27416992 0.8043893 ]	[441.76629639 275.10638428 0.93294954]	[462.43145752 275.02114868 0.93161583]	[421.30664062 269.86047363 0.70818472]	[482.74172974 259.65289307 0.72718245]	[4.98259155e+02 8.03459656e+02 7.50994980e-01]	[5.13652527e+02 7.93337830e+02 7.39485145e-01]	[4.82949219e+02 7.85612183e+02 7.36199141e-01]	[4.44380341e+02 7.95829468e+02 7.45583057e-01]	[4.26411987e+02 7.93290039e+02 7.44170010e-01]	[4.44303375e+02 7.85491394e+02 6.85372949e-01]
[459.62142944 287.85824585 0.8793748 ]	[457.07452393 318.53616333 0.91231078]	[400.72503662 318.53952026 0.91136628]	[380.26837158 403.26040649 0.91962385]	[359.61923218 480.31060791 0.9328382 ]	[503.42456055 316.09320068 0.90492421]	[523.83331299 400.79766846 0.92603892]	[541.7701416 482.75354004 0.93650627]	[459.72692871 500.83889771 0.80925816]	[421.25036621 503.30609131 0.7856766 ]	[439.10696411 639.31896973 0.82726413]	[441.66497803 770.18249512 0.85493135]	[495.68829346 500.82913208 0.74184823]	[495.63290405 634.18371582 0.77810979]	[495.60302734 770.25610352 0.80962694]	[441.85809326 275.12536621 0.92573607]	[464.89529419 275.06167603 0.9192844 ]	[421.40127563 269.85705566 0.72698939]	[482.82769775 259.66864014 0.70278221]	[4.98256653e+02 8.03478271e+02 7.57238030e-01]	[5.13631042e+02 7.93360291e+02 7.40334630e-01]	[4.82952576e+02 7.85573059e+02 7.32864857e-01]	[4.44380188e+02 7.95803467e+02 7.50093579e-01]	[4.26406555e+02 7.93267090e+02 7.51971602e-01]	[4.44316589e+02 7.83012817e+02 6.83109283e-01]
[459.66397095 287.87506104 0.88822943]	[457.14102173 318.56100464 0.92447728]	[400.76550293 318.53585815 0.90643716]	[380.269104 403.29129028 0.91662359]	[359.64755249 480.3152771 0.93665546]	[503.47250366 316.15090942 0.90005493]	[523.85913086 400.83218384 0.9204542 ]	[541.78662109 482.77786255 0.94058412]	[459.75253296 500.77728271 0.80885273]	[421.26391602 500.84362793 0.781093 ]	[439.09228516 639.34136963 0.8191942 ]	[441.67855835 770.13818359 0.86523265]	[498.14425659 500.76928711 0.74199194]	[495.64761353 634.24401855 0.77379119]	[495.64648438 770.23394775 0.81876165]	[441.90600586 277.46240234 0.91996378]	[464.95605469 275.0664978 0.91257745]	[423.78900146 269.91104126 0.7373032 ]	[482.87686157 259.66915894 0.69379389]	[4.98250854e+02 8.00987976e+02 7.49135077e-01]	[5.13613403e+02 7.93339844e+02 7.42526650e-01]	[4.85377380e+02 7.85534058e+02 7.22252846e-01]	[4.46909058e+02 7.95803650e+02 7.41429269e-01]	[4.28956268e+02 7.93276062e+02 7.42645264e-01]	[4.44312805e+02 7.80474792e+02 6.79248452e-01]
[459.67419434 287.86709595 0.88892627]	[457.16629028 318.56286621 0.92968118]	[400.7902832 318.51809692 0.90107799]	[380.2755127 403.26037598 0.9187178 ]	[359.64996338 480.30056763 0.93507028]	[503.49172974 316.17056274 0.89538097]	[523.85046387 400.84866333 0.91938663]	[541.77233887 482.77700806 0.93746769]	[459.76306152 500.80081177 0.81288266]	[421.27600098 500.86264038 0.77913839]	[439.09786987 639.35913086 0.82204753]	[441.68673706 770.13214111 0.86526489]	[498.15130615 500.79467773 0.74772525]	[495.65664673 636.73217773 0.7756629 ]	[495.6418457 770.23468018 0.81805778]	[444.29299927 275.12374878 0.91857123]	[464.97561646 275.06991577 0.91158545]	[423.81069946 269.85266113 0.72319019]	[482.89956665 259.71237183 0.70769364]	[4.98256287e+02 8.00990906e+02 7.48224616e-01]	[5.13615967e+02 7.93339478e+02 7.42549300e-01]	[4.85375641e+02 7.85526733e+02 7.21360505e-01]	[4.46934723e+02 7.95806946e+02 7.38350809e-01]	[4.28982574e+02 7.93281372e+02 7.39591539e-01]	[4.44314606e+02 7.80458435e+02 6.78521156e-01]
[459.68322754 287.87670898 0.89245892]	[457.16412354 318.57894897 0.92932206]	[400.77868652 318.52804565 0.90465802]	[380.25680542 400.86679077 0.92793638]	[359.6368103 480.30978394 0.93537408]	[505.88516235 318.54678345 0.8934893 ]	[523.85229492 403.27532959 0.91484809]	[541.76019287 482.76846313 0.93680167]	[459.74957275 500.77789307 0.8144595 ]	[421.26794434 500.83999634 0.78378212]	[439.10128784 639.33337402 0.82130224]	[441.69088745 770.16424561 0.86187655]	[498.13671875 500.77151489 0.74529445]	[495.64822388 634.23040771 0.77545422]	[495.63726807 770.23620605 0.81720936]	[444.29934692 275.12228394 0.91833568]	[467.40362549 275.06930542 0.90969789]	[423.81878662 269.89221191 0.72332066]	[482.90838623 262.17111206 0.69886488]	[4.98234558e+02 8.01001282e+02 7.46849597e-01]	[5.13598999e+02 7.93350037e+02 7.39072859e-01]	[4.85374878e+02 7.85522949e+02 7.19720304e-01]	[4.46919250e+02 7.95839355e+02 7.32491374e-01]	[4.28972107e+02 7.93304993e+02 7.29700565e-01]	[4.44329681e+02 7.82959961e+02 6.81856334e-01]
[459.66452026 287.84613037 0.88688856]	[457.11843872 318.58596802 0.91917688]	[400.74893188 318.53652954 0.90888363]	[380.21914673 403.25302124 0.92787194]	[359.60656738 480.34057617 0.9320513 ]	[503.47149658 318.54690552 0.89920253]	[523.83282471 403.29223633 0.913118 ]	[541.72680664 482.74682617 0.92999423]	[459.74459839 500.81845093 0.8123619 ]	[421.27636719 503.28253174 0.78085858]	[439.10003662 641.80975342 0.82241428]	[441.70617676 770.152771 0.86209387]	[498.11831665 500.7996521 0.74158454]	[495.66226196 636.73583984 0.77771693]	[495.64181519 770.26074219 0.81309676]	[441.91799927 275.09289551 0.91710448]	[467.39837646 275.04898071 0.90960991]	[423.80102539 269.83880615 0.70053387]	[482.92169189 259.72216797 0.68116903]	[4.98256317e+02 8.03472168e+02 7.46564388e-01]	[5.13642639e+02 7.93355652e+02 7.38479257e-01]	[4.85374908e+02 7.85558350e+02 7.25251615e-01]	[4.46937683e+02 7.95868225e+02 7.29802430e-01]	[4.28985260e+02 7.93321289e+02 7.27344692e-01]	[4.44331543e+02 7.80476990e+02 6.81979120e-01]
[459.64117432 287.8046875 0.88025486]	[457.05963135 318.56890869 0.90636563]	[400.715271 318.53100586 0.91487813]	[380.18438721 403.25881958 0.92946857]	[357.22442627 480.30877686 0.93125343]	[503.40136719 316.16470337 0.91139495]	[523.77960205 403.29376221 0.91310436]	[541.68609619 482.78091431 0.92088777]	[459.70819092 500.79251099 0.80866462]	[421.25396729 500.86520386 0.78014714]	[439.07550049 641.85302734 0.82306933]	[441.72088623 770.13793945 0.86397326]	[495.64456177 500.7701416 0.73595566]	[495.66653442 636.74511719 0.77717185]	[495.64724731 770.27069092 0.81199116]	[441.89682007 275.06326294 0.91804135]	[464.96054077 275.03527832 0.91353369]	[423.77001953 267.3432312 0.70585793]	[482.89221191 259.71243286 0.6743992 ]	[5.00666595e+02 8.03478271e+02 7.44843066e-01]	[5.13653198e+02 7.93361023e+02 7.35971570e-01]	[4.85380219e+02 7.85567871e+02 7.27500558e-01]	[4.46941772e+02 7.95868164e+02 7.25669384e-01]	[4.28988708e+02 7.93314880e+02 7.25871563e-01]	[4.44347107e+02 7.80437683e+02 6.84474528e-01]
[459.61791992 285.32601929 0.87207508]	[454.56192017 318.52941895 0.89521325]	[400.66183472 318.52554321 0.9168731 ]	[380.13217163 400.84991455 0.93528765]	[357.18692017 480.2565918 0.93094504]	[503.31466675 316.0982666 0.92084491]	[521.42712402 400.83200073 0.91557693]	[539.2723999 482.73928833 0.90967882]	[459.65924072 500.8237915 0.79847002]	[421.21499634 503.30163574 0.78081352]	[439.05957031 641.84985352 0.81898761]	[441.71850586 770.17352295 0.85931194]	[493.11206055 500.79589844 0.73022979]	[495.6206665 636.72650146 0.77126753]	[495.64480591 770.28588867 0.8091383 ]	[441.87979126 275.04580688 0.91656727]	[464.92434692 275.02301025 0.91624582]	[421.38513184 267.3444519 0.7035929 ]	[482.85467529 259.69464111 0.6416468 ]	[4.98265289e+02 8.03488647e+02 7.37214625e-01]	[5.13645630e+02 7.93365173e+02 7.28962183e-01]	[4.85385986e+02 7.85598999e+02 7.28278697e-01]	[4.49439606e+02 7.98405640e+02 7.10976958e-01]	[4.31481781e+02 7.95798096e+02 7.06823349e-01]	[4.44332001e+02 7.80486633e+02 6.89230621e-01]
[457.20339966 285.24978638 0.86606526]	[451.99938965 316.15826416 0.88521862]	[398.25869751 316.14981079 0.91244751]	[377.7171936 403.2779541 0.92775601]	[357.08795166 480.22421265 0.92549849]	[500.89788818 316.07400513 0.91678882]	[521.4006958 400.80395508 0.92049563]	[536.75073242 480.34286499 0.8883456 ]	[459.59942627 500.81759644 0.7899437 ]	[421.16275024 503.30813599 0.78142655]	[436.64944458 641.86975098 0.81726098]	[441.71572876 770.15234375 0.86269343]	[490.568573 500.77926636 0.73159283]	[495.64309692 636.75891113 0.77370042]	[495.64343262 770.27966309 0.81082386]	[441.82592773 275.01901245 0.92609096]	[462.45690918 274.98040771 0.92260683]	[421.34924316 267.28466797 0.6929341 ]	[482.75997925 259.67352295 0.68982834]	[4.98240417e+02 8.03485718e+02 7.36117542e-01]	[5.13620667e+02 7.95786682e+02 7.28890002e-01]	[4.85389191e+02 7.85577515e+02 7.29193926e-01]	[4.46943573e+02 7.98375549e+02 7.14654446e-01]	[4.28985748e+02 7.93353271e+02 7.10313797e-01]	[4.44341583e+02 7.80454529e+02 6.92286670e-01]
[457.09072876 285.29043579 0.8500945 ]	[446.9369812 316.16555786 0.89005411]	[398.15310669 316.171875 0.90618515]	[377.64364624 403.2940979 0.92376345]	[357.0213623 480.23425293 0.92017865]	[500.8192749 316.0763855 0.91360134]	[521.31872559 400.80755615 0.92049134]	[534.12799072 482.71459961 0.87629873]	[457.2097168 500.79879761 0.78076798]	[418.78317261 503.28713989 0.77876794]	[436.5715332 641.85388184 0.80380213]	[441.71160889 770.23846436 0.84823626]	[490.55712891 500.75228882 0.7279337 ]	[495.61398315 636.72406006 0.77207673]	[495.64483643 770.25866699 0.814008 ]	[441.71313477 275.04833984 0.93566924]	[462.35159302 274.98287964 0.95099831]	[421.24694824 269.82391357 0.69447964]	[480.30255127 259.72149658 0.66048068]	[4.98242126e+02 8.03479797e+02 7.47031808e-01]	[5.13644165e+02 7.93351807e+02 7.37603486e-01]	[4.85395020e+02 7.85556763e+02 7.25440502e-01]	[4.46935364e+02 8.00978821e+02 7.10901678e-01]	[4.28963684e+02 7.95895386e+02 6.98321640e-01]	[4.44354492e+02 7.83045837e+02 7.01959431e-01]
[454.56185913 285.27999878 0.84613651]	[444.40115356 318.53521729 0.90402287]	[398.03994751 318.57077026 0.89193392]	[377.55249023 403.30648804 0.90262222]	[354.56741333 480.31884766 0.90714902]	[500.7487793 316.11480713 0.91070449]	[521.23583984 400.81057739 0.92546368]	[531.53509521 482.77404785 0.87800354]	[457.11013794 500.74963379 0.7656498 ]	[418.70996094 500.8515625 0.77878553]	[434.08648682 641.84765625 0.79560673]	[441.69625854 770.24023438 0.84756589]	[487.99038696 500.68637085 0.72533166]	[493.11508179 634.17456055 0.76790315]	[495.64901733 770.25750732 0.81363964]	[439.2940979 275.03375244 0.94660366]	[462.27279663 274.96386719 0.96214592]	[421.17254639 269.88549805 0.68795526]	[480.21881104 262.15490723 0.64855736]	[4.98244781e+02 8.03463928e+02 7.50995517e-01]	[5.13656433e+02 7.93334900e+02 7.45391250e-01]	[4.85404022e+02 7.85564453e+02 7.22627044e-01]	[4.46915558e+02 8.00971741e+02 7.10927248e-01]	[4.28942108e+02 7.95892761e+02 6.99191511e-01]	[4.44359344e+02 7.83046326e+02 6.96289361e-01]
[452.00939941 285.32650757 0.84164977]	[444.29650879 318.55453491 0.91512179]	[395.55456543 318.590271 0.87589133]	[375.09646606 403.32662964 0.87997299]	[354.51345825 480.37216187 0.89639652]	[500.69595337 316.13790894 0.90387261]	[521.16027832 400.79278564 0.91126734]	[529.00201416 482.7414856 0.88654196]	[457.06585693 500.80621338 0.75706732]	[418.68295288 503.31668091 0.77052683]	[431.54550171 644.32702637 0.79801416]	[441.69619751 770.230896 0.84911197]	[487.94412231 500.7354126 0.72911656]	[493.09320068 636.79211426 0.76701391]	[495.62896729 770.25024414 0.81272304]	[439.20941162 275.08633423 0.95181787]	[462.19192505 274.9848938 0.96271265]	[418.75164795 272.39520264 0.68225354]	[480.1315918 259.72567749 0.58407754]	[4.98219177e+02 8.00999695e+02 7.54608274e-01]	[5.13621216e+02 7.93333923e+02 7.46621370e-01]	[4.85394714e+02 7.85560852e+02 7.23700821e-01]	[4.46882050e+02 8.00928833e+02 7.13916838e-01]	[4.28917725e+02 7.95853149e+02 7.06069291e-01]	[4.44376709e+02 7.83030396e+02 6.94198906e-01]
[446.8848877 287.86529541 0.84686095]	[441.8475647 318.63534546 0.93102247]	[393.02932739 318.68878174 0.85677785]	[375.02267456 403.36129761 0.86696947]	[354.46444702 482.73413086 0.89404297]	[498.24081421 318.51974487 0.89313072]	[518.64758301 400.82833862 0.88055682]	[526.48968506 480.36148071 0.90310282]	[452.05682373 500.81820679 0.75223815]	[418.59869385 503.3421936 0.76460278]	[428.98861694 641.89385986 0.79233325]	[441.68865967 770.23260498 0.84798074]	[485.38684082 500.73791504 0.75741774]	[493.06359863 636.72302246 0.76650274]	[495.63034058 770.25134277 0.81070107]	[439.07525635 275.12658691 0.93130255]	[459.73162842 275.01104736 0.95823884]	[418.55938721 272.46261597 0.70029175]	[475.14324951 262.18011475 0.53803861]	[4.98250366e+02 8.01003845e+02 7.60081768e-01]	[5.13646973e+02 7.93324402e+02 7.52739191e-01]	[4.85384857e+02 7.85571411e+02 7.28062093e-01]	[4.46900116e+02 8.00945984e+02 7.06216097e-01]	[4.26448792e+02 7.95861328e+02 6.99778855e-01]	[4.44373047e+02 7.83020508e+02 6.89261913e-01]
[446.88504028 287.86526489 0.84688973]	[441.84823608 318.63647461 0.93095344]	[393.02984619 318.69021606 0.85670865]	[375.02352905 403.36212158 0.86673951]	[354.4644165 482.73492432 0.8938697 ]	[498.24188232 318.51992798 0.89325017]	[518.64978027 400.82901001 0.88051873]	[526.49169922 480.36456299 0.90262997]	[452.05587769 500.82028198 0.75184 ]	[418.59613037 503.34436035 0.7638666 ]	[428.97906494 641.90600586 0.79371566]	[441.68765259 770.23126221 0.84829491]	[485.38705444 500.74047852 0.75735188]	[493.06375122 636.72998047 0.76696992]	[495.62875366 770.24395752 0.81313235]	[439.07513428 275.12664795 0.93137395]	[459.73181152 275.01077271 0.95823956]	[418.55871582 272.46392822 0.70021945]	[475.14474487 262.17904663 0.5389868 ]	[4.98262604e+02 8.01005676e+02 7.61178017e-01]	[5.16120605e+02 7.93324951e+02 7.54837692e-01]	[4.85373505e+02 7.85559021e+02 7.31217146e-01]	[4.46906677e+02 8.00969299e+02 7.09583640e-01]	[4.26446228e+02 7.95880737e+02 7.02758253e-01]	[4.44368591e+02 7.83013184e+02 6.90568626e-01]
[446.8850708 287.86523438 0.84687847]	[441.84796143 318.63613892 0.93094552]	[393.02975464 318.69006348 0.85675979]	[375.0239563 403.36172485 0.8667351 ]	[354.46572876 482.73480225 0.89438373]	[498.24185181 318.52001953 0.89323843]	[518.65112305 400.82907104 0.88071609]	[526.49316406 480.36474609 0.90230274]	[452.05630493 500.81881714 0.75188184]	[418.59628296 503.34310913 0.7640242 ]	[428.98193359 641.90625 0.79395336]	[441.68740845 770.23620605 0.84758168]	[485.38766479 500.73934937 0.75729823]	[493.06286621 636.73272705 0.76684147]	[495.62994385 770.24371338 0.81340843]	[439.07510376 275.12658691 0.93137628]	[459.73181152 275.0105896 0.95821536]	[418.55856323 272.46377563 0.70019984]	[475.14401245 262.17883301 0.53880829]	[4.98264343e+02 8.01003845e+02 7.59908617e-01]	[5.16121582e+02 7.93322815e+02 7.53957033e-01]	[4.85373291e+02 7.85558472e+02 7.31162190e-01]	[4.46909821e+02 8.00985352e+02 7.10778356e-01]	[4.28916931e+02 7.98354980e+02 7.02060163e-01]	[4.44367432e+02 7.83016907e+02 6.91778898e-01]
[444.36196899 290.40057373 0.87336862]	[441.76403809 318.6534729 0.93808442]	[390.48931885 318.70053101 0.85326535]	[372.47772217 403.39025879 0.85237288]	[349.3895874 482.72384644 0.8833788 ]	[495.6882019 318.52471924 0.87746239]	[513.6550293 403.31460571 0.84176183]	[526.42230225 482.81674194 0.91239399]	[449.48062134 500.81887817 0.75424021]	[416.1449585 503.32870483 0.75964087]	[426.44613647 644.35766602 0.80751204]	[441.68557739 770.19995117 0.85774404]	[482.95120239 500.7645874 0.77999926]	[493.06317139 636.79278564 0.77339375]	[495.63830566 770.24133301 0.81479406]	[436.62469482 277.49761963 0.9247421 ]	[459.6567688 275.07156372 0.94913554]	[416.08059692 272.46270752 0.72991383]	[472.57104492 262.19158936 0.52785975]	[5.00673920e+02 8.00963318e+02 7.68177748e-01]	[5.16148804e+02 7.93297668e+02 7.67702937e-01]	[4.85366180e+02 7.85574646e+02 7.38548517e-01]	[4.44413330e+02 7.98424988e+02 7.08902776e-01]	[4.26414734e+02 7.95819092e+02 7.12383449e-01]	[4.44375641e+02 7.82990417e+02 6.92439079e-01]
[441.91616821 290.4309082 0.89662218]	[441.67782593 318.68649292 0.94392443]	[387.91638184 318.74026489 0.85199058]	[369.94671631 403.33718872 0.85695124]	[346.82617188 480.36917114 0.88530672]	[493.13555908 318.54574585 0.86851823]	[511.00570679 403.25128174 0.85386336]	[524.00457764 482.90512085 0.92118561]	[446.94277954 503.26776123 0.75766551]	[416.04232788 503.3984375 0.74356514]	[426.40484619 641.93811035 0.81216246]	[441.66342163 770.19342041 0.8588056 ]	[482.89102173 500.82568359 0.79505658]	[490.57629395 636.79278564 0.78100902]	[495.62738037 770.23632812 0.81341654]	[434.10882568 277.53845215 0.90913236]	[457.2097168 275.08230591 0.92743909]	[410.98046875 274.8772583 0.71903926]	[467.42376709 262.17169189 0.51196277]	[5.00723053e+02 7.98442566e+02 7.74635911e-01]	[5.16176331e+02 7.93243530e+02 7.80319512e-01]	[4.82958954e+02 7.85598633e+02 7.44143844e-01]	[4.46878174e+02 7.98390747e+02 7.05972910e-01]	[4.26425934e+02 7.95802307e+02 7.11466849e-01]	[4.44342255e+02 7.82999756e+02 6.95089817e-01]
[439.28152466 292.90362549 0.93022573]	[439.13796997 318.69848633 0.94638032]	[382.77352905 318.74630737 0.87352151]	[362.23538208 405.89065552 0.86964095]	[341.66882324 482.76797485 0.91747636]	[487.93109131 318.60446167 0.87740266]	[503.45013428 403.30755615 0.89799148]	[521.36785889 482.84558105 0.94744021]	[444.37789917 500.77197266 0.76477671]	[410.9916687 503.30111694 0.73129493]	[421.39920044 641.82421875 0.82040226]	[439.32614136 770.19708252 0.86908823]	[482.79354858 500.71331787 0.78225839]	[490.52230835 636.71826172 0.78632855]	[490.54058838 770.11358643 0.81191039]	[423.89300537 277.59234619 0.90673202]	[449.47045898 277.48678589 0.89217556]	[403.33953857 275.00463867 0.78149998]	[462.44638062 264.72543335 0.60287595]	[498.22085571 800.98657227 0.80292684]	[5.11089905e+02 7.93304993e+02 7.91020870e-01]	[4.82844238e+02 7.80479553e+02 7.41819203e-01]	[4.46935364e+02 8.03493958e+02 7.16267407e-01]	[4.28925171e+02 8.00913330e+02 7.08097517e-01]	[4.44358948e+02 7.80482849e+02 7.14955568e-01]
[439.22543335 290.43673706 0.91600388]	[439.08282471 318.65301514 0.94256222]	[380.34259033 318.73757935 0.87912744]	[359.82632446 405.87857056 0.87279272]	[339.20730591 482.815979 0.92234343]	[485.42822266 318.5340271 0.88836604]	[503.40057373 403.24514771 0.90540528]	[521.34295654 482.84320068 0.94250572]	[444.34210205 500.77630615 0.77263391]	[410.94268799 503.32565308 0.73150259]	[421.39395142 641.84344482 0.8265928 ]	[439.29666138 770.21173096 0.86990964]	[482.77084351 500.70217896 0.78058326]	[490.57049561 634.18963623 0.78315687]	[487.99212646 770.08740234 0.82083148]	[423.82067871 277.55328369 0.91996986]	[446.93914795 275.11801147 0.90156102]	[403.26083374 274.92456055 0.77821648]	[462.38937378 262.16043091 0.61506206]	[4.98188019e+02 8.03475830e+02 8.03113043e-01]	[5.08550629e+02 7.93317688e+02 7.89347768e-01]	[4.82776672e+02 7.80417297e+02 7.72791326e-01]	[4.49446777e+02 8.06032898e+02 7.24115670e-01]	[4.28939056e+02 8.03482605e+02 7.09608078e-01]	[4.41900726e+02 7.80484497e+02 7.27421820e-01]
[439.11807251 287.88223267 0.88737452]	[436.64373779 318.65762329 0.93207055]	[380.25320435 321.16351318 0.88589323]	[359.77642822 405.89837646 0.883407 ]	[339.11508179 482.82324219 0.9307878 ]	[485.34506226 316.13418579 0.89705312]	[503.36129761 400.80200195 0.9197033 ]	[521.31628418 482.77786255 0.93861598]	[444.30618286 500.77941895 0.7733916 ]	[408.42373657 503.34103394 0.73188764]	[421.38897705 641.83050537 0.82649529]	[439.29467773 770.21417236 0.87143773]	[482.743927 500.68447876 0.77172267]	[493.03842163 634.15917969 0.78590387]	[487.92825317 770.0847168 0.82681566]	[421.31561279 277.49243164 0.93381476]	[444.37533569 275.04898071 0.91869652]	[400.78146362 272.50030518 0.77232128]	[462.30133057 259.72576904 0.64176625]	[498.17160034 803.52783203 0.81362641]	[5.08523132e+02 7.93358704e+02 7.91988969e-01]	[4.82735260e+02 7.80418823e+02 7.76909471e-01]	[4.49454803e+02 8.06019714e+02 7.27510154e-01]	[4.28959930e+02 8.03476013e+02 7.09730387e-01]	[4.44298706e+02 7.80483948e+02 7.29687631e-01]
[436.6394043 287.87304688 0.86701345]	[434.11361694 318.64602661 0.91080666]	[380.15365601 321.14916992 0.8942942 ]	[359.6963501 405.91226196 0.89310455]	[339.05212402 482.85766602 0.92459518]	[482.9005127 316.11218262 0.90416086]	[503.34906006 400.83456421 0.92027313]	[521.29388428 482.80319214 0.93179077]	[444.29440308 500.74130249 0.7704947 ]	[408.39660645 503.31274414 0.73472339]	[421.39910889 639.30737305 0.81968027]	[439.2635498 770.21148682 0.87622738]	[482.74768066 498.21429443 0.76572376]	[493.06445312 631.652771 0.78427428]	[487.94464111 770.11987305 0.83302152]	[421.19967651 277.46774292 0.94040143]	[441.89334106 275.01513672 0.9373619 ]	[400.68600464 272.44677734 0.73548722]	[462.1897583 259.69436646 0.63097894]	[498.22750854 806.00128174 0.8077668 ]	[5.11043762e+02 7.95806213e+02 7.76713967e-01]	[482.73364258 782.93707275 0.79789031]	[4.46944885e+02 8.03477417e+02 7.31904924e-01]	[4.28927155e+02 8.00913330e+02 7.22612858e-01]	[4.41864258e+02 7.82962646e+02 7.30938375e-01]
[436.55673218 290.36965942 0.85961467]	[434.02160645 318.61605835 0.89885736]	[380.10186768 318.75091553 0.89862561]	[359.67572021 408.4006958 0.88641435]	[336.67510986 482.86230469 0.92154408]	[482.81710815 316.06350708 0.90751421]	[503.33477783 400.78707886 0.92645514]	[521.28527832 482.74078369 0.93221432]	[441.91827393 500.76220703 0.7786116 ]	[405.90826416 503.33514404 0.74075758]	[421.39202881 639.30084229 0.82219148]	[439.25671387 770.20843506 0.87806708]	[482.73623657 498.23638916 0.7684685 ]	[490.56896973 631.63806152 0.78801316]	[488.03207397 770.18933105 0.81968552]	[418.79043579 277.50231934 0.94318217]	[441.8152771 275.02862549 0.95485711]	[400.62731934 272.45462036 0.72472805]	[459.75091553 259.62084961 0.63956958]	[4.98177826e+02 8.03533936e+02 7.71759391e-01]	[5.11045349e+02 7.95802612e+02 7.53794193e-01]	[4.82805878e+02 7.85475647e+02 7.72761703e-01]	[4.46910980e+02 8.00980530e+02 7.21773744e-01]	[4.26429352e+02 7.98397461e+02 7.21250474e-01]	[4.41858093e+02 7.82974609e+02 7.23586917e-01]
[434.08810425 290.38726807 0.85658908]	[431.47311401 318.61080933 0.89007914]	[377.7008667 318.77377319 0.89281607]	[359.615448 408.40493774 0.89155012]	[336.6519165 482.88000488 0.92074275]	[482.75128174 316.02410889 0.89939773]	[503.3230896 400.74291992 0.92644298]	[521.26977539 480.36703491 0.92986989]	[441.90719604 500.75335693 0.7769618 ]	[405.90673828 503.33215332 0.73912203]	[421.3815918 639.35351562 0.82593846]	[439.24475098 770.27575684 0.86168051]	[482.71505737 498.22390747 0.76556653]	[490.54187012 631.68786621 0.78469694]	[490.57192993 772.69464111 0.80183154]	[418.74899292 277.51687622 0.95345348]	[441.75704956 275.0272522 0.96317685]	[398.25073242 274.92956543 0.73718357]	[459.62176514 259.71569824 0.50478822]	[5.00839996e+02 8.06034790e+02 7.67129183e-01]	[5.18656921e+02 7.95839111e+02 7.41153598e-01]	[482.818573 788.05316162 0.82071698]	[4.46923401e+02 8.03491516e+02 7.14541793e-01]	[4.26408936e+02 7.98433411e+02 7.03933120e-01]	[4.41832581e+02 7.85536438e+02 7.27425337e-01]
[431.50961304 292.89263916 0.85611475]	[428.90704346 318.61828613 0.8907544 ]	[377.63058472 321.18240356 0.88762659]	[359.58804321 408.4168396 0.8920086 ]	[336.60147095 482.95193481 0.90859252]	[480.33587646 316.00482178 0.89939702]	[503.30490112 400.74081421 0.92633551]	[521.26977539 480.33978271 0.93149149]	[441.88323975 500.78820801 0.78021127]	[405.87252808 503.36907959 0.73708963]	[421.38644409 639.36932373 0.82467949]	[439.26104736 772.7265625 0.85190475]	[480.36914062 498.25723267 0.76330698]	[488.02386475 634.18792725 0.78402787]	[493.08486938 780.40893555 0.78090173]	[418.66122437 277.58566284 0.94447207]	[441.67214966 275.07315063 0.96086252]	[398.15823364 274.94763184 0.7257126 ]	[457.1322937 259.67248535 0.53237057]	[5.05890167e+02 8.08679993e+02 7.00052738e-01]	[5.21312561e+02 8.03524414e+02 7.00167477e-01]	[482.7819519 790.71954346 0.86449641]	[4.46926697e+02 8.03571167e+02 7.10676372e-01]	[4.26412537e+02 8.00939026e+02 6.88680828e-01]	[4.41827240e+02 7.88014832e+02 7.27715671e-01]
[428.97491455 292.92431641 0.86070991]	[426.39529419 318.62994385 0.89604813]	[377.60241699 321.22323608 0.88537973]	[359.55938721 408.47644043 0.89175016]	[336.57394409 485.36734009 0.90395015]	[480.28222656 315.99395752 0.90081 ]	[503.28878784 400.72979736 0.92884308]	[521.27404785 480.30435181 0.93090689]	[441.84384155 500.82177734 0.78893667]	[403.38949585 503.39797974 0.74050635]	[421.39703369 641.85186768 0.83339602]	[439.28289795 772.77252197 0.84114045]	[480.34881592 500.6987915 0.76685321]	[488.00527954 634.21716309 0.7857604 ]	[493.1156311 783.0378418 0.79342377]	[418.61654663 277.61068726 0.93562192]	[439.30252075 275.0944519 0.95842254]	[398.10507202 274.97463989 0.73509592]	[454.62838745 259.70077515 0.48739243]	[5.03448700e+02 8.11167358e+02 7.21668482e-01]	[5.21303467e+02 8.08525635e+02 7.30609000e-01]	[482.78323364 790.82574463 0.87265825]	[4.46956055e+02 8.06008850e+02 7.09752023e-01]	[4.26419800e+02 8.00954895e+02 6.80496573e-01]	[4.41865051e+02 7.88069092e+02 7.19887376e-01]
[426.43170166 292.95184326 0.8689484 ]	[423.91928101 318.65914917 0.90005022]	[377.54937744 321.26919556 0.87613416]	[357.23287964 411.01739502 0.89228117]	[336.5821228 485.4347229 0.89383984]	[480.26113892 316.03045654 0.90500206]	[503.2953186 400.75537109 0.92886704]	[521.28192139 480.30752563 0.93276381]	[441.83227539 500.81854248 0.79245037]	[403.37469482 503.38626099 0.74432403]	[421.37167358 641.93243408 0.84238088]	[439.265625 775.2633667 0.83831018]	[480.3404541 500.70187378 0.77009499]	[487.96792603 636.76745605 0.79745048]	[495.58892822 785.53594971 0.81067401]	[418.56976318 277.63909912 0.92570168]	[439.24139404 275.12503052 0.9502269 ]	[398.0423584 274.9644165 0.72946161]	[454.56390381 259.72280884 0.51620692]	[5.03336029e+02 8.11209717e+02 7.44869292e-01]	[5.21193359e+02 8.08613281e+02 7.30620444e-01]	[482.81500244 793.21881104 0.87755132]	[4.46914398e+02 8.05994446e+02 6.95738137e-01]	[4.26427734e+02 8.00968323e+02 6.66908920e-01]	[4.41855774e+02 7.88124207e+02 7.44730830e-01]
[423.92373657 292.98077393 0.88708854]	[423.90484619 318.68319702 0.90089953]	[377.54095459 321.29278564 0.87256336]	[357.21282959 413.53070068 0.89455831]	[336.56619263 485.45892334 0.88752931]	[480.24615479 316.06399536 0.90753007]	[503.29058838 400.75741577 0.92969108]	[521.27838135 480.32888794 0.93337578]	[441.82406616 500.81210327 0.7890591 ]	[403.38644409 503.35467529 0.74284184]	[421.3638916 641.93145752 0.84244597]	[439.26385498 777.87036133 0.82295191]	[480.31692505 500.7104187 0.76802391]	[485.48135376 634.23913574 0.802899 ]	[495.65560913 788.09112549 0.8278563 ]	[416.1529541 277.68011475 0.91237295]	[439.17221069 277.47717285 0.93446153]	[395.56338501 274.95608521 0.69703192]	[452.04785156 259.69491577 0.55465382]	[5.05920044e+02 8.11372131e+02 7.39259601e-01]	[5.21338318e+02 8.08749512e+02 7.95999050e-01]	[482.83935547 795.83947754 0.8268519 ]	[4.46874695e+02 8.06043213e+02 6.79507971e-01]	[4.26417297e+02 8.03484009e+02 6.47570431e-01]	[4.41856140e+02 7.88230286e+02 7.19056308e-01]
[423.90725708 293.01922607 0.89693296]	[423.90374756 318.72912598 0.89735472]	[377.5340271 323.77285767 0.86521685]	[357.2019043 416.04577637 0.90564084]	[336.58099365 487.9312439 0.87995064]	[480.24429321 316.10736084 0.90842426]	[503.28594971 400.80407715 0.92962438]	[521.26837158 480.36495972 0.93512738]	[441.80145264 500.84667969 0.78558338]	[403.38256836 503.40496826 0.73851931]	[421.38381958 644.38586426 0.8461929 ]	[439.24081421 780.42974854 0.81865042]	[480.27377319 500.73651123 0.76379776]	[485.36178589 636.77105713 0.81986302]	[495.65390015 788.20440674 0.82633293]	[416.13412476 277.72668457 0.90271157]	[439.15316772 277.52532959 0.93151462]	[393.07507324 275.04727173 0.70532161]	[452.00369263 262.22903442 0.54185206]	[5.05902039e+02 8.16379761e+02 7.18557775e-01]	[5.21312195e+02 8.11260437e+02 7.86178946e-01]	[482.85943604 798.42889404 0.80029219]	[4.44409302e+02 8.06034302e+02 6.65796459e-01]	[4.26441406e+02 8.03476379e+02 6.30714595e-01]	[4.41832001e+02 7.90631287e+02 7.02966571e-01]
[423.85244751 295.45059204 0.91830134]	[423.87924194 318.77893066 0.89401561]	[377.52563477 326.29312134 0.85747665]	[357.20742798 416.07739258 0.91078818]	[336.57510376 487.99401855 0.87461567]	[480.25021362 316.16586304 0.90968865]	[503.28765869 400.83642578 0.92733115]	[521.28924561 482.7572937 0.93793237]	[441.78259277 503.35028076 0.78224421]	[403.36203003 505.92379761 0.7301746 ]	[421.36157227 644.48510742 0.85482055]	[439.23736572 783.02636719 0.83296669]	[480.25338745 500.83547974 0.7667231 ]	[482.96075439 641.84906006 0.84428507]	[495.68606567 788.21380615 0.82372195]	[416.07110596 280.15390015 0.88480198]	[439.12484741 277.60827637 0.92695141]	[393.03164673 275.08789062 0.70560551]	[451.99789429 267.29943848 0.59133732]	[5.03455017e+02 8.16378601e+02 7.66718090e-01]	[521.24279785 811.2590332 0.82712871]	[4.82905121e+02 7.98446411e+02 7.68959463e-01]	[4.41859589e+02 8.06075989e+02 6.46040082e-01]	[4.26368439e+02 8.03508728e+02 6.04843497e-01]	[4.41859894e+02 7.90725830e+02 7.04742789e-01]
[423.86227417 295.49685669 0.92355168]	[423.88208008 321.24713135 0.88135779]	[377.53033447 328.93746948 0.85912502]	[357.19769287 418.54901123 0.92800027]	[336.57302856 490.50686646 0.86923438]	[480.26986694 318.57766724 0.91452068]	[503.28677368 403.28463745 0.92088377]	[521.29077148 482.82989502 0.93671322]	[441.79150391 503.38528442 0.78398043]	[403.35864258 505.92718506 0.73196518]	[421.34350586 646.93566895 0.8564449 ]	[439.25094604 785.47619629 0.82426745]	[480.27252197 503.29016113 0.77451682]	[482.90136719 644.33288574 0.85915244]	[498.13348389 790.67663574 0.82557034]	[416.06015015 280.19961548 0.87745911]	[439.12878418 277.65927124 0.92330706]	[392.97116089 277.54852295 0.71022499]	[449.50198364 269.87774658 0.57874262]	[5.03296722e+02 8.18919189e+02 7.80771554e-01]	[518.76464844 811.34625244 0.81848061]	[4.85383636e+02 8.03520264e+02 7.42101371e-01]	[4.41856995e+02 8.06125366e+02 6.03898406e-01]	[4.26381226e+02 8.03563538e+02 5.67076862e-01]	[4.41902893e+02 7.90738831e+02 6.73457801e-01]
[423.81817627 295.57351685 0.93696851]	[423.85922241 323.78656006 0.87037706]	[377.521698 333.96487427 0.87466633]	[357.21255493 418.60421753 0.93539011]	[336.57339478 493.04135132 0.86460763]	[480.24990845 318.63015747 0.91695952]	[503.29574585 403.34713745 0.91820389]	[521.27331543 482.86550903 0.93329209]	[441.75872803 503.42779541 0.77673918]	[403.30923462 506.00256348 0.72573048]	[421.29901123 646.98895264 0.87238926]	[439.2935791 785.48327637 0.81663638]	[480.24383545 503.31793213 0.77140653]	[482.8888855 644.43676758 0.86898619]	[495.65084839 790.80804443 0.80312788]	[416.02987671 282.6819458 0.86534488]	[439.09768677 280.12298584 0.91286063]	[393.00524902 277.5916748 0.70684409]	[449.48587036 272.42007446 0.62512648]	[5.00825806e+02 8.23998413e+02 7.47107625e-01]	[5.16171448e+02 8.16328491e+02 7.43901730e-01]	[4.85348663e+02 8.06095825e+02 7.65722990e-01]	[4.44319275e+02 8.08546875e+02 5.99673927e-01]	[4.26437378e+02 8.06023865e+02 5.66264153e-01]	[4.44329712e+02 7.90729858e+02 6.55740380e-01]
[423.8309021 295.65216064 0.93483186]	[423.8911438 326.37191772 0.84953922]	[377.54833984 334.01760864 0.88203204]	[357.21636963 418.71124268 0.94710636]	[336.58062744 493.13146973 0.87018019]	[480.27438354 318.72918701 0.90173382]	[503.31472778 405.84313965 0.90633827]	[521.28912354 482.94555664 0.92846835]	[441.71627808 505.92681885 0.77296603]	[403.24636841 508.50790405 0.73010385]	[421.24664307 647.09777832 0.86545396]	[439.32885742 785.5479126 0.81375116]	[480.22738647 503.39910889 0.7666989 ]	[482.90078735 644.54278564 0.87348205]	[4.95656494e+02 7.95880859e+02 7.82068729e-01]	[416.03289795 285.24111938 0.85723436]	[439.09591675 280.23812866 0.90192884]	[393.01425171 277.64837646 0.70945209]	[449.49377441 272.46157837 0.66866219]	[5.03285889e+02 8.29106018e+02 8.06880236e-01]	[5.18691040e+02 8.24029480e+02 7.63003349e-01]	[4.85369354e+02 8.08695740e+02 7.83820510e-01]	[4.41841003e+02 8.08672852e+02 5.83910525e-01]	[4.23896027e+02 8.06131836e+02 5.45229316e-01]	[4.44377075e+02 7.90798462e+02 6.43140852e-01]
[423.83361816 298.10018921 0.93392426]	[423.90948486 331.49157715 0.85567784]	[377.57196045 336.51876831 0.89586812]	[359.56164551 421.14361572 0.94309705]	[336.58685303 495.64175415 0.87496412]	[480.28173828 321.23565674 0.88631272]	[503.33215332 408.45706177 0.89582914]	[521.29876709 485.47427368 0.90563333]	[441.6887207 508.50531006 0.76105189]	[400.84283447 513.57507324 0.7327916 ]	[421.19360352 649.66778564 0.83234841]	[441.66625977 788.01367188 0.82661128]	[480.20602417 505.94500732 0.75198168]	[482.87841797 647.07830811 0.86240685]	[4.95643555e+02 8.06071411e+02 8.05953562e-01]	[416.05786133 290.36929321 0.86428106]	[439.06484985 285.29647827 0.88953817]	[393.07821655 280.18569946 0.68152606]	[449.47616577 274.95068359 0.71406162]	[5.03361206e+02 8.31718933e+02 8.00810874e-01]	[5.18787781e+02 8.29111267e+02 8.16257954e-01]	[4.82908325e+02 8.13755005e+02 7.84569681e-01]	[4.41742310e+02 8.11219666e+02 5.28739452e-01]	[4.23785187e+02 8.08668091e+02 5.22287369e-01]	[4.44402405e+02 7.93246521e+02 6.47549450e-01]
[423.83053589 298.25390625 0.91511995]	[426.35098267 334.05679321 0.87293071]	[377.57739258 336.66177368 0.90196204]	[357.22860718 421.34567261 0.93274385]	[336.56634521 498.22961426 0.89617246]	[480.28634644 323.80096436 0.86469066]	[503.33410645 413.51358032 0.89484227]	[521.3371582 490.56039429 0.88521218]	[441.65966797 513.60754395 0.76152092]	[400.80996704 516.16314697 0.74348897]	[421.16317749 652.17993164 0.8383829 ]	[441.69387817 788.06359863 0.82835937]	[480.19390869 511.0222168 0.73989391]	[482.8296814 649.61950684 0.84550333]	[493.07019043 806.11798096 0.80683756]	[416.04846191 292.98886108 0.88946015]	[439.06225586 290.38903809 0.89679003]	[393.06262207 287.81704712 0.67604685]	[449.51977539 277.4937439 0.71580952]	[5.00749817e+02 8.31859802e+02 7.98319340e-01]	[5.16146973e+02 8.29284424e+02 8.10564458e-01]	[4.82838562e+02 8.13781616e+02 7.92172432e-01]	[4.41860291e+02 8.13791260e+02 5.10679364e-01]	[4.23868622e+02 8.11212402e+02 5.10756552e-01]	[4.44424561e+02 7.93328125e+02 6.29706144e-01]
[423.79772949 300.7628479 0.89114714]	[426.35934448 336.599823 0.89228916]	[377.54614258 339.21392822 0.89736253]	[357.23425293 423.86419678 0.91582513]	[336.54086304 500.7605896 0.91490185]	[480.25128174 331.44207764 0.86559391]	[503.33615112 416.11514282 0.90661836]	[521.33996582 495.63513184 0.88550597]	[441.69116211 518.74932861 0.7903865 ]	[400.84423828 521.24401855 0.76048684]	[421.15435791 659.81658936 0.83602566]	[441.73602295 785.49920654 0.83451664]	[480.22290039 518.67614746 0.7564559 ]	[482.80465698 652.18481445 0.84008723]	[490.50570679 808.5491333 0.81341684]	[416.04394531 295.47344971 0.90586537]	[436.66949463 292.93621826 0.9033407 ]	[393.04586792 290.43154907 0.68474877]	[449.45141602 277.66116333 0.71446735]	[4.98265656e+02 8.34417236e+02 7.91231930e-01]	[5.13620789e+02 8.31782532e+02 8.24078739e-01]	[4.82786469e+02 8.13760925e+02 8.08630586e-01]	[4.44409607e+02 8.11213928e+02 5.30938029e-01]	[4.28955658e+02 8.08703308e+02 5.12115240e-01]	[4.44435455e+02 7.90723083e+02 6.55321896e-01]
[421.40072632 308.38909912 0.88142681]	[426.36938477 339.08807373 0.89453745]	[377.55044556 341.73956299 0.88036501]	[357.22949219 428.94946289 0.89922941]	[336.5300293 503.29022217 0.92145509]	[480.26873779 334.04278564 0.88750136]	[503.35842896 418.71582031 0.93142009]	[521.33081055 500.71817017 0.93028826]	[441.68264771 518.78375244 0.79916984]	[400.84707642 521.27984619 0.7711789 ]	[421.15115356 659.87597656 0.84486175]	[441.73773193 785.57196045 0.82814699]	[480.19000244 518.7366333 0.76114076]	[482.7673645 654.76538086 0.83867347]	[488.01849365 808.63928223 0.8122741 ]	[413.59240723 298.00509644 0.90756655]	[436.65585327 295.49914551 0.92008078]	[393.01055908 293.01248169 0.68990082]	[446.95758057 280.12228394 0.64786661]	[4.98207306e+02 8.36942627e+02 7.65413523e-01]	[5.13627869e+02 8.31858948e+02 8.01117897e-01]	[4.82764191e+02 8.13863281e+02 7.70128012e-01]	[4.49472107e+02 8.16347595e+02 4.80814844e-01]	[4.31488342e+02 8.11313843e+02 4.73158032e-01]	[4.44431152e+02 7.90772217e+02 6.49414599e-01]
[423.77783203 313.49691772 0.91144663]	[426.34036255 339.23754883 0.89352715]	[377.56677246 344.31265259 0.86755627]	[359.55914307 434.07827759 0.90293765]	[336.53369141 503.49615479 0.89360648]	[480.26638794 336.58401489 0.90689254]	[503.38201904 421.27972412 0.92456597]	[521.33984375 503.27661133 0.94248897]	[439.32739258 521.36004639 0.81988454]	[400.81137085 523.81774902 0.78596807]	[418.80871582 662.46350098 0.86295468]	[441.73822021 788.0067749 0.84018922]	[480.15411377 521.3260498 0.77434611]	[482.74731445 662.3225708 0.8473931 ]	[487.99932861 811.15026855 0.81638581]	[416.01797485 298.23840332 0.88946617]	[436.66729736 297.99697876 0.91253746]	[390.44979858 298.03283691 0.70484859]	[446.89477539 282.68273926 0.56609845]	[4.98145447e+02 8.41981995e+02 7.65898824e-01]	[5.11045258e+02 8.34340576e+02 7.84758449e-01]	[4.82770233e+02 8.16405762e+02 7.50568092e-01]	[4.46898529e+02 8.13847839e+02 4.87634778e-01]	[4.28986816e+02 8.11252502e+02 4.82413024e-01]	[4.46878235e+02 7.90794312e+02 6.57276571e-01]
[423.77554321 313.4977417 0.91180098]	[426.34130859 339.23678589 0.89367467]	[377.56661987 344.31332397 0.86762691]	[359.56005859 434.07846069 0.90268409]	[336.53573608 503.49331665 0.89484596]	[480.26849365 336.58377075 0.90708858]	[503.3812561 421.27722168 0.92495829]	[521.34051514 503.27813721 0.94305372]	[439.32952881 521.3460083 0.82083976]	[400.81329346 523.80517578 0.78619516]	[418.79721069 662.44921875 0.86368114]	[441.73883057 785.59655762 0.83852482]	[480.15603638 521.30957031 0.77410448]	[482.73846436 659.89135742 0.84594619]	[488.00244141 811.1373291 0.81542158]	[416.01663208 298.23703003 0.89007157]	[436.66732788 297.99862671 0.91296941]	[390.44998169 298.02993774 0.70495033]	[446.89819336 282.69421387 0.56220716]	[4.98132935e+02 8.41974976e+02 7.65306473e-01]	[5.11031921e+02 8.34338318e+02 7.86245406e-01]	[4.82776184e+02 8.16379333e+02 7.50311852e-01]	[4.46933411e+02 8.13800476e+02 5.03192663e-01]	[4.31501465e+02 8.11233826e+02 4.92723435e-01]	[4.46881134e+02 7.90770508e+02 6.53200507e-01]
[423.79168701 318.62460327 0.9393338 ]	[426.34921265 349.41485596 0.8435654 ]	[377.57571411 356.97857666 0.8925525 ]	[357.21316528 439.2677002 0.95194054]	[336.51235962 513.61047363 0.85860139]	[480.31231689 339.28677368 0.89803857]	[503.37216187 426.38330078 0.89604187]	[521.31634521 505.97198486 0.91682905]	[441.67974854 523.95996094 0.79494482]	[400.85562134 526.44061279 0.75552797]	[421.14367676 664.99365234 0.87534368]	[441.71588135 788.03546143 0.84325409]	[480.1880188 523.92645264 0.77369511]	[480.35430908 664.93597412 0.85770881]	[4.85437073e+02 8.16330261e+02 7.98733294e-01]	[413.58779907 310.90368652 0.85477924]	[436.66671753 305.80477905 0.88613808]	[392.98617554 300.74325562 0.67537493]	[446.97921753 293.0090332 0.71885431]	[4.90570618e+02 8.49659424e+02 7.84006596e-01]	[5.05960999e+02 8.44595337e+02 7.65980840e-01]	[4.80331055e+02 8.29118591e+02 7.68654346e-01]	[4.52014343e+02 8.24054321e+02 4.66573715e-01]	[4.28958588e+02 8.13847717e+02 4.55607712e-01]	[4.44421936e+02 7.90788818e+02 6.39380217e-01]
[421.3812561 321.16931152 0.92135358]	[426.35610962 354.50897217 0.86247116]	[377.58532715 357.14215088 0.90540636]	[357.22119141 441.77484131 0.94804972]	[336.49951172 518.66729736 0.87406158]	[480.31307983 341.78753662 0.88436705]	[503.38461304 431.48999023 0.88891065]	[521.36199951 511.059021 0.89046896]	[439.30529785 529.04998779 0.7732774 ]	[400.80395508 531.57000732 0.74780381]	[421.15719604 667.53045654 0.88192445]	[441.73706055 785.59527588 0.84846681]	[480.14428711 529.01165771 0.74114722]	[480.36224365 667.59368896 0.84764189]	[4.85428772e+02 8.24047180e+02 7.89489627e-01]	[413.55697632 313.53265381 0.88304412]	[436.63494873 310.93652344 0.88957787]	[393.00634766 308.33224487 0.66153491]	[449.45162964 297.99835205 0.74540168]	[4.87979614e+02 8.52326538e+02 7.93807983e-01]	[5.05937256e+02 8.49776855e+02 8.22192192e-01]	[4.80318359e+02 8.31724487e+02 7.54672348e-01]	[4.49479156e+02 8.26634949e+02 5.07511377e-01]	[4.28921234e+02 8.18901855e+02 4.76511329e-01]	[4.46897125e+02 7.90677612e+02 6.44063234e-01]
[423.76629639 323.76885986 0.88392401]	[426.39743042 357.06936646 0.88851738]	[377.57098389 359.71304321 0.90299314]	[357.23165894 444.35678101 0.91955328]	[336.50195312 521.20135498 0.89872056]	[480.32000732 349.3873291 0.86359906]	[503.38635254 436.63754272 0.90239614]	[521.3894043 518.64794922 0.89820075]	[439.30923462 534.15222168 0.77361584]	[400.81338501 534.1685791 0.74915254]	[421.16564941 667.60662842 0.87266916]	[441.74597168 785.58258057 0.84615988]	[480.14031982 534.12792969 0.73097783]	[480.37173462 670.19976807 0.82584012]	[4.85425720e+02 8.29155640e+02 8.14004779e-01]	[413.59338379 316.04867554 0.90217996]	[436.64907837 313.50534058 0.90319127]	[392.9972229 313.41134644 0.66822833]	[449.47894287 298.15402222 0.72238952]	[4.90500977e+02 8.54936707e+02 7.64461458e-01]	[5.05991180e+02 8.52347839e+02 8.17735851e-01]	[4.80308929e+02 8.34343933e+02 7.40511358e-01]	[4.46944397e+02 8.24071167e+02 4.62661058e-01]	[4.26393677e+02 8.13860291e+02 4.60679144e-01]	[4.46949036e+02 7.90656860e+02 6.22724414e-01]
[421.39874268 331.45620728 0.89469773]	[426.40969849 359.62997437 0.89350986]	[377.58584595 362.27993774 0.88443565]	[359.57806396 449.44888306 0.90185815]	[336.45352173 523.79864502 0.90613538]	[480.32955933 354.57437134 0.88478577]	[503.40963745 439.28927612 0.92253435]	[521.35949707 521.27038574 0.93232656]	[439.32910156 539.230896 0.79260695]	[400.84552002 539.25323486 0.75517583]	[421.19555664 672.69348145 0.85018545]	[441.76919556 785.49395752 0.83522916]	[480.13638306 539.21807861 0.74282932]	[480.34750366 677.8425293 0.80933279]	[4.85413574e+02 8.31743835e+02 8.15600336e-01]	[416.01580811 318.61077881 0.9067865 ]	[436.66238403 316.09979248 0.92055631]	[392.98092651 315.9921875 0.69283891]	[446.96109009 300.72390747 0.62072492]	[4.90513245e+02 8.57421753e+02 7.59111226e-01]	[5.05964111e+02 8.54789368e+02 8.05135131e-01]	[4.80288452e+02 8.42026855e+02 7.00600266e-01]	[4.54552094e+02 8.18915833e+02 4.62369412e-01]	[4.34091614e+02 8.13749756e+02 4.59802061e-01]	[4.46969391e+02 7.88153564e+02 5.84136546e-01]
[421.39916992 336.49383545 0.92621744]	[426.38769531 359.78683472 0.88916874]	[377.58862305 364.87442017 0.86666757]	[359.56863403 454.58728027 0.90404314]	[334.07537842 526.40777588 0.87565196]	[480.32385254 357.10818481 0.90341723]	[503.40982056 441.83370972 0.91393805]	[521.34716797 523.85675049 0.93945062]	[441.68005371 541.82696533 0.82078302]	[403.24407959 541.85101318 0.76927197]	[421.20507812 672.69848633 0.85062838]	[441.76620483 785.53900146 0.84286249]	[480.16311646 541.82830811 0.77353776]	[482.7149353 682.92370605 0.8336646 ]	[4.85411316e+02 8.36859558e+02 7.98048377e-01]	[413.58731079 321.20379639 0.87561047]	[436.68658447 318.67044067 0.90908033]	[390.46890259 318.57763672 0.69056106]	[446.96218872 308.40188599 0.56903577]	[4.95673218e+02 8.62538025e+02 7.29402542e-01]	[5.06004486e+02 8.54924988e+02 7.66000807e-01]	[4.80301056e+02 8.49706848e+02 7.45426297e-01]	[4.54611237e+02 8.24032654e+02 3.89855295e-01]	[4.34058105e+02 8.13851501e+02 3.86045307e-01]	[4.46954193e+02 7.88182739e+02 5.88694394e-01]
[423.78530884 336.69989014 0.93898976]	[426.40612793 364.8164978 0.85603946]	[377.61422729 375.00662231 0.88261783]	[359.56115723 457.16165161 0.92272168]	[334.07580566 529.04321289 0.84607607]	[480.33963013 359.69122314 0.91123927]	[503.4196167 444.40612793 0.88695061]	[521.3482666 524.01849365 0.92908317]	[441.70700073 544.39984131 0.81474108]	[403.28262329 544.43383789 0.76976436]	[421.27764893 680.37475586 0.85239017]	[441.722229 780.47265625 0.83206642]	[480.18981934 544.40106201 0.77431422]	[480.37945557 685.53320312 0.84281385]	[4.85363892e+02 8.41970642e+02 7.91523218e-01]	[416.02008057 326.31091309 0.85350871]	[436.69113159 321.28884888 0.89206171]	[393.01660156 318.7293396 0.69042557]	[449.44442749 313.50256348 0.6760481 ]	[4.90520721e+02 8.67606812e+02 7.09652185e-01]	[5.03458679e+02 8.62516541e+02 7.45193601e-01]	[4.80301331e+02 8.52177612e+02 7.23848283e-01]	[4.57109711e+02 8.23998352e+02 3.98260891e-01]	[4.34095673e+02 8.13774536e+02 3.84834707e-01]	[4.46899628e+02 7.85566711e+02 5.92166424e-01]
[423.80102539 339.23718262 0.93245018]	[426.44918823 372.47988892 0.83802277]	[377.640625 377.55209351 0.90382707]	[359.58126831 459.75949097 0.94877064]	[334.04049683 534.15808105 0.84731805]	[482.73040771 362.240448 0.89294976]	[503.42987061 449.44689941 0.87091792]	[521.37597656 528.97546387 0.90498173]	[441.69873047 546.98754883 0.78746885]	[403.29785156 547.01635742 0.74626118]	[421.32952881 682.93823242 0.85821939]	[441.69946289 777.89709473 0.82927835]	[480.1685791 546.98693848 0.75681484]	[480.35418701 688.09814453 0.82916737]	[4.85411346e+02 8.47101990e+02 8.08926702e-01]	[416.03997803 333.97720337 0.88424313]	[436.67504883 328.92279053 0.88682878]	[393.05484009 326.2953186 0.68109703]	[449.47631836 316.0668335 0.73037362]	[4.90552551e+02 8.70261658e+02 7.16085792e-01]	[5.03480011e+02 8.70129883e+02 7.48673797e-01]	[4.80315674e+02 8.52383728e+02 7.24534392e-01]	[4.57143097e+02 8.16359009e+02 4.23142672e-01]	[4.36655182e+02 8.11281738e+02 4.10726190e-01]	[4.44404877e+02 7.83000305e+02 5.84994614e-01]
[423.82171631 341.77740479 0.90018249]	[426.41983032 375.0553894 0.85735089]	[377.62225342 377.68649292 0.90878093]	[359.5723877 462.24856567 0.95275187]	[334.02664185 539.17358398 0.86478829]	[482.70953369 362.32989502 0.87955779]	[503.43481445 452.06658936 0.8729564 ]	[521.42773438 534.13555908 0.88648629]	[439.32601929 554.62329102 0.77562988]	[403.24597168 554.63336182 0.73922151]	[421.34375 685.3939209 0.85832685]	[441.70889282 777.8392334 0.81923735]	[477.74594116 552.12481689 0.72706443]	[480.35626221 688.17980957 0.80945092]	[4.85386871e+02 8.49628967e+02 8.16934049e-01]	[416.06698608 336.50436401 0.9036994 ]	[436.69213867 333.95544434 0.90274841]	[395.52029419 328.91906738 0.64878929]	[449.51669312 318.5970459 0.72003639]	[4.90520264e+02 8.75315552e+02 6.92236602e-01]	[5.03465820e+02 8.72804810e+02 7.58362949e-01]	[4.80307678e+02 8.54861938e+02 7.30052352e-01]	[4.57099701e+02 8.13830566e+02 4.70288932e-01]	[4.36660278e+02 8.11239807e+02 4.59108025e-01]	[4.44432434e+02 7.80476196e+02 5.60082138e-01]
[423.81298828 346.88916016 0.8665632 ]	[428.91293335 377.57162476 0.87807012]	[377.6361084 380.19052124 0.914509 ]	[359.58544922 462.38793945 0.94140005]	[334.01089478 541.69104004 0.88508785]	[482.73983765 369.89984131 0.85966295]	[503.47131348 459.59088135 0.89851475]	[523.76678467 539.28192139 0.91465515]	[439.29745483 554.69281006 0.78177822]	[403.24584961 554.69873047 0.74205142]	[421.3805542 685.46228027 0.85458612]	[441.68130493 772.82025146 0.83100086]	[477.68359375 554.6796875 0.7240411 ]	[480.34585571 690.63964844 0.80724114]	[4.85387360e+02 8.49718201e+02 8.26023221e-01]	[416.07519531 336.68344116 0.91538173]	[439.06585693 336.50415039 0.92404115]	[395.53045654 333.93304443 0.65667599]	[451.9934082 318.70690918 0.69285452]	[4.90551270e+02 8.77914734e+02 6.83063388e-01]	[5.05929718e+02 8.72913818e+02 7.49602914e-01]	[4.80304901e+02 8.57384705e+02 7.27746010e-01]	[4.57099091e+02 8.13811523e+02 5.12255847e-01]	[4.36685089e+02 8.11221619e+02 5.02472341e-01]	[4.44373352e+02 7.75361450e+02 5.73581457e-01]
[423.81738281 352.01101685 0.88341737]	[428.92822266 377.74456787 0.88429904]	[377.65615845 380.30581665 0.90482938]	[359.58706665 464.90908813 0.92232215]	[333.97891235 541.8359375 0.88985962]	[482.76330566 375.06396484 0.87626159]	[505.86483765 462.19281006 0.9046303 ]	[523.77124023 541.81665039 0.93269634]	[439.28646851 557.24530029 0.79340571]	[400.85559082 557.25054932 0.75491112]	[421.37954712 685.48468018 0.84817672]	[439.31765747 770.24780273 0.8608048 ]	[477.67642212 557.24456787 0.73001063]	[480.35281372 690.67370605 0.80806971]	[4.85367065e+02 8.49795105e+02 8.37160230e-01]	[416.0942688 339.17449951 0.91342193]	[439.08978271 336.64358521 0.92721915]	[395.54000854 336.50894165 0.65251219]	[452.00442505 321.21923828 0.61976129]	[4.90491455e+02 8.77916870e+02 6.89002395e-01]	[5.03466003e+02 8.75320618e+02 7.61107743e-01]	[4.80316925e+02 8.57463989e+02 7.32910991e-01]	[4.54560822e+02 8.11187073e+02 5.60994744e-01]	[4.36640076e+02 8.08640503e+02 5.51650047e-01]	[4.44302582e+02 7.72693359e+02 6.38791025e-01]
[423.85699463 356.98782349 0.90774882]	[428.96679688 380.21054077 0.89165503]	[377.6887207 382.80584717 0.89471537]	[359.60748291 467.4175415 0.91091931]	[333.97088623 541.94152832 0.88818091]	[482.7913208 377.58358765 0.89439738]	[505.87432861 462.35186768 0.89437002]	[521.43017578 544.328125 0.94743991]	[439.29937744 559.78491211 0.81162941]	[400.86849976 559.80181885 0.76374578]	[423.77700806 685.6003418 0.83473837]	[439.31240845 770.2131958 0.85579884]	[477.67938232 559.78112793 0.742428 ]	[480.35897827 695.75262451 0.80030334]	[4.85409637e+02 8.52311890e+02 8.30334961e-01]	[416.10910034 341.71972656 0.88546741]	[439.1234436 339.14257812 0.9256357 ]	[395.56454468 336.66226196 0.65038824]	[452.02267456 323.81231689 0.62240672]	[4.90549622e+02 8.88107788e+02 6.94130242e-01]	[5.05916260e+02 8.80496094e+02 7.35577583e-01]	[4.80320770e+02 8.65130554e+02 7.39881039e-01]	[4.54561249e+02 8.11141479e+02 5.38340509e-01]	[4.36623322e+02 8.08603943e+02 5.38424730e-01]	[4.44300873e+02 7.70233032e+02 6.38665855e-01]
[423.88122559 357.14324951 0.92475939]	[428.96038818 380.29446411 0.8893767 ]	[377.68618774 385.33972168 0.88163441]	[359.59243774 470.03271484 0.89959544]	[333.94052124 544.4197998 0.88239431]	[482.80914307 377.67358398 0.90375036]	[503.49981689 464.85897827 0.882806 ]	[521.39697266 544.45257568 0.94217318]	[439.30563354 562.2833252 0.82245076]	[400.85507202 562.27801514 0.77369004]	[421.35565186 688.04956055 0.83557814]	[439.29772949 770.17364502 0.86478984]	[477.70233154 562.30615234 0.75329983]	[480.36175537 703.38879395 0.80847013]	[4.85439880e+02 8.54845093e+02 8.11602116e-01]	[416.10293579 344.25848389 0.86832768]	[439.16744995 341.67721558 0.92558277]	[395.53039551 339.14318848 0.67960101]	[452.04962158 333.92642212 0.65033954]	[4.93045929e+02 8.90721741e+02 7.04689145e-01]	[5.05900787e+02 8.88115845e+02 7.43660688e-01]	[4.82729004e+02 8.70151550e+02 7.47476816e-01]	[4.52052551e+02 8.08669861e+02 5.61829984e-01]	[4.36616333e+02 8.06127563e+02 5.59476018e-01]	[4.41882141e+02 7.70156677e+02 6.64129555e-01]
[423.92150879 359.64505005 0.9180963 ]	[428.9765625 382.78555298 0.87114877]	[377.70547485 390.44155884 0.87253988]	[359.56817627 475.12438965 0.90777421]	[331.5050354 544.49005127 0.87163365]	[482.80935669 380.17123413 0.90971887]	[503.49539185 464.97015381 0.87214011]	[521.39782715 544.53045654 0.93417072]	[439.27600098 562.41021729 0.83538258]	[400.82562256 562.41412354 0.7933917 ]	[421.35076904 688.13885498 0.83608073]	[439.30853271 770.18664551 0.86270708]	[477.66467285 562.44152832 0.76361316]	[480.38375854 705.90777588 0.83158481]	[4.85471100e+02 8.54931641e+02 7.88951337e-01]	[416.1237793 349.42074585 0.86188954]	[439.18850708 344.31338501 0.91287118]	[395.584198 341.69232178 0.67310888]	[454.57028198 334.04452515 0.71864599]	[4.93066223e+02 8.90754211e+02 6.92140222e-01]	[5.05913940e+02 8.88157776e+02 7.31850445e-01]	[4.82775116e+02 8.70263000e+02 7.29401290e-01]	[4.52046875e+02 8.08685913e+02 5.45106173e-01]	[4.36640656e+02 8.08560669e+02 5.45115471e-01]	[4.41879944e+02 7.70159973e+02 6.65017724e-01]
[426.42019653 359.73730469 0.90686172]	[428.99737549 385.33599854 0.84386384]	[377.71142578 393.02209473 0.87940383]	[357.23233032 477.62359619 0.91734207]	[331.50115967 546.97930908 0.85735625]	[482.8130188 380.29748535 0.90236592]	[503.46850586 467.48596191 0.86692536]	[521.40625 547.00061035 0.92033809]	[439.21343994 562.44232178 0.8308605 ]	[400.76696777 562.440979 0.80345154]	[421.30963135 690.61889648 0.8305012 ]	[439.31903076 770.2053833 0.85718322]	[477.60455322 564.87670898 0.75763756]	[480.37567139 705.9331665 0.83387727]	[4.85454529e+02 8.57457764e+02 7.82880366e-01]	[418.54492188 352.01553345 0.88716376]	[439.22476196 346.88180542 0.90490919]	[398.03250122 344.24588013 0.66364771]	[454.59094238 336.47250366 0.68751514]	[4.98144440e+02 8.93286072e+02 7.38490880e-01]	[5.08495575e+02 8.90681335e+02 7.46658742e-01]	[4.80363556e+02 8.72709778e+02 7.47439325e-01]	[4.52022888e+02 8.08660767e+02 5.24826050e-01]	[4.34123749e+02 8.06092712e+02 5.25122643e-01]	[4.44307159e+02 7.70141663e+02 6.59148097e-01]
[426.39974976 359.81164551 0.90178782]	[431.47232056 390.43469238 0.82323712]	[377.6946106 395.53192139 0.88888419]	[357.19732666 477.70568848 0.93279946]	[331.46127319 547.06933594 0.83847755]	[482.81121826 382.78445435 0.88995171]	[503.47052002 470.0368042 0.86615986]	[521.4083252 549.50756836 0.9067443 ]	[439.20217896 564.84179688 0.8300634 ]	[400.7416687 562.4387207 0.80652726]	[421.26544189 688.16802979 0.83925194]	[439.3152771 770.20513916 0.85707855]	[477.60641479 564.9130249 0.75733554]	[480.37060547 705.97875977 0.84158719]	[4.85477539e+02 8.59999695e+02 7.73128033e-01]	[418.5423584 354.53842163 0.90250528]	[439.18585205 349.45046997 0.9033494 ]	[398.04763794 344.34255981 0.65984327]	[454.57925415 336.57592773 0.7076984 ]	[4.98139404e+02 8.95862793e+02 7.13306546e-01]	[5.08523468e+02 8.90838074e+02 7.46332467e-01]	[4.82736938e+02 8.72775146e+02 7.39780068e-01]	[4.49495209e+02 8.08666992e+02 5.41566372e-01]	[4.34058289e+02 8.06096863e+02 5.35134017e-01]	[4.44318115e+02 7.70143616e+02 6.68151259e-01]
[423.91467285 362.23550415 0.89904952]	[431.46728516 393.01538086 0.82583874]	[377.6897583 395.63879395 0.8980062 ]	[357.18023682 480.21148682 0.94946235]	[331.42318726 549.55157471 0.83060271]	[482.81140137 382.8157959 0.88568759]	[503.46847534 472.59576416 0.86875725]	[521.40185547 549.58325195 0.89848411]	[439.15405273 564.87695312 0.82057822]	[400.71453857 564.84375 0.80240196]	[421.20135498 688.03570557 0.86126614]	[439.30728149 770.15887451 0.8597663 ]	[475.12353516 564.95184326 0.74762803]	[480.36956787 706.04034424 0.84682512]	[4.87941742e+02 8.67605896e+02 7.82624245e-01]	[416.15740967 354.59133911 0.89774621]	[439.14492798 351.99771118 0.91205585]	[398.05731201 344.31491089 0.64024454]	[454.58599854 336.65939331 0.73814666]	[4.98223572e+02 8.98482910e+02 7.00593412e-01]	[5.11069214e+02 8.93370972e+02 7.33971536e-01]	[4.82744415e+02 8.75377441e+02 7.34923720e-01]	[4.46944550e+02 8.08625549e+02 5.39644778e-01]	[4.31510498e+02 8.06040466e+02 5.33420742e-01]	[4.44322388e+02 7.70115601e+02 6.80349827e-01]
[423.91345215 362.23526001 0.89943469]	[431.46484375 393.01797485 0.8260594 ]	[377.68908691 395.63824463 0.89802301]	[357.18045044 480.21087646 0.94955522]	[331.42214966 549.55267334 0.83026344]	[482.81066895 382.82128906 0.88458908]	[503.46963501 472.59973145 0.86791879]	[521.40179443 549.59118652 0.89723349]	[439.14642334 564.88769531 0.81823325]	[400.70526123 564.85913086 0.80232114]	[421.19546509 688.05657959 0.86045349]	[439.31124878 770.16589355 0.86039537]	[475.11663818 564.95825195 0.74583274]	[480.36550903 706.03234863 0.84907222]	[4.87944244e+02 8.67605652e+02 7.82419801e-01]	[416.15640259 354.59109497 0.89766079]	[439.1444397 351.99752808 0.91214353]	[398.05657959 344.31622314 0.6406185 ]	[454.58337402 336.6595459 0.73773402]	[4.98230255e+02 8.98491821e+02 6.98966384e-01]	[5.11079742e+02 8.93380493e+02 7.33515441e-01]	[4.82741028e+02 8.75376221e+02 7.35437930e-01]	[4.46949524e+02 8.08642700e+02 5.37315130e-01]	[4.31509888e+02 8.06056946e+02 5.30655801e-01]	[4.44327484e+02 7.70120728e+02 6.81291401e-01]
[423.91351318 362.23522949 0.89945132]	[431.46713257 393.01522827 0.82590175]	[377.6913147 395.63497925 0.89804798]	[357.18045044 480.21157837 0.94970751]	[331.42086792 549.5557251 0.83005184]	[482.81054688 382.82116699 0.88465959]	[503.46429443 472.59597778 0.86843622]	[521.40112305 549.5859375 0.89819437]	[439.15109253 564.88275146 0.81944597]	[400.70956421 564.85308838 0.80216014]	[421.20169067 688.06756592 0.85818154]	[439.31430054 770.18096924 0.85973251]	[475.12225342 564.95410156 0.74667025]	[480.36251831 706.03253174 0.84876144]	[4.87944122e+02 8.67615356e+02 7.82964110e-01]	[416.15686035 354.59106445 0.89756054]	[439.14471436 351.99780273 0.91228485]	[398.05789185 344.31546021 0.63945532]	[454.58346558 336.65963745 0.73767388]	[4.98243805e+02 9.00978760e+02 6.96027696e-01]	[5.11095428e+02 8.93399902e+02 7.30107129e-01]	[4.82737213e+02 8.75388367e+02 7.36954987e-01]	[4.46958710e+02 8.08672302e+02 5.37639856e-01]	[4.31506653e+02 8.06088928e+02 5.30767143e-01]	[4.44330780e+02 7.70132568e+02 6.80101812e-01]
[426.36956787 362.31167603 0.87978756]	[428.94265747 395.4987793 0.83385623]	[377.64883423 398.04208374 0.90205944]	[357.18743896 480.2789917 0.95453644]	[328.89709473 552.11212158 0.81826442]	[482.78051758 382.88031006 0.874291 ]	[503.46777344 475.08135986 0.87167621]	[521.40863037 552.13909912 0.89416426]	[439.11752319 564.88543701 0.81296158]	[400.68878174 564.84118652 0.80251294]	[418.78149414 688.14538574 0.839921 ]	[439.30599976 770.09661865 0.85300916]	[475.07278442 564.97436523 0.73783755]	[480.34646606 706.09185791 0.84576237]	[4.87943146e+02 8.67669250e+02 7.91115046e-01]	[416.17367554 357.00668335 0.91088682]	[439.17739868 354.4631958 0.9209041 ]	[398.04541016 346.84860229 0.6459015 ]	[454.59613037 339.04586792 0.72549099]	[4.98151886e+02 8.98513184e+02 6.90743864e-01]	[5.11030884e+02 8.93413879e+02 7.29049742e-01]	[4.82760590e+02 8.75425598e+02 7.22805500e-01]	[4.46959961e+02 8.06092041e+02 5.37476659e-01]	[4.31535400e+02 8.01003296e+02 5.36278486e-01]	[4.44313660e+02 7.67636658e+02 6.78702176e-01]
[426.38027954 364.77737427 0.86790538]	[428.91867065 395.55740356 0.84636015]	[377.64849854 398.10198975 0.90927547]	[357.17556763 480.31503296 0.95723581]	[328.84353638 554.64874268 0.81813955]	[482.77926636 385.33282471 0.87159806]	[503.44473267 475.10083008 0.87561733]	[521.41589355 554.68572998 0.89251924]	[439.09259033 564.92346191 0.80526936]	[400.67089844 564.87969971 0.80371267]	[418.77044678 688.18273926 0.81988144]	[439.28591919 767.63555908 0.83734661]	[472.59048462 565.0088501 0.73318517]	[480.32672119 706.09686279 0.84566218]	[4.87931519e+02 8.70165039e+02 7.98578501e-01]	[418.54907227 357.06665039 0.92193627]	[439.18008423 354.5194397 0.92892981]	[398.05383301 349.37750244 0.65105891]	[454.57012939 339.10247803 0.72947693]	[4.95680389e+02 9.01045898e+02 6.76696658e-01]	[5.08528656e+02 8.95863708e+02 7.16931522e-01]	[4.82755829e+02 8.77969910e+02 7.11127400e-01]	[4.44424744e+02 8.00939270e+02 5.49552798e-01]	[4.31511017e+02 7.95839905e+02 5.59839904e-01]	[4.41898651e+02 7.67500183e+02 6.62366748e-01]
[423.8170166 364.87722778 0.87088275]	[426.41384888 395.57556152 0.85635769]	[377.61837769 398.14221191 0.91166353]	[357.15280151 480.32592773 0.95615947]	[323.81216431 554.69287109 0.82504058]	[482.73452759 385.35324097 0.86930966]	[503.418396 475.12808228 0.88143456]	[521.41485596 557.19085693 0.89644432]	[439.0802002 565.01599121 0.79280114]	[400.66888428 564.9508667 0.79933977]	[418.74847412 688.16900635 0.83379728]	[439.26467896 767.53546143 0.84627855]	[472.5869751 567.51660156 0.72165215]	[480.18264771 708.56622314 0.82675076]	[4.85372833e+02 8.70210510e+02 8.13029408e-01]	[416.06341553 357.1288147 0.90258539]	[439.06945801 354.59646606 0.91620088]	[395.55407715 349.46005249 0.63119984]	[451.99423218 339.16583252 0.70310986]	[4.85471161e+02 9.08684570e+02 6.83049440e-01]	[5.03437592e+02 9.00984497e+02 7.03101516e-01]	[4.80306976e+02 8.77938782e+02 7.18523562e-01]	[4.44340607e+02 7.98368896e+02 6.20927095e-01]	[4.28990936e+02 7.93294861e+02 6.25802457e-01]	[4.41870514e+02 7.64987183e+02 6.75981879e-01]
[423.81698608 364.87597656 0.87107515]	[426.41384888 395.57843018 0.85686505]	[377.61895752 398.14657593 0.91182709]	[357.15164185 480.33297729 0.95676869]	[323.81045532 554.69451904 0.82544333]	[482.73416138 385.35534668 0.86885107]	[503.41824341 475.12820435 0.88163358]	[521.41607666 557.19299316 0.89675504]	[439.0798645 565.00952148 0.79439652]	[400.66946411 564.94580078 0.80032647]	[418.74786377 688.17315674 0.8312611 ]	[439.26708984 767.543396 0.84730053]	[472.58282471 567.50946045 0.72280771]	[480.18566895 708.55755615 0.82794046]	[4.85364594e+02 8.70216797e+02 8.13397884e-01]	[416.0635376 357.12838745 0.90273321]	[439.06887817 354.59539795 0.91601586]	[395.55471802 349.46072388 0.63248456]	[451.99359131 339.16381836 0.70352024]	[4.85468414e+02 9.08693298e+02 6.85685158e-01]	[5.03437164e+02 9.00988464e+02 7.02391505e-01]	[4.80306702e+02 8.77948486e+02 7.19595551e-01]	[4.44331177e+02 7.98375732e+02 6.19647264e-01]	[4.28986725e+02 7.93300781e+02 6.25109673e-01]	[4.41877167e+02 7.64995056e+02 6.75778747e-01]
[423.78897095 364.85644531 0.87709463]	[426.39984131 395.56558228 0.85694718]	[377.60852051 398.14483643 0.91043562]	[357.14233398 480.31158447 0.95552242]	[323.78317261 554.64343262 0.82506609]	[482.72061157 385.32336426 0.87202364]	[503.41436768 475.10528564 0.88049912]	[521.41412354 557.1829834 0.89542741]	[439.08123779 564.99920654 0.79496026]	[400.66818237 564.94567871 0.79959244]	[418.70446777 690.67248535 0.82360798]	[439.28051758 767.51837158 0.8400352 ]	[472.58560181 567.49163818 0.72226602]	[480.11859131 708.6003418 0.81841391]	[4.85345490e+02 8.70134888e+02 8.06768537e-01]	[416.03646851 357.10980225 0.89762652]	[436.6885376 354.58901978 0.91216809]	[395.52642822 349.44519043 0.64106703]	[449.48962402 339.16586304 0.71303403]	[4.85407288e+02 9.06163330e+02 6.78226471e-01]	[5.03356140e+02 8.98453613e+02 7.23147631e-01]	[4.80306946e+02 8.75397888e+02 7.23292828e-01]	[4.44360413e+02 7.95894409e+02 6.40811324e-01]	[4.31512726e+02 7.93293274e+02 6.48026109e-01]	[4.41889252e+02 7.64957336e+02 6.70356154e-01]
[421.3664856 364.8237915 0.894804 ]	[426.39474487 395.57104492 0.86040032]	[377.60577393 398.15969849 0.91148341]	[357.13433838 480.29129028 0.95562184]	[323.74969482 554.61022949 0.82668775]	[480.37884521 385.31384277 0.87259626]	[503.41717529 475.0680542 0.87681448]	[521.40960693 554.68597412 0.89270216]	[439.07418823 564.98425293 0.7953254 ]	[400.65927124 564.93762207 0.80132145]	[418.68099976 690.63421631 0.83566737]	[439.29177856 767.52911377 0.84809101]	[472.5743103 567.46893311 0.72319698]	[477.7270813 708.60662842 0.80990964]	[4.82947357e+02 8.70221436e+02 8.19837332e-01]	[413.56924438 357.0758667 0.88951647]	[436.63092041 354.57162476 0.90458453]	[395.51254272 349.39709473 0.63520151]	[449.45111084 339.16574097 0.73592025]	[4.82924164e+02 9.06154724e+02 7.14955688e-01]	[5.03315094e+02 8.98481506e+02 7.53745496e-01]	[4.80255188e+02 8.77907471e+02 7.12589920e-01]	[4.44371216e+02 7.98446106e+02 6.22858286e-01]	[4.31518799e+02 7.93355347e+02 6.29124999e-01]	[4.41894653e+02 7.64969910e+02 6.79803252e-01]
[421.35272217 362.29736328 0.91755438]	[426.40386963 395.52093506 0.8490662 ]	[377.59564209 398.14147949 0.90687323]	[357.13375854 480.26031494 0.95705324]	[323.71737671 552.06951904 0.83101827]	[480.37081909 382.8243103 0.88551855]	[503.44799805 472.53649902 0.86717218]	[521.39007568 549.60003662 0.89954418]	[439.07595825 564.87835693 0.811643 ]	[400.66711426 564.84985352 0.81096166]	[418.62658691 688.19250488 0.84109187]	[439.29937744 767.50292969 0.83514869]	[472.53726196 564.9574585 0.7372148 ]	[477.62365723 708.59082031 0.81514364]	[4.82803650e+02 8.70319641e+02 8.26254308e-01]	[413.51074219 357.02011108 0.88706118]	[436.59213257 354.47015381 0.88811809]	[392.97756958 349.41854858 0.61923379]	[446.92807007 339.05307007 0.71691042]	[4.82744019e+02 9.08617188e+02 7.45040894e-01]	[5.00729340e+02 9.00989746e+02 7.51699150e-01]	[4.80209595e+02 8.80545471e+02 6.78441286e-01]	[4.44327057e+02 8.00978577e+02 5.53874373e-01]	[4.31485138e+02 7.95837952e+02 5.70340335e-01]	[4.41894714e+02 7.62479736e+02 6.34090185e-01]
[421.29257202 362.26464844 0.93210304]	[426.39889526 393.04156494 0.8419801 ]	[377.60171509 398.07125854 0.90386683]	[357.13015747 480.20578003 0.95366204]	[321.29959106 552.05273438 0.83145177]	[480.371521 382.7986145 0.88817412]	[503.44784546 470.02029419 0.86655211]	[521.39562988 549.54840088 0.90404761]	[436.69796753 564.84973145 0.80510533]	[400.6411438 562.44293213 0.81134915]	[418.6227417 690.61730957 0.83447254]	[439.27096558 765.04180908 0.84526491]	[470.04400635 564.92449951 0.73574859]	[475.15499878 708.56915283 0.79901522]	[4.82704681e+02 8.70217651e+02 8.41577232e-01]	[410.98034668 356.99377441 0.87592494]	[434.13000488 354.45272827 0.8802253 ]	[390.4979248 346.89044189 0.60739851]	[446.89862061 336.65298462 0.73565412]	[4.80294556e+02 9.06114441e+02 7.51346231e-01]	[5.00681213e+02 8.98428101e+02 7.66145349e-01]	[4.80168030e+02 8.77924255e+02 6.81570113e-01]	[4.41890228e+02 7.98446289e+02 5.85051417e-01]	[4.31495697e+02 7.93345276e+02 6.04405642e-01]	[4.41872162e+02 7.59939392e+02 6.55491710e-01]
[421.34286499 359.81768799 0.93874454]	[426.39273071 390.5 0.83740318]	[377.59832764 395.63626099 0.89837658]	[357.11590576 480.11837769 0.93975282]	[323.76797485 547.07037354 0.83781874]	[480.35882568 382.769104 0.88994181]	[503.44244385 467.48703003 0.87033397]	[521.38989258 547.03167725 0.91765666]	[439.0632019 562.41937256 0.81363118]	[400.64727783 562.39477539 0.81750667]	[418.61987305 688.11798096 0.85277528]	[439.30953979 767.5579834 0.85758132]	[472.53109741 564.88671875 0.73968953]	[475.1418457 706.11566162 0.79829085]	[4.80339966e+02 8.70144470e+02 8.30658078e-01]	[411.0244751 354.55648804 0.86736381]	[436.58444214 351.93746948 0.87682003]	[390.49111938 346.84042358 0.63321126]	[446.88226318 336.62280273 0.72752106]	[4.80289886e+02 9.06102661e+02 7.37095058e-01]	[5.00672668e+02 8.95958435e+02 7.60333240e-01]	[4.77725891e+02 8.75438110e+02 6.67798758e-01]	[4.41842804e+02 8.06046509e+02 5.46519578e-01]	[4.28948517e+02 7.98420837e+02 5.53017795e-01]	[4.44314362e+02 7.65011047e+02 6.39263272e-01]
[421.35305786 359.67712402 0.95063913]	[426.37139893 385.39620972 0.85044336]	[377.60107422 395.53735352 0.88641429]	[357.14920044 475.1534729 0.91309232]	[326.2923584 546.94720459 0.84663427]	[480.32113647 380.2789917 0.90161985]	[503.43344116 467.39916992 0.87806755]	[521.37579346 544.53497314 0.93092418]	[436.70123291 562.33343506 0.81028759]	[400.64059448 562.30731201 0.81215346]	[418.63018799 688.03503418 0.87444776]	[441.66152954 767.67541504 0.86440957]	[470.03924561 562.40759277 0.7403518 ]	[475.10980225 705.97851562 0.78482032]	[4.80242340e+02 8.67603943e+02 8.02736282e-01]	[413.49301147 351.9543457 0.83825588]	[436.59771729 346.85165405 0.87557405]	[390.47634888 341.75714111 0.6523574 ]	[446.87091064 336.50372314 0.72272712]	[4.80286285e+02 9.06094421e+02 7.12592542e-01]	[4.98226074e+02 8.95900452e+02 7.39339411e-01]	[4.77612183e+02 8.72916565e+02 6.60717547e-01]	[4.41831116e+02 8.11173828e+02 5.54734945e-01]	[4.28938507e+02 8.06117126e+02 5.46978593e-01]	[4.44335083e+02 7.67585999e+02 6.37526512e-01]
[421.32653809 357.15454102 0.9500767 ]	[426.38217163 382.80096436 0.87848467]	[377.60623169 393.00140381 0.87330806]	[357.125 475.08755493 0.90741187]	[326.37084961 544.41479492 0.87324464]	[480.33587646 380.11486816 0.90703881]	[503.44412231 462.440979 0.89742887]	[521.37188721 544.42156982 0.94405144]	[439.09796143 559.80322266 0.79661143]	[400.6640625 559.77001953 0.79038382]	[418.6555481 685.5177002 0.87575638]	[439.30685425 770.10791016 0.84356916]	[472.57702637 562.2789917 0.72721487]	[475.06619263 700.92462158 0.74880201]	[4.80215759e+02 8.59955200e+02 7.88039207e-01]	[411.02798462 344.28143311 0.84471804]	[436.60723877 341.7255249 0.88481826]	[390.42758179 339.16629028 0.68442279]	[446.86911011 333.96832275 0.62985986]	[4.77737946e+02 9.01038147e+02 6.89684451e-01]	[4.95680145e+02 8.93410950e+02 7.18441188e-01]	[4.77616577e+02 8.72722412e+02 6.65036559e-01]	[4.44317108e+02 8.11237305e+02 5.24752855e-01]	[4.28983551e+02 8.08624390e+02 5.26891649e-01]	[4.41894806e+02 7.70111633e+02 6.13295496e-01]
[421.35159302 356.97201538 0.93292892]	[426.41427612 380.26812744 0.89177573]	[377.60263062 385.32345581 0.87971008]	[357.16680908 467.39080811 0.9148705 ]	[328.89321899 541.90771484 0.88063323]	[480.35214233 377.60455322 0.90072644]	[503.45483398 462.27328491 0.91578519]	[521.39532471 541.88391113 0.94694018]	[439.07278442 557.24700928 0.77630174]	[400.64785767 557.20861816 0.7769509 ]	[418.67077637 682.97454834 0.86282718]	[441.68945312 772.76690674 0.82335335]	[472.54437256 559.74920654 0.71427274]	[475.10614014 693.17175293 0.75403899]	[4.80207458e+02 8.52324951e+02 8.25949907e-01]	[413.5284729 341.70687866 0.87049758]	[436.6065979 339.13754272 0.90258384]	[390.44259644 336.69717407 0.6544764 ]	[446.88232422 323.77426147 0.60595 ]	[4.67452332e+02 8.93398254e+02 7.04465866e-01]	[4.87974274e+02 8.90832458e+02 7.23047197e-01]	[4.77728912e+02 8.65096741e+02 6.50164962e-01]	[4.44423126e+02 8.18929565e+02 4.46067214e-01]	[4.28984161e+02 8.13754700e+02 4.51572597e-01]	[4.46888123e+02 7.75266418e+02 5.45011461e-01]
[421.37341309 351.98590088 0.90000677]	[426.43948364 377.74850464 0.88819808]	[377.61877441 380.31906128 0.90266371]	[357.17221069 462.42849731 0.93832767]	[331.44689941 541.79846191 0.88009501]	[480.35205078 375.07269287 0.88451672]	[503.41418457 459.66152954 0.91075253]	[521.40142822 539.31115723 0.91981572]	[436.69708252 554.64599609 0.75830835]	[400.62097168 552.14099121 0.76581746]	[418.67193604 682.85552979 0.84708911]	[441.68835449 772.796875 0.82130098]	[470.05160522 557.17120361 0.70327693]	[475.17602539 688.10559082 0.78188676]	[4.80228180e+02 8.49787537e+02 8.16421390e-01]	[413.57525635 339.15893555 0.89900291]	[436.62591553 336.63430786 0.91732132]	[392.99899292 336.47384644 0.67165983]	[446.91372681 321.19238281 0.64649594]	[4.72588257e+02 8.93279541e+02 6.58436239e-01]	[4.93104523e+02 8.90668457e+02 6.72332644e-01]	[4.77633484e+02 8.59947449e+02 6.48009539e-01]	[4.49466644e+02 8.18935364e+02 4.70639884e-01]	[4.34050385e+02 8.13805664e+02 4.65485066e-01]	[4.46879944e+02 7.75323853e+02 5.33468843e-01]
[423.7744751 341.82601929 0.89490628]	[426.40109253 377.49517822 0.87639821]	[377.59152222 377.7467041 0.90942371]	[357.19955444 462.22891235 0.95350778]	[333.92385864 539.23565674 0.86170167]	[480.35394287 367.33782959 0.8661018 ]	[503.3923645 454.61917114 0.88927484]	[521.39251709 534.15936279 0.89116752]	[436.70004272 547.04718018 0.76016188]	[400.62606812 547.01977539 0.77690953]	[418.71203613 677.80230713 0.82904059]	[441.69747925 775.28900146 0.82542235]	[472.53137207 549.53118896 0.70665503]	[477.63311768 685.5982666 0.78283924]	[4.80265869e+02 8.49654724e+02 8.18660617e-01]	[416.02410889 336.55114746 0.90034163]	[436.63931274 334.00238037 0.90126169]	[393.05514526 331.38995361 0.65368867]	[446.95349121 318.63659668 0.74441433]	[4.77698334e+02 8.90673889e+02 6.44828558e-01]	[4.95667572e+02 8.85566467e+02 6.52617037e-01]	[4.77684052e+02 8.54845581e+02 6.56784594e-01]	[4.49490173e+02 8.13852234e+02 4.82876331e-01]	[4.34069702e+02 8.11254944e+02 4.77865756e-01]	[4.46913055e+02 7.77915222e+02 5.35911560e-01]
[423.80496216 339.25723267 0.92758971]	[426.37194824 372.44781494 0.8416481 ]	[377.60116577 375.11453247 0.89344549]	[357.20480347 459.66812134 0.94489658]	[334.05456543 534.11120605 0.84607619]	[480.3380127 362.26123047 0.8905499 ]	[503.37350464 446.97729492 0.88878232]	[521.29931641 526.48974609 0.91460824]	[439.07275391 544.40368652 0.7904762 ]	[400.64517212 544.41040039 0.79586923]	[418.73699951 680.33825684 0.83444571]	[441.74417114 782.96844482 0.81231123]	[472.53790283 544.44488525 0.7290706 ]	[477.68997192 685.40710449 0.77997184]	[4.80279877e+02 8.44524353e+02 7.92764425e-01]	[416.04898071 333.98370361 0.88144302]	[436.6817627 328.93841553 0.89084601]	[395.52908325 323.80517578 0.68145621]	[449.43118286 316.04528809 0.72910649]	[4.72604919e+02 8.72926575e+02 6.45421386e-01]	[4.93110901e+02 8.72793091e+02 7.06205249e-01]	[4.80174652e+02 8.52201294e+02 6.68919981e-01]	[4.46945984e+02 8.26621399e+02 4.06820059e-01]	[4.34023071e+02 8.18910950e+02 4.00399446e-01]	[4.46942963e+02 7.85576599e+02 5.27416587e-01]
[423.79925537 336.66439819 0.93796688]	[426.34216309 362.25048828 0.88555235]	[377.5791626 369.91104126 0.86805302]	[357.19226074 457.08544922 0.91433537]	[336.47665405 526.46411133 0.87549543]	[480.30679321 359.62805176 0.91114169]	[503.3659668 444.34286499 0.91041636]	[521.28192139 523.88433838 0.93486065]	[439.10223389 541.7321167 0.79712743]	[400.66415405 541.74731445 0.79367965]	[418.66848755 670.11065674 0.85217607]	[441.7366333 782.99005127 0.80392808]	[472.56622314 541.77441406 0.72862905]	[480.10461426 672.6862793 0.78734469]	[4.82775696e+02 8.34345398e+02 8.07223380e-01]	[416.04553223 323.81170654 0.85741419]	[439.08081055 321.24423218 0.90208578]	[395.49911499 318.66635132 0.68706477]	[449.44662476 313.45498657 0.65710789]	[4.77650238e+02 8.70121216e+02 6.61429286e-01]	[4.98165039e+02 8.67604248e+02 7.09990382e-01]	[4.80345001e+02 8.47156616e+02 6.87703967e-01]	[4.54561920e+02 8.21494873e+02 3.61963242e-01]	[4.36585785e+02 8.13847717e+02 3.65708649e-01]	[4.46938934e+02 7.88079224e+02 5.19173503e-01]
[423.7901001 334.01135254 0.90943539]	[423.91680908 359.60272217 0.89815444]	[377.5635376 359.81329346 0.89337522]	[359.56051636 446.97116089 0.90741706]	[336.5378418 521.418396 0.92238438]	[480.25167847 356.99301147 0.89402246]	[503.36935425 439.30932617 0.93054014]	[521.27069092 521.25653076 0.93069851]	[439.08389282 536.71624756 0.77697247]	[400.66394043 539.1887207 0.78167683]	[418.69570923 667.59094238 0.87168843]	[441.73751831 785.51794434 0.82112819]	[472.53689575 536.71905518 0.71302503]	[480.21173096 667.64385986 0.83614534]	[4.82984192e+02 8.29230713e+02 8.11193109e-01]	[416.08056641 318.74227905 0.90031785]	[436.69885254 318.53018188 0.91753972]	[393.06945801 316.12420654 0.66700763]	[446.91818237 303.2064209 0.56272244]	[4.85378967e+02 8.59967285e+02 7.39141703e-01]	[5.03355133e+02 8.54873352e+02 8.01848233e-01]	[4.80332764e+02 8.36846497e+02 7.04905808e-01]	[4.52006775e+02 8.18933350e+02 3.79855126e-01]	[4.31521240e+02 8.13748474e+02 3.85020196e-01]	[4.46942688e+02 7.88209473e+02 5.60794711e-01]
[423.8631897 323.74572754 0.87699574]	[423.89575195 356.99255371 0.88596511]	[377.54193115 357.22140503 0.90230304]	[359.59179688 441.82641602 0.93805116]	[336.64126587 521.21020508 0.9145968 ]	[480.24499512 349.38058472 0.85833335]	[503.33972168 434.12774658 0.89763713]	[521.27301025 513.59906006 0.87823784]	[436.69110107 529.01043701 0.75515956]	[398.27981567 529.03265381 0.76967335]	[418.65878296 664.9720459 0.87869835]	[441.71557617 785.47332764 0.82850409]	[472.5369873 528.98553467 0.71183658]	[480.28109741 667.54321289 0.84795564]	[4.85454407e+02 8.24071411e+02 7.92633712e-01]	[416.1217041 316.03372192 0.91559243]	[439.0852356 313.49957275 0.91772383]	[395.58453369 310.89974976 0.65310836]	[449.51864624 298.16851807 0.69591165]	[4.85460785e+02 8.54887451e+02 7.74562776e-01]	[5.03478058e+02 8.52307556e+02 8.17211866e-01]	[4.82800842e+02 8.31724182e+02 7.65056789e-01]	[4.52038696e+02 8.16346375e+02 4.41577882e-01]	[4.31538879e+02 8.11257202e+02 4.29768890e-01]	[4.46903381e+02 7.88191711e+02 5.89986563e-01]
[423.88690186 318.6723938 0.92975229]	[423.83706665 349.42153931 0.85711932]	[377.52386475 354.55957031 0.88399851]	[359.59634399 439.24002075 0.94665182]	[336.70223999 516.15942383 0.87558013]	[480.23965454 341.68704224 0.89418268]	[503.32028198 428.91427612 0.89606345]	[521.2053833 505.94708252 0.90336394]	[439.11383057 523.85443115 0.80540574]	[400.64215088 523.92572021 0.80111694]	[418.66485596 662.39849854 0.87025142]	[441.73068237 785.53314209 0.82608157]	[475.07736206 523.84588623 0.74475086]	[480.35195923 659.87225342 0.84392637]	[4.90529022e+02 8.16376221e+02 7.65660703e-01]	[416.10629272 313.39654541 0.88429141]	[439.09240723 308.31793213 0.89285111]	[395.55456543 303.29708862 0.68850583]	[449.47503662 295.50167847 0.69907558]	[4.95680725e+02 8.52325989e+02 7.50788689e-01]	[5.13572815e+02 8.49703491e+02 7.49780059e-01]	[4.82875519e+02 8.29187744e+02 7.40729451e-01]	[4.49449188e+02 8.13865173e+02 4.29576695e-01]	[4.31478485e+02 8.11241943e+02 4.22248840e-01]	[4.46920868e+02 7.90664734e+02 6.13239765e-01]
[423.85848999 316.04669189 0.92769206]	[423.80255127 341.69491577 0.90274346]	[377.50100708 346.82516479 0.8572883 ]	[359.58685303 436.56588745 0.90586668]	[339.09832764 508.50646973 0.87172216]	[480.1937561 339.05834961 0.91048467]	[503.26986694 421.38534546 0.91988438]	[521.21911621 503.30847168 0.92408949]	[439.16555786 521.2545166 0.80850673]	[400.67349243 521.33294678 0.80231625]	[418.68032837 657.30096436 0.85648692]	[441.7210083 785.57922363 0.8351025 ]	[475.15936279 521.23614502 0.73663712]	[482.70742798 659.80871582 0.84209746]	[4.93117126e+02 8.11207947e+02 8.08540940e-01]	[416.09918213 300.75869751 0.87764466]	[439.12713623 298.23324585 0.92236423]	[395.53399658 298.06680298 0.70074743]	[449.49685669 290.45010376 0.6258086 ]	[4.98249390e+02 8.47177307e+02 7.73971558e-01]	[5.16143127e+02 8.39459717e+02 7.46221125e-01]	[4.82940033e+02 8.18955444e+02 7.14538991e-01]	[4.44422485e+02 8.11205444e+02 4.27089840e-01]	[4.28938202e+02 8.08710205e+02 4.11847949e-01]	[4.46927979e+02 7.90766235e+02 6.35718465e-01]
[423.83374023 310.97149658 0.88573694]	[423.82385254 336.70330811 0.91125154]	[377.48812866 339.27062988 0.8801384 ]	[359.61920166 426.43466187 0.89221823]	[339.13830566 503.46865845 0.9085508 ]	[480.18301392 334.0663147 0.88845146]	[503.25680542 418.75894165 0.93133414]	[521.19445801 500.67166138 0.90421677]	[439.19061279 518.68133545 0.79285967]	[400.68533325 518.7689209 0.78330922]	[418.73632812 652.11993408 0.86327803]	[441.68499756 785.58612061 0.83239585]	[477.64126587 516.18127441 0.73026359]	[482.81750488 647.13421631 0.86623883]	[498.21609497 808.65319824 0.82541102]	[416.09939575 298.1194458 0.91678911]	[439.09118652 295.58538818 0.9310298 ]	[393.07791138 295.45574951 0.64557213]	[449.42544556 280.16299438 0.5485667 ]	[5.00870087e+02 8.42019592e+02 7.40400970e-01]	[5.21196228e+02 8.34266479e+02 7.98434973e-01]	[4.85450836e+02 8.16359009e+02 7.07446754e-01]	[4.44318024e+02 8.08618591e+02 4.97421503e-01]	[4.23891022e+02 8.06086304e+02 4.71464932e-01]	[4.46895569e+02 7.90803101e+02 6.33366168e-01]
[423.91192627 300.75482178 0.88055193]	[423.80728149 336.47494507 0.89839792]	[375.09396362 339.0526123 0.89147621]	[359.63632202 421.37597656 0.91907531]	[339.17529297 503.24725342 0.92402869]	[480.16073608 328.85552979 0.84783781]	[500.90966797 416.03817749 0.89359266]	[521.19616699 493.13113403 0.86389351]	[439.21047974 511.03039551 0.77358645]	[400.68615723 513.64501953 0.76374793]	[418.79318237 647.15209961 0.86921328]	[439.33139038 785.53405762 0.8332845 ]	[477.68942261 505.98605347 0.73767143]	[482.89746094 646.95196533 0.8730846 ]	[500.72393799 806.06530762 0.82409918]	[416.15170288 295.44778442 0.91625166]	[439.11599731 292.92938232 0.91882789]	[395.60314941 287.82049561 0.67562115]	[449.52420044 277.60766602 0.67120671]	[5.05906616e+02 8.34299011e+02 7.34107792e-01]	[5.21368530e+02 8.29218567e+02 8.15499783e-01]	[4.88017181e+02 8.13809265e+02 7.14056492e-01]	[4.41839386e+02 8.06088745e+02 5.54683566e-01]	[4.23849396e+02 8.03536133e+02 5.30717611e-01]	[4.44419800e+02 7.90782166e+02 6.25821233e-01]
[423.87872314 298.16271973 0.92894733]	[421.37799072 331.46893311 0.87836373]	[375.0696106 336.48797607 0.87630558]	[359.59750366 418.79135132 0.93949664]	[339.23629761 500.66894531 0.89317703]	[477.73681641 321.21899414 0.87958217]	[500.9019165 408.41650391 0.89592135]	[521.16467285 485.45013428 0.88655198]	[439.30032349 505.88900757 0.79207605]	[400.75765991 508.48480225 0.76025367]	[421.14758301 646.98504639 0.88242275]	[439.23458862 780.4755249 0.81947541]	[480.15127563 503.35787964 0.76598305]	[482.9654541 644.39758301 0.86227018]	[500.77630615 800.97052002 0.80616874]	[416.10025024 292.87838745 0.88374096]	[439.0874939 287.82571411 0.8916713 ]	[395.5328064 282.7144165 0.70277023]	[449.48641968 274.99487305 0.69870752]	[5.11022156e+02 8.31836060e+02 7.01192439e-01]	[5.23912964e+02 8.29109680e+02 7.82284319e-01]	[4.90517761e+02 8.11262451e+02 7.54044235e-01]	[4.44304382e+02 8.06015076e+02 6.06422484e-01]	[4.23864716e+02 8.00992004e+02 5.86046219e-01]	[4.44295532e+02 7.90651062e+02 6.50722682e-01]
[423.84268188 295.59750366 0.93543935]	[421.35708618 326.33346558 0.88146842]	[375.05297852 333.9664917 0.85884142]	[357.2322998 418.70397949 0.94260228]	[339.25918579 498.13665771 0.86783755]	[480.1272583 318.69314575 0.90564424]	[500.90182495 403.31973267 0.91617399]	[518.79443359 482.8850708 0.91101313]	[439.33630371 503.37652588 0.80645472]	[400.78753662 505.91848755 0.76590103]	[421.14230347 644.41168213 0.87068075]	[439.21228027 775.2989502 0.83181065]	[480.18948364 503.26947021 0.77776164]	[485.38146973 641.79980469 0.82405102]	[500.79956055 790.71588135 0.86128503]	[416.05102539 282.72903442 0.86754328]	[439.1027832 280.17123413 0.90820169]	[393.02835083 277.61752319 0.7396614 ]	[449.44683838 272.41152954 0.65703434]	[5.08460205e+02 8.29098999e+02 7.34054327e-01]	[5.23831055e+02 8.21443176e+02 7.60109544e-01]	[4.90539276e+02 8.03524780e+02 7.10538983e-01]	[4.44346771e+02 8.00937988e+02 6.49047017e-01]	[4.23905884e+02 7.95900635e+02 6.40791655e-01]	[4.41885864e+02 7.88079285e+02 6.73873007e-01]
[423.84274292 295.59799194 0.93540907]	[421.35629272 326.33395386 0.88153732]	[375.05169678 333.96554565 0.85839617]	[357.23153687 418.70071411 0.94206858]	[339.25839233 498.13421631 0.8671788 ]	[480.12808228 318.69491577 0.90579194]	[500.90274048 403.32131958 0.91639352]	[518.79644775 482.88391113 0.91108477]	[439.3347168 503.37765503 0.80649263]	[400.78811646 505.92123413 0.76544219]	[421.14547729 644.42028809 0.87191308]	[439.20358276 775.26513672 0.83370036]	[480.18710327 503.2701416 0.77753901]	[485.38339233 641.80084229 0.82502651]	[500.8001709 790.70892334 0.86258131]	[416.05175781 282.72961426 0.86749834]	[439.10284424 280.17251587 0.90785915]	[393.03143311 277.61752319 0.73918885]	[449.44869995 272.41229248 0.65728545]	[5.08460785e+02 8.29081421e+02 7.33100057e-01]	[5.23818298e+02 8.18961304e+02 7.61048913e-01]	[4.90546936e+02 8.03515686e+02 7.11450279e-01]	[4.44381287e+02 8.00930725e+02 6.48841798e-01]	[4.26374298e+02 7.98359924e+02 6.37856066e-01]	[4.41861389e+02 7.88049561e+02 6.69680476e-01]
[423.84381104 295.46453857 0.92339528]	[421.33340454 321.25134277 0.90355676]	[375.04574585 328.85647583 0.84031701]	[357.21289062 418.58328247 0.9290483 ]	[339.23962402 493.12353516 0.85880452]	[477.73468018 318.5604248 0.90175241]	[500.87228394 400.73977661 0.93603206]	[521.17095947 480.35903931 0.91810542]	[441.67184448 500.86245728 0.81768835]	[400.80007935 503.40194702 0.78038514]	[421.21102905 639.35144043 0.85514259]	[439.18792725 770.25384521 0.86792278]	[480.22338867 500.73638916 0.77569658]	[485.44720459 629.13995361 0.82440084]	[503.24298096 788.15844727 0.86840928]	[416.0557251 280.17266846 0.88608581]	[439.09475708 277.62692261 0.92145872]	[390.49707031 277.53320312 0.74023914]	[446.95578003 267.27526855 0.57222366]	[5.11067291e+02 8.24020020e+02 7.13423610e-01]	[5.23998291e+02 8.13788391e+02 7.51436651e-01]	[4.93111938e+02 7.95872253e+02 7.32955575e-01]	[4.46917572e+02 7.98419617e+02 6.81442976e-01]	[4.26449982e+02 7.95855774e+02 6.68303132e-01]	[4.41789642e+02 7.83040527e+02 6.76653087e-01]
[423.81085205 292.91848755 0.90494049]	[421.31784058 318.73843384 0.92503834]	[375.01873779 323.79611206 0.84332925]	[357.21878052 416.12982178 0.91567159]	[339.23312378 488.01031494 0.85738623]	[477.68838501 316.11120605 0.89735222]	[500.86038208 400.63851929 0.94138306]	[518.79205322 480.25942993 0.90981793]	[441.6769104 500.8253479 0.81620258]	[400.79486084 503.37631226 0.78391594]	[421.26248169 639.33709717 0.84783959]	[439.21731567 770.13238525 0.89834672]	[480.2421875 500.68484497 0.7725451 ]	[490.54446411 629.07653809 0.80620122]	[503.27487183 785.48394775 0.84652209]	[416.04971313 277.65924072 0.90974963]	[439.06512451 275.10687256 0.92356646]	[392.97491455 275.11785889 0.72637618]	[446.96609497 259.70370483 0.55647945]	[5.08457428e+02 8.16350708e+02 7.62582600e-01]	[523.93536377 811.21405029 0.82374197]	[4.95660400e+02 7.90754578e+02 7.68208265e-01]	[4.46943054e+02 7.95872131e+02 7.22324610e-01]	[4.28919006e+02 7.95786743e+02 7.06832647e-01]	[4.41815186e+02 7.80394775e+02 7.06594229e-01]
[423.79656982 285.23718262 0.87398428]	[421.34094238 318.64022827 0.93369031]	[374.99575806 323.76046753 0.83901626]	[357.18344116 413.5355835 0.89432728]	[339.18762207 485.45220947 0.88103235]	[477.67791748 315.96444702 0.88326955]	[500.83963013 398.1008606 0.93119812]	[521.16040039 477.68637085 0.88647604]	[441.84695435 498.23608398 0.78475797]	[403.37960815 500.85375977 0.75521326]	[421.39468384 634.22998047 0.81597519]	[439.27774048 770.14031982 0.8929466 ]	[480.38134766 493.11514282 0.75733852]	[498.27374268 626.51373291 0.85150582]	[503.26901245 775.34606934 0.83158088]	[416.02749634 275.07662964 0.91782653]	[436.65237427 274.86572266 0.90097481]	[393.02575684 272.50210571 0.70361775]	[446.92349243 259.57260132 0.64078516]	[5.11051178e+02 8.11302917e+02 7.19299793e-01]	[5.26408691e+02 8.08595398e+02 7.58036911e-01]	[4.95629517e+02 7.88213257e+02 7.71224141e-01]	[4.49515076e+02 7.95871277e+02 7.39851296e-01]	[4.31521576e+02 7.95804688e+02 7.21870780e-01]	[4.41841705e+02 7.80440002e+02 7.07010388e-01]
[423.79165649 280.25427246 0.89131355]	[421.35064697 318.61978149 0.93295902]	[374.99780273 323.74038696 0.8412835 ]	[357.16781616 411.0340271 0.88813144]	[339.18743896 485.3944397 0.88911384]	[477.67337036 313.5428772 0.87180018]	[500.82275391 398.02481079 0.92054176]	[521.16223145 475.15045166 0.865237 ]	[441.88220215 498.19369507 0.77695805]	[405.84036255 500.84262085 0.74926412]	[423.84863281 634.15606689 0.81561536]	[439.27862549 770.11657715 0.89040822]	[482.7331543 490.5664978 0.7597481]	[500.69607544 626.42388916 0.87086916]	[503.2774353 772.73565674 0.84837377]	[416.01815796 274.95788574 0.90784913]	[436.66720581 272.41879272 0.902628 ]	[393.02908325 272.38613892 0.69600505]	[446.91519165 259.57611084 0.63728672]	[5.08538208e+02 8.11169861e+02 7.13514745e-01]	[5.23978210e+02 8.06046082e+02 7.35922456e-01]	[4.95658844e+02 7.88081299e+02 7.64659047e-01]	[4.52003143e+02 7.95836670e+02 7.49718249e-01]	[4.31519226e+02 7.93360046e+02 7.32312441e-01]	[4.41824188e+02 7.80419983e+02 7.05237329e-01]
[423.8223877 280.22329712 0.89569539]	[421.3692627 318.5921936 0.92943102]	[375.01782227 321.29800415 0.84610713]	[357.17739868 410.97921753 0.88535303]	[339.18191528 485.34664917 0.89606631]	[477.68505859 313.49795532 0.87095749]	[500.82647705 395.62850952 0.91540551]	[521.17108154 475.06625366 0.85851181]	[441.9213562 495.68997192 0.76675862]	[405.91711426 500.78460693 0.73861313]	[423.92098999 631.65661621 0.80989105]	[439.28329468 767.69140625 0.8956207 ]	[482.76263428 490.49676514 0.76394564]	[500.80764771 624.01965332 0.88506508]	[503.24987793 770.20074463 0.86571133]	[416.04541016 274.93823242 0.91025364]	[436.68258667 272.39068604 0.90277022]	[393.05621338 272.34802246 0.69984293]	[446.93508911 257.1656189 0.64672536]	[5.08532623e+02 8.11153320e+02 7.22351611e-01]	[5.23993774e+02 8.06019958e+02 7.32363820e-01]	[4.93124329e+02 7.85533447e+02 7.36022115e-01]	[4.49492310e+02 7.93362305e+02 7.71460533e-01]	[4.31517273e+02 7.93322571e+02 7.60439575e-01]	[4.41816681e+02 7.77849243e+02 7.18710184e-01]
[423.86514282 280.20223999 0.89509851]	[421.38201904 318.58248901 0.92767137]	[375.0255127 323.71859741 0.84617323]	[357.19628906 408.47738647 0.88721091]	[339.1854248 482.95761108 0.90323508]	[477.70062256 313.46817017 0.86884677]	[500.83547974 395.54751587 0.90726697]	[521.1675415 472.53192139 0.8570931 ]	[444.34646606 495.66827393 0.75884652]	[410.93945312 500.78143311 0.73422968]	[423.92047119 631.68676758 0.80175525]	[439.29193115 767.67669678 0.89517009]	[482.80215454 490.48526001 0.76877767]	[500.83779907 626.42633057 0.88099045]	[503.2477417 770.1151123 0.85454124]	[416.07095337 274.92773438 0.91555297]	[439.06735229 272.35955811 0.90129673]	[393.07446289 272.3520813 0.70677733]	[446.95852661 257.14309692 0.64343482]	[5.11056610e+02 8.11184509e+02 6.86256886e-01]	[5.26480042e+02 8.06011292e+02 6.97486281e-01]	[4.93096924e+02 7.83015808e+02 7.18219995e-01]	[4.52036804e+02 7.95831848e+02 7.72793949e-01]	[4.31552887e+02 7.93355225e+02 7.59569466e-01]	[4.41827484e+02 7.75360474e+02 7.23433077e-01]
[423.89398193 280.19836426 0.89409757]	[421.39862061 318.56161499 0.92345905]	[375.05389404 321.28793335 0.8527692 ]	[357.21878052 410.94250488 0.89039004]	[339.18972778 482.89401245 0.91570514]	[477.70300293 313.42776489 0.85935044]	[500.85543823 395.574646 0.91098738]	[521.16845703 472.53970337 0.85923994]	[444.39996338 495.60122681 0.74824399]	[413.48443604 500.71044922 0.72785127]	[423.88394165 631.64221191 0.80517852]	[439.27667236 767.67095947 0.89493394]	[482.81884766 487.96609497 0.77182609]	[500.8409729 626.40771484 0.89010006]	[500.88208008 767.69909668 0.86229151]	[416.09524536 274.92431641 0.91946709]	[439.08843994 272.35220337 0.90418869]	[395.50073242 269.91589355 0.70971012]	[449.44454956 257.12036133 0.64057606]	[5.11034821e+02 8.11146729e+02 6.70632660e-01]	[5.26429504e+02 8.03508484e+02 6.74437284e-01]	[4.93083221e+02 7.80473938e+02 7.20259368e-01]	[4.49518402e+02 7.95861572e+02 7.68522620e-01]	[4.31501038e+02 7.95791870e+02 7.59141445e-01]	[4.41823425e+02 7.75353516e+02 7.33298123e-01]
[426.34753418 280.1819458 0.89101344]	[423.8125 318.53274536 0.9167062 ]	[375.11557007 321.23495483 0.86792034]	[359.58032227 408.44158936 0.89351261]	[339.18930054 482.86444092 0.92137676]	[477.72640991 313.40487671 0.85701323]	[500.87252808 395.6305542 0.91760427]	[521.17266846 472.55725098 0.86050725]	[444.42303467 495.6368103 0.74745035]	[413.52148438 500.74060059 0.73435688]	[426.35754395 634.16290283 0.79420054]	[439.28500366 767.66522217 0.89515549]	[482.82485962 488.00582886 0.76935303]	[500.83389282 626.41845703 0.89876205]	[500.82479858 767.67150879 0.87131959]	[416.12704468 274.89825439 0.9165827 ]	[439.13241577 269.92675781 0.90976322]	[395.54858398 269.88790894 0.71463853]	[449.50866699 257.10134888 0.63835788]	[5.08455994e+02 8.06130981e+02 7.16780305e-01]	[5.23890686e+02 7.95843628e+02 7.24122822e-01]	[4.90561829e+02 7.80427429e+02 7.11634159e-01]	[4.49490143e+02 7.95856750e+02 7.67737806e-01]	[4.31474609e+02 7.93364990e+02 7.62907982e-01]	[4.41821838e+02 7.75351379e+02 7.29909897e-01]
[426.35671997 280.17648315 0.89042765]	[423.84835815 318.53646851 0.91268742]	[377.51300049 321.2434082 0.87195778]	[359.63635254 405.88818359 0.8982861 ]	[339.20004272 482.78161621 0.92328691]	[480.12356567 313.40029907 0.8604846 ]	[500.90216064 395.62265015 0.9177084 ]	[521.16809082 470.03543091 0.85975611]	[444.4526062 495.62002563 0.74183357]	[413.5526123 500.72247314 0.73541903]	[426.37817383 634.15997314 0.7956354 ]	[439.27386475 767.66204834 0.89892232]	[482.83999634 487.9942627 0.77047127]	[500.82711792 626.42578125 0.89975607]	[500.79187012 767.58502197 0.8732627 ]	[416.15197754 274.88430786 0.91720772]	[439.1439209 272.34747314 0.91329449]	[395.58319092 269.86517334 0.7241382 ]	[452.02346802 257.11694336 0.64925265]	[5.05990784e+02 8.06091370e+02 7.34531879e-01]	[5.23832092e+02 7.95787048e+02 7.44089007e-01]	[4.90538239e+02 7.75339661e+02 7.11717784e-01]	[4.51998932e+02 7.95830505e+02 7.74069965e-01]	[4.31515106e+02 7.93337280e+02 7.74200261e-01]	[4.41792328e+02 7.75345947e+02 7.37152576e-01]
[426.41052246 280.17562866 0.88533574]	[423.90963745 316.17672729 0.90236139]	[377.55151367 321.19134521 0.88247824]	[359.67776489 405.8994751 0.89189535]	[339.23565674 482.75875854 0.92189801]	[480.17941284 313.42047119 0.87507254]	[503.25784302 395.64147949 0.91575712]	[521.18920898 472.53555298 0.86445266]	[446.88607788 495.63989258 0.7439186 ]	[413.59896851 500.73178101 0.74327934]	[426.36749268 631.68994141 0.79667455]	[439.27368164 767.67041016 0.90024912]	[482.84835815 490.4989624 0.77131003]	[500.78311157 626.49304199 0.89683247]	[500.76748657 767.57104492 0.8680926 ]	[418.55828857 274.87466431 0.92363513]	[439.18023682 272.35266113 0.91705006]	[395.62524414 267.34515381 0.722893 ]	[452.08157349 257.1071167 0.64577699]	[5.05896271e+02 8.03539490e+02 7.57448614e-01]	[5.21383911e+02 7.93267517e+02 7.78063297e-01]	[4.90546173e+02 7.75341003e+02 7.10695267e-01]	[4.51997864e+02 7.95854065e+02 7.72723675e-01]	[4.31523132e+02 7.93354675e+02 7.74828374e-01]	[4.41792053e+02 7.75369202e+02 7.40166426e-01]
[426.40139771 280.18206787 0.88433439]	[423.90768433 316.17388916 0.90321964]	[377.5475769 321.18643188 0.88291037]	[359.6809082 405.90124512 0.88943106]	[339.23965454 482.75018311 0.92029631]	[480.18145752 313.42144775 0.87506568]	[503.25085449 398.00869751 0.916264 ]	[521.18701172 472.53591919 0.86246353]	[446.89450073 495.68222046 0.74486488]	[416.01535034 500.77316284 0.74595296]	[426.37298584 634.2244873 0.79198796]	[439.27090454 767.65942383 0.89952374]	[482.85757446 490.54034424 0.76845878]	[500.78814697 626.51141357 0.89435339]	[500.76086426 767.57617188 0.86776221]	[418.55685425 274.87435913 0.92265558]	[439.17706299 272.3598938 0.91820055]	[395.63037109 267.32263184 0.71965629]	[452.08166504 257.11053467 0.64686865]	[5.05915497e+02 8.03545166e+02 7.56725788e-01]	[5.21392029e+02 7.93272583e+02 7.78656721e-01]	[4.90526489e+02 7.75348022e+02 7.08311081e-01]	[4.52006714e+02 7.95829407e+02 7.72116482e-01]	[4.31535553e+02 7.93337280e+02 7.73606241e-01]	[4.41787720e+02 7.75355225e+02 7.38241613e-01]
[428.91244507 280.22714233 0.86891758]	[426.4024353 316.17340088 0.89510274]	[377.62463379 318.76351929 0.89653414]	[359.71932983 408.38134766 0.88359439]	[339.28515625 482.73852539 0.91364813]	[480.23348999 313.4581604 0.88865793]	[503.28927612 398.05978394 0.92437679]	[521.17962646 472.53213501 0.86301666]	[446.92440796 495.67453003 0.74220741]	[416.0526123 500.74755859 0.74818516]	[426.36550903 634.19122314 0.79232949]	[439.2796936 767.65960693 0.90405816]	[482.86956787 490.5501709 0.76579279]	[500.71755981 626.57269287 0.86821115]	[500.75811768 765.09020996 0.85732877]	[418.61984253 274.89468384 0.93562078]	[439.24246216 272.38348389 0.92882478]	[398.10491943 264.75924683 0.70689672]	[454.59796143 257.08078003 0.67122877]	[5.03359772e+02 7.98423584e+02 7.88872242e-01]	[521.296875 790.75750732 0.80928183]	[4.93062225e+02 7.72755554e+02 7.02097714e-01]	[4.52056763e+02 7.95799744e+02 7.62336612e-01]	[4.34058136e+02 7.93347107e+02 7.68281519e-01]	[4.41794250e+02 7.75344177e+02 7.39465475e-01]
[428.98635864 280.20596313 0.87020892]	[428.91610718 318.53417969 0.89194226]	[377.65625 321.17703247 0.89265591]	[359.77355957 405.91366577 0.8765201 ]	[341.70587158 480.3303833 0.90991521]	[480.29522705 313.48092651 0.89206123]	[503.32516479 398.07943726 0.92667961]	[521.20959473 470.03979492 0.87092674]	[446.95355225 495.66885376 0.74116707]	[416.08273315 500.74383545 0.75532889]	[423.91653442 634.17443848 0.79451013]	[439.28164673 767.69854736 0.89920998]	[482.88201904 490.5418396 0.76513767]	[500.67462158 626.56164551 0.86679024]	[500.73577881 765.07366943 0.85161209]	[418.6524353 274.88815308 0.9412905 ]	[439.28964233 272.38226318 0.92818362]	[398.14102173 267.33029175 0.71479154]	[457.12329102 257.14334106 0.68904471]	[503.2869873 798.41619873 0.799312 ]	[521.21392822 790.75653076 0.80608827]	[4.93063721e+02 7.72727600e+02 6.99574172e-01]	[4.52037292e+02 7.95856628e+02 7.53130913e-01]	[4.34048004e+02 7.95790955e+02 7.58396745e-01]	[4.41803711e+02 7.77841492e+02 7.30235159e-01]
[434.10614014 280.19351196 0.88040388]	[434.10964966 316.15274048 0.90907633]	[380.18338013 318.72283936 0.90155798]	[362.27163696 403.39578247 0.86384135]	[344.28158569 480.37393188 0.89437443]	[482.82159424 313.46615601 0.88836747]	[503.40597534 398.0977478 0.91928649]	[521.29467773 472.57888794 0.88137406]	[449.52423096 498.16934204 0.73853385]	[418.54589844 500.77349854 0.76824927]	[426.4017334 639.30554199 0.79038316]	[439.27789307 767.68725586 0.89855635]	[482.95370483 493.12548828 0.75342822]	[498.23968506 626.58172607 0.84064281]	[500.71887207 767.49230957 0.85505235]	[418.80331421 274.89733887 0.94593072]	[441.75369263 272.41320801 0.92791331]	[400.70690918 267.34155273 0.71725136]	[459.70147705 257.15240479 0.74328375]	[500.80792236 798.37298584 0.8051551 ]	[518.69598389 790.76525879 0.80374247]	[4.93127594e+02 7.72736511e+02 6.88845694e-01]	[4.52078735e+02 7.95876953e+02 7.48882592e-01]	[4.34084595e+02 7.95815063e+02 7.57718921e-01]	[4.41788544e+02 7.75348999e+02 7.20287204e-01]
[436.64447021 280.18786621 0.89576781]	[436.64453125 316.13833618 0.93108469]	[380.29263306 318.71691895 0.89139009]	[362.35150146 403.38354492 0.85917068]	[346.86682129 480.31698608 0.88548696]	[482.89846802 313.45080566 0.88325715]	[503.48590088 398.12203979 0.91823047]	[521.32733154 472.60668945 0.88283151]	[452.03036499 498.17504883 0.73899531]	[418.59011841 500.76904297 0.77561069]	[426.4262085 639.32391357 0.78863043]	[439.27877808 770.09521484 0.88905615]	[482.9682312 495.60055542 0.74771464]	[498.17895508 626.62786865 0.81971824]	[500.69354248 767.59289551 0.85748744]	[421.20776367 274.90524292 0.94307739]	[441.85043335 272.39437866 0.91179788]	[400.76034546 267.29190063 0.7185362 ]	[459.78488159 257.08630371 0.75910538]	[500.84158325 798.36999512 0.80624783]	[518.72521973 790.77441406 0.81087178]	[4.93071472e+02 7.75323303e+02 6.68082118e-01]	[4.49508667e+02 7.95788208e+02 7.47356653e-01]	[4.31494843e+02 7.93317932e+02 7.58513749e-01]	[4.41807281e+02 7.77920166e+02 7.01284230e-01]
[439.1468811 280.21536255 0.90967238]	[439.09356689 316.12371826 0.94340336]	[382.75320435 318.75396729 0.87357163]	[364.87362671 405.88635254 0.84301341]	[346.90509033 482.71499634 0.8834191 ]	[482.96627808 313.40603638 0.86887634]	[505.9387207 398.13742065 0.90856105]	[521.37652588 475.06430054 0.88662422]	[452.06130981 498.20709229 0.74010092]	[418.57608032 500.79187012 0.77245092]	[426.42642212 639.34442139 0.78585094]	[439.27963257 770.1137085 0.88187516]	[485.37841797 495.64398193 0.7445491 ]	[498.13220215 629.09307861 0.79847884]	[500.66403198 767.68774414 0.84699512]	[421.31460571 274.92831421 0.93697441]	[444.34869385 272.40704346 0.8937031 ]	[400.80380249 267.27261353 0.73442632]	[462.22976685 257.04721069 0.80308747]	[5.00723755e+02 7.98419800e+02 7.87527740e-01]	[5.16188660e+02 7.93242615e+02 7.87843227e-01]	[4.93058716e+02 7.80418945e+02 6.44034564e-01]	[4.49469910e+02 7.93352295e+02 7.33595967e-01]	[4.28989960e+02 7.93294373e+02 7.47091711e-01]	[4.41826233e+02 7.80442566e+02 6.87721372e-01]
[439.23236084 280.22674561 0.92128283]	[439.19311523 316.12426758 0.95373845]	[382.85690308 318.73986816 0.86653078]	[369.90368652 405.85140991 0.83812654]	[351.9168396 482.7428894 0.88031346]	[485.46008301 313.42617798 0.85111272]	[508.47421265 398.09140015 0.89184982]	[523.77392578 475.11624146 0.8911761 ]	[454.61120605 500.71005249 0.75253838]	[418.65112305 500.86462402 0.77820516]	[426.40390015 641.81427002 0.79051334]	[439.28909302 770.08837891 0.88123381]	[485.45025635 498.19491577 0.73949087]	[495.6730957 629.1428833 0.78912097]	[500.63360596 770.08282471 0.84304202]	[423.82681274 274.92572021 0.91122228]	[446.89816284 272.46292114 0.88241291]	[403.31896973 267.30917358 0.71548933]	[462.36993408 257.09667969 0.75656652]	[5.00724548e+02 7.98379883e+02 7.92664587e-01]	[516.21118164 793.21179199 0.79975533]	[4.90519440e+02 7.82943176e+02 6.49027526e-01]	[4.49450439e+02 7.93334778e+02 7.32427418e-01]	[4.28976013e+02 7.93272583e+02 7.48307109e-01]	[4.41845795e+02 7.80402832e+02 6.85613990e-01]
[439.29870605 282.69177246 0.91810131]	[439.29476929 318.51428223 0.94777346]	[385.37353516 318.77163696 0.85090446]	[372.51855469 405.8430481 0.84961367]	[354.48434448 482.81164551 0.89734989]	[490.48526001 313.53338623 0.84206539]	[513.56158447 398.22415161 0.90186834]	[523.88989258 477.66000366 0.91173738]	[457.11349487 500.70101929 0.76590079]	[418.7171936 500.84378052 0.78468645]	[426.43890381 641.80944824 0.78958547]	[439.28070068 770.07995605 0.88364124]	[487.93707275 498.19454956 0.73023123]	[495.5930481 629.1192627 0.78329855]	[498.25979614 770.14428711 0.84855479]	[423.92166138 274.95132446 0.90267885]	[449.49829102 272.49963379 0.87514991]	[403.36749268 267.36303711 0.69769764]	[464.83712769 257.15350342 0.73233289]	[5.00675476e+02 7.98417908e+02 7.69951820e-01]	[5.16134888e+02 7.93267273e+02 7.79005826e-01]	[4.90530548e+02 7.83027039e+02 6.59918010e-01]	[4.46969055e+02 7.93320374e+02 7.34438241e-01]	[4.28955566e+02 7.93264465e+02 7.49279082e-01]	[4.41835327e+02 7.80401428e+02 6.89077795e-01]
[441.79559326 280.25192261 0.91855335]	[441.74417114 318.57739258 0.94384295]	[387.94210815 321.20516968 0.83979112]	[375.07339478 405.87142944 0.862544 ]	[354.54690552 482.76226807 0.90502584]	[495.62161255 315.92248535 0.84758192]	[516.22436523 398.24707031 0.91173619]	[524.01660156 480.14678955 0.91867828]	[457.18014526 500.75479126 0.78043109]	[418.76644897 503.28604126 0.78413028]	[428.95391846 641.83898926 0.79016966]	[439.27926636 770.16583252 0.87255234]	[488.02041626 500.67718506 0.72489399]	[495.60696411 629.1237793 0.78986359]	[498.25280762 770.15686035 0.84565747]	[431.49645996 274.94174194 0.90001881]	[454.62414551 272.44061279 0.8836621 ]	[408.44985962 269.87313843 0.69903183]	[464.90209961 257.19540405 0.67601663]	[4.98269073e+02 8.00938782e+02 7.60818541e-01]	[5.16121094e+02 7.93312134e+02 7.59198070e-01]	[4.90500031e+02 7.85477356e+02 6.62099004e-01]	[4.49448303e+02 7.95821289e+02 7.19598532e-01]	[4.28963745e+02 7.93322449e+02 7.30582952e-01]	[4.41830841e+02 7.82992310e+02 6.92368627e-01]
[444.35913086 280.22567749 0.89220411]	[441.83297729 318.58184814 0.93424869]	[393.0189209 321.228302 0.83989584]	[377.54333496 405.83358765 0.87987232]	[356.97854614 482.77072144 0.91975892]	[498.15707397 315.92892456 0.86506104]	[521.16314697 398.18566895 0.92429769]	[526.39447021 477.73129272 0.90747857]	[459.58950806 500.78878784 0.7936486 ]	[418.7923584 503.30163574 0.78295028]	[431.47555542 639.32861328 0.78089166]	[439.28210449 770.19415283 0.86643928]	[493.05249023 500.71902466 0.72686988]	[495.62121582 629.03375244 0.80122739]	[498.25183105 770.1697998 0.84561664]	[436.58480835 274.93441772 0.91343588]	[457.21231079 272.40878296 0.9040125 ]	[413.54400635 267.34945679 0.71092683]	[467.46963501 257.14007568 0.63970917]	[5.00679626e+02 8.00945984e+02 7.63465941e-01]	[5.16131775e+02 7.93319092e+02 7.61699915e-01]	[4.90494812e+02 7.85484192e+02 6.65167034e-01]	[4.49446564e+02 7.95854980e+02 7.10932314e-01]	[4.28967529e+02 7.93353149e+02 7.19883084e-01]	[4.41829926e+02 7.83022827e+02 6.88324273e-01]
[446.9369812 282.68908691 0.86393148]	[444.29891968 318.51635742 0.91339928]	[395.5914917 318.72454834 0.87421924]	[377.64471436 405.82351685 0.90049994]	[357.08493042 482.7401123 0.93583715]	[498.2571106 315.93377686 0.87679702]	[521.27557373 398.23748779 0.93946266]	[526.51025391 480.1340332 0.89991868]	[459.65625 500.71936035 0.79702437]	[421.17788696 500.8416748 0.78402829]	[434.05645752 639.32989502 0.79028767]	[439.27444458 770.15649414 0.86933696]	[495.60681152 498.22940063 0.72016847]	[495.68676758 629.04528809 0.80420196]	[498.26116943 770.18841553 0.84584457]	[439.10446167 274.9329834 0.93489754]	[459.72546387 272.44696045 0.93141836]	[416.16635132 264.76846313 0.69342524]	[475.06515503 257.15042114 0.60526109]	[5.00715546e+02 8.00928223e+02 7.63194382e-01]	[5.16167053e+02 7.93301697e+02 7.69434988e-01]	[4.90490204e+02 7.85511047e+02 6.74623013e-01]	[4.49495209e+02 7.95829956e+02 7.15726972e-01]	[4.29000092e+02 7.93345032e+02 7.23900259e-01]	[4.41786072e+02 7.82973083e+02 6.85204208e-01]
[452.02954102 282.690979 0.86033368]	[446.87817383 316.16925049 0.89272255]	[398.08444214 318.65988159 0.89833355]	[380.0847168 403.39102173 0.91621572]	[357.15267944 482.75509644 0.92984658]	[500.76641846 315.9649353 0.90036011]	[521.33984375 400.64813232 0.94079691]	[529.00823975 480.1819458 0.885912 ]	[459.70068359 500.70385742 0.80131578]	[421.22525024 500.81359863 0.78436685]	[434.10644531 641.80627441 0.79606944]	[439.29333496 770.15411377 0.86984593]	[495.64706421 498.22833252 0.724132 ]	[498.17498779 629.1005249 0.80715245]	[500.63278198 770.17388916 0.84877294]	[439.23086548 274.95098877 0.95396185]	[462.19348145 272.48028564 0.94072664]	[418.73632812 267.34500122 0.70651704]	[477.69854736 259.57751465 0.61742127]	[5.00723083e+02 8.00935913e+02 7.66916275e-01]	[5.16179565e+02 7.93301025e+02 7.68092394e-01]	[4.90510010e+02 7.85481689e+02 6.68019414e-01]	[4.49492340e+02 7.95839478e+02 7.20059931e-01]	[4.31480072e+02 7.93351379e+02 7.27512300e-01]	[4.41812378e+02 7.82962158e+02 6.82949126e-01]
[457.12011719 280.25286865 0.8792879 ]	[452.0085144 316.17056274 0.89197898]	[398.25991821 318.61245728 0.91918331]	[380.20501709 403.36199951 0.91672188]	[359.63873291 482.72558594 0.93297011]	[503.24905396 315.95355225 0.89862692]	[521.40319824 400.63607788 0.93734956]	[534.08929443 480.16516113 0.86793363]	[459.75088501 500.71932983 0.80256289]	[421.26394653 500.81387329 0.78096676]	[436.6473999 641.85675049 0.81536794]	[439.28549194 770.17364502 0.86471951]	[498.13751221 498.24801636 0.73058552]	[498.2215271 631.64025879 0.79712337]	[500.63485718 770.17938232 0.85097367]	[441.70446777 274.94439697 0.9495765 ]	[462.34454346 272.46243286 0.92695838]	[421.25976562 267.29721069 0.71754593]	[480.27502441 257.20233154 0.69580793]	[5.00724670e+02 8.00925537e+02 7.67942011e-01]	[5.16188538e+02 7.93294861e+02 7.70579875e-01]	[4.90511017e+02 7.85488342e+02 6.72444284e-01]	[4.49512512e+02 7.95846375e+02 7.19307601e-01]	[4.31497345e+02 7.93361694e+02 7.23975956e-01]	[4.41790070e+02 7.82975647e+02 6.73551738e-01]
[459.65194702 280.25588989 0.90226024]	[454.64825439 316.17727661 0.91311073]	[400.71316528 318.57458496 0.91458273]	[380.31051636 403.36700439 0.89970636]	[359.78668213 480.36962891 0.92408037]	[503.40036011 315.98693848 0.90332216]	[523.81768799 400.7328186 0.93555683]	[536.73059082 480.20935059 0.88418698]	[459.81546021 500.73721313 0.80688798]	[421.31918335 500.81994629 0.77872974]	[439.07019043 639.3661499 0.82001609]	[439.30755615 770.16003418 0.87151253]	[498.23867798 500.69140625 0.74819016]	[498.24594116 631.6003418 0.81141347]	[500.63858032 770.15649414 0.85601634]	[441.85928345 274.9407959 0.93102467]	[464.87298584 272.49258423 0.90111119]	[421.35354614 264.80715942 0.7335794 ]	[482.77514648 257.16976929 0.74331021]	[5.00715820e+02 7.98445374e+02 7.66582847e-01]	[5.16178955e+02 7.93287170e+02 7.73306966e-01]	[4.90514404e+02 7.83021057e+02 6.74240410e-01]	[4.49517365e+02 7.95826416e+02 7.30153203e-01]	[4.31518280e+02 7.93344238e+02 7.36433983e-01]	[4.41809479e+02 7.82949768e+02 6.75457954e-01]
[459.77331543 282.70285034 0.91212791]	[457.206604 318.51489258 0.93703246]	[400.84866333 318.55560303 0.89349937]	[382.78295898 403.35107422 0.88042736]	[362.32351685 480.32168579 0.9068417 ]	[505.90679932 316.02859497 0.88901317]	[523.86968994 400.65917969 0.93440342]	[539.26062012 480.2364502 0.90711385]	[462.21316528 500.79782104 0.80765045]	[421.39395142 500.86468506 0.76506877]	[439.1076355 639.3560791 0.82119954]	[439.31665039 770.13562012 0.87283045]	[500.69216919 500.76315308 0.7715044 ]	[498.26443481 631.67736816 0.8057524 ]	[500.6468811 770.15899658 0.85989189]	[444.37652588 274.95339966 0.91140509]	[467.48596191 274.87979126 0.88436306]	[423.81332397 264.79159546 0.73625702]	[482.93164062 257.14886475 0.71423072]	[5.00715210e+02 7.98442444e+02 7.64948428e-01]	[5.16179810e+02 7.93287964e+02 7.71844149e-01]	[4.90522949e+02 7.83024536e+02 6.78120494e-01]	[4.49515564e+02 7.95833069e+02 7.32978702e-01]	[4.31512695e+02 7.93346558e+02 7.38098800e-01]	[4.41817932e+02 7.80457520e+02 6.74596965e-01]
[462.23318481 282.68261719 0.91908979]	[459.69924927 318.51544189 0.94937533]	[403.37979126 318.56445312 0.87200457]	[387.86242676 403.28848267 0.8640694 ]	[367.36474609 480.31884766 0.89730167]	[508.48452759 316.040802 0.86332345]	[523.9942627 400.75674438 0.91138011]	[541.72119141 480.30099487 0.92910981]	[462.30328369 500.83004761 0.80829275]	[423.86032104 503.29556274 0.75739515]	[439.15356445 639.32263184 0.82865393]	[439.32577515 770.13323975 0.87340027]	[500.78134155 500.80123901 0.79197359]	[498.27453613 631.63299561 0.81217915]	[500.65365601 770.15594482 0.86144191]	[449.44665527 274.91052246 0.88930273]	[475.08547974 272.48974609 0.88252586]	[426.43005371 264.75784302 0.698484 ]	[485.39541626 257.19235229 0.65527511]	[5.00697174e+02 7.98435669e+02 7.58408189e-01]	[5.16165405e+02 7.93290710e+02 7.66127825e-01]	[4.90533691e+02 7.83019043e+02 6.73186719e-01]	[4.49515991e+02 7.95829468e+02 7.33759701e-01]	[4.31516296e+02 7.93340698e+02 7.38095403e-01]	[4.41834351e+02 7.80456543e+02 6.74034417e-01]
[462.43478394 280.22064209 0.9020198 ]	[459.8085022 316.16040039 0.94671398]	[408.38250732 318.59484863 0.86009246]	[392.98190308 403.2850647 0.87028927]	[372.46466064 480.29116821 0.89337647]	[513.58276367 316.00653076 0.8525511 ]	[526.47418213 400.77764893 0.89124566]	[541.79724121 480.32540894 0.94624537]	[462.37539673 500.84500122 0.80416375]	[426.34628296 503.3117981 0.74929607]	[439.22186279 639.31884766 0.83742464]	[439.31671143 770.17224121 0.86778158]	[500.84991455 500.82824707 0.80303723]	[500.64306641 631.62957764 0.81193757]	[500.65490723 770.1595459 0.85963213]	[454.62506104 274.87887573 0.89463812]	[477.70492554 272.40646362 0.90312231]	[434.02713013 264.72976685 0.71945196]	[487.91677856 257.14004517 0.59717596]	[5.00734283e+02 8.00921143e+02 7.55136371e-01]	[5.16223816e+02 7.93289917e+02 7.62586296e-01]	[4.90510193e+02 7.83036072e+02 6.71765089e-01]	[4.49474518e+02 7.95858948e+02 7.33131349e-01]	[4.28992310e+02 7.93350281e+02 7.34677076e-01]	[4.41830719e+02 7.83000854e+02 6.81493819e-01]
[464.90258789 280.22756958 0.88698626]	[462.27828979 316.12359619 0.94132316]	[411.01754761 318.54696655 0.85605723]	[395.56573486 400.86837769 0.89716947]	[375.04730225 480.25750732 0.90848947]	[516.16149902 315.99160767 0.86346018]	[529.00024414 400.74084473 0.87996066]	[541.88311768 480.31106567 0.95084345]	[462.4453125 500.80712891 0.78487092]	[428.91564941 500.87295532 0.73189235]	[439.24188232 636.8057251 0.83099008]	[439.32611084 770.17059326 0.86959285]	[500.89221191 500.79891968 0.79440486]	[500.66116333 631.62365723 0.81554908]	[500.65689087 770.15917969 0.85973829]	[457.17480469 272.49539185 0.901057 ]	[480.16281128 272.43182373 0.92480427]	[436.67883301 262.20346069 0.71792865]	[493.03607178 257.14395142 0.63112235]	[5.00759888e+02 8.00929077e+02 7.58384705e-01]	[5.18676819e+02 7.93279175e+02 7.67674506e-01]	[4.90508362e+02 7.83036621e+02 6.72037482e-01]	[4.49479462e+02 7.95844666e+02 7.31597424e-01]	[4.28996277e+02 7.93335083e+02 7.31954098e-01]	[4.41844666e+02 7.83005859e+02 6.83203876e-01]
[467.46185303 280.24368286 0.86757165]	[462.38259888 316.11639404 0.92819935]	[413.56185913 316.15515137 0.86022854]	[398.04205322 400.81365967 0.92770207]	[377.49594116 480.17398071 0.91594028]	[518.77062988 316.02233887 0.89143282]	[534.13751221 400.73284912 0.87538254]	[544.31396484 482.72515869 0.95377105]	[464.88873291 500.77581787 0.76927119]	[431.48165894 500.81784058 0.72466213]	[439.24041748 636.7991333 0.8277365 ]	[439.33361816 770.14202881 0.87273568]	[503.29290771 500.78744507 0.79343837]	[500.70294189 631.66223145 0.81706548]	[500.67483521 770.1583252 0.86363029]	[459.65252686 274.86578369 0.92013502]	[480.28106689 272.43865967 0.93529916]	[439.15383911 262.19451904 0.71917319]	[495.6859436 257.12304688 0.63100612]	[5.00756958e+02 8.00932739e+02 7.54381716e-01]	[5.18683960e+02 7.93282166e+02 7.65854239e-01]	[4.90524017e+02 7.83035339e+02 6.70955718e-01]	[4.49466736e+02 7.95829895e+02 7.32064247e-01]	[4.28983368e+02 7.93318176e+02 7.35109508e-01]	[4.41854767e+02 7.82966614e+02 6.78008020e-01]
[467.46136475 280.24438477 0.86741775]	[462.38195801 316.11538696 0.92818868]	[413.56167603 316.15484619 0.86028194]	[398.04129028 400.81271362 0.92868286]	[377.49365234 480.17126465 0.91449529]	[518.77020264 316.02120972 0.8912273 ]	[534.13562012 400.72564697 0.87592149]	[544.31427002 482.72860718 0.95363784]	[464.89068604 500.77401733 0.76905292]	[431.48184204 500.81521606 0.72510356]	[439.22723389 636.79351807 0.82521397]	[441.65853882 770.11663818 0.87438077]	[503.29443359 500.78579712 0.7933408 ]	[500.70440674 631.66088867 0.81684387]	[500.67129517 770.15753174 0.86193532]	[459.65206909 274.86608887 0.92023206]	[480.28137207 272.43865967 0.93529445]	[439.15307617 262.1937561 0.71905476]	[495.68609619 257.12173462 0.63118553]	[5.00751007e+02 8.00934631e+02 7.53636003e-01]	[5.18676147e+02 7.93283081e+02 7.64486074e-01]	[4.90524597e+02 7.83028320e+02 6.69364393e-01]	[4.49488770e+02 7.95835571e+02 7.30631590e-01]	[4.31472809e+02 7.93327332e+02 7.32793868e-01]	[4.41855621e+02 7.80461670e+02 6.74519837e-01]
[467.49407959 280.21191406 0.86772716]	[464.82110596 316.10583496 0.91882479]	[416.09039307 316.11737061 0.87703246]	[398.11709595 400.79434204 0.93625987]	[377.58596802 477.74990845 0.91409951]	[521.19641113 316.04547119 0.89984167]	[536.70507812 400.7616272 0.88079125]	[544.41687012 482.77880859 0.94847906]	[464.95477295 500.77093506 0.76056707]	[431.54367065 500.80603027 0.72530448]	[439.26849365 636.77203369 0.82655782]	[441.65814209 770.12255859 0.87324798]	[503.34606934 500.79104614 0.79258299]	[500.7192688 631.67523193 0.82108217]	[500.66326904 770.1630249 0.86272675]	[459.69552612 272.4407959 0.90935427]	[480.34439087 272.42736816 0.93456292]	[439.25241089 259.72125244 0.69540799]	[498.26681519 257.1321106 0.68777555]	[5.00738312e+02 8.00942627e+02 7.56335199e-01]	[5.18660400e+02 7.93299866e+02 7.62709081e-01]	[4.90510620e+02 7.83031677e+02 6.71655059e-01]	[4.49442047e+02 7.95796021e+02 7.31957197e-01]	[4.28958160e+02 7.93287109e+02 7.39793062e-01]	[4.41863617e+02 7.82952820e+02 6.78269327e-01]
[475.08758545 280.21017456 0.8661226 ]	[464.91809082 316.10217285 0.91195536]	[418.57855225 316.09326172 0.89332032]	[398.2026062 400.84725952 0.93785697]	[377.72418213 480.25408936 0.94521618]	[521.26074219 316.04425049 0.91049159]	[539.19281006 400.77572632 0.88773656]	[544.51641846 482.79656982 0.93123227]	[467.42037964 500.77978516 0.75943017]	[434.05783081 500.82159424 0.73051476]	[439.28775024 636.73205566 0.8276329 ]	[441.6630249 770.10742188 0.8797912 ]	[503.38119507 500.79376221 0.79600149]	[500.73284912 631.63336182 0.82858509]	[500.67575073 770.17858887 0.86466247]	[459.84066772 272.47341919 0.92454928]	[482.82312012 272.43295288 0.93334019]	[441.75961304 259.65643311 0.71934569]	[500.7696228 257.08657837 0.68572718]	[5.00740631e+02 8.00981934e+02 7.50684917e-01]	[5.18656311e+02 7.93326294e+02 7.52429724e-01]	[4.90528961e+02 7.83042542e+02 6.72404408e-01]	[4.49453857e+02 7.95786194e+02 7.40531027e-01]	[4.28969879e+02 7.93273865e+02 7.44214177e-01]	[4.41866608e+02 7.80461670e+02 6.80697441e-01]
[477.73913574 280.15689087 0.90578324]	[467.47311401 316.09225464 0.89478052]	[418.70526123 316.01876831 0.90746671]	[400.68557739 400.75509644 0.94095874]	[380.22332764 480.2053833 0.93755573]	[521.35577393 316.07144165 0.91855204]	[541.722229 403.28598022 0.89255065]	[546.96270752 482.840271 0.90769249]	[467.46191406 500.78967285 0.75603288]	[434.10461426 500.81509399 0.73370433]	[439.29223633 634.20220947 0.82762867]	[441.66549683 770.12542725 0.87746841]	[503.4246521 500.81903076 0.79026377]	[500.78427124 631.69415283 0.82828385]	[500.69781494 770.18548584 0.87164026]	[462.33050537 272.40994263 0.9073748 ]	[485.41668701 272.38693237 0.89010525]	[441.80361938 259.62005615 0.7562483 ]	[503.35293579 257.12252808 0.68776584]	[5.00755432e+02 8.03463440e+02 7.54716039e-01]	[5.18665833e+02 7.93351807e+02 7.50397563e-01]	[4.90551178e+02 7.85488708e+02 6.79715872e-01]	[4.46961090e+02 7.95812317e+02 7.35696137e-01]	[4.28946625e+02 7.93293030e+02 7.37089038e-01]	[4.41879486e+02 7.82949341e+02 6.83676958e-01]
[480.14984131 280.1579895 0.91653061]	[470.04571533 316.09124756 0.89106047]	[418.78085327 315.99237061 0.90640599]	[400.73648071 400.7124939 0.94023943]	[380.27648926 480.15887451 0.92684066]	[521.41027832 316.07650757 0.91752315]	[541.75750732 403.26516724 0.90355039]	[546.99139404 482.81387329 0.9037962 ]	[467.46154785 500.77792358 0.75587273]	[434.11376953 500.80114746 0.73444426]	[439.29830933 634.17669678 0.82677531]	[441.67825317 770.13256836 0.87998474]	[503.42324829 500.81164551 0.78934503]	[500.80099487 634.18255615 0.82907605]	[500.69607544 770.20391846 0.8722474 ]	[462.37963867 272.40341187 0.89780307]	[485.47622681 272.41583252 0.88943791]	[441.82403564 259.57843018 0.75605971]	[503.4291687 257.1239624 0.72932404]	[5.00748566e+02 8.03474670e+02 7.54894078e-01]	[5.16219727e+02 7.95793091e+02 7.44729102e-01]	[4.90553467e+02 7.85506409e+02 6.84405208e-01]	[4.46956116e+02 7.95820557e+02 7.34952807e-01]	[4.28943756e+02 7.93298828e+02 7.36667573e-01]	[4.4189682e+02 7.8295813e+02 6.8633604e-01]
[480.1786499 280.13748169 0.92377615]	[472.55947876 316.08413696 0.89392459]	[421.14337158 315.97247314 0.90703464]	[400.75631714 400.6774292 0.94230962]	[380.30050659 480.15722656 0.9226141 ]	[523.7991333 316.07769775 0.91974473]	[541.76324463 403.24710083 0.90621156]	[547.00354004 482.82373047 0.90148467]	[467.48059082 500.76342773 0.75336587]	[436.54608154 500.77929688 0.73478496]	[439.32415771 631.69586182 0.83031696]	[441.70361328 770.13153076 0.88358706]	[503.43328857 500.80166626 0.78803092]	[500.80169678 631.66925049 0.83638602]	[500.70053101 770.20715332 0.87100285]	[462.42529297 272.35873413 0.88708442]	[487.93960571 272.39889526 0.88195497]	[441.9102478 259.58837891 0.72962421]	[503.47253418 257.14169312 0.73398745]	[5.00754761e+02 8.03478455e+02 7.57617474e-01]	[5.18658569e+02 7.95797241e+02 7.46532857e-01]	[4.90556427e+02 7.85512451e+02 6.82873130e-01]	[4.46936951e+02 7.95804993e+02 7.37278938e-01]	[4.28943878e+02 7.93276917e+02 7.40937948e-01]	[4.44330414e+02 7.82950867e+02 6.87315643e-01]
[480.24172974 280.14175415 0.93257445]	[472.60705566 316.09082031 0.89453614]	[421.16113281 315.96853638 0.90669823]	[400.7734375 400.66268921 0.94086146]	[380.30413818 480.12322998 0.9140321 ]	[523.83093262 316.09182739 0.91866469]	[541.77331543 403.36712646 0.89250982]	[547.01086426 482.86080933 0.9000935 ]	[467.49789429 500.77416992 0.75280702]	[436.5802002 500.7855835 0.73919392]	[441.67684937 634.15374756 0.82869846]	[441.71826172 770.1116333 0.88866633]	[503.43148804 500.81552124 0.78909326]	[500.81634521 631.68817139 0.8356185 ]	[500.70297241 770.20227051 0.87174976]	[464.84078979 269.92953491 0.88260722]	[490.49414062 272.39907837 0.8741799 ]	[441.92672729 257.20629883 0.74737781]	[505.87374878 257.13800049 0.68707782]	[5.00769440e+02 8.03481323e+02 7.60033786e-01]	[5.18666199e+02 7.95794861e+02 7.48991787e-01]	[4.90557556e+02 7.85504456e+02 6.84312522e-01]	[4.46962067e+02 7.95823242e+02 7.39102483e-01]	[4.28976868e+02 7.93286133e+02 7.42789626e-01]	[4.44327454e+02 7.80447266e+02 6.85750306e-01]
[480.24053955 280.10192871 0.93762237]	[475.06591797 316.09368896 0.89589381]	[421.17407227 315.96298218 0.90717322]	[400.77120972 400.6529541 0.94041193]	[380.29696655 480.11865234 0.91404939]	[523.84313965 316.10195923 0.91842407]	[541.77862549 403.35314941 0.89694989]	[547.0133667 482.83959961 0.90237808]	[469.95217896 500.78897095 0.75221866]	[436.58416748 500.80200195 0.73933655]	[441.68475342 634.18927002 0.8252117 ]	[441.73168945 770.1328125 0.88748157]	[503.43856812 500.83230591 0.78650862]	[500.81713867 634.1517334 0.83314008]	[500.7071228 770.20599365 0.87355679]	[464.85470581 269.8588562 0.87817585]	[490.52249146 272.36880493 0.87006086]	[441.92034912 257.16650391 0.77266824]	[505.89358521 257.17504883 0.67824388]	[5.00781189e+02 8.03491272e+02 7.64988661e-01]	[5.18674988e+02 7.95800049e+02 7.51838982e-01]	[4.90562073e+02 7.85511841e+02 6.86424017e-01]	[4.46961700e+02 7.95866455e+02 7.40644455e-01]	[4.28992065e+02 7.93314087e+02 7.39783943e-01]	[4.44343109e+02 7.80468689e+02 6.86843574e-01]
[480.24411011 280.10241699 0.93883777]	[475.06896973 316.09997559 0.8977766 ]	[421.17242432 315.97238159 0.90847486]	[400.78317261 400.62680054 0.93722212]	[380.29638672 480.14749146 0.92102569]	[523.85266113 316.10717773 0.91859663]	[541.77697754 403.36276245 0.89684063]	[546.99395752 482.86480713 0.9054299 ]	[469.96282959 500.81414795 0.75114608]	[436.58798218 500.82781982 0.73958516]	[441.71850586 634.20214844 0.82570571]	[441.76504517 770.12597656 0.88824916]	[503.44567871 500.85690308 0.78325152]	[500.83337402 634.1864624 0.83521938]	[500.71359253 770.20568848 0.87525952]	[464.8550415 269.86334229 0.87974447]	[490.52825928 272.36837769 0.87031734]	[441.91882324 257.17349243 0.76932704]	[505.89883423 257.17428589 0.68311143]	[5.00786560e+02 8.03497620e+02 7.66248345e-01]	[5.18679504e+02 7.95800171e+02 7.52313614e-01]	[4.90562683e+02 7.85506897e+02 6.85794950e-01]	[4.46953003e+02 7.95893127e+02 7.43425786e-01]	[4.31475433e+02 7.93330872e+02 7.43040919e-01]	[4.44384705e+02 7.80452087e+02 6.86330795e-01]
[480.23260498 280.10421753 0.9377802 ]	[472.60708618 316.10113525 0.89541948]	[421.16452026 315.96734619 0.90801519]	[400.74758911 400.62316895 0.94083142]	[380.26422119 480.13916016 0.92198265]	[523.840271 316.11300659 0.91922832]	[541.77001953 403.37973022 0.89184755]	[546.97131348 482.84310913 0.90634191]	[467.49755859 500.81915283 0.7520076 ]	[436.58041382 500.83294678 0.74072349]	[441.75177002 636.71826172 0.82455629]	[441.787323 770.10913086 0.88696408]	[503.41619873 500.86437988 0.78656685]	[500.81765747 634.20782471 0.83332914]	[500.712677 770.21789551 0.86947715]	[464.83633423 269.8699646 0.88024455]	[490.51602173 272.36373901 0.8705374 ]	[441.90805054 257.18197632 0.76489401]	[505.90136719 257.1673584 0.69109142]	[5.00806854e+02 8.03481750e+02 7.59764433e-01]	[5.18705139e+02 7.93356140e+02 7.51991510e-01]	[4.90544250e+02 7.85519531e+02 6.85719609e-01]	[4.46961426e+02 7.95830017e+02 7.48056889e-01]	[4.31482941e+02 7.93283630e+02 7.49985874e-01]	[4.44403809e+02 7.80436951e+02 6.82557940e-01]
[480.22824097 280.11080933 0.93622261]	[472.58026123 316.09844971 0.89351529]	[421.14550781 315.95861816 0.906133 ]	[400.70898438 400.63818359 0.94760168]	[380.19793701 480.1630249 0.93180478]	[523.82067871 316.11303711 0.92035133]	[541.76544189 403.37207031 0.8940832 ]	[546.97442627 482.81085205 0.90915447]	[467.47695923 500.80575562 0.75302076]	[436.55780029 500.81137085 0.73665851]	[441.7718811 634.24401855 0.82212377]	[441.79345703 770.13201904 0.88877714]	[503.40365601 500.859375 0.78830349]	[500.8213501 634.22088623 0.83106977]	[500.70437622 770.22625732 0.86844289]	[464.8296814 269.88427734 0.88052577]	[490.49401855 272.37228394 0.87129688]	[441.90933228 257.17016602 0.75636512]	[505.88711548 257.1472168 0.68865305]	[5.00797546e+02 8.03484253e+02 7.62793541e-01]	[5.18699524e+02 7.95785767e+02 7.51561582e-01]	[4.90529419e+02 7.85531738e+02 6.88624978e-01]	[4.46935059e+02 7.95814514e+02 7.56937802e-01]	[4.28996765e+02 7.93263672e+02 7.55635023e-01]	[4.44414673e+02 7.80483276e+02 6.90997303e-01]
[480.21182251 280.12097168 0.93120462]	[470.04449463 316.11795044 0.89000732]	[418.76715088 315.97229004 0.90646803]	[400.66552734 400.68786621 0.9498477 ]	[380.13110352 480.14343262 0.93222499]	[523.77832031 316.14401245 0.91978705]	[541.74945068 405.82971191 0.88643807]	[546.92358398 482.8649292 0.91438645]	[467.44387817 500.84622192 0.75517213]	[434.11032104 500.85327148 0.73286819]	[441.73638916 636.74859619 0.82342476]	[441.80612183 770.12823486 0.88692516]	[503.3843689 503.2906189 0.79123443]	[500.8006897 636.71734619 0.82788676]	[500.70227051 770.23693848 0.86516446]	[462.45141602 269.90240479 0.88093042]	[487.99450684 272.38934326 0.87746561]	[441.90960693 257.14157104 0.75043875]	[503.50509644 257.11520386 0.70498317]	[5.00776886e+02 8.03480713e+02 7.50303209e-01]	[5.18684265e+02 7.95790161e+02 7.41123557e-01]	[4.90539886e+02 7.85556702e+02 6.87902570e-01]	[4.46921783e+02 7.95790466e+02 7.53891468e-01]	[4.28993439e+02 7.93244812e+02 7.54287481e-01]	[4.44434082e+02 7.80486206e+02 6.93925202e-01]
[480.14169312 280.10324097 0.92267728]	[469.95407104 316.10339355 0.89107001]	[418.73104858 315.97454834 0.90387583]	[398.26062012 400.65533447 0.95191735]	[377.73092651 480.11175537 0.91873485]	[521.37591553 316.1312561 0.92075551]	[541.71368408 403.38485718 0.88359797]	[544.54284668 482.85760498 0.92051244]	[467.40606689 500.84387207 0.7584039 ]	[434.06350708 500.85845947 0.73008496]	[441.70639038 639.30413818 0.82582825]	[441.83126831 770.14550781 0.88201541]	[503.3588562 503.27746582 0.79511917]	[500.79602051 639.26800537 0.82884187]	[500.71322632 770.25390625 0.86040324]	[462.37615967 269.89016724 0.88671368]	[485.48953247 272.36523438 0.8798992 ]	[441.84002686 257.13247681 0.75986797]	[503.4571228 257.09896851 0.71758854]	[5.00840637e+02 8.03510132e+02 7.45135069e-01]	[5.18753723e+02 7.95789856e+02 7.42285371e-01]	[4.90528137e+02 7.85578796e+02 6.93743825e-01]	[4.46942963e+02 7.95798767e+02 7.47935116e-01]	[4.31509277e+02 7.93265320e+02 7.48593986e-01]	[4.46888977e+02 7.82973816e+02 6.98470116e-01]
[477.73873901 277.7182312 0.91900748]	[467.41564941 316.13955688 0.90054512]	[418.64453125 315.99682617 0.8981539 ]	[398.17584229 400.72689819 0.95198077]	[377.605896 477.71548462 0.90454894]	[521.34356689 316.17044067 0.91734111]	[539.27508545 405.82199097 0.86115485]	[544.50299072 482.8644104 0.92373198]	[464.95901489 500.81658936 0.76119649]	[434.02694702 500.83255005 0.72815883]	[441.69946289 639.34423828 0.82925689]	[441.84384155 770.12683105 0.88117629]	[503.32711792 500.85858154 0.79553902]	[500.77160645 636.78118896 0.82433873]	[500.70904541 770.26416016 0.85635442]	[462.33242798 269.878479 0.88688433]	[485.43249512 269.92550659 0.88269234]	[441.78070068 257.16772461 0.77200341]	[503.38928223 257.11221313 0.68695205]	[5.00848206e+02 8.03493896e+02 7.43438482e-01]	[5.18752930e+02 7.93352356e+02 7.46887445e-01]	[4.90507263e+02 7.85596008e+02 6.96237803e-01]	[4.49436523e+02 7.93360840e+02 7.30023205e-01]	[4.31514191e+02 7.93244629e+02 7.39699185e-01]	[4.46894623e+02 7.82948853e+02 6.90828204e-01]
[477.60848999 280.10174561 0.89778072]	[464.88391113 316.12115479 0.91671002]	[418.55599976 316.00683594 0.88342959]	[398.09310913 400.73239136 0.94205105]	[377.52502441 477.72460938 0.8994137 ]	[521.2456665 316.13684082 0.91037107]	[536.72705078 403.34567261 0.85096729]	[544.34710693 482.87258911 0.94307435]	[464.87545776 500.80151367 0.77268469]	[428.9861145 500.81063843 0.72438896]	[439.3190918 639.35369873 0.82650888]	[441.82385254 770.13238525 0.88030243]	[503.28427124 500.83093262 0.79683161]	[500.73693848 636.75628662 0.81615239]	[500.70562744 770.26940918 0.85393363]	[462.21118164 269.91397095 0.89524549]	[482.95379639 269.92965698 0.89840817]	[441.7442627 259.5953064 0.74310148]	[503.27069092 257.099823 0.71306831]	[5.00858032e+02 8.03501099e+02 7.41273999e-01]	[5.18764526e+02 7.93343323e+02 7.45553911e-01]	[4.90514496e+02 7.85589966e+02 6.99207783e-01]	[4.49470917e+02 7.95807495e+02 7.28058636e-01]	[4.31526947e+02 7.93274414e+02 7.35040009e-01]	[4.44431976e+02 7.80464050e+02 6.88304007e-01]
[475.06362915 280.11404419 0.8818354 ]	[462.41326904 316.17010498 0.93138236]	[416.08108521 316.03549194 0.87196571]	[398.0428772 400.68115234 0.93694592]	[375.09536743 477.74679565 0.89318097]	[518.78704834 318.55615234 0.89155573]	[531.59436035 403.33648682 0.83636576]	[541.93414307 482.8782959 0.94390976]	[462.43157959 500.81997681 0.78682476]	[426.41253662 500.84597778 0.73409355]	[441.66790771 639.35205078 0.83136213]	[441.82766724 770.10498047 0.88065392]	[500.8968811 500.84207153 0.79679835]	[500.7515564 639.26245117 0.8168388 ]	[500.71789551 770.25439453 0.85611773]	[459.81158447 269.9135437 0.89777416]	[482.85513306 272.3664856 0.91645443]	[441.71438599 259.57434082 0.72799867]	[500.83804321 257.17630005 0.66003227]	[5.00865601e+02 8.03512268e+02 7.41685629e-01]	[5.18777405e+02 7.93343445e+02 7.46988535e-01]	[4.90535461e+02 7.85574524e+02 6.93573356e-01]	[4.52031494e+02 7.95822754e+02 7.23807335e-01]	[4.34054199e+02 7.93298523e+02 7.33460784e-01]	[4.44417419e+02 7.80411865e+02 6.82518482e-01]
[467.49179077 280.12161255 0.88115114]	[462.3085022 316.16442871 0.93960559]	[413.54626465 316.06771851 0.85821909]	[395.59539795 400.70013428 0.92578703]	[375.01550293 480.12924194 0.88054502]	[518.67431641 318.54412842 0.87799072]	[526.53344727 405.86773682 0.84381402]	[541.83068848 482.88076782 0.94232142]	[462.34216309 500.80096436 0.79277384]	[423.86837769 500.81756592 0.74557471]	[439.26052856 641.80206299 0.83585048]	[441.79519653 770.1328125 0.87818873]	[500.8170166 500.8236084 0.78638351]	[500.7336731 639.29199219 0.81863391]	[500.71112061 770.25634766 0.85927576]	[459.68252563 269.89056396 0.89280534]	[480.37612915 272.37387085 0.92227912]	[439.23403931 259.58480835 0.70995921]	[500.68493652 257.12576294 0.66952324]	[5.00876343e+02 8.03493652e+02 7.39308357e-01]	[5.18793274e+02 7.93319885e+02 7.51108289e-01]	[4.90534637e+02 7.85575623e+02 7.01002300e-01]	[4.52024597e+02 7.95877258e+02 7.24320769e-01]	[4.34036469e+02 7.93345398e+02 7.29847133e-01]	[4.44384796e+02 7.80442322e+02 6.88727617e-01]
[467.387146 280.14926147 0.88721985]	[462.1930542 318.52957153 0.94620663]	[410.9397583 316.11395264 0.85055679]	[393.01898193 400.70654297 0.9001112 ]	[369.96170044 480.19091797 0.88191557]	[516.125 318.55554199 0.86735439]	[526.40960693 408.38006592 0.85979462]	[541.76525879 482.90661621 0.93524116]	[462.21063232 500.81134033 0.80126017]	[421.35046387 500.83584595 0.76892525]	[439.15310669 641.92602539 0.84452599]	[441.77450562 770.13543701 0.87330014]	[500.70794678 500.83465576 0.77244443]	[500.76745605 639.30407715 0.83591181]	[500.69326782 770.26409912 0.85641706]	[459.58950806 269.92904663 0.88444734]	[480.27572632 272.39093018 0.92787838]	[439.09310913 259.64559937 0.72198683]	[498.15960693 257.15039062 0.65096873]	[5.03287140e+02 8.00981506e+02 7.54406691e-01]	[5.21229065e+02 7.93267517e+02 7.79852867e-01]	[4.90499237e+02 7.85601318e+02 7.07788706e-01]	[4.52047272e+02 7.98364258e+02 7.07438529e-01]	[4.34036133e+02 7.95796814e+02 7.09897459e-01]	[4.44378174e+02 7.80410522e+02 6.83600545e-01]
[464.8291626 280.17468262 0.89860594]	[459.73568726 318.61831665 0.95546317]	[405.85614014 316.14938354 0.86417866]	[387.88702393 400.76333618 0.88018519]	[364.82763672 480.19625854 0.89142507]	[511.03775024 318.65063477 0.86341506]	[523.98291016 408.42355347 0.87506998]	[541.684021 482.91204834 0.92025101]	[459.79547119 500.79534912 0.80586582]	[421.27383423 500.82788086 0.77909553]	[439.14059448 644.35577393 0.85641432]	[441.77459717 770.17028809 0.87476456]	[498.24969482 500.8145752 0.75483024]	[500.84420776 641.83813477 0.84857303]	[500.70275879 770.27148438 0.85365868]	[457.07543945 272.36459351 0.87108248]	[480.16564941 272.36831665 0.91485262]	[436.54928589 259.67593384 0.71951872]	[495.58673096 257.11801147 0.64641631]	[5.03336182e+02 8.00978394e+02 7.65516520e-01]	[521.27667236 793.25317383 0.79475534]	[4.88017883e+02 7.88021484e+02 7.11142182e-01]	[4.54572662e+02 8.00924072e+02 7.07521617e-01]	[4.34091858e+02 7.95873535e+02 6.99970722e-01]	[4.44357819e+02 7.80457336e+02 6.95572019e-01]
[462.35321045 280.16937256 0.91898453]	[459.64624023 318.70379639 0.94300729]	[403.29022217 318.54626465 0.87952155]	[382.77435303 400.79592896 0.90473729]	[362.2366333 480.29031372 0.91709942]	[508.49801636 318.75238037 0.8562429 ]	[523.8838501 408.38015747 0.88756412]	[539.2409668 485.34161377 0.89185846]	[459.74703979 500.78408813 0.81123418]	[421.22018433 500.82937622 0.78777772]	[439.09906006 644.340271 0.84593165]	[441.75109863 770.23748779 0.86561185]	[498.19540405 500.78607178 0.7507332 ]	[500.8822937 641.85089111 0.8518483 ]	[500.72088623 772.69555664 0.84616172]	[454.56732178 272.3722229 0.8655436 ]	[477.7074585 272.39532471 0.90484786]	[434.04998779 259.69900513 0.71808147]	[490.47644043 257.17294312 0.62970066]	[5.03370789e+02 8.00973938e+02 7.70923018e-01]	[521.29949951 793.24816895 0.79458845]	[4.90486328e+02 7.88076294e+02 7.18416810e-01]	[4.54590668e+02 8.00999207e+02 7.19860554e-01]	[4.34117920e+02 7.98407410e+02 6.99811876e-01]	[4.44315796e+02 7.83003662e+02 6.97759688e-01]
[462.20126343 280.24942017 0.91249835]	[457.16342163 318.70465088 0.92453235]	[400.8024292 318.56829834 0.90131211]	[380.3347168 403.27908325 0.90703428]	[359.72705078 482.72817993 0.93436956]	[505.90228271 318.72607422 0.8864361 ]	[523.78771973 408.47705078 0.89239758]	[536.64343262 485.42163086 0.85336554]	[459.70062256 500.78433228 0.81551731]	[421.18344116 500.84143066 0.79481864]	[439.0687561 644.40643311 0.85389876]	[441.73434448 770.2946167 0.8529709 ]	[498.12805176 500.77175903 0.74393237]	[503.23812866 641.8996582 0.85884851]	[500.73483276 770.28521729 0.84943187]	[449.44573975 272.43099976 0.86350983]	[475.13305664 272.49273682 0.890113 ]	[428.96725464 259.71148682 0.69479144]	[485.4619751 259.61669922 0.65219933]	[5.03395233e+02 8.03463562e+02 7.77467191e-01]	[5.21336792e+02 7.93271179e+02 7.91614652e-01]	[4.88018433e+02 7.88064270e+02 7.22137570e-01]	[4.54625763e+02 8.06013306e+02 7.33675241e-01]	[4.36585114e+02 8.03491516e+02 6.96217000e-01]	[4.44303711e+02 7.85492310e+02 7.01216936e-01]
[459.73397827 280.23739624 0.91883945]	[454.63589478 318.70230103 0.90528786]	[400.68447876 318.60339355 0.92462862]	[380.2288208 403.34234619 0.92041487]	[359.57217407 482.75823975 0.93600696]	[503.40698242 318.65979004 0.91083384]	[521.39794922 408.47573853 0.88951385]	[531.55493164 482.97296143 0.8618387 ]	[459.59848022 500.86795044 0.79202926]	[418.77383423 503.35827637 0.78634453]	[436.66564941 644.47418213 0.85430831]	[441.73999023 772.7166748 0.84435093]	[493.12811279 500.81854248 0.73693889]	[503.23480225 641.89892578 0.86661625]	[500.71765137 770.26794434 0.84387457]	[444.36941528 272.44134521 0.88614058]	[470.00912476 274.86306763 0.88113987]	[423.85464478 262.20864868 0.69827557]	[485.37387085 259.68499756 0.67260796]	[5.03370331e+02 8.03494629e+02 7.89794803e-01]	[521.32073975 793.29937744 0.79359406]	[4.87997742e+02 7.88040039e+02 7.11490810e-01]	[4.54629059e+02 8.05990051e+02 7.22219586e-01]	[4.36598145e+02 8.03474426e+02 6.88924134e-01]	[4.44315460e+02 7.85530945e+02 6.97065294e-01]
[459.71078491 282.67440796 0.91487414]	[452.08157349 318.71157837 0.89383698]	[400.62393188 318.65206909 0.92533553]	[380.16339111 403.33563232 0.91968375]	[357.13458252 482.74508667 0.93419141]	[503.31161499 318.64398193 0.91988283]	[521.33569336 410.96533203 0.88734889]	[528.97698975 485.34848022 0.86672318]	[459.60140991 503.28945923 0.78963679]	[418.78594971 503.38400269 0.78113353]	[436.69039917 644.40625 0.85140204]	[441.73428345 772.71411133 0.8420707 ]	[493.10217285 500.82852173 0.73176509]	[503.26495361 641.90673828 0.86425531]	[500.67666626 770.19250488 0.84550416]	[444.31533813 272.50045776 0.89903641]	[467.48495483 274.86950684 0.88735211]	[423.78689575 264.75747681 0.7292735 ]	[482.95535278 259.67938232 0.65061498]	[5.03294708e+02 8.03541565e+02 8.01811457e-01]	[5.21211365e+02 7.93343750e+02 7.79676974e-01]	[4.87971252e+02 7.85497498e+02 6.89694345e-01]	[4.54626099e+02 8.06035889e+02 7.35129416e-01]	[4.36589203e+02 8.03513062e+02 6.99785948e-01]	[4.44315887e+02 7.85518005e+02 6.98128402e-01]
[459.60403442 280.24789429 0.90059495]	[449.51882935 318.72393799 0.88583499]	[398.20736694 318.67977905 0.91685706]	[377.73751831 403.34024048 0.91728657]	[357.05154419 482.79504395 0.92543769]	[503.26626587 318.67840576 0.91154391]	[521.28137207 408.42727661 0.88486648]	[526.46746826 485.34143066 0.88251042]	[457.2102356 503.33935547 0.77474254]	[418.75997925 503.4468689 0.77093101]	[439.06390381 644.43786621 0.85545135]	[441.72113037 772.73858643 0.83674413]	[490.56652832 500.87353516 0.72386348]	[503.24917603 641.93664551 0.86567366]	[498.26983643 770.22680664 0.83264989]	[441.82196045 272.49859619 0.91879058]	[464.92129517 272.48355103 0.89849699]	[421.33706665 264.79705811 0.72325432]	[482.84832764 259.72244263 0.69156951]	[5.00876404e+02 8.06004028e+02 7.79048145e-01]	[5.18758728e+02 7.95832642e+02 7.52006412e-01]	[4.87919617e+02 7.85531006e+02 6.95631027e-01]	[4.54614594e+02 8.06077393e+02 7.30333030e-01]	[4.36569885e+02 8.03562927e+02 6.93782330e-01]	[4.44304871e+02 7.85549316e+02 6.99565530e-01]
[457.10977173 280.25012207 0.88029605]	[446.94573975 318.6835022 0.89511454]	[398.14163208 318.65060425 0.91231132]	[377.65713501 403.30673218 0.9191215 ]	[356.97427368 482.82565308 0.91249758]	[500.86456299 318.64660645 0.91078162]	[521.26812744 408.44754028 0.88493431]	[526.43554688 482.92855835 0.89992547]	[457.17007446 500.86254883 0.76512694]	[418.71969604 503.37084961 0.76974124]	[436.68005371 644.40118408 0.85040343]	[441.72232056 770.29919434 0.84804559]	[490.54098511 500.7923584 0.7213304 ]	[500.89956665 641.94018555 0.86278772]	[498.23776245 770.25134277 0.8347525 ]	[441.70834351 274.86923218 0.92769706]	[462.4173584 272.45687866 0.91996217]	[421.27737427 264.76080322 0.70864415]	[482.72912598 259.65359497 0.74595672]	[5.03272614e+02 8.06113464e+02 7.47627020e-01]	[5.21210938e+02 7.98381653e+02 7.28504777e-01]	[4.85435608e+02 7.85562012e+02 7.17925191e-01]	[4.54564972e+02 8.05989807e+02 6.94381714e-01]	[4.34048584e+02 8.00991394e+02 6.67072654e-01]	[4.44331207e+02 7.85500549e+02 7.01232433e-01]
[454.53826904 282.69189453 0.85716391]	[444.42373657 318.67349243 0.90572214]	[398.05233765 318.65283203 0.89438671]	[377.58374023 403.35821533 0.9002139 ]	[354.55300903 482.80270386 0.90186203]	[500.80905151 318.63793945 0.90803069]	[521.21258545 408.44418335 0.87378776]	[526.40136719 482.95410156 0.89830863]	[457.11334229 500.86688232 0.75354743]	[418.67541504 503.38446045 0.76576215]	[436.67230225 644.40411377 0.8531 ]	[441.73925781 772.75750732 0.83758014]	[490.48742676 500.78982544 0.72142601]	[500.83093262 644.36212158 0.86633974]	[498.18112183 772.69921875 0.82463509]	[439.27380371 272.4934082 0.92295456]	[462.30078125 272.47064209 0.94277978]	[421.21789551 264.72463989 0.68858391]	[480.30166626 259.64346313 0.72129977]	[5.00809967e+02 8.08585083e+02 7.46278763e-01]	[5.18759399e+02 8.00998474e+02 7.14748800e-01]	[4.85384521e+02 7.88035645e+02 7.54895091e-01]	[4.52025513e+02 8.05996948e+02 6.99490190e-01]	[4.31497650e+02 8.00969727e+02 6.67827010e-01]	[4.44375793e+02 7.85585205e+02 7.06162095e-01]
[449.50283813 282.67648315 0.85523134]	[444.37304688 318.66000366 0.91281581]	[395.6388855 318.65664673 0.8838585 ]	[377.52545166 405.85897827 0.87570488]	[354.47927856 482.87121582 0.88589925]	[500.77529907 318.60293579 0.91126382]	[521.16229248 405.85632324 0.86879575]	[526.39984131 482.94714355 0.90321451]	[457.07797241 503.27011108 0.75026911]	[418.64086914 503.39364624 0.76432556]	[436.58416748 644.4552002 0.84182072]	[441.74539185 772.77416992 0.83377576]	[488.01525879 500.78753662 0.72320521]	[500.76013184 644.34594727 0.85185397]	[498.21514893 777.83325195 0.79484457]	[439.19430542 272.46749878 0.91756213]	[462.2326355 272.45175171 0.94173115]	[418.77975464 264.75558472 0.67357129]	[480.22488403 259.63452148 0.72975373]	[5.00806366e+02 8.11244751e+02 7.16945052e-01]	[5.18726074e+02 8.08613281e+02 7.14920640e-01]	[4.85406189e+02 7.90598206e+02 7.57730305e-01]	[4.54601379e+02 8.06126831e+02 7.16853142e-01]	[4.34047668e+02 8.03557861e+02 6.63416862e-01]	[4.44359985e+02 7.85605164e+02 6.94460094e-01]
[446.92330933 280.21554565 0.86881888]	[444.30911255 318.71102905 0.91749096]	[395.55358887 318.73883057 0.86588848]	[375.11737061 405.84014893 0.87311792]	[352.02920532 482.87963867 0.88226509]	[500.73617554 318.61032104 0.90964013]	[518.76171875 403.37060547 0.87263918]	[526.4029541 482.96795654 0.9008978 ]	[457.08135986 503.28594971 0.75762939]	[418.63885498 503.41445923 0.76868695]	[436.56570435 644.46240234 0.83899623]	[441.72085571 772.78363037 0.83211547]	[488.01254272 500.79904175 0.72839743]	[500.70050049 644.32879639 0.8416093 ]	[498.21902466 782.96765137 0.79737371]	[439.09381104 272.42703247 0.90014982]	[459.80813599 272.42666626 0.93734801]	[418.63192749 264.75308228 0.69929147]	[477.72271729 259.62265015 0.70531404]	[5.00854462e+02 8.11200073e+02 7.18847573e-01]	[5.18720032e+02 8.08587402e+02 7.06789017e-01]	[4.85401093e+02 7.90719788e+02 7.56179988e-01]	[4.54591553e+02 8.06088196e+02 7.16049790e-01]	[4.34066711e+02 8.03528503e+02 6.67769134e-01]	[4.44328430e+02 7.85613708e+02 6.92758024e-01]
[446.90438843 280.18527222 0.87636751]	[441.89212036 318.74957275 0.92404544]	[395.48901367 318.75668335 0.85433048]	[375.07809448 405.85354614 0.86665422]	[351.96514893 482.89144897 0.87625098]	[500.70880127 318.63705444 0.91003251]	[518.75714111 405.81945801 0.86462051]	[526.40692139 485.35302734 0.89451802]	[454.64071655 503.30059814 0.75552094]	[418.62258911 503.43392944 0.76915932]	[434.11233521 644.52203369 0.83232909]	[441.73986816 772.74908447 0.83679044]	[487.97949219 500.82061768 0.73374689]	[500.64318848 644.4083252 0.84150839]	[498.20840454 788.04449463 0.82112837]	[439.06347656 272.39944458 0.89524138]	[459.77532959 272.36495972 0.9256227 ]	[418.55535889 264.76013184 0.71956664]	[477.62207031 257.19091797 0.6580866 ]	[5.00833832e+02 8.13828918e+02 7.15516925e-01]	[5.18721436e+02 8.11218018e+02 7.49312758e-01]	[4.85375916e+02 7.93285583e+02 7.47490048e-01]	[4.52058136e+02 8.06072021e+02 6.89170718e-01]	[4.34028320e+02 8.03500000e+02 6.47667229e-01]	[4.44381592e+02 7.85607483e+02 6.93728328e-01]
[444.4102478 280.15939331 0.89252567]	[441.84835815 321.19638062 0.92587531]	[393.04425049 321.25289917 0.84157389]	[375.06982422 408.39379883 0.85997283]	[349.42514038 482.92993164 0.8643353 ]	[500.66467285 318.68341064 0.8997606 ]	[518.7130127 408.38897705 0.84923297]	[526.40625 485.40008545 0.88904047]	[454.54327393 503.38293457 0.73661703]	[418.56396484 505.93771362 0.74700004]	[434.05343628 646.93164062 0.82957834]	[441.73287964 772.69671631 0.84390277]	[485.49234009 500.87341309 0.73587769]	[500.62878418 644.4543457 0.84235859]	[498.22979736 788.13208008 0.82546747]	[436.640625 272.36993408 0.88569164]	[459.71783447 272.34375 0.9220916 ]	[416.15316772 264.76577759 0.71773595]	[475.13766479 257.1968689 0.67094004]	[5.00776093e+02 8.16420227e+02 7.65392959e-01]	[5.18663147e+02 8.11351868e+02 7.93714046e-01]	[4.85383881e+02 7.95801270e+02 7.12229550e-01]	[4.49465454e+02 8.03564148e+02 6.69850469e-01]	[4.31501251e+02 8.00913879e+02 6.45281255e-01]	[4.44378784e+02 7.85548645e+02 6.81825340e-01]
[444.41055298 280.15936279 0.89250129]	[441.84933472 321.19815063 0.92578763]	[393.04553223 321.25439453 0.84150273]	[375.07003784 408.3994751 0.860322 ]	[349.42269897 482.93658447 0.86290753]	[500.66601562 318.68432617 0.89985561]	[518.71295166 408.38497925 0.84978145]	[526.40893555 485.39660645 0.88907039]	[454.54690552 503.3765564 0.73751324]	[418.56369019 505.93011475 0.74717641]	[434.0451355 646.925354 0.82774156]	[441.73178101 772.69537354 0.84457999]	[485.49938965 500.87145996 0.73458475]	[500.62875366 644.42773438 0.83788389]	[498.22860718 788.14129639 0.82570148]	[436.64175415 272.36950684 0.88560772]	[459.71835327 272.34417725 0.92227972]	[416.15612793 264.76571655 0.71622503]	[475.13793945 257.19732666 0.6704371 ]	[5.00789215e+02 8.18874756e+02 7.64266372e-01]	[5.18667236e+02 8.11356995e+02 7.91960835e-01]	[4.85382507e+02 7.95812561e+02 7.13865340e-01]	[4.49461731e+02 8.03560547e+02 6.70241952e-01]	[4.31491699e+02 7.98445251e+02 6.45539999e-01]	[4.44377838e+02 7.85545349e+02 6.82252645e-01]
[441.90539551 280.21038818 0.90336609]	[441.7902832 323.77813721 0.91239852]	[392.98348999 326.29544067 0.81723845]	[375.0012207 416.02145386 0.86951464]	[346.82980347 485.41525269 0.84843612]	[498.17987061 321.2260437 0.86855072]	[518.67938232 410.99667358 0.84931362]	[526.47808838 485.46380615 0.86659396]	[449.47103882 503.46322632 0.73904747]	[416.10601807 508.45413208 0.73974782]	[431.51062012 646.99768066 0.81901979]	[441.71090698 772.82940674 0.81978977]	[485.36083984 503.36135864 0.7677207 ]	[493.12228394 644.51165771 0.80663246]	[500.64471436 798.36785889 0.79904157]	[434.10406494 274.86257935 0.88726461]	[457.21453857 272.40100098 0.90805674]	[416.0305481 272.43652344 0.71263707]	[470.03152466 259.71560669 0.64918029]	[4.98254059e+02 8.29161804e+02 7.26889312e-01]	[5.13594604e+02 8.26598328e+02 7.37678885e-01]	[4.90547546e+02 8.08702026e+02 7.09652066e-01]	[4.44409821e+02 8.06044250e+02 6.33853376e-01]	[4.26420807e+02 8.00949951e+02 6.02285028e-01]	[4.44417572e+02 7.88051819e+02 6.57323122e-01]
[441.73931885 282.74432373 0.90946805]	[441.75119019 326.36935425 0.90228927]	[390.45773315 328.91726685 0.81454837]	[374.97207642 416.13964844 0.88242936]	[344.34716797 487.91827393 0.83744103]	[498.12438965 323.7237854 0.84656024]	[518.68670654 413.56610107 0.86062306]	[526.48590088 493.05984497 0.85171878]	[449.44094849 505.94125366 0.73245239]	[416.08035278 508.52084351 0.72898471]	[428.94946289 647.08959961 0.81176788]	[441.70690918 775.35992432 0.80325907]	[482.97064209 503.43005371 0.76309896]	[490.56192017 644.51165771 0.81054288]	[500.62979126 803.50543213 0.80726457]	[428.95620728 274.93041992 0.88377875]	[454.64996338 274.87338257 0.8939153 ]	[410.95623779 272.5020752 0.66026056]	[467.4335022 264.74255371 0.64935702]	[4.98217407e+02 8.34301575e+02 7.82347023e-01]	[5.13579529e+02 8.31683960e+02 8.17781627e-01]	[4.90516266e+02 8.11196411e+02 7.32907236e-01]	[4.44335266e+02 8.06123108e+02 5.70419908e-01]	[4.26384521e+02 8.03484009e+02 5.40214956e-01]	[4.44436798e+02 7.88154358e+02 6.37430310e-01]
[441.73861694 287.80859375 0.90379333]	[441.75384521 331.48922729 0.90860897]	[390.42553711 333.99655151 0.83037102]	[372.52011108 418.63659668 0.89505345]	[341.81964111 493.1048584 0.84109002]	[498.13946533 326.30117798 0.83511209]	[518.67822266 416.13790894 0.8856681 ]	[526.50439453 498.19140625 0.88564277]	[446.96118164 511.02468872 0.72753274]	[416.07073975 516.11968994 0.72612143]	[426.40567017 649.64013672 0.81010997]	[441.70993042 777.91375732 0.804928 ]	[482.94741821 508.47665405 0.75389814]	[487.98236084 647.07531738 0.81002551]	[500.65896606 806.13372803 0.82781732]	[428.91317749 275.05767822 0.89567155]	[454.63391113 274.95861816 0.90353763]	[408.42022705 275.04104614 0.73664916]	[467.40386963 269.82058716 0.66302389]	[5.00708435e+02 8.39417358e+02 7.67816007e-01]	[5.16147705e+02 8.31860779e+02 8.13238502e-01]	[4.90537292e+02 8.13748047e+02 7.06364512e-01]	[4.41808685e+02 8.08538513e+02 5.77587008e-01]	[4.23855194e+02 8.03504150e+02 5.55285752e-01]	[4.46903595e+02 7.88222412e+02 6.47265315e-01]
[441.71917725 292.87496948 0.92136413]	[441.76025391 336.44830322 0.93616706]	[390.41635132 336.55136108 0.84807491]	[372.48162842 418.77490234 0.89825737]	[341.7991333 495.66717529 0.85810137]	[498.1210022 331.45822144 0.83194327]	[518.70043945 418.69354248 0.92184639]	[526.53540039 500.71902466 0.8948791 ]	[446.95895386 516.12963867 0.73746836]	[416.08425903 518.67755127 0.74135959]	[426.36956787 654.76885986 0.78589767]	[441.72439575 782.95306396 0.80827737]	[482.92169189 513.6227417 0.76243562]	[487.97912598 649.62902832 0.80038047]	[500.67123413 808.66229248 0.84790969]	[426.43115234 277.58746338 0.90458304]	[454.56637573 275.09060669 0.90373117]	[408.41113281 277.6055603 0.78425437]	[464.92080688 272.37887573 0.69461638]	[5.00679962e+02 8.42001404e+02 7.62348294e-01]	[5.16121582e+02 8.34345215e+02 7.93949485e-01]	[4.93050354e+02 8.16343628e+02 6.79547131e-01]	[4.41799255e+02 8.08573914e+02 4.70743477e-01]	[4.23850494e+02 8.06013489e+02 4.63238060e-01]	[4.46923828e+02 7.90688965e+02 6.37127876e-01]
[439.3208313 295.40875244 0.94756812]	[441.73071289 336.60931396 0.95311564]	[387.93106079 336.70410156 0.85171932]	[369.9850769 421.37368774 0.8756094 ]	[341.72692871 500.67211914 0.89726526]	[495.67684937 336.44851685 0.85507691]	[518.75109863 421.20965576 0.9240495 ]	[526.55041504 500.85955811 0.88958561]	[446.90151978 518.76806641 0.76078624]	[413.59594727 521.2835083 0.75333041]	[426.34552002 662.38903809 0.81173509]	[441.75360107 780.47320557 0.80634689]	[482.87631226 518.72668457 0.78678322]	[485.47140503 654.76055908 0.78993893]	[500.69223022 811.18414307 0.85519189]	[426.37423706 280.10644531 0.88498861]	[452.01043701 277.6156311 0.88987058]	[405.92556763 277.71994019 0.72550124]	[464.85983276 274.93637085 0.72057152]	[5.00704834e+02 8.47139832e+02 7.92660952e-01]	[5.16138916e+02 8.39458435e+02 7.63701081e-01]	[4.95603790e+02 8.21454895e+02 6.72001779e-01]	[4.39288300e+02 8.08633179e+02 3.62767458e-01]	[4.23770355e+02 8.06099548e+02 3.81229758e-01]	[4.46974457e+02 7.90662231e+02 6.20025992e-01]
[439.27377319 295.62036133 0.95795405]	[441.7130127 339.21975708 0.94341397]	[387.93234253 341.70327759 0.8354075 ]	[369.89505005 426.3470459 0.8453142 ]	[341.68411255 500.79901123 0.91361368]	[495.65292358 336.6786499 0.87246549]	[518.74713135 423.81182861 0.88474077]	[526.54150391 503.41259766 0.87886333]	[444.44689941 521.28704834 0.7700935 ]	[413.55654907 521.38275146 0.75147069]	[426.34759521 664.90386963 0.82083565]	[441.78237915 785.52734375 0.80417746]	[482.83135986 521.26428223 0.79742408]	[485.43615723 662.45141602 0.81576145]	[5.00701172e+02 8.16406433e+02 8.03431809e-01]	[423.87030029 282.74243164 0.86902559]	[449.51693726 280.18432617 0.85645068]	[405.84329224 282.66894531 0.7246691 ]	[464.81912231 277.47888184 0.74436671]	[5.00874329e+02 8.52181030e+02 7.87675023e-01]	[5.18736145e+02 8.47172485e+02 7.97760725e-01]	[4.90553467e+02 8.29215393e+02 7.22726822e-01]	[4.44324249e+02 8.11274414e+02 4.24724489e-01]	[4.23902008e+02 8.08705322e+02 4.35513318e-01]	[4.46930359e+02 7.90763367e+02 5.75488448e-01]
[439.20626831 298.15890503 0.95505023]	[439.30355835 341.82122803 0.92337751]	[387.90646362 346.82449341 0.81262302]	[364.8800354 431.55834961 0.83920956]	[339.26333618 503.4100647 0.91704088]	[493.04806519 339.27957153 0.8571471 ]	[518.74749756 426.43188477 0.85794896]	[526.52246094 508.46820068 0.85170817]	[444.3734436 523.84570312 0.78537792]	[411.02404785 523.91705322 0.74516499]	[426.4289856 664.9821167 0.8246178]	[441.79733276 788.01483154 0.82103699]	[482.77209473 523.8215332 0.80629981]	[485.38964844 665.02508545 0.84260106]	[5.00666687e+02 8.23998230e+02 7.97369838e-01]	[423.77133179 290.38079834 0.87946522]	[446.96560669 285.3152771 0.84284693]	[405.81988525 290.40661621 0.67498499]	[464.82830811 277.70333862 0.73324603]	[5.00855408e+02 8.54899231e+02 7.59095848e-01]	[5.18762512e+02 8.52185669e+02 8.14920604e-01]	[4.90504333e+02 8.31750732e+02 6.97919548e-01]	[4.41811401e+02 8.11124817e+02 4.41140205e-01]	[4.23860474e+02 8.08597290e+02 4.52139080e-01]	[4.49431335e+02 7.93268311e+02 5.82196593e-01]
[439.12084961 300.66653442 0.92348784]	[439.32376099 351.91296387 0.90914565]	[387.88665771 354.47619629 0.82622993]	[367.33502197 436.66308594 0.86559975]	[339.24478149 508.45205688 0.88170254]	[493.08813477 344.28961182 0.82976466]	[518.70861816 436.54742432 0.87277353]	[526.53735352 516.15380859 0.85350716]	[444.3923645 523.96697998 0.76010507]	[413.53039551 526.43933105 0.72811478]	[426.38754272 667.4788208 0.82301223]	[441.82556152 783.02838135 0.82099676]	[482.76669312 523.94934082 0.78320718]	[485.34390259 667.55151367 0.84336174]	[500.65527344 829.12084961 0.83539319]	[421.31036377 292.96969604 0.915465 ]	[446.87069702 292.86923218 0.87073362]	[403.32208252 295.40768433 0.73248047]	[462.39697266 285.25863647 0.72340947]	[5.00760132e+02 8.59977966e+02 7.64589906e-01]	[5.18690186e+02 8.52413513e+02 8.06890786e-01]	[4.87997681e+02 8.34371521e+02 6.60384059e-01]	[4.46923279e+02 8.11201843e+02 5.82804561e-01]	[4.31522858e+02 8.08713867e+02 5.64626694e-01]	[4.49481018e+02 7.88216858e+02 6.09193683e-01]
[436.69946289 303.290802 0.88037956]	[439.29431152 354.57168579 0.94203418]	[387.86499023 357.07348633 0.85034883]	[367.36480713 439.22589111 0.89376891]	[339.21499634 513.57989502 0.87689173]	[490.55706787 349.42614746 0.81393307]	[518.65649414 439.14480591 0.91080666]	[526.49572754 521.17797852 0.90202212]	[444.42092896 529.0480957 0.73819357]	[413.57015991 531.57830811 0.71102083]	[426.40136719 667.65576172 0.81299239]	[441.85546875 782.9798584 0.81833172]	[482.76446533 529.02111816 0.76633734]	[485.34692383 672.64135742 0.81198287]	[500.63790894 829.27508545 0.83090669]	[421.25735474 295.51739502 0.94654888]	[444.40228271 295.41146851 0.9072299 ]	[403.28579712 295.57675171 0.74607933]	[462.33813477 292.92471313 0.78238201]	[5.00717834e+02 8.62518494e+02 7.48408437e-01]	[5.16212769e+02 8.54877197e+02 7.86014497e-01]	[4.90489380e+02 8.41983276e+02 6.16857946e-01]	[4.44422577e+02 8.11168640e+02 5.94477773e-01]	[4.31494476e+02 8.08674194e+02 5.80135703e-01]	[4.52008148e+02 7.88161438e+02 6.21955097e-01]
[436.69802856 313.39700317 0.89760274]	[439.29568481 357.11791992 0.96094835]	[385.38885498 359.59924316 0.86135525]	[367.3354187 441.84689331 0.87301415]	[339.14065552 518.70721436 0.90061915]	[490.51318359 354.59780884 0.83923441]	[518.68884277 441.74606323 0.91762877]	[526.48345947 521.40161133 0.90992785]	[444.39810181 536.74066162 0.75436127]	[413.54263306 539.24328613 0.72590077]	[426.34667969 670.20098877 0.79709303]	[441.86627197 785.48260498 0.82267231]	[482.753479 536.74182129 0.77730602]	[485.3560791 680.41815186 0.80930245]	[4.98208435e+02 8.34299316e+02 7.98464835e-01]	[421.22119141 298.08416748 0.95655006]	[444.39230347 295.6149292 0.93796444]	[400.87988281 298.14035034 0.75053197]	[462.31851196 295.44564819 0.7952913 ]	[4.98232666e+02 8.65049255e+02 7.09244847e-01]	[5.13600891e+02 8.57415771e+02 7.40715981e-01]	[4.90507568e+02 8.49601196e+02 6.30993605e-01]	[4.49449341e+02 8.11332214e+02 5.86296380e-01]	[4.34061859e+02 8.11202271e+02 5.89604557e-01]	[4.52004669e+02 7.88170166e+02 6.32893145e-01]
[436.6987915 313.39678955 0.89774597]	[439.2947998 357.11795044 0.96103752]	[385.38500977 359.599823 0.86150771]	[367.3369751 441.84487915 0.87336159]	[339.14178467 518.70739746 0.90038311]	[490.5133667 354.59848022 0.83923966]	[518.69110107 441.74591064 0.91817844]	[526.48352051 521.40203857 0.90993565]	[444.3979187 539.19378662 0.75519264]	[413.54141235 539.25524902 0.72677988]	[426.34793091 670.20458984 0.79662246]	[441.8671875 785.49169922 0.82345772]	[482.75006104 539.19610596 0.77824843]	[485.35513306 682.86712646 0.81153721]	[4.98204102e+02 8.34309631e+02 7.97812462e-01]	[421.22119141 298.08392334 0.95646858]	[444.39242554 295.61465454 0.93789178]	[400.8789978 298.14242554 0.74902868]	[462.31918335 295.44680786 0.79571134]	[4.98244507e+02 8.65058228e+02 7.10450351e-01]	[5.13604980e+02 8.57424255e+02 7.40146816e-01]	[4.90502045e+02 8.49612976e+02 6.35349154e-01]	[4.46964966e+02 8.11333191e+02 5.60212195e-01]	[4.34045685e+02 8.11208679e+02 5.67891419e-01]	[4.52013367e+02 7.88179504e+02 6.28664017e-01]
[436.64785767 316.01635742 0.92893708]	[439.29302979 359.71694946 0.95787299]	[387.85449219 362.21331787 0.84253693]	[364.87155151 446.88378906 0.85317796]	[339.09469604 521.3604126 0.93549603]	[490.57415771 357.16653442 0.85826886]	[518.67224121 444.31060791 0.87892902]	[526.39630127 526.39501953 0.89891785]	[444.41098022 541.79663086 0.7725358 ]	[413.54205322 541.8449707 0.74846298]	[426.36785889 675.29388428 0.77843994]	[441.91488647 785.53759766 0.80809891]	[482.76293945 541.81317139 0.8030718 ]	[482.93365479 685.42327881 0.83888006]	[4.98166351e+02 8.44596619e+02 7.90893495e-01]	[421.21743774 300.71032715 0.92522281]	[444.30340576 298.19351196 0.9205777 ]	[403.25811768 300.76303101 0.75346041]	[462.28674316 298.03167725 0.84822232]	[4.90512238e+02 8.67687866e+02 6.25811696e-01]	[5.03449432e+02 8.67656067e+02 7.11269200e-01]	[4.95608582e+02 8.52354492e+02 6.26330078e-01]	[4.52064850e+02 8.16370117e+02 4.77921307e-01]	[4.36623810e+02 8.13757568e+02 4.87582862e-01]	[4.52048157e+02 7.88218079e+02 6.18973494e-01]
[436.61846924 318.5859375 0.94111383]	[439.24557495 364.79440308 0.92737561]	[385.37295532 367.41152954 0.81335348]	[364.78674316 454.54632568 0.85259676]	[339.0534668 523.91729736 0.92908108]	[490.49172974 362.22735596 0.8493979 ]	[518.65875244 449.51348877 0.83890843]	[524.00646973 531.59979248 0.87528092]	[444.39889526 544.34643555 0.77454352]	[413.52322388 544.38043213 0.74396014]	[426.42352295 680.4005127 0.78169787]	[441.91714478 782.97723389 0.79081279]	[482.75952148 544.3649292 0.79828805]	[482.92724609 688.04467773 0.84664911]	[4.98224854e+02 8.49675598e+02 8.42212677e-01]	[421.16201782 308.3543396 0.89918864]	[441.9125061 303.26306152 0.8902573 ]	[400.85839844 310.88769531 0.72600943]	[462.25588989 298.18017578 0.82029885]	[4.98163361e+02 8.72726135e+02 7.16726303e-01]	[5.08505585e+02 8.70292236e+02 7.81273484e-01]	[4.93091522e+02 8.57367920e+02 6.17978990e-01]	[4.52046143e+02 8.16400940e+02 4.39727813e-01]	[4.34109863e+02 8.13748901e+02 4.56622094e-01]	[4.52075836e+02 7.88062073e+02 6.13563299e-01]
[434.11154175 321.29922485 0.8719964 ]	[439.24902344 375.11325073 0.94633794]	[387.86013794 377.61834717 0.85183918]	[362.33099365 459.75134277 0.90566725]	[336.58932495 531.56878662 0.87849599]	[490.48721313 369.94116211 0.81550699]	[513.65307617 459.66067505 0.89002186]	[523.81884766 541.78393555 0.93874359]	[444.34979248 549.5559082 0.74930161]	[410.99325562 549.55651855 0.71065229]	[434.04464722 685.40875244 0.80717289]	[4.41876312e+02 7.80396912e+02 7.80168891e-01]	[482.71170044 549.58068848 0.75940657]	[482.85379028 693.25646973 0.81347102]	[4.98160583e+02 8.52296509e+02 8.22779894e-01]	[418.77825928 315.93518066 0.93207252]	[441.88442993 313.4520874 0.9197464 ]	[400.82955933 316.08300781 0.70538926]	[462.24334717 313.39978027 0.80093342]	[5.00670502e+02 8.80480103e+02 6.85407400e-01]	[5.13609314e+02 8.75387939e+02 7.41807401e-01]	[4.87961151e+02 8.65065857e+02 6.20718956e-01]	[4.57103577e+02 8.16393738e+02 4.60388482e-01]	[4.36643646e+02 8.11308044e+02 4.60103005e-01]	[4.49514893e+02 7.85533020e+02 5.93438268e-01]
[436.55963135 326.35848999 0.85837573]	[439.2640686 377.59875488 0.96113449]	[385.3572998 377.7482605 0.86359 ]	[362.3260498 462.25799561 0.90617394]	[336.50866699 536.6965332 0.87710178]	[490.50631714 375.06884766 0.82855141]	[513.58703613 462.1975708 0.88354236]	[521.36676025 544.31982422 0.94284332]	[444.38510132 554.68200684 0.74781704]	[413.49890137 554.67211914 0.70721114]	[436.53897095 685.46081543 0.81966138]	[441.82107544 772.83728027 0.81068617]	[482.73150635 557.19805908 0.76664668]	[482.83187866 698.32763672 0.8083027 ]	[4.98209045e+02 8.54856934e+02 8.12836528e-01]	[418.78427124 316.09185791 0.95323384]	[441.9090271 315.97128296 0.94088042]	[400.80661011 318.51675415 0.74447626]	[462.2366333 313.53277588 0.81315529]	[5.00707703e+02 8.88140747e+02 6.98241353e-01]	[5.13630981e+02 8.80537231e+02 7.21473277e-01]	[4.90518280e+02 8.67709839e+02 6.37226403e-01]	[4.54638214e+02 8.11154175e+02 4.95675206e-01]	[4.36636841e+02 8.08584595e+02 5.02894342e-01]	[4.49439545e+02 7.77898804e+02 5.99039614e-01]
[436.55780029 331.46270752 0.8719461 ]	[439.26730347 380.12960815 0.95922613]	[385.36398315 380.30865479 0.86064291]	[362.28726196 464.85018921 0.88763028]	[336.46389771 539.29327393 0.89654744]	[490.54574585 377.60482788 0.84904897]	[513.60516357 462.37567139 0.86299682]	[521.28039551 544.49066162 0.93441272]	[444.32870483 559.78704834 0.77476084]	[410.96484375 559.79785156 0.72766155]	[434.09658813 685.51977539 0.81226397]	[441.81790161 772.70159912 0.83396643]	[480.37081909 559.8269043 0.78727412]	[482.83911133 703.47241211 0.82166588]	[4.98191925e+02 8.65057434e+02 7.81780362e-01]	[418.78005981 318.57449341 0.95940483]	[441.90045166 316.11328125 0.9528085 ]	[400.7923584 318.77746582 0.76729345]	[462.25231934 316.09817505 0.8545202 ]	[5.00789337e+02 8.93299805e+02 7.48071194e-01]	[5.16161072e+02 8.90667969e+02 7.71920145e-01]	[4.87995270e+02 8.72797974e+02 6.59426689e-01]	[4.54609589e+02 8.11174194e+02 5.61192513e-01]	[4.36661774e+02 8.08573975e+02 5.61984956e-01]	[4.46931183e+02 7.72757874e+02 6.53275907e-01]
[434.07275391 336.45004272 0.89264297]	[439.25698853 380.30361938 0.95573521]	[385.38827515 382.84069824 0.83154505]	[362.22955322 467.44641113 0.8787322 ]	[336.45849609 541.76287842 0.90804225]	[490.5345459 380.09799194 0.85797673]	[513.60919189 464.88198853 0.83846295]	[521.22161865 544.5368042 0.92635173]	[444.35751343 562.31256104 0.78543079]	[411.00259399 562.32189941 0.74518669]	[434.09951782 688.05151367 0.79227513]	[441.81063843 772.73443604 0.83072084]	[482.7131958 562.36749268 0.80087286]	[482.85565186 706.04089355 0.82996666]	[4.98180511e+02 8.70125183e+02 8.04118991e-01]	[418.75036621 318.75027466 0.94056499]	[441.85202026 318.60736084 0.95622128]	[400.79882812 323.73101807 0.72276771]	[462.25561523 318.55404663 0.85400045]	[5.00755737e+02 8.98514832e+02 7.24796355e-01]	[5.16153198e+02 8.93368042e+02 7.72169769e-01]	[4.87960907e+02 8.77892578e+02 6.49503112e-01]	[4.54627350e+02 8.11158936e+02 5.71118772e-01]	[4.39103485e+02 8.08577271e+02 5.69739103e-01]	[4.46927399e+02 7.72746826e+02 6.39723957e-01]
[434.0881958 336.57510376 0.91176438]	[439.23782349 382.8102417 0.94331884]	[385.38757324 385.384552 0.81820905]	[362.22177124 470.0350647 0.87667763]	[334.05889893 541.92510986 0.90793824]	[490.5289917 380.26373291 0.85765094]	[513.61456299 469.97769165 0.80990422]	[521.20324707 547.06518555 0.89112979]	[444.29776001 562.41729736 0.79820395]	[408.47079468 562.43389893 0.75296825]	[434.05047607 688.12542725 0.79440033]	[441.80563354 770.28552246 0.84415257]	[480.34906006 564.85644531 0.8041625 ]	[482.85580444 708.54382324 0.83134246]	[4.98163300e+02 8.70192200e+02 8.11650693e-01]	[418.76184082 321.25674438 0.92229348]	[441.83340454 318.72741699 0.94127756]	[400.8107605 326.28851318 0.72414118]	[462.24755859 318.61767578 0.8469041 ]	[5.00829254e+02 9.06106873e+02 7.47016668e-01]	[5.18685913e+02 8.95881165e+02 7.77896523e-01]	[4.85458771e+02 8.77979187e+02 6.67119324e-01]	[4.54628174e+02 8.11210999e+02 6.07448280e-01]	[4.39134460e+02 8.08614441e+02 6.09197855e-01]	[4.46893402e+02 7.70253357e+02 6.76457822e-01]
[434.09359741 336.67123413 0.92021286]	[439.22631836 385.38275146 0.92258483]	[385.34411621 390.45181274 0.81586117]	[359.81869507 475.08547974 0.88817137]	[334.02243042 544.40270996 0.90366435]	[490.51052856 382.79260254 0.84119719]	[513.61523438 475.0765686 0.81394458]	[521.18774414 552.11871338 0.87308842]	[441.92144775 564.84667969 0.80225343]	[408.45666504 564.83880615 0.75584936]	[434.052948 688.07836914 0.79963976]	[441.76339722 770.1505127 0.86350477]	[480.33843994 564.90686035 0.80014068]	[482.83755493 708.59960938 0.8227098 ]	[4.98178040e+02 8.70260254e+02 8.22106242e-01]	[418.75830078 323.79910278 0.91054475]	[441.84002686 321.19528198 0.92318624]	[400.79568481 328.89108276 0.72639203]	[462.2359314 318.71304321 0.80987322]	[5.03263916e+02 9.06123840e+02 7.80448556e-01]	[5.18767273e+02 8.95887268e+02 8.19716454e-01]	[4.85442902e+02 8.80537659e+02 6.72977448e-01]	[4.54568237e+02 8.08732483e+02 6.54246032e-01]	[4.36692108e+02 8.06096863e+02 6.38730288e-01]	[4.44407684e+02 7.70101257e+02 7.11641848e-01]
[436.54217529 339.1114502 0.92642599]	[439.19869995 392.96548462 0.91421932]	[385.29779053 395.54730225 0.84206641]	[359.77938843 477.66748047 0.91391671]	[333.97756958 546.96862793 0.86940503]	[490.48565674 382.87585449 0.83277285]	[513.59356689 477.64697266 0.84387231]	[521.19372559 557.19494629 0.87772256]	[441.8767395 564.93450928 0.80424917]	[408.41390991 564.91809082 0.7553829 ]	[434.01245117 688.1628418 0.78450531]	[441.73953247 770.10223389 0.85853511]	[480.28952026 564.99658203 0.78461289]	[482.79876709 708.66333008 0.82128531]	[4.98208771e+02 8.72750244e+02 8.22512984e-01]	[418.78234863 328.85720825 0.90209526]	[441.88980103 323.77297974 0.89289254]	[400.79760742 333.94143677 0.75477964]	[462.22027588 321.22229004 0.79488277]	[5.03339386e+02 9.06183594e+02 7.85624504e-01]	[5.21235779e+02 8.95929688e+02 8.29019248e-01]	[4.87918549e+02 8.88135010e+02 6.68845713e-01]	[4.54613861e+02 8.08722900e+02 6.56050205e-01]	[4.39141571e+02 8.06091309e+02 6.45197272e-01]	[4.44339203e+02 7.67656616e+02 7.17241347e-01]
[436.53793335 339.1835022 0.92068845]	[439.20370483 395.48684692 0.92249805]	[385.32861328 395.62390137 0.84363008]	[359.7315979 480.17016602 0.93558383]	[333.95391846 549.49230957 0.8481372 ]	[490.49102783 385.3822937 0.82408637]	[513.5715332 480.13168335 0.87669456]	[521.19000244 559.70080566 0.88549161]	[441.89050293 567.45648193 0.78878623]	[408.40106201 565.03289795 0.74183184]	[431.54196167 690.70294189 0.76337856]	[441.78582764 770.08990479 0.85508054]	[480.30764771 567.51568604 0.77600795]	[482.8081665 711.12481689 0.81367189]	[4.98202026e+02 8.72822693e+02 8.16840589e-01]	[418.78567505 331.42953491 0.90660125]	[441.87579346 326.34552002 0.88958454]	[400.81155396 336.44082642 0.78768909]	[462.21737671 323.79162598 0.78864652]	[5.03303436e+02 9.06147583e+02 7.83656359e-01]	[5.21185852e+02 8.95920837e+02 8.26995611e-01]	[4.87943451e+02 8.88219055e+02 6.71293974e-01]	[4.57077515e+02 8.11139404e+02 6.52032554e-01]	[4.39197540e+02 8.06093872e+02 6.44439876e-01]	[4.44418610e+02 7.67613403e+02 7.17079043e-01]
[434.118927 341.67987061 0.89489472]	[439.20800781 395.60427856 0.94045579]	[385.3314209 398.07943726 0.85488921]	[359.71069336 480.28839111 0.94281423]	[333.94796753 549.57818604 0.83946735]	[490.48977661 390.44396973 0.81601351]	[511.08465576 480.2119751 0.89618784]	[521.20349121 559.81164551 0.90710419]	[441.8555603 567.50311279 0.78379482]	[405.92053223 565.04754639 0.73722565]	[431.54574585 690.63812256 0.77528584]	[441.78771973 770.15270996 0.86447012]	[480.27355957 570.0300293 0.76028663]	[482.77722168 711.2197876 0.81116402]	[4.98141785e+02 8.72815613e+02 8.03837836e-01]	[418.78320312 333.95794678 0.91820705]	[441.89141846 331.42889404 0.89400089]	[400.80194092 336.49438477 0.7639057 ]	[462.24057007 328.91867065 0.78270233]	[5.00809570e+02 9.06167297e+02 7.79462934e-01]	[5.18690552e+02 8.95956299e+02 7.96483636e-01]	[4.87936829e+02 8.88179626e+02 6.61005974e-01]	[4.54606110e+02 8.11172485e+02 6.60189867e-01]	[4.39184906e+02 8.06123108e+02 6.56917095e-01]	[4.44397339e+02 7.70090332e+02 7.20135689e-01]
[434.1295166 341.74349976 0.88661331]	[439.19970703 398.05108643 0.95562279]	[385.30731201 398.16723633 0.86613214]	[359.72647095 480.33880615 0.94321966]	[333.92276001 552.12768555 0.82961392]	[488.0166626 393.06210327 0.81988257]	[511.08798218 480.32681274 0.8966794 ]	[521.2164917 562.38366699 0.92918134]	[441.83108521 567.54864502 0.77451688]	[405.91720581 567.49346924 0.72859609]	[431.48309326 690.72088623 0.75827855]	[441.78860474 770.15325928 0.87209094]	[480.23944092 570.0690918 0.75119585]	[482.75991821 711.2376709 0.80968529]	[4.95664185e+02 8.72841736e+02 7.94383585e-01]	[418.78735352 334.01107788 0.9238441 ]	[441.91952515 333.92016602 0.89967817]	[400.80908203 336.53604126 0.75817597]	[462.26037598 333.92141724 0.79345286]	[4.98212646e+02 9.06150818e+02 7.62021065e-01]	[5.11098907e+02 8.98418213e+02 7.64827728e-01]	[4.87955780e+02 8.88185303e+02 6.43785834e-01]	[4.54582764e+02 8.11189941e+02 6.87961936e-01]	[4.39190247e+02 8.08561340e+02 6.87478900e-01]	[4.44422882e+02 7.70098328e+02 7.26703703e-01]
[434.12194824 341.80987549 0.87707102]	[439.20223999 398.10449219 0.96249664]	[382.87307739 398.21237183 0.8692255 ]	[359.70755005 482.7230835 0.9462164 ]	[331.45556641 557.16259766 0.82989383]	[488.02426147 395.57852173 0.82963097]	[511.10043335 482.72427368 0.88680214]	[521.26086426 562.45440674 0.9396987 ]	[441.84963989 570.06884766 0.76430452]	[405.91098022 567.53637695 0.72024608]	[428.99343872 695.77178955 0.74734557]	[441.79620361 770.19616699 0.86997479]	[480.26950073 572.62078857 0.74998021]	[482.76171875 713.73345947 0.81504017]	[4.93097839e+02 8.72780945e+02 7.95656979e-01]	[418.78262329 336.44699097 0.93333745]	[441.90014648 333.97821045 0.9148801 ]	[400.80456543 336.60321045 0.74391347]	[462.25393677 334.00125122 0.80749661]	[4.98208710e+02 9.06165955e+02 7.74110615e-01]	[5.11066620e+02 8.98428772e+02 7.78593361e-01]	[4.85370117e+02 8.85644531e+02 6.69967711e-01]	[4.54565826e+02 8.11239197e+02 6.33145630e-01]	[4.39178894e+02 8.08594238e+02 6.41427636e-01]	[4.46870544e+02 7.70126404e+02 7.24382997e-01]
[436.5385437 341.82766724 0.87375027]	[439.20526123 398.13497925 0.96390998]	[382.86087036 398.25732422 0.87277257]	[359.73214722 482.76724243 0.94697553]	[331.44656372 557.23205566 0.83860809]	[490.50689697 395.62084961 0.83262688]	[513.59033203 482.79425049 0.87873834]	[521.28417969 564.82611084 0.94218564]	[441.8480835 572.60552979 0.76031834]	[405.89810181 570.04284668 0.71326947]	[426.41802979 700.84753418 0.74171847]	[441.75384521 770.13922119 0.86599469]	[480.27453613 575.15362549 0.75063193]	[482.76083374 713.75616455 0.80636269]	[4.93045685e+02 8.72747620e+02 8.03425014e-01]	[418.79388428 336.47036743 0.93836892]	[441.8994751 333.993927 0.91665739]	[400.81750488 336.62460327 0.7625587 ]	[462.23760986 334.01397705 0.8132627 ]	[4.98138763e+02 9.06180298e+02 7.76624322e-01]	[5.08538971e+02 8.98437012e+02 7.84226239e-01]	[4.85346924e+02 8.83093018e+02 6.85247123e-01]	[4.49489319e+02 8.08659912e+02 6.12442613e-01]	[4.36639069e+02 8.03557190e+02 6.15898609e-01]	[4.44428406e+02 7.67674561e+02 7.19165683e-01]
[434.12243652 344.26071167 0.87067121]	[439.21392822 398.15591431 0.96483541]	[382.8682251 398.27865601 0.87045872]	[359.74798584 482.75973511 0.94537455]	[331.47045898 557.22808838 0.84160471]	[490.52215576 395.6473999 0.83537132]	[513.60064697 482.81033325 0.87705564]	[521.30548096 564.8626709 0.94256467]	[441.82000732 572.63262939 0.76377648]	[405.86068726 570.05072021 0.71727657]	[426.37179565 700.86322021 0.75116771]	[441.75512695 770.16168213 0.87474483]	[480.25598145 575.18835449 0.74969208]	[482.72698975 713.78356934 0.80668604]	[4.90540649e+02 8.72747925e+02 8.08167934e-01]	[418.79031372 336.48748779 0.94270968]	[441.89419556 334.01486206 0.91949433]	[400.81771851 336.62646484 0.77093494]	[462.22808838 334.02389526 0.81804299]	[4.95599609e+02 9.08640503e+02 7.71628678e-01]	[5.08456757e+02 8.98489380e+02 7.84828544e-01]	[4.82950256e+02 8.83069763e+02 6.97905242e-01]	[4.49442535e+02 8.08713257e+02 6.18962705e-01]	[4.36608490e+02 8.06066711e+02 6.20984912e-01]	[4.44435059e+02 7.70078979e+02 7.21951365e-01]
[436.53640747 344.25326538 0.87133926]	[439.21969604 398.15408325 0.96453351]	[385.29501343 398.26937866 0.86892611]	[359.7414856 482.7590332 0.9467116]	[331.49349976 557.20428467 0.84237069]	[490.53082275 398.01660156 0.83538276]	[513.65209961 482.81622314 0.87958986]	[521.33135986 564.84875488 0.94663548]	[441.79925537 575.15216064 0.76499659]	[405.83151245 570.0914917 0.71499151]	[426.34622192 703.48657227 0.7610355 ]	[441.76757812 770.22900391 0.85902417]	[480.24078369 577.69592285 0.7507419 ]	[480.37704468 716.30133057 0.79829282]	[4.90502960e+02 8.72776672e+02 8.10691357e-01]	[418.7928772 336.48010254 0.94096291]	[441.90115356 334.00756836 0.91665691]	[400.81765747 336.62985229 0.77675128]	[462.23321533 334.02246094 0.81672561]	[4.95601227e+02 9.08708923e+02 7.80825078e-01]	[5.08445099e+02 9.01018616e+02 7.79474974e-01]	[4.82907013e+02 8.85572083e+02 7.14449644e-01]	[4.49445587e+02 8.08719116e+02 6.00333869e-01]	[4.36603882e+02 8.06085693e+02 5.99291205e-01]	[4.46911591e+02 7.70161194e+02 6.96717739e-01]
[434.12759399 341.81329346 0.87641442]	[439.21496582 398.1362915 0.96291769]	[385.30639648 398.2456665 0.86883223]	[359.7590332 482.73596191 0.94392091]	[333.92666626 554.70050049 0.83814651]	[490.50668335 395.62698364 0.83414626]	[516.11248779 482.80239868 0.88272119]	[521.35058594 564.8180542 0.94847995]	[441.78363037 575.15319824 0.76289779]	[403.38012695 570.09033203 0.71848786]	[423.92260742 705.94671631 0.76630569]	[441.75576782 770.2522583 0.85669351]	[480.23284912 575.2199707 0.74662167]	[480.32894897 716.27752686 0.79867899]	[4.87966827e+02 8.72722168e+02 8.15317392e-01]	[418.78878784 336.45355225 0.93352842]	[441.90863037 333.98394775 0.91322607]	[400.81259155 336.61834717 0.75066507]	[462.25857544 334.01965332 0.81070864]	[4.90518372e+02 9.08690857e+02 7.78178573e-01]	[5.05939453e+02 9.01024719e+02 7.94210017e-01]	[4.82862244e+02 8.80516052e+02 7.15002418e-01]	[4.49444824e+02 8.08691895e+02 5.62527418e-01]	[4.36577576e+02 8.06061768e+02 5.59242547e-01]	[4.46888824e+02 7.70189880e+02 6.87884867e-01]
[436.55560303 341.75640869 0.88790482]	[439.21331787 398.10119629 0.96226156]	[385.32806396 398.19146729 0.86365557]	[359.76443481 480.36221313 0.94342363]	[333.92709351 554.62963867 0.83539325]	[490.5032959 395.58734131 0.82879472]	[516.12268066 482.75241089 0.88804322]	[521.3661499 562.43585205 0.94785583]	[441.74539185 575.1506958 0.76409441]	[403.3276062 570.08587646 0.727117 ]	[423.89007568 705.93145752 0.76407272]	[441.75344849 770.18963623 0.86067688]	[480.20632935 575.21887207 0.74128711]	[480.31417847 713.76696777 0.79548657]	[4.87920502e+02 8.70302185e+02 8.20632219e-01]	[421.1355896 334.02853394 0.92399657]	[441.93313599 333.93637085 0.89973032]	[400.83758545 336.54833984 0.77497983]	[462.26733398 333.96353149 0.79548448]	[4.85468872e+02 9.08712769e+02 7.85648882e-01]	[5.03450806e+02 9.01055603e+02 8.01102638e-01]	[4.82860107e+02 8.77988220e+02 7.14095473e-01]	[4.46928680e+02 8.08592773e+02 5.56751072e-01]	[4.34097137e+02 8.03496216e+02 5.51270604e-01]	[4.46885284e+02 7.70122070e+02 6.93363428e-01]
[436.58209229 339.29187012 0.90831244]	[439.22796631 398.05245972 0.9587543 ]	[385.35598755 398.1227417 0.85744935]	[359.75656128 480.31344604 0.94257557]	[333.94854736 552.05511475 0.84071124]	[490.54299927 395.51773071 0.81979728]	[516.13201904 482.73068237 0.89110804]	[521.3795166 562.40093994 0.94553262]	[441.7277832 570.01885986 0.7735725 ]	[403.33529663 567.47625732 0.74629682]	[423.85812378 698.32281494 0.75092489]	[441.7437439 770.15447998 0.87173897]	[480.17562866 570.10614014 0.73912847]	[480.31402588 711.19561768 0.79669708]	[4.85478363e+02 8.70288452e+02 8.14613640e-01]	[421.15042114 333.94747925 0.91358703]	[444.29910278 331.42947388 0.88425314]	[400.84002686 336.5178833 0.7788738 ]	[462.29257202 331.43701172 0.77940291]	[4.85350555e+02 9.08725830e+02 7.69450426e-01]	[5.03333649e+02 9.03568787e+02 7.84467697e-01]	[4.82834961e+02 8.77997375e+02 7.01495707e-01]	[4.46947662e+02 8.06106445e+02 6.16900384e-01]	[4.36583740e+02 8.00985474e+02 6.08602226e-01]	[4.46872040e+02 7.70096985e+02 6.92895412e-01]
[436.56988525 339.14718628 0.93115103]	[439.22729492 395.59786987 0.94242644]	[385.36437988 398.03207397 0.84188598]	[359.74920654 480.22833252 0.93884093]	[333.95223999 549.50213623 0.84839219]	[490.53839111 390.46234131 0.81373918]	[516.14996338 480.25326538 0.89768088]	[521.42053223 562.31488037 0.93469816]	[441.72103882 567.49829102 0.79227442]	[403.34454346 565.01293945 0.75734133]	[423.81228638 693.19195557 0.78402078]	[441.72976685 770.15917969 0.86758375]	[480.16311646 570.02532959 0.74795187]	[480.29495239 708.67218018 0.81263632]	[4.85465424e+02 8.70205750e+02 8.10379922e-01]	[421.1355896 328.94134521 0.89951825]	[441.90844727 326.31890869 0.88345534]	[400.8572998 334.07034302 0.7609154 ]	[462.28594971 326.31921387 0.78947484]	[4.82818298e+02 9.08639160e+02 7.72405803e-01]	[5.00847778e+02 9.01058716e+02 7.91504681e-01]	[4.82871735e+02 8.75449707e+02 6.97999299e-01]	[4.46939606e+02 8.06112061e+02 6.01942182e-01]	[4.34095795e+02 8.00970520e+02 5.86655855e-01]	[4.44417297e+02 7.70120361e+02 6.91443384e-01]
[436.57952881 336.67388916 0.93656927]	[439.22537231 393.04501343 0.92260933]	[385.38397217 395.51678467 0.82768154]	[359.78198242 480.11831665 0.92477393]	[333.96878052 546.96258545 0.86950606]	[490.54116821 385.39056396 0.82071626]	[516.18591309 480.14373779 0.88094783]	[523.79284668 559.83862305 0.92370594]	[441.72561646 565.00256348 0.80936241]	[403.36437988 564.95654297 0.76622897]	[423.78842163 693.18829346 0.78395343]	[441.73251343 770.090271 0.85798955]	[480.16409302 567.4697876 0.7658242 ]	[480.29421997 708.62683105 0.81672794]	[4.85478241e+02 8.70123535e+02 7.96387792e-01]	[421.15515137 323.8026123 0.9087764 ]	[441.90969849 321.23977661 0.90099585]	[400.87841797 331.4432373 0.72458124]	[462.27786255 321.24990845 0.77860165]	[4.82811920e+02 9.08622498e+02 7.69464910e-01]	[5.00876831e+02 9.01028870e+02 7.88009524e-01]	[4.82869110e+02 8.75378418e+02 7.05349445e-01]	[4.49457306e+02 8.08601379e+02 5.35366654e-01]	[4.34106232e+02 8.03500916e+02 5.28755784e-01]	[4.44419128e+02 7.67645264e+02 6.77170575e-01]
[436.60903931 336.49960327 0.91637307]	[439.23962402 387.90127563 0.91730404]	[385.38845825 390.4671936 0.81139404]	[359.80950928 475.16757202 0.9011175 ]	[333.99649048 544.42102051 0.900666 ]	[490.55157471 382.83615112 0.83788663]	[516.19622803 477.59197998 0.84329528]	[523.80102539 557.19628906 0.89710939]	[441.7539978 562.43963623 0.8247034 ]	[403.3838501 562.41778564 0.769045 ]	[423.78152466 690.64892578 0.80145341]	[441.74639893 770.10235596 0.85649461]	[480.181427 564.87261963 0.79052693]	[480.32699585 706.08905029 0.82419622]	[4.85473907e+02 8.67684082e+02 8.00635278e-01]	[421.17645264 321.17962646 0.93477505]	[444.30502319 318.67495728 0.92489797]	[400.85275269 326.29858398 0.76341289]	[462.30651855 318.70730591 0.83790791]	[4.82778900e+02 9.06188171e+02 7.70221055e-01]	[5.00852051e+02 9.00989441e+02 7.89735079e-01]	[4.82899414e+02 8.75336792e+02 7.12544441e-01]	[4.49473694e+02 8.08636841e+02 5.11914492e-01]	[4.34108459e+02 8.03509216e+02 5.01846135e-01]	[4.46872620e+02 7.67670593e+02 6.69416666e-01]
[436.61129761 331.48291016 0.88555801]	[439.23565674 382.76263428 0.94527429]	[385.38787842 385.29943848 0.82309383]	[362.22869873 467.49533081 0.88201618]	[334.03308105 541.83917236 0.90825015]	[490.5385437 380.24365234 0.85913163]	[516.17651367 470.02862549 0.8197428 ]	[523.78540039 549.57196045 0.89589041]	[441.78570557 562.33337402 0.81396377]	[405.83233643 562.31732178 0.75123262]	[421.39855957 688.12445068 0.82076633]	[441.78094482 770.15576172 0.86268884]	[480.20864868 562.37506104 0.79073334]	[480.31417847 703.45135498 0.81181586]	[4.85476135e+02 8.62560913e+02 7.65534282e-01]	[421.15615845 318.60250854 0.96025181]	[444.31063843 316.14065552 0.94012004]	[400.86901855 321.22357178 0.74931461]	[462.31942749 318.52178955 0.85026449]	[4.82878937e+02 9.06152100e+02 7.10149705e-01]	[5.03302917e+02 8.98458374e+02 7.43641376e-01]	[4.82850006e+02 8.72818481e+02 7.11745620e-01]	[4.52022247e+02 8.11161072e+02 5.51338971e-01]	[4.36629303e+02 8.06125122e+02 5.41929066e-01]	[4.46944916e+02 7.70133728e+02 6.45975471e-01]
[436.59283447 321.28323364 0.8860119 ]	[439.26431274 380.12606812 0.96218467]	[385.36929321 380.27511597 0.85809022]	[359.82550049 464.94415283 0.89755023]	[334.07177734 541.70635986 0.90014988]	[493.05276489 377.61767578 0.85049576]	[516.16247559 464.85302734 0.8512342 ]	[523.79394531 546.91815186 0.92792672]	[441.84326172 559.80303955 0.7923733 ]	[405.87164307 559.77325439 0.73022896]	[423.80245972 688.08563232 0.82781285]	[441.79934692 772.6987915 0.83757645]	[480.28091431 562.26300049 0.78276336]	[480.3621521 700.84313965 0.80083793]	[4.85501892e+02 8.57393982e+02 7.80060828e-01]	[421.17425537 315.96841431 0.94118881]	[444.29199219 313.49935913 0.91312301]	[400.87750244 318.55838013 0.8032589 ]	[462.26452637 316.01571655 0.85137922]	[4.82886292e+02 9.03569153e+02 7.26812184e-01]	[5.03382507e+02 8.95884827e+02 7.35673070e-01]	[4.82879120e+02 8.70244446e+02 7.30486155e-01]	[4.54630066e+02 8.13801270e+02 5.80184162e-01]	[4.39149506e+02 8.11186279e+02 5.58804572e-01]	[4.49447937e+02 7.72740967e+02 6.11461997e-01]
[436.64862061 316.08709717 0.94287503]	[439.22518921 372.54318237 0.91983128]	[385.37020874 375.02371216 0.83209461]	[362.2003479 459.64080811 0.91417557]	[336.47271729 531.57208252 0.85518134]	[490.53869629 364.85617065 0.82270068]	[516.15777588 457.19287109 0.86894161]	[523.82501221 539.25268555 0.9220168 ]	[441.81341553 546.98101807 0.77997124]	[405.86889648 546.94921875 0.73546642]	[423.82601929 682.93560791 0.82242328]	[441.87579346 785.47869873 0.798967 ]	[480.23910522 547.02093506 0.76239341]	[482.74719238 688.16424561 0.83850694]	[4.93077148e+02 8.49726074e+02 7.86911309e-01]	[421.23114014 303.20291138 0.91802347]	[444.33865356 300.67263794 0.89481241]	[403.27615356 310.90307617 0.76161474]	[462.29248047 303.22186279 0.76755595]	[4.85385468e+02 8.88178528e+02 6.90047681e-01]	[5.03461945e+02 8.83034546e+02 7.18950629e-01]	[4.85432617e+02 8.54890381e+02 6.79730713e-01]	[4.54608917e+02 8.29156799e+02 5.17471194e-01]	[4.36626648e+02 8.24042542e+02 4.74838346e-01]	[4.52031830e+02 7.85602234e+02 5.90151072e-01]
[436.64852905 316.08660889 0.94271183]	[439.22668457 372.54177856 0.91993427]	[385.37060547 375.02246094 0.83192229]	[362.19976807 459.64196777 0.91420245]	[336.47106934 531.57141113 0.85512775]	[490.54150391 364.85665894 0.82249773]	[516.16278076 457.21343994 0.87248617]	[523.82672119 539.27301025 0.92333895]	[441.81262207 546.98248291 0.77987885]	[405.86773682 546.95129395 0.73501939]	[423.82971191 682.95178223 0.82293266]	[441.87866211 785.49072266 0.79944199]	[480.23916626 547.02001953 0.76239741]	[482.74966431 688.171875 0.83845973]	[4.93077698e+02 8.49735596e+02 7.86722958e-01]	[421.23153687 303.20254517 0.91801918]	[444.33947754 300.67224121 0.89482957]	[403.27618408 310.90127563 0.7611137 ]	[462.29394531 303.22079468 0.76864547]	[4.85390472e+02 8.88178406e+02 6.87301934e-01]	[5.03467804e+02 8.83042908e+02 7.18901336e-01]	[4.85427765e+02 8.54902344e+02 6.79123461e-01]	[4.54622437e+02 8.29176758e+02 5.16167223e-01]	[4.36638916e+02 8.24064026e+02 4.72839653e-01]	[4.52033569e+02 7.88018188e+02 5.89266002e-01]
[436.65914917 313.40457153 0.89717329]	[439.24520874 362.33764648 0.9300651 ]	[385.3923645 367.34487915 0.81137943]	[362.21984863 454.59564209 0.88502264]	[336.52703857 523.97418213 0.90436685]	[490.53942871 359.80737305 0.85147125]	[516.18353271 452.0196228 0.82273 ]	[523.79748535 531.5692749 0.89144725]	[441.85202026 544.3427124 0.80503458]	[405.90698242 544.31408691 0.75316215]	[423.85751343 672.70501709 0.80976033]	[441.90325928 788.02868652 0.81014073]	[480.28204346 544.38781738 0.7881453 ]	[482.80239868 685.44555664 0.84449047]	[4.95681274e+02 8.44564331e+02 7.63971746e-01]	[421.2355957 298.12664795 0.96159577]	[444.33569336 297.99084473 0.93638098]	[403.27398682 300.75790405 0.75970495]	[462.33544922 298.09573364 0.84456515]	[4.85402924e+02 8.72888916e+02 6.66786373e-01]	[5.03442352e+02 8.72780396e+02 7.35601187e-01]	[4.90517242e+02 8.52262878e+02 6.41947329e-01]	[4.54604309e+02 8.29218140e+02 5.11055768e-01]	[4.36649628e+02 8.24079590e+02 4.79207218e-01]	[4.52029816e+02 7.90612610e+02 6.01798594e-01]
[436.6789856 300.72735596 0.89942271]	[439.26046753 359.62762451 0.96544844]	[385.34802246 359.82797241 0.84877169]	[362.24667358 446.92675781 0.86907393]	[336.55691528 521.26538086 0.91679084]	[493.04089355 357.07467651 0.85007775]	[516.14099121 441.86401367 0.86766165]	[523.81707764 523.972229 0.93598819]	[441.87271118 541.793396 0.78761816]	[405.91253662 541.80419922 0.73429233]	[426.34072876 670.12689209 0.81253457]	[441.88256836 788.06658936 0.82140636]	[480.29440308 541.80926514 0.78794324]	[482.85305786 680.39093018 0.83138567]	[4.98219299e+02 8.34375122e+02 7.85877764e-01]	[421.26037598 295.43057251 0.94060636]	[444.33547974 292.96136475 0.90215588]	[403.28573608 298.01522827 0.81899214]	[462.26998901 295.47946167 0.82528639]	[4.87922180e+02 8.70195435e+02 6.53554618e-01]	[5.05941040e+02 8.67689331e+02 6.88335955e-01]	[4.95628357e+02 8.49664185e+02 6.39215291e-01]	[4.57132751e+02 8.31735168e+02 4.76702064e-01]	[4.36652893e+02 8.24089233e+02 4.55925256e-01]	[4.51992035e+02 7.90700989e+02 6.17285192e-01]
[436.66223145 298.07012939 0.95065176]	[439.22796631 357.02801514 0.96395826]	[385.33047485 357.15576172 0.86302602]	[362.2623291 441.83950806 0.8978669 ]	[336.58474731 518.71331787 0.89892352]	[490.49920654 352.0111084 0.82257527]	[513.63879395 439.24612427 0.89838094]	[523.85137939 521.31878662 0.94586468]	[441.85253906 536.70428467 0.75704682]	[405.88497925 536.7197876 0.70703465]	[426.42547607 667.54180908 0.81957781]	[441.86462402 788.03424072 0.8000536 ]	[480.2699585 536.68139648 0.74803805]	[482.91644287 670.19702148 0.82321376]	[5.00704071e+02 8.31751587e+02 8.26624453e-01]	[421.21740723 290.36575317 0.90364712]	[444.31655884 285.28833008 0.86909544]	[403.29016113 295.47857666 0.80668056]	[462.28964233 290.36798096 0.7771892 ]	[5.03363251e+02 8.67630249e+02 7.36887813e-01]	[5.21276184e+02 8.57418335e+02 7.66235769e-01]	[4.90524475e+02 8.47057129e+02 6.43760622e-01]	[4.54572601e+02 8.18930847e+02 4.83565092e-01]	[4.36552429e+02 8.13863525e+02 4.72800404e-01]	[4.51997772e+02 7.90710693e+02 5.79433024e-01]
[436.69366455 295.48522949 0.93463004]	[439.21960449 351.95388794 0.91566241]	[385.34729004 354.49673462 0.8333478 ]	[362.22207642 439.16375732 0.90558863]	[336.61538696 511.09967041 0.87703389]	[488.02774048 344.25082397 0.83218491]	[516.1506958 434.05654907 0.82726222]	[523.85681152 516.21478271 0.89933795]	[441.86965942 529.02740479 0.75332791]	[405.89559937 529.04858398 0.70441115]	[426.42120361 665.01263428 0.8285836 ]	[441.78027344 788.11419678 0.8302691 ]	[480.29937744 528.99359131 0.75302142]	[482.97360229 667.47265625 0.84742528]	[5.00764709e+02 8.26553894e+02 8.23983490e-01]	[421.30337524 280.18780518 0.92266172]	[444.36502075 277.71435547 0.89835882]	[403.34564209 287.82357788 0.76203781]	[462.2961731 280.18371582 0.80858964]	[5.03451019e+02 8.60019409e+02 7.34684348e-01]	[5.21333252e+02 8.52332458e+02 8.13213229e-01]	[4.90559875e+02 8.31846863e+02 6.93544924e-01]	[4.44311401e+02 8.13868835e+02 4.32325453e-01]	[4.23880798e+02 8.11269226e+02 4.41461384e-01]	[4.49434082e+02 7.93317139e+02 5.85263252e-01]
[439.05841064 287.80764771 0.87869292]	[439.2010498 341.74334717 0.93663782]	[385.33932495 346.82080078 0.81414258]	[362.22866821 434.09384155 0.87956536]	[336.66690063 505.95465088 0.89829451]	[488.00231934 339.1602478 0.870121 ]	[516.17858887 423.89337158 0.83657593]	[523.86657715 505.96975708 0.90376335]	[441.87976074 523.91705322 0.78102589]	[408.39035034 523.96221924 0.73203093]	[423.9180603 664.90557861 0.83168781]	[441.71420288 785.59503174 0.84466314]	[480.29272461 523.89074707 0.77992088]	[485.37176514 664.91473389 0.83437955]	[5.00891693e+02 8.21497925e+02 8.19494724e-01]	[421.25906372 277.46438599 0.95570844]	[444.36856079 274.9949646 0.92274928]	[403.28408813 280.150177 0.74890155]	[462.33551025 277.46749878 0.83331436]	[5.08524811e+02 8.57366272e+02 7.10822880e-01]	[5.23949036e+02 8.52172729e+02 7.84470081e-01]	[4.95643188e+02 8.31727844e+02 7.40943015e-01]	[4.41726257e+02 8.08730164e+02 5.81712842e-01]	[4.21357697e+02 8.06140259e+02 5.70942283e-01]	[4.46925507e+02 7.90800537e+02 6.54747725e-01]
[439.07012939 280.17480469 0.90768611]	[439.20111084 339.07324219 0.96573794]	[382.84951782 339.27859497 0.86074352]	[362.20983887 426.42633057 0.87391746]	[336.66229248 503.25796509 0.9292053 ]	[487.98141479 336.52923584 0.86052173]	[516.15185547 421.25933838 0.88044858]	[523.96350098 503.27999878 0.92976731]	[444.30184937 521.37841797 0.78538555]	[408.4604187 523.84338379 0.74321753]	[423.89605713 662.33068848 0.80828589]	[441.72720337 785.55126953 0.83360565]	[480.36972046 521.34631348 0.80137277]	[485.37722778 657.2388916 0.80593693]	[503.28338623 811.31616211 0.84665757]	[421.27908325 272.5012207 0.92971504]	[444.38964844 272.39926147 0.88775581]	[403.29876709 275.10287476 0.81535316]	[462.3001709 274.90057373 0.7846669 ]	[5.08536285e+02 8.52282410e+02 7.43024051e-01]	[5.26443176e+02 8.47161926e+02 7.61734903e-01]	[4.98207397e+02 8.26614563e+02 7.35548079e-01]	[4.41853271e+02 8.08730103e+02 5.66494882e-01]	[4.23829315e+02 8.08567993e+02 5.51402926e-01]	[4.46945679e+02 7.90747742e+02 6.35968268e-01]
[439.07354736 280.18045044 0.90721047]	[439.20037842 339.07727051 0.96579635]	[382.84841919 339.2855835 0.85992271]	[362.20825195 426.42660522 0.8737784 ]	[336.66189575 503.25762939 0.92871523]	[487.9803772 336.53009033 0.86087418]	[516.15039062 421.25949097 0.88037127]	[523.96356201 503.28012085 0.93000293]	[444.30133057 521.38165283 0.78540033]	[408.45843506 523.84661865 0.74322575]	[423.89868164 662.33898926 0.80907351]	[441.73544312 785.56500244 0.83532786]	[480.37023926 521.34936523 0.80147851]	[485.37921143 657.24304199 0.80605841]	[503.28344727 811.32214355 0.84573889]	[421.28469849 274.86712646 0.93037969]	[444.38894653 272.40213013 0.88818187]	[403.30236816 275.10943604 0.81508064]	[462.30014038 274.89892578 0.78117293]	[5.08541138e+02 8.52284729e+02 7.42994189e-01]	[5.26445312e+02 8.47163635e+02 7.61710584e-01]	[4.98202209e+02 8.26624268e+02 7.36405432e-01]	[4.41859589e+02 8.08744019e+02 5.64690471e-01]	[4.23838898e+02 8.08577393e+02 5.49846172e-01]	[4.46953033e+02 7.90755859e+02 6.35265827e-01]
[436.69622803 277.52200317 0.95190948]	[439.19256592 336.49551392 0.96039104]	[382.86056519 336.62142944 0.86554348]	[362.22149658 421.34738159 0.89754385]	[339.05316162 500.71212769 0.92181242]	[487.97122192 331.48110962 0.82652807]	[513.59997559 418.65280151 0.90038407]	[523.95495605 498.26132202 0.91827643]	[444.29678345 518.71032715 0.76373732]	[408.43719482 518.78155518 0.7227428 ]	[423.8324585 652.2086792 0.8164286]	[441.73483276 785.59320068 0.83473235]	[480.37219238 516.21783447 0.77671814]	[485.46075439 649.63262939 0.81063789]	[503.42657471 811.13800049 0.8410244 ]	[421.25036621 267.34579468 0.89645714]	[444.36587524 264.72134399 0.86064821]	[403.27301025 274.91473389 0.78261203]	[462.30947876 267.31536865 0.72750586]	[5.11079468e+02 8.49730896e+02 7.30900884e-01]	[5.26532898e+02 8.44527710e+02 7.28641689e-01]	[5.00721802e+02 8.21437317e+02 7.39262819e-01]	[4.44407074e+02 8.08687622e+02 5.97994328e-01]	[4.26425415e+02 8.08578979e+02 5.52806139e-01]	[4.46940308e+02 7.90795837e+02 6.34886563e-01]
[439.10061646 275.00311279 0.94789046]	[439.19491577 331.46466064 0.91640723]	[382.83926392 334.02590942 0.85468745]	[359.82492065 418.70098877 0.91493917]	[339.04348755 493.12564087 0.87695712]	[488.00195312 323.72598267 0.83649242]	[513.64251709 413.59091187 0.83174914]	[523.97369385 493.0980835 0.88058221]	[444.33389282 511.0788269 0.74340993]	[410.9413147 513.6361084 0.69818491]	[423.85534668 649.56304932 0.83115232]	[441.69760132 785.54455566 0.82985783]	[482.72689819 508.52764893 0.76956999]	[487.97869873 646.98242188 0.82318771]	[5.05876312e+02 8.03552734e+02 8.00117970e-01]	[421.33944702 259.70953369 0.91083169]	[444.40823364 259.59619141 0.88213986]	[403.33660889 267.32296753 0.76499218]	[462.30596924 259.66418457 0.75284052]	[5.16190735e+02 8.44588135e+02 7.18488574e-01]	[5.31552734e+02 8.34364990e+02 7.21316755e-01]	[5.00775818e+02 8.11288940e+02 7.66660690e-01]	[4.41856171e+02 8.08591370e+02 6.32046938e-01]	[4.23841980e+02 8.06067810e+02 5.86697817e-01]	[4.46948181e+02 7.90792908e+02 6.59536421e-01]
[439.07196045 264.75698853 0.88042545]	[439.15753174 321.18704224 0.93511355]	[382.78442383 323.81402588 0.8350175 ]	[359.80929565 413.49716187 0.87214994]	[336.67803955 485.453125 0.89259434]	[487.93588257 318.63909912 0.87906784]	[513.57427979 403.3994751 0.8326062 ]	[524.01153564 482.89587402 0.91720921]	[444.39624023 503.3888855 0.77064013]	[410.9937439 505.91607666 0.72780544]	[426.37203979 644.49401855 0.83890164]	[441.66403198 777.84625244 0.82480794]	[482.80267334 503.293396 0.8049435 ]	[495.60876465 644.33239746 0.81428766]	[5.08480774e+02 7.93293030e+02 7.90618420e-01]	[421.2746582 254.54336548 0.95761847]	[444.40490723 254.43983459 0.91361856]	[403.27545166 257.11212158 0.79535866]	[462.30548096 254.60232544 0.82521445]	[5.18748535e+02 8.34337219e+02 7.49987841e-01]	[5.34112793e+02 8.29215149e+02 7.44764805e-01]	[5.03345734e+02 8.08542114e+02 7.48033345e-01]	[4.46943634e+02 8.06095520e+02 6.89145327e-01]	[4.28960663e+02 8.06021484e+02 6.23226047e-01]	[4.46897400e+02 7.88138550e+02 6.91732764e-01]
[436.68112183 259.68377686 0.89618576]	[439.09875488 318.63296509 0.952025 ]	[380.32452393 321.20794678 0.87156993]	[359.73049927 408.42938232 0.88768029]	[336.64248657 482.84158325 0.92960471]	[485.43487549 316.07641602 0.89167666]	[511.03811646 400.77059937 0.88611966]	[524.02130127 480.28091431 0.92757732]	[444.4286499 500.72805786 0.77197146]	[413.51150513 503.27148438 0.74220222]	[426.41189575 641.81384277 0.81674081]	[441.70620728 772.69665527 0.86344504]	[482.82818604 498.22171021 0.79269224]	[498.26251221 631.68786621 0.81769544]	[513.58355713 785.57440186 0.79118329]	[421.27362061 254.35792542 0.93587196]	[444.36431885 251.92007446 0.89802909]	[403.30160522 254.56575012 0.84151417]	[462.24075317 254.43447876 0.8341434 ]	[5.21244995e+02 8.21489990e+02 8.02653432e-01]	[5.36731934e+02 8.11346558e+02 7.84511447e-01]	[5.03421936e+02 7.90780640e+02 7.57304728e-01]	[4.49520264e+02 8.03554932e+02 6.97656035e-01]	[4.31494049e+02 8.00971191e+02 6.58223033e-01]	[4.44424347e+02 7.85496338e+02 6.93422914e-01]
[436.65808105 259.64578247 0.90409756]	[439.07180786 318.5725708 0.95097065]	[380.2925415 318.76986694 0.88513517]	[359.71072388 405.87213135 0.89630538]	[336.59939575 482.80319214 0.93156826]	[485.37979126 316.02362061 0.89646161]	[511.00283813 400.69802856 0.89766657]	[524.01409912 480.21011353 0.92386115]	[444.43569946 498.20477295 0.76300132]	[413.52575684 500.77963257 0.74532616]	[426.4447937 641.80249023 0.81448007]	[441.70834351 770.2668457 0.87071341]	[482.837677 495.6456604 0.77947593]	[500.75534058 631.59771729 0.85506892]	[516.12286377 780.46063232 0.782695 ]	[421.23117065 251.95448303 0.93345159]	[444.34625244 251.8699646 0.89449722]	[400.8894043 254.54708862 0.84638524]	[462.23309326 254.36317444 0.79617858]	[521.21343994 813.89324951 0.81870157]	[536.71948242 811.16741943 0.81928235]	[5.05926086e+02 7.90618469e+02 7.28280425e-01]	[4.49516602e+02 8.03479675e+02 6.87105477e-01]	[4.28988159e+02 7.98411804e+02 6.62147999e-01]	[4.44423828e+02 7.83000366e+02 6.90945029e-01]
[436.65722656 259.64434814 0.90439415]	[439.07333374 318.57070923 0.9512679 ]	[380.2925415 318.76678467 0.88546228]	[359.71182251 405.8722229 0.89606082]	[336.59832764 482.80499268 0.9309817 ]	[485.38470459 316.02215576 0.895612 ]	[511.00506592 400.69714355 0.89757341]	[524.01196289 480.20684814 0.9246031 ]	[444.4354248 498.2131958 0.76410019]	[413.52450562 500.78546143 0.74584544]	[426.43225098 639.37097168 0.81298506]	[441.70593262 770.28619385 0.86690205]	[482.83926392 495.65646362 0.78104711]	[500.75683594 631.59606934 0.85600621]	[516.1270752 780.4553833 0.78300858]	[421.23168945 251.95414734 0.93349463]	[444.34671021 251.87020874 0.8944245 ]	[403.24624634 254.54626465 0.84585762]	[462.23452759 254.36579895 0.79957032]	[521.1973877 813.88464355 0.8170256 ]	[536.71038818 811.16662598 0.81798673]	[5.05930023e+02 7.90621216e+02 7.26987302e-01]	[4.49501495e+02 8.03498413e+02 6.88406587e-01]	[4.28979675e+02 7.98428589e+02 6.60644412e-01]	[4.44427521e+02 7.83031311e+02 6.88733399e-01]
[436.65652466 259.61779785 0.90900528]	[436.68762207 318.54077148 0.94603753]	[380.25747681 318.7461853 0.89268363]	[359.69940186 405.83258057 0.89874488]	[336.58294678 482.71554565 0.93077362]	[485.35998535 315.98132324 0.89426541]	[508.49865723 398.27685547 0.90951377]	[523.98999023 480.15048218 0.91662657]	[446.871521 498.21707153 0.75799024]	[413.54443359 500.81845093 0.7453891 ]	[428.93902588 639.35742188 0.80389285]	[441.71295166 770.27832031 0.87053847]	[482.86990356 495.62023926 0.77156436]	[500.85379028 629.04876709 0.87156093]	[513.63421631 775.3036499 0.79437995]	[421.20959473 251.92617798 0.93166721]	[444.34588623 251.82711792 0.88703561]	[400.84994507 254.52854919 0.85543489]	[462.23501587 251.93643188 0.7613399 ]	[516.20581055 811.24450684 0.83629107]	[5.31546631e+02 8.08632446e+02 8.00189257e-01]	[5.05950684e+02 7.88131836e+02 7.28926539e-01]	[4.49440063e+02 8.03493408e+02 6.90979421e-01]	[4.28940948e+02 7.98392578e+02 6.67976201e-01]	[4.44421448e+02 7.83030090e+02 7.03801036e-01]
[436.64776611 259.61834717 0.9080053 ]	[436.6807251 316.17474365 0.94340265]	[380.24353027 318.7142334 0.89690524]	[359.69064331 405.82284546 0.89912087]	[336.58853149 480.33786011 0.92792094]	[485.34875488 315.93688965 0.88733339]	[508.45205688 398.2689209 0.91294253]	[523.96081543 480.1494751 0.92252982]	[446.91082764 498.22045898 0.75345623]	[413.5619812 500.82284546 0.74706185]	[428.9883728 639.31616211 0.79791152]	[441.74105835 770.26330566 0.87008131]	[482.91705322 495.63153076 0.76754189]	[503.23687744 626.60290527 0.88792747]	[513.6072998 772.72497559 0.81339782]	[421.19406128 251.92720032 0.93117321]	[444.3352356 251.81994629 0.886657 ]	[400.82977295 254.52703857 0.85348243]	[462.21932983 251.90713501 0.73619711]	[521.18353271 808.71362305 0.86586952]	[5.34101990e+02 8.06020508e+02 7.70541787e-01]	[5.05882782e+02 7.88008728e+02 7.44777203e-01]	[4.49507812e+02 8.03537415e+02 7.10258961e-01]	[4.31502869e+02 8.00918518e+02 6.74213707e-01]	[4.44436523e+02 7.83009277e+02 7.06924200e-01]
[436.64733887 259.62036133 0.9076916 ]	[436.68148804 316.17263794 0.94358456]	[380.24569702 318.71148682 0.89680082]	[359.68844604 405.8338623 0.89753109]	[336.5942688 480.35250854 0.92813671]	[485.34902954 315.93518066 0.88705635]	[508.45199585 398.26760864 0.91285861]	[523.95941162 480.14968872 0.92336297]	[446.90969849 498.19180298 0.75073433]	[413.5663147 500.79489136 0.74569112]	[428.98794556 639.32629395 0.79817343]	[441.74230957 770.25714111 0.87132007]	[482.91369629 495.60440063 0.76414609]	[503.23471069 626.6003418 0.88786626]	[513.60253906 772.73272705 0.81250185]	[421.1932373 251.92900085 0.93119901]	[444.33621216 251.82151794 0.88669556]	[400.82543945 254.52629089 0.85315871]	[462.22033691 251.90962219 0.73436356]	[521.18615723 808.71679688 0.86760175]	[5.34105469e+02 8.06022827e+02 7.71873355e-01]	[5.05876434e+02 7.88017212e+02 7.46397197e-01]	[4.49503937e+02 8.03526123e+02 7.09632516e-01]	[4.31495911e+02 7.98444702e+02 6.74994946e-01]	[4.46868408e+02 7.82999207e+02 7.05393076e-01]
[436.62802124 259.6489563 0.90148574]	[436.66995239 316.10427856 0.94361413]	[380.2388916 318.65188599 0.9029271 ]	[359.70687866 403.33874512 0.90679431]	[336.59899902 480.25808716 0.92029703]	[482.94668579 313.50015259 0.88216627]	[505.99203491 398.2300415 0.91206354]	[523.87573242 480.14074707 0.92628986]	[446.97549438 498.15814209 0.74225557]	[416.05032349 500.78686523 0.75341201]	[431.49304199 639.27270508 0.79667741]	[441.76571655 770.24078369 0.87274224]	[482.95077515 493.09155273 0.75312638]	[503.32785034 629.0378418 0.87235999]	[513.59741211 770.24029541 0.82666248]	[421.16952515 251.94924927 0.9336983 ]	[444.30740356 251.84136963 0.89319026]	[400.80853271 254.51438904 0.83586907]	[459.85488892 251.86949158 0.70867026]	[521.2286377 808.5291748 0.82248557]	[5.34167725e+02 7.98398438e+02 7.38476932e-01]	[5.03447052e+02 7.85504578e+02 7.40638852e-01]	[4.52051910e+02 8.05994751e+02 7.14361668e-01]	[4.31555908e+02 8.00947998e+02 6.80917263e-01]	[4.46873657e+02 7.82981873e+02 6.89562082e-01]
[436.6350708 259.67214966 0.89663357]	[436.6869812 316.07873535 0.94566453]	[380.25787354 318.64254761 0.90017509]	[359.73242188 403.33120728 0.89969957]	[336.6472168 480.2338562 0.91983557]	[482.96035767 313.4631958 0.87233818]	[505.99005127 398.20196533 0.90980303]	[523.82873535 477.65829468 0.91175652]	[449.45257568 498.14709473 0.73605168]	[416.05841064 500.76470947 0.75194669]	[431.53720093 639.33508301 0.79759437]	[441.75634766 770.18829346 0.88139194]	[485.347229 493.06832886 0.74376279]	[503.33764648 626.57537842 0.8766728 ]	[513.58953857 770.18041992 0.82611006]	[421.18341064 254.34721375 0.93907154]	[441.93209839 251.86657715 0.89823711]	[400.82174683 254.5145874 0.83444208]	[459.82608032 251.8637085 0.70824039]	[518.77612305 808.53851318 0.81092095]	[5.31625488e+02 7.98421021e+02 7.39823043e-01]	[5.03450531e+02 7.82966858e+02 7.33123183e-01]	[4.52050079e+02 8.03526306e+02 7.32088864e-01]	[4.34046295e+02 7.98438843e+02 7.09374368e-01]	[4.44391541e+02 7.80426880e+02 6.93344414e-01]
[436.6434021 259.6817627 0.89549547]	[436.69329834 316.06387329 0.94726527]	[380.26394653 318.64312744 0.89994055]	[359.7739563 403.32168579 0.89580894]	[339.05130005 480.27398682 0.92450339]	[482.96670532 313.43054199 0.86707854]	[505.978302 398.15466309 0.90536571]	[523.79431152 477.63006592 0.9071117 ]	[449.47460938 495.69284058 0.72996777]	[416.08422852 500.7515564 0.75250643]	[434.01931763 641.79827881 0.80081737]	[441.75476074 770.19342041 0.88147467]	[485.35580444 490.56484985 0.73926812]	[503.32455444 626.60522461 0.88016915]	[513.56787109 770.20367432 0.82401937]	[421.19677734 254.35913086 0.9427008 ]	[441.93258667 251.87947083 0.89926398]	[400.83346558 254.50158691 0.83847833]	[459.82211304 251.86029053 0.71052492]	[5.21275146e+02 8.11192139e+02 7.81918764e-01]	[5.36739502e+02 8.06079590e+02 7.34747350e-01]	[5.03394714e+02 7.82972778e+02 7.51888514e-01]	[4.52065582e+02 8.06055542e+02 7.49214649e-01]	[4.34037170e+02 8.03474304e+02 7.15544343e-01]	[4.44388092e+02 7.80428833e+02 7.06124544e-01]
[436.65316772 259.68347168 0.89498365]	[439.10012817 316.0619812 0.95627898]	[380.32211304 318.63397217 0.89124173]	[359.8182373 400.84814453 0.89441538]	[339.10290527 480.27984619 0.92202258]	[485.38378906 313.43765259 0.86321479]	[508.44458008 398.14877319 0.89943981]	[523.79315186 477.61633301 0.90418667]	[452.01431274 495.68130493 0.73161316]	[416.16702271 500.73605347 0.76418924]	[434.01177979 641.82763672 0.80073792]	[441.75924683 770.19262695 0.88307595]	[485.39123535 490.53674316 0.73722839]	[503.33575439 629.03411865 0.87393856]	[508.54830933 770.09875488 0.82757181]	[421.20309448 254.36058044 0.94170988]	[444.30575562 251.87530518 0.89764512]	[400.8326416 254.51158142 0.83963537]	[459.83816528 251.86802673 0.71775544]	[5.18681519e+02 8.06043457e+02 7.90232658e-01]	[5.31581360e+02 7.95820557e+02 7.44114697e-01]	[5.03392792e+02 7.77887512e+02 7.34910429e-01]	[4.52045044e+02 8.03533142e+02 7.41911530e-01]	[4.34052673e+02 8.00918457e+02 7.20403314e-01]	[4.44380219e+02 7.80436523e+02 6.89711154e-01]
[436.66427612 259.68002319 0.89635861]	[439.13891602 316.05249023 0.96294516]	[382.75909424 318.63323975 0.88368601]	[362.20492554 403.34112549 0.87523925]	[339.20437622 480.35955811 0.92817545]	[485.41439819 313.41897583 0.85570854]	[508.52484131 398.13519287 0.90113246]	[523.78155518 475.16366577 0.89537978]	[452.06829834 495.65795898 0.72937769]	[418.55944824 500.70452881 0.76457703]	[434.03341675 641.79748535 0.79890728]	[441.7492981 770.15783691 0.88693047]	[485.43347168 490.52972412 0.73075879]	[503.32608032 629.03369141 0.87716722]	[508.53244019 767.68005371 0.82971013]	[421.21975708 254.35960388 0.94186962]	[444.32775879 251.87849426 0.89721769]	[400.85147095 254.51472473 0.84582925]	[462.18939209 251.89024353 0.74540812]	[5.13619019e+02 8.03526489e+02 7.75708079e-01]	[5.29011841e+02 7.95786011e+02 7.50034988e-01]	[5.03429718e+02 7.75338562e+02 7.23727286e-01]	[4.52020111e+02 8.03527771e+02 7.37887740e-01]	[4.34046112e+02 8.00913025e+02 7.20307589e-01]	[4.44390930e+02 7.77902405e+02 6.90320432e-01]
[439.06207275 259.6942749 0.89735603]	[439.17657471 316.05456543 0.96823359]	[382.8203125 318.65841675 0.87657243]	[362.28369141 403.37319946 0.86367589]	[341.68151855 482.71350098 0.91528493]	[485.45028687 313.40441895 0.8475436 ]	[508.55252075 398.13146973 0.89878035]	[523.80908203 477.61181641 0.89945018]	[454.62591553 495.65914917 0.73488599]	[418.66064453 500.69787598 0.77643311]	[434.05435181 636.77001953 0.79353285]	[441.73144531 770.13812256 0.8934058 ]	[485.48205566 490.52856445 0.72324395]	[503.28094482 629.05224609 0.87416273]	[506.02593994 767.61743164 0.83510333]	[421.2520752 254.38002014 0.94465965]	[444.36697388 251.89143372 0.89658189]	[400.88537598 254.55174255 0.846457 ]	[462.22277832 251.91239929 0.76361656]	[5.08456970e+02 8.00955139e+02 7.87968636e-01]	[5.26450134e+02 7.93297424e+02 7.78383911e-01]	[5.03430298e+02 7.72811646e+02 7.28622913e-01]	[4.54542023e+02 8.03518555e+02 7.40231812e-01]	[4.34063416e+02 7.98438110e+02 7.24804401e-01]	[4.44357880e+02 7.77890381e+02 6.96996331e-01]
[439.1663208 259.70571899 0.91648537]	[439.29992676 316.08901978 0.96631008]	[385.39831543 318.72436523 0.85505295]	[369.98287964 403.2946167 0.85411441]	[346.89541626 482.74371338 0.88252413]	[490.50265503 313.41299438 0.82786381]	[518.64160156 398.14016724 0.9029026 ]	[523.95880127 477.72921753 0.91643453]	[457.19030762 498.16531372 0.75632882]	[418.76779175 500.73358154 0.77967823]	[434.10461426 634.21264648 0.79612768]	[441.70422363 770.12121582 0.89518195]	[490.50244141 493.09179688 0.70526099]	[500.90615845 629.09393311 0.85529774]	[503.44467163 767.60266113 0.85794711]	[421.35638428 254.40707397 0.9452666 ]	[446.88632202 251.93107605 0.88802564]	[403.36236572 254.59196472 0.81886274]	[462.3321228 251.95895386 0.74124253]	[5.05890106e+02 8.00963379e+02 7.91825712e-01]	[5.23929260e+02 7.93267761e+02 7.71808267e-01]	[5.00809418e+02 7.72820068e+02 7.26528883e-01]	[4.52059479e+02 8.03490051e+02 7.29538143e-01]	[4.34049194e+02 7.98426392e+02 7.15338349e-01]	[4.44321838e+02 7.77875977e+02 7.14348674e-01]
[439.2852478 259.70529175 0.92459226]	[441.73129272 316.15298462 0.95862925]	[390.45306396 321.15567017 0.83944488]	[375.00762939 403.39785767 0.85596865]	[351.99874878 482.89620972 0.87879705]	[495.59954834 313.45010376 0.83889908]	[518.75469971 398.12704468 0.91791689]	[524.03564453 477.74533081 0.91217971]	[459.62966919 498.20397949 0.77609456]	[421.17199707 500.76095581 0.78234601]	[436.55117798 636.75341797 0.80285031]	[441.70236206 770.13977051 0.89140254]	[493.08544922 495.61026001 0.7043044 ]	[500.82913208 629.1618042 0.85183901]	[503.34100342 767.65460205 0.8732295 ]	[423.85308838 254.40892029 0.92537165]	[449.48187256 251.92709351 0.87565029]	[405.87194824 256.98150635 0.80863088]	[462.434021 254.34970093 0.70147491]	[5.03348328e+02 8.00946533e+02 7.90040374e-01]	[5.23796692e+02 7.93255920e+02 7.60490716e-01]	[5.00710785e+02 7.75316956e+02 7.04704642e-01]	[4.54549469e+02 8.00929932e+02 7.23291099e-01]	[4.34091187e+02 7.98351746e+02 7.19487548e-01]	[4.44309845e+02 7.77919922e+02 6.98714077e-01]
[441.72369385 259.72427368 0.92070132]	[441.81170654 316.17163086 0.94640583]	[393.01409912 321.19903564 0.83933687]	[377.54043579 408.42172241 0.86940396]	[354.57479858 482.90652466 0.90002269]	[498.12347412 313.41912842 0.83905196]	[521.23834229 398.15252686 0.93645656]	[526.46972656 477.72570801 0.89930272]	[459.68417358 498.20492554 0.7854498 ]	[421.2197876 500.75701904 0.78476262]	[436.58996582 639.26831055 0.80674022]	[441.69958496 770.15148926 0.89008063]	[495.6237793 495.6293335 0.70850217]	[500.75143433 631.68377686 0.83436149]	[503.32156372 767.71154785 0.87706828]	[426.40933228 254.43052673 0.91099268]	[452.08877563 251.92514038 0.87601763]	[408.45413208 257.02322388 0.75344658]	[464.88601685 251.90139771 0.67059124]	[5.03401764e+02 8.00979492e+02 7.82520950e-01]	[5.23821594e+02 7.93272522e+02 7.60156333e-01]	[5.00686798e+02 7.77889648e+02 6.98028266e-01]	[4.54586090e+02 8.00934937e+02 7.28083372e-01]	[4.36557220e+02 7.98362183e+02 7.21039176e-01]	[4.41878693e+02 7.80417542e+02 6.96687698e-01]
[441.7243042 259.72528076 0.92032754]	[441.81173706 316.17700195 0.94629633]	[393.01257324 321.20587158 0.83861941]	[377.52938843 408.459198 0.86860389]	[354.57891846 482.91461182 0.90010256]	[498.12451172 313.42547607 0.8402248 ]	[521.23919678 398.15859985 0.937343 ]	[526.46972656 477.72360229 0.8988511 ]	[459.68212891 498.21765137 0.7861585 ]	[421.2175293 500.76724243 0.78532195]	[436.60421753 639.27160645 0.81012237]	[441.69348145 770.15338135 0.88862193]	[495.61837769 495.64300537 0.70909989]	[500.76635742 634.17022705 0.83778906]	[503.31948853 770.07354736 0.87559813]	[426.40835571 254.43077087 0.91096133]	[452.08984375 251.92478943 0.87578762]	[408.45031738 257.02456665 0.75315839]	[464.88659668 251.90045166 0.66809434]	[5.03402557e+02 8.00988342e+02 7.79149175e-01]	[5.23822754e+02 7.93278564e+02 7.55008280e-01]	[5.00685516e+02 7.77905090e+02 6.96860552e-01]	[4.54563202e+02 8.00923645e+02 7.27238774e-01]	[4.34084167e+02 7.95891968e+02 7.21417308e-01]	[4.41876465e+02 7.80427490e+02 6.97499871e-01]
[441.83340454 262.16717529 0.90733027]	[441.90087891 316.1812439 0.93287849]	[395.5765686 321.18371582 0.86041743]	[377.68786621 408.3855896 0.89020193]	[357.06329346 482.86123657 0.92755115]	[498.23330688 313.46847534 0.86022162]	[521.33355713 398.15686035 0.93897974]	[528.97265625 477.68823242 0.86711752]	[459.68585205 500.7104187 0.78120911]	[421.23886108 500.81658936 0.77467793]	[436.67800903 639.32336426 0.82213706]	[441.6953125 770.14624023 0.88888669]	[495.59860229 498.22027588 0.70474577]	[500.75714111 636.73724365 0.82596445]	[503.28768921 770.16589355 0.87608695]	[431.49050903 254.47221375 0.91302902]	[457.08172607 251.94389343 0.89329541]	[413.55172729 257.00808716 0.74163431]	[467.42834473 251.85948181 0.6852355 ]	[5.05891144e+02 8.03472107e+02 7.52382398e-01]	[5.23883606e+02 7.93291077e+02 7.55294740e-01]	[4.98191498e+02 7.85481445e+02 7.05243170e-01]	[4.54612091e+02 8.00962097e+02 7.46634603e-01]	[4.36577606e+02 7.98393494e+02 7.32276797e-01]	[4.41843781e+02 7.80413391e+02 6.95790291e-01]
[444.35394287 262.16946411 0.88033384]	[444.43515015 316.1491394 0.90980577]	[398.11999512 318.737854 0.89675117]	[380.15658569 405.89294434 0.88947171]	[359.57855225 482.93310547 0.92112988]	[500.73953247 313.48345947 0.87983084]	[523.77905273 398.18273926 0.933128 ]	[531.62554932 480.16455078 0.86571825]	[459.76501465 500.77758789 0.78919625]	[421.29049683 503.27908325 0.76868701]	[439.07196045 639.34490967 0.82336032]	[441.67245483 770.15429688 0.88485777]	[498.14355469 500.7175293 0.72272563]	[500.78189087 636.79919434 0.82633477]	[503.27984619 770.16046143 0.87728381]	[436.57211304 254.49650574 0.92904627]	[459.5838623 251.96887207 0.92088312]	[416.16223145 256.97564697 0.78863686]	[470.02883911 251.87158203 0.67032367]	[5.05923767e+02 8.00970154e+02 7.49176264e-01]	[5.23898987e+02 7.93247681e+02 7.60299742e-01]	[4.98195618e+02 7.83032532e+02 7.03333914e-01]	[4.54581482e+02 8.00915039e+02 7.44982839e-01]	[4.34105591e+02 7.95899170e+02 7.31043220e-01]	[4.41818634e+02 7.80450989e+02 6.94474936e-01]
[446.96841431 264.74285889 0.84611845]	[452.01409912 318.54238892 0.89903748]	[398.27700806 321.17504883 0.89432216]	[380.29412842 408.45877075 0.87556028]	[359.77832031 482.96011353 0.90066665]	[503.26794434 313.52371216 0.88605779]	[523.86676025 398.15270996 0.93025053]	[539.21203613 480.13497925 0.88039452]	[462.19168091 500.78143311 0.78979409]	[421.39297485 500.86758423 0.75792205]	[439.12255859 639.33666992 0.82673943]	[441.66384888 770.15533447 0.88409519]	[500.65368652 500.70703125 0.74643224]	[500.80795288 636.76489258 0.83378619]	[503.30154419 770.13562012 0.87926251]	[439.10778809 254.58699036 0.95900464]	[459.75811768 254.42370605 0.9628154 ]	[418.72470093 257.04937744 0.83937496]	[475.15734863 251.95484924 0.71796364]	[5.05935181e+02 8.00971191e+02 7.53839910e-01]	[5.23917114e+02 7.93247803e+02 7.62976229e-01]	[4.98223877e+02 7.82982666e+02 7.05279708e-01]	[4.54590302e+02 8.00937866e+02 7.43279219e-01]	[4.34116913e+02 7.98369507e+02 7.28166997e-01]	[4.41799377e+02 7.80449280e+02 6.93817496e-01]
[454.60690308 269.85858154 0.85797101]	[457.10806274 318.52706909 0.92545426]	[400.78118896 321.1774292 0.88410646]	[382.80734253 405.878479 0.8641752 ]	[362.34872437 482.86746216 0.8946144 ]	[503.42169189 313.50509644 0.88193977]	[523.98266602 398.20739746 0.91885459]	[541.72003174 480.1355896 0.90195715]	[462.32595825 500.83688354 0.78175765]	[423.9006958 503.3152771 0.73940182]	[439.1751709 639.30297852 0.82835132]	[441.66699219 770.16204834 0.88382077]	[500.78518677 500.77984619 0.77042794]	[500.86410522 636.78039551 0.83347744]	[503.318573 770.11096191 0.8773647 ]	[439.26724243 256.99182129 0.96736181]	[462.29580688 254.55137634 0.96686554]	[421.21505737 257.12728882 0.84973902]	[480.20178223 254.45046997 0.76013833]	[5.03460602e+02 8.03497070e+02 7.59338260e-01]	[5.23857483e+02 7.93318726e+02 7.57620871e-01]	[5.00678711e+02 7.80447144e+02 7.02629030e-01]	[4.54578247e+02 8.00930237e+02 7.38220751e-01]	[4.34087585e+02 7.95899719e+02 7.26226330e-01]	[4.41796570e+02 7.80473389e+02 6.99086487e-01]
[457.16513062 272.47232056 0.9056704 ]	[459.65881348 316.16018677 0.95738852]	[403.3359375 321.16278076 0.86334199]	[387.89877319 405.81646729 0.83731574]	[367.41641235 482.88143921 0.87834072]	[505.92849731 313.46618652 0.85946476]	[528.97515869 398.1413269 0.89836812]	[541.85089111 480.13851929 0.9181509 ]	[462.45111084 500.72833252 0.76322061]	[428.91140747 500.79586792 0.72171319]	[439.2414856 636.76654053 0.82176906]	[441.67926025 770.25036621 0.86622685]	[500.90335083 500.69326782 0.77291918]	[500.89245605 631.65557861 0.83102095]	[503.32568359 770.09606934 0.8777703 ]	[441.74261475 257.17929077 0.94918597]	[462.41421509 257.04794312 0.93768489]	[421.38754272 259.61669922 0.83114403]	[480.3678894 254.56030273 0.83051795]	[5.03424377e+02 8.03529541e+02 7.75769055e-01]	[5.23844543e+02 7.93355896e+02 7.53310800e-01]	[5.00688293e+02 7.80401367e+02 7.06248164e-01]	[4.52065796e+02 8.00962830e+02 7.28561938e-01]	[4.34041626e+02 7.98383057e+02 7.13735461e-01]	[4.41837982e+02 7.85501282e+02 6.94969296e-01]
[truncated: 3 more rows]
