# Supplementary material for: Evaluation of functional tests performance using a camera-based and machine learning approach
Source: PLoS One. 2023 Nov 3;18(11):e0288279. doi: 10.1371/journal.pone.0288279 (PMC10624324; doi:10.1371/journal.pone.0288279)
Supplement: S1 Data — This dataset includes all the extracted keypoints of movements and the associated features and statistics, which were used for the analyses presented in the main manuscript. (ZIP) [file pone.0288279.s001.zip › PLOS_data_28032023/original_movement_data/CSV/000032_PNJN_P_crop.csv]

[526.4765625 267.32330322 0.86175269]	[529.0725708 336.68411255 0.88799596]	[464.82348633 339.12612915 0.85696667]	[454.56582642 454.59631348 0.81980193]	[459.73828125 547.00970459 0.89185232]	[598.28063965 336.58602905 0.84412527]	[608.64984131 441.73721313 0.85291052]	[623.92004395 544.32720947 0.92110449]	[539.20025635 529.05499268 0.67797643]	[495.67337036 531.58428955 0.65612376]	[487.9203186 703.45935059 0.72155762]	[4.82747162e+02 8.65039001e+02 8.36886942e-01]	[582.74627686 529.01019287 0.68473381]	[582.78912354 703.38293457 0.74421817]	[5.80242859e+02 8.54912842e+02 7.84409881e-01]	[518.67169189 254.52116394 0.92554343]	[541.80456543 254.40927124 0.9433732 ]	[498.22988892 257.02297974 0.85457826]	[562.25756836 254.44198608 0.83670145]	[5.82976685e+02 9.01031921e+02 8.42163682e-01]	[6.00868652e+02 8.93321533e+02 8.67694020e-01]	[5.67496582e+02 8.70155640e+02 7.59404898e-01]	[4.82943451e+02 8.98513916e+02 7.89306104e-01]	[4.64953522e+02 8.93443237e+02 7.57618010e-01]	[4.85352905e+02 8.72760925e+02 7.32780039e-01]
[526.47711182 267.322052 0.86175895]	[529.07293701 336.68496704 0.8879382 ]	[464.82293701 339.1272583 0.85702878]	[454.55929565 454.5880127 0.81862283]	[459.73898315 547.00714111 0.89187413]	[598.28076172 336.58682251 0.84408116]	[608.64953613 441.73751831 0.85280269]	[623.92102051 544.32678223 0.92087489]	[539.20355225 529.05230713 0.67831957]	[495.67892456 531.58270264 0.65613234]	[487.92001343 703.46673584 0.7207464 ]	[4.82747467e+02 8.65044128e+02 8.37295890e-01]	[582.74841309 529.00769043 0.68487346]	[582.78930664 703.39282227 0.7457661 ]	[5.80243774e+02 8.54912048e+02 7.84542203e-01]	[518.67163086 254.52137756 0.92585862]	[541.80499268 254.40834045 0.9436096 ]	[498.23001099 257.02371216 0.85484546]	[562.25610352 254.43940735 0.83654314]	[5.82971558e+02 9.01029602e+02 8.42817664e-01]	[6.00866211e+02 8.93321533e+02 8.68096709e-01]	[5.67499634e+02 8.70154907e+02 7.59128332e-01]	[4.82940857e+02 8.98516602e+02 7.88910151e-01]	[4.64952332e+02 8.93445374e+02 7.57677019e-01]	[4.85352051e+02 8.72763367e+02 7.32825756e-01]
[526.44763184 264.78393555 0.86529303]	[531.58679199 336.66085815 0.8843208 ]	[464.90771484 339.07785034 0.84590089]	[454.58120728 454.56240845 0.81992501]	[459.69400024 547.04815674 0.88206184]	[598.29766846 336.5897522 0.84298837]	[611.08996582 441.7840271 0.84530503]	[623.92486572 544.33117676 0.92018902]	[539.22216797 529.0199585 0.68356693]	[495.69485474 531.55749512 0.65799856]	[487.94036865 703.4463501 0.71562636]	[4.82739868e+02 8.65040100e+02 8.36950719e-01]	[582.77191162 526.50994873 0.69096333]	[582.82116699 703.39257812 0.7545228 ]	[5.80245850e+02 8.57362610e+02 7.83419967e-01]	[518.67797852 254.44134521 0.92229915]	[541.80712891 254.38146973 0.94274044]	[498.24047852 254.60423279 0.85226512]	[562.26513672 254.46298218 0.84598017]	[5.82964294e+02 9.01011841e+02 8.43053043e-01]	[6.00858521e+02 8.93315247e+02 8.68791521e-01]	[5.67496338e+02 8.70170532e+02 7.63242304e-01]	[4.82947418e+02 8.98521973e+02 7.89251566e-01]	[4.64959534e+02 8.93449280e+02 7.55477190e-01]	[4.82946228e+02 8.72761292e+02 7.31430113e-01]
[526.50341797 264.73275757 0.85728401]	[531.61120605 336.67764282 0.88290155]	[464.91055298 339.09899902 0.84614813]	[454.59695435 454.54406738 0.81992507]	[459.66290283 549.49035645 0.8691346 ]	[600.75762939 336.61050415 0.84689856]	[611.13201904 441.78320312 0.84114599]	[623.93109131 544.36309814 0.92004341]	[539.23565674 529.02832031 0.68153578]	[495.68417358 531.57244873 0.65571284]	[487.9602356 703.5020752 0.72796589]	[4.82735474e+02 8.62551758e+02 8.35349858e-01]	[582.79345703 528.97930908 0.69083613]	[582.84820557 703.40869141 0.76322198]	[5.80250610e+02 8.57366943e+02 7.83129156e-01]	[518.71105957 254.41546631 0.92407608]	[541.83441162 251.96878052 0.93231463]	[498.25598145 254.56484985 0.86358416]	[562.28106689 254.37799072 0.83032787]	[5.82962280e+02 9.01015259e+02 8.41711104e-01]	[6.00859375e+02 8.93319336e+02 8.68649781e-01]	[5.67502441e+02 8.70177551e+02 7.61287093e-01]	[4.82951172e+02 8.98516968e+02 7.86672473e-01]	[4.67394501e+02 8.93451721e+02 7.53357172e-01]	[4.82940094e+02 8.72742798e+02 7.26953149e-01]
[526.4486084 262.22229004 0.868882 ]	[534.0927124 336.67388916 0.88142502]	[464.91693115 339.07952881 0.84431124]	[454.62942505 452.05557251 0.8212747 ]	[459.59494019 547.04888916 0.85963231]	[600.77819824 336.62545776 0.84786034]	[611.17687988 441.80712891 0.8421728 ]	[623.93127441 544.3762207 0.92201674]	[539.20880127 531.53887939 0.67773622]	[495.65905762 531.60125732 0.65584856]	[485.47738647 705.98168945 0.74000263]	[4.82726898e+02 8.62574585e+02 8.34759176e-01]	[582.77886963 529.01373291 0.68662417]	[582.82061768 703.43133545 0.7579397 ]	[5.80249329e+02 8.54909302e+02 7.84776688e-01]	[518.68658447 254.33995056 0.90733552]	[541.80950928 251.91641235 0.92422032]	[498.24850464 254.47657776 0.86104703]	[562.28692627 254.36505127 0.83597243]	[5.82966370e+02 9.01013916e+02 8.42839777e-01]	[6.00867249e+02 8.93314087e+02 8.68567824e-01]	[5.67504395e+02 8.70153198e+02 7.55649745e-01]	[4.82952698e+02 9.00976501e+02 7.88606882e-01]	[4.67395020e+02 8.93460632e+02 7.53459990e-01]	[4.82929291e+02 8.72751648e+02 7.28481531e-01]
[526.45587158 262.14562988 0.87621534]	[534.11065674 336.68017578 0.88279712]	[464.92495728 339.07427979 0.8429215 ]	[452.06085205 452.08435059 0.81291652]	[457.1774292 547.04302979 0.85294586]	[600.79180908 336.64044189 0.85026479]	[613.64538574 441.84164429 0.83359689]	[623.94110107 544.39544678 0.92218131]	[539.18005371 531.550354 0.67541414]	[495.60861206 531.61322021 0.65481073]	[485.42614746 706.01373291 0.73901737]	[4.82720215e+02 8.65044128e+02 8.36344421e-01]	[582.7755127 529.01660156 0.68770528]	[582.79931641 703.4375 0.75122511]	[5.80252747e+02 8.54907593e+02 7.84036279e-01]	[518.69250488 251.8891449 0.89623207]	[541.83398438 251.83435059 0.91719341]	[498.24783325 254.41584778 0.85548764]	[562.30102539 251.96411133 0.8312788 ]	[5.82961731e+02 9.01015320e+02 8.39676738e-01]	[6.00865723e+02 8.93314392e+02 8.65477204e-01]	[5.67514709e+02 8.70154724e+02 7.49669552e-01]	[4.85347473e+02 8.98510925e+02 7.90541768e-01]	[4.67405151e+02 8.93456482e+02 7.54491389e-01]	[4.82921356e+02 8.72755737e+02 7.29476035e-01]
[526.39318848 259.67953491 0.8954742 ]	[531.61499023 336.67904663 0.8815428 ]	[464.90246582 339.0770874 0.84644634]	[452.02801514 454.59381104 0.81569839]	[457.09686279 547.03265381 0.84320623]	[600.76165771 336.63195801 0.84519726]	[613.63946533 441.87411499 0.82283276]	[623.9440918 544.42529297 0.92031127]	[536.74121094 531.54925537 0.67128676]	[493.09594727 531.59606934 0.65384668]	[485.41592407 706.00097656 0.74676585]	[4.82722534e+02 8.65064087e+02 8.40749085e-01]	[582.77081299 529.02758789 0.6834237 ]	[582.7701416 703.41595459 0.74708223]	[5.80239563e+02 8.54909912e+02 7.83150375e-01]	[518.64654541 249.40252686 0.87569767]	[541.80236816 249.36322021 0.91115826]	[498.21847534 251.95808411 0.82420909]	[562.30987549 251.95484924 0.83449513]	[5.82961975e+02 9.01004089e+02 8.41053963e-01]	[6.00865601e+02 8.93307495e+02 8.67992401e-01]	[5.67504578e+02 8.70154602e+02 7.53355265e-01]	[4.85354187e+02 8.98517090e+02 7.90991306e-01]	[4.67423431e+02 8.95838257e+02 7.53904939e-01]	[4.82913788e+02 8.72773132e+02 7.33837605e-01]
[524.00769043 259.64471436 0.90670401]	[531.57427979 336.68469238 0.88388824]	[464.87142944 339.06686401 0.85082185]	[449.48455811 454.56509399 0.81468773]	[454.61862183 547.05657959 0.82835263]	[600.75280762 336.65576172 0.84689796]	[611.14660645 441.87857056 0.82696629]	[623.90991211 544.42120361 0.91761756]	[536.64074707 528.9944458 0.67184138]	[490.51184082 529.05603027 0.66043961]	[485.39233398 703.50506592 0.74544477]	[4.82707672e+02 8.65068970e+02 8.40190709e-01]	[580.3347168 526.4888916 0.68533236]	[582.74975586 703.40704346 0.73807716]	[5.80227051e+02 8.54901978e+02 7.81008363e-01]	[516.22296143 249.37545776 0.87229705]	[541.77514648 249.33129883 0.90568143]	[498.22979736 251.96585083 0.80684471]	[562.29394531 251.94259644 0.83402693]	[5.82955383e+02 9.00993835e+02 8.40895653e-01]	[6.00863892e+02 8.93302673e+02 8.68054688e-01]	[5.67493713e+02 8.70153931e+02 7.52176225e-01]	[4.82949860e+02 8.98505737e+02 7.94681966e-01]	[4.67407623e+02 8.93462341e+02 7.54239798e-01]	[4.82899261e+02 8.72783508e+02 7.34220982e-01]
[524.00976562 259.64172363 0.90652627]	[531.58398438 336.68099976 0.88343143]	[464.87734985 339.05386353 0.85018063]	[449.48345947 454.5687561 0.81590343]	[454.61965942 547.05804443 0.82808924]	[600.75640869 336.65817261 0.84697312]	[611.15545654 441.8866272 0.82334071]	[623.90478516 544.42236328 0.91763759]	[536.63482666 528.9887085 0.67131382]	[490.5055542 529.05249023 0.66068256]	[485.40298462 703.46374512 0.74040687]	[4.82708923e+02 8.65057068e+02 8.39493871e-01]	[580.33251953 526.48016357 0.68719512]	[582.74182129 703.41687012 0.73340178]	[5.80221741e+02 8.54903076e+02 7.80762315e-01]	[518.63635254 249.37310791 0.87257218]	[541.7756958 249.32914734 0.90560001]	[498.23287964 251.96379089 0.80688643]	[562.293396 251.93843079 0.83353645]	[5.82963074e+02 9.00995056e+02 8.41517866e-01]	[6.00863708e+02 8.93300720e+02 8.69988620e-01]	[5.67488403e+02 8.70152222e+02 7.54237950e-01]	[4.82955200e+02 8.98513977e+02 7.93112576e-01]	[4.67416840e+02 8.95839478e+02 7.53847420e-01]	[4.82897644e+02 8.72772034e+02 7.34873414e-01]
[524.01660156 259.58169556 0.91226041]	[531.54058838 336.66384888 0.88622004]	[464.84811401 339.04943848 0.85222644]	[449.47058105 449.52636719 0.804856 ]	[452.00747681 546.93341064 0.83252633]	[598.30200195 336.6322937 0.84612596]	[611.1003418 441.86706543 0.8286382 ]	[623.88378906 544.41644287 0.91809696]	[534.10223389 528.99084473 0.66988784]	[488.02087402 529.04187012 0.65653306]	[485.42340088 700.89245605 0.73540884]	[4.82706848e+02 8.65062683e+02 8.43867183e-01]	[580.24993896 526.47711182 0.67524904]	[580.32312012 700.88916016 0.72593385]	[5.77787720e+02 8.54900208e+02 7.80488729e-01]	[516.21380615 249.3155365 0.86596107]	[541.77832031 246.79898071 0.90301239]	[498.22872925 251.96949768 0.81446338]	[562.29571533 251.87539673 0.82188511]	[5.82976685e+02 9.00988464e+02 8.44748199e-01]	[6.00866760e+02 8.93291443e+02 8.73848319e-01]	[5.67451477e+02 8.70147583e+02 7.63523221e-01]	[4.82942078e+02 8.98504395e+02 7.96165586e-01]	[4.67396362e+02 8.93458069e+02 7.57066548e-01]	[4.82895111e+02 8.72782471e+02 7.40790009e-01]
[523.94909668 257.11734009 0.93964297]	[529.02874756 336.65991211 0.89219874]	[462.42034912 339.05001831 0.8588497 ]	[446.89541626 452.06262207 0.82212865]	[449.43188477 547.00604248 0.82683331]	[598.25476074 336.6244812 0.84417981]	[608.63238525 444.33248901 0.82487535]	[623.87237549 544.44458008 0.91647166]	[531.58258057 528.98822021 0.67579973]	[487.95257568 529.03411865 0.66472942]	[485.36575317 698.31781006 0.74092078]	[4.82709656e+02 8.65068787e+02 8.47568631e-01]	[577.77453613 526.46392822 0.67608666]	[580.27404785 703.38568115 0.73122245]	[5.77782166e+02 8.54923157e+02 7.81795800e-01]	[516.1171875 246.75100708 0.85037518]	[541.7331543 244.24171448 0.90115309]	[498.19622803 251.94764709 0.77850246]	[562.27661133 251.88424683 0.8101182 ]	[5.82969849e+02 9.00982666e+02 8.50320280e-01]	[6.00861450e+02 8.93285645e+02 8.78166556e-01]	[5.67464600e+02 8.70160400e+02 7.70734727e-01]	[4.82941071e+02 8.98514038e+02 7.94785082e-01]	[4.67400970e+02 8.95840454e+02 7.54167080e-01]	[4.82896576e+02 8.72784424e+02 7.44745433e-01]
[523.8994751 257.02108765 0.95255303]	[526.51568604 336.66531372 0.90384519]	[462.35095215 339.0569458 0.87073231]	[444.33047485 452.03149414 0.84972489]	[444.35513306 547.00805664 0.85650563]	[595.67712402 336.60543823 0.84218645]	[608.51940918 444.31393433 0.8466621 ]	[623.81561279 544.41778564 0.91224349]	[526.5423584 531.54418945 0.68721282]	[485.41671753 531.54418945 0.67626899]	[482.93084717 698.30511475 0.75858539]	[4.82711304e+02 8.65077332e+02 8.46524715e-01]	[572.62054443 529.00878906 0.66544545]	[577.7923584 703.44598389 0.73812729]	[5.77776428e+02 8.54898438e+02 7.82042027e-01]	[513.57836914 241.72164917 0.85059714]	[541.68835449 241.68713379 0.89995015]	[498.18258667 251.85812378 0.76971793]	[562.2364502 251.8379364 0.80052161]	[5.82968994e+02 9.00971985e+02 8.51497948e-01]	[6.00856506e+02 8.93273499e+02 8.78322244e-01]	[5.67472900e+02 8.70135132e+02 7.57314444e-01]	[4.82943909e+02 9.00987488e+02 7.89452076e-01]	[4.67405243e+02 8.95857422e+02 7.48910069e-01]	[4.82887512e+02 8.72788574e+02 7.45580375e-01]
[523.8626709 256.97219849 0.9514029 ]	[526.46575928 336.66934204 0.90615523]	[462.30255127 336.69992065 0.87935591]	[441.9206543 452.04553223 0.86465091]	[444.29718018 544.52655029 0.87943554]	[593.15594482 336.62161255 0.84638953]	[606.08502197 441.88623047 0.86132675]	[621.40093994 544.45367432 0.89511049]	[526.46917725 531.56750488 0.69288093]	[485.35766602 531.5690918 0.68037426]	[482.89849854 700.88342285 0.77947313]	[4.82711823e+02 8.65110168e+02 8.52426589e-01]	[570.03778076 529.03796387 0.66665959]	[577.75952148 703.44750977 0.73330104]	[5.77770020e+02 8.54905090e+02 7.82931685e-01]	[511.05960083 241.62994385 0.85779643]	[539.30169678 239.20014954 0.89838588]	[498.15939331 249.36299133 0.77544552]	[562.2220459 249.3561554 0.80158627]	[5.82979187e+02 9.00985107e+02 8.55383933e-01]	[6.00872803e+02 8.93281128e+02 8.83565724e-01]	[5.67463562e+02 8.70143127e+02 7.64634073e-01]	[4.82937744e+02 9.00976746e+02 7.95110047e-01]	[4.67403839e+02 8.95849609e+02 7.53174126e-01]	[4.82887665e+02 8.72812378e+02 7.53715992e-01]
[523.84259033 254.60800171 0.94887817]	[526.41650391 336.67880249 0.91222733]	[462.24536133 336.70065308 0.88987178]	[441.87921143 452.03799438 0.87485135]	[441.90335083 546.92950439 0.88344294]	[590.64276123 336.63565063 0.8524248 ]	[606.02429199 444.3704834 0.86627233]	[621.28851318 544.43103027 0.8833223 ]	[526.40435791 531.59356689 0.6956417 ]	[482.94561768 531.57006836 0.67856526]	[482.86422729 700.86010742 0.77871835]	[4.82709869e+02 8.65082458e+02 8.44972730e-01]	[567.51654053 531.57073975 0.67952037]	[577.70935059 703.47161865 0.73565215]	[5.77772766e+02 8.54896851e+02 7.83510566e-01]	[511.01281738 239.18112183 0.86250144]	[539.28149414 239.14483643 0.90230793]	[498.14916992 249.35028076 0.76566392]	[559.82824707 246.83740234 0.79558909]	[5.82978882e+02 9.00985168e+02 8.54330063e-01]	[6.00874512e+02 8.93281677e+02 8.83353174e-01]	[5.67469055e+02 8.70140381e+02 7.61394262e-01]	[4.82927551e+02 8.98513123e+02 7.97479987e-01]	[4.67393860e+02 8.95841125e+02 7.53817141e-01]	[4.82903564e+02 8.72794556e+02 7.44990110e-01]
[523.80072021 254.57597351 0.94788933]	[526.39221191 336.66864014 0.91403937]	[462.2300415 336.67178345 0.89041018]	[441.81640625 452.03051758 0.88040584]	[441.8520813 546.92022705 0.89261121]	[590.58325195 336.65036011 0.86028194]	[605.99176025 444.38961792 0.87152022]	[618.74603271 544.44195557 0.86315536]	[523.9888916 531.57141113 0.69546717]	[482.87005615 529.05755615 0.67979574]	[482.83792114 700.88879395 0.78118575]	[4.82714294e+02 8.65083740e+02 8.43568921e-01]	[567.4486084 531.53662109 0.67939132]	[575.19799805 703.44329834 0.72992092]	[5.77758423e+02 8.54872986e+02 7.85058022e-01]	[508.48699951 239.1446228 0.87295532]	[539.23132324 239.10247803 0.89748442]	[495.68029785 249.29299927 0.73263478]	[559.8079834 246.79389954 0.78501701]	[5.82974304e+02 9.00985168e+02 8.53084683e-01]	[6.00870178e+02 8.93276001e+02 8.81119192e-01]	[5.67459900e+02 8.70120361e+02 7.56792068e-01]	[4.82926147e+02 8.98498779e+02 7.96125472e-01]	[4.67392273e+02 8.93455811e+02 7.54056275e-01]	[4.82912720e+02 8.72788391e+02 7.42148459e-01]
[521.40594482 254.53726196 0.94348842]	[524.01672363 336.6633606 0.91546452]	[462.22283936 336.64459229 0.88503551]	[441.74401855 449.48910522 0.87996 ]	[441.82086182 544.50769043 0.89869893]	[590.55053711 336.67166138 0.86033392]	[605.94891357 441.91119385 0.88781965]	[613.67156982 544.38012695 0.85834676]	[523.97503662 531.53619385 0.69205648]	[482.83062744 529.03198242 0.68173873]	[482.79412842 703.41375732 0.79859561]	[4.82707153e+02 8.65065918e+02 8.38803589e-01]	[565.06463623 528.99609375 0.68091041]	[575.14556885 703.45928955 0.74538934]	[5.77765930e+02 8.54870239e+02 7.88016200e-01]	[505.99728394 239.09533691 0.89096105]	[539.16638184 239.05551147 0.89325374]	[495.62356567 246.80119324 0.72608423]	[559.73730469 246.74681091 0.7827028 ]	[5.82964417e+02 9.00989746e+02 8.55774403e-01]	[6.00868713e+02 8.93281189e+02 8.82596552e-01]	[5.67471130e+02 8.70112610e+02 7.57757545e-01]	[4.82932709e+02 8.98482117e+02 8.00645173e-01]	[4.67395050e+02 8.93443665e+02 7.58587599e-01]	[4.82917664e+02 8.72766479e+02 7.39438355e-01]
[521.30541992 254.49583435 0.94126397]	[523.93695068 336.63726807 0.92871237]	[459.82373047 336.59463501 0.88477099]	[441.70733643 446.96783447 0.88464779]	[441.74645996 544.46954346 0.91384798]	[588.02026367 336.68731689 0.87728441]	[605.88641357 444.36129761 0.87052339]	[611.10028076 544.40588379 0.86216569]	[523.9130249 531.57598877 0.69887453]	[482.76791382 531.56072998 0.68008953]	[482.7723999 703.44622803 0.7917127 ]	[4.80374847e+02 8.62571167e+02 8.34478259e-01]	[565.00341797 529.04882812 0.68883389]	[572.64361572 703.44274902 0.75066543]	[5.77768555e+02 8.54885681e+02 7.85905421e-01]	[505.92498779 239.05992126 0.91067261]	[534.18145752 239.05052185 0.87732625]	[495.60766602 246.7472229 0.70832038]	[557.19012451 246.82228088 0.7887786 ]	[5.82981384e+02 9.00991394e+02 8.52902770e-01]	[6.00878662e+02 8.93284851e+02 8.81991208e-01]	[5.67465027e+02 8.70134338e+02 7.61477947e-01]	[4.82922180e+02 8.98463806e+02 8.07875276e-01]	[4.64959930e+02 8.93425415e+02 7.62430251e-01]	[4.82906311e+02 8.72734924e+02 7.42454112e-01]
[521.21905518 254.49311829 0.93697441]	[523.84899902 336.62142944 0.93596649]	[459.77856445 336.57519531 0.88056386]	[439.28903198 446.93777466 0.8752808 ]	[439.30862427 544.51721191 0.90865493]	[585.56274414 336.69039917 0.88282418]	[603.46844482 444.34204102 0.86457556]	[608.5927124 544.42852783 0.87700677]	[523.86688232 531.57336426 0.70059669]	[480.37365723 531.56848145 0.67995948]	[482.76028442 703.4074707 0.78488564]	[4.80358002e+02 8.62546692e+02 8.32349479e-01]	[564.97180176 529.0324707 0.6917457 ]	[570.10601807 703.49914551 0.76291656]	[5.77758667e+02 8.54867615e+02 7.84818292e-01]	[503.48574829 236.69166565 0.92787832]	[534.08898926 239.05458069 0.87412012]	[493.08462524 244.25086975 0.656654 ]	[554.67254639 249.30278015 0.78889948]	[5.82974121e+02 9.00983704e+02 8.54714036e-01]	[6.00874695e+02 8.93277954e+02 8.82884562e-01]	[5.67466187e+02 8.70117249e+02 7.53878295e-01]	[4.82915955e+02 8.98449707e+02 8.11616540e-01]	[4.64954285e+02 8.93417908e+02 7.62629271e-01]	[4.82889008e+02 8.72715515e+02 7.41862833e-01]
[521.1696167 254.4864502 0.92723429]	[523.76092529 336.62667847 0.93814135]	[459.70108032 336.55514526 0.87627441]	[439.21710205 446.94900513 0.87269372]	[439.23220825 544.52960205 0.90623826]	[585.49310303 336.70233154 0.88433123]	[603.35778809 444.35507202 0.87532336]	[606.12518311 544.42547607 0.89480931]	[523.80737305 534.10809326 0.69444937]	[480.31842041 534.12432861 0.67538369]	[480.35110474 705.93597412 0.77964067]	[4.80354309e+02 8.62559753e+02 8.34648967e-01]	[564.93511963 531.54205322 0.68877965]	[567.59228516 703.43237305 0.77159375]	[5.77750366e+02 8.54893982e+02 7.83254504e-01]	[503.42977905 239.04582214 0.93479663]	[531.55804443 239.04747009 0.87589061]	[490.55056763 246.74714661 0.63744879]	[552.11749268 246.8008728 0.78689158]	[5.82980530e+02 9.01005249e+02 8.56667995e-01]	[6.00877747e+02 8.93290222e+02 8.83315444e-01]	[5.67467957e+02 8.70139465e+02 7.55904675e-01]	[4.82897888e+02 8.98450073e+02 8.14473391e-01]	[4.64938385e+02 8.93419128e+02 7.65864611e-01]	[4.82902039e+02 8.72709717e+02 7.49976039e-01]
[518.76196289 254.47795105 0.92599595]	[521.32183838 336.62255859 0.93710536]	[457.21786499 336.56689453 0.85902393]	[439.12713623 446.93878174 0.86683738]	[439.1758728 544.50140381 0.90800297]	[585.40704346 336.68377686 0.88606364]	[603.25964355 444.3687439 0.85748208]	[606.02191162 544.45263672 0.90665424]	[521.42547607 536.67272949 0.69701946]	[480.29092407 536.69537354 0.6804772 ]	[480.28988647 706.08166504 0.78815603]	[4.80362946e+02 8.65047119e+02 8.40114474e-01]	[564.87353516 534.11218262 0.68624824]	[567.56365967 705.93847656 0.79089183]	[5.77744019e+02 8.54891052e+02 7.82935262e-01]	[503.37731934 236.68861389 0.94408345]	[529.03094482 236.68276978 0.88623267]	[488.01782227 244.21827698 0.64274234]	[549.56085205 244.27374268 0.77392113]	[5.82973755e+02 9.01002808e+02 8.60156417e-01]	[6.00879028e+02 8.93292236e+02 8.87269855e-01]	[5.67482056e+02 8.70145691e+02 7.54235029e-01]	[4.82890045e+02 8.98459106e+02 8.13875556e-01]	[4.64934570e+02 8.93421814e+02 7.67350495e-01]	[4.82913727e+02 8.72719360e+02 7.55760789e-01]
[518.65911865 254.47392273 0.91389799]	[521.23675537 336.64083862 0.9302544 ]	[457.1427002 336.581604 0.85241121]	[439.08026123 446.93527222 0.86347836]	[439.10153198 544.50769043 0.8920821 ]	[582.98913574 336.6776123 0.88438249]	[600.79296875 444.38647461 0.83755863]	[605.89556885 544.45111084 0.91488922]	[521.31262207 536.66827393 0.69358206]	[480.17364502 536.70336914 0.67180032]	[480.27526855 706.09686279 0.78487945]	[4.80376831e+02 8.62525024e+02 8.34828854e-01]	[562.46453857 531.60351562 0.69055831]	[567.55615234 705.95422363 0.79051167]	[5.77736450e+02 8.54909546e+02 7.79682875e-01]	[503.30599976 236.67652893 0.95286518]	[526.52545166 239.0486145 0.89275599]	[487.92950439 241.71684265 0.61425006]	[547.05273438 246.77719116 0.78083789]	[5.82964539e+02 9.00993896e+02 8.63002062e-01]	[6.00878479e+02 8.93292847e+02 8.92323136e-01]	[5.67503540e+02 8.70177246e+02 7.51056492e-01]	[4.82896301e+02 8.98452759e+02 8.11650395e-01]	[4.64939728e+02 8.93415955e+02 7.66185403e-01]	[4.82934479e+02 8.70311157e+02 7.45188594e-01]
[516.17608643 254.47151184 0.90361607]	[521.16064453 336.66870117 0.92003661]	[454.61392212 336.59924316 0.83247298]	[436.62802124 449.46768188 0.84375203]	[436.67297363 546.93377686 0.87281924]	[582.9163208 339.06564331 0.8817541 ]	[598.2199707 444.4118042 0.81181705]	[603.4588623 544.45953369 0.91306806]	[521.26977539 536.68658447 0.69719726]	[480.12414551 536.71148682 0.67003983]	[480.22158813 706.05859375 0.77584684]	[4.80371185e+02 8.62544312e+02 8.32715988e-01]	[562.41864014 534.12310791 0.69857281]	[567.46551514 705.93835449 0.81400329]	[5.77726685e+02 8.57364014e+02 7.77629435e-01]	[503.24841309 236.6834259 0.9529596 ]	[526.43933105 239.04780579 0.90642816]	[485.396698 244.2169342 0.68170422]	[546.95562744 249.2943573 0.79421258]	[5.82967773e+02 9.01006958e+02 8.59937966e-01]	[6.00879700e+02 8.93295044e+02 8.85805070e-01]	[5.67514343e+02 8.70196350e+02 7.48902678e-01]	[4.82874969e+02 8.98432434e+02 8.15447986e-01]	[4.64920990e+02 8.93404724e+02 7.71165311e-01]	[4.82945374e+02 8.70323730e+02 7.41913319e-01]
[513.58117676 254.47711182 0.89604783]	[518.7322998 336.67391968 0.90962499]	[452.03997803 336.6211853 0.82126313]	[431.54776001 446.91094971 0.8277114 ]	[436.61123657 546.92572021 0.86603922]	[582.86071777 339.06365967 0.87729472]	[593.10290527 444.3107605 0.81874359]	[603.36468506 544.44580078 0.90863627]	[521.18670654 536.67907715 0.69070089]	[477.6734314 536.70843506 0.66835487]	[480.19055176 706.10253906 0.7750895 ]	[4.80371765e+02 8.62515076e+02 8.29567134e-01]	[562.34710693 534.13299561 0.69536114]	[565.04412842 705.95800781 0.82672048]	[5.77715332e+02 8.57372192e+02 7.78041780e-01]	[500.85275269 236.67175293 0.95434481]	[523.98046875 239.05728149 0.92339253]	[482.95535278 244.23406982 0.6582821 ]	[544.54541016 249.29823303 0.80890083]	[5.82966797e+02 9.01017395e+02 8.60022247e-01]	[6.00884766e+02 8.93297729e+02 8.84912193e-01]	[5.67519409e+02 8.70210999e+02 7.48155296e-01]	[4.82868561e+02 8.98428833e+02 8.17172348e-01]	[4.64916077e+02 8.93399963e+02 7.73293436e-01]	[4.82948151e+02 8.70303772e+02 7.34513521e-01]
[508.50561523 254.4822998 0.90495765]	[516.20349121 336.68209839 0.89326334]	[449.46148682 336.62823486 0.81751442]	[428.99359131 446.94638062 0.81967819]	[434.07992554 546.97753906 0.83825785]	[582.75933838 339.07217407 0.86395669]	[588.08709717 444.35379028 0.82549733]	[603.31842041 544.41729736 0.9075315 ]	[518.70648193 534.1373291 0.6849035 ]	[475.08953857 536.66143799 0.65878946]	[480.14620972 708.53656006 0.75564903]	[4.80373016e+02 8.60003967e+02 8.26698124e-01]	[562.28533936 531.60754395 0.69837874]	[565.00445557 705.98101807 0.83802909]	[5.77705872e+02 8.54916992e+02 7.79616237e-01]	[500.74560547 236.66358948 0.94908082]	[523.85028076 239.07051086 0.94604844]	[482.81057739 241.71516418 0.74884033]	[544.38653564 246.83570862 0.82670993]	[5.82966309e+02 9.01021851e+02 8.61192346e-01]	[6.00884094e+02 8.93297791e+02 8.83907795e-01]	[5.67512939e+02 8.70188110e+02 7.47149467e-01]	[4.82882446e+02 8.98415894e+02 8.15334976e-01]	[4.64925629e+02 8.93389526e+02 7.74428129e-01]	[4.82954071e+02 8.70272644e+02 7.30850518e-01]
[505.9788208 254.48558044 0.92162418]	[513.62280273 336.68579102 0.88163853]	[446.89990234 336.61499023 0.82902992]	[428.92138672 449.51675415 0.81231928]	[431.48919678 546.96502686 0.83147413]	[580.27868652 339.07629395 0.85285908]	[588.01031494 446.86932373 0.82903486]	[600.8928833 544.39337158 0.89609569]	[516.12097168 531.59960938 0.66931242]	[470.0329895 534.12640381 0.6542775 ]	[477.71896362 708.57476807 0.74068004]	[4.80353912e+02 8.59942505e+02 8.24589789e-01]	[559.77252197 531.54217529 0.68295014]	[565.00073242 705.97003174 0.83103234]	[5.77696777e+02 8.54905457e+02 7.79449761e-01]	[500.65383911 236.65989685 0.93032658]	[523.75604248 239.06069946 0.95336556]	[480.36694336 244.20562744 0.74796993]	[544.29522705 249.29518127 0.81760132]	[5.82979492e+02 9.01034180e+02 8.55026424e-01]	[6.00890930e+02 8.93307983e+02 8.80114496e-01]	[5.67488464e+02 8.70170898e+02 7.46444881e-01]	[4.82907715e+02 8.95974304e+02 8.18825066e-01]	[4.64942627e+02 8.93372620e+02 7.72898495e-01]	[4.82923218e+02 8.70218567e+02 7.33048201e-01]
[505.91973877 254.4916687 0.92954659]	[508.49432373 336.68222046 0.89041948]	[441.91125488 336.69491577 0.85570645]	[423.92330933 449.51586914 0.82696354]	[426.40249634 547.04437256 0.82832116]	[577.70831299 336.67276001 0.84782141]	[585.59301758 444.3711853 0.85700101]	[600.82891846 544.39178467 0.88721836]	[513.5723877 531.58441162 0.66810286]	[469.95690918 534.13232422 0.65321583]	[477.62063599 708.61206055 0.7319507 ]	[4.80337555e+02 8.57454712e+02 8.25818360e-01]	[557.23651123 529.02709961 0.66872168]	[564.99194336 705.99456787 0.82256299]	[5.77692627e+02 8.57373108e+02 7.76693881e-01]	[498.20275879 236.67303467 0.91281968]	[521.36071777 236.69329834 0.95278859]	[480.2298584 244.2150116 0.77686405]	[541.88153076 246.7913208 0.80073059]	[5.82983154e+02 9.01045044e+02 8.49554420e-01]	[6.00888916e+02 8.93314880e+02 8.74227464e-01]	[5.67475281e+02 8.70199890e+02 7.51756787e-01]	[4.82902618e+02 8.95976562e+02 8.17878723e-01]	[4.64937805e+02 8.93371155e+02 7.70775795e-01]	[4.82914612e+02 8.70183899e+02 7.29512572e-01]
[503.48416138 254.50590515 0.93551779]	[505.95452881 336.69229126 0.90412658]	[441.8046875 339.05490112 0.87563133]	[423.7729187 452.04754639 0.85778046]	[423.85266113 546.94335938 0.85832894]	[572.65582275 336.64703369 0.85085034]	[585.53045654 444.40261841 0.85790896]	[600.74584961 544.40771484 0.87079847]	[508.53027344 531.56182861 0.67727304]	[467.41079712 531.61419678 0.65747756]	[475.15530396 708.55352783 0.73508519]	[4.80323425e+02 8.57436340e+02 8.27258945e-01]	[552.1305542 528.99859619 0.66788429]	[564.93084717 705.96722412 0.82872999]	[5.77693237e+02 8.57398560e+02 7.76013732e-01]	[495.68835449 236.67124939 0.90072989]	[521.29382324 239.04696655 0.94323391]	[480.12542725 241.71708679 0.7903586 ]	[541.80731201 246.77792358 0.80037111]	[5.82978333e+02 9.01057861e+02 8.48148167e-01]	[6.00887695e+02 8.93324402e+02 8.72879922e-01]	[5.67490356e+02 8.70222656e+02 7.47116148e-01]	[4.82902649e+02 8.95973694e+02 8.21659982e-01]	[4.64936737e+02 8.93372009e+02 7.72907674e-01]	[4.82898621e+02 8.70162354e+02 7.27749228e-01]
[503.39950562 254.53082275 0.94961417]	[505.89581299 336.70605469 0.91070807]	[441.78323364 336.69195557 0.88033187]	[421.35702515 452.05505371 0.87556726]	[423.79452515 546.97619629 0.86326849]	[570.07244873 336.69049072 0.86019683]	[585.43914795 444.41049194 0.87849516]	[595.75012207 544.4229126 0.85914063]	[508.43734741 529.02947998 0.68646312]	[464.91088867 531.5513916 0.66991448]	[472.55575562 708.52832031 0.72845721]	[4.80326447e+02 8.57428284e+02 8.28734875e-01]	[549.53283691 526.4800415 0.67918104]	[564.88806152 703.45465088 0.8263737 ]	[5.75217285e+02 8.57375122e+02 7.78646588e-01]	[493.11962891 239.08055115 0.8821817 ]	[521.19415283 239.08358765 0.92526257]	[477.72253418 244.26914978 0.76618266]	[541.7366333 246.83718872 0.78725803]	[5.82979126e+02 9.01064880e+02 8.51352513e-01]	[6.00883362e+02 8.93321289e+02 8.71496677e-01]	[5.67471130e+02 8.70193542e+02 7.50298560e-01]	[4.82895111e+02 8.95970093e+02 8.22258294e-01]	[4.64934906e+02 8.93366638e+02 7.73503780e-01]	[4.82909088e+02 8.70146301e+02 7.26762295e-01]
[503.3404541 254.57151794 0.95319653]	[503.49481201 339.05871582 0.91718841]	[441.72064209 339.04345703 0.88920653]	[421.26947021 452.06158447 0.88012522]	[421.36367798 547.03594971 0.87314308]	[567.59606934 339.06768799 0.86487859]	[585.39471436 444.42025757 0.87840641]	[593.16705322 544.39556885 0.85743338]	[505.98492432 531.59619141 0.6877737 ]	[464.87463379 534.13592529 0.67255241]	[467.49884033 708.55841064 0.73460656]	[4.80336151e+02 8.57394104e+02 8.33785236e-01]	[549.49621582 529.02734375 0.67428118]	[564.84893799 703.47290039 0.82040089]	[5.75215942e+02 8.57406799e+02 7.79195845e-01]	[490.52444458 239.1111145 0.87419772]	[518.79852295 239.13101196 0.91074169]	[477.5958252 246.77122498 0.75174582]	[541.68798828 249.34458923 0.77481979]	[5.82979553e+02 9.01065674e+02 8.51509392e-01]	[6.00883850e+02 8.93321533e+02 8.72370780e-01]	[5.67469971e+02 8.70216003e+02 7.51765370e-01]	[4.82877960e+02 8.95959839e+02 8.26484740e-01]	[4.64921021e+02 8.93354553e+02 7.78217256e-01]	[4.82941223e+02 8.70118591e+02 7.21006513e-01]
[503.30014038 254.58453369 0.94833827]	[503.46487427 339.05511475 0.92389482]	[441.69360352 336.67321777 0.88857728]	[421.19012451 449.47628784 0.88170934]	[421.31942749 547.05535889 0.87347114]	[567.52801514 339.08395386 0.87646693]	[585.35235596 444.34243774 0.87166303]	[590.63763428 544.43237305 0.85395944]	[505.87805176 531.543396 0.69631863]	[462.40304565 531.57519531 0.67425263]	[467.42715454 706.05523682 0.73005837]	[4.80321503e+02 8.57375000e+02 8.32764447e-01]	[546.96203613 528.97741699 0.68596721]	[562.46148682 703.38653564 0.81555533]	[5.75207825e+02 8.57396851e+02 7.79618144e-01]	[488.0255127 239.14836121 0.86801404]	[518.72406006 239.15760803 0.8912735 ]	[475.13619995 246.81591797 0.7467711 ]	[539.222229 249.36212158 0.77434969]	[5.82968750e+02 9.01065430e+02 8.54827762e-01]	[6.00879395e+02 8.93318481e+02 8.75097275e-01]	[5.67483093e+02 8.70197388e+02 7.47596383e-01]	[4.82873138e+02 8.95941589e+02 8.27796280e-01]	[4.64918365e+02 8.93344910e+02 7.74393141e-01]	[4.82935669e+02 8.70114075e+02 7.15687990e-01]
[500.87536621 254.60360718 0.94715494]	[503.37106323 336.67001343 0.93662596]	[439.29602051 336.63845825 0.88993424]	[418.76968384 446.94503784 0.88262349]	[421.24667358 546.98474121 0.88691854]	[565.02935791 339.05255127 0.89030892]	[582.96777344 444.3046875 0.86837971]	[590.57757568 544.42895508 0.85840344]	[503.48831177 531.5557251 0.69616568]	[462.36486816 531.57684326 0.67250228]	[464.95941162 706.06524658 0.73415905]	[4.80305145e+02 8.57362061e+02 8.33160400e-01]	[546.92950439 529.00964355 0.68932509]	[562.41644287 703.37091064 0.81854141]	[5.75193481e+02 8.57388672e+02 7.81090558e-01]	[485.49020386 239.16886902 0.87556112]	[516.20983887 239.19604492 0.86642796]	[472.60098267 246.81719971 0.76038456]	[536.65509033 251.8276825 0.7694 ]	[5.82959167e+02 9.01060974e+02 8.57095957e-01]	[6.00876770e+02 8.93315857e+02 8.77238095e-01]	[5.67478638e+02 8.70188782e+02 7.48407841e-01]	[4.82851837e+02 8.95947205e+02 8.30919027e-01]	[4.64895264e+02 8.93345032e+02 7.78422415e-01]	[4.82931458e+02 8.70112244e+02 7.19654083e-01]
[500.79391479 256.97384644 0.95302701]	[503.24365234 336.66781616 0.93828428]	[439.22918701 336.61932373 0.88223708]	[418.73434448 452.01611328 0.87291849]	[418.77792358 546.97583008 0.8967008 ]	[564.89733887 339.0451355 0.89241803]	[582.86914062 446.86801147 0.86667389]	[588.08172607 544.44647217 0.87627167]	[503.41143799 531.59161377 0.70032597]	[462.29174805 531.5960083 0.67582166]	[464.96566772 705.94702148 0.72543824]	[4.80302368e+02 8.54882324e+02 8.36735487e-01]	[544.49053955 529.03186035 0.69469458]	[562.36132812 700.8515625 0.80879521]	[5.75176147e+02 8.57362671e+02 7.80855119e-01]	[485.36776733 241.67773438 0.89091861]	[513.6048584 241.63955688 0.84838682]	[470.0296936 249.36729431 0.7622602 ]	[531.55023193 249.39338684 0.77229702]	[5.82937317e+02 9.01039124e+02 8.61611009e-01]	[6.00855835e+02 8.93300781e+02 8.76517057e-01]	[5.67472778e+02 8.70159973e+02 7.47859836e-01]	[4.82847748e+02 8.95957153e+02 8.27530622e-01]	[4.64879211e+02 8.93345154e+02 7.78580129e-01]	[4.82935028e+02 8.67673828e+02 7.09762454e-01]
[500.709198 256.97842407 0.95219594]	[500.82409668 336.64627075 0.9411841 ]	[439.12701416 336.60336304 0.87044078]	[418.57351685 446.94073486 0.86532891]	[418.69372559 546.98547363 0.8953352 ]	[564.8536377 336.67929077 0.89212739]	[582.76391602 444.29467773 0.87272584]	[587.98278809 544.41308594 0.89087802]	[503.3543396 531.55389404 0.70292866]	[462.23306274 531.57739258 0.68707174]	[464.92520142 703.48693848 0.71886158]	[4.80273590e+02 8.54875000e+02 8.36993814e-01]	[544.4251709 528.97106934 0.69953156]	[562.31817627 700.85461426 0.79993546]	[5.75149841e+02 8.54919739e+02 7.81903207e-01]	[482.91226196 241.70016479 0.91454351]	[511.01461792 241.62135315 0.85081029]	[467.46963501 249.4055481 0.7475214 ]	[529.01568604 249.35667419 0.76713228]	[5.82938721e+02 9.01035400e+02 8.59145463e-01]	[6.00855408e+02 8.93296204e+02 8.74644279e-01]	[5.67448181e+02 8.70148682e+02 7.47810721e-01]	[4.82828186e+02 8.95947327e+02 8.30176055e-01]	[4.64862640e+02 8.93341309e+02 7.80959845e-01]	[4.82913696e+02 8.67671631e+02 7.14332819e-01]
[498.2696228 257.00448608 0.93666458]	[500.72912598 336.68508911 0.93402624]	[436.65719604 336.62640381 0.86012805]	[418.55065918 449.46411133 0.85853428]	[418.62771606 547.01251221 0.88307333]	[562.45495605 339.05059814 0.89030254]	[580.34338379 444.41009521 0.85219938]	[585.55462646 544.42767334 0.90369642]	[503.27789307 534.09960938 0.69724065]	[459.82827759 534.1585083 0.68573827]	[464.86807251 705.96862793 0.75487465]	[4.80271149e+02 8.54918762e+02 8.32600474e-01]	[544.37695312 529.00427246 0.69011313]	[562.26281738 700.86535645 0.79721689]	[5.75143250e+02 8.54881897e+02 7.82574475e-01]	[482.85577393 241.72735596 0.9160822 ]	[508.48187256 241.67773438 0.85263252]	[464.95993042 249.3500061 0.76984692]	[526.52630615 249.36968994 0.78305399]	[5.82944641e+02 9.01038269e+02 8.58511567e-01]	[6.00861450e+02 8.93293457e+02 8.72571945e-01]	[5.67450256e+02 8.70116821e+02 7.42135763e-01]	[4.82820923e+02 8.95934631e+02 8.33292484e-01]	[4.64855988e+02 8.93337341e+02 7.86584496e-01]	[4.82912292e+02 8.70115784e+02 7.23816633e-01]
[498.19091797 257.00698853 0.93187702]	[500.65686035 339.05780029 0.92613655]	[436.55252075 336.65090942 0.84386683]	[416.10879517 452.0425415 0.8495158 ]	[418.56600952 549.50354004 0.8590939 ]	[562.37646484 339.10299683 0.88868427]	[577.7520752 444.39916992 0.8250823 ]	[585.45678711 544.45922852 0.91784173]	[500.9006958 534.11218262 0.70117414]	[459.79415894 534.17590332 0.68794525]	[462.43435669 706.00598145 0.77955717]	[4.80259247e+02 8.54918396e+02 8.34325731e-01]	[544.32891846 529.02819824 0.69824213]	[562.21728516 700.90960693 0.79624677]	[5.75146973e+02 8.54871338e+02 7.79905677e-01]	[482.8081665 241.72792053 0.91754258]	[505.99359131 241.70353699 0.86229688]	[464.92687988 249.35263062 0.74847209]	[526.47088623 249.39682007 0.7934581 ]	[5.82949829e+02 9.01028076e+02 8.55583191e-01]	[6.00859558e+02 8.93287903e+02 8.71368349e-01]	[5.67445374e+02 8.70116394e+02 7.37707853e-01]	[4.82813599e+02 8.95937927e+02 8.33428442e-01]	[4.64852081e+02 8.93341492e+02 7.87307620e-01]	[4.82903168e+02 8.70114746e+02 7.31381893e-01]
[495.67694092 256.99261475 0.91789758]	[498.23965454 339.07366943 0.91789937]	[434.02728271 336.68994141 0.82476211]	[413.52215576 449.51834106 0.82161593]	[416.1305542 547.05499268 0.85182613]	[562.31207275 339.11932373 0.88146454]	[575.18395996 444.41870117 0.8119579 ]	[585.3458252 544.46673584 0.92224902]	[500.87548828 536.72955322 0.70403355]	[459.76876831 539.25482178 0.69685614]	[462.37680054 708.5501709 0.79236323]	[4.80252686e+02 8.54905701e+02 8.37694645e-01]	[544.30499268 534.14312744 0.69459581]	[559.8213501 703.45605469 0.80139655]	[5.72664001e+02 8.54835571e+02 7.85619974e-01]	[482.72317505 241.69895935 0.91792822]	[505.90286255 241.68807983 0.87343991]	[462.44805908 249.39581299 0.74589694]	[524.03527832 251.84133911 0.80596048]	[5.82934326e+02 9.01027710e+02 8.57895851e-01]	[6.00837524e+02 8.93280334e+02 8.69567096e-01]	[5.65053528e+02 8.67675476e+02 7.40242362e-01]	[4.82805603e+02 8.95946960e+02 8.34159076e-01]	[4.64843933e+02 8.93344910e+02 7.90949225e-01]	[4.82911163e+02 8.67713623e+02 7.35029042e-01]
[495.58676147 257.02108765 0.9096725 ]	[495.69207764 339.0874939 0.89976805]	[428.93624878 339.07095337 0.8212288 ]	[408.45376587 452.04745483 0.81761163]	[416.08306885 549.51318359 0.83862132]	[559.83557129 339.11868286 0.87009209]	[570.07189941 444.39480591 0.81659454]	[582.90777588 544.46191406 0.91085827]	[500.76559448 536.70318604 0.70707864]	[459.66494751 539.23779297 0.69219548]	[462.30770874 708.6618042 0.7877264 ]	[4.80272308e+02 8.57391113e+02 8.38386655e-01]	[541.90795898 534.13299561 0.70496815]	[559.75195312 703.46350098 0.80384868]	[5.72668823e+02 8.54866394e+02 7.79767871e-01]	[480.34155273 244.21788025 0.91775519]	[503.43734741 241.72306824 0.88872349]	[462.36569214 249.39157104 0.78582484]	[523.92547607 249.38769531 0.81137419]	[5.82926697e+02 9.01016907e+02 8.57723594e-01]	[6.00832886e+02 8.93273926e+02 8.67678702e-01]	[5.67459412e+02 8.70114075e+02 7.43632913e-01]	[4.82812469e+02 8.95970215e+02 8.31522226e-01]	[4.64850342e+02 8.93367004e+02 7.93560684e-01]	[4.82939423e+02 8.70141479e+02 7.43936241e-01]
[490.52636719 257.02313232 0.90357161]	[493.11605835 339.1053772 0.8894456 ]	[423.90777588 339.07275391 0.83705771]	[408.41430664 454.56710815 0.8193965 ]	[413.58294678 549.5625 0.8185674 ]	[559.74841309 339.14770508 0.85561055]	[567.55999756 441.8576355 0.85228318]	[582.87896729 544.46105957 0.90653419]	[500.67105103 539.20605469 0.70636356]	[457.16635132 539.28601074 0.69016325]	[462.26541138 708.65100098 0.79570353]	[4.80291504e+02 8.57441406e+02 8.37885857e-01]	[541.84094238 536.6607666 0.7024551 ]	[559.69732666 703.43225098 0.78890824]	[5.72668518e+02 8.54850220e+02 7.76987314e-01]	[480.25860596 244.20715332 0.90862316]	[503.33267212 244.19177246 0.90443701]	[462.29089355 251.83738708 0.76106179]	[523.80877686 251.89205933 0.8134256 ]	[5.82933411e+02 9.00994385e+02 8.56272399e-01]	[6.00836426e+02 8.93257996e+02 8.66608322e-01]	[5.67465027e+02 8.70113647e+02 7.36594796e-01]	[4.82853699e+02 8.95973083e+02 8.29375625e-01]	[4.64885651e+02 8.93376770e+02 7.89425910e-01]	[4.82954620e+02 8.70170227e+02 7.49671519e-01]
[487.96246338 257.03909302 0.91227204]	[487.98672485 339.0630188 0.89409673]	[421.38388062 339.0930481 0.856242 ]	[405.85003662 454.56655884 0.82706124]	[410.94970703 549.57824707 0.80682123]	[554.68878174 339.04922485 0.84873891]	[567.49536133 446.90301514 0.83441651]	[582.78900146 544.44262695 0.90470862]	[498.24087524 536.71740723 0.70100486]	[457.10098267 539.24121094 0.68141294]	[462.25466919 711.14385986 0.80238986]	[4.80280396e+02 8.57409424e+02 8.41422319e-01]	[541.77770996 534.15447998 0.70508498]	[557.2354126 703.44024658 0.77781785]	[5.72658508e+02 8.54849487e+02 7.79140949e-01]	[480.1661377 244.22102356 0.89683616]	[503.2522583 244.18856812 0.90916556]	[459.80825806 251.84396362 0.81150723]	[521.37109375 251.85559082 0.80231339]	[5.82937195e+02 9.01001587e+02 8.56882632e-01]	[6.00840210e+02 8.93261230e+02 8.67867649e-01]	[5.67454102e+02 8.70110962e+02 7.38318086e-01]	[4.82863190e+02 8.95964355e+02 8.32435727e-01]	[4.64893402e+02 8.93375671e+02 7.92522132e-01]	[4.82945618e+02 8.70141052e+02 7.49503732e-01]
[485.38235474 257.07495117 0.92825234]	[485.43832397 339.10934448 0.91135234]	[421.30990601 339.13360596 0.87205702]	[403.28500366 454.5821228 0.85726243]	[405.88427734 552.10321045 0.81730705]	[552.08831787 339.08306885 0.85340023]	[565.02679443 444.40319824 0.86296529]	[582.737854 544.43701172 0.89537889]	[495.67129517 534.15142822 0.6730237 ]	[454.54745483 536.72637939 0.65837681]	[462.22317505 711.20037842 0.78679347]	[4.80273865e+02 8.57404175e+02 8.41197848e-01]	[539.26831055 531.56439209 0.68461543]	[554.68682861 703.4329834 0.76778221]	[5.72652039e+02 8.54859375e+02 7.77570426e-01]	[477.67272949 244.2207489 0.8754738 ]	[500.80828857 244.23182678 0.91234565]	[459.6762085 251.82279968 0.78441477]	[521.29541016 251.89035034 0.80569065]	[5.82929810e+02 9.01001953e+02 8.54161263e-01]	[6.00832458e+02 8.93264038e+02 8.64968538e-01]	[5.67451172e+02 8.70124634e+02 7.37789273e-01]	[4.82871216e+02 8.95977051e+02 8.29397559e-01]	[4.64900299e+02 8.93391113e+02 7.89633691e-01]	[4.82935516e+02 8.70132935e+02 7.46688068e-01]
[482.91021729 257.09732056 0.94355845]	[485.3572998 339.16384888 0.91842383]	[421.22839355 339.17391968 0.88472295]	[400.87628174 454.60723877 0.87215507]	[403.35684204 554.62036133 0.83328772]	[549.54766846 339.14266968 0.86174756]	[564.96643066 446.91213989 0.86540037]	[580.33691406 544.48022461 0.88877821]	[493.1027832 534.11450195 0.67414773]	[451.98529053 536.71282959 0.66193426]	[462.19177246 713.69189453 0.78090364]	[4.80275177e+02 8.57380371e+02 8.44453216e-01]	[539.18768311 529.01873779 0.68295002]	[554.70330811 705.92425537 0.77579272]	[5.72660339e+02 8.54878601e+02 7.77646661e-01]	[475.12063599 244.2250061 0.85797024]	[500.71658325 244.2638855 0.90858936]	[457.18826294 251.85148621 0.75296485]	[521.2243042 251.94015503 0.80698967]	[5.82930420e+02 9.01008972e+02 8.57672334e-01]	[6.00833923e+02 8.93272827e+02 8.67901087e-01]	[5.67454468e+02 8.70141846e+02 7.42927253e-01]	[4.82876892e+02 8.95965637e+02 8.31540287e-01]	[4.64900604e+02 8.93380737e+02 7.90135562e-01]	[4.82942108e+02 8.70108337e+02 7.41788864e-01]
[482.85980225 257.08242798 0.95194298]	[482.96099854 339.14343262 0.92211956]	[421.21383667 339.11691284 0.88940775]	[400.75204468 454.6222229 0.88826907]	[403.25775146 554.67932129 0.84731245]	[547.04901123 339.14620972 0.8698622 ]	[564.90264893 446.92922974 0.87685853]	[580.31860352 544.48254395 0.88576144]	[493.03549194 531.6126709 0.67355776]	[449.46115112 536.71746826 0.6651417 ]	[459.80895996 713.69549561 0.77494079]	[4.80289978e+02 8.57358521e+02 8.45756173e-01]	[536.71325684 528.98095703 0.68195522]	[554.64141846 703.49401855 0.76098913]	[5.72663513e+02 8.54886475e+02 7.77024508e-01]	[472.58691406 244.20768738 0.85038483]	[500.67575073 244.27529907 0.90078586]	[457.10971069 251.86486816 0.77845728]	[521.16345215 254.35881042 0.81175745]	[5.82934875e+02 9.01020020e+02 8.57599258e-01]	[6.00840637e+02 8.93279785e+02 8.69434237e-01]	[5.67463135e+02 8.70148193e+02 7.39882708e-01]	[4.82877197e+02 8.95975281e+02 8.28318894e-01]	[4.64903961e+02 8.93383301e+02 7.87368715e-01]	[4.82960907e+02 8.67688416e+02 7.30993390e-01]
[482.79888916 257.13085938 0.94984156]	[482.92297363 339.14633179 0.93272662]	[421.16659546 339.08618164 0.89295971]	[400.69708252 454.60446167 0.88750535]	[400.82223511 557.16204834 0.86375511]	[546.96783447 339.16174316 0.8800416 ]	[564.85778809 446.88299561 0.8748672 ]	[580.26904297 544.46911621 0.88397944]	[490.48898315 531.59667969 0.67537856]	[446.96725464 536.69927979 0.66063398]	[459.78433228 713.75195312 0.77224374]	[4.80281525e+02 8.57369263e+02 8.44632447e-01]	[534.11785889 526.50921631 0.67373121]	[552.08648682 705.94415283 0.77277243]	[5.72671143e+02 8.54899292e+02 7.75370359e-01]	[470.01278687 244.28248596 0.84704006]	[498.24615479 246.7849884 0.88720542]	[457.06445312 251.95585632 0.77253783]	[518.73474121 254.35710144 0.81287104]	[5.82925781e+02 9.01019653e+02 8.60087872e-01]	[6.00835022e+02 8.93283081e+02 8.71213973e-01]	[5.67479248e+02 8.70158386e+02 7.40197301e-01]	[4.82875244e+02 8.95968506e+02 8.30316067e-01]	[4.64904449e+02 8.93381042e+02 7.88727343e-01]	[4.82947906e+02 8.67698914e+02 7.34037161e-01]
[480.37423706 257.15603638 0.94634914]	[482.82659912 339.13574219 0.94712985]	[418.7421875 339.09793091 0.89083892]	[400.62322998 452.07666016 0.87838626]	[400.7835083 557.19830322 0.87124509]	[544.47381592 339.14376831 0.89032853]	[562.47412109 446.87313843 0.86526954]	[577.78942871 544.45672607 0.87088692]	[487.97940063 534.10028076 0.67332715]	[446.90155029 536.73126221 0.66164821]	[459.74224854 718.82562256 0.76571912]	[4.80294464e+02 8.57363647e+02 8.46788526e-01]	[531.5916748 528.97766113 0.66814554]	[549.59393311 705.93652344 0.77272719]	[5.72667053e+02 8.54892700e+02 7.75211036e-01]	[467.45410156 246.78668213 0.85527396]	[495.70007324 249.32298279 0.86795437]	[454.56173706 251.86265564 0.7607823 ]	[516.13116455 254.35072327 0.79587603]	[5.82928650e+02 9.01030945e+02 8.52859020e-01]	[6.00834351e+02 8.93290039e+02 8.64578903e-01]	[5.67477539e+02 8.70163086e+02 7.39466429e-01]	[4.82878967e+02 8.95980408e+02 8.26052248e-01]	[4.64911865e+02 8.93385498e+02 7.84171462e-01]	[4.82962158e+02 8.67692383e+02 7.30056584e-01]
[480.31515503 257.19482422 0.94359177]	[482.73526001 339.09384155 0.94327116]	[418.6725769 339.05343628 0.88553137]	[398.20889282 454.59191895 0.87953538]	[400.6713562 554.70355225 0.86931479]	[544.36730957 339.11013794 0.89427155]	[562.41625977 444.396698 0.86780423]	[577.71826172 544.40386963 0.86416763]	[485.49343872 536.68499756 0.68466681]	[444.41958618 539.27044678 0.67499125]	[459.73693848 716.30792236 0.76899523]	[4.80284271e+02 8.57401672e+02 8.42681229e-01]	[529.03948975 531.58795166 0.67175204]	[549.56060791 705.99816895 0.79277539]	[5.72669067e+02 8.54870667e+02 7.80539632e-01]	[464.94345093 249.32424927 0.87442726]	[493.128479 249.37033081 0.86194938]	[451.99456787 251.94578552 0.76714653]	[513.58209229 254.35618591 0.79724389]	[5.82936096e+02 9.01044922e+02 8.50926757e-01]	[6.00836670e+02 8.93293152e+02 8.63580823e-01]	[5.67493958e+02 8.70138977e+02 7.34578311e-01]	[4.82885742e+02 8.95978516e+02 8.26737404e-01]	[4.64921478e+02 8.93393799e+02 7.85631001e-01]	[4.82946655e+02 8.70132080e+02 7.38616705e-01]
[480.23788452 259.59442139 0.93899649]	[480.30560303 339.09524536 0.94140148]	[418.57025146 339.07806396 0.87051642]	[398.12033081 454.56344604 0.87214017]	[398.21002197 554.61920166 0.86634743]	[544.29602051 339.07519531 0.88874322]	[562.35845947 444.39093018 0.87993187]	[575.19592285 544.39746094 0.86250424]	[485.46780396 539.24755859 0.69232619]	[444.37783813 541.80706787 0.68489778]	[459.71640015 716.32800293 0.76927578]	[4.80288452e+02 8.57388062e+02 8.41965616e-01]	[529.01947021 536.67633057 0.67010963]	[547.07269287 706.01123047 0.81505239]	[5.72665894e+02 8.54871338e+02 7.83298194e-01]	[464.83267212 249.35974121 0.89878333]	[490.53796387 249.40100098 0.86437494]	[446.94995117 251.95629883 0.77971882]	[508.48422241 254.37605286 0.81085575]	[5.82921814e+02 9.01043396e+02 8.49738777e-01]	[6.00815063e+02 8.93294434e+02 8.63119602e-01]	[5.67492432e+02 8.70141785e+02 7.42408395e-01]	[4.82871918e+02 8.95976135e+02 8.27376902e-01]	[4.64911804e+02 8.93391357e+02 7.88343370e-01]	[4.82956451e+02 8.70127930e+02 7.27809131e-01]
[480.20330811 259.6100769 0.93005234]	[480.21243286 339.11206055 0.93695873]	[416.09759521 339.10992432 0.8578763 ]	[398.04977417 452.07565308 0.86367446]	[398.09085083 552.14233398 0.86173522]	[541.8939209 339.09182739 0.89151764]	[562.28729248 444.30056763 0.87082607]	[575.17449951 544.37994385 0.86164284]	[485.42498779 539.28314209 0.7017138 ]	[444.31762695 541.84521484 0.69631875]	[459.70843506 716.28930664 0.7728523 ]	[4.80286041e+02 8.57415527e+02 8.41215849e-01]	[528.98040771 536.70922852 0.67349756]	[547.05102539 705.96466064 0.81368738]	[5.72651184e+02 8.52390198e+02 7.93117881e-01]	[462.41314697 249.39176941 0.91196465]	[488.02737427 249.39926147 0.86232442]	[444.40130615 254.35017395 0.82451934]	[505.97665405 254.38798523 0.82011485]	[5.82910645e+02 9.01015808e+02 8.57228398e-01]	[6.00812317e+02 8.93268433e+02 8.64442945e-01]	[5.67461182e+02 8.67647461e+02 7.37425685e-01]	[4.82865112e+02 8.95983215e+02 8.27143192e-01]	[4.64902588e+02 8.93392944e+02 7.88230538e-01]	[4.82956787e+02 8.70139771e+02 7.36366868e-01]
[480.12911987 259.64959717 0.91257107]	[480.13528442 339.10653687 0.92635834]	[416.03045654 339.09985352 0.84406793]	[395.55883789 454.62063599 0.84907818]	[395.64691162 554.6184082 0.83897847]	[541.82458496 339.09689331 0.88735175]	[562.22009277 441.79647827 0.87486178]	[572.67541504 544.35675049 0.85933948]	[482.97213745 539.30822754 0.71032584]	[441.84109497 541.87689209 0.71004295]	[459.71533203 713.72009277 0.76929003]	[4.80290314e+02 8.57432556e+02 8.38099957e-01]	[526.48291016 536.73651123 0.68056744]	[547.01580811 705.9095459 0.81264657]	[5.72663452e+02 8.52344116e+02 7.96362996e-01]	[462.33627319 251.84033203 0.92163229]	[487.94885254 251.83158875 0.8710891 ]	[444.32098389 254.41172791 0.81994164]	[505.90429688 254.37010193 0.82520479]	[5.82930298e+02 8.98518494e+02 8.63223016e-01]	[6.00837341e+02 8.93232727e+02 8.76189291e-01]	[5.67470886e+02 8.67584717e+02 7.22978592e-01]	[4.82868713e+02 8.95984009e+02 8.22733998e-01]	[4.64899170e+02 8.93393311e+02 7.87862420e-01]	[4.82966003e+02 8.70164795e+02 7.36103058e-01]
[477.70187378 259.67068481 0.89989734]	[477.70263672 339.09182739 0.91761285]	[413.49276733 339.11242676 0.82771921]	[392.96685791 452.05203247 0.81880027]	[395.58926392 554.7076416 0.83498448]	[541.7454834 339.08157349 0.88379914]	[559.7800293 441.83566284 0.86629456]	[572.65307617 544.35333252 0.86187428]	[482.93630981 541.7746582 0.71761638]	[441.79629517 541.89361572 0.71416497]	[459.69180298 716.2868042 0.77695429]	[4.80294464e+02 8.57419128e+02 8.40238512e-01]	[526.4296875 539.21936035 0.68865204]	[547.00170898 705.95953369 0.82458937]	[5.72581726e+02 8.52219666e+02 8.04911494e-01]	[462.27502441 251.86132812 0.93005365]	[485.4805603 251.84539795 0.87879211]	[441.89190674 254.41616821 0.84903902]	[505.87808228 254.36012268 0.83378017]	[5.82802734e+02 8.95956238e+02 8.58309090e-01]	[5.98305603e+02 8.90758911e+02 8.47948015e-01]	[5.64995361e+02 8.59997559e+02 7.13389516e-01]	[4.82864838e+02 8.95977539e+02 8.26434612e-01]	[4.64898376e+02 8.93388550e+02 7.90476084e-01]	[4.85345825e+02 8.70151733e+02 7.28259683e-01]
[477.62133789 259.7043457 0.88109195]	[477.61804199 339.10369873 0.90721238]	[408.43078613 339.12194824 0.8215704 ]	[387.91665649 452.05404663 0.81899065]	[395.53710938 557.16448975 0.82935041]	[541.71136475 339.10333252 0.87851709]	[559.7555542 441.87658691 0.86059791]	[572.63989258 544.35070801 0.86262816]	[482.89315796 541.76824951 0.71791136]	[441.78451538 541.89123535 0.71297383]	[459.70510864 716.28356934 0.77637309]	[4.80277466e+02 8.57421082e+02 8.39994252e-01]	[523.99389648 539.20135498 0.68989652]	[546.98876953 705.97576904 0.81638622]	[5.70036865e+02 8.52181152e+02 8.15073371e-01]	[462.22103882 251.88859558 0.93382859]	[485.39453125 251.87695312 0.89691412]	[441.83215332 254.42526245 0.83899587]	[503.4604187 254.37307739 0.82864714]	[5.80360291e+02 8.95896973e+02 8.62562776e-01]	[5.95722656e+02 8.90696655e+02 8.20543945e-01]	[5.64951660e+02 8.59972717e+02 7.51847625e-01]	[4.82842346e+02 8.95975098e+02 8.32358539e-01]	[4.64872589e+02 8.93383423e+02 7.95581341e-01]	[4.82951447e+02 8.70149536e+02 7.30296731e-01]
[475.10366821 262.16915894 0.86233634]	[475.09576416 339.13644409 0.89363313]	[405.868927 339.14501953 0.82760757]	[387.92016602 457.11526489 0.82761604]	[390.45083618 557.23455811 0.81813133]	[539.24029541 339.12277222 0.86706936]	[557.25561523 441.79608154 0.84731358]	[575.14562988 544.31945801 0.85889065]	[482.80545044 539.3026123 0.73052698]	[441.71047974 541.86853027 0.71696711]	[459.69192505 716.27905273 0.77465189]	[4.80274323e+02 8.57416809e+02 8.41619074e-01]	[523.93505859 536.70385742 0.69738859]	[546.93353271 705.94976807 0.82010645]	[5.67513916e+02 8.49703613e+02 8.34315419e-01]	[459.84326172 251.94523621 0.94506359]	[482.93588257 251.92512512 0.91876358]	[441.7875061 254.39483643 0.82460952]	[503.36560059 254.40283203 0.83540702]	[5.80361267e+02 8.93336304e+02 8.88054669e-01]	[5.95693298e+02 8.88112549e+02 8.02136242e-01]	[5.64840515e+02 8.54929016e+02 7.80494630e-01]	[4.82839478e+02 8.95978516e+02 8.33576739e-01]	[4.64867889e+02 8.93384155e+02 7.97797203e-01]	[4.82948395e+02 8.70139343e+02 7.29478478e-01]
[472.56484985 262.20779419 0.85072654]	[472.51208496 339.11453247 0.89073253]	[403.3208313 339.15289307 0.84942812]	[385.29425049 457.13745117 0.85145497]	[382.865448 557.17297363 0.83516341]	[536.73498535 339.0741272 0.86591983]	[557.17791748 441.69345093 0.84707141]	[575.14257812 541.93688965 0.85853893]	[482.74176025 539.27148438 0.73433441]	[441.69171143 541.84655762 0.72243893]	[459.68865967 718.82080078 0.77803391]	[4.80283722e+02 8.57398926e+02 8.43277693e-01]	[523.86224365 536.65527344 0.70278269]	[544.48913574 703.47088623 0.79330856]	[565.01159668 847.1505127 0.85013318]	[459.79342651 251.96784973 0.94743645]	[482.85766602 251.95573425 0.93298429]	[441.72735596 254.38591003 0.85034716]	[503.27456665 254.38833618 0.84422135]	[5.80289795e+02 8.93218018e+02 8.66812348e-01]	[5.90629395e+02 8.83069336e+02 7.73709893e-01]	[5.62383240e+02 8.52326538e+02 8.02310824e-01]	[4.82839355e+02 8.95975281e+02 8.32441151e-01]	[4.64873871e+02 8.93379639e+02 7.96766698e-01]	[4.82965698e+02 8.70116394e+02 7.22880602e-01]
[472.53494263 262.25143433 0.84580421]	[467.48440552 339.11532593 0.8995142 ]	[400.86541748 339.20162964 0.85854053]	[382.72357178 457.12927246 0.87987691]	[382.7774353 557.17144775 0.84494585]	[536.6651001 339.04696655 0.86683345]	[557.20977783 441.70968628 0.85269433]	[575.17315674 544.28955078 0.86370862]	[482.71142578 539.26092529 0.73706627]	[439.31558228 541.82397461 0.72565162]	[459.6809082 716.2520752 0.77072823]	[4.80278137e+02 8.54927063e+02 8.43854368e-01]	[523.84051514 534.15966797 0.70628971]	[544.41534424 703.43914795 0.81106627]	[5.64896606e+02 8.39431946e+02 8.37861955e-01]	[459.75698853 254.34443665 0.95208395]	[482.83120728 251.97547913 0.93618613]	[441.6618042 254.43807983 0.86635113]	[500.89135742 254.37435913 0.83333743]	[5.80227661e+02 8.90689575e+02 8.35538924e-01]	[5.88078613e+02 8.77912781e+02 7.63332903e-01]	[5.6231720e+02 8.4966156e+02 7.5698781e-01]	[4.82835236e+02 8.95961548e+02 8.34144890e-01]	[4.64871735e+02 8.93375549e+02 8.00988257e-01]	[4.85349548e+02 8.67683655e+02 7.13016331e-01]
[470.03070068 264.72784424 0.84495592]	[467.41244507 339.11331177 0.90617186]	[400.82318115 339.24572754 0.86148584]	[380.28701782 454.62966919 0.8750245 ]	[380.32943726 554.70147705 0.86120176]	[534.13067627 336.68988037 0.85855758]	[557.23547363 441.72058105 0.85716438]	[577.70281982 544.29174805 0.86794156]	[482.71490479 539.20336914 0.73617768]	[441.681427 541.78155518 0.72972429]	[459.70367432 711.16705322 0.77429265]	[4.80261261e+02 8.54894653e+02 8.44145775e-01]	[523.82281494 531.59368896 0.70924503]	[544.35162354 700.85205078 0.79569995]	[564.80072021 831.79376221 0.88660932]	[459.68899536 254.39916992 0.9515475 ]	[482.76751709 254.34568787 0.94476092]	[439.21353149 254.56433105 0.87810504]	[500.79141235 254.39163208 0.81404799]	[5.72646423e+02 8.83079956e+02 8.03142428e-01]	[5.85519043e+02 8.72783752e+02 8.12498152e-01]	[5.62263062e+02 8.42002380e+02 6.99474275e-01]	[4.82834625e+02 8.95963440e+02 8.29626799e-01]	[4.64863831e+02 8.93379639e+02 8.01351964e-01]	[4.82947083e+02 8.67655029e+02 7.06470072e-01]
[467.46563721 264.77297974 0.8492164 ]	[464.95120239 339.12771606 0.90922815]	[400.78201294 339.28747559 0.86357194]	[380.23654175 454.55834961 0.86873913]	[380.13369751 552.12536621 0.86607838]	[531.62329102 336.67727661 0.85742027]	[557.22406006 441.70513916 0.85643798]	[577.76184082 544.2989502 0.87168783]	[480.38140869 536.72589111 0.73967135]	[439.31793213 541.78619385 0.73531216]	[459.73095703 708.68939209 0.77528179]	[4.80258759e+02 8.54871033e+02 8.39981019e-01]	[523.8145752 531.54138184 0.71421796]	[544.29632568 695.7598877 0.77724981]	[562.36608887 829.2442627 0.87788391]	[459.61871338 254.41519165 0.94468439]	[480.3822937 254.38352966 0.95810747]	[439.12939453 254.49136353 0.86623561]	[500.71505737 254.4405365 0.81433207]	[5.67545105e+02 8.75373718e+02 8.25051486e-01]	[5.85378662e+02 8.70135315e+02 8.32608223e-01]	[5.59768677e+02 8.36871399e+02 6.84440434e-01]	[4.82830902e+02 8.95952515e+02 8.23610365e-01]	[4.64869537e+02 8.93367859e+02 7.93445885e-01]	[4.82939117e+02 8.67621155e+02 6.96165442e-01]
[464.96633911 264.78259277 0.85694039]	[464.91671753 339.12304688 0.9144839 ]	[400.77416992 339.28964233 0.86586177]	[380.13632202 454.55300903 0.86752009]	[377.58642578 549.58953857 0.86118925]	[531.57324219 336.67105103 0.86034763]	[557.19995117 439.29693604 0.85158038]	[580.26959229 544.31420898 0.88864213]	[480.35995483 534.16314697 0.73166007]	[439.27981567 539.29052734 0.72640318]	[459.74609375 708.63342285 0.77715904]	[4.80246063e+02 8.54856445e+02 8.39937150e-01]	[523.80126953 526.50994873 0.71456087]	[541.93652344 693.23419189 0.77540624]	[562.27038574 826.57611084 0.83462226]	[457.19924927 254.42271423 0.93739611]	[480.31906128 254.38781738 0.9595567 ]	[439.10296631 254.51168823 0.84316015]	[500.66604614 254.44093323 0.80797791]	[5.65016235e+02 8.70235901e+02 8.66045594e-01]	[5.82906860e+02 8.59942749e+02 7.99827278e-01]	[5.59695618e+02 8.31748840e+02 6.73447251e-01]	[4.82850403e+02 8.95943848e+02 8.19954038e-01]	[4.64883362e+02 8.93359863e+02 7.91520774e-01]	[4.82916138e+02 8.67601501e+02 6.94582939e-01]
[464.90420532 264.80102539 0.86383879]	[464.87857056 339.14416504 0.91785645]	[400.74484253 341.69366455 0.86738276]	[380.13369751 454.61410522 0.86703229]	[377.51013184 549.58856201 0.84653485]	[531.56195068 336.6885376 0.86111373]	[557.22045898 439.28234863 0.85445851]	[580.35394287 544.31304932 0.90627557]	[480.33779907 534.1361084 0.72971523]	[439.28100586 539.26971436 0.72670656]	[459.74621582 708.58990479 0.78139156]	[4.80244202e+02 8.54884033e+02 8.35741520e-01]	[521.41101074 526.48443604 0.71420282]	[541.85552979 688.10394287 0.80190831]	[559.77416992 813.75616455 0.83951288]	[457.13711548 254.44236755 0.93225402]	[480.26187134 254.4034729 0.95612204]	[436.66943359 254.51133728 0.84658933]	[498.26345825 254.43994141 0.8105132 ]	[5.62424438e+02 8.59981812e+02 8.19142103e-01]	[5.80349976e+02 8.52234131e+02 8.04431379e-01]	[5.57168335e+02 8.24053223e+02 6.57311857e-01]	[4.82837860e+02 8.95926636e+02 8.19559872e-01]	[4.64862579e+02 8.93352661e+02 8.03530335e-01]	[4.82939697e+02 8.67640076e+02 7.06298470e-01]
[464.85177612 267.27957153 0.87042105]	[464.87734985 339.13735962 0.91623342]	[400.74472046 341.68304443 0.86754239]	[380.12017822 454.61764526 0.87115157]	[375.08074951 549.50170898 0.84465677]	[531.54626465 336.68499756 0.85889506]	[557.26196289 439.2895813 0.85810697]	[580.35540771 541.93823242 0.90686512]	[480.3102417 534.11090088 0.73167199]	[439.25552368 539.23382568 0.72343373]	[459.73666382 706.07214355 0.77759504]	[4.80234894e+02 8.54830383e+02 8.35697949e-01]	[521.38165283 526.47497559 0.71784717]	[541.79150391 682.95269775 0.78362584]	[557.21618652 808.65686035 0.82588553]	[457.07403564 254.46903992 0.92482919]	[480.21127319 254.40626526 0.95101225]	[436.59796143 254.60229492 0.83181357]	[498.22558594 254.4236908 0.80898762]	[562.29296875 852.34814453 0.8539409 ]	[5.77728027e+02 8.47168762e+02 7.87264943e-01]	[5.52127563e+02 8.13768555e+02 6.98955834e-01]	[4.82840698e+02 8.95921936e+02 8.07628334e-01]	[4.64860840e+02 8.93342163e+02 7.93602645e-01]	[4.82915955e+02 8.67603943e+02 6.95238650e-01]
[462.4319458 267.29110718 0.87966466]	[464.88323975 339.13345337 0.9147436 ]	[400.75100708 339.28710938 0.86932987]	[377.74768066 457.10385132 0.87494338]	[372.51263428 549.56542969 0.81858933]	[529.07458496 336.69012451 0.85695094]	[557.27490234 439.26144409 0.85333347]	[582.79504395 544.32305908 0.91507465]	[480.32229614 534.09515381 0.72947347]	[439.27929688 539.21008301 0.7201888 ]	[459.73370361 706.10345459 0.77187777]	[4.80229980e+02 8.54789856e+02 8.40101779e-01]	[521.38305664 526.4619751 0.71613735]	[541.80462646 682.86657715 0.76592284]	[552.13024902 793.3449707 0.80735797]	[454.60284424 254.47798157 0.91946161]	[480.16339111 254.42021179 0.94377136]	[434.11804199 256.97875977 0.81809932]	[498.20327759 254.46903992 0.8124913 ]	[5.57260864e+02 8.49631592e+02 8.25106680e-01]	[5.72586731e+02 8.36888123e+02 7.59884834e-01]	[5.47068481e+02 8.03523804e+02 7.00795233e-01]	[4.82861542e+02 8.95904785e+02 7.98199415e-01]	[4.64877960e+02 8.93325989e+02 7.85926878e-01]	[4.82882660e+02 8.65125366e+02 6.93652093e-01]
[462.39212036 267.34313965 0.88808572]	[464.87191772 339.12820435 0.91504139]	[400.74087524 339.26324463 0.87455171]	[377.69433594 457.1164856 0.87727439]	[367.38943481 549.5246582 0.81633055]	[529.06506348 336.68841553 0.85639268]	[559.68432617 439.24945068 0.85175443]	[582.85583496 541.9375 0.92697138]	[480.32952881 531.56433105 0.73251456]	[439.28225708 536.72821045 0.71942258]	[459.74014282 706.00457764 0.76602912]	[4.80225342e+02 8.52392761e+02 8.38932037e-01]	[521.38867188 526.4083252 0.71751946]	[541.78594971 677.8190918 0.73729563]	[549.55041504 788.21716309 0.83698249]	[454.53659058 254.50743103 0.91143227]	[480.13519287 254.44529724 0.93942845]	[434.04824829 257.03363037 0.81740946]	[498.18621826 254.50550842 0.81568682]	[5.49577026e+02 8.39423950e+02 7.72372067e-01]	[5.67490173e+02 8.31700317e+02 8.03312242e-01]	[5.44545410e+02 7.90828064e+02 7.50257075e-01]	[4.82848999e+02 8.95900940e+02 7.95420587e-01]	[4.64881134e+02 8.93326355e+02 7.83169746e-01]	[4.82884033e+02 8.65139404e+02 7.05332994e-01]
[462.37884521 269.82107544 0.89133447]	[464.87310791 339.13772583 0.91629189]	[400.73568726 339.27603149 0.87462723]	[377.68939209 457.12200928 0.87965363]	[364.79156494 547.06542969 0.83638412]	[529.06848145 336.69741821 0.85545135]	[559.75964355 441.68988037 0.86172748]	[582.90643311 541.82177734 0.93438423]	[480.34674072 531.59631348 0.73519385]	[439.31378174 539.20922852 0.72414362]	[459.73406982 706.07470703 0.75965977]	[4.80247864e+02 8.54817017e+02 8.38115275e-01]	[521.39147949 526.4498291 0.71483248]	[539.31085205 670.19287109 0.7359193 ]	[547.02209473 775.33135986 0.81794 ]	[452.05334473 254.51351929 0.91212201]	[480.12588501 254.453125 0.93579578]	[431.53317261 256.98208618 0.80947715]	[498.17089844 254.50032043 0.81486833]	[5.47056030e+02 8.29078674e+02 7.90082574e-01]	[5.64993042e+02 8.16407715e+02 7.55721807e-01]	[5.44460327e+02 7.83012207e+02 7.01842487e-01]	[4.82803223e+02 8.95917847e+02 8.00922513e-01]	[4.64855438e+02 8.93340515e+02 7.83121586e-01]	[4.82917450e+02 8.67615173e+02 7.09215641e-01]
[462.37091064 269.85116577 0.89650315]	[464.85726929 339.144104 0.91752678]	[400.72213745 341.69174194 0.86802322]	[377.64904785 457.20349121 0.88741487]	[362.31600952 552.09460449 0.83413601]	[529.03668213 336.67236328 0.85768098]	[559.80383301 441.69094849 0.86852473]	[582.97772217 541.8147583 0.92368942]	[480.38076782 531.59088135 0.73704815]	[441.67602539 539.22888184 0.72691303]	[459.76928711 706.02514648 0.75092888]	[4.80256866e+02 8.54817810e+02 8.42275858e-01]	[523.76898193 526.4362793 0.71572131]	[539.26037598 667.61737061 0.7268452 ]	[544.45367432 767.49560547 0.85210532]	[452.03173828 254.54598999 0.9113555 ]	[480.11407471 254.46534729 0.93588322]	[431.53140259 257.03991699 0.81338972]	[498.16607666 254.5309906 0.81538421]	[5.44467712e+02 8.11346497e+02 8.00585806e-01]	[5.62422363e+02 8.08588379e+02 7.74362624e-01]	[5.41867859e+02 7.67678955e+02 6.97358131e-01]	[4.82812775e+02 8.95918396e+02 8.00768793e-01]	[4.64879181e+02 8.93339233e+02 7.75152683e-01]	[4.82901978e+02 8.67584900e+02 7.08364367e-01]
[462.36013794 269.90048218 0.90480971]	[464.86154175 339.15380859 0.91686642]	[400.72705078 341.70410156 0.86666507]	[377.62625122 459.61056519 0.89212918]	[362.29403687 554.62115479 0.84072113]	[529.04553223 336.67834473 0.85665107]	[559.79864502 439.29220581 0.86352181]	[585.41339111 541.80749512 0.91575909]	[482.71231079 534.11859131 0.73944122]	[441.69180298 539.24499512 0.73024261]	[459.79190063 706.09051514 0.75781679]	[4.80270844e+02 8.54789001e+02 8.44944954e-01]	[523.77282715 526.49810791 0.70888704]	[5.39169983e+02 6.70112366e+02 6.65205359e-01]	[544.28497314 752.26574707 0.84375685]	[452.02542114 254.5696106 0.91108036]	[480.112854 254.49462891 0.93712264]	[431.53167725 257.05319214 0.81073183]	[498.18429565 254.55110168 0.82048893]	[541.91082764 806.1217041 0.82991767]	[5.62269897e+02 7.93364441e+02 7.24520385e-01]	[5.39296997e+02 7.54804199e+02 6.48206055e-01]	[4.82817474e+02 8.95896179e+02 7.99645364e-01]	[4.64897186e+02 8.93322449e+02 7.73116589e-01]	[4.82924469e+02 8.65121582e+02 6.99238956e-01]
[462.35510254 269.91955566 0.90718287]	[464.86660767 339.15164185 0.91603374]	[400.73693848 341.70523071 0.86619502]	[377.62698364 459.61553955 0.89286256]	[362.28768921 554.66723633 0.84563798]	[529.04620361 336.67797852 0.85699117]	[559.81689453 439.15441895 0.85103559]	[585.46838379 541.79718018 0.9155159 ]	[480.38037109 531.56634521 0.74047762]	[441.68740845 536.73498535 0.72256964]	[459.79745483 706.00842285 0.75656641]	[4.80278870e+02 8.54807922e+02 8.37146938e-01]	[521.40661621 526.43225098 0.71473449]	[5.36695312e+02 6.67480896e+02 6.45393968e-01]	[541.86999512 746.98846436 0.86128652]	[452.02539062 254.58190918 0.90960211]	[477.74984741 254.5062561 0.93573463]	[431.54290771 257.05886841 0.81172359]	[498.18319702 254.55368042 0.81902087]	[541.82489014 793.22375488 0.82012832]	[5.57222290e+02 7.88088135e+02 7.57659853e-01]	[5.39260071e+02 7.47065735e+02 6.86463475e-01]	[4.82841614e+02 8.95918640e+02 7.98001766e-01]	[4.64923920e+02 8.93336792e+02 7.70111203e-01]	[4.82928619e+02 8.65128967e+02 6.84320927e-01]
[462.36221313 269.91445923 0.90550566]	[464.87387085 339.15713501 0.91410965]	[400.74108887 341.71569824 0.86498475]	[377.63348389 459.66897583 0.90646994]	[362.28225708 554.66741943 0.84726197]	[529.06756592 336.68591309 0.85403031]	[562.21411133 439.16159058 0.85991377]	[585.54162598 541.78833008 0.91491747]	[480.37731934 531.60101318 0.7359423 ]	[441.6842041 539.21789551 0.72306865]	[459.81124878 706.0682373 0.76250666]	[4.80281891e+02 8.54876343e+02 8.32213223e-01]	[521.40319824 526.46783447 0.71134973]	[5.36674988e+02 6.67495361e+02 6.23130679e-01]	[541.77490234 736.85015869 0.82276404]	[452.02404785 254.57904053 0.90851593]	[480.11331177 254.49848938 0.93726158]	[431.54187012 257.06539917 0.8098222 ]	[498.18508911 254.54743958 0.81428385]	[539.31420898 788.08477783 0.84133148]	[5.52118286e+02 7.80403259e+02 7.06246018e-01]	[5.34163879e+02 7.39345581e+02 6.33968830e-01]	[4.82846313e+02 8.95945435e+02 7.99045682e-01]	[4.64926331e+02 8.93355896e+02 7.74346411e-01]	[4.82943878e+02 8.67617065e+02 6.87469840e-01]
[462.36032104 269.91705322 0.90608758]	[464.87619019 339.15713501 0.9136433 ]	[400.74612427 341.71612549 0.86435252]	[377.63232422 459.67007446 0.90685284]	[362.28057861 554.66070557 0.84691483]	[529.06616211 336.68347168 0.85441315]	[562.22253418 439.13809204 0.85784948]	[585.53973389 541.78582764 0.91458237]	[480.37670898 531.60339355 0.73518687]	[441.68447876 539.21893311 0.72198915]	[459.80905151 706.06835938 0.76137263]	[4.80284149e+02 8.54872681e+02 8.31762135e-01]	[521.40142822 526.46960449 0.71061593]	[5.36661560e+02 6.67505615e+02 6.18932545e-01]	[541.77374268 736.84204102 0.82381672]	[452.02282715 254.58114624 0.90819973]	[480.11236572 254.50164795 0.93758965]	[431.54269409 257.06726074 0.81089729]	[498.18438721 254.55418396 0.81561124]	[539.31640625 788.07183838 0.84277201]	[5.52127991e+02 7.77919189e+02 7.05743074e-01]	[5.34171936e+02 7.36856812e+02 6.35373294e-01]	[4.82844299e+02 8.95941284e+02 8.00295234e-01]	[4.64925995e+02 8.93352417e+02 7.74816155e-01]	[4.82951904e+02 8.67618774e+02 6.85641289e-01]
[462.37408447 272.34466553 0.90656543]	[464.88745117 339.16516113 0.91157264]	[400.7517395 341.72625732 0.862602 ]	[377.63998413 459.65765381 0.9042027 ]	[362.29318237 554.63665771 0.84277928]	[531.54193115 336.69104004 0.85261524]	[562.24230957 439.18032837 0.8720392 ]	[585.55932617 541.76855469 0.91607058]	[480.38354492 531.61126709 0.73635221]	[441.68850708 539.2300415 0.72405255]	[459.79650879 706.01794434 0.77166355]	[4.80288452e+02 8.57361938e+02 8.26920807e-01]	[521.41003418 526.47479248 0.71318656]	[5.34183960e+02 6.64911560e+02 5.93804359e-01]	[539.30157471 729.20568848 0.799734 ]	[452.0406189 254.59080505 0.90924692]	[480.12670898 254.51098633 0.9408412 ]	[431.54455566 257.05316162 0.80753833]	[498.20202637 254.53207397 0.81120569]	[5.34113342e+02 7.77866638e+02 7.01437473e-01]	[5.44486816e+02 7.70251892e+02 7.24591970e-01]	[5.31611267e+02 7.31702576e+02 6.21352911e-01]	[4.82864685e+02 8.95940247e+02 8.04387093e-01]	[4.64934753e+02 8.93360291e+02 7.79821396e-01]	[4.82954407e+02 8.67666870e+02 6.96351171e-01]
[462.37835693 272.36877441 0.91145819]	[464.88516235 339.1762085 0.91077566]	[400.75360107 341.74301147 0.86075449]	[377.65170288 459.66900635 0.90863383]	[362.3197937 552.13323975 0.83454114]	[531.55450439 336.70245361 0.85232699]	[562.28649902 439.30792236 0.88719594]	[585.59466553 541.78540039 0.9127512 ]	[480.3788147 534.10534668 0.73872703]	[441.68057251 539.24578857 0.72798198]	[459.79684448 703.50396729 0.77602363]	[4.80282196e+02 8.57378479e+02 8.21258068e-01]	[521.4197998 526.48535156 0.71426213]	[5.36718506e+02 6.59841309e+02 5.69813311e-01]	[536.70404053 726.64300537 0.76640153]	[452.05480957 254.60993958 0.90871698]	[480.13363647 254.53083801 0.9435029 ]	[434.01528931 257.05764771 0.80261749]	[498.21148682 254.53199768 0.80559367]	[5.26524536e+02 7.67707947e+02 7.67618716e-01]	[5.44304382e+02 7.67485107e+02 7.44840145e-01]	[5.26517273e+02 7.29067017e+02 6.27251565e-01]	[4.82876221e+02 8.95938477e+02 8.01373780e-01]	[4.64942169e+02 8.93364441e+02 7.75103927e-01]	[4.82926727e+02 8.67689636e+02 6.92824244e-01]
[462.355896 272.38146973 0.91385049]	[464.89822388 339.17501831 0.9082818 ]	[400.73907471 341.76068115 0.86544091]	[377.73916626 457.18014526 0.91843367]	[367.40371704 552.08514404 0.80767316]	[531.58679199 336.69088745 0.86630058]	[562.32788086 441.78018188 0.91504002]	[585.60516357 541.80126953 0.90984797]	[480.37130737 536.73400879 0.74132544]	[439.30862427 541.75457764 0.72225368]	[459.78390503 708.64556885 0.73946661]	[4.80282990e+02 8.57400146e+02 8.08797777e-01]	[521.40655518 534.10272217 0.69293833]	[5.39231323e+02 6.88113464e+02 5.65807283e-01]	[5.28999084e+02 7.18831726e+02 3.75407159e-01]	[452.04281616 256.95559692 0.90259755]	[480.13589478 254.55238342 0.94432002]	[434.07232666 257.11151123 0.80376637]	[498.26040649 254.56565857 0.8222149 ]	[5.23960938e+02 7.44540466e+02 4.07453835e-01]	[5.39290649e+02 7.36858948e+02 3.79227936e-01]	[5.23886047e+02 7.11232361e+02 3.41042101e-01]	[4.82914764e+02 8.95927551e+02 7.96982765e-01]	[4.64958435e+02 8.93344238e+02 7.58543551e-01]	[4.82920288e+02 8.70130920e+02 6.80290222e-01]
[462.36578369 272.39660645 0.9169001 ]	[464.93377686 339.18136597 0.89668822]	[400.74649048 341.77398682 0.85947549]	[380.09359741 457.11233521 0.90533996]	[372.45983887 554.69018555 0.81221831]	[534.10961914 336.70019531 0.86193085]	[562.33673096 441.76763916 0.91820675]	[585.60357666 541.82061768 0.91198826]	[480.36428833 539.30541992 0.75050771]	[439.31723022 541.84960938 0.71988165]	[459.83752441 711.16375732 0.73725814]	[4.80312500e+02 8.57441406e+02 8.11791539e-01]	[521.38421631 536.72009277 0.70138073]	[5.41908997e+02 7.08525391e+02 6.93973362e-01]	[5.26398376e+02 6.90695984e+02 3.37333858e-01]	[452.0586853 256.96725464 0.90435237]	[480.14971924 254.57145691 0.94864964]	[434.11932373 257.12243652 0.81488097]	[500.64834595 254.57771301 0.8351233 ]	[5.21369629e+02 7.34303894e+02 4.13255334e-01]	[5.34138123e+02 7.29121460e+02 3.61756504e-01]	[5.21358887e+02 6.88018311e+02 2.29455546e-01]	[4.82942902e+02 8.95928223e+02 7.97128677e-01]	[4.67416626e+02 8.93352051e+02 7.60797024e-01]	[4.82922821e+02 8.70164673e+02 6.80815101e-01]
[462.39709473 272.39300537 0.91273421]	[464.95706177 339.16986084 0.89240712]	[400.75772095 341.76599121 0.86033434]	[380.12643433 457.1053772 0.90956843]	[375.03424072 554.61798096 0.82059282]	[534.1463623 336.68563843 0.86056495]	[562.33935547 441.79199219 0.9214462 ]	[585.57647705 541.84625244 0.9179045 ]	[480.33627319 541.74157715 0.75679827]	[439.30093384 541.8637085 0.72431058]	[462.19995117 711.15734863 0.75932479]	[4.80329132e+02 8.57442322e+02 8.04958642e-01]	[521.34381104 536.72845459 0.70808893]	[541.8369751 708.67675781 0.73516518]	[5.57245911e+02 8.52244019e+02 1.69193238e-01]	[454.55517578 256.96517944 0.91362631]	[480.17681885 254.58827209 0.95780391]	[436.57162476 257.131073 0.84015018]	[500.66824341 256.97647095 0.84039658]	[0. 0. 0.]	[0. 0. 0.]	[5.46968445e+02 8.67682678e+02 9.82579067e-02]	[4.85363892e+02 8.95919739e+02 7.91447580e-01]	[4.67430603e+02 8.93336731e+02 7.57329822e-01]	[4.82933472e+02 8.70168579e+02 6.70064151e-01]
[462.44454956 272.42843628 0.90944588]	[464.97476196 339.1696167 0.88951653]	[400.76837158 341.75332642 0.86095238]	[380.13043213 457.07958984 0.90825784]	[375.08761597 554.6605835 0.8325367 ]	[534.17254639 336.70199585 0.85857975]	[562.3425293 441.83215332 0.91496015]	[585.54455566 541.87884521 0.92023396]	[480.32272339 541.76837158 0.76343322]	[439.29388428 541.8916626 0.72899705]	[462.18725586 711.19793701 0.73899245]	[4.80323608e+02 8.59935181e+02 8.13173354e-01]	[521.32092285 539.21185303 0.7142266 ]	[541.87536621 713.69775391 0.73062497]	[5.23849060e+02 6.82922424e+02 1.88505352e-01]	[454.60821533 256.99505615 0.91933674]	[480.21875 254.61431885 0.96044868]	[436.59750366 257.15151978 0.84110123]	[500.69332886 256.99008179 0.83740634]	[5.23990356e+02 7.16308960e+02 2.43750513e-01]	[5.41809204e+02 7.08723145e+02 2.18891636e-01]	[0. 0. 0.]	[4.85378510e+02 8.95908386e+02 7.95587003e-01]	[4.67446838e+02 8.93341064e+02 7.66101301e-01]	[4.82913818e+02 8.70174683e+02 6.87097788e-01]
[464.86798096 272.47473145 0.90176451]	[467.40805054 339.17575073 0.88637197]	[400.77230835 341.76055908 0.85744917]	[380.15466309 457.08740234 0.90029162]	[377.4994812 554.65979004 0.84281474]	[536.64587402 339.05114746 0.85692048]	[562.34838867 441.83435059 0.91301107]	[585.51983643 541.91607666 0.91791248]	[480.29821777 541.78161621 0.76316142]	[439.26425171 541.89666748 0.7242192 ]	[459.82589722 713.73321533 0.73769295]	[4.80326172e+02 8.59959045e+02 8.09099436e-01]	[521.31103516 539.23425293 0.71612817]	[541.84729004 713.69329834 0.71930426]	[5.26414124e+02 6.85439209e+02 1.17697321e-01]	[457.08312988 257.02331543 0.9259423 ]	[480.27749634 256.984375 0.96342653]	[436.62435913 257.14059448 0.83519936]	[500.71725464 257.02194214 0.82863533]	[5.26505493e+02 7.11156250e+02 1.28354445e-01]	[5.44464844e+02 7.08517944e+02 1.17359854e-01]	[0. 0. 0.]	[4.85362732e+02 8.95906189e+02 7.94920146e-01]	[4.67429352e+02 8.93333557e+02 7.65782356e-01]	[4.82932220e+02 8.70196594e+02 6.76435232e-01]
[464.92102051 274.89157104 0.90454876]	[467.43145752 339.19189453 0.88315052]	[400.77798462 341.76516724 0.85567778]	[380.17889404 454.64541626 0.89716458]	[377.53631592 554.66442871 0.85143942]	[536.67425537 339.07751465 0.85798037]	[562.35339355 441.88214111 0.9040882 ]	[585.51477051 544.30603027 0.91339207]	[480.29217529 541.77246094 0.76183176]	[439.25476074 541.89483643 0.72630781]	[459.81958008 711.17883301 0.75224942]	[4.80332153e+02 8.59941284e+02 8.12709570e-01]	[521.31237793 539.22265625 0.71268171]	[5.41810425e+02 7.11206116e+02 7.07400501e-01]	[5.26474915e+02 6.82907898e+02 1.07223481e-01]	[457.13674927 257.05734253 0.93230855]	[480.33026123 257.03543091 0.96293443]	[436.69458008 257.14776611 0.82297891]	[500.76864624 257.06582642 0.83493143]	[5.29079529e+02 7.11216980e+02 1.31188467e-01]	[5.44541687e+02 7.08547363e+02 1.32881314e-01]	[0. 0. 0.]	[4.82942261e+02 8.95932129e+02 7.97573268e-01]	[4.67403290e+02 8.93350281e+02 7.69244015e-01]	[4.82945679e+02 8.70182007e+02 6.82404757e-01]
[464.95700073 274.9269104 0.90502238]	[467.44720459 339.19671631 0.88151324]	[400.78103638 341.75823975 0.85484362]	[380.21350098 454.6211853 0.89192313]	[377.53738403 554.65612793 0.85436612]	[536.6932373 339.09085083 0.85955191]	[562.35882568 444.33398438 0.89891696]	[585.51208496 544.33508301 0.91400176]	[480.29772949 541.79718018 0.76418722]	[439.26168823 544.3293457 0.72168225]	[459.7645874 713.73895264 0.74431878]	[4.80323425e+02 8.59934387e+02 8.18370521e-01]	[521.31628418 539.24609375 0.7132417 ]	[541.76715088 713.69927979 0.7334981 ]	[5.21332642e+02 6.80334412e+02 1.05692625e-01]	[457.17007446 257.09268188 0.93408138]	[480.3526001 257.06811523 0.96018052]	[439.08270264 257.12341309 0.83450007]	[500.78387451 257.04220581 0.83241659]	[5.26549316e+02 7.08731445e+02 1.28368646e-01]	[5.44469299e+02 7.06063110e+02 1.31367281e-01]	[0. 0. 0.]	[4.82912567e+02 8.95937500e+02 8.03073049e-01]	[4.64942505e+02 8.93341309e+02 7.73123085e-01]	[4.85351837e+02 8.70174255e+02 6.89611912e-01]
[464.96405029 274.9498291 0.90583146]	[467.45510864 339.19891357 0.882828 ]	[400.78848267 341.74731445 0.85530841]	[380.22894287 454.58676147 0.89261383]	[377.54043579 554.64434814 0.85612452]	[536.6831665 339.09924316 0.86073852]	[562.35827637 444.3923645 0.89403814]	[585.48693848 544.35644531 0.91498959]	[480.30575562 541.78936768 0.76164407]	[439.25332642 541.90246582 0.71967059]	[459.75234985 711.18780518 0.74803233]	[4.80297791e+02 8.57431641e+02 8.19211721e-01]	[521.33416748 539.23846436 0.71111673]	[541.74420166 711.21075439 0.7392388 ]	[5.21284180e+02 6.72717896e+02 1.27479866e-01]	[457.18188477 257.12145996 0.92987913]	[480.35314941 257.10028076 0.95683062]	[439.11383057 257.13970947 0.84661424]	[500.77496338 257.07647705 0.82852733]	[5.26554810e+02 7.08656189e+02 1.46720678e-01]	[5.44418640e+02 7.05984741e+02 1.51841208e-01]	[0. 0. 0.]	[4.82890747e+02 8.95943909e+02 8.04663002e-01]	[4.64925385e+02 8.93340515e+02 7.70814002e-01]	[4.82937378e+02 8.70139282e+02 6.90158486e-01]
[467.38970947 274.96212769 0.90620774]	[467.42962646 339.20339966 0.89091116]	[400.77920532 341.75726318 0.85838377]	[380.22637939 454.61108398 0.90234685]	[377.53808594 554.64306641 0.85667008]	[536.65692139 339.09655762 0.87235034]	[562.31787109 441.88186646 0.89597893]	[585.45074463 544.36834717 0.91282421]	[480.2925415 541.79901123 0.7597093 ]	[439.24502563 541.91149902 0.72009486]	[459.75524902 708.67480469 0.7441982 ]	[4.80294098e+02 8.57427917e+02 8.21940958e-01]	[521.32958984 539.24243164 0.71387857]	[541.71746826 711.17669678 0.78210777]	[5.03419312e+02 6.75208313e+02 4.15785462e-01]	[457.18804932 257.14187622 0.92689127]	[480.35906982 257.10418701 0.95413268]	[439.09976196 257.13449097 0.82935286]	[500.77783203 257.0329895 0.81337214]	[5.21333435e+02 7.13789673e+02 3.04067284e-01]	[5.34112000e+02 7.08549500e+02 2.74117172e-01]	[4.93096527e+02 6.59863159e+02 1.82349622e-01]	[4.82892975e+02 8.95935486e+02 8.05971324e-01]	[4.64923523e+02 8.93338440e+02 7.72446036e-01]	[4.82939667e+02 8.70147095e+02 7.01702476e-01]
[467.41287231 274.97393799 0.90741259]	[467.41992188 339.20211792 0.89635146]	[400.78170776 341.74603271 0.8615219 ]	[380.18713379 457.08172607 0.90295959]	[377.51791382 554.6151123 0.8504827 ]	[536.64263916 339.11621094 0.85844427]	[562.34887695 444.36190796 0.89395326]	[585.44055176 544.36602783 0.92098719]	[480.3024292 541.77270508 0.75793302]	[439.24664307 541.8815918 0.72262353]	[459.7878418 708.67138672 0.73925203]	[4.80288696e+02 8.57397766e+02 8.24785888e-01]	[521.35394287 539.22479248 0.71934623]	[541.75378418 711.14129639 0.77998257]	[5.03359558e+02 6.80363953e+02 6.23051584e-01]	[457.1960144 257.16421509 0.92441338]	[480.36859131 257.1114502 0.95015228]	[439.10058594 257.14370728 0.82877338]	[500.78408813 257.03833008 0.80342174]	[5.05991699e+02 7.23940857e+02 4.75654960e-01]	[5.13621887e+02 7.11277893e+02 3.88714343e-01]	[4.93117676e+02 6.64871643e+02 3.10445130e-01]	[4.82882294e+02 8.95949280e+02 8.05322528e-01]	[4.64919769e+02 8.93346741e+02 7.73085654e-01]	[4.82939301e+02 8.70112061e+02 6.94622040e-01]
[467.41189575 275.00244141 0.91180867]	[467.42285156 339.19384766 0.89511341]	[400.78805542 341.74475098 0.85940027]	[380.18457031 457.11651611 0.90305114]	[377.49502563 552.12908936 0.84423071]	[534.17767334 339.09487915 0.85561103]	[562.32666016 444.30627441 0.87960839]	[585.43115234 544.36187744 0.91861427]	[480.31750488 541.74285889 0.74858487]	[439.25067139 541.84533691 0.71937203]	[459.80279541 706.09655762 0.77874964]	[4.80293640e+02 8.57429016e+02 8.22610021e-01]	[521.37347412 539.19830322 0.7139675 ]	[541.77081299 708.7144165 0.77241528]	[500.8588562 677.81762695 0.68074745]	[457.19802856 257.18878174 0.92054325]	[480.37637329 257.13870239 0.94795078]	[439.10949707 257.1348877 0.82992202]	[500.78564453 257.0458374 0.80455154]	[5.03367310e+02 7.24008606e+02 5.87015748e-01]	[5.05920349e+02 7.13771362e+02 4.64723438e-01]	[4.90560272e+02 6.62384949e+02 3.68259341e-01]	[4.82887817e+02 8.95956299e+02 8.06548297e-01]	[4.64922302e+02 8.93357666e+02 7.76892841e-01]	[4.82935547e+02 8.70144470e+02 7.02955902e-01]
[467.40332031 275.02572632 0.91331798]	[467.41381836 339.19262695 0.89845192]	[400.80181885 341.76013184 0.85125303]	[380.15679932 457.11895752 0.91064084]	[375.03540039 554.64709473 0.82668918]	[534.15344238 339.10266113 0.85330451]	[562.30181885 441.78619385 0.89317435]	[585.41809082 544.34729004 0.91786152]	[480.35440063 539.3081665 0.75114602]	[439.27407837 541.84503174 0.72294074]	[459.79397583 708.58483887 0.76324373]	[4.80311768e+02 8.59925537e+02 8.21967721e-01]	[521.41088867 536.73193359 0.71447545]	[541.80847168 711.13769531 0.77320015]	[500.82452393 677.79998779 0.68447465]	[457.18981934 259.58200073 0.91349292]	[480.36938477 257.17321777 0.94353938]	[439.09753418 257.1605835 0.83302128]	[500.77838135 257.07473755 0.81173742]	[5.03436768e+02 7.21458557e+02 5.15008867e-01]	[5.08450653e+02 7.11236267e+02 4.25454497e-01]	[4.90527557e+02 6.62377380e+02 3.49584818e-01]	[4.82882446e+02 8.95976440e+02 8.06888103e-01]	[4.64922150e+02 8.93374390e+02 7.79651165e-01]	[4.82950256e+02 8.70172180e+02 7.08095551e-01]
[464.97015381 275.05987549 0.91679221]	[467.41726685 339.22061157 0.89564061]	[400.81549072 341.79598999 0.84360594]	[380.10733032 457.19998169 0.91648459]	[372.50558472 554.69744873 0.81687367]	[534.15991211 339.12683105 0.85418862]	[562.32037354 441.88156128 0.88862795]	[585.42749023 544.37786865 0.91728711]	[480.37036133 541.769104 0.76447558]	[439.30157471 541.88439941 0.73450202]	[462.21829224 708.5723877 0.77740419]	[4.80311096e+02 8.59969849e+02 8.19313049e-01]	[521.41473389 539.2130127 0.72662383]	[541.86633301 711.16937256 0.7671864 ]	[5.00753204e+02 6.77755859e+02 6.44054294e-01]	[457.16894531 259.61343384 0.90619653]	[480.35675049 257.20480347 0.93869823]	[439.07659912 257.1842041 0.82372832]	[500.78106689 257.13656616 0.81671894]	[5.03392761e+02 7.23904175e+02 4.96558607e-01]	[5.05923920e+02 7.11265320e+02 4.03952837e-01]	[4.87997009e+02 6.62362427e+02 3.21536392e-01]	[4.82881866e+02 8.95965698e+02 8.05684328e-01]	[4.64927124e+02 8.93370422e+02 7.80029476e-01]	[4.82936554e+02 8.70215149e+02 7.06230283e-01]
[467.42874146 275.09387207 0.911879 ]	[467.42825317 339.24234009 0.89114368]	[400.82672119 344.243927 0.838067 ]	[380.10491943 459.61367798 0.92751801]	[367.36749268 554.67987061 0.81053841]	[534.18505859 339.14291382 0.85430515]	[562.32141113 441.86917114 0.89398664]	[585.4430542 544.37677002 0.91808689]	[480.36846924 541.78668213 0.76223528]	[439.29934692 541.90576172 0.73397613]	[462.29696655 708.55517578 0.79204172]	[4.80312256e+02 8.59979248e+02 8.19799542e-01]	[521.40112305 539.24414062 0.72776097]	[541.84503174 711.20288086 0.76247108]	[5.00697723e+02 6.75204041e+02 5.99709034e-01]	[457.17715454 259.68161011 0.899041 ]	[480.36703491 259.59094238 0.93189889]	[436.69851685 259.61810303 0.81735367]	[500.78677368 257.1277771 0.79796541]	[5.05907135e+02 7.21412659e+02 3.99785578e-01]	[5.08480988e+02 7.11199768e+02 3.27753752e-01]	[4.90545654e+02 6.59862915e+02 2.80175537e-01]	[4.82890350e+02 8.95953613e+02 8.11270714e-01]	[4.64928406e+02 8.93366211e+02 7.86297679e-01]	[4.82922974e+02 8.70220093e+02 7.12186098e-01]
[467.41452026 275.12692261 0.91297007]	[467.41836548 339.29406738 0.88048559]	[400.81280518 344.30044556 0.83773416]	[377.73510742 459.76672363 0.94963658]	[364.8425293 554.66497803 0.81769609]	[536.65576172 339.18997192 0.86007792]	[562.31958008 441.89627075 0.89291203]	[585.47344971 544.41064453 0.90879291]	[480.36331177 541.81878662 0.76804769]	[439.31726074 544.36279297 0.73618942]	[462.31887817 708.51855469 0.78890526]	[4.80296051e+02 8.59984741e+02 8.21120918e-01]	[521.39825439 539.27392578 0.73333198]	[541.85394287 711.1696167 0.75343692]	[5.00821045e+02 6.77775269e+02 5.92565835e-01]	[457.18359375 259.71560669 0.89559722]	[480.3571167 259.63858032 0.92882454]	[439.06253052 259.64022827 0.82765687]	[500.7701416 257.17669678 0.7978062 ]	[5.11017334e+02 7.21439331e+02 3.83087486e-01]	[5.16144653e+02 7.11209778e+02 3.19579750e-01]	[4.95693878e+02 6.62453003e+02 2.85934627e-01]	[4.82891144e+02 8.95946045e+02 8.12347472e-01]	[4.64939728e+02 8.93363220e+02 7.82603562e-01]	[4.82900848e+02 8.70227966e+02 7.13110983e-01]
[467.45718384 277.4987793 0.91225642]	[467.46343994 341.69491577 0.8718257 ]	[400.82705688 344.31039429 0.83432913]	[377.712677 459.83984375 0.95546031]	[362.33294678 559.72753906 0.85081935]	[536.71759033 339.22344971 0.86150998]	[562.31536865 441.81213379 0.90223885]	[585.4944458 544.40167236 0.90887153]	[482.71157837 541.83630371 0.77226812]	[441.69760132 544.37145996 0.73371279]	[462.36880493 706.06225586 0.76134551]	[4.80303833e+02 8.59973572e+02 8.15330327e-01]	[521.40765381 539.29077148 0.73601007]	[541.91320801 713.68804932 0.74537432]	[5.00814545e+02 6.77793213e+02 5.88052213e-01]	[457.22335815 262.22698975 0.88998246]	[480.36856079 259.70043945 0.91771436]	[439.10119629 262.15737915 0.8150295 ]	[500.78466797 257.19467163 0.77943969]	[5.08516754e+02 7.23969360e+02 3.53525549e-01]	[5.13623413e+02 7.13699829e+02 2.83951998e-01]	[4.95653168e+02 6.62425964e+02 2.88826555e-01]	[4.82905640e+02 8.95932129e+02 8.06934476e-01]	[4.64955505e+02 8.93347656e+02 7.75465488e-01]	[4.82903473e+02 8.70224792e+02 6.98442936e-01]
[467.45632935 277.6111145 0.89864892]	[467.50198364 341.7975769 0.84859806]	[400.85302734 346.85427856 0.81922454]	[377.70843506 462.21588135 0.95518017]	[362.28652954 559.80529785 0.8716855 ]	[536.72174072 341.69760132 0.84457058]	[562.35437012 444.33380127 0.89768308]	[585.53881836 544.48425293 0.89322472]	[482.74359131 544.3494873 0.76853752]	[441.70159912 544.48248291 0.72522223]	[462.43954468 711.14916992 0.76698822]	[4.80329834e+02 8.65052917e+02 8.25394750e-01]	[523.8024292 541.82244873 0.74061775]	[541.87677002 713.76959229 0.74514723]	[5.00720612e+02 6.72710510e+02 5.34548283e-01]	[459.60168457 267.26403809 0.89029348]	[482.71292114 264.72961426 0.89728469]	[439.15130615 264.7154541 0.81900156]	[500.8190918 259.69570923 0.80018932]	[5.18693604e+02 7.21421509e+02 3.06706876e-01]	[0. 0. 0.]	[4.93112366e+02 6.62342590e+02 2.14090437e-01]	[4.82912445e+02 8.95936340e+02 8.11255097e-01]	[4.67391846e+02 8.93359070e+02 7.80111015e-01]	[4.82900940e+02 8.70330811e+02 7.13297248e-01]
[467.3977356 280.12844849 0.88317233]	[470.0093689 344.31237793 0.83144075]	[403.25073242 349.41360474 0.81451654]	[377.71331787 462.30273438 0.94998538]	[362.25454712 562.27429199 0.89500427]	[539.1942749 341.79641724 0.83207917]	[562.37127686 444.30459595 0.90062267]	[585.55267334 544.54553223 0.88253099]	[482.75030518 544.38879395 0.76447046]	[441.72036743 546.94042969 0.71377814]	[464.89483643 708.68103027 0.78093207]	[4.80321259e+02 8.62576050e+02 8.21908176e-01]	[523.80419922 541.85870361 0.73833859]	[541.88183594 716.27923584 0.74610621]	[5.00715851e+02 6.80362122e+02 5.00500202e-01]	[459.58230591 269.8807373 0.89884537]	[480.35574341 269.86538696 0.90029472]	[439.14285278 264.78491211 0.79459929]	[500.8104248 262.25628662 0.80629867]	[5.13625122e+02 7.24022766e+02 3.79720747e-01]	[5.18743042e+02 7.13774902e+02 3.08501095e-01]	[4.93068726e+02 6.64926575e+02 1.97522163e-01]	[4.82922638e+02 8.95937195e+02 8.07692647e-01]	[4.67406372e+02 8.93354065e+02 7.76103020e-01]	[4.82874634e+02 8.70302002e+02 7.10520506e-01]
[467.47033691 282.68063354 0.8552646 ]	[472.51834106 346.89181519 0.82101566]	[403.28082275 351.95922852 0.8155427 ]	[377.72055054 462.35916138 0.94643956]	[362.21514893 562.31018066 0.90651178]	[539.23126221 344.28799438 0.82932699]	[562.39611816 444.35101318 0.89028257]	[587.97198486 546.9954834 0.85907888]	[482.78573608 544.41192627 0.75321984]	[441.76638794 546.97210693 0.7024942 ]	[464.94891357 708.71673584 0.7714476 ]	[4.80333649e+02 8.62510193e+02 8.22258890e-01]	[523.82928467 541.87042236 0.72223943]	[541.89373779 721.37335205 0.73228931]	[5.00722595e+02 6.82961304e+02 4.75621998e-01]	[459.6390686 272.42654419 0.92454761]	[482.73568726 272.42199707 0.9234305 ]	[439.16293335 267.29232788 0.78866047]	[500.84179688 267.29110718 0.80712736]	[5.16168091e+02 7.26472107e+02 3.28186393e-01]	[5.21289917e+02 7.16295105e+02 2.59866893e-01]	[4.93091248e+02 6.67502808e+02 2.05282062e-01]	[4.82917969e+02 8.95912598e+02 8.07854652e-01]	[4.67407562e+02 8.93325012e+02 7.73968518e-01]	[4.82887024e+02 8.70255859e+02 7.07431018e-01]
[470.02359009 285.27331543 0.84249902]	[472.55422974 351.94842529 0.82511389]	[403.31985474 354.50296021 0.8260746 ]	[377.72262573 462.3671875 0.95180643]	[362.19717407 562.3526001 0.91163182]	[539.26971436 346.82687378 0.82180434]	[562.42480469 446.89352417 0.88461882]	[588.03033447 549.55126953 0.83712584]	[482.81085205 544.47540283 0.74195546]	[441.79324341 549.51745605 0.69330442]	[467.42547607 713.70703125 0.75676388]	[4.80347076e+02 8.62571960e+02 8.21869731e-01]	[523.86419678 544.32855225 0.71084368]	[541.88378906 723.90588379 0.75303817]	[4.95683167e+02 6.85561951e+02 4.32761014e-01]	[459.70596313 274.92840576 0.95779866]	[482.76864624 274.89212036 0.94393647]	[439.23406982 269.89877319 0.78959244]	[500.83908081 269.88287354 0.78176808]	[5.18757019e+02 7.26531372e+02 2.46582150e-01]	[0. 0. 0.]	[0. 0. 0.]	[4.82933594e+02 8.95913879e+02 8.06278169e-01]	[4.67408203e+02 8.93328064e+02 7.73592353e-01]	[4.82874695e+02 8.70291016e+02 7.09099412e-01]
[470.00299072 290.39138794 0.84985805]	[472.57745361 354.45071411 0.83572561]	[403.33847046 354.57269287 0.82889318]	[377.73077393 462.42562866 0.94401562]	[359.83569336 562.43164062 0.91804039]	[539.28668213 346.90170288 0.81634682]	[562.4418335 446.91744995 0.87480259]	[588.04388428 552.0847168 0.83037519]	[482.79223633 547.02313232 0.73585802]	[441.77560425 552.11853027 0.69699657]	[469.9765625 711.25152588 0.75519454]	[4.80360687e+02 8.62564209e+02 8.18663239e-01]	[523.85009766 544.43933105 0.71306235]	[541.94311523 723.95178223 0.75000983]	[5.00770905e+02 6.90689514e+02 5.16322553e-01]	[459.69360352 275.0874939 0.96344411]	[482.78726196 275.06286621 0.95901102]	[439.2401123 272.4855957 0.79238302]	[500.89593506 272.49917603 0.81267262]	[5.05961029e+02 7.29147278e+02 4.60592628e-01]	[5.05916443e+02 7.26519226e+02 3.87736380e-01]	[4.93067627e+02 6.77834473e+02 2.26194650e-01]	[4.82939850e+02 8.95899841e+02 8.09954286e-01]	[4.67418121e+02 8.93314941e+02 7.76141942e-01]	[4.82899750e+02 8.70284424e+02 7.02217400e-01]
[470.00418091 295.418396 0.88199788]	[475.06066895 354.53103638 0.85533255]	[403.35369873 357.02276611 0.83486855]	[377.73968506 464.87701416 0.93076307]	[362.20584106 564.87487793 0.91346997]	[539.30621338 349.45245361 0.82017207]	[562.47503662 446.95996094 0.86689121]	[588.09429932 557.16809082 0.82783902]	[482.831604 549.51983643 0.73159593]	[441.82513428 554.63684082 0.69294709]	[470.03204346 713.70349121 0.75492471]	[4.82707275e+02 8.62507324e+02 8.17776680e-01]	[523.8760376 544.47741699 0.71113718]	[541.89099121 724.00335693 0.75935763]	[5.00755157e+02 6.98305786e+02 5.16764045e-01]	[459.68423462 277.60272217 0.95105559]	[482.79711914 277.59197998 0.94996989]	[439.26391602 274.87609863 0.8331725 ]	[503.27001953 274.98519897 0.8343029 ]	[5.05924377e+02 7.29222656e+02 4.51773703e-01]	[5.05886841e+02 7.26607056e+02 3.86189699e-01]	[4.93086060e+02 6.82935913e+02 2.22308666e-01]	[4.82926819e+02 8.95910339e+02 8.00573945e-01]	[4.67403046e+02 8.93305359e+02 7.71332681e-01]	[4.82936249e+02 8.70238037e+02 6.92872822e-01]
[470.03701782 295.51589966 0.89180553]	[475.10040283 354.58892822 0.86528444]	[403.38745117 357.04870605 0.83293676]	[380.0897522 464.95358276 0.91841817]	[362.25778198 564.88751221 0.90845013]	[541.70153809 352.01882935 0.83314115]	[564.84783936 449.5234375 0.85270226]	[590.5612793 557.23400879 0.8280915 ]	[482.85836792 549.52032471 0.73190308]	[441.85119629 554.64251709 0.69576102]	[470.01541138 713.77709961 0.7461226 ]	[4.82725281e+02 8.62540894e+02 8.21363389e-01]	[523.90020752 544.47460938 0.70688874]	[541.88665771 726.42242432 0.76111561]	[4.98226135e+02 6.93225098e+02 4.97446567e-01]	[459.69384766 277.69854736 0.93125957]	[482.82589722 277.69906616 0.93273681]	[439.28079224 274.92929077 0.83272594]	[503.33007812 275.10159302 0.84282947]	[5.05933441e+02 7.31651672e+02 4.10659790e-01]	[5.05893982e+02 7.29024719e+02 3.44215095e-01]	[4.90501495e+02 6.80352051e+02 2.19172403e-01]	[4.82933044e+02 8.95932800e+02 7.96601593e-01]	[4.67403351e+02 8.93325562e+02 7.73126006e-01]	[4.82951752e+02 8.70259399e+02 6.91566288e-01]
[475.0774231 295.6340332 0.89848423]	[475.08938599 357.0022583 0.86446381]	[403.38815308 357.08255005 0.83598399]	[380.10128784 467.49093628 0.90353072]	[362.29391479 564.98486328 0.88881171]	[541.71569824 354.52770996 0.85023361]	[564.88092041 454.61529541 0.86201829]	[590.60577393 559.73126221 0.83392769]	[482.85421753 552.08856201 0.72666991]	[441.84658813 557.23144531 0.69673812]	[472.54507446 718.84838867 0.7468375 ]	[4.82749084e+02 8.62507874e+02 8.17760587e-01]	[523.88677979 546.98937988 0.70086396]	[541.83630371 726.42681885 0.74765265]	[4.95668488e+02 6.90682434e+02 4.27357852e-01]	[459.75753784 280.18984985 0.91338861]	[482.89419556 280.19696045 0.90108705]	[439.3241272 275.03143311 0.80940497]	[503.34655762 275.1038208 0.8070575 ]	[5.16170044e+02 7.29197693e+02 2.57934690e-01]	[5.21330139e+02 7.26523682e+02 1.94207519e-01]	[4.87965271e+02 6.82920654e+02 1.68074936e-01]	[4.82949219e+02 8.95934143e+02 7.96836317e-01]	[4.67411926e+02 8.93323792e+02 7.76753128e-01]	[4.85363251e+02 8.70238464e+02 6.95862830e-01]
[472.60388184 298.04385376 0.8982079 ]	[475.15527344 357.02572632 0.88209218]	[405.88546753 357.10079956 0.83772528]	[380.15130615 464.96408081 0.91517913]	[364.77941895 565.00494385 0.86801279]	[541.70916748 354.53143311 0.85537463]	[564.90844727 454.59738159 0.86316425]	[590.61865234 559.78839111 0.83825678]	[482.85025024 552.10748291 0.72676086]	[441.84741211 557.24688721 0.7021482 ]	[472.54211426 718.86413574 0.74277878]	[4.82751068e+02 8.62517578e+02 8.22165012e-01]	[523.89007568 547.00427246 0.69658715]	[541.82720947 726.45117188 0.73904151]	[4.95658691e+02 6.90696777e+02 4.55882967e-01]	[459.75048828 282.73986816 0.90368104]	[482.87322998 282.70404053 0.89441401]	[441.7154541 277.66622925 0.78617305]	[503.3788147 277.51956177 0.83243084]	[5.11067169e+02 7.31652954e+02 3.20409745e-01]	[5.16189636e+02 7.26627136e+02 2.53199428e-01]	[4.87971222e+02 6.80358948e+02 1.88108176e-01]	[4.85348846e+02 8.95947144e+02 7.99967170e-01]	[4.67421448e+02 8.93340454e+02 7.80447066e-01]	[4.85370911e+02 8.70237793e+02 6.99958086e-01]
[475.08483887 298.20367432 0.88185394]	[477.59353638 357.0921936 0.89170527]	[405.92178345 357.17126465 0.83698714]	[380.16796875 467.39389038 0.91161805]	[367.33764648 565.05993652 0.84534389]	[541.73101807 356.97454834 0.8661328 ]	[564.94024658 454.62069702 0.86946803]	[590.64733887 559.81323242 0.83656824]	[482.83114624 554.637146 0.72912741]	[441.82479858 559.72961426 0.7045722 ]	[472.60275269 721.41748047 0.74888748]	[4.82763458e+02 8.62571838e+02 8.25856090e-01]	[523.87084961 549.52185059 0.69280636]	[541.72418213 726.51654053 0.76041365]	[4.95671814e+02 6.90656982e+02 3.84775251e-01]	[459.7749939 287.85137939 0.89642149]	[482.91513062 287.83258057 0.88278228]	[441.73696899 280.11245728 0.79874223]	[503.42242432 277.58807373 0.81634539]	[5.23884460e+02 7.29107117e+02 2.37135902e-01]	[5.41741516e+02 7.21461182e+02 2.09335610e-01]	[4.90496552e+02 6.80396423e+02 1.33997366e-01]	[4.85370941e+02 8.95968140e+02 8.00198376e-01]	[4.67440186e+02 8.93363037e+02 7.83758283e-01]	[4.85386597e+02 8.70269897e+02 6.99736357e-01]
[475.08331299 298.20388794 0.88222718]	[477.59133911 357.10025024 0.89254797]	[405.92303467 357.17321777 0.83712828]	[380.1678772 467.39587402 0.91173631]	[367.3414917 565.05432129 0.84746617]	[541.73529053 356.98849487 0.87157971]	[564.93902588 454.63735962 0.8670029 ]	[590.64819336 559.80279541 0.83474815]	[482.82867432 554.64013672 0.72912854]	[441.82196045 559.73278809 0.70489627]	[472.60192871 721.43756104 0.75215852]	[4.82769043e+02 8.65044067e+02 8.27310145e-01]	[523.87030029 549.52349854 0.69335854]	[541.73626709 726.51513672 0.75975227]	[4.95642487e+02 6.90657227e+02 3.97636294e-01]	[459.77557373 287.85083008 0.89674962]	[482.91488647 287.8326416 0.88308662]	[441.73608398 280.11209106 0.79686671]	[503.42575073 277.5871582 0.81503332]	[5.21320801e+02 7.29164246e+02 2.39719883e-01]	[5.39226318e+02 7.23913330e+02 1.99719444e-01]	[4.87953705e+02 6.80379211e+02 1.38939336e-01]	[4.85372284e+02 8.95973083e+02 7.99384534e-01]	[4.67442047e+02 8.93369446e+02 7.83585608e-01]	[4.85387634e+02 8.70283203e+02 7.01370955e-01]
[475.17047119 300.66247559 0.87629241]	[477.62771606 357.18029785 0.90273833]	[405.91818237 359.59066772 0.8332594 ]	[380.17529297 467.49691772 0.90049398]	[369.89492798 567.54595947 0.82639444]	[541.7588501 357.08071899 0.88778687]	[564.96557617 457.1395874 0.86898166]	[590.63928223 562.24151611 0.84248537]	[482.79022217 557.21514893 0.73431396]	[441.78204346 559.79876709 0.71350884]	[475.09197998 723.9151001 0.76044661]	[4.82767365e+02 8.65090515e+02 8.33652973e-01]	[523.8458252 552.12658691 0.69059235]	[539.31072998 726.58605957 0.77692294]	[4.98176300e+02 6.93200012e+02 3.53657782e-01]	[459.82189941 290.43859863 0.90895957]	[482.96697998 290.36526489 0.87900591]	[441.75976562 280.17037964 0.7877599 ]	[503.47943115 277.61685181 0.79416275]	[5.26410889e+02 7.29132141e+02 2.06953675e-01]	[5.41814148e+02 7.23944702e+02 1.96288839e-01]	[4.87981262e+02 6.82917480e+02 1.19573370e-01]	[4.85364258e+02 8.95959534e+02 8.03104162e-01]	[4.67441437e+02 8.93362549e+02 7.86013246e-01]	[4.85382904e+02 8.70320068e+02 7.05766499e-01]
[477.61663818 300.75204468 0.86665797]	[477.66101074 359.56365967 0.91311085]	[408.41925049 359.6428833 0.83089262]	[380.20474243 470.00546265 0.89355886]	[372.49789429 567.59570312 0.82893503]	[541.79937744 357.13427734 0.89919734]	[564.96661377 457.16644287 0.86435235]	[593.13250732 562.40155029 0.84741521]	[482.77185059 559.79046631 0.75430828]	[441.72085571 562.36401367 0.73524719]	[475.10449219 724.03277588 0.7742334 ]	[4.82768158e+02 8.65128418e+02 8.34793031e-01]	[523.85144043 557.19348145 0.70309293]	[539.27764893 726.60089111 0.78270531]	[4.98225128e+02 6.90646606e+02 2.96376526e-01]	[462.1869812 292.95056152 0.92144376]	[482.98510742 292.88424683 0.88574654]	[441.77850342 282.6897583 0.78683609]	[505.87231445 277.71353149 0.79761052]	[5.31518250e+02 7.29032043e+02 1.73624381e-01]	[5.44314148e+02 7.21449707e+02 1.79840416e-01]	[4.93071716e+02 6.85428528e+02 9.90574583e-02]	[4.85359924e+02 8.95944397e+02 8.05185020e-01]	[4.67436676e+02 8.93353882e+02 7.87789762e-01]	[4.85388519e+02 8.72715515e+02 7.09786654e-01]
[480.10830688 305.83612061 0.86517304]	[477.72650146 359.71405029 0.92253357]	[410.98736572 359.75845337 0.82333297]	[380.23989868 475.07894897 0.89230365]	[374.99099731 572.64654541 0.82514328]	[541.87493896 359.62030029 0.90575475]	[565.03051758 459.77200317 0.88337111]	[593.18988037 564.94567871 0.83807909]	[482.76318359 562.33093262 0.77548981]	[441.73098755 564.88238525 0.7428965 ]	[475.0944519 726.54437256 0.78870046]	[4.82777649e+02 8.67700073e+02 8.52071941e-01]	[523.81213379 559.76348877 0.72058678]	[539.23895264 729.02496338 0.7600379 ]	[5.00796539e+02 6.95778625e+02 2.80213505e-01]	[462.31994629 295.50335693 0.94098932]	[485.45822144 295.48983765 0.90202951]	[441.83453369 285.25186157 0.79801047]	[505.9546814 282.69589233 0.74324381]	[5.26510681e+02 7.29172424e+02 1.79768473e-01]	[5.44302429e+02 7.24017395e+02 1.88086241e-01]	[4.98194122e+02 6.88079285e+02 9.63645130e-02]	[4.85374817e+02 8.95968994e+02 8.02825093e-01]	[4.67451996e+02 8.93385193e+02 7.90299952e-01]	[4.85379181e+02 8.72817993e+02 7.12975860e-01]
[480.1602478 310.89904785 0.88407075]	[477.7371521 359.7762146 0.91607225]	[411.02493286 359.81884766 0.81506866]	[380.24645996 475.1350708 0.89625591]	[374.97927856 577.6940918 0.82659435]	[541.89208984 359.67532349 0.90623629]	[565.01586914 459.76187134 0.88167822]	[595.68096924 565.00274658 0.83219242]	[482.78637695 562.40759277 0.76639611]	[441.74377441 564.95129395 0.7256977 ]	[475.08563232 726.61480713 0.79026079]	[4.82774292e+02 8.70116699e+02 8.58103693e-01]	[523.83905029 562.28222656 0.7202785 ]	[539.22015381 729.109375 0.75503838]	[5.00817566e+02 7.03457397e+02 3.19915473e-01]	[462.36135864 295.60845947 0.9440167 ]	[487.91812134 295.58963013 0.90442002]	[441.86331177 287.80300903 0.7888279 ]	[505.99856567 285.25216675 0.73336297]	[5.23938049e+02 7.31676697e+02 2.03410804e-01]	[5.41863464e+02 7.26570923e+02 2.09180206e-01]	[4.98232758e+02 6.93176575e+02 1.14494160e-01]	[4.85372437e+02 8.95978210e+02 8.05081904e-01]	[4.67453064e+02 8.93394714e+02 7.94191778e-01]	[4.85369354e+02 8.72847961e+02 7.14045048e-01]
[480.17044067 313.47354126 0.9107247 ]	[480.13064575 362.24139404 0.9168613 ]	[413.52734375 362.23532104 0.81636995]	[380.23483276 477.71780396 0.91947955]	[372.54891968 577.75476074 0.83146352]	[541.92193604 359.77774048 0.89996457]	[565.02667236 459.82275391 0.87773728]	[595.66882324 567.46887207 0.81873953]	[482.76223755 564.8895874 0.76538795]	[441.70541382 565.02069092 0.71550941]	[475.11221313 729.05957031 0.78874636]	[4.82783661e+02 8.70129028e+02 8.58827472e-01]	[523.82287598 562.35345459 0.72864211]	[539.17913818 729.14471436 0.73863667]	[5.00759888e+02 7.03469666e+02 2.85220623e-01]	[462.40365601 298.06344604 0.93991268]	[487.94076538 298.0585022 0.90355301]	[441.93148804 287.88174438 0.76662821]	[506.00189209 292.89120483 0.76200426]	[5.26454590e+02 7.31755798e+02 1.74234092e-01]	[5.44303406e+02 7.26641113e+02 1.94659770e-01]	[4.98254791e+02 6.93258545e+02 9.46876332e-02]	[4.85381470e+02 8.98427673e+02 7.97941029e-01]	[4.67461639e+02 8.93415466e+02 7.89131999e-01]	[4.85375519e+02 8.72859009e+02 7.11038351e-01]
[480.22415161 315.94073486 0.92930728]	[480.1590271 362.32977295 0.90904331]	[413.57229614 362.32910156 0.80537456]	[380.23544312 480.14916992 0.9223417 ]	[372.52020264 580.22045898 0.83373678]	[541.93572998 362.21875 0.89114052]	[565.02709961 462.30886841 0.8750301 ]	[593.17950439 567.53918457 0.80701166]	[482.78399658 564.90454102 0.76477909]	[441.73178101 565.01818848 0.71365565]	[475.09973145 729.13299561 0.79081267]	[4.82779877e+02 8.70135437e+02 8.59602630e-01]	[523.85101318 562.38305664 0.72461897]	[539.18005371 731.64001465 0.74110192]	[5.00822418e+02 6.98316772e+02 2.08766773e-01]	[464.82644653 298.17358398 0.91756755]	[487.99441528 298.16256714 0.88086927]	[444.37161255 292.95263672 0.7835744 ]	[505.97540283 295.421875 0.78804243]	[5.36633606e+02 7.31782166e+02 1.18194245e-01]	[5.44557251e+02 7.26643250e+02 1.58087298e-01]	[5.00694031e+02 6.95772400e+02 6.19034655e-02]	[4.85412018e+02 8.98442810e+02 7.94996500e-01]	[4.67476501e+02 8.93431763e+02 7.81930208e-01]	[4.85369385e+02 8.72854553e+02 7.11098373e-01]
[480.24633789 316.03469849 0.94253486]	[480.16760254 364.84286499 0.89982253]	[413.55496216 364.79711914 0.80017787]	[380.22122192 480.26098633 0.93715096]	[372.51205444 580.25201416 0.83924389]	[541.94915771 362.33230591 0.87391853]	[565.01220703 462.40029907 0.87136114]	[593.16595459 570.03961182 0.79550314]	[482.73022461 564.97906494 0.76527315]	[441.67425537 567.53118896 0.70900303]	[472.60995483 729.19152832 0.77121919]	[4.82772095e+02 8.70127380e+02 8.59752893e-01]	[523.81469727 564.8638916 0.73009759]	[539.31530762 731.76916504 0.74922389]	[5.00716858e+02 7.03411926e+02 2.44848266e-01]	[464.87026978 298.2472229 0.90195006]	[490.51602173 300.62478638 0.85199088]	[444.42147827 293.00094604 0.77214026]	[506.01776123 295.49935913 0.77387524]	[5.31574402e+02 7.31838257e+02 1.09696195e-01]	[5.44519348e+02 7.26672913e+02 1.43002287e-01]	[4.95675140e+02 6.95756042e+02 7.99584165e-02]	[4.85417114e+02 8.98435974e+02 7.96632349e-01]	[4.67479309e+02 8.93429260e+02 7.80092776e-01]	[4.85353058e+02 8.72856140e+02 7.12455928e-01]
[480.26199341 316.0987854 0.94648886]	[480.15924072 367.37103271 0.88833696]	[413.55145264 364.87518311 0.79079449]	[380.21264648 480.28994751 0.93797129]	[372.48297119 580.26965332 0.83808088]	[541.93585205 364.83831787 0.85807931]	[565.02648926 464.88284302 0.85573763]	[593.14526367 572.57879639 0.79103047]	[482.74993896 567.54766846 0.74971241]	[441.68511963 572.61523438 0.70020217]	[475.07913208 731.6618042 0.77209103]	[4.82734802e+02 8.70111084e+02 8.57923508e-01]	[523.85180664 564.99249268 0.71441537]	[539.26263428 734.3059082 0.73893553]	[4.98239655e+02 6.98341492e+02 2.19293505e-01]	[464.88162231 300.6668396 0.88791937]	[490.56280518 300.70889282 0.84399801]	[444.42523193 295.4095459 0.78228647]	[508.45529175 295.53210449 0.76846778]	[5.36638428e+02 7.34240417e+02 9.15483758e-02]	[5.46940857e+02 7.26624939e+02 1.30762979e-01]	[4.95612061e+02 6.93238159e+02 6.24711476e-02]	[4.85422943e+02 8.98428223e+02 7.97571540e-01]	[4.67473236e+02 8.93426880e+02 7.78333604e-01]	[4.82915222e+02 8.72835693e+02 7.18326211e-01]
[480.2406311 316.14648438 0.94458187]	[480.14474487 369.8996582 0.88313472]	[413.51116943 367.38110352 0.78839737]	[380.20788574 480.31051636 0.94117743]	[372.4630127 582.74572754 0.85338241]	[541.9185791 367.36257935 0.85154277]	[564.99462891 464.89013672 0.86398244]	[593.15716553 575.15570068 0.79221833]	[480.3835144 567.46942139 0.75649565]	[439.29815674 570.05657959 0.70133996]	[470.04934692 731.64465332 0.75899041]	[4.82723755e+02 8.67686279e+02 8.55773389e-01]	[523.80255127 564.91619873 0.72484946]	[541.72338867 736.78466797 0.74290115]	[5.03301514e+02 7.03438110e+02 3.13142300e-01]	[464.85754395 300.71661377 0.88495028]	[490.53344727 300.76193237 0.83963734]	[444.42446899 295.43084717 0.78936189]	[508.44567871 295.57034302 0.77954233]	[5.31572388e+02 7.36888245e+02 1.24221094e-01]	[5.44441101e+02 7.29108765e+02 1.63488209e-01]	[4.98187378e+02 6.90628967e+02 1.14741571e-01]	[4.85413788e+02 8.98421814e+02 7.98551917e-01]	[4.67458160e+02 8.93419800e+02 7.81559467e-01]	[4.82924469e+02 8.72805481e+02 7.19873548e-01]
[480.2694397 316.16888428 0.94198018]	[480.15100098 369.94400024 0.88103813]	[413.52584839 367.41018677 0.78865337]	[380.20629883 480.34335327 0.9376691 ]	[369.95129395 582.78448486 0.85568148]	[541.91149902 367.40777588 0.84658813]	[564.98406982 464.93890381 0.85507512]	[593.10888672 575.17492676 0.79254121]	[482.71444702 567.53869629 0.74644256]	[441.67092896 572.61236572 0.69737512]	[470.03204346 731.67211914 0.76062816]	[4.82726227e+02 8.70104370e+02 8.56087089e-01]	[523.80981445 564.98266602 0.71482348]	[5.41729431e+02 7.36801880e+02 7.31657147e-01]	[5.05914246e+02 7.06080933e+02 3.00225765e-01]	[464.86013794 300.76266479 0.87365741]	[490.55612183 303.1932373 0.83627725]	[444.40612793 295.56018066 0.80251628]	[506.02651978 295.62432861 0.7768085 ]	[5.36645691e+02 7.44415649e+02 1.16158456e-01]	[0. 0. 0.]	[5.00802490e+02 7.00885620e+02 1.30468547e-01]	[4.85413116e+02 8.98436279e+02 8.00330937e-01]	[4.67469635e+02 8.93434631e+02 7.77975798e-01]	[4.82919647e+02 8.72837585e+02 7.15820074e-01]
[480.28643799 318.5475769 0.94275439]	[480.14834595 372.4513855 0.87862772]	[413.51025391 369.93692017 0.78729689]	[380.2048645 480.37246704 0.93511784]	[367.34957886 582.82897949 0.86098409]	[541.91265869 369.90481567 0.8415826 ]	[564.99517822 467.43981934 0.85044968]	[590.61621094 577.72467041 0.80909252]	[482.7104187 570.02960205 0.74554372]	[439.31375122 572.64984131 0.70167077]	[470.03051758 731.70330811 0.76376081]	[4.82727936e+02 8.70106079e+02 8.52485895e-01]	[523.80230713 567.46710205 0.71153247]	[5.41721069e+02 7.39363220e+02 7.31594861e-01]	[5.11014435e+02 7.08593018e+02 2.52158225e-01]	[464.85626221 303.24768066 0.86858737]	[490.55291748 303.24356079 0.83519679]	[444.39239502 295.62127686 0.80012465]	[506.00976562 295.62069702 0.78265899]	[5.34140869e+02 7.44443054e+02 1.14886872e-01]	[5.44488770e+02 7.31736328e+02 1.53577179e-01]	[5.03348083e+02 7.05978577e+02 1.22926965e-01]	[4.85406891e+02 8.98422607e+02 7.99983501e-01]	[4.67461975e+02 8.93422302e+02 7.80095100e-01]	[4.82921844e+02 8.72838745e+02 7.12756813e-01]
[480.28726196 318.56396484 0.94348556]	[480.14059448 372.48977661 0.87971306]	[413.49462891 369.96981812 0.78649175]	[380.21444702 482.72344971 0.93598378]	[364.83395386 582.79473877 0.8607868 ]	[541.90917969 369.95339966 0.83912766]	[565.01245117 470.00198364 0.83925581]	[590.56811523 580.23925781 0.83029264]	[482.7081604 567.55755615 0.74434716]	[439.31988525 572.63513184 0.70090818]	[470.01699829 731.71337891 0.76612467]	[4.82732391e+02 8.67712524e+02 8.50953937e-01]	[523.80505371 565.00097656 0.70992225]	[5.41728088e+02 7.36859192e+02 7.26770520e-01]	[5.11056641e+02 7.08647217e+02 2.58362293e-01]	[464.85058594 303.2746582 0.86617357]	[490.54458618 303.25891113 0.83386886]	[444.38739014 295.64147949 0.79371929]	[505.99945068 295.63223267 0.77359605]	[5.31587524e+02 7.44442200e+02 1.21071137e-01]	[5.44455811e+02 7.34216858e+02 1.58676460e-01]	[5.03359222e+02 7.06048279e+02 1.36259362e-01]	[4.85402985e+02 8.98426453e+02 7.98564553e-01]	[4.67456329e+02 8.93422119e+02 7.80942619e-01]	[4.82937134e+02 8.72831787e+02 7.09092319e-01]
[480.2862854 318.59985352 0.94295013]	[480.13461304 372.52203369 0.88139892]	[411.02532959 372.45684814 0.78820419]	[380.19824219 482.72363281 0.93922961]	[364.81411743 582.83795166 0.87144411]	[541.8939209 369.98806763 0.84220147]	[565.03631592 472.58563232 0.83934188]	[590.55664062 580.31903076 0.84469241]	[482.71374512 570.03466797 0.74335867]	[441.67321777 575.14587402 0.69976288]	[470.03970337 731.71148682 0.76738983]	[4.82737305e+02 8.70105469e+02 8.52899790e-01]	[523.80767822 567.45593262 0.70828968]	[5.41713745e+02 7.39395813e+02 7.33301938e-01]	[5.11073181e+02 7.08588074e+02 2.76584655e-01]	[464.8460083 305.77008057 0.86408257]	[490.53204346 303.30767822 0.83162135]	[444.38162231 298.02243042 0.79201233]	[505.99786377 298.01623535 0.77187532]	[5.36603149e+02 7.44513611e+02 1.21840760e-01]	[0. 0. 0.]	[5.03382263e+02 7.03506897e+02 1.33019403e-01]	[4.85395325e+02 8.98425964e+02 7.99939871e-01]	[4.67446655e+02 8.93419922e+02 7.85024405e-01]	[4.82939972e+02 8.72841553e+02 7.10924745e-01]
[480.27981567 318.61047363 0.9406513 ]	[480.12606812 372.53570557 0.87944484]	[411.00106812 372.47195435 0.78942025]	[380.1947937 482.72711182 0.94133174]	[364.80133057 582.83032227 0.87066531]	[541.90393066 372.46060181 0.8417927 ]	[564.97131348 469.9708252 0.84572852]	[590.53973389 580.34002686 0.85020065]	[482.70492554 570.04162598 0.74317873]	[439.31448364 572.6463623 0.69682491]	[470.02474976 731.75604248 0.76552171]	[4.82726929e+02 8.67696838e+02 8.50079596e-01]	[523.80078125 567.47467041 0.70838761]	[5.41717407e+02 7.39399414e+02 7.29837835e-01]	[5.11033447e+02 7.08636902e+02 2.65752524e-01]	[464.8416748 305.78994751 0.86276913]	[490.51678467 305.76876831 0.83141327]	[444.36758423 298.04406738 0.78479499]	[505.99697876 295.63677979 0.77248234]	[5.34140747e+02 7.44546326e+02 1.21821821e-01]	[5.44473511e+02 7.34254822e+02 1.59122050e-01]	[5.03362885e+02 7.06007996e+02 1.35015190e-01]	[4.85399323e+02 8.98419373e+02 7.99214542e-01]	[4.67442596e+02 8.93414673e+02 7.84898758e-01]	[4.82935455e+02 8.72819763e+02 7.07485795e-01]
[480.28329468 318.62506104 0.93958116]	[480.11621094 374.9697876 0.87959588]	[410.98602295 372.49438477 0.79221696]	[380.20303345 482.75506592 0.94274455]	[364.7829895 582.86151123 0.87859499]	[541.90026855 372.48626709 0.84399819]	[564.98956299 472.52746582 0.84092689]	[588.11523438 580.35443115 0.85629982]	[482.70727539 570.05596924 0.74148256]	[439.31881714 575.14953613 0.69488055]	[470.02709961 731.75854492 0.76515484]	[4.82731354e+02 8.67702637e+02 8.51844788e-01]	[523.80493164 567.48016357 0.70605236]	[5.41719116e+02 7.39424622e+02 7.28872478e-01]	[5.08525146e+02 7.08668152e+02 2.70112664e-01]	[464.83682251 305.81481934 0.86246288]	[490.5196228 305.78671265 0.83260703]	[444.35644531 298.12384033 0.78598797]	[506.00323486 298.02322388 0.76826924]	[5.34129089e+02 7.46917542e+02 1.20946050e-01]	[5.44455627e+02 7.34283875e+02 1.55650780e-01]	[5.03365204e+02 7.06033691e+02 1.37359560e-01]	[4.85383514e+02 8.98414124e+02 7.98156679e-01]	[4.67430603e+02 8.93406250e+02 7.85615146e-01]	[4.82942871e+02 8.72826538e+02 7.08236396e-01]
[480.28036499 318.61715698 0.94142485]	[480.1116333 372.54760742 0.8761971 ]	[410.98348999 372.4961853 0.79112196]	[380.19848633 482.76931763 0.94001633]	[362.34759521 582.88586426 0.88457221]	[541.89215088 372.44863892 0.8396489 ]	[564.97167969 470.03485107 0.8437168 ]	[588.11529541 580.35534668 0.8574779 ]	[482.70635986 570.01885986 0.74654311]	[439.31210327 572.637146 0.69822413]	[470.03359985 731.72174072 0.76755822]	[4.82726105e+02 8.67685913e+02 8.46999288e-01]	[523.80975342 565.00280762 0.70946306]	[5.41740234e+02 7.41886169e+02 7.33740270e-01]	[5.11087646e+02 7.11140869e+02 2.51864731e-01]	[464.82626343 305.81393433 0.86284876]	[490.51565552 305.76455688 0.8320787 ]	[444.34341431 298.15344238 0.77959251]	[505.99725342 298.01831055 0.76097423]	[5.36607361e+02 7.46958801e+02 1.20418221e-01]	[5.44477356e+02 7.36788330e+02 1.52604342e-01]	[5.03417847e+02 7.06080139e+02 1.35723203e-01]	[4.85374603e+02 8.95976013e+02 7.98770189e-01]	[4.67422821e+02 8.93392517e+02 7.84899771e-01]	[4.82939575e+02 8.72815186e+02 7.03235984e-01]
[480.27868652 318.6182251 0.94120878]	[480.11227417 372.54467773 0.87601733]	[410.98416138 372.49526978 0.79087263]	[380.19754028 482.76251221 0.94086069]	[362.35137939 582.88293457 0.88356847]	[541.89221191 372.44647217 0.83899724]	[564.96508789 470.03289795 0.84512079]	[588.1184082 580.35510254 0.85656512]	[482.703125 567.55877686 0.74803483]	[439.30697632 572.63226318 0.6985358 ]	[470.03411865 731.7199707 0.76860231]	[4.82720856e+02 8.67689331e+02 8.46074522e-01]	[523.8147583 564.99993896 0.71069217]	[5.41727783e+02 7.39425049e+02 7.30933905e-01]	[5.13594910e+02 7.11155762e+02 2.44475156e-01]	[464.82409668 305.81378174 0.86324018]	[490.51333618 305.76449585 0.83191639]	[444.34378052 298.14801025 0.77764863]	[505.993927 298.01797485 0.76351744]	[5.36607483e+02 7.46949463e+02 1.17651388e-01]	[5.44485901e+02 7.36787231e+02 1.50178149e-01]	[5.03428436e+02 7.06095337e+02 1.34221375e-01]	[4.85380890e+02 8.95976685e+02 7.97944248e-01]	[4.67422852e+02 8.93393555e+02 7.84066856e-01]	[4.82929840e+02 8.72820984e+02 7.01854944e-01]
[480.26654053 318.62301636 0.9420765 ]	[480.10299683 374.96356201 0.87450254]	[410.97616577 372.51135254 0.79226398]	[380.2024231 482.77645874 0.94066709]	[362.33734131 582.87109375 0.88549101]	[541.87817383 372.44244385 0.83853567]	[564.96447754 470.03265381 0.84574741]	[590.53869629 580.35003662 0.85272491]	[482.71148682 567.54400635 0.74663186]	[439.31604004 572.62249756 0.69667608]	[470.03707886 731.71893311 0.76877207]	[4.82708954e+02 8.67685669e+02 8.47290039e-01]	[523.81317139 564.97735596 0.71102256]	[5.41713562e+02 7.41922241e+02 7.26929963e-01]	[5.13595825e+02 7.08648254e+02 2.36688793e-01]	[462.44958496 305.82849121 0.86263764]	[490.49121094 305.76971436 0.83327907]	[444.32827759 298.15939331 0.77788424]	[505.98690796 298.01470947 0.76848203]	[5.36663574e+02 7.46967651e+02 1.21250719e-01]	[5.44507324e+02 7.34310181e+02 1.53013155e-01]	[5.03439972e+02 7.06027954e+02 1.25083759e-01]	[4.85379822e+02 8.95977905e+02 8.02351415e-01]	[4.67423431e+02 8.93395508e+02 7.89365470e-01]	[4.82917267e+02 8.72814148e+02 7.07046509e-01]
[480.23931885 318.60974121 0.94198 ]	[477.74484253 374.97067261 0.87416124]	[410.96386719 372.52825928 0.79327679]	[380.17965698 482.81060791 0.94231468]	[362.31149292 582.86938477 0.88902569]	[541.87554932 372.44244385 0.83808929]	[564.97033691 470.01300049 0.84378642]	[590.54431152 580.34729004 0.85071802]	[482.71734619 567.5491333 0.74676234]	[441.67172241 572.62597656 0.69833833]	[470.0199585 731.71417236 0.76960862]	[4.82710144e+02 8.67696472e+02 8.49548221e-01]	[523.81665039 564.98736572 0.71089971]	[5.41702942e+02 7.41951965e+02 7.29528069e-01]	[5.13597412e+02 7.08654297e+02 2.42848456e-01]	[462.41955566 305.80917358 0.86862099]	[488.02178955 303.29705811 0.83577764]	[444.31948853 298.15737915 0.77116776]	[505.98843384 298.01089478 0.77153814]	[5.36670410e+02 7.46987061e+02 1.27568945e-01]	[5.44492798e+02 7.34317932e+02 1.61392629e-01]	[5.03431641e+02 7.05994812e+02 1.25601679e-01]	[4.85376312e+02 8.95978088e+02 8.00471902e-01]	[4.67422943e+02 8.93394653e+02 7.88411736e-01]	[4.82917328e+02 8.72826782e+02 7.08632231e-01]
[480.2258606 318.56091309 0.94133288]	[477.74954224 372.54266357 0.87075365]	[410.96121216 372.49353027 0.79088426]	[380.17196655 482.79925537 0.94409668]	[362.30639648 582.88195801 0.89297283]	[541.88061523 369.98272705 0.83928609]	[564.97412109 469.9781189 0.84515357]	[590.56341553 580.28424072 0.83828157]	[482.73388672 570.04211426 0.74250829]	[441.70578003 575.15441895 0.6961925 ]	[470.04318237 731.73907471 0.76716053]	[4.82718079e+02 8.67691284e+02 8.45260262e-01]	[523.81640625 565.00970459 0.70744205]	[5.41705933e+02 7.41905396e+02 7.30286598e-01]	[5.11029205e+02 7.08537781e+02 2.11855248e-01]	[462.41555786 303.27862549 0.87531161]	[488.02276611 303.22698975 0.8401953 ]	[444.31433105 298.07168579 0.78570443]	[505.98574829 295.63150024 0.78313452]	[5.39110840e+02 7.44525696e+02 9.60399508e-02]	[0. 0. 0.]	[5.03404236e+02 7.06010376e+02 1.03017151e-01]	[4.85382507e+02 8.95981201e+02 7.96335280e-01]	[4.67425934e+02 8.93395996e+02 7.83018589e-01]	[4.82918396e+02 8.72822632e+02 7.02396750e-01]
[480.22872925 316.17370605 0.9390415 ]	[480.11065674 372.49755859 0.86874485]	[410.96679688 372.44851685 0.78679341]	[380.15634155 482.80310059 0.94382834]	[362.31463623 582.87774658 0.89044106]	[541.88397217 369.93167114 0.83787185]	[564.98181152 469.99108887 0.84424418]	[590.54681396 580.28594971 0.84440911]	[482.72570801 567.53967285 0.74800086]	[441.67770386 572.62915039 0.69812614]	[470.01382446 731.71112061 0.77115643]	[4.82723846e+02 8.67706238e+02 8.44395757e-01]	[523.8270874 564.97009277 0.7113148 ]	[5.41721436e+02 7.39383179e+02 7.23789752e-01]	[5.11046722e+02 7.08643616e+02 1.78086683e-01]	[462.43377686 303.19549561 0.87407392]	[488.02752686 300.75497437 0.8424654 ]	[444.32177734 295.64123535 0.79386628]	[505.99234009 295.59329224 0.78248978]	[5.36632019e+02 7.44450745e+02 8.35386291e-02]	[5.46932739e+02 7.31753662e+02 1.11243188e-01]	[5.03407349e+02 7.08579834e+02 9.67343673e-02]	[4.85399323e+02 8.98417114e+02 7.95266688e-01]	[4.67440979e+02 8.93410706e+02 7.80750334e-01]	[4.82916443e+02 8.72834839e+02 7.00119734e-01]
[480.19631958 316.12860107 0.9372617 ]	[480.11047363 369.97125244 0.86740595]	[410.96401978 369.9541626 0.78351903]	[380.16247559 482.77825928 0.94083023]	[362.30599976 582.80462646 0.87854737]	[541.88745117 367.35891724 0.84335285]	[565.00689697 469.99902344 0.84106779]	[590.55596924 577.77154541 0.82491148]	[482.71820068 570.03460693 0.74587053]	[439.32434082 572.64953613 0.69995391]	[470.04327393 731.68737793 0.77229959]	[4.82727539e+02 8.70099426e+02 8.48588705e-01]	[523.81945801 567.46325684 0.70998466]	[5.41709656e+02 7.36835632e+02 7.15716302e-01]	[5.11022034e+02 7.06017334e+02 1.63519979e-01]	[462.41409302 300.70135498 0.89048779]	[488.00411987 300.7116394 0.8506723 ]	[444.32196045 295.51571655 0.78398877]	[505.993927 295.59765625 0.78109652]	[5.36633789e+02 7.39389221e+02 6.93489611e-02]	[5.47035400e+02 7.29145081e+02 9.98762101e-02]	[0. 0. 0.]	[4.85389282e+02 8.98414795e+02 8.02394688e-01]	[4.67440735e+02 8.93408630e+02 7.85735011e-01]	[4.82921844e+02 8.72845520e+02 7.06182420e-01]
[480.20449829 316.06674194 0.93905401]	[480.12896729 367.42001343 0.87572998]	[411.00161743 367.40377808 0.78279084]	[380.16845703 480.31896973 0.94435608]	[362.32351685 580.33148193 0.86092651]	[541.91314697 364.85617065 0.85338718]	[564.9463501 464.88241577 0.86681789]	[590.5536499 575.20587158 0.80775094]	[482.73287964 567.48150635 0.75471807]	[441.67211914 570.07373047 0.69939214]	[472.57223511 729.2109375 0.77504277]	[4.82729126e+02 8.67705811e+02 8.50341916e-01]	[523.82684326 564.92254639 0.72020119]	[5.39245972e+02 7.36812622e+02 7.15105593e-01]	[5.08461121e+02 7.03465637e+02 2.27714986e-01]	[462.43997192 300.63049316 0.90082067]	[488.02359009 300.65182495 0.85290122]	[444.34106445 295.45883179 0.79406059]	[505.99606323 295.5925293 0.78851581]	[5.36623230e+02 7.39405579e+02 8.33778009e-02]	[5.46926758e+02 7.29149292e+02 1.33444458e-01]	[5.03388306e+02 6.98317871e+02 8.98278058e-02]	[4.85373566e+02 8.98425476e+02 7.97959685e-01]	[4.67426270e+02 8.93410828e+02 7.83859909e-01]	[4.82934082e+02 8.72836487e+02 7.15979517e-01]
[480.21102905 315.98205566 0.93146765]	[480.12908936 364.80651855 0.89365041]	[413.51809692 364.79537964 0.79723001]	[380.19714355 480.1751709 0.92756987]	[364.76791382 577.76745605 0.83051485]	[541.90783691 362.29776001 0.8763597 ]	[564.92016602 462.38204956 0.88531291]	[590.5557251 572.61346436 0.80526817]	[482.71768188 565.00866699 0.7627002 ]	[439.31982422 567.53979492 0.70754659]	[472.58621216 729.168396 0.78609371]	[4.82712555e+02 8.67698242e+02 8.52631927e-01]	[523.80578613 564.91168213 0.72487211]	[539.21020508 731.69122314 0.74503452]	[5.00764069e+02 7.00840393e+02 2.04238951e-01]	[462.44628906 298.19473267 0.91976792]	[487.99609375 298.19396973 0.87330967]	[444.33428955 292.9805603 0.78948319]	[505.97210693 295.4838562 0.79116726]	[5.26541626e+02 7.29245789e+02 7.01724067e-02]	[5.46943726e+02 7.26500977e+02 1.00671284e-01]	[5.00710571e+02 6.98346130e+02 6.40555024e-02]	[4.85375244e+02 8.98428650e+02 8.04748118e-01]	[4.67426758e+02 8.93416565e+02 7.90075541e-01]	[4.82918304e+02 8.72827087e+02 7.27552593e-01]
[480.20483398 313.47033691 0.91207844]	[480.10903931 362.27865601 0.90510607]	[413.50338745 362.26654053 0.81244111]	[380.19970703 477.67599487 0.91266966]	[364.80300903 575.18566895 0.81721985]	[541.9052124 359.81652832 0.89002913]	[564.92840576 462.37304688 0.89184493]	[588.12390137 570.07067871 0.81359893]	[480.37731934 564.89111328 0.77888131]	[439.30639648 564.98205566 0.72841334]	[472.53485107 726.63964844 0.78158581]	[4.82728363e+02 8.67689331e+02 8.49058926e-01]	[523.78540039 562.39447021 0.73221666]	[536.74829102 729.13787842 0.73896933]	[5.00768097e+02 7.03483337e+02 2.48305306e-01]	[462.4319458 298.06378174 0.93328625]	[487.97671509 298.05853271 0.89235985]	[444.29562378 290.41244507 0.78450692]	[506.00341797 292.90838623 0.74989694]	[5.23995972e+02 7.31698303e+02 9.30836573e-02]	[5.44424316e+02 7.26619446e+02 1.24142066e-01]	[5.00787323e+02 7.00846008e+02 9.36900601e-02]	[4.85359314e+02 8.98411316e+02 8.00978184e-01]	[4.67422455e+02 8.93404663e+02 7.87010193e-01]	[4.82938202e+02 8.72839844e+02 7.18992710e-01]
[480.23321533 308.40466309 0.89146382]	[477.74450684 359.81384277 0.91719365]	[411.01605225 359.82397461 0.81576985]	[380.20422363 475.10897827 0.89758849]	[364.82022095 572.57714844 0.82000774]	[541.91412354 359.73516846 0.90239614]	[564.93469238 462.2522583 0.90732324]	[588.11932373 567.48596191 0.8354491 ]	[482.71514893 562.37225342 0.7749052 ]	[441.67062378 564.86328125 0.73813075]	[472.546875 726.53253174 0.78420419]	[4.82732635e+02 8.67710632e+02 8.56362224e-01]	[523.79772949 562.28991699 0.72782022]	[536.73718262 726.64715576 0.73141706]	[5.00692474e+02 7.03467651e+02 3.77909422e-01]	[462.42590332 295.57684326 0.9401983 ]	[488.00891113 295.53897095 0.89081597]	[441.92755127 290.36227417 0.78945023]	[508.4447937 282.77722168 0.7281667 ]	[5.21237244e+02 7.34290100e+02 2.01458663e-01]	[5.39314087e+02 7.26678955e+02 1.85628146e-01]	[4.98175964e+02 6.88140930e+02 1.31385371e-01]	[4.85347137e+02 8.98412903e+02 7.98500717e-01]	[4.67436707e+02 8.93413025e+02 7.81107008e-01]	[4.82932068e+02 8.72858521e+02 7.21414864e-01]
[480.21762085 305.77758789 0.88699454]	[480.11715698 359.70162964 0.93313783]	[413.5072937 359.69958496 0.83429104]	[380.18841553 472.56167603 0.88984835]	[362.35479736 570.01599121 0.84037185]	[541.9118042 359.64312744 0.91142637]	[564.95227051 462.20608521 0.90596253]	[588.10211182 565.02185059 0.85333496]	[482.70455933 562.30706787 0.77015781]	[439.31008911 562.4041748 0.73699701]	[470.03857422 724.00994873 0.77306378]	[4.82740601e+02 8.70103088e+02 8.61682773e-01]	[523.77752686 559.78173828 0.72134924]	[536.72296143 726.64221191 0.75421083]	[5.00778381e+02 7.03474487e+02 4.39526320e-01]	[462.43740845 295.45620728 0.923751 ]	[487.99221802 295.44488525 0.88648838]	[441.93426514 285.23864746 0.80598724]	[506.01638794 282.7131958 0.75600076]	[5.18729797e+02 7.34265137e+02 2.47614846e-01]	[5.36685181e+02 7.29023254e+02 2.24167064e-01]	[4.98227722e+02 6.88031372e+02 1.69368356e-01]	[4.82935303e+02 8.98416199e+02 7.99855709e-01]	[4.67417175e+02 8.93410217e+02 7.80527711e-01]	[4.82941010e+02 8.72871277e+02 7.15934455e-01]
[480.23843384 300.75100708 0.90497416]	[480.11123657 359.59359741 0.93454474]	[413.48962402 359.59994507 0.83869833]	[380.20983887 467.4046936 0.90075839]	[362.34945679 565.06408691 0.86655873]	[541.90838623 359.57666016 0.90551281]	[564.96112061 459.80184937 0.89752442]	[588.09338379 564.9395752 0.86896151]	[480.36755371 559.77020264 0.75506079]	[439.29421997 562.28546143 0.72509825]	[469.99688721 723.92279053 0.7656703 ]	[4.82740051e+02 8.67709167e+02 8.59835148e-01]	[523.7668457 557.20874023 0.70684922]	[539.18664551 726.52416992 0.76078439]	[4.98152771e+02 7.00903259e+02 4.41184819e-01]	[462.43765259 292.97143555 0.91120768]	[488.0229187 292.9190979 0.85692835]	[444.32000732 285.24838257 0.79511666]	[506.01455688 280.13647461 0.77718908]	[5.18704651e+02 7.31778137e+02 2.53560305e-01]	[5.34156494e+02 7.26621521e+02 2.12345302e-01]	[4.95620636e+02 6.85564941e+02 1.64658770e-01]	[4.82916840e+02 8.95988464e+02 8.00440252e-01]	[4.67402344e+02 8.93403076e+02 7.82741606e-01]	[4.82949097e+02 8.72873291e+02 7.17390776e-01]
[480.23580933 298.23876953 0.92857987]	[480.12808228 357.12902832 0.93185353]	[413.56045532 357.11917114 0.84443158]	[380.22921753 462.36212158 0.93235677]	[362.31188965 564.90802002 0.89469802]	[541.88726807 357.11691284 0.90022445]	[564.9453125 459.6272583 0.8793124]	[588.04876709 564.83660889 0.88030714]	[482.70089722 557.2333374 0.74663967]	[439.31881714 559.75622559 0.70826685]	[469.97320557 718.86016846 0.76048648]	[4.82729858e+02 8.67623047e+02 8.45987797e-01]	[523.78057861 554.66711426 0.69925392]	[539.23022461 726.48217773 0.77255857]	[4.98173950e+02 7.00845459e+02 4.14666235e-01]	[462.42630005 290.42993164 0.89198387]	[487.99258423 287.89056396 0.84256208]	[444.34341431 282.70739746 0.79234642]	[505.98812866 277.64486694 0.79935277]	[5.16151855e+02 7.31718933e+02 2.17178181e-01]	[5.36682983e+02 7.26497864e+02 1.78614512e-01]	[4.95623535e+02 6.85591003e+02 1.61576971e-01]	[4.82930969e+02 8.95974548e+02 8.01052749e-01]	[4.67403137e+02 8.93390442e+02 7.83580482e-01]	[4.82951508e+02 8.72792725e+02 7.11750090e-01]
[480.22210693 298.10293579 0.94105124]	[480.10488892 356.99807739 0.91659701]	[413.52944946 356.98962402 0.82249516]	[380.20706177 462.26199341 0.9432987 ]	[362.31552124 562.4319458 0.9034996 ]	[541.87457275 356.99203491 0.88087964]	[564.94622803 457.2048645 0.88122392]	[588.05871582 562.38903809 0.89068991]	[480.36764526 554.68084717 0.73848599]	[439.28610229 557.22381592 0.70735168]	[467.39321899 718.84118652 0.76677203]	[4.82735901e+02 8.67652100e+02 8.50400031e-01]	[523.76782227 552.10003662 0.70687091]	[539.18231201 723.96246338 0.7545979 ]	[4.95609100e+02 7.00901672e+02 5.08145332e-01]	[462.41802979 285.32217407 0.87948483]	[488.00616455 285.271698 0.84007055]	[444.34246826 277.68948364 0.79711598]	[505.99090576 277.55541992 0.80375046]	[5.03317505e+02 7.34241638e+02 3.95713985e-01]	[5.03348938e+02 7.29196838e+02 3.39349627e-01]	[4.90516113e+02 6.85531372e+02 2.04338878e-01]	[4.82930481e+02 8.98426514e+02 7.96939373e-01]	[4.67402252e+02 8.93411011e+02 7.77066767e-01]	[4.85354340e+02 8.72817261e+02 7.13076890e-01]
[480.20806885 298.01034546 0.9445805 ]	[480.10614014 354.52203369 0.90159422]	[411.03057861 354.47305298 0.8089624 ]	[380.17803955 462.25158691 0.94373679]	[362.2913208 562.36413574 0.90290666]	[541.87731934 354.50457764 0.85654104]	[564.93475342 454.59191895 0.84706706]	[588.07104492 562.28540039 0.88265342]	[480.34899902 552.10791016 0.7324881 ]	[439.27627563 554.66424561 0.69705099]	[464.92669678 716.31915283 0.76775223]	[4.82720184e+02 8.67583313e+02 8.38790119e-01]	[521.40222168 549.53137207 0.70683533]	[539.27416992 721.45428467 0.73191535]	[5.00725800e+02 7.03389282e+02 6.78971946e-01]	[462.43313599 282.70675659 0.88523275]	[488.0171814 282.69567871 0.84106827]	[444.36334229 277.50668335 0.80121458]	[505.99398804 277.49514771 0.79728562]	[4.98262329e+02 7.41952271e+02 5.96126556e-01]	[5.00738098e+02 7.34252319e+02 5.21618009e-01]	[4.95613525e+02 6.85556213e+02 3.82513642e-01]	[4.82895233e+02 8.98410645e+02 8.00729334e-01]	[4.64953003e+02 8.93384521e+02 7.78508484e-01]	[4.85363342e+02 8.72765381e+02 7.09636688e-01]
[480.18847656 295.58581543 0.94120651]	[477.74887085 352.0173645 0.88775915]	[411.01217651 349.46484375 0.79084367]	[380.14630127 459.83755493 0.93520361]	[362.27627563 562.24450684 0.88216937]	[541.8515625 352.0135498 0.84042919]	[564.95050049 454.56552124 0.84537297]	[588.06774902 559.82159424 0.87208664]	[480.2975769 552.06018066 0.73106128]	[439.22750854 554.64758301 0.69092071]	[464.84423828 716.30780029 0.77025032]	[4.80384125e+02 8.65138184e+02 8.31866503e-01]	[521.35778809 547.0234375 0.71111798]	[5.41727905e+02 7.21359558e+02 7.10440397e-01]	[4.98251038e+02 6.95774536e+02 6.55267119e-01]	[462.42959595 280.15237427 0.90453809]	[488.01345825 280.16784668 0.85392463]	[444.33840942 275.02093506 0.79494739]	[505.98373413 277.472229 0.79542136]	[5.00714569e+02 7.41941406e+02 5.49631953e-01]	[5.00804169e+02 7.31756531e+02 4.79421228e-01]	[4.93081085e+02 6.82965393e+02 3.45585912e-01]	[4.82880371e+02 8.98411255e+02 7.96109438e-01]	[4.64945435e+02 8.93385010e+02 7.70594478e-01]	[4.85352905e+02 8.72770569e+02 7.00696230e-01]
[480.16165161 295.49621582 0.92799115]	[477.73419189 351.92153931 0.8762871 ]	[410.97351074 349.4039917 0.7905423 ]	[380.12359619 459.81109619 0.93772852]	[362.27243042 562.21972656 0.87816381]	[541.84777832 349.39782715 0.83188558]	[564.91387939 449.49887085 0.83814263]	[588.01391602 557.23968506 0.85439879]	[480.29547119 547.02697754 0.73419541]	[439.22232056 549.55822754 0.69301671]	[462.39862061 713.70135498 0.79372829]	[4.80364746e+02 8.62570435e+02 8.19704652e-01]	[521.37744141 546.93261719 0.72052377]	[5.41759216e+02 7.18817566e+02 7.18286216e-01]	[500.74313354 693.19421387 0.74064606]	[462.40371704 277.70196533 0.92416501]	[487.97335815 277.70700073 0.87211704]	[444.29678345 274.93087769 0.78802848]	[505.98165894 275.04800415 0.79721332]	[4.98190216e+02 7.41970337e+02 6.02855682e-01]	[5.00697174e+02 7.34225586e+02 5.28510869e-01]	[4.93092224e+02 6.82864746e+02 4.62290466e-01]	[4.82876984e+02 8.95956055e+02 7.91279852e-01]	[4.64936096e+02 8.93348938e+02 7.67534077e-01]	[4.82936707e+02 8.70313416e+02 6.93411827e-01]
[477.74499512 292.99725342 0.90066838]	[477.73040771 346.88580322 0.8745386 ]	[410.98434448 346.84512329 0.78993219]	[380.09487915 459.76947021 0.93136835]	[362.26123047 559.79260254 0.8687852 ]	[541.85437012 346.81698608 0.83484089]	[564.88134766 446.91796875 0.84720898]	[587.97180176 557.16741943 0.85127729]	[480.30130005 546.9418335 0.73277891]	[439.20443726 547.02099609 0.69106072]	[462.34713745 711.21557617 0.80078071]	[4.80365845e+02 8.62529358e+02 8.17683697e-01]	[521.37469482 544.42877197 0.71731317]	[539.31402588 708.70654297 0.74272704]	[500.75793457 695.74456787 0.76123971]	[462.36221313 277.57522583 0.94604892]	[485.47714233 277.58178711 0.90740621]	[441.90768433 272.38598633 0.78879863]	[505.92016602 274.95217896 0.80793899]	[4.98139618e+02 7.44466736e+02 6.84790730e-01]	[4.98254913e+02 7.36795593e+02 5.91792583e-01]	[4.93058167e+02 6.82917725e+02 5.06276608e-01]	[4.82896423e+02 8.95963501e+02 7.87329555e-01]	[4.64951660e+02 8.93360718e+02 7.63311446e-01]	[4.82936554e+02 8.70285034e+02 6.92079544e-01]
[477.74865723 290.4324646 0.88423705]	[477.70578003 344.31994629 0.87965924]	[410.99679565 344.29995728 0.79361844]	[380.09838867 459.68209839 0.9184978 ]	[362.27163696 559.71728516 0.85508037]	[541.82067871 344.26654053 0.84249169]	[564.85357666 444.38058472 0.86488575]	[585.57067871 552.12091064 0.85329211]	[480.29974365 546.97283936 0.73489022]	[439.2164917 547.03637695 0.69450539]	[462.3243103 711.2166748 0.80604875]	[4.80364380e+02 8.62539124e+02 8.20276499e-01]	[521.38287354 544.48468018 0.71437746]	[541.68713379 708.57348633 0.75472164]	[500.66455078 693.20654297 0.75424451]	[462.35028076 275.12258911 0.95051515]	[485.45465088 275.13269043 0.92000937]	[441.86694336 267.36361694 0.81478679]	[505.88598633 272.40603638 0.79270589]	[4.98128662e+02 7.41977661e+02 6.97608650e-01]	[4.98245209e+02 7.34259644e+02 6.12654507e-01]	[4.87995728e+02 6.80380066e+02 4.78323579e-01]	[4.82886963e+02 8.95981018e+02 7.86083937e-01]	[4.64944427e+02 8.93373962e+02 7.63711095e-01]	[4.82942657e+02 8.70298950e+02 6.95721149e-01]
[477.74441528 285.30493164 0.86758959]	[477.6729126 344.25238037 0.87820011]	[408.4390564 344.24911499 0.79437733]	[380.11166382 457.22125244 0.90229839]	[362.25860596 557.22045898 0.8518824 ]	[541.83337402 341.79519653 0.84978157]	[564.85595703 444.38806152 0.86426562]	[585.53936768 549.60137939 0.85800505]	[480.28652954 544.42449951 0.75353467]	[439.22198486 546.93920898 0.71457833]	[462.31109619 708.67749023 0.81696635]	[4.80335907e+02 8.62503296e+02 8.17811430e-01]	[521.36791992 544.3548584 0.72467595]	[541.70532227 706.09161377 0.7585007 ]	[500.76858521 693.22839355 0.78806764]	[462.32980347 274.95425415 0.94213766]	[485.46337891 274.95935059 0.90865636]	[441.8296814 262.25323486 0.82588691]	[505.88818359 267.31878662 0.74693745]	[4.95640686e+02 7.41986267e+02 7.05300927e-01]	[4.98201141e+02 7.36776367e+02 6.20988846e-01]	[4.90538696e+02 6.82858337e+02 5.34945607e-01]	[4.82880890e+02 8.95955200e+02 7.91721344e-01]	[4.64937622e+02 8.93358154e+02 7.64536619e-01]	[4.82918213e+02 8.70283752e+02 6.98553443e-01]
[477.69787598 282.77316284 0.86751527]	[477.62530518 341.78295898 0.87668514]	[405.91912842 341.81259155 0.79995644]	[380.12173462 457.19641113 0.90197617]	[362.26852417 554.69439697 0.84603077]	[541.79199219 341.72799683 0.8553915 ]	[564.82781982 444.34436035 0.87298709]	[585.51922607 549.54162598 0.86313802]	[480.31430054 544.36224365 0.76106477]	[439.24084473 544.45135498 0.72560382]	[462.30029297 708.63635254 0.82054907]	[4.80331360e+02 8.62496033e+02 8.16334724e-01]	[521.38165283 541.87542725 0.72794199]	[541.73815918 706.07574463 0.76626766]	[500.75152588 690.60906982 0.78906393]	[462.28622437 274.8722229 0.93246365]	[485.44790649 274.88446045 0.89730597]	[441.80255127 262.1942749 0.81660509]	[505.91964722 262.24673462 0.75110656]	[4.98135468e+02 7.44412781e+02 6.76904500e-01]	[4.98252808e+02 7.34246216e+02 5.95208824e-01]	[4.90525421e+02 6.75286743e+02 5.10196328e-01]	[4.82885742e+02 8.95952942e+02 7.91894197e-01]	[4.64941071e+02 8.93361145e+02 7.64431119e-01]	[4.82916962e+02 8.70283264e+02 6.97269320e-01]
[477.69662476 280.22805786 0.88657367]	[477.61791992 341.72155762 0.88622332]	[405.8934021 341.75234985 0.8116498 ]	[380.10040283 457.14776611 0.89396679]	[362.2774353 554.63793945 0.84226811]	[541.76678467 339.29794312 0.8619203 ]	[564.8416748 444.4095459 0.86431885]	[585.50494385 549.52734375 0.8636806 ]	[480.34738159 544.36029053 0.75880766]	[439.28372192 544.44824219 0.72610027]	[462.28369141 708.61956787 0.80435538]	[4.80329437e+02 8.62488281e+02 8.14880908e-01]	[521.40618896 541.86474609 0.72732937]	[541.80096436 705.96630859 0.76228732]	[500.8555603 690.6897583 0.82189286]	[462.25344849 272.39117432 0.92058933]	[485.44769287 272.37561035 0.87771952]	[441.7857666 262.20422363 0.82752883]	[505.91717529 259.71569824 0.75075126]	[4.98163391e+02 7.44444885e+02 7.17444062e-01]	[5.00680023e+02 7.36790283e+02 6.21025801e-01]	[4.93077332e+02 6.80374573e+02 5.91133595e-01]	[4.82911102e+02 8.95960754e+02 7.87343681e-01]	[4.64961792e+02 8.93373047e+02 7.58308887e-01]	[4.82909454e+02 8.70278625e+02 6.95322752e-01]
[477.69592285 280.2277832 0.8866595 ]	[477.61740112 341.72253418 0.88571954]	[405.89419556 341.7567749 0.81105012]	[380.10119629 457.14608765 0.8941704 ]	[362.27685547 554.61181641 0.8409754 ]	[541.76879883 339.29769897 0.86265105]	[564.83972168 444.42272949 0.86447614]	[585.50738525 549.51959229 0.86436105]	[480.35296631 544.35955811 0.75822389]	[439.28890991 544.4463501 0.72550732]	[462.28857422 708.57873535 0.80404842]	[4.80326447e+02 8.60013916e+02 8.14658761e-01]	[521.41070557 541.86413574 0.72787768]	[541.7958374 705.95819092 0.76152003]	[500.85195923 690.68518066 0.81663513]	[462.25396729 272.39202881 0.92072803]	[485.44735718 272.3767395 0.87780988]	[441.78903198 262.21295166 0.82471931]	[505.91723633 259.72079468 0.74955553]	[4.98162445e+02 7.44442505e+02 7.18679070e-01]	[5.00678741e+02 7.36787292e+02 6.23395860e-01]	[4.93079529e+02 6.80358704e+02 5.81598222e-01]	[4.82905212e+02 8.95975464e+02 7.85377622e-01]	[4.64955933e+02 8.93384216e+02 7.57052362e-01]	[4.82916718e+02 8.70278931e+02 6.93358064e-01]
[477.69805908 280.13446045 0.90348792]	[477.62060547 339.30123901 0.89423269]	[405.89089966 341.68292236 0.8218134 ]	[380.11633301 457.07763672 0.88349736]	[362.28823853 552.09667969 0.83850259]	[541.77697754 339.25460815 0.87152946]	[562.44024658 441.82287598 0.8843255 ]	[585.4710083 547.01904297 0.87726325]	[480.36486816 541.83032227 0.75757188]	[439.29800415 544.32275391 0.73288435]	[462.28155518 706.10174561 0.79886794]	[4.80316650e+02 8.59973999e+02 8.15991640e-01]	[521.42022705 541.74224854 0.72155303]	[541.81921387 703.49542236 0.7537033 ]	[500.86074829 690.62530518 0.81473774]	[462.24380493 269.9190979 0.91781396]	[485.41448975 269.85021973 0.87242746]	[441.82095337 262.21844482 0.82597989]	[505.89257812 259.58175659 0.79703319]	[4.98245117e+02 7.44418579e+02 7.29508221e-01]	[5.00753662e+02 7.34300781e+02 6.32625997e-01]	[4.93083221e+02 6.80313965e+02 5.60803294e-01]	[4.82921600e+02 8.98413147e+02 7.84089625e-01]	[4.67397644e+02 8.93404724e+02 7.54896760e-01]	[4.82909271e+02 8.70240845e+02 6.94634557e-01]
[477.67544556 277.63619995 0.92211378]	[477.59738159 339.2520752 0.89660305]	[405.85467529 339.26919556 0.82718867]	[380.1111145 454.60394287 0.8783896 ]	[362.28604126 552.06976318 0.84044731]	[541.76831055 339.19274902 0.87585115]	[562.43609619 441.74273682 0.88674855]	[585.45159912 546.94067383 0.88906008]	[480.35168457 541.85699463 0.7572431 ]	[439.27157593 544.36077881 0.72941214]	[462.2600708 708.51239014 0.79910636]	[4.80322052e+02 8.59954407e+02 8.17216575e-01]	[521.40942383 541.76190186 0.7236048 ]	[541.86706543 705.89916992 0.76457256]	[500.84866333 690.65075684 0.79605001]	[462.212677 267.34274292 0.9051429 ]	[485.38650513 264.77874756 0.86983365]	[441.81616211 262.1812439 0.81069523]	[505.87762451 257.1652832 0.80720001]	[5.00659668e+02 7.44466003e+02 7.43139148e-01]	[5.00787750e+02 7.36774231e+02 6.29022360e-01]	[4.93092010e+02 6.80324890e+02 5.52868605e-01]	[4.82930481e+02 8.98417969e+02 7.83233285e-01]	[4.67408447e+02 8.93407715e+02 7.53488004e-01]	[4.82919342e+02 8.70223083e+02 6.93462372e-01]
[477.63555908 277.50335693 0.92389572]	[477.58990479 339.16339111 0.90455449]	[405.87045288 339.2010498 0.83142698]	[380.14633179 452.07485962 0.87307876]	[362.31448364 547.07305908 0.84632468]	[541.75091553 339.10726929 0.88680398]	[562.41583252 441.76763916 0.88640028]	[585.40936279 544.53942871 0.90063262]	[480.37811279 541.77801514 0.74269307]	[439.29864502 541.87902832 0.72557366]	[459.78274536 708.5838623 0.76495355]	[4.80307190e+02 8.59964783e+02 8.16895545e-01]	[523.77441406 539.23608398 0.70667201]	[541.90710449 705.93157959 0.7740308 ]	[500.86038208 688.19049072 0.85046083]	[462.19604492 262.19641113 0.91058517]	[485.37121582 262.14584351 0.87196171]	[441.83331299 257.2024231 0.80042607]	[503.49630737 257.10144043 0.82545674]	[500.68356323 744.47601318 0.75143003]	[5.00809296e+02 7.36800842e+02 6.29602373e-01]	[4.90552917e+02 6.77835876e+02 6.21963561e-01]	[4.82917694e+02 8.95968201e+02 7.87758112e-01]	[4.67401398e+02 8.93391602e+02 7.57656276e-01]	[4.82911438e+02 8.70211792e+02 6.95483506e-01]
[477.6499939 275.12194824 0.92319101]	[475.16799927 339.14190674 0.9001677 ]	[405.85888672 339.19232178 0.83097804]	[380.15240479 452.03778076 0.86740404]	[362.3416748 547.02697754 0.849796 ]	[541.73425293 339.0894165 0.87972295]	[562.40667725 441.77615356 0.88655561]	[585.38946533 544.49273682 0.90802902]	[482.71716309 541.77307129 0.74303788]	[441.67703247 541.88922119 0.72985178]	[459.81015015 708.64117432 0.766734 ]	[4.80310883e+02 8.59971802e+02 8.18866611e-01]	[523.77764893 539.22528076 0.70405716]	[541.88311768 705.93041992 0.76521128]	[503.26290894 688.13537598 0.86576188]	[462.20880127 259.70932007 0.91946751]	[485.36740112 259.65628052 0.88021797]	[441.80227661 257.14620972 0.83717716]	[503.47027588 257.05596924 0.82362378]	[500.69348145 741.98077393 0.7429319 ]	[5.00813873e+02 7.34260010e+02 6.34134471e-01]	[4.93105133e+02 6.77764465e+02 6.24666095e-01]	[4.82920288e+02 8.95970642e+02 7.88713932e-01]	[4.67404877e+02 8.93393860e+02 7.60964155e-01]	[4.82906891e+02 8.70219299e+02 7.01213181e-01]
[477.62414551 275.06781006 0.91580445]	[475.1579895 339.13476562 0.90177381]	[405.85531616 339.1867981 0.834391 ]	[380.16381836 452.02157593 0.87224334]	[364.7795105 546.99389648 0.84873253]	[541.73358154 339.08200073 0.88704586]	[562.40771484 441.75170898 0.8847639 ]	[585.37921143 544.46960449 0.91002536]	[482.72824097 541.77581787 0.7385987 ]	[441.67797852 541.88372803 0.72221696]	[459.75479126 708.66558838 0.74886441]	[4.80302917e+02 8.59940735e+02 8.17558050e-01]	[523.80560303 539.21813965 0.70047998]	[541.89587402 705.98083496 0.77078485]	[503.27526855 688.10852051 0.87887138]	[462.18942261 259.63870239 0.93028408]	[485.35968018 259.57608032 0.8921361 ]	[441.77407837 257.19439697 0.83619666]	[503.48303223 257.06027222 0.82368124]	[500.69894409 744.421875 0.75140512]	[5.00815125e+02 7.34270203e+02 6.35118008e-01]	[4.93073059e+02 6.75245544e+02 6.38792098e-01]	[4.82905396e+02 8.95962891e+02 7.91316986e-01]	[4.64958130e+02 8.93376587e+02 7.63680935e-01]	[4.82914368e+02 8.70193665e+02 6.97461605e-01]
[477.62911987 275.01956177 0.91294158]	[475.14611816 339.11856079 0.90012419]	[405.84829712 339.17254639 0.83491778]	[380.17709351 449.46343994 0.87648302]	[364.81698608 546.95953369 0.84613848]	[541.71807861 339.06478882 0.87988788]	[562.39471436 441.72232056 0.88727331]	[585.37506104 544.43334961 0.91570461]	[482.71817017 541.76916504 0.74282837]	[441.67047119 541.87011719 0.72395772]	[459.74975586 708.53607178 0.76205522]	[4.80304352e+02 8.59929993e+02 8.17267239e-01]	[523.80078125 539.21075439 0.7007547 ]	[541.89459229 705.95733643 0.77706695]	[500.89541626 688.04248047 0.87721062]	[462.20935059 259.57247925 0.93659532]	[485.37893677 257.17373657 0.90035206]	[441.76766968 257.14016724 0.84663892]	[503.49005127 257.07406616 0.82357627]	[5.00690674e+02 7.44408020e+02 7.37405300e-01]	[5.00818207e+02 7.34243286e+02 6.26351416e-01]	[4.93063446e+02 6.72701660e+02 6.16126299e-01]	[4.82896118e+02 8.95967407e+02 7.89757490e-01]	[4.64951202e+02 8.93377319e+02 7.62460411e-01]	[4.82914520e+02 8.70188538e+02 6.94840670e-01]
[477.60821533 274.94515991 0.90313065]	[475.15594482 339.11965942 0.89859861]	[405.85272217 339.17337036 0.83172196]	[380.184021 449.48440552 0.87422365]	[364.85583496 546.93634033 0.84348446]	[541.71612549 339.0645752 0.87161672]	[562.41564941 441.75891113 0.88673097]	[585.36877441 544.43048096 0.91644967]	[482.75094604 541.79174805 0.73910272]	[441.69622803 541.90582275 0.71726614]	[459.72665405 708.57196045 0.76361346]	[4.80307556e+02 8.57451477e+02 8.20662141e-01]	[523.82745361 539.21704102 0.69947404]	[541.93225098 705.92462158 0.77748781]	[503.26263428 688.12030029 0.87503475]	[462.1968689 257.15969849 0.94573706]	[485.34310913 257.10714722 0.91566122]	[441.77249146 257.11184692 0.83443481]	[503.46307373 257.03292847 0.83891112]	[500.65188599 744.42266846 0.75095105]	[5.00775238e+02 7.34275208e+02 6.45426393e-01]	[4.93060120e+02 6.75266907e+02 6.15520597e-01]	[4.82895844e+02 8.95971558e+02 7.94235706e-01]	[4.64945404e+02 8.93380066e+02 7.67072737e-01]	[4.82931549e+02 8.70170410e+02 6.93943858e-01]
[477.61065674 274.8755188 0.89249486]	[475.15609741 339.1137085 0.89825481]	[405.85113525 339.16711426 0.83223659]	[380.20584106 449.52346802 0.87007231]	[367.38806152 546.95220947 0.83654422]	[541.72033691 339.05886841 0.87229949]	[562.42572021 441.8298645 0.8862583 ]	[585.35900879 544.43328857 0.91968113]	[482.75881958 541.76513672 0.73466873]	[441.69467163 541.87744141 0.71727788]	[459.72305298 708.56201172 0.76589829]	[4.80300781e+02 8.57454895e+02 8.19823623e-01]	[523.84313965 539.1986084 0.69612467]	[541.93707275 705.92230225 0.76812232]	[503.34793091 688.12579346 0.87762928]	[462.20254517 257.10284424 0.95348048]	[482.978302 257.02685547 0.92663169]	[441.7723999 257.07949829 0.84790409]	[503.45648193 256.96862793 0.84469301]	[500.69647217 744.43914795 0.76129746]	[5.00827118e+02 7.34304077e+02 6.36895120e-01]	[4.93123840e+02 6.75282043e+02 6.23776972e-01]	[4.82891907e+02 8.95964905e+02 7.97039926e-01]	[4.64942078e+02 8.93375366e+02 7.67630935e-01]	[4.82924957e+02 8.70180542e+02 6.95963323e-01]
[477.63970947 272.48364258 0.89114851]	[475.15136719 339.11773682 0.89760715]	[405.8427124 339.17419434 0.83274454]	[380.22747803 452.0038147 0.86942011]	[369.92025757 547.01184082 0.82769543]	[541.71838379 339.05651855 0.8729893 ]	[562.42169189 441.82861328 0.88692147]	[585.34222412 544.44104004 0.92129046]	[482.75662231 541.76611328 0.7366544 ]	[441.69262695 541.87438965 0.71963215]	[459.70925903 706.08374023 0.76548952]	[4.80301300e+02 8.57444641e+02 8.19936156e-01]	[523.83966064 539.20373535 0.69970214]	[541.90344238 703.50714111 0.77650952]	[503.35641479 688.17852783 0.86321592]	[462.21279907 257.07632446 0.95557463]	[485.35598755 256.98327637 0.92601269]	[441.77529907 257.06085205 0.85103285]	[503.45947266 254.57307434 0.84200013]	[500.70925903 744.45458984 0.76094043]	[5.00849884e+02 7.36779846e+02 6.36861444e-01]	[4.95624481e+02 6.77827881e+02 6.18919909e-01]	[4.82890015e+02 8.95967102e+02 7.95784473e-01]	[4.64941559e+02 8.93377136e+02 7.66243696e-01]	[4.82927856e+02 8.70176392e+02 6.92303002e-01]
[477.65762329 272.43771362 0.88803256]	[475.17184448 339.11505127 0.89806473]	[405.86560059 339.16778564 0.83000475]	[380.22885132 452.05389404 0.86984897]	[369.98867798 549.49468994 0.82090521]	[541.71813965 339.05429077 0.87370819]	[562.44573975 441.88369751 0.88857245]	[585.34338379 544.45562744 0.92222071]	[482.75418091 541.78997803 0.73524392]	[441.68527222 541.90307617 0.71586347]	[459.70523071 706.10015869 0.76031148]	[4.80293854e+02 8.57422302e+02 8.22036386e-01]	[523.83825684 539.22515869 0.70091081]	[541.86260986 703.48284912 0.76784182]	[503.3848877 690.59313965 0.84590101]	[462.21459961 257.04196167 0.95992434]	[485.37387085 256.94674683 0.92454797]	[441.77850342 257.05709839 0.84978318]	[503.46157837 254.55569458 0.83134365]	[500.74172974 744.48431396 0.76134235]	[5.03271545e+02 7.36829956e+02 6.31603479e-01]	[4.95658539e+02 6.80327148e+02 6.05159760e-01]	[4.82903442e+02 8.95956543e+02 7.94761121e-01]	[4.64946686e+02 8.93373596e+02 7.65629113e-01]	[4.82919525e+02 8.70156494e+02 6.91334248e-01]
[477.65206909 272.3923645 0.88357711]	[477.59100342 339.11340332 0.90007192]	[405.9006958 339.16030884 0.82879186]	[380.2557373 454.55310059 0.8733409 ]	[372.48974609 547.06646729 0.8279165 ]	[541.71380615 339.05474854 0.8711977 ]	[562.45361328 441.88815308 0.88886398]	[585.34985352 544.45513916 0.91977847]	[482.76141357 541.75897217 0.7335735 ]	[441.69918823 541.87518311 0.7142269 ]	[459.65899658 706.06793213 0.7297278 ]	[4.80298096e+02 8.57422119e+02 8.20073247e-01]	[523.8416748 536.73510742 0.69888854]	[541.88128662 705.93566895 0.76247692]	[503.47930908 690.61877441 0.83762592]	[462.2159729 256.99859619 0.96271461]	[485.37115479 254.58503723 0.93030202]	[441.77761841 257.02243042 0.85264301]	[503.45724487 254.54299927 0.83387202]	[500.72647095 744.55340576 0.76447546]	[5.03287170e+02 7.39395630e+02 6.26445234e-01]	[4.98213623e+02 6.80369324e+02 6.24636948e-01]	[4.82904663e+02 8.95971436e+02 7.91520000e-01]	[4.64945099e+02 8.93385254e+02 7.64297724e-01]	[4.82925751e+02 8.70146484e+02 6.85192883e-01]
[477.64929199 272.36193848 0.88047224]	[477.60916138 339.10290527 0.90491593]	[408.40161133 339.14645386 0.82918334]	[380.28158569 454.54232788 0.87547851]	[372.52716064 547.03912354 0.83316201]	[541.71240234 339.04849243 0.87475836]	[562.46350098 441.88406372 0.88749766]	[585.359375 544.44012451 0.92023438]	[482.77044678 541.74993896 0.73314661]	[441.7088623 541.85650635 0.71473354]	[459.68255615 706.06365967 0.73889089]	[4.80293549e+02 8.57387573e+02 8.19907010e-01]	[523.84991455 536.73553467 0.69882286]	[541.86993408 703.50891113 0.76157618]	[505.88781738 690.68066406 0.81134528]	[462.21325684 256.96594238 0.96564466]	[485.38064575 254.55831909 0.93391991]	[441.78231812 257.02661133 0.8560307 ]	[503.46490479 254.54385376 0.84109265]	[500.75683594 746.94799805 0.76123345]	[5.03316772e+02 7.41886963e+02 6.25725210e-01]	[4.98253510e+02 6.82869385e+02 5.96257031e-01]	[4.82898895e+02 8.95971191e+02 7.93766916e-01]	[4.64943420e+02 8.93381958e+02 7.63905466e-01]	[4.82921326e+02 8.70123047e+02 6.77690387e-01]
[477.68200684 269.91644287 0.87978637]	[477.61053467 339.09246826 0.90502465]	[408.40908813 339.14263916 0.83031183]	[380.30526733 452.05432129 0.87557077]	[374.99847412 547.04394531 0.84230042]	[541.70843506 336.70266724 0.877123 ]	[562.45825195 441.87231445 0.88929498]	[585.37231445 544.4296875 0.92144352]	[482.79229736 541.77392578 0.7344985 ]	[441.72348022 541.87426758 0.7129339 ]	[459.69515991 706.02069092 0.74193937]	[4.80293427e+02 8.57370972e+02 8.20732772e-01]	[523.88104248 539.21789551 0.69751841]	[541.90313721 705.9901123 0.78510404]	[505.87631226 690.68640137 0.81503975]	[462.23406982 256.93902588 0.96756244]	[485.40307617 254.53308105 0.9295764 ]	[441.7833252 256.99356079 0.86781925]	[503.46255493 254.51853943 0.8378377 ]	[500.7722168 746.9831543 0.76580799]	[5.03325684e+02 7.41947815e+02 6.30353868e-01]	[5.00694397e+02 6.82877441e+02 5.86196661e-01]	[4.82880798e+02 8.95985596e+02 7.93674231e-01]	[4.64923492e+02 8.93385376e+02 7.65568018e-01]	[4.82926971e+02 8.67705261e+02 6.76677823e-01]
[477.68981934 269.84246826 0.8696363 ]	[477.61953735 339.08682251 0.90639281]	[408.42953491 339.13442993 0.8313942 ]	[380.32409668 452.08575439 0.87629873]	[375.05215454 547.0345459 0.85440999]	[541.71124268 336.70065308 0.8812207 ]	[562.45507812 441.8678894 0.8934992 ]	[585.38586426 544.42614746 0.92251337]	[482.809021 541.76599121 0.73353237]	[441.73861694 541.87420654 0.71270716]	[459.67602539 706.05645752 0.74485201]	[4.80283264e+02 8.54917847e+02 8.21021378e-01]	[523.89862061 539.19915771 0.69609427]	[541.88842773 705.98498535 0.77586639]	[505.87597656 693.16387939 0.80539542]	[462.24597168 254.54696655 0.96593356]	[485.41802979 254.48455811 0.92375129]	[441.77902222 254.5664978 0.87698185]	[503.46490479 254.47146606 0.83788836]	[500.77929688 747.05908203 0.77361274]	[5.03355103e+02 7.44461853e+02 6.43963575e-01]	[5.00702118e+02 6.82933411e+02 5.91805279e-01]	[4.82868591e+02 8.95984009e+02 7.92180121e-01]	[4.64915131e+02 8.93376770e+02 7.63590991e-01]	[4.82926117e+02 8.67669128e+02 6.69255853e-01]
[477.64654541 267.32037354 0.86132902]	[477.62246704 339.06964111 0.90900791]	[408.43682861 339.13241577 0.83430398]	[380.32601929 454.57128906 0.88178134]	[375.05883789 547.02075195 0.85823238]	[541.71002197 336.68652344 0.88847399]	[562.45068359 441.84869385 0.89689881]	[585.41021729 544.37365723 0.92743659]	[482.84863281 539.30065918 0.72493947]	[441.77056885 541.84094238 0.71052694]	[459.66662598 706.05078125 0.72413695]	[4.80282990e+02 8.54925110e+02 8.17708373e-01]	[523.93811035 536.71936035 0.68859869]	[541.84381104 703.47869873 0.74415326]	[505.88742065 693.18170166 0.80488694]	[462.21884155 254.4773407 0.96628159]	[485.40640259 254.459198 0.92455685]	[441.77874756 254.51521301 0.87526762]	[503.44735718 254.48797607 0.83750904]	[500.82028198 747.14880371 0.80446994]	[5.03449646e+02 7.46948547e+02 6.58875465e-01]	[5.00718201e+02 6.82960632e+02 6.15395069e-01]	[4.82869965e+02 8.98432068e+02 7.92241514e-01]	[4.64915619e+02 8.93396851e+02 7.60837138e-01]	[4.82929016e+02 8.67685486e+02 6.70542955e-01]
[477.66952515 264.80621338 0.86329955]	[477.60171509 339.07116699 0.90411198]	[408.41577148 339.14807129 0.82899946]	[380.33963013 454.56048584 0.87436324]	[375.06585693 546.98651123 0.86252874]	[541.70715332 336.67303467 0.87939799]	[562.44793701 441.77124023 0.89488703]	[585.42132568 544.31872559 0.92597914]	[482.86721802 539.25939941 0.72192794]	[441.79742432 541.81201172 0.70853102]	[459.65835571 706.0402832 0.71375293]	[4.80291992e+02 8.54916077e+02 8.21129918e-01]	[523.95019531 536.66796875 0.68639129]	[5.41703552e+02 7.00848938e+02 6.62305653e-01]	[508.44311523 700.8482666 0.77067721]	[462.22293091 254.45637512 0.96794844]	[485.40359497 254.41944885 0.91898757]	[441.77008057 254.50808716 0.87527394]	[503.43969727 254.45748901 0.82379997]	[500.79931641 749.76470947 0.80636966]	[5.05922913e+02 7.49553162e+02 7.12556481e-01]	[5.00839630e+02 6.85548340e+02 6.41676724e-01]	[4.82874237e+02 8.98447815e+02 7.90041804e-01]	[4.64918396e+02 8.93404724e+02 7.60236919e-01]	[4.82926697e+02 8.67669556e+02 6.75294280e-01]
[477.677948 264.73684692 0.86759508]	[477.59432983 339.06698608 0.90298051]	[408.4034729 339.14770508 0.83010089]	[380.35983276 454.55557251 0.87084055]	[375.0847168 546.93988037 0.876553 ]	[541.70715332 336.66653442 0.88007802]	[562.47113037 441.80917358 0.89917564]	[585.46130371 544.30529785 0.91977298]	[482.89315796 539.20581055 0.71308947]	[441.82937622 541.76086426 0.70014691]	[4.59686218e+02 7.05971863e+02 6.83206499e-01]	[4.80285095e+02 8.54921387e+02 8.18121910e-01]	[523.96691895 534.13757324 0.68229294]	[5.41768616e+02 6.98331055e+02 6.70572460e-01]	[511.04037476 703.48706055 0.76478863]	[462.23199463 254.42042542 0.96560407]	[485.40548706 254.37191772 0.91240793]	[441.77545166 254.49339294 0.87037057]	[503.43734741 254.42932129 0.82278025]	[500.89404297 759.92333984 0.80035025]	[5.08541840e+02 7.52242737e+02 6.69606149e-01]	[5.03381836e+02 6.88107544e+02 6.18597448e-01]	[4.82864532e+02 8.98445679e+02 7.91494727e-01]	[4.64914520e+02 8.93410400e+02 7.62767851e-01]	[4.82911621e+02 8.67687439e+02 6.75355673e-01]
[477.63891602 262.24154663 0.86542308]	[477.62173462 339.06158447 0.90456975]	[408.46258545 339.14550781 0.82357705]	[380.35855103 454.5463562 0.86259604]	[375.09680176 546.95446777 0.87197274]	[541.72442627 336.65579224 0.86847293]	[562.48114014 441.78369141 0.90076274]	[585.48327637 541.93591309 0.91701037]	[482.95062256 539.20715332 0.70102543]	[441.8927002 541.75756836 0.6891374 ]	[4.59775574e+02 7.06099365e+02 6.89900875e-01]	[4.80259338e+02 8.54931641e+02 8.19608629e-01]	[524.00134277 534.15991211 0.68262738]	[5.34164673e+02 6.88042664e+02 5.92387497e-01]	[516.14105225 708.71276855 0.76228708]	[462.21105957 254.36276245 0.95688009]	[485.40460205 254.33895874 0.90502751]	[441.77566528 254.47367859 0.86936671]	[503.44674683 254.44128418 0.82062054]	[505.86761475 770.10888672 0.84401524]	[521.21264648 765.08612061 0.77162802]	[5.03448425e+02 7.05985718e+02 6.68776155e-01]	[4.82848877e+02 8.98429504e+02 7.95707703e-01]	[4.64901825e+02 8.93400269e+02 7.73746490e-01]	[4.82895233e+02 8.67680786e+02 6.97188497e-01]
[477.66577148 262.16107178 0.88069814]	[477.65029907 336.69952393 0.91551858]	[410.94577026 339.13308716 0.83435142]	[382.72650146 454.57357788 0.87347436]	[377.49142456 547.01715088 0.86890215]	[541.74731445 336.63543701 0.89874393]	[562.46832275 441.71282959 0.90007788]	[585.53570557 541.92572021 0.9198842 ]	[485.37640381 539.23962402 0.6923418 ]	[444.36380005 541.77386475 0.68488002]	[459.80255127 706.08013916 0.71253574]	[4.80270569e+02 8.57404053e+02 8.22898269e-01]	[526.40936279 536.67016602 0.68034685]	[5.41703186e+02 6.90671021e+02 6.87170744e-01]	[518.79504395 724.01885986 0.8146283 ]	[462.22665405 251.96461487 0.95123172]	[485.4128418 251.91111755 0.89711118]	[441.79754639 254.49629211 0.87838864]	[503.45040894 254.40896606 0.81914508]	[518.77404785 788.0133667 0.809039 ]	[5.26408203e+02 7.75274658e+02 7.42305517e-01]	[5.05969299e+02 7.13740051e+02 6.68976843e-01]	[4.82812042e+02 8.95975037e+02 8.17318082e-01]	[4.64876465e+02 8.93374817e+02 7.97864079e-01]	[4.82928040e+02 8.67708435e+02 7.10347295e-01]
[477.67724609 259.68127441 0.89663404]	[477.67169189 336.69158936 0.91761196]	[410.95828247 339.13052368 0.83118922]	[382.74740601 454.57266235 0.87121272]	[377.51147461 547.01000977 0.87625104]	[541.75848389 336.62527466 0.89438289]	[562.46246338 439.29168701 0.89614654]	[585.56628418 541.86975098 0.91507041]	[485.40139771 536.71325684 0.69090474]	[444.39208984 539.28863525 0.68045044]	[459.85223389 708.53186035 0.734119 ]	[4.80234406e+02 8.54906311e+02 8.24788928e-01]	[526.45098877 534.11383057 0.67996293]	[544.36901855 695.78222656 0.75726181]	[521.2019043 734.25750732 0.82753247]	[462.24050903 251.86488342 0.93616635]	[485.4382019 251.82704163 0.88224316]	[441.80639648 254.35716248 0.86194456]	[503.48007202 251.9387207 0.79741049]	[5.23901978e+02 7.95816895e+02 7.67509222e-01]	[5.39205627e+02 7.88139832e+02 7.49968529e-01]	[5.05902069e+02 7.29092163e+02 7.22152829e-01]	[4.82818176e+02 8.95958496e+02 8.20252180e-01]	[4.64879761e+02 8.93371216e+02 7.93335140e-01]	[4.82898376e+02 8.67664551e+02 7.11855710e-01]
[477.70135498 259.63406372 0.90986872]	[477.71316528 336.6696167 0.91569263]	[411.012146 339.10678101 0.82654452]	[382.80953979 454.60238647 0.85768872]	[377.574646 547.0234375 0.88138193]	[541.77789307 336.59869385 0.87709475]	[564.81201172 439.27920532 0.89911991]	[585.60009766 541.81213379 0.91143191]	[485.44595337 536.68017578 0.68928969]	[444.42730713 539.2789917 0.6846931 ]	[462.22146606 708.66644287 0.74726588]	[4.80257446e+02 8.54819580e+02 8.42559278e-01]	[526.5111084 531.58685303 0.67391992]	[544.47497559 693.2409668 0.71979737]	[523.92297363 754.79980469 0.83900613]	[462.2494812 249.38665771 0.92582142]	[485.4708252 249.35447693 0.8686052 ]	[441.82113647 251.93960571 0.85370255]	[503.50665283 251.87432861 0.77891243]	[5.39306030e+02 8.16377380e+02 7.35798597e-01]	[5.49506592e+02 8.08627136e+02 6.87945068e-01]	[5.13622009e+02 7.52226868e+02 6.68928564e-01]	[4.82815521e+02 8.95946228e+02 8.10903788e-01]	[4.64862732e+02 8.93358337e+02 7.87492037e-01]	[4.82910400e+02 8.67601868e+02 7.14134336e-01]
[480.11535645 257.17440796 0.92970037]	[477.7454834 336.64743042 0.91789716]	[411.03170776 339.08596802 0.82616049]	[382.88067627 454.6267395 0.84817737]	[377.62765503 546.93572998 0.89948177]	[541.80340576 336.58297729 0.88267112]	[564.84594727 439.28460693 0.90410209]	[587.99285889 541.82208252 0.90909922]	[485.49981689 536.66314697 0.67648637]	[446.86953735 539.26312256 0.68078554]	[462.21847534 711.18475342 0.74614865]	[4.80245636e+02 8.54830811e+02 8.45343471e-01]	[529.04309082 531.55078125 0.66149211]	[547.02990723 705.94641113 0.71722758]	[528.98419189 772.78979492 0.82354689]	[462.29519653 249.31166077 0.91680229]	[485.47491455 246.79173279 0.85980499]	[441.83938599 251.91841125 0.87115788]	[503.5045166 249.40126038 0.77343923]	[5.44451904e+02 8.31755005e+02 7.79096663e-01]	[5.62239502e+02 8.24048157e+02 7.12919950e-01]	[5.21256165e+02 7.72741516e+02 7.32895613e-01]	[4.82787292e+02 8.95911621e+02 8.17813814e-01]	[4.64850739e+02 8.93317627e+02 7.92538941e-01]	[4.82903961e+02 8.65142822e+02 7.17674136e-01]
[480.1690979 257.11618042 0.9456079 ]	[480.16143799 336.62130737 0.92438555]	[413.54623413 339.05181885 0.82800233]	[385.38085938 457.07424927 0.8366009 ]	[380.08828735 549.51300049 0.87481904]	[541.82885742 336.55499268 0.88014251]	[564.86798096 439.21868896 0.9037596 ]	[588.04821777 541.80749512 0.89954263]	[487.93365479 534.16345215 0.68147808]	[446.92477417 539.24554443 0.68186378]	[462.25378418 711.12896729 0.78585005]	[4.80253845e+02 8.52385254e+02 8.39080811e-01]	[529.04522705 529.03820801 0.66998929]	[5.47064453e+02 6.95750793e+02 6.84133351e-01]	[541.72363281 790.82617188 0.85903686]	[462.35546875 246.77532959 0.90967423]	[487.95343018 244.24588013 0.84900957]	[441.878479 249.40231323 0.85183275]	[505.91461182 249.35324097 0.75179911]	[5.54619568e+02 8.49770630e+02 7.49026954e-01]	[5.64965637e+02 8.36925171e+02 7.13552535e-01]	[5.26479614e+02 7.93327271e+02 6.64812326e-01]	[4.82852631e+02 8.95905701e+02 8.08924139e-01]	[4.64909088e+02 8.93311523e+02 7.83881247e-01]	[4.82875946e+02 8.65077271e+02 6.97829247e-01]
[480.24368286 257.05319214 0.95905519]	[480.21139526 336.60372925 0.93146074]	[416.03820801 336.69360352 0.83894289]	[390.43670654 454.54766846 0.81977445]	[380.29156494 549.57128906 0.87700617]	[541.86022949 336.52597046 0.88059133]	[564.95239258 439.23880005 0.88105124]	[588.08203125 541.84844971 0.8938604 ]	[487.9850769 534.13244629 0.67906529]	[446.95437622 539.23101807 0.67720437]	[462.24676514 708.70025635 0.78806192]	[4.80273224e+02 8.54792053e+02 8.41499746e-01]	[531.58538818 529.00317383 0.67339218]	[547.05059814 690.67230225 0.75981903]	[546.97088623 811.22180176 0.85795552]	[462.41430664 244.23500061 0.90370387]	[490.50698853 241.69476318 0.84408659]	[444.29623413 251.8339386 0.84533727]	[505.95645142 249.33079529 0.71674913]	[5.64994934e+02 8.67600342e+02 7.96063840e-01]	[5.82811462e+02 8.52331665e+02 7.85796285e-01]	[5.41863159e+02 8.16348694e+02 7.34456658e-01]	[4.82886749e+02 8.95954834e+02 8.14718723e-01]	[4.64919678e+02 8.93355347e+02 7.86791205e-01]	[4.82891357e+02 8.65072632e+02 6.90998077e-01]
[480.31140137 257.01730347 0.95833808]	[480.2605896 336.6072998 0.93681055]	[416.09658813 336.69519043 0.85198742]	[390.47467041 452.07562256 0.81771421]	[382.75024414 552.11315918 0.85557562]	[541.89752197 336.51473999 0.8793332 ]	[564.99603271 439.24133301 0.88272691]	[588.11022949 541.79431152 0.88154721]	[490.54379272 534.13671875 0.66082245]	[449.47436523 539.25421143 0.66635311]	[462.24609375 711.20703125 0.79013598]	[4.80275635e+02 8.54832642e+02 8.40020955e-01]	[536.65875244 529.00036621 0.67140138]	[552.12304688 698.36798096 0.7366935 ]	[559.79797363 829.21740723 0.84962308]	[464.83065796 244.18305969 0.8931874 ]	[493.09640503 241.61990356 0.84867179]	[444.39004517 251.82679749 0.82930386]	[508.46334839 246.82446289 0.69909745]	[5.72585632e+02 8.72913330e+02 8.36718798e-01]	[5.85414734e+02 8.67674622e+02 8.49254489e-01]	[5.47017273e+02 8.34390137e+02 7.38328874e-01]	[4.82829681e+02 8.95936829e+02 8.31324041e-01]	[4.64871765e+02 8.93337280e+02 7.96939969e-01]	[4.82938843e+02 8.65134644e+02 6.93269730e-01]
[482.72622681 256.99163818 0.96097589]	[480.3581543 336.59524536 0.93742555]	[418.57333374 336.66433716 0.86734748]	[395.58883667 454.56509399 0.84157723]	[387.87200928 552.11688232 0.81638122]	[544.3260498 336.50982666 0.88134718]	[565.05554199 439.15643311 0.8690933 ]	[590.58068848 541.77233887 0.8681435 ]	[493.08340454 534.12298584 0.65976739]	[451.99261475 539.2387085 0.66240638]	[462.27288818 711.13555908 0.7913295 ]	[4.80285889e+02 8.54804077e+02 8.45571101e-01]	[536.71661377 529.00872803 0.67628711]	[552.14105225 695.7623291 0.74107212]	[562.45166016 831.83178711 0.88270521]	[464.92440796 241.70947266 0.8818332 ]	[495.66171265 239.19023132 0.86599499]	[444.45010376 249.36367798 0.82244182]	[511.01135254 246.83055115 0.6992802 ]	[5.82765381e+02 8.83049988e+02 8.08777273e-01]	[5.90563232e+02 8.72733276e+02 7.88930714e-01]	[5.57194092e+02 8.44562988e+02 7.28295028e-01]	[4.82838013e+02 8.95946228e+02 8.30361307e-01]	[4.64875763e+02 8.93342896e+02 7.89764225e-01]	[4.82947754e+02 8.65114014e+02 6.97738945e-01]
[482.79614258 256.96035767 0.96124548]	[482.78991699 336.57727051 0.93672591]	[418.65768433 336.64312744 0.87701774]	[398.10778809 457.11911011 0.87533063]	[395.5697937 554.6817627 0.8284871]	[544.43914795 336.52078247 0.88046134]	[567.48095703 439.09436035 0.84752446]	[590.62542725 541.76391602 0.86471307]	[495.64834595 534.09765625 0.66924644]	[454.53610229 539.20410156 0.66465545]	[462.27539062 708.69885254 0.78721917]	[4.80305054e+02 8.54846863e+02 8.45227182e-01]	[539.25280762 528.99884033 0.68802857]	[557.23950195 695.73162842 0.75943142]	[5.65041199e+02 8.36892700e+02 8.24564576e-01]	[467.46362305 241.63983154 0.86956364]	[498.17312622 239.19067383 0.88250941]	[449.43591309 246.76872253 0.80560273]	[513.6350708 249.31207275 0.72484338]	[5.85417236e+02 8.90652039e+02 8.61745656e-01]	[6.00799988e+02 8.75433838e+02 7.98490226e-01]	[5.62345154e+02 8.49656250e+02 7.91403413e-01]	[4.82880005e+02 8.95973389e+02 8.21411908e-01]	[4.64908905e+02 8.93370544e+02 7.84550190e-01]	[4.85346649e+02 8.67612793e+02 7.09724188e-01]
[482.86706543 256.95715332 0.95192575]	[482.89746094 336.60043335 0.92885268]	[418.75689697 336.66674805 0.88954389]	[400.6187439 454.54953003 0.86089522]	[398.11712646 549.58343506 0.86290681]	[546.95965576 336.55554199 0.87544906]	[567.5894165 439.2593689 0.84578097]	[593.1496582 541.85375977 0.86288983]	[498.15313721 531.58630371 0.68458533]	[457.07778931 536.7088623 0.66330528]	[462.34411621 708.59417725 0.79074275]	[4.80307373e+02 8.54896790e+02 8.39547515e-01]	[539.28582764 528.97094727 0.69693959]	[559.71795654 693.1652832 0.76973778]	[5.72619507e+02 8.47087463e+02 7.79904485e-01]	[470.04620361 241.62509155 0.86377424]	[498.26455688 239.20071411 0.89782012]	[452.01397705 244.28013611 0.80852687]	[518.64123535 249.33374023 0.75306988]	[5.85462402e+02 8.90761902e+02 8.87780130e-01]	[6.03352051e+02 8.80488342e+02 8.17666709e-01]	[5.64984863e+02 8.52377502e+02 8.03003371e-01]	[4.82897949e+02 8.95983765e+02 8.11596394e-01]	[4.64926605e+02 8.93386902e+02 7.73154259e-01]	[4.82962280e+02 8.67677979e+02 7.19789982e-01]
[482.94607544 254.59838867 0.93712306]	[482.9750061 336.60076904 0.91576242]	[421.18408203 336.6847229 0.8910476 ]	[400.75106812 454.57302856 0.87453902]	[400.81695557 557.2354126 0.86770099]	[549.49676514 336.55371094 0.85882151]	[570.12646484 441.73925781 0.84799105]	[595.67095947 541.92944336 0.86225384]	[500.66772461 534.12005615 0.71276146]	[459.61746216 539.20617676 0.69193238]	[462.40716553 708.60845947 0.7953704 ]	[4.80298676e+02 8.54926941e+02 8.36991429e-01]	[541.7991333 529.0335083 0.71669781]	[559.78582764 693.22631836 0.7696507 ]	[5.75189758e+02 8.49661438e+02 8.00504386e-01]	[475.07278442 239.16708374 0.8720957 ]	[500.70730591 239.15959167 0.92365992]	[454.60946655 246.76231384 0.80658221]	[518.78222656 246.83488464 0.76635301]	[585.47216797 893.23693848 0.89617282]	[6.03349976e+02 8.85607483e+02 8.41731250e-01]	[5.65030273e+02 8.54916809e+02 7.90931165e-01]	[4.82913940e+02 8.98413452e+02 8.13938916e-01]	[4.64928406e+02 8.93389893e+02 7.73673713e-01]	[4.82940125e+02 8.67711426e+02 7.23335862e-01]
[485.44985962 254.55839539 0.91730905]	[485.41870117 336.61669922 0.90414762]	[421.24502563 339.07427979 0.88432628]	[403.26303101 457.06781006 0.86241716]	[405.8600769 552.14984131 0.81716835]	[552.09204102 336.53787231 0.84547329]	[575.18286133 441.75799561 0.85845089]	[598.26104736 544.30377197 0.86832404]	[500.77838135 531.5880127 0.72805506]	[459.70263672 536.6973877 0.70563829]	[464.87719727 706.00372314 0.75910485]	[4.80294830e+02 8.54916931e+02 8.34815562e-01]	[541.91558838 526.49621582 0.7294848 ]	[562.25634766 693.17718506 0.79505807]	[5.77772522e+02 8.49751770e+02 8.15838754e-01]	[477.64569092 239.13778687 0.89385587]	[500.81369019 239.10852051 0.93777406]	[457.1647644 246.80781555 0.82182747]	[521.21325684 249.30299377 0.77085286]	[5.85344910e+02 8.93371216e+02 8.89120042e-01]	[6.00894958e+02 8.88196655e+02 8.43425632e-01]	[5.67543457e+02 8.57466187e+02 7.49886811e-01]	[4.82942871e+02 8.98424011e+02 8.06205928e-01]	[4.64953949e+02 8.93395569e+02 7.61987150e-01]	[4.82913422e+02 8.67688110e+02 7.17757940e-01]
[490.55172729 254.57017517 0.89626759]	[487.91537476 336.62145996 0.89638376]	[421.28225708 339.07766724 0.87795818]	[405.87094116 457.07681274 0.83107042]	[416.10824585 552.11431885 0.83176553]	[554.7053833 336.53466797 0.84179074]	[577.71911621 439.21688843 0.84851205]	[600.7532959 541.93432617 0.87740517]	[503.23519897 534.10650635 0.72088158]	[459.80505371 536.71075439 0.70385009]	[464.95318604 706.07794189 0.74219114]	[4.80298340e+02 8.57410034e+02 8.29246879e-01]	[544.37866211 528.9887085 0.71205091]	[562.39196777 698.3550415 0.79191142]	[5.77792969e+02 8.52193420e+02 8.12268317e-01]	[480.18276978 239.17495728 0.91391653]	[503.28939819 239.09378052 0.93437856]	[459.67645264 246.80354309 0.85872614]	[521.32537842 246.81311035 0.75818819]	[5.82988586e+02 8.95850708e+02 8.87417972e-01]	[6.00893982e+02 8.90696411e+02 8.76949310e-01]	[5.67523193e+02 8.60009399e+02 7.19650149e-01]	[4.82881439e+02 8.95984497e+02 8.18680882e-01]	[4.64904938e+02 8.93373901e+02 7.76021302e-01]	[4.82909271e+02 8.70146118e+02 7.16488779e-01]
[493.12689209 254.56103516 0.90699494]	[493.13562012 336.60375977 0.88147342]	[426.35388184 336.65939331 0.83367598]	[411.03851318 452.06994629 0.81612629]	[418.72964478 549.53442383 0.86639106]	[559.77581787 336.57159424 0.85235465]	[580.25256348 439.19863892 0.85725719]	[600.84429932 544.30847168 0.89474928]	[503.3494873 531.60638428 0.71173674]	[462.22918701 536.668396 0.69231856]	[464.96972656 703.4989624 0.71300632]	[4.80309967e+02 8.57380005e+02 8.29112947e-01]	[544.49108887 529.0133667 0.68787932]	[562.4677124 700.92163086 0.79564404]	[5.80225037e+02 8.52277588e+02 8.10195684e-01]	[480.29745483 239.17860413 0.93794209]	[503.37957764 239.11627197 0.92170364]	[462.20748901 244.25791931 0.86359 ]	[523.77032471 246.76583862 0.78681135]	[5.85352356e+02 8.98405518e+02 8.65739226e-01]	[6.03323853e+02 8.90820129e+02 8.87222528e-01]	[5.67497681e+02 8.65046509e+02 7.20781922e-01]	[4.82895813e+02 8.95976562e+02 8.17090213e-01]	[4.64918182e+02 8.93365906e+02 7.72403359e-01]	[4.82912720e+02 8.70118225e+02 7.03155935e-01]
[498.16381836 254.58737183 0.92331898]	[498.22225952 336.60742188 0.91105711]	[431.53390503 336.67852783 0.82289779]	[418.67633057 454.57077026 0.88034129]	[421.39196777 549.56512451 0.85142821]	[562.293396 336.56826782 0.87406838]	[582.78430176 439.24804688 0.86909938]	[600.89709473 544.30279541 0.90477788]	[503.48223877 534.16003418 0.69193095]	[462.32565308 536.73339844 0.68325227]	[467.43707275 708.61437988 0.72685641]	[4.80285675e+02 8.54900940e+02 8.31632733e-01]	[547.03210449 531.57403564 0.66767633]	[564.84613037 703.44470215 0.80680138]	[5.77736267e+02 8.52300354e+02 7.98635304e-01]	[482.74304199 239.17022705 0.93545526]	[505.92276001 239.1378479 0.87948382]	[462.30584717 244.19340515 0.86022931]	[523.9899292 246.76150513 0.7876091 ]	[5.85417542e+02 8.98431152e+02 8.61289918e-01]	[6.03371094e+02 8.90807800e+02 8.80671620e-01]	[5.65038635e+02 8.65110596e+02 7.48426735e-01]	[4.82889282e+02 8.95986938e+02 8.20408821e-01]	[4.64915680e+02 8.93372498e+02 7.71991670e-01]	[4.82880737e+02 8.67667114e+02 6.98153555e-01]
[500.65664673 254.55735779 0.93886602]	[500.78686523 336.58474731 0.93927431]	[436.66690063 336.63833618 0.86376011]	[421.16360474 452.0826416 0.88076645]	[428.91384888 549.519104 0.80854332]	[562.44458008 336.54431152 0.87910461]	[582.96398926 441.74502563 0.89549774]	[603.32806396 544.32141113 0.91569239]	[505.9765625 531.59020996 0.68497968]	[464.8366394 534.17462158 0.67554742]	[470.04837036 708.54315186 0.71119213]	[4.80286530e+02 8.57366150e+02 8.22780013e-01]	[549.57763672 528.996521 0.66841251]	[564.91192627 703.51190186 0.81404561]	[5.77741699e+02 8.52357727e+02 7.92342544e-01]	[482.84701538 239.15211487 0.93175387]	[508.49633789 239.08378601 0.87368482]	[464.85186768 246.74639893 0.8162064 ]	[526.46362305 244.25057983 0.77853185]	[5.85475403e+02 8.98443665e+02 8.45015585e-01]	[6.03390503e+02 8.90807434e+02 8.74716997e-01]	[5.65041077e+02 8.67622253e+02 7.57965863e-01]	[4.82893524e+02 8.95988953e+02 8.20832789e-01]	[4.64916840e+02 8.93380188e+02 7.72221446e-01]	[4.82862762e+02 8.70111572e+02 6.99980617e-01]
[500.81814575 254.52612305 0.94738841]	[503.32589722 336.58837891 0.93854845]	[439.21505737 336.62741089 0.88664973]	[421.35131836 454.61291504 0.87165987]	[436.62994385 549.49505615 0.84089369]	[564.99487305 336.57211304 0.8824898 ]	[585.40618896 439.29638672 0.89150614]	[603.36907959 544.40222168 0.9184162 ]	[508.4798584 531.57397461 0.67071599]	[464.90942383 534.17645264 0.66632074]	[4.77588104e+02 7.11143616e+02 7.07734227e-01]	[4.80307007e+02 8.57432556e+02 8.21983039e-01]	[554.62463379 526.48974609 0.65983331]	[564.98156738 705.921875 0.80444634]	[5.80229675e+02 8.54885498e+02 7.87734389e-01]	[485.36416626 239.10897827 0.91367769]	[513.63458252 239.04864502 0.87206089]	[467.42684937 246.77177429 0.7910825 ]	[531.53692627 244.27973938 0.75304085]	[5.85483337e+02 8.98455811e+02 8.42147052e-01]	[6.03390625e+02 8.90830933e+02 8.85043979e-01]	[5.67493835e+02 8.70153198e+02 7.67254949e-01]	[4.82882843e+02 8.95981506e+02 8.30781341e-01]	[4.64914642e+02 8.93377136e+02 7.82193482e-01]	[4.82875916e+02 8.70171326e+02 7.10297525e-01]
[503.31417847 254.51281738 0.95177937]	[503.48648071 336.6322937 0.92000574]	[441.69387817 336.69677734 0.8955757 ]	[423.83163452 454.6144104 0.85405016]	[439.28860474 547.02111816 0.88876677]	[567.58258057 336.57931519 0.86572248]	[585.56109619 441.77981567 0.87547475]	[603.48052979 544.38293457 0.9248578 ]	[516.19891357 536.68188477 0.6605491 ]	[475.07174683 539.2321167 0.64789027]	[480.12060547 708.58551025 0.73502344]	[4.80322052e+02 8.57424255e+02 8.21899831e-01]	[559.83520508 531.57824707 0.67070431]	[565.02807617 703.44152832 0.78676134]	[5.80268616e+02 8.54919189e+02 7.89562047e-01]	[487.97943115 239.09640503 0.88150793]	[518.7074585 236.69052124 0.90484911]	[472.61190796 246.80227661 0.78752387]	[536.72192383 246.7570343 0.76396471]	[5.85531311e+02 8.98445618e+02 8.37968707e-01]	[6.03402039e+02 8.90811462e+02 8.86476099e-01]	[5.67513489e+02 8.70189514e+02 7.71219373e-01]	[4.82887421e+02 8.98429932e+02 8.20246100e-01]	[4.64910095e+02 8.93392517e+02 7.71066010e-01]	[4.82873688e+02 8.70164795e+02 7.03701079e-01]
[503.44058228 254.4621582 0.94306588]	[505.99032593 336.62515259 0.89842469]	[441.79559326 339.05429077 0.87984902]	[426.44802856 454.5774231 0.81897694]	[441.82058716 546.93774414 0.89028037]	[575.14697266 336.54110718 0.83759356]	[588.12280273 441.759552 0.85932016]	[605.94140625 544.35925293 0.91890985]	[521.18670654 536.69372559 0.69166774]	[477.71688843 539.23547363 0.66946507]	[480.15686035 708.67590332 0.72469485]	[4.80361755e+02 8.59955811e+02 8.20258915e-01]	[562.3571167 534.11138916 0.69168401]	[567.54846191 703.50549316 0.76556909]	[5.80299194e+02 8.57390808e+02 7.89869845e-01]	[493.10412598 236.67857361 0.88908398]	[521.21356201 236.62579346 0.94011241]	[477.66159058 249.33805847 0.80898845]	[541.69787598 244.27903748 0.78904694]	[5.85543823e+02 8.98462769e+02 8.34885538e-01]	[6.03414368e+02 8.90824707e+02 8.88018847e-01]	[5.67504944e+02 8.70208191e+02 7.75848866e-01]	[4.82901184e+02 8.98461670e+02 8.20154011e-01]	[4.64928467e+02 8.93415161e+02 7.72238970e-01]	[4.82927368e+02 8.70231018e+02 7.09262609e-01]
[505.98468018 254.44833374 0.91544884]	[513.56964111 336.61685181 0.87589896]	[444.36941528 336.65365601 0.85059327]	[436.69485474 454.58963013 0.86228395]	[444.37039185 544.48071289 0.88142312]	[580.2510376 336.58584595 0.84287655]	[598.21148682 441.81082153 0.84709936]	[606.09423828 544.37164307 0.90630531]	[521.3659668 539.22229004 0.71184951]	[480.26934814 539.28753662 0.69685817]	[480.22573853 708.54193115 0.73540145]	[4.80356964e+02 8.59975952e+02 8.23998094e-01]	[564.83221436 534.17047119 0.6963222 ]	[570.02593994 703.43969727 0.74955368]	[5.80298645e+02 8.57395569e+02 7.89563298e-01]	[498.17715454 236.64729309 0.91742307]	[521.38024902 236.61083984 0.95795137]	[480.15048218 246.78837585 0.82566255]	[541.81744385 244.22450256 0.78371584]	[5.85511780e+02 8.98455383e+02 8.34799230e-01]	[6.03404053e+02 8.90829529e+02 8.88847828e-01]	[5.67499207e+02 8.70220337e+02 7.77714729e-01]	[4.82932831e+02 8.98481079e+02 8.19348633e-01]	[4.64951447e+02 8.93430115e+02 7.72318661e-01]	[4.82905243e+02 8.70243225e+02 7.28374124e-01]
[505.98464966 254.44804382 0.91536725]	[513.57073975 336.61532593 0.8759768 ]	[444.37265015 336.65151978 0.84981418]	[436.690979 454.59686279 0.86278039]	[444.36871338 544.44775391 0.88599509]	[580.24920654 336.58499146 0.84234011]	[598.2119751 441.80825806 0.84760404]	[606.09503174 544.36871338 0.905361 ]	[521.36572266 539.21783447 0.71228683]	[480.27127075 539.28521729 0.6972115 ]	[480.22872925 708.53686523 0.7343064 ]	[4.80353668e+02 8.59989868e+02 8.23717773e-01]	[564.83215332 534.16418457 0.69691461]	[570.0145874 703.43005371 0.74954689]	[5.80299805e+02 8.57398621e+02 7.90280581e-01]	[498.17797852 236.646698 0.91779608]	[521.37994385 236.61120605 0.95811158]	[480.15029907 246.78553772 0.82490605]	[541.81707764 244.22459412 0.78253043]	[5.85527100e+02 8.98454468e+02 8.34341168e-01]	[6.03416626e+02 8.90826416e+02 8.89489055e-01]	[5.67492920e+02 8.70224792e+02 7.83008516e-01]	[4.82921997e+02 8.98469177e+02 8.21313441e-01]	[4.64942230e+02 8.93423706e+02 7.74476469e-01]	[4.82907166e+02 8.70263672e+02 7.30179191e-01]
[511.02658081 254.43551636 0.89391649]	[518.6907959 336.59890747 0.90389633]	[449.50466919 336.64401245 0.82258713]	[439.2192688 452.0831604 0.87856871]	[449.48086548 544.48962402 0.84728688]	[582.79815674 336.5737915 0.86774999]	[600.79650879 441.74087524 0.86953402]	[608.55877686 541.94226074 0.88652235]	[523.79290771 539.21777344 0.70746982]	[480.36621094 539.28027344 0.69349694]	[480.29934692 706.02545166 0.76339519]	[4.80361145e+02 8.59937195e+02 8.23854446e-01]	[564.90411377 534.17340088 0.68754154]	[572.61248779 703.45581055 0.73650491]	[5.80304016e+02 8.57368164e+02 7.85625756e-01]	[500.72149658 236.66491699 0.94460869]	[523.84552002 236.60971069 0.9536522 ]	[482.72006226 246.82301331 0.81901562]	[544.31958008 244.20700073 0.80680466]	[5.85536438e+02 8.98436829e+02 8.30929339e-01]	[6.03425842e+02 8.90811157e+02 8.89692307e-01]	[5.67487305e+02 8.70201233e+02 7.70235479e-01]	[4.82939575e+02 8.98461609e+02 8.16501856e-01]	[4.64952728e+02 8.93418213e+02 7.69361556e-01]	[4.82910004e+02 8.70232361e+02 7.17246890e-01]
[516.19232178 254.38699341 0.89616287]	[521.25524902 336.56329346 0.92970866]	[457.14666748 336.60275269 0.85382688]	[439.32528687 449.51971436 0.88469094]	[454.59310913 546.91748047 0.84661001]	[582.95343018 336.53460693 0.87588871]	[603.36328125 441.83853149 0.89299643]	[611.07104492 541.87188721 0.8755886 ]	[523.92022705 539.21716309 0.69615626]	[482.81427002 539.25518799 0.68508506]	[480.37643433 706.00177002 0.76409876]	[4.80337708e+02 8.59931885e+02 8.26398134e-01]	[565.02502441 536.69354248 0.67787737]	[575.19970703 705.92449951 0.73735571]	[5.80311584e+02 8.57394958e+02 7.84082413e-01]	[500.88363647 236.65034485 0.95965803]	[526.4151001 236.57325745 0.9326452 ]	[482.93740845 249.30137634 0.74253631]	[546.94219971 241.73710632 0.79435062]	[5.85538025e+02 8.98440002e+02 8.30279708e-01]	[6.03439514e+02 8.90814819e+02 8.90176654e-01]	[5.67486938e+02 8.70229614e+02 7.68417299e-01]	[4.82935272e+02 8.98457458e+02 8.15273404e-01]	[4.64948730e+02 8.93414612e+02 7.64323115e-01]	[4.82862061e+02 8.70229614e+02 7.19535291e-01]
[521.2677002 254.38278198 0.93276072]	[523.95526123 336.59555054 0.92376697]	[459.81600952 336.61654663 0.88825762]	[441.84432983 452.08685303 0.86878204]	[459.652771 546.9732666 0.88628381]	[588.04943848 336.58520508 0.86518872]	[605.96368408 441.86010742 0.89169502]	[616.1942749 541.93237305 0.8705101 ]	[526.47973633 536.69622803 0.67851543]	[485.38601685 536.71380615 0.66979206]	[482.90994263 698.36291504 0.75587314]	[4.82713745e+02 8.57448669e+02 8.26516688e-01]	[570.01611328 536.67260742 0.66914129]	[580.21148682 703.40100098 0.7401849 ]	[5.80321716e+02 8.57377258e+02 7.85822153e-01]	[503.48745728 236.6309967 0.94023556]	[534.08770752 236.58401489 0.89477915]	[490.53158569 246.82061768 0.70753664]	[554.61694336 244.22738647 0.78681213]	[5.85534912e+02 8.98443481e+02 8.32359195e-01]	[6.03441040e+02 8.90825317e+02 8.90514493e-01]	[5.67482117e+02 8.70222107e+02 7.70159721e-01]	[4.85370911e+02 8.98472107e+02 8.04836154e-01]	[4.67426147e+02 8.93421814e+02 7.53515780e-01]	[4.82899811e+02 8.70240662e+02 7.03268886e-01]
[523.77764893 254.37228394 0.93759048]	[526.41558838 336.63201904 0.90982115]	[462.25045776 336.68707275 0.88720238]	[441.93023682 454.54598999 0.85967886]	[459.74551392 546.93579102 0.90380293]	[590.60876465 336.58895874 0.85345602]	[606.09777832 444.34310913 0.85541606]	[618.83404541 544.29998779 0.87899673]	[529.03417969 536.69213867 0.67211181]	[487.94717407 536.74041748 0.66238189]	[482.95220947 700.85900879 0.74900812]	[4.80379181e+02 8.59976562e+02 8.26602042e-01]	[572.63934326 534.15289307 0.66061217]	[580.2802124 700.90289307 0.73358595]	[5.80306580e+02 8.57364075e+02 7.86641121e-01]	[508.45730591 236.61682129 0.90704757]	[539.19616699 236.57073975 0.92179275]	[495.63632202 249.30369568 0.75762397]	[559.73327637 246.78881836 0.79436815]	[5.85531311e+02 8.98460876e+02 8.34410310e-01]	[6.03432007e+02 8.90837463e+02 8.88486147e-01]	[5.67465149e+02 8.70189758e+02 7.72174835e-01]	[4.82949921e+02 8.98484192e+02 8.05521786e-01]	[4.64957123e+02 8.93427856e+02 7.57035136e-01]	[4.82880859e+02 8.70302673e+02 7.14186430e-01]
[523.87609863 251.97622681 0.93191838]	[526.50842285 336.6227417 0.89563066]	[462.32330322 336.67987061 0.87896311]	[444.36291504 454.54449463 0.84940439]	[459.81109619 544.53704834 0.91219562]	[595.69000244 336.57727051 0.84150732]	[608.52178955 444.38839722 0.8470847 ]	[621.33459473 544.33776855 0.89337373]	[534.13537598 531.61151123 0.67133909]	[493.10314941 536.65625 0.65428442]	[485.41687012 700.89227295 0.72570646]	[4.80375763e+02 8.59963562e+02 8.25095415e-01]	[577.72546387 529.04980469 0.66881454]	[582.75262451 700.90722656 0.74286878]	[5.80307861e+02 8.54919434e+02 7.86969602e-01]	[511.06097412 236.56201172 0.90559429]	[539.31939697 236.53433228 0.94512606]	[498.1373291 246.84205627 0.76617336]	[562.22186279 246.7767334 0.79765594]	[5.85541199e+02 8.98454468e+02 8.28565836e-01]	[6.03438171e+02 8.90832520e+02 8.84414196e-01]	[5.67459045e+02 8.70182861e+02 7.74582624e-01]	[4.82954803e+02 8.98495972e+02 8.03670049e-01]	[4.67391296e+02 8.93441772e+02 7.54975498e-01]	[4.82876556e+02 8.70295471e+02 7.09102690e-01]
[526.3918457 254.33839417 0.90791571]	[529.06762695 336.62368774 0.87954593]	[462.43777466 336.65759277 0.86020756]	[444.37866211 449.46670532 0.84993064]	[462.21459961 544.50939941 0.91436064]	[598.31231689 336.60992432 0.84494436]	[608.61590576 444.30395508 0.83692491]	[621.41717529 544.41473389 0.90220028]	[539.19506836 529.03887939 0.69072974]	[498.12301636 531.60186768 0.6662274 ]	[485.48330688 698.32843018 0.71014345]	[4.80382965e+02 8.59953857e+02 8.23741853e-01]	[580.34521484 528.99609375 0.69378436]	[582.81298828 698.33117676 0.74255824]	[5.80307068e+02 8.54901184e+02 7.88083553e-01]	[518.64794922 236.56378174 0.92286515]	[541.81060791 236.54165649 0.96135718]	[500.67819214 244.24041748 0.81680959]	[562.31140137 244.2137146 0.81771779]	[5.85558228e+02 8.98454468e+02 8.22971523e-01]	[6.03445740e+02 8.90831238e+02 8.81333828e-01]	[5.67442627e+02 8.70161194e+02 7.75244117e-01]	[4.85347412e+02 8.98500916e+02 7.99150944e-01]	[4.67391785e+02 8.93443787e+02 7.52578139e-01]	[4.82873444e+02 8.70289429e+02 7.04425693e-01]
[526.50146484 254.34579468 0.89849615]	[536.67150879 336.61657715 0.88313997]	[467.44732666 336.58474731 0.82754493]	[446.86730957 446.92324829 0.83746982]	[462.28979492 544.44348145 0.91414267]	[600.87463379 336.64880371 0.8589409 ]	[613.67437744 441.87771606 0.83442718]	[623.84942627 544.39978027 0.92045045]	[539.27722168 531.55078125 0.69304729]	[498.17340088 534.11065674 0.66951936]	[485.48980713 703.41217041 0.71684927]	[4.80384369e+02 8.60004150e+02 8.23755383e-01]	[582.8145752 529.03924561 0.69733971]	[582.84838867 700.9276123 0.76040614]	[5.80313171e+02 8.54910034e+02 7.89513171e-01]	[518.7902832 236.54675293 0.94575506]	[541.92993164 236.56336975 0.96912706]	[500.83328247 244.1932373 0.81557232]	[562.43719482 244.24926758 0.82437706]	[5.85573181e+02 8.98459229e+02 8.23015749e-01]	[6.03451355e+02 8.90834717e+02 8.85405719e-01]	[5.65055420e+02 8.70161804e+02 7.81618476e-01]	[4.85369781e+02 8.98510315e+02 7.95883119e-01]	[4.67411469e+02 8.93453003e+02 7.52133131e-01]	[4.82867188e+02 8.70327637e+02 7.05660164e-01]
[529.04589844 254.35133362 0.88276124]	[539.24707031 336.63311768 0.90794098]	[472.55853271 336.5916748 0.81816328]	[454.55239868 449.43438721 0.82389367]	[462.38769531 544.37493896 0.90816563]	[603.34265137 336.67803955 0.87206471]	[618.81329346 444.42837524 0.81077147]	[623.92279053 544.42919922 0.92297757]	[541.71875 531.57659912 0.69783276]	[498.22952271 534.12902832 0.67395812]	[488.00610352 698.34924316 0.70423377]	[4.80377808e+02 8.59986023e+02 8.25258553e-01]	[582.91296387 531.53582764 0.69748384]	[582.93121338 703.39630127 0.78411996]	[5.80308777e+02 8.54875977e+02 7.95974910e-01]	[521.25689697 236.57022095 0.96677864]	[544.37298584 236.57272339 0.96926349]	[503.34072876 244.26515198 0.74549943]	[564.93292236 246.7509613 0.82623255]	[5.85549500e+02 8.98463806e+02 8.31150889e-01]	[6.03432007e+02 8.90845032e+02 8.85464430e-01]	[5.65052124e+02 8.70106262e+02 7.76525855e-01]	[4.85376038e+02 8.98514343e+02 7.89600670e-01]	[4.67407104e+02 8.93457336e+02 7.49938071e-01]	[4.82847778e+02 8.70318176e+02 7.09951520e-01]
[534.14849854 254.33883667 0.87612236]	[541.71411133 336.62063599 0.92646861]	[477.60113525 336.59277344 0.83830655]	[459.61621094 449.5071106 0.86169839]	[462.43225098 544.32556152 0.90322542]	[603.44299316 336.66116333 0.88028407]	[621.34069824 444.41983032 0.8379491 ]	[624.00061035 544.44158936 0.92024356]	[541.7668457 534.11248779 0.70094842]	[500.668396 534.16491699 0.68512499]	[490.50408936 700.90142822 0.7049312 ]	[4.80361938e+02 8.62495972e+02 8.27951193e-01]	[582.9362793 531.57714844 0.69806743]	[582.9800415 703.45410156 0.79617959]	[5.80305176e+02 8.54857483e+02 8.00666392e-01]	[521.38531494 236.57611084 0.97137839]	[544.53161621 236.56918335 0.94621181]	[505.87606812 246.79110718 0.63353992]	[567.45233154 246.7817688 0.79962641]	[5.85541565e+02 8.98448486e+02 8.34692299e-01]	[6.03433777e+02 8.90842163e+02 8.85772347e-01]	[5.65054260e+02 8.67701477e+02 7.79852569e-01]	[4.85368439e+02 8.98495789e+02 7.92235374e-01]	[4.67404388e+02 8.93445557e+02 7.54300475e-01]	[4.82825195e+02 8.72719543e+02 7.19410837e-01]
[536.74749756 254.35528564 0.89087725]	[541.79089355 336.6121521 0.93535149]	[477.70516968 336.5774231 0.85546899]	[459.71551514 449.45397949 0.87776518]	[464.82138062 544.34527588 0.90332907]	[605.88171387 336.64285278 0.88158739]	[623.81207275 446.91775513 0.84943712]	[624.03643799 544.47753906 0.91835451]	[541.80126953 534.17022705 0.69521987]	[500.70046997 536.68572998 0.68021214]	[490.57513428 698.36254883 0.70830977]	[4.80371094e+02 8.62511475e+02 8.31039131e-01]	[582.95562744 534.09893799 0.69487429]	[585.33526611 703.42498779 0.80224514]	[5.80316406e+02 8.54869080e+02 8.04998398e-01]	[523.79473877 236.60351562 0.96593517]	[547.01928711 236.59213257 0.92356765]	[505.98217773 246.78733826 0.61471027]	[567.57940674 246.82002258 0.76870644]	[5.85544739e+02 8.98457458e+02 8.38008106e-01]	[6.03431519e+02 8.90850220e+02 8.86878371e-01]	[5.65057922e+02 8.67713379e+02 7.85511851e-01]	[4.85364594e+02 8.98497986e+02 7.97443807e-01]	[4.67400665e+02 8.93445618e+02 7.59664655e-01]	[4.82842529e+02 8.72731140e+02 7.24549711e-01]
[539.26318359 254.38809204 0.91501844]	[541.88983154 336.58627319 0.94038236]	[480.18295288 336.5447998 0.8697921 ]	[459.78201294 449.43222046 0.8865633 ]	[464.83474731 544.35931396 0.90170866]	[605.9510498 336.6394043 0.88234806]	[623.87915039 446.91976929 0.86499411]	[626.40625 544.47680664 0.92090166]	[541.86761475 536.68933105 0.69406605]	[500.7807312 536.71350098 0.67941272]	[493.11483765 695.79705811 0.70723146]	[4.80379669e+02 8.62514648e+02 8.30870152e-01]	[582.97869873 534.13879395 0.68973154]	[585.37585449 703.48199463 0.81316781]	[5.80310669e+02 8.54882446e+02 8.06492984e-01]	[523.88690186 236.63412476 0.95772177]	[549.53344727 236.62722778 0.90542096]	[508.50402832 244.28134155 0.59481305]	[570.043396 246.81182861 0.77317572]	[5.85545593e+02 8.98449768e+02 8.39656472e-01]	[6.03418274e+02 8.90849731e+02 8.86384010e-01]	[5.65044983e+02 8.70120239e+02 8.02408993e-01]	[4.85362640e+02 8.98511780e+02 7.95929015e-01]	[4.67400177e+02 8.93453369e+02 7.57983863e-01]	[4.82853333e+02 8.72735779e+02 7.21920669e-01]
[541.6829834 254.41983032 0.92079759]	[544.32757568 336.61132812 0.93743169]	[480.28887939 336.57006836 0.88066161]	[459.82598877 446.94610596 0.87831277]	[464.84603882 544.36914062 0.8978467 ]	[606.03240967 336.68005371 0.88161021]	[623.95172119 449.51077271 0.84915251]	[626.4598999 544.51922607 0.91544545]	[541.92425537 536.68273926 0.68963337]	[500.82162476 536.68676758 0.67469019]	[493.13476562 698.32647705 0.70158291]	[4.80384369e+02 8.62541199e+02 8.33401859e-01]	[585.35040283 534.15539551 0.68577236]	[585.39245605 703.49761963 0.82136583]	[5.80307068e+02 8.54868042e+02 8.10845137e-01]	[523.94140625 236.65481567 0.94429243]	[549.58856201 236.64233398 0.89630872]	[511.08059692 246.82446289 0.59085542]	[572.58569336 246.77154541 0.77296686]	[5.85551941e+02 8.98440186e+02 8.40746403e-01]	[6.03419617e+02 8.90843811e+02 8.87006879e-01]	[5.65036194e+02 8.67713623e+02 8.06350648e-01]	[4.85372467e+02 8.98520386e+02 7.92728782e-01]	[4.67409668e+02 8.93459961e+02 7.56958842e-01]	[4.82845612e+02 8.72751770e+02 7.27518141e-01]
[541.73828125 254.44021606 0.93268776]	[544.4430542 336.61688232 0.92990255]	[480.36053467 336.57156372 0.88501137]	[459.83892822 446.88269043 0.88841474]	[464.85430908 544.3338623 0.90083933]	[608.51885986 336.68722534 0.87756884]	[623.98632812 446.8772583 0.86704254]	[626.49487305 544.51794434 0.9142766 ]	[544.29699707 536.65826416 0.68739063]	[500.84225464 534.15557861 0.6724667 ]	[495.5987854 698.37438965 0.69972312]	[4.82705536e+02 8.62536560e+02 8.34622502e-01]	[585.39874268 534.14758301 0.68636429]	[585.40039062 705.91967773 0.82914114]	[5.80307922e+02 8.54880554e+02 8.11213970e-01]	[524.00360107 236.66471863 0.93244451]	[552.11218262 236.66249084 0.88573337]	[513.6550293 246.80155945 0.62063313]	[575.14746094 246.81669617 0.7794143 ]	[5.85560303e+02 8.98445557e+02 8.42224061e-01]	[6.03422485e+02 8.90847473e+02 8.90078008e-01]	[5.65030762e+02 8.70108765e+02 8.11950564e-01]	[4.85372009e+02 8.98517944e+02 7.92526305e-01]	[4.67407440e+02 8.93456177e+02 7.58151591e-01]	[4.82846710e+02 8.72745972e+02 7.28564024e-01]
[541.80053711 254.44735718 0.94076073]	[544.50531006 336.64065552 0.92115891]	[482.76229858 336.59240723 0.88424724]	[459.84661865 446.87545776 0.89439946]	[464.88537598 544.31622314 0.89337552]	[608.574646 336.69448853 0.87083745]	[626.39691162 444.37228394 0.87330258]	[626.51306152 544.52050781 0.91102999]	[544.32543945 536.66461182 0.68646741]	[500.86962891 534.15612793 0.67149627]	[493.12176514 700.90881348 0.70887399]	[4.80381256e+02 8.62550903e+02 8.35011423e-01]	[585.41253662 534.16717529 0.68576431]	[585.43170166 705.97491455 0.83614326]	[5.80304688e+02 8.54885132e+02 8.15159619e-01]	[526.43560791 236.64733887 0.9232195 ]	[554.66589355 236.67260742 0.88090956]	[516.15594482 244.26626587 0.64974165]	[577.69885254 249.31483459 0.78226763]	[5.85567566e+02 8.98436462e+02 8.46306801e-01]	[603.41833496 890.84307861 0.89306414]	[5.65024109e+02 8.70105896e+02 8.19211245e-01]	[4.85385620e+02 8.98508667e+02 7.90352046e-01]	[4.67426178e+02 8.93453857e+02 7.55830884e-01]	[4.82839478e+02 8.72747925e+02 7.31923342e-01]
[541.86785889 254.44993591 0.94379258]	[544.543396 336.67114258 0.91452384]	[482.76803589 336.62173462 0.88595015]	[462.2203064 446.90509033 0.89242363]	[464.89547729 544.30029297 0.89205587]	[611.06726074 339.04626465 0.85778004]	[626.44421387 444.37374878 0.87180895]	[626.53088379 544.52526855 0.90952349]	[544.36560059 536.69256592 0.68807179]	[503.23880005 536.67242432 0.67270243]	[4.93125916e+02 7.00877991e+02 6.98018730e-01]	[4.82705872e+02 8.65036499e+02 8.35449576e-01]	[585.43511963 536.68249512 0.68698305]	[585.44378662 705.99987793 0.83847177]	[5.80301758e+02 8.54873474e+02 8.16935301e-01]	[526.49304199 236.64311218 0.91348535]	[557.20874023 236.65945435 0.89220279]	[516.19488525 244.27287292 0.65441638]	[580.23565674 249.33039856 0.78960532]	[5.85566895e+02 8.98432678e+02 8.46406758e-01]	[603.41589355 890.84075928 0.89238101]	[5.65018860e+02 8.67715515e+02 8.21420968e-01]	[4.85378113e+02 8.98513245e+02 7.88411915e-01]	[4.67417542e+02 8.93456116e+02 7.54822075e-01]	[4.82846924e+02 8.72770081e+02 7.30361938e-01]
[541.9463501 254.44529724 0.94548047]	[546.9239502 336.66320801 0.91275215]	[482.77960205 336.61425781 0.88553768]	[462.22497559 446.90606689 0.89463758]	[464.91275024 544.31427002 0.89302993]	[611.09863281 336.70474243 0.85651481]	[626.44616699 444.35400391 0.87725472]	[626.53546143 546.91906738 0.90357792]	[544.39385986 536.73132324 0.69264114]	[503.26919556 536.71704102 0.67942119]	[495.61346436 700.87451172 0.71251601]	[4.82713470e+02 8.62571899e+02 8.37242961e-01]	[585.44610596 536.71856689 0.68738568]	[585.4387207 705.98522949 0.83477885]	[5.80299011e+02 8.54873535e+02 8.15165162e-01]	[528.98999023 236.65106201 0.89822817]	[559.72540283 236.64776611 0.91114312]	[518.66125488 246.80943298 0.67698407]	[580.29711914 249.31227112 0.7874068 ]	[5.85566956e+02 8.98425659e+02 8.50529194e-01]	[603.42297363 890.83612061 0.89818883]	[5.65016357e+02 8.70102844e+02 8.22665691e-01]	[4.85386810e+02 8.98521729e+02 7.87043869e-01]	[4.67429565e+02 8.93461304e+02 7.52858400e-01]	[4.82847534e+02 8.72769470e+02 7.31318474e-01]
[544.32183838 254.44232178 0.95035672]	[546.93347168 336.65063477 0.91175771]	[482.79351807 336.59524536 0.88177741]	[462.25189209 446.92718506 0.89294916]	[464.9546814 544.3336792 0.88264364]	[611.11279297 336.69552612 0.854693 ]	[626.44482422 444.40563965 0.86975962]	[626.54602051 546.92785645 0.90068746]	[544.39904785 536.70898438 0.68804598]	[503.2739563 536.68737793 0.67554212]	[495.61410522 698.36444092 0.70474136]	[4.82706451e+02 8.65037415e+02 8.36700320e-01]	[585.45123291 536.68896484 0.68238127]	[585.43695068 705.96673584 0.83219147]	[5.80288269e+02 8.54864929e+02 8.14973772e-01]	[529.06750488 236.65705872 0.8896423 ]	[559.77362061 236.64450073 0.9223541 ]	[518.73016357 249.30732727 0.69281936]	[580.33544922 249.30841064 0.78559554]	[5.85565002e+02 8.98420044e+02 8.51676524e-01]	[603.42498779 890.83178711 0.89830983]	[5.65003784e+02 8.67710083e+02 8.23498070e-01]	[4.85385071e+02 9.00980408e+02 7.86138654e-01]	[4.67429352e+02 8.95839539e+02 7.51718044e-01]	[4.82841431e+02 8.72772034e+02 7.30355501e-01]
[544.36303711 254.45198059 0.95252466]	[546.94140625 336.66159058 0.91227186]	[482.79711914 336.6121521 0.88145679]	[462.26599121 446.93728638 0.89084458]	[464.95687866 544.33996582 0.88197231]	[611.12976074 336.70214844 0.85363191]	[626.44396973 444.40454102 0.87046069]	[626.55218506 544.54248047 0.9012922 ]	[544.4241333 536.71337891 0.69302338]	[503.30599976 536.69567871 0.6803804 ]	[495.58782959 700.87756348 0.70714003]	[4.82708557e+02 8.65042603e+02 8.38502109e-01]	[585.47961426 536.69848633 0.68182707]	[585.44451904 705.97088623 0.8340072 ]	[5.80286743e+02 8.54855591e+02 8.17437470e-01]	[531.57055664 236.67515564 0.88551605]	[559.80456543 236.65835571 0.92414314]	[518.7432251 249.31324768 0.7248773 ]	[580.3572998 249.33088684 0.79191482]	[5.85563477e+02 8.98418823e+02 8.55130911e-01]	[603.42559814 890.83288574 0.90103424]	[5.65005615e+02 8.67702576e+02 8.27718735e-01]	[4.85377106e+02 9.00984985e+02 7.86531329e-01]	[4.67420746e+02 8.95840515e+02 7.53165722e-01]	[4.82845734e+02 8.72776245e+02 7.32588530e-01]
[544.38549805 254.45896912 0.95180643]	[546.93865967 336.67263794 0.91201252]	[482.79077148 336.62515259 0.8831352 ]	[462.26165771 446.96380615 0.88758069]	[467.39099121 544.35443115 0.87690759]	[611.14056396 339.0506897 0.85230964]	[626.44781494 444.41955566 0.86873543]	[626.5526123 546.91772461 0.90092891]	[544.42993164 536.70959473 0.69625926]	[503.31707764 536.69311523 0.68382406]	[493.13418579 700.89770508 0.70244652]	[4.82710175e+02 8.62567566e+02 8.38069260e-01]	[585.48303223 536.68914795 0.68274468]	[585.45458984 705.99176025 0.8325386 ]	[5.80284912e+02 8.54850464e+02 8.18633258e-01]	[531.612854 236.67411804 0.88547695]	[559.82891846 236.66748047 0.92488426]	[518.75 246.83944702 0.73882127]	[582.74090576 249.33442688 0.78992677]	[5.85560913e+02 8.95985291e+02 8.59021604e-01]	[603.42248535 890.82403564 0.90306014]	[5.65002930e+02 8.67699890e+02 8.28849792e-01]	[4.85376495e+02 9.00985962e+02 7.87079573e-01]	[4.67422699e+02 8.95840332e+02 7.52698660e-01]	[4.82849365e+02 8.72763733e+02 7.31749058e-01]
[544.40185547 254.47862244 0.9537468 ]	[546.9319458 336.67538452 0.91312289]	[482.78231812 336.63916016 0.88448095]	[462.26516724 446.90957642 0.89468038]	[467.40127563 544.34362793 0.87667269]	[611.13470459 339.05044556 0.85197896]	[626.44628906 444.43603516 0.86958832]	[626.5612793 546.91699219 0.89970571]	[544.42077637 536.72155762 0.69658977]	[503.31027222 536.70935059 0.6836822 ]	[495.59960938 700.87005615 0.70762771]	[4.82710938e+02 8.62548645e+02 8.35976124e-01]	[585.47351074 536.69512939 0.68464875]	[585.46154785 706.00219727 0.83330286]	[5.80283264e+02 8.54858826e+02 8.16783071e-01]	[534.09344482 236.68986511 0.88291812]	[559.84130859 236.68339539 0.92397445]	[518.76141357 246.78352356 0.74468255]	[582.73522949 249.30891418 0.78629297]	[5.85558838e+02 8.98408569e+02 8.56153905e-01]	[603.41925049 890.82727051 0.9005723 ]	[5.64999695e+02 8.67708313e+02 8.28867257e-01]	[4.85389893e+02 9.00994446e+02 7.85186172e-01]	[4.67427490e+02 8.95848511e+02 7.51038253e-01]	[4.82847473e+02 8.72751343e+02 7.30235398e-01]
[544.40472412 254.50947571 0.95413786]	[546.92382812 336.68203735 0.91393232]	[482.78201294 336.6421814 0.88425255]	[462.26473999 446.89376831 0.89663619]	[467.40124512 544.32946777 0.87863117]	[611.11297607 339.05749512 0.85565418]	[626.44091797 446.8850708 0.86193317]	[626.55633545 546.93170166 0.89948654]	[544.41809082 536.71966553 0.69439054]	[503.31002808 536.70605469 0.68187231]	[495.59539795 700.89520264 0.70988381]	[4.82708679e+02 8.62551941e+02 8.35726678e-01]	[585.46435547 536.69488525 0.68527937]	[585.45227051 706.00744629 0.83471954]	[5.80283813e+02 8.54869934e+02 8.14999938e-01]	[534.10449219 239.07159424 0.87947357]	[559.84106445 239.07472229 0.91797245]	[518.74914551 246.75398254 0.76127374]	[580.36254883 249.32546997 0.78302199]	[5.85558044e+02 8.98416870e+02 8.52276385e-01]	[603.41821289 890.83337402 0.89721525]	[5.65003845e+02 8.70103394e+02 8.27937663e-01]	[4.85391022e+02 9.00999146e+02 7.84176409e-01]	[4.67429291e+02 8.95852112e+02 7.49693692e-01]	[4.82844177e+02 8.72754028e+02 7.29496419e-01]
[544.39129639 254.52680969 0.95791662]	[546.92315674 336.69677734 0.91431499]	[482.78564453 336.64459229 0.88320506]	[462.25961304 444.44277954 0.89966875]	[464.96398926 544.3480835 0.87949324]	[611.10296631 339.08068848 0.8588109 ]	[626.43707275 444.38287354 0.86684978]	[626.56158447 544.54150391 0.89914787]	[544.41442871 536.69732666 0.69492137]	[503.30072021 536.6751709 0.68128049]	[495.6159668 698.37664795 0.70347977]	[4.82711578e+02 8.62565613e+02 8.36145282e-01]	[585.46447754 536.67687988 0.68537551]	[585.44628906 705.95977783 0.83093393]	[5.80279419e+02 8.54850281e+02 8.15827429e-01]	[531.62011719 239.08538818 0.87688041]	[559.83221436 239.09692383 0.91540015]	[518.73431396 246.76797485 0.75312299]	[580.34606934 249.35856628 0.78302944]	[5.85550354e+02 8.98413208e+02 8.54172170e-01]	[603.41027832 890.8314209 0.89691007]	[5.65006836e+02 8.67695984e+02 8.24555695e-01]	[4.85399261e+02 9.01012695e+02 7.82807946e-01]	[4.67436646e+02 8.95865112e+02 7.48595119e-01]	[4.82846283e+02 8.72765076e+02 7.28303432e-01]
[544.3918457 254.52645874 0.95762902]	[546.92486572 336.6998291 0.91425049]	[482.787323 336.64562988 0.88311559]	[462.25924683 446.87548828 0.89724195]	[464.9621582 544.34613037 0.88006938]	[611.10345459 339.08609009 0.85850036]	[626.43731689 444.38339233 0.86723161]	[626.56274414 544.53570557 0.90084749]	[544.41241455 536.69335938 0.69572133]	[503.30267334 536.67022705 0.68149465]	[495.61602783 698.36181641 0.70437014]	[4.82708954e+02 8.62557007e+02 8.35391939e-01]	[585.45806885 536.67242432 0.68676507]	[585.44726562 705.96087646 0.82956541]	[5.80276184e+02 8.54848328e+02 8.15187514e-01]	[531.62243652 239.08499146 0.87659097]	[559.83184814 239.09715271 0.91458493]	[518.73632812 246.76649475 0.75216508]	[580.3460083 249.35797119 0.78147203]	[5.85550537e+02 8.98409302e+02 8.53562355e-01]	[603.41021729 890.82861328 0.89692044]	[5.65001343e+02 8.67699768e+02 8.26023221e-01]	[4.85394775e+02 9.01012207e+02 7.83045590e-01]	[4.67431519e+02 8.95863220e+02 7.48093188e-01]	[4.82844360e+02 8.72756348e+02 7.26987243e-01]
[544.37463379 254.55656433 0.95780772]	[546.92095947 339.04196167 0.91420364]	[482.77694702 336.64788818 0.88328195]	[462.2359314 446.86682129 0.89613074]	[464.94430542 544.33203125 0.88850528]	[611.10400391 339.10159302 0.85870993]	[626.42559814 444.3770752 0.86975938]	[626.55743408 544.52276611 0.90409905]	[544.38867188 536.69787598 0.69733787]	[503.27688599 536.67919922 0.68011832]	[495.62060547 698.3571167 0.71097726]	[4.80381317e+02 8.62555908e+02 8.35033894e-01]	[585.44372559 536.67645264 0.68899959]	[585.40997314 705.95043945 0.83086103]	[5.80273315e+02 8.54865417e+02 8.11082602e-01]	[531.59228516 239.10739136 0.87479264]	[559.82678223 239.13648987 0.91131032]	[518.70831299 244.27830505 0.7518512 ]	[580.34179688 249.3972168 0.78845978]	[5.85557251e+02 8.98422119e+02 8.52192581e-01]	[603.41149902 890.83392334 0.89819694]	[5.65003662e+02 8.67703308e+02 8.25522542e-01]	[4.85392212e+02 9.00997498e+02 7.84442663e-01]	[4.67427856e+02 8.95853027e+02 7.50015557e-01]	[4.82837860e+02 8.72751526e+02 7.29092896e-01]
[544.36236572 254.56932068 0.95515084]	[544.55133057 339.04949951 0.91416913]	[482.79089355 336.62710571 0.88213086]	[462.20022583 446.89181519 0.89401555]	[464.90988159 544.31994629 0.89291042]	[611.07952881 339.13348389 0.85736805]	[624.05554199 444.37957764 0.86720687]	[626.55426025 544.53393555 0.90211147]	[544.34130859 536.67449951 0.69645101]	[500.89849854 534.1519165 0.67882025]	[495.63989258 693.24597168 0.70348066]	[4.82706726e+02 8.62524048e+02 8.32133591e-01]	[585.40783691 536.66485596 0.69145793]	[585.37799072 703.49914551 0.81828094]	[5.80271973e+02 8.54866333e+02 8.07350099e-01]	[531.57110596 239.11308289 0.87227947]	[559.8170166 239.15666199 0.90443194]	[518.67010498 244.25715637 0.74715692]	[580.33825684 251.82748413 0.78415549]	[5.85554871e+02 8.98423523e+02 8.48807454e-01]	[603.40838623 890.83331299 0.89603001]	[5.65008911e+02 8.67706909e+02 8.20441484e-01]	[4.85384583e+02 9.00992004e+02 7.83888578e-01]	[4.67421631e+02 8.95846436e+02 7.48110831e-01]	[4.82848175e+02 8.72734619e+02 7.22267926e-01]
[544.32946777 254.57841492 0.95640653]	[544.49066162 336.68676758 0.92490458]	[482.74066162 336.56021118 0.87722456]	[459.82067871 444.44000244 0.89209372]	[464.82211304 544.34472656 0.90394318]	[608.59100342 339.13735962 0.86571133]	[623.98303223 449.45016479 0.84734029]	[626.48260498 546.91912842 0.90727603]	[541.94818115 534.15167236 0.69522893]	[500.82012939 534.11895752 0.67905194]	[493.12579346 690.67163086 0.72397751]	[4.80383362e+02 8.62500366e+02 8.30201387e-01]	[585.36712646 534.16217041 0.69541597]	[585.34405518 703.41662598 0.79904342]	[5.80279236e+02 8.54889404e+02 8.01383555e-01]	[529.05554199 239.14364624 0.86974132]	[559.7612915 239.15800476 0.89128846]	[516.21014404 246.7905426 0.74358571]	[580.27355957 249.38812256 0.77886558]	[5.85570129e+02 8.98439514e+02 8.36571932e-01]	[6.03419800e+02 8.90840027e+02 8.89175832e-01]	[5.65015076e+02 8.70129822e+02 8.14748466e-01]	[4.85390564e+02 9.00991089e+02 7.82313585e-01]	[4.67428497e+02 8.95848389e+02 7.45324075e-01]	[4.82845551e+02 8.72718384e+02 7.15285778e-01]
[544.28143311 254.59881592 0.95431465]	[544.42260742 336.67333984 0.93038672]	[480.3659668 336.57516479 0.87819362]	[459.83453369 446.90014648 0.88655549]	[462.44689941 544.35461426 0.9061715 ]	[608.49462891 339.11032104 0.87689447]	[623.93377686 449.43417358 0.85941094]	[626.43493652 544.51409912 0.9141838 ]	[541.89746094 534.15032959 0.69712275]	[500.7756958 534.14892578 0.68139613]	[490.56317139 693.25726318 0.70387292]	[4.80384644e+02 8.62532043e+02 8.33934605e-01]	[582.99884033 534.12841797 0.6956231 ]	[582.99975586 703.44049072 0.79575157]	[5.80271667e+02 8.54896240e+02 7.97671795e-01]	[528.99206543 239.16995239 0.87135971]	[559.7086792 239.18534851 0.87611282]	[516.15087891 246.78610229 0.7503944 ]	[580.21234131 251.83068848 0.7773965 ]	[5.85580200e+02 8.98426147e+02 8.34417045e-01]	[6.03424805e+02 8.90828674e+02 8.90004635e-01]	[5.65014221e+02 8.70145569e+02 8.18727136e-01]	[4.85367584e+02 9.00984619e+02 7.86659837e-01]	[4.67411438e+02 8.95840881e+02 7.49970138e-01]	[4.82851440e+02 8.72737366e+02 7.20129609e-01]
[541.92785645 256.94973755 0.95738614]	[544.35333252 336.64950562 0.93850738]	[480.32278442 336.54110718 0.87466186]	[459.79244995 446.93505859 0.88521141]	[462.43548584 544.33990479 0.91270655]	[606.07336426 339.11172485 0.87978083]	[623.87084961 446.91726685 0.85804188]	[626.39996338 544.51367188 0.91700447]	[541.79302979 534.11108398 0.68635917]	[500.67178345 534.12329102 0.66730815]	[490.51376343 698.3480835 0.70076168]	[4.80372498e+02 8.62520874e+02 8.32652986e-01]	[582.9430542 531.59014893 0.69719726]	[582.93847656 703.46490479 0.78981888]	[5.80278442e+02 8.54888428e+02 7.97619343e-01]	[526.53015137 241.62887573 0.87042874]	[557.21966553 239.2068634 0.86074191]	[516.12237549 249.31800842 0.75133276]	[575.22601318 249.37435913 0.76720834]	[5.85587830e+02 8.98427979e+02 8.33711803e-01]	[603.42926025 890.82672119 0.89226818]	[5.65027283e+02 8.70133240e+02 8.10687482e-01]	[4.85372589e+02 8.98521545e+02 7.89482534e-01]	[4.67416443e+02 8.95836365e+02 7.51946807e-01]	[4.82838104e+02 8.72724609e+02 7.20195949e-01]
[541.87054443 256.97302246 0.96119606]	[541.9486084 336.62313843 0.94462574]	[480.24725342 336.50830078 0.86411214]	[459.70440674 446.86636353 0.88095939]	[462.37536621 544.32470703 0.91796237]	[606.01757812 339.08282471 0.88291657]	[623.82092285 449.43948364 0.83862031]	[623.97705078 546.92175293 0.91056663]	[541.74755859 531.55157471 0.68319404]	[498.26312256 531.5760498 0.66184616]	[490.54284668 695.75201416 0.70252621]	[4.80379944e+02 8.62503723e+02 8.31076860e-01]	[582.91119385 529.04412842 0.6938417 ]	[582.89038086 703.38922119 0.77086955]	[5.80272034e+02 8.54870972e+02 7.95211375e-01]	[526.4463501 241.69599915 0.88452941]	[554.67492676 241.62730408 0.85117435]	[513.60772705 251.82258606 0.74405509]	[572.65344238 249.37094116 0.76223218]	[5.85586975e+02 8.98418030e+02 8.33236039e-01]	[603.42297363 890.82116699 0.89162171]	[5.65028931e+02 8.70123230e+02 8.06927264e-01]	[4.85378204e+02 8.98514832e+02 7.87684798e-01]	[4.67415863e+02 8.93458618e+02 7.51402080e-01]	[4.82847687e+02 8.72712524e+02 7.18191385e-01]
[541.80712891 257.00198364 0.96081805]	[541.89569092 336.62792969 0.94866055]	[480.19189453 336.52261353 0.86493146]	[459.63479614 446.92282104 0.86321336]	[462.31555176 544.33770752 0.9249593 ]	[605.98303223 339.06939697 0.88523877]	[621.32397461 446.88986206 0.82762384]	[623.87750244 544.54577637 0.90553898]	[541.7043457 531.54956055 0.67852271]	[498.2170105 531.60333252 0.65760446]	[487.98446655 700.91882324 0.71293747]	[4.80371643e+02 8.62524353e+02 8.31376016e-01]	[582.87438965 529.027771 0.69174236]	[582.86340332 700.91314697 0.76608789]	[5.80275513e+02 8.54894226e+02 7.93802857e-01]	[524.01647949 244.18780518 0.89686507]	[552.11828613 241.66226196 0.84803677]	[511.07009888 249.40222168 0.75264072]	[572.58917236 249.37443542 0.77419263]	[5.85582153e+02 8.98422607e+02 8.33037734e-01]	[6.03420166e+02 8.90823608e+02 8.89084816e-01]	[5.65039978e+02 8.70143372e+02 8.03803444e-01]	[4.85373108e+02 8.98512695e+02 7.89379716e-01]	[4.67406219e+02 8.93459656e+02 7.52863109e-01]	[4.82845001e+02 8.72725159e+02 7.22555578e-01]
[541.75006104 257.02932739 0.9559505 ]	[541.83294678 336.6288147 0.94677758]	[480.1234436 336.53436279 0.85325766]	[459.59329224 446.93341064 0.85680026]	[462.24969482 544.39031982 0.91905111]	[605.94091797 339.0534668 0.88717639]	[621.30096436 452.00143433 0.81067508]	[623.8137207 546.92645264 0.89474756]	[539.29553223 529.04022217 0.68170613]	[498.17349243 531.56561279 0.66249651]	[487.91824341 700.91125488 0.71706176]	[4.80372131e+02 8.62515381e+02 8.30372512e-01]	[582.82171631 529.00506592 0.69013196]	[582.82501221 700.90222168 0.75497222]	[5.80284302e+02 8.54892090e+02 7.94606566e-01]	[523.96069336 244.22393799 0.90807682]	[549.5802002 241.70300293 0.8494581 ]	[508.54928589 251.82844543 0.74154055]	[570.08148193 249.33947754 0.76474732]	[5.85567932e+02 8.98425415e+02 8.33140492e-01]	[6.03415649e+02 8.90825684e+02 8.87584388e-01]	[5.65052856e+02 8.70140137e+02 7.97969699e-01]	[4.85380615e+02 8.98512451e+02 7.87867069e-01]	[4.67407501e+02 8.93461670e+02 7.52037823e-01]	[4.82848602e+02 8.72720581e+02 7.22913921e-01]
[541.68823242 257.04504395 0.94672936]	[541.7845459 336.65646362 0.93843079]	[477.69128418 336.55172729 0.84610355]	[457.16259766 444.43017578 0.86033231]	[459.83547974 544.39959717 0.92056012]	[605.89697266 339.07757568 0.88559198]	[618.76098633 444.36181641 0.82378125]	[621.40759277 544.52484131 0.88594359]	[539.23864746 534.12854004 0.67579579]	[498.15493774 534.1583252 0.65866745]	[485.45877075 703.46069336 0.73366016]	[4.80372162e+02 8.62548950e+02 8.33274245e-01]	[582.74700928 534.10864258 0.67787331]	[582.75561523 700.92785645 0.73881495]	[5.80272583e+02 8.54911987e+02 7.91953862e-01]	[523.91546631 244.24023438 0.91264808]	[549.50610352 241.73391724 0.85419911]	[508.46820068 249.3578186 0.71873748]	[570.02862549 249.32719421 0.75382888]	[5.85574036e+02 8.98426758e+02 8.38313043e-01]	[603.4230957 890.82470703 0.89313489]	[5.65053894e+02 8.70159485e+02 7.96280444e-01]	[4.85368835e+02 9.00977234e+02 7.89596200e-01]	[4.67399597e+02 8.95841736e+02 7.52859473e-01]	[4.82851624e+02 8.72743835e+02 7.28908718e-01]
[539.26409912 257.07373047 0.93756986]	[541.74029541 336.66583252 0.93512678]	[477.62094116 336.56686401 0.84025651]	[454.60720825 446.91998291 0.83436543]	[459.72061157 544.41021729 0.92140847]	[603.50830078 339.0881958 0.88207495]	[616.24505615 446.91238403 0.80350822]	[621.36199951 546.92004395 0.87310886]	[536.71203613 536.69567871 0.66898125]	[495.59500122 536.70166016 0.65136397]	[485.46957397 700.89160156 0.73443705]	[4.80373596e+02 8.62545410e+02 8.35025012e-01]	[580.32507324 536.67425537 0.67532164]	[582.72528076 703.40319824 0.74295747]	[5.80254333e+02 8.54903442e+02 7.90293157e-01]	[523.86755371 244.26779175 0.91508794]	[547.02520752 244.2334137 0.86534077]	[506.02679443 249.34757996 0.67866945]	[567.53259277 249.34375 0.78522241]	[5.85574463e+02 8.98414124e+02 8.41833055e-01]	[603.4208374 890.81506348 0.89621693]	[5.65042297e+02 8.70150940e+02 7.99178302e-01]	[4.85363861e+02 9.00981934e+02 7.90788591e-01]	[4.67395172e+02 8.95845337e+02 7.53314912e-01]	[4.82852783e+02 8.72744568e+02 7.32247829e-01]
[539.20526123 257.08612061 0.92496765]	[539.31652832 336.67419434 0.92162085]	[475.12640381 336.56814575 0.82697845]	[452.00646973 444.35977173 0.84104162]	[459.63986206 544.45922852 0.9041478 ]	[603.42077637 339.1081543 0.88166469]	[611.1060791 446.97314453 0.80618143]	[621.30554199 544.5088501 0.86840081]	[531.62231445 539.20941162 0.6677202 ]	[490.52230835 539.23529053 0.6565181 ]	[485.40606689 698.30511475 0.74128354]	[4.80374084e+02 8.62554443e+02 8.34971845e-01]	[577.73632812 536.71337891 0.66088003]	[580.31646729 705.94805908 0.76190096]	[5.80262207e+02 8.57389832e+02 7.89843142e-01]	[523.82556152 246.74137878 0.91264713]	[546.98101807 244.24391174 0.86972535]	[505.93682861 249.39303589 0.72778571]	[567.46954346 249.3782196 0.7965824 ]	[5.85572876e+02 8.98417908e+02 8.44325125e-01]	[603.42047119 890.81677246 0.9006995 ]	[5.65059814e+02 8.70193237e+02 8.02117348e-01]	[4.85359375e+02 8.98514343e+02 7.93008983e-01]	[4.67398224e+02 8.95837280e+02 7.51840472e-01]	[4.82857391e+02 8.72756348e+02 7.34483480e-01]
[536.69329834 257.08456421 0.91399288]	[539.26507568 336.66326904 0.91717839]	[472.58581543 336.5385437 0.81523103]	[446.86489868 444.36938477 0.85425186]	[459.5932312 544.41687012 0.9057675 ]	[603.38397217 339.11932373 0.87898004]	[608.64703369 452.00842285 0.81056541]	[618.81616211 544.53887939 0.85466444]	[529.0401001 539.21075439 0.66980791]	[487.92645264 536.73510742 0.65841305]	[485.36355591 695.75842285 0.75111938]	[4.82707245e+02 8.62520081e+02 8.33742023e-01]	[572.6741333 539.22088623 0.65650743]	[580.25506592 705.9453125 0.76246738]	[5.80256531e+02 8.57387451e+02 7.89437354e-01]	[521.43487549 246.74789429 0.91326505]	[544.54443359 244.23933411 0.88386881]	[505.88818359 251.86175537 0.69657719]	[565.05944824 249.40136719 0.81545085]	[5.85566223e+02 8.95983459e+02 8.49035263e-01]	[603.41314697 890.80596924 0.90190327]	[5.67444824e+02 8.70199829e+02 8.02031159e-01]	[4.85358582e+02 8.98510376e+02 7.94862628e-01]	[4.67399170e+02 8.93458313e+02 7.52286673e-01]	[4.82875885e+02 8.72737366e+02 7.30468094e-01]
[534.168396 257.11123657 0.9044261 ]	[539.20123291 336.67428589 0.90713602]	[470.02563477 336.53005981 0.81147218]	[446.95394897 444.39208984 0.83464003]	[457.18304443 544.39526367 0.90505695]	[603.32281494 339.14529419 0.86974204]	[608.57952881 446.97091675 0.81951666]	[618.74072266 544.53051758 0.84962273]	[528.99713135 536.71575928 0.67510486]	[485.47662354 536.68426514 0.66201091]	[482.94030762 695.75683594 0.76319057]	[4.80376892e+02 8.62539673e+02 8.35584462e-01]	[572.60418701 536.73126221 0.6576373 ]	[580.21282959 705.97766113 0.75708401]	[5.80257019e+02 8.57379822e+02 7.89076984e-01]	[521.39239502 246.79676819 0.91697222]	[544.47119141 246.74388123 0.89387977]	[503.46237183 251.87609863 0.77801204]	[564.96600342 251.86306763 0.8318181 ]	[5.85572571e+02 8.98413208e+02 8.53623390e-01]	[603.41809082 890.81231689 0.9064067 ]	[5.67445312e+02 8.70184692e+02 7.96966672e-01]	[4.85366364e+02 8.98506470e+02 7.89712131e-01]	[4.67403900e+02 8.93458130e+02 7.48937547e-01]	[4.82851379e+02 8.72744385e+02 7.37024248e-01]
[531.56964111 257.13308716 0.89577276]	[536.63397217 336.67852783 0.88877594]	[467.42752075 336.54644775 0.82103062]	[444.37637329 446.92150879 0.85208791]	[454.62506104 544.37188721 0.88148576]	[600.84185791 339.15008545 0.85686713]	[608.53179932 454.54672241 0.83390951]	[613.72113037 544.53619385 0.84627748]	[526.46563721 536.65606689 0.68128717]	[485.38085938 534.11883545 0.66821784]	[482.89309692 693.24182129 0.76879734]	[4.80377136e+02 8.62568054e+02 8.38125587e-01]	[567.55395508 536.68273926 0.67453098]	[577.76513672 705.96972656 0.7393223 ]	[5.80254639e+02 8.54917053e+02 7.88819253e-01]	[521.31866455 246.78935242 0.91442341]	[544.39031982 246.7696991 0.90263116]	[503.39074707 249.3951416 0.72136664]	[564.88903809 251.9042511 0.83367503]	[5.85571655e+02 8.95984741e+02 8.55293572e-01]	[603.41723633 890.80395508 0.90426958]	[5.67449829e+02 8.70170959e+02 7.95283616e-01]	[4.82950836e+02 8.98508484e+02 7.93683529e-01]	[4.64958191e+02 8.93457520e+02 7.52876639e-01]	[4.82865387e+02 8.72760925e+02 7.41702676e-01]
[531.56561279 257.13366699 0.89581269]	[536.63311768 336.67779541 0.88872969]	[467.42694092 336.54562378 0.82111037]	[444.37588501 446.92175293 0.85226208]	[454.62472534 544.37213135 0.88170278]	[600.84124756 339.14953613 0.85695976]	[608.53338623 454.54751587 0.83378112]	[613.72106934 544.53564453 0.84645551]	[526.46392822 536.66174316 0.68130201]	[485.37854004 534.12329102 0.66820562]	[482.88955688 693.26269531 0.77043927]	[4.80373840e+02 8.65043274e+02 8.39450777e-01]	[567.55279541 536.68902588 0.67470002]	[577.76971436 705.98022461 0.74090004]	[5.80256226e+02 8.54919495e+02 7.88569093e-01]	[521.3182373 246.78790283 0.91427064]	[544.38891602 246.77183533 0.90299189]	[503.39129639 249.39080811 0.71811855]	[564.88970947 251.90745544 0.83395159]	[5.85572632e+02 8.95985046e+02 8.54771197e-01]	[603.41827393 890.80407715 0.90367496]	[5.67450378e+02 8.70173096e+02 7.95330763e-01]	[4.82953247e+02 8.98500061e+02 7.93766141e-01]	[4.64960388e+02 8.93452820e+02 7.53822088e-01]	[4.82859192e+02 8.72769226e+02 7.44602919e-01]
[528.99639893 257.13009644 0.90614527]	[529.04193115 336.6730957 0.89394069]	[464.84823608 336.58630371 0.84776151]	[441.92922974 446.97436523 0.86088908]	[451.99188232 544.328125 0.86444032]	[598.22802734 339.09060669 0.8489511 ]	[606.0413208 444.43869019 0.86013973]	[611.13995361 544.49902344 0.8526355 ]	[524.01757812 531.59393311 0.68742073]	[482.93640137 531.55633545 0.67259228]	[482.840271 695.75384521 0.7487632 ]	[4.80366211e+02 8.62560242e+02 8.35941732e-01]	[567.48205566 531.5456543 0.68007267]	[577.7442627 705.97113037 0.74180764]	[5.80289673e+02 8.57375671e+02 7.92068541e-01]	[521.23529053 246.77497864 0.90666324]	[544.30108643 246.77189636 0.90642983]	[500.9039917 249.36820984 0.76133811]	[562.43304443 251.91828918 0.83222377]	[5.85581482e+02 8.95987244e+02 8.49655330e-01]	[603.41815186 890.80767822 0.90166759]	[5.67474609e+02 8.70189941e+02 7.97335863e-01]	[4.82954254e+02 8.98481262e+02 7.92519927e-01]	[4.67397186e+02 8.93442932e+02 7.52521813e-01]	[4.82850739e+02 8.72743042e+02 7.39560962e-01]
[526.45379639 257.15420532 0.92144632]	[526.48693848 336.66534424 0.91181046]	[462.37887573 336.59295654 0.86459315]	[441.87261963 446.97711182 0.87592936]	[446.86883545 544.38598633 0.87611282]	[593.16137695 339.04907227 0.85549623]	[606.01177979 444.39071655 0.8666268 ]	[608.64715576 544.50268555 0.86077476]	[523.97460938 531.59594727 0.69878113]	[482.87686157 529.05834961 0.68163663]	[482.77749634 698.33752441 0.7584036 ]	[4.80355408e+02 8.62541199e+02 8.32668781e-01]	[565.06970215 531.58526611 0.68656957]	[575.23114014 705.95788574 0.7338773 ]	[5.80286743e+02 8.57376404e+02 7.90634513e-01]	[518.76605225 246.79324341 0.89000809]	[541.85681152 246.79570007 0.91251314]	[500.77276611 249.35011292 0.76011938]	[562.32104492 251.88977051 0.81696552]	[5.85564819e+02 8.95979736e+02 8.54206860e-01]	[603.40869141 890.80450439 0.9018594 ]	[5.67480408e+02 8.70197815e+02 7.94810653e-01]	[4.82947449e+02 8.98460205e+02 7.97228932e-01]	[4.67391296e+02 8.93432007e+02 7.55412817e-01]	[4.82855988e+02 8.72719482e+02 7.39647210e-01]
[523.91094971 257.15795898 0.94727784]	[523.99993896 336.65643311 0.92522109]	[462.23614502 336.51858521 0.87531811]	[439.30343628 444.41052246 0.90412074]	[444.32495117 544.39654541 0.90607333]	[588.09136963 339.1126709 0.8699615 ]	[603.4730835 441.89035034 0.87939632]	[606.10845947 544.49432373 0.89302617]	[523.87261963 534.12677002 0.69985569]	[482.75030518 531.58496094 0.6823194 ]	[482.71420288 700.85211182 0.7621699 ]	[4.80353241e+02 8.62525391e+02 8.31897497e-01]	[564.95269775 531.60076904 0.69090903]	[572.58795166 705.93365479 0.72698462]	[5.80281738e+02 8.57412720e+02 7.91385055e-01]	[516.11560059 246.786026 0.85207826]	[541.70782471 246.80418396 0.90102136]	[498.20758057 251.88049316 0.76964194]	[559.82550049 251.97291565 0.81280732]	[5.85560425e+02 8.95983887e+02 8.55541110e-01]	[603.40325928 890.80682373 0.90197611]	[5.67485779e+02 8.70226990e+02 8.00869107e-01]	[4.82935669e+02 8.98449280e+02 8.02895308e-01]	[4.64959198e+02 8.93416199e+02 7.58513331e-01]	[4.82871460e+02 8.70331116e+02 7.43068457e-01]
[523.83581543 257.16925049 0.95229954]	[523.87677002 336.61959839 0.93959188]	[459.80541992 336.49258423 0.87190944]	[439.28106689 446.90093994 0.88768828]	[441.84793091 544.34747314 0.9232713 ]	[585.57537842 339.09457397 0.88634539]	[603.37432861 444.35852051 0.86661756]	[606.0425415 544.45776367 0.90486932]	[523.80090332 536.69927979 0.69392037]	[480.34359741 536.67980957 0.67374825]	[480.27026367 706.01019287 0.76329684]	[4.80340332e+02 8.62509705e+02 8.31800103e-01]	[564.89678955 536.65856934 0.6844219 ]	[570.06262207 706.02294922 0.75438887]	[5.80282471e+02 8.57427551e+02 7.91629732e-01]	[511.05413818 246.82862854 0.84993774]	[539.24542236 246.82914734 0.88398468]	[498.11206055 251.92556763 0.75920504]	[559.72631836 254.35296631 0.82029629]	[5.85559326e+02 8.95986450e+02 8.57396722e-01]	[603.40679932 890.80682373 0.90507764]	[5.67494812e+02 8.70245972e+02 7.99284935e-01]	[4.82916901e+02 8.98442749e+02 8.10836792e-01]	[4.64941406e+02 8.93409851e+02 7.65357554e-01]	[4.82868561e+02 8.70304565e+02 7.46700883e-01]
[521.39013672 257.15100098 0.95165592]	[521.3918457 336.63156128 0.94462121]	[459.67645264 336.49447632 0.86212277]	[439.09423828 446.88354492 0.86511534]	[441.69897461 544.38311768 0.92861015]	[585.46514893 339.08380127 0.8865183 ]	[603.27581787 446.90786743 0.84387237]	[605.95812988 544.46508789 0.90947258]	[521.30743408 534.12036133 0.68548566]	[480.18981934 534.1328125 0.66120297]	[480.22961426 703.48083496 0.74263173]	[4.80328827e+02 8.62495422e+02 8.31652701e-01]	[562.44458008 531.54785156 0.69119221]	[570.01202393 705.99926758 0.7588017 ]	[5.80268433e+02 8.57450378e+02 7.88171291e-01]	[506.00854492 246.78762817 0.86855596]	[536.67578125 246.82154846 0.85749561]	[493.08874512 251.87733459 0.74781787]	[554.6607666 251.94720459 0.78846359]	[5.85558044e+02 8.98410522e+02 8.57160747e-01]	[603.41021729 890.80932617 0.90786785]	[5.67499390e+02 8.70269043e+02 7.99702108e-01]	[4.82905670e+02 8.98433472e+02 8.10636342e-01]	[4.64928345e+02 8.93402771e+02 7.65790939e-01]	[4.82854401e+02 8.70288757e+02 7.47170925e-01]
[521.27197266 257.15893555 0.95380187]	[521.26776123 336.63787842 0.93950045]	[457.17160034 336.5269165 0.84968418]	[436.57958984 444.41012573 0.85527182]	[439.19311523 544.42193604 0.91686827]	[585.37713623 339.05813599 0.88885641]	[600.74920654 444.38421631 0.8278991 ]	[603.45410156 544.49542236 0.9051432 ]	[521.21472168 536.68798828 0.69017446]	[477.72616577 536.72351074 0.6678462 ]	[480.1880188 708.58410645 0.75474578]	[4.80344849e+02 8.60014648e+02 8.29251587e-01]	[562.3928833 534.12261963 0.69409275]	[567.51745605 706.03808594 0.78963041]	[5.80268799e+02 8.57448792e+02 7.88516700e-01]	[503.50769043 246.8054657 0.89592129]	[531.54547119 246.82408142 0.85506606]	[490.48873901 251.84898376 0.74494195]	[549.55090332 251.90246582 0.79088867]	[5.85553894e+02 8.98409546e+02 8.57176065e-01]	[603.40966797 890.80725098 0.91092932]	[5.67522827e+02 8.70265015e+02 7.91514158e-01]	[4.82900665e+02 8.98448914e+02 8.09600949e-01]	[4.64922241e+02 8.93410828e+02 7.65512764e-01]	[4.82882812e+02 8.70273621e+02 7.39405155e-01]
[521.1628418 257.15917969 0.93580002]	[521.16760254 336.67178345 0.9248656 ]	[454.64028931 336.55096436 0.83400249]	[431.47573853 444.40020752 0.83852452]	[439.11828613 544.49572754 0.90066409]	[582.93811035 339.09829712 0.88649541]	[595.66265869 444.32870483 0.81935114]	[603.36120605 544.46228027 0.90462899]	[518.74847412 536.68847656 0.68683344]	[477.5975647 539.2177124 0.66365671]	[480.12924194 708.52801514 0.73387796]	[4.80354828e+02 8.59985718e+02 8.27329338e-01]	[562.3145752 534.11108398 0.69053423]	[565.05822754 705.95977783 0.80824232]	[5.80248413e+02 8.57433716e+02 7.87358224e-01]	[503.40097046 246.82777405 0.91223359]	[528.9630127 246.81503296 0.86336255]	[485.49160767 251.88357544 0.75678694]	[547.01318359 251.91664124 0.81522048]	[5.85548584e+02 8.95983765e+02 8.63203764e-01]	[603.40563965 890.80072021 0.91378379]	[5.67521301e+02 8.70256104e+02 7.89250731e-01]	[4.82901276e+02 8.98438232e+02 8.09506178e-01]	[4.64924530e+02 8.93400757e+02 7.66663611e-01]	[4.82916016e+02 8.70248840e+02 7.28055239e-01]
[518.67163086 257.17184448 0.91305685]	[518.70874023 336.67694092 0.91346627]	[452.02456665 336.53497314 0.8149128 ]	[426.43988037 444.4135437 0.83537424]	[436.64569092 544.41845703 0.89458239]	[582.8291626 339.12390137 0.88150787]	[588.12371826 444.331604 0.83779621]	[600.89483643 544.44958496 0.89061391]	[516.21697998 534.13824463 0.67594826]	[475.06460571 536.66674805 0.65664327]	[477.73641968 708.53509521 0.71343529]	[4.80347717e+02 8.59954285e+02 8.25962245e-01]	[559.82910156 531.59552002 0.68580478]	[564.99023438 705.94940186 0.81780076]	[5.80248657e+02 8.57430664e+02 7.87828684e-01]	[503.29714966 246.83578491 0.91545618]	[526.46386719 246.83627319 0.87532961]	[485.35791016 251.88525391 0.7658875 ]	[546.94335938 251.96272278 0.83029091]	[5.85552856e+02 8.98418518e+02 8.58658433e-01]	[603.41723633 890.80871582 0.91168398]	[5.67523376e+02 8.70257751e+02 7.85759687e-01]	[4.82904114e+02 8.98423401e+02 8.12122703e-01]	[4.64922516e+02 8.93389099e+02 7.72100568e-01]	[4.82908295e+02 8.70219910e+02 7.27625549e-01]
[513.63256836 257.20794678 0.88595146]	[516.12579346 336.68341064 0.89102346]	[446.91122437 336.55267334 0.82250071]	[423.87738037 446.9538269 0.84413707]	[434.06265259 544.43933105 0.85922074]	[580.32745361 339.13394165 0.86479962]	[588.01721191 444.43832397 0.83627534]	[600.79321289 544.45562744 0.87741625]	[511.04064941 531.55059814 0.67437041]	[467.45288086 531.58380127 0.65936482]	[4.75123444e+02 7.08627014e+02 7.08207905e-01]	[4.80326813e+02 8.59966919e+02 8.24825764e-01]	[557.19104004 529.00427246 0.67056024]	[564.93682861 703.48406982 0.82227737]	[5.80241577e+02 8.57429138e+02 7.87090123e-01]	[500.87515259 249.32637024 0.91923928]	[523.96191406 249.32997131 0.90351957]	[482.94207764 251.88923645 0.75189561]	[544.46063232 254.36174011 0.85288709]	[5.85540771e+02 8.98404968e+02 8.60569417e-01]	[603.41156006 890.80230713 0.9101162 ]	[5.67530640e+02 8.70258545e+02 7.79824853e-01]	[4.82903748e+02 8.98429199e+02 8.16715002e-01]	[4.64921844e+02 8.93400330e+02 7.74555802e-01]	[4.82899017e+02 8.70229004e+02 7.34212220e-01]
[508.53219604 259.59634399 0.88123 ]	[508.48123169 336.66397095 0.89862037]	[441.91473389 336.60717773 0.85168988]	[421.3949585 449.45263672 0.86850381]	[426.44805908 544.49029541 0.84757978]	[575.19793701 339.05267334 0.85262883]	[585.54406738 444.43377686 0.85823375]	[598.21368408 544.49224854 0.84945244]	[506.01947021 526.48242188 0.68542457]	[464.88168335 526.51824951 0.67700797]	[472.60113525 706.00909424 0.72214764]	[4.80317505e+02 8.57416626e+02 8.26278150e-01]	[549.58300781 523.97283936 0.67460698]	[564.89068604 703.44061279 0.83113021]	[5.80215759e+02 8.57408569e+02 7.84564853e-01]	[500.76266479 249.32244873 0.91432333]	[523.84344482 249.39028931 0.92075515]	[482.77258301 251.82788086 0.76897198]	[544.3324585 254.42541504 0.86439914]	[5.85551819e+02 8.98422302e+02 8.60912442e-01]	[603.41595459 890.80767822 0.91188878]	[5.67506226e+02 8.70228149e+02 7.75251925e-01]	[4.82912842e+02 8.98410767e+02 8.16440761e-01]	[4.64930908e+02 8.93382690e+02 7.68489718e-01]	[4.82887939e+02 8.70153198e+02 7.20003128e-01]
[505.96762085 259.57995605 0.90268809]	[505.91958618 336.68185425 0.9161917 ]	[441.78509521 336.63418579 0.87628138]	[421.27215576 449.50247192 0.8878994 ]	[423.89749146 546.94415283 0.85234416]	[572.57983398 339.05834961 0.8552416 ]	[585.44360352 444.35644531 0.88215065]	[593.1340332 544.47393799 0.851408 ]	[505.88781738 526.48101807 0.70643473]	[462.37258911 526.51965332 0.69575387]	[469.96835327 706.03112793 0.72626823]	[4.80293274e+02 8.57430664e+02 8.25953007e-01]	[547.02038574 523.96405029 0.69245559]	[564.85662842 703.39239502 0.820849 ]	[5.77801697e+02 8.57424988e+02 7.84691811e-01]	[500.64486694 246.83602905 0.89685255]	[521.39807129 249.34259033 0.9172554 ]	[480.2796936 249.3543396 0.76492 ]	[541.84954834 254.37072754 0.84035933]	[5.85551941e+02 8.98441833e+02 8.60966265e-01]	[603.41314697 890.81890869 0.91096687]	[5.67507019e+02 8.70243164e+02 7.75047183e-01]	[4.82910522e+02 8.95975281e+02 8.24303865e-01]	[4.64934021e+02 8.93375916e+02 7.71833479e-01]	[4.82877686e+02 8.70166260e+02 7.27070093e-01]
[503.48065186 259.61489868 0.91595227]	[503.49441528 336.69192505 0.92324066]	[441.7355957 336.58120728 0.88095701]	[418.79882812 444.44750977 0.89959377]	[423.77484131 544.49737549 0.88455063]	[570.03338623 339.13198853 0.86355031]	[585.41119385 444.37548828 0.88642496]	[590.54943848 544.49682617 0.85242182]	[503.44302368 531.57366943 0.716313 ]	[462.31323242 531.57116699 0.69564617]	[467.42495728 700.91027832 0.71282941]	[4.80271515e+02 8.54919250e+02 8.29180658e-01]	[546.93121338 529.05401611 0.69406354]	[562.43713379 700.93560791 0.80473465]	[5.77795593e+02 8.57451843e+02 7.84138203e-01]	[498.15472412 249.31510925 0.87933755]	[521.27203369 249.36347961 0.91750193]	[480.11514282 251.88356018 0.77425808]	[541.73120117 254.41308594 0.83739662]	[5.85545349e+02 8.98451904e+02 8.61557961e-01]	[603.40802002 890.82385254 0.90955329]	[5.67529358e+02 8.70261475e+02 7.69399643e-01]	[4.82898834e+02 8.95968567e+02 8.24055016e-01]	[4.64927795e+02 8.93367065e+02 7.68554389e-01]	[4.82856842e+02 8.70107910e+02 7.16121197e-01]
[503.38308716 259.63919067 0.92655116]	[503.37493896 336.6711731 0.9395349 ]	[439.27694702 336.5710144 0.87666678]	[418.73638916 449.4859314 0.88210917]	[421.32003784 544.48846436 0.90225381]	[567.44952393 339.12686157 0.88120979]	[582.95117188 441.90731812 0.8788861 ]	[588.01141357 544.48071289 0.87865728]	[503.37237549 529.01538086 0.71017259]	[462.26138306 529.02783203 0.6894182 ]	[464.88397217 703.4621582 0.756522 ]	[4.80251434e+02 8.54898132e+02 8.32948089e-01]	[544.46032715 526.49475098 0.70803905]	[562.36682129 700.8760376 0.80092621]	[5.77787415e+02 8.57434570e+02 7.85868347e-01]	[493.13763428 249.38050842 0.85994297]	[521.16992188 249.39213562 0.90519261]	[477.63766479 251.96725464 0.75875878]	[539.26617432 254.39683533 0.81401932]	[5.85540161e+02 8.98471436e+02 8.60960305e-01]	[603.40161133 890.83703613 0.90291321]	[5.67519409e+02 8.70242493e+02 7.71898270e-01]	[4.82892609e+02 8.95938049e+02 8.32642019e-01]	[4.64914520e+02 8.93347168e+02 7.75720835e-01]	[4.82855865e+02 8.67700073e+02 7.23692894e-01]
[503.30282593 259.63314819 0.9334057 ]	[503.25085449 336.66793823 0.94182885]	[439.18395996 336.54141235 0.86871302]	[418.57427979 446.97717285 0.86021966]	[418.75112915 544.51489258 0.90535229]	[564.95477295 339.12045288 0.89042628]	[582.81951904 444.35055542 0.87716562]	[585.55126953 544.50457764 0.89763159]	[503.3274231 528.97509766 0.7110455 ]	[462.19332886 529.01794434 0.69411165]	[464.84832764 703.40155029 0.76526934]	[4.80259796e+02 8.54902283e+02 8.34864676e-01]	[544.41436768 526.41278076 0.71252573]	[562.24420166 695.72558594 0.78527504]	[5.77791321e+02 8.57422974e+02 7.84291983e-01]	[490.52539062 251.82666016 0.86070639]	[518.68157959 251.82270813 0.88393557]	[475.12088013 254.39445496 0.76623243]	[536.69592285 254.39949036 0.81279957]	[5.85522156e+02 8.98463562e+02 8.63442361e-01]	[603.38531494 890.83551025 0.90135312]	[5.67551636e+02 8.70231140e+02 7.59093165e-01]	[4.82904022e+02 8.95945679e+02 8.27059031e-01]	[4.64922974e+02 8.93357849e+02 7.73640692e-01]	[4.82862885e+02 8.67707458e+02 7.23816276e-01]
[500.84719849 259.66217041 0.93082649]	[500.79052734 336.65698242 0.94114584]	[436.68673706 336.5737915 0.85763347]	[416.05377197 449.48516846 0.83763725]	[418.64077759 546.94006348 0.89116669]	[564.86651611 339.06057739 0.88972765]	[580.31323242 444.31781006 0.86106288]	[585.46478271 544.49139404 0.90892512]	[503.25415039 526.50524902 0.70557207]	[459.79962158 529.03363037 0.68948543]	[464.81814575 703.39819336 0.76437575]	[4.80263947e+02 8.54901184e+02 8.37341070e-01]	[544.34002686 523.95135498 0.7105065 ]	[559.78485107 695.76531982 0.77124536]	[5.77784119e+02 8.57447388e+02 7.82566488e-01]	[485.45733643 251.84790039 0.89070982]	[513.6239624 251.84512329 0.868186 ]	[469.98153687 254.38145447 0.76632524]	[531.54168701 254.36216736 0.79677272]	[5.85518066e+02 8.98477356e+02 8.62201333e-01]	[603.37957764 890.84246826 0.89993244]	[5.67564514e+02 8.70245972e+02 7.55004108e-01]	[4.82893494e+02 8.95951782e+02 8.22564483e-01]	[4.64909180e+02 8.93359009e+02 7.75303662e-01]	[4.82871735e+02 8.67711426e+02 7.27099180e-01]
[500.74682617 259.68615723 0.91768694]	[500.67428589 336.66412354 0.93027079]	[436.57110596 336.58615112 0.84336042]	[410.94128418 446.95376587 0.81982815]	[418.53945923 546.9465332 0.87779963]	[562.43841553 339.06091309 0.88679445]	[577.73065186 441.88973999 0.84106845]	[585.33154297 544.4631958 0.91240281]	[500.790802 531.60229492 0.7035259 ]	[459.68270874 534.159729 0.68754596]	[462.37133789 705.95098877 0.78621536]	[4.80249817e+02 8.54918579e+02 8.37649643e-01]	[541.92254639 529.0222168 0.69980478]	[559.80877686 700.93536377 0.78487372]	[5.77774170e+02 8.57436218e+02 7.83121765e-01]	[482.96676636 251.87593079 0.91384643]	[511.01760864 251.85134888 0.86996734]	[464.97073364 254.35876465 0.78516936]	[526.51550293 254.34867859 0.79094291]	[5.85512939e+02 8.98478943e+02 8.66871715e-01]	[603.3737793 890.84307861 0.89864409]	[5.67554626e+02 8.70234619e+02 7.59680450e-01]	[4.82878784e+02 8.95948303e+02 8.25722992e-01]	[4.64896942e+02 8.93362000e+02 7.80662477e-01]	[4.82875458e+02 8.70121399e+02 7.35666811e-01]
[500.66122437 262.1730957 0.89105803]	[498.25350952 339.04516602 0.91748732]	[434.03057861 336.59436035 0.82281142]	[405.91220093 449.47640991 0.82106405]	[416.07763672 544.53997803 0.86534858]	[562.37768555 339.14456177 0.88095152]	[575.15423584 444.32199097 0.82490188]	[582.92974854 544.47790527 0.91238213]	[500.80639648 534.15228271 0.70727617]	[459.67834473 536.70635986 0.69047761]	[462.30282593 706.1081543 0.78820556]	[4.80251495e+02 8.57368958e+02 8.36081266e-01]	[541.93267822 531.56054688 0.70116574]	[559.75891113 700.91137695 0.78331017]	[5.77761108e+02 8.57386475e+02 7.85005629e-01]	[482.8848877 251.93313599 0.93404025]	[508.47695923 251.9254303 0.88677651]	[464.8493042 254.39247131 0.8198415 ]	[526.4309082 254.40730286 0.83729279]	[5.85506409e+02 8.98470032e+02 8.68696570e-01]	[603.36700439 890.83496094 0.89652413]	[5.67543701e+02 8.70191406e+02 7.59023190e-01]	[4.82876709e+02 8.95952454e+02 8.24188054e-01]	[4.64893738e+02 8.93370117e+02 7.80907810e-01]	[4.82891022e+02 8.70136841e+02 7.39678800e-01]
[498.15512085 262.22354126 0.86621368]	[498.15020752 336.70516968 0.90785885]	[428.98208618 336.60757446 0.81715274]	[403.37316895 451.99636841 0.83260238]	[413.57226562 547.03015137 0.83377296]	[562.27233887 339.11703491 0.87717336]	[570.06719971 444.33352661 0.82658315]	[582.87561035 544.46435547 0.9094435 ]	[500.71554565 534.15106201 0.70546877]	[457.19238281 536.69708252 0.68033338]	[462.26461792 708.61663818 0.80397147]	[4.80250397e+02 8.57377319e+02 8.36183429e-01]	[541.90045166 531.57385254 0.70835507]	[559.75402832 703.37322998 0.77945268]	[5.77749634e+02 8.54915344e+02 7.85148978e-01]	[482.76669312 254.35261536 0.94720966]	[505.92428589 251.97116089 0.90992844]	[462.40563965 254.47358704 0.80884272]	[524.01495361 254.45185852 0.83805513]	[5.85493408e+02 8.98461670e+02 8.66851330e-01]	[603.35894775 890.83282471 0.89309442]	[5.67538269e+02 8.70167175e+02 7.58067548e-01]	[4.82875732e+02 8.95934326e+02 8.24933410e-01]	[4.64895752e+02 8.93358215e+02 7.82443583e-01]	[4.82897461e+02 8.70140503e+02 7.41367221e-01]
[495.65332031 264.72384644 0.85475379]	[495.63363647 339.04229736 0.89692593]	[426.37841797 336.6333313 0.82622594]	[403.29721069 454.54910278 0.85126454]	[408.40493774 549.53564453 0.81437725]	[559.82666016 339.11248779 0.86866575]	[567.53894043 441.88635254 0.85401016]	[582.84228516 544.4329834 0.90789604]	[500.66375732 534.1338501 0.69643903]	[457.13793945 536.67053223 0.67248261]	[462.25897217 708.61486816 0.80543405]	[4.80252380e+02 8.57409058e+02 8.34349275e-01]	[541.84405518 531.56982422 0.70403612]	[559.70257568 700.92163086 0.78226519]	[5.77744934e+02 8.54896851e+02 7.87228882e-01]	[480.37435913 254.38896179 0.95525002]	[503.47006226 254.35647583 0.93047607]	[462.3331604 254.43676758 0.81019539]	[523.91125488 254.45285034 0.84881711]	[5.85489990e+02 8.98463623e+02 8.70154977e-01]	[603.35894775 890.83233643 0.89307123]	[5.67530212e+02 8.70151550e+02 7.61803448e-01]	[4.82879211e+02 8.95939087e+02 8.26048434e-01]	[4.64903992e+02 8.93363220e+02 7.81947434e-01]	[4.82893799e+02 8.70152649e+02 7.43012309e-01]
[495.65429688 264.72317505 0.85495687]	[495.63290405 339.04003906 0.89672804]	[426.37741089 336.63214111 0.82615805]	[403.29714966 454.54891968 0.85102606]	[408.40643311 549.53521729 0.81427592]	[559.82458496 339.1086731 0.86844283]	[567.53955078 441.88699341 0.85359961]	[582.84460449 544.43200684 0.90825188]	[500.66378784 534.1317749 0.69639421]	[457.13818359 536.66918945 0.67239928]	[462.25726318 708.62011719 0.80456197]	[4.80253235e+02 8.57409180e+02 8.34231138e-01]	[541.84460449 531.56719971 0.70417082]	[559.70617676 700.92370605 0.78330135]	[5.77745789e+02 8.54892090e+02 7.87939906e-01]	[480.37420654 254.38755798 0.95530993]	[503.47158813 254.35522461 0.92986238]	[462.33151245 254.43734741 0.81055212]	[523.91375732 254.45202637 0.84743857]	[5.85483704e+02 8.98457764e+02 8.71633410e-01]	[603.35528564 890.82922363 0.89138055]	[5.67532349e+02 8.70145935e+02 7.59022593e-01]	[4.82878021e+02 8.95935974e+02 8.26468408e-01]	[4.64903351e+02 8.93360107e+02 7.81801879e-01]	[4.82894897e+02 8.70152588e+02 7.42026687e-01]
[490.51296997 267.26748657 0.84506238]	[487.95425415 336.66708374 0.90034485]	[421.36682129 336.68258667 0.8570559 ]	[400.7897644 452.06921387 0.88115942]	[403.32110596 549.54785156 0.84404624]	[554.70196533 336.66934204 0.85150349]	[564.99591064 441.75314331 0.8898524 ]	[582.75445557 544.38397217 0.89827359]	[498.13690186 531.58416748 0.67947894]	[454.58062744 534.16418457 0.65972114]	[462.1930542 711.15997314 0.76733691]	[4.80253235e+02 8.57417419e+02 8.34051907e-01]	[541.7086792 529.02490234 0.69301873]	[557.21563721 700.93365479 0.77166021]	[5.77720459e+02 8.54856873e+02 7.89659023e-01]	[480.2348938 254.45007324 0.96374136]	[503.2883606 254.41758728 0.96281409]	[459.83990479 254.53816223 0.83677548]	[521.37426758 254.47912598 0.85371244]	[5.85479614e+02 8.98453857e+02 8.73148918e-01]	[6.03340881e+02 8.90823669e+02 8.90018344e-01]	[5.67516357e+02 8.70112244e+02 7.59541631e-01]	[4.82886993e+02 8.95952881e+02 8.24104369e-01]	[4.64914307e+02 8.93377991e+02 7.79628336e-01]	[4.82901398e+02 8.70154175e+02 7.46572793e-01]
[487.93859863 267.29055786 0.85263467]	[485.44189453 336.68441772 0.90976357]	[421.28225708 339.04956055 0.87211645]	[400.68493652 449.51394653 0.87610066]	[403.24472046 552.0848999 0.8478719 ]	[552.12908936 336.67700195 0.84941733]	[564.93377686 441.77352905 0.89676255]	[580.35015869 544.39141846 0.89271033]	[495.61898804 531.58782959 0.66834015]	[454.55197144 536.66174316 0.64909267]	[459.84558105 711.2366333 0.77069557]	[4.80261292e+02 8.57414124e+02 8.35524261e-01]	[539.20428467 529.0012207 0.67828226]	[557.21246338 703.41662598 0.77155 ]	[5.77726196e+02 8.54857544e+02 7.89623022e-01]	[480.13128662 254.46743774 0.94852322]	[500.87667847 254.43496704 0.96514946]	[459.67739868 254.56922913 0.84205639]	[521.27294922 254.50369263 0.8284955 ]	[5.85475525e+02 8.98455139e+02 8.72687101e-01]	[6.03342041e+02 8.90820312e+02 8.87006998e-01]	[5.67533325e+02 8.70108643e+02 7.49743342e-01]	[4.82901337e+02 8.95956360e+02 8.20950508e-01]	[4.64928253e+02 8.93382690e+02 7.76762486e-01]	[4.82906189e+02 8.70145081e+02 7.42826462e-01]
[485.43066406 267.3213501 0.86693299]	[485.40707397 336.70007324 0.91428399]	[421.25964355 339.04626465 0.87824243]	[400.67077637 452.06973267 0.87657225]	[400.80233765 552.08520508 0.859945 ]	[552.07946777 336.69186401 0.85333705]	[564.8939209 439.30990601 0.90043676]	[580.35040283 544.38085938 0.8950519 ]	[493.11035156 529.05297852 0.67538512]	[452.00689697 534.16595459 0.65480709]	[459.82696533 713.77911377 0.76752138]	[4.80267242e+02 8.57423584e+02 8.35765719e-01]	[539.17254639 526.48071289 0.6889773 ]	[557.15966797 703.49163818 0.76998347]	[5.77727783e+02 8.54861389e+02 7.88859904e-01]	[477.68945312 254.49087524 0.93948281]	[500.79418945 254.4511261 0.96522683]	[459.61395264 254.58049011 0.78306484]	[521.21343994 254.53164673 0.82628262]	[5.85480957e+02 8.98459961e+02 8.72104824e-01]	[6.03345947e+02 8.90821777e+02 8.88191938e-01]	[5.67536316e+02 8.70111694e+02 7.48689473e-01]	[4.82896576e+02 8.95963257e+02 8.20386231e-01]	[4.64922791e+02 8.93385559e+02 7.76859999e-01]	[4.82914154e+02 8.70151001e+02 7.41852999e-01]
[482.98175049 267.36080933 0.87938249]	[485.34405518 339.06234741 0.92125028]	[421.21887207 336.70108032 0.88337839]	[400.6244812 449.52151489 0.87261492]	[400.7744751 552.11968994 0.85919952]	[549.51879883 339.06982422 0.86073196]	[564.8616333 441.7578125 0.90641171]	[580.31787109 544.42102051 0.89526558]	[493.08621216 529.02966309 0.68094748]	[452.04013062 534.13671875 0.6549623 ]	[459.8352356 713.70739746 0.77058882]	[4.80279602e+02 8.57423035e+02 8.34741294e-01]	[536.67163086 526.45477295 0.69257039]	[554.61077881 703.46435547 0.76804006]	[5.77734253e+02 8.54865051e+02 7.90871680e-01]	[475.16546631 254.50967407 0.91959774]	[500.72601318 254.45448303 0.95800006]	[457.14291382 256.96917725 0.76867771]	[521.16729736 254.51853943 0.81114638]	[5.85473999e+02 8.98463013e+02 8.72799635e-01]	[6.03343811e+02 8.90824951e+02 8.86760712e-01]	[5.67540222e+02 8.70116028e+02 7.51013398e-01]	[4.82903870e+02 8.95955750e+02 8.18926632e-01]	[4.64923920e+02 8.93380249e+02 7.76355445e-01]	[4.82932007e+02 8.70150024e+02 7.33950198e-01]
[482.92001343 269.88946533 0.90303218]	[482.95123291 339.06762695 0.92708683]	[421.18859863 339.04714966 0.8833434 ]	[398.26205444 452.08139038 0.87588638]	[400.74325562 554.6260376 0.86434186]	[547.0345459 339.07681274 0.87294048]	[564.86413574 441.85623169 0.89947104]	[580.28533936 544.42230225 0.88916433]	[490.51574707 529.0289917 0.67915624]	[449.43719482 534.16070557 0.65599239]	[459.80612183 713.69787598 0.76732022]	[4.80289276e+02 8.57403870e+02 8.35047007e-01]	[534.12390137 526.42468262 0.68644285]	[552.11773682 703.43994141 0.77505082]	[5.77726013e+02 8.54858643e+02 7.89137602e-01]	[475.08364868 254.56480408 0.91597044]	[500.67324829 254.50732422 0.9484638 ]	[457.06939697 257.03973389 0.7857483 ]	[518.72821045 254.52223206 0.80585134]	[5.85474060e+02 8.98455811e+02 8.73921812e-01]	[6.03349121e+02 8.90818237e+02 8.84715557e-01]	[5.67531433e+02 8.70112122e+02 7.53755689e-01]	[4.82883698e+02 8.95975769e+02 8.18920135e-01]	[4.64907745e+02 8.93387451e+02 7.77033091e-01]	[4.82955170e+02 8.70137573e+02 7.25294411e-01]
[482.83358765 272.37115479 0.92094541]	[482.88201904 336.70474243 0.93249947]	[418.79016113 336.67831421 0.88421214]	[398.14953613 449.50866699 0.86556429]	[400.62844849 552.09606934 0.86234927]	[544.52832031 339.04949951 0.88982791]	[564.81292725 441.76147461 0.89565617]	[580.2232666 544.41296387 0.87625003]	[487.95880127 531.58148193 0.68423963]	[446.9125061 536.70263672 0.6644302 ]	[459.81103516 713.72479248 0.76787323]	[4.80289276e+02 8.57411865e+02 8.36869180e-01]	[529.06945801 526.48590088 0.68137217]	[552.09216309 705.92773438 0.78429323]	[5.77712463e+02 8.54868042e+02 7.90068209e-01]	[472.52670288 254.60496521 0.9064635 ]	[498.2427063 254.56625366 0.93388003]	[452.08657837 257.02978516 0.77721101]	[518.65112305 254.58732605 0.7953425 ]	[5.85468567e+02 8.98473267e+02 8.74193251e-01]	[6.03348877e+02 8.90831604e+02 8.87475133e-01]	[5.67527161e+02 8.70112122e+02 7.57556438e-01]	[4.82873138e+02 8.95980713e+02 8.20420861e-01]	[4.64901611e+02 8.93391113e+02 7.80120850e-01]	[4.82952759e+02 8.70151245e+02 7.28796184e-01]
[482.76296997 272.40081787 0.92694247]	[482.81808472 336.67684937 0.93785703]	[418.73797607 336.65908813 0.88176894]	[398.07330322 449.51766968 0.85401344]	[398.20541382 549.50946045 0.87405598]	[544.44366455 336.68634033 0.89207053]	[562.45263672 441.73330688 0.89832896]	[577.76141357 544.36553955 0.8710264 ]	[487.91445923 531.57098389 0.68822509]	[446.88204956 536.68237305 0.66490841]	[459.78695679 713.69683838 0.77045828]	[4.80290405e+02 8.57399719e+02 8.38385522e-01]	[529.01116943 526.48095703 0.68634927]	[549.565979 703.49108887 0.78256631]	[5.77697449e+02 8.54814209e+02 7.90560961e-01]	[467.50296021 256.98254395 0.90896434]	[498.13751221 254.60310364 0.9156487 ]	[449.50961304 257.04638672 0.75428659]	[513.64404297 256.96865845 0.78536302]	[5.85474182e+02 8.98456360e+02 8.71850133e-01]	[6.03346313e+02 8.90815552e+02 8.84591937e-01]	[5.67498962e+02 8.67674011e+02 7.57596016e-01]	[4.82874603e+02 8.95988892e+02 8.17459881e-01]	[4.64902374e+02 8.93397278e+02 7.78495431e-01]	[4.82956238e+02 8.70141296e+02 7.26624310e-01]
[482.715271 272.43737793 0.93031168]	[482.74365234 336.66934204 0.93728578]	[418.65707397 336.65856934 0.87717414]	[398.07562256 449.51394653 0.85521561]	[398.18054199 549.53582764 0.87148911]	[544.39056396 336.66836548 0.89194578]	[562.37823486 441.74441528 0.90167361]	[577.71099854 544.3659668 0.86596584]	[485.41192627 534.16845703 0.68837172]	[444.36593628 539.24700928 0.67205596]	[459.76605225 713.71179199 0.77294511]	[4.80298615e+02 8.57422668e+02 8.37066174e-01]	[526.50524902 529.046875 0.67538464]	[549.57214355 705.95001221 0.79495668]	[5.75205566e+02 8.54799805e+02 7.87213743e-01]	[467.41717529 257.0300293 0.91443646]	[495.6505127 256.95333862 0.90204561]	[446.95843506 257.03601074 0.78700477]	[511.08364868 254.57463074 0.78898406]	[5.85459229e+02 8.98463074e+02 8.70852470e-01]	[6.03337341e+02 8.90813660e+02 8.82205248e-01]	[5.67468018e+02 8.67671204e+02 7.52262294e-01]	[4.82882843e+02 8.98413452e+02 8.18922281e-01]	[4.64905090e+02 8.93399902e+02 7.79621899e-01]	[4.85347290e+02 8.70161377e+02 7.26826131e-01]
[480.33303833 272.44424438 0.93119323]	[480.31115723 336.64761353 0.93945897]	[418.59191895 336.68222046 0.86966276]	[398.01116943 449.48440552 0.84994423]	[398.12915039 549.54101562 0.86500984]	[544.29730225 336.61950684 0.88860571]	[562.31011963 441.79354858 0.8939991 ]	[575.19805908 544.38354492 0.85998034]	[485.39245605 536.70953369 0.69118029]	[444.34274292 539.30004883 0.67505968]	[459.75363159 713.7164917 0.7620213 ]	[4.80306183e+02 8.57416260e+02 8.36709797e-01]	[526.46746826 531.61193848 0.67532158]	[549.52966309 706.00714111 0.81680644]	[5.75171143e+02 8.54802979e+02 7.86598265e-01]	[464.94189453 257.04623413 0.92155164]	[493.10238647 256.96917725 0.89267784]	[446.89489746 257.04864502 0.78586644]	[508.50158691 254.5657959 0.77648187]	[5.85462708e+02 8.98467590e+02 8.68572176e-01]	[6.03327698e+02 8.90814026e+02 8.81264210e-01]	[5.65063904e+02 8.67664612e+02 7.53162265e-01]	[4.82871033e+02 8.95988770e+02 8.15000951e-01]	[4.64903961e+02 8.93396667e+02 7.75665224e-01]	[4.85359100e+02 8.70156982e+02 7.21004725e-01]
[480.2258606 272.45046997 0.92756498]	[480.22058105 336.66473389 0.93337321]	[416.10501099 339.05654907 0.85246867]	[390.45751953 446.93615723 0.82114053]	[395.63537598 549.59210205 0.83284056]	[541.90429688 336.63540649 0.88840032]	[562.20556641 441.68615723 0.88096702]	[572.66326904 544.31817627 0.86091739]	[482.97994995 539.20947266 0.69757372]	[441.89251709 541.76324463 0.68595213]	[459.74221802 711.18591309 0.76224697]	[4.80304871e+02 8.57401917e+02 8.38218093e-01]	[526.4407959 534.16210938 0.67620909]	[547.04077148 705.99023438 0.82222033]	[5.70065369e+02 8.52252075e+02 8.11231375e-01]	[462.43817139 257.07421875 0.94686353]	[488.02029419 256.99093628 0.89963585]	[444.40072632 257.04846191 0.80135518]	[505.97225952 254.55827332 0.79838544]	[5.85403809e+02 8.95901489e+02 8.82111490e-01]	[6.00890808e+02 8.90666931e+02 8.73841763e-01]	[5.64921448e+02 8.65046753e+02 7.70386040e-01]	[4.82834656e+02 8.95982056e+02 8.18799436e-01]	[4.64878540e+02 8.93388306e+02 7.80396402e-01]	[4.85360687e+02 8.70150269e+02 7.21537650e-01]
[480.16119385 272.47509766 0.91795969]	[480.17166138 336.67874146 0.92618561]	[416.04846191 339.05929565 0.84151703]	[390.42321777 452.01351929 0.8141923 ]	[395.57409668 549.57763672 0.82656533]	[541.87158203 336.6506958 0.88706309]	[559.80413818 441.70043945 0.87530535]	[575.14123535 544.34521484 0.86171627]	[482.92669678 539.27581787 0.70544708]	[441.84738159 541.8303833 0.69382179]	[459.72409058 713.7376709 0.75765771]	[4.80304932e+02 8.57363953e+02 8.41160059e-01]	[524.01391602 536.70703125 0.67598879]	[546.99176025 706.03527832 0.83335447]	[5.65083435e+02 8.49728760e+02 8.47953796e-01]	[462.37527466 257.08999634 0.95162851]	[487.95281982 257.01583862 0.90517342]	[444.37036133 257.08059692 0.77542543]	[505.94940186 254.58840942 0.80593741]	[585.40454102 893.31414795 0.9058165 ]	[6.00818726e+02 8.85637939e+02 8.38661432e-01]	[5.62372864e+02 8.57402527e+02 8.01944733e-01]	[4.82838959e+02 8.95973999e+02 8.22499096e-01]	[4.64885712e+02 8.93381409e+02 7.86054313e-01]	[4.85366486e+02 8.67712036e+02 7.13557303e-01]
[480.16183472 272.47653198 0.91808116]	[480.16885376 336.68051147 0.92622948]	[416.04605103 339.06283569 0.84164816]	[390.41540527 452.00567627 0.81294423]	[395.57312012 549.57940674 0.82554758]	[541.86859131 336.6499939 0.8877874 ]	[559.80639648 441.68228149 0.8767662 ]	[575.13903809 544.34942627 0.86047971]	[482.91656494 539.26324463 0.70638138]	[441.83355713 541.81994629 0.69411355]	[459.72390747 713.70043945 0.75747746]	[4.80304199e+02 8.57359070e+02 8.40499580e-01]	[524.00561523 536.69055176 0.67606312]	[546.98748779 706.01257324 0.83119404]	[5.67441956e+02 8.49732605e+02 8.47212374e-01]	[462.37408447 257.090271 0.95170921]	[487.9526062 257.01663208 0.90503305]	[444.36587524 257.08059692 0.78058493]	[505.94644165 254.58961487 0.80669677]	[585.39941406 893.31152344 0.90504158]	[6.00815674e+02 8.85638184e+02 8.38058233e-01]	[5.62382812e+02 8.57406982e+02 8.00396919e-01]	[4.82843414e+02 8.95975464e+02 8.20802033e-01]	[4.64888519e+02 8.93383118e+02 7.84864366e-01]	[4.85366455e+02 8.67708130e+02 7.12421536e-01]
[480.11068726 272.48233032 0.90899611]	[480.14251709 336.69830322 0.92447531]	[413.59710693 339.05661011 0.83741063]	[387.91680908 452.01763916 0.81386507]	[393.0619812 554.61560059 0.81316948]	[541.84417725 336.68493652 0.88717139]	[559.7456665 439.27267456 0.87276995]	[575.13781738 544.32580566 0.86178625]	[482.88668823 539.28540039 0.71106857]	[441.80465698 541.82446289 0.69925767]	[459.73706055 713.70794678 0.76197243]	[4.80306274e+02 8.57369446e+02 8.40226591e-01]	[523.96765137 536.71325684 0.67982799]	[544.53155518 705.95318604 0.82722074]	[564.96807861 847.18518066 0.85945296]	[462.32437134 257.09585571 0.95665586]	[485.4916687 257.02252197 0.91097164]	[444.33319092 257.06570435 0.79196185]	[505.9223938 256.95574951 0.82086796]	[585.35473633 893.21685791 0.89816737]	[5.98288696e+02 8.83009399e+02 7.96064615e-01]	[5.62291016e+02 8.52412537e+02 8.14773679e-01]	[4.82849274e+02 8.95977112e+02 8.21769238e-01]	[4.64893921e+02 8.93386841e+02 7.87188292e-01]	[4.85371002e+02 8.67703369e+02 7.12307334e-01]
[477.69482422 274.87136841 0.90217835]	[477.74969482 339.05612183 0.92272216]	[413.52047729 339.08239746 0.83163738]	[387.93685913 454.54675293 0.8181743 ]	[385.39926147 552.10620117 0.81383944]	[541.82580566 336.70022583 0.88547873]	[559.75543213 439.28421021 0.87244314]	[575.14428711 544.30804443 0.864335 ]	[482.82839966 539.20361328 0.71705383]	[441.75186157 539.30792236 0.70113635]	[459.7444458 711.21453857 0.77524889]	[4.80296906e+02 8.54909546e+02 8.43582332e-01]	[523.91815186 534.14135742 0.68661362]	[544.44287109 705.91455078 0.82236052]	[562.48388672 844.53436279 0.846012 ]	[462.27407837 257.11462402 0.9535442 ]	[485.45651245 257.04110718 0.91096884]	[441.9276123 257.06866455 0.80894405]	[505.91433716 256.98345947 0.83090907]	[5.82848022e+02 8.90655579e+02 8.64605665e-01]	[5.90591675e+02 8.75414124e+02 7.78118908e-01]	[5.59782776e+02 8.52192505e+02 7.45332301e-01]	[4.82832977e+02 8.95959290e+02 8.22938263e-01]	[4.64878235e+02 8.93370667e+02 7.87952542e-01]	[4.85363129e+02 8.67675415e+02 7.03498125e-01]
[477.62072754 274.87591553 0.89121056]	[477.71463013 339.05084229 0.91925514]	[411.00631714 339.08798218 0.82600856]	[385.39642334 454.57723999 0.82452232]	[382.85028076 552.10913086 0.82892191]	[541.79516602 336.6885376 0.88202798]	[559.74243164 439.30224609 0.87182379]	[575.15509033 544.32971191 0.86429888]	[482.7819519 536.6786499 0.71136469]	[441.72616577 539.26727295 0.69729179]	[459.72714233 711.18212891 0.77365875]	[4.80294617e+02 8.54862427e+02 8.42435598e-01]	[523.86553955 531.559021 0.68564951]	[544.40997314 703.4519043 0.82360721]	[562.28387451 834.33679199 0.85394061]	[462.21102905 257.12805176 0.95000666]	[485.39245605 257.05166626 0.91809934]	[441.89868164 257.18164062 0.77517545]	[505.87786865 257.05505371 0.84158999]	[5.77706665e+02 8.83027771e+02 8.18158150e-01]	[5.85499512e+02 8.72746765e+02 8.51271927e-01]	[5.52116760e+02 8.47138550e+02 6.99037492e-01]	[4.82826294e+02 8.95957886e+02 8.21434736e-01]	[4.64865936e+02 8.93362488e+02 7.87198484e-01]	[4.85371887e+02 8.67598633e+02 6.92386627e-01]
[475.1706543 274.91394043 0.89273107]	[477.65533447 339.05096436 0.9100455 ]	[410.94290161 339.09844971 0.81976897]	[382.87982178 454.56085205 0.83328038]	[382.79885864 552.14892578 0.83772516]	[541.74584961 336.68359375 0.87311924]	[559.72302246 439.28341675 0.87245107]	[575.18493652 544.32623291 0.86518478]	[482.73165894 536.69158936 0.71478081]	[441.68133545 539.30841064 0.70391846]	[459.71630859 711.14672852 0.77247071]	[4.80281677e+02 8.54847778e+02 8.40761364e-01]	[523.83044434 531.53540039 0.6908235 ]	[544.33068848 703.37591553 0.81736779]	[559.69958496 831.66607666 0.84277326]	[459.85705566 257.16098022 0.94207972]	[485.34158325 257.0737915 0.92021632]	[441.8536377 257.20285034 0.7677598 ]	[503.48522949 257.0567627 0.83427739]	[5.70057678e+02 8.75416809e+02 8.61117721e-01]	[585.35870361 870.18811035 0.8878777 ]	[5.47004761e+02 8.36873352e+02 7.26057708e-01]	[4.82812927e+02 8.95958801e+02 8.22730720e-01]	[4.64854736e+02 8.93359497e+02 7.93655872e-01]	[4.85365265e+02 8.65128479e+02 6.97634637e-01]
[475.12097168 274.97991943 0.90134335]	[477.62005615 336.70709229 0.90610081]	[408.43289185 339.09640503 0.82227838]	[382.79882812 452.08410645 0.85397762]	[382.72341919 549.59063721 0.85156649]	[541.72741699 336.67553711 0.87271392]	[559.69335938 439.26571655 0.86379468]	[575.22155762 544.34570312 0.86493427]	[480.38183594 536.67022705 0.71994847]	[439.322052 539.26794434 0.70878899]	[459.71875 711.14215088 0.77419078]	[4.80288727e+02 8.54825928e+02 8.44505966e-01]	[523.80169678 529.02874756 0.69959974]	[541.95111084 695.80529785 0.79618657]	[5.52143494e+02 8.29080627e+02 8.06126416e-01]	[459.82440186 257.19921875 0.93584275]	[482.9486084 257.12872314 0.91898805]	[441.79919434 257.16677856 0.80435747]	[503.45330811 257.0531311 0.82825285]	[565.00177002 872.73126221 0.89519805]	[5.82833557e+02 8.62577698e+02 8.29272747e-01]	[5.44503967e+02 8.31831299e+02 7.76047587e-01]	[4.82822510e+02 8.95944336e+02 8.20980966e-01]	[4.64865814e+02 8.93341736e+02 8.00024509e-01]	[4.85352112e+02 8.65091064e+02 6.97398663e-01]
[472.60089111 274.99285889 0.89956534]	[477.5977478 336.7071228 0.90226722]	[408.38677979 339.08956909 0.82258886]	[382.74673462 454.57568359 0.86391503]	[380.29156494 549.5300293 0.86487097]	[541.72119141 336.6711731 0.87155396]	[559.69219971 439.21258545 0.86613548]	[577.70794678 544.33734131 0.868083 ]	[480.38201904 536.6675415 0.72313589]	[439.31576538 539.27087402 0.71153378]	[459.71722412 708.6138916 0.78710139]	[4.80283539e+02 8.54806519e+02 8.39796484e-01]	[523.80419922 529.0291748 0.70069462]	[541.89434814 688.16094971 0.81857544]	[546.92565918 813.78973389 0.84705895]	[459.7673645 257.20568848 0.93567342]	[482.89398193 257.14099121 0.92817301]	[441.74569702 257.18951416 0.8051433 ]	[503.39868164 257.04812622 0.83680397]	[5.64880371e+02 8.67708069e+02 8.42080832e-01]	[5.80333191e+02 8.54814758e+02 7.79738963e-01]	[5.41877441e+02 8.24056580e+02 7.22496867e-01]	[4.82850311e+02 8.95937439e+02 8.09160531e-01]	[4.64882812e+02 8.93337463e+02 7.88632989e-01]	[4.82947205e+02 8.65097961e+02 6.85897052e-01]
[472.56359863 275.01370239 0.89884531]	[475.12442017 336.68890381 0.89485157]	[405.85177612 339.07711792 0.82904828]	[380.34466553 449.51403809 0.86116284]	[380.15478516 549.52532959 0.87313932]	[539.29272461 336.65011597 0.86475551]	[559.75299072 439.30078125 0.87894118]	[577.76617432 544.37231445 0.87735409]	[480.36065674 536.71478271 0.73865533]	[439.30026245 541.75085449 0.72449392]	[459.68270874 708.5980835 0.76449996]	[4.80273926e+02 8.52333313e+02 8.51713300e-01]	[523.78704834 531.5612793 0.71748275]	[541.85058594 685.58099365 0.81876862]	[544.46270752 808.7121582 0.88067412]	[459.74908447 259.58831787 0.93230331]	[482.85549927 257.18048096 0.92788994]	[441.70330811 257.15530396 0.83474225]	[503.35565186 257.06210327 0.84294987]	[5.59783691e+02 8.62485229e+02 8.01170647e-01]	[5.72601562e+02 8.52189880e+02 7.60759056e-01]	[5.41751770e+02 8.13757324e+02 6.91813588e-01]	[4.82907623e+02 8.95941833e+02 8.04464042e-01]	[4.64926270e+02 8.93336487e+02 7.90825486e-01]	[4.82910797e+02 8.62524597e+02 7.00856805e-01]
[472.52770996 275.0473938 0.89814258]	[475.10467529 336.67953491 0.89209121]	[405.8223877 339.07870483 0.83081996]	[380.31219482 452.02746582 0.86602682]	[377.70172119 547.06835938 0.87668478]	[539.28259277 336.63317871 0.86434519]	[559.76306152 439.25430298 0.88033211]	[580.25805664 544.35125732 0.89195168]	[480.35345459 534.17333984 0.73354948]	[439.29162598 539.25463867 0.71686465]	[459.70611572 706.06921387 0.7679255 ]	[480.28213501 852.31030273 0.8540386 ]	[523.77947998 529.0168457 0.71828896]	[541.79602051 685.503479 0.79166669]	[544.32879639 808.56787109 0.88981366]	[459.71682739 259.63641357 0.92363191]	[482.83325195 259.58416748 0.92372656]	[441.66189575 257.18499756 0.83615059]	[503.31793213 257.09393311 0.83606845]	[5.49548157e+02 8.54935486e+02 7.99436808e-01]	[5.65049500e+02 8.49689331e+02 7.96258509e-01]	[5.39291748e+02 8.11233337e+02 6.96088195e-01]	[4.82902893e+02 8.95953857e+02 7.92226017e-01]	[4.64928802e+02 8.93344666e+02 7.83966839e-01]	[4.82943298e+02 8.62506348e+02 6.95170105e-01]
[470.0380249 275.11407471 0.89919245]	[472.58145142 336.68106079 0.88853532]	[403.34985352 339.10083008 0.84038109]	[380.23342896 449.43807983 0.87004644]	[377.58334351 546.95050049 0.89358079]	[539.23236084 336.63470459 0.85893965]	[559.80462646 439.17172241 0.87630093]	[580.34033203 544.35308838 0.90743375]	[480.3293457 534.1217041 0.72646505]	[439.28219604 539.22253418 0.709719 ]	[459.75796509 708.54650879 0.77696401]	[4.80224548e+02 8.52336121e+02 8.44530702e-01]	[521.39715576 528.96954346 0.71380645]	[541.70843506 682.97283936 0.7202453 ]	[539.30554199 790.7286377 0.85150141]	[459.68981934 262.16482544 0.90888035]	[482.77902222 259.65518188 0.92097908]	[439.30462646 257.15542603 0.79843938]	[500.89529419 256.99362183 0.82740009]	[5.39316650e+02 8.44552185e+02 7.89387226e-01]	[5.54633240e+02 8.31876465e+02 7.41999507e-01]	[5.29024475e+02 7.93340149e+02 6.50716305e-01]	[4.82898438e+02 8.95902771e+02 7.93090403e-01]	[4.64929108e+02 8.93330688e+02 7.75834382e-01]	[4.82876770e+02 8.65046265e+02 7.04781353e-01]
[470.02178955 277.51312256 0.89889807]	[472.58566284 336.70825195 0.88976562]	[403.35296631 339.12460327 0.84029561]	[380.20727539 449.50088501 0.86637771]	[377.53872681 546.96337891 0.88349015]	[539.23748779 336.65313721 0.86265272]	[559.81060791 439.18908691 0.87734002]	[580.3583374 544.34020996 0.91063833]	[480.3260498 534.1428833 0.72748178]	[439.27471924 539.24859619 0.71492422]	[459.77331543 708.55621338 0.77231723]	[4.80235535e+02 8.52380676e+02 8.45097780e-01]	[521.40014648 528.98132324 0.71437752]	[539.28155518 682.93725586 0.69854742]	[536.67480469 788.16113281 0.82702291]	[459.68707275 264.72891235 0.90402955]	[482.76031494 262.14416504 0.90874046]	[439.31765747 259.66564941 0.76489675]	[500.88076782 257.02865601 0.83455646]	[5.36658691e+02 8.36859009e+02 7.84602642e-01]	[5.47018677e+02 8.31669556e+02 7.84173787e-01]	[5.26488098e+02 7.90757446e+02 7.15138793e-01]	[4.82876465e+02 8.95864563e+02 8.03399742e-01]	[4.64914368e+02 8.93302551e+02 7.84228921e-01]	[4.82891907e+02 8.65099670e+02 7.05029786e-01]
[472.51907349 277.56484985 0.89564282]	[472.59390259 339.05749512 0.89169443]	[403.34707642 339.15005493 0.84307748]	[380.21487427 449.45852661 0.87080228]	[377.50665283 547.02362061 0.8708083 ]	[539.23724365 336.66690063 0.86432976]	[559.79675293 439.19863892 0.87246633]	[582.73455811 544.3493042 0.91431266]	[480.33032227 536.6519165 0.7306841 ]	[439.27099609 539.27886963 0.72124934]	[459.79660034 706.07580566 0.77663553]	[4.80243042e+02 8.54818115e+02 8.46584499e-01]	[521.39971924 529.01873779 0.7153489 ]	[5.39296021e+02 6.85461121e+02 6.66285753e-01]	[5.31529602e+02 7.82935547e+02 7.81833410e-01]	[459.69058228 267.27001953 0.90488464]	[482.78353882 262.19857788 0.89975703]	[439.29989624 262.23568726 0.77256691]	[503.23873901 257.07794189 0.81814307]	[5.31568359e+02 8.29252930e+02 8.28202009e-01]	[5.46936523e+02 8.24044739e+02 7.45490968e-01]	[5.23842468e+02 7.85539185e+02 6.72601581e-01]	[4.82842499e+02 8.95866577e+02 8.11438322e-01]	[4.64891296e+02 8.93305359e+02 7.87100315e-01]	[4.82898987e+02 8.67590759e+02 7.21386731e-01]
[470.02706909 277.5921936 0.89330643]	[472.55444336 339.07821655 0.89109647]	[403.32104492 339.17871094 0.84638166]	[380.20004272 449.46923828 0.87064672]	[377.4972229 546.9800415 0.87555331]	[539.21191406 336.67642212 0.85916662]	[559.82867432 439.22717285 0.88104987]	[582.79833984 544.3392334 0.92292142]	[480.34631348 534.17242432 0.72972649]	[439.31091309 539.26617432 0.71822846]	[459.8145752 708.54376221 0.75912929]	[4.80249908e+02 8.54853027e+02 8.46635818e-01]	[521.39086914 529.01452637 0.71104234]	[5.41727417e+02 6.85483643e+02 6.27455115e-01]	[528.97271729 767.6907959 0.85109347]	[459.67315674 267.30596924 0.90542507]	[482.76019287 262.25091553 0.89477575]	[439.2616272 264.7098999 0.78493488]	[500.87591553 257.12319946 0.8106454 ]	[5.26482971e+02 8.24044006e+02 7.95113027e-01]	[5.44400635e+02 8.11318115e+02 7.60713637e-01]	[5.21340210e+02 7.67607727e+02 7.21912622e-01]	[4.82844177e+02 8.95906433e+02 8.15690815e-01]	[4.64894409e+02 8.93345093e+02 7.93926001e-01]	[4.82902771e+02 8.67633667e+02 7.26253569e-01]
[470.02780151 277.59335327 0.89321929]	[472.54742432 339.09014893 0.8909049 ]	[403.30853271 339.19824219 0.84627098]	[380.19897461 449.47451782 0.87047672]	[377.49557495 546.98016357 0.87554884]	[539.21929932 336.68170166 0.85947269]	[559.8270874 439.21069336 0.87783957]	[582.79724121 544.33898926 0.92263889]	[480.34542847 534.17175293 0.72974598]	[439.31021118 539.26586914 0.71818 ]	[459.81448364 708.53210449 0.7601043 ]	[4.80244995e+02 8.54825134e+02 8.49342644e-01]	[521.39007568 529.01324463 0.71156222]	[5.41732483e+02 6.85487366e+02 6.25822723e-01]	[528.96661377 767.67755127 0.85088253]	[459.67501831 267.30682373 0.90584588]	[482.75973511 262.25238037 0.89504468]	[439.26150513 262.25759888 0.7853303 ]	[500.8704834 257.12380981 0.81295198]	[5.26475159e+02 8.24029175e+02 7.95427442e-01]	[5.44384888e+02 8.11305969e+02 7.61113942e-01]	[5.21328552e+02 7.67584534e+02 7.19091237e-01]	[4.82844147e+02 8.95902466e+02 8.14693451e-01]	[4.64895447e+02 8.93337402e+02 7.91752517e-01]	[4.82888458e+02 8.67599243e+02 7.22069263e-01]
[469.96142578 277.63278198 0.89306533]	[472.54327393 339.09750366 0.89144039]	[403.3012085 339.21774292 0.84580261]	[380.16668701 452.08483887 0.87207419]	[375.07852173 547.04968262 0.8498472 ]	[539.20928955 336.681427 0.85707498]	[559.83441162 439.20022583 0.87419343]	[582.80957031 544.3192749 0.92303932]	[480.36108398 534.1383667 0.72725767]	[439.32052612 539.23181152 0.71220291]	[459.8024292 706.06030273 0.75640047]	[4.80258942e+02 8.54856018e+02 8.40609908e-01]	[521.4074707 528.98907471 0.71101922]	[5.41686401e+02 6.82933105e+02 6.57118678e-01]	[526.50231934 767.5133667 0.8454926 ]	[459.64193726 267.34689331 0.90129077]	[482.7305603 264.80795288 0.89000207]	[439.22772217 264.71810913 0.76894665]	[500.84298706 259.60650635 0.80871791]	[5.26439026e+02 8.13808411e+02 7.87558794e-01]	[5.44332214e+02 8.08649414e+02 7.75797009e-01]	[5.21323608e+02 7.67504761e+02 7.02191412e-01]	[4.82828827e+02 8.95910034e+02 8.10407758e-01]	[4.64877136e+02 8.93337708e+02 7.88499594e-01]	[4.82925018e+02 8.67644043e+02 7.14700520e-01]
[467.49127197 277.67102051 0.88977712]	[472.51797485 339.12127686 0.89227396]	[403.28707886 339.26254272 0.84554559]	[380.1491394 452.07861328 0.87273484]	[375.04553223 549.49261475 0.84267306]	[539.19537354 336.68716431 0.85828626]	[559.83477783 439.20211792 0.87569022]	[582.81365967 544.3046875 0.92480868]	[480.38171387 534.14263916 0.72499168]	[441.68487549 539.23309326 0.71029598]	[459.84417725 706.04388428 0.74978638]	[4.80269501e+02 8.54890991e+02 8.29630315e-01]	[523.77612305 528.99432373 0.70948523]	[5.39296204e+02 6.82945312e+02 6.44072235e-01]	[523.95715332 754.82452393 0.82231092]	[459.61727905 269.84329224 0.90144157]	[482.71408081 267.31436157 0.89155412]	[439.1913147 264.76531982 0.76657695]	[500.84655762 259.65332031 0.80695963]	[523.88995361 808.69360352 0.81126398]	[5.41827881e+02 8.01009888e+02 7.30932057e-01]	[5.18690063e+02 7.52260376e+02 6.69565022e-01]	[4.82846832e+02 8.95921631e+02 8.01327765e-01]	[4.64902740e+02 8.93348999e+02 7.80212224e-01]	[4.82922089e+02 8.67678406e+02 7.08764195e-01]
[467.45706177 280.10275269 0.88041353]	[472.51153564 339.13015747 0.89335591]	[403.30163574 339.27099609 0.84671718]	[380.14743042 452.07733154 0.87493908]	[374.99627686 549.53717041 0.82872683]	[539.18817139 336.69485474 0.86717141]	[559.84698486 439.21603394 0.86958659]	[582.81365967 544.29571533 0.92698115]	[482.73272705 534.15625 0.72460586]	[441.69662476 539.24713135 0.71058226]	[462.22653198 706.08740234 0.76345855]	[4.80272369e+02 8.54909729e+02 8.26029718e-01]	[523.8102417 529.0133667 0.70334601]	[5.41706055e+02 6.90626221e+02 6.82542920e-01]	[523.9095459 749.65551758 0.87022632]	[459.61083984 269.91015625 0.9087615 ]	[480.36334229 269.85650635 0.89772969]	[439.16897583 264.72177124 0.78344518]	[500.81509399 259.66772461 0.81349057]	[5.23809326e+02 8.06064758e+02 7.79922068e-01]	[5.41747620e+02 7.93316528e+02 7.33451366e-01]	[5.16171326e+02 7.47091003e+02 7.07937300e-01]	[4.82862030e+02 8.95931030e+02 7.96664953e-01]	[4.64916748e+02 8.93354553e+02 7.75962472e-01]	[4.82915588e+02 8.67688171e+02 7.04695225e-01]
[467.42935181 280.15325928 0.87806278]	[472.51116943 339.14797974 0.89190793]	[403.29071045 341.67288208 0.84553504]	[380.11209106 457.07803345 0.88969314]	[372.54998779 552.05804443 0.81606543]	[539.19830322 336.68582153 0.87130141]	[562.20672607 439.18658447 0.87105536]	[582.83319092 541.93017578 0.92801839]	[482.76947021 534.13269043 0.72697461]	[441.73693848 539.24682617 0.70830846]	[462.30960083 703.4956665 0.77804255]	[4.80289764e+02 8.57369812e+02 8.19489956e-01]	[523.83190918 528.98352051 0.70536429]	[541.70465088 690.62866211 0.70865279]	[523.80963135 744.54467773 0.85878235]	[459.60876465 272.37225342 0.91267109]	[480.33377075 269.91992188 0.90546054]	[439.16409302 264.79440308 0.77261454]	[500.76959229 262.14862061 0.8125363 ]	[5.21376831e+02 7.95872681e+02 7.85932660e-01]	[5.39233459e+02 7.90635803e+02 7.86312878e-01]	[5.13645264e+02 7.39367065e+02 6.94924653e-01]	[4.82859833e+02 8.95927429e+02 7.95882404e-01]	[4.64924469e+02 8.93343445e+02 7.75294065e-01]	[4.82917328e+02 8.67695068e+02 7.02099085e-01]
[467.42626953 280.1763916 0.87663245]	[470.043396 339.17941284 0.8887043 ]	[403.28808594 341.73995972 0.83705419]	[380.10717773 457.13583374 0.89355755]	[372.49987793 554.61242676 0.81223941]	[536.74951172 339.06161499 0.86252928]	[562.20880127 439.23446655 0.87574184]	[582.85467529 544.3079834 0.92722744]	[482.75201416 534.1739502 0.7270745 ]	[441.73513794 539.2779541 0.71694362]	[462.36856079 703.4944458 0.76667875]	[4.80291412e+02 8.57426270e+02 8.18121195e-01]	[523.79608154 529.03619385 0.7052806 ]	[5.39265991e+02 6.88130920e+02 6.59936368e-01]	[523.77911377 744.4944458 0.85644335]	[459.60946655 272.38946533 0.91323006]	[480.33602905 272.36398315 0.91136503]	[439.11474609 262.24447632 0.76596057]	[500.74954224 262.15240479 0.80077308]	[521.29827881 793.23071289 0.85538399]	[536.69073486 788.16339111 0.81134802]	[5.16153442e+02 7.36851440e+02 6.83902979e-01]	[4.82852905e+02 8.95929321e+02 8.00425172e-01]	[4.64924500e+02 8.93343994e+02 7.79542327e-01]	[4.82925964e+02 8.70130371e+02 7.14641035e-01]
[467.4241333 280.23233032 0.86616045]	[470.02481079 339.22692871 0.8821193 ]	[403.2729187 341.79217529 0.83426553]	[380.08843994 457.15484619 0.89580673]	[372.46710205 554.66815186 0.81267625]	[539.18115234 339.11221313 0.86514491]	[562.2197876 439.28198242 0.87946606]	[582.89794922 544.34796143 0.93051445]	[482.74581909 539.20147705 0.73929846]	[441.74111938 541.8036499 0.7320261 ]	[462.40792847 705.95452881 0.76178116]	[4.80319550e+02 8.59935364e+02 8.11047494e-01]	[523.77545166 531.60351562 0.70796806]	[5.39280945e+02 6.90690308e+02 6.86383724e-01]	[521.36572266 741.98150635 0.83890373]	[459.59750366 272.44973755 0.91913384]	[480.32650757 272.39907837 0.91733056]	[439.08413696 264.75689697 0.78118688]	[500.73370361 262.16513062 0.8001352 ]	[521.2555542 790.64123535 0.8615995 ]	[5.31577026e+02 7.85586914e+02 7.78166056e-01]	[5.13579407e+02 7.34297363e+02 6.54830277e-01]	[4.82854340e+02 8.95953613e+02 7.92852819e-01]	[4.64927795e+02 8.93362122e+02 7.73314714e-01]	[4.82947327e+02 8.70167236e+02 7.06198871e-01]
[467.42422485 282.67883301 0.86256713]	[470.00521851 339.24880981 0.87874413]	[403.2479248 341.82009888 0.83372349]	[377.75378418 459.60818481 0.91513711]	[372.45367432 557.18572998 0.81516135]	[539.19641113 339.11373901 0.87357169]	[562.25036621 439.2940979 0.87831962]	[582.89562988 544.40460205 0.92624784]	[482.75958252 539.27349854 0.74116939]	[441.73455811 541.87145996 0.73085105]	[462.4407959 706.11730957 0.75537872]	[4.80340027e+02 8.62551636e+02 8.16557527e-01]	[523.82220459 534.17352295 0.71112454]	[541.70678711 703.4463501 0.75110614]	[521.32556152 734.22705078 0.82975209]	[459.60803223 272.47332764 0.92380047]	[480.3343811 272.43457031 0.92436701]	[439.07632446 264.73873901 0.78926289]	[500.71078491 262.20901489 0.78143263]	[518.77172852 788.18286133 0.85494292]	[5.26512451e+02 7.83010864e+02 7.68023789e-01]	[5.11024841e+02 7.29060547e+02 6.88520789e-01]	[4.82873016e+02 8.95977295e+02 7.90381730e-01]	[4.64939362e+02 8.93375671e+02 7.74926603e-01]	[4.82928528e+02 8.70269348e+02 7.08706856e-01]
[467.46966553 287.82501221 0.85160363]	[470.00839233 341.70098877 0.86378682]	[403.2845459 344.32946777 0.82274234]	[380.08642578 459.81347656 0.94525385]	[369.98547363 559.75244141 0.83325142]	[536.7489624 339.18566895 0.86758935]	[562.28167725 441.74694824 0.88265568]	[582.94073486 544.51660156 0.91232836]	[482.74188232 539.27856445 0.75343162]	[441.74749756 541.88116455 0.73347461]	[464.8324585 708.6293335 0.73900646]	[4.80353455e+02 8.65040222e+02 8.23233664e-01]	[523.77752686 536.65179443 0.70871913]	[5.36694885e+02 6.90633606e+02 6.57989442e-01]	[521.28973389 729.20343018 0.8357777 ]	[459.61578369 275.04544067 0.95035303]	[480.34725952 274.95123291 0.9518674 ]	[439.12103271 269.86407471 0.76678109]	[500.72637939 264.7593689 0.76548576]	[516.11505127 785.61047363 0.78847826]	[5.23901978e+02 7.77855835e+02 7.75055468e-01]	[5.08543671e+02 7.26597534e+02 6.59805536e-01]	[4.82882294e+02 8.95962952e+02 8.00090790e-01]	[4.64939270e+02 8.93368591e+02 7.86324799e-01]	[4.82929993e+02 8.70283630e+02 7.14002848e-01]
[467.48156738 290.38058472 0.85667217]	[470.00570679 341.78164673 0.85243154]	[403.27935791 346.85137939 0.8186993 ]	[380.10980225 459.85116577 0.94633889]	[372.46276855 559.82525635 0.84739012]	[536.71960449 339.26348877 0.85522985]	[562.31164551 441.90292358 0.87432647]	[582.95147705 546.94091797 0.90654075]	[482.71694946 541.75463867 0.75990331]	[441.72045898 544.32965088 0.73304683]	[464.89807129 708.690979 0.73497903]	[4.80350739e+02 8.65101196e+02 8.31639409e-01]	[521.41833496 536.71026611 0.71606529]	[5.36661987e+02 6.90686157e+02 6.72343791e-01]	[521.18481445 729.13647461 0.82676661]	[459.6126709 275.12185669 0.94819772]	[480.3692627 275.01998901 0.9524591 ]	[439.12402344 272.42019653 0.7783134 ]	[500.74893188 269.83340454 0.77056479]	[513.60534668 785.60595703 0.79577285]	[523.8480835 777.85095215 0.79654372]	[5.08439850e+02 7.26523193e+02 6.70618534e-01]	[4.82882141e+02 8.95945679e+02 8.03964376e-01]	[4.64945953e+02 8.93357056e+02 7.88700581e-01]	[4.82913879e+02 8.72707092e+02 7.19182491e-01]
[467.48117065 290.38409424 0.85741001]	[470.00106812 341.78323364 0.85178226]	[403.27560425 346.85455322 0.81941545]	[380.10913086 462.19250488 0.94801325]	[372.45553589 559.84362793 0.84878349]	[536.71691895 339.26370239 0.85518748]	[562.31140137 441.90490723 0.87708831]	[582.95648193 546.95220947 0.90605694]	[482.71697998 541.75933838 0.76043528]	[441.72085571 544.3347168 0.73281342]	[464.88116455 708.65588379 0.73438388]	[4.80345490e+02 8.65071777e+02 8.27599287e-01]	[521.41973877 536.71557617 0.71571481]	[5.36675232e+02 6.90673218e+02 6.79282308e-01]	[521.18682861 729.13671875 0.82732368]	[459.61169434 275.1229248 0.94764006]	[480.36804199 275.01950073 0.95070148]	[439.12103271 272.42855835 0.77860922]	[500.75006104 269.83691406 0.76748878]	[513.60571289 785.60662842 0.79584211]	[523.85101318 777.85290527 0.79762483]	[5.08438446e+02 7.26526978e+02 6.73563659e-01]	[4.82873230e+02 8.95936951e+02 8.03438425e-01]	[4.64936920e+02 8.93347717e+02 7.89053738e-01]	[4.82915771e+02 8.70317505e+02 7.17449188e-01]
[469.99536133 292.9473877 0.86786258]	[470.02999878 344.29653931 0.83612418]	[403.29290771 349.41989136 0.81083268]	[380.12496948 459.82461548 0.93869567]	[372.49035645 562.25366211 0.85793483]	[539.19812012 341.77078247 0.83026648]	[562.30932617 444.33825684 0.86335599]	[582.95678711 546.97668457 0.90370774]	[482.73086548 541.85717773 0.76515824]	[441.73532104 544.43255615 0.72617757]	[464.9480896 708.69390869 0.73619229]	[4.80348053e+02 8.65088684e+02 8.30136478e-01]	[521.41430664 539.26184082 0.7242614 ]	[5.36683716e+02 6.93183838e+02 6.53967798e-01]	[521.168396 726.61340332 0.829584 ]	[459.65805054 277.54342651 0.95451629]	[482.73825073 277.46905518 0.94912863]	[439.17510986 272.48983765 0.80498898]	[500.78665161 272.38543701 0.7765094 ]	[5.11032440e+02 7.85483887e+02 7.85380006e-01]	[521.4185791 775.28369141 0.8107428 ]	[5.06019348e+02 7.21458801e+02 6.51256800e-01]	[4.82903748e+02 8.95931030e+02 8.09690237e-01]	[4.64957428e+02 8.93350281e+02 7.90235519e-01]	[4.82893311e+02 8.72699524e+02 7.22833395e-01]
[467.48983765 295.4045105 0.88532966]	[472.51470947 346.84664917 0.82633013]	[403.3230896 351.9289856 0.80842638]	[380.13632202 462.19848633 0.93857461]	[372.51989746 562.29351807 0.86501336]	[539.21051025 344.28863525 0.81727201]	[562.33831787 446.96051025 0.85012656]	[582.96624756 547.02783203 0.89947069]	[482.71157837 541.89190674 0.76734638]	[441.70925903 544.47589111 0.72191417]	[467.39602661 711.20227051 0.73960334]	[4.80346405e+02 8.65090576e+02 8.30908835e-01]	[521.39447021 539.29620361 0.72987998]	[5.36713806e+02 6.93225403e+02 6.42536044e-01]	[518.74829102 726.57037354 0.8057639 ]	[459.6446228 277.64041138 0.93995529]	[482.71066284 277.58300781 0.9429493 ]	[439.21734619 274.96432495 0.82803398]	[500.78744507 274.92178345 0.81445795]	[505.9833374 782.99908447 0.78403449]	[521.30987549 775.28729248 0.78586084]	[5.05957184e+02 7.21372803e+02 6.16934061e-01]	[4.82888550e+02 8.95950928e+02 8.08392763e-01]	[4.64933960e+02 8.93364014e+02 7.92405427e-01]	[4.82897217e+02 8.72700317e+02 7.21346796e-01]
[467.49023438 295.40457153 0.88521421]	[472.51507568 346.84738159 0.8262223 ]	[403.32394409 351.92996216 0.8082552 ]	[380.13769531 462.20150757 0.93805748]	[372.52008057 562.29278564 0.8653658 ]	[539.21081543 344.28961182 0.81688112]	[562.34118652 446.9624939 0.85256761]	[582.96502686 547.02319336 0.90016305]	[482.7109375 541.88861084 0.76782262]	[441.70968628 544.47277832 0.72253168]	[467.41018677 711.19421387 0.74406368]	[4.80347260e+02 8.65092896e+02 8.30908477e-01]	[521.39300537 539.29302979 0.73036575]	[5.36712097e+02 6.93216553e+02 6.41153753e-01]	[518.75372314 726.57824707 0.80729628]	[459.64468384 277.64041138 0.94005364]	[482.71066284 277.58303833 0.94306761]	[439.21740723 274.96432495 0.82815868]	[500.78683472 274.92233276 0.8146767 ]	[505.98175049 782.99700928 0.78514588]	[521.3092041 775.28570557 0.78764409]	[5.05963684e+02 7.21384155e+02 6.18025422e-01]	[4.82891144e+02 8.95949463e+02 8.07537436e-01]	[4.64936523e+02 8.93363770e+02 7.91352749e-01]	[4.82897095e+02 8.72703003e+02 7.21038818e-01]
[467.49008179 295.40454102 0.88535446]	[472.51455688 346.84558105 0.82641774]	[403.32376099 351.92831421 0.80813324]	[380.13806152 462.20089722 0.93830246]	[372.51940918 562.28796387 0.86443329]	[539.21148682 344.28713989 0.81764984]	[562.33685303 446.93740845 0.85405457]	[582.96337891 547.02093506 0.90029585]	[482.71185303 541.8883667 0.76758242]	[441.71026611 544.47570801 0.72156143]	[467.41766357 711.21685791 0.74315256]	[4.80339355e+02 8.65090942e+02 8.29683542e-01]	[521.39306641 539.29064941 0.72973019]	[5.36713135e+02 6.93224548e+02 6.43051982e-01]	[518.75079346 726.58618164 0.80864626]	[459.6446228 277.64028931 0.93994176]	[482.71087646 277.58303833 0.94310838]	[439.21704102 274.96359253 0.82818985]	[500.78683472 274.92147827 0.81450671]	[505.9822998 782.99243164 0.78581637]	[521.30761719 775.27978516 0.78843325]	[5.05964935e+02 7.21392151e+02 6.21065736e-01]	[4.82879669e+02 8.95944458e+02 8.09542656e-01]	[4.64929749e+02 8.93356262e+02 7.91950762e-01]	[4.82884918e+02 8.72702759e+02 7.20905900e-01]
[469.9737854 295.5184021 0.89866 ]	[472.56625366 349.45458984 0.82558656]	[403.36328125 352.02081299 0.81520748]	[380.14138794 462.30783081 0.94294178]	[372.52868652 562.39599609 0.87985015]	[539.24182129 346.83050537 0.81480968]	[562.31402588 446.93597412 0.85230988]	[582.94940186 547.05511475 0.8917743 ]	[482.71789551 544.45336914 0.75040305]	[441.72906494 549.51782227 0.70044315]	[467.47860718 713.6998291 0.74287593]	[4.80367493e+02 8.65105713e+02 8.33386421e-01]	[521.40325928 541.87927246 0.72868538]	[539.2376709 705.99041748 0.71675432]	[516.15991211 726.59918213 0.8055892 ]	[459.63970947 280.09695435 0.92208999]	[482.74441528 277.68572998 0.93442607]	[439.17724609 274.99157715 0.80311173]	[500.81317139 274.98504639 0.80644447]	[505.94537354 785.53405762 0.82051456]	[5.21226562e+02 7.77882812e+02 7.65162468e-01]	[5.03479004e+02 7.18831238e+02 6.68270051e-01]	[4.82903259e+02 8.95964539e+02 8.01876783e-01]	[4.64956329e+02 8.93370239e+02 7.89325535e-01]	[4.82905945e+02 8.70328918e+02 7.20728755e-01]
[469.99310303 295.59182739 0.89551026]	[472.59695435 352.02194214 0.8391614 ]	[403.38195801 354.53710938 0.81699872]	[380.15216064 462.34237671 0.92238092]	[372.53756714 562.46240234 0.87666512]	[539.2522583 349.37982178 0.80459082]	[562.29974365 446.86734009 0.84074754]	[582.96087646 549.54644775 0.87914306]	[480.3576355 546.92626953 0.75089896]	[439.31790161 549.56268311 0.70228302]	[467.48498535 713.75494385 0.74589592]	[4.80370209e+02 8.65139587e+02 8.36302102e-01]	[521.37615967 544.35198975 0.72589803]	[539.24951172 708.51989746 0.74069166]	[511.08230591 729.03179932 0.79757845]	[459.64761353 280.18942261 0.90941316]	[482.74783325 280.11795044 0.9211213 ]	[439.19747925 275.0446167 0.78157771]	[500.84295654 275.00689697 0.81597888]	[505.91906738 785.50311279 0.82673556]	[5.21210571e+02 7.75364563e+02 7.64238477e-01]	[5.03388306e+02 7.18864014e+02 6.69385850e-01]	[4.82902863e+02 8.95944153e+02 8.06366920e-01]	[4.67398315e+02 8.93360291e+02 7.89439440e-01]	[4.82896118e+02 8.72705078e+02 7.32725739e-01]
[472.51803589 298.05575562 0.89397418]	[472.59545898 354.58099365 0.86207616]	[403.37902832 357.03048706 0.82456422]	[380.15362549 464.84671021 0.89649749]	[372.53201294 564.91149902 0.87356919]	[539.26452637 354.44519043 0.81288624]	[562.32000732 449.52108765 0.83038759]	[582.95715332 554.64447021 0.8708846 ]	[480.36538696 547.02099609 0.74086642]	[439.31777954 554.62896729 0.7058441 ]	[469.97644043 713.73046875 0.74273771]	[4.80374664e+02 8.67587646e+02 8.36415648e-01]	[521.40490723 544.45037842 0.7180233 ]	[539.23431396 708.63537598 0.75684714]	[506.03067017 729.20568848 0.81257153]	[459.67825317 285.27038574 0.89878064]	[482.77197266 282.68615723 0.90163594]	[439.24084473 277.66201782 0.74133146]	[500.89044189 275.10031128 0.83219624]	[505.90383911 785.58190918 0.84218627]	[5.18768188e+02 7.77918152e+02 7.64400899e-01]	[5.03247833e+02 7.23938293e+02 6.78116500e-01]	[4.82906342e+02 8.95948914e+02 7.99720228e-01]	[4.67404877e+02 8.93365906e+02 7.83771515e-01]	[4.82891632e+02 8.72717285e+02 7.25173831e-01]
[470.04187012 298.14572144 0.88621557]	[472.60595703 356.97302246 0.86706603]	[405.83120728 357.05004883 0.81902015]	[380.15896606 464.89291382 0.88998491]	[372.54324341 565.02233887 0.85844857]	[539.2578125 354.49935913 0.8176446 ]	[562.32678223 452.03359985 0.83117241]	[582.94195557 557.26611328 0.87804234]	[482.7102356 549.57843018 0.73039877]	[441.6869812 557.21990967 0.71026337]	[470.01794434 716.34234619 0.738823 ]	[4.80370087e+02 8.67585083e+02 8.40392709e-01]	[523.7701416 546.965271 0.70475698]	[539.21240234 708.59686279 0.7566976 ]	[506.00115967 731.65185547 0.80143446]	[459.68588257 287.83197021 0.90094191]	[482.78814697 285.31741333 0.89246339]	[439.2791748 277.71817017 0.73681116]	[503.25161743 277.53201294 0.83089232]	[505.91784668 785.59710693 0.83185482]	[5.18784607e+02 7.80402771e+02 7.63441145e-01]	[5.00877869e+02 7.24014465e+02 6.70750082e-01]	[4.82914795e+02 8.95965637e+02 7.99957573e-01]	[4.67408203e+02 8.93380615e+02 7.84192562e-01]	[4.82877747e+02 8.72713440e+02 7.33528674e-01]
[472.54019165 298.25570679 0.87082219]	[472.60665894 357.03265381 0.878133 ]	[403.37738037 357.12594604 0.82839811]	[380.14163208 467.44293213 0.87324482]	[372.51107788 567.44390869 0.84484428]	[539.2746582 354.57699585 0.83102071]	[562.30548096 454.56201172 0.82995421]	[582.92828369 559.80712891 0.89529288]	[482.71252441 554.62438965 0.72844398]	[441.68832397 557.26678467 0.71548796]	[470.03897095 718.88226318 0.74138999]	[4.80374359e+02 8.65137573e+02 8.36066902e-01]	[523.76965332 549.53778076 0.69836503]	[539.24383545 708.68188477 0.76707429]	[505.93307495 731.74993896 0.79757559]	[459.70773315 290.41989136 0.91225183]	[482.81448364 290.34619141 0.89907461]	[439.29684448 280.22164917 0.75391805]	[503.26730347 277.63375854 0.82931286]	[505.93164062 788.01733398 0.82947874]	[5.18741638e+02 7.80460205e+02 7.56987154e-01]	[5.00840027e+02 7.26501038e+02 6.53502464e-01]	[4.82928070e+02 8.95976257e+02 7.97123313e-01]	[4.67415741e+02 8.93389771e+02 7.85164475e-01]	[4.82878204e+02 8.72707886e+02 7.22138643e-01]
[472.52676392 303.19915771 0.84855682]	[475.10266113 357.18191528 0.89417654]	[403.37863159 359.59735107 0.83012581]	[380.14309692 469.95922852 0.86499429]	[372.43606567 567.5692749 0.82407844]	[539.28503418 357.10415649 0.85686767]	[562.30352783 457.12509155 0.82981408]	[582.90283203 562.34338379 0.91415346]	[482.7081604 557.21142578 0.7348901 ]	[441.69293213 559.80889893 0.72359157]	[472.53964233 721.4239502 0.75324738]	[4.82705597e+02 8.67582092e+02 8.38228464e-01]	[521.42034912 554.62695312 0.69254786]	[539.23687744 711.18005371 0.74742937]	[505.96078491 734.24829102 0.78848892]	[459.72140503 293.00180054 0.93561542]	[482.80874634 292.94586182 0.92420864]	[439.31079102 282.70477295 0.78216779]	[503.28100586 280.18771362 0.82351226]	[505.92266846 788.05126953 0.83248079]	[5.18700562e+02 7.82981750e+02 7.50717521e-01]	[5.00880859e+02 7.26583435e+02 6.37408972e-01]	[4.82936432e+02 8.95984009e+02 7.92973697e-01]	[4.67427246e+02 8.93394958e+02 7.81358242e-01]	[4.82893768e+02 8.72713562e+02 7.19760180e-01]
[472.53512573 303.29458618 0.84337139]	[475.10775757 359.57189941 0.8954041 ]	[403.38421631 359.65353394 0.82873362]	[380.14263916 472.55725098 0.86343539]	[369.92974854 567.57659912 0.82207501]	[539.28466797 357.1625061 0.86030757]	[562.32159424 459.66900635 0.86155838]	[582.90704346 562.42297363 0.91757739]	[482.72070312 559.73388672 0.74341154]	[441.70721436 562.30499268 0.73641533]	[472.57748413 723.93859863 0.75969231]	[4.80387207e+02 8.67604736e+02 8.42940211e-01]	[523.77789307 554.6829834 0.69497216]	[539.19537354 711.17272949 0.72534704]	[505.99124146 734.26727295 0.77536494]	[459.73330688 295.41040039 0.94620776]	[482.81723022 295.39694214 0.94156182]	[439.28869629 280.24847412 0.7908597 ]	[503.28179932 280.2467041 0.77964061]	[505.91482544 788.06872559 0.82318711]	[5.18707153e+02 7.83010986e+02 7.40931988e-01]	[5.03272095e+02 7.26590027e+02 6.20859623e-01]	[4.82924774e+02 8.95987061e+02 7.95075238e-01]	[4.67416168e+02 8.93398926e+02 7.83298910e-01]	[4.82886169e+02 8.72740967e+02 7.24550784e-01]
[472.57141113 305.82437134 0.84394741]	[475.07513428 359.65408325 0.89350158]	[403.35205078 359.75665283 0.8346976 ]	[380.15890503 472.53646851 0.86262953]	[369.91665649 570.06011963 0.81719446]	[539.26623535 357.20892334 0.86207294]	[562.35015869 462.23272705 0.87249595]	[582.90606689 564.86437988 0.9211446 ]	[482.74133301 559.78424072 0.74752641]	[441.74450684 562.35821533 0.74400532]	[472.54779053 723.99145508 0.76159573]	[4.82709229e+02 8.67688354e+02 8.54329228e-01]	[523.78845215 557.21240234 0.70026135]	[539.22674561 713.68615723 0.7406109 ]	[505.99298096 734.31530762 0.78183889]	[459.72729492 295.47747803 0.9552502 ]	[482.82357788 295.43530273 0.94693339]	[439.24182129 282.68713379 0.78866762]	[503.25595093 280.2494812 0.7689867 ]	[503.4815979 788.07440186 0.83869696]	[5.18681885e+02 7.83040588e+02 7.45711505e-01]	[5.03266144e+02 7.26613159e+02 6.34583771e-01]	[4.82922546e+02 8.95987488e+02 8.01647186e-01]	[4.67433075e+02 8.93405151e+02 7.83449590e-01]	[4.82902496e+02 8.72812195e+02 7.26052999e-01]
[472.55685425 308.38195801 0.84380567]	[475.11776733 359.71405029 0.89673179]	[403.38043213 359.79803467 0.82779127]	[380.13705444 475.12921143 0.8686468 ]	[367.42196655 572.6104126 0.80692953]	[539.29656982 359.61532593 0.86662364]	[562.36663818 462.32452393 0.87792522]	[582.90179443 564.88409424 0.92234743]	[482.71661377 559.82873535 0.75451291]	[441.72409058 562.39501953 0.74526203]	[475.0619812 726.43389893 0.76170015]	[4.80370697e+02 8.67698181e+02 8.54777694e-01]	[523.76818848 559.7197876 0.70685953]	[539.17071533 716.26538086 0.72834486]	[506.02340698 736.8659668 0.76351434]	[459.71697998 295.5668335 0.96005797]	[482.81494141 295.51513672 0.95848912]	[439.2588501 285.32162476 0.75012678]	[503.24890137 285.29031372 0.77370441]	[503.46881104 788.11529541 0.83928704]	[5.18661926e+02 7.85508911e+02 7.46207595e-01]	[5.03301544e+02 7.29074158e+02 6.22094452e-01]	[4.82907623e+02 8.95972351e+02 8.06242347e-01]	[4.67411102e+02 8.93397522e+02 7.88786173e-01]	[4.82858368e+02 8.72822266e+02 7.25576639e-01]
[472.53009033 310.91442871 0.84656239]	[475.12451172 359.76623535 0.88950092]	[403.37515259 362.22271729 0.82478207]	[380.13903809 477.60397339 0.8767404 ]	[367.39379883 575.18597412 0.81040537]	[541.70318604 359.67871094 0.86264402]	[562.36010742 462.35067749 0.87726241]	[582.90386963 564.93811035 0.91880071]	[482.71893311 562.28088379 0.75153303]	[441.71096802 562.43530273 0.74376941]	[475.08584595 726.48388672 0.77236331]	[4.80352753e+02 8.67671265e+02 8.50696683e-01]	[523.77716064 559.74078369 0.71047896]	[5.36698608e+02 7.18819763e+02 7.07832098e-01]	[508.48623657 739.4163208 0.74074244]	[459.70837402 295.62802124 0.95835972]	[482.80801392 295.58175659 0.96178252]	[439.26422119 287.81808472 0.75228596]	[500.8949585 287.84881592 0.75953031]	[503.43136597 788.15655518 0.84373552]	[5.16188293e+02 7.85584351e+02 7.42591918e-01]	[5.03367188e+02 7.29154419e+02 6.05635762e-01]	[4.82912048e+02 8.95987854e+02 8.04138005e-01]	[4.67403320e+02 8.93410278e+02 7.88959801e-01]	[4.82833862e+02 8.72803040e+02 7.22843111e-01]
[472.53085327 310.91488647 0.84677857]	[475.12481689 359.76528931 0.88980043]	[403.37512207 362.22167969 0.82524246]	[380.14041138 477.60552979 0.87664425]	[367.40127563 575.18212891 0.81020558]	[541.70288086 359.67779541 0.86307728]	[562.3550415 462.31924438 0.87921441]	[582.89855957 564.94049072 0.91871417]	[482.7124939 562.28149414 0.75360817]	[441.70953369 562.4362793 0.74556059]	[475.08947754 726.48431396 0.77362543]	[4.80354553e+02 8.67695618e+02 8.53501081e-01]	[523.76934814 559.73736572 0.71175861]	[5.36732971e+02 7.18811035e+02 7.16221392e-01]	[508.46749878 741.89752197 0.74573541]	[459.70809937 295.62982178 0.95836639]	[482.80740356 295.58197021 0.96149629]	[439.26132202 287.82861328 0.75472158]	[500.89004517 287.85159302 0.75819284]	[503.44589233 788.14941406 0.83882219]	[5.16187561e+02 7.85574341e+02 7.43212938e-01]	[5.03363708e+02 7.29167175e+02 6.05813444e-01]	[4.82909027e+02 8.95986816e+02 8.05577517e-01]	[4.67404449e+02 8.93413269e+02 7.89324522e-01]	[4.82836609e+02 8.72826294e+02 7.22706318e-01]
[472.52987671 313.43371582 0.85755032]	[475.16809082 359.82409668 0.88648432]	[405.83679199 362.26895142 0.81794697]	[380.12960815 477.72839355 0.89826339]	[367.39962769 577.70080566 0.8147068 ]	[541.74914551 359.75323486 0.86015153]	[562.33911133 462.30432129 0.87812471]	[582.88604736 564.95880127 0.91787648]	[482.73233032 562.29370117 0.75738829]	[441.72799683 564.84893799 0.74369067]	[475.08044434 726.50964355 0.77058029]	[4.80362335e+02 8.70146667e+02 8.59232843e-01]	[523.78747559 559.75262451 0.71434194]	[5.39170898e+02 7.18870911e+02 7.17614114e-01]	[508.45925903 741.953125 0.75329024]	[459.72033691 298.00735474 0.95807171]	[482.82928467 298.01437378 0.95909303]	[439.29510498 290.36950684 0.75785494]	[503.27575684 292.9932251 0.79163009]	[503.41455078 790.59814453 0.85609871]	[5.16156494e+02 7.88046143e+02 7.56088018e-01]	[5.03353088e+02 7.29202637e+02 6.07460737e-01]	[4.82933929e+02 8.98432373e+02 8.01503718e-01]	[4.67436157e+02 8.93441650e+02 7.81903982e-01]	[4.82832703e+02 8.72874146e+02 7.22299516e-01]
[470.03689575 313.48187256 0.86192364]	[475.16937256 362.23809814 0.88014245]	[405.84552002 362.32925415 0.80948991]	[380.11532593 480.21786499 0.91281414]	[367.40393066 577.74786377 0.81931472]	[541.76226807 359.79806519 0.85638607]	[562.34240723 462.37628174 0.87289697]	[582.89672852 564.99456787 0.91321748]	[482.72415161 562.33239746 0.76225877]	[441.7116394 564.90148926 0.74006361]	[475.08953857 726.56494141 0.7752589 ]	[4.80369812e+02 8.70137329e+02 8.58655334e-01]	[523.79089355 559.78717041 0.71851301]	[5.39164917e+02 7.13732788e+02 7.03157604e-01]	[506.02774048 744.53125 0.78270602]	[459.72265625 298.04800415 0.95466596]	[482.80514526 298.07556152 0.95842916]	[439.31234741 290.39285278 0.76746649]	[503.27536011 295.46936035 0.8101728 ]	[503.39694214 790.64941406 0.85952878]	[5.16131470e+02 7.88109436e+02 7.64927626e-01]	[5.03309753e+02 7.34221436e+02 6.13942981e-01]	[4.82948730e+02 8.98433411e+02 8.00060689e-01]	[4.67447296e+02 8.93445862e+02 7.81867385e-01]	[4.82841187e+02 8.72874756e+02 7.18810081e-01]
[470.04034424 313.52072144 0.86530089]	[475.14135742 362.28167725 0.86944067]	[405.83734131 364.79959106 0.80320567]	[380.13949585 480.26809692 0.91918498]	[367.41775513 577.79376221 0.82327491]	[541.76361084 362.20513916 0.85116184]	[562.34240723 462.41595459 0.86430901]	[582.89971924 565.02648926 0.9087261 ]	[482.71685791 562.3848877 0.75943112]	[441.70278931 564.95324707 0.73441339]	[475.09713745 726.61749268 0.77460933]	[4.80370392e+02 8.70123169e+02 8.54568481e-01]	[523.78942871 559.83728027 0.7216391 ]	[536.73736572 713.75714111 0.71493065]	[505.9881897 744.54449463 0.79647696]	[459.72293091 298.08096313 0.95174432]	[482.8119812 298.0947876 0.95082277]	[439.33010864 290.45297241 0.77645159]	[503.27688599 295.44570923 0.81087625]	[503.40139771 790.69018555 0.87381023]	[5.16122314e+02 7.88140381e+02 7.75112450e-01]	[5.03268707e+02 7.34241150e+02 6.10421777e-01]	[4.82958130e+02 8.98412903e+02 7.99368441e-01]	[4.67455139e+02 8.93430786e+02 7.83268631e-01]	[4.82839050e+02 8.72860046e+02 7.19658375e-01]
[472.52807617 315.92880249 0.87396401]	[475.15377808 362.31381226 0.86529684]	[405.86520386 364.83560181 0.79846728]	[380.15472412 480.30630493 0.92134917]	[369.91574097 580.2265625 0.82684422]	[541.77166748 362.24139404 0.84849924]	[562.34960938 464.85772705 0.86541009]	[582.89611816 565.06921387 0.90579754]	[482.72946167 562.37988281 0.76351321]	[441.71533203 564.9553833 0.73283017]	[475.1159668 726.64819336 0.77549732]	[4.80376343e+02 8.70143738e+02 8.57356966e-01]	[523.79107666 559.82427979 0.72331017]	[5.36721924e+02 7.13723389e+02 7.04837024e-01]	[505.9899292 744.56115723 0.79345256]	[459.73632812 298.12112427 0.94820058]	[482.840271 298.13717651 0.94647604]	[441.67697144 292.94729614 0.78085691]	[503.32498169 295.50320435 0.81824136]	[503.39224243 790.68829346 0.87194484]	[5.16124084e+02 7.88149902e+02 7.69046545e-01]	[5.03277771e+02 7.34257141e+02 6.07183635e-01]	[4.82957001e+02 8.98419678e+02 7.98189342e-01]	[4.67463013e+02 8.93437622e+02 7.80398190e-01]	[4.82846222e+02 8.72881470e+02 7.20244884e-01]
[472.56469727 315.96881104 0.88348484]	[475.16427612 362.33486938 0.86309111]	[405.88339233 364.83740234 0.79756397]	[380.17312622 480.29452515 0.91808271]	[369.98205566 580.24688721 0.82940149]	[541.77087402 362.26785278 0.84597981]	[562.35931396 464.90783691 0.8668192 ]	[582.89526367 567.44799805 0.90660721]	[480.38397217 562.41290283 0.76896656]	[441.70431519 564.99359131 0.73380977]	[475.10739136 726.64819336 0.7737819 ]	[4.80377380e+02 8.70132324e+02 8.56437802e-01]	[521.42272949 562.28057861 0.73393989]	[5.36698181e+02 7.11184021e+02 6.94144547e-01]	[505.98077393 747.00042725 0.80427086]	[459.76135254 298.15585327 0.94343227]	[482.88113403 298.18026733 0.93384928]	[441.69873047 293.00247192 0.79273486]	[503.3757019 295.57958984 0.81960201]	[503.36734009 790.73687744 0.87436181]	[5.16129272e+02 7.88200623e+02 7.76686311e-01]	[5.03270508e+02 7.36836792e+02 6.09907568e-01]	[4.85365051e+02 8.98424316e+02 7.98750997e-01]	[4.67473907e+02 8.93440369e+02 7.81165838e-01]	[4.82845978e+02 8.72868713e+02 7.26650894e-01]
[472.57214355 315.98925781 0.88581711]	[477.58538818 362.35067749 0.86384535]	[405.91430664 364.83392334 0.79580528]	[380.19589233 480.2300415 0.91048968]	[372.4694519 580.26525879 0.83471894]	[541.7711792 362.29031372 0.84535611]	[562.35760498 464.90359497 0.86394769]	[582.90063477 567.44219971 0.90622944]	[482.73071289 562.41235352 0.76546371]	[441.72735596 564.98095703 0.7317366 ]	[475.11709595 729.03302002 0.77388901]	[4.80371185e+02 8.70158630e+02 8.60793889e-01]	[523.78015137 562.28369141 0.72886616]	[5.36652893e+02 7.11151428e+02 6.79697394e-01]	[505.96569824 747.02398682 0.79217523]	[459.77130127 298.17477417 0.93930519]	[482.88879395 298.20046997 0.92767251]	[441.70828247 292.98379517 0.80448908]	[503.37744141 295.56488037 0.82352215]	[503.36911011 790.71472168 0.85441941]	[5.13643066e+02 7.88192261e+02 7.64791548e-01]	[5.03266052e+02 7.39330750e+02 5.83620965e-01]	[4.85359955e+02 8.98440002e+02 7.94207335e-01]	[4.67467041e+02 8.93453430e+02 7.77346551e-01]	[4.82840912e+02 8.72891602e+02 7.23074436e-01]
[472.60623169 316.01174927 0.88925445]	[477.60290527 364.77340698 0.86695182]	[408.38839722 364.82232666 0.79445791]	[380.21679688 480.18392944 0.90420878]	[372.51467896 580.27886963 0.83982795]	[541.77331543 362.30340576 0.8444488 ]	[562.37701416 464.93655396 0.86453474]	[582.89526367 567.4498291 0.90690994]	[482.74301147 564.85949707 0.76137477]	[441.73052979 565.01623535 0.72669327]	[475.13171387 729.06988525 0.77816761]	[4.80379456e+02 8.70158142e+02 8.61484170e-01]	[523.79602051 562.32446289 0.72879624]	[5.36646729e+02 7.11191406e+02 6.78873301e-01]	[505.92050171 747.06274414 0.79468083]	[459.78790283 298.19799805 0.9350909 ]	[482.90866089 298.21820068 0.92051953]	[441.71789551 292.96905518 0.80981284]	[503.39141846 295.56359863 0.82932627]	[503.36914062 790.70703125 0.84283197]	[5.13610229e+02 7.88195923e+02 7.58492112e-01]	[5.00891907e+02 7.39399597e+02 5.71326911e-01]	[4.85355774e+02 8.98446411e+02 7.94642806e-01]	[4.67464325e+02 8.93452026e+02 7.78620064e-01]	[4.82855804e+02 8.72886414e+02 7.25421667e-01]
[475.10830688 316.00375366 0.8918395 ]	[477.60821533 364.76705933 0.86961901]	[408.43725586 364.81463623 0.79292065]	[380.22055054 480.2550354 0.91966575]	[374.9960022 580.29650879 0.85353416]	[541.762146 362.2883606 0.8464728]	[562.42852783 467.40826416 0.86371887]	[582.89227295 567.46142578 0.9076404 ]	[482.76150513 564.8861084 0.75877899]	[441.74691772 567.4508667 0.72230119]	[475.15841675 729.09851074 0.77908462]	[4.82711548e+02 8.70168396e+02 8.63778532e-01]	[523.81140137 562.35748291 0.73420495]	[5.36712585e+02 7.18870911e+02 7.01940119e-01]	[503.48397827 747.02911377 0.80291152]	[459.81918335 298.19470215 0.93352222]	[482.93560791 298.20632935 0.91560072]	[441.73748779 292.94586182 0.79671484]	[503.41653442 295.54397583 0.82811141]	[503.39871216 790.69854736 0.84522766]	[5.13593567e+02 7.88182800e+02 7.56199598e-01]	[5.00817841e+02 7.39335815e+02 5.56895018e-01]	[4.85365204e+02 8.98455627e+02 7.89843202e-01]	[4.67475739e+02 8.93457153e+02 7.73914397e-01]	[4.82878418e+02 8.72898315e+02 7.19577253e-01]
[475.15621948 316.00921631 0.8978734 ]	[477.62145996 364.76638794 0.87313265]	[410.93908691 364.80529785 0.7917887 ]	[380.22451782 480.27456665 0.9215349 ]	[375.00335693 580.3013916 0.85579544]	[541.76812744 362.28570557 0.84916574]	[562.44030762 467.40304565 0.86150295]	[582.9083252 567.46582031 0.90529096]	[482.76257324 564.88012695 0.76071727]	[441.75595093 565.02624512 0.72393358]	[475.16326904 729.07244873 0.77945244]	[4.82720215e+02 8.70156494e+02 8.60257626e-01]	[523.80328369 562.34777832 0.73358154]	[5.36699890e+02 7.16335144e+02 6.94908798e-01]	[503.45315552 747.03564453 0.80518621]	[459.84921265 298.20358276 0.93276507]	[482.96530151 298.20864868 0.90903646]	[441.75579834 292.93148804 0.7956984 ]	[503.42819214 295.52227783 0.81957448]	[503.38519287 790.70153809 0.84749401]	[5.13583069e+02 7.88186462e+02 7.54488826e-01]	[5.00793274e+02 7.39353027e+02 5.60916424e-01]	[4.85388458e+02 8.98457520e+02 7.84716964e-01]	[4.69959290e+02 8.95841309e+02 7.68255234e-01]	[4.82882019e+02 8.72889160e+02 7.17961133e-01]
[475.17672729 315.98144531 0.89557087]	[477.6612854 362.3503418 0.88197428]	[411.00192261 364.80328369 0.79512143]	[380.25344849 480.25726318 0.9205184 ]	[375.01361084 580.27844238 0.85437012]	[541.77520752 362.28488159 0.84988439]	[562.4440918 464.91595459 0.86403149]	[582.91925049 567.46447754 0.9037962 ]	[482.77960205 564.87103271 0.75808561]	[441.76882935 565.00610352 0.7257725 ]	[477.59475708 729.0958252 0.77443308]	[4.82722626e+02 8.70198608e+02 8.64552617e-01]	[523.82226562 562.35229492 0.73115766]	[5.36726807e+02 7.21434570e+02 7.16930568e-01]	[503.45327759 747.04309082 0.80697346]	[462.19955444 298.18783569 0.93580109]	[482.97540283 298.18051147 0.91140831]	[441.77380371 292.93746948 0.79673791]	[503.44869995 295.49188232 0.80932075]	[503.38928223 790.690979 0.84545374]	[5.13576111e+02 7.88171387e+02 7.52735734e-01]	[5.00794769e+02 7.39354675e+02 5.58548272e-01]	[4.85398071e+02 8.98475220e+02 7.79465199e-01]	[4.69972290e+02 8.95859375e+02 7.65569210e-01]	[4.82876678e+02 8.72919983e+02 7.13068962e-01]
[477.63638306 315.97058105 0.90190554]	[477.70220947 362.35095215 0.89026201]	[413.50003052 364.7822876 0.79845351]	[380.27322388 480.24505615 0.91716111]	[375.02658081 580.24560547 0.85192192]	[541.80230713 362.28439331 0.85281873]	[562.45611572 464.89221191 0.87157393]	[582.93084717 567.45776367 0.90175205]	[482.78533936 564.87683105 0.75402468]	[441.78109741 565.01019287 0.72211993]	[477.62792969 729.08221436 0.78283882]	[4.82732391e+02 8.70192078e+02 8.63125443e-01]	[523.82171631 562.35748291 0.72912925]	[536.74749756 723.93292236 0.73068553]	[503.4475708 747.00323486 0.80510557]	[462.23873901 298.18484497 0.93729544]	[485.37103271 298.17208862 0.90750325]	[441.80383301 292.94119263 0.79232275]	[503.48690796 295.47915649 0.80562788]	[503.39016724 790.66113281 0.83972192]	[5.11085297e+02 7.88139282e+02 7.40890384e-01]	[5.00785400e+02 7.36822632e+02 5.53289592e-01]	[4.85406586e+02 8.98476929e+02 7.76722014e-01]	[4.69976166e+02 8.95855835e+02 7.65686870e-01]	[4.82881042e+02 8.72903015e+02 7.14002669e-01]
[477.69125366 315.95059204 0.9059515 ]	[477.72805786 362.33847046 0.89627606]	[413.50830078 364.78695679 0.79954344]	[380.2746582 480.24786377 0.91749811]	[375.03268433 577.79296875 0.84852445]	[541.82177734 362.25683594 0.85987848]	[562.45526123 464.84487915 0.87676686]	[582.95477295 567.4753418 0.89879042]	[482.80310059 564.85644531 0.75366986]	[441.81005859 564.99053955 0.72306985]	[477.66397095 729.05560303 0.79081208]	[4.82751282e+02 8.70206909e+02 8.67590427e-01]	[523.82348633 562.33648682 0.72588038]	[5.36714783e+02 7.21460266e+02 7.20821798e-01]	[503.47412109 747.00457764 0.79534465]	[462.27481079 298.17684937 0.94056231]	[485.4119873 298.14715576 0.90593213]	[441.80944824 290.45370483 0.79837298]	[505.86871338 293.0088501 0.79360569]	[503.39202881 790.65118408 0.83052331]	[5.13565063e+02 7.88127563e+02 7.32735813e-01]	[5.00827850e+02 7.36814636e+02 5.40899813e-01]	[4.85430298e+02 8.98482422e+02 7.72827148e-01]	[4.69992920e+02 8.95866516e+02 7.67838120e-01]	[4.82906097e+02 8.72915527e+02 7.15561628e-01]
[477.69012451 315.95053101 0.9058454 ]	[477.73291016 362.33654785 0.89746106]	[413.50939941 364.78543091 0.79997081]	[380.275177 480.24188232 0.91719949]	[375.03381348 577.79394531 0.84919131]	[541.83435059 362.25073242 0.86189407]	[562.45605469 464.83050537 0.87565941]	[582.95385742 567.472229 0.89867759]	[482.80233765 564.85095215 0.75358176]	[441.81130981 564.98455811 0.72384864]	[477.66012573 729.05316162 0.7908439 ]	[4.82752686e+02 8.70205505e+02 8.67881656e-01]	[523.82489014 562.33184814 0.72517598]	[5.36704651e+02 7.21454285e+02 7.18959033e-01]	[503.46408081 747.00341797 0.79679298]	[462.27456665 298.17724609 0.94052154]	[485.40969849 298.14706421 0.90637523]	[441.81765747 292.88543701 0.79742211]	[505.86849976 293.00997925 0.79456967]	[503.38986206 790.65600586 0.83092368]	[5.11093781e+02 7.88136292e+02 7.32291996e-01]	[5.00819153e+02 7.36815552e+02 5.39685667e-01]	[4.85424438e+02 8.98484070e+02 7.75267720e-01]	[4.69985260e+02 8.95866089e+02 7.68902957e-01]	[4.82910339e+02 8.72916260e+02 7.15416551e-01]
[477.68969727 315.94940186 0.90549183]	[477.7326355 362.32974243 0.89912319]	[413.51434326 364.76950073 0.80186725]	[380.27618408 480.23239136 0.91638201]	[375.03213501 580.22155762 0.85108346]	[541.83416748 362.25094604 0.8620981 ]	[562.4543457 464.82705688 0.87571216]	[582.96032715 567.48156738 0.89770269]	[482.80050659 564.8692627 0.75317615]	[441.8036499 565.00616455 0.72088718]	[477.66540527 729.03564453 0.78993678]	[4.82749695e+02 8.70205566e+02 8.66479814e-01]	[523.82952881 562.34301758 0.72612625]	[5.36705811e+02 7.21444336e+02 7.19218135e-01]	[503.45895386 747.00982666 0.80076361]	[462.27435303 298.17599487 0.94051999]	[485.4074707 298.14572144 0.90716213]	[441.8215332 292.88937378 0.79725248]	[505.86825562 293.01000977 0.79545355]	[503.3939209 790.66052246 0.83169407]	[5.11095398e+02 7.88137512e+02 7.34121919e-01]	[5.00815308e+02 7.36824951e+02 5.37835538e-01]	[4.85408844e+02 8.98492432e+02 7.74841964e-01]	[4.69968750e+02 8.95869385e+02 7.68315971e-01]	[4.82910553e+02 8.72921021e+02 7.12953389e-01]
[477.74282837 315.91500854 0.90485692]	[477.74462891 362.31991577 0.9016633 ]	[413.52301025 362.35153198 0.80233127]	[380.27975464 480.22561646 0.9141643 ]	[375.04370117 577.76629639 0.84771234]	[541.86010742 362.22705078 0.86377293]	[562.472229 464.86755371 0.86769086]	[582.97644043 567.4979248 0.89505893]	[482.79592896 564.90136719 0.75056922]	[441.78805542 567.45819092 0.7188791 ]	[477.68344116 729.02880859 0.79556024]	[4.82765411e+02 8.70219238e+02 8.68656397e-01]	[523.83862305 562.37481689 0.72553456]	[536.74432373 723.90722656 0.73465919]	[503.41937256 746.96044922 0.79636377]	[462.32150269 298.15075684 0.93972123]	[485.45797729 298.13037109 0.90150899]	[441.82369995 290.41598511 0.803123 ]	[505.89431763 292.97549438 0.77076066]	[503.3850708 790.60565186 0.83150226]	[5.11045685e+02 7.88081848e+02 7.24737942e-01]	[5.00790192e+02 7.34276245e+02 5.19240737e-01]	[4.85408020e+02 8.98512695e+02 7.74981141e-01]	[4.69968689e+02 8.95879272e+02 7.68891990e-01]	[4.82923950e+02 8.72929260e+02 7.15364277e-01]
[480.11178589 313.49838257 0.90039372]	[480.10064697 362.28421021 0.90875864]	[413.53039551 362.33111572 0.80497229]	[380.27938843 480.13043213 0.90198863]	[375.01638794 577.76239014 0.84357774]	[541.85009766 359.80084229 0.87171584]	[562.47821045 464.887146 0.87445313]	[582.99127197 567.47906494 0.89787602]	[482.78994751 564.88201904 0.75285918]	[441.77780151 565.02087402 0.72181487]	[477.68499756 726.61651611 0.80133343]	[4.82768066e+02 8.70199158e+02 8.66065860e-01]	[523.84106445 562.35760498 0.72365201]	[536.68865967 721.44433594 0.72877055]	[503.41723633 747.00561523 0.80144978]	[462.34780884 298.09661865 0.94672471]	[485.47958374 298.09042358 0.90590411]	[441.8555603 290.37841797 0.79396117]	[505.90808105 293.01721191 0.77199715]	[503.40686035 790.63317871 0.83882123]	[5.11094543e+02 7.88094543e+02 7.37926602e-01]	[5.00793793e+02 7.36811340e+02 5.19055486e-01]	[4.85422913e+02 8.98494446e+02 7.76216149e-01]	[4.69978119e+02 8.95866333e+02 7.69794047e-01]	[4.82924683e+02 8.72906799e+02 7.17546403e-01]
[480.24636841 310.95773315 0.90630716]	[480.11401367 362.20681763 0.91691715]	[413.56057739 362.22052002 0.8195042 ]	[380.29321289 477.64059448 0.88581431]	[374.99462891 577.70507812 0.83247662]	[541.86541748 359.74411011 0.88198614]	[562.47961426 462.39849854 0.88711214]	[582.99798584 567.45697021 0.89968979]	[482.78707886 564.86468506 0.75154173]	[441.75784302 565.00091553 0.72150576]	[477.68804932 726.59106445 0.80421841]	[4.82777588e+02 8.70171204e+02 8.62041950e-01]	[523.84301758 562.34381104 0.72425038]	[536.70721436 724.00915527 0.74682051]	[503.33343506 744.5668335 0.77198249]	[464.84310913 295.65313721 0.93036187]	[488.0322876 295.63085938 0.88960195]	[444.3303833 287.82608032 0.78616786]	[505.99630737 287.859375 0.73796129]	[503.40786743 790.60137939 0.81559241]	[5.11042358e+02 7.88074341e+02 7.17270613e-01]	[5.00771545e+02 7.34257751e+02 4.79729295e-01]	[4.85422363e+02 8.98488831e+02 7.75831640e-01]	[4.69971680e+02 8.95861511e+02 7.69733727e-01]	[4.82944580e+02 8.72884399e+02 7.13214815e-01]
[480.2824707 310.86627197 0.89810646]	[480.12283325 359.80059814 0.9218325 ]	[413.57040405 359.82061768 0.82431614]	[380.2946167 477.59664917 0.87866265]	[375.01107788 575.16320801 0.82620323]	[541.87188721 359.70043945 0.88708997]	[564.80670166 462.39309692 0.88746721]	[582.98834229 567.4541626 0.89648479]	[482.78717041 562.39294434 0.75532854]	[441.77017212 564.93664551 0.72758764]	[477.73397827 726.58062744 0.79787099]	[4.82780151e+02 8.70174500e+02 8.60882998e-01]	[523.83166504 562.29492188 0.71925908]	[5.34124390e+02 7.18848755e+02 6.66271806e-01]	[503.36663818 744.5112915 0.75563598]	[464.85458374 295.58407593 0.93382061]	[490.51449585 295.54342651 0.88872051]	[444.30285645 285.3302002 0.79743975]	[506.02023315 282.74478149 0.74938518]	[503.38726807 788.2322998 0.80442512]	[5.11034637e+02 7.88051270e+02 7.00774670e-01]	[5.00803894e+02 7.34251953e+02 4.73025590e-01]	[4.85400024e+02 8.98496765e+02 7.78094828e-01]	[4.69959106e+02 8.95859375e+02 7.70281255e-01]	[4.85352448e+02 8.72900879e+02 7.08588719e-01]
[480.34100342 303.27203369 0.90265137]	[480.15179443 359.66137695 0.93286479]	[416.02929688 359.66488647 0.84111971]	[380.30041504 472.58660889 0.86970627]	[375.05072021 570.0480957 0.84753203]	[541.89611816 359.58569336 0.88620782]	[562.47283936 462.23834229 0.89773858]	[582.94915771 565.02392578 0.90622294]	[482.73977661 562.28845215 0.76009274]	[441.7348938 562.42626953 0.73857874]	[477.68893433 724.0345459 0.77526748]	[4.82756714e+02 8.70174011e+02 8.57232690e-01]	[521.4230957 559.75909424 0.7150616 ]	[539.1774292 723.89349365 0.74349773]	[500.79516602 739.41687012 0.74507195]	[464.94842529 295.42590332 0.9046185 ]	[493.06964111 295.41073608 0.87483597]	[444.38232422 285.24816895 0.79445153]	[508.52813721 282.67669678 0.74648809]	[503.42019653 788.03063965 0.80719495]	[5.08489990e+02 7.82997559e+02 6.59652710e-01]	[4.98199646e+02 7.29190979e+02 4.47581649e-01]	[4.85371155e+02 8.98476257e+02 7.85613358e-01]	[4.67487579e+02 8.93461731e+02 7.70476580e-01]	[4.82935425e+02 8.72887268e+02 7.02525675e-01]
[480.35693359 300.75323486 0.91452605]	[480.17578125 359.57821655 0.93701661]	[416.06182861 359.58288574 0.84991288]	[380.29074097 470.02996826 0.86769819]	[375.02993774 567.52044678 0.85827452]	[541.90167236 357.19503784 0.8936041 ]	[562.47735596 459.83456421 0.8930245 ]	[582.93963623 564.96520996 0.91150403]	[482.72177124 559.82397461 0.75447935]	[441.73782349 562.37231445 0.73731554]	[477.62426758 724.03045654 0.7820304 ]	[4.82767609e+02 8.70162048e+02 8.60918343e-01]	[521.39776611 559.72113037 0.71714532]	[539.26116943 723.90820312 0.78319103]	[500.76953125 736.85095215 0.74345493]	[464.95245361 292.98529053 0.88985121]	[493.12121582 292.93621826 0.86071974]	[444.42041016 285.25366211 0.76753843]	[508.54876709 280.16677856 0.74812973]	[503.35375977 785.60186768 0.79702336]	[5.05969910e+02 7.80448853e+02 6.59749329e-01]	[4.98157959e+02 7.29103027e+02 4.43829685e-01]	[4.85384491e+02 8.98456177e+02 7.89173067e-01]	[4.67492188e+02 8.93451172e+02 7.75967836e-01]	[4.85354431e+02 8.72880859e+02 7.07252741e-01]
[480.36105347 300.71279907 0.92516172]	[480.21408081 357.13766479 0.9464072 ]	[416.11962891 357.11547852 0.86369693]	[380.30023193 467.39944458 0.87965494]	[374.98147583 565.01153564 0.8641938 ]	[541.92980957 357.12216187 0.89916921]	[562.45874023 459.80038452 0.90510219]	[582.92907715 564.85302734 0.92409104]	[480.38070679 559.75097656 0.740628 ]	[441.71844482 562.29858398 0.72431833]	[477.58441162 723.95465088 0.77229631]	[4.82779694e+02 8.70108521e+02 8.54830801e-01]	[521.37164307 557.17645264 0.70905232]	[539.2701416 718.86322021 0.77839482]	[500.73095703 736.81848145 0.75587648]	[464.97055054 292.92282104 0.88409054]	[495.6008606 292.91867065 0.86622488]	[444.43167114 282.69485474 0.78342646]	[511.04541016 280.21600342 0.75118905]	[5.03275513e+02 7.85498108e+02 7.72646189e-01]	[5.03466888e+02 7.77835083e+02 6.70059562e-01]	[4.95684814e+02 7.29108521e+02 4.49433684e-01]	[4.85358582e+02 8.98430359e+02 7.87812114e-01]	[4.67462891e+02 8.93433716e+02 7.81230390e-01]	[4.85384705e+02 8.72845337e+02 7.09976673e-01]
[480.35647583 298.23217773 0.93832201]	[480.21035767 357.05349731 0.94123089]	[416.12390137 357.02810669 0.85590661]	[380.30160522 464.90396118 0.88901228]	[374.99368286 564.93518066 0.88247699]	[541.91149902 357.06530762 0.89077258]	[562.4621582 459.64028931 0.88223231]	[582.93511963 562.39581299 0.91744733]	[482.74398804 557.20880127 0.72620517]	[441.73403931 559.78686523 0.71043485]	[475.13070679 723.90374756 0.76196039]	[4.82771820e+02 8.67707886e+02 8.53077888e-01]	[523.76599121 554.62835693 0.69747019]	[539.30145264 713.78051758 0.78717226]	[500.74142456 731.78704834 0.79132169]	[464.95648193 290.37643433 0.86486214]	[495.58950806 290.36566162 0.85078013]	[444.43597412 280.1421814 0.78637707]	[511.03009033 277.65499878 0.76958257]	[5.03269714e+02 7.82979370e+02 7.67534375e-01]	[5.03445129e+02 7.75264648e+02 6.92012131e-01]	[4.95637360e+02 7.26610596e+02 4.61838543e-01]	[4.82938934e+02 8.98427795e+02 7.91527808e-01]	[4.67432922e+02 8.93423279e+02 7.82077670e-01]	[4.85390198e+02 8.72831299e+02 7.12569296e-01]
[480.37573242 298.16384888 0.94532806]	[480.21398926 356.98474121 0.9331156 ]	[416.13421631 354.58520508 0.8470037 ]	[380.27828979 464.85540771 0.89758146]	[374.99926758 564.84753418 0.88609672]	[541.91235352 356.97381592 0.87709403]	[562.45574951 457.21591187 0.87233359]	[582.92730713 562.33325195 0.91692996]	[482.7305603 557.20843506 0.72839141]	[441.71331787 559.79754639 0.71420097]	[475.06134033 718.89227295 0.74633992]	[4.82750610e+02 8.67682373e+02 8.49356890e-01]	[521.42468262 552.12506104 0.70350814]	[539.32043457 713.74542236 0.79789221]	[500.73880005 731.72845459 0.80280995]	[467.39413452 287.81466675 0.85383362]	[495.63293457 287.84524536 0.84935468]	[444.44564819 277.64797974 0.7940166 ]	[511.04388428 277.59506226 0.76515859]	[5.00872559e+02 7.80391357e+02 7.59177148e-01]	[5.03405243e+02 7.72738403e+02 7.12965190e-01]	[4.95617981e+02 7.26548035e+02 4.77184296e-01]	[4.82955750e+02 8.95980835e+02 7.94134974e-01]	[4.67449005e+02 8.93410828e+02 7.82263696e-01]	[4.85351257e+02 8.72819641e+02 7.09045887e-01]
[480.37484741 298.05734253 0.94761866]	[480.19555664 354.53311157 0.91966844]	[416.07388306 354.45623779 0.81572264]	[380.28671265 462.39471436 0.90636623]	[374.99151611 562.40826416 0.88299423]	[541.91119385 354.5295105 0.85782671]	[562.45007324 457.10125732 0.85547566]	[582.95043945 559.82263184 0.89501095]	[480.38433838 552.12921143 0.72340077]	[441.68130493 557.22216797 0.70347828]	[469.99783325 711.25067139 0.74338692]	[4.82742218e+02 8.67640259e+02 8.41331840e-01]	[521.41442871 549.543396 0.70512474]	[539.30072021 713.68609619 0.79398644]	[500.71142578 731.65771484 0.82329929]	[464.97698975 282.7588501 0.85177779]	[495.63726807 282.77011108 0.84423792]	[446.89862061 277.53817749 0.79217923]	[511.05459595 277.48156738 0.77941084]	[500.81585693 780.40576172 0.79225427]	[5.03374390e+02 7.72737061e+02 7.43866086e-01]	[4.93097839e+02 7.26516479e+02 4.86594945e-01]	[4.82952148e+02 8.95985535e+02 7.91420817e-01]	[4.67443695e+02 8.93409729e+02 7.78053045e-01]	[4.82952271e+02 8.72783875e+02 7.01678991e-01]
[482.71673584 295.64663696 0.94771516]	[480.19042969 352.00653076 0.90628099]	[416.0687561 349.44525146 0.80390012]	[380.28588867 462.2388916 0.9191137 ]	[372.5350647 562.28662109 0.86675644]	[541.92425537 351.98934937 0.84631753]	[562.44335938 454.58215332 0.84964544]	[582.94866943 557.26702881 0.87737131]	[480.34872437 549.5390625 0.72896856]	[439.30004883 554.64086914 0.69463259]	[467.49417114 711.23345947 0.7564047 ]	[4.82724213e+02 8.67621704e+02 8.34690809e-01]	[521.37652588 546.97167969 0.71469319]	[539.31170654 711.23046875 0.80095673]	[500.72232056 731.66021729 0.82318562]	[467.42199707 280.24230957 0.86460912]	[495.67327881 280.23129272 0.85753679]	[446.94012451 275.10754395 0.79931229]	[511.05221558 275.01928711 0.77051127]	[500.77148438 780.45404053 0.80740815]	[5.03367432e+02 7.72752991e+02 7.56444991e-01]	[4.95590851e+02 7.26473206e+02 4.97085094e-01]	[4.82927917e+02 8.95982971e+02 7.91870356e-01]	[4.67415802e+02 8.93404175e+02 7.78433084e-01]	[4.82953735e+02 8.72779175e+02 6.94174707e-01]
[482.71612549 295.64605713 0.9474442 ]	[480.19290161 352.00994873 0.90654182]	[416.06613159 349.4447937 0.80329716]	[380.28668213 462.24478149 0.91777706]	[372.53823853 562.29187012 0.86855215]	[541.92907715 351.99755859 0.84625858]	[562.44390869 454.59494019 0.85074955]	[582.94348145 557.27404785 0.87735534]	[480.35467529 549.53649902 0.72840822]	[439.30618286 554.6416626 0.69443977]	[467.48898315 711.23681641 0.75849211]	[4.82728363e+02 8.67632202e+02 8.36874485e-01]	[521.3795166 546.96563721 0.71428448]	[539.31195068 711.23236084 0.80051184]	[500.72265625 731.65814209 0.82321221]	[467.42007446 280.24169922 0.86440837]	[495.67221069 280.23083496 0.85729712]	[446.93777466 275.10919189 0.80037326]	[511.05554199 275.02642822 0.77192777]	[500.7701416 780.45349121 0.80689776]	[5.03370667e+02 7.72751526e+02 7.56115496e-01]	[4.95589996e+02 7.26468323e+02 4.96303141e-01]	[4.82917206e+02 8.95976196e+02 7.90906310e-01]	[4.67407776e+02 8.93396912e+02 7.77070165e-01]	[4.85349976e+02 8.72795593e+02 6.94590390e-01]
[480.36981201 295.59036255 0.94227433]	[480.20440674 349.44451904 0.90575033]	[416.08059692 346.88967896 0.80547464]	[380.28561401 459.79312134 0.91649973]	[372.52105713 562.22442627 0.85593456]	[541.9307251 349.37850952 0.84506679]	[562.43914795 452.07147217 0.85758972]	[582.9574585 554.62878418 0.86746907]	[480.35903931 547.00671387 0.73542237]	[439.31167603 549.57220459 0.6934762 ]	[467.43988037 711.23883057 0.7557621 ]	[4.80378632e+02 8.67639160e+02 8.37666869e-01]	[521.37731934 544.47503662 0.71985132]	[539.32196045 708.67938232 0.82414484]	[500.72024536 731.65289307 0.8320055 ]	[467.40997314 280.14627075 0.87967181]	[495.66625977 280.16592407 0.86695009]	[446.92663574 274.9934082 0.79970217]	[511.0486145 275.02905273 0.77025115]	[500.74728394 780.45043945 0.8198756 ]	[503.34503174 772.73150635 0.78173476]	[4.93113037e+02 7.26489014e+02 5.14970064e-01]	[4.82903137e+02 8.95961060e+02 7.98693955e-01]	[4.67402344e+02 8.93385498e+02 7.79345572e-01]	[4.82908722e+02 8.72798157e+02 7.07091093e-01]
[480.37802124 295.52267456 0.94127965]	[480.21643066 346.8293457 0.91035318]	[416.06845093 344.28231812 0.81787771]	[380.29702759 459.65512085 0.90601528]	[372.53619385 559.74914551 0.84144622]	[541.94873047 344.34997559 0.85273975]	[562.42071533 446.96697998 0.86080819]	[582.9352417 549.53729248 0.88474542]	[480.37634277 546.9588623 0.73529011]	[439.31201172 549.50793457 0.69398552]	[467.40710449 711.20819092 0.75187498]	[4.80372406e+02 8.67597534e+02 8.27312112e-01]	[521.39678955 544.44122314 0.72361529]	[541.73669434 708.65039062 0.83427918]	[500.70446777 729.2789917 0.83086371]	[467.43804932 277.72900391 0.88810122]	[495.6496582 277.72280884 0.8719694 ]	[446.94366455 274.96762085 0.79141396]	[511.07608032 274.97314453 0.77250242]	[500.75311279 780.45281982 0.82059759]	[503.36068726 772.73443604 0.78025305]	[4.93083496e+02 7.26472656e+02 5.29609799e-01]	[4.82912903e+02 8.95927246e+02 7.94667721e-01]	[4.67412964e+02 8.93366638e+02 7.74118960e-01]	[4.82912689e+02 8.72764282e+02 7.01826513e-01]
[480.36035156 295.44226074 0.93646359]	[480.19900513 344.2855835 0.91713834]	[416.07946777 341.79034424 0.82789218]	[380.28540039 457.18200684 0.89530516]	[372.5531311 557.25457764 0.82983351]	[541.94433594 344.25048828 0.86380231]	[562.42449951 446.90722656 0.86027944]	[582.9118042 547.03637695 0.89552426]	[480.36581421 544.39379883 0.75348759]	[439.29922485 544.49591064 0.71621788]	[464.95565796 711.13116455 0.75578094]	[4.80346985e+02 8.67592834e+02 8.23184371e-01]	[521.40930176 541.9039917 0.7407074 ]	[541.75708008 708.59191895 0.84535229]	[500.75195312 729.21484375 0.86518437]	[467.41094971 277.66574097 0.89917898]	[495.61355591 277.63848877 0.87965107]	[446.92797852 274.91409302 0.79668218]	[511.0378418 274.89056396 0.76313794]	[500.72845459 780.39550781 0.82431829]	[503.34698486 770.31011963 0.8002997 ]	[4.93105225e+02 7.24035156e+02 5.67894518e-01]	[4.82914886e+02 8.95917603e+02 7.96353996e-01]	[4.67411804e+02 8.93361816e+02 7.71461964e-01]	[4.82873016e+02 8.72763733e+02 7.03787208e-01]
[482.71835327 292.96875 0.92866564]	[480.18005371 341.77160645 0.93106121]	[416.04620361 341.70959473 0.83359301]	[380.26748657 457.07922363 0.88452649]	[372.54196167 557.21160889 0.82418269]	[541.94854736 341.73278809 0.88830483]	[562.40447998 444.34814453 0.87430483]	[582.89471436 546.96936035 0.90105551]	[482.72229004 544.38140869 0.74267071]	[439.32073975 544.47808838 0.70450991]	[464.89007568 711.19781494 0.74819279]	[4.80378418e+02 8.67580811e+02 8.27632785e-01]	[523.78186035 541.87854004 0.73306453]	[541.77838135 708.52270508 0.85018927]	[500.71542358 729.10058594 0.86536801]	[467.45562744 277.56552124 0.90601313]	[495.62973022 277.53851318 0.89352673]	[446.90563965 272.36248779 0.79562354]	[511.00366211 269.91583252 0.74345851]	[500.75057983 777.83935547 0.82247043]	[503.3760376 770.25219727 0.80508482]	[4.90566772e+02 7.23938049e+02 5.59227586e-01]	[4.82901398e+02 8.95953613e+02 7.97013342e-01]	[4.67397766e+02 8.93384888e+02 7.76047707e-01]	[4.82950806e+02 8.72769104e+02 6.99752271e-01]
[480.35348511 290.37817383 0.90569687]	[480.16778564 341.67556763 0.93395162]	[413.5836792 339.26763916 0.83994651]	[380.26385498 457.07363892 0.8880775 ]	[375.01437378 554.70135498 0.82944906]	[541.94207764 339.28262329 0.89931786]	[562.41766357 444.38198853 0.87851548]	[582.89331055 546.92260742 0.90609753]	[482.77139282 544.33691406 0.74451751]	[441.71035767 544.43572998 0.71364641]	[464.85592651 708.59552002 0.74616969]	[4.80357361e+02 8.67584717e+02 8.26788366e-01]	[523.83087158 541.81903076 0.72993004]	[541.76727295 706.08935547 0.81362033]	[500.78546143 726.63543701 0.86057168]	[467.39532471 275.08676147 0.90878147]	[493.07843018 275.06716919 0.8875519 ]	[444.43490601 267.31808472 0.78177333]	[508.5461731 264.76370239 0.74789757]	[500.7411499 775.31787109 0.80814743]	[503.36358643 770.21185303 0.79246002]	[4.93116608e+02 7.18864868e+02 5.52463412e-01]	[4.82892395e+02 8.95977844e+02 7.95425117e-01]	[4.64961914e+02 8.93400146e+02 7.73145854e-01]	[4.82932617e+02 8.72779724e+02 6.98562145e-01]
[480.34280396 280.2322998 0.91797 ]	[480.11459351 339.16339111 0.93296891]	[413.55215454 339.15713501 0.84302127]	[380.27545166 454.57174683 0.87528503]	[377.48953247 549.58947754 0.84423685]	[541.8862915 339.12057495 0.90679818]	[562.36920166 441.7645874 0.89458978]	[582.87573242 544.46624756 0.91123056]	[482.7437439 541.78991699 0.73626012]	[441.69781494 541.91143799 0.71599114]	[462.39874268 706.06561279 0.73959368]	[4.80327026e+02 8.62529358e+02 8.05625021e-01]	[523.81384277 539.22790527 0.71435285]	[541.83880615 703.48516846 0.80507708]	[500.73126221 729.03015137 0.86380756]	[464.9357605 272.47784424 0.90057194]	[493.072052 272.4385376 0.8650794]	[444.36328125 264.77877808 0.79631191]	[508.48712158 262.15435791 0.74904191]	[500.85211182 780.378479 0.82904917]	[505.89343262 770.27209473 0.78635526]	[4.90494843e+02 7.23893250e+02 5.72301090e-01]	[4.82887573e+02 8.98428772e+02 7.96492040e-01]	[4.64940826e+02 8.93411621e+02 7.69247472e-01]	[4.82925995e+02 8.70280151e+02 6.83716059e-01]
[480.33816528 280.14413452 0.93588412]	[480.11505127 339.12811279 0.93528169]	[413.55096436 339.13372803 0.84392047]	[380.2807312 452.04891968 0.87193441]	[377.51531982 547.05249023 0.86552137]	[541.88800049 339.09121704 0.91051483]	[562.36651611 441.77310181 0.89888608]	[582.88311768 544.42547607 0.9178586 ]	[482.75778198 539.31005859 0.73686051]	[441.70843506 541.85742188 0.71911955]	[462.37866211 706.08850098 0.75582099]	[4.80319397e+02 8.62546082e+02 8.09257627e-01]	[523.8192749 536.73956299 0.7133913 ]	[541.88537598 705.91687012 0.81702685]	[500.78143311 726.66278076 0.86405504]	[464.93029785 272.37548828 0.89077616]	[493.08227539 272.34075928 0.85492915]	[444.36804199 262.24459839 0.80565035]	[508.47250366 259.68908691 0.75722647]	[500.88061523 775.34997559 0.84243339]	[505.92279053 770.20837402 0.79931557]	[4.93049286e+02 7.21371643e+02 5.61823487e-01]	[4.82887848e+02 8.98427612e+02 7.98397243e-01]	[4.64936096e+02 8.93412964e+02 7.74468660e-01]	[4.82920715e+02 8.70296387e+02 6.89711690e-01]
[480.31524658 277.7258606 0.94190699]	[480.11178589 339.10787964 0.92959243]	[413.53213501 339.1104126 0.84663057]	[380.29528809 449.525177 0.87399608]	[377.53097534 547.05682373 0.86090386]	[541.88616943 339.07034302 0.90872538]	[562.36047363 441.71725464 0.90443182]	[582.88336182 544.38494873 0.92093062]	[482.76809692 539.27856445 0.72661555]	[441.7215271 541.82519531 0.70458776]	[462.25149536 706.10113525 0.74874413]	[4.80297974e+02 8.62535034e+02 8.06103945e-01]	[523.83459473 536.69091797 0.70030075]	[541.89379883 703.456604 0.80365127]	[500.86062622 729.01513672 0.87783527]	[464.90222168 269.88198853 0.88527507]	[493.0383606 269.85623169 0.84454679]	[444.35641479 259.70666504 0.82333702]	[508.44689941 259.58227539 0.77194422]	[500.87988281 780.40588379 0.8442595 ]	[505.95840454 770.29541016 0.78503877]	[4.93117889e+02 7.21428223e+02 6.08737469e-01]	[4.82877411e+02 8.98413879e+02 7.95928597e-01]	[4.64927399e+02 8.93405518e+02 7.72065639e-01]	[4.82905273e+02 8.70282776e+02 6.89896584e-01]
[480.30560303 277.62191772 0.94595373]	[477.74963379 339.07571411 0.92491579]	[413.50970459 339.08630371 0.8444705 ]	[380.31420898 449.51791382 0.87560165]	[377.54849243 547.03112793 0.86970735]	[541.8739624 336.69772339 0.90703678]	[562.34460449 441.67437744 0.90399349]	[582.88336182 544.30645752 0.92711192]	[482.76599121 539.23687744 0.72092211]	[441.72460938 541.78082275 0.69733649]	[462.19674683 706.07769775 0.73379755]	[4.80296722e+02 8.62516174e+02 8.03228199e-01]	[523.83465576 536.65844727 0.69548357]	[541.93908691 703.46069336 0.8050195 ]	[503.26657104 726.62097168 0.87715584]	[464.8644104 267.29815674 0.87353051]	[490.57107544 264.75765991 0.82859367]	[444.36193848 259.7227478 0.81842989]	[506.01998901 257.1633606 0.77536535]	[503.2562561 780.46960449 0.83912706]	[506.00042725 772.71002197 0.77367485]	[4.95662140e+02 7.21357849e+02 6.31552577e-01]	[4.82898834e+02 8.95986267e+02 7.89641500e-01]	[4.64954254e+02 8.93407959e+02 7.63871849e-01]	[4.82900391e+02 8.70261658e+02 6.85692787e-01]
[480.27191162 277.53591919 0.94991076]	[480.10830688 339.04534912 0.92465723]	[413.52572632 339.06002808 0.84453154]	[380.32339478 449.49813843 0.87881684]	[377.57507324 547.00494385 0.88005805]	[541.87481689 336.66891479 0.90723562]	[562.34844971 441.67965698 0.90463805]	[582.88568115 544.30065918 0.92828351]	[482.78872681 539.2086792 0.71483076]	[441.74224854 541.75524902 0.6901623 ]	[462.18969727 705.99694824 0.72228301]	[4.80298950e+02 8.62501099e+02 8.04128170e-01]	[523.8548584 534.14685059 0.6907782 ]	[541.93426514 703.45214844 0.80394316]	[503.25961304 729.02880859 0.8861624 ]	[464.84020996 264.71224976 0.87931812]	[490.54187012 262.22265625 0.83476651]	[444.37893677 259.60928345 0.83307219]	[505.99520874 257.125 0.77283466]	[503.32434082 785.51373291 0.84997058]	[5.08509705e+02 7.75282043e+02 7.49280512e-01]	[4.95665894e+02 7.21458435e+02 6.56403840e-01]	[4.82899170e+02 8.98413269e+02 7.93144763e-01]	[4.64947601e+02 8.93408081e+02 7.67181039e-01]	[4.82907166e+02 8.70258972e+02 6.93989038e-01]
[480.23431396 277.47250366 0.95305693]	[480.11929321 336.67834473 0.92739224]	[413.53237915 336.70172119 0.84186065]	[380.35900879 449.48156738 0.87468129]	[377.61810303 546.98883057 0.88676077]	[541.86865234 336.63116455 0.90754867]	[562.34753418 441.67947388 0.90053403]	[582.89245605 544.3270874 0.92961633]	[482.80047607 536.73901367 0.71120536]	[441.76657104 541.75579834 0.68850613]	[459.85046387 705.97851562 0.71944392]	[4.80304047e+02 8.62524536e+02 8.01456928e-01]	[523.85852051 534.1307373 0.69037706]	[544.30377197 703.44641113 0.80466205]	[503.33657837 726.66174316 0.89009774]	[464.81719971 262.14752197 0.89293993]	[490.51303101 259.72955322 0.8415221 ]	[444.38418579 257.09579468 0.83173311]	[505.97183228 257.06161499 0.78922212]	[503.40466309 785.58874512 0.84673548]	[5.13606628e+02 7.77828369e+02 7.39319801e-01]	[4.98142822e+02 7.21425903e+02 6.96088016e-01]	[4.82898346e+02 8.98425781e+02 7.86739349e-01]	[4.64957733e+02 8.93416382e+02 7.59702504e-01]	[4.82906067e+02 8.70268616e+02 6.91776514e-01]
[480.22497559 275.1071167 0.95497584]	[480.12481689 336.6703186 0.92758369]	[413.54592896 336.68942261 0.84297681]	[382.73950195 451.98971558 0.86924416]	[377.6522522 546.95166016 0.8882333 ]	[541.87286377 336.62506104 0.90876848]	[562.36120605 439.31542969 0.89931291]	[582.90093994 544.37335205 0.92635173]	[482.80639648 536.73529053 0.71615565]	[441.7696228 541.75006104 0.69489211]	[459.82785034 706.04040527 0.71969324]	[4.80317535e+02 8.62511353e+02 8.04428458e-01]	[523.86627197 534.12078857 0.68856633]	[544.32727051 705.90942383 0.81659603]	[503.45761108 726.65362549 0.88326526]	[462.44754028 259.69976807 0.90187812]	[490.51712036 259.66525269 0.84897542]	[444.39077759 257.10516357 0.82443136]	[505.97210693 257.00506592 0.78611815]	[503.42504883 788.03564453 0.84776986]	[5.16158691e+02 7.80399292e+02 7.34793007e-01]	[498.2583313 721.43341064 0.74065202]	[4.82884064e+02 8.95982910e+02 7.91019201e-01]	[4.64954681e+02 8.93396057e+02 7.63181806e-01]	[4.82928528e+02 8.70249146e+02 7.01505303e-01]
[480.20050049 275.04263306 0.94602627]	[480.12701416 336.65194702 0.92759585]	[413.55047607 336.68759155 0.8438431 ]	[382.75747681 452.02200317 0.86459905]	[377.70175171 547.05877686 0.87848312]	[541.85839844 336.60714722 0.90471137]	[562.37481689 441.6986084 0.90186822]	[582.90106201 544.3692627 0.92658055]	[482.81799316 539.23321533 0.71708286]	[441.78018188 541.77880859 0.69568193]	[459.80963135 706.09063721 0.71724039]	[4.80316284e+02 8.62511536e+02 8.02648723e-01]	[523.87402344 534.16162109 0.69027489]	[544.37384033 705.92285156 0.83719885]	[503.43255615 729.11273193 0.88673019]	[462.41915894 259.61535645 0.9176991 ]	[488.027771 257.21112061 0.86134726]	[444.36569214 257.0859375 0.82367462]	[505.98016357 256.97433472 0.80207098]	[503.39358521 788.13580322 0.87014043]	[5.16155457e+02 7.82975464e+02 7.45803952e-01]	[498.2336731 723.98474121 0.7572459 ]	[4.82896851e+02 8.98409851e+02 7.87319481e-01]	[4.64956909e+02 8.93399353e+02 7.60504186e-01]	[4.82915802e+02 8.70252441e+02 7.03455031e-01]
[480.19998169 275.04293823 0.94623792]	[480.12960815 336.64654541 0.92810696]	[413.5534668 336.68731689 0.8443234 ]	[382.75701904 452.02099609 0.86477637]	[377.70376587 547.05395508 0.87897056]	[541.85900879 336.59896851 0.90457678]	[562.37670898 441.68771362 0.90356219]	[582.90429688 544.371521 0.92572659]	[482.82467651 539.23443604 0.71762586]	[441.78390503 541.78015137 0.69621086]	[459.81060791 706.08569336 0.72194457]	[4.80312622e+02 8.62500183e+02 8.02765369e-01]	[523.88537598 534.16552734 0.69056815]	[544.36560059 705.92199707 0.83547777]	[503.44070435 729.11535645 0.8839336 ]	[462.41744995 259.61419678 0.91864914]	[488.02688599 257.21121216 0.86198688]	[444.36135864 257.07751465 0.82507098]	[505.97891235 256.96777344 0.8026638 ]	[503.39862061 788.13793945 0.86666512]	[5.16159851e+02 7.82979919e+02 7.44812250e-01]	[498.24200439 723.9854126 0.75435984]	[4.82892334e+02 8.95985840e+02 7.87127256e-01]	[4.64956207e+02 8.93398743e+02 7.60291219e-01]	[4.82914001e+02 8.70243958e+02 7.05649972e-01]
[480.20675659 274.96951294 0.94004339]	[480.14416504 336.62854004 0.93025029]	[413.56588745 336.67919922 0.84169847]	[382.81558228 451.99313354 0.85030657]	[380.10287476 547.02502441 0.87729245]	[541.85974121 336.58624268 0.89992076]	[562.3850708 441.70578003 0.903898 ]	[582.90386963 544.37695312 0.92635 ]	[482.85531616 539.20666504 0.71592623]	[441.81613159 541.76239014 0.69744354]	[459.80618286 706.02325439 0.71465313]	[4.80311005e+02 8.59996399e+02 8.01873863e-01]	[523.92034912 534.12786865 0.68835616]	[544.38427734 703.50579834 0.83101189]	[503.50897217 729.18688965 0.86796641]	[462.4309082 257.17974854 0.9276706 ]	[490.48730469 257.15258789 0.87319505]	[444.3631897 257.02090454 0.82834721]	[505.9730835 256.97753906 0.79865658]	[503.41506958 788.12628174 0.86093259]	[5.16205017e+02 7.82975403e+02 7.48726070e-01]	[500.66210938 726.42712402 0.76530427]	[4.82882233e+02 8.98422913e+02 7.85581768e-01]	[4.64951965e+02 8.93406616e+02 7.57630825e-01]	[4.82916077e+02 8.70210693e+02 7.00593710e-01]
[480.20962524 274.93029785 0.93208784]	[480.15188599 336.62045288 0.92844999]	[413.57318115 336.67645264 0.84482288]	[382.84332275 451.99636841 0.849958 ]	[380.21664429 549.4932251 0.87512887]	[541.85430908 336.56234741 0.89740205]	[562.37866211 439.29022217 0.91185367]	[582.9095459 544.32824707 0.92984116]	[482.88336182 536.68572998 0.71489066]	[441.85562134 539.26153564 0.69075763]	[459.79000854 706.00762939 0.71501565]	[4.80322357e+02 8.62485229e+02 8.02891731e-01]	[523.93078613 531.58422852 0.68916333]	[544.39776611 705.94171143 0.84461474]	[503.50958252 731.69671631 0.84211826]	[462.43139648 257.13525391 0.93288004]	[490.49731445 257.11022949 0.87674409]	[444.34283447 257.05197144 0.82373327]	[505.96875 256.99673462 0.79442513]	[503.48300171 790.60131836 0.86106336]	[5.18726746e+02 7.85542114e+02 7.81439126e-01]	[500.67059326 726.54510498 0.76877117]	[4.82853333e+02 8.98415955e+02 7.93334544e-01]	[4.64926971e+02 8.93403748e+02 7.68364310e-01]	[4.82941467e+02 8.70241272e+02 7.03001797e-01]
[480.26113892 272.43292236 0.92278671]	[480.17105103 336.59475708 0.91854405]	[413.59661865 336.66381836 0.84734035]	[387.91500854 452.02664185 0.82820666]	[380.35577393 549.58117676 0.86277425]	[541.85418701 336.52886963 0.89599717]	[562.40466309 439.2605896 0.91487968]	[582.92633057 544.30578613 0.92917871]	[482.88754272 536.69128418 0.7061193 ]	[441.84963989 539.28131104 0.68727022]	[459.73892212 706.00701904 0.71995771]	[4.80317230e+02 8.59969849e+02 8.02067518e-01]	[523.95227051 531.5803833 0.67629117]	[544.38964844 705.94403076 0.81052768]	[506.01733398 741.97827148 0.80401969]	[464.82418823 257.02709961 0.9390884 ]	[490.52844238 256.95367432 0.89258432]	[444.3215332 256.97564697 0.84372669]	[505.97442627 254.54006958 0.77328664]	[5.11087250e+02 7.98408264e+02 7.43613303e-01]	[521.37451172 790.72570801 0.79239351]	[500.73318481 731.67242432 0.73279667]	[4.82845978e+02 8.98410095e+02 8.04466486e-01]	[4.64909149e+02 8.93397156e+02 7.77248740e-01]	[4.85350555e+02 8.70222290e+02 6.98823929e-01]
[480.27194214 269.91146851 0.91080678]	[480.18692017 336.58822632 0.92109096]	[416.03460693 336.65359497 0.85052556]	[390.41497803 449.52178955 0.82437563]	[382.75845337 552.08673096 0.84919643]	[541.86663818 336.53656006 0.89626896]	[562.42474365 439.25054932 0.91306394]	[582.92401123 544.30285645 0.92922038]	[482.90206909 536.67089844 0.70077085]	[441.8571167 539.27600098 0.68264586]	[459.74389648 708.57232666 0.70986545]	[4.80286591e+02 8.57456238e+02 8.11468899e-01]	[523.96258545 531.5401001 0.67423654]	[544.42211914 703.45489502 0.77063823]	[511.08074951 746.9508667 0.80186605]	[464.83300781 256.9491272 0.94247639]	[490.52056885 254.54066467 0.89474022]	[444.35437012 256.95584106 0.83904833]	[505.97473145 254.48936462 0.79051143]	[5.18721924e+02 8.08536377e+02 7.59019136e-01]	[5.23959717e+02 7.95832764e+02 7.18105555e-01]	[500.83203125 734.31671143 0.73605293]	[4.82841888e+02 8.95970337e+02 8.12423110e-01]	[4.64905243e+02 8.93387146e+02 7.82479703e-01]	[4.82942535e+02 8.70172302e+02 7.17956483e-01]
[480.24081421 267.35021973 0.89761913]	[480.19442749 336.58209229 0.930323 ]	[416.04437256 336.64648438 0.85088551]	[390.42666626 449.45645142 0.8251121 ]	[382.80410767 552.09332275 0.84544444]	[541.87908936 336.53659058 0.89739466]	[562.45025635 439.26077271 0.91011775]	[582.92352295 544.29840088 0.93039799]	[482.94189453 536.68182373 0.69896948]	[441.89059448 539.26599121 0.68440819]	[459.71228027 708.63891602 0.72039169]	[4.80273376e+02 8.54864197e+02 8.29270124e-01]	[523.99908447 531.58428955 0.68213993]	[544.4418335 703.42810059 0.75987923]	[518.71289062 749.65771484 0.83562416]	[462.43347168 254.51542664 0.94622862]	[490.49996948 254.45471191 0.8982318 ]	[444.32867432 254.54141235 0.84273183]	[505.96392822 254.46765137 0.80100065]	[5.23795776e+02 8.11328125e+02 8.04709673e-01]	[5.36665222e+02 8.06102173e+02 7.25705445e-01]	[503.35012817 747.06719971 0.76751232]	[4.82862427e+02 8.95950928e+02 8.10595810e-01]	[4.64911957e+02 8.93369751e+02 7.79830754e-01]	[4.82953613e+02 8.67632446e+02 7.09360898e-01]
[480.23440552 267.30514526 0.89380503]	[480.19689941 336.59350586 0.9364121 ]	[416.05395508 336.66436768 0.8491199 ]	[390.51312256 449.4576416 0.82385343]	[385.39138794 552.05718994 0.82166064]	[541.8838501 336.55020142 0.89529014]	[564.80584717 439.21533203 0.89516413]	[582.92919922 541.92767334 0.93142903]	[482.94537354 536.66381836 0.70932317]	[441.88345337 539.25695801 0.69720137]	[459.75674438 708.64263916 0.7129975 ]	[4.80286896e+02 8.54923462e+02 8.32141280e-01]	[524.01715088 531.57183838 0.69089091]	[544.47375488 698.34344482 0.74708652]	[521.18878174 762.49511719 0.84457189]	[462.42547607 254.47523499 0.94463402]	[490.50619507 254.41886902 0.89404196]	[444.31561279 254.52301025 0.8487612 ]	[505.97265625 254.44578552 0.80333936]	[5.31544067e+02 8.26538513e+02 7.47227490e-01]	[5.44310852e+02 8.11258240e+02 7.30055630e-01]	[503.3637085 759.90802002 0.76373494]	[4.82840179e+02 8.95948242e+02 8.11133623e-01]	[4.64893494e+02 8.93368652e+02 7.81856537e-01]	[4.82963226e+02 8.67697327e+02 7.23266959e-01]
[480.26312256 264.73867798 0.89392227]	[480.21398926 336.59152222 0.93615097]	[416.06637573 336.67141724 0.84633112]	[393.01303101 449.45092773 0.8234728 ]	[392.96426392 552.13708496 0.81196725]	[541.89727783 336.53945923 0.88784015]	[564.82891846 439.28411865 0.9020133 ]	[582.96142578 544.29205322 0.93230414]	[485.34393311 534.17382812 0.70364672]	[444.31298828 539.25299072 0.69354445]	[459.78344727 708.58953857 0.7517125 ]	[4.80287354e+02 8.54875732e+02 8.42336297e-01]	[526.40118408 531.56427002 0.6917522 ]	[544.49517822 703.4664917 0.72984886]	[521.40716553 772.722229 0.8769272 ]	[462.45010376 254.40519714 0.93514585]	[490.53710938 254.34194946 0.88149369]	[444.33007812 254.53663635 0.84463459]	[506.00460815 254.42797852 0.77731645]	[5.41815857e+02 8.31815063e+02 7.81526864e-01]	[5.52149536e+02 8.24057739e+02 6.71859801e-01]	[5.06005066e+02 7.70266235e+02 7.42635429e-01]	[4.82821472e+02 8.95911804e+02 8.11628342e-01]	[4.64889099e+02 8.93334900e+02 7.81829774e-01]	[4.85347839e+02 8.67649902e+02 7.21229911e-01]
[480.26394653 262.21710205 0.90073633]	[480.24761963 336.57962036 0.93926084]	[416.09350586 336.65734863 0.85230589]	[395.54043579 452.0262146 0.83560407]	[395.54675293 552.13409424 0.82141292]	[541.93200684 336.53155518 0.88954288]	[564.83953857 439.27926636 0.89687121]	[582.96820068 544.36138916 0.93095118]	[485.36050415 531.58703613 0.69968271]	[444.32125854 536.703125 0.68174839]	[459.78860474 708.60412598 0.76781303]	[4.80278748e+02 8.54805420e+02 8.38285923e-01]	[526.40667725 528.97637939 0.69455945]	[546.934021 700.92480469 0.71576941]	[529.01434326 788.10858154 0.84881353]	[464.8157959 254.36651611 0.92823422]	[490.5319519 251.95243835 0.87792033]	[444.38284302 254.51956177 0.8328712 ]	[506.01739502 254.4223938 0.79675138]	[5.44449829e+02 8.39459900e+02 7.61121929e-01]	[5.62308044e+02 8.29257629e+02 7.72971213e-01]	[521.33898926 788.15533447 0.79388881]	[4.82849976e+02 8.95911804e+02 7.97309458e-01]	[4.64925110e+02 8.93337463e+02 7.64472485e-01]	[4.82941406e+02 8.65126465e+02 7.06088543e-01]
[480.25292969 259.72613525 0.91116703]	[480.26901245 336.57467651 0.93497497]	[416.10644531 336.64572144 0.84960401]	[395.6439209 449.47644043 0.84874612]	[395.60592651 552.0904541 0.83226913]	[544.29754639 336.52154541 0.87715787]	[564.84265137 439.26098633 0.90319145]	[582.98028564 544.32745361 0.92690754]	[485.36264038 531.57763672 0.69314516]	[444.32928467 536.68902588 0.67358935]	[459.80130005 711.13781738 0.77045172]	[4.80291687e+02 8.54864380e+02 8.30442429e-01]	[524.02185059 526.50274658 0.6882937 ]	[546.9942627 700.89001465 0.74899107]	[541.68493652 798.42553711 0.82848382]	[462.45114136 251.92800903 0.91864407]	[490.52624512 251.88342285 0.87258601]	[444.40744019 254.44616699 0.81324548]	[508.45889282 254.34741211 0.77798998]	[5.52135132e+02 8.52348572e+02 7.89131641e-01]	[5.64991089e+02 8.44595276e+02 7.51840353e-01]	[5.26417053e+02 8.01000977e+02 6.52993917e-01]	[4.82913116e+02 8.95902222e+02 8.01093876e-01]	[4.67394318e+02 8.93336792e+02 7.76076078e-01]	[4.82919464e+02 8.67624695e+02 7.03042924e-01]
[480.28781128 259.63342285 0.93075013]	[480.31375122 336.57620239 0.9372682 ]	[416.14120483 336.62020874 0.8558259 ]	[398.03988647 452.00918579 0.85747403]	[398.0843811 549.53503418 0.86231673]	[544.33789062 336.52346802 0.88067234]	[564.85778809 439.31811523 0.90478832]	[583.00079346 544.33050537 0.92385387]	[485.37145996 531.56170654 0.70106477]	[444.32501221 536.68255615 0.68380272]	[459.82839966 708.63330078 0.78308469]	[4.80285828e+02 8.54894226e+02 8.29205632e-01]	[526.42889404 526.47216797 0.69235253]	[546.9901123 700.87390137 0.75002009]	[544.39294434 811.21612549 0.89680845]	[464.84350586 251.83294678 0.90435708]	[493.04077148 249.36824036 0.86026329]	[446.87768555 254.41372681 0.8079837 ]	[508.54083252 251.89712524 0.76042247]	[5.64846863e+02 8.67635498e+02 7.86485195e-01]	[5.80259277e+02 8.52329712e+02 7.46872187e-01]	[5.39252075e+02 8.13854187e+02 6.77523673e-01]	[4.82880157e+02 8.95939758e+02 8.18135858e-01]	[4.64931061e+02 8.93352295e+02 7.89380372e-01]	[4.82909576e+02 8.67631409e+02 6.95813358e-01]
[480.29788208 259.59191895 0.94226998]	[480.35586548 336.58920288 0.94007051]	[418.55407715 336.62203979 0.85989368]	[398.15686035 452.08361816 0.87236929]	[398.19378662 549.52392578 0.88074011]	[544.39581299 336.54934692 0.88255262]	[564.86968994 439.30963135 0.90552038]	[585.35351562 544.3270874 0.92230529]	[485.4119873 531.57678223 0.69364893]	[444.34631348 536.69732666 0.68042618]	[459.85403442 708.68756104 0.78649664]	[4.80274323e+02 8.54815125e+02 8.31751287e-01]	[526.49493408 526.47485352 0.68633938]	[547.04437256 698.29327393 0.74918884]	[5.54696350e+02 8.29078918e+02 8.08079302e-01]	[464.8500061 249.37753296 0.90209782]	[493.05102539 249.31419373 0.85790515]	[446.91635132 254.38568115 0.80642402]	[511.01434326 251.87081909 0.77085024]	[567.51727295 872.76318359 0.88380218]	[5.82895691e+02 8.65106079e+02 8.46040964e-01]	[5.44498779e+02 8.31820068e+02 7.68989742e-01]	[4.82850037e+02 8.95960999e+02 8.25278282e-01]	[4.64892059e+02 8.93361145e+02 7.92055845e-01]	[4.82953003e+02 8.65107971e+02 6.85675859e-01]
[480.29806519 259.59112549 0.94244879]	[480.36315918 336.59094238 0.93970001]	[418.56106567 336.61987305 0.86139059]	[398.15518188 452.08551025 0.87233984]	[398.19256592 549.52740479 0.88009644]	[544.40228271 336.55667114 0.88318342]	[564.86737061 439.30960083 0.90643346]	[585.35534668 544.32611084 0.9231503 ]	[485.41061401 531.56280518 0.69402778]	[444.35140991 536.67785645 0.67862999]	[459.85574341 708.69390869 0.78694886]	[4.80275085e+02 8.54821167e+02 8.31109166e-01]	[526.48883057 526.46588135 0.68797058]	[547.0513916 698.31793213 0.74973124]	[5.54651306e+02 8.29056274e+02 8.03029597e-01]	[464.84915161 249.37738037 0.90213716]	[493.05056763 249.31390381 0.85802263]	[446.91769409 254.38642883 0.80608833]	[511.01586914 251.86979675 0.77140677]	[567.51141357 872.76135254 0.88418245]	[5.82886169e+02 8.65100281e+02 8.43907177e-01]	[5.44470337e+02 8.31785645e+02 7.66726255e-01]	[4.82850525e+02 8.95962708e+02 8.25196266e-01]	[4.64893646e+02 8.93362488e+02 7.92331100e-01]	[4.82951233e+02 8.65114197e+02 6.87000513e-01]
[480.32730103 257.16726685 0.94792062]	[482.74298096 336.5635376 0.93974882]	[418.57241821 336.60110474 0.86173201]	[398.14685059 452.05047607 0.87072539]	[400.72537231 554.61938477 0.86700124]	[544.47698975 336.5345459 0.87871456]	[564.88818359 439.28903198 0.9065578 ]	[585.35107422 544.32531738 0.92400849]	[485.44412231 529.01324463 0.69129872]	[444.39074707 534.13763428 0.66966861]	[462.19729614 708.65911865 0.78696543]	[4.80276520e+02 8.54850647e+02 8.33021045e-01]	[526.51531982 523.9498291 0.69120443]	[552.07196045 698.33013916 0.73439157]	[562.26318359 831.75439453 0.8727417 ]	[464.89178467 249.30415344 0.88674319]	[493.0920105 246.7563324 0.84965819]	[449.4624939 254.35258484 0.7778421 ]	[511.09237671 249.38005066 0.7632705 ]	[5.80269043e+02 8.80463501e+02 8.24119151e-01]	[5.87985107e+02 8.70297729e+02 8.25524449e-01]	[5.49524475e+02 8.41990601e+02 7.09082246e-01]	[4.82857910e+02 8.95962708e+02 8.23385775e-01]	[4.64892212e+02 8.93375305e+02 7.84911454e-01]	[4.82960846e+02 8.67612305e+02 6.87723339e-01]
[480.371521 257.13171387 0.95217758]	[482.8145752 336.56097412 0.93847448]	[418.63815308 336.58132935 0.8703742 ]	[398.27252197 452.02224731 0.88071376]	[400.80880737 552.10070801 0.86168879]	[544.53930664 336.5585022 0.87571716]	[564.89886475 441.68249512 0.90078044]	[582.99450684 544.36425781 0.92122698]	[485.47955322 531.54779053 0.68274063]	[444.39376831 536.67590332 0.67494065]	[462.19897461 711.15344238 0.77792948]	[4.80266449e+02 8.54891479e+02 8.35915446e-01]	[529.02160645 526.4276123 0.67439038]	[552.105896 698.3414917 0.74288905]	[564.88879395 834.28338623 0.86461926]	[464.92355347 246.80610657 0.87892258]	[495.61886597 244.24838257 0.85433757]	[449.46636963 251.96372986 0.77609891]	[513.61364746 251.82556152 0.76192594]	[5.85362976e+02 8.88154663e+02 8.37575853e-01]	[5.98308350e+02 8.72905457e+02 7.92544127e-01]	[5.59825928e+02 8.47063599e+02 7.43367136e-01]	[4.82879181e+02 8.95958740e+02 8.22299838e-01]	[4.64914246e+02 8.93378723e+02 7.83437908e-01]	[4.82944336e+02 8.67665771e+02 7.03134358e-01]
[482.77151489 257.07302856 0.95896804]	[482.88369751 336.55380249 0.93011451]	[418.71051025 336.56985474 0.87923294]	[398.27514648 449.48187256 0.88387209]	[403.28417969 549.58331299 0.84543765]	[547.00549316 336.56970215 0.86953878]	[564.88623047 439.29992676 0.90167177]	[582.97515869 544.36651611 0.91720271]	[487.94454956 529.04937744 0.67365104]	[444.39099121 534.16009521 0.66462582]	[462.22109985 708.68682861 0.77921587]	[4.80282990e+02 8.57361511e+02 8.31694007e-01]	[531.58703613 526.4175415 0.66959608]	[554.65447998 695.76281738 0.74497598]	[5.67506714e+02 8.39420593e+02 7.95484841e-01]	[467.44281006 244.27435303 0.86086917]	[498.12902832 244.18476868 0.8656857 ]	[452.01473999 251.88227844 0.79330063]	[516.13781738 249.34515381 0.74753577]	[5.85489807e+02 8.90723145e+02 8.70188236e-01]	[6.03293762e+02 8.77945618e+02 8.01533461e-01]	[5.62450684e+02 8.49717041e+02 7.81684279e-01]	[4.82882843e+02 8.95968445e+02 8.16187620e-01]	[4.64924957e+02 8.93387512e+02 7.77424216e-01]	[4.82943604e+02 8.70109924e+02 7.12889493e-01]
[482.84658813 257.02606201 0.96179569]	[482.97116089 336.57705688 0.91627014]	[421.15100098 336.61373901 0.8844341 ]	[400.87042236 454.58886719 0.8657738 ]	[413.52401733 547.02392578 0.83277988]	[549.56018066 336.56243896 0.85337496]	[564.96759033 441.68792725 0.88094074]	[582.94897461 544.3470459 0.91667485]	[490.57693481 528.98419189 0.66655326]	[446.91720581 534.11529541 0.65888149]	[462.29006958 708.52490234 0.7905075 ]	[4.80263611e+02 8.57450745e+02 8.28287721e-01]	[539.2243042 523.95800781 0.69175869]	[559.82104492 700.8381958 0.78129566]	[5.77797668e+02 8.49714600e+02 8.20989966e-01]	[469.99383545 241.72584534 0.85722142]	[500.63510132 241.6658783 0.90322161]	[454.5774231 251.87591553 0.77590579]	[518.76599121 249.34796143 0.76879066]	[585.57702637 893.24749756 0.9009552 ]	[6.03440430e+02 8.85641724e+02 8.72929871e-01]	[5.67516113e+02 8.57377991e+02 7.65130997e-01]	[4.82857635e+02 8.95981140e+02 8.26842248e-01]	[4.64894836e+02 8.93391663e+02 7.88014054e-01]	[4.82910919e+02 8.70185730e+02 7.35386014e-01]
[482.87683105 257.00512695 0.96007085]	[485.3973999 336.55627441 0.90783805]	[421.19955444 336.61526489 0.88578647]	[403.29598999 454.53823853 0.84701329]	[418.53863525 547.00463867 0.86460388]	[552.12255859 336.52713013 0.83775198]	[565.01538086 441.71298218 0.87715876]	[582.91619873 544.33441162 0.92010057]	[495.66989136 529.05603027 0.67003053]	[452.06015015 536.65777588 0.65459383]	[462.34735107 706.09393311 0.79460955]	[4.80277710e+02 8.57463318e+02 8.27381909e-01]	[541.70233154 526.43841553 0.69810647]	[562.24975586 700.8717041 0.79627818]	[5.80286560e+02 8.52193359e+02 8.32801580e-01]	[472.55853271 241.67648315 0.86159194]	[500.66946411 241.66720581 0.91160136]	[457.09545898 251.83428955 0.75039655]	[521.18780518 249.3616333 0.78027093]	[5.88004639e+02 8.93438782e+02 8.67240787e-01]	[6.03503113e+02 8.90631165e+02 8.88242841e-01]	[5.67582336e+02 8.62485840e+02 7.37501621e-01]	[4.82868439e+02 8.95977600e+02 8.25428724e-01]	[4.64899689e+02 8.93386841e+02 7.87437320e-01]	[4.82920074e+02 8.70200195e+02 7.30675757e-01]
[482.94592285 256.98428345 0.95100981]	[485.47723389 336.56884766 0.89673138]	[421.25756836 336.65512085 0.87932986]	[403.34490967 449.52471924 0.84029949]	[418.72186279 546.99206543 0.89009649]	[557.175354 336.52886963 0.83473504]	[567.44226074 441.77432251 0.87470973]	[582.9206543 544.35449219 0.92347968]	[498.25363159 534.10809326 0.68869644]	[457.11886597 536.72686768 0.67538357]	[462.41836548 706.10986328 0.79108191]	[4.80284027e+02 8.59966614e+02 8.28048348e-01]	[541.79840088 528.99542236 0.70161831]	[562.32891846 700.8571167 0.80462766]	[5.80293579e+02 8.52269653e+02 8.28354180e-01]	[475.12814331 241.67541504 0.86862296]	[500.72744751 241.62416077 0.92435092]	[457.21588135 249.39665222 0.76897848]	[521.23205566 249.31515503 0.7797249 ]	[5.87990479e+02 8.98409363e+02 8.49257052e-01]	[6.03503113e+02 8.90776794e+02 8.85406137e-01]	[5.67576782e+02 8.62560364e+02 7.23265767e-01]	[4.82878937e+02 8.95948914e+02 8.31130624e-01]	[4.64903778e+02 8.93369690e+02 7.91160941e-01]	[4.82915527e+02 8.70238220e+02 7.37298608e-01]
[482.94552612 256.98422241 0.95110536]	[485.47595215 336.56838989 0.8969698 ]	[421.25759888 336.65560913 0.87930852]	[403.34649658 449.5249939 0.84017241]	[418.72116089 546.99188232 0.89003259]	[557.17266846 336.52783203 0.83438551]	[567.44244385 441.77111816 0.87532157]	[582.92279053 544.35510254 0.92340291]	[498.25561523 534.10681152 0.68870717]	[457.12249756 536.7253418 0.67547733]	[462.4163208 708.52545166 0.78933126]	[4.80285278e+02 8.59964233e+02 8.28386247e-01]	[541.79876709 528.99517822 0.70104063]	[562.32788086 700.85559082 0.80397391]	[5.80297546e+02 8.52268982e+02 8.28907311e-01]	[475.12854004 241.67640686 0.86843556]	[500.72683716 241.6242218 0.92432845]	[457.21618652 249.39828491 0.76870787]	[521.23352051 249.31433105 0.77919662]	[5.87990479e+02 8.98410706e+02 8.48082304e-01]	[6.03501587e+02 8.90777649e+02 8.85559559e-01]	[5.67583008e+02 8.62557495e+02 7.19820738e-01]	[4.82880920e+02 8.95947388e+02 8.30998361e-01]	[4.64905304e+02 8.93368591e+02 7.90938556e-01]	[4.82918640e+02 8.70235657e+02 7.37142682e-01]
[485.44866943 256.96670532 0.93098885]	[490.54904175 336.58657837 0.87832355]	[423.79846191 336.61212158 0.85134232]	[405.8600769 449.48709106 0.82341808]	[421.2489624 544.52227783 0.89428675]	[559.74841309 336.57220459 0.84558892]	[567.55767822 441.72973633 0.86758584]	[582.93096924 544.3269043 0.92524654]	[500.81582642 529.04815674 0.70153445]	[459.74029541 534.14489746 0.67278486]	[464.82617188 706.07513428 0.76536739]	[4.80269714e+02 8.59945496e+02 8.22172284e-01]	[541.92529297 526.44421387 0.70212048]	[562.35821533 700.85064697 0.7932834 ]	[5.80298523e+02 8.54803162e+02 8.13283503e-01]	[477.66503906 241.6782074 0.8836711 ]	[500.82565308 239.16822815 0.93673754]	[459.68081665 249.36306763 0.77195942]	[521.3180542 246.78938293 0.77610075]	[5.88031494e+02 8.98512817e+02 8.23541164e-01]	[6.05898071e+02 8.90830872e+02 8.75150919e-01]	[5.67545227e+02 8.67600403e+02 7.30655670e-01]	[4.82861176e+02 8.95942444e+02 8.32772136e-01]	[4.64891846e+02 8.93367249e+02 7.90398419e-01]	[4.82904449e+02 8.70217712e+02 7.31665373e-01]
[490.50405884 254.61308289 0.90712368]	[495.68487549 336.59011841 0.89602542]	[426.41046143 336.5916748 0.82592314]	[416.03668213 449.51339722 0.83225363]	[421.40457153 544.38903809 0.89739513]	[562.25268555 336.58612061 0.86477399]	[575.14953613 441.78991699 0.8512879 ]	[585.37896729 544.32800293 0.92520022]	[503.24282837 534.11193848 0.70339549]	[459.81393433 536.69134521 0.68261665]	[464.95196533 703.47155762 0.72824174]	[4.80280365e+02 8.59927063e+02 8.20096254e-01]	[544.36694336 528.99584961 0.69493222]	[562.39337158 700.88397217 0.78454858]	[5.80308777e+02 8.57391113e+02 7.97238052e-01]	[480.181427 241.68089294 0.90695804]	[503.27853394 239.12385559 0.9381023 ]	[462.18450928 249.37802124 0.75007933]	[523.78839111 244.23231506 0.80979902]	[5.88038818e+02 8.98504639e+02 8.32917511e-01]	[603.50274658 890.84417725 0.89803344]	[5.70012146e+02 8.70157288e+02 7.26604044e-01]	[4.82852966e+02 8.95944275e+02 8.26501727e-01]	[4.64878967e+02 8.93362366e+02 7.86603749e-01]	[4.82896667e+02 8.70210693e+02 7.19386756e-01]
[498.11157227 254.56484985 0.91793585]	[500.74520874 336.55099487 0.93470621]	[436.61343384 336.59408569 0.85255671]	[418.75610352 446.96826172 0.88990992]	[431.56079102 544.48797607 0.85014868]	[562.46630859 336.52758789 0.87048829]	[582.80224609 441.74911499 0.8928892 ]	[588.07104492 544.36065674 0.87806082]	[503.4708252 536.72283936 0.68287611]	[462.33358765 539.27667236 0.68294382]	[467.4312439 708.57177734 0.74764675]	[4.80287903e+02 8.59949890e+02 8.20237815e-01]	[546.97253418 534.13061523 0.66608948]	[564.87023926 705.97808838 0.82143641]	[5.80319031e+02 8.57429626e+02 7.94560254e-01]	[482.70947266 239.18830872 0.93292218]	[505.90408325 239.11569214 0.89640272]	[464.87008667 251.82580566 0.69954753]	[526.42102051 246.80986023 0.78474283]	[5.88080505e+02 8.98499329e+02 8.25720549e-01]	[605.87072754 890.84136963 0.89111382]	[5.67536316e+02 8.70204102e+02 7.56431103e-01]	[4.82851257e+02 8.95953064e+02 8.36891413e-01]	[4.64883575e+02 8.93365906e+02 7.93621898e-01]	[4.82897522e+02 8.70217896e+02 7.19082117e-01]
[498.24468994 254.57629395 0.93809533]	[503.28192139 336.52722168 0.93687099]	[439.14169312 336.56954956 0.87070787]	[421.1673584 446.96173096 0.88944864]	[436.53955078 544.48846436 0.86671627]	[565.02178955 336.52511597 0.86971146]	[582.99975586 441.71566772 0.88970578]	[590.64331055 544.3649292 0.85870105]	[505.91177368 534.11737061 0.68800062]	[462.39456177 536.66271973 0.67585301]	[470.01849365 708.58630371 0.70887232]	[4.80287598e+02 8.59996094e+02 8.20663214e-01]	[549.52441406 529.03082275 0.66122037]	[564.95880127 703.50964355 0.81046468]	[5.82725098e+02 8.57456177e+02 7.96916842e-01]	[482.79544067 239.20320129 0.93122363]	[508.46057129 239.08349609 0.8829214 ]	[467.40875244 249.35179138 0.69990683]	[528.96990967 244.25 0.76102072]	[5.88095215e+02 8.98502197e+02 8.21968138e-01]	[6.05873291e+02 8.90851440e+02 8.84987712e-01]	[5.67579041e+02 8.70236267e+02 7.49321103e-01]	[4.82860077e+02 8.95950745e+02 8.35621119e-01]	[4.64888763e+02 8.93368958e+02 7.94219792e-01]	[4.82886658e+02 8.70257019e+02 7.29216278e-01]
[500.7996521 254.56005859 0.95432746]	[503.44244385 336.55664062 0.92515701]	[439.30288696 336.60147095 0.89187092]	[421.35281372 454.54336548 0.8676331 ]	[436.64849854 544.5032959 0.87532634]	[567.56274414 336.54312134 0.86234504]	[585.39770508 441.77685547 0.90135592]	[598.26904297 544.40142822 0.87068057]	[508.44088745 531.60565186 0.67860448]	[464.88269043 536.66522217 0.67452133]	[4.75134583e+02 7.08648682e+02 7.01787651e-01]	[4.80318817e+02 8.59976013e+02 8.20177257e-01]	[552.09283447 528.98693848 0.66405421]	[565.02960205 705.9541626 0.80949795]	[5.82754822e+02 8.59934143e+02 8.02506149e-01]	[482.97821045 239.17088318 0.91234958]	[513.60198975 239.06671143 0.8753292 ]	[470.02328491 249.40232849 0.73857731]	[534.08734131 246.77015686 0.75532389]	[5.88102661e+02 9.00973389e+02 8.20475459e-01]	[6.05891663e+02 8.93205261e+02 8.90181720e-01]	[5.70025085e+02 8.70250061e+02 7.41091430e-01]	[4.82884064e+02 8.95942139e+02 8.38473916e-01]	[4.64907349e+02 8.93354797e+02 7.96633482e-01]	[4.82895233e+02 8.70244812e+02 7.18675017e-01]
[500.7996521 254.56011963 0.95437002]	[503.44247437 336.55883789 0.92570835]	[439.30279541 336.60620117 0.89222914]	[421.35308838 454.54342651 0.86766011]	[436.64868164 544.50158691 0.87499207]	[567.56079102 336.543396 0.86260843]	[585.39929199 441.77957153 0.90074563]	[598.2623291 544.40014648 0.86981863]	[508.43896484 531.59619141 0.67923236]	[464.87768555 534.17523193 0.6743899 ]	[4.75129822e+02 7.08639771e+02 7.00387657e-01]	[4.80317383e+02 8.59975464e+02 8.20699453e-01]	[552.09674072 528.97723389 0.66425616]	[565.02990723 705.9519043 0.80842185]	[5.82751282e+02 8.57457642e+02 8.02264750e-01]	[482.97833252 239.170578 0.91233748]	[513.60168457 239.06665039 0.87531424]	[470.02191162 249.40196228 0.7385357 ]	[534.08782959 246.77018738 0.75544262]	[5.88087097e+02 9.00970398e+02 8.21149588e-01]	[6.05881897e+02 8.93205811e+02 8.88134480e-01]	[5.70036682e+02 8.70238220e+02 7.40945160e-01]	[4.82881531e+02 8.95945557e+02 8.37733984e-01]	[4.64905304e+02 8.93358643e+02 7.96569765e-01]	[4.82895721e+02 8.70245667e+02 7.18489528e-01]
[503.28561401 254.54988098 0.95484596]	[505.90246582 336.58236694 0.91142762]	[441.69897461 336.68115234 0.89258349]	[423.81777954 454.57644653 0.85111678]	[439.14797974 546.91900635 0.88727283]	[572.60028076 336.52352905 0.83990401]	[585.49938965 441.76724243 0.89220905]	[600.86260986 544.35736084 0.89488739]	[513.57019043 531.56414795 0.65735626]	[469.97512817 534.16485596 0.64201331]	[480.10681152 708.52526855 0.7329666 ]	[4.80329346e+02 8.59988159e+02 8.18045855e-01]	[557.26367188 526.48907471 0.67214179]	[565.06719971 700.92578125 0.77457452]	[5.82765320e+02 8.57447693e+02 8.03872168e-01]	[487.93496704 239.14790344 0.88231081]	[518.67926025 239.06286621 0.90347642]	[475.12133789 249.39448547 0.75246298]	[539.20501709 246.81965637 0.77419662]	[5.90541992e+02 8.98519897e+02 8.12867999e-01]	[6.05894714e+02 8.93210938e+02 8.83580983e-01]	[5.70038513e+02 8.70234802e+02 7.41805911e-01]	[4.82895508e+02 8.95953308e+02 8.30594122e-01]	[4.64919556e+02 8.93364197e+02 7.88963914e-01]	[4.82893250e+02 8.70259766e+02 7.13199258e-01]
[503.40365601 254.54771423 0.9532302 ]	[508.4498291 336.59463501 0.89146501]	[441.80328369 336.67788696 0.87645006]	[423.87887573 452.00900269 0.83579004]	[439.26754761 544.52789307 0.89922839]	[577.71850586 336.54382324 0.83477157]	[588.03094482 441.79678345 0.86240602]	[603.33502197 544.32580566 0.91201973]	[518.71942139 534.16748047 0.66729349]	[477.59796143 539.20092773 0.64925361]	[480.17684937 706.08660889 0.74488306]	[4.80349976e+02 8.59981201e+02 8.20810974e-01]	[562.27313232 531.56152344 0.68001878]	[567.59332275 703.44049072 0.75291485]	[5.82761536e+02 8.57442810e+02 8.06166232e-01]	[490.57858276 239.13084412 0.87591308]	[521.17071533 236.68403625 0.92583948]	[477.64718628 249.40617371 0.75221473]	[541.73327637 244.27729797 0.77780557]	[5.90546692e+02 9.00971863e+02 8.14771950e-01]	[6.05884155e+02 8.93212708e+02 8.87291253e-01]	[5.67563721e+02 8.70233398e+02 7.62769043e-01]	[4.82923676e+02 8.95966431e+02 8.23017597e-01]	[4.64943054e+02 8.93372437e+02 7.83498883e-01]	[4.82899384e+02 8.70258057e+02 7.13202834e-01]
[508.48892212 254.50732422 0.9099741 ]	[518.69158936 336.60299683 0.90366554]	[451.99099731 336.62716675 0.81952608]	[436.65643311 452.01089478 0.84678584]	[441.84048462 544.49865723 0.8964259 ]	[582.81817627 336.58111572 0.86879313]	[598.24035645 441.70645142 0.85073543]	[605.97564697 544.30529785 0.91614896]	[521.42230225 539.25262451 0.69588971]	[480.30157471 539.28625488 0.6743623 ]	[480.22698975 706.11181641 0.75675321]	[4.80349487e+02 8.62515076e+02 8.24573457e-01]	[564.86755371 536.70874023 0.68037856]	[575.22503662 705.99902344 0.75305873]	[5.82774719e+02 8.57446228e+02 8.07208717e-01]	[500.65838623 239.12278748 0.91213721]	[523.76074219 236.65815735 0.95266432]	[480.3772583 249.30117798 0.74335057]	[544.29425049 241.68130493 0.82115948]	[5.90540710e+02 9.00980713e+02 8.13644230e-01]	[6.05881409e+02 8.93223816e+02 8.85981381e-01]	[5.67558289e+02 8.70235474e+02 7.65681624e-01]	[4.82919006e+02 8.95986084e+02 8.21207762e-01]	[4.64945312e+02 8.93389343e+02 7.83015549e-01]	[4.82895325e+02 8.70319763e+02 7.27410913e-01]
[516.1171875 254.49281311 0.90265244]	[521.20892334 336.56958008 0.92677164]	[457.10021973 336.61471558 0.8466379 ]	[439.24969482 452.00405884 0.88255823]	[444.31271362 544.43292236 0.88766646]	[582.93945312 336.53201294 0.87151062]	[600.87255859 441.73858643 0.87617099]	[608.49188232 544.30187988 0.88942671]	[523.84338379 539.20788574 0.68737292]	[482.71847534 539.23583984 0.66973293]	[480.3505249 703.487854 0.76519132]	[4.80354401e+02 8.60013855e+02 8.21035683e-01]	[564.95800781 534.16772461 0.66639727]	[577.68969727 705.93432617 0.74450845]	[5.82781738e+02 8.57452637e+02 8.06685030e-01]	[500.82907104 239.13632202 0.94227743]	[523.95593262 236.67324829 0.93480182]	[482.93414307 249.39324951 0.71417618]	[544.49908447 244.2076416 0.80242503]	[5.88109375e+02 9.00987366e+02 8.10775757e-01]	[6.05877014e+02 8.93227661e+02 8.81492853e-01]	[5.67571655e+02 8.70244690e+02 7.58971989e-01]	[4.82933929e+02 8.98411499e+02 8.15744460e-01]	[4.64948639e+02 8.93389648e+02 7.76889920e-01]	[4.82889282e+02 8.70296326e+02 7.18723893e-01]
[518.72680664 254.49995422 0.92805362]	[521.378479 336.54907227 0.9398545 ]	[459.64181519 336.56970215 0.86933148]	[439.32400513 449.48388672 0.88594818]	[444.4090271 544.48803711 0.86535966]	[585.42791748 336.54641724 0.87731779]	[603.41021729 441.71588135 0.88535351]	[611.11004639 541.91278076 0.86836779]	[523.93878174 534.16766357 0.67849886]	[482.79598999 536.68652344 0.66496962]	[482.74447632 705.95318604 0.76799124]	[4.80366333e+02 8.60006470e+02 8.22455108e-01]	[565.0581665 531.60101318 0.66135937]	[577.77734375 703.50317383 0.75412607]	[5.82789734e+02 8.57453308e+02 8.09963465e-01]	[503.2857666 239.13523865 0.94027758]	[526.50994873 236.66708374 0.90327024]	[485.44723511 249.37158203 0.69167912]	[547.00793457 244.2224884 0.77014428]	[5.88102966e+02 8.98511780e+02 8.13067496e-01]	[6.05876648e+02 8.93219055e+02 8.83479297e-01]	[5.67572205e+02 8.70256348e+02 7.64837980e-01]	[4.82943024e+02 8.98416931e+02 8.15226674e-01]	[4.64956024e+02 8.93392456e+02 7.77356267e-01]	[4.82896271e+02 8.70302063e+02 7.18059063e-01]
[518.72644043 254.50018311 0.92802596]	[521.37854004 336.54949951 0.93979734]	[459.64208984 336.57122803 0.86929047]	[439.32281494 449.48144531 0.88640141]	[444.40808105 544.4909668 0.86529034]	[585.42779541 336.54626465 0.8773551 ]	[603.40991211 441.71386719 0.88478899]	[611.10632324 541.91265869 0.8686893 ]	[523.93908691 534.16790771 0.67858517]	[482.79711914 536.68597412 0.66481692]	[482.74719238 705.95568848 0.76874167]	[4.80371765e+02 8.62504822e+02 8.24029922e-01]	[565.05749512 531.60174561 0.66179639]	[577.77984619 703.50317383 0.75414109]	[5.82795105e+02 8.57458496e+02 8.11117828e-01]	[503.28591919 239.13504028 0.94019258]	[526.50976562 236.66720581 0.90314323]	[485.44622803 249.3690033 0.69031572]	[547.00842285 244.22068787 0.76988101]	[5.88088745e+02 9.00973999e+02 8.14551830e-01]	[6.05871399e+02 8.93229675e+02 8.85828733e-01]	[5.67588013e+02 8.70253845e+02 7.60446310e-01]	[4.82940460e+02 8.98419128e+02 8.15475523e-01]	[4.64955536e+02 8.93395508e+02 7.77827442e-01]	[4.82899811e+02 8.70329773e+02 7.21773863e-01]
[521.20593262 254.49407959 0.93896151]	[523.90460205 336.56140137 0.93332148]	[459.80197144 336.59390259 0.8884964 ]	[441.77450562 449.49942017 0.88470519]	[449.46035767 544.51312256 0.84113508]	[585.59442139 336.56677246 0.87398648]	[605.90551758 441.78543091 0.88077205]	[613.67816162 544.33343506 0.86240864]	[526.42175293 531.60375977 0.68630886]	[482.90731812 534.12561035 0.67534274]	[482.82620239 700.92712402 0.75438976]	[4.80371460e+02 8.62521179e+02 8.25905323e-01]	[567.57818604 529.04693604 0.66817844]	[580.26678467 703.46258545 0.74896741]	[5.82788147e+02 8.57454895e+02 8.08103323e-01]	[503.39562988 239.12268066 0.93357527]	[529.05340576 236.66201782 0.89187503]	[490.48162842 249.34864807 0.71007621]	[549.54119873 244.19230652 0.77396685]	[5.88101624e+02 9.00984009e+02 8.12655032e-01]	[6.05880554e+02 8.93232239e+02 8.84731174e-01]	[5.67577698e+02 8.70244507e+02 7.53831625e-01]	[4.82954681e+02 8.98444519e+02 8.09045732e-01]	[4.67393951e+02 8.93416565e+02 7.71484971e-01]	[4.82882355e+02 8.72704956e+02 7.23954201e-01]
[521.3392334 254.48497009 0.94518447]	[524.003479 336.60931396 0.91958463]	[462.21984863 336.64987183 0.89103413]	[441.92602539 452.08285522 0.86206949]	[454.56530762 544.45153809 0.85898662]	[588.10131836 336.58685303 0.86424273]	[605.95562744 441.74414062 0.88649625]	[618.80108643 544.30126953 0.87863302]	[526.51086426 531.59698486 0.67792898]	[485.40844727 534.13427734 0.6690132 ]	[482.91766357 698.34936523 0.7490207 ]	[4.80376190e+02 8.62485535e+02 8.24203730e-01]	[570.0645752 529.03289795 0.66508609]	[580.32995605 700.89666748 0.73657227]	[5.82788391e+02 8.57425659e+02 8.08632195e-01]	[505.9039917 239.08358765 0.91575533]	[534.17089844 236.65992737 0.88571316]	[493.08218384 249.38742065 0.74134529]	[554.64031982 244.28007507 0.77107882]	[5.88103882e+02 9.00982239e+02 8.10892284e-01]	[6.05883911e+02 8.93231689e+02 8.79889011e-01]	[5.67575562e+02 8.70223145e+02 7.48630524e-01]	[4.85353058e+02 8.98455566e+02 8.04026306e-01]	[4.67395874e+02 8.93417114e+02 7.68086493e-01]	[4.82880890e+02 8.70324341e+02 7.15581656e-01]
[523.93743896 254.483078 0.94965166]	[528.96917725 336.62850952 0.89217526]	[462.36083984 336.68496704 0.87387085]	[444.42150879 451.99249268 0.83231086]	[459.58850098 546.91906738 0.87047267]	[598.22467041 336.59039307 0.84411764]	[608.49139404 441.81225586 0.86484891]	[623.81164551 544.33392334 0.91572291]	[534.16650391 534.10614014 0.66383004]	[493.05691528 536.67669678 0.65033323]	[485.44335938 700.91619873 0.72762847]	[4.80381409e+02 8.65040649e+02 8.30723524e-01]	[580.24273682 529.05566406 0.66740966]	[582.83929443 703.37817383 0.75351155]	[5.82789490e+02 8.57411316e+02 8.10952723e-01]	[513.57427979 239.07540894 0.88521516]	[541.70617676 236.64588928 0.93539423]	[498.2008667 249.39317322 0.77359021]	[562.23724365 246.78089905 0.78261107]	[5.88104187e+02 9.00974304e+02 8.06980789e-01]	[6.05879395e+02 8.93229919e+02 8.76282156e-01]	[5.67568298e+02 8.70198242e+02 7.47489572e-01]	[4.85354858e+02 8.98476074e+02 7.97232151e-01]	[4.67394012e+02 8.93434021e+02 7.65467405e-01]	[4.82878906e+02 8.72763367e+02 7.21978724e-01]
[526.4276123 254.46730042 0.92955327]	[534.0859375 336.63717651 0.87692869]	[464.91534424 336.62127686 0.84596539]	[446.9005127 449.45809937 0.82009709]	[459.62911987 544.48028564 0.89815837]	[600.7779541 336.65234375 0.85454023]	[608.60858154 441.82406616 0.84323382]	[623.90686035 544.34655762 0.92452234]	[536.73553467 536.6550293 0.66769606]	[493.10638428 536.72753906 0.65169138]	[487.92312622 703.39630127 0.721398 ]	[4.82717651e+02 8.62567749e+02 8.30065489e-01]	[582.76550293 534.10644531 0.67922199]	[582.95275879 703.41534424 0.77921796]	[5.82795837e+02 8.57384216e+02 8.16895783e-01]	[518.64294434 236.67781067 0.90339804]	[541.83953857 236.62835693 0.95685345]	[500.69311523 246.80326843 0.77051663]	[562.33154297 244.23643494 0.79961801]	[5.88093323e+02 8.98507812e+02 8.13496768e-01]	[6.05876770e+02 8.93227905e+02 8.79315913e-01]	[5.67558411e+02 8.70167297e+02 7.51499057e-01]	[4.85371307e+02 8.98474792e+02 7.95138240e-01]	[4.67411652e+02 8.93430908e+02 7.64534175e-01]	[4.82887482e+02 8.72755493e+02 7.17081428e-01]
[528.97833252 254.46720886 0.90949953]	[536.70721436 336.62298584 0.88993663]	[467.48110962 336.61447144 0.8254931 ]	[449.51074219 446.93444824 0.81864691]	[459.66122437 544.44787598 0.90249491]	[600.88409424 336.64068604 0.86214226]	[611.17236328 441.81414795 0.84164155]	[623.94921875 544.41143799 0.92419684]	[539.25805664 536.69848633 0.6806733 ]	[495.66506958 536.73736572 0.65505534]	[485.47912598 703.4876709 0.72680098]	[4.82713745e+02 8.62519775e+02 8.28133345e-01]	[582.85345459 534.16479492 0.69100815]	[582.99182129 705.95483398 0.81148326]	[5.82796997e+02 8.57382324e+02 8.19880068e-01]	[518.79266357 239.06385803 0.91595399]	[541.94293213 236.63615417 0.95593768]	[500.86581421 246.84132385 0.7784062 ]	[562.42419434 241.71565247 0.81619573]	[5.88095642e+02 9.00976013e+02 8.16116333e-01]	[6.05870789e+02 8.93238892e+02 8.83474708e-01]	[5.67551331e+02 8.70156433e+02 7.53805041e-01]	[4.85354156e+02 8.98482483e+02 7.96131372e-01]	[4.67391693e+02 8.93429871e+02 7.64690697e-01]	[4.82891296e+02 8.72725159e+02 7.17264593e-01]
[528.9777832 254.46720886 0.90956962]	[536.71008301 336.62329102 0.89030135]	[467.47915649 336.61450195 0.82565951]	[449.52368164 446.93002319 0.8187322 ]	[459.66162109 544.44830322 0.90212691]	[600.88653564 336.64077759 0.86216873]	[613.62835693 441.83886719 0.83772308]	[623.94781494 544.41168213 0.92515028]	[539.25976562 536.7142334 0.68151844]	[495.66751099 539.20922852 0.65564847]	[485.47018433 705.93695068 0.72588009]	[4.82714905e+02 8.62512329e+02 8.28343272e-01]	[582.85388184 536.66082764 0.69150382]	[582.99249268 705.96954346 0.81402153]	[5.82800232e+02 8.57390076e+02 8.21076035e-01]	[518.79205322 239.06350708 0.91618764]	[541.94238281 236.63586426 0.95585591]	[500.86587524 246.84078979 0.78053236]	[562.42340088 241.71517944 0.81668019]	[5.88094727e+02 9.00983582e+02 8.17796946e-01]	[6.03520569e+02 8.93236694e+02 8.85238469e-01]	[5.67553894e+02 8.70157043e+02 7.55090237e-01]	[4.85350647e+02 8.98481262e+02 7.97107100e-01]	[4.64958099e+02 8.93421570e+02 7.66632736e-01]	[4.82893311e+02 8.72718384e+02 7.17461169e-01]
[531.58837891 254.47901917 0.90029252]	[539.24847412 336.63171387 0.91170096]	[472.5604248 336.61193848 0.82332432]	[454.62347412 451.99203491 0.82527286]	[459.73275757 544.44317627 0.91713822]	[603.34033203 336.65853882 0.87797642]	[618.78533936 444.3609314 0.82291675]	[624.04803467 544.39758301 0.92783153]	[541.68695068 536.71313477 0.68335181]	[498.16891479 536.72503662 0.66188604]	[487.92706299 703.49981689 0.73078197]	[4.82706482e+02 8.62526245e+02 8.31567407e-01]	[582.89111328 536.66271973 0.69262105]	[585.32989502 705.97961426 0.81896889]	[5.82801086e+02 8.57419128e+02 8.21949184e-01]	[521.28234863 239.10444641 0.9406625 ]	[544.38421631 236.67425537 0.94656277]	[503.37121582 249.30407715 0.73654073]	[564.87463379 244.21112061 0.81765783]	[5.88094116e+02 9.01002441e+02 8.20714891e-01]	[6.03520874e+02 8.93248962e+02 8.89602363e-01]	[5.67552246e+02 8.70172729e+02 7.57961154e-01]	[4.82948608e+02 8.98499634e+02 7.99326181e-01]	[4.64946960e+02 8.93433533e+02 7.69578099e-01]	[4.82871765e+02 8.72728394e+02 7.19213247e-01]
[539.18127441 254.50393677 0.91918814]	[541.73828125 336.65493774 0.93248868]	[477.61679077 336.63586426 0.84911692]	[459.62637329 452.03109741 0.85759783]	[459.8527832 544.3425293 0.92023706]	[603.49212646 336.66598511 0.88447243]	[621.36505127 444.43563843 0.84171009]	[626.52197266 544.38067627 0.92453718]	[541.79388428 536.73657227 0.68746561]	[500.66113281 536.7388916 0.66530353]	[488.02609253 703.42669678 0.72724485]	[4.82709259e+02 8.62534180e+02 8.34532440e-01]	[582.9654541 536.68902588 0.68910611]	[585.39355469 706.01623535 0.82494795]	[5.82814026e+02 8.57423523e+02 8.28828931e-01]	[523.76269531 239.13523865 0.94009578]	[546.98760986 236.69398499 0.90650195]	[505.92166138 249.3848877 0.69654751]	[567.50244141 246.80944824 0.78744441]	[5.88100769e+02 9.01014771e+02 8.23786199e-01]	[6.05874329e+02 8.93267273e+02 8.92587900e-01]	[5.67543762e+02 8.70174988e+02 7.68013716e-01]	[4.82946075e+02 8.98498413e+02 8.00680876e-01]	[4.64946259e+02 8.93437561e+02 7.71121860e-01]	[4.82873444e+02 8.72746643e+02 7.23237753e-01]
[539.25952148 254.53707886 0.93167812]	[541.80792236 336.65734863 0.94094193]	[477.69592285 336.61022949 0.86172885]	[459.70880127 449.45639038 0.86807358]	[462.26507568 544.30566406 0.9240675 ]	[605.90588379 336.67834473 0.88811207]	[621.40936279 444.36444092 0.85683906]	[626.54174805 544.40252686 0.9237873 ]	[541.83447266 539.21063232 0.69088566]	[500.71084595 539.21618652 0.66551846]	[490.54211426 703.42730713 0.72765863]	[4.82713135e+02 8.62554749e+02 8.33845973e-01]	[582.97332764 536.69238281 0.69164348]	[585.40270996 706.01171875 0.82681215]	[5.82827698e+02 8.57411499e+02 8.31612587e-01]	[523.84185791 239.14624023 0.93765187]	[547.05450439 239.08261108 0.88629937]	[505.99441528 246.75102234 0.6998409 ]	[567.56311035 246.74949646 0.7756443 ]	[5.88109131e+02 9.00990234e+02 8.22999239e-01]	[6.05889648e+02 8.93259216e+02 8.91697586e-01]	[5.67538757e+02 8.70186951e+02 7.78196216e-01]	[4.82941376e+02 8.98516418e+02 7.96966612e-01]	[4.64941833e+02 8.93446777e+02 7.68667936e-01]	[4.82879272e+02 8.72756287e+02 7.20891118e-01]
[539.28393555 254.54516602 0.93706149]	[541.87036133 336.63824463 0.94581032]	[480.1524353 336.58721924 0.87239504]	[459.76351929 449.47903442 0.87741363]	[462.31002808 544.33776855 0.92281103]	[605.92974854 336.68041992 0.88969058]	[623.80828857 444.3890686 0.8613072 ]	[626.55303955 544.41290283 0.92043287]	[541.89129639 536.7197876 0.6916725 ]	[500.76306152 536.72210693 0.66970074]	[490.53436279 703.38922119 0.71543169]	[4.82706146e+02 8.62541626e+02 8.35312366e-01]	[585.35205078 536.6739502 0.68675053]	[585.43231201 706.04058838 0.8315866 ]	[5.82804871e+02 8.57361938e+02 8.34321141e-01]	[523.87261963 239.15760803 0.9380371 ]	[549.49023438 239.10198975 0.88290036]	[508.47808838 246.7559967 0.68004364]	[570.02209473 246.76838684 0.77922082]	[5.88100403e+02 9.00977905e+02 8.26931596e-01]	[6.05878052e+02 8.93247192e+02 8.89745891e-01]	[5.67509094e+02 8.70150330e+02 7.85432458e-01]	[4.82945374e+02 8.98512024e+02 7.94716954e-01]	[4.64948761e+02 8.93443665e+02 7.65117466e-01]	[4.82868988e+02 8.72748535e+02 7.24138737e-01]
[541.72045898 254.55381775 0.94064403]	[541.93560791 336.65768433 0.94580251]	[480.21936035 336.59121704 0.88451916]	[459.80917358 449.47360229 0.88170964]	[462.36645508 544.34039307 0.91517794]	[605.96807861 339.05377197 0.89019406]	[623.82073975 441.9085083 0.87683338]	[626.5914917 544.39477539 0.91460621]	[541.94219971 536.6942749 0.69289976]	[500.80834961 536.68395996 0.67547548]	[490.52127075 703.390625 0.7065711 ]	[4.82706604e+02 8.62518250e+02 8.35463643e-01]	[585.3894043 536.65924072 0.68653727]	[585.434021 706.03375244 0.83551985]	[5.82804871e+02 8.57362122e+02 8.34935725e-01]	[523.93328857 239.17532349 0.92423242]	[549.56439209 239.09899902 0.87188101]	[508.53219604 246.79753113 0.73124057]	[570.04528809 244.27206421 0.77774048]	[5.88096802e+02 9.00976257e+02 8.28290939e-01]	[6.05878113e+02 8.93246765e+02 8.90867710e-01]	[5.67507996e+02 8.70147888e+02 7.84929395e-01]	[4.82945862e+02 8.98509338e+02 7.95485973e-01]	[4.64950378e+02 8.93439819e+02 7.65896678e-01]	[4.82871185e+02 8.72731812e+02 7.23672330e-01]
[541.77502441 254.53512573 0.94380212]	[544.30792236 336.65310669 0.94453305]	[480.28424072 336.58422852 0.88726503]	[459.80865479 446.90682983 0.88749051]	[462.38531494 544.33074951 0.91689712]	[605.99847412 339.06976318 0.89109367]	[623.84454346 444.35693359 0.86914426]	[626.60949707 544.41925049 0.91161609]	[544.28967285 536.67828369 0.69094139]	[500.82254028 536.668396 0.67650849]	[490.56161499 700.92297363 0.70648301]	[4.82708221e+02 8.62557434e+02 8.35971951e-01]	[585.40863037 534.16003418 0.68396538]	[585.44689941 706.08563232 0.83883649]	[5.82803406e+02 8.57361511e+02 8.36039305e-01]	[523.98486328 239.15023804 0.91822499]	[552.08013916 239.08235168 0.86926627]	[511.08239746 249.31062317 0.72215813]	[570.10693359 246.77380371 0.7754494 ]	[5.88098572e+02 9.00973206e+02 8.29186440e-01]	[6.05877869e+02 8.93246643e+02 8.92387092e-01]	[5.67503113e+02 8.70150879e+02 7.89636791e-01]	[4.82940582e+02 8.98517639e+02 7.93455660e-01]	[4.64943176e+02 8.93446411e+02 7.65848517e-01]	[4.82866913e+02 8.72761841e+02 7.25601733e-01]
[541.77581787 254.53559875 0.94421041]	[544.31170654 336.65341187 0.94438398]	[480.28622437 336.58294678 0.88681626]	[459.80630493 446.89154053 0.88692707]	[462.38769531 544.32800293 0.91602224]	[606.0010376 339.07116699 0.8914634 ]	[623.84979248 444.37426758 0.86996138]	[626.60949707 544.40667725 0.91170108]	[544.28692627 536.67877197 0.69129169]	[500.82034302 536.66815186 0.67631507]	[493.05487061 700.8706665 0.70417601]	[4.80384674e+02 8.62550598e+02 8.35864782e-01]	[585.40869141 534.16467285 0.68533033]	[585.45465088 706.07025146 0.8403703 ]	[5.82805237e+02 8.57366821e+02 8.35366666e-01]	[523.98504639 239.1502533 0.9181546 ]	[552.08123779 239.08303833 0.86953133]	[511.08447266 249.3082428 0.71989965]	[570.109375 246.7736969 0.77581191]	[5.88088501e+02 9.00973267e+02 8.29568386e-01]	[6.05871216e+02 8.93247437e+02 8.91156435e-01]	[5.67507751e+02 8.70153687e+02 7.87443459e-01]	[4.82949585e+02 8.98517700e+02 7.89853454e-01]	[4.64949524e+02 8.93446716e+02 7.62205780e-01]	[4.82857666e+02 8.72754700e+02 7.25425482e-01]
[541.81988525 254.53768921 0.94644451]	[544.34594727 336.67178345 0.94390929]	[480.30404663 336.59249878 0.88856429]	[459.81802368 444.42398071 0.89213902]	[462.39880371 544.32598877 0.91634953]	[606.04199219 339.09609985 0.88975078]	[623.8729248 444.34655762 0.87483662]	[626.62780762 544.3838501 0.90813559]	[544.30163574 534.15289307 0.68932366]	[500.8241272 534.13641357 0.67477393]	[493.0748291 698.34814453 0.70049596]	[4.80380981e+02 8.62547729e+02 8.36522043e-01]	[585.42370605 534.11901855 0.68536973]	[585.46057129 706.03839111 0.83832407]	[5.82806946e+02 8.57369019e+02 8.34878266e-01]	[524.02844238 239.13471985 0.91249299]	[554.61157227 239.08032227 0.86708623]	[511.09359741 246.83427429 0.73396957]	[572.62640381 246.78736877 0.7705515 ]	[5.88093872e+02 9.00975159e+02 8.29587281e-01]	[6.05875916e+02 8.93246887e+02 8.91702592e-01]	[5.67506409e+02 8.70158875e+02 7.86562443e-01]	[4.82955048e+02 8.98514038e+02 7.86909282e-01]	[4.64956726e+02 8.93445251e+02 7.58938491e-01]	[4.82850433e+02 8.72750916e+02 7.27710903e-01]
[541.85406494 254.54034424 0.94757462]	[544.36114502 336.67391968 0.94331312]	[480.3187561 336.59262085 0.88933134]	[459.83233643 444.4390564 0.89322758]	[462.41360474 544.33966064 0.91550338]	[606.05682373 339.10272217 0.88901788]	[623.90777588 446.87936401 0.86216712]	[626.62280273 544.40185547 0.90791017]	[544.31115723 534.16870117 0.68717611]	[500.83361816 534.14874268 0.67332739]	[493.07296753 698.3460083 0.70279062]	[4.80378540e+02 8.62535095e+02 8.36427093e-01]	[585.42858887 534.13586426 0.68335027]	[585.46124268 706.03930664 0.84053451]	[5.82805054e+02 8.57370056e+02 8.34584415e-01]	[526.43054199 239.13458252 0.90561992]	[554.67144775 239.08938599 0.86867338]	[513.57366943 246.83103943 0.74337339]	[575.14404297 246.80712891 0.77028877]	[5.88094543e+02 9.00972290e+02 8.29779863e-01]	[6.05876770e+02 8.93245911e+02 8.92968476e-01]	[5.67507751e+02 8.70159302e+02 7.85797596e-01]	[4.85358185e+02 8.98516724e+02 7.87316144e-01]	[4.67394745e+02 8.93452515e+02 7.57732093e-01]	[4.82843628e+02 8.72740723e+02 7.28058040e-01]
[541.91760254 254.54286194 0.94816566]	[544.39849854 336.68170166 0.94023705]	[480.35253906 336.58532715 0.88883746]	[459.84753418 446.86834717 0.89246011]	[462.42202759 544.33807373 0.91404068]	[606.08465576 339.11697388 0.88766581]	[623.8951416 444.43130493 0.8586359 ]	[626.61724854 544.40527344 0.90843171]	[544.31628418 534.16937256 0.68821824]	[500.84262085 534.13702393 0.67524719]	[493.09942627 698.29962158 0.70345223]	[4.80376831e+02 8.62526978e+02 8.36343646e-01]	[585.41918945 534.13946533 0.6834383 ]	[585.46343994 706.03900146 0.84086311]	[5.82807922e+02 8.57379028e+02 8.34445119e-01]	[526.50836182 239.12802124 0.89114642]	[557.20465088 239.09107971 0.87621981]	[513.65234375 249.2953186 0.75082278]	[575.21124268 246.81115723 0.76323366]	[5.88097229e+02 9.00982300e+02 8.29828799e-01]	[6.05878296e+02 8.93251587e+02 8.92740905e-01]	[5.67506897e+02 8.70163086e+02 7.84963667e-01]	[4.85370331e+02 8.98510498e+02 7.85485208e-01]	[4.67409241e+02 8.93448181e+02 7.54996300e-01]	[4.82837555e+02 8.72731262e+02 7.27153540e-01]
[541.9395752 254.54425049 0.94770992]	[544.40509033 336.67987061 0.9389146 ]	[480.36083984 336.58215332 0.88855952]	[459.84060669 444.43292236 0.8944267 ]	[462.4175415 544.34155273 0.91389388]	[606.08416748 339.11422729 0.88802522]	[623.90515137 446.87124634 0.85661769]	[626.60803223 544.40765381 0.91050619]	[544.30908203 534.15124512 0.68894565]	[500.83822632 534.1184082 0.67512852]	[4.93073242e+02 6.98324890e+02 6.98067486e-01]	[4.80380524e+02 8.62522644e+02 8.36996317e-01]	[585.4072876 534.11968994 0.68664813]	[585.45178223 706.0423584 0.83817035]	[5.82815308e+02 8.57387878e+02 8.33447158e-01]	[526.52838135 239.12568665 0.88738799]	[557.23956299 239.09265137 0.88140804]	[513.64660645 246.83766174 0.75285709]	[577.70422363 246.83552551 0.76113486]	[5.88088989e+02 9.00987488e+02 8.28023732e-01]	[6.05872986e+02 8.93255371e+02 8.90281141e-01]	[5.67518494e+02 8.70169678e+02 7.84677148e-01]	[4.85354065e+02 8.98509338e+02 7.86856532e-01]	[4.67396027e+02 8.93447266e+02 7.56836653e-01]	[4.82849365e+02 8.72728027e+02 7.28609860e-01]
[541.94335938 254.54862976 0.9478206 ]	[544.40393066 336.67498779 0.94030464]	[480.35943604 336.57452393 0.88787889]	[459.82821655 444.39971924 0.89680755]	[462.40985107 544.33343506 0.91318166]	[606.08294678 339.11782837 0.88785541]	[623.87017822 444.39971924 0.86227727]	[626.60021973 544.40814209 0.91349107]	[544.30169678 534.12701416 0.69024909]	[500.83093262 534.10461426 0.67565846]	[4.93052246e+02 6.98351318e+02 6.95137858e-01]	[4.80381744e+02 8.62517090e+02 8.35924864e-01]	[585.40863037 531.5980835 0.68832475]	[585.44348145 706.06530762 0.83700997]	[5.82816650e+02 8.57393799e+02 8.33261967e-01]	[526.53375244 239.12858582 0.88566929]	[557.24707031 239.09606934 0.88159472]	[513.65270996 246.83703613 0.75312859]	[577.71032715 246.83695984 0.7613892 ]	[5.88091919e+02 9.00988403e+02 8.27410042e-01]	[6.05871277e+02 8.93255127e+02 8.88810873e-01]	[5.67524658e+02 8.70177856e+02 7.86858320e-01]	[4.85355164e+02 8.98507263e+02 7.87594497e-01]	[4.67395813e+02 8.93446167e+02 7.57745147e-01]	[4.82852509e+02 8.72727783e+02 7.25840271e-01]
[541.94586182 254.55105591 0.94811451]	[544.38983154 336.68014526 0.94126612]	[480.34484863 336.58639526 0.88882524]	[459.82168579 444.3961792 0.89323592]	[462.38790894 544.32275391 0.91356242]	[606.07550049 339.11587524 0.88799948]	[623.85980225 444.40447998 0.86392504]	[626.57269287 544.43023682 0.91876149]	[544.28955078 534.16027832 0.68820018]	[500.82229614 534.14093018 0.67425543]	[4.93047394e+02 7.00857605e+02 6.93815887e-01]	[4.80381744e+02 8.62517578e+02 8.35603237e-01]	[585.39141846 534.12341309 0.68671674]	[585.42803955 706.07653809 0.83602971]	[5.82817505e+02 8.57397400e+02 8.32652628e-01]	[526.53613281 239.13841248 0.88355803]	[557.24163818 239.10057068 0.88058448]	[516.11053467 249.30276489 0.75628895]	[577.69830322 246.83581543 0.75958568]	[5.88093750e+02 9.00984741e+02 8.26517105e-01]	[6.05873779e+02 8.93251892e+02 8.87606919e-01]	[5.67524170e+02 8.70180298e+02 7.85555482e-01]	[4.85356079e+02 8.98502991e+02 7.89552569e-01]	[4.67397400e+02 8.93444214e+02 7.58936346e-01]	[4.8285498e+02 8.7273053e+02 7.2563386e-01]
[541.94171143 254.55516052 0.94941145]	[544.36975098 336.68060303 0.94199908]	[480.32275391 336.58480835 0.88928139]	[459.7991333 444.38253784 0.89195144]	[462.37005615 544.32568359 0.9151305 ]	[606.06860352 339.12173462 0.88740045]	[623.83636475 444.35797119 0.86863339]	[626.56774902 544.40777588 0.9208557 ]	[541.9397583 534.16662598 0.68931985]	[500.81030273 534.14916992 0.67486161]	[4.93059814e+02 6.98337585e+02 6.95012748e-01]	[4.82709473e+02 8.62528992e+02 8.36703837e-01]	[585.37683105 534.13311768 0.68798345]	[585.41674805 706.07104492 0.83851039]	[5.82810852e+02 8.57399475e+02 8.31112266e-01]	[526.53137207 239.14648438 0.88408077]	[557.23400879 239.10614014 0.87857908]	[513.65570068 249.31510925 0.75756669]	[575.22723389 246.83920288 0.75770116]	[5.88092163e+02 9.00984497e+02 8.25403333e-01]	[6.05869324e+02 8.93251587e+02 8.88020754e-01]	[5.67520569e+02 8.70180481e+02 7.85141230e-01]	[4.82953949e+02 8.98507080e+02 7.90392339e-01]	[4.64957306e+02 8.93441284e+02 7.61017382e-01]	[4.82868317e+02 8.72739746e+02 7.25624084e-01]
[541.94000244 254.57661438 0.94968915]	[544.33276367 336.69042969 0.94181013]	[480.30630493 336.5793457 0.88792193]	[459.78790283 444.42477417 0.88651025]	[462.34341431 544.31030273 0.91907138]	[606.03411865 339.14044189 0.88590139]	[623.82495117 444.40722656 0.85997224]	[626.54223633 544.41192627 0.92288268]	[541.9276123 536.70294189 0.69502139]	[500.80090332 536.68652344 0.67581177]	[490.50823975 700.93151855 0.70556551]	[4.82713226e+02 8.62534241e+02 8.36251438e-01]	[585.36767578 536.67913818 0.69057107]	[585.41412354 706.06542969 0.83397853]	[5.82819641e+02 8.57400330e+02 8.31996202e-01]	[526.52209473 239.16325378 0.88232136]	[557.23236084 239.12773132 0.87364978]	[513.60076904 246.83886719 0.75721347]	[575.22198486 246.83137512 0.75025052]	[5.88090393e+02 9.00983337e+02 8.27253580e-01]	[6.05871155e+02 8.93251892e+02 8.88529837e-01]	[5.67535339e+02 8.70188477e+02 7.85961270e-01]	[4.82949127e+02 8.98503174e+02 7.93747723e-01]	[4.64956787e+02 8.93439331e+02 7.63390422e-01]	[4.82878662e+02 8.72739563e+02 7.23524153e-01]
[541.90722656 254.57865906 0.9482609 ]	[544.28790283 336.69424438 0.94095308]	[480.26583862 336.56954956 0.88316357]	[459.78515625 449.46133423 0.87341827]	[462.32250977 544.31530762 0.92558342]	[606.01452637 339.14758301 0.88316029]	[623.80609131 446.88232422 0.85282266]	[626.50689697 544.45184326 0.91910791]	[541.87109375 536.70513916 0.68780756]	[500.72970581 536.70373535 0.66670573]	[490.50222778 700.8605957 0.70702767]	[4.82717133e+02 8.62519592e+02 8.34059358e-01]	[585.34289551 536.66394043 0.68592846]	[585.37890625 705.99438477 0.82547456]	[5.82818298e+02 8.57393921e+02 8.30586851e-01]	[526.48449707 239.15849304 0.8886174 ]	[557.1940918 239.13774109 0.86535966]	[511.07571411 246.76681519 0.76040173]	[575.16174316 246.82876587 0.75450587]	[5.88095520e+02 9.00978638e+02 8.25191081e-01]	[6.05874023e+02 8.93249146e+02 8.87253881e-01]	[5.67541992e+02 8.70187927e+02 7.81807661e-01]	[4.82955322e+02 8.98496826e+02 7.93614149e-01]	[4.67393066e+02 8.93438110e+02 7.63430715e-01]	[4.82877960e+02 8.72731445e+02 7.19523787e-01]
[541.86553955 254.59004211 0.95091301]	[541.89233398 336.68692017 0.94515038]	[480.19824219 336.56954956 0.87819982]	[459.73239136 446.95666504 0.87405968]	[462.27178955 544.29620361 0.92630863]	[605.96087646 339.11532593 0.88785827]	[621.41418457 446.90750122 0.84227502]	[626.46429443 544.48040771 0.91820329]	[541.80834961 536.69317627 0.68577015]	[500.6729126 536.69946289 0.66172034]	[488.00283813 703.41094971 0.71448457]	[4.82720581e+02 8.62525024e+02 8.35275412e-01]	[582.9621582 534.14569092 0.69329858]	[585.34472656 705.96282959 0.81836039]	[5.82814392e+02 8.57384949e+02 8.28520656e-01]	[526.42352295 239.18127441 0.89644247]	[554.70007324 239.15216064 0.85775208]	[511.04611206 249.29537964 0.76468933]	[572.6505127 249.31620789 0.76596224]	[5.88111511e+02 9.00976440e+02 8.22461545e-01]	[6.05884338e+02 8.93246521e+02 8.87325048e-01]	[5.67533569e+02 8.70178345e+02 7.78405547e-01]	[4.85347137e+02 8.98490417e+02 7.94578075e-01]	[4.67394348e+02 8.93433411e+02 7.64836609e-01]	[4.82883881e+02 8.72732544e+02 7.21943140e-01]
[541.83630371 254.60844421 0.95456761]	[541.85095215 336.68649292 0.94406325]	[480.14300537 336.56195068 0.86776614]	[459.64678955 446.93658447 0.86401767]	[462.18783569 544.30645752 0.92589968]	[605.93811035 339.11355591 0.88632113]	[621.32806396 444.44076538 0.83258885]	[626.40301514 544.47424316 0.92090821]	[541.72076416 536.65631104 0.67984825]	[498.21710205 536.66589355 0.65800941]	[488.00708008 703.43225098 0.71840048]	[4.82726135e+02 8.62519104e+02 8.35798979e-01]	[582.89752197 534.12573242 0.69296056]	[582.98754883 705.95507812 0.81912005]	[5.82802246e+02 8.57397705e+02 8.25618327e-01]	[524.02850342 241.62257385 0.90048796]	[554.64306641 239.16296387 0.85435659]	[511.04043579 249.36112976 0.75529003]	[570.1171875 249.32478333 0.76612186]	[5.88112854e+02 8.98519897e+02 8.22847366e-01]	[6.05879395e+02 8.93241882e+02 8.88207495e-01]	[5.67539307e+02 8.70193115e+02 7.79075027e-01]	[4.85366577e+02 8.98486328e+02 7.93747902e-01]	[4.67408478e+02 8.93428955e+02 7.65155911e-01]	[4.82882782e+02 8.72726868e+02 7.19881058e-01]
[541.78796387 256.94424438 0.95016271]	[541.79217529 339.04141235 0.93862528]	[477.71411133 336.5847168 0.86343002]	[459.62524414 446.96194458 0.85772645]	[459.78909302 544.34631348 0.92183304]	[605.89648438 339.12631226 0.88954389]	[618.8482666 444.38269043 0.82988679]	[624.02062988 544.46960449 0.91732317]	[541.68377686 531.6050415 0.67848432]	[498.15042114 534.12207031 0.65707636]	[488.0093689 700.88195801 0.71245253]	[4.82726135e+02 8.62533386e+02 8.34662199e-01]	[582.8861084 531.56237793 0.69330144]	[582.96026611 703.47906494 0.79442084]	[5.82792908e+02 8.57381958e+02 8.21963668e-01]	[523.97387695 241.63067627 0.91349965]	[552.11480713 239.15516663 0.8557809 ]	[508.45510864 249.29301453 0.7815308 ]	[570.06048584 249.29493713 0.7613883 ]	[5.88107117e+02 8.98505981e+02 8.23157728e-01]	[6.05872803e+02 8.93232544e+02 8.86253238e-01]	[5.67532776e+02 8.70178040e+02 7.74679482e-01]	[4.85352966e+02 8.98485962e+02 7.92067528e-01]	[4.64961639e+02 8.93426697e+02 7.65150487e-01]	[4.82890625e+02 8.72739136e+02 7.21497178e-01]
[541.70202637 254.60934448 0.93814707]	[541.73254395 339.04721069 0.93326628]	[477.63464355 336.59552002 0.85348016]	[457.16949463 446.91473389 0.85218745]	[459.70123291 544.39630127 0.91600376]	[603.47290039 339.14245605 0.88720262]	[616.2255249 444.3923645 0.81400311]	[623.92858887 544.46392822 0.91596085]	[539.25427246 534.0980835 0.68732554]	[495.69662476 534.13580322 0.66372699]	[487.95202637 700.87530518 0.71617162]	[4.82727325e+02 8.62533447e+02 8.33917975e-01]	[582.8092041 531.59423828 0.69334954]	[582.90460205 703.44189453 0.77918589]	[5.82779419e+02 8.57375305e+02 8.17467809e-01]	[523.90350342 241.62443542 0.92377996]	[549.55523682 239.15361023 0.86264575]	[506.03134155 249.30168152 0.74571121]	[567.57305908 249.29989624 0.77883172]	[5.88098083e+02 8.98510437e+02 8.21668386e-01]	[6.03514160e+02 8.93224426e+02 8.83922875e-01]	[5.67538086e+02 8.70163574e+02 7.65632629e-01]	[4.85359283e+02 8.98480835e+02 7.90808797e-01]	[4.67397369e+02 8.93428406e+02 7.64188290e-01]	[4.82890533e+02 8.72734314e+02 7.23759413e-01]
[539.28137207 256.9390564 0.93360072]	[539.31921387 336.69204712 0.92308378]	[475.13812256 336.59503174 0.83727181]	[454.55224609 444.44995117 0.83517534]	[459.63577271 544.44165039 0.91056097]	[603.40478516 339.10992432 0.88957447]	[611.1427002 444.43334961 0.80844831]	[623.85552979 544.43670654 0.91427761]	[539.17462158 534.10211182 0.67993653]	[495.59683228 534.14788818 0.65825719]	[485.47967529 700.84759521 0.73194194]	[4.82724182e+02 8.62516968e+02 8.33005846e-01]	[582.75079346 531.58477783 0.68925643]	[582.82678223 700.91497803 0.75319082]	[5.82768677e+02 8.57408081e+02 8.11348796e-01]	[523.85211182 241.62773132 0.92504811]	[549.48968506 239.16448975 0.86493975]	[505.94580078 246.80117798 0.75120938]	[567.50604248 249.29536438 0.77453071]	[5.88093994e+02 8.98515076e+02 8.20358932e-01]	[6.03505493e+02 8.93226624e+02 8.84430528e-01]	[5.67537720e+02 8.70197937e+02 7.68527329e-01]	[4.85362061e+02 8.98466431e+02 7.90684044e-01]	[4.67402161e+02 8.93420471e+02 7.63567030e-01]	[4.82893341e+02 8.72726624e+02 7.21888423e-01]
[539.18615723 254.59738159 0.92218029]	[539.2154541 336.68917847 0.9082514 ]	[472.5652771 336.5562439 0.82385021]	[446.96194458 444.41775513 0.83713579]	[459.58898926 544.42675781 0.90717447]	[603.30749512 339.1315918 0.87765849]	[608.62823486 451.99563599 0.81128794]	[621.4196167 544.48101807 0.89797854]	[531.62194824 536.66156006 0.67720973]	[490.48059082 536.65698242 0.65932935]	[485.4263916 700.93127441 0.744344 ]	[4.82716248e+02 8.65051880e+02 8.39486957e-01]	[577.78137207 534.17114258 0.67036813]	[582.74456787 703.47241211 0.74929041]	[5.82761414e+02 8.57434631e+02 8.08289945e-01]	[523.78564453 239.19284058 0.92613208]	[546.99169922 239.15557861 0.8799122 ]	[503.48980713 246.79695129 0.72928703]	[567.44787598 246.83494568 0.79576969]	[5.88083008e+02 8.98518799e+02 8.22526515e-01]	[6.03495850e+02 8.93228210e+02 8.87621343e-01]	[5.67549316e+02 8.70218933e+02 7.69220233e-01]	[4.82949005e+02 8.98453613e+02 7.97488093e-01]	[4.67392883e+02 8.93417419e+02 7.67231643e-01]	[4.82881134e+02 8.72778137e+02 7.34309733e-01]
[536.70635986 254.58882141 0.91522396]	[536.67321777 339.04241943 0.89201963]	[467.48309326 336.58065796 0.82309365]	[446.90356445 446.93508911 0.82505584]	[457.14691162 544.38171387 0.89473814]	[600.84783936 339.16479492 0.85843754]	[608.5111084 449.4586792 0.82999229]	[621.32543945 544.46142578 0.88386303]	[529.05169678 536.67822266 0.67684495]	[487.93588257 536.7008667 0.66314578]	[485.35177612 700.86932373 0.75708091]	[4.82707977e+02 8.65056824e+02 8.40271056e-01]	[572.67736816 536.65924072 0.65903443]	[580.32458496 703.41864014 0.74605864]	[5.82763245e+02 8.57444580e+02 8.08376908e-01]	[521.41015625 239.18466187 0.93278968]	[544.55523682 239.15313721 0.88876051]	[503.38879395 246.81747437 0.79512584]	[565.01043701 249.33157349 0.79690236]	[5.88096558e+02 8.98519531e+02 8.23304534e-01]	[6.03511475e+02 8.93227356e+02 8.89842510e-01]	[5.67540344e+02 8.70232971e+02 7.73080707e-01]	[4.82953461e+02 8.98449463e+02 7.98786700e-01]	[4.67399323e+02 8.93418762e+02 7.67031014e-01]	[4.82878998e+02 8.72778931e+02 7.39713132e-01]
[534.09783936 254.60925293 0.90460742]	[531.55114746 336.69082642 0.89052898]	[464.91656494 336.60168457 0.84279954]	[444.36221313 446.95556641 0.84740335]	[454.58230591 544.37615967 0.87180042]	[598.26074219 339.10220337 0.85455173]	[606.05395508 446.93914795 0.84970099]	[618.74835205 544.46740723 0.85981315]	[526.48858643 534.15509033 0.67816991]	[485.38748169 534.15063477 0.66783828]	[482.94470215 693.24835205 0.76367784]	[4.80381287e+02 8.65069641e+02 8.41533959e-01]	[570.03466797 534.12097168 0.66611707]	[580.20874023 703.46966553 0.74557722]	[5.82769043e+02 8.59934631e+02 8.07775676e-01]	[521.3125 239.20950317 0.92266583]	[544.44042969 239.1990509 0.90961516]	[503.30883789 249.32035828 0.77232623]	[564.87719727 249.37423706 0.80811763]	[5.88104309e+02 9.00976196e+02 8.23760808e-01]	[6.05866150e+02 8.93234985e+02 8.90617549e-01]	[5.67550842e+02 8.70266174e+02 7.70057201e-01]	[4.82946594e+02 8.98447510e+02 7.98453152e-01]	[4.67391663e+02 8.93419800e+02 7.66384363e-01]	[4.82869934e+02 8.72792847e+02 7.43367612e-01]
[529.05004883 256.94155884 0.91004241]	[526.51739502 336.70532227 0.90979278]	[462.39074707 336.63253784 0.86472607]	[441.88793945 449.51119995 0.86720675]	[449.44296265 544.37139893 0.86526388]	[593.15026855 339.08535767 0.85649091]	[605.96014404 444.38510132 0.87582254]	[613.66778564 544.44110107 0.85733759]	[524.01507568 531.58343506 0.68810892]	[482.8972168 531.57141113 0.68051934]	[482.84210205 698.36138916 0.76384693]	[4.80364105e+02 8.65083130e+02 8.40089917e-01]	[567.48974609 531.53466797 0.67460662]	[577.68371582 703.45526123 0.73951203]	[5.82761963e+02 8.59928589e+02 8.06629658e-01]	[521.22277832 241.63496399 0.90316325]	[544.3394165 239.1842804 0.92490184]	[500.87307739 249.32328796 0.78198516]	[562.44958496 249.38330078 0.82572985]	[5.88106934e+02 9.00983887e+02 8.23069513e-01]	[6.05867981e+02 8.93235291e+02 8.88293147e-01]	[5.67541870e+02 8.70266724e+02 7.70121813e-01]	[4.82943695e+02 8.98443604e+02 8.02426755e-01]	[4.67390289e+02 8.93418945e+02 7.65589237e-01]	[4.82850311e+02 8.72785400e+02 7.43689597e-01]
[526.44030762 256.94638062 0.93745285]	[526.41229248 339.06011963 0.91910923]	[462.30673218 336.609375 0.88231277]	[441.75732422 446.93115234 0.89509022]	[444.39035034 544.39105225 0.88744128]	[590.57080078 339.14715576 0.86426926]	[605.86633301 444.41094971 0.86087972]	[611.08776855 544.39624023 0.86489379]	[523.92602539 534.11737061 0.70764577]	[482.82455444 531.6003418 0.68515188]	[482.78814697 700.87445068 0.75898153]	[4.80362793e+02 8.65069885e+02 8.38270545e-01]	[565.01312256 534.09783936 0.69442672]	[575.17047119 705.96478271 0.74925542]	[5.82768616e+02 8.59936096e+02 8.08281481e-01]	[518.67431641 239.19294739 0.88200307]	[541.87316895 239.18659973 0.92653781]	[500.68798828 246.80319214 0.78668392]	[562.33721924 249.35018921 0.79215229]	[5.88107666e+02 9.00979187e+02 8.22934449e-01]	[6.05869263e+02 8.93232483e+02 8.90848100e-01]	[5.67552185e+02 8.70273621e+02 7.70664096e-01]	[4.82951202e+02 8.98437805e+02 8.03610027e-01]	[4.67399994e+02 8.93416504e+02 7.68666863e-01]	[4.82858032e+02 8.72765076e+02 7.40930617e-01]
[truncated: 187 more rows]
