# Supplementary material for: Evaluation of functional tests performance using a camera-based and machine learning approach
Source: PLoS One. 2023 Nov 3;18(11):e0288279. doi: 10.1371/journal.pone.0288279 (PMC10624324; doi:10.1371/journal.pone.0288279)
Supplement: S1 Data — This dataset includes all the extracted keypoints of movements and the associated features and statistics, which were used for the analyses presented in the main manuscript. (ZIP) [file pone.0288279.s001.zip › PLOS_data_28032023/original_movement_data/CSV/000032_SDT_P_crop.csv]

[485.36090088 177.61647034 0.88588023]	[482.78005981 262.14797974 0.91573805]	[421.24081421 259.7069397 0.86050999]	[400.84744263 369.91567993 0.86352658]	[410.96356201 462.28259277 0.86459708]	[544.37670898 259.69192505 0.87859535]	[562.2387085 364.79351807 0.85961097]	[564.82092285 459.7565918 0.92971647]	[482.88699341 452.00686646 0.7106185 ]	[441.92227173 452.02182007 0.68105179]	[441.81750488 611.15588379 0.79392576]	[444.34603882 762.465271 0.81803381]	[523.8503418 449.43969727 0.71196926]	[523.8927002 606.09246826 0.85236895]	[523.80310059 764.97424316 0.86394167]	[477.61532593 169.82907104 0.89759696]	[500.71792603 169.83592224 0.93751246]	[457.09674072 174.84420776 0.86134505]	[516.18737793 174.90553284 0.78690344]	[523.88562012 798.42590332 0.84883356]	[544.32171631 790.78033447 0.83558959]	[521.19720459 770.21624756 0.78740054]	[4.44382111e+02 7.95787598e+02 7.66273379e-01]	[4.28950378e+02 7.90784668e+02 7.66653419e-01]	[4.54559021e+02 7.70156189e+02 7.47937024e-01]
[485.3609314 177.61616516 0.88599223]	[482.78152466 262.15014648 0.91535062]	[421.24252319 259.70544434 0.86069798]	[400.84658813 369.91918945 0.86378372]	[410.9581604 462.28277588 0.86469716]	[544.37731934 259.6980896 0.87712252]	[562.23583984 364.79592896 0.85869443]	[564.82092285 459.75592041 0.92968178]	[482.88409424 452.00262451 0.71063381]	[441.91952515 452.01824951 0.6813997 ]	[441.82138062 611.14526367 0.79499942]	[444.34985352 762.46032715 0.81672436]	[523.84716797 449.43505859 0.71215129]	[523.89068604 606.07995605 0.85455006]	[523.80218506 764.96740723 0.86286193]	[477.61526489 169.82873535 0.8975535 ]	[500.71817017 169.83653259 0.93766099]	[457.09487915 174.84399414 0.8615371 ]	[516.18774414 174.90664673 0.78746122]	[523.88299561 798.4229126 0.84884369]	[544.32171631 790.77825928 0.83529228]	[521.1986084 770.20904541 0.78743988]	[4.44384460e+02 7.95794556e+02 7.65342593e-01]	[4.28952026e+02 7.90787659e+02 7.65656829e-01]	[4.54564301e+02 7.70152710e+02 7.46976852e-01]
[485.35818481 177.6118927 0.88703668]	[482.7805481 262.15359497 0.91495812]	[421.24230957 259.70245361 0.86128789]	[400.84719849 369.92358398 0.86366045]	[410.9581604 462.27996826 0.86453032]	[544.37689209 259.70672607 0.87521464]	[562.23388672 364.79003906 0.85876638]	[564.82196045 459.74856567 0.92954135]	[482.88464355 452.00299072 0.71091521]	[441.9197998 452.01864624 0.68124783]	[441.82177734 611.13873291 0.79550749]	[444.35296631 762.45880127 0.81695688]	[523.84790039 449.43615723 0.71291941]	[523.89086914 606.07202148 0.85600197]	[523.80212402 764.97698975 0.86445254]	[477.61264038 169.82762146 0.8968668 ]	[500.71572876 169.83396912 0.93741709]	[457.09506226 174.84823608 0.86161131]	[516.1829834 174.90921021 0.79157531]	[523.8838501 798.42181396 0.84976047]	[544.31964111 790.77886963 0.83521485]	[521.20233154 770.2197876 0.78724611]	[4.44382874e+02 7.95786194e+02 7.65064001e-01]	[4.28949188e+02 7.90781738e+02 7.66197741e-01]	[4.54568512e+02 7.70152344e+02 7.48347878e-01]
[482.98031616 177.61242676 0.88912547]	[482.77328491 262.16137695 0.91571587]	[421.22854614 259.69815063 0.86195558]	[400.84527588 369.94241333 0.86435062]	[410.94061279 462.25109863 0.86630291]	[544.37438965 259.72607422 0.87187248]	[562.22015381 364.78097534 0.85452718]	[562.45349121 459.73928833 0.92817521]	[482.87939453 452.01882935 0.71126032]	[441.91055298 452.03179932 0.68360966]	[441.81921387 611.13104248 0.7992276 ]	[444.33621216 762.45385742 0.81640279]	[523.84527588 449.46350098 0.71188182]	[523.88586426 606.07562256 0.85693383]	[523.79602051 764.99420166 0.86641335]	[477.59875488 169.82305908 0.89260036]	[500.70135498 169.83255005 0.93580317]	[457.08816528 174.83790588 0.86329722]	[516.17004395 174.9021759 0.79804426]	[523.87426758 798.41699219 0.85212409]	[544.31622314 790.77648926 0.83504689]	[521.19927979 770.234375 0.78298533]	[4.44389740e+02 7.95787048e+02 7.68834114e-01]	[4.28954132e+02 7.90784668e+02 7.69109964e-01]	[4.52085175e+02 7.70148315e+02 7.44220197e-01]
[482.96450806 177.62379456 0.89037561]	[482.76303101 262.18966675 0.91335469]	[421.22232056 259.69595337 0.8632769 ]	[400.85925293 369.92715454 0.85780603]	[408.4637146 462.25161743 0.86696339]	[544.35961914 262.18249512 0.86731541]	[559.83947754 362.31451416 0.85085785]	[562.4197998 459.76119995 0.92497575]	[482.85775757 452.01089478 0.71088409]	[441.89215088 452.02227783 0.68588376]	[441.80633545 611.07940674 0.79391074]	[444.32434082 762.47271729 0.8197633 ]	[523.82342529 449.45251465 0.70954126]	[523.87310791 606.03039551 0.85914803]	[523.80255127 764.97479248 0.86303777]	[475.16967773 169.84317017 0.89283437]	[500.69104004 169.85267639 0.93573689]	[457.0798645 174.8739624 0.85938889]	[516.16333008 174.92805481 0.80547637]	[523.88037109 798.42236328 0.85781825]	[544.31835938 790.78045654 0.84433919]	[521.21270752 770.21899414 0.78275263]	[4.44377319e+02 7.95802368e+02 7.73713410e-01]	[4.28937988e+02 7.90791565e+02 7.73604393e-01]	[4.52072388e+02 7.70156982e+02 7.47708559e-01]
[482.92532349 177.62574768 0.90009034]	[482.73446655 262.19680786 0.91371322]	[421.19500732 259.67626953 0.86856234]	[400.84619141 369.98269653 0.86333716]	[408.44223022 462.2484436 0.86815637]	[544.33416748 262.21289062 0.86212897]	[559.8112793 367.36752319 0.83106261]	[562.35784912 462.21154785 0.92367154]	[482.82385254 449.4710083 0.71207893]	[441.84713745 449.490448 0.69124347]	[441.80020142 608.60791016 0.79599154]	[444.32501221 762.46337891 0.81805438]	[523.79144287 446.90594482 0.71066803]	[523.85144043 606.04150391 0.86331648]	[523.80578613 765.00244141 0.86633724]	[475.13696289 169.84631348 0.8897236 ]	[500.65823364 169.86502075 0.92744064]	[454.64102173 174.86553955 0.85739994]	[513.66168213 174.94444275 0.80128902]	[523.88299561 798.43652344 0.8594268 ]	[544.32104492 790.79144287 0.84542084]	[521.21697998 770.23944092 0.77975702]	[4.44375519e+02 7.95803955e+02 7.73416162e-01]	[4.28929779e+02 7.90788086e+02 7.74116814e-01]	[4.52075439e+02 7.70146606e+02 7.48673260e-01]
[482.91415405 180.06314087 0.89869601]	[482.71438599 262.20889282 0.91268098]	[421.18197632 259.67544556 0.86954772]	[400.83209229 369.98626709 0.86815721]	[408.41305542 462.24249268 0.86947286]	[544.31188965 262.23730469 0.85826772]	[559.76159668 367.39990234 0.8232336 ]	[562.33599854 462.21289062 0.92380089]	[482.81121826 449.45275879 0.71401143]	[441.84329224 449.47753906 0.69236195]	[441.76965332 611.09936523 0.78412312]	[444.31948853 762.44384766 0.81652969]	[523.77075195 446.87799072 0.71293855]	[523.85339355 606.04772949 0.85942197]	[523.80273438 764.99090576 0.86394453]	[475.11126709 169.85879517 0.89071161]	[500.65145874 172.24510193 0.92643607]	[454.59188843 174.88829041 0.84833634]	[513.63598633 174.9755249 0.77928287]	[523.87890625 798.434021 0.86098254]	[544.31768799 790.78948975 0.84603208]	[521.21459961 770.23059082 0.7784403 ]	[4.44373566e+02 7.95808289e+02 7.73781419e-01]	[4.28924347e+02 7.90787048e+02 7.75138199e-01]	[4.52076233e+02 7.70123962e+02 7.48721480e-01]
[482.88964844 180.07322693 0.90172106]	[480.38214111 262.19689941 0.91469198]	[421.17575073 259.66574097 0.87152821]	[400.80810547 369.91659546 0.87139499]	[405.9118042 462.22445679 0.8771264 ]	[544.29803467 262.21911621 0.86015612]	[559.75653076 367.39941406 0.82401115]	[562.34283447 459.8480835 0.92850661]	[482.79772949 446.95169067 0.71794701]	[441.82723999 449.45315552 0.69840115]	[441.76495361 611.06732178 0.78136921]	[444.32620239 762.43444824 0.8157714 ]	[523.76037598 444.39517212 0.71370131]	[523.84307861 606.03607178 0.86118859]	[523.80175781 764.99804688 0.86480385]	[475.0871582 169.86672974 0.88863897]	[498.26101685 172.24526978 0.91812509]	[454.58642578 174.88053894 0.84694594]	[513.60443115 174.95054626 0.79082507]	[523.88354492 798.43908691 0.86194372]	[544.32098389 790.79058838 0.84571368]	[521.21203613 770.23199463 0.77575284]	[4.44383636e+02 7.95826904e+02 7.73429096e-01]	[4.28938477e+02 7.90800049e+02 7.75644600e-01]	[4.52080017e+02 7.70115356e+02 7.47034371e-01]
[482.85964966 180.07014465 0.90597022]	[480.36672974 262.21054077 0.91474402]	[421.16967773 259.66897583 0.86985582]	[400.78793335 367.40100098 0.87606353]	[405.87207031 462.22528076 0.88165534]	[544.29034424 262.23614502 0.8574509 ]	[559.70050049 367.39215088 0.81328732]	[562.27362061 462.20019531 0.91329616]	[482.75985718 449.45846558 0.71841073]	[441.78442383 449.47808838 0.69836867]	[441.7505188 611.09643555 0.78172541]	[444.33105469 762.43994141 0.81503952]	[521.40045166 446.8822937 0.71295106]	[523.8314209 606.01605225 0.86287898]	[523.79956055 764.96850586 0.86137271]	[472.59024048 169.86958313 0.88513482]	[498.22183228 169.87457275 0.91187876]	[454.55990601 174.89527893 0.84552783]	[513.5770874 174.93107605 0.80485857]	[523.86553955 798.42254639 0.86322033]	[544.30932617 790.78149414 0.8449344 ]	[521.22296143 770.20623779 0.78062475]	[4.44383026e+02 7.95801514e+02 7.68966198e-01]	[4.28933289e+02 7.90789062e+02 7.73808718e-01]	[4.54547424e+02 7.70124268e+02 7.49970376e-01]
[482.82971191 180.06634521 0.90916228]	[480.33990479 262.18920898 0.92032903]	[418.7947998 259.64453125 0.87621307]	[400.7635498 367.36102295 0.88296497]	[405.81906128 462.24008179 0.8845219 ]	[541.93878174 262.22195435 0.85961181]	[557.26586914 367.38964844 0.80819637]	[562.24316406 459.82543945 0.90759277]	[482.73443604 449.43438721 0.71761513]	[441.74597168 449.45910645 0.69842136]	[441.74411011 611.12237549 0.77931976]	[444.33410645 762.42401123 0.81365699]	[521.38439941 444.3989563 0.71040022]	[523.82818604 606.03662109 0.8585906 ]	[523.79907227 764.95288086 0.85893577]	[472.55258179 169.86927795 0.88365501]	[498.18618774 169.87997437 0.90604621]	[452.08389282 174.89414978 0.8468098 ]	[511.06039429 174.93484497 0.81363863]	[523.85821533 798.41595459 0.86496359]	[544.30871582 790.77856445 0.84364653]	[521.22747803 770.19567871 0.78242785]	[4.44401031e+02 7.95802795e+02 7.67789423e-01]	[4.28950775e+02 7.90793640e+02 7.75863051e-01]	[4.54547516e+02 7.70111023e+02 7.51350105e-01]
[482.81719971 180.07859802 0.90929168]	[480.32348633 262.18817139 0.92097074]	[418.77642822 259.6270752 0.8791365 ]	[400.6880188 367.34820557 0.89121479]	[405.81658936 462.27114868 0.88112235]	[541.92480469 262.25830078 0.85323066]	[557.2243042 364.84967041 0.81145751]	[562.25323486 459.79351807 0.90977395]	[482.70959473 449.46490479 0.71473134]	[441.72277832 449.49127197 0.69547909]	[441.70812988 613.6506958 0.77627945]	[444.33047485 762.44665527 0.81843054]	[521.35571289 446.90026855 0.70625067]	[523.83215332 606.06744385 0.8536371 ]	[523.80047607 764.96850586 0.8625477 ]	[472.543396 172.23451233 0.88483655]	[498.16061401 172.24995422 0.90294641]	[452.07373047 174.90914917 0.84528041]	[511.00540161 174.94281006 0.82017982]	[523.87182617 798.41680908 0.86180294]	[544.31719971 790.77783203 0.84242618]	[521.21807861 770.20800781 0.78272551]	[4.44403198e+02 7.95803589e+02 7.70995438e-01]	[4.28954712e+02 7.90799072e+02 7.78250337e-01]	[4.54553650e+02 7.70122986e+02 7.55595088e-01]
[482.79577637 180.10040283 0.90870559]	[480.29769897 262.17892456 0.9238292 ]	[418.74459839 259.62023926 0.87944913]	[400.67565918 367.40322876 0.88605028]	[403.38537598 462.3152771 0.88286674]	[541.90386963 262.25146484 0.85283184]	[554.69030762 364.81747437 0.80803674]	[562.23925781 459.7572937 0.90692592]	[480.36941528 449.46359253 0.71336621]	[441.6987915 449.49121094 0.69573474]	[441.69628906 613.68536377 0.77519655]	[444.33462524 762.48547363 0.82219607]	[521.35192871 446.89651489 0.70570934]	[523.82025146 606.07873535 0.85302085]	[523.79705811 764.96624756 0.86186087]	[472.51242065 172.24319458 0.88549542]	[498.13623047 172.26101685 0.89871293]	[452.00506592 174.86653137 0.84877932]	[508.53317261 174.92207336 0.82287985]	[523.85620117 798.40991211 0.86281848]	[544.30627441 790.77661133 0.84363669]	[521.22631836 770.20770264 0.78342783]	[4.44402832e+02 7.95806458e+02 7.69855201e-01]	[4.28961060e+02 7.90806702e+02 7.77218699e-01]	[4.54556946e+02 7.70154541e+02 7.54882872e-01]
[482.78048706 180.11109924 0.90869385]	[480.28445435 262.18258667 0.92476594]	[418.72711182 259.62097168 0.87824637]	[400.64245605 367.38943481 0.88632327]	[403.35150146 462.29931641 0.89430046]	[541.89251709 262.25637817 0.85224402]	[554.64984131 362.34155273 0.81239855]	[562.23449707 459.70809937 0.90236247]	[480.35531616 449.48809814 0.71102488]	[441.68768311 452.00244141 0.69408828]	[441.69113159 616.20849609 0.78278983]	[444.3248291 762.45697021 0.82045257]	[521.33752441 446.91833496 0.70370448]	[523.82977295 606.09545898 0.84990156]	[523.79876709 764.98565674 0.86530399]	[470.03347778 172.24490356 0.88767755]	[498.11398315 172.26554871 0.89414477]	[449.50784302 174.85029602 0.85557389]	[508.49246216 174.91027832 0.8252601 ]	[523.88116455 798.41436768 0.86268079]	[544.32299805 790.77398682 0.84504563]	[521.2177124 770.2210083 0.78041971]	[4.44414825e+02 7.95785400e+02 7.69489825e-01]	[4.28971222e+02 7.90793457e+02 7.76457429e-01]	[4.52083191e+02 7.70127258e+02 7.51850367e-01]
[482.75228882 180.12005615 0.90808493]	[480.25765991 262.17269897 0.92543334]	[418.70053101 259.61169434 0.87659985]	[398.24111938 364.8142395 0.89818799]	[403.29650879 462.25048828 0.91203243]	[541.86297607 262.24649048 0.85065484]	[552.14349365 364.77548218 0.81153953]	[562.22393799 459.69873047 0.90190959]	[480.3213501 452.01016235 0.70794994]	[439.31784058 452.03897095 0.69186324]	[441.67703247 613.69335938 0.78344202]	[444.32495117 762.47052002 0.82163656]	[521.31536865 446.95425415 0.69995534]	[523.82580566 608.54437256 0.84515256]	[523.80102539 764.9798584 0.86562693]	[469.9800415 172.24630737 0.88888121]	[495.66519165 172.26849365 0.89107597]	[449.45935059 172.50830078 0.85719615]	[508.46130371 174.89720154 0.82919151]	[523.88464355 798.4118042 0.86384892]	[544.32391357 790.76934814 0.84872377]	[521.21728516 770.21099854 0.78092867]	[4.44412079e+02 7.95784119e+02 7.69510865e-01]	[4.28976593e+02 7.90793152e+02 7.75455832e-01]	[4.52085968e+02 7.70137329e+02 7.50441611e-01]
[482.72601318 180.10984802 0.90931958]	[480.23025513 262.18539429 0.92363197]	[418.67218018 259.63101196 0.87056392]	[398.21591187 364.81451416 0.89489818]	[403.27780151 462.24990845 0.91240507]	[541.8414917 262.25720215 0.84989244]	[552.14471436 362.322052 0.81486845]	[559.84503174 459.67721558 0.89342988]	[480.2862854 452.00045776 0.70834196]	[439.28344727 452.05029297 0.69357991]	[439.32815552 616.20574951 0.77780396]	[444.31515503 762.46801758 0.8210752 ]	[521.30157471 446.93933105 0.70406979]	[523.80914307 608.53338623 0.84722203]	[523.80529785 764.98199463 0.86486286]	[467.47021484 172.25086975 0.8944357 ]	[495.61077881 172.2558136 0.88429856]	[446.96130371 174.86436462 0.86181033]	[506.01956177 174.88677979 0.83216578]	[523.89489746 798.41424561 0.85976821]	[544.32849121 790.76733398 0.84581143]	[521.22674561 770.21160889 0.78463411]	[4.44405457e+02 7.93368103e+02 7.71699548e-01]	[4.28963928e+02 7.90791748e+02 7.76719153e-01]	[4.52080933e+02 7.70134827e+02 7.49917805e-01]
[480.37771606 180.10598755 0.9117139 ]	[480.20883179 262.19320679 0.92113841]	[418.65100098 259.64956665 0.86605704]	[398.24142456 367.33773804 0.88656431]	[403.28219604 462.2567749 0.90978056]	[541.81402588 262.24874878 0.85139394]	[552.12359619 362.32958984 0.81402659]	[562.20727539 459.69384766 0.89725125]	[480.27288818 452.01477051 0.71005464]	[439.27697754 452.05758667 0.69640237]	[441.6723938 613.69329834 0.77950972]	[444.32080078 762.47399902 0.8213532 ]	[521.28594971 449.44143677 0.70361751]	[523.82012939 608.5501709 0.84503919]	[523.80084229 764.98919678 0.86770898]	[467.42144775 172.24920654 0.89958429]	[493.12561035 172.24858093 0.88012493]	[446.92337036 174.84921265 0.8647204 ]	[505.98687744 174.86630249 0.83859468]	[523.90466309 798.41119385 0.85885543]	[544.3338623 790.76568604 0.84811646]	[521.21472168 770.21905518 0.78573585]	[4.44413910e+02 7.95784912e+02 7.72485554e-01]	[4.28983612e+02 7.90796997e+02 7.76489615e-01]	[4.54545898e+02 7.70141113e+02 7.49232531e-01]
[480.35357666 180.10107422 0.9126026 ]	[480.18353271 262.21405029 0.9154864 ]	[418.62567139 259.66210938 0.86237675]	[398.27481079 369.89331055 0.87875164]	[403.25732422 462.2512207 0.91892856]	[541.77679443 264.73718262 0.8444072 ]	[552.11682129 362.32272339 0.81490719]	[562.20812988 459.65548706 0.89229453]	[480.25598145 452.02886963 0.70986891]	[439.26342773 454.552948 0.69685942]	[439.30505371 616.2364502 0.77870911]	[444.31860352 762.46118164 0.82056886]	[521.27746582 449.45294189 0.70352942]	[523.80895996 608.53515625 0.84517521]	[523.79821777 765.00250244 0.86883664]	[464.96380615 172.25201416 0.90442085]	[493.09613037 172.24711609 0.87880021]	[444.44512939 174.89120483 0.87188351]	[505.96505737 174.89013672 0.84065169]	[523.90161133 798.42205811 0.86264008]	[544.32867432 790.77191162 0.85036021]	[521.21014404 770.22875977 0.78150797]	[4.44387787e+02 7.95793396e+02 7.78653502e-01]	[4.28950500e+02 7.90794373e+02 7.81654596e-01]	[4.54554504e+02 7.70127808e+02 7.53656685e-01]
[480.31787109 180.08309937 0.91135573]	[480.15664673 262.21435547 0.91103125]	[418.60171509 259.64486694 0.86368477]	[398.26477051 369.91207886 0.87907422]	[400.87774658 462.23544312 0.925538 ]	[541.74719238 264.75976562 0.8403843 ]	[549.565979 364.84371948 0.81198776]	[562.2064209 459.6434021 0.89122498]	[480.2277832 452.06100464 0.70972294]	[439.24728394 454.57189941 0.69789088]	[439.29443359 616.21118164 0.77345878]	[444.31802368 762.46313477 0.82011253]	[521.2444458 449.48443604 0.6973204 ]	[523.79205322 608.5213623 0.84406769]	[523.79296875 765.01800537 0.86981255]	[464.90106201 172.24594116 0.91177952]	[493.04946899 169.88064575 0.87578285]	[444.39877319 174.93658447 0.87615728]	[505.93185425 174.91552734 0.83650571]	[523.88989258 798.41931152 0.86009765]	[544.31781006 790.77319336 0.84785426]	[521.20983887 770.23773193 0.78014863]	[4.44379425e+02 7.95785889e+02 7.77123332e-01]	[4.28941376e+02 7.90789185e+02 7.78723657e-01]	[4.54553131e+02 7.70133240e+02 7.52592266e-01]
[480.28311157 180.07815552 0.90757167]	[480.12384033 262.22155762 0.90202183]	[418.55612183 259.65136719 0.85315239]	[398.23773193 369.92056274 0.8813684 ]	[400.85949707 462.24996948 0.92446578]	[541.71392822 264.74285889 0.8353464 ]	[549.5213623 364.87213135 0.81448054]	[559.83807373 459.64962769 0.89149243]	[480.18167114 454.5586853 0.7060371 ]	[439.20721436 454.59231567 0.69908905]	[439.2555542 618.78320312 0.77805966]	[444.31848145 762.46350098 0.82008934]	[521.21380615 449.5050354 0.69418967]	[523.76672363 608.5458374 0.83531785]	[523.7868042 765.00061035 0.86632574]	[464.86459351 172.24636841 0.91823959]	[490.55041504 172.24665833 0.87831849]	[444.37860107 174.95428467 0.8827877 ]	[505.91439819 174.95916748 0.84013909]	[523.88323975 798.42144775 0.86072302]	[544.30999756 790.77246094 0.84965855]	[521.21179199 770.21838379 0.77709746]	[4.44376617e+02 7.95791748e+02 7.75576890e-01]	[4.28933563e+02 7.90791321e+02 7.79149711e-01]	[4.54552948e+02 7.70132385e+02 7.51398742e-01]
[480.24633789 180.07670593 0.90507519]	[480.10733032 262.22805786 0.89776826]	[416.16073608 259.66369629 0.84783477]	[398.18743896 369.94210815 0.87673098]	[400.83639526 462.27349854 0.92544436]	[541.69708252 264.74243164 0.8331126 ]	[547.07525635 364.79940796 0.82569402]	[559.82598877 459.63534546 0.88705194]	[480.17092896 452.05697632 0.70296264]	[439.19223022 454.58480835 0.69561273]	[439.25927734 616.25738525 0.77256608]	[444.32064819 762.4552002 0.81773996]	[521.20568848 449.47817993 0.69251972]	[523.77801514 608.5557251 0.83136487]	[523.78955078 765.00360107 0.86746168]	[464.82424927 172.25811768 0.92549938]	[490.4932251 172.24623108 0.8809014 ]	[444.35336304 174.93487549 0.88782954]	[505.88214111 174.9284668 0.84809351]	[523.86328125 798.40869141 0.86193669]	[541.93377686 790.76843262 0.84749645]	[521.2208252 770.21887207 0.77776188]	[4.44384003e+02 7.95796387e+02 7.74301410e-01]	[4.28940063e+02 7.90795898e+02 7.79520810e-01]	[4.54551910e+02 7.70126953e+02 7.52567708e-01]
[480.22351074 180.08882141 0.90269059]	[477.73910522 262.2230835 0.89181954]	[416.12417603 259.6651001 0.84165537]	[398.1177063 369.90133667 0.86745036]	[400.79498291 462.24078369 0.92848468]	[539.29937744 264.72470093 0.83235055]	[547.0512085 364.79153442 0.82885253]	[559.81433105 459.6267395 0.8835212 ]	[480.17172241 454.57666016 0.70914924]	[439.20730591 454.62637329 0.70319247]	[439.2605896 616.23876953 0.77508527]	[444.31793213 762.4541626 0.81891257]	[521.19256592 452.01190186 0.69273645]	[523.77038574 608.5411377 0.83234537]	[523.78747559 765.00170898 0.86723775]	[462.44717407 172.264328 0.9306401 ]	[488.01818848 172.25517273 0.88514644]	[444.31185913 174.90852356 0.89878941]	[505.87155151 174.9271698 0.84755868]	[523.88745117 798.42565918 0.85706943]	[544.32623291 790.77539062 0.8440969 ]	[521.18725586 770.21728516 0.77569759]	[4.44376434e+02 7.95805054e+02 7.76372552e-01]	[4.28928925e+02 7.90798218e+02 7.80034244e-01]	[4.54558105e+02 7.70122314e+02 7.54511595e-01]
[480.20013428 180.1075592 0.89685631]	[477.72583008 262.22271729 0.88800448]	[416.09844971 259.66903687 0.83829737]	[398.09371948 369.89935303 0.86173421]	[400.74871826 462.26422119 0.93267262]	[539.29241943 264.71768188 0.83162069]	[547.03985596 364.83096313 0.82638466]	[559.81091309 459.63833618 0.88598526]	[480.15478516 454.58331299 0.70528591]	[439.18292236 454.62850952 0.69627726]	[439.26358032 616.24359131 0.77355325]	[444.31643677 762.46862793 0.81982297]	[521.17901611 452.02087402 0.68973261]	[521.41937256 608.52301025 0.83324319]	[523.78363037 764.99969482 0.86560011]	[462.42068481 172.27542114 0.93686497]	[487.99032593 172.2593689 0.88994908]	[441.90429688 174.89099121 0.90361542]	[503.50259399 174.91018677 0.84970999]	[523.87963867 798.42095947 0.85415518]	[544.32110596 790.77270508 0.84305376]	[521.18835449 770.21740723 0.77631813]	[4.44383636e+02 7.95809387e+02 7.74088204e-01]	[4.28935913e+02 7.90804504e+02 7.79680431e-01]	[4.54550171e+02 7.70132263e+02 7.51869440e-01]
[480.17971802 180.12107849 0.89150649]	[477.70452881 262.22787476 0.88299698]	[416.08889771 259.67892456 0.83414656]	[398.10400391 369.95147705 0.86412334]	[400.71514893 462.26461792 0.93837887]	[539.25646973 264.72128296 0.82769942]	[547.03314209 364.8710022 0.82452875]	[559.81530762 459.64746094 0.88832331]	[480.15078735 454.55697632 0.70070606]	[439.17608643 454.60186768 0.69369447]	[439.2492981 616.26647949 0.77395093]	[444.31402588 762.46679688 0.82004583]	[521.17980957 449.51077271 0.68760902]	[521.42700195 608.55224609 0.83162916]	[523.78344727 765.00158691 0.86676896]	[462.39102173 172.30084229 0.94744599]	[487.96008301 172.26675415 0.89424556]	[441.88574219 174.93412781 0.90021169]	[503.4737854 174.90838623 0.84267539]	[523.88537598 798.42205811 0.85474509]	[544.3236084 790.77349854 0.84510404]	[521.17895508 770.21838379 0.77539879]	[4.44378113e+02 7.95811462e+02 7.76069224e-01]	[4.28931274e+02 7.90803589e+02 7.80825913e-01]	[4.54548920e+02 7.70130188e+02 7.52053201e-01]
[480.15719604 180.13453674 0.8873353 ]	[477.67965698 262.23480225 0.87681121]	[416.06463623 259.68927002 0.82874352]	[398.08322144 372.46487427 0.86358923]	[400.63082886 462.30209351 0.93119395]	[539.23974609 264.72183228 0.82580328]	[547.01098633 364.8694458 0.83307874]	[559.8157959 459.65783691 0.89061815]	[480.11135864 452.06750488 0.69749951]	[439.13690186 454.6015625 0.69111502]	[439.23513794 616.22814941 0.77819073]	[444.31335449 762.46081543 0.81938773]	[518.78277588 449.50881958 0.6852721 ]	[521.42236328 608.5894165 0.8299855 ]	[523.78771973 764.99279785 0.8658911 ]	[462.36569214 172.31604004 0.95500386]	[487.93331909 172.27236938 0.89637101]	[441.85644531 174.89974976 0.9081074 ]	[503.45220947 174.88693237 0.83369464]	[523.88726807 798.41656494 0.85661286]	[544.32373047 790.76928711 0.8452751 ]	[521.18505859 770.21118164 0.77465308]	[4.44379120e+02 7.95802551e+02 7.78759480e-01]	[4.28936523e+02 7.90797607e+02 7.83002377e-01]	[4.54550354e+02 7.70124634e+02 7.51269877e-01]
[480.12738037 182.63291931 0.87984896]	[477.66299438 262.24328613 0.8714391 ]	[416.0526123 259.69125366 0.8276208 ]	[398.06454468 372.46829224 0.86003709]	[398.23556519 462.31015015 0.92848414]	[539.22137451 264.74111938 0.82228076]	[546.97106934 367.36676025 0.84030026]	[559.81164551 459.68933105 0.8944717 ]	[477.73043823 452.07287598 0.69643497]	[439.09811401 454.62158203 0.69175541]	[439.19421387 618.83197021 0.7762599 ]	[444.31604004 762.48345947 0.82339275]	[518.76940918 449.50061035 0.68730587]	[521.3994751 608.58459473 0.83022314]	[523.78759766 765.00128174 0.86546588]	[462.34866333 172.3458252 0.96415794]	[485.48968506 172.30747986 0.90556622]	[441.83352661 174.85467529 0.92036372]	[503.4380188 174.89294434 0.84096944]	[523.88702393 798.41809082 0.85242438]	[544.32373047 790.76824951 0.84215623]	[521.19787598 770.22198486 0.77565426]	[4.44366791e+02 7.95812012e+02 7.79277444e-01]	[4.28928955e+02 7.90803711e+02 7.81442881e-01]	[4.54558655e+02 7.70142029e+02 7.57338107e-01]
[480.10882568 182.64239502 0.87478054]	[477.6484375 262.23892212 0.86753196]	[416.04196167 259.69012451 0.82538068]	[398.04040527 372.46142578 0.85549414]	[398.18780518 462.35653687 0.92053068]	[539.20361328 264.75048828 0.81889558]	[546.94061279 367.34509277 0.84941036]	[559.80670166 459.74237061 0.89883888]	[477.70346069 452.00976562 0.69483805]	[439.06777954 454.568573 0.68542671]	[439.21258545 616.21386719 0.76968229]	[444.31103516 762.47576904 0.82272118]	[518.75408936 446.96121216 0.6906507 ]	[521.39562988 608.52856445 0.83526015]	[523.78466797 764.99475098 0.864223 ]	[462.3394165 172.35005188 0.96841049]	[485.46731567 172.31645203 0.91147506]	[441.82427979 174.86541748 0.92234731]	[503.4201355 174.91838074 0.84307259]	[523.88421631 798.41571045 0.849154 ]	[544.32373047 790.76464844 0.83810884]	[521.19696045 770.21728516 0.77634794]	[4.44359985e+02 7.95806763e+02 7.79256165e-01]	[4.28918823e+02 7.90798767e+02 7.81895995e-01]	[4.54550598e+02 7.70138062e+02 7.57828593e-01]
[477.71447754 182.62882996 0.86979795]	[477.62670898 262.24523926 0.86173403]	[416.01855469 259.70632935 0.81833297]	[395.63699341 372.44564819 0.84814119]	[398.16677856 462.38461304 0.91537601]	[539.18908691 264.74472046 0.81693953]	[546.91912842 367.3895874 0.85312873]	[559.80664062 459.72210693 0.90002543]	[477.67459106 451.99777222 0.68943763]	[436.67385864 454.55499268 0.68060416]	[439.19699097 616.25720215 0.76657212]	[444.31790161 762.47412109 0.82161653]	[518.73297119 446.94546509 0.68905759]	[521.40386963 608.53619385 0.83560991]	[523.78149414 764.98205566 0.86224359]	[462.31994629 172.35061646 0.96753573]	[485.40625 172.30892944 0.91785491]	[441.82107544 174.86694336 0.91463983]	[503.38818359 174.89356995 0.85488778]	[523.88452148 798.41473389 0.85111368]	[544.32098389 790.7623291 0.84004331]	[521.19512939 770.20800781 0.77553773]	[4.44361633e+02 7.95807922e+02 7.80750155e-01]	[4.28926178e+02 7.90799316e+02 7.83442199e-01]	[4.54562927e+02 7.70137329e+02 7.58217931e-01]
[477.67327881 182.63774109 0.86449534]	[477.60720825 262.24295044 0.85755956]	[413.58761597 259.71606445 0.81581098]	[395.63589478 369.97085571 0.84697431]	[398.14910889 462.39358521 0.91192675]	[539.18066406 264.74447632 0.81539327]	[544.54974365 367.35812378 0.8558833 ]	[559.79248047 459.74331665 0.9026525 ]	[477.66387939 449.50820923 0.68765706]	[436.64541626 454.55407715 0.67735791]	[439.18490601 618.75012207 0.76365817]	[444.31997681 762.47570801 0.82142091]	[518.73779297 446.93264771 0.69061559]	[521.39282227 608.52923584 0.83673209]	[523.77923584 764.984375 0.86298722]	[462.28610229 172.35255432 0.96882987]	[485.36566162 172.31246948 0.92362833]	[441.80877686 174.88929749 0.91081059]	[503.35217285 174.90335083 0.85534418]	[523.88769531 798.41455078 0.85170895]	[544.32128906 790.76049805 0.841039 ]	[521.19287109 770.20849609 0.77599931]	[4.44360291e+02 7.95805908e+02 7.82074451e-01]	[4.28927155e+02 7.90798767e+02 7.85482347e-01]	[4.54568176e+02 7.70137085e+02 7.56971121e-01]
[477.65100098 182.65534973 0.86019576]	[477.60580444 262.24475098 0.8565709 ]	[413.59011841 259.70645142 0.81782401]	[395.62356567 369.9772644 0.84708077]	[398.15090942 462.40618896 0.91218287]	[536.7489624 264.75506592 0.81353378]	[544.53137207 367.38943481 0.86128211]	[559.78631592 459.73504639 0.90521955]	[477.65002441 449.50827026 0.69006711]	[436.63327026 454.55859375 0.67995483]	[439.1885376 616.25012207 0.76361156]	[444.3192749 762.46228027 0.81824249]	[518.72143555 446.92779541 0.69250947]	[521.40362549 608.51794434 0.83904004]	[523.78222656 764.98852539 0.86372542]	[462.26901245 172.35479736 0.96870446]	[485.34677124 172.32403564 0.92816037]	[441.80093384 174.91165161 0.90540248]	[503.33505249 174.93040466 0.85761851]	[523.89141846 798.41650391 0.8488844 ]	[544.32537842 790.76470947 0.83898008]	[521.18572998 770.21313477 0.77639276]	[4.44379547e+02 7.95797913e+02 7.82067776e-01]	[4.28941956e+02 7.90797485e+02 7.86536098e-01]	[4.54561249e+02 7.70126526e+02 7.49994457e-01]
[477.60684204 182.68083191 0.85253876]	[477.59875488 262.24493408 0.85455132]	[413.58660889 259.71090698 0.81687784]	[395.63592529 369.98449707 0.84894717]	[398.15560913 462.40979004 0.91229576]	[536.73614502 264.74484253 0.81394869]	[544.53192139 367.42800903 0.86013758]	[559.78729248 459.71154785 0.90441746]	[477.65713501 449.50299072 0.69255668]	[436.6394043 454.55352783 0.68094105]	[439.18865967 616.230896 0.76230973]	[444.32513428 762.47576904 0.81827301]	[518.72875977 446.92230225 0.69541192]	[521.40539551 608.52813721 0.83953625]	[523.78070068 764.98199463 0.86296988]	[462.23568726 172.37364197 0.97011161]	[482.94873047 172.34008789 0.93921179]	[441.79852295 174.94148254 0.89824218]	[503.30474854 174.94470215 0.86223388]	[523.88867188 798.41778564 0.85003197]	[544.3215332 790.7666626 0.84099829]	[521.1807251 770.20825195 0.77540356]	[4.44406982e+02 7.95794434e+02 7.74425745e-01]	[4.28963135e+02 7.90806763e+02 7.82670498e-01]	[4.54560822e+02 7.70142212e+02 7.45198667e-01]
[475.15914917 182.7013092 0.84759581]	[477.58328247 262.24560547 0.85076565]	[413.57821655 259.71105957 0.81611073]	[395.63162231 369.96292114 0.84852844]	[398.16159058 462.40951538 0.91259974]	[536.71343994 264.74172974 0.81311589]	[544.52380371 367.42037964 0.86150032]	[559.77557373 459.69915771 0.90380871]	[477.65936279 449.51531982 0.6921472 ]	[436.64562988 454.55435181 0.68137664]	[439.19940186 616.23828125 0.76185489]	[444.32223511 762.45947266 0.81763166]	[518.7255249 446.94207764 0.69415236]	[521.4039917 606.09820557 0.84315604]	[523.78253174 764.99395752 0.86442322]	[462.20767212 172.37071228 0.96736932]	[482.92611694 172.35108948 0.94623601]	[441.79257202 174.94665527 0.88824248]	[503.29910278 174.97343445 0.85977793]	[523.89520264 798.42431641 0.84983742]	[544.32843018 790.77038574 0.84033436]	[521.17938232 770.21838379 0.77604675]	[4.44396942e+02 7.95797913e+02 7.77268112e-01]	[4.28954956e+02 7.90802246e+02 7.85173893e-01]	[4.54558075e+02 7.70126282e+02 7.47314036e-01]
[475.12896729 185.19306946 0.84706408]	[475.16394043 262.25341797 0.84802485]	[413.58511353 259.72744751 0.81304228]	[395.64013672 369.94525146 0.84731179]	[398.17111206 462.37866211 0.91925448]	[536.70013428 264.74664307 0.81175059]	[544.51873779 367.37057495 0.86582285]	[559.77642822 459.69073486 0.9036423 ]	[477.69412231 449.50411987 0.69747782]	[436.68450928 452.06192017 0.68444109]	[439.23278809 616.19299316 0.77296406]	[444.31610107 759.95227051 0.81253886]	[518.74365234 446.93395996 0.69347227]	[521.42138672 608.49768066 0.82918054]	[523.78594971 762.44592285 0.84898579]	[462.17935181 172.41017151 0.97043735]	[482.89282227 172.3603363 0.95223403]	[441.79257202 175.02766418 0.87779695]	[503.27270508 174.9568634 0.85586667]	[523.86724854 798.38598633 0.85714531]	[544.30847168 790.73968506 0.84458107]	[521.21795654 770.1229248 0.77037853]	[4.44411774e+02 7.95789734e+02 7.73009837e-01]	[4.28969666e+02 7.90795715e+02 7.78086543e-01]	[4.54549042e+02 7.70097107e+02 7.43477345e-01]
[475.13259888 185.18986511 0.8467958 ]	[475.15686035 262.25436401 0.8468464 ]	[413.57803345 262.14559937 0.81214672]	[398.00814819 369.95596313 0.849617 ]	[398.17312622 462.38134766 0.91763234]	[536.69567871 264.74475098 0.81150603]	[544.52056885 367.39898682 0.86493737]	[559.76446533 459.69647217 0.90223062]	[477.69326782 449.49264526 0.69811106]	[436.68392944 452.04962158 0.68493235]	[439.23513794 613.70397949 0.7717886 ]	[444.31228638 759.93835449 0.81151527]	[518.74151611 446.92617798 0.69418555]	[521.41607666 608.49749756 0.83046252]	[523.78662109 762.44537354 0.84899449]	[462.17993164 172.4034729 0.97018552]	[482.89862061 172.35342407 0.95084143]	[441.79104614 175.02331543 0.87860966]	[503.27511597 174.95310974 0.85592127]	[523.87030029 798.38708496 0.85786104]	[544.31030273 790.74145508 0.84576041]	[521.21655273 770.11895752 0.77020949]	[4.44404724e+02 7.95788452e+02 7.73997366e-01]	[4.28960358e+02 7.90793457e+02 7.78441131e-01]	[4.52084351e+02 7.70085876e+02 7.41738558e-01]
[475.08868408 187.76733398 0.85392314]	[475.15319824 262.24850464 0.84712994]	[413.56945801 262.15124512 0.81206393]	[398.03640747 372.46350098 0.85902578]	[398.20495605 462.38421631 0.91977292]	[536.68731689 264.73974609 0.81280845]	[544.5211792 367.38098145 0.8659634 ]	[559.76049805 459.68893433 0.90118581]	[477.69415283 449.49551392 0.70146656]	[439.07595825 452.0664978 0.69025445]	[439.23455811 616.23083496 0.77348113]	[444.32199097 762.41815186 0.8117277 ]	[518.72515869 446.92532349 0.69294411]	[521.40362549 606.05267334 0.84180254]	[523.79119873 759.95123291 0.84482837]	[459.83053589 172.51083374 0.97129506]	[482.87054443 172.443573 0.95622551]	[441.79299927 177.53746033 0.85237885]	[503.29196167 175.05265808 0.84688663]	[523.84075928 798.35583496 0.85876012]	[541.93121338 790.73547363 0.84377545]	[5.21228821e+02 7.70093262e+02 7.65460789e-01]	[4.44423859e+02 7.95788635e+02 7.67571807e-01]	[4.28976044e+02 7.90800842e+02 7.73103356e-01]	[4.52085388e+02 7.70099854e+02 7.43716717e-01]
[472.57730103 190.26925659 0.85836506]	[475.1451416 262.25289917 0.84560728]	[413.5579834 262.1678772 0.80929965]	[398.02737427 369.98492432 0.8535108 ]	[398.20806885 462.38284302 0.91985816]	[536.68170166 264.74926758 0.81011754]	[544.515625 367.38308716 0.86584485]	[559.75476074 459.69198608 0.89911157]	[477.67950439 452.03359985 0.69866443]	[439.07400513 454.59570312 0.68955791]	[439.24087524 616.25823975 0.77633756]	[444.32220459 762.42120361 0.81241906]	[518.70458984 449.45791626 0.68682408]	[521.41210938 606.0881958 0.8405987 ]	[523.79492188 759.91906738 0.84471798]	[459.79110718 174.87229919 0.97068614]	[482.83718872 172.49810791 0.95470464]	[441.77597046 177.5531311 0.84300214]	[503.27813721 175.07077026 0.84816682]	[523.8347168 795.89550781 0.85842341]	[541.92602539 790.73413086 0.84393096]	[5.21230774e+02 7.70068848e+02 7.66319513e-01]	[4.44422302e+02 7.95789795e+02 7.67444253e-01]	[4.28973633e+02 7.90801697e+02 7.73355246e-01]	[4.52084229e+02 7.70100830e+02 7.44885564e-01]
[472.53207397 190.35314941 0.86896485]	[475.12768555 262.24713135 0.84352398]	[413.54626465 262.184021 0.80670881]	[398.0328064 372.46847534 0.85856718]	[398.2144165 462.38925171 0.91844022]	[536.66925049 264.72848511 0.81005341]	[544.50628662 367.37960815 0.86575091]	[559.74414062 459.70285034 0.89855659]	[477.66201782 452.00411987 0.6955725 ]	[439.06158447 454.56292725 0.68711525]	[439.24163818 616.23071289 0.78176558]	[444.32336426 759.94689941 0.8107034 ]	[518.69317627 446.95553589 0.68611395]	[521.39971924 606.04486084 0.85049611]	[523.7890625 759.89868164 0.84349823]	[459.7668457 174.94303894 0.96876067]	[482.81399536 174.89089966 0.95446771]	[441.76693726 177.58192444 0.84952945]	[503.25906372 175.08738708 0.8507852 ]	[523.83111572 795.88677979 0.86072636]	[541.92614746 790.72839355 0.84503305]	[521.23376465 767.715271 0.76809072]	[4.46875244e+02 7.95791382e+02 7.64881253e-01]	[4.28995148e+02 7.90806213e+02 7.71693230e-01]	[4.52084717e+02 7.70091675e+02 7.42310345e-01]
[469.99676514 192.76753235 0.88044137]	[475.11077881 262.24337769 0.84195876]	[413.53408813 262.18991089 0.80573547]	[398.00909424 369.95428467 0.85056561]	[398.2013855 462.38687134 0.91699648]	[536.65032959 264.72015381 0.80893761]	[544.49530029 364.87780762 0.86414325]	[559.73956299 459.70913696 0.89942384]	[477.63476562 449.51657104 0.69230932]	[436.66369629 452.06378174 0.68389559]	[439.2232666 618.75024414 0.78194493]	[444.32424927 762.42480469 0.81135845]	[518.6651001 446.96078491 0.6840443 ]	[523.76574707 608.52203369 0.83680934]	[523.79180908 759.9387207 0.84546727]	[459.73205566 174.99305725 0.96560234]	[482.77355957 174.94290161 0.95621246]	[441.77456665 177.61407471 0.81187552]	[500.8923645 177.50735474 0.8355279 ]	[523.83630371 795.89300537 0.85734499]	[541.9286499 790.73168945 0.84410596]	[521.22753906 770.08532715 0.77147794]	[4.46879120e+02 7.93368591e+02 7.65303075e-01]	[4.28998016e+02 7.90804321e+02 7.71335244e-01]	[4.52078613e+02 7.70105225e+02 7.38733530e-01]
[467.49758911 192.81706238 0.88974667]	[475.09439087 262.23947144 0.83937752]	[413.5284729 262.17462158 0.80856901]	[395.61639404 369.92666626 0.84391809]	[398.16680908 462.38800049 0.91313744]	[534.17633057 264.72042847 0.80861831]	[544.4810791 364.84655762 0.86685097]	[559.72894287 459.71884155 0.89777589]	[477.58905029 449.50271606 0.68505931]	[436.62127686 452.0557251 0.6773169 ]	[439.22085571 616.23730469 0.77658635]	[444.32196045 762.41680908 0.8107264 ]	[516.18798828 446.94607544 0.67729157]	[521.41943359 606.07543945 0.83785337]	[523.79199219 759.94549561 0.84482098]	[459.70303345 175.04827881 0.95406723]	[482.73312378 175.00088501 0.9510932 ]	[441.74838257 180.05026245 0.80352706]	[500.85171509 177.51408386 0.83347738]	[523.82623291 798.35076904 0.85300899]	[541.92437744 790.73803711 0.8388471 ]	[5.21234985e+02 7.70085754e+02 7.69942224e-01]	[4.46887543e+02 7.93360352e+02 7.68382907e-01]	[4.31481415e+02 7.90802856e+02 7.73527145e-01]	[4.52069672e+02 7.70099609e+02 7.39602387e-01]
[467.47109985 192.84738159 0.89824784]	[472.58630371 262.23748779 0.83351862]	[411.02874756 262.17596436 0.80556011]	[395.59939575 369.95120239 0.84393644]	[398.14007568 462.39697266 0.91264516]	[534.12969971 264.73391724 0.80607444]	[544.45471191 364.81304932 0.87238741]	[559.71411133 459.70907593 0.89291131]	[475.14749146 449.45657349 0.68474066]	[436.59622192 452.01055908 0.67561185]	[439.19537354 616.24267578 0.7697733 ]	[444.32217407 759.95129395 0.80933636]	[516.13726807 446.89068604 0.67855448]	[521.39447021 606.08380127 0.83590472]	[523.79162598 759.93688965 0.8443076 ]	[459.67547607 175.07063293 0.94514191]	[482.71670532 175.01760864 0.95154285]	[441.69940186 180.06056213 0.82626742]	[500.8163147 177.50334167 0.82629168]	[523.82617188 798.35180664 0.85490292]	[541.92810059 790.7364502 0.84082419]	[5.21237305e+02 7.70076294e+02 7.69032300e-01]	[4.46888123e+02 7.93362244e+02 7.67854929e-01]	[4.31477112e+02 7.90803894e+02 7.74430871e-01]	[4.52081757e+02 7.70096252e+02 7.38384485e-01]
[467.41677856 192.86595154 0.90724826]	[470.03872681 262.21368408 0.83406413]	[410.97991943 262.16891479 0.80313939]	[395.5715332 369.94863892 0.84381843]	[398.10229492 462.40579224 0.90638918]	[531.60888672 264.72058105 0.80616897]	[544.43670654 367.35177612 0.86497021]	[557.25891113 459.75256348 0.88921481]	[475.07312012 446.94897461 0.67899638]	[434.11920166 449.49887085 0.66877484]	[439.19003296 616.21606445 0.76659322]	[444.32107544 759.93157959 0.80928814]	[513.61456299 444.39541626 0.67893112]	[521.37628174 606.00646973 0.84324211]	[523.79187012 762.41986084 0.84431505]	[459.63943481 175.08320618 0.93736804]	[480.36312866 175.04954529 0.95028883]	[439.3324585 177.63058472 0.83275485]	[500.78295898 177.58172607 0.81557167]	[523.83074951 798.36315918 0.85545576]	[541.93292236 790.73919678 0.84084094]	[521.23675537 770.09558105 0.77131659]	[4.46887817e+02 7.93352783e+02 7.72179723e-01]	[4.31481567e+02 7.90796936e+02 7.77601361e-01]	[4.52085266e+02 7.70083374e+02 7.36050546e-01]
[464.97161865 192.8833313 0.91295183]	[467.44952393 262.19900513 0.84459406]	[408.384552 262.16085815 0.8053109 ]	[393.04486084 369.95285034 0.82785612]	[398.07928467 462.42593384 0.90151894]	[529.0769043 262.23400879 0.81281376]	[544.42193604 364.86773682 0.86536002]	[557.19500732 459.79144287 0.88291973]	[472.52554321 446.94372559 0.67605251]	[434.03012085 449.49758911 0.6612404 ]	[439.17269897 616.25024414 0.76749778]	[444.328125 759.93103027 0.81095731]	[511.06234741 444.39602661 0.67695343]	[521.35809326 605.9921875 0.84515482]	[523.78729248 762.41485596 0.84400058]	[459.60540771 177.4740448 0.92238736]	[480.32244873 175.06147766 0.95215929]	[439.27539062 177.61831665 0.83211654]	[500.72833252 177.52549744 0.81917995]	[523.83599854 798.36352539 0.86183858]	[544.30505371 790.73858643 0.8417564 ]	[5.21215515e+02 7.70091980e+02 7.63785779e-01]	[4.46889587e+02 7.93346069e+02 7.70179510e-01]	[4.31483307e+02 7.90790588e+02 7.76090086e-01]	[4.54558258e+02 7.70083862e+02 7.40512073e-01]
[464.92849731 192.89888 0.92081249]	[467.39129639 262.18792725 0.8533749 ]	[405.8862915 259.6819458 0.82175219]	[390.49865723 367.36517334 0.81699765]	[395.64535522 462.34420776 0.89276981]	[529.02270508 264.73779297 0.81271648]	[544.41015625 367.33721924 0.86175728]	[554.62963867 459.80935669 0.87408829]	[469.99829102 446.95056152 0.67544043]	[431.48324585 449.49743652 0.65696436]	[439.14627075 616.23687744 0.77252358]	[444.32470703 759.91552734 0.81014079]	[511.02749634 444.40667725 0.67422581]	[521.32421875 605.96484375 0.83405799]	[523.77685547 759.94458008 0.83969605]	[457.15414429 177.51727295 0.90649319]	[480.26086426 175.06968689 0.9483282 ]	[439.13311768 180.08303833 0.82292187]	[500.66891479 177.49513245 0.80368769]	[523.84716797 798.36645508 0.86193889]	[544.31555176 790.73748779 0.84137696]	[5.21191284e+02 7.70087646e+02 7.52985954e-01]	[4.46917084e+02 7.93335449e+02 7.67831683e-01]	[4.31499847e+02 7.90784668e+02 7.74872780e-01]	[4.52085266e+02 7.67696350e+02 7.36967444e-01]
[464.85800171 192.94174194 0.935256 ]	[464.8548584 262.2489624 0.870704 ]	[403.3409729 262.14349365 0.82852674]	[385.40505981 364.84378052 0.82006526]	[395.58605957 462.31472778 0.88993514]	[526.46990967 264.76599121 0.82728314]	[544.37731934 364.79620361 0.86696905]	[552.0927124 459.80911255 0.86978751]	[467.45428467 446.9541626 0.6858961 ]	[428.92047119 449.4855957 0.66136897]	[439.10943604 618.81512451 0.77832019]	[444.328125 759.93902588 0.81187361]	[508.49078369 446.87393188 0.68101603]	[521.21868896 605.94866943 0.8110283 ]	[523.77355957 759.95013428 0.83760089]	[457.08627319 177.56072998 0.89478755]	[480.21133423 175.1043396 0.94006854]	[439.06967163 180.1204071 0.79973179]	[498.27261353 177.57865906 0.79306567]	[523.8527832 798.3717041 0.861453 ]	[544.31811523 790.73602295 0.84272486]	[5.21204529e+02 7.70097473e+02 7.49291897e-01]	[4.46917419e+02 7.93351990e+02 7.70081341e-01]	[4.31502869e+02 7.90797485e+02 7.77107537e-01]	[4.54549622e+02 7.70083496e+02 7.42120028e-01]
[462.44958496 192.9776001 0.94501024]	[462.41589355 264.73193359 0.88559687]	[403.26184082 262.16793823 0.83592963]	[387.88616943 367.40072632 0.80420697]	[395.51837158 462.31021118 0.87424201]	[523.99182129 264.75839233 0.84014994]	[544.34020996 362.33999634 0.86952156]	[549.56390381 459.79605103 0.87860686]	[467.38986206 446.92990112 0.69669795]	[426.40219116 449.46670532 0.66607267]	[439.10174561 618.79138184 0.76796132]	[444.32705688 762.42590332 0.81266063]	[505.9864502 444.39291382 0.69632065]	[518.76904297 605.97393799 0.80372429]	[523.76654053 762.44091797 0.8397603 ]	[454.61663818 177.60241699 0.88412231]	[480.16815186 177.51602173 0.92507356]	[436.63449097 180.11082458 0.78658062]	[498.2015686 177.55316162 0.74765903]	[523.85198975 798.3684082 0.85627925]	[544.31384277 790.73187256 0.84236175]	[5.21209412e+02 7.70126709e+02 7.53300607e-01]	[4.46884247e+02 7.95786560e+02 7.73872852e-01]	[4.31477356e+02 7.90815308e+02 7.79251933e-01]	[4.54555298e+02 7.70106934e+02 7.47963905e-01]
[462.38217163 192.99781799 0.95311308]	[462.34487915 264.76202393 0.89859813]	[400.80374146 262.22293091 0.8440457 ]	[382.84881592 372.48239136 0.83633024]	[392.98422241 462.32983398 0.86324775]	[523.90484619 264.74301147 0.85121614]	[541.9432373 364.84460449 0.85997957]	[549.49536133 459.82382202 0.88027626]	[464.88015747 446.94979858 0.70631045]	[423.88656616 449.47518921 0.67542785]	[436.67810059 616.20428467 0.74667805]	[444.32821655 762.44482422 0.81546229]	[505.88018799 444.41360474 0.70757335]	[518.73944092 605.95806885 0.81308722]	[523.75518799 762.47186279 0.84178734]	[452.0852356 177.61817932 0.87292445]	[480.10983276 177.54978943 0.90315044]	[436.56491089 182.61988831 0.78236079]	[498.12979126 177.59222412 0.74527597]	[523.85131836 798.37689209 0.85677069]	[544.30749512 790.73394775 0.84120286]	[5.21197876e+02 7.70154968e+02 7.52499580e-01]	[4.46909027e+02 7.93363586e+02 7.72585690e-01]	[4.31500977e+02 7.90819641e+02 7.75674701e-01]	[4.54557953e+02 7.70118164e+02 7.49284625e-01]
[462.33215332 192.99169922 0.96039057]	[462.31207275 264.76904297 0.90424049]	[400.76950073 262.20727539 0.84980154]	[382.74432373 372.4838562 0.85753584]	[387.91955566 462.31469727 0.85989398]	[523.84344482 264.77493286 0.85447961]	[541.81549072 367.37963867 0.86263305]	[546.93121338 462.19082642 0.90636909]	[462.44247437 449.4367981 0.71450865]	[423.80206299 449.46655273 0.68592596]	[436.66506958 608.57928467 0.76147324]	[444.3125 762.4397583 0.81594318]	[503.43707275 446.8729248 0.71840829]	[516.19378662 605.95953369 0.80489755]	[523.76116943 762.47875977 0.84358168]	[451.99990845 177.61204529 0.87122732]	[477.68890381 177.55062866 0.89077395]	[434.08560181 182.67781067 0.77320069]	[495.59918213 180.09133911 0.7211737 ]	[523.83441162 798.36315918 0.85869855]	[541.92199707 790.72888184 0.84074926]	[5.21214661e+02 7.70160522e+02 7.57488430e-01]	[4.46921173e+02 7.93346802e+02 7.74822950e-01]	[4.31512299e+02 7.90815002e+02 7.76302636e-01]	[4.52077789e+02 7.70108398e+02 7.46107399e-01]
[462.33200073 192.9916687 0.96043932]	[462.31011963 264.76678467 0.90455961]	[400.76867676 262.20715332 0.84996009]	[382.74417114 372.48397827 0.85803962]	[387.92385864 462.31561279 0.85935134]	[523.84088135 264.77102661 0.85479885]	[541.81170654 367.37567139 0.86204982]	[546.92895508 459.84420776 0.90702319]	[462.44476318 449.43875122 0.7141878 ]	[423.8026123 449.47103882 0.68602192]	[436.66381836 608.5793457 0.7607612 ]	[444.31185913 762.44000244 0.81615549]	[503.44186401 446.87457275 0.71786386]	[516.2041626 605.95812988 0.80540419]	[523.76013184 762.47686768 0.84359044]	[452.00036621 177.61210632 0.87121111]	[477.68838501 177.55091858 0.89060056]	[434.0866394 182.6781311 0.77325267]	[495.59899902 180.0917511 0.72160763]	[523.83581543 798.36450195 0.85930884]	[541.92205811 790.72827148 0.84137702]	[5.21212463e+02 7.70159485e+02 7.57073641e-01]	[4.46915497e+02 7.93346741e+02 7.74799109e-01]	[4.31504578e+02 7.90813477e+02 7.76048958e-01]	[4.52079254e+02 7.70108276e+02 7.46678233e-01]
[462.25769043 193.00300598 0.96032751]	[462.20880127 264.7310791 0.91020268]	[400.67608643 262.19869995 0.85595602]	[380.29898071 372.48974609 0.8733561 ]	[382.8633728 462.36016846 0.87896484]	[523.77722168 262.25146484 0.86183554]	[541.67700195 362.30944824 0.85141075]	[544.51763916 459.76724243 0.91631228]	[462.34146118 446.94778442 0.71853542]	[421.32745361 449.44848633 0.69575149]	[436.57461548 608.57061768 0.74928069]	[444.32363892 762.4598999 0.81883621]	[503.33978271 444.37631226 0.7236464 ]	[513.58978271 605.96417236 0.79378909]	[521.42718506 762.46514893 0.84565604]	[449.42919922 177.61431885 0.86570257]	[477.61700439 177.57948303 0.87206435]	[431.56375122 180.13328552 0.77591008]	[493.04696655 180.11798096 0.73359042]	[523.82952881 798.35217285 0.86142892]	[541.91503906 790.71118164 0.84593862]	[5.21226990e+02 7.70152771e+02 7.67210007e-01]	[4.46915802e+02 7.93344727e+02 7.73496568e-01]	[4.31527466e+02 7.90818970e+02 7.74252415e-01]	[4.54549927e+02 7.70122620e+02 7.47791767e-01]
[459.84918213 193.00111389 0.95777273]	[459.81484985 262.253479 0.91470712]	[400.62261963 262.16339111 0.86009794]	[380.19024658 372.44891357 0.88940817]	[382.78851318 462.34713745 0.89696372]	[521.37023926 262.23321533 0.85996425]	[539.23162842 364.78009033 0.83099449]	[544.42364502 459.78826904 0.92256778]	[462.28216553 446.89712524 0.72333306]	[421.24694824 446.95022583 0.70379966]	[431.55883789 611.09747314 0.73081732]	[444.31359863 762.48260498 0.82283318]	[503.29888916 441.86108398 0.72919703]	[511.08776855 605.94696045 0.78614068]	[521.42633057 764.95935059 0.85346997]	[446.87713623 177.62791443 0.87070811]	[475.08197021 177.56956482 0.85446948]	[431.47244263 182.6343689 0.77710986]	[487.9859314 180.05114746 0.74207503]	[523.8324585 798.35327148 0.86045808]	[541.91070557 790.71337891 0.84935808]	[521.21453857 770.19250488 0.77318275]	[4.46902496e+02 7.93324036e+02 7.79117346e-01]	[4.31517548e+02 7.90810547e+02 7.76538312e-01]	[4.54548035e+02 7.70143433e+02 7.48531878e-01]
[459.64611816 193.02894592 0.95287788]	[459.6618042 262.25534058 0.91597068]	[398.1121521 259.68869019 0.86398512]	[377.69854736 367.37918091 0.88171279]	[380.31518555 462.26333618 0.92263889]	[521.20251465 264.80395508 0.83666033]	[534.15783691 362.20831299 0.8343941 ]	[541.86322021 459.82397461 0.92716038]	[462.19165039 449.45565796 0.71202254]	[421.15710449 452.02819824 0.6923672 ]	[428.94586182 608.5645752 0.73738766]	[444.29858398 762.51672363 0.82669413]	[500.89404297 444.3588562 0.71040678]	[508.45639038 605.9352417 0.81258416]	[521.42504883 762.50982666 0.84937477]	[441.8848877 180.10536194 0.90173697]	[467.41769409 177.60154724 0.85258931]	[426.37561035 182.62690735 0.78611439]	[485.36526489 177.61679077 0.81225806]	[523.82928467 798.34814453 0.86621177]	[541.90661621 790.70574951 0.85756767]	[5.21232544e+02 7.70183289e+02 7.67283261e-01]	[4.46920258e+02 7.93329346e+02 7.77466238e-01]	[4.31541351e+02 7.90826172e+02 7.75069475e-01]	[4.52060577e+02 7.70168335e+02 7.45452583e-01]
[457.19152832 195.36938477 0.94291699]	[459.59823608 262.24234009 0.9032743 ]	[398.02947998 259.67678833 0.85175335]	[377.58718872 369.95126343 0.86720073]	[380.20983887 462.29550171 0.92841524]	[518.76141357 264.79525757 0.82809389]	[531.53186035 362.25015259 0.83154297]	[541.83221436 459.7696228 0.92851716]	[459.79824829 446.912323 0.71710896]	[418.74761963 449.47875977 0.69195741]	[426.36837769 611.14093018 0.74218196]	[444.29815674 762.51654053 0.83359748]	[500.83493042 441.8651123 0.72255188]	[505.96569824 605.95733643 0.83060044]	[521.41717529 762.51373291 0.85181642]	[441.78729248 180.15100098 0.90948451]	[464.88583374 177.62854004 0.86299562]	[423.884552 182.69384766 0.7813369 ]	[482.94903564 177.6084137 0.82056671]	[523.82281494 798.34625244 0.86967045]	[541.89672852 790.70281982 0.86094642]	[521.22668457 770.17932129 0.77093238]	[4.46922394e+02 7.93334351e+02 7.82303989e-01]	[4.31540924e+02 7.90826050e+02 7.80964732e-01]	[4.52065887e+02 7.70151123e+02 7.52461553e-01]
[457.09066772 193.03329468 0.92885697]	[457.16610718 262.21884155 0.88763314]	[395.55523682 259.67489624 0.83807069]	[375.12261963 369.96606445 0.85193425]	[377.68417358 462.31570435 0.9261632 ]	[518.68255615 264.78390503 0.82206744]	[526.54760742 364.83303833 0.82430482]	[541.7678833 459.78637695 0.91905487]	[459.69345093 446.9437561 0.71299636]	[418.66152954 452.01065063 0.6923911 ]	[426.40957642 608.59783936 0.75038612]	[444.29272461 762.49884033 0.83181047]	[500.74478149 444.34448242 0.71995312]	[505.93539429 605.9463501 0.8422454 ]	[521.41082764 762.50115967 0.85252535]	[441.69476318 180.14294434 0.91509688]	[462.42053223 177.6060791 0.88548207]	[423.78262329 185.20246887 0.77986544]	[482.86868286 177.61128235 0.81859851]	[523.82324219 795.89782715 0.87003094]	[541.89251709 790.70043945 0.86080664]	[521.21466064 770.16693115 0.77054584]	[4.46918060e+02 7.93330444e+02 7.82010496e-01]	[4.31541534e+02 7.90820801e+02 7.79667556e-01]	[4.52055359e+02 7.70143677e+02 7.53708839e-01]
[454.55056763 192.9989624 0.91357207]	[457.07180786 262.22485352 0.86128289]	[393.05661011 259.72717285 0.81735748]	[375.04678345 369.95791626 0.84100652]	[377.58691406 462.35754395 0.91763353]	[516.17224121 264.74536133 0.81559616]	[526.40185547 367.33374023 0.84106404]	[541.70910645 459.74002075 0.90607822]	[459.59500122 446.91720581 0.70963436]	[418.56201172 452.01153564 0.68719399]	[426.37411499 608.51062012 0.76395077]	[441.9274292 762.472229 0.83143908]	[500.66436768 444.32995605 0.72564316]	[505.92666626 605.94470215 0.84064323]	[521.40252686 762.47546387 0.85124213]	[439.30316162 180.08784485 0.92122978]	[462.32937622 177.59190369 0.90829295]	[421.34658813 185.23231506 0.77630287]	[482.76559448 180.12815857 0.80198461]	[523.81762695 795.89831543 0.86710703]	[541.88702393 790.69659424 0.85780334]	[5.21199158e+02 7.70149719e+02 7.66555727e-01]	[4.46926270e+02 7.93319397e+02 7.82963336e-01]	[4.31546204e+02 7.90815247e+02 7.78742492e-01]	[4.52035614e+02 7.70131470e+02 7.54084349e-01]
[452.01602173 192.98886108 0.90762019]	[454.57290649 262.1953125 0.84931993]	[393.0020752 262.14804077 0.81345475]	[372.55041504 372.45394897 0.83501107]	[377.51300049 462.40927124 0.8977142 ]	[513.63964844 262.2328186 0.81625849]	[524.00354004 364.82946777 0.84814161]	[539.3182373 459.76971436 0.90227878]	[457.17376709 446.87661743 0.70538795]	[416.12072754 449.48913574 0.6836136 ]	[423.9029541 608.54528809 0.76405758]	[441.92080688 762.47900391 0.83233178]	[498.24246216 441.86642456 0.72322392]	[505.90039062 605.95196533 0.84157658]	[521.39483643 762.4967041 0.85307181]	[439.24859619 180.07891846 0.92368156]	[462.27099609 177.5763855 0.92048466]	[421.28771973 185.18618774 0.79073983]	[480.36444092 180.12606812 0.81165665]	[523.81762695 795.88262939 0.8644222 ]	[541.88879395 790.68487549 0.85630298]	[5.21196533e+02 7.70175293e+02 7.63891160e-01]	[4.46916992e+02 7.93314148e+02 7.85299957e-01]	[4.31541504e+02 7.90818359e+02 7.77525902e-01]	[4.52042267e+02 7.70141907e+02 7.52911389e-01]
[449.45248413 193.00041199 0.90498316]	[449.50839233 262.17218018 0.84120828]	[390.44338989 259.73019409 0.80429202]	[367.43099976 369.90490723 0.81733418]	[375.05548096 462.37756348 0.88731682]	[511.08602905 262.22247314 0.81410652]	[523.96386719 364.77093506 0.85885894]	[539.29290771 459.79705811 0.90436238]	[454.63528442 446.89230347 0.68957835]	[416.02865601 452.02059937 0.67240924]	[423.87451172 608.62438965 0.76699585]	[441.92581177 762.48016357 0.83195692]	[495.66769409 441.86746216 0.70229816]	[505.87240601 605.97515869 0.84895271]	[521.40386963 762.48590088 0.84999794]	[439.18478394 180.08769226 0.91506886]	[462.18783569 177.5717926 0.92497814]	[421.18264771 182.67095947 0.8042053 ]	[480.2678833 180.06005859 0.79828167]	[523.81207275 795.86962891 0.86549234]	[541.88317871 790.67852783 0.85446787]	[5.21219727e+02 7.70170166e+02 7.67480314e-01]	[4.46916901e+02 7.93317627e+02 7.86130428e-01]	[4.31534210e+02 7.90819519e+02 7.78632402e-01]	[4.52048920e+02 7.70139343e+02 7.50940502e-01]
[446.87774658 193.0141449 0.91853416]	[446.9029541 262.17248535 0.85154426]	[385.39337158 259.71115112 0.81289804]	[367.37402344 369.93963623 0.81257051]	[375.02490234 462.40869141 0.87543577]	[508.53945923 262.22711182 0.81578392]	[523.90716553 362.27868652 0.8734417 ]	[539.25762939 459.76681519 0.89963877]	[454.59823608 446.90185547 0.69395149]	[413.56243896 452.02572632 0.6750899 ]	[423.8722229 608.61218262 0.76653409]	[441.92510986 762.48571777 0.83309495]	[495.64163208 441.87469482 0.70726204]	[505.87121582 605.9888916 0.84824866]	[521.40625 762.46502686 0.84753865]	[439.0854187 180.08151245 0.90097511]	[459.79882812 177.58378601 0.9273262 ]	[418.72689819 182.64904785 0.81296146]	[480.21463013 180.0932312 0.79837108]	[523.81494141 795.87115479 0.86251241]	[541.88543701 790.67736816 0.85164279]	[5.21221985e+02 7.70158325e+02 7.69908965e-01]	[4.46907806e+02 7.93312378e+02 7.88006663e-01]	[4.31526947e+02 7.90815796e+02 7.81228960e-01]	[4.52049194e+02 7.70145386e+02 7.52836585e-01]
[444.38912964 193.01017761 0.93188274]	[444.37210083 262.21768188 0.86717892]	[382.8510437 259.72009277 0.82643831]	[364.84268188 372.50875854 0.82531774]	[374.9848938 464.84106445 0.85726881]	[506.01696777 264.71691895 0.82143837]	[523.89233398 362.31381226 0.87084794]	[539.20410156 459.73052979 0.88813484]	[454.56295776 446.87866211 0.69302946]	[413.53085327 452.0145874 0.67446375]	[423.88522339 608.50067139 0.77874792]	[441.92041016 762.46185303 0.82889217]	[495.60302734 441.86044312 0.70882189]	[503.49243164 605.95861816 0.84740722]	[521.40899658 762.46466064 0.84782773]	[436.64028931 180.04847717 0.89498997]	[459.74493408 177.56874084 0.93270445]	[418.59909058 180.15534973 0.81873655]	[480.15179443 177.61160278 0.78705752]	[523.83001709 795.87231445 0.86073959]	[541.89501953 790.67352295 0.85173571]	[521.22338867 770.15478516 0.77209103]	[4.46916779e+02 7.93312927e+02 7.92984247e-01]	[4.31528229e+02 7.90813599e+02 7.83507705e-01]	[4.52040192e+02 7.70134460e+02 7.47532368e-01]
[444.31845093 193.02194214 0.94201028]	[444.30172729 262.24661255 0.8746202 ]	[382.75613403 262.18618774 0.83156061]	[364.83105469 375.04724121 0.84381926]	[369.98477173 464.85269165 0.83942384]	[505.94287109 262.2550354 0.83153176]	[523.86437988 362.27365112 0.88478237]	[539.17779541 459.72271729 0.88185501]	[452.02029419 444.3742981 0.69897532]	[411.01080322 449.46743774 0.67341822]	[423.85540771 608.57415771 0.77418393]	[441.92102051 762.48156738 0.8319152 ]	[493.05075073 441.80856323 0.70813143]	[503.4758606 605.95300293 0.84513199]	[521.41290283 762.43017578 0.84501916]	[436.57333374 180.0629425 0.88699704]	[459.68844604 177.59068298 0.92515522]	[418.54547119 182.61621094 0.7958672 ]	[477.73318481 177.60293579 0.77601534]	[523.82598877 795.86920166 0.86403173]	[541.89019775 790.67150879 0.85377634]	[5.21227295e+02 7.70126160e+02 7.67307818e-01]	[4.46912170e+02 7.93314636e+02 7.93245554e-01]	[4.31525696e+02 7.90816711e+02 7.84490347e-01]	[4.52045929e+02 7.70145813e+02 7.50744581e-01]
[441.88656616 193.02606201 0.94956994]	[441.89001465 264.71887207 0.88207382]	[380.32019043 262.22363281 0.83831263]	[362.32104492 374.97970581 0.84960055]	[367.42370605 462.44476318 0.84231353]	[503.48703003 262.24664307 0.84196639]	[523.83886719 362.2322998 0.89226961]	[536.73364258 459.72277832 0.87946773]	[449.50549316 444.38696289 0.69618326]	[408.47521973 449.47167969 0.66971034]	[423.83242798 608.62213135 0.77502608]	[441.92233276 762.48846436 0.83200973]	[490.55432129 441.81594849 0.70716411]	[503.44238281 605.94995117 0.85244578]	[521.40771484 762.45617676 0.84752476]	[434.06124878 177.63186646 0.877756 ]	[459.63006592 177.61003113 0.90987879]	[416.07199097 180.10411072 0.78271228]	[477.65551758 180.05351257 0.74706674]	[523.8314209 795.86706543 0.8633427 ]	[541.88946533 790.67199707 0.8553614 ]	[5.21211914e+02 7.70149292e+02 7.64951944e-01]	[446.91235352 793.3145752 0.79364765]	[4.31529266e+02 7.90819519e+02 7.84742534e-01]	[4.52048706e+02 7.70151794e+02 7.50913978e-01]
[441.88684082 193.02624512 0.94950134]	[441.88821411 264.71902466 0.88248992]	[380.31799316 262.22567749 0.83856314]	[362.32168579 374.9800415 0.84921002]	[367.42211914 464.82443237 0.8419348 ]	[503.48440552 262.24713135 0.84247607]	[523.84179688 362.21896362 0.89293629]	[536.73345947 459.72174072 0.8784734 ]	[449.5078125 444.38809204 0.69608212]	[410.94186401 449.48498535 0.66997814]	[423.83966064 611.0682373 0.7726652 ]	[441.9230957 762.49414062 0.83236659]	[490.54922485 441.8190918 0.70684057]	[503.43859863 605.95349121 0.8534435 ]	[521.41003418 762.45092773 0.84708273]	[434.05944824 177.6313324 0.87791383]	[459.63058472 177.60958862 0.91018122]	[416.06771851 180.10079956 0.78237361]	[477.65429688 180.04945374 0.74742633]	[523.824646 795.85858154 0.86479855]	[541.88824463 790.66998291 0.85646129]	[5.21221008e+02 7.70146118e+02 7.64984548e-01]	[4.46919250e+02 7.93317627e+02 7.92981446e-01]	[4.31534576e+02 7.90823425e+02 7.84825921e-01]	[4.52048798e+02 7.70155273e+02 7.49005914e-01]
[441.83950806 193.02336121 0.9546566 ]	[441.83532715 264.74026489 0.89328372]	[380.26486206 264.71627808 0.84132707]	[362.26742554 374.97360229 0.85932904]	[367.35498047 464.85897827 0.84123123]	[503.40927124 262.22558594 0.85445249]	[523.82940674 359.80239868 0.89398491]	[536.71826172 459.63308716 0.8673203 ]	[449.4677124 444.38412476 0.70123059]	[408.44174194 449.46563721 0.67482531]	[423.85476685 608.61047363 0.7748906 ]	[441.92578125 762.48516846 0.83109796]	[490.5128479 441.82424927 0.70857638]	[503.40328979 605.9777832 0.86022043]	[521.39031982 762.46838379 0.84790623]	[431.54400635 177.61477661 0.87286198]	[459.58758545 177.61737061 0.89463758]	[413.57318115 180.11791992 0.77665049]	[475.15838623 180.12420654 0.72354841]	[523.82562256 795.8706665 0.86120433]	[541.88079834 790.67578125 0.85735768]	[5.21189331e+02 7.70168640e+02 7.54254043e-01]	[446.91247559 793.3215332 0.79349887]	[4.31537476e+02 7.90826904e+02 7.84427404e-01]	[4.52052795e+02 7.70152161e+02 7.49048710e-01]
[441.79135132 193.02862549 0.95632732]	[441.80953979 264.74725342 0.89896309]	[380.23022461 264.72415161 0.84265101]	[362.25753784 374.97610474 0.85571492]	[364.862854 464.87289429 0.83961576]	[503.35003662 262.20120239 0.86241806]	[523.81054688 359.8137207 0.89558953]	[536.68334961 457.21881104 0.86175352]	[446.95346069 446.90905762 0.69618744]	[408.38717651 452.01696777 0.6682744 ]	[423.8012085 613.65270996 0.7703613 ]	[441.93005371 762.4934082 0.83323264]	[487.99493408 444.31317139 0.70212203]	[503.37271118 605.98498535 0.856978 ]	[521.36871338 759.92364502 0.84044904]	[429.00054932 177.63362122 0.86532754]	[457.16149902 177.61917114 0.88410079]	[413.52908325 182.64562988 0.77268624]	[472.59863281 180.11683655 0.73305148]	[523.77893066 795.85076904 0.86294395]	[541.83355713 790.66107178 0.85472965]	[5.21190735e+02 7.70114136e+02 7.46947944e-01]	[4.46908478e+02 7.93343933e+02 7.91622460e-01]	[4.31540924e+02 7.90838379e+02 7.82812536e-01]	[4.52060883e+02 7.70149292e+02 7.56670058e-01]
[441.72052002 193.02886963 0.96049583]	[441.72784424 262.25476074 0.90697098]	[380.16470337 264.71276855 0.84566104]	[359.7673645 375.00097656 0.887559 ]	[362.34902954 462.43600464 0.86305124]	[503.27920532 262.14828491 0.87181991]	[521.42205811 362.20959473 0.89457136]	[536.63568115 459.59603882 0.86369669]	[444.43740845 444.41775513 0.70740694]	[405.84579468 449.49093628 0.67923564]	[421.3961792 613.65063477 0.77188694]	[444.29373169 762.49035645 0.83177263]	[485.47360229 441.8704834 0.71163303]	[503.28106689 605.97106934 0.86686862]	[521.29943848 759.90661621 0.83781958]	[426.43695068 180.07673645 0.86377096]	[454.63812256 177.60081482 0.86560822]	[411.00100708 182.63362122 0.7710678 ]	[469.9956665 177.60224915 0.74177068]	[521.40423584 795.87017822 0.85404503]	[541.77697754 790.66119385 0.83925426]	[5.18721619e+02 7.70101562e+02 7.44826257e-01]	[4.46888519e+02 7.93347290e+02 7.88029134e-01]	[4.31530518e+02 7.90837646e+02 7.78921843e-01]	[4.52085632e+02 7.70142334e+02 7.64598548e-01]
[441.72003174 193.02929688 0.9605971 ]	[441.72729492 262.25610352 0.90683913]	[380.16363525 264.7154541 0.8457045 ]	[359.77194214 375.00439453 0.88733137]	[362.3493042 462.43493652 0.86333644]	[503.28012085 262.14846802 0.87191093]	[521.42156982 362.21109009 0.89431584]	[536.63555908 459.59545898 0.86348844]	[444.43902588 446.87408447 0.70729429]	[405.84490967 449.49307251 0.67931736]	[421.39785767 613.65380859 0.77174127]	[444.29467773 762.49176025 0.83190978]	[485.47344971 441.87179565 0.71154308]	[503.28216553 605.97442627 0.8665235 ]	[521.30218506 759.90533447 0.83787632]	[426.43545532 180.07710266 0.86385846]	[454.63745117 177.60079956 0.86564487]	[410.99661255 182.63179016 0.77125525]	[469.99362183 177.59999084 0.7429828 ]	[521.40893555 795.87298584 0.8541109 ]	[541.77960205 790.66168213 0.84005147]	[5.18725830e+02 7.70098816e+02 7.43791282e-01]	[4.46891754e+02 7.93346924e+02 7.87296534e-01]	[4.31535797e+02 7.90838013e+02 7.77870536e-01]	[4.52085663e+02 7.70142517e+02 7.63872802e-01]
[439.30822754 195.38047791 0.95860606]	[441.68075562 262.21578979 0.91263443]	[380.12335205 262.23968506 0.85284203]	[359.76419067 374.99945068 0.8902564 ]	[362.34729004 462.44445801 0.86107248]	[503.24508667 259.69049072 0.87804478]	[521.41680908 359.80300903 0.89665586]	[536.6451416 457.20263672 0.86001927]	[444.37698364 446.90844727 0.71298164]	[403.35757446 449.50827026 0.68137699]	[421.38143921 616.23858643 0.7689712 ]	[444.31036377 764.95300293 0.83355582]	[485.42050171 444.32550049 0.71759814]	[500.89868164 605.96832275 0.86769032]	[521.27734375 759.90637207 0.83453435]	[423.91384888 180.11151123 0.87127805]	[452.08187866 177.62611389 0.84654933]	[408.43765259 180.14875793 0.77392381]	[467.46307373 177.57836914 0.75817329]	[521.41473389 795.88696289 0.84899175]	[541.79119873 790.66308594 0.83655721]	[5.18703003e+02 7.70129456e+02 7.46658742e-01]	[4.44436615e+02 7.93357300e+02 7.83032894e-01]	[4.31522247e+02 7.90843872e+02 7.75811553e-01]	[454.55938721 770.16583252 0.77167952]
[439.26559448 195.40074158 0.95916039]	[441.66189575 262.19488525 0.91723353]	[380.10012817 262.21829224 0.8552767 ]	[359.69033813 372.48034668 0.8886494 ]	[362.3102417 464.82095337 0.8689701 ]	[500.8991394 259.67803955 0.88145196]	[521.39044189 359.74990845 0.90351951]	[536.68231201 457.16021729 0.85979712]	[444.3638916 449.44055176 0.70639914]	[403.3381958 452.05960083 0.68075413]	[421.36987305 621.3291626 0.78581953]	[444.30618286 764.980896 0.84005499]	[485.39801025 444.37631226 0.71358413]	[500.86489868 606.01251221 0.85863227]	[521.25756836 757.34393311 0.83177769]	[423.8604126 180.14212036 0.87974483]	[452.03652954 180.0645752 0.84288383]	[405.92984009 180.14508057 0.77854574]	[467.41693115 180.0524292 0.7600435 ]	[523.77874756 795.85925293 0.86204541]	[541.77154541 790.63128662 0.83737236]	[5.18690857e+02 7.67702820e+02 7.40231752e-01]	[4.44429108e+02 7.95785950e+02 7.83304036e-01]	[4.31523224e+02 7.93222961e+02 7.79200315e-01]	[454.55004883 770.1751709 0.77211034]
[439.20263672 195.41950989 0.95989168]	[439.26144409 259.72119141 0.93282276]	[377.69839478 259.72924805 0.86386853]	[359.57147217 367.4145813 0.88563991]	[362.23535156 462.37716675 0.89169914]	[500.8157959 259.6713562 0.87981218]	[521.3729248 359.78033447 0.89547658]	[536.72644043 457.21368408 0.8733384 ]	[441.88162231 446.89230347 0.73240685]	[400.85012817 449.50097656 0.69672257]	[421.30737305 621.34759521 0.80452448]	[441.93170166 765.04071045 0.85468781]	[482.90887451 444.318573 0.73359132]	[500.73721313 606.04431152 0.85389167]	[521.18066406 759.91973877 0.82495981]	[423.79232788 182.6459198 0.88851953]	[449.44836426 180.11601257 0.83623683]	[405.88809204 185.17237854 0.77737528]	[464.9309082 180.07395935 0.77527314]	[521.34863281 793.34509277 0.87773019]	[539.29492188 790.59411621 0.84345043]	[5.16209412e+02 7.70123535e+02 7.23146617e-01]	[4.44429352e+02 7.95796570e+02 7.81932890e-01]	[4.31531006e+02 7.93240173e+02 7.78550327e-01]	[452.043396 770.19854736 0.77568448]
[439.175354 195.42767334 0.95980883]	[439.22763062 259.70385742 0.93718952]	[377.65966797 259.71057129 0.86546981]	[357.209198 367.36169434 0.89256483]	[362.22436523 462.36868286 0.89899933]	[500.78436279 259.67080688 0.87714928]	[521.36083984 359.79754639 0.89995891]	[536.74859619 457.19692993 0.87250078]	[441.88449097 446.91452026 0.72971171]	[400.85479736 452.0098877 0.69223076]	[421.29302979 621.33868408 0.80853575]	[441.9105835 765.03356934 0.85580271]	[482.92245483 444.32348633 0.73031646]	[500.6739502 606.06005859 0.84747952]	[518.74560547 759.92022705 0.81201243]	[421.39910889 182.66239929 0.89152795]	[446.95443726 180.12481689 0.83730608]	[405.84396362 185.19593811 0.78779346]	[464.89428711 180.08641052 0.77495438]	[521.26184082 793.32452393 0.86201781]	[536.74420166 790.59680176 0.83636826]	[5.13629822e+02 7.70142639e+02 7.17014909e-01]	[4.44392120e+02 7.95793762e+02 7.81111002e-01]	[4.31484009e+02 7.93235107e+02 7.74927378e-01]	[452.01144409 770.20440674 0.77625316]
[439.15112305 195.44927979 0.96066791]	[439.193573 259.69772339 0.93753052]	[377.61975098 259.71582031 0.86307389]	[357.18667603 367.37792969 0.8882547 ]	[362.19769287 462.40432739 0.89795476]	[500.75457764 259.66882324 0.87432057]	[521.33990479 359.74560547 0.90344787]	[539.22479248 457.203125 0.88297111]	[441.85891724 446.91366577 0.73074841]	[400.83557129 452.0038147 0.69297725]	[421.27905273 621.36120605 0.80554718]	[441.91009521 765.0602417 0.86053848]	[482.90011597 444.30935669 0.73251796]	[498.24966431 606.08422852 0.83228081]	[518.65087891 762.47497559 0.8050102 ]	[421.35437012 182.69775391 0.89822179]	[446.8999939 180.13792419 0.84378707]	[403.38394165 185.20205688 0.79169416]	[464.85766602 177.61862183 0.7756393 ]	[518.77178955 793.31628418 0.85886407]	[534.1685791 790.6328125 0.84645534]	[5.11028717e+02 7.70191528e+02 7.08352029e-01]	[4.44417969e+02 7.95791565e+02 7.77887583e-01]	[4.31509888e+02 7.93239380e+02 7.78946638e-01]	[449.521698 770.21447754 0.7714774 ]
[439.11773682 195.47737122 0.95830393]	[439.16381836 259.69378662 0.93406582]	[377.58898926 259.70883179 0.86108899]	[357.19940186 369.94839478 0.88678497]	[359.81674194 462.43075562 0.89275748]	[500.7244873 259.66308594 0.87004811]	[521.35095215 359.79589844 0.90220177]	[539.25799561 457.15612793 0.88426226]	[441.86074829 446.88848877 0.73100442]	[400.83966064 449.5088501 0.69161147]	[421.25967407 621.33587646 0.80624962]	[441.90774536 765.05706787 0.85520118]	[482.88406372 441.84570312 0.73536813]	[498.20864868 606.04528809 0.83168393]	[516.12872314 767.60675049 0.8081274 ]	[421.31564331 185.20849609 0.90572017]	[444.44250488 182.62190247 0.84849697]	[403.34075928 185.25720215 0.79834503]	[464.82937622 177.6315918 0.77835906]	[5.21189148e+02 7.95839844e+02 7.94416010e-01]	[534.11804199 790.76489258 0.80374753]	[5.05990540e+02 7.77850525e+02 6.65411055e-01]	[4.44400726e+02 7.95804016e+02 7.81746328e-01]	[4.31492065e+02 7.93245667e+02 7.76608109e-01]	[4.52005463e+02 7.70225403e+02 7.63986111e-01]
[439.08145142 195.49604797 0.95048577]	[439.1270752 259.71722412 0.92345715]	[377.5456543 262.15545654 0.84785146]	[357.19326782 372.45492554 0.8894546 ]	[359.79742432 462.44274902 0.89574736]	[500.69506836 259.70117188 0.86033946]	[521.33813477 359.75427246 0.91144955]	[539.26568604 457.09448242 0.87404871]	[441.85263062 446.88644409 0.73061788]	[400.83273315 449.50079346 0.68972689]	[421.25900269 621.32336426 0.80773532]	[441.91494751 765.0423584 0.85398096]	[482.86901855 441.84823608 0.73508316]	[498.14071655 606.04077148 0.82150996]	[513.59997559 770.08612061 0.81479377]	[421.27890015 185.24116516 0.90797198]	[444.40307617 182.65638733 0.85330957]	[403.29086304 185.24081421 0.80896044]	[462.44662476 177.59976196 0.79210234]	[5.16170288e+02 8.00987427e+02 7.58498549e-01]	[5.29014587e+02 7.93318726e+02 7.72924900e-01]	[5.05944916e+02 7.80416260e+02 6.68816805e-01]	[4.44401123e+02 7.95802307e+02 7.82688916e-01]	[4.31491089e+02 7.93233765e+02 7.74196446e-01]	[452.02075195 770.20874023 0.77510434]
[436.69372559 195.51654053 0.94378453]	[439.09182739 259.72338867 0.91570383]	[377.51312256 259.73156738 0.84238356]	[357.14169312 369.97576904 0.88476539]	[359.74301147 464.85888672 0.89280409]	[500.65368652 259.72750854 0.85032213]	[521.33178711 359.76644897 0.91346037]	[539.29351807 457.07562256 0.87650859]	[441.82122803 444.39761353 0.73712087]	[400.80102539 449.45202637 0.69730264]	[421.26733398 621.28338623 0.80271041]	[441.92053223 765.00494385 0.84680283]	[482.84014893 441.82888794 0.74019551]	[495.68545532 605.99346924 0.82314831]	[511.0201416 767.68945312 0.81661761]	[421.24829102 187.7175293 0.90954238]	[444.35968018 182.70330811 0.85977399]	[400.89175415 185.2053833 0.81754929]	[462.39624023 177.58763123 0.79195029]	[5.08519440e+02 8.08532288e+02 8.04331124e-01]	[5.26481812e+02 8.00930969e+02 7.70860076e-01]	[5.05889313e+02 7.77870361e+02 7.11661160e-01]	[4.44356232e+02 7.93344177e+02 7.83892870e-01]	[4.28963654e+02 7.90821350e+02 7.68839538e-01]	[452.02856445 770.18994141 0.77524054]
[436.65740967 195.53918457 0.93694055]	[439.05325317 262.16802979 0.90161389]	[375.08044434 262.18997192 0.82948285]	[357.08886719 369.95584106 0.87620401]	[359.68292236 464.87234497 0.88982445]	[498.2550354 262.15402222 0.84339511]	[521.31561279 359.73373413 0.91244465]	[541.69122314 454.61804199 0.87947994]	[441.8338623 446.8850708 0.73964715]	[400.82623291 449.48422241 0.69948018]	[421.29650879 621.27947998 0.79838872]	[444.29467773 765.00006104 0.83949077]	[482.84295654 441.87124634 0.73810363]	[495.6255188 606.01013184 0.80961949]	[505.91094971 767.62573242 0.82663798]	[421.21463013 187.73301697 0.90998167]	[444.33221436 185.19424438 0.86746991]	[400.86087036 185.19914246 0.80834442]	[462.38656616 180.05580139 0.7778008 ]	[503.42175293 808.65863037 0.89034516]	[523.86846924 806.0098877 0.81546223]	[5.00835175e+02 7.75332703e+02 7.23272622e-01]	[441.88259888 795.82904053 0.80005264]	[4.26422821e+02 7.90824524e+02 7.80501664e-01]	[454.55654907 770.190979 0.78474301]
[436.60601807 195.54666138 0.92806542]	[436.67456055 262.19342041 0.89265901]	[375.03955078 262.22061157 0.82171011]	[357.08511353 372.4520874 0.87387902]	[357.2038269 462.40911865 0.90813839]	[498.23321533 262.16723633 0.83940178]	[521.32275391 359.75143433 0.9099583 ]	[541.73706055 457.0741272 0.8894735 ]	[441.81542969 444.40267944 0.7445488 ]	[400.83511353 449.44909668 0.70260203]	[421.2928772 618.79724121 0.78444123]	[444.31488037 765.00762939 0.84282207]	[482.81176758 441.85375977 0.74257928]	[493.12750244 606.02276611 0.78961468]	[503.46112061 770.0880127 0.82359642]	[421.17498779 187.74320984 0.91070205]	[444.29437256 185.20820618 0.87443215]	[400.83190918 187.74397278 0.80019122]	[462.38265991 180.14190674 0.75878996]	[503.29916382 811.16625977 0.86416668]	[521.39691162 808.55157471 0.82552636]	[5.00768738e+02 7.80394958e+02 7.16481626e-01]	[4.44359161e+02 7.95820862e+02 7.90362298e-01]	[4.28948456e+02 7.90833496e+02 7.77985394e-01]	[454.55728149 770.190979 0.77507329]
[436.57733154 195.61122131 0.91312373]	[436.66369629 262.23440552 0.88334852]	[375.03881836 262.25326538 0.81851745]	[357.04953003 372.51678467 0.87119067]	[357.15130615 464.87719727 0.89488494]	[498.21337891 262.19363403 0.83538991]	[521.31542969 359.76748657 0.90704387]	[541.77471924 457.137146 0.90037447]	[441.84515381 446.91085815 0.73817408]	[403.26339722 449.5213623 0.69488418]	[421.32046509 618.8112793 0.78044206]	[444.32373047 762.51202393 0.82828385]	[482.80267334 444.32946777 0.73883891]	[493.07617188 606.05163574 0.77790236]	[503.30758667 770.07989502 0.83361888]	[421.15292358 190.25268555 0.92222154]	[441.91412354 187.73005676 0.88400614]	[400.85046387 190.3006897 0.81187201]	[462.33676147 182.66252136 0.77995354]	[500.86166382 811.22894287 0.83980364]	[521.31378174 808.58978271 0.82804775]	[4.98173279e+02 7.80420898e+02 6.89262450e-01]	[4.44432831e+02 7.95820862e+02 7.71463692e-01]	[4.31506073e+02 7.93214600e+02 7.70381451e-01]	[4.52076691e+02 7.70139282e+02 7.50219107e-01]
[434.11126709 198.03123474 0.89278299]	[436.62734985 264.72402954 0.87051994]	[375.01043701 264.74008179 0.81291831]	[357.0194397 374.97744751 0.87305677]	[357.1078186 464.86550903 0.89436609]	[498.17596436 262.21191406 0.82966626]	[521.32141113 359.79309082 0.90503371]	[541.8236084 457.11135864 0.89792901]	[441.83694458 449.43560791 0.73712182]	[403.26013184 452.06820679 0.6959731 ]	[421.39227295 618.75927734 0.77601099]	[444.32827759 762.48718262 0.82427168]	[482.79156494 444.37991333 0.73886055]	[490.53494263 605.98071289 0.77586526]	[500.79327393 772.69659424 0.81509823]	[418.80081177 190.30134583 0.9320755 ]	[441.87582397 187.79743958 0.89786404]	[400.8380127 190.32234192 0.79876268]	[462.29248047 185.20341492 0.78731126]	[5.00811768e+02 8.13769775e+02 7.88262248e-01]	[5.21233093e+02 8.08716858e+02 8.05280268e-01]	[4.93080505e+02 7.85533508e+02 6.87258959e-01]	[4.44405090e+02 7.95871033e+02 7.59800673e-01]	[4.28997620e+02 7.93219604e+02 7.54584789e-01]	[4.52075165e+02 7.70122925e+02 7.48496532e-01]
[434.05532837 198.07739258 0.87706554]	[436.62414551 264.79711914 0.86261016]	[375.01547241 264.80447388 0.80766225]	[357.00552368 375.07818604 0.88410032]	[357.03295898 464.87646484 0.88013691]	[498.17199707 264.71890259 0.82029855]	[521.32537842 359.75643921 0.90655088]	[541.87512207 457.14215088 0.90444493]	[441.81124878 449.48538208 0.73531342]	[403.25091553 454.59005737 0.69809604]	[421.38171387 621.29748535 0.78899902]	[444.31002808 762.46661377 0.82144237]	[482.75408936 446.88186646 0.73075324]	[487.965271 608.54083252 0.75708508]	[500.69708252 775.32196045 0.77906835]	[418.78005981 190.33918762 0.93729395]	[441.82757568 190.2590332 0.91048485]	[400.82400513 190.34866333 0.77235103]	[462.25585938 185.18807983 0.79088551]	[4.98228973e+02 8.13876099e+02 7.54603505e-01]	[5.18738403e+02 8.11183167e+02 7.89749324e-01]	[4.90516083e+02 7.88126526e+02 6.76021338e-01]	[4.46917877e+02 7.98409302e+02 7.61487603e-01]	[4.31499664e+02 7.93265991e+02 7.52868533e-01]	[4.52054779e+02 7.70099182e+02 7.21633255e-01]
[434.03372192 198.13366699 0.8650564 ]	[436.61486816 267.34124756 0.86312294]	[375.00149536 267.35498047 0.80781013]	[357.00436401 377.55450439 0.90582561]	[356.98605347 464.912323 0.86371315]	[498.16876221 264.76675415 0.81537545]	[521.35876465 359.80194092 0.89769346]	[541.91802979 457.20126343 0.91069263]	[441.79251099 452.0425415 0.7380476 ]	[400.85717773 457.12213135 0.70988774]	[423.79910278 621.28674316 0.78772318]	[444.33230591 764.95983887 0.82182556]	[482.73153687 446.94363403 0.72989672]	[485.46707153 608.51416016 0.78134364]	[4.98263184e+02 7.77865662e+02 7.73333490e-01]	[418.76538086 190.38717651 0.94501227]	[441.81369019 190.30613708 0.91906995]	[400.78500366 192.76564026 0.81695729]	[462.23156738 187.76954651 0.80549955]	[4.98181091e+02 8.16413269e+02 7.57258952e-01]	[5.16221985e+02 8.11298218e+02 7.67083943e-01]	[4.87945007e+02 7.88147644e+02 7.10125387e-01]	[4.44406281e+02 7.98361206e+02 7.84975052e-01]	[4.31505188e+02 7.93230774e+02 7.60905206e-01]	[4.52042206e+02 7.70169739e+02 7.33860850e-01]
[434.015625 200.5750885 0.85761672]	[436.65029907 269.85263062 0.8753196 ]	[375.03417969 269.86090088 0.81744957]	[357.02981567 377.55941772 0.90888661]	[357.00982666 467.44458008 0.85478228]	[498.17266846 267.2819519 0.81123579]	[521.38769531 362.25393677 0.89056152]	[544.29620361 459.63699341 0.92423129]	[441.77429199 454.63323975 0.745318 ]	[400.84265137 459.65841675 0.72342789]	[423.78295898 618.83453369 0.80096006]	[444.32098389 762.48620605 0.81918144]	[480.37704468 452.02099609 0.73333108]	[485.39096069 608.5526123 0.80086231]	[4.98148712e+02 7.72812073e+02 7.66265869e-01]	[418.76617432 192.76939392 0.94896656]	[441.80541992 190.34872437 0.92907465]	[400.77685547 192.78562927 0.80231738]	[462.2387085 190.27339172 0.81121814]	[4.87938568e+02 8.16339050e+02 7.63882577e-01]	[5.08503082e+02 8.11339417e+02 7.51110733e-01]	[4.87962921e+02 7.88056885e+02 6.91869080e-01]	[4.44382019e+02 7.98378906e+02 7.94484615e-01]	[4.31483887e+02 7.93217773e+02 7.58200586e-01]	[4.52056335e+02 7.70152222e+02 7.20708311e-01]
[434.07489014 200.67720032 0.85533005]	[436.6401062 272.35742188 0.88300806]	[375.03207397 272.38815308 0.82937211]	[357.03146362 377.68185425 0.91971946]	[357.00900269 470.00137329 0.85029995]	[498.16516113 267.35049438 0.80954283]	[521.40545654 362.28149414 0.88577473]	[544.34057617 459.69888306 0.92892104]	[441.76516724 457.12823486 0.74956369]	[400.83059692 459.70675659 0.72998005]	[423.80822754 621.27648926 0.79917592]	[444.35174561 764.97912598 0.81741631]	[480.36422729 452.07501221 0.72791338]	[485.38360596 608.61108398 0.78414059]	[4.95686340e+02 7.80419983e+02 7.55295753e-01]	[418.78707886 192.86462402 0.96845126]	[441.82611084 192.765625 0.93469143]	[400.75509644 192.89625549 0.84983426]	[462.2434082 190.32418823 0.81267208]	[4.98135345e+02 8.18915039e+02 7.33553410e-01]	[5.13653076e+02 8.11331055e+02 7.25234210e-01]	[4.85383423e+02 7.88197144e+02 7.29247689e-01]	[4.44377411e+02 7.95898865e+02 7.79146671e-01]	[4.31485901e+02 7.90824158e+02 7.50951171e-01]	[4.52052124e+02 7.70204773e+02 7.28914917e-01]
[434.04980469 205.7104187 0.84990323]	[436.65582275 272.43014526 0.89832735]	[375.03887939 272.48391724 0.84081799]	[357.03430176 377.73199463 0.91593826]	[356.99978638 472.574646 0.84681761]	[498.19509888 269.89788818 0.81750107]	[521.41125488 362.30661011 0.88293391]	[544.37316895 459.77246094 0.93293798]	[441.76708984 457.20480347 0.7581569 ]	[400.84176636 459.78182983 0.73450154]	[423.83285522 621.32751465 0.81829715]	[444.32217407 762.5178833 0.81801909]	[480.36859131 454.62319946 0.73427838]	[485.40112305 611.08172607 0.77265459]	[4.95662537e+02 7.80389526e+02 7.57671237e-01]	[418.76559448 192.97085571 0.97428238]	[441.79870605 192.83972168 0.95114815]	[400.76449585 193.02507019 0.82297921]	[462.2409668 190.3772583 0.82212341]	[4.90511810e+02 8.18898926e+02 7.58442700e-01]	[5.08546722e+02 8.13803467e+02 7.55840302e-01]	[4.85372681e+02 7.88199707e+02 7.11850941e-01]	[4.44382660e+02 7.98388184e+02 7.77794421e-01]	[4.28989197e+02 7.93212646e+02 7.46121228e-01]	[4.52047668e+02 7.70163513e+02 7.04568923e-01]
[434.04699707 205.71331787 0.84974062]	[436.65447998 272.43423462 0.89881146]	[375.03656006 272.48492432 0.84038913]	[357.03894043 377.74365234 0.91684759]	[356.99908447 472.57208252 0.84683591]	[498.19314575 269.9050293 0.81748295]	[521.4262085 364.78710938 0.87993407]	[544.3727417 459.77987671 0.93477947]	[441.75558472 457.212677 0.76019484]	[400.83239746 459.78955078 0.73701471]	[423.85818481 621.32244873 0.81918818]	[444.33789062 762.50866699 0.81809264]	[480.3571167 454.63150024 0.73640561]	[485.39941406 608.62756348 0.77424324]	[4.95653107e+02 7.80394592e+02 7.57012963e-01]	[418.76452637 192.97142029 0.97436154]	[441.7961731 192.84140015 0.95179582]	[400.76318359 193.02120972 0.82213819]	[462.23898315 190.38214111 0.82273912]	[4.90509430e+02 8.18898682e+02 7.59077013e-01]	[5.08541687e+02 8.13804382e+02 7.55462170e-01]	[4.85365967e+02 7.88203552e+02 7.10418582e-01]	[4.44377747e+02 7.98388611e+02 7.78537631e-01]	[4.28976959e+02 7.90837158e+02 7.48731196e-01]	[4.52057831e+02 7.70161682e+02 7.06589937e-01]
[434.0279541 210.81515503 0.86792326]	[436.63461304 274.87112427 0.90591168]	[375.02398682 274.95022583 0.84760541]	[357.03582764 380.15951538 0.91085273]	[356.9911499 475.13140869 0.85361719]	[498.19500732 272.39367676 0.82704818]	[523.7588501 364.82403564 0.87760347]	[544.45275879 462.19696045 0.92469656]	[441.72570801 459.71896362 0.77684194]	[400.80831909 462.27380371 0.75261301]	[423.76837158 623.84594727 0.83438587]	[444.33135986 759.93170166 0.81341904]	[480.32202148 457.15969849 0.74460608]	[482.95581055 613.68566895 0.78993398]	[4.95657043e+02 7.80433777e+02 7.46617019e-01]	[418.74560547 195.44389343 0.96829253]	[441.79330444 193.01815796 0.95920521]	[400.78198242 195.54066467 0.79987907]	[462.26293945 192.95365906 0.84727782]	[4.87998352e+02 8.18916992e+02 7.63681054e-01]	[5.08517761e+02 8.13847595e+02 7.62825251e-01]	[4.85415375e+02 7.90625854e+02 6.70637846e-01]	[4.44349304e+02 7.98358032e+02 7.75037766e-01]	[4.28926727e+02 7.90793457e+02 7.55988955e-01]	[4.52079865e+02 7.67691650e+02 6.97647214e-01]
[431.52407837 213.3237915 0.88540697]	[436.66522217 274.92184448 0.9193213 ]	[375.04916382 275.02636719 0.85768348]	[357.04199219 380.32754517 0.89300454]	[356.97650146 477.71060181 0.87175858]	[498.18743896 272.45278931 0.83370292]	[523.78564453 367.34313965 0.8743031 ]	[544.48681641 462.29840088 0.92118979]	[441.71765137 459.80606079 0.78274202]	[400.78820801 462.36694336 0.74988467]	[423.7901001 624.00549316 0.83012325]	[444.38397217 762.44537354 0.81499815]	[480.32827759 459.66342163 0.75404125]	[482.94805908 618.83514404 0.79716462]	[4.95598907e+02 7.77866333e+02 7.43810594e-01]	[418.73907471 195.58842468 0.94952083]	[441.76477051 195.49765015 0.9486714 ]	[400.77209473 195.61967468 0.79462481]	[462.23287964 195.43621826 0.83389241]	[4.87922272e+02 8.24016968e+02 7.66586721e-01]	[5.06001617e+02 8.16395264e+02 7.38267124e-01]	[4.85397522e+02 7.88155151e+02 6.77423239e-01]	[4.44315948e+02 7.98378601e+02 7.69101381e-01]	[4.28915558e+02 7.90788940e+02 7.57522106e-01]	[4.54584839e+02 7.70087646e+02 7.08144784e-01]
[434.02664185 215.94895935 0.90632206]	[436.68624878 277.48794556 0.93621838]	[375.08129883 277.57208252 0.86628234]	[357.0194397 382.86495972 0.87158245]	[354.58056641 480.25958252 0.88763785]	[498.20449829 275.08114624 0.87086779]	[523.86407471 375.04669189 0.88432956]	[546.98150635 467.40765381 0.85283953]	[441.74523926 462.2868042 0.77028626]	[400.78515625 462.39956665 0.74312723]	[423.81060791 626.47192383 0.83688217]	[444.36386108 765.02905273 0.83122683]	[480.37286377 459.78250122 0.74623191]	[482.91796875 623.85125732 0.82741362]	[4.93087250e+02 7.85554688e+02 7.42077529e-01]	[418.72869873 203.20559692 0.91454667]	[441.77615356 200.58694458 0.90475094]	[400.75714111 203.22833252 0.7514962 ]	[462.22753906 195.5848999 0.82494861]	[4.85383240e+02 8.29223267e+02 8.04543734e-01]	[5.03481354e+02 8.29062073e+02 7.53927350e-01]	[4.82913391e+02 7.93225098e+02 6.62078440e-01]	[4.44325684e+02 8.00951294e+02 7.66086698e-01]	[4.28930328e+02 7.93238159e+02 7.40118623e-01]	[4.52087830e+02 7.70203674e+02 6.98080659e-01]
[434.03210449 218.52720642 0.8827377 ]	[436.69076538 277.65090942 0.93211085]	[375.10772705 277.67935181 0.8638345 ]	[357.04815674 385.39285278 0.86766768]	[356.98272705 482.7512207 0.89796895]	[498.22567749 277.56393433 0.87365335]	[523.88903809 377.61685181 0.91187978]	[547.02209473 469.97225952 0.84643292]	[439.32901001 464.85324097 0.75983024]	[400.68920898 467.40499878 0.72562689]	[423.78530884 626.51916504 0.82799047]	[444.36660767 764.96337891 0.82000089]	[480.29464722 462.3243103 0.75069332]	[482.88583374 623.83831787 0.83060342]	[4.93068695e+02 7.88046875e+02 7.39712894e-01]	[418.76855469 210.77023315 0.92434013]	[441.81469727 208.29576111 0.9047541 ]	[400.80615234 205.76348877 0.75284797]	[462.25796509 200.60488892 0.80108273]	[4.85441223e+02 8.31753601e+02 7.67336428e-01]	[5.03476349e+02 8.29179504e+02 7.50753284e-01]	[4.82908936e+02 7.93299133e+02 6.61240995e-01]	[4.44342468e+02 7.98403931e+02 7.55984068e-01]	[4.28934875e+02 7.90803345e+02 7.41744816e-01]	[4.54535919e+02 7.70116821e+02 6.88222885e-01]
[434.03887939 218.66145325 0.86397076]	[436.70230103 280.19137573 0.91473937]	[375.11502075 280.24404907 0.83894289]	[357.0930481 387.92706299 0.87231809]	[356.97579956 482.86300659 0.88460904]	[498.24069214 277.71844482 0.85692424]	[523.93920898 380.16156006 0.91177762]	[549.51281738 472.58883667 0.83891588]	[439.31576538 467.41207886 0.74864227]	[400.66888428 469.99206543 0.71658123]	[423.81436157 629.06390381 0.8143118 ]	[444.34976196 764.96166992 0.82500362]	[480.27578735 464.85733032 0.74056 ]	[482.94979858 623.92443848 0.81934458]	[4.93104187e+02 7.88136658e+02 7.42671669e-01]	[418.77157593 210.9044342 0.94150341]	[441.81906128 210.84591675 0.92281324]	[400.79067993 208.30839539 0.74109161]	[462.2850647 205.74154663 0.78590107]	[4.85400299e+02 8.31724548e+02 7.52181530e-01]	[5.03454834e+02 8.29199646e+02 7.28705168e-01]	[4.82924500e+02 7.95860779e+02 6.28107429e-01]	[4.44332306e+02 7.98433350e+02 7.50008881e-01]	[4.26447876e+02 7.90799194e+02 7.38315403e-01]	[4.52054504e+02 7.70083923e+02 6.83136582e-01]
[434.11917114 221.20959473 0.85708386]	[439.09109497 285.24499512 0.90234256]	[377.53005981 282.77316284 0.83383995]	[357.12390137 393.03945923 0.87909669]	[356.98898315 485.38949585 0.86711115]	[498.26773071 282.70819092 0.83664566]	[523.96398926 380.26647949 0.89508712]	[549.57196045 477.59042358 0.84815466]	[439.32583618 472.57623291 0.74366367]	[400.67373657 475.16207886 0.71625203]	[423.83486938 631.69055176 0.80237448]	[444.36703491 764.98413086 0.82825273]	[480.30041504 469.98776245 0.73035353]	[482.92919922 626.44030762 0.83478057]	[4.93115814e+02 7.88172546e+02 7.48376608e-01]	[418.80718994 213.41227722 0.96226323]	[441.8515625 213.31257629 0.93093753]	[400.81008911 213.29927063 0.7777648 ]	[462.29171753 208.34536743 0.79282033]	[4.87943817e+02 8.34339172e+02 7.71897197e-01]	[5.05959930e+02 8.31727173e+02 7.63501167e-01]	[4.82931641e+02 7.95865906e+02 6.30353332e-01]	[4.41847565e+02 7.98419861e+02 7.53983438e-01]	[4.26400696e+02 7.90786499e+02 7.51370907e-01]	[4.54542603e+02 7.70096313e+02 6.95310950e-01]
[434.07540894 231.29501343 0.86618805]	[439.09509277 290.33789062 0.89916408]	[377.5145874 290.35580444 0.82894742]	[357.11294556 395.62759399 0.89561522]	[356.98104858 487.93460083 0.85132313]	[498.24304199 285.30154419 0.81586587]	[523.95330811 380.34915161 0.88268006]	[552.08605957 480.11602783 0.85856032]	[441.69683838 475.16784668 0.74742323]	[400.71762085 477.72436523 0.72864819]	[423.76809692 636.79095459 0.81333804]	[444.33816528 762.50512695 0.82715678]	[480.35772705 472.5953064 0.7259919 ]	[482.88977051 626.55316162 0.83648396]	[4.93087799e+02 7.90657532e+02 7.47307777e-01]	[418.79016113 215.94407654 0.96296668]	[441.83319092 213.52978516 0.95471144]	[400.84783936 213.5135498 0.75663871]	[462.30517578 213.36273193 0.83100146]	[4.87947906e+02 8.39478699e+02 7.63924479e-01]	[5.05949921e+02 8.34292908e+02 7.46588111e-01]	[4.82929291e+02 7.98373352e+02 6.38101876e-01]	[4.41851715e+02 7.98388550e+02 7.58284569e-01]	[4.26394623e+02 7.90787964e+02 7.58620560e-01]	[4.54549835e+02 7.67656738e+02 7.00254619e-01]
[434.05889893 233.84242249 0.88871503]	[439.08596802 292.91442871 0.91165447]	[377.53503418 292.92266846 0.84915793]	[357.11218262 398.13687134 0.912278 ]	[356.97744751 490.56695557 0.83992887]	[498.23699951 290.40441895 0.81948996]	[524.01391602 385.32064819 0.85946655]	[552.12640381 480.26095581 0.87458748]	[441.66921997 477.71563721 0.76391673]	[400.73223877 480.24536133 0.74842024]	[421.39395142 639.32354736 0.82789671]	[444.34460449 765.00250244 0.84439951]	[480.30297852 477.62136841 0.73907602]	[482.92645264 626.621521 0.82962114]	[4.93128937e+02 7.93300598e+02 7.23318100e-01]	[418.7975769 216.09703064 0.94666779]	[441.83740234 216.03347778 0.94287992]	[400.87557983 215.96377563 0.74494135]	[462.33309937 213.49545288 0.84769982]	[4.85485138e+02 8.42023254e+02 7.76481509e-01]	[5.05936127e+02 8.36874756e+02 7.50203609e-01]	[4.85391571e+02 8.06031311e+02 6.07502937e-01]	[4.41850098e+02 7.98443115e+02 7.63557851e-01]	[4.26403717e+02 7.90823792e+02 7.56255448e-01]	[4.54556396e+02 7.67702209e+02 7.10157990e-01]
[434.059021 233.84223938 0.88871735]	[439.08685303 292.91348267 0.91146457]	[377.53527832 292.92071533 0.84894413]	[357.11990356 398.11456299 0.91013557]	[356.98193359 490.55804443 0.84108645]	[498.23623657 290.40390015 0.81914222]	[524.0065918 385.32156372 0.86142427]	[552.12365723 480.24050903 0.87441671]	[441.67037964 477.71643066 0.76410115]	[400.73300171 480.24533081 0.74805498]	[421.39727783 639.32006836 0.8267253 ]	[444.36929321 764.99951172 0.84350377]	[480.30282593 477.62176514 0.73891366]	[482.92028809 626.6060791 0.83158255]	[4.93131317e+02 7.93266479e+02 7.21086323e-01]	[418.79785156 216.09690857 0.94670343]	[441.83746338 216.03321838 0.94294286]	[400.87554932 215.96360779 0.74492764]	[462.33261108 213.49508667 0.84783196]	[4.85478577e+02 8.42021606e+02 7.78858125e-01]	[5.05929169e+02 8.36871216e+02 7.50831425e-01]	[4.85398926e+02 8.03535706e+02 6.03949785e-01]	[4.41845184e+02 8.00986328e+02 7.76984096e-01]	[4.26404968e+02 7.93234680e+02 7.62301981e-01]	[4.54604187e+02 7.67690002e+02 7.21479416e-01]
[434.08694458 233.9757843 0.90605289]	[439.08520508 295.38961792 0.92061406]	[377.51992798 295.42965698 0.85742235]	[357.08255005 398.23587036 0.91334265]	[354.59606934 495.69085693 0.84378916]	[498.25653076 292.96151733 0.83884257]	[526.39868164 387.89855957 0.84562624]	[554.62145996 480.34527588 0.87145138]	[441.67547607 480.25280762 0.77641368]	[400.73583984 482.7666626 0.75233495]	[421.39141846 641.85357666 0.83787888]	[444.40393066 765.07806396 0.84687114]	[480.29696655 480.16131592 0.74973547]	[482.8855896 629.15039062 0.81773359]	[4.93112610e+02 7.95819641e+02 7.19928920e-01]	[421.14044189 218.61306763 0.91821426]	[441.8576355 218.55282593 0.90500909]	[400.86636353 216.06663513 0.78134722]	[462.34515381 215.91279602 0.8526457 ]	[4.87952271e+02 8.44619751e+02 7.58996308e-01]	[5.05947052e+02 8.39472900e+02 7.30548024e-01]	[4.85378510e+02 8.06103882e+02 5.84405780e-01]	[4.41802887e+02 8.03479370e+02 7.70422518e-01]	[4.26386414e+02 7.93244751e+02 7.54135251e-01]	[4.54617218e+02 7.70120056e+02 7.12139845e-01]
[434.09259033 236.42652893 0.91113919]	[439.1010437 295.47235107 0.93537915]	[377.5350647 295.51071167 0.8706376 ]	[357.09344482 400.77023315 0.90633422]	[354.57876587 498.2644043 0.86797965]	[498.26998901 295.42404175 0.85540771]	[526.43438721 392.98388672 0.84865457]	[554.64135742 482.82885742 0.86671352]	[441.67480469 480.30825806 0.78369892]	[400.74679565 482.80862427 0.75358987]	[423.83221436 641.92016602 0.82765126]	[444.38522339 765.07232666 0.84707409]	[480.28814697 480.23852539 0.75685269]	[482.87283325 636.75402832 0.81673813]	[4.95631744e+02 7.98429810e+02 7.23079741e-01]	[418.8034668 223.66270447 0.90393901]	[441.82846069 221.10968018 0.89402956]	[400.87805176 218.6088562 0.71478748]	[462.33462524 215.96607971 0.85709888]	[4.87982086e+02 8.49581543e+02 7.65669882e-01]	[5.05954620e+02 8.44565613e+02 7.16295838e-01]	[4.85446045e+02 8.08673584e+02 5.88369846e-01]	[4.41781433e+02 8.00917725e+02 7.69318402e-01]	[4.23913635e+02 7.90797974e+02 7.70371675e-01]	[4.54590393e+02 7.70111084e+02 7.08099008e-01]
[434.12875366 239.1158905 0.88257414]	[439.10958862 298.12979126 0.94674933]	[377.52856445 298.15325928 0.87411195]	[357.03518677 405.85794067 0.86688638]	[354.51065063 500.78897095 0.87803513]	[500.69036865 298.04385376 0.88488758]	[526.51611328 398.16333008 0.89184755]	[554.70489502 487.95129395 0.82838064]	[439.31002808 482.79684448 0.7740733 ]	[400.6784668 482.89459229 0.75048506]	[426.42547607 644.47827148 0.80986679]	[444.42892456 767.487854 0.84143233]	[480.26846313 480.31704712 0.74665737]	[482.86978149 641.84094238 0.82067454]	[4.95682922e+02 8.00943481e+02 7.03563392e-01]	[421.15802002 231.39808655 0.93248373]	[441.86883545 231.31481934 0.91034365]	[400.88760376 228.79104614 0.72205436]	[462.35531616 223.66552734 0.79148155]	[4.93085449e+02 8.52272095e+02 7.15155244e-01]	[5.06016754e+02 8.49639343e+02 7.03724802e-01]	[4.85403564e+02 8.08697571e+02 5.85125685e-01]	[4.41775604e+02 8.00924072e+02 7.59957969e-01]	[4.26366089e+02 7.90799561e+02 7.60763228e-01]	[4.57073975e+02 7.70151794e+02 7.11452127e-01]
[436.57867432 241.66641235 0.86728406]	[439.12677002 300.65188599 0.93645865]	[377.54379272 300.67025757 0.86037934]	[357.04891968 411.0027771 0.86287868]	[354.52801514 503.27789307 0.88377768]	[500.70288086 298.19784546 0.87226784]	[526.53405762 398.25164795 0.88461471]	[557.22900391 490.57583618 0.82136655]	[439.30133057 482.92355347 0.76535422]	[400.69061279 485.4362793 0.73729515]	[431.47674561 644.44372559 0.80823553]	[444.44796753 765.06585693 0.82878774]	[480.23550415 482.84667969 0.74531281]	[482.83108521 644.34814453 0.83147156]	[4.98151062e+02 8.08718567e+02 7.19497561e-01]	[421.19595337 233.88122559 0.94965076]	[441.90402222 231.44868469 0.91544628]	[400.87939453 228.88020325 0.74818552]	[462.38253784 226.22203064 0.78847539]	[4.95644562e+02 8.54861877e+02 6.86889708e-01]	[5.11048370e+02 8.52189636e+02 6.80212677e-01]	[4.85469604e+02 8.18912109e+02 5.36132574e-01]	[4.41780243e+02 7.98414001e+02 7.49282777e-01]	[4.26353607e+02 7.90765991e+02 7.61313617e-01]	[4.57102753e+02 7.70100098e+02 7.11284876e-01]
[436.65444946 246.75144958 0.86605644]	[439.1439209 303.22927856 0.92205441]	[377.54614258 303.24914551 0.83850473]	[357.01528931 413.56280518 0.86511314]	[354.5317688 505.89038086 0.85600698]	[500.72467041 300.71987915 0.85867602]	[528.9800415 400.77258301 0.8686595 ]	[559.69195557 498.1512146 0.84841698]	[439.3215332 487.95770264 0.74971741]	[400.67575073 490.53610229 0.72333694]	[431.53112793 644.47412109 0.82406765]	[446.89587402 765.04650879 0.82570499]	[480.28662109 485.42147827 0.74035943]	[482.83132935 644.50244141 0.84576154]	[4.98123962e+02 8.11304321e+02 7.10176468e-01]	[421.23141479 234.02996826 0.95810914]	[441.93832397 233.92687988 0.92303813]	[403.28005981 233.84246826 0.79317951]	[462.35617065 228.80859375 0.80469358]	[4.95605621e+02 8.57416077e+02 7.03092158e-01]	[5.08523987e+02 8.52308533e+02 6.96443975e-01]	[4.85468384e+02 8.24059875e+02 5.57490587e-01]	[4.41767029e+02 8.00929016e+02 7.61519730e-01]	[4.26369293e+02 7.90790588e+02 7.64174223e-01]	[4.57138916e+02 7.70082458e+02 7.16052711e-01]
[436.62606812 251.89834595 0.89212286]	[439.13552856 305.84622192 0.90819347]	[377.56838989 305.82000732 0.83567411]	[356.99752808 416.13925171 0.88722646]	[354.48291016 508.46374512 0.82776284]	[500.67340088 303.29724121 0.8299284 ]	[528.96826172 403.32449341 0.83558005]	[559.72723389 500.67364502 0.87381744]	[439.29748535 493.08413696 0.74437875]	[400.70220947 495.63796997 0.72542804]	[431.5017395 646.95031738 0.82170373]	[446.94018555 765.03955078 0.81958008]	[480.21057129 490.51638794 0.72550583]	[482.82168579 646.99200439 0.84423918]	[4.95659241e+02 8.11252197e+02 7.21456468e-01]	[421.24636841 236.55699158 0.94871151]	[441.93353271 236.47866821 0.93120617]	[403.34887695 234.02145386 0.78197825]	[462.40731812 233.89479065 0.82971394]	[4.90562531e+02 8.65049316e+02 7.09813356e-01]	[5.06011261e+02 8.54871704e+02 6.81517959e-01]	[4.87918640e+02 8.21481445e+02 5.39551854e-01]	[4.41772522e+02 8.00992432e+02 7.63981462e-01]	[4.26391571e+02 7.90812012e+02 7.57672548e-01]	[4.57183807e+02 7.67679810e+02 7.18807399e-01]
[439.07791138 254.45222473 0.92406148]	[439.14422607 313.39059448 0.91496301]	[377.59902954 310.95687866 0.84857523]	[356.97866821 418.66183472 0.90941584]	[351.96292114 511.07592773 0.80967826]	[500.66790771 310.87863159 0.82099628]	[528.99676514 405.91738892 0.81326497]	[559.74188232 503.25143433 0.88661742]	[439.28302002 498.16268921 0.76512384]	[400.69430542 498.25698853 0.74798042]	[431.51870728 647.05700684 0.82462233]	[446.97323608 765.08184814 0.83043909]	[480.19589233 495.64306641 0.7281791 ]	[482.79367065 649.55065918 0.83861244]	[4.95671692e+02 8.13794922e+02 7.42202520e-01]	[421.33441162 239.09893799 0.92095017]	[444.39767456 236.67411804 0.88369721]	[403.41131592 236.53790283 0.79793441]	[462.45535278 234.03071594 0.82934976]	[4.90553040e+02 8.67569641e+02 7.60204315e-01]	[5.08459167e+02 8.57421387e+02 7.06489623e-01]	[4.87932953e+02 8.24059692e+02 5.68605304e-01]	[4.41760162e+02 8.03502563e+02 7.77141452e-01]	[4.26423981e+02 7.93220398e+02 7.53581405e-01]	[4.57200928e+02 7.70078979e+02 7.35377848e-01]
[436.68597412 254.57466125 0.92749023]	[439.15393066 315.92852783 0.93666005]	[377.57904053 313.54852295 0.8629148 ]	[354.5765686 421.16281128 0.90580988]	[349.39318848 516.16815186 0.81316465]	[500.69436646 313.54598999 0.84894365]	[529.00732422 413.50714111 0.818699 ]	[559.74066162 503.39996338 0.8826164 ]	[439.2824707 500.68930054 0.77534252]	[400.69070435 500.77859497 0.76176834]	[429.00326538 649.58728027 0.81205946]	[449.44528198 767.49151611 0.83103764]	[480.18746948 498.22225952 0.73297083]	[482.75933838 652.15911865 0.82153928]	[4.95611053e+02 8.21464600e+02 7.23808885e-01]	[421.30715942 241.67910767 0.89788455]	[444.38156128 239.19294739 0.85838795]	[405.83432007 236.63848877 0.77393413]	[464.81616211 236.44438171 0.83231455]	[4.90490875e+02 8.70153320e+02 7.98057556e-01]	[5.05958160e+02 8.65060852e+02 7.36390352e-01]	[4.87919464e+02 8.29185303e+02 5.94620705e-01]	[4.41740448e+02 8.03526855e+02 7.58650184e-01]	[4.26406830e+02 7.93237854e+02 7.34989047e-01]	[4.59612854e+02 7.70094116e+02 7.26865888e-01]
[436.68078613 257.04684448 0.92870635]	[439.17828369 316.04846191 0.950369 ]	[377.61419678 316.01763916 0.88207269]	[354.52398682 421.27148438 0.89996046]	[344.30361938 518.74157715 0.84145141]	[500.70855713 316.06726074 0.87816942]	[529.05157471 416.1260376 0.84913033]	[559.73345947 505.90551758 0.86609805]	[439.22006226 500.7805481 0.78435159]	[400.62405396 500.84762573 0.76422435]	[428.95578003 649.63238525 0.80966288]	[449.47894287 767.49346924 0.82824755]	[480.13500977 500.75238037 0.73831928]	[482.75848389 659.80944824 0.81772459]	[4.95589722e+02 8.24030029e+02 7.17436790e-01]	[421.31298828 246.81837463 0.88825387]	[444.35501099 246.74417114 0.86321986]	[403.41027832 239.14257812 0.76020545]	[464.82705688 236.54620361 0.83321816]	[4.87962982e+02 8.70202759e+02 7.72941291e-01]	[5.05903412e+02 8.65118530e+02 7.35925615e-01]	[4.85460999e+02 8.31678589e+02 5.96530557e-01]	[4.41716095e+02 8.00996399e+02 7.43943512e-01]	[4.26381531e+02 7.90805420e+02 7.39998937e-01]	[4.59665741e+02 7.70099121e+02 7.31244206e-01]
[439.06930542 259.6083374 0.90695757]	[439.19979858 318.55966187 0.95154935]	[377.63064575 318.53668213 0.89170069]	[354.48345947 423.82052612 0.87212646]	[341.77578735 521.2142334 0.87857985]	[500.75894165 318.53799438 0.88099027]	[531.55743408 418.74087524 0.87889516]	[559.73937988 508.53009033 0.84057987]	[439.17453003 503.27011108 0.77628517]	[398.24215698 503.31433105 0.76028925]	[426.38540649 652.15118408 0.80544537]	[449.44750977 767.52105713 0.83260095]	[477.71063232 503.27548218 0.73638409]	[482.71520996 662.42706299 0.83763671]	[4.93064514e+02 8.31752380e+02 6.66171730e-01]	[421.34179688 251.87854004 0.91501349]	[444.40402222 251.834198 0.88556349]	[405.87060547 246.77310181 0.71546137]	[464.89208984 241.72203064 0.78433943]	[4.93047852e+02 8.72878601e+02 6.98082864e-01]	[5.05982910e+02 8.70231262e+02 7.13836432e-01]	[4.85434601e+02 8.47071411e+02 5.16685367e-01]	[4.41710876e+02 8.03464478e+02 7.34707713e-01]	[4.26397552e+02 7.90838074e+02 7.24883080e-01]	[4.59641968e+02 7.70110962e+02 7.36109912e-01]
[439.11514282 262.17791748 0.88916087]	[439.19818115 318.77371216 0.94545561]	[377.61450195 318.72982788 0.87860143]	[354.48669434 426.37286377 0.85132402]	[341.73727417 521.37524414 0.90100253]	[500.78295898 318.72943115 0.87614143]	[531.55548096 421.24749756 0.86086202]	[559.74530029 516.20123291 0.84694391]	[439.20217896 505.97363281 0.75106317]	[398.25747681 505.99191284 0.73590428]	[423.92022705 654.74505615 0.80321735]	[446.92425537 767.50598145 0.83424288]	[480.15139771 508.44732666 0.72258985]	[480.36682129 664.87884521 0.83859158]	[4.90571655e+02 8.31735840e+02 6.84435248e-01]	[421.37280273 254.39863586 0.93408203]	[444.42996216 251.97492981 0.88994968]	[403.39450073 249.38870239 0.73259497]	[464.88085938 244.25973511 0.7636171 ]	[4.93045746e+02 8.72910706e+02 6.99488401e-01]	[5.05935394e+02 8.70247559e+02 7.17921972e-01]	[4.85392090e+02 8.44556519e+02 5.21724880e-01]	[4.41694397e+02 8.00926514e+02 7.43855000e-01]	[4.26374939e+02 7.90801270e+02 7.42487550e-01]	[4.57221008e+02 7.70114380e+02 7.17116117e-01]
[439.10708618 264.77896118 0.88134587]	[439.19787598 321.29837036 0.92844588]	[377.59335327 321.25466919 0.85608852]	[354.43893433 428.99508667 0.83004242]	[341.71212769 523.79315186 0.89954674]	[500.78442383 321.26907349 0.85519493]	[531.54833984 421.39880371 0.83660752]	[559.73297119 518.77539062 0.87289107]	[439.27941895 511.04937744 0.74699891]	[400.64004517 511.05987549 0.72637546]	[423.90020752 654.74536133 0.79948664]	[446.91818237 767.53948975 0.82667774]	[480.23306274 511.05941772 0.72319031]	[480.35214233 664.96942139 0.84976238]	[4.90524872e+02 8.34287170e+02 6.85552597e-01]	[421.37252808 254.50268555 0.9468435 ]	[444.42654419 254.45910645 0.91119999]	[405.81588745 251.91841125 0.74978155]	[464.87039185 249.38389587 0.7904377 ]	[4.93059631e+02 8.75338623e+02 6.73636734e-01]	[5.05954620e+02 8.70295532e+02 6.92113161e-01]	[4.82933990e+02 8.47151550e+02 5.48638582e-01]	[4.41737396e+02 8.00958069e+02 7.33079314e-01]	[4.26404175e+02 7.90825928e+02 7.27370441e-01]	[4.57209137e+02 7.70134033e+02 6.93401098e-01]
[439.12579346 272.4163208 0.91388035]	[439.19268799 326.34268188 0.91678298]	[377.60241699 323.78625488 0.84154147]	[351.96884155 434.03900146 0.83145726]	[341.67279053 523.93383789 0.88593435]	[500.7538147 326.34814453 0.82664669]	[529.05407715 428.93154907 0.80742937]	[559.69067383 521.33013916 0.8830235 ]	[439.25506592 516.13580322 0.75813115]	[400.64575195 516.1619873 0.73828834]	[423.78674316 659.85327148 0.81806648]	[446.91427612 767.59197998 0.82759893]	[480.19372559 516.13409424 0.72110963]	[480.31973267 665.03924561 0.83417988]	[4.90502228e+02 8.31825867e+02 6.91394269e-01]	[421.3979187 257.06060791 0.93634462]	[444.44958496 257.01321411 0.90982473]	[405.8508606 254.42306519 0.78059107]	[464.8739624 254.36050415 0.80721861]	[4.90492706e+02 8.75444763e+02 6.60812259e-01]	[5.05876953e+02 8.72778992e+02 6.96024656e-01]	[4.85376862e+02 8.47102966e+02 5.38970053e-01]	[4.41688110e+02 8.03502014e+02 7.22223639e-01]	[4.26380524e+02 7.93270630e+02 7.10853279e-01]	[4.57211334e+02 7.70183228e+02 6.97607160e-01]
[439.10974121 274.93093872 0.92921519]	[439.19332886 331.3901062 0.91605532]	[377.63253784 328.8453064 0.83609474]	[354.44082642 436.68530273 0.867598 ]	[339.28256226 526.42016602 0.87473398]	[500.71847534 328.92224121 0.82588559]	[529.00384521 428.94644165 0.80950582]	[557.23583984 523.80560303 0.8755455 ]	[439.25164795 518.6618042 0.76606786]	[400.63064575 518.6739502 0.74598551]	[421.36376953 662.44226074 0.83787662]	[446.97277832 767.57183838 0.81112427]	[480.20132446 518.66955566 0.7316463 ]	[480.26974487 667.59814453 0.81016695]	[4.88012634e+02 8.44544739e+02 6.87356353e-01]	[421.38961792 257.19381714 0.92544317]	[444.45077515 257.16589355 0.88998145]	[405.87857056 254.57606506 0.78951752]	[464.87896729 254.51603699 0.81997991]	[4.85426819e+02 8.85605530e+02 6.88727379e-01]	[5.03430603e+02 8.77910828e+02 7.07343519e-01]	[4.85423676e+02 8.52277832e+02 5.59972346e-01]	[4.39279907e+02 8.03524231e+02 7.14004040e-01]	[4.26393524e+02 7.93279724e+02 6.84820831e-01]	[4.59659821e+02 7.70120239e+02 6.92981064e-01]
[439.12619019 275.03665161 0.94363958]	[439.18341064 333.96081543 0.92248327]	[377.62371826 331.47192383 0.8463093 ]	[354.45169067 439.27679443 0.89762074]	[339.2611084 529.01922607 0.8600356 ]	[500.71395874 333.96594238 0.84315032]	[528.98852539 434.07269287 0.82605857]	[557.16217041 523.93676758 0.86164916]	[439.26251221 521.20367432 0.77619791]	[400.64144897 521.21411133 0.75291806]	[421.37054443 665.01745605 0.84670603]	[449.47872925 767.65246582 0.807495 ]	[480.19662476 521.22052002 0.74191236]	[480.30078125 672.65405273 0.78811032]	[4.87934570e+02 8.49699219e+02 7.46662378e-01]	[421.38595581 259.68939209 0.90264386]	[446.89007568 259.63357544 0.85931063]	[405.87734985 257.03363037 0.78961647]	[464.86306763 254.53256226 0.82404554]	[4.85407990e+02 8.90641235e+02 7.43295074e-01]	[5.03398041e+02 8.83079834e+02 7.44170904e-01]	[4.82938354e+02 8.57407715e+02 5.99459231e-01]	[4.39225037e+02 8.06063416e+02 7.42796123e-01]	[4.26359894e+02 7.95799133e+02 6.97628260e-01]	[4.59702911e+02 7.70171570e+02 6.85489118e-01]
[439.09310913 275.11495972 0.94170308]	[439.1758728 336.43991089 0.93295735]	[377.60751343 334.01766968 0.86039078]	[352.02081299 441.73574829 0.89030784]	[339.18218994 534.09228516 0.8653186 ]	[500.69970703 336.47290039 0.86036623]	[529.0020752 436.5838623 0.8370111]	[554.62921143 526.40820312 0.84299022]	[439.26773071 521.28808594 0.79385471]	[400.67449951 521.30993652 0.77697819]	[423.79223633 665.02124023 0.8449055 ]	[446.95870972 767.61700439 0.82027709]	[480.18432617 521.31738281 0.74832898]	[480.28424072 675.2699585 0.77068317]	[4.85478607e+02 8.49765625e+02 7.39327848e-01]	[421.34533691 262.22918701 0.89206636]	[444.42739868 262.14892578 0.85179156]	[405.82284546 257.11776733 0.78373057]	[464.84194946 256.95730591 0.82433569]	[4.85421112e+02 8.90814331e+02 7.16838419e-01]	[5.03353729e+02 8.88147278e+02 7.39867985e-01]	[4.82881348e+02 8.62514404e+02 5.97577393e-01]	[4.39282867e+02 8.06058899e+02 7.45573521e-01]	[4.26369568e+02 7.95801270e+02 7.06538975e-01]	[4.59648865e+02 7.70109863e+02 6.89813077e-01]
[436.68328857 277.57653809 0.93186128]	[439.17218018 336.53729248 0.94432378]	[377.59832764 336.47888184 0.86611462]	[351.95004272 441.82156372 0.87487864]	[339.17199707 536.71533203 0.87193608]	[500.69882202 336.58963013 0.87763542]	[529.02520752 439.08703613 0.85800958]	[554.6204834 526.51843262 0.8287155 ]	[439.27197266 521.32183838 0.79633725]	[400.69406128 521.33520508 0.77564734]	[423.89529419 664.9932251 0.82995403]	[452.00256348 767.62683105 0.80220294]	[480.16778564 521.362854 0.74062991]	[480.2611084 677.77105713 0.77124465]	[4.85445801e+02 8.52334045e+02 7.48561502e-01]	[421.31466675 267.3364563 0.88847584]	[444.36456299 267.28881836 0.8657307 ]	[403.41125488 259.57510376 0.74271345]	[464.83959961 257.06991577 0.83320534]	[4.85374207e+02 8.93377502e+02 7.43748128e-01]	[5.03338226e+02 8.90737061e+02 7.84459591e-01]	[4.82868042e+02 8.67638306e+02 6.32309854e-01]	[4.39226257e+02 8.03570496e+02 7.17104137e-01]	[4.26376862e+02 7.93310669e+02 6.92852497e-01]	[4.59727936e+02 7.70111755e+02 6.57055080e-01]
[436.68423462 277.64086914 0.92538607]	[439.1697998 336.60522461 0.94723904]	[377.59613037 336.5362854 0.87268889]	[351.95452881 441.86791992 0.86814249]	[339.10275269 539.19177246 0.87970275]	[500.70303345 336.65884399 0.88186777]	[528.99041748 439.06777954 0.85648459]	[552.10247803 528.99194336 0.82292628]	[439.23583984 521.39520264 0.80030274]	[400.65240479 521.39508057 0.78499722]	[423.85919189 665.02655029 0.83605361]	[452.01397705 767.5345459 0.7999652 ]	[480.13867188 523.84613037 0.74852264]	[480.23126221 680.39300537 0.77334565]	[4.85342834e+02 8.54847290e+02 7.52105594e-01]	[421.31985474 269.87127686 0.89745873]	[444.35873413 267.36575317 0.87470448]	[405.82595825 259.69094849 0.72581059]	[464.85626221 257.1902771 0.82131553]	[4.85412537e+02 8.95951477e+02 7.13511765e-01]	[5.03397766e+02 8.93250183e+02 7.62121856e-01]	[4.82734406e+02 8.70184509e+02 6.33786678e-01]	[4.39273956e+02 8.00986084e+02 7.29154110e-01]	[4.26377350e+02 7.90808899e+02 7.09751725e-01]	[4.59729919e+02 7.67611145e+02 6.44044518e-01]
[436.70028687 277.72702026 0.91040218]	[439.16534424 336.67553711 0.94777548]	[377.59109497 336.60827637 0.87940609]	[351.92306519 441.91314697 0.85898829]	[339.0625 539.18536377 0.87895215]	[500.72653198 339.04574585 0.88163948]	[528.97576904 439.15060425 0.87441951]	[552.07177734 531.53369141 0.81553304]	[439.20150757 521.3480835 0.80101043]	[400.62664795 521.34448242 0.79041147]	[423.88327026 665.03125 0.83276844]	[449.44223022 767.534729 0.80452436]	[477.73632812 523.80334473 0.74420851]	[480.2225647 680.378479 0.76530528]	[4.82964722e+02 8.59978455e+02 7.20779777e-01]	[421.3241272 272.38418579 0.91304874]	[444.36633301 269.90963745 0.88515091]	[403.41000366 264.75457764 0.73480064]	[464.83337402 259.69625854 0.80777675]	[4.85355316e+02 8.98417664e+02 7.14731038e-01]	[5.03354553e+02 8.93303955e+02 7.63163090e-01]	[4.80317780e+02 8.72761169e+02 6.00948155e-01]	[4.39288055e+02 8.03497925e+02 7.35934138e-01]	[4.26358307e+02 7.93265808e+02 7.12810457e-01]	[4.59654999e+02 7.67608032e+02 6.59942865e-01]
[439.07177734 280.15341187 0.90466452]	[439.16687012 339.06082153 0.9480114 ]	[377.60064697 336.67160034 0.88308585]	[351.91629028 441.88949585 0.86318487]	[336.67904663 536.71282959 0.87254256]	[500.72512817 339.07989502 0.88023037]	[526.54187012 439.21060181 0.8810451 ]	[552.07568359 531.6262207 0.81489789]	[439.22521973 523.83081055 0.80189574]	[400.67596436 523.8092041 0.79236078]	[423.91860962 665.0480957 0.82798761]	[449.49197388 767.53503418 0.79455566]	[477.72915649 523.88519287 0.75019634]	[480.18572998 682.86791992 0.75899482]	[4.82933594e+02 8.62547852e+02 7.32158899e-01]	[421.34075928 272.45056152 0.92176586]	[444.38687134 272.38919067 0.89127898]	[405.84753418 269.83804321 0.74181008]	[464.84716797 264.71386719 0.7938835 ]	[4.87917786e+02 9.01012573e+02 7.10636139e-01]	[5.03436981e+02 8.93367798e+02 7.58922517e-01]	[4.80251312e+02 8.72861023e+02 5.99402130e-01]	[4.39243561e+02 8.00976624e+02 7.30366111e-01]	[4.23908936e+02 7.90804321e+02 7.09837079e-01]	[4.59704590e+02 7.67606812e+02 6.39321029e-01]
[439.07434082 280.18740845 0.89971113]	[439.16647339 339.10913086 0.95153427]	[377.58847046 339.06784058 0.88336325]	[349.43014526 444.31643677 0.85371995]	[336.6842041 539.20568848 0.87794352]	[500.7366333 339.11630249 0.88204384]	[526.51300049 439.21035767 0.88461387]	[552.05706787 534.14111328 0.81723434]	[439.21578979 523.84741211 0.80765855]	[400.65817261 523.83569336 0.79509676]	[426.3722229 665.02093506 0.83701372]	[449.44470215 767.54888916 0.805094 ]	[477.73440552 523.89727783 0.75430912]	[480.21127319 682.88769531 0.77901471]	[4.82912872e+02 8.57396057e+02 7.56214023e-01]	[421.3336792 272.49880981 0.92841858]	[444.37442017 272.40081787 0.89145368]	[405.86224365 269.88479614 0.70993799]	[464.84008789 262.18554688 0.7929129 ]	[4.85421875e+02 9.01007568e+02 7.38327742e-01]	[5.03394897e+02 8.93338989e+02 7.73511469e-01]	[4.80254639e+02 8.70272827e+02 6.24521196e-01]	[4.39263916e+02 8.00980408e+02 7.31506407e-01]	[4.23904419e+02 7.90809875e+02 7.13084757e-01]	[4.59668121e+02 7.67625793e+02 6.55329704e-01]
[439.09265137 280.21435547 0.89713961]	[439.16485596 339.15768433 0.95120192]	[377.58883667 339.10943604 0.88630736]	[349.42306519 444.33227539 0.85247326]	[336.66455078 539.2366333 0.88436967]	[500.73937988 339.14715576 0.87906152]	[526.52038574 439.25512695 0.89262819]	[549.58312988 534.18151855 0.8249079 ]	[439.1980896 523.8861084 0.80448711]	[400.63562012 523.86987305 0.79761457]	[426.38909912 665.03009033 0.83065987]	[451.99264526 767.52746582 0.78791642]	[477.73913574 523.94354248 0.7546376 ]	[480.16061401 680.38421631 0.75434417]	[4.82912079e+02 8.62554443e+02 7.46229053e-01]	[421.34906006 274.88442993 0.92942226]	[444.38644409 272.42355347 0.88936615]	[405.84594727 269.90588379 0.727642 ]	[464.83456421 262.16015625 0.78394997]	[4.85405609e+02 9.03602600e+02 7.37240613e-01]	[5.03378082e+02 8.93431274e+02 7.57604241e-01]	[4.80294739e+02 8.72804077e+02 6.19979441e-01]	[4.39252502e+02 8.00976746e+02 7.28868961e-01]	[4.26353790e+02 7.90806152e+02 6.99818432e-01]	[4.59740936e+02 7.67606384e+02 6.28540874e-01]
[439.0994873 280.25012207 0.89207047]	[439.16677856 339.1914978 0.9514634 ]	[377.58651733 339.1328125 0.88789767]	[349.39422607 444.34411621 0.85338432]	[336.62246704 539.24523926 0.88667023]	[500.75 339.16964722 0.87841535]	[526.51727295 439.28359985 0.89654738]	[549.55096436 536.69049072 0.83786303]	[439.18652344 523.8770752 0.80610424]	[400.63278198 523.83679199 0.80111599]	[426.39224243 665.01483154 0.83312058]	[454.57382202 767.54431152 0.78243625]	[477.72781372 523.95367432 0.76143497]	[480.13616943 680.3828125 0.75100386]	[4.82880280e+02 8.65055359e+02 7.31836796e-01]	[421.35449219 274.91256714 0.93446785]	[444.39111328 272.46102905 0.89172167]	[405.82263184 269.92889404 0.73893309]	[464.83093262 262.19470215 0.77484024]	[4.85374969e+02 9.06093872e+02 7.28540063e-01]	[5.03367706e+02 8.93452881e+02 7.46799171e-01]	[4.80287079e+02 8.72817078e+02 5.87436795e-01]	[4.39181396e+02 8.00942139e+02 7.01821268e-01]	[4.26347687e+02 7.90754944e+02 6.83174074e-01]	[4.59819763e+02 7.67667175e+02 5.95723152e-01]
[439.1003418 280.25372314 0.89120501]	[439.16201782 339.23788452 0.94870567]	[377.57369995 339.16183472 0.88674086]	[349.39804077 444.37216187 0.85128784]	[336.61105347 539.25506592 0.88789123]	[500.74829102 339.21932983 0.87366676]	[526.50360107 439.29998779 0.89700985]	[549.51989746 536.72949219 0.8480311 ]	[439.16693115 523.91833496 0.79697841]	[398.27737427 523.87078857 0.79893613]	[426.38079834 665.05450439 0.82980263]	[454.57180786 767.55389404 0.77806842]	[477.72427368 526.40393066 0.75288439]	[480.15722656 682.9543457 0.763565 ]	[4.82858032e+02 8.62507080e+02 7.33179688e-01]	[421.35873413 274.91055298 0.93334126]	[444.39932251 272.4730835 0.89240235]	[405.82180786 269.92523193 0.73934954]	[464.84063721 264.70932007 0.76826268]	[4.85361908e+02 9.06090515e+02 7.39603996e-01]	[5.03350464e+02 8.93444275e+02 7.59018123e-01]	[4.80263519e+02 8.72718628e+02 5.89127600e-01]	[4.39151215e+02 8.00956299e+02 6.90355361e-01]	[4.23906311e+02 7.90757812e+02 6.73985362e-01]	[4.59827759e+02 7.67683960e+02 5.84824979e-01]
[439.10687256 280.25405884 0.89221686]	[439.16818237 339.26208496 0.94748205]	[377.57424927 339.17565918 0.8838315 ]	[349.39703369 444.39077759 0.84612805]	[336.61123657 539.24871826 0.88829523]	[500.7585144 339.2611084 0.87106717]	[526.48144531 439.32107544 0.89469784]	[549.49981689 536.73712158 0.85222292]	[439.15176392 523.91650391 0.79273051]	[398.26434326 523.8737793 0.7975381 ]	[426.34423828 665.05090332 0.83373833]	[452.08084106 767.51849365 0.78053927]	[477.70544434 526.40527344 0.74429357]	[480.1583252 685.40576172 0.76471037]	[4.82828003e+02 8.57440674e+02 7.44581819e-01]	[421.3605957 274.91162109 0.93417251]	[444.40859985 272.47235107 0.8910985 ]	[405.82952881 272.3729248 0.74958932]	[464.84735107 264.72979736 0.77073711]	[4.82894775e+02 9.03597656e+02 7.53152490e-01]	[5.03305450e+02 8.93419861e+02 7.72679687e-01]	[4.80236633e+02 8.70231140e+02 5.94594598e-01]	[4.39165497e+02 8.00982788e+02 7.03557670e-01]	[4.23888977e+02 7.90778992e+02 6.88210666e-01]	[4.59810028e+02 7.67636841e+02 5.94600022e-01]
[439.11309814 282.67443848 0.89279926]	[439.16134644 339.2923584 0.9423666 ]	[377.5630188 339.20141602 0.88195467]	[349.36230469 444.42767334 0.84125578]	[336.59777832 539.27587891 0.89218676]	[500.75668335 341.67514038 0.86228931]	[526.46759033 441.70956421 0.89653867]	[549.50354004 536.72833252 0.85084116]	[439.15167236 523.93365479 0.79280877]	[398.2671814 523.88275146 0.79853952]	[423.87469482 665.03387451 0.83595091]	[454.58325195 767.51947021 0.77082241]	[477.7026062 526.4286499 0.74317396]	[480.12466431 685.39508057 0.7632525 ]	[4.82829407e+02 8.57419373e+02 7.42942810e-01]	[421.3614502 274.91726685 0.93511385]	[444.40588379 272.47143555 0.89082956]	[403.40249634 269.92828369 0.7447859 ]	[464.84182739 262.25091553 0.77134788]	[4.82831726e+02 9.03568359e+02 7.47183502e-01]	[5.03265869e+02 8.93410278e+02 7.70705819e-01]	[4.80243378e+02 8.70187805e+02 5.84185421e-01]	[4.39095367e+02 8.00988708e+02 6.93016648e-01]	[4.23867493e+02 7.90781738e+02 6.83776081e-01]	[4.62231354e+02 7.67644958e+02 5.74254811e-01]
[439.10070801 282.68084717 0.89027035]	[439.1394043 341.67697144 0.93932146]	[377.5401001 339.2230835 0.87564325]	[346.89120483 446.88433838 0.83485067]	[336.59350586 539.30743408 0.89428359]	[500.7286377 341.69900513 0.85946369]	[526.45428467 441.71829224 0.89300334]	[549.51263428 536.73608398 0.8496927 ]	[439.15179443 523.93188477 0.78958368]	[398.26702881 523.88330078 0.7952711 ]	[423.85748291 667.46453857 0.83204174]	[454.57775879 767.52661133 0.76850951]	[477.69564819 526.43377686 0.73616058]	[477.74337769 685.39544678 0.76282752]	[4.82819519e+02 8.57430481e+02 7.46817112e-01]	[421.34588623 274.91531372 0.93737352]	[444.39587402 272.46975708 0.89143103]	[403.38009644 269.90835571 0.74706441]	[464.82998657 262.23275757 0.76943445]	[4.82753937e+02 9.03569031e+02 7.49293506e-01]	[5.00831543e+02 8.93428650e+02 7.71725714e-01]	[4.80255920e+02 8.70184509e+02 5.86402535e-01]	[4.36663910e+02 8.00942322e+02 6.91558719e-01]	[4.23867493e+02 7.90756531e+02 6.86508179e-01]	[4.62227661e+02 7.67658386e+02 5.78260541e-01]
[439.1081543 282.67889404 0.8930288 ]	[439.11273193 341.68215942 0.93435133]	[377.5246582 339.2421875 0.86966711]	[346.88983154 446.91534424 0.83239979]	[336.58792114 541.70220947 0.89524364]	[500.68722534 341.69329834 0.85428464]	[526.45056152 441.73199463 0.89472228]	[549.55059814 536.73181152 0.84331256]	[439.14822388 523.93469238 0.7921015 ]	[398.26657104 523.88781738 0.79724848]	[423.86099243 665.08630371 0.83227313]	[454.56820679 767.53051758 0.77028054]	[477.68228149 526.43292236 0.73640227]	[480.10400391 685.40075684 0.76752257]	[4.82804718e+02 8.57398560e+02 7.54409194e-01]	[421.34509277 274.92077637 0.93981528]	[444.39694214 272.47491455 0.8916924 ]	[403.35198975 269.92001343 0.77263886]	[462.45501709 262.24673462 0.77148092]	[4.82739136e+02 9.03554871e+02 7.56964207e-01]	[5.00822418e+02 8.93415955e+02 7.80972242e-01]	[4.80248108e+02 8.70167480e+02 5.89855969e-01]	[4.36630768e+02 8.03477295e+02 6.73521340e-01]	[4.23822784e+02 7.90804504e+02 6.74969137e-01]	[4.62224701e+02 7.67665161e+02 5.78186929e-01]
[439.08145142 282.67608643 0.88874114]	[439.08422852 341.69146729 0.92778587]	[375.11856079 339.26443481 0.86101198]	[346.87322998 446.94418335 0.82955742]	[336.57318115 541.71582031 0.89620847]	[500.65423584 341.70269775 0.84623855]	[526.44744873 441.7109375 0.89484149]	[549.59936523 536.74267578 0.83759642]	[439.15072632 523.92163086 0.79245007]	[400.61538696 523.8782959 0.79502255]	[423.87194824 665.05804443 0.83615327]	[452.07528687 767.5201416 0.77214694]	[477.67141724 526.41876221 0.73377746]	[480.12200928 685.41040039 0.7757827 ]	[4.82804443e+02 8.57398926e+02 7.54800856e-01]	[421.3182373 274.91699219 0.94233835]	[444.36724854 272.47018433 0.89508045]	[403.31713867 269.89678955 0.77475357]	[462.43664551 262.23171997 0.77828467]	[4.80339874e+02 9.03552185e+02 7.60352850e-01]	[5.00806091e+02 8.93418579e+02 7.81832278e-01]	[4.80246979e+02 8.70169006e+02 5.86776733e-01]	[4.36631104e+02 8.03480347e+02 6.72212124e-01]	[4.23806305e+02 7.90808716e+02 6.80489600e-01]	[4.59818604e+02 7.67659546e+02 5.85261703e-01]
[436.66876221 282.67825317 0.88131881]	[439.07015991 341.71325684 0.92371929]	[375.09051514 339.2918396 0.85433042]	[346.83078003 449.42837524 0.82751673]	[336.57614136 541.74353027 0.89873803]	[498.2612915 341.70932007 0.84362692]	[526.47772217 441.77474976 0.88803929]	[552.097229 536.73693848 0.83269036]	[439.14749146 523.9309082 0.7895872 ]	[398.27639771 523.88269043 0.79256362]	[423.86547852 665.04412842 0.83412951]	[4.54578247e+02 7.67522644e+02 7.63820767e-01]	[477.66650391 526.43792725 0.73115259]	[477.74645996 682.97009277 0.75961429]	[4.82819397e+02 8.59959534e+02 7.40478277e-01]	[421.26730347 274.91397095 0.94744551]	[444.31256104 272.46710205 0.90157759]	[403.30441284 272.35177612 0.76186919]	[462.40332031 264.73144531 0.78265083]	[4.80344513e+02 9.03584839e+02 7.51202583e-01]	[5.00812714e+02 8.93445312e+02 7.75188267e-01]	[4.80263489e+02 8.70262146e+02 5.79032779e-01]	[4.36616119e+02 8.01001282e+02 6.69775367e-01]	[4.23820892e+02 7.90796448e+02 6.76885962e-01]	[4.62228180e+02 7.67653198e+02 5.68772614e-01]
[436.59866333 282.67050171 0.87648976]	[439.0579834 341.71774292 0.92203128]	[375.05422974 341.69216919 0.84777623]	[346.80905151 446.94030762 0.83345306]	[336.57409668 541.77398682 0.90500414]	[498.26501465 341.6932373 0.84520322]	[526.50543213 441.75900269 0.88380384]	[552.14434814 536.71038818 0.82741082]	[439.14865112 526.44250488 0.77283698]	[400.61587524 523.9854126 0.77746004]	[423.87051392 667.49749756 0.82729292]	[4.54630188e+02 7.67528015e+02 7.61768818e-01]	[477.67791748 528.99664307 0.71779925]	[480.12173462 685.40301514 0.76567507]	[4.82835449e+02 8.65048462e+02 7.31331885e-01]	[421.21118164 274.89880371 0.94516003]	[441.91101074 272.45339966 0.91161335]	[403.24707031 269.85574341 0.74525893]	[462.37634277 262.25033569 0.79669005]	[4.80302429e+02 9.03596008e+02 7.51410127e-01]	[5.00795135e+02 8.95855835e+02 7.71952987e-01]	[4.80301392e+02 8.72728577e+02 5.71794391e-01]	[4.36637787e+02 8.03471863e+02 6.98104739e-01]	[4.23841339e+02 7.90800720e+02 6.97271824e-01]	[4.62264923e+02 7.67656372e+02 5.59901118e-01]
[434.11462402 282.67398071 0.86567122]	[436.68518066 341.70895386 0.91775888]	[375.03308105 341.70129395 0.84322417]	[344.3097229 449.43170166 0.83687943]	[336.55599976 541.8291626 0.91121274]	[498.22814941 341.67919922 0.84326607]	[526.52935791 441.7684021 0.8776654 ]	[557.17608643 536.74902344 0.83164769]	[439.13464355 526.45361328 0.77052283]	[398.26434326 523.9921875 0.77613217]	[423.85723877 667.51147461 0.82381946]	[4.54609833e+02 7.67534424e+02 7.62751818e-01]	[477.66256714 528.99127197 0.71533126]	[480.14334106 685.41998291 0.77022988]	[4.82830872e+02 8.67591553e+02 7.40141571e-01]	[421.14547729 274.8994751 0.94512355]	[441.8387146 272.46026611 0.92688829]	[400.85418701 269.86807251 0.74439549]	[462.30575562 262.25524902 0.79958946]	[4.80327484e+02 9.03592896e+02 7.50675857e-01]	[5.00819702e+02 8.95861267e+02 7.77910709e-01]	[4.80286499e+02 8.72836182e+02 5.74069381e-01]	[4.36634888e+02 8.00994080e+02 6.96968794e-01]	[4.23835114e+02 7.90791321e+02 6.99993193e-01]	[4.62237030e+02 7.67649841e+02 5.67105472e-01]
[434.09207153 280.25363159 0.8660143 ]	[436.67193604 341.69259644 0.91828257]	[375.02114868 341.69522095 0.84209222]	[344.28329468 446.97503662 0.8393169 ]	[336.5211792 541.8770752 0.91342032]	[498.2010498 339.28573608 0.84634995]	[526.5524292 441.67312622 0.88252628]	[557.27032471 534.1829834 0.82986134]	[439.12130737 526.47052002 0.76617277]	[398.26821899 526.40777588 0.77187884]	[423.82601929 667.53997803 0.82502741]	[4.54582367e+02 7.67513916e+02 7.58646727e-01]	[477.62426758 528.99591064 0.70636261]	[480.12158203 685.44610596 0.7699796 ]	[4.82827698e+02 8.67593445e+02 7.40939081e-01]	[418.80606079 274.88903809 0.94729614]	[441.82553101 272.44287109 0.92690259]	[400.82922363 269.91610718 0.75113797]	[462.2744751 264.7225647 0.80002981]	[4.80328613e+02 9.03593384e+02 7.52562702e-01]	[5.00819733e+02 8.95859070e+02 7.79435694e-01]	[4.80283112e+02 8.72829163e+02 5.76187015e-01]	[4.36655457e+02 8.00974854e+02 7.02574611e-01]	[4.23841644e+02 7.90779358e+02 7.04681993e-01]	[4.62234589e+02 7.67624695e+02 5.75786710e-01]
[434.07189941 280.22991943 0.86788857]	[436.66543579 341.69857788 0.91633081]	[375.00842285 341.71112061 0.83846182]	[344.25320435 449.43017578 0.84303343]	[336.50054932 541.85626221 0.91270971]	[498.20059204 339.28341675 0.84653288]	[526.53778076 439.31130981 0.88665611]	[559.74810791 536.65948486 0.84374553]	[439.10601807 526.49639893 0.76026541]	[398.24935913 526.43695068 0.77025497]	[423.83270264 667.5246582 0.82616514]	[4.54605865e+02 7.67497070e+02 7.60675311e-01]	[477.60830688 529.02288818 0.69987792]	[480.13464355 685.43383789 0.76199591]	[4.82847504e+02 8.65107483e+02 7.43347108e-01]	[418.80004883 274.86779785 0.94640249]	[441.81036377 272.4258728 0.92541277]	[400.83792114 272.35784912 0.7709775 ]	[462.24798584 264.75378418 0.8109768 ]	[4.82742157e+02 9.03542175e+02 7.53973246e-01]	[5.00852448e+02 8.95840332e+02 7.88223743e-01]	[4.80291718e+02 8.72826233e+02 5.87158859e-01]	[4.36662476e+02 8.00985779e+02 7.09296227e-01]	[4.23842255e+02 7.90781311e+02 7.09133863e-01]	[4.62249268e+02 7.67606995e+02 5.72548509e-01]
[431.55975342 280.22213745 0.86241388]	[436.65759277 341.71774292 0.91282767]	[375.00015259 341.73587036 0.83427757]	[341.79821777 449.46612549 0.84728056]	[336.4855957 541.90710449 0.91342288]	[498.19927979 339.29055786 0.84634775]	[528.96765137 441.66976929 0.88173246]	[559.80108643 534.12231445 0.84751803]	[439.09005737 526.4777832 0.76105732]	[398.24154663 526.43756104 0.76958638]	[423.84503174 667.51538086 0.82661635]	[4.54587311e+02 7.67493774e+02 7.60490417e-01]	[475.16705322 528.97930908 0.70184726]	[480.14004517 685.4152832 0.75984836]	[4.82873047e+02 8.62562561e+02 7.41292953e-01]	[418.76898193 272.49716187 0.94525492]	[441.77035522 272.43557739 0.93248248]	[400.82809448 269.91360474 0.75043213]	[462.21505737 267.2817688 0.81485373]	[4.82745758e+02 9.01039001e+02 7.52875686e-01]	[5.00852631e+02 8.93434937e+02 7.88882375e-01]	[4.80316101e+02 8.72768555e+02 5.94398022e-01]	[4.36665161e+02 8.00996704e+02 6.95317566e-01]	[4.23826263e+02 7.90787842e+02 6.99082732e-01]	[4.62239105e+02 7.67599976e+02 5.78098178e-01]
[431.5100708 280.18981934 0.86628497]	[436.65026855 341.71447754 0.91160953]	[374.99502563 341.7427063 0.8328504 ]	[341.76724243 449.50494385 0.8522051 ]	[336.46084595 541.93847656 0.91022301]	[498.18170166 339.2795105 0.84660822]	[528.97796631 439.29574585 0.88370955]	[562.21258545 531.57983398 0.85342431]	[439.10446167 526.46685791 0.76699764]	[398.25460815 526.4329834 0.77114201]	[423.84921265 667.50897217 0.83138168]	[4.54597107e+02 7.67510864e+02 7.60284305e-01]	[477.61090088 526.52087402 0.70992124]	[480.14324951 685.40411377 0.76348865]	[4.82895721e+02 8.65077271e+02 7.41894722e-01]	[418.74954224 272.46200562 0.94253433]	[441.74597168 272.41241455 0.93123507]	[400.82699585 272.35449219 0.73586911]	[462.20275879 267.31787109 0.8196646 ]	[4.82758362e+02 9.03549744e+02 7.52626956e-01]	[5.00859650e+02 8.95847290e+02 7.81624496e-01]	[4.80321960e+02 8.72795776e+02 5.95779121e-01]	[4.36670105e+02 8.00941345e+02 6.93668246e-01]	[4.23834381e+02 7.90746033e+02 7.02141702e-01]	[4.62250671e+02 7.67618164e+02 5.73480189e-01]
[431.50537109 280.19433594 0.86519367]	[436.6479187 341.71789551 0.91047823]	[374.99276733 341.74377441 0.83284569]	[341.759552 449.49926758 0.85439628]	[336.45462036 544.30487061 0.90865773]	[498.18753052 339.28411865 0.84863347]	[529.02905273 439.31774902 0.87448335]	[562.27941895 531.56213379 0.86360079]	[439.10461426 526.49005127 0.76308036]	[398.25140381 526.45062256 0.76920789]	[423.8578186 667.48730469 0.83061278]	[454.55407715 767.55181885 0.7698676 ]	[477.62594604 529.00549316 0.70845687]	[480.1355896 685.41912842 0.77108097]	[4.82907043e+02 8.65068481e+02 7.37791300e-01]	[418.74588013 272.4671936 0.94417775]	[441.74169922 272.4135437 0.92970818]	[400.80883789 269.91635132 0.75093442]	[462.19335938 267.31112671 0.81451672]	[4.82764618e+02 9.03549072e+02 7.46368766e-01]	[5.00868805e+02 8.95849243e+02 7.77003407e-01]	[4.80332550e+02 8.72798523e+02 5.93709767e-01]	[4.36692383e+02 8.00966370e+02 6.92505062e-01]	[4.23855896e+02 7.90768982e+02 6.98350489e-01]	[4.59820251e+02 7.67649536e+02 5.88797092e-01]
[431.49581909 280.16949463 0.86994982]	[436.63623047 341.71679688 0.90854263]	[374.99572754 341.75518799 0.83171201]	[341.74545288 449.48477173 0.85797054]	[336.44287109 541.94293213 0.90477163]	[498.15411377 339.27719116 0.84700638]	[529.02893066 439.28378296 0.87231708]	[562.28961182 531.5322876 0.86531544]	[439.11087036 526.45166016 0.76802838]	[398.2571106 526.42437744 0.77208227]	[423.8737793 667.51031494 0.8258912 ]	[454.54400635 767.61724854 0.76792371]	[477.62576294 526.50311279 0.71324921]	[480.15826416 685.53582764 0.78875262]	[4.82909546e+02 8.65125488e+02 7.45296419e-01]	[418.73629761 272.43203735 0.93966627]	[441.74389648 272.38903809 0.92449915]	[400.77963257 269.88424683 0.75915015]	[462.18417358 267.31027222 0.81005996]	[4.82749817e+02 9.03566284e+02 7.53724337e-01]	[5.00864166e+02 8.95872620e+02 7.82704413e-01]	[4.82745453e+02 8.72842590e+02 5.98642111e-01]	[4.36692657e+02 8.00993103e+02 6.80313885e-01]	[4.23863800e+02 7.90790222e+02 6.80634439e-01]	[4.59798584e+02 7.70113403e+02 5.83265841e-01]
[431.48001099 280.15283203 0.87145168]	[436.63806152 341.71560669 0.90906107]	[374.99438477 341.75198364 0.83151817]	[341.72738647 449.48995972 0.85986584]	[334.07797241 541.9251709 0.90302896]	[498.15753174 339.27868652 0.84690952]	[529.02819824 439.28610229 0.87916458]	[562.29638672 529.0425415 0.87104702]	[439.1164856 526.41827393 0.7724337 ]	[398.25927734 523.99237061 0.77343583]	[423.88873291 667.49005127 0.82242674]	[454.57424927 767.60858154 0.7701335 ]	[477.62731934 526.46496582 0.71723485]	[480.1690979 685.53833008 0.78609931]	[4.82907776e+02 8.65121826e+02 7.46540666e-01]	[418.72842407 272.40863037 0.93614388]	[441.73843384 272.36959839 0.91956174]	[400.77297974 269.88946533 0.75347912]	[459.85769653 267.32147217 0.80781019]	[4.80348114e+02 9.03570679e+02 7.54668295e-01]	[5.00861389e+02 8.95873535e+02 7.83146977e-01]	[4.82750305e+02 8.72846741e+02 6.03463769e-01]	[4.36670959e+02 8.00998901e+02 6.90263391e-01]	[4.23841888e+02 7.90779968e+02 6.93952143e-01]	[4.59820099e+02 7.70106079e+02 5.75849056e-01]
[431.47506714 280.15667725 0.87063092]	[436.63562012 341.71740723 0.90806472]	[374.98709106 341.7593689 0.82921326]	[341.73120117 449.49612427 0.85812718]	[334.07766724 541.9375 0.90324473]	[498.1574707 339.27700806 0.84732848]	[529.02667236 439.28231812 0.8778193 ]	[562.29638672 529.02807617 0.87230909]	[439.11151123 526.4130249 0.77272141]	[398.25765991 523.98718262 0.77394116]	[423.88922119 667.48547363 0.82458407]	[454.57513428 767.61199951 0.77127516]	[477.61755371 526.46160889 0.71676832]	[480.16137695 685.53869629 0.78119487]	[4.82911865e+02 8.67590393e+02 7.46605635e-01]	[418.72525024 272.41238403 0.93689585]	[441.73623657 272.37417603 0.92043328]	[400.76049805 269.88116455 0.75765806]	[459.85220337 267.32202148 0.80698055]	[4.82757965e+02 9.03588562e+02 7.50780582e-01]	[5.00873535e+02 8.95887939e+02 7.76762605e-01]	[4.82751587e+02 8.72870667e+02 5.97494543e-01]	[4.36661743e+02 8.00999023e+02 6.88808262e-01]	[4.23836884e+02 7.90778687e+02 6.93838954e-01]	[4.59819580e+02 7.70109070e+02 5.77558875e-01]
[428.99887085 280.13198853 0.87348789]	[436.63827515 341.70639038 0.90911931]	[374.98629761 341.7479248 0.83074409]	[341.72784424 449.48947144 0.85984898]	[334.07345581 541.94067383 0.90447903]	[498.15856934 339.26239014 0.85111493]	[529.03588867 439.27349854 0.87566662]	[562.29388428 528.9788208 0.87511706]	[439.1282959 523.98114014 0.77635634]	[398.27764893 523.97259521 0.77498126]	[423.89944458 667.48132324 0.82419562]	[454.60202026 767.60107422 0.77074015]	[477.63656616 526.43994141 0.72353011]	[480.17355347 685.51062012 0.77997631]	[4.82908051e+02 8.65123901e+02 7.42695391e-01]	[418.71340942 272.39065552 0.93333381]	[441.72338867 272.35372925 0.91553247]	[400.75485229 269.8895874 0.76510638]	[459.84063721 267.32446289 0.81249553]	[4.82770050e+02 9.03580750e+02 7.40723789e-01]	[5.00878815e+02 8.95879272e+02 7.68634498e-01]	[4.80342224e+02 8.72867310e+02 5.93630433e-01]	[4.36665100e+02 8.00976929e+02 6.99321032e-01]	[4.23842133e+02 7.90759766e+02 7.02607870e-01]	[4.62216492e+02 7.70093506e+02 5.73600471e-01]
[431.47036743 280.10287476 0.87726825]	[436.63497925 341.67172241 0.91124362]	[374.99542236 341.72265625 0.83477372]	[341.70959473 449.49017334 0.86261237]	[334.04928589 541.9161377 0.89989114]	[498.14749146 339.23001099 0.85435444]	[529.01550293 439.1867981 0.87084019]	[562.28485107 526.50878906 0.8843599 ]	[439.16244507 526.43487549 0.77619827]	[400.64898682 526.39837646 0.7728399 ]	[423.8928833 665.05938721 0.83055723]	[454.57617188 767.57318115 0.77232987]	[477.66674805 526.49981689 0.71875006]	[480.19067383 685.49731445 0.78053319]	[4.82921021e+02 8.65089539e+02 7.36808896e-01]	[418.71276855 272.36758423 0.93136537]	[441.72320557 269.8994751 0.90760338]	[400.74789429 269.83718872 0.77652591]	[459.82977295 264.75994873 0.80872202]	[4.82814545e+02 9.03594299e+02 7.30068207e-01]	[5.03289612e+02 8.95884521e+02 7.55894601e-01]	[4.80326172e+02 8.72851990e+02 5.91052413e-01]	[4.39097931e+02 8.00990784e+02 7.04386830e-01]	[4.23845337e+02 7.90768250e+02 7.07330406e-01]	[4.59824615e+02 7.67661865e+02 5.77428102e-01]
[431.48248291 277.6489563 0.89157212]	[436.63442993 339.24829102 0.91818994]	[375.0027771 339.29046631 0.840128 ]	[341.7331543 446.91223145 0.86558568]	[333.95639038 541.78320312 0.87678647]	[498.14373779 339.1730957 0.86126983]	[528.97589111 439.07641602 0.85985118]	[562.27655029 526.44708252 0.89084667]	[439.20513916 523.95941162 0.78968066]	[400.69921875 523.91748047 0.78498656]	[423.88922119 665.00714111 0.83291048]	[452.05328369 767.54107666 0.77822971]	[477.68017578 526.44073486 0.72771198]	[480.16461182 685.51123047 0.76966441]	[4.82902924e+02 8.62515442e+02 7.34042168e-01]	[418.70916748 269.85443115 0.9211123 ]	[441.71813965 267.3041687 0.89597583]	[400.76254272 269.81942749 0.75409627]	[459.81887817 259.7197876 0.8260659 ]	[4.82831970e+02 9.00989868e+02 7.16763377e-01]	[5.03279816e+02 8.93379944e+02 7.61594832e-01]	[4.80305450e+02 8.72802185e+02 5.91655195e-01]	[4.39139221e+02 8.01005981e+02 7.04768598e-01]	[4.23841339e+02 7.90797058e+02 7.07191229e-01]	[4.59779816e+02 7.67627502e+02 5.98988771e-01]
[431.4888916 277.57418823 0.90029627]	[436.63821411 339.21166992 0.92204726]	[375.006073 339.25720215 0.84608936]	[341.72280884 446.87704468 0.87001753]	[333.93963623 541.73730469 0.8701756 ]	[498.14123535 339.1394043 0.86186212]	[528.98278809 439.07244873 0.86558533]	[562.27093506 526.42230225 0.89433265]	[439.20425415 523.94824219 0.79395276]	[400.69665527 523.91113281 0.78672928]	[423.90948486 664.98022461 0.82879651]	[449.51782227 767.51281738 0.76834881]	[477.69265747 526.418396 0.73583406]	[480.15264893 685.48083496 0.76894343]	[4.82881042e+02 8.65085144e+02 7.08214521e-01]	[418.70251465 267.31912231 0.91593814]	[441.69952393 262.2555542 0.89805162]	[400.74163818 264.79690552 0.75819725]	[459.81103516 259.59573364 0.83135903]	[4.82908722e+02 9.01010864e+02 6.85006618e-01]	[5.03301666e+02 8.93371887e+02 7.39841938e-01]	[4.80245056e+02 8.72890747e+02 5.41931629e-01]	[4.39162292e+02 8.03477051e+02 7.04824567e-01]	[4.23848999e+02 7.90822876e+02 7.02672541e-01]	[4.59727661e+02 7.67620483e+02 5.98118901e-01]
[428.98846436 277.48428345 0.90189862]	[436.64083862 339.11593628 0.92572975]	[375.02285767 339.17749023 0.85497648]	[341.72219849 444.39956665 0.87519532]	[333.931427 539.28442383 0.86155635]	[498.1366272 339.06796265 0.86071098]	[528.97033691 436.64364624 0.85417128]	[562.25695801 523.99993896 0.90025425]	[439.18844604 523.80822754 0.80990762]	[400.68392944 521.39703369 0.79118812]	[423.92138672 662.3949585 0.81594527]	[449.48153687 767.51837158 0.78977942]	[477.65008545 523.86859131 0.74644351]	[480.16506958 682.86853027 0.74308378]	[4.82862152e+02 8.60007080e+02 6.97881043e-01]	[418.68917847 264.74295044 0.91216946]	[441.67327881 262.15304565 0.90890765]	[400.74511719 262.23028564 0.73067069]	[459.80499268 257.14007568 0.83558434]	[4.85362640e+02 8.95927551e+02 6.44114196e-01]	[5.03266296e+02 8.93240417e+02 7.09978819e-01]	[4.80210754e+02 8.72830750e+02 5.51343679e-01]	[4.39219666e+02 8.03477356e+02 7.05409765e-01]	[4.23885773e+02 7.93229126e+02 6.99023008e-01]	[4.59690460e+02 7.67631836e+02 6.27692521e-01]
[428.98669434 277.48278809 0.90199935]	[436.64129639 339.11398315 0.92562431]	[375.02529907 339.17285156 0.85566127]	[341.72055054 444.32177734 0.8824262 ]	[333.92630005 539.28393555 0.86020398]	[498.1368103 339.06906128 0.86075747]	[528.97033691 436.64105225 0.85419834]	[562.25488281 523.99609375 0.90182042]	[439.19030762 523.81433105 0.81004792]	[400.68966675 521.40124512 0.79063678]	[423.91619873 662.38293457 0.8177439 ]	[449.43753052 767.53143311 0.80027437]	[477.64605713 523.87554932 0.74534792]	[480.16574097 682.88848877 0.74717665]	[4.82863251e+02 8.60003906e+02 6.99386358e-01]	[418.6885376 264.73815918 0.91240883]	[441.6730957 262.15100098 0.90898043]	[400.74694824 262.22174072 0.72883564]	[459.80310059 257.1362915 0.83538365]	[4.85356537e+02 8.95919189e+02 6.50249422e-01]	[5.03270142e+02 8.93235229e+02 7.12981462e-01]	[4.80205750e+02 8.72832703e+02 5.50592959e-01]	[4.39232361e+02 8.03507202e+02 7.18565464e-01]	[4.23879456e+02 7.93257080e+02 7.12214828e-01]	[4.59654938e+02 7.67641296e+02 6.44849718e-01]
[428.97607422 275.0486145 0.90160072]	[436.64376831 336.67279053 0.92288816]	[375.03085327 339.07766724 0.85873443]	[341.73397827 441.87362671 0.89442587]	[333.96298218 539.20892334 0.85839105]	[498.13739014 336.64736938 0.85842359]	[526.52081299 434.12069702 0.84110498]	[562.23126221 523.92608643 0.90602487]	[439.19815063 523.79730225 0.81119686]	[400.68551636 521.37805176 0.79606986]	[426.3939209 662.38134766 0.81626314]	[449.43737793 767.54107666 0.80792069]	[477.65872192 523.86938477 0.74589205]	[480.16830444 682.8973999 0.75760841]	[4.82865692e+02 8.57379150e+02 7.12552190e-01]	[418.6857605 259.71780396 0.92169267]	[441.69580078 259.61853027 0.92894351]	[400.72848511 259.67456055 0.76981759]	[459.82235718 257.10113525 0.84046125]	[4.82863159e+02 8.93292603e+02 6.99636400e-01]	[5.00836426e+02 8.90679138e+02 7.28727281e-01]	[4.80221405e+02 8.70260376e+02 5.60098171e-01]	[4.39265625e+02 8.03486145e+02 7.31970429e-01]	[4.23910583e+02 7.93246582e+02 7.21836567e-01]	[4.59650696e+02 7.67657715e+02 6.49147570e-01]
[428.98739624 274.9564209 0.89363313]	[436.65515137 336.56118774 0.91877675]	[375.03540039 336.63989258 0.85931182]	[341.71774292 441.77615356 0.91181767]	[333.96255493 536.67486572 0.84693998]	[498.15145874 336.54611206 0.84855199]	[526.47979736 431.55303955 0.83912897]	[562.20965576 523.82794189 0.90692604]	[439.21960449 521.34143066 0.8125906 ]	[400.69543457 521.31604004 0.79419172]	[426.37792969 659.87261963 0.80484927]	[446.96975708 767.55725098 0.81445599]	[477.68927002 523.79382324 0.744551 ]	[480.16339111 677.79266357 0.73897332]	[4.82836670e+02 8.52251221e+02 7.20727205e-01]	[418.70428467 259.57833862 0.93909812]	[441.7237854 257.14935303 0.94617391]	[400.73779297 257.18603516 0.81435758]	[459.84841919 257.06524658 0.84677982]	[4.82793365e+02 8.90787170e+02 6.91220701e-01]	[5.00765961e+02 8.88158020e+02 6.98164463e-01]	[4.80226105e+02 8.65087524e+02 5.30723333e-01]	[4.39295502e+02 8.03544312e+02 7.26578057e-01]	[4.26356018e+02 7.93304138e+02 7.09836423e-01]	[4.59643097e+02 7.67685425e+02 6.50206506e-01]
[428.98599243 274.95687866 0.89377028]	[436.65405273 336.55822754 0.91849411]	[375.03396606 336.63848877 0.85919487]	[341.71575928 441.77850342 0.91211379]	[333.96224976 536.67541504 0.84703439]	[498.14981079 336.54251099 0.84805042]	[526.48132324 431.55224609 0.83890581]	[559.84533691 523.82208252 0.90656173]	[439.21560669 521.33349609 0.81132919]	[400.69229126 521.30847168 0.79305094]	[426.37277222 659.87225342 0.80568743]	[446.96835327 767.5604248 0.81547022]	[477.68374634 521.390625 0.7438519 ]	[480.16162109 677.78991699 0.73944545]	[4.82837311e+02 8.52291199e+02 7.24421799e-01]	[418.70352173 259.57879639 0.93938279]	[441.72296143 257.15054321 0.94627798]	[400.73599243 257.18515015 0.8170197 ]	[459.84494019 257.06396484 0.8475734 ]	[4.82808807e+02 8.90795105e+02 6.90652788e-01]	[5.00780457e+02 8.88168457e+02 7.02852428e-01]	[4.80215637e+02 8.67593506e+02 5.40742934e-01]	[4.39283905e+02 8.03542969e+02 7.27560043e-01]	[4.26345520e+02 7.93300110e+02 7.11967587e-01]	[4.59644287e+02 7.67691895e+02 6.50485873e-01]
[431.53689575 267.30563354 0.84936142]	[436.67370605 333.98880005 0.89755291]	[375.04684448 333.99475098 0.83806312]	[341.73651123 439.1257019 0.89633048]	[333.98098755 526.53063965 0.85409272]	[498.16522217 333.92575073 0.81313771]	[526.45703125 426.40966797 0.83878279]	[559.78070068 521.36309814 0.89853185]	[439.20635986 521.20330811 0.79444408]	[400.68130493 518.75976562 0.76783609]	[423.86920166 657.32391357 0.80146635]	[446.90344238 767.59588623 0.8247447 ]	[477.67114258 521.25036621 0.73323536]	[480.11734009 670.08898926 0.77945489]	[4.82913513e+02 8.49658997e+02 7.23795891e-01]	[418.7399292 254.54075623 0.96925366]	[441.76486206 254.45951843 0.96200061]	[400.78213501 254.56613159 0.75912035]	[462.19793701 254.39611816 0.8385582 ]	[4.82816071e+02 8.90712341e+02 6.07457519e-01]	[5.00741974e+02 8.85613159e+02 6.23040736e-01]	[4.80342560e+02 8.57403320e+02 5.42615414e-01]	[4.41702759e+02 8.06004578e+02 7.51119494e-01]	[4.26379639e+02 7.93352295e+02 7.19098449e-01]	[4.57192810e+02 7.70170715e+02 6.48391306e-01]
[431.49414062 262.15170288 0.85520339]	[436.68444824 331.40481567 0.87911373]	[375.03863525 328.8757019 0.81455773]	[341.75927734 434.03085327 0.84792906]	[334.01538086 524.0065918 0.88495195]	[498.18099976 331.38897705 0.80508232]	[526.45672607 426.35491943 0.85024697]	[559.74102783 521.22833252 0.88567662]	[439.19012451 518.66912842 0.77473128]	[400.63858032 516.18817139 0.75218344]	[423.85827637 657.26617432 0.81073296]	[446.90710449 767.66131592 0.83427227]	[477.68457031 518.71002197 0.7235626 ]	[480.12667847 667.48931885 0.82611567]	[4.82970703e+02 8.47092712e+02 6.58553720e-01]	[418.7512207 251.97459412 0.9437651 ]	[441.75646973 251.94915771 0.94049251]	[400.80499268 251.929245 0.7190243 ]	[462.21118164 251.86340332 0.82012302]	[4.82873383e+02 8.80515442e+02 5.67509294e-01]	[5.00814728e+02 8.75382874e+02 6.23797715e-01]	[4.82738892e+02 8.54803406e+02 5.06347179e-01]	[4.39294830e+02 8.03563599e+02 7.51371026e-01]	[4.26378204e+02 7.93362183e+02 7.22483933e-01]	[4.59623657e+02 7.70267761e+02 6.68540835e-01]
[428.99707031 254.47247314 0.90153855]	[436.6427002 318.6022644 0.92459744]	[375.02474976 318.62518311 0.85971123]	[341.75378418 421.38427734 0.88378674]	[333.95379639 518.72436523 0.86348945]	[498.12573242 318.60018921 0.85750622]	[526.39141846 418.66207886 0.89605582]	[554.66583252 506.02023315 0.82644308]	[439.15750122 503.4468689 0.76622421]	[400.62219238 503.43432617 0.76624286]	[421.39675903 652.12280273 0.82232928]	[446.90789795 767.56414795 0.8469972 ]	[477.66854858 505.89099121 0.72039872]	[480.26113892 664.95623779 0.83103621]	[4.87923920e+02 8.29131409e+02 7.06899762e-01]	[418.71896362 239.06803894 0.94028616]	[441.76025391 236.67224121 0.93943542]	[400.79278564 239.12265015 0.74797326]	[462.24291992 239.06422424 0.81967819]	[4.82884216e+02 8.70194885e+02 7.55931854e-01]	[5.00888397e+02 8.67602722e+02 7.42705286e-01]	[4.82946411e+02 8.34290527e+02 5.44984221e-01]	[4.39231415e+02 8.03542236e+02 7.57945538e-01]	[4.23884125e+02 7.93273254e+02 7.36083686e-01]	[4.57212982e+02 7.70155884e+02 6.97601020e-01]
[428.99694824 254.4727478 0.90158391]	[436.64196777 318.60198975 0.92465228]	[375.02496338 318.62411499 0.8597405 ]	[341.7517395 421.38174438 0.88472331]	[333.95300293 518.72271729 0.8629896 ]	[498.12530518 318.60055542 0.8577202 ]	[524.0291748 418.65557861 0.89596343]	[554.66485596 506.0213623 0.82645881]	[439.15808105 503.44464111 0.76665896]	[400.62289429 503.43225098 0.76637667]	[421.39587402 652.11901855 0.82275528]	[446.90692139 767.56439209 0.84716415]	[477.66854858 505.88842773 0.7205413 ]	[480.2612915 664.95532227 0.83095157]	[4.87923950e+02 8.29128601e+02 7.06715345e-01]	[418.71929932 239.06802368 0.94047821]	[441.76071167 236.67227173 0.93951249]	[400.79244995 239.12301636 0.74960881]	[462.24343872 239.06517029 0.81997257]	[4.82882965e+02 8.70193542e+02 7.55950093e-01]	[5.00888397e+02 8.67602112e+02 7.42297471e-01]	[4.82946594e+02 8.34286255e+02 5.45198739e-01]	[4.39231049e+02 8.03544617e+02 7.58566976e-01]	[4.23882568e+02 7.93275024e+02 7.36259103e-01]	[4.57212463e+02 7.70155945e+02 6.98120415e-01]
[431.48059082 251.94526672 0.87543821]	[436.60269165 316.06533813 0.91328067]	[374.99905396 316.1053772 0.851955 ]	[341.78701782 418.74047852 0.89676452]	[334.0199585 513.61303711 0.84488165]	[495.68460083 316.06085205 0.84628034]	[523.9598999 413.56051636 0.85960197]	[552.12335205 503.34616089 0.8645252 ]	[439.24523926 503.29943848 0.79016441]	[400.70532227 503.28857422 0.77135783]	[421.32055664 649.61431885 0.8446551 ]	[444.44842529 767.54846191 0.86152971]	[477.73751831 503.33355713 0.73700857]	[480.25820923 662.44091797 0.83030534]	[4.87965912e+02 8.26586975e+02 7.24505365e-01]	[418.72640991 236.5166626 0.96394902]	[441.77359009 236.48661804 0.96275628]	[400.77798462 236.57066345 0.78714716]	[462.2376709 236.50434875 0.84309977]	[4.82866394e+02 8.70106873e+02 7.84009159e-01]	[5.03271454e+02 8.65107117e+02 7.51334131e-01]	[4.85429047e+02 8.31754578e+02 5.98061979e-01]	[4.39279297e+02 8.05993103e+02 7.57405758e-01]	[4.23894897e+02 7.93297913e+02 7.27776945e-01]	[4.57140198e+02 7.70128357e+02 7.18835711e-01]
[431.52069092 244.26028442 0.84809482]	[436.61254883 313.54571533 0.89630795]	[375.00234985 313.53302002 0.83563322]	[341.74200439 418.61419678 0.89277244]	[334.07366943 508.44216919 0.86111009]	[495.68945312 313.5201416 0.8198393 ]	[523.93603516 408.44909668 0.8639248 ]	[552.07147217 500.80136108 0.87588739]	[439.24624634 500.76986694 0.78593308]	[400.68560791 500.78509521 0.76821268]	[421.24481201 649.57574463 0.85431796]	[446.9005127 767.48822021 0.85118151]	[480.14193726 500.77618408 0.73852754]	[480.29840088 657.32574463 0.80926758]	[4.90488892e+02 8.21493530e+02 7.20050395e-01]	[418.75469971 233.9395752 0.97125196]	[441.75765991 233.89707947 0.96030438]	[400.74603271 233.96746826 0.8228668 ]	[462.18655396 233.85498047 0.83201224]	[4.82876617e+02 8.65114380e+02 7.75440216e-01]	[5.03311951e+02 8.59985596e+02 7.46165097e-01]	[4.87913391e+02 8.29167603e+02 5.99201798e-01]	[4.39274445e+02 8.03543640e+02 7.74021626e-01]	[4.23900146e+02 7.93255859e+02 7.38177896e-01]	[4.57177277e+02 7.67702026e+02 7.21391201e-01]
[428.98962402 239.18572998 0.85990489]	[436.58062744 310.89352417 0.8576079 ]	[372.5300293 308.37661743 0.80257183]	[341.73175049 413.53759766 0.85682034]	[336.46090698 503.42764282 0.90409809]	[495.67337036 310.88272095 0.80018741]	[523.91717529 403.3996582 0.87920135]	[552.12091064 498.24493408 0.85489678]	[439.28427124 498.2015686 0.77016652]	[400.70144653 498.21142578 0.74550152]	[421.25216675 647.07647705 0.85960656]	[446.86590576 767.46136475 0.84597862]	[480.18365479 498.17807007 0.73124266]	[480.32757568 649.60961914 0.8348226 ]	[4.90501770e+02 8.16348267e+02 7.09515572e-01]	[418.7258606 231.40896606 0.94264162]	[441.73855591 231.39588928 0.93648762]	[400.77142334 231.39227295 0.75775063]	[462.19485474 231.37345886 0.82446313]	[4.82918304e+02 8.57438477e+02 7.46671736e-01]	[5.03391632e+02 8.54817566e+02 7.51073182e-01]	[4.87922729e+02 8.26608765e+02 5.62418878e-01]	[4.39291809e+02 8.03469666e+02 7.62774706e-01]	[4.26358826e+02 7.93230469e+02 7.38131583e-01]	[4.57148773e+02 7.67684570e+02 7.33004689e-01]
[431.47079468 236.60353088 0.89212048]	[436.54623413 303.26449585 0.85603088]	[372.50112915 303.26931763 0.80578715]	[341.74078369 408.42721558 0.85456139]	[334.07369995 503.27029419 0.90417725]	[495.65719604 303.2303772 0.81702763]	[523.89208984 400.74710083 0.91744584]	[552.09301758 493.10134888 0.82054299]	[439.31451416 493.043396 0.74083757]	[400.68478394 490.56958008 0.72395974]	[421.27825928 644.54046631 0.86145604]	[444.43188477 765.03436279 0.85149574]	[480.23248291 490.53463745 0.72051841]	[480.35540771 646.9473877 0.84868526]	[4.90529175e+02 8.11183594e+02 7.36270845e-01]	[418.71734619 228.79693604 0.92102563]	[441.7258606 226.27316284 0.89471984]	[400.75512695 228.83694458 0.78068626]	[459.85516357 223.72000122 0.80010092]	[4.82892517e+02 8.54832092e+02 7.72039473e-01]	[5.03380219e+02 8.52259277e+02 7.59514868e-01]	[4.87951324e+02 8.16395325e+02 5.75625360e-01]	[4.39273499e+02 8.03474854e+02 7.75616169e-01]	[4.23847321e+02 7.90821045e+02 7.60315895e-01]	[4.57136749e+02 7.67650818e+02 7.42923200e-01]
[428.94958496 234.02261353 0.90602505]	[436.56298828 298.24169922 0.89958459]	[372.52429199 300.64929199 0.83108616]	[341.7565918 405.82666016 0.85700643]	[334.02548218 500.69360352 0.87837863]	[495.61465454 298.20010376 0.84744585]	[523.89782715 398.23217773 0.9136883 ]	[552.11999512 485.47750854 0.82763708]	[439.29217529 485.4112854 0.75911856]	[400.70440674 485.40042114 0.73840547]	[421.22421265 644.44061279 0.85755914]	[444.38742065 765.0567627 0.86314607]	[480.20574951 485.43273926 0.73284221]	[482.74261475 644.44659424 0.86188078]	[4.90541412e+02 8.08571411e+02 7.53798544e-01]	[418.67565918 221.10220337 0.91831726]	[441.67202759 218.60719299 0.92498899]	[400.72027588 221.15046692 0.76163214]	[459.78030396 218.56860352 0.80703241]	[4.82880157e+02 8.52180115e+02 7.90952742e-01]	[5.03334229e+02 8.49631470e+02 7.67673016e-01]	[4.85427917e+02 8.11275879e+02 6.27939463e-01]	[4.41710052e+02 8.03545959e+02 7.92799890e-01]	[4.23874115e+02 7.93257263e+02 7.59052813e-01]	[4.57077026e+02 7.67686951e+02 7.49408603e-01]
[428.9074707 233.86883545 0.89264971]	[434.09869385 295.63589478 0.90329719]	[372.4916687 298.02218628 0.84283882]	[341.74060059 403.25860596 0.87637448]	[334.05938721 498.17477417 0.86482376]	[495.59155273 295.59927368 0.85246772]	[523.85430908 393.07296753 0.86987495]	[552.12658691 482.86120605 0.85673559]	[439.26065063 482.81219482 0.7786178 ]	[400.69140625 482.82373047 0.75863737]	[421.25701904 644.38970947 0.85863566]	[444.37927246 767.47442627 0.87408566]	[480.15328979 482.81015015 0.74072284]	[482.76531982 641.93756104 0.8505767 ]	[4.90568298e+02 7.98378906e+02 7.41223991e-01]	[418.66583252 216.0912323 0.95284152]	[441.69192505 216.06234741 0.94863331]	[400.66598511 216.1015625 0.83461589]	[459.78701782 216.0553894 0.82399386]	[4.82803589e+02 8.47103455e+02 7.71224499e-01]	[5.03284515e+02 8.44514709e+02 7.11437166e-01]	[4.87930756e+02 8.08573547e+02 6.14637434e-01]	[4.41726318e+02 8.03516663e+02 7.86429286e-01]	[4.23883148e+02 7.93261169e+02 7.66404688e-01]	[4.54639313e+02 7.70113464e+02 7.45329797e-01]
[428.97073364 228.82014465 0.85458207]	[434.03359985 295.45144653 0.88591254]	[372.45175171 295.54553223 0.83382118]	[341.78482056 400.63882446 0.89067912]	[336.49133301 490.54431152 0.85704321]	[493.09829712 293.00579834 0.82034022]	[523.84173584 385.37503052 0.87756467]	[552.15209961 480.29766846 0.86588484]	[439.32650757 480.2986145 0.7870934 ]	[400.74731445 480.33654785 0.76303357]	[421.31988525 641.84991455 0.84266561]	[444.38504028 765.06921387 0.86567074]	[480.2265625 480.27639771 0.75347048]	[482.78814697 639.31451416 0.83111382]	[4.90527496e+02 7.98407654e+02 7.34740794e-01]	[418.67593384 213.55964661 0.97550189]	[441.69070435 213.48678589 0.96684849]	[400.61557007 213.55384827 0.82377326]	[459.73428345 213.45211792 0.80127454]	[4.82842804e+02 8.44518555e+02 7.59600103e-01]	[5.03390839e+02 8.39424805e+02 7.21668005e-01]	[4.85392365e+02 8.08620789e+02 6.07583821e-01]	[4.41743011e+02 8.03505432e+02 7.89793730e-01]	[4.23880371e+02 7.93249634e+02 7.59826899e-01]	[4.54621490e+02 7.70109924e+02 7.41238177e-01]
[428.94470215 221.17723083 0.84957534]	[434.04354858 292.91925049 0.8556205 ]	[369.98046875 292.94058228 0.81093019]	[341.80767822 398.03207397 0.86871326]	[336.56384277 485.45178223 0.88727933]	[493.13363647 290.38458252 0.80078357]	[523.81323242 382.8041687 0.89409792]	[554.62023926 477.7401123 0.84897971]	[439.33868408 477.68261719 0.76778722]	[400.7671814 477.73956299 0.73964572]	[421.30450439 636.76513672 0.82578617]	[444.35281372 765.03076172 0.86519015]	[480.23474121 475.16900635 0.73177755]	[482.83703613 629.10913086 0.8388235 ]	[4.90498169e+02 7.93333801e+02 7.22604632e-01]	[418.6836853 213.33319092 0.95958585]	[441.67184448 213.29000854 0.94677508]	[400.63299561 210.90942383 0.80939174]	[459.72937012 210.813797 0.81136429]	[4.82780670e+02 8.36896729e+02 7.42856026e-01]	[5.03326050e+02 8.34336121e+02 7.29012549e-01]	[4.85357727e+02 8.08566772e+02 5.98117054e-01]	[441.76016235 803.5402832 0.81449205]	[4.23876129e+02 7.93281738e+02 7.67768621e-01]	[4.54581329e+02 7.67706848e+02 7.40288675e-01]
[426.44293213 216.16261292 0.88104033]	[434.05340576 285.31561279 0.83107555]	[369.96432495 287.81582642 0.79155445]	[344.25762939 395.49856567 0.84197378]	[336.5697937 482.87399292 0.9107306 ]	[495.6144104 285.23840332 0.80579352]	[523.82647705 380.3109436 0.9085564 ]	[554.61364746 475.07620239 0.81739545]	[441.69647217 472.57943726 0.74010277]	[400.80831909 475.10653687 0.71759963]	[421.33859253 631.6005249 0.82815421]	[444.35977173 764.97259521 0.84514385]	[480.26193237 470.01226807 0.71978635]	[482.82174683 626.53765869 0.85122281]	[4.90532166e+02 7.90705688e+02 7.53620565e-01]	[418.6434021 208.3447113 0.92256463]	[439.32629395 208.298172 0.90209699]	[400.61657715 208.31982422 0.80208141]	[459.73117065 205.7539978 0.79957241]	[4.82820618e+02 8.34395935e+02 7.71840274e-01]	[5.03330841e+02 8.31822449e+02 7.45522022e-01]	[4.85399384e+02 8.00972534e+02 6.23443305e-01]	[4.41825806e+02 8.03497803e+02 8.01128387e-01]	[4.26359924e+02 7.93277161e+02 7.66974151e-01]	[4.54578033e+02 7.67706970e+02 7.18081713e-01]
[428.93103027 215.90446472 0.90727919]	[434.0171814 280.18292236 0.86243355]	[372.45062256 282.67056274 0.80870938]	[344.29934692 385.38156128 0.83100075]	[336.62393188 480.32299805 0.9138962 ]	[493.09335327 280.11080933 0.83897841]	[523.81188965 377.67803955 0.92285627]	[554.64666748 467.43502808 0.82126689]	[441.66842651 469.98596191 0.74048436]	[400.79638672 472.55429077 0.71604675]	[423.77996826 626.52722168 0.83594412]	[444.3722229 762.50396729 0.8258462 ]	[480.23086548 467.40371704 0.72298819]	[482.85571289 623.99169922 0.85118973]	[4.90534363e+02 7.90649658e+02 7.36115694e-01]	[418.63690186 203.14837646 0.90710962]	[439.31594849 198.15406799 0.91393006]	[398.25479126 203.18681335 0.78652883]	[459.70776367 198.09213257 0.77546239]	[4.82919281e+02 8.31818909e+02 7.55718946e-01]	[5.03420349e+02 8.29281067e+02 7.37250566e-01]	[4.82908966e+02 8.00963623e+02 6.10991478e-01]	[4.44333038e+02 8.03493408e+02 7.94278145e-01]	[4.28938202e+02 7.93287109e+02 7.48687983e-01]	[4.54566833e+02 7.67689758e+02 7.11093009e-01]
[426.43777466 213.42643738 0.90462786]	[434.05325317 277.53060913 0.90026659]	[372.45071411 277.64492798 0.83395171]	[344.32406616 385.38348389 0.82870817]	[339.04663086 480.18945312 0.9080863 ]	[493.08383179 275.09552002 0.85841107]	[523.80114746 375.03887939 0.88464516]	[552.14440918 462.35668945 0.85730833]	[441.69207764 462.36468506 0.76362765]	[400.79745483 464.88473511 0.73248154]	[423.79342651 626.41082764 0.83484048]	[444.34701538 762.42419434 0.81842917]	[480.27661133 462.27072144 0.7450676 ]	[482.86993408 623.87329102 0.838027 ]	[4.93071167e+02 7.85499878e+02 7.25138009e-01]	[418.60501099 198.05288696 0.92480922]	[439.31375122 195.60829163 0.9406001 ]	[398.24276733 198.03619385 0.81036335]	[459.71514893 195.51661682 0.80220509]	[4.82823120e+02 8.29213257e+02 7.84297466e-01]	[5.03331268e+02 8.29082092e+02 7.45301366e-01]	[4.85380432e+02 7.90773987e+02 6.24441922e-01]	[4.44350983e+02 8.00918823e+02 7.91199923e-01]	[4.28931610e+02 7.90830322e+02 7.59221911e-01]	[4.54540619e+02 7.67660156e+02 7.17177868e-01]
[428.94824219 203.22377014 0.84497941]	[434.02670288 274.87219238 0.87744987]	[372.44342041 275.00350952 0.83088493]	[351.93203735 380.19918823 0.86594802]	[339.21972656 475.08337402 0.87460577]	[493.12176514 269.93014526 0.80421865]	[523.79760742 362.33422852 0.89539057]	[554.68511963 459.6078186 0.85625219]	[441.8215332 459.77420044 0.78053045]	[403.34811401 462.31665039 0.7295602 ]	[423.87136841 621.41137695 0.80622721]	[444.31933594 757.39251709 0.80832082]	[480.35916138 459.65579224 0.76233387]	[482.93893433 616.19769287 0.78379428]	[4.95658844e+02 7.77903809e+02 7.40835845e-01]	[418.66015625 192.92750549 0.96949387]	[439.32000732 192.82678223 0.9605639 ]	[398.26519775 192.91696167 0.81988132]	[459.66864014 190.36213684 0.79292619]	[4.82894958e+02 8.21466248e+02 7.56087542e-01]	[5.05897369e+02 8.16360779e+02 7.26916194e-01]	[4.87968811e+02 7.90610107e+02 6.46997690e-01]	[4.44359131e+02 8.00933594e+02 7.91767359e-01]	[4.28941284e+02 7.93230408e+02 7.52102792e-01]	[4.52061646e+02 7.67632080e+02 6.86331153e-01]
[428.94723511 203.22343445 0.84497017]	[434.02822876 274.87063599 0.87696272]	[372.44555664 275.00018311 0.8308835 ]	[351.9324646 380.20144653 0.86598659]	[339.21963501 475.08908081 0.87523007]	[493.12667847 272.34713745 0.8045128 ]	[523.7947998 362.331604 0.89558107]	[554.68481445 459.6071167 0.85547996]	[441.82305908 459.77694702 0.78029305]	[403.34716797 462.31930542 0.72976226]	[423.8729248 623.81768799 0.80817562]	[444.32992554 759.86663818 0.80745345]	[480.36230469 459.65939331 0.76251704]	[482.93063354 613.7121582 0.78539449]	[4.95652863e+02 7.77907898e+02 7.39731967e-01]	[418.66003418 192.92747498 0.96910679]	[439.31997681 192.826828 0.96074903]	[398.2671814 192.91418457 0.82035905]	[459.66885376 190.35928345 0.79280066]	[4.82906464e+02 8.21471985e+02 7.56976187e-01]	[5.05906464e+02 8.16360779e+02 7.27275491e-01]	[4.87959137e+02 7.90612305e+02 6.47346795e-01]	[4.44376373e+02 8.00933594e+02 7.90810049e-01]	[4.28959290e+02 7.93231506e+02 7.49630153e-01]	[4.52065552e+02 7.67640503e+02 6.85399771e-01]
[428.91174316 200.57498169 0.8557573 ]	[434.08221436 269.92282104 0.85097313]	[372.47134399 272.43041992 0.82082319]	[351.94482422 377.70281982 0.87669522]	[339.29736328 469.9753418 0.85800612]	[495.61642456 267.26654053 0.79935479]	[523.83056641 362.21994019 0.90505469]	[557.20751953 457.12469482 0.8462081 ]	[441.88256836 459.63751221 0.76090389]	[403.38473511 459.7557373 0.7246989 ]	[426.35235596 621.28546143 0.78491509]	[444.33840942 757.34289551 0.80859411]	[482.75582886 457.10601807 0.74626833]	[482.94641113 608.62432861 0.78570688]	[498.14498901 772.82110596 0.77477896]	[418.6574707 192.76051331 0.94627714]	[439.33514404 190.34129333 0.93872452]	[398.28005981 190.3760376 0.82151717]	[459.70617676 187.80325317 0.81110251]	[4.85396912e+02 8.16391479e+02 7.69027293e-01]	[5.05974396e+02 8.13781311e+02 7.52429664e-01]	[4.87989319e+02 7.88034729e+02 6.74834013e-01]	[444.40234375 798.44494629 0.7998634 ]	[4.28993500e+02 7.93221802e+02 7.67603934e-01]	[4.54544952e+02 7.67617615e+02 6.94764912e-01]
[428.92913818 198.02481079 0.87752634]	[434.11431885 267.30053711 0.84103876]	[372.47244263 269.86694336 0.80474138]	[351.96002197 375.10144043 0.85086441]	[341.73910522 464.96109009 0.85914773]	[495.63931274 262.23046875 0.8125543 ]	[523.89727783 362.21307373 0.90122521]	[559.68823242 454.57626343 0.82849348]	[444.3041687 452.06741333 0.73431116]	[408.37619019 457.13391113 0.69791371]	[423.91641235 616.26428223 0.77014053]	[444.31414795 757.32067871 0.80718243]	[482.78921509 449.46603394 0.73389351]	[485.37072754 606.08978271 0.7880671 ]	[498.20062256 770.26605225 0.79026061]	[418.65762329 190.27403259 0.93030208]	[441.66757202 187.79167175 0.90771294]	[400.62734985 190.25923157 0.79771006]	[459.74499512 185.21430969 0.80747777]	[4.85441071e+02 8.13766052e+02 7.93022752e-01]	[5.05985229e+02 8.11219299e+02 7.95308411e-01]	[4.90530243e+02 7.83032593e+02 6.47614300e-01]	[444.40292358 798.41589355 0.80721676]	[4.28987793e+02 7.90844971e+02 7.88388431e-01]	[4.54536957e+02 7.67592407e+02 6.96602643e-01]
[431.48962402 195.4644165 0.90363836]	[434.11856079 262.2220459 0.85177231]	[372.47146606 267.27423096 0.79827297]	[351.91650391 374.9781189 0.83226764]	[341.77801514 462.43231201 0.87102586]	[495.64846802 259.67324829 0.83212364]	[523.88665771 359.62530518 0.92153656]	[559.72265625 449.46340942 0.83012277]	[444.33010864 449.51141357 0.72895032]	[408.39297485 454.60650635 0.69146943]	[423.8760376 613.63531494 0.7719034 ]	[444.3001709 757.36248779 0.80451792]	[482.82022095 446.91534424 0.73378891]	[485.4961853 606.08660889 0.76068294]	[5.00630463e+02 7.75314392e+02 7.66105831e-01]	[418.68737793 185.23016357 0.91840547]	[441.69152832 180.11734009 0.91000009]	[400.63909912 187.80014038 0.82732093]	[459.76156616 180.05953979 0.80701637]	[4.90496460e+02 8.13745667e+02 7.95686781e-01]	[5.11035950e+02 8.11220337e+02 8.03646982e-01]	[4.90549744e+02 7.88109375e+02 6.59735441e-01]	[444.40551758 798.39849854 0.79951596]	[4.29000519e+02 7.93217896e+02 7.78338253e-01]	[4.52081116e+02 7.67630249e+02 6.98527813e-01]
[431.51156616 195.38520813 0.90682209]	[436.55496216 259.67224121 0.88017458]	[372.50515747 262.25698853 0.80474609]	[351.98629761 372.48382568 0.83232474]	[344.34179688 462.30813599 0.86444861]	[495.66174316 257.15518188 0.85806841]	[523.93548584 359.57659912 0.91293907]	[559.78039551 446.8973999 0.84930003]	[444.33410645 444.40805054 0.73267388]	[408.3873291 449.48236084 0.68425745]	[423.9239502 611.1427002 0.77311349]	[444.31811523 757.35113525 0.80577332]	[482.8260498 441.86468506 0.74227285]	[488.02911377 605.99920654 0.77031976]	[5.00677521e+02 7.75277588e+02 7.69857168e-01]	[418.70843506 182.64909363 0.91895372]	[441.70495605 177.61471558 0.91836238]	[400.66940308 185.20523071 0.8164584 ]	[459.75631714 177.54585266 0.80381572]	[4.95682800e+02 8.11291138e+02 7.86160588e-01]	[5.16162537e+02 8.08740479e+02 8.00923467e-01]	[4.90554047e+02 7.88104980e+02 6.59456611e-01]	[4.44427338e+02 7.98415894e+02 7.91015625e-01]	[4.31503937e+02 7.93258606e+02 7.78780222e-01]	[4.52076874e+02 7.67634033e+02 7.02929378e-01]
[431.56130981 193.01315308 0.90770501]	[436.56170654 259.61407471 0.89183271]	[372.5067749 262.2015686 0.80912375]	[354.5368042 369.95724487 0.84101021]	[351.93783569 462.32623291 0.86292583]	[498.12750244 257.1114502 0.86638701]	[523.98046875 359.57574463 0.90994132]	[559.8026123 444.38354492 0.87007457]	[444.296875 444.38104248 0.73251218]	[405.84646606 449.48068237 0.68416572]	[423.86169434 611.16748047 0.78224993]	[444.32553101 757.38006592 0.80942494]	[482.82382202 441.80905151 0.74396652]	[493.11990356 605.9552002 0.78245091]	[500.7623291 770.22967529 0.788827 ]	[418.72573853 180.14483643 0.92462528]	[441.74142456 177.54203796 0.92988414]	[400.70501709 185.18695068 0.80574465]	[459.81655884 177.49728394 0.81029797]	[4.98168335e+02 8.11219116e+02 7.85379410e-01]	[5.16218933e+02 8.08660034e+02 7.88469791e-01]	[4.90533020e+02 7.85521606e+02 6.42514050e-01]	[4.46935089e+02 7.98398254e+02 7.85163522e-01]	[4.31559906e+02 7.93265869e+02 7.86763251e-01]	[4.54565796e+02 7.67650818e+02 7.26276278e-01]
[431.55160522 192.9985199 0.90751046]	[436.60531616 257.20596313 0.90588135]	[372.54129028 262.14587402 0.81652886]	[356.99932861 367.39538574 0.85305113]	[354.48291016 462.29147339 0.87550181]	[498.16815186 257.07089233 0.87474352]	[524.01715088 357.19372559 0.90601134]	[559.84326172 444.34658813 0.88350427]	[444.31085205 444.35742188 0.73285002]	[405.82913208 449.47076416 0.68055528]	[423.81964111 611.13574219 0.79191422]	[444.33370972 757.3828125 0.80958486]	[482.84484863 441.77468872 0.74606985]	[495.59579468 605.88226318 0.78945887]	[503.25973511 767.60772705 0.80698025]	[418.73114014 180.13165283 0.92645246]	[441.73638916 177.53311157 0.93243277]	[400.74630737 185.1971283 0.78450054]	[459.83511353 177.4826355 0.81390405]	[500.72930908 811.12457275 0.82776892]	[521.20153809 806.13787842 0.80716503]	[4.95678101e+02 7.75319214e+02 6.52750254e-01]	[4.46900513e+02 7.98361145e+02 7.86519766e-01]	[4.31553314e+02 7.93238647e+02 7.91413307e-01]	[4.54598907e+02 7.67638245e+02 7.38717437e-01]
[434.03024292 193.01461792 0.91054463]	[436.64266968 257.1875 0.91579574]	[374.98190308 259.70251465 0.82368904]	[357.05627441 369.96279907 0.86729097]	[354.5663147 462.23898315 0.8907671 ]	[498.21337891 257.04498291 0.88207626]	[526.39733887 357.16653442 0.89879453]	[562.22344971 444.34631348 0.88643891]	[444.31433105 444.36813354 0.73290765]	[405.84475708 449.49978638 0.68128431]	[423.81112671 611.16040039 0.79596233]	[444.31893921 759.90411377 0.81744903]	[482.8487854 441.77062988 0.74593097]	[495.65539551 605.91192627 0.80297822]	[503.29324341 767.66070557 0.8272965 ]	[418.74862671 180.15470886 0.92585623]	[441.75866699 177.55757141 0.92707008]	[400.7706604 185.1978302 0.78648108]	[459.8555603 175.09880066 0.81526428]	[500.84320068 808.68054199 0.83431554]	[5.21315613e+02 8.06013489e+02 7.95498490e-01]	[4.98164276e+02 7.77866577e+02 6.80833161e-01]	[444.41583252 795.85620117 0.80557257]	[431.51535034 793.21551514 0.7982052 ]	[4.54580078e+02 7.67690857e+02 7.49798715e-01]
[434.05947876 195.36973572 0.91398305]	[436.69229126 257.16897583 0.92742932]	[375.0184021 259.65551758 0.83837658]	[357.08691406 367.37747192 0.87072027]	[354.59414673 462.26922607 0.89708209]	[498.26571655 257.03033447 0.8882398 ]	[526.41918945 357.11312866 0.89290059]	[562.2230835 444.35443115 0.8844499 ]	[444.34765625 444.32931519 0.73406851]	[405.88607788 449.44598389 0.67699319]	[423.81582642 613.63226318 0.79299599]	[444.32208252 759.91748047 0.81656027]	[482.87841797 441.73608398 0.74782121]	[498.15185547 603.4977417 0.81923079]	[503.38818359 767.63494873 0.83145559]	[418.76068115 182.64355469 0.92170143]	[441.78051758 177.59867859 0.91683269]	[400.79626465 187.74104309 0.7876929 ]	[462.22961426 177.51811218 0.82583416]	[503.27200317 806.13800049 0.83046985]	[5.21392395e+02 8.00915344e+02 7.91792095e-01]	[5.00697754e+02 7.75348999e+02 6.92881465e-01]	[4.44428406e+02 7.95851379e+02 7.94179022e-01]	[4.31500916e+02 7.93222656e+02 7.85954177e-01]	[4.54595001e+02 7.67690613e+02 7.44409084e-01]
[434.10653687 195.4458313 0.92047143]	[439.0887146 257.17483521 0.93469739]	[375.07730103 259.6546936 0.84656549]	[357.13305664 369.92974854 0.87221044]	[357.02087402 462.28414917 0.9079197 ]	[500.69277954 257.05221558 0.89278066]	[526.43469238 357.10107422 0.89028698]	[562.22302246 444.37265015 0.88027501]	[444.36895752 441.85668945 0.73903883]	[405.89685059 446.90930176 0.68134367]	[423.83496094 608.61865234 0.79828352]	[444.31448364 759.88433838 0.8166855 ]	[482.91836548 441.70602417 0.7486372 ]	[498.1930542 603.39764404 0.82227683]	[503.47103882 767.59289551 0.81596887]	[418.78387451 185.20378113 0.91544962]	[441.82345581 180.11291504 0.89964873]	[400.8321228 187.77903748 0.78634888]	[462.26443481 177.56047058 0.82382172]	[503.375 806.01812744 0.81002545]	[523.87310791 795.85968018 0.80859601]	[5.00761841e+02 7.75268066e+02 6.76348686e-01]	[4.46905670e+02 7.95825562e+02 7.86720097e-01]	[4.31534058e+02 7.93222412e+02 7.81736135e-01]	[4.54572235e+02 7.67666260e+02 7.41905332e-01]
[436.56719971 195.50193787 0.92507613]	[439.13018799 257.18237305 0.9422996 ]	[377.52944946 259.64050293 0.86361724]	[357.17404175 367.42453003 0.86137509]	[357.21697998 462.32077026 0.91560125]	[500.7230835 257.05966187 0.89409977]	[526.46124268 357.10006714 0.88940626]	[559.83026123 444.37332153 0.87693036]	[444.35519409 441.85263062 0.73692036]	[405.88076782 446.91482544 0.6787743 ]	[423.80899048 608.61303711 0.79459512]	[444.30645752 759.93475342 0.82051951]	[482.90869141 439.28570557 0.74998581]	[498.20144653 603.36352539 0.83351201]	[503.50009155 767.57128906 0.82338184]	[421.14575195 185.25662231 0.91006082]	[441.88525391 182.68334961 0.88370544]	[400.85244751 185.25582886 0.77676862]	[462.34472656 177.58528137 0.79603553]	[503.37759399 800.98114014 0.80325812]	[523.88421631 793.29711914 0.83152401]	[5.00835175e+02 7.72772461e+02 6.97887897e-01]	[4.46923370e+02 7.95807495e+02 7.80880749e-01]	[4.34020813e+02 7.93235779e+02 7.79056013e-01]	[4.54558960e+02 7.70073975e+02 7.41211951e-01]
[439.09906006 195.61083984 0.93526256]	[439.23788452 257.19946289 0.95135057]	[377.63381958 259.66903687 0.87277943]	[359.65393066 367.40951538 0.88049322]	[362.23895264 462.36880493 0.88999391]	[500.81762695 257.07781982 0.89829278]	[526.46533203 357.20059204 0.89180976]	[559.75317383 446.9446106 0.84519553]	[444.36404419 441.87417603 0.72707546]	[405.87747192 446.93969727 0.6761409 ]	[423.78915405 611.09954834 0.79787821]	[444.29870605 762.4621582 0.82861567]	[482.95492554 441.70812988 0.73843139]	[500.70535278 603.41766357 0.85833055]	[506.00512695 767.53112793 0.80228305]	[421.30096436 190.30447388 0.92921036]	[444.37112427 187.73200989 0.86863399]	[403.3430481 190.28408813 0.7867741 ]	[462.44790649 177.58981323 0.79805577]	[508.46026611 793.30633545 0.81916434]	[524.00994873 790.67694092 0.89115793]	[5.03373535e+02 7.72762939e+02 6.61138833e-01]	[4.46882019e+02 7.95809570e+02 7.80470312e-01]	[4.31527557e+02 7.93234131e+02 7.78084159e-01]	[4.54563354e+02 7.70118103e+02 7.57127404e-01]
[439.16763306 197.99848938 0.93626076]	[439.31765747 259.57556152 0.94750977]	[377.70574951 259.70376587 0.86905998]	[359.77560425 369.94390869 0.879444 ]	[362.29043579 462.38833618 0.87962776]	[500.86416626 257.0802002 0.90137231]	[526.45495605 359.56829834 0.8949061 ]	[559.69232178 449.46917725 0.82907557]	[444.42550659 444.33105469 0.72110683]	[408.38574219 446.95687866 0.67265695]	[423.78848267 611.14886475 0.78256011]	[441.91156006 759.93475342 0.82683158]	[485.36746216 441.74578857 0.73593092]	[500.72943115 603.44744873 0.86647195]	[511.02978516 762.51324463 0.76881814]	[421.3795166 190.32800293 0.92229104]	[446.88565063 187.78436279 0.85999751]	[403.38012695 190.32711792 0.79813373]	[464.86248779 180.14411926 0.77057391]	[511.03961182 793.2958374 0.82099426]	[526.46020508 790.66394043 0.88438267]	[5.05947571e+02 7.70210876e+02 6.72800541e-01]	[4.46920105e+02 7.95787292e+02 7.79631495e-01]	[4.31557037e+02 7.93226868e+02 7.78541744e-01]	[4.52056610e+02 7.67681702e+02 7.44739771e-01]
[439.16769409 197.99822998 0.93644881]	[439.31652832 259.57849121 0.9473412 ]	[377.70559692 259.70385742 0.8690207 ]	[359.77770996 369.93920898 0.8781985 ]	[362.29180908 462.38311768 0.87944674]	[500.86471558 257.08312988 0.90112883]	[526.44885254 357.2281189 0.89629543]	[559.69494629 449.45596313 0.83061254]	[444.4269104 444.33175659 0.72078651]	[408.39086914 446.95846558 0.67236918]	[423.79525757 611.14599609 0.7804333 ]	[441.91375732 759.9329834 0.82670724]	[485.36767578 441.74633789 0.73585594]	[500.7276001 603.44403076 0.86716139]	[511.0256958 762.49243164 0.76701778]	[421.37991333 190.32781982 0.92198026]	[446.88644409 187.78616333 0.85989761]	[403.37869263 190.33078003 0.79863703]	[464.86392212 180.15332031 0.76857865]	[511.02667236 793.29156494 0.82072133]	[526.45306396 790.65979004 0.88506776]	[5.05951050e+02 7.70194153e+02 6.72110379e-01]	[4.46913177e+02 7.95786438e+02 7.79478014e-01]	[4.31553802e+02 7.93224915e+02 7.77898848e-01]	[4.52062286e+02 7.67684204e+02 7.46517539e-01]
[439.2175293 198.0385437 0.93635416]	[441.67370605 259.59072876 0.9438507 ]	[377.74383545 262.14770508 0.86245787]	[362.2076416 372.44580078 0.85637671]	[367.33831787 462.38806152 0.85685021]	[503.25521851 257.09036255 0.9000513 ]	[526.46679688 359.62347412 0.89702594]	[557.18334961 449.49523926 0.81962192]	[444.4197998 444.31829834 0.72095764]	[405.89312744 446.92730713 0.67883426]	[423.85333252 608.50512695 0.79182446]	[441.89782715 759.95587158 0.82864624]	[485.38858032 441.72750854 0.73618013]	[500.7767334 603.34362793 0.87506807]	[516.12054443 762.41680908 0.766572 ]	[423.79953003 190.37045288 0.91610992]	[446.95220947 187.82164001 0.8570804 ]	[405.8225708 190.32780457 0.77797085]	[464.92297363 182.65940857 0.77074945]	[516.18292236 790.79547119 0.85320657]	[529.05932617 788.19476318 0.86576593]	[5.08504303e+02 7.70202148e+02 6.63910806e-01]	[4.46922607e+02 7.93350159e+02 7.79624343e-01]	[4.34022797e+02 7.93213928e+02 7.77491033e-01]	[4.52028503e+02 7.70081543e+02 7.43105352e-01]
[439.28778076 198.06498718 0.93892139]	[441.73199463 259.61752319 0.93666542]	[380.13757324 262.2093811 0.8562932 ]	[362.30404663 369.98703003 0.83589751]	[372.49630737 462.34542847 0.86710733]	[503.30529785 257.0932312 0.90367901]	[526.4574585 359.64013672 0.8988229 ]	[552.11749268 449.50018311 0.81754905]	[446.92422485 444.33856201 0.7088927 ]	[408.41455078 446.95584106 0.67346501]	[423.83782959 608.5491333 0.79373628]	[441.92828369 762.43817139 0.82800573]	[485.49313354 441.73678589 0.71706784]	[500.82809448 603.33978271 0.88240182]	[518.72106934 757.38586426 0.79347795]	[423.87884521 190.39653015 0.91289186]	[449.51080322 190.25796509 0.85772932]	[405.89730835 190.39002991 0.78758365]	[464.97091675 185.17494202 0.74946874]	[518.65539551 790.80230713 0.8545869 ]	[531.61608887 788.19195557 0.85274684]	[5.13623291e+02 7.70117920e+02 6.83789372e-01]	[4.46933044e+02 7.93363953e+02 7.76582599e-01]	[4.34019348e+02 7.93215515e+02 7.81839430e-01]	[4.52052002e+02 7.70101929e+02 7.50091076e-01]
[441.67883301 198.1174469 0.93492651]	[441.79299927 259.64126587 0.92616159]	[380.18713379 262.22909546 0.85156739]	[364.81427002 369.93270874 0.81740379]	[375.04470825 462.2713623 0.89458668]	[503.36828613 257.11495972 0.90244651]	[526.42974854 359.64477539 0.90313286]	[549.50994873 452.00964355 0.83310944]	[449.42828369 444.35803223 0.70312619]	[410.95306396 449.45318604 0.67491031]	[423.83389282 608.57800293 0.77478969]	[444.29962158 762.46276855 0.82600904]	[487.94720459 441.74569702 0.71032339]	[500.8968811 603.40106201 0.87566566]	[521.17132568 754.82720947 0.81220448]	[426.41729736 192.78308105 0.89912522]	[452.0619812 190.3170166 0.86614382]	[408.45068359 190.3299408 0.76728928]	[467.45306396 185.17950439 0.74161625]	[521.1895752 790.71429443 0.87404251]	[536.74627686 788.07318115 0.84383726]	[5.18645691e+02 7.67646912e+02 6.91684246e-01]	[4.46919098e+02 7.95794617e+02 7.84749866e-01]	[4.31551727e+02 7.93217468e+02 7.89329588e-01]	[4.52083862e+02 7.70110535e+02 7.53321350e-01]
[441.77297974 200.59529114 0.91680944]	[441.85327148 259.61523438 0.92136407]	[380.23684692 262.16323853 0.85291731]	[362.32589722 369.91513062 0.83160704]	[377.50442505 462.33685303 0.90762383]	[503.48306274 257.1088562 0.89211738]	[526.43902588 359.70016479 0.89240056]	[547.05645752 454.55517578 0.84666556]	[449.52816772 444.3427124 0.70525008]	[413.5227356 449.4538269 0.67977291]	[423.84927368 608.53295898 0.7702592 ]	[441.9211731 762.41796875 0.82241422]	[488.01934814 441.73876953 0.7076869 ]	[503.30773926 603.39318848 0.86705077]	[521.26861572 754.78338623 0.82725078]	[431.47302246 192.84669495 0.90282232]	[454.61743164 190.3757019 0.88069791]	[411.03143311 190.38311768 0.7726084 ]	[470.01156616 185.19119263 0.73726112]	[521.21447754 790.80285645 0.84795719]	[539.23956299 788.11907959 0.82424819]	[5.18721375e+02 7.67622009e+02 7.20264792e-01]	[4.46890900e+02 7.95807495e+02 7.87718773e-01]	[4.31526581e+02 7.93213257e+02 7.84172058e-01]	[4.52073181e+02 7.70093933e+02 7.54652798e-01]
[441.88772583 200.61573792 0.8967303 ]	[441.92599487 259.63571167 0.90321809]	[380.32086182 259.72103882 0.84496212]	[364.84973145 369.91293335 0.81733578]	[377.63568115 462.31665039 0.93017709]	[505.97958374 257.15255737 0.86675107]	[526.45587158 359.75262451 0.87815839]	[547.02337646 454.64334106 0.86854857]	[452.04483032 444.35415649 0.70000899]	[413.57415771 449.47201538 0.67759192]	[423.86053467 613.67010498 0.75558525]	[444.29299927 762.45977783 0.82454216]	[490.54205322 441.73220825 0.70565325]	[503.37255859 603.390625 0.84719145]	[521.3347168 754.80090332 0.82772946]	[434.09063721 192.84980774 0.90988946]	[457.17791748 190.38015747 0.90095931]	[416.06143188 190.36936951 0.7862941 ]	[475.09875488 182.66600037 0.73972738]	[521.2958374 790.79199219 0.84869933]	[541.73150635 788.10693359 0.83842945]	[5.18785706e+02 7.67640259e+02 7.16993570e-01]	[4.46910980e+02 7.95814758e+02 7.80472279e-01]	[4.31527191e+02 7.93222107e+02 7.80179620e-01]	[4.54553101e+02 7.70107605e+02 7.49034584e-01]
[444.39968872 200.673172 0.87069005]	[444.40072632 259.64553833 0.88617712]	[382.82473755 259.71374512 0.83319008]	[375.03823853 367.41894531 0.83432567]	[380.13146973 462.26556396 0.93720436]	[508.50485229 257.1854248 0.85051751]	[526.4911499 359.73330688 0.88078904]	[547.00097656 457.06607056 0.87235153]	[454.63391113 444.34399414 0.70166272]	[416.12890625 446.94100952 0.68356246]	[423.90795898 611.08825684 0.76054764]	[441.93048096 762.41864014 0.82104361]	[493.109375 441.74945068 0.70563132]	[503.43371582 603.45300293 0.85196674]	[521.37133789 754.7857666 0.83423799]	[436.66662598 192.87754822 0.94356048]	[459.67938232 192.78338623 0.93038845]	[418.54705811 190.32467651 0.81134033]	[477.64205933 185.18849182 0.75308996]	[521.29272461 790.8104248 0.84960914]	[541.72924805 788.14691162 0.83830363]	[5.21220642e+02 7.67620361e+02 7.37797737e-01]	[4.46900848e+02 7.95813660e+02 7.81397223e-01]	[4.31514099e+02 7.93210571e+02 7.83051610e-01]	[4.52081116e+02 7.70085999e+02 7.48185277e-01]
[446.93859863 200.67860413 0.85236853]	[449.46691895 259.61627197 0.8686589 ]	[387.88873291 259.68338013 0.81422949]	[375.12359619 369.91693115 0.85382175]	[380.27038574 462.21047974 0.92433214]	[511.07659912 257.18460083 0.84638119]	[528.99108887 359.80175781 0.87010616]	[547.01495361 457.10345459 0.88034338]	[457.20483398 444.34161377 0.71113253]	[418.63452148 446.89147949 0.69298035]	[426.3605957 611.12005615 0.74708521]	[444.29910278 762.43426514 0.81924409]	[498.18139648 441.76309204 0.714221 ]	[505.86752319 603.42956543 0.8333652 ]	[521.3661499 757.31439209 0.82739389]	[439.11730957 192.88842773 0.95678341]	[459.76965332 192.77050781 0.93821079]	[418.71014404 190.37063599 0.81122345]	[477.73168945 185.18556213 0.77823353]	[521.29992676 793.21459961 0.84487331]	[541.72845459 788.19372559 0.83620691]	[5.21182739e+02 7.67677002e+02 7.36310482e-01]	[4.46943939e+02 7.95783997e+02 7.79980719e-01]	[4.34018524e+02 7.90841248e+02 7.81311989e-01]	[4.54547974e+02 7.70097473e+02 7.40853727e-01]
[452.08673096 203.14727783 0.84780765]	[454.54135132 259.65283203 0.86859155]	[392.96237183 259.72723389 0.81124115]	[377.61651611 372.44824219 0.87960029]	[380.31576538 462.21228027 0.92291754]	[513.64990234 257.19683838 0.84715712]	[531.58148193 359.78189087 0.86142695]	[547.02191162 457.08798218 0.87336636]	[459.66748047 444.34625244 0.72078526]	[418.70578003 446.900177 0.6947372 ]	[428.97796631 608.59307861 0.74054813]	[444.31216431 762.48425293 0.82273823]	[500.6847229 441.74972534 0.7208243 ]	[505.90164185 603.41467285 0.82988906]	[521.36334229 757.33154297 0.82352972]	[439.24078369 192.9030304 0.97699821]	[462.24578857 192.77348328 0.93819219]	[421.15209961 190.38317871 0.82989979]	[480.24707031 185.19050598 0.77665842]	[521.30316162 793.22137451 0.84320414]	[541.73583984 788.1920166 0.83861518]	[5.18775696e+02 7.67692200e+02 7.20671296e-01]	[4.46943390e+02 7.95799194e+02 7.73940861e-01]	[4.34022278e+02 7.93216980e+02 7.77822733e-01]	[4.52086761e+02 7.70138428e+02 7.45782137e-01]
[454.63690186 203.13920593 0.85822159]	[457.12393188 259.67987061 0.89656192]	[393.07485962 259.72189331 0.824305 ]	[377.74102783 369.94113159 0.88992029]	[382.73757935 462.20684814 0.91306704]	[518.68762207 259.6126709 0.85220695]	[536.66320801 359.81008911 0.8554194 ]	[547.07745361 457.11825562 0.86543649]	[459.75537109 444.39614868 0.7295028 ]	[418.76733398 446.9486084 0.69647384]	[431.49960327 608.56005859 0.72959083]	[444.30117798 762.47845459 0.82325923]	[500.77853394 441.81018066 0.73416573]	[505.91140747 603.39208984 0.82733274]	[521.34503174 757.30596924 0.82421696]	[439.31695557 192.89605713 0.97549343]	[462.33078003 192.77539062 0.93659747]	[421.26473999 190.36740112 0.83081323]	[480.37649536 185.21940613 0.78929007]	[521.29968262 793.24871826 0.83691651]	[541.73522949 788.20556641 0.82706535]	[5.18749268e+02 7.67670105e+02 7.26738930e-01]	[4.46910950e+02 7.95784546e+02 7.77459919e-01]	[4.31534454e+02 7.90836121e+02 7.79585779e-01]	[4.54546906e+02 7.70141235e+02 7.47619450e-01]
[457.18096924 200.64434814 0.87464637]	[459.60723877 259.64312744 0.93277591]	[398.01931763 259.63476562 0.86084712]	[377.65936279 364.87542725 0.890046 ]	[382.75125122 462.24401855 0.91251761]	[521.2086792 259.60421753 0.86875027]	[539.17333984 359.79571533 0.86529326]	[549.54919434 457.1322937 0.86006659]	[462.2020874 444.36550903 0.7329374 ]	[421.16485596 446.90930176 0.70335352]	[434.09384155 608.49853516 0.74112666]	[441.93392944 759.93182373 0.81300932]	[503.25057983 441.76547241 0.73977101]	[505.9324646 603.44384766 0.83306283]	[521.32940674 754.83990479 0.8279956 ]	[441.74139404 192.88327026 0.96338034]	[462.44787598 190.4032135 0.90616119]	[421.37857056 192.77702332 0.84320414]	[482.83798218 182.68487549 0.77821892]	[521.29315186 793.25421143 0.83335263]	[541.71856689 788.20721436 0.82040977]	[5.18732666e+02 7.67659851e+02 7.40615249e-01]	[4.46908081e+02 7.93355957e+02 7.79359162e-01]	[4.31520752e+02 7.90815308e+02 7.81101465e-01]	[4.52077881e+02 7.70089478e+02 7.39164054e-01]
[459.82611084 198.10536194 0.93062419]	[462.21682739 259.65948486 0.93558306]	[400.64025879 259.72610474 0.86573774]	[380.35147095 369.97796631 0.86460465]	[385.30480957 462.23995972 0.88886178]	[523.80615234 257.18789673 0.89184386]	[541.796875 362.20098877 0.89631891]	[552.05358887 457.17349243 0.85859406]	[462.40725708 444.39694214 0.73374629]	[423.77346802 446.92926025 0.69135815]	[436.67504883 611.09790039 0.76320231]	[444.29382324 759.8760376 0.8112936 ]	[503.40777588 441.86898804 0.74122292]	[508.53668213 605.90948486 0.79319519]	[521.3671875 754.81884766 0.83193398]	[444.44564819 192.77964783 0.90768087]	[470.04800415 190.31135559 0.86166543]	[426.43991089 190.35472107 0.76969004]	[487.91424561 182.70622253 0.75102556]	[523.80352783 795.79418945 0.84430218]	[541.82800293 790.6137085 0.83352178]	[5.18720642e+02 7.67638916e+02 7.46917129e-01]	[4.46885193e+02 7.93349426e+02 7.85373867e-01]	[4.31492767e+02 7.90799805e+02 7.87426829e-01]	[4.54549469e+02 7.67668701e+02 7.40005732e-01]
[462.23571777 198.04057312 0.94856262]	[462.34811401 259.68014526 0.91730887]	[400.74807739 262.18310547 0.85410231]	[382.80566406 369.92922974 0.84647286]	[390.4503479 459.84048462 0.87042415]	[523.92492676 257.19519043 0.89151615]	[544.29046631 359.76635742 0.89342535]	[554.62225342 459.61663818 0.86369628]	[464.92050171 444.36129761 0.728167 ]	[423.92105103 446.91467285 0.68627888]	[439.1187439 613.65509033 0.76412946]	[444.32009888 759.90582275 0.80754822]	[505.94326782 441.82888794 0.72919929]	[513.5769043 603.48840332 0.77681124]	[521.37084961 759.86499023 0.83282423]	[449.443573 190.34020996 0.87896436]	[475.13702393 190.24583435 0.87108749]	[431.55187988 190.33903503 0.75137895]	[490.56051636 185.24890137 0.73397285]	[523.81860352 795.82849121 0.85304427]	[541.85083008 790.63513184 0.85157251]	[5.18727844e+02 7.67681091e+02 7.51956105e-01]	[4.44425446e+02 7.95817871e+02 7.78108060e-01]	[4.28993713e+02 7.90807251e+02 7.80454874e-01]	[4.54585602e+02 7.67675110e+02 7.42539406e-01]
[462.23532104 198.0406189 0.94869483]	[462.34655762 259.68103027 0.91729617]	[400.74588013 262.18377686 0.8539288 ]	[382.80175781 369.91705322 0.84676319]	[390.45101929 459.84667969 0.87011623]	[523.92810059 257.19570923 0.89099425]	[544.29107666 359.76483154 0.89523935]	[554.61633301 459.61813354 0.86385047]	[464.91531372 444.37536621 0.7273767 ]	[423.91262817 446.93023682 0.68579161]	[439.11816406 613.66821289 0.76463103]	[444.3213501 759.91174316 0.80771327]	[505.9414978 441.8427124 0.72832161]	[513.58520508 603.49176025 0.77682346]	[521.36846924 759.88018799 0.83413136]	[449.44180298 190.34046936 0.87917107]	[475.13485718 190.24642944 0.87081504]	[431.55178833 190.33703613 0.75243324]	[490.55386353 185.24822998 0.73425752]	[523.8215332 795.82891846 0.85324144]	[541.85180664 790.63671875 0.85267013]	[5.18720459e+02 7.67693420e+02 7.51904249e-01]	[4.44424225e+02 7.95813538e+02 7.78143764e-01]	[4.28990997e+02 7.90806641e+02 7.80904591e-01]	[4.54588287e+02 7.67679260e+02 7.43292093e-01]
[462.39196777 198.00619507 0.93165082]	[464.89706421 259.68676758 0.88361901]	[403.287323 259.71185303 0.83936262]	[385.38555908 369.91415405 0.81565309]	[395.49664307 462.27020264 0.88272703]	[529.01965332 259.64205933 0.83757234]	[544.36206055 362.21725464 0.88960844]	[557.27069092 459.69836426 0.88325763]	[467.49914551 444.39614868 0.69618839]	[428.93878174 446.9402771 0.67041588]	[439.2124939 611.12799072 0.76514632]	[444.32870483 759.89898682 0.80352277]	[511.01647949 441.86129761 0.69934535]	[516.21063232 603.44885254 0.78088272]	[521.3963623 762.44329834 0.83832723]	[454.59750366 190.27958679 0.88420719]	[480.10494995 187.7545166 0.8936379 ]	[436.64047241 190.37298584 0.79727697]	[498.16766357 185.195755 0.76189339]	[523.85717773 795.87225342 0.84209239]	[541.89398193 790.68652344 0.84336662]	[5.18723755e+02 7.70146667e+02 7.59917796e-01]	[4.44424957e+02 7.95802246e+02 7.77978122e-01]	[4.28989746e+02 7.90794739e+02 7.81963944e-01]	[4.54584961e+02 7.67683167e+02 7.33402371e-01]
[464.94970703 195.56890869 0.90852249]	[472.58358765 259.67333984 0.85980403]	[410.99560547 259.6786499 0.81926399]	[395.50543213 369.93701172 0.83699256]	[395.6008606 462.28665161 0.89341342]	[534.15063477 259.66412354 0.82988161]	[544.46954346 362.26660156 0.87605494]	[559.77294922 459.70910645 0.89311099]	[475.06890869 441.82855225 0.70745283]	[434.04852295 444.36346436 0.69201255]	[439.2718811 608.56079102 0.76845962]	[444.309021 757.3605957 0.80184102]	[516.14709473 441.72573853 0.71447152]	[521.20001221 603.37487793 0.80466992]	[521.42590332 759.89654541 0.83672643]	[457.19818115 187.7611084 0.89563847]	[480.27954102 185.19573975 0.89916342]	[439.22396851 190.35050964 0.80522126]	[500.75088501 185.19859314 0.80327153]	[523.86773682 795.83636475 0.8605451 ]	[541.93084717 790.66534424 0.8533805 ]	[5.18739746e+02 7.70072876e+02 7.60120332e-01]	[4.46868408e+02 7.95813965e+02 7.89726138e-01]	[4.28977661e+02 7.90795593e+02 7.89798856e-01]	[4.54553894e+02 7.67622253e+02 7.25390196e-01]
[472.56509399 195.52832031 0.89891112]	[477.66201782 259.72488403 0.88840193]	[413.58874512 259.71939087 0.82307428]	[398.07528687 369.93823242 0.85871559]	[398.05953979 462.31295776 0.90386707]	[539.23815918 259.70422363 0.84057397]	[546.96948242 362.25238037 0.85316128]	[562.23370361 459.71459961 0.91006613]	[477.68545532 444.38006592 0.70812768]	[436.63357544 446.90859985 0.6892978 ]	[439.32858276 611.07965088 0.77508074]	[444.31350708 757.32562256 0.80741793]	[521.17663574 441.86044312 0.7201817 ]	[521.39367676 605.97052002 0.83681357]	[523.75976562 759.89624023 0.8425504 ]	[459.74514771 187.72640991 0.92114222]	[482.79931641 182.61679077 0.89865059]	[441.75540161 190.27786255 0.8184315 ]	[500.9079895 180.12759399 0.81344259]	[523.87963867 795.82849121 0.86770874]	[541.94152832 790.66699219 0.85930663]	[5.18761841e+02 7.70070618e+02 7.55377650e-01]	[4.44436188e+02 7.95834045e+02 7.88837135e-01]	[428.97433472 790.79180908 0.79353797]	[4.52080627e+02 7.67588257e+02 7.43879259e-01]
[475.1484375 195.4691925 0.91693759]	[480.1572876 259.690979 0.92956442]	[418.56646729 259.66845703 0.86071819]	[398.24349976 369.91790771 0.87243521]	[400.63619995 462.26480103 0.93368268]	[541.76330566 259.64105225 0.86646837]	[552.06945801 359.76660156 0.84354085]	[562.34564209 459.6583252 0.91733593]	[480.26998901 446.92736816 0.71636724]	[439.21618652 449.45715332 0.6952855 ]	[441.71740723 611.105896 0.7719292 ]	[444.31991577 757.34448242 0.80817062]	[521.33990479 444.35491943 0.72446275]	[523.77514648 605.98797607 0.84980446]	[523.80145264 762.45031738 0.85013324]	[459.8270874 185.21499634 0.91546547]	[482.88977051 180.10890198 0.89581954]	[441.90029907 190.29086304 0.78843641]	[503.34893799 177.58973694 0.82761979]	[523.88781738 795.87835693 0.86576056]	[544.31640625 790.72088623 0.85671979]	[521.18334961 770.14056396 0.77819264]	[4.44404205e+02 7.95839478e+02 7.92334259e-01]	[428.94778442 790.79187012 0.79441142]	[4.54549530e+02 7.67605957e+02 7.53075361e-01]
[477.72836304 195.40870667 0.94422477]	[480.31280518 259.66860962 0.94371885]	[418.73535156 259.67593384 0.87468338]	[400.71606445 367.42315674 0.8808223 ]	[400.78012085 462.25228882 0.93155795]	[541.9140625 259.58636475 0.88062781]	[557.24578857 362.21981812 0.83844125]	[562.45373535 459.6781311 0.92172694]	[482.74453735 446.91473389 0.71189505]	[441.6993103 446.93740845 0.69423568]	[441.8425293 608.55419922 0.79372972]	[444.32681274 757.33312988 0.80956334]	[523.77362061 444.33398438 0.7140522 ]	[523.85980225 605.9699707 0.8561756 ]	[523.82409668 759.91253662 0.84809309]	[462.27636719 182.66795349 0.90912366]	[485.42071533 177.61616516 0.86800534]	[444.36010742 185.25744629 0.77071565]	[505.87658691 177.52813721 0.80153626]	[523.89953613 795.87158203 0.87696511]	[544.31951904 790.71960449 0.86854416]	[521.19683838 770.08978271 0.7890777 ]	[4.44391052e+02 7.95836853e+02 7.95619965e-01]	[428.94360352 790.78198242 0.79591203]	[4.52079651e+02 7.67604675e+02 7.53934979e-01]
[480.23501587 193.02630615 0.95569605]	[482.77709961 259.66009521 0.93399113]	[421.19833374 262.15771484 0.86264253]	[403.25985718 372.45333862 0.86182797]	[403.27154541 462.22476196 0.9173525 ]	[544.35498047 257.17373657 0.89576566]	[562.23028564 362.29058838 0.86715728]	[564.92559814 459.63723755 0.91482842]	[482.87588501 446.91165161 0.72673386]	[441.83148193 446.90383911 0.70957828]	[441.90252686 608.49468994 0.80501825]	[444.32342529 757.33605957 0.80975521]	[523.9118042 444.38183594 0.73102373]	[523.94085693 606.02496338 0.84796476]	[523.83990479 759.93267822 0.84576768]	[462.45303345 180.10696411 0.89521348]	[490.49975586 177.55302429 0.85536736]	[446.95529175 180.14089966 0.74936157]	[506.00848389 177.53948975 0.77796066]	[523.91204834 795.87670898 0.87966341]	[544.33410645 790.72753906 0.87123096]	[521.19378662 770.11712646 0.78598928]	[4.44385345e+02 7.95851929e+02 7.93883085e-01]	[428.93267822 790.7901001 0.79634386]	[4.52066071e+02 7.67598938e+02 7.54919648e-01]
[480.34439087 192.9650116 0.95943499]	[482.89718628 259.65859985 0.91876364]	[421.28485107 262.16055298 0.85717046]	[405.8631897 369.97183228 0.81644773]	[405.88458252 462.29037476 0.87510931]	[544.51202393 257.18536377 0.8860451 ]	[562.40344238 362.25750732 0.88679087]	[565.06903076 459.67645264 0.91193378]	[482.97518921 444.34399414 0.73252106]	[444.32232666 444.35354614 0.71441323]	[441.91653442 608.50244141 0.7907061 ]	[444.32778931 757.31323242 0.80735272]	[524.01776123 441.86633301 0.73248529]	[523.97119141 606.02178955 0.84007609]	[523.86309814 759.91723633 0.83754933]	[464.94580078 177.58503723 0.88732839]	[493.12350464 177.48873901 0.86675125]	[452.07702637 180.11407471 0.75359523]	[511.01303101 177.54067993 0.77787215]	[523.918396 795.82354736 0.88352758]	[544.35333252 790.69512939 0.88163954]	[521.21459961 770.12988281 0.77498436]	[4.44382599e+02 7.95852051e+02 7.90673137e-01]	[428.92410278 790.78704834 0.79570735]	[4.52065704e+02 7.67572876e+02 7.51004457e-01]
[482.81280518 192.94195557 0.95425248]	[485.37503052 259.66677856 0.89443469]	[421.38534546 259.7203064 0.84698641]	[410.93930054 369.91043091 0.80457509]	[413.59078979 462.24069214 0.87328935]	[547.06738281 259.58248901 0.85317338]	[564.87145996 362.22155762 0.88611925]	[567.49639893 459.69732666 0.9038685 ]	[485.44750977 444.36056519 0.71382421]	[444.43078613 444.36254883 0.69826031]	[444.38964844 606.05682373 0.7842018 ]	[444.30673218 757.3125 0.80789888]	[526.4901123 444.30819702 0.71226323]	[526.44903564 606.08123779 0.81081468]	[523.875 762.41821289 0.83683342]	[469.95895386 177.52799988 0.8860243 ]	[498.18441772 175.06982422 0.90509433]	[454.62457275 182.69293213 0.76777339]	[516.21838379 177.5622406 0.76324695]	[523.95715332 795.84527588 0.87482399]	[544.39086914 790.71057129 0.88612789]	[521.22827148 770.17248535 0.77369338]	[4.44399994e+02 7.95844604e+02 7.92369008e-01]	[428.94497681 790.78924561 0.79643178]	[4.52024475e+02 7.67565430e+02 7.40987062e-01]
[482.8911438 192.90823364 0.94700086]	[487.93081665 259.6701355 0.86601311]	[426.35021973 259.71005249 0.82295942]	[416.10021973 372.46130371 0.84838998]	[416.1439209 462.2565918 0.89306664]	[549.60296631 259.62426758 0.83455247]	[564.94604492 362.33865356 0.86716205]	[567.58056641 459.7164917 0.8869828 ]	[490.51281738 444.38690186 0.68008578]	[449.50378418 444.40444946 0.66842961]	[444.43487549 608.50256348 0.78263175]	[444.3243103 754.83111572 0.80339062]	[531.58251953 444.33575439 0.6825009 ]	[526.53594971 606.07617188 0.79117775]	[523.88616943 759.92224121 0.83613735]	[472.54064941 177.49746704 0.8887167 ]	[498.26983643 175.03500366 0.92768353]	[457.10928345 182.6171875 0.77473909]	[518.76391602 177.48249817 0.79282516]	[523.93640137 795.84796143 0.88025987]	[544.37731934 790.72113037 0.88332617]	[521.22589111 770.14624023 0.77439195]	[4.44406677e+02 7.95849365e+02 7.92899847e-01]	[428.9437561 790.79125977 0.79887354]	[4.52045654e+02 7.67546997e+02 7.34148860e-01]
[485.39694214 192.84481812 0.92303956]	[495.65341187 259.7121582 0.85756099]	[431.55203247 262.14971924 0.80598795]	[418.6335144 369.90115356 0.85433602]	[418.74902344 462.20962524 0.92135781]	[557.24725342 259.6991272 0.82806545]	[565.08203125 364.78781128 0.85246027]	[572.57592773 459.70251465 0.86852765]	[495.6585083 449.44442749 0.68180692]	[457.09796143 449.49661255 0.66918534]	[446.90393066 608.56335449 0.77540094]	[444.32000732 754.81671143 0.80265319]	[536.70056152 446.89215088 0.69071966]	[531.60546875 606.07128906 0.76894289]	[523.91400146 757.37219238 0.83034521]	[477.65640259 175.05622864 0.92216641]	[500.77484131 174.98764038 0.95576525]	[459.72845459 177.53845215 0.79691368]	[521.26391602 175.04846191 0.83113772]	[523.91638184 795.84362793 0.89174384]	[544.35791016 790.72808838 0.89126104]	[521.23699951 770.08935547 0.77239519]	[4.44409821e+02 7.95861206e+02 7.86329448e-01]	[428.94226074 790.79223633 0.79322839]	[4.52037231e+02 7.67523621e+02 7.18679190e-01]
[485.39752197 192.84487915 0.92295283]	[495.65621948 259.71203613 0.85787636]	[431.55175781 262.14822388 0.80603909]	[418.6328125 369.90325928 0.8540802 ]	[418.75 462.20980835 0.92170739]	[557.2510376 259.70065308 0.82778853]	[565.08435059 364.7913208 0.85180515]	[572.57672119 459.7038269 0.86827111]	[495.66079712 449.44564819 0.68179566]	[457.09838867 449.49789429 0.66896552]	[446.90307617 608.56329346 0.7754758 ]	[444.31991577 754.81646729 0.80257779]	[536.70562744 446.89401245 0.69070339]	[531.61077881 606.06903076 0.76849633]	[523.91394043 757.37176514 0.83032215]	[477.65652466 175.05638123 0.92207026]	[500.77539062 174.98756409 0.95561308]	[459.72875977 177.54139709 0.7958675 ]	[521.26531982 175.04916382 0.83068895]	[523.91674805 795.84356689 0.89167809]	[544.35784912 790.72833252 0.89117026]	[521.2364502 770.08892822 0.7721535 ]	[4.44409729e+02 7.95860718e+02 7.86478162e-01]	[428.94219971 790.79211426 0.7932958 ]	[4.52036926e+02 7.67523560e+02 7.18702257e-01]
[485.49853516 192.80532837 0.90202147]	[498.17602539 259.72357178 0.8797062 ]	[434.12026978 259.72598267 0.81560433]	[418.77932739 372.47167969 0.87160903]	[421.22210693 462.20397949 0.92861342]	[559.77844238 259.70556641 0.83687645]	[567.52374268 362.28015137 0.84949738]	[575.21252441 459.70974731 0.85983145]	[498.21069336 449.43881226 0.69852191]	[459.58630371 449.4744873 0.68476999]	[446.95278931 608.56518555 0.76176268]	[444.30435181 754.79681396 0.80492312]	[539.27612305 446.91098022 0.70961076]	[534.16223145 608.49609375 0.76669568]	[523.94006348 757.33312988 0.82778525]	[480.15411377 174.99635315 0.94971979]	[500.87588501 174.97648621 0.95925379]	[462.2293396 177.52790833 0.76471972]	[521.35321045 177.49014282 0.84012848]	[523.90057373 795.83782959 0.89230931]	[544.34765625 790.73187256 0.89127076]	[521.277771 767.69799805 0.77696294]	[4.44406494e+02 7.95845825e+02 7.89393902e-01]	[428.93890381 790.77941895 0.7954877 ]	[4.52013611e+02 7.67502808e+02 7.14263260e-01]
[485.49813843 192.80513 0.90199071]	[498.17706299 259.72402954 0.87990481]	[434.12182617 259.72680664 0.81542045]	[418.77832031 372.47283936 0.87158233]	[421.22265625 462.20303345 0.92853594]	[559.77954102 259.70394897 0.83773345]	[567.52001953 362.27590942 0.85051972]	[575.21624756 459.70907593 0.85870379]	[498.21173096 449.43978882 0.69827217]	[459.58688354 449.47540283 0.68444794]	[446.95513916 608.56567383 0.76065195]	[444.30688477 754.79522705 0.80454719]	[539.27758789 446.91201782 0.70969999]	[534.17541504 608.50024414 0.7666133 ]	[523.94061279 757.3425293 0.82716006]	[480.15371704 174.996521 0.94961482]	[500.87548828 174.97650146 0.95908844]	[462.22894287 177.52792358 0.7639904 ]	[521.35302734 177.4881897 0.8403762 ]	[523.90216064 795.8394165 0.89148378]	[544.34790039 790.73291016 0.8909806 ]	[521.27783203 767.703125 0.77757704]	[4.44409424e+02 7.95842407e+02 7.90117145e-01]	[428.94393921 790.77783203 0.79454505]	[4.52017120e+02 7.67500916e+02 7.14567423e-01]
[490.50228882 190.38531494 0.87755907]	[498.26925659 259.71368408 0.90268523]	[436.62496948 259.69491577 0.83780986]	[421.15512085 369.91241455 0.8688336 ]	[421.32989502 462.24209595 0.91873962]	[562.24713135 259.69052124 0.84950227]	[567.58911133 364.80593872 0.8200869 ]	[580.22515869 459.69778442 0.86989772]	[500.65420532 449.47570801 0.70506752]	[459.65341187 449.49728394 0.69103831]	[449.46502686 608.59082031 0.73812836]	[444.30892944 754.76104736 0.80717319]	[541.72583008 446.94226074 0.71758628]	[536.70050049 606.09368896 0.76818186]	[523.92816162 757.38751221 0.82497126]	[480.24536133 174.9577179 0.96664071]	[503.29351807 174.91178894 0.96355587]	[462.32196045 177.5710907 0.79469323]	[523.79248047 177.47436523 0.84457552]	[523.92041016 795.86846924 0.88111204]	[544.35986328 790.75128174 0.88236725]	[521.26037598 770.08685303 0.77274883]	[4.44406677e+02 7.95838867e+02 7.95236349e-01]	[428.94238281 790.77838135 0.79798549]	[4.52010468e+02 7.65078125e+02 7.11392581e-01]
[490.50280762 190.38575745 0.87755775]	[498.2694397 259.72167969 0.90108711]	[436.61767578 259.7069397 0.83384311]	[421.15496826 369.91372681 0.86814862]	[421.32962036 462.23876953 0.91817641]	[562.25134277 259.69180298 0.8499366 ]	[567.58807373 364.80651855 0.82007974]	[580.22515869 459.69973755 0.86999154]	[500.65310669 449.48040771 0.70500439]	[459.65344238 449.50253296 0.69105417]	[449.47503662 608.57476807 0.73880094]	[444.31747437 752.30047607 0.80880016]	[541.72290039 446.94677734 0.71663517]	[536.69537354 608.50366211 0.76601392]	[523.92510986 757.38690186 0.82513422]	[480.24563599 174.95782471 0.9665814 ]	[503.29394531 174.91226196 0.96347433]	[462.32235718 177.57269287 0.79509205]	[523.79431152 177.47677612 0.8445546 ]	[523.92205811 795.86456299 0.88191944]	[544.36022949 790.74859619 0.88204569]	[521.25140381 770.08630371 0.7717995 ]	[444.41094971 795.82849121 0.79743969]	[428.94958496 790.76885986 0.80133933]	[4.52022278e+02 7.65044495e+02 7.11557269e-01]
[495.6428833 190.2800293 0.86676484]	[500.73928833 262.15969849 0.92759168]	[439.16217041 259.68673706 0.86636388]	[421.18481445 369.8934021 0.87880939]	[421.36651611 462.22894287 0.9190982 ]	[562.36743164 259.70126343 0.86586624]	[570.10760498 362.32019043 0.81289887]	[580.3069458 459.64047241 0.87773931]	[500.74142456 449.4861145 0.71440887]	[459.71612549 449.49331665 0.70256156]	[452.08047485 608.50671387 0.74028105]	[444.30389404 754.73895264 0.80896485]	[541.80908203 446.94104004 0.72321081]	[539.1918335 606.06530762 0.78154027]	[523.93566895 757.36834717 0.82310992]	[480.35891724 174.91973877 0.96745795]	[503.44754028 172.47497559 0.95084441]	[462.43618774 180.08724976 0.75648576]	[523.97753906 175.02516174 0.86720705]	[523.91448975 795.8526001 0.8791759 ]	[544.35296631 790.74145508 0.87678653]	[5.21260864e+02 7.70066895e+02 7.64490187e-01]	[4.44410492e+02 7.95814270e+02 7.95783281e-01]	[428.94818115 790.76263428 0.79834354]	[4.51994873e+02 7.65067444e+02 7.09321201e-01]
[498.12216187 190.25976562 0.87238193]	[500.80114746 262.16159058 0.93118036]	[439.24710083 259.6690979 0.87617111]	[421.20993042 367.39233398 0.88475442]	[421.35610962 462.19308472 0.92069679]	[562.39453125 259.71835327 0.86282188]	[575.13482666 364.83016968 0.80200493]	[580.32403564 459.68041992 0.88691676]	[500.77108765 446.95306396 0.72037828]	[459.74926758 446.95471191 0.70852673]	[454.56454468 606.04644775 0.74873805]	[444.30712891 754.7388916 0.80798984]	[541.81915283 446.88372803 0.72931951]	[539.18902588 606.06451416 0.7790947 ]	[523.9385376 757.36035156 0.82422936]	[482.73193359 174.9246521 0.96444726]	[503.48214722 172.46847534 0.94551826]	[464.88079834 177.59629822 0.71506441]	[524.01794434 174.95928955 0.86771309]	[523.90777588 795.85137939 0.88159019]	[544.3505249 790.74224854 0.87910187]	[521.27429199 767.70947266 0.76807761]	[4.44416168e+02 7.95817200e+02 7.91643679e-01]	[428.95294189 790.76428223 0.79687649]	[4.49527313e+02 7.65071899e+02 7.08644271e-01]
[498.26834106 187.80149841 0.88658398]	[500.86990356 262.16030884 0.92454064]	[441.66546631 259.6781311 0.873905 ]	[421.24417114 372.44177246 0.88601196]	[421.40512085 462.21585083 0.9172678 ]	[562.42980957 259.71755981 0.86291689]	[577.71582031 364.83837891 0.80767125]	[580.3671875 459.70437622 0.88679695]	[500.81665039 449.45349121 0.71821761]	[459.79870605 449.44006348 0.70845509]	[454.59143066 606.0213623 0.74435759]	[441.93682861 754.74371338 0.80639118]	[541.85839844 446.90155029 0.72612518]	[539.22821045 606.05053711 0.78248841]	[523.93548584 757.32592773 0.819534 ]	[482.87063599 174.88320923 0.96286178]	[505.96987915 172.44451904 0.92790037]	[467.43539429 175.0743103 0.73187298]	[526.46331787 174.90029907 0.8440339 ]	[523.90789795 795.82391357 0.87200928]	[544.36578369 790.71777344 0.87161064]	[5.21267639e+02 7.67706299e+02 7.56736100e-01]	[4.44405670e+02 7.95811218e+02 7.94087827e-01]	[428.9395752 790.75738525 0.79691333]	[4.49507568e+02 7.65073303e+02 7.04522073e-01]
[498.26751709 187.80056763 0.88648474]	[500.86813354 262.1602478 0.92470723]	[441.66473389 259.677948 0.87397414]	[421.23809814 369.98202515 0.88670486]	[421.39987183 462.21185303 0.91805482]	[562.42858887 259.71704102 0.8628127 ]	[577.71807861 364.84869385 0.80603671]	[580.36895752 459.70223999 0.88710487]	[500.81692505 449.45233154 0.71796083]	[459.796875 449.44238281 0.7078349 ]	[454.58346558 606.03729248 0.74186587]	[441.93783569 754.78173828 0.80479676]	[541.86029053 446.89971924 0.72587931]	[539.23510742 606.09039307 0.77851552]	[523.93182373 757.34588623 0.82168972]	[482.86950684 174.88290405 0.96298778]	[505.96707153 172.44351196 0.928262 ]	[467.43432617 175.06752014 0.73375446]	[526.45916748 174.89431763 0.84461856]	[523.91387939 795.83331299 0.87350208]	[544.36773682 790.72454834 0.872302 ]	[5.21256592e+02 7.70073547e+02 7.61314213e-01]	[4.44399017e+02 7.95823914e+02 7.92185187e-01]	[428.93103027 790.76818848 0.79439688]	[4.49507446e+02 7.67519287e+02 7.09869444e-01]
[500.68704224 187.77748108 0.89603519]	[500.88391113 262.16610718 0.92249066]	[441.67105103 259.69241333 0.87118071]	[421.28387451 372.53790283 0.89573812]	[421.39450073 462.22265625 0.92209029]	[562.45452881 259.7114563 0.86652988]	[577.75134277 364.84841919 0.80946362]	[580.37365723 459.71279907 0.88904428]	[500.83108521 449.47265625 0.71929812]	[459.81335449 449.47064209 0.70978975]	[454.59542847 606.04779053 0.73939848]	[441.93753052 754.7913208 0.80511552]	[541.86474609 446.91201782 0.72639477]	[539.24499512 608.50421143 0.77866471]	[523.93725586 757.33374023 0.82180917]	[482.92184448 174.84881592 0.95874888]	[508.45980835 172.42709351 0.91388023]	[467.4367981 175.02423096 0.78440225]	[526.49371338 174.91061401 0.83830166]	[523.90917969 795.82977295 0.87538016]	[544.36541748 790.72283936 0.87322724]	[5.21272095e+02 7.67711121e+02 7.60964751e-01]	[4.44385864e+02 7.95823425e+02 7.91670740e-01]	[428.91543579 790.7645874 0.7949543 ]	[4.49512604e+02 7.67525269e+02 7.10846484e-01]
[500.71188354 187.74842834 0.8979429 ]	[500.90637207 262.18057251 0.91933268]	[441.69689941 259.70373535 0.86856711]	[421.30773926 372.50888062 0.88871026]	[421.39395142 462.21838379 0.92225897]	[564.81213379 262.14666748 0.86492634]	[577.76824951 364.85137939 0.81109172]	[582.72943115 459.72622681 0.88935888]	[500.83627319 449.48330688 0.71780831]	[459.82189941 449.48526001 0.70662171]	[454.60055542 606.02874756 0.74355191]	[441.93087769 754.80645752 0.80391926]	[541.86322021 446.92474365 0.72511882]	[539.24029541 606.07781982 0.77887404]	[523.93286133 757.30603027 0.82288361]	[482.94577026 172.51132202 0.95565087]	[508.49725342 172.41522217 0.91073102]	[469.95443726 175.07234192 0.75664473]	[526.53198242 174.95004272 0.8286466 ]	[523.90374756 795.81744385 0.87656647]	[544.36169434 790.71636963 0.87525469]	[5.21254456e+02 7.67689026e+02 7.58005857e-01]	[4.44385895e+02 7.95821411e+02 7.89874077e-01]	[428.912323 790.76647949 0.79279923]	[4.49503113e+02 7.67541565e+02 7.10031390e-01]
[500.81973267 185.21176147 0.8988871 ]	[503.23791504 262.21554565 0.91586387]	[441.72961426 259.69189453 0.8701058 ]	[421.28256226 372.48910522 0.8909682 ]	[421.34506226 459.82653809 0.92466718]	[562.46850586 262.1973877 0.8614403 ]	[577.73858643 364.83102417 0.81011063]	[580.3526001 459.77212524 0.88791937]	[500.81387329 446.95465088 0.72005117]	[459.79803467 446.95730591 0.70919359]	[454.5760498 606.04425049 0.74512875]	[441.92425537 754.79455566 0.80433768]	[541.847229 446.8793335 0.73011404]	[539.21789551 608.50915527 0.77682185]	[523.93261719 754.82562256 0.82629842]	[485.43099976 172.41035461 0.92998779]	[513.59515381 172.37553406 0.89353013]	[472.53912354 175.102005 0.77577478]	[529.04803467 175.06982422 0.81981015]	[523.89825439 795.82739258 0.88000685]	[544.3538208 790.72198486 0.87934446]	[5.21271851e+02 7.67668762e+02 7.61326671e-01]	[4.44382812e+02 7.95828308e+02 7.90152133e-01]	[428.90945435 790.77246094 0.79238272]	[4.49498718e+02 7.67529846e+02 7.08297968e-01]
[500.84490967 185.21417236 0.90006161]	[503.22860718 262.23260498 0.91384876]	[441.72412109 259.69552612 0.86943436]	[421.25741577 372.46447754 0.88870746]	[421.34042358 459.81790161 0.926808 ]	[562.45910645 262.21377563 0.85954934]	[577.71240234 364.84057617 0.80594778]	[580.3069458 459.72402954 0.87853396]	[500.7901001 449.46017456 0.716497 ]	[459.78704834 449.46191406 0.7053889 ]	[454.56201172 606.06976318 0.74274516]	[441.92498779 754.81616211 0.80274194]	[541.82269287 446.90545654 0.72707999]	[539.19866943 606.0692749 0.77000916]	[523.92926025 754.81890869 0.82786751]	[485.46914673 172.40312195 0.9237206 ]	[513.625 172.37773132 0.89374256]	[472.55526733 175.08468628 0.78507274]	[529.06018066 175.06306458 0.82391942]	[523.90264893 795.82196045 0.88257009]	[544.35241699 790.7175293 0.88280624]	[5.21266235e+02 7.67663940e+02 7.60655403e-01]	[4.44392151e+02 7.95832642e+02 7.89812803e-01]	[428.92480469 790.78051758 0.79191142]	[4.49494843e+02 7.67553345e+02 7.09171474e-01]
[500.8638916 185.19760132 0.8960259 ]	[503.22940063 262.24023438 0.91294396]	[441.71994019 259.68173218 0.87245291]	[421.24752808 369.95361328 0.88502026]	[421.32772827 459.809021 0.93085825]	[562.46685791 262.25015259 0.8523711 ]	[577.70452881 364.86508179 0.80302525]	[580.29718018 459.75268555 0.87949979]	[500.79473877 449.4621582 0.71813142]	[459.78387451 449.46246338 0.70481539]	[452.07885742 606.09014893 0.74381447]	[441.92758179 757.31713867 0.80080986]	[541.83538818 446.9078064 0.73069823]	[539.19793701 606.06732178 0.77774876]	[523.92248535 754.84210205 0.82679391]	[487.92388916 172.36917114 0.91476834]	[513.66119385 172.36935425 0.89345163]	[472.5617981 175.01028442 0.80378729]	[529.07489014 175.04307556 0.8291651 ]	[523.90753174 795.83404541 0.88368905]	[544.35266113 790.72583008 0.88435113]	[5.21259705e+02 7.67680359e+02 7.61755109e-01]	[4.44383636e+02 7.95848145e+02 7.92042494e-01]	[4.28923462e+02 7.90794800e+02 7.90772557e-01]	[4.49508026e+02 7.67589783e+02 7.12952077e-01]
[500.90002441 185.17643738 0.89384079]	[500.90719604 262.23187256 0.91401422]	[441.71710205 259.67163086 0.87317705]	[421.23501587 367.41491699 0.88192135]	[421.31115723 459.81625366 0.93049204]	[562.46099854 264.71551514 0.85066187]	[577.70220947 367.37423706 0.80074042]	[580.28887939 459.77972412 0.88355953]	[500.77667236 449.49291992 0.71439797]	[459.76785278 449.49685669 0.70282453]	[452.08276367 606.06408691 0.75057811]	[441.92272949 757.32208252 0.80086035]	[541.81243896 446.94732666 0.72356188]	[539.17987061 606.07794189 0.77086741]	[523.92352295 754.83966064 0.82732278]	[487.98565674 172.3440094 0.90743256]	[516.16253662 172.3658905 0.89957583]	[472.56625366 174.97529602 0.81689912]	[531.53900146 175.05645752 0.8222726 ]	[523.91027832 795.84381104 0.88335305]	[544.35314941 790.73114014 0.88264984]	[5.21262268e+02 7.67676453e+02 7.62955964e-01]	[4.44387421e+02 7.95848816e+02 7.89241016e-01]	[4.28928131e+02 7.90796021e+02 7.87866652e-01]	[4.49493713e+02 7.67592957e+02 7.10482180e-01]
[500.89776611 185.1774292 0.89468312]	[500.90325928 262.23269653 0.91455781]	[441.71176147 259.6680603 0.87361461]	[421.22958374 367.40853882 0.88295937]	[421.31134033 459.81573486 0.93031228]	[562.46246338 264.72088623 0.85129589]	[577.68322754 367.35592651 0.79689914]	[580.28900146 459.77786255 0.88260007]	[500.7769165 449.48764038 0.71551961]	[459.76403809 449.49520874 0.70302218]	[452.06253052 606.08282471 0.74453056]	[441.91702271 757.33453369 0.80327302]	[541.82067871 446.93945312 0.72660094]	[539.18017578 606.0793457 0.76975322]	[523.93017578 757.31292725 0.82531554]	[487.98425293 172.34236145 0.90745956]	[516.16229248 172.36700439 0.90041029]	[472.56268311 174.9697876 0.81600326]	[531.53588867 175.06730652 0.82111889]	[523.91052246 795.84436035 0.88481688]	[544.35803223 790.73162842 0.88333583]	[5.21275574e+02 7.67686707e+02 7.63311148e-01]	[4.44373291e+02 7.95854614e+02 7.91118741e-01]	[4.28910858e+02 7.90795654e+02 7.88967192e-01]	[4.49490417e+02 7.67596436e+02 7.11462259e-01]
[500.90661621 182.65376282 0.89756215]	[500.89834595 262.22244263 0.91579366]	[441.70635986 259.65420532 0.87612903]	[421.20254517 367.36962891 0.88375664]	[421.26812744 459.76763916 0.93360698]	[562.45666504 264.73132324 0.85035884]	[575.22808838 367.40328979 0.79547858]	[580.29577637 459.79428101 0.88234746]	[500.76623535 449.49542236 0.71483368]	[459.75253296 449.51309204 0.70431459]	[452.02584839 606.08282471 0.74641877]	[441.91506958 757.3336792 0.80426186]	[541.81652832 446.95346069 0.72587681]	[539.16992188 606.03723145 0.77315736]	[523.94024658 754.8427124 0.82182127]	[487.99533081 172.31640625 0.90039134]	[516.15765381 172.33825684 0.89665914]	[472.58435059 174.96127319 0.82157528]	[529.05950928 175.04736328 0.81910729]	[523.9130249 795.84350586 0.88023311]	[544.36462402 790.72637939 0.87852812]	[5.21281555e+02 7.67678894e+02 7.58596241e-01]	[4.44353271e+02 7.95868408e+02 7.90607631e-01]	[4.26430725e+02 7.90796387e+02 7.88484991e-01]	[4.49487610e+02 7.67592834e+02 7.12388635e-01]
[500.89059448 182.62039185 0.89967144]	[500.89111328 262.24291992 0.91402775]	[441.70272827 259.63864136 0.87948394]	[421.18099976 364.80606079 0.88854098]	[421.25219727 459.76171875 0.93561697]	[562.44232178 264.78283691 0.84911263]	[575.15142822 367.42514038 0.79623884]	[580.28900146 459.75009155 0.87844396]	[500.7381897 449.48101807 0.71441877]	[459.71987915 449.49902344 0.70407593]	[451.99920654 606.05395508 0.74864155]	[441.91729736 757.35101318 0.80309528]	[541.79516602 446.95233154 0.72646052]	[539.16259766 606.0604248 0.77337795]	[523.94030762 757.30633545 0.82068801]	[487.96520996 172.30911255 0.90068293]	[516.1307373 172.32424927 0.89081639]	[472.58273315 174.98190308 0.81186664]	[529.03735352 175.05262756 0.82395905]	[523.90606689 795.83734131 0.88062429]	[544.35992432 790.72674561 0.87931824]	[5.21277527e+02 7.67681519e+02 7.58667111e-01]	[4.44355042e+02 7.95863403e+02 7.85537660e-01]	[4.26431702e+02 7.90796204e+02 7.83664823e-01]	[4.49495392e+02 7.67605896e+02 7.11961567e-01]
[500.84146118 180.12765503 0.90445805]	[500.84170532 264.70852661 0.915061 ]	[439.32113647 259.62350464 0.88338268]	[421.16418457 362.34231567 0.8860926 ]	[421.20272827 459.76797485 0.93308085]	[562.40722656 267.30718994 0.84697378]	[572.66241455 369.92208862 0.8022421 ]	[580.27099609 459.75628662 0.88106728]	[500.6887207 449.44915771 0.71321654]	[459.6859436 449.46643066 0.7026158 ]	[449.46862793 606.07220459 0.75444633]	[441.93869019 757.35662842 0.80321914]	[541.74914551 446.93832397 0.72513658]	[536.74438477 606.04638672 0.77143717]	[523.95373535 757.33239746 0.81536734]	[485.48895264 172.27952576 0.90223688]	[513.63330078 172.29936218 0.88617051]	[472.57989502 174.99118042 0.78974092]	[529.0199585 175.05949402 0.82720155]	[523.9262085 795.82214355 0.87366867]	[544.38647461 790.71221924 0.87289494]	[5.21266602e+02 7.67697205e+02 7.46822119e-01]	[4.44380737e+02 7.95849426e+02 7.92136252e-01]	[4.28929047e+02 7.90789185e+02 7.87858427e-01]	[4.49523346e+02 7.67601807e+02 7.24090695e-01]
[500.78814697 180.09539795 0.90453088]	[500.83010864 264.72787476 0.9168815 ]	[439.3053894 259.62258911 0.88331044]	[421.16720581 364.81442261 0.88254273]	[421.18161011 459.75106812 0.9309603 ]	[562.40246582 267.33312988 0.84726775]	[570.12579346 367.40765381 0.80461961]	[580.25311279 459.71801758 0.87711132]	[500.66870117 449.46511841 0.70759559]	[459.68359375 449.47817993 0.69952083]	[446.96203613 608.57049561 0.75689149]	[444.29373169 757.34558105 0.80575186]	[541.71417236 446.94787598 0.71768558]	[536.7421875 606.04669189 0.77467018]	[523.95727539 754.82672119 0.81807154]	[485.41940308 172.26257324 0.90976185]	[513.56359863 172.27514648 0.88205415]	[472.53884888 175.01579285 0.76325393]	[528.99859619 175.04362488 0.82903922]	[523.91796875 795.81414795 0.87667501]	[544.37469482 790.70715332 0.87759078]	[5.21270996e+02 7.67656921e+02 7.45195866e-01]	[4.44378143e+02 7.95841003e+02 7.93786883e-01]	[428.92605591 790.78063965 0.79135871]	[4.52000793e+02 7.67583557e+02 7.26169348e-01]
[500.75201416 180.09049988 0.9028101 ]	[500.79162598 264.72064209 0.92072964]	[439.26477051 259.62637329 0.88172281]	[421.14599609 364.85769653 0.86732036]	[418.77841187 459.74078369 0.92453247]	[562.36920166 267.30523682 0.84798002]	[570.04003906 364.79537964 0.81694984]	[580.22528076 459.67327881 0.86959708]	[500.63720703 449.44525146 0.70664001]	[459.65161133 449.48117065 0.69740629]	[446.94351196 608.54449463 0.76519203]	[444.29522705 757.34014893 0.80522096]	[541.68884277 446.91769409 0.71722931]	[536.73071289 606.04290771 0.77430296]	[523.94891357 754.83996582 0.82162255]	[485.37384033 172.25880432 0.91673285]	[511.06713867 172.26748657 0.88411337]	[470.03604126 175.00990295 0.7439003 ]	[528.9901123 175.03330994 0.82250726]	[523.91906738 795.82794189 0.87845951]	[544.37426758 790.71557617 0.8799836 ]	[5.21266541e+02 7.67666138e+02 7.49190152e-01]	[4.44380066e+02 7.95832397e+02 7.95397878e-01]	[428.9258728 790.77850342 0.79345584]	[4.52006195e+02 7.67582275e+02 7.24657118e-01]
[500.72531128 177.62683105 0.90557253]	[500.75244141 262.25354004 0.9198128 ]	[439.22296143 259.60336304 0.88323736]	[418.77764893 362.29721069 0.87908912]	[418.69100952 459.7270813 0.91927838]	[562.32177734 267.28186035 0.84657252]	[570.04669189 364.8274231 0.81458443]	[577.78387451 459.70263672 0.86847526]	[498.22836304 449.44314575 0.69925845]	[459.6194458 449.48068237 0.69210076]	[446.90499878 608.56280518 0.77136123]	[444.30569458 757.36120605 0.80446845]	[539.26879883 446.93984985 0.70997345]	[536.65612793 606.07714844 0.76806724]	[523.94415283 757.3314209 0.82639611]	[482.97543335 169.8707428 0.92163932]	[511.03164673 172.23735046 0.87990046]	[469.99093628 175.03019714 0.75857145]	[526.5447998 175.04121399 0.82754368]	[523.92321777 795.83435059 0.88416231]	[544.37640381 790.72473145 0.88461912]	[5.21270447e+02 7.67690613e+02 7.58592188e-01]	[4.44386597e+02 7.95846252e+02 7.90600359e-01]	[4.28931732e+02 7.90787415e+02 7.90245891e-01]	[4.52014343e+02 7.67598389e+02 7.26874352e-01]
[500.67456055 177.60072327 0.90403056]	[500.65701294 262.24551392 0.90328079]	[439.10696411 259.60031128 0.87117743]	[418.66094971 364.80914307 0.86875159]	[418.63452148 459.7585144 0.91284424]	[559.8314209 267.28839111 0.83031309]	[567.51239014 367.3944397 0.83035165]	[575.15014648 459.7303772 0.86201 ]	[498.11538696 449.44995117 0.69091815]	[457.12380981 449.48110962 0.67988241]	[444.39056396 608.58990479 0.78337568]	[444.30490112 757.35772705 0.80409986]	[539.19396973 446.93533325 0.70374614]	[534.11578369 606.07421875 0.75863546]	[523.93231201 757.34307861 0.83094746]	[482.93011475 169.84725952 0.93275839]	[508.51412964 169.85557556 0.88213581]	[467.42105103 174.95918274 0.81531507]	[526.46368408 174.98631287 0.84478462]	[523.91070557 795.84576416 0.88520259]	[544.36413574 790.73059082 0.88651901]	[5.21264221e+02 7.67695312e+02 7.64363348e-01]	[4.44392273e+02 7.95844421e+02 7.90270805e-01]	[4.28934601e+02 7.90787170e+02 7.89808750e-01]	[4.52020325e+02 7.67596802e+02 7.25529730e-01]
[498.25769043 177.63331604 0.88591778]	[498.24789429 262.23101807 0.88834155]	[436.63745117 259.58816528 0.8571896 ]	[418.58279419 364.800354 0.86276841]	[418.58465576 459.7588501 0.90611601]	[559.77526855 267.28015137 0.82269573]	[567.45849609 372.47637939 0.85316491]	[572.63909912 459.74456787 0.86988032]	[495.59609985 449.44503784 0.68376184]	[454.6206665 449.4694519 0.67199069]	[444.38391113 608.62670898 0.78096813]	[444.3059082 759.87982178 0.80600047]	[536.66564941 446.93624878 0.69111085]	[531.55627441 608.49725342 0.76768512]	[523.93664551 757.37841797 0.82919335]	[482.87683105 169.87062073 0.94248772]	[508.4375 169.87997437 0.89085376]	[464.87759399 174.8991394 0.85374862]	[526.390625 174.97172546 0.86036515]	[523.92950439 795.84741211 0.88771939]	[544.38494873 790.72802734 0.88814688]	[521.28027344 770.0847168 0.77041262]	[4.44365143e+02 7.95841553e+02 7.91433930e-01]	[4.28911682e+02 7.90787659e+02 7.87654698e-01]	[4.52030426e+02 7.67636719e+02 7.31341839e-01]
[498.14389038 180.0566864 0.87185425]	[498.14248657 262.19494629 0.86712372]	[436.55145264 257.20043945 0.84344053]	[418.5632019 364.84030151 0.86214769]	[418.54244995 459.7477417 0.89980829]	[557.24536133 264.80563354 0.81083041]	[565.04449463 369.96185303 0.84927458]	[570.11401367 459.72323608 0.87301075]	[490.5632019 446.9347229 0.68027586]	[452.05508423 446.93612671 0.66788614]	[444.36083984 608.61199951 0.77837247]	[444.30380249 759.89556885 0.80601513]	[534.08734131 446.89569092 0.68302751]	[529.00823975 608.50030518 0.78112912]	[523.93231201 759.86663818 0.83121693]	[482.80322266 172.24084473 0.94967425]	[505.92382812 172.24324036 0.90904391]	[462.44085693 174.89454651 0.86213577]	[523.96887207 174.97982788 0.87204969]	[523.92492676 795.85217285 0.8902806 ]	[544.37634277 790.73034668 0.89156121]	[521.29779053 770.09362793 0.77226394]	[4.44354706e+02 7.95848145e+02 7.89264262e-01]	[4.26441711e+02 7.90789551e+02 7.87321687e-01]	[4.52032532e+02 7.67651245e+02 7.34062850e-01]
[495.63839722 180.09388733 0.85675871]	[495.64816284 262.20306396 0.84881043]	[434.09176636 259.57366943 0.836761 ]	[416.09829712 364.86325073 0.84667844]	[416.13330078 459.73440552 0.89495254]	[554.66595459 267.32009888 0.80577362]	[564.98425293 372.46841431 0.85889822]	[570.06884766 459.75006104 0.87905979]	[487.96450806 446.93545532 0.68523288]	[449.43899536 446.90817261 0.66891265]	[444.34912109 608.59759521 0.77671003]	[444.30541992 759.90698242 0.80968213]	[529.00372314 446.94296265 0.68337524]	[526.47674561 608.50506592 0.81307125]	[523.93591309 759.91021729 0.83441347]	[482.72528076 172.26419067 0.95606774]	[503.46447754 172.27285767 0.93399608]	[462.36856079 174.91560364 0.88524789]	[523.86932373 175.03448486 0.87113935]	[523.92565918 795.85839844 0.89382213]	[544.37628174 790.73498535 0.89408058]	[521.31066895 770.11572266 0.78464699]	[4.44350189e+02 7.95856262e+02 7.86156237e-01]	[4.26438812e+02 7.90793518e+02 7.85083771e-01]	[4.52030457e+02 7.67657593e+02 7.38059580e-01]
[493.10162354 180.1227417 0.84854913]	[493.06182861 262.1557312 0.84521604]	[431.52526855 257.17883301 0.83521008]	[413.55664062 362.23455811 0.85468531]	[416.07580566 459.70874023 0.88280869]	[552.08349609 267.32870483 0.80907726]	[564.91015625 367.39666748 0.86063331]	[570.02386475 459.72323608 0.88488233]	[485.43637085 449.46917725 0.69892251]	[446.86813354 449.44430542 0.6762293 ]	[444.33795166 608.58575439 0.77165151]	[444.30780029 759.87762451 0.81063688]	[526.46954346 449.44750977 0.69734019]	[526.43682861 606.07324219 0.81397426]	[523.92156982 759.88647461 0.83230311]	[480.36755371 172.28381348 0.96283114]	[503.38809204 172.29309082 0.9531045 ]	[462.36572266 174.94403076 0.85611612]	[523.79595947 175.0448761 0.86872631]	[523.92510986 795.84973145 0.89102256]	[544.37591553 790.72399902 0.89122802]	[521.29321289 770.1038208 0.77665454]	[4.44357269e+02 7.95864624e+02 7.85781682e-01]	[4.26442474e+02 7.90798157e+02 7.85400510e-01]	[4.52027374e+02 7.67644958e+02 7.42655098e-01]
[490.49267578 180.12663269 0.85027468]	[487.93817139 262.16079712 0.85843801]	[426.41119385 257.18136597 0.84018791]	[410.97631836 364.77203369 0.81713963]	[416.01641846 459.75170898 0.87761241]	[549.48730469 267.31884766 0.8206408 ]	[564.80767822 364.8366394 0.85754043]	[567.48803711 459.75131226 0.90643382]	[485.35137939 449.50228882 0.70669627]	[444.37084961 449.46682739 0.6873467 ]	[441.91943359 613.63653564 0.77338272]	[444.30645752 759.9072876 0.81243181]	[524.00335693 449.48098755 0.70477837]	[526.40539551 608.51940918 0.81197315]	[523.91717529 759.8828125 0.83216095]	[480.30111694 172.25630188 0.95106745]	[503.30392456 172.30395508 0.96467197]	[462.28701782 174.8421936 0.84967732]	[521.37341309 175.04774475 0.8638314 ]	[523.92431641 795.85662842 0.88908988]	[544.38092041 790.7243042 0.88931012]	[521.29394531 770.1038208 0.77980542]	[4.44344360e+02 7.95856262e+02 7.84406185e-01]	[4.26430023e+02 7.90792053e+02 7.85711646e-01]	[4.52035156e+02 7.67669067e+02 7.44996071e-01]
[490.49282837 180.12638855 0.85034037]	[487.94125366 262.15652466 0.85839587]	[426.41134644 257.17871094 0.84047949]	[410.98403931 362.34558105 0.81824046]	[416.01837158 459.75067139 0.87782848]	[549.49121094 267.31329346 0.8205108 ]	[564.80664062 364.8265686 0.85705584]	[567.49108887 459.7515564 0.90528291]	[485.35372925 449.49468994 0.70693916]	[444.37155151 449.45953369 0.68770832]	[441.92129517 613.63879395 0.77370948]	[444.30715942 759.92034912 0.81292462]	[524.00561523 449.47210693 0.70449346]	[526.39941406 608.51898193 0.81281948]	[523.9173584 759.87573242 0.83179367]	[480.30169678 172.25679016 0.95114142]	[503.30371094 172.30332947 0.96462393]	[462.28829956 174.84028625 0.8494519 ]	[521.37445068 175.04718018 0.86372572]	[523.9241333 795.85644531 0.89033937]	[544.38018799 790.72265625 0.89061797]	[521.29553223 770.09863281 0.77867752]	[4.44336884e+02 7.95858032e+02 7.81064749e-01]	[4.26421814e+02 7.90791016e+02 7.83313274e-01]	[4.52038208e+02 7.67677124e+02 7.45344639e-01]
[487.9710083 180.11663818 0.85917407]	[482.96713257 262.20581055 0.88435847]	[423.86001587 259.59524536 0.84743792]	[403.34979248 367.33496094 0.83175451]	[411.03573608 459.74597168 0.87638408]	[544.51708984 267.30032349 0.84540677]	[562.36505127 367.39099121 0.86325473]	[567.44702148 459.71224976 0.9131484 ]	[482.93753052 452.04537964 0.71695507]	[444.30380249 452.02111816 0.69229192]	[441.92254639 608.59197998 0.7911979 ]	[444.30560303 759.94934082 0.81458741]	[523.93896484 449.5012207 0.71247482]	[523.98876953 606.08947754 0.82532811]	[523.90667725 759.87231445 0.832201 ]	[480.19967651 172.2610321 0.94047475]	[503.22665405 172.29093933 0.96551585]	[459.78799438 174.86569214 0.87403101]	[521.26428223 175.00628662 0.84898537]	[523.92712402 795.85369873 0.88866049]	[544.37512207 790.7164917 0.88996482]	[521.28912354 770.09991455 0.7767325 ]	[4.44340820e+02 7.95877136e+02 7.82935143e-01]	[4.26429749e+02 7.90808289e+02 7.83703804e-01]	[4.52026367e+02 7.70084412e+02 7.46237338e-01]
[487.97109985 180.11656189 0.85928798]	[482.96716309 262.20617676 0.88420892]	[423.8598938 259.59539795 0.84760886]	[403.35067749 367.33676147 0.83192515]	[411.03717041 459.74887085 0.87680793]	[544.51818848 267.30163574 0.84535015]	[562.36486816 367.39685059 0.86304486]	[567.4508667 459.71090698 0.91301823]	[482.93795776 452.04541016 0.71733522]	[444.30477905 452.02090454 0.69261247]	[441.91732788 608.58502197 0.7907396 ]	[444.29824829 759.93530273 0.81423491]	[523.93939209 449.50177002 0.71313727]	[523.98815918 606.08276367 0.82637835]	[523.90319824 757.37408447 0.83250797]	[480.19937134 172.26118469 0.94051546]	[503.22680664 172.29136658 0.9656992 ]	[459.78805542 174.86503601 0.87461352]	[521.26428223 175.00610352 0.84916365]	[523.92382812 795.84454346 0.88947624]	[544.37286377 790.70758057 0.89078385]	[521.29138184 770.07910156 0.77462709]	[4.44341827e+02 7.95875122e+02 7.84600854e-01]	[4.26428558e+02 7.90809143e+02 7.84731507e-01]	[4.52018372e+02 7.67695862e+02 7.43366718e-01]
[485.42614746 180.0778656 0.87407845]	[482.87811279 262.22396851 0.90019268]	[421.33187866 259.63046265 0.86207026]	[403.28179932 367.3520813 0.84506989]	[405.88546753 459.75009155 0.89115441]	[544.41345215 267.31542969 0.85788184]	[559.82800293 364.85415649 0.8347559 ]	[564.97851562 459.69439697 0.92035168]	[482.90859985 454.58465576 0.71793181]	[441.91275024 454.56817627 0.68621236]	[441.86264038 611.1204834 0.7933659 ]	[444.30236816 759.94134521 0.81616396]	[523.91241455 452.05743408 0.7126866 ]	[523.95800781 608.55639648 0.82148802]	[523.89172363 759.93585205 0.83507127]	[477.71835327 169.86271667 0.91240454]	[500.80657959 172.25202942 0.95870566]	[459.60559082 174.83860779 0.86694038]	[518.79864502 174.97312927 0.83132839]	[523.94000244 795.85241699 0.88734269]	[544.3795166 790.70874023 0.89088088]	[521.27227783 770.13336182 0.77661556]	[4.44332855e+02 7.95861572e+02 7.86879003e-01]	[4.26418610e+02 7.90798462e+02 7.86927223e-01]	[4.52030670e+02 7.67699463e+02 7.51533866e-01]
[482.95562744 180.12954712 0.88414544]	[482.76644897 264.71310425 0.90453541]	[421.23187256 259.63497925 0.87465501]	[400.78164673 364.83691406 0.88506192]	[403.32476807 459.76983643 0.90727508]	[544.32122803 267.33627319 0.85801017]	[557.26037598 367.38375854 0.80737674]	[564.85559082 459.73693848 0.92520398]	[482.78518677 454.62472534 0.71858382]	[441.78759766 457.11541748 0.69836265]	[441.76544189 613.70672607 0.77974492]	[444.30792236 762.41546631 0.81855839]	[523.78546143 452.05197144 0.70553845]	[523.88500977 606.09320068 0.84412611]	[523.8807373 762.43029785 0.83620209]	[477.60891724 172.24459839 0.90419668]	[500.71954346 172.287323 0.95113873]	[457.14932251 174.85742188 0.85929263]	[518.70721436 174.98828125 0.80841619]	[523.94683838 795.86157227 0.88996875]	[544.37780762 790.70794678 0.88925046]	[521.2510376 770.15020752 0.77091712]	[4.44310547e+02 7.95864014e+02 7.86383986e-01]	[4.26402710e+02 7.90798340e+02 7.87038326e-01]	[4.52065155e+02 7.70087463e+02 7.59257376e-01]
[482.74227905 180.12882996 0.90582967]	[480.20220947 262.24597168 0.91435307]	[418.67788696 257.19595337 0.88290042]	[398.26855469 364.84176636 0.88308519]	[400.83996582 459.76089478 0.92507935]	[541.75299072 267.34197998 0.84157497]	[547.06311035 362.27746582 0.82905883]	[562.29705811 459.66394043 0.90901077]	[480.22943115 454.57583618 0.71292073]	[439.24319458 454.63916016 0.69765979]	[439.30935669 616.24890137 0.77852213]	[441.93118286 759.93225098 0.81864905]	[521.26672363 449.50512695 0.7022838 ]	[523.8067627 608.56829834 0.8317169 ]	[523.847229 762.45288086 0.83933979]	[470.00247192 172.24385071 0.88373649]	[498.11645508 172.3008728 0.90212178]	[452.0512085 174.86700439 0.83321714]	[508.54711914 174.99234009 0.81149763]	[523.94494629 795.88891602 0.88228536]	[544.38812256 790.71258545 0.88195395]	[5.21223938e+02 7.70153992e+02 7.54898667e-01]	[4.44320740e+02 7.95839172e+02 7.85200119e-01]	[4.26400635e+02 7.90789185e+02 7.87378609e-01]	[4.52038727e+02 7.67691528e+02 7.50074744e-01]
[480.10522461 180.12269592 0.87844449]	[475.17449951 262.17849731 0.86028177]	[413.59851074 257.19012451 0.84317094]	[395.52792358 364.77023315 0.8459419 ]	[398.20803833 459.78015137 0.92988437]	[536.64678955 264.78811646 0.8077026 ]	[544.44927979 362.34332275 0.86465991]	[557.26904297 457.20510864 0.86458457]	[475.14477539 449.5012207 0.68777972]	[436.60101318 452.07086182 0.68413877]	[439.13449097 618.81274414 0.76055324]	[441.93057251 762.44787598 0.82374609]	[516.14678955 446.91049194 0.68670005]	[521.34997559 605.96447754 0.81752688]	[523.8303833 759.92144775 0.82914984]	[462.36959839 172.28112793 0.95090264]	[487.92959595 172.29405212 0.90097821]	[444.29882812 174.88989258 0.8658058 ]	[505.87838745 174.97782898 0.84631979]	[523.94787598 795.87731934 0.87338382]	[544.38342285 790.69396973 0.86954248]	[5.21205505e+02 7.70091248e+02 7.29927897e-01]	[4.44354584e+02 7.95877380e+02 7.83990085e-01]	[4.26434082e+02 7.90833557e+02 7.83930719e-01]	[4.52039795e+02 7.70107178e+02 7.54750848e-01]
[477.58947754 182.61856079 0.85533768]	[472.54031372 259.71350098 0.85100979]	[411.01800537 257.14971924 0.83795631]	[387.93078613 362.2723999 0.84707314]	[398.08053589 459.80187988 0.92555469]	[531.58111572 267.29803467 0.80952597]	[544.38916016 364.86688232 0.86425662]	[552.12207031 459.63284302 0.86541629]	[472.54562378 449.49700928 0.68203008]	[434.03857422 454.55960083 0.66927636]	[439.1315918 618.77923584 0.76892388]	[441.93591309 762.42260742 0.81776834]	[513.56921387 446.89782715 0.68131167]	[521.21575928 603.47418213 0.79768896]	[523.80401611 759.88977051 0.82259828]	[462.25262451 172.3147583 0.96809471]	[482.98156738 172.32037354 0.93035042]	[441.82711792 174.86503601 0.89617658]	[503.37106323 174.98730469 0.84476334]	[523.94116211 795.8651123 0.86411142]	[544.38269043 790.67736816 0.86235571]	[5.21190857e+02 7.70075928e+02 7.15015352e-01]	[4.44377960e+02 7.95842102e+02 7.82810330e-01]	[4.28919647e+02 7.90819458e+02 7.82984555e-01]	[4.52058807e+02 7.70091675e+02 7.46058702e-01]
[472.57943726 182.63043213 0.84607083]	[464.97338867 259.7258606 0.86859089]	[405.88122559 257.16928101 0.83951962]	[387.85714722 364.77713013 0.82632858]	[398.01965332 459.80447388 0.90595251]	[526.5291748 267.28994751 0.82483453]	[544.29632568 362.27093506 0.85962975]	[549.54327393 459.66564941 0.87550342]	[467.4855957 446.94519043 0.69181907]	[428.93243408 449.51589966 0.66623527]	[439.07788086 618.78619385 0.76031137]	[441.93148804 759.94165039 0.81475842]	[508.51702881 444.38253784 0.69198155]	[518.73297119 603.47564697 0.78862709]	[523.79516602 759.8873291 0.82191002]	[459.84811401 172.31932068 0.96739638]	[482.84893799 172.35073853 0.96100557]	[441.78475952 174.89550781 0.88441408]	[500.88516235 175.07022095 0.85246485]	[523.94110107 795.85516357 0.86588252]	[544.3772583 790.66320801 0.86461788]	[5.21188538e+02 7.70072021e+02 7.12226450e-01]	[4.44414154e+02 7.95843811e+02 7.86886752e-01]	[4.28950500e+02 7.90831360e+02 7.84318149e-01]	[4.52045807e+02 7.70078247e+02 7.39735305e-01]
[470.0078125 182.63305664 0.84664661]	[462.44158936 262.18359375 0.89150834]	[403.31661987 259.58407593 0.84996367]	[382.79656982 367.38964844 0.84827745]	[395.53033447 459.76556396 0.89195466]	[524.01147461 264.80932617 0.84355843]	[541.83557129 364.8145752 0.85780829]	[546.99926758 459.64627075 0.89955336]	[464.94247437 449.44113159 0.70500284]	[426.37207031 449.51889038 0.67718548]	[436.67462158 618.80432129 0.7482152 ]	[441.92730713 762.42614746 0.81781662]	[505.97415161 444.40890503 0.70464224]	[516.20739746 605.91369629 0.78498298]	[523.79138184 759.90252686 0.82398719]	[459.76876831 172.32241821 0.96444023]	[482.75805664 172.34651184 0.96968687]	[441.67825317 174.89619446 0.88474631]	[500.74951172 175.05982971 0.83354521]	[523.93768311 795.84277344 0.86910599]	[544.37164307 790.65753174 0.8707512 ]	[5.21196167e+02 7.70094482e+02 7.19645381e-01]	[4.44419952e+02 7.95842163e+02 7.87507415e-01]	[4.28966003e+02 7.90837769e+02 7.83247709e-01]	[4.52038422e+02 7.70093750e+02 7.39016294e-01]
[467.38861084 182.68362427 0.85425454]	[462.35061646 262.18582153 0.90756226]	[400.81365967 259.62384033 0.86418653]	[380.34417725 369.93597412 0.86625481]	[390.50378418 459.80615234 0.87927616]	[523.8873291 264.77154541 0.85808623]	[541.68011475 362.32501221 0.85296625]	[546.9206543 457.19412231 0.9033969 ]	[464.83230591 449.45437622 0.71277976]	[423.83660889 449.50192261 0.68647361]	[436.65597534 616.22711182 0.74914026]	[441.93536377 762.4196167 0.81854701]	[503.47903442 446.87533569 0.71390224]	[516.12011719 605.90649414 0.77595103]	[523.78887939 759.87670898 0.81974894]	[459.60565186 172.35917664 0.94244432]	[480.30932617 172.3533783 0.97678661]	[439.13238525 174.91059875 0.87690306]	[498.27481079 174.95324707 0.82658529]	[523.93658447 795.83026123 0.86771047]	[544.37219238 790.64453125 0.87200946]	[5.21205811e+02 7.70092346e+02 7.18350589e-01]	[4.44400482e+02 7.95816162e+02 7.86446452e-01]	[4.28955719e+02 7.90819946e+02 7.83161938e-01]	[4.52058746e+02 7.70091675e+02 7.44167864e-01]
[464.85144043 185.17102051 0.86651176]	[462.25262451 262.2210083 0.90992415]	[400.71469116 259.64294434 0.87647235]	[380.21051025 367.36639404 0.89077681]	[385.34320068 459.82592773 0.89234018]	[523.80987549 264.78286743 0.86095136]	[539.19335938 362.3302002 0.82849854]	[544.41650391 459.61026001 0.91380525]	[462.38500977 452.0177002 0.71486616]	[421.36178589 452.06271362 0.6892091 ]	[436.61776733 611.14788818 0.73170787]	[441.92004395 759.92071533 0.81695873]	[503.41287231 446.95022583 0.70814496]	[513.59606934 605.91278076 0.77795434]	[523.78771973 759.88818359 0.82002014]	[457.13656616 172.3634491 0.92967999]	[480.2114563 172.36332703 0.96755368]	[436.67053223 174.90757751 0.86407048]	[498.19720459 174.94706726 0.81453401]	[523.92492676 795.82183838 0.86933261]	[544.36529541 790.63903809 0.87367409]	[5.21218567e+02 7.70093079e+02 7.21894860e-01]	[4.44416534e+02 7.95817688e+02 7.85445929e-01]	[4.28962036e+02 7.90822266e+02 7.82317579e-01]	[4.52033813e+02 7.67685303e+02 7.37327099e-01]
[462.36517334 185.19508362 0.88905406]	[462.18310547 262.21768188 0.91366243]	[400.65783691 259.59515381 0.88692385]	[380.09689331 364.78512573 0.90069598]	[382.79641724 459.80682373 0.91337866]	[521.40570068 267.30618286 0.85571957]	[536.70507812 364.82876587 0.81153876]	[544.30566406 459.61447144 0.91415405]	[462.31219482 449.49316406 0.71812463]	[421.29257202 452.03640747 0.69119245]	[436.54827881 611.13598633 0.73154461]	[441.92407227 759.92132568 0.81495273]	[503.33062744 446.88473511 0.71920562]	[511.04238892 603.49841309 0.78344131]	[523.78942871 759.87957764 0.81870157]	[454.59729004 172.36616516 0.91262615]	[477.74771118 172.38890076 0.94214761]	[436.56317139 174.9563446 0.83285147]	[495.62039185 175.03868103 0.78846627]	[523.91748047 795.8013916 0.86990994]	[544.36248779 790.62554932 0.87202656]	[5.21232727e+02 7.70096802e+02 7.24897087e-01]	[4.46878510e+02 7.95800964e+02 7.87389040e-01]	[4.28988464e+02 7.90822693e+02 7.85086572e-01]	[4.52035400e+02 7.67683777e+02 7.36215472e-01]
[462.36517334 185.1950531 0.88904321]	[462.18237305 262.21664429 0.91385972]	[400.65750122 259.59634399 0.88671386]	[380.09707642 364.78713989 0.90077472]	[382.79766846 459.80786133 0.91313761]	[521.40551758 267.30236816 0.85561728]	[536.70556641 364.83041382 0.81125057]	[544.30230713 459.61538696 0.91271013]	[462.31268311 449.4956665 0.71806049]	[421.29342651 452.03912354 0.69115567]	[436.54452515 611.140625 0.73094893]	[441.92599487 759.93103027 0.81517255]	[503.33087158 446.88781738 0.71853787]	[511.04434204 603.50256348 0.78329599]	[523.78979492 759.87799072 0.81870729]	[454.59701538 172.36636353 0.91263723]	[477.74795532 172.3890686 0.94217753]	[436.56283569 174.95582581 0.83310068]	[495.6211853 175.03837585 0.78832269]	[523.91796875 795.80310059 0.87030607]	[544.36126709 790.62786865 0.8733446 ]	[5.21230896e+02 7.70092407e+02 7.23544538e-01]	[4.46880859e+02 7.95804321e+02 7.87233651e-01]	[4.28992767e+02 7.90824707e+02 7.84763455e-01]	[4.52035248e+02 7.67690796e+02 7.37686455e-01]
[462.25061035 185.20996094 0.90243083]	[459.74884033 262.20822144 0.92097718]	[398.19796753 259.58630371 0.88485426]	[377.71057129 364.82348633 0.8917129 ]	[380.34832764 459.76794434 0.92107391]	[521.28942871 267.30880737 0.85151178]	[531.53753662 362.20715332 0.82800686]	[541.87750244 459.59710693 0.91104484]	[462.2421875 449.50991821 0.71513516]	[421.20401001 452.06506348 0.69321352]	[434.0284729 611.11126709 0.72996098]	[441.93023682 759.95037842 0.81865954]	[503.27563477 446.89248657 0.71356034]	[508.50097656 603.49542236 0.79092228]	[523.79315186 759.90942383 0.81930298]	[449.50738525 172.38224792 0.90516996]	[477.61483765 172.40979004 0.91762292]	[431.5222168 174.95988464 0.82555026]	[490.5168457 175.05912781 0.79707521]	[523.91656494 795.80065918 0.87085456]	[544.36248779 790.62451172 0.87107652]	[5.21240540e+02 7.70115479e+02 7.26197302e-01]	[4.46882538e+02 7.95822327e+02 7.84858108e-01]	[4.28994171e+02 7.90840576e+02 7.83932388e-01]	[4.52043396e+02 7.70077393e+02 7.43606746e-01]
[459.77249146 185.23320007 0.89660168]	[459.6413269 262.24243164 0.90912646]	[398.0838623 259.60345459 0.87403291]	[377.69018555 367.42330933 0.88623518]	[380.28387451 459.78027344 0.931876 ]	[521.19488525 267.31201172 0.83694935]	[526.52392578 362.20877075 0.84519917]	[541.81817627 459.59295654 0.90697128]	[459.81973267 449.49884033 0.71462524]	[418.7784729 452.0664978 0.6944539]	[431.47018433 611.07757568 0.72568089]	[441.93606567 762.41900635 0.82023561]	[500.86660767 446.88510132 0.71264285]	[506.01345825 605.88720703 0.81263494]	[523.78369141 759.9473877 0.82487112]	[444.40209961 172.39759827 0.92466009]	[472.52789307 172.41220093 0.89257932]	[426.41390991 175.0063324 0.83347028]	[485.50479126 175.06051636 0.82169598]	[523.92102051 795.79943848 0.87467211]	[544.35943604 790.6237793 0.87621266]	[5.21220581e+02 7.70136108e+02 7.28127837e-01]	[4.46879120e+02 7.95817749e+02 7.84511268e-01]	[4.28989502e+02 7.90837463e+02 7.84588277e-01]	[4.52060394e+02 7.70083801e+02 7.50143588e-01]
[459.60958862 185.23760986 0.87997353]	[457.19891357 262.19766235 0.89356202]	[395.59408569 259.59448242 0.85737097]	[377.59664917 369.91973877 0.87306273]	[380.22106934 459.80349731 0.94112527]	[518.69671631 264.78988647 0.82275915]	[526.45983887 362.3225708 0.84245789]	[541.77386475 457.19760132 0.89448684]	[459.72637939 452.02005005 0.71537727]	[418.71713257 454.58789062 0.69978869]	[428.94308472 613.67791748 0.73384911]	[444.29693604 762.44812012 0.82403135]	[500.76931763 446.92242432 0.71586227]	[505.91851807 605.89562988 0.8397404 ]	[523.77722168 762.42047119 0.82960892]	[441.86392212 172.47036743 0.95955306]	[464.97381592 172.41427612 0.91623431]	[423.84677124 175.03283691 0.84171849]	[485.35244751 175.01002502 0.85054529]	[523.90942383 795.80249023 0.88127583]	[544.35089111 790.62670898 0.88139325]	[5.21225769e+02 7.70141663e+02 7.37532437e-01]	[4.44427063e+02 7.95832947e+02 7.87690699e-01]	[4.28970734e+02 7.90842468e+02 7.86645234e-01]	[4.52078552e+02 7.70102112e+02 7.56036818e-01]
[457.12811279 187.73864746 0.86709064]	[457.09490967 262.20907593 0.8650431 ]	[395.49588013 259.59655762 0.83860844]	[375.08291626 367.39984131 0.84529799]	[377.69256592 459.83511353 0.93710911]	[516.18341064 264.80331421 0.80965972]	[524.00036621 364.83511353 0.85111874]	[541.6819458 459.63613892 0.89270973]	[459.58728027 452.02523804 0.70809621]	[418.58334351 457.10708618 0.70223522]	[426.40042114 616.22265625 0.74030787]	[441.92810059 762.44525146 0.82506108]	[500.66409302 446.89871216 0.71334505]	[505.91491699 605.89550781 0.82841116]	[523.76525879 759.9375 0.82709241]	[441.76638794 172.48953247 0.96916246]	[464.8840332 172.44908142 0.92813325]	[421.39880371 175.02275085 0.81631762]	[482.95568848 175.03465271 0.85295993]	[523.90570068 795.79351807 0.87864751]	[544.36035156 790.6159668 0.87665629]	[5.21208435e+02 7.70140808e+02 7.26983309e-01]	[4.44408875e+02 7.95837769e+02 7.91991472e-01]	[4.28952332e+02 7.90843811e+02 7.88439631e-01]	[4.52062836e+02 7.70099060e+02 7.52858579e-01]
[452.03164673 187.77944946 0.85029984]	[449.48431396 262.14352417 0.8474133 ]	[387.91973877 257.19229126 0.83193636]	[364.84362793 364.82989502 0.8318041 ]	[377.49987793 462.2633667 0.91533828]	[511.02880859 267.29562378 0.80795574]	[523.86004639 362.32699585 0.87922722]	[539.22808838 459.59545898 0.8754847 ]	[452.04629517 449.44805908 0.68632925]	[413.4944458 454.58053589 0.67360133]	[423.8927002 613.70031738 0.75390279]	[441.92434692 762.47845459 0.83325601]	[493.10177612 444.35629272 0.69408274]	[503.42733765 605.9954834 0.85435927]	[521.41705322 759.93817139 0.83390659]	[439.27554321 172.50790405 0.97228158]	[462.30471802 172.4704895 0.96049607]	[421.26177979 177.47958374 0.84973067]	[482.7276001 175.0852356 0.85267454]	[523.87963867 795.82342529 0.883138 ]	[544.31512451 790.64056396 0.87716109]	[5.21181458e+02 7.70139221e+02 7.26911366e-01]	[4.44387848e+02 7.95833557e+02 7.92026162e-01]	[4.28942017e+02 7.90845032e+02 7.84673333e-01]	[4.52055725e+02 7.70122925e+02 7.61635005e-01]
[449.43670654 190.24890137 0.85752952]	[444.41763306 262.17346191 0.86730969]	[385.31192017 257.203125 0.8413862 ]	[364.87057495 364.84295654 0.81842828]	[375.05810547 459.82452393 0.90233064]	[505.98510742 267.31460571 0.82525188]	[523.82928467 362.32974243 0.87509882]	[536.73571777 457.19946289 0.8646642 ]	[449.51577759 449.48388672 0.68653083]	[410.99487305 454.612854 0.67564011]	[423.87936401 611.1552124 0.76288128]	[441.91900635 762.48303223 0.83336318]	[490.54556274 444.38510132 0.69363427]	[503.31539917 605.94866943 0.86765391]	[521.35449219 757.30877686 0.83442569]	[439.19015503 174.84161377 0.96931231]	[462.22595215 174.84420776 0.96234715]	[421.15304565 177.49061584 0.86202466]	[480.28442383 177.51159668 0.84317631]	[523.7991333 795.85644531 0.87674487]	[541.85693359 790.65307617 0.85734844]	[5.18758606e+02 7.67628967e+02 7.30692208e-01]	[4.44374786e+02 7.95817200e+02 7.92166471e-01]	[4.28943604e+02 7.90842712e+02 7.84100473e-01]	[4.52051819e+02 7.70131226e+02 7.61398256e-01]
[444.42996216 190.26878357 0.87712795]	[444.29244995 262.23153687 0.87937748]	[382.78494263 259.66314697 0.84499198]	[362.32275391 367.41262817 0.83323961]	[372.54315186 459.81704712 0.88368917]	[505.88635254 267.28860474 0.83366644]	[523.78900146 362.22149658 0.88477218]	[534.13220215 457.18179321 0.86261207]	[449.45272827 452.05932617 0.69126523]	[410.95581055 457.14334106 0.67762744]	[423.84384155 616.23455811 0.76058739]	[441.93060303 764.98400879 0.84276384]	[487.98519897 446.95474243 0.69256693]	[503.25604248 606.02819824 0.86010754]	[521.30236816 757.33789062 0.8320362 ]	[439.10299683 174.84989929 0.9588564 ]	[459.81274414 174.86534119 0.96677119]	[418.71783447 175.05278015 0.88067037]	[480.18429565 177.51448059 0.84164459]	[523.82788086 795.86627197 0.87783039]	[541.82733154 790.63812256 0.85936755]	[5.18678040e+02 7.67678955e+02 7.29159653e-01]	[4.44313538e+02 7.95853149e+02 7.94835269e-01]	[4.28911469e+02 7.93232727e+02 7.84297645e-01]	[452.08068848 770.19451904 0.77476382]
[444.33703613 190.26669312 0.89019644]	[441.8442688 262.25515747 0.8954109 ]	[380.31738281 259.67910767 0.85603541]	[362.2303772 372.46331787 0.85891443]	[369.91323853 462.20941162 0.87675089]	[503.3939209 267.27340698 0.84959137]	[521.4307251 364.76968384 0.86358237]	[531.581604 459.59130859 0.86732692]	[446.90176392 454.56539917 0.69978935]	[408.40777588 457.15679932 0.68067437]	[423.85314941 613.70281982 0.76611364]	[441.9258728 765.01824951 0.85146439]	[485.46459961 449.48934937 0.69741738]	[500.87313843 606.0824585 0.85450429]	[521.22857666 757.35693359 0.82717597]	[436.64273071 174.84484863 0.94327569]	[459.72680664 174.86209106 0.96842748]	[418.57336426 175.02592468 0.87516719]	[477.75119019 177.55789185 0.81303781]	[523.78662109 795.89831543 0.88083124]	[541.77929688 790.6572876 0.86137718]	[5.16188416e+02 7.67669189e+02 7.16245055e-01]	[4.44302795e+02 7.95877380e+02 7.91741431e-01]	[4.26435333e+02 7.93240967e+02 7.84278691e-01]	[452.06774902 770.21075439 0.78361219]
[441.87484741 190.30662537 0.91036391]	[441.78842163 264.74499512 0.90257734]	[380.24130249 259.70367432 0.86321026]	[359.79238892 372.4961853 0.88040078]	[364.79888916 462.27560425 0.89022106]	[503.33126831 267.28500366 0.85490859]	[521.36071777 364.78445435 0.86617941]	[529.05303955 459.60470581 0.87090766]	[444.37704468 454.61413574 0.71081054]	[405.8265686 457.18365479 0.69049764]	[423.80612183 616.22998047 0.76882863]	[441.93347168 765.02294922 0.84987807]	[485.39831543 452.02114868 0.70738369]	[500.80987549 608.54998779 0.83530325]	[518.79180908 762.42785645 0.8191523 ]	[434.11401367 174.88148499 0.92344671]	[459.63189697 174.87223816 0.95191675]	[416.11877441 175.07040405 0.84556347]	[477.67755127 177.53450012 0.79247797]	[521.37329102 795.86706543 0.85431784]	[539.28082275 790.6607666 0.82790673]	[5.16128174e+02 7.70132935e+02 7.10932314e-01]	[4.44325500e+02 7.95877563e+02 7.85856426e-01]	[4.28923706e+02 7.93254822e+02 7.77654767e-01]	[452.06893921 770.21594238 0.78379548]
[441.78625488 190.35072327 0.9256928 ]	[441.73721313 264.71850586 0.90433884]	[380.20297241 259.71035767 0.86503792]	[359.70596313 372.45559692 0.88848281]	[362.27359009 462.33761597 0.89723068]	[503.27178955 264.76315308 0.86042261]	[521.29925537 364.81387329 0.86453307]	[531.5401001 457.18286133 0.86615431]	[444.30007935 449.51306152 0.71742094]	[403.30926514 454.58804321 0.6924659 ]	[423.77368164 616.26226807 0.77171898]	[441.90539551 765.01831055 0.84909159]	[482.9446106 446.90005493 0.72139955]	[500.72427368 606.08496094 0.8282252 ]	[518.69268799 764.96569824 0.81523234]	[431.50961304 174.93855286 0.91088021]	[457.1807251 174.89904785 0.93195528]	[413.59799194 175.11132812 0.80283868]	[475.15292358 177.47781372 0.78070492]	[521.31213379 795.8269043 0.84227604]	[539.20733643 790.66796875 0.82061958]	[5.11062317e+02 7.70241760e+02 7.16366470e-01]	[4.44339935e+02 7.95879211e+02 7.89998531e-01]	[4.28932709e+02 7.93259766e+02 7.79863656e-01]	[452.01611328 770.20410156 0.77464318]
[441.69107056 192.78982544 0.93379372]	[441.6887207 262.24633789 0.90872097]	[380.16400146 259.70355225 0.86913222]	[359.59603882 367.40628052 0.88654834]	[362.19656372 462.32141113 0.90752643]	[500.88452148 264.75436401 0.86156809]	[521.2769165 364.85198975 0.85868448]	[531.53070068 457.18981934 0.86644703]	[444.3085022 449.51211548 0.71602899]	[403.34039307 454.63796997 0.69049811]	[423.77304077 618.76165771 0.78331339]	[441.92288208 765.0869751 0.84289408]	[482.94293213 446.87341309 0.71960741]	[500.66226196 608.55157471 0.82120079]	[513.6159668 767.61883545 0.79917467]	[426.44659424 175.01609802 0.90411299]	[457.065979 174.97799683 0.8993156 ]	[413.54257202 177.53871155 0.78758973]	[472.56738281 177.51693726 0.77545911]	[521.27423096 798.38214111 0.80136973]	[536.69073486 790.77844238 0.80281514]	[5.05920563e+02 7.77844971e+02 6.71761811e-01]	[4.44339081e+02 7.95879333e+02 7.84734786e-01]	[4.28929199e+02 7.93256531e+02 7.75706828e-01]	[4.52030304e+02 7.70271118e+02 7.46122062e-01]
[439.26681519 192.80462646 0.93009877]	[439.29803467 262.23809814 0.91522777]	[380.10498047 259.6817627 0.8734771 ]	[359.56671143 369.98815918 0.88192081]	[359.71600342 462.39279175 0.91587329]	[500.82788086 264.75564575 0.86020738]	[521.24481201 364.84536743 0.85460943]	[529.07556152 457.13674927 0.86191285]	[441.87994385 449.4916687 0.73145252]	[403.29110718 454.61129761 0.69538665]	[423.77142334 613.69464111 0.78170252]	[441.91146851 765.01605225 0.8403728 ]	[482.85888672 444.40002441 0.74045682]	[500.63677979 606.04718018 0.81793231]	[508.53753662 767.59533691 0.8052336 ]	[423.92327881 175.03369141 0.90598446]	[454.53643799 174.9974823 0.87831622]	[413.48617554 177.556427 0.76621938]	[470.02206421 177.52952576 0.7920205 ]	[5.13647644e+02 8.00993896e+02 7.64654398e-01]	[5.26547241e+02 7.93312683e+02 7.74947882e-01]	[5.03394440e+02 7.75304565e+02 6.78887844e-01]	[4.44341919e+02 7.95867371e+02 7.86255598e-01]	[4.28927551e+02 7.93233582e+02 7.73894310e-01]	[4.52031006e+02 7.70199402e+02 7.60115385e-01]
[439.26754761 192.80517578 0.93008268]	[439.29797363 262.24099731 0.91507763]	[380.10562134 259.68341064 0.8734045 ]	[359.56643677 369.98919678 0.88159907]	[359.71792603 462.39346313 0.91582119]	[500.82693481 264.76101685 0.85961205]	[521.24145508 364.83581543 0.85563207]	[531.52893066 457.13980103 0.86219025]	[441.88021851 449.50341797 0.73082632]	[403.28741455 454.62374878 0.69613457]	[423.77423096 613.68676758 0.78164947]	[441.9102478 765.01281738 0.84032154]	[482.86361694 444.40911865 0.73895258]	[500.63656616 606.0446167 0.81820697]	[508.53799438 767.59643555 0.80476105]	[423.92355347 175.03500366 0.90590799]	[454.53717041 174.99890137 0.87837791]	[411.03823853 177.55831909 0.76808697]	[470.02206421 177.53178406 0.79153877]	[5.13643677e+02 8.00986389e+02 7.63942838e-01]	[5.26550537e+02 7.93308533e+02 7.74898708e-01]	[5.03397095e+02 7.75307007e+02 6.76946163e-01]	[4.44342896e+02 7.95863953e+02 7.86202669e-01]	[4.28927582e+02 7.93230469e+02 7.73535788e-01]	[4.52029694e+02 7.70195251e+02 7.59906650e-01]
[439.19302368 192.84992981 0.93850297]	[439.24679565 264.70825195 0.91553271]	[377.70492554 259.69110107 0.86719418]	[357.13357544 367.42272949 0.86855078]	[357.14910889 462.37469482 0.91725671]	[500.77108765 264.8041687 0.84934676]	[521.21118164 364.83032227 0.85119438]	[531.55340576 457.0831604 0.84796709]	[441.8757019 449.51159668 0.73442924]	[403.30645752 454.62567139 0.69294107]	[421.37896729 616.24108887 0.79717982]	[441.91854858 764.97155762 0.83485359]	[482.83966064 446.88104248 0.7401588 ]	[498.17132568 606.00390625 0.80909914]	[505.93389893 767.546875 0.81996846]	[423.83624268 175.06689453 0.92010003]	[449.50799561 175.05276489 0.87202311]	[408.46957397 177.56996155 0.76093143]	[467.43511963 177.56660461 0.78344131]	[508.51403809 806.12811279 0.82180524]	[5.26452332e+02 7.98400635e+02 7.84397483e-01]	[5.00842804e+02 7.72765808e+02 7.27153361e-01]	[4.44323273e+02 7.95866821e+02 7.84628391e-01]	[4.26440430e+02 7.93213196e+02 7.74326622e-01]	[4.52040375e+02 7.70160583e+02 7.70035207e-01]
[439.16567993 192.88092041 0.94135308]	[439.18084717 264.7677002 0.91340864]	[377.62640381 262.15957642 0.85507363]	[357.14398193 369.95983887 0.87401623]	[357.02740479 462.36196899 0.9043473 ]	[500.70639038 267.32064819 0.83922231]	[518.7711792 359.78735352 0.87127024]	[531.61291504 457.105896 0.85054004]	[441.82693481 452.05615234 0.7428112 ]	[403.26324463 457.1232605 0.70703703]	[421.38449097 621.27825928 0.80831361]	[441.91915894 764.97705078 0.83765298]	[482.78967285 449.43539429 0.73571134]	[495.59243774 608.5057373 0.78863627]	[503.41134644 767.6619873 0.82658786]	[423.7789917 175.09367371 0.92319989]	[449.46899414 175.08099365 0.86764348]	[405.93261719 177.60171509 0.76904052]	[464.97488403 177.60765076 0.78839362]	[503.3911438 808.7600708 0.86128074]	[523.81256104 806.06781006 0.81730866]	[5.00705200e+02 7.75365234e+02 6.89203262e-01]	[4.44372314e+02 7.95882874e+02 7.87555456e-01]	[4.28987061e+02 7.93247009e+02 7.69243538e-01]	[4.52025574e+02 7.70147095e+02 7.59686828e-01]
[439.10580444 192.93051147 0.9384104 ]	[439.14349365 267.28646851 0.90793604]	[377.60339355 262.19000244 0.85016662]	[357.10952759 369.96994019 0.86521482]	[354.59689331 462.33300781 0.8933835 ]	[498.27124023 269.82073975 0.83177185]	[518.74804688 362.31195068 0.84629208]	[534.11474609 457.14505005 0.85801327]	[441.78762817 452.07467651 0.73825079]	[400.84402466 457.17950439 0.71693712]	[423.77075195 618.7802124 0.80834424]	[444.3296814 764.96862793 0.83271468]	[482.7414856 446.94033813 0.731399 ]	[490.5406189 608.49963379 0.78066266]	[503.3145752 770.13043213 0.83622366]	[421.36340332 177.54411316 0.91804051]	[446.90338135 177.49647522 0.86628175]	[405.90405273 180.14923096 0.76426542]	[464.89025879 177.6346283 0.80677044]	[503.30828857 811.33166504 0.82182139]	[521.34936523 808.67108154 0.82702702]	[4.98219727e+02 7.80411011e+02 6.99213505e-01]	[4.44416168e+02 7.98357544e+02 7.68936813e-01]	[4.31492310e+02 7.93264038e+02 7.62049317e-01]	[4.52064972e+02 7.70137512e+02 7.57472932e-01]
[436.69781494 195.46144104 0.95148069]	[439.08856201 272.35183716 0.90944684]	[377.50509644 267.35488892 0.8269397 ]	[354.56137085 375.04006958 0.86479658]	[354.51205444 467.43179321 0.83368635]	[498.23861694 272.35012817 0.83604097]	[518.68377686 364.79544067 0.82959694]	[534.17510986 459.83291626 0.88045985]	[441.69046021 457.14001465 0.75758803]	[400.7383728 459.75131226 0.7458955 ]	[421.39178467 621.3380127 0.82709944]	[444.36154175 759.92224121 0.81566799]	[480.33648682 452.02398682 0.73406196]	[485.43002319 608.55981445 0.79235637]	[5.00692078e+02 7.80468933e+02 7.78607488e-01]	[421.28778076 185.19172668 0.9071635 ]	[444.38723755 182.63201904 0.85831773]	[403.35980225 187.77050781 0.77484429]	[462.45962524 182.62147522 0.77905023]	[5.00674652e+02 8.24005249e+02 7.36789346e-01]	[5.18708313e+02 8.13781738e+02 7.40832210e-01]	[4.90540253e+02 7.88192078e+02 6.60040379e-01]	[4.46938446e+02 7.95896606e+02 7.44115055e-01]	[4.31514618e+02 7.90836304e+02 7.46560574e-01]	[4.54537750e+02 7.67647583e+02 7.17487216e-01]
[436.59155273 195.63084412 0.91386223]	[439.05618286 272.46017456 0.91030997]	[375.10467529 272.37747192 0.8407039 ]	[354.49142456 377.60437012 0.88381952]	[354.47387695 470.04293823 0.82407099]	[498.21096802 272.44735718 0.84380049]	[518.70599365 367.4161377 0.83016682]	[536.6965332 462.29034424 0.88076043]	[441.70788574 459.69317627 0.78020501]	[400.74075317 462.27304077 0.75760907]	[421.3354187 623.9440918 0.84328842]	[444.34710693 759.93585205 0.8138715 ]	[480.36169434 457.10293579 0.75305009]	[485.37307739 611.14746094 0.78154713]	[500.6640625 783.02001953 0.78600293]	[421.20675659 190.24752808 0.92429477]	[444.32052612 187.75941467 0.88570994]	[403.27209473 190.34788513 0.76501679]	[462.43087769 187.80969238 0.8075949 ]	[4.95612305e+02 8.24057007e+02 7.32573807e-01]	[5.13636536e+02 8.16392578e+02 7.10787773e-01]	[4.93064606e+02 7.90672363e+02 6.43432796e-01]	[4.46874451e+02 7.98378784e+02 7.59607494e-01]	[4.31474030e+02 7.93220764e+02 7.48547852e-01]	[4.54544006e+02 7.67653137e+02 7.02311516e-01]
[434.12063599 198.13845825 0.87720203]	[436.67248535 274.91717529 0.91716325]	[375.05499268 274.91427612 0.85156465]	[354.52664185 380.10891724 0.9018088 ]	[351.97979736 475.12130737 0.83159322]	[498.17144775 274.90460205 0.85162008]	[518.68847656 369.9119873 0.82898492]	[536.73944092 462.38815308 0.87760001]	[439.30447388 459.76376343 0.78441703]	[400.68856812 462.33770752 0.75559795]	[421.27301025 624.01422119 0.83640158]	[444.36425781 759.934021 0.81045455]	[480.25366211 457.16650391 0.7534126 ]	[482.88494873 616.25042725 0.80375534]	[4.98188873e+02 7.85535156e+02 7.78277040e-01]	[421.16998291 190.39744568 0.94486576]	[441.90402222 190.33328247 0.91455746]	[400.87579346 192.8336792 0.78966892]	[462.36972046 190.3941803 0.84052509]	[4.87937805e+02 8.29162842e+02 7.86253870e-01]	[5.08477478e+02 8.26598816e+02 7.21523643e-01]	[4.90485565e+02 7.90736206e+02 6.59867227e-01]	[4.44354004e+02 7.98376343e+02 7.63162553e-01]	[4.28937073e+02 7.90809814e+02 7.48754621e-01]	[4.54582977e+02 7.67623840e+02 7.05726802e-01]
[434.09991455 203.16040039 0.85482508]	[436.66317749 275.02471924 0.92763358]	[375.04266357 275.03384399 0.86191028]	[354.51315308 380.26016235 0.89353859]	[351.95162964 477.64968872 0.84175891]	[498.19271851 275.03231812 0.87339675]	[518.67425537 372.50717163 0.83486384]	[536.74951172 464.84680176 0.86543381]	[439.27825928 462.24041748 0.78698844]	[400.66378784 462.38439941 0.75105327]	[421.24121094 626.50872803 0.82718992]	[444.34274292 759.9074707 0.80662698]	[480.23135376 459.70080566 0.76542056]	[482.84671021 618.82324219 0.81376278]	[4.95669891e+02 7.85500061e+02 7.29473829e-01]	[421.14111328 192.88539124 0.96743762]	[441.87512207 192.81045532 0.93722916]	[400.82138062 195.36705017 0.8062287 ]	[462.32672119 192.88526917 0.84843981]	[4.85375305e+02 8.29213989e+02 7.76355684e-01]	[5.05918671e+02 8.26644958e+02 7.17949331e-01]	[4.87925964e+02 7.90704529e+02 5.87824762e-01]	[4.44331909e+02 7.98400940e+02 7.53079832e-01]	[4.28915527e+02 7.90804260e+02 7.41082132e-01]	[4.54562195e+02 7.67595581e+02 6.96489811e-01]
[434.01150513 210.7878418 0.86104161]	[436.64187622 277.48272705 0.93127245]	[375.02774048 277.47879028 0.86422175]	[354.47000122 382.76104736 0.87074035]	[351.94198608 480.16622925 0.86399305]	[498.17645264 277.47741699 0.87868363]	[518.65917969 377.51400757 0.86078161]	[539.17669678 467.42446899 0.84464425]	[439.2461853 462.40176392 0.76566857]	[398.27670288 467.41558838 0.7349292 ]	[421.20788574 626.58361816 0.83559453]	[444.31903076 762.45074463 0.81998873]	[480.23745728 462.26037598 0.75837988]	[482.81845093 623.80914307 0.83935338]	[4.93102753e+02 7.88150757e+02 7.25031972e-01]	[418.77258301 195.38415527 0.96714336]	[441.82730103 192.99551392 0.95933551]	[400.78323364 195.49156189 0.80052578]	[462.31723022 195.37922668 0.85615361]	[4.82865204e+02 8.31670776e+02 7.87461936e-01]	[5.03391479e+02 8.29162354e+02 7.36612320e-01]	[4.85445557e+02 7.98361084e+02 5.70886910e-01]	[4.41878296e+02 8.00937317e+02 7.68375754e-01]	[4.28914948e+02 7.93227356e+02 7.36874282e-01]	[4.54545258e+02 7.67621887e+02 7.11076856e-01]
[428.97122192 213.34521484 0.887748 ]	[436.58538818 277.62277222 0.91585201]	[375.00613403 277.59265137 0.85929942]	[354.54067993 385.30825806 0.86169297]	[351.91873169 480.26226807 0.86602271]	[495.6491394 277.59570312 0.86509508]	[518.64086914 377.66491699 0.88971174]	[539.17572021 470.050354 0.8360126 ]	[439.24902344 467.45864868 0.74238408]	[400.61862183 472.58050537 0.72564316]	[421.18792725 629.02410889 0.83050793]	[444.34579468 762.41546631 0.81710553]	[480.22158813 464.84085083 0.74147868]	[482.80145264 623.86743164 0.85069752]	[4.88012207e+02 7.90684021e+02 7.15951562e-01]	[418.69888306 195.5730896 0.95234877]	[441.7454834 195.51686096 0.9553299 ]	[400.7640686 198.0697937 0.74048179]	[462.26464844 195.58703613 0.84818125]	[4.82836395e+02 8.31839355e+02 7.60088444e-01]	[5.03301727e+02 8.31669006e+02 7.36608505e-01]	[4.82893982e+02 8.03503479e+02 5.86888075e-01]	[4.41864319e+02 8.00994324e+02 7.65528321e-01]	[4.26445831e+02 7.93240723e+02 7.38698125e-01]	[4.54593414e+02 7.67586548e+02 6.99602842e-01]
[431.46063232 213.46180725 0.90226912]	[436.55007935 280.16238403 0.88981336]	[374.97140503 280.14001465 0.83637995]	[354.56332397 385.36300659 0.85959005]	[351.97839355 482.74905396 0.86775142]	[495.59893799 280.12982178 0.84746873]	[516.20690918 377.7250061 0.89015371]	[539.17755127 475.0831604 0.84146672]	[439.27182007 470.00280762 0.74771267]	[400.65682983 475.09375 0.7279588 ]	[421.19787598 631.65063477 0.81437975]	[444.32550049 764.9743042 0.8337661 ]	[480.22305298 464.93395996 0.74032313]	[482.79229736 623.97991943 0.85396826]	[4.85472748e+02 7.90671387e+02 7.33822167e-01]	[418.70321655 198.12652588 0.92695165]	[441.71810913 198.02249146 0.93168598]	[400.76660156 203.17410278 0.73235124]	[459.8550415 198.0730896 0.80424005]	[4.80344116e+02 8.34394958e+02 6.97070777e-01]	[5.00752014e+02 8.31816101e+02 6.86616004e-01]	[4.82802155e+02 8.00971069e+02 6.03006124e-01]	[4.41793457e+02 8.03487305e+02 7.64187396e-01]	[4.26378418e+02 7.93280273e+02 7.30359793e-01]	[4.54581177e+02 7.67686279e+02 7.09847867e-01]
[428.98510742 216.02462769 0.90017682]	[436.54882812 285.23529053 0.85659659]	[372.53744507 282.74703979 0.81243199]	[354.55059814 395.50460815 0.85946828]	[354.44076538 485.40609741 0.8385182 ]	[495.64126587 282.76229858 0.81945896]	[518.64111328 380.28271484 0.86581355]	[539.19311523 477.64685059 0.86118221]	[439.25704956 477.62808228 0.76104391]	[400.65609741 480.1647644 0.74215966]	[421.21896362 639.27130127 0.81595683]	[444.33340454 764.94866943 0.83433235]	[480.21051025 472.5852356 0.73217142]	[482.75805664 629.05114746 0.82625306]	[4.85391907e+02 7.90764587e+02 7.38863885e-01]	[418.69366455 205.7510376 0.91588426]	[441.70458984 203.20114136 0.89663571]	[400.70916748 208.26660156 0.76624846]	[459.82550049 203.16763306 0.79999393]	[4.80330688e+02 8.44536377e+02 7.26462722e-01]	[5.00750763e+02 8.36906006e+02 6.74511611e-01]	[4.82762299e+02 8.06025452e+02 5.87985098e-01]	[4.41718506e+02 8.03527039e+02 7.66130328e-01]	[4.23879181e+02 7.93285095e+02 7.54276574e-01]	[4.54613770e+02 7.67649719e+02 7.02064633e-01]
[428.98562622 216.02505493 0.90015507]	[436.55255127 285.24154663 0.85706758]	[372.53979492 282.75036621 0.81210923]	[354.54830933 395.50445557 0.85910368]	[354.44281006 485.40661621 0.83885801]	[495.64587402 282.7727356 0.8178966 ]	[518.64361572 380.28909302 0.86455679]	[539.18652344 477.66448975 0.86266083]	[439.25283813 477.62615967 0.76071697]	[400.65438843 480.16311646 0.74166417]	[421.2333374 636.77819824 0.81994683]	[444.33551025 762.50231934 0.83252096]	[480.20370483 472.58300781 0.73129308]	[482.75549316 629.02825928 0.82709938]	[4.85394043e+02 7.90762451e+02 7.43131280e-01]	[418.69393921 205.75088501 0.91606742]	[441.70492554 203.20167542 0.89638376]	[400.70901489 208.26127625 0.7666502 ]	[459.82611084 203.1680603 0.79995996]	[4.80328003e+02 8.44544128e+02 7.34632194e-01]	[5.00754578e+02 8.36907654e+02 6.80897176e-01]	[4.82758942e+02 8.06012512e+02 5.90015650e-01]	[4.41705414e+02 8.03560181e+02 7.68907189e-01]	[4.23870270e+02 7.93299744e+02 7.53001153e-01]	[4.54623871e+02 7.67630859e+02 7.03177571e-01]
[426.44625854 218.65785217 0.86155641]	[434.10562134 290.40036011 0.85407007]	[372.48413086 290.37042236 0.80481052]	[354.60021973 398.0765686 0.8930589 ]	[354.45767212 490.51004028 0.81613839]	[495.61978149 287.84594727 0.80574876]	[518.64416504 382.86517334 0.83654249]	[539.22546387 480.17660522 0.88859355]	[439.240448 480.16116333 0.77741057]	[400.65414429 480.2611084 0.75666255]	[421.25054932 641.80432129 0.82318377]	[444.3821106 762.43920898 0.82344389]	[480.17501831 477.66137695 0.73749554]	[480.36306763 631.65045166 0.81396157]	[4.82922455e+02 7.93265808e+02 7.39928186e-01]	[418.6706543 210.89306641 0.94227022]	[441.65518188 210.86332703 0.93228596]	[400.64633179 210.86341858 0.80699342]	[459.73822021 208.35444641 0.81575078]	[4.80306580e+02 8.47157532e+02 7.72863030e-01]	[5.00713623e+02 8.42021301e+02 6.90032601e-01]	[4.80304108e+02 8.06047791e+02 5.71285248e-01]	[4.39260254e+02 8.06043335e+02 7.70519376e-01]	[4.23837891e+02 7.93314331e+02 7.58437932e-01]	[4.57088409e+02 7.67560486e+02 6.88429892e-01]
[428.92495728 223.73838806 0.84593177]	[434.08007812 292.99230957 0.87841785]	[372.50387573 295.39523315 0.83318651]	[356.96563721 400.62304688 0.90566957]	[354.46432495 495.67996216 0.83369631]	[493.12911987 292.88345337 0.81270802]	[518.64752197 385.38388062 0.82703507]	[539.24053955 480.34429932 0.90124428]	[439.19332886 480.27044678 0.78187996]	[400.62072754 482.75363159 0.75260133]	[421.25030518 641.90856934 0.83586788]	[444.42346191 764.9440918 0.82461351]	[480.13180542 480.18817139 0.74328792]	[480.29483032 636.76678467 0.79552698]	[4.82802338e+02 8.06099854e+02 7.35387623e-01]	[418.65991211 213.47528076 0.9703567 ]	[439.31332397 213.37127686 0.96009803]	[400.628479 213.50048828 0.80801797]	[459.69995117 210.88214111 0.8105759 ]	[4.80175720e+02 8.52284546e+02 7.52571583e-01]	[4.98194458e+02 8.49711914e+02 6.86447084e-01]	[4.80297180e+02 8.11272400e+02 5.96463799e-01]	[4.39149231e+02 8.03526611e+02 7.63343155e-01]	[4.23798828e+02 7.93256531e+02 7.67027795e-01]	[4.57133942e+02 7.67616211e+02 6.84727550e-01]
[426.35769653 233.82536316 0.89838183]	[434.1071167 295.52038574 0.9065938 ]	[372.5406189 295.59063721 0.85310495]	[356.95892334 400.79953003 0.90341067]	[352.02194214 500.69207764 0.86274719]	[495.60458374 295.46624756 0.84829593]	[518.69763184 393.02157593 0.84006608]	[539.25646973 482.83557129 0.90127921]	[439.20803833 482.75460815 0.7786926 ]	[400.63287354 482.81973267 0.75265378]	[421.27383423 644.34680176 0.83757901]	[444.42953491 765.00366211 0.82530713]	[480.12905884 480.28768921 0.74519944]	[480.23590088 639.34222412 0.80012405]	[4.82718903e+02 8.08605347e+02 7.23665535e-01]	[418.59295654 216.0483551 0.94739723]	[439.2857666 216.01330566 0.95446914]	[398.2807312 215.97880554 0.79301006]	[459.7208252 215.9370575 0.82162338]	[4.77725128e+02 8.54856079e+02 7.05338061e-01]	[4.95636261e+02 8.52225098e+02 6.40663266e-01]	[4.80255859e+02 8.11260925e+02 5.71032166e-01]	[4.39223541e+02 8.00953125e+02 7.66589940e-01]	[4.23896698e+02 7.93215454e+02 7.60161698e-01]	[4.57136169e+02 7.67680298e+02 6.85835004e-01]
[426.38803101 234.00993347 0.91391587]	[434.07717896 298.03408813 0.90828347]	[372.49917603 298.08325195 0.85252601]	[354.59860229 405.8291626 0.86019731]	[352.00595093 500.82754517 0.8726514 ]	[493.09747314 295.62646484 0.86507881]	[518.7130127 395.55581665 0.86125523]	[539.30175781 482.95410156 0.89990377]	[439.17355347 482.87173462 0.76837617]	[398.26974487 485.3677063 0.7442655 ]	[421.30020142 644.45324707 0.84229374]	[446.92175293 764.98980713 0.8107149 ]	[477.72033691 482.81164551 0.73817289]	[480.20248413 641.92456055 0.80262727]	[4.80371643e+02 8.11246277e+02 6.92398131e-01]	[418.57666016 218.66874695 0.90742576]	[439.27792358 218.56291199 0.93348771]	[398.27682495 218.65322876 0.73764563]	[459.70568848 216.06761169 0.80397862]	[4.77689606e+02 8.59929138e+02 6.51857913e-01]	[4.93131561e+02 8.52365906e+02 6.15154028e-01]	[4.80232391e+02 8.18891296e+02 5.13276100e-01]	[4.39221344e+02 8.00918091e+02 7.34500825e-01]	[4.23887482e+02 7.90788696e+02 7.40926862e-01]	[4.57199188e+02 7.67670898e+02 6.71887457e-01]
[426.37173462 236.57817078 0.90563792]	[434.01931763 300.63894653 0.87738913]	[372.47103882 300.69412231 0.82844925]	[356.97412109 410.94396973 0.85702759]	[354.45739746 503.39251709 0.86655647]	[493.07025146 298.20507812 0.85402989]	[518.73999023 398.11630249 0.88922513]	[539.32391357 485.44369507 0.88363558]	[439.18655396 485.4526062 0.74841374]	[398.23568726 487.96820068 0.72705215]	[421.32574463 644.49041748 0.84330094]	[449.45233154 762.46936035 0.79740983]	[480.15423584 485.39321899 0.74351144]	[480.18719482 644.41375732 0.80444801]	[4.80354034e+02 8.16390564e+02 7.26354122e-01]	[418.56860352 228.78433228 0.90444922]	[439.25408936 226.24128723 0.8949253 ]	[398.25125122 228.83770752 0.78451067]	[459.70324707 223.67668152 0.7907216 ]	[4.80166199e+02 8.65110962e+02 7.10409462e-01]	[4.95664917e+02 8.54937439e+02 6.42344773e-01]	[4.80220001e+02 8.26591553e+02 5.61213851e-01]	[4.39240448e+02 7.98373535e+02 7.27693021e-01]	[4.23897705e+02 7.90691589e+02 7.26288795e-01]	[4.59672668e+02 7.67531372e+02 6.88364804e-01]
[426.38049316 244.28216553 0.85152185]	[434.04000854 308.37210083 0.84021509]	[369.98358154 308.39135742 0.79955697]	[356.96194458 418.56539917 0.89158046]	[354.47125244 511.00500488 0.8249929 ]	[493.11553955 305.77542114 0.81054151]	[518.7300415 400.77426147 0.87950844]	[541.70159912 498.18389893 0.88075626]	[439.19372559 495.68682861 0.75384712]	[400.61392212 498.19747925 0.73763388]	[421.31518555 647.06304932 0.84286189]	[449.44140625 762.48376465 0.79916078]	[480.12191772 495.62289429 0.72146058]	[480.22198486 647.07128906 0.82243657]	[4.82712433e+02 8.26654724e+02 7.13958800e-01]	[418.57678223 234.01251221 0.95480752]	[439.24557495 233.89768982 0.9578532 ]	[398.23864746 233.96476746 0.78038776]	[459.63949585 231.41571045 0.81240749]	[4.80225952e+02 8.70292114e+02 7.46939421e-01]	[4.95690002e+02 8.67685608e+02 6.69873834e-01]	[4.80214661e+02 8.31808044e+02 5.63394785e-01]	[4.41703613e+02 7.98407043e+02 7.25176573e-01]	[4.26425079e+02 7.90727539e+02 7.20525086e-01]	[4.59653076e+02 7.67507385e+02 6.86898828e-01]
[423.90365601 251.95715332 0.90012777]	[434.03167725 313.453125 0.86369449]	[372.46084595 313.48956299 0.82109332]	[354.58920288 418.73144531 0.90726906]	[352.02218628 513.64727783 0.82104969]	[493.09793091 310.8991394 0.80508709]	[518.77264404 403.36004639 0.85009068]	[541.72381592 500.77761841 0.91571975]	[439.20236206 498.17321777 0.75915021]	[400.61627197 500.6852417 0.7469871 ]	[421.324646 647.1182251 0.8436147]	[449.46484375 764.93493652 0.79988718]	[480.13278198 495.6647644 0.72511274]	[480.18927002 649.63995361 0.79400742]	[4.80373108e+02 8.29130127e+02 7.50542521e-01]	[418.55136108 236.54122925 0.94931865]	[439.23568726 236.49206543 0.95490372]	[398.22180176 234.05929565 0.78970444]	[459.66311646 233.97764587 0.82288563]	[4.80252411e+02 8.72865112e+02 7.59374857e-01]	[4.98161194e+02 8.70260071e+02 7.05056965e-01]	[4.80188843e+02 8.34295471e+02 5.74493706e-01]	[4.39270569e+02 7.98416687e+02 7.28490651e-01]	[4.26407867e+02 7.90725891e+02 7.25586951e-01]	[4.59641785e+02 7.67516907e+02 6.78256333e-01]
[423.88452148 254.47119141 0.92291152]	[434.01150513 315.95852661 0.88713229]	[369.98620605 316.05163574 0.83952153]	[354.56576538 421.23733521 0.90908051]	[349.46484375 516.20123291 0.82456917]	[493.07839966 313.49179077 0.82566047]	[518.75842285 405.8414917 0.83583105]	[541.75140381 500.89639282 0.91709924]	[439.23614502 498.26223755 0.77289343]	[400.64129639 500.77194214 0.76113272]	[421.28762817 649.60693359 0.83321834]	[446.94177246 764.95477295 0.80817997]	[480.16616821 498.19924927 0.73339033]	[480.20498657 652.18438721 0.79384756]	[4.82801147e+02 8.31706787e+02 7.53893852e-01]	[416.15048218 239.08782959 0.91285145]	[439.22079468 236.67810059 0.93346626]	[398.15710449 236.48622131 0.80282706]	[459.67752075 236.44839478 0.81907308]	[4.80261414e+02 8.72924988e+02 7.39724994e-01]	[4.98232452e+02 8.70327087e+02 7.17433095e-01]	[4.80279694e+02 8.39475159e+02 5.65773308e-01]	[4.41710052e+02 8.00953735e+02 7.00723052e-01]	[4.26415924e+02 7.90774902e+02 7.02534378e-01]	[4.57199738e+02 7.67521973e+02 6.83026791e-01]
[423.88510132 254.472229 0.92319393]	[434.01467896 315.95932007 0.8876363 ]	[372.44406128 316.0491333 0.84053856]	[354.56774902 421.23529053 0.91049004]	[349.46578979 516.19750977 0.82388914]	[493.08184814 313.49734497 0.8262341 ]	[518.75189209 405.86557007 0.83291626]	[541.75134277 503.25119019 0.91800338]	[439.23446655 498.25491333 0.77253497]	[400.64031982 500.76461792 0.7607159 ]	[421.28485107 649.59222412 0.83538944]	[446.94351196 762.52172852 0.80468875]	[480.16342163 498.19454956 0.73296273]	[480.19979858 652.18713379 0.79085881]	[4.82806183e+02 8.31713074e+02 7.49841392e-01]	[416.1517334 239.08908081 0.91291547]	[439.22088623 236.67930603 0.93328428]	[398.16213989 236.48815918 0.80181354]	[459.6781311 236.44992065 0.81909639]	[4.80261688e+02 8.72921875e+02 7.34718740e-01]	[4.98233734e+02 8.70328735e+02 7.12687969e-01]	[4.80276947e+02 8.41973450e+02 5.61120927e-01]	[4.41707855e+02 8.00959167e+02 7.05266714e-01]	[4.26416473e+02 7.90775818e+02 7.06328750e-01]	[4.57202484e+02 7.67507507e+02 6.78546488e-01]
[423.89505005 254.5982666 0.92487031]	[434.02111816 316.06237793 0.89885795]	[372.45770264 316.13748169 0.84609711]	[354.50192261 421.35314941 0.88990098]	[346.84033203 518.77172852 0.84413433]	[493.07495117 315.99487305 0.8485499 ]	[518.76782227 408.4571228 0.83128947]	[541.75128174 503.34533691 0.92052281]	[439.19924927 500.77618408 0.78045392]	[398.27011108 500.85440063 0.76394928]	[421.30780029 649.6473999 0.83193219]	[446.95288086 765.04089355 0.81830817]	[480.13031006 500.73083496 0.7384907 ]	[480.20346069 657.2354126 0.78305006]	[4.82886108e+02 8.31681580e+02 7.37043262e-01]	[416.15289307 241.72476196 0.88596797]	[439.20718384 239.19778442 0.91349828]	[398.18218994 239.16625977 0.77445412]	[459.65682983 236.61694336 0.81402349]	[4.80328796e+02 8.75373474e+02 7.32298613e-01]	[5.00713196e+02 8.72734314e+02 7.26203442e-01]	[4.80351105e+02 8.39447571e+02 5.65928161e-01]	[4.41740692e+02 8.03500549e+02 7.01190710e-01]	[4.26433105e+02 7.93239014e+02 6.90867543e-01]	[4.57212982e+02 7.67597290e+02 6.73262835e-01]
[423.87139893 257.13208008 0.91171986]	[434.0340271 318.51452637 0.90184808]	[372.45278931 318.57818604 0.85015756]	[354.44586182 423.82196045 0.86730677]	[344.25552368 521.26763916 0.87489951]	[493.05691528 316.10882568 0.86021471]	[521.17962646 416.02960205 0.86158836]	[541.79553223 505.88818359 0.90667886]	[439.15582275 503.324646 0.77497262]	[398.22000122 503.38934326 0.76387036]	[421.34124756 652.18231201 0.82010752]	[446.9392395 765.07940674 0.82343757]	[477.72390747 503.30081177 0.74035949]	[480.23910522 662.3347168 0.7955485 ]	[4.82894562e+02 8.34365479e+02 6.96383238e-01]	[416.14376831 249.35357666 0.89719975]	[439.16851807 246.80845642 0.89545739]	[398.16748047 246.79438782 0.77771091]	[459.62298584 239.15019226 0.80324143]	[4.82753662e+02 8.77932861e+02 7.01912820e-01]	[5.00752869e+02 8.72846008e+02 7.17607558e-01]	[4.82737274e+02 8.49626343e+02 5.68611145e-01]	[4.39286224e+02 8.03549622e+02 7.17072427e-01]	[4.26371094e+02 7.93276184e+02 7.08282888e-01]	[4.57207733e+02 7.67608154e+02 6.85656011e-01]
[423.87454224 257.13189697 0.91208297]	[434.02514648 318.51159668 0.90091306]	[372.45843506 318.5793457 0.85003883]	[354.4442749 423.7852478 0.87042397]	[344.25427246 521.2565918 0.87191999]	[493.04748535 316.10494995 0.85935229]	[521.18347168 416.07861328 0.86938858]	[541.79199219 505.88528442 0.90499079]	[439.12966919 503.31286621 0.76899403]	[398.2102356 503.3767395 0.76174951]	[421.3477478 654.67962646 0.81824398]	[449.44934082 767.53692627 0.82687616]	[477.68026733 503.29699707 0.73291171]	[480.24859619 662.32873535 0.79340255]	[4.82924774e+02 8.34294617e+02 6.87323213e-01]	[416.146698 249.35874939 0.89816916]	[439.16833496 246.804245 0.89528722]	[398.17251587 246.82579041 0.77245975]	[459.62576294 239.14857483 0.80095214]	[4.82759857e+02 8.77894409e+02 6.96164072e-01]	[5.00766296e+02 8.72811462e+02 7.13520885e-01]	[4.82757538e+02 8.47125122e+02 5.54769576e-01]	[4.39258545e+02 8.06018860e+02 7.14900017e-01]	[4.26360260e+02 7.93296082e+02 6.98660433e-01]	[4.59641144e+02 7.70077454e+02 6.83875084e-01]
[423.86941528 257.13821411 0.91168708]	[434.02584839 318.51293945 0.90077448]	[372.46084595 318.58013916 0.84997344]	[354.44467163 423.78384399 0.87041003]	[344.25393677 521.25518799 0.87265992]	[493.04458618 316.10675049 0.85943449]	[521.18218994 416.06188965 0.86637145]	[541.79504395 505.87451172 0.90621483]	[439.12484741 503.31002808 0.76791704]	[398.20928955 503.37506104 0.7606734 ]	[421.35061646 652.21331787 0.81501573]	[446.96566772 767.53936768 0.82712394]	[477.67108154 503.29364014 0.73087448]	[480.24810791 662.32568359 0.79126418]	[4.82919250e+02 8.34319031e+02 6.88974082e-01]	[416.14413452 249.36499023 0.89809024]	[439.16564941 246.81051636 0.89501655]	[398.18093872 249.29379272 0.76843214]	[459.62744141 239.15791321 0.80074543]	[4.82751892e+02 8.77903625e+02 6.96907401e-01]	[5.00763458e+02 8.72821106e+02 7.14834452e-01]	[4.82763916e+02 8.47154358e+02 5.59475541e-01]	[4.39267853e+02 8.06028198e+02 7.11285412e-01]	[4.26363220e+02 7.93316589e+02 6.92344308e-01]	[4.59617188e+02 7.70080750e+02 6.83348954e-01]
[423.83853149 262.18127441 0.87531507]	[431.55737305 318.73925781 0.88409793]	[372.47384644 318.76876831 0.8362571 ]	[349.40585327 426.34939575 0.83364761]	[341.6953125 523.79034424 0.90681362]	[490.55331421 318.69262695 0.85714096]	[521.16375732 418.62191772 0.8793844 ]	[541.81848145 506.01199341 0.89128679]	[439.16537476 508.45727539 0.74675781]	[398.25231934 508.4928894 0.73835683]	[421.33459473 657.25640869 0.81546342]	[446.91085815 767.5881958 0.83091217]	[477.73620605 508.44372559 0.72269619]	[480.2258606 664.89324951 0.81906974]	[4.82960876e+02 8.36844910e+02 6.36229634e-01]	[416.13430786 254.3813324 0.92865014]	[439.134552 251.96003723 0.92206347]	[398.08953857 249.38388062 0.78176713]	[457.15875244 244.27697754 0.7716769 ]	[4.82902527e+02 8.83050293e+02 6.00996315e-01]	[5.00855347e+02 8.75355591e+02 6.36682630e-01]	[4.82771545e+02 8.49670654e+02 5.04482567e-01]	[4.39257751e+02 8.06010010e+02 6.91644609e-01]	[4.23901550e+02 7.93314636e+02 6.89097285e-01]	[4.57214203e+02 7.70135193e+02 6.88351572e-01]
[423.82058716 264.74057007 0.86864352]	[431.53005981 321.24938965 0.85974813]	[369.96676636 323.74868774 0.80816108]	[349.36456299 428.97427368 0.82216746]	[339.29611206 523.91870117 0.89792722]	[490.5670166 321.16744995 0.84394419]	[521.18603516 418.78042603 0.89398706]	[541.83618164 508.53616333 0.87902355]	[439.1628418 511.04714966 0.74933743]	[398.25244141 513.5737915 0.74084663]	[421.34332275 654.68994141 0.80958533]	[446.94744873 767.60754395 0.82809037]	[477.74301147 511.01477051 0.72249937]	[480.19247437 664.90270996 0.82036632]	[4.82968781e+02 8.44600342e+02 6.67649806e-01]	[416.11749268 254.49969482 0.93558145]	[439.11099243 254.39924622 0.929245 ]	[398.1272583 254.34361267 0.79269695]	[457.14614868 249.34405518 0.77311963]	[4.82813599e+02 8.88135559e+02 6.70768261e-01]	[5.00845947e+02 8.80455139e+02 6.55451357e-01]	[4.82812958e+02 8.52314209e+02 5.46463132e-01]	[4.39168610e+02 8.06026245e+02 6.87595367e-01]	[4.23836792e+02 7.93315674e+02 6.93153083e-01]	[4.59639771e+02 7.70155762e+02 6.79738164e-01]
[423.81747437 274.97393799 0.92352563]	[428.98846436 331.47680664 0.84180468]	[367.38479614 333.94711304 0.80908668]	[351.91702271 439.2381897 0.88118702]	[339.19692993 529.04656982 0.87432975]	[490.54574585 328.87258911 0.80244178]	[521.19293213 423.80883789 0.86345905]	[541.89984131 521.18890381 0.90921485]	[439.18844604 518.68041992 0.77574372]	[400.64141846 518.71514893 0.76569283]	[421.3694458 659.84985352 0.82336688]	[451.99459839 767.5090332 0.81234491]	[477.71557617 518.67590332 0.7270149 ]	[477.73965454 665.01763916 0.80758584]	[4.82844330e+02 8.49687866e+02 7.26504028e-01]	[416.06765747 259.61773682 0.90294057]	[439.14120483 257.19290161 0.92392552]	[398.02578735 257.04067993 0.81922972]	[459.59329224 254.53213501 0.80928725]	[4.80281036e+02 8.93370361e+02 6.93446040e-01]	[4.98252441e+02 8.90701538e+02 6.72817171e-01]	[4.80292542e+02 8.57423828e+02 5.63259661e-01]	[4.39232513e+02 8.06023804e+02 7.18711495e-01]	[4.23891907e+02 7.93272888e+02 6.96819723e-01]	[4.59729218e+02 7.67620605e+02 6.63578153e-01]
[423.81494141 275.05548096 0.93043721]	[431.4630127 334.04071045 0.86580795]	[369.90136719 336.46072388 0.82160002]	[349.41543579 441.75326538 0.87393665]	[339.17321777 534.13708496 0.87423581]	[490.53659058 331.48464966 0.8073526 ]	[521.20526123 426.3538208 0.85045254]	[541.87188721 521.34179688 0.9260819 ]	[439.19073486 521.20227051 0.78964525]	[400.646698 521.2109375 0.77346879]	[421.36376953 662.32458496 0.82137847]	[446.95303345 767.47381592 0.80345452]	[477.69100952 521.23449707 0.73431432]	[477.71112061 667.48846436 0.79731989]	[4.82824524e+02 8.49638672e+02 7.41109312e-01]	[416.04278564 259.70855713 0.88989347]	[439.14071655 259.6444397 0.91434783]	[395.62203979 257.07235718 0.80190474]	[457.19833374 254.58480835 0.78203952]	[4.80311554e+02 8.93401672e+02 7.35086083e-01]	[5.00687866e+02 8.90719299e+02 7.01175272e-01]	[4.80271271e+02 8.54910828e+02 5.79027474e-01]	[4.39283478e+02 8.03562927e+02 7.07042515e-01]	[4.23908844e+02 7.93279175e+02 6.83394134e-01]	[4.59635468e+02 7.67605286e+02 6.40886188e-01]
[423.79818726 277.52642822 0.93410921]	[431.49295044 336.52435303 0.88947803]	[369.96203613 336.60067749 0.83820546]	[349.39816284 441.81451416 0.86603534]	[339.12509155 539.18707275 0.89062107]	[490.54016113 336.45300293 0.8333571 ]	[521.23626709 428.98904419 0.8458643 ]	[541.84844971 523.80987549 0.92513627]	[439.14657593 521.21466064 0.79332542]	[400.62261963 521.2310791 0.78021389]	[423.76882935 662.40142822 0.82539517]	[449.44033813 767.4866333 0.79444557]	[477.6083374 521.26586914 0.72504878]	[477.73287964 667.52618408 0.79414326]	[4.82780365e+02 8.52202087e+02 7.53741026e-01]	[416.06796265 267.27218628 0.87903249]	[439.10955811 264.73068237 0.89334869]	[398.03311157 259.69354248 0.76515275]	[457.18539429 257.11392212 0.79724526]	[4.80312592e+02 8.95892273e+02 7.10066259e-01]	[5.00702881e+02 8.90789612e+02 7.10262537e-01]	[4.80243805e+02 8.62505676e+02 5.63027322e-01]	[4.39279846e+02 8.03524963e+02 7.05833793e-01]	[4.26368500e+02 7.93264404e+02 6.82539582e-01]	[4.59664398e+02 7.67624634e+02 6.26078784e-01]
[423.7744751 277.65063477 0.92515314]	[431.52276611 336.61053467 0.89560199]	[369.97470093 336.67230225 0.84055448]	[349.40356445 441.87631226 0.86176497]	[339.10467529 539.27697754 0.89891738]	[490.54598999 336.55709839 0.84739006]	[521.2277832 434.07757568 0.84718472]	[541.87493896 523.99127197 0.90876359]	[439.13311768 521.27246094 0.7929166 ]	[398.27462769 521.28320312 0.78521192]	[423.78143311 662.39752197 0.82355118]	[449.47033691 765.04852295 0.78394973]	[475.16546631 521.32470703 0.72298717]	[477.66604614 667.61724854 0.74377358]	[4.82772217e+02 8.57381042e+02 7.04352736e-01]	[416.06088257 269.8788147 0.88728195]	[439.09893799 267.33102417 0.88942438]	[398.10406494 267.27862549 0.74272358]	[457.20458984 259.61767578 0.79368973]	[4.80316772e+02 8.98414856e+02 6.79846406e-01]	[5.00704102e+02 8.93244324e+02 7.11637676e-01]	[4.80227417e+02 8.70192749e+02 5.52030027e-01]	[4.39203400e+02 8.03488220e+02 7.04759598e-01]	[4.23872437e+02 7.90806091e+02 7.01088488e-01]	[4.59677856e+02 7.67549683e+02 6.09302878e-01]
[421.38201904 280.12265015 0.91542244]	[431.52780151 339.07592773 0.89964306]	[369.97442627 339.13989258 0.84334278]	[346.81967163 444.41638184 0.8436709 ]	[339.09487915 539.30853271 0.90105301]	[490.53588867 336.67861938 0.85966468]	[521.21368408 434.09979248 0.84312135]	[541.88256836 526.44085693 0.90047038]	[439.09536743 521.34753418 0.79179633]	[398.253479 521.36657715 0.78826517]	[423.775177 664.87042236 0.82096738]	[449.43917847 764.98284912 0.77240777]	[475.1116333 521.38549805 0.72297102]	[477.70254517 670.14276123 0.73054159]	[4.82789001e+02 8.67644775e+02 7.05195785e-01]	[416.04412842 272.40594482 0.89498615]	[439.07803345 269.92767334 0.89668012]	[398.09762573 269.87210083 0.73884702]	[457.17410278 262.24154663 0.78051096]	[4.80307892e+02 9.03605469e+02 6.65171742e-01]	[5.00713501e+02 8.95840088e+02 6.87443197e-01]	[4.80237640e+02 8.75338257e+02 5.29469609e-01]	[4.39213165e+02 7.98398499e+02 7.30792582e-01]	[4.23882446e+02 7.90703369e+02 7.39976168e-01]	[4.59690796e+02 7.65072144e+02 6.01365566e-01]
[423.77816772 282.68286133 0.88539588]	[431.5144043 339.22149658 0.88915676]	[369.96136475 339.2350769 0.83657217]	[344.30389404 449.44204712 0.83456391]	[339.07962036 541.80908203 0.91261721]	[490.54989624 339.19946289 0.85636985]	[521.24493408 439.17074585 0.89058411]	[541.92150879 528.98822021 0.89082563]	[439.08630371 523.92211914 0.78598851]	[398.228302 523.92657471 0.78600585]	[421.39120483 665.0536499 0.82650113]	[4.52044525e+02 7.64963806e+02 7.49332011e-01]	[475.13916016 523.96264648 0.72663456]	[477.693573 672.69885254 0.7173121 ]	[4.82787811e+02 8.65103821e+02 7.07199574e-01]	[416.08276367 274.90426636 0.91860092]	[439.08587646 272.48141479 0.91279805]	[398.11181641 272.37030029 0.7540158 ]	[457.15609741 264.75799561 0.77724004]	[4.82785889e+02 9.01048096e+02 6.79690897e-01]	[5.00821350e+02 8.93373169e+02 7.26506591e-01]	[4.80218323e+02 8.72869446e+02 5.33868790e-01]	[4.39159058e+02 7.95864929e+02 7.29278386e-01]	[4.23871887e+02 7.90625122e+02 7.31265306e-01]	[4.62224854e+02 7.65024963e+02 5.57329834e-01]
[423.79327393 282.75708008 0.87723118]	[429.00491333 341.69604492 0.86665708]	[367.42025757 341.74432373 0.81789917]	[344.28005981 451.98706055 0.83346128]	[339.07608032 541.925354 0.91658801]	[490.55133057 339.29748535 0.84220964]	[521.23388672 439.21786499 0.89633912]	[541.9229126 529.05383301 0.88364506]	[439.08865356 526.46337891 0.7588048 ]	[398.20855713 526.43005371 0.76715881]	[421.39227295 667.45178223 0.8211301 ]	[4.52032990e+02 7.65009949e+02 7.41350174e-01]	[477.62039185 526.49609375 0.7151252 ]	[477.68878174 677.81115723 0.6904797 ]	[4.82813721e+02 8.67696167e+02 7.25728810e-01]	[416.09243774 274.9979248 0.92933542]	[439.08383179 274.90176392 0.91897917]	[398.09851074 272.43701172 0.76110852]	[457.1232605 267.31439209 0.75117922]	[4.82787476e+02 9.06093933e+02 6.81441545e-01]	[5.00848938e+02 8.95843506e+02 7.13139355e-01]	[4.80263763e+02 8.75428284e+02 5.30736446e-01]	[4.39152100e+02 7.98398438e+02 7.26629555e-01]	[4.23903687e+02 7.90694946e+02 7.16604650e-01]	[4.59820282e+02 7.65074097e+02 5.42749286e-01]
[421.40652466 290.3447876 0.88215101]	[428.96408081 341.81695557 0.84691387]	[367.34732056 344.35446167 0.79500353]	[344.31222534 452.08081055 0.83525729]	[339.07040405 544.39984131 0.91811752]	[490.53863525 341.74502563 0.83435613]	[521.23779297 441.68930054 0.90108687]	[544.2880249 531.62371826 0.87552023]	[436.68640137 528.97521973 0.74593025]	[398.17633057 526.4788208 0.7564652 ]	[421.3583374 667.49200439 0.83546674]	[4.49489807e+02 7.64987244e+02 7.51911283e-01]	[475.12512207 529.03393555 0.70037645]	[477.62890625 677.83282471 0.70384377]	[4.82818146e+02 8.65117493e+02 7.24500358e-01]	[416.03738403 277.45620728 0.92629123]	[439.07424927 275.02365112 0.930659 ]	[398.04855347 274.89306641 0.80378962]	[457.12857056 269.86819458 0.765028 ]	[4.82804382e+02 9.03586914e+02 7.19291151e-01]	[5.00862885e+02 8.93425598e+02 7.57914007e-01]	[4.80282501e+02 8.72862305e+02 5.53008258e-01]	[4.39146179e+02 7.98362793e+02 7.20465243e-01]	[4.23887726e+02 7.90679749e+02 7.17008948e-01]	[4.59748444e+02 7.65056458e+02 5.71934223e-01]
[421.37875366 292.91165161 0.9135614 ]	[426.45251465 346.80905151 0.83263457]	[364.7897644 349.43557739 0.80249715]	[344.27313232 457.13534546 0.85839558]	[339.07446289 546.92297363 0.89711511]	[490.50915527 341.81289673 0.82399219]	[521.22045898 441.70828247 0.89513886]	[544.35021973 536.63671875 0.87895662]	[436.68783569 531.56164551 0.73762029]	[398.16564941 529.05432129 0.74247324]	[421.34008789 667.52246094 0.83790666]	[4.46887146e+02 7.62484680e+02 7.52614915e-01]	[475.14642334 534.10626221 0.69483358]	[477.62799072 680.36016846 0.69424784]	[4.82797394e+02 8.65089539e+02 7.21687198e-01]	[413.58135986 277.5824585 0.91964239]	[436.67779541 277.46124268 0.92517257]	[398.02285767 275.05090332 0.80669773]	[457.10775757 272.38757324 0.77320063]	[4.80340088e+02 9.03619568e+02 7.32630908e-01]	[5.00824249e+02 8.95848938e+02 7.66949594e-01]	[4.80263184e+02 8.72807678e+02 5.53814292e-01]	[4.39213470e+02 7.98402649e+02 7.28365183e-01]	[4.23906372e+02 7.90723633e+02 7.22968221e-01]	[4.59668243e+02 7.64966248e+02 5.81727147e-01]
[421.33880615 293.00332642 0.92916274]	[426.40649414 349.37872314 0.83318645]	[364.77096558 351.95037842 0.80895084]	[344.33505249 459.71295166 0.87425971]	[339.05917358 549.50592041 0.88065821]	[488.0057373 344.33422852 0.81121683]	[521.26641846 441.88635254 0.89569491]	[544.46704102 539.18127441 0.89493477]	[439.07302856 534.12469482 0.74570507]	[398.17971802 531.59197998 0.73993564]	[421.31799316 667.54345703 0.83774829]	[444.35192871 759.89447021 0.77422553]	[477.62121582 534.17010498 0.70362675]	[477.6307373 685.40875244 0.71381021]	[4.82786774e+02 8.65103394e+02 7.43668675e-01]	[413.51260376 277.66583252 0.90416539]	[436.64230347 277.54269409 0.91861188]	[395.574646 277.49942017 0.8052125 ]	[457.06463623 272.4538269 0.76940024]	[4.80342438e+02 9.03592041e+02 7.54009128e-01]	[5.00818268e+02 8.95848328e+02 7.91040957e-01]	[4.80234283e+02 8.72820862e+02 5.72564840e-01]	[4.39195557e+02 7.98401855e+02 7.38586307e-01]	[4.23849487e+02 7.90727478e+02 7.45150268e-01]	[4.57182556e+02 7.62431946e+02 6.11607671e-01]
[421.33898926 293.00302124 0.92915678]	[426.40740967 349.38250732 0.83310544]	[364.7741394 351.95425415 0.80904138]	[344.33810425 459.70700073 0.87228733]	[339.05758667 549.51367188 0.88015425]	[488.00537109 344.33654785 0.81031537]	[521.28485107 444.29803467 0.89522189]	[544.47210693 539.19000244 0.89672863]	[439.07626343 534.15179443 0.74762619]	[398.18469238 534.09686279 0.740444 ]	[421.31640625 667.53985596 0.83854252]	[444.33700562 757.40057373 0.77469158]	[477.61956787 536.66583252 0.70461309]	[477.6265564 685.41705322 0.71318871]	[4.82784119e+02 8.65091125e+02 7.42618084e-01]	[413.51330566 277.66494751 0.90421236]	[436.64254761 277.54171753 0.91848773]	[395.57568359 277.496521 0.80429244]	[457.06481934 272.4510498 0.76944053]	[4.82740265e+02 9.03588684e+02 7.52602279e-01]	[5.00820770e+02 8.95846313e+02 7.89749861e-01]	[4.80227234e+02 8.72811035e+02 5.70691764e-01]	[4.39205139e+02 7.98401855e+02 7.40070879e-01]	[4.23852539e+02 7.90726135e+02 7.44306087e-01]	[4.57183472e+02 7.59938538e+02 6.12261415e-01]
[421.27362061 295.42697144 0.93968177]	[426.36428833 349.44271851 0.83631009]	[362.32641602 352.00640869 0.81497788]	[346.80484009 459.72555542 0.86862099]	[339.08987427 552.0692749 0.87610048]	[487.95385742 346.84030151 0.81199872]	[521.27893066 441.85528564 0.90587085]	[544.52722168 536.69763184 0.88330269]	[439.09881592 536.67022705 0.75483644]	[398.19909668 534.15393066 0.74694729]	[421.31466675 667.54766846 0.84023845]	[444.3838501 762.41925049 0.76580346]	[477.63626099 536.70361328 0.71023232]	[477.6227417 685.4508667 0.71917546]	[4.82804474e+02 8.67582336e+02 7.45905697e-01]	[410.97857666 277.69952393 0.8953926 ]	[436.59164429 277.61303711 0.9085685 ]	[393.05563354 277.54370117 0.78615659]	[454.61923218 274.8866272 0.76808739]	[4.82736786e+02 9.03608459e+02 7.61973381e-01]	[5.00810699e+02 8.95860657e+02 7.92741835e-01]	[4.80243103e+02 8.72818909e+02 5.72302341e-01]	[4.39164276e+02 8.00932068e+02 7.23919988e-01]	[4.23832245e+02 7.90778137e+02 7.31068969e-01]	[4.57202179e+02 7.62497681e+02 6.01274550e-01]
[421.21047974 295.50784302 0.94415981]	[423.82891846 352.01321411 0.8687461 ]	[362.21777344 354.54379272 0.84411901]	[346.88226318 459.83581543 0.86060673]	[339.18405151 557.184021 0.87587947]	[485.44290161 349.36743164 0.81938291]	[521.30279541 444.30130005 0.90151894]	[547.04650879 539.25305176 0.87701005]	[439.11950684 536.66387939 0.75635916]	[398.22033691 536.64910889 0.74531156]	[421.3243103 667.63952637 0.82242018]	[4.44440704e+02 7.62497253e+02 7.61948824e-01]	[477.66427612 536.66912842 0.70876455]	[477.65576172 685.52374268 0.72542542]	[4.82813995e+02 8.67685852e+02 7.56279588e-01]	[408.40103149 280.16534424 0.87365156]	[434.09350586 277.71731567 0.87620175]	[390.493927 277.68347168 0.79552162]	[451.99908447 275.00088501 0.74994063]	[4.80329071e+02 9.06107727e+02 7.63367236e-01]	[5.00792694e+02 8.95906677e+02 7.82564521e-01]	[4.80268066e+02 8.72919678e+02 5.60900509e-01]	[4.39144287e+02 8.00977234e+02 7.23808289e-01]	[4.23836212e+02 7.90799072e+02 7.28089273e-01]	[4.59653015e+02 7.64982239e+02 5.92653513e-01]
[421.1522522 295.51745605 0.94791591]	[423.80343628 354.46661377 0.87802106]	[359.81781006 356.97293091 0.85070729]	[346.88717651 462.22186279 0.8603124 ]	[339.2104187 557.24304199 0.88105488]	[485.41235352 349.38601685 0.82229531]	[521.33166504 444.34851074 0.90066427]	[549.55914307 539.25476074 0.85811943]	[439.12747192 536.69403076 0.7651825 ]	[398.24789429 536.66809082 0.75117773]	[421.33581543 667.63433838 0.82205874]	[444.41162109 762.49627686 0.76655787]	[477.65603638 536.70556641 0.71001607]	[477.66387939 685.50708008 0.73033482]	[4.82828247e+02 8.67669312e+02 7.63060212e-01]	[405.89517212 280.16802979 0.87661391]	[434.03167725 280.11196899 0.86256438]	[390.46704102 277.63256836 0.79357785]	[449.44985962 275.03338623 0.76086247]	[4.80338898e+02 9.06097534e+02 7.65355885e-01]	[5.00804321e+02 8.95903625e+02 7.88896143e-01]	[4.80282166e+02 8.72915100e+02 5.81101418e-01]	[4.39131622e+02 8.00967529e+02 7.22736120e-01]	[4.23817078e+02 7.90791321e+02 7.37051547e-01]	[4.57217590e+02 7.64990051e+02 5.98330855e-01]
[418.80331421 295.52197266 0.95166528]	[423.77767944 354.47555542 0.88115072]	[359.79898071 357.00952148 0.85703409]	[346.87542725 462.26531982 0.85574263]	[339.23040771 559.69995117 0.88248712]	[485.37387085 346.87866211 0.82654279]	[521.35400391 444.31393433 0.90597981]	[552.09216309 539.23114014 0.84482533]	[439.14904785 536.71002197 0.77232045]	[398.26272583 536.67669678 0.75359899]	[421.34503174 667.6293335 0.82110196]	[444.40142822 762.49047852 0.76747549]	[477.6807251 536.72210693 0.71456444]	[477.71035767 685.52642822 0.74168634]	[4.8283606e+02 8.6765271e+02 7.6488322e-01]	[405.84283447 280.18948364 0.87541503]	[431.53515625 280.10177612 0.85996538]	[387.93786621 277.61199951 0.79179347]	[446.9274292 275.00387573 0.7665475 ]	[4.80327637e+02 9.03615906e+02 7.65395582e-01]	[5.00793243e+02 8.95884827e+02 7.90056586e-01]	[4.80281616e+02 8.72908875e+02 5.91296434e-01]	[4.39167328e+02 8.00982422e+02 7.28625119e-01]	[4.23838409e+02 7.90808594e+02 7.35451698e-01]	[4.57196289e+02 7.64972900e+02 6.00679636e-01]
[418.79364014 295.51989746 0.95499372]	[421.39648438 354.48800659 0.8868078 ]	[359.76824951 357.03128052 0.86445791]	[346.88754272 462.23895264 0.8558169 ]	[339.22387695 559.71923828 0.88554001]	[485.36187744 346.88204956 0.82658684]	[521.36297607 441.88247681 0.91452783]	[554.68615723 536.70422363 0.82104188]	[439.14727783 536.72576904 0.77577466]	[400.61358643 536.69805908 0.75624526]	[421.32980347 667.59912109 0.83290642]	[444.40634155 762.50549316 0.77147043]	[477.64486694 539.19152832 0.71114647]	[477.690979 685.46954346 0.73344558]	[4.82836975e+02 8.67593384e+02 7.57275522e-01]	[405.82199097 280.20556641 0.87750864]	[431.50976562 280.10290527 0.86187941]	[387.95187378 277.62982178 0.79284418]	[446.91259766 275.00753784 0.79129636]	[4.80327637e+02 9.03592529e+02 7.64037073e-01]	[5.00803375e+02 8.95871094e+02 7.92479336e-01]	[4.80285187e+02 8.72851685e+02 5.96656501e-01]	[4.39148163e+02 8.00977722e+02 7.20735967e-01]	[4.23819275e+02 7.90798218e+02 7.34873176e-01]	[4.57199005e+02 7.64990234e+02 6.09890223e-01]
[418.76373291 295.51989746 0.95519757]	[421.38290405 354.49713135 0.8912133 ]	[359.75421143 357.0473938 0.86890304]	[346.88641357 462.21075439 0.85865283]	[339.24508667 559.70239258 0.8811636 ]	[485.34844971 346.89093018 0.82540226]	[521.37634277 441.82138062 0.91532862]	[557.22473145 536.64044189 0.81779516]	[439.16430664 536.69647217 0.77444798]	[400.62005615 536.66375732 0.75484157]	[421.28137207 667.50585938 0.84697753]	[444.40408325 762.5065918 0.77191687]	[477.68847656 536.70721436 0.71502078]	[477.71185303 685.46868896 0.74290574]	[4.82822449e+02 8.62518799e+02 7.52009809e-01]	[403.37399292 280.21035767 0.88120723]	[428.9987793 280.10791016 0.85863787]	[387.92086792 277.63400269 0.7992931 ]	[444.44384766 275.03161621 0.80208039]	[4.80317352e+02 9.03549133e+02 7.64796555e-01]	[5.00799042e+02 8.93453369e+02 8.00955296e-01]	[4.80258606e+02 8.72720825e+02 6.02258444e-01]	[4.39170349e+02 8.00952881e+02 7.21567154e-01]	[4.23833466e+02 7.90780457e+02 7.35549212e-01]	[4.57197113e+02 7.64995850e+02 6.15757346e-01]
[418.74902344 295.48492432 0.95184231]	[421.38339233 354.46487427 0.8854394 ]	[359.74157715 357.03271484 0.86834437]	[346.87878418 462.1986084 0.86243045]	[339.2550354 557.22735596 0.87439167]	[485.35620117 346.83694458 0.82706994]	[521.41442871 441.80551147 0.92143399]	[557.27392578 531.60357666 0.82121164]	[439.1651001 536.67614746 0.77166599]	[400.62402344 534.15759277 0.75112993]	[421.30911255 667.48095703 0.84435862]	[444.43838501 764.95019531 0.76625752]	[477.68014526 536.69604492 0.71281821]	[477.7208252 685.48913574 0.74061054]	[4.82849365e+02 8.62540649e+02 7.52507567e-01]	[403.36196899 280.17526245 0.88789803]	[428.95977783 277.71209717 0.86303759]	[387.9180603 277.61901855 0.79921532]	[444.41708374 274.9894104 0.79869139]	[4.80328796e+02 9.01055359e+02 7.61373937e-01]	[5.00837524e+02 8.93434265e+02 8.06754827e-01]	[4.80293304e+02 8.72758728e+02 6.04901791e-01]	[4.39168884e+02 8.00925659e+02 7.08534241e-01]	[4.23834412e+02 7.90764709e+02 7.27003753e-01]	[4.59625793e+02 7.65005310e+02 6.05081797e-01]
[418.73196411 295.44177246 0.94880992]	[421.37591553 352.00152588 0.88101208]	[359.73538208 357.00167847 0.86537319]	[346.8710022 462.19845581 0.86198521]	[339.26843262 557.22387695 0.87014496]	[482.97360229 344.33248901 0.83413094]	[521.41772461 441.74252319 0.91423333]	[559.75091553 529.03289795 0.83963215]	[439.15264893 534.09521484 0.75882989]	[400.62930298 531.5770874 0.74737519]	[421.31817627 665.0824585 0.84497219]	[446.89535522 764.98718262 0.77314734]	[477.66940308 534.12597656 0.70575762]	[480.10723877 685.52575684 0.75123 ]	[4.82847107e+02 8.62494080e+02 7.52316892e-01]	[403.33969116 280.13339233 0.8999455 ]	[428.92263794 277.66577148 0.87457085]	[387.87600708 277.56521606 0.79183966]	[444.38626099 274.94528198 0.80411053]	[4.82755920e+02 9.01040894e+02 7.62014568e-01]	[5.00877716e+02 8.93413757e+02 8.09662104e-01]	[4.80264587e+02 8.72738342e+02 6.00393653e-01]	[4.39163574e+02 8.00952332e+02 7.09442139e-01]	[4.23831696e+02 7.90771118e+02 7.29579508e-01]	[4.59649597e+02 7.65030701e+02 6.06888533e-01]
[418.70446777 293.00802612 0.93847561]	[421.35195923 349.4593811 0.87496859]	[359.72473145 354.58999634 0.86251825]	[346.87237549 459.77819824 0.86365306]	[339.27163696 554.699646 0.86278838]	[482.9302063 341.81414795 0.85464299]	[521.41943359 439.28881836 0.90838999]	[559.7755127 526.49401855 0.86065131]	[439.11843872 528.99499512 0.7615031 ]	[400.61380005 526.51550293 0.75527805]	[421.33190918 664.996521 0.84052092]	[446.88949585 765.06860352 0.78235781]	[477.62982178 529.0489502 0.70408398]	[480.1418457 685.47424316 0.75434959]	[4.82843658e+02 8.62524353e+02 7.46453643e-01]	[403.30560303 277.7104187 0.91802579]	[426.41433716 277.58831787 0.89492428]	[385.38244629 277.49597168 0.79169309]	[444.33953857 274.90890503 0.8150183 ]	[4.80341949e+02 9.01058167e+02 7.51644731e-01]	[5.00855164e+02 8.93412476e+02 7.91742802e-01]	[4.80297089e+02 8.72772034e+02 6.02053881e-01]	[4.39117615e+02 8.03482117e+02 7.03922451e-01]	[4.21377655e+02 7.90813416e+02 7.29081631e-01]	[4.59645416e+02 7.67539795e+02 6.13505244e-01]
[418.69119263 292.9079895 0.92506719]	[421.34732056 346.8862915 0.87579715]	[359.70321655 354.52227783 0.85868597]	[346.84033203 459.74224854 0.86342543]	[339.26062012 552.12487793 0.86772531]	[482.92877197 341.73300171 0.87211502]	[521.39916992 439.15414429 0.90362501]	[559.80645752 526.40625 0.8793335 ]	[439.09963989 526.47174072 0.76937842]	[398.27801514 526.46746826 0.76107967]	[421.31500244 664.93737793 0.84069812]	[446.87921143 765.07940674 0.78736258]	[475.17425537 526.48895264 0.71043921]	[480.15881348 682.93682861 0.73238975]	[4.82849213e+02 8.67647644e+02 7.49997437e-01]	[403.27740479 277.63931274 0.93193185]	[426.3760376 277.49035645 0.90386611]	[385.35116577 277.48635864 0.79375237]	[444.30541992 272.46243286 0.81260395]	[4.82748016e+02 9.03551331e+02 7.35650837e-01]	[5.00829102e+02 8.93435303e+02 7.66520739e-01]	[4.80306580e+02 8.75346924e+02 5.81162453e-01]	[4.39151764e+02 8.03533142e+02 7.16624141e-01]	[4.23798523e+02 7.93262939e+02 7.29167521e-01]	[4.59635437e+02 7.67551086e+02 6.19956493e-01]
[418.68481445 290.37689209 0.91074347]	[421.31484985 344.32199097 0.89077699]	[359.65197754 354.45877075 0.85123754]	[346.81939697 459.71026611 0.86292636]	[339.26269531 549.55792236 0.87449002]	[482.89849854 339.26980591 0.89045143]	[521.39251709 436.67883301 0.8847717 ]	[559.81561279 523.84283447 0.89698327]	[439.14019775 523.97644043 0.78455454]	[400.64309692 523.98016357 0.77299076]	[421.31430054 664.86956787 0.83930099]	[446.87561035 767.56134033 0.80826497]	[477.64019775 526.42333984 0.7245158 ]	[480.12799072 680.39147949 0.73513073]	[4.82809052e+02 8.62512146e+02 7.46074140e-01]	[403.2729187 277.53494263 0.93984264]	[426.35943604 275.06582642 0.9062888 ]	[385.34228516 275.03192139 0.79246682]	[441.93670654 269.92166138 0.78451592]	[4.82774658e+02 9.01036255e+02 7.39022553e-01]	[5.00845886e+02 8.93366638e+02 7.70844638e-01]	[4.80253082e+02 8.72750183e+02 5.98047972e-01]	[4.39146973e+02 8.03556519e+02 7.22315013e-01]	[4.23781769e+02 7.93290283e+02 7.30217755e-01]	[4.59630768e+02 7.67660461e+02 6.44453824e-01]
[418.62872314 282.77938843 0.89685035]	[421.32736206 341.81207275 0.89807206]	[359.67025757 351.96060181 0.84273279]	[344.33544922 459.60919189 0.85376626]	[339.25283813 546.99243164 0.89061546]	[482.92321777 339.20077515 0.89771813]	[521.33984375 431.52920532 0.85988128]	[559.8314209 523.78289795 0.89886296]	[439.1534729 523.8838501 0.80315441]	[400.63922119 523.89349365 0.78872806]	[421.3152771 662.38574219 0.82864338]	[446.88671875 767.55419922 0.8113935 ]	[477.66131592 523.91729736 0.74132723]	[480.16726685 680.39025879 0.74587315]	[4.82827911e+02 8.59935486e+02 7.39372790e-01]	[400.84579468 275.04718018 0.94800913]	[423.90124512 274.90753174 0.90308952]	[385.35220337 275.00704956 0.7715348 ]	[444.29382324 269.84280396 0.79864222]	[4.82935242e+02 8.98458984e+02 7.12189615e-01]	[5.03289398e+02 8.93255371e+02 7.69734323e-01]	[4.80239166e+02 8.72720276e+02 6.18930042e-01]	[4.39179596e+02 8.06008362e+02 7.21372187e-01]	[4.23800812e+02 7.93301819e+02 7.23066807e-01]	[4.59629822e+02 7.67650146e+02 6.42293751e-01]
[418.65441895 280.24182129 0.90998477]	[421.31710815 341.71054077 0.91219831]	[359.66638184 349.41201782 0.83628196]	[344.30554199 457.08605957 0.83786261]	[339.24731445 544.50286865 0.90281647]	[482.92016602 339.11212158 0.8997606 ]	[521.34802246 428.9458313 0.86549079]	[562.21826172 521.3392334 0.90360355]	[439.13345337 523.80419922 0.80063266]	[400.6222229 523.82415771 0.78486723]	[421.32211304 662.33099365 0.82432616]	[446.91729736 767.53027344 0.80895185]	[477.60467529 523.82824707 0.7277903 ]	[480.1494751 677.79748535 0.72759038]	[4.82832306e+02 8.52320068e+02 7.79033780e-01]	[400.86584473 274.95709229 0.93833667]	[423.92312622 272.44290161 0.88024426]	[385.32159424 274.90975952 0.78330815]	[444.30551147 264.71841431 0.78521007]	[4.82859406e+02 8.93338684e+02 7.51113415e-01]	[5.00827393e+02 8.90680908e+02 7.68288195e-01]	[4.80224030e+02 8.67609253e+02 6.18806541e-01]	[4.39218109e+02 8.06031189e+02 7.16248989e-01]	[4.23836639e+02 7.93313171e+02 7.06817150e-01]	[4.59629822e+02 7.67619202e+02 6.41274631e-01]
[418.61221313 280.10165405 0.92924774]	[421.30892944 339.23815918 0.92962217]	[359.66625977 344.34176636 0.84275293]	[344.32382202 454.63113403 0.83225536]	[339.25158691 544.48858643 0.90725768]	[482.89956665 336.67062378 0.89292228]	[521.36572266 426.4307251 0.87134218]	[562.23834229 521.19207764 0.89643049]	[439.1605835 521.37445068 0.80079985]	[400.63775635 521.38201904 0.78348976]	[421.30905151 659.86724854 0.81768084]	[446.89852905 767.56066895 0.81894702]	[477.63446045 523.81610107 0.72573775]	[480.14013672 672.6473999 0.73848349]	[4.82854034e+02 8.49765564e+02 7.63264656e-01]	[400.8258667 272.47842407 0.9319818 ]	[423.87939453 269.88726807 0.87344801]	[385.31454468 272.43243408 0.75677788]	[444.31723022 262.15621948 0.79239488]	[4.82772217e+02 8.90750244e+02 7.18621969e-01]	[5.00762146e+02 8.88093567e+02 7.04729915e-01]	[4.80291748e+02 8.59969238e+02 5.89711666e-01]	[4.39223206e+02 8.03543579e+02 7.15729177e-01]	[4.23866486e+02 7.93281128e+02 7.17423558e-01]	[4.57214539e+02 7.67697266e+02 6.58042133e-01]
[418.58300781 277.60668945 0.94763666]	[421.29382324 336.69979858 0.9442932 ]	[359.66796875 341.67709351 0.87624449]	[344.34484863 449.52389526 0.81397349]	[339.24786377 544.31359863 0.91365117]	[482.8460083 336.47155762 0.87593544]	[521.37432861 423.88189697 0.89336544]	[562.2208252 516.20471191 0.85481733]	[439.20373535 521.29071045 0.80739862]	[400.67874146 521.30389404 0.78419977]	[421.25247192 662.32763672 0.81992811]	[446.91564941 767.65692139 0.8210088 ]	[477.67822266 521.30212402 0.73002017]	[480.13137817 670.17626953 0.75142109]	[4.82883972e+02 8.47180054e+02 7.60260463e-01]	[400.80093384 269.92288208 0.91377032]	[423.82809448 267.26715088 0.86717927]	[382.85153198 264.78887939 0.73308802]	[441.89974976 257.0769043 0.82744753]	[4.82748871e+02 8.88152161e+02 6.78820908e-01]	[5.00745850e+02 8.80498169e+02 6.75498366e-01]	[4.80353333e+02 8.54804138e+02 6.09487116e-01]	[4.39197357e+02 8.06072815e+02 7.06313968e-01]	[4.23832520e+02 7.95801453e+02 6.94239914e-01]	[4.59645111e+02 7.70169800e+02 6.61917031e-01]
[418.59524536 275.10116577 0.94439101]	[421.25604248 336.51400757 0.93754482]	[359.61972046 339.15036011 0.89419591]	[346.81689453 446.92837524 0.81401777]	[339.25 541.86914062 0.91475821]	[482.79849243 331.44711304 0.85103476]	[521.35339355 421.22897339 0.91343689]	[559.83660889 508.44851685 0.85549158]	[439.23538208 521.20849609 0.80340767]	[400.69311523 521.22131348 0.77333009]	[421.19876099 664.86499023 0.83929902]	[449.46142578 767.66430664 0.8150003 ]	[480.12173462 521.21203613 0.73215646]	[480.17419434 667.65899658 0.81266832]	[4.82901825e+02 8.49664307e+02 7.70623505e-01]	[400.79122925 264.74859619 0.89530021]	[423.85534668 259.67037964 0.86809933]	[382.79171753 259.63952637 0.81131053]	[441.86828613 254.53242493 0.84327877]	[4.82776093e+02 8.80502991e+02 6.90542340e-01]	[5.00782196e+02 8.75386841e+02 7.36505270e-01]	[4.82756714e+02 8.54892700e+02 6.24077559e-01]	[4.39101471e+02 8.03560120e+02 7.11478829e-01]	[4.21372894e+02 7.93248352e+02 7.25167692e-01]	[4.59720490e+02 7.70202271e+02 6.70147538e-01]
[418.62234497 274.92272949 0.93006098]	[421.23529053 334.04168701 0.92188799]	[359.58612061 336.68405151 0.8904835 ]	[346.8789978 444.32693481 0.83349127]	[339.26364136 539.29608154 0.89300179]	[482.80627441 326.33248901 0.84689444]	[521.34295654 418.72503662 0.90901113]	[562.22174072 503.47518921 0.89684671]	[439.23800659 518.72174072 0.79192084]	[400.70864868 518.75152588 0.76937187]	[421.18658447 662.43884277 0.83054632]	[446.97625732 767.68902588 0.82339501]	[477.74591064 518.68585205 0.72322416]	[480.16552734 667.53955078 0.8298865 ]	[4.82975739e+02 8.44551331e+02 7.22405791e-01]	[400.83096313 259.65093994 0.91672343]	[423.89147949 257.12390137 0.89488244]	[382.83224487 257.19873047 0.81075132]	[441.87796021 254.48442078 0.84640861]	[4.82882965e+02 8.75352417e+02 7.14291751e-01]	[5.03272003e+02 8.72760620e+02 7.60839224e-01]	[4.82799347e+02 8.52283875e+02 6.09415293e-01]	[4.36673950e+02 8.06022400e+02 7.14544415e-01]	[4.21364899e+02 7.93299866e+02 7.25312173e-01]	[4.59692688e+02 7.70233093e+02 6.75643325e-01]
[418.57925415 269.91317749 0.90162671]	[421.21081543 331.44772339 0.90277112]	[359.57598877 336.54650879 0.88470745]	[349.3888855 441.8175354 0.8453781]	[341.67858887 536.71636963 0.85969305]	[482.78140259 321.25875854 0.87505662]	[521.34753418 416.146698 0.8879025 ]	[562.27825928 503.26309204 0.91839021]	[439.25933838 513.5824585 0.76128161]	[400.70181274 513.5994873 0.74694186]	[421.13580322 659.85852051 0.82669163]	[449.42980957 767.63873291 0.8353312 ]	[480.1555481 511.06304932 0.7143324 ]	[480.21591187 664.90734863 0.82383746]	[4.85400665e+02 8.29154175e+02 7.03788161e-01]	[400.76565552 257.07940674 0.94879842]	[423.80331421 254.57084656 0.92748332]	[382.79019165 257.0017395 0.84325767]	[441.79873657 251.88119507 0.82772052]	[4.82857117e+02 8.70212097e+02 6.98661685e-01]	[5.03273743e+02 8.67592041e+02 7.03487039e-01]	[4.82829681e+02 8.34344177e+02 5.29397488e-01]	[4.39104370e+02 8.03555176e+02 7.10884929e-01]	[4.21374603e+02 7.93261963e+02 7.28348911e-01]	[4.59679596e+02 7.70192688e+02 6.90237761e-01]
[418.57955933 269.91311646 0.90177691]	[421.21231079 331.44949341 0.90293789]	[359.57894897 336.54721069 0.88543928]	[349.38275146 441.80502319 0.84706455]	[341.6786499 536.7086792 0.85938996]	[482.78259277 321.25964355 0.87485766]	[521.34631348 416.13702393 0.88743097]	[562.27746582 503.26315308 0.91815901]	[439.26025391 513.57794189 0.76107687]	[400.70315552 513.59527588 0.74693769]	[421.13723755 659.86505127 0.82714903]	[446.9725647 767.65350342 0.83432245]	[480.15625 511.05877686 0.71467066]	[480.22094727 664.89526367 0.82309568]	[4.85396942e+02 8.29155334e+02 7.05478430e-01]	[400.76589966 257.07943726 0.94869488]	[423.8036499 254.57102966 0.92733836]	[382.79241943 257.00241089 0.84148717]	[441.80075073 251.88298035 0.82826686]	[4.82861389e+02 8.70209106e+02 6.99145198e-01]	[5.03277130e+02 8.67585693e+02 7.03023612e-01]	[4.82834320e+02 8.34339722e+02 5.30341923e-01]	[4.36690308e+02 8.06038757e+02 7.16154814e-01]	[4.21364838e+02 7.93309692e+02 7.23076701e-01]	[4.59676849e+02 7.70209534e+02 6.86588228e-01]
[418.53329468 262.23007202 0.88049877]	[421.22625732 323.78042603 0.90445352]	[357.22225952 333.96670532 0.86236453]	[349.41824341 439.26950073 0.86305916]	[341.67443848 531.56097412 0.85254645]	[482.76803589 318.69058228 0.90264589]	[521.39501953 416.07144165 0.88504303]	[562.3862915 500.82254028 0.92625564]	[439.24673462 508.49938965 0.75462383]	[400.70010376 508.51205444 0.7415455 ]	[418.78225708 657.31549072 0.82351846]	[446.92456055 767.54193115 0.85165834]	[480.15209961 508.47943115 0.71795338]	[480.28274536 662.39257812 0.81713581]	[4.85432770e+02 8.26610413e+02 7.24826217e-01]	[400.71652222 254.50369263 0.96249723]	[421.40838623 254.33944702 0.90716755]	[380.34442139 254.41358948 0.84787452]	[441.75540161 244.26982117 0.8015976 ]	[4.82870178e+02 8.67692017e+02 7.61665523e-01]	[5.03265930e+02 8.65039856e+02 7.48460174e-01]	[4.82881287e+02 8.31747742e+02 5.88092685e-01]	[4.36685577e+02 8.03505249e+02 7.51803041e-01]	[4.21361023e+02 7.90810120e+02 7.63412356e-01]	[4.59619965e+02 7.70088562e+02 7.11094499e-01]
[416.10723877 259.60977173 0.90632647]	[421.21035767 321.14920044 0.93241966]	[359.59576416 328.89303589 0.84385914]	[349.40991211 436.63668823 0.82546878]	[341.68301392 526.49743652 0.87308925]	[480.36193848 316.16751099 0.90179729]	[521.35314941 405.8866272 0.88135314]	[562.46044922 495.67950439 0.88031971]	[439.32623291 505.87527466 0.78168911]	[400.7545166 505.90893555 0.7606591 ]	[418.75283813 654.7512207 0.82977742]	[449.44476318 767.59240723 0.84529698]	[480.24240112 503.4208374 0.74908835]	[480.33575439 662.35083008 0.82112128]	[4.85494080e+02 8.21454468e+02 7.18677044e-01]	[400.65396118 251.95469666 0.94304049]	[421.37524414 249.36161804 0.8944146 ]	[380.31835938 251.94436646 0.80292708]	[441.79119873 239.19767761 0.79821372]	[4.82864838e+02 8.65118713e+02 7.65082836e-01]	[5.03327606e+02 8.59971191e+02 7.51159012e-01]	[4.85365112e+02 8.29125000e+02 6.11513376e-01]	[4.36683289e+02 8.05999451e+02 7.66766310e-01]	[4.21364685e+02 7.93244873e+02 7.50856638e-01]	[4.59691772e+02 7.70191040e+02 7.22875893e-01]
[416.03610229 254.50819397 0.91512287]	[418.79608154 316.00878906 0.95005131]	[357.19055176 318.72674561 0.8842029 ]	[346.89315796 423.8494873 0.82421279]	[341.71057129 521.29272461 0.90306205]	[480.26904297 308.40768433 0.8439548 ]	[521.3605957 398.18066406 0.90690452]	[564.86065674 482.85351562 0.92910689]	[441.72918701 500.70840454 0.78727794]	[400.85461426 500.78283691 0.75614953]	[418.76870728 649.57519531 0.84962416]	[446.88424683 767.52233887 0.86010283]	[480.29824829 498.20162964 0.75050145]	[482.7364502 647.08666992 0.84160912]	[4.90486633e+02 8.11295166e+02 7.30626941e-01]	[398.27877808 241.62893677 0.91935557]	[421.29803467 236.68518066 0.91707945]	[380.26980591 241.62980652 0.83056563]	[441.71890259 236.49069214 0.84856826]	[4.85423401e+02 8.54926208e+02 7.62804449e-01]	[5.05880432e+02 8.52302429e+02 7.67725527e-01]	[4.85384857e+02 8.21505676e+02 6.01069868e-01]	[4.39173096e+02 8.03545715e+02 7.75689304e-01]	[4.21379425e+02 7.93223755e+02 7.61152089e-01]	[4.57221710e+02 7.70142822e+02 7.49970555e-01]
[416.0355835 254.50881958 0.91504598]	[418.79620361 316.00747681 0.95015192]	[357.19021606 318.72558594 0.88426071]	[346.88891602 423.84033203 0.8255583 ]	[341.70846558 521.29437256 0.90401065]	[480.27005005 308.40487671 0.8443011 ]	[521.34436035 398.10656738 0.8953445 ]	[564.85723877 482.85247803 0.92838466]	[441.72894287 500.70657349 0.78703427]	[400.85385132 500.78201294 0.75630873]	[418.76507568 649.58526611 0.8484574 ]	[446.86956787 767.53088379 0.85934901]	[480.29891968 498.19760132 0.75031734]	[482.73522949 647.09790039 0.84079987]	[4.90490112e+02 8.11300964e+02 7.33635068e-01]	[398.27838135 241.63017273 0.91919494]	[421.29772949 236.68656921 0.91685516]	[380.26913452 241.62939453 0.83043647]	[441.72003174 236.48796082 0.848867 ]	[4.85430054e+02 8.54926086e+02 7.66307771e-01]	[5.05890381e+02 8.52302002e+02 7.72686422e-01]	[4.85404388e+02 8.21509033e+02 6.03127241e-01]	[4.39156372e+02 8.03550476e+02 7.69729018e-01]	[4.21361420e+02 7.93231445e+02 7.59712398e-01]	[4.57214783e+02 7.70151123e+02 7.42898464e-01]
[413.58798218 251.90039062 0.88233072]	[418.75790405 313.42602539 0.91604763]	[357.1628418 316.1697998 0.89411008]	[349.43685913 421.33526611 0.84575677]	[341.76107788 518.71612549 0.87066048]	[480.27487183 300.72732544 0.87437832]	[521.35565186 395.57229614 0.87714809]	[564.9239502 480.18664551 0.92023039]	[441.82427979 495.60031128 0.75031072]	[403.35293579 498.16253662 0.72062713]	[421.15054321 647.07092285 0.85606098]	[444.39266968 767.48706055 0.856107 ]	[480.35275269 490.49316406 0.73329854]	[482.75604248 644.53845215 0.84775484]	[4.93123627e+02 8.08614075e+02 7.67615438e-01]	[398.25274658 236.58528137 0.95874625]	[421.28256226 236.42533875 0.95277119]	[380.22525024 236.62860107 0.8579303 ]	[441.6723938 233.93704224 0.84031826]	[4.87984283e+02 8.52341248e+02 7.79833078e-01]	[5.05967682e+02 8.49732361e+02 7.75669813e-01]	[4.85421143e+02 8.13756531e+02 6.32211804e-01]	[4.39214508e+02 8.03463928e+02 7.50974536e-01]	[4.21358276e+02 7.90799622e+02 7.63114333e-01]	[4.57138397e+02 7.70125305e+02 7.34615922e-01]
[413.57852173 241.71327209 0.86324292]	[418.80575562 305.83050537 0.89767349]	[357.16757202 315.96957397 0.88237447]	[351.93307495 418.79031372 0.86971027]	[341.78469849 511.03433228 0.83726293]	[480.30728149 298.18954468 0.90042657]	[521.34020996 387.87792969 0.87661147]	[564.90612793 472.55975342 0.87523806]	[441.8493042 487.97824097 0.74758875]	[403.37817383 493.06121826 0.70161432]	[421.24420166 644.51495361 0.85975736]	[444.34759521 767.49865723 0.86386621]	[480.37289429 485.38446045 0.74416161]	[482.79397583 644.34857178 0.83758116]	[4.95597870e+02 8.06066162e+02 7.42131829e-01]	[398.24261475 233.96205139 0.96864778]	[421.259552 231.42642212 0.93220502]	[380.16717529 233.91506958 0.84343499]	[439.30792236 228.80589294 0.79274106]	[4.87921448e+02 8.49634705e+02 7.57718027e-01]	[5.05911194e+02 8.47054443e+02 7.25753486e-01]	[4.85429108e+02 8.11263184e+02 6.17040575e-01]	[4.39239258e+02 8.00910217e+02 7.49924123e-01]	[4.21377289e+02 7.90758301e+02 7.58038461e-01]	[4.54646179e+02 7.70146606e+02 7.26027012e-01]
[413.50842285 236.46406555 0.90892446]	[418.79177856 298.05728149 0.95641989]	[357.19158936 303.27825928 0.8497684 ]	[351.95019531 408.3883667 0.80320954]	[344.35250854 503.3427124 0.86378533]	[480.23925781 295.40045166 0.88086557]	[521.38372803 380.16143799 0.91728038]	[564.93084717 462.35067749 0.92845941]	[441.93267822 480.30764771 0.76773942]	[405.90725708 482.85528564 0.72559452]	[421.29971313 644.35913086 0.84458947]	[444.32992554 767.51257324 0.8671267 ]	[482.79528809 480.18353271 0.75723076]	[482.9147644 634.21221924 0.80616128]	[4.95631134e+02 7.93229248e+02 7.51630306e-01]	[398.19647217 226.2482605 0.9115355 ]	[421.20800781 221.10899353 0.9077611 ]	[380.17831421 223.74499512 0.7856524 ]	[439.31674194 216.05584717 0.82888687]	[4.85359528e+02 8.36839722e+02 7.55984783e-01]	[5.03453369e+02 8.31872375e+02 7.49685764e-01]	[4.85421051e+02 8.03499817e+02 6.31092787e-01]	[4.41883820e+02 8.03512207e+02 7.75929868e-01]	[4.26395874e+02 7.93288757e+02 7.51891553e-01]	[4.54588135e+02 7.70153931e+02 7.30544090e-01]
[411.02340698 233.89125061 0.89110267]	[421.13894653 295.50769043 0.95321029]	[357.20742798 298.2359314 0.88127166]	[352.0274353 403.29580688 0.83211696]	[351.92941284 500.72848511 0.85664546]	[480.26699829 287.88043213 0.84681576]	[521.3538208 377.59014893 0.89989954]	[564.93841553 459.83837891 0.93803906]	[444.365448 480.25241089 0.75629437]	[408.46173096 482.78912354 0.72133684]	[421.31945801 641.84484863 0.84012866]	[444.2984314 765.07287598 0.86264622]	[482.84768677 477.72677612 0.75631166]	[482.93710327 631.61102295 0.81369501]	[4.95645142e+02 7.93274231e+02 7.59036362e-01]	[398.1918335 218.57878113 0.93631142]	[421.20910645 216.06602478 0.94709629]	[380.20214844 218.64701843 0.8069905 ]	[441.66906738 215.98007202 0.84733093]	[4.87969482e+02 8.34383850e+02 7.68515289e-01]	[5.05999329e+02 8.31795837e+02 7.58841991e-01]	[4.85447693e+02 8.06024536e+02 6.36301577e-01]	[4.41868164e+02 8.00957825e+02 7.71301925e-01]	[4.26403900e+02 7.93244263e+02 7.63522029e-01]	[4.54539032e+02 7.70108398e+02 7.16354430e-01]
[413.59118652 231.29475403 0.87220818]	[421.13467407 292.93856812 0.92185962]	[357.19100952 295.63861084 0.89802647]	[351.9743042 400.78460693 0.83800179]	[354.45629883 498.1947937 0.84423703]	[480.34228516 280.24749756 0.86989677]	[521.32928467 374.97714233 0.86800325]	[564.87866211 459.64303589 0.92289317]	[444.32751465 475.16333008 0.74061698]	[405.92315674 480.18927002 0.71458513]	[421.3788147 634.24029541 0.81066561]	[441.91616821 764.99176025 0.8443265 ]	[482.83792114 472.53811646 0.73530203]	[485.36624146 626.57324219 0.81355399]	[4.95695221e+02 7.93236511e+02 7.37310469e-01]	[398.24185181 215.99247742 0.96556646]	[421.28552246 213.49943542 0.95727664]	[380.2227478 216.08314514 0.84854054]	[441.69946289 213.38557434 0.84125519]	[4.90544525e+02 8.31822021e+02 7.73958802e-01]	[5.08459167e+02 8.31634521e+02 7.72307873e-01]	[4.85429565e+02 8.06065369e+02 6.11137271e-01]	[4.44304901e+02 8.00926392e+02 7.85502553e-01]	[4.26397125e+02 7.90840210e+02 7.74311662e-01]	[4.52038147e+02 7.67700562e+02 6.94474459e-01]
[416.01434326 221.1781311 0.8651967 ]	[421.1854248 287.8182373 0.90145981]	[359.58041382 295.44140625 0.88704675]	[354.48690796 400.64639282 0.87221664]	[354.47451782 493.13470459 0.82536018]	[482.73522949 277.69351196 0.89642805]	[521.32183838 369.96289062 0.86398309]	[564.83538818 457.08065796 0.89438182]	[444.30172729 472.552948 0.735493 ]	[405.88372803 477.66616821 0.70532995]	[423.81991577 629.11981201 0.81846547]	[441.91052246 764.97973633 0.8356272 ]	[482.8145752 467.41662598 0.74212641]	[485.39871216 626.40783691 0.81185275]	[4.98130859e+02 7.88105042e+02 7.43915677e-01]	[398.26608276 213.40942383 0.96169519]	[421.31643677 210.87986755 0.93042982]	[380.24700928 213.45596313 0.81451303]	[441.73501587 208.32362366 0.81036156]	[4.87963409e+02 8.29118286e+02 7.49481559e-01]	[5.05966400e+02 8.26623779e+02 7.25693583e-01]	[4.85433868e+02 7.93336121e+02 5.85618615e-01]	[4.44339783e+02 7.98425171e+02 7.79188812e-01]	[4.28929749e+02 7.93222595e+02 7.62160242e-01]	[4.51993835e+02 7.70115723e+02 6.87566757e-01]
[416.10641479 218.55340576 0.90806854]	[421.24176025 280.21826172 0.91469342]	[359.61282349 292.89193726 0.85984963]	[354.57019043 393.06924438 0.84301496]	[354.5249939 485.48687744 0.8372485 ]	[482.7713623 277.51037598 0.91183329]	[521.30786133 364.79083252 0.88042992]	[562.45159912 452.06781006 0.8816039 ]	[444.32870483 467.447052 0.73707581]	[405.91497803 475.09207153 0.69451207]	[423.87701416 626.59387207 0.81808889]	[441.90982056 765.01940918 0.82456154]	[482.85043335 462.38516235 0.75075895]	[485.40457153 623.91375732 0.79662198]	[4.95698853e+02 7.88076782e+02 7.61593938e-01]	[400.65646362 210.90103149 0.94017571]	[421.37176514 208.30143738 0.89303762]	[380.34133911 210.91699219 0.79195428]	[441.76599121 200.62031555 0.80000532]	[4.90523346e+02 8.26577087e+02 7.41744399e-01]	[5.08465820e+02 8.23999207e+02 7.26408720e-01]	[4.85404602e+02 7.93283936e+02 6.39610946e-01]	[4.41874512e+02 7.95863159e+02 7.71229982e-01]	[4.26443604e+02 7.90791138e+02 7.52897501e-01]	[4.49520325e+02 7.70214722e+02 6.69753790e-01]
[418.54354858 215.99771118 0.94559807]	[421.31182861 277.646698 0.93983442]	[359.71084595 285.28955078 0.83723831]	[356.9666748 393.04766846 0.84670711]	[354.57510376 482.92654419 0.8713069 ]	[482.82015991 274.98529053 0.89503837]	[521.28381348 359.7946167 0.90452468]	[562.32952881 446.89907837 0.88362694]	[444.3515625 462.34735107 0.75260848]	[408.4074707 464.92404175 0.69570804]	[426.36004639 623.99371338 0.81533039]	[444.29135132 762.44165039 0.81661534]	[482.84793091 459.78955078 0.75742018]	[485.38589478 618.84387207 0.77133113]	[4.98159912e+02 7.80471497e+02 7.49581218e-01]	[400.73480225 208.30915833 0.91058761]	[423.77185059 203.15463257 0.87161773]	[382.79434204 208.25982666 0.73932189]	[441.84451294 195.52172852 0.83378905]	[4.93058990e+02 8.16398987e+02 7.53599584e-01]	[5.11076508e+02 8.13776733e+02 7.69908428e-01]	[4.85466675e+02 7.90619080e+02 6.36052072e-01]	[4.44356781e+02 7.95813110e+02 7.72196949e-01]	[4.28957245e+02 7.90755127e+02 7.55306125e-01]	[4.52012421e+02 7.70100708e+02 6.88122511e-01]
[418.66101074 213.50700378 0.94987631]	[421.3409729 275.13406372 0.94400823]	[359.7718811 280.17892456 0.8608743 ]	[356.99615479 385.36764526 0.84629124]	[354.56152344 480.33563232 0.891559 ]	[482.83724976 272.43551636 0.87337565]	[521.32336426 359.71325684 0.91887099]	[562.29003906 444.38104248 0.89433956]	[444.37744141 462.31427002 0.75360423]	[408.44415283 464.89685059 0.70020413]	[426.4491272 623.95068359 0.80783284]	[444.29415894 762.50506592 0.8226127 ]	[482.8710022 459.76803589 0.7624898 ]	[485.4414978 616.24725342 0.75491017]	[4.95685120e+02 7.77867798e+02 7.59036303e-01]	[400.83932495 200.65670776 0.89574802]	[426.3644104 198.04667664 0.86724573]	[382.8137207 200.5922699 0.79034382]	[441.92831421 195.44918823 0.81580544]	[4.88019897e+02 8.13842346e+02 7.89675593e-01]	[5.08498657e+02 8.11313660e+02 7.91622102e-01]	[4.85416870e+02 7.88191772e+02 6.93852544e-01]	[4.44334900e+02 7.95831116e+02 7.85736024e-01]	[4.28983063e+02 7.90775757e+02 7.62107730e-01]	[4.51993195e+02 7.70191589e+02 6.96576118e-01]
[418.66149902 213.50701904 0.94983143]	[421.34066772 275.13421631 0.9438988 ]	[359.7727356 280.1789856 0.86080599]	[357.00027466 385.37457275 0.84638381]	[354.55804443 480.33096313 0.89201689]	[482.83468628 272.4336853 0.87347162]	[521.32666016 359.70812988 0.91867149]	[562.29205322 444.38751221 0.89362913]	[444.37991333 462.31149292 0.75304306]	[408.44747925 464.89187622 0.70043778]	[428.9152832 623.95092773 0.80755526]	[444.29464722 762.48815918 0.82066125]	[482.87435913 459.76715088 0.76165116]	[485.44659424 616.25213623 0.75206953]	[4.95691956e+02 7.77882202e+02 7.58728683e-01]	[400.83959961 200.65704346 0.89546424]	[426.36404419 198.04701233 0.86714226]	[382.81439209 200.59231567 0.7902863 ]	[441.92773438 195.44815063 0.81574821]	[4.90500488e+02 8.13849670e+02 7.87468553e-01]	[5.08513367e+02 8.11313599e+02 7.89412141e-01]	[4.85420105e+02 7.88204163e+02 6.92476332e-01]	[4.44357361e+02 7.95820740e+02 7.82937169e-01]	[4.31475861e+02 7.90780212e+02 7.60310590e-01]	[4.51988068e+02 7.70180115e+02 6.92701936e-01]
[418.74835205 213.35151672 0.94203162]	[421.39227295 274.93173218 0.92613804]	[359.79641724 277.54074097 0.87478119]	[357.02310181 382.81286621 0.86684752]	[356.97012329 480.19381714 0.88804471]	[482.90478516 267.35894775 0.84316152]	[521.31982422 357.2199707 0.92262602]	[562.24804688 441.91177368 0.90228724]	[444.38302612 459.69384766 0.75025296]	[410.95181274 462.27975464 0.7146939 ]	[428.94891357 621.32348633 0.79950106]	[444.322052 759.95318604 0.80794275]	[482.85250854 457.13702393 0.75033826]	[485.40661621 611.08807373 0.77885062]	[4.95640991e+02 7.77871704e+02 7.38696158e-01]	[403.31607056 198.03739929 0.90266573]	[428.94958496 195.54415894 0.87710798]	[382.88027954 198.02279663 0.80610389]	[444.36480713 192.94241333 0.80302024]	[4.90524963e+02 8.13742126e+02 7.76276171e-01]	[5.11018585e+02 8.11221619e+02 7.80984223e-01]	[4.85368317e+02 7.90641052e+02 6.90730751e-01]	[4.44428925e+02 7.98355957e+02 7.83477008e-01]	[4.31527069e+02 7.93216370e+02 7.64108121e-01]	[4.52020905e+02 7.70151733e+02 6.89103484e-01]
[418.79940796 210.86920166 0.93212903]	[423.80419922 272.46951294 0.90018255]	[362.25393677 275.09115601 0.86198628]	[357.07391357 380.21835327 0.89315033]	[357. 477.69238281 0.87287784]	[485.37902832 262.25723267 0.83275187]	[521.31689453 357.08804321 0.9122647 ]	[562.25878906 441.87875366 0.90779185]	[444.38479614 457.13449097 0.74048543]	[410.93545532 459.73843384 0.7132386 ]	[428.94003296 616.27508545 0.78022575]	[444.29730225 762.49365234 0.81166714]	[482.87115479 454.55508423 0.73760867]	[485.36251831 608.57763672 0.79924399]	[4.98114410e+02 7.77850098e+02 7.49941230e-01]	[403.39019775 195.56437683 0.90774769]	[428.9855957 195.41259766 0.88564003]	[385.38720703 195.4465332 0.80618674]	[444.4508667 190.37158203 0.74389976]	[4.93066833e+02 8.11265198e+02 7.62655497e-01]	[5.11084808e+02 8.11128662e+02 7.68412173e-01]	[4.85409485e+02 7.90663269e+02 7.08025098e-01]	[4.44381012e+02 7.95891113e+02 7.78828979e-01]	[4.29000244e+02 7.93218750e+02 7.60959685e-01]	[4.49524963e+02 7.70250793e+02 6.83493733e-01]
[421.35519409 205.72119141 0.89326358]	[423.89950562 267.34881592 0.8473897 ]	[362.33227539 274.87857056 0.83400512]	[357.16757202 377.6473999 0.90981287]	[359.59100342 472.51602173 0.87398797]	[485.48931885 259.6020813 0.86269552]	[521.34393311 354.49572754 0.89082426]	[562.26403809 441.75534058 0.91518033]	[444.39874268 449.44952393 0.71926939]	[410.99291992 454.62139893 0.68433487]	[426.43652344 611.13983154 0.77111256]	[444.31112671 762.50421143 0.81070572]	[482.88180542 444.37054443 0.73567528]	[485.47146606 605.94287109 0.78891492]	[498.13101196 770.22369385 0.78641915]	[411.01651001 192.99861145 0.91251302]	[436.61953735 192.82759094 0.90591145]	[390.48101807 193.00234985 0.81319368]	[452.03613281 190.25532532 0.71298265]	[4.93116089e+02 8.08773010e+02 8.05644035e-01]	[5.11017181e+02 8.08595581e+02 7.88645446e-01]	[4.85419220e+02 7.85552063e+02 7.10962772e-01]	[4.44393402e+02 7.95899475e+02 7.89525867e-01]	[4.31470337e+02 7.93239868e+02 7.72948742e-01]	[4.52040527e+02 7.70246704e+02 7.20933139e-01]
[423.78347778 200.67959595 0.87898833]	[426.36483765 264.73150635 0.84205693]	[364.82385254 272.38592529 0.81383014]	[357.21337891 377.57022095 0.90935451]	[359.68307495 470.02139282 0.87714833]	[487.94094849 257.18307495 0.86764628]	[521.39337158 354.49157715 0.89474416]	[562.28796387 441.72106934 0.92114025]	[444.39532471 446.90176392 0.72072929]	[410.98239136 452.07540894 0.67452079]	[426.37969971 611.09100342 0.78120685]	[441.93008423 759.92858887 0.80672729]	[482.89004517 441.86184692 0.73742187]	[487.94384766 605.87896729 0.79251981]	[498.18704224 770.1295166 0.78365833]	[413.59255981 192.90687561 0.92110294]	[439.06237793 190.40335083 0.90800452]	[393.05963135 192.85716248 0.81058139]	[454.58300781 187.74620056 0.70729327]	[4.95621582e+02 8.08634705e+02 7.77378142e-01]	[5.11048859e+02 8.06071716e+02 7.54494786e-01]	[4.85463959e+02 7.83018433e+02 6.64301991e-01]	[4.44429321e+02 7.95890320e+02 7.77424872e-01]	[4.31495422e+02 7.93243286e+02 7.62434721e-01]	[4.52035126e+02 7.70142456e+02 7.22420096e-01]
[423.89862061 200.61750793 0.87267989]	[426.42700195 262.20883179 0.84455079]	[364.8777771 269.88201904 0.79990745]	[357.22528076 377.50875854 0.89378405]	[359.70825195 467.50161743 0.87669516]	[488.00189209 257.17724609 0.86392069]	[521.39758301 351.97900391 0.88716507]	[562.30651855 441.68780518 0.92274779]	[444.39129639 446.9178772 0.72312135]	[410.96731567 454.59561157 0.67838192]	[423.91693115 611.12451172 0.76573944]	[444.32363892 759.94519043 0.80926931]	[482.89346313 441.8500061 0.74319541]	[487.96646118 603.46929932 0.78296196]	[500.64248657 767.62524414 0.8050673 ]	[416.12609863 192.85702515 0.93700868]	[439.15710449 190.36486816 0.91741568]	[395.58798218 192.7928009 0.82055116]	[457.13226318 185.24702454 0.73394656]	[4.98179169e+02 8.08640930e+02 7.84707427e-01]	[5.13659180e+02 8.06025208e+02 7.47810125e-01]	[4.87965607e+02 7.80393616e+02 6.67413712e-01]	[4.44409943e+02 7.95849304e+02 7.75929511e-01]	[4.31473114e+02 7.90838562e+02 7.58873045e-01]	[4.54543915e+02 7.70143860e+02 7.36261725e-01]
[426.37091064 200.61894226 0.86279941]	[428.97619629 262.14544678 0.84883529]	[367.41030884 267.35968018 0.79592413]	[359.57025146 375.00552368 0.87819046]	[359.73236084 467.459198 0.87957537]	[490.49249268 257.16043091 0.86249125]	[523.79644775 354.49935913 0.89017141]	[562.32659912 441.69821167 0.92440623]	[444.40057373 446.88241577 0.72321409]	[410.95303345 452.07113647 0.6719296 ]	[423.85003662 608.62329102 0.79128981]	[444.31430054 759.89837646 0.80577528]	[482.90499878 441.82162476 0.74316174]	[488.02099609 603.41851807 0.76875412]	[500.65145874 767.55029297 0.80587441]	[418.54992676 192.85203552 0.94205594]	[439.21313477 190.37939453 0.9304589 ]	[398.07012939 190.38018799 0.8085146 ]	[457.19390869 185.22579956 0.75775635]	[4.98194153e+02 8.08644592e+02 8.03320646e-01]	[5.16160156e+02 8.06008850e+02 7.57361531e-01]	[4.90486542e+02 7.75311401e+02 6.63958132e-01]	[4.44430206e+02 7.95862732e+02 7.63775349e-01]	[4.31492798e+02 7.93222046e+02 7.59547412e-01]	[4.54541321e+02 7.70120422e+02 7.28106201e-01]
[428.96444702 200.61061096 0.85409462]	[431.52471924 259.67724609 0.86157697]	[369.96075439 267.26986694 0.79865593]	[359.60021973 374.97628784 0.88759279]	[359.75088501 467.4432373 0.88074285]	[490.56939697 257.11645508 0.86897284]	[523.82672119 354.46932983 0.89011413]	[562.34796143 441.68493652 0.92498195]	[444.39642334 444.36019897 0.7262854 ]	[408.46994019 449.50994873 0.66892606]	[423.85748291 611.08685303 0.78890669]	[444.31170654 759.87329102 0.80944037]	[482.90771484 441.74014282 0.74382722]	[490.55465698 603.37353516 0.75606626]	[500.71835327 765.05822754 0.80927366]	[418.64712524 192.83674622 0.95772517]	[439.3319397 190.37431335 0.9326492 ]	[398.19958496 190.33450317 0.8233788 ]	[459.63961792 185.20614624 0.77142364]	[4.98226776e+02 8.08633789e+02 8.02266419e-01]	[5.16195251e+02 8.03567444e+02 7.51922190e-01]	[4.90567871e+02 7.72746887e+02 6.77857339e-01]	[4.44412445e+02 7.95845520e+02 7.73936749e-01]	[4.31474945e+02 7.90828430e+02 7.72856951e-01]	[4.52083588e+02 7.70079346e+02 7.40138292e-01]
[431.55413818 200.62036133 0.85381812]	[434.04785156 259.65368652 0.87270314]	[372.46853638 264.77062988 0.80244017]	[359.64126587 372.50054932 0.87789953]	[359.76397705 464.93637085 0.88714421]	[493.11227417 257.08389282 0.87161207]	[523.87109375 354.4776001 0.88759601]	[562.35076904 441.68719482 0.92352712]	[444.35119629 444.32223511 0.73365563]	[408.40307617 449.47506714 0.67027843]	[423.82467651 611.12957764 0.79098189]	[444.33660889 757.36187744 0.81008399]	[482.87246704 439.28262329 0.75355911]	[495.62451172 603.42962646 0.77080488]	[500.79812622 767.59960938 0.80975628]	[418.71984863 192.82794189 0.96539897]	[441.74575806 190.39044189 0.93469012]	[398.27893066 190.29463196 0.82698715]	[459.73046875 185.24481201 0.76135254]	[5.00759735e+02 8.08633301e+02 7.93672204e-01]	[5.18771545e+02 8.03528076e+02 7.62574613e-01]	[4.93094727e+02 7.75317200e+02 6.53903544e-01]	[4.44404633e+02 7.95852966e+02 7.90079415e-01]	[4.31470612e+02 7.90837280e+02 7.89531291e-01]	[4.54611023e+02 7.67655334e+02 7.48266935e-01]
[434.04776001 200.6131897 0.85836583]	[436.55584717 259.621521 0.89264685]	[372.51925659 264.73171997 0.8065421 ]	[359.66497803 369.97079468 0.87237304]	[359.75820923 462.42962646 0.89974499]	[495.67324829 257.06628418 0.87800252]	[523.90960693 354.46847534 0.88125616]	[562.3581543 441.69613647 0.9275772 ]	[444.37948608 441.86102295 0.73480886]	[408.42272949 446.95718384 0.67146766]	[423.83679199 608.60858154 0.79108995]	[444.36868286 759.86541748 0.80536932]	[482.90606689 439.25842285 0.75172818]	[498.13021851 603.39404297 0.78294206]	[500.87564087 765.02355957 0.81421733]	[418.75720215 192.80674744 0.95966882]	[441.79940796 190.37559509 0.92954904]	[400.67276001 187.74334717 0.8232345 ]	[459.84182739 185.20422363 0.78719848]	[500.74215698 808.55371094 0.82369435]	[5.21186096e+02 8.00958435e+02 7.66048372e-01]	[4.95681122e+02 7.70302002e+02 6.89672112e-01]	[4.44367188e+02 7.98353027e+02 7.91127205e-01]	[4.28976135e+02 7.93223816e+02 7.92281866e-01]	[4.57081482e+02 7.67677917e+02 7.55973339e-01]
[434.12609863 200.62153625 0.86496395]	[436.65808105 259.62127686 0.9106639 ]	[375.00650024 262.23144531 0.81920457]	[359.6829834 369.98294067 0.87266314]	[359.75653076 462.39242554 0.9069283 ]	[498.22476196 257.09744263 0.88887209]	[523.9508667 352.02822876 0.87388057]	[562.37994385 441.69744873 0.93100566]	[444.39608765 441.87582397 0.7301544 ]	[408.43066406 446.95889282 0.67034847]	[423.82223511 608.57739258 0.79378241]	[444.33181763 759.87341309 0.8078413 ]	[482.9367981 439.28082275 0.74458742]	[498.26559448 603.38531494 0.8142876 ]	[503.28323364 765.0168457 0.81648618]	[418.80395508 192.82232666 0.95602345]	[441.85626221 190.39315796 0.92724258]	[400.71008301 187.76315308 0.81892276]	[462.24789429 185.18858337 0.77099383]	[500.83895874 806.07025146 0.83781147]	[521.31481934 798.37823486 0.807293 ]	[4.95690704e+02 7.70297913e+02 6.98874772e-01]	[444.33926392 795.86877441 0.80371439]	[428.91717529 790.83441162 0.79876125]	[4.54642914e+02 7.67666687e+02 7.61437476e-01]
[436.64678955 200.60183716 0.8813659 ]	[439.0736084 257.1902771 0.93133992]	[375.09790039 259.70721436 0.84594339]	[359.67724609 369.92861938 0.87464243]	[359.75820923 462.3626709 0.9119674 ]	[498.2689209 257.05667114 0.89578104]	[523.96533203 351.95278931 0.87032098]	[562.39532471 441.71206665 0.93256813]	[444.40887451 441.83477783 0.73145372]	[408.43972778 446.90475464 0.67565125]	[423.82870483 608.51983643 0.79630029]	[444.33255005 759.91937256 0.81370872]	[482.95562744 439.25689697 0.74162477]	[500.67999268 603.40936279 0.82719243]	[503.37713623 767.55108643 0.82652897]	[421.20770264 192.83529663 0.95631242]	[441.93759155 190.38525391 0.90611804]	[400.8182373 187.75930786 0.81728387]	[462.33630371 182.61851501 0.76790053]	[503.29812622 806.03375244 0.80749482]	[5.21402954e+02 7.95885925e+02 7.83527792e-01]	[4.98219696e+02 7.72801025e+02 7.05511808e-01]	[444.3666687 795.84954834 0.80829346]	[428.93600464 790.84002686 0.797665 ]	[457.09341431 767.6920166 0.7733171 ]
[439.13085938 200.60092163 0.89859271]	[439.14175415 257.17645264 0.94579482]	[377.55685425 259.66690063 0.86583108]	[359.70559692 369.91339111 0.87417048]	[359.77084351 462.35003662 0.91367728]	[500.68664551 257.06289673 0.89901549]	[524.03088379 352.02734375 0.86336768]	[562.40643311 441.74276733 0.93263894]	[444.44415283 441.85125732 0.72604257]	[408.47644043 446.91262817 0.67468339]	[423.82666016 608.56719971 0.78827965]	[444.31115723 759.86651611 0.8149972 ]	[485.34082031 439.2855835 0.74012262]	[500.69659424 603.37915039 0.84012145]	[503.49337769 765.04766846 0.8119716 ]	[421.33557129 192.8374939 0.94602895]	[444.43185425 192.77650452 0.89273119]	[400.86312866 187.78152466 0.8036592 ]	[462.45065308 182.65266418 0.71743369]	[503.37875366 806.0065918 0.84354722]	[523.85888672 795.83691406 0.81613165]	[5.00774231e+02 7.70241394e+02 7.34583378e-01]	[444.37313843 795.8324585 0.81075943]	[428.9420166 790.83050537 0.7981053 ]	[454.62643433 767.63305664 0.77430779]
[439.20870972 200.61984253 0.90886652]	[439.21673584 257.16882324 0.95218009]	[377.62460327 259.65234375 0.87685281]	[359.73065186 369.95309448 0.87672901]	[359.76550293 462.34640503 0.91502553]	[500.76278687 257.05743408 0.90811288]	[526.4475708 354.47387695 0.86313391]	[562.42297363 441.7633667 0.93144745]	[446.88684082 441.85229492 0.7280398 ]	[410.99386597 446.89736938 0.67843741]	[423.87347412 608.5291748 0.78321689]	[444.33319092 762.46777344 0.82298899]	[482.96670532 439.28521729 0.74631989]	[500.69631958 603.34143066 0.84668863]	[506.02035522 765.01849365 0.79253966]	[423.77728271 192.87321472 0.93406558]	[446.92904663 192.78863525 0.88610435]	[403.27832031 190.28399658 0.82020879]	[464.84625244 182.6525116 0.71614754]	[503.42041016 800.98278809 0.81214231]	[523.89196777 793.31732178 0.82613802]	[5.03406067e+02 7.70230713e+02 7.20053017e-01]	[4.44364868e+02 7.95880066e+02 7.84288585e-01]	[4.28951019e+02 7.93232727e+02 7.77770817e-01]	[454.64483643 770.11407471 0.78054243]
[439.28689575 200.60797119 0.91167831]	[439.28363037 257.17312622 0.95338917]	[377.68041992 259.63110352 0.88413835]	[359.7883606 369.97067261 0.87276638]	[359.77728271 462.34597778 0.91504532]	[500.82925415 257.07217407 0.90715277]	[526.51507568 354.55621338 0.86515552]	[562.42895508 441.78662109 0.93009037]	[446.92669678 441.87069702 0.71937114]	[413.49569702 446.92855835 0.67609686]	[423.85848999 608.5557251 0.7881766 ]	[444.32434082 762.50512695 0.82727754]	[485.36242676 441.71063232 0.74236101]	[500.77819824 603.41491699 0.87389839]	[508.552948 767.50250244 0.7963565 ]	[423.87542725 192.86042786 0.92449993]	[449.50021362 192.76335144 0.87082011]	[403.37213135 190.33798218 0.80664128]	[464.93197632 182.69210815 0.73024571]	[5.05987640e+02 8.00931641e+02 7.64460206e-01]	[526.41638184 793.26495361 0.79543144]	[5.05890594e+02 7.72719360e+02 7.02485681e-01]	[4.44381073e+02 7.95877563e+02 7.83747852e-01]	[4.28982666e+02 7.93246033e+02 7.76297927e-01]	[454.61749268 770.14361572 0.77204186]
[441.68991089 200.61282349 0.91324019]	[441.67358398 257.17782593 0.95021129]	[377.71914673 259.63446045 0.88091689]	[359.82907104 369.91131592 0.85969496]	[359.78683472 462.34280396 0.91571289]	[500.86865234 257.0769043 0.9073571 ]	[528.9777832 356.96365356 0.86806256]	[562.43212891 441.82278442 0.92862749]	[446.95611572 441.87112427 0.71406645]	[413.51986694 446.92077637 0.67830759]	[423.86801147 611.07867432 0.78046018]	[444.31750488 764.99713135 0.83850819]	[485.39733887 441.72116089 0.73741412]	[500.82476807 603.45959473 0.88008797]	[516.13244629 765.06811523 0.79643059]	[426.4095459 192.86505127 0.91115397]	[452.06100464 192.76835632 0.87205386]	[405.86056519 190.30886841 0.79772109]	[464.97201538 182.63859558 0.71578771]	[516.21087646 795.79876709 0.79894102]	[531.55456543 790.7522583 0.81166172]	[5.05970184e+02 7.72787231e+02 6.82256579e-01]	[4.44378296e+02 7.95831116e+02 7.81177759e-01]	[4.28985413e+02 7.93229553e+02 7.80025542e-01]	[4.54599731e+02 7.70201294e+02 7.64566958e-01]
[441.76211548 200.64016724 0.91026068]	[441.69979858 259.57772827 0.94231772]	[377.74389648 259.68563843 0.87200916]	[359.83258057 369.93783569 0.85794181]	[359.80474854 462.31628418 0.91097891]	[503.25305176 257.10049438 0.90391129]	[529.00390625 356.98187256 0.86944842]	[562.42242432 441.86633301 0.92448968]	[446.96963501 444.32199097 0.70792449]	[413.51959229 446.95346069 0.67176044]	[423.87036133 611.11682129 0.77631301]	[444.3142395 764.96124268 0.82714254]	[485.41055298 441.74429321 0.73297006]	[500.86367798 603.49822998 0.8809157 ]	[518.65002441 767.53271484 0.81274462]	[428.98803711 192.84967041 0.90381455]	[454.63034058 192.78579712 0.89051569]	[405.92687988 187.72898865 0.76948661]	[467.46868896 182.69276428 0.68476725]	[521.25140381 793.27911377 0.83490211]	[536.70257568 790.62890625 0.8378064 ]	[5.08522247e+02 7.75297974e+02 6.52412772e-01]	[4.44372437e+02 7.95852661e+02 7.87501097e-01]	[4.28950989e+02 7.93226929e+02 7.88230717e-01]	[4.54600189e+02 7.70164978e+02 7.52770901e-01]
[441.86471558 200.66494751 0.89508379]	[441.76565552 259.61602783 0.93312061]	[380.13650513 259.72680664 0.86366451]	[362.24111938 372.43948364 0.85013962]	[359.82177734 462.33746338 0.90526897]	[503.32467651 257.13195801 0.90218133]	[529.04595947 357.00350952 0.86542344]	[562.42205811 441.89672852 0.91711879]	[449.46096802 444.30834961 0.70385742]	[413.56112671 446.93777466 0.67475289]	[423.87063599 613.64428711 0.76582009]	[444.32803345 762.45007324 0.81783509]	[485.43612671 441.72720337 0.72671205]	[503.2741394 603.38763428 0.8743633 ]	[521.19885254 762.42059326 0.80915618]	[434.0508728 192.86367798 0.91229737]	[457.17175293 192.78977966 0.90325338]	[410.97155762 187.80116272 0.76403904]	[472.53387451 185.18060303 0.6614815 ]	[521.29656982 790.83105469 0.85709983]	[539.2477417 788.16668701 0.84747237]	[5.16168579e+02 7.70190979e+02 6.86339915e-01]	[4.44414154e+02 7.95861633e+02 7.84206808e-01]	[4.28985962e+02 7.93234680e+02 7.88451612e-01]	[4.54622284e+02 7.70108887e+02 7.48748720e-01]
[444.3085022 200.63406372 0.88192511]	[441.81890869 259.64370728 0.92343622]	[380.19827271 262.1519165 0.85658246]	[362.34133911 369.91687012 0.82107961]	[362.22189331 462.37219238 0.89098591]	[503.39178467 257.16030884 0.89770871]	[529.07543945 357.03079224 0.86905301]	[562.42834473 444.30966187 0.90816188]	[451.9992981 444.31375122 0.69690055]	[416.02609253 446.94213867 0.67666537]	[423.85714722 611.11035156 0.76691294]	[444.32196045 759.90924072 0.81401199]	[487.94317627 441.72976685 0.70773888]	[503.35565186 603.47357178 0.87314832]	[521.32635498 757.31787109 0.8271091 ]	[436.55169678 192.84461975 0.91758096]	[459.6050415 190.37980652 0.90678871]	[413.55090332 187.79457092 0.7793957 ]	[475.1439209 182.62103271 0.7019338 ]	[523.82519531 793.22564697 0.88522422]	[541.87127686 788.14245605 0.87891495]	[5.18729126e+02 7.67684692e+02 7.19313741e-01]	[4.46903381e+02 7.95823303e+02 7.85653532e-01]	[4.31494141e+02 7.93218872e+02 7.84582436e-01]	[4.54609833e+02 7.67675903e+02 7.52121210e-01]
[444.43518066 200.6758728 0.86403513]	[441.86279297 259.64450073 0.91648889]	[380.24710083 259.72549438 0.85314828]	[364.80743408 369.93011475 0.81580526]	[362.23876953 462.34606934 0.89065766]	[503.46960449 257.16265869 0.89155072]	[531.58691406 357.07321167 0.8659243 ]	[562.36096191 444.32455444 0.90541303]	[452.06182861 444.30282593 0.70451313]	[416.06835938 446.93859863 0.6863243 ]	[423.86459351 613.64868164 0.75720233]	[444.31408691 759.88018799 0.81711638]	[488.02539062 441.71636963 0.70403987]	[503.40618896 603.44152832 0.86722982]	[521.42108154 752.29876709 0.85210711]	[436.69537354 192.86257935 0.94361937]	[459.71212769 192.78463745 0.93083799]	[416.14425659 187.76799011 0.78613347]	[477.65112305 182.64801025 0.70964211]	[523.88812256 793.30322266 0.89097542]	[544.30200195 788.19921875 0.87418211]	[5.21216492e+02 7.67529968e+02 7.56374955e-01]	[4.46938446e+02 7.95799561e+02 7.84905195e-01]	[4.31517029e+02 7.90843018e+02 7.85313725e-01]	[4.54590393e+02 7.67641968e+02 7.56074667e-01]
[446.95501709 203.14984131 0.85268867]	[441.92156982 259.62924194 0.90551001]	[380.29623413 259.68084717 0.85209304]	[364.85198975 367.42495728 0.8093524 ]	[362.28881836 462.35214233 0.87989342]	[505.98242188 257.17745972 0.86778724]	[531.61297607 357.05889893 0.86657977]	[562.31176758 444.31573486 0.90690494]	[452.06704712 444.32666016 0.69627255]	[416.05758667 449.46359253 0.68201101]	[426.36346436 613.70904541 0.74025011]	[444.31082153 759.87780762 0.81742638]	[490.50457764 441.73117065 0.6976831 ]	[505.86849976 603.40802002 0.83915532]	[523.82928467 752.22180176 0.84498066]	[439.11968994 192.88624573 0.95974755]	[459.80502319 192.81266785 0.94416046]	[418.59716797 190.28074646 0.78827238]	[477.72851562 185.19096375 0.71301538]	[523.99963379 793.29681396 0.87743223]	[544.41326904 788.17248535 0.87679964]	[5.21265747e+02 7.65067871e+02 7.37210691e-01]	[4.46914642e+02 7.95816956e+02 7.89895773e-01]	[4.31487762e+02 7.90837769e+02 7.88003147e-01]	[4.54579041e+02 7.67635742e+02 7.64017642e-01]
[452.04858398 203.19506836 0.85062361]	[444.34628296 259.60375977 0.89997619]	[382.7567749 259.63220215 0.84631681]	[367.37393188 369.92752075 0.80592763]	[367.34658813 462.41906738 0.84581399]	[508.45626831 257.19067383 0.8574639 ]	[534.08343506 356.97860718 0.83844256]	[562.30895996 444.38299561 0.89548874]	[454.59472656 444.31375122 0.69797993]	[416.10638428 446.93902588 0.68463463]	[426.43301392 611.10784912 0.74158692]	[444.31726074 759.88726807 0.81652462]	[493.06973267 441.74285889 0.69535804]	[505.93862915 603.40246582 0.83355588]	[523.91082764 752.23291016 0.834755 ]	[439.21871948 192.91342163 0.97599196]	[462.2489624 192.83735657 0.94875991]	[418.69552612 187.73547363 0.80592495]	[480.1852417 182.69104004 0.67483068]	[526.47644043 793.22045898 0.86902171]	[544.48303223 788.12194824 0.8691147 ]	[5.21343506e+02 7.65093323e+02 7.49911904e-01]	[4.46924683e+02 7.95816040e+02 7.90749311e-01]	[4.31498169e+02 7.90837830e+02 7.89475143e-01]	[4.54573822e+02 7.67642090e+02 7.66778111e-01]
[454.63742065 203.19073486 0.86132002]	[444.44747925 257.20135498 0.88978952]	[382.86129761 257.20004272 0.84059101]	[369.98345947 367.38345337 0.81063658]	[372.50753784 462.42660522 0.84963191]	[508.53826904 257.19976807 0.84924471]	[536.66131592 357.01998901 0.85764277]	[562.3059082 444.4281311 0.88689047]	[457.07833862 444.32275391 0.69503528]	[416.16296387 446.94110107 0.67765766]	[428.96566772 608.62023926 0.73513252]	[444.31628418 759.9083252 0.8135429 ]	[495.59985352 441.74591064 0.69579005]	[506.00460815 603.38201904 0.82773209]	[523.94891357 752.2567749 0.83055651]	[439.29534912 192.91792297 0.9755981 ]	[462.36135864 192.84379578 0.95057893]	[418.80053711 187.75582886 0.82690674]	[480.30892944 185.25305176 0.69392794]	[526.49841309 793.24951172 0.86348474]	[544.52429199 788.15924072 0.8624264 ]	[5.21365601e+02 7.67501221e+02 7.50942290e-01]	[4.46913055e+02 7.95817261e+02 7.89572597e-01]	[4.31490601e+02 7.90835510e+02 7.89488614e-01]	[4.54576630e+02 7.67652222e+02 7.63747096e-01]
[457.14904785 203.16133118 0.87436402]	[449.50891113 259.59695435 0.86770648]	[387.91818237 259.59060669 0.82186586]	[375.10272217 369.98562622 0.85137373]	[375.07113647 462.41275024 0.87472057]	[511.09246826 259.60971069 0.84196228]	[539.18109131 357.06478882 0.8649193 ]	[562.30175781 446.90509033 0.88099366]	[457.19458008 444.35476685 0.7119658 ]	[418.625 446.92785645 0.68847489]	[431.55599976 608.59527588 0.73211884]	[444.31790161 759.92773438 0.81258059]	[498.16046143 441.809021 0.71391094]	[508.49630737 603.375 0.80974829]	[523.9786377 752.21447754 0.83088094]	[441.71310425 192.89151001 0.96860403]	[462.45330811 192.82995605 0.92396212]	[421.2293396 185.22366333 0.82652032]	[482.76165771 185.2605896 0.70820433]	[526.50439453 793.29156494 0.85594511]	[544.52441406 788.20550537 0.86238801]	[5.21399658e+02 7.65037170e+02 7.45552659e-01]	[4.46900177e+02 7.95826904e+02 7.88178086e-01]	[4.31490967e+02 7.90836670e+02 7.87794471e-01]	[4.54583313e+02 7.67664124e+02 7.66231060e-01]
[459.61880493 203.16297913 0.88678443]	[454.5899353 259.63461304 0.87820381]	[393.03808594 259.62283325 0.82933807]	[377.50805664 369.91586304 0.85420883]	[377.50247192 462.31884766 0.89616406]	[513.65167236 259.63449097 0.84301114]	[539.26855469 357.15899658 0.87774038]	[562.31402588 446.92822266 0.88531965]	[459.66360474 444.39312744 0.72378367]	[418.68215942 446.95846558 0.69758868]	[431.53213501 613.66394043 0.72911185]	[444.32418823 759.89691162 0.81531221]	[500.69839478 441.83560181 0.72615176]	[511.07659912 603.45727539 0.7965802 ]	[526.40179443 752.28381348 0.81510359]	[441.82647705 192.92669678 0.95914841]	[464.89920044 192.86491394 0.9141016 ]	[421.35577393 187.817276 0.81149864]	[482.88531494 185.23312378 0.73174596]	[526.51605225 795.82141113 0.84372336]	[546.93713379 790.65338135 0.84862185]	[5.23826782e+02 7.65063965e+02 7.37288058e-01]	[4.46915070e+02 7.95809265e+02 7.91568995e-01]	[431.4914856 790.82226562 0.79710656]	[4.54586731e+02 7.67647949e+02 7.64539242e-01]
[459.75033569 203.16163635 0.90510368]	[457.16195679 259.70318604 0.90054703]	[395.54666138 259.63769531 0.84096009]	[377.63485718 369.90408325 0.86163199]	[377.56173706 462.28604126 0.91131037]	[518.72351074 262.16116333 0.83929324]	[541.67962646 357.19180298 0.88399267]	[562.34759521 449.5071106 0.87649858]	[459.74630737 444.35720825 0.73737937]	[418.74746704 446.92779541 0.70212501]	[434.01370239 611.14215088 0.72190499]	[444.33328247 759.89440918 0.81328005]	[500.77252197 441.79202271 0.7349565 ]	[513.62268066 603.41210938 0.77938443]	[526.45666504 759.86853027 0.79081398]	[444.32681274 192.92935181 0.93855298]	[467.47250366 192.85542297 0.89120293]	[423.81533813 190.32566833 0.80817133]	[485.39404297 185.23086548 0.70791519]	[529.02868652 795.89642334 0.81265497]	[547.00085449 790.72619629 0.8214981 ]	[5.23859253e+02 7.67686523e+02 7.52823710e-01]	[4.46899780e+02 7.95810303e+02 7.84969628e-01]	[431.47079468 790.81707764 0.79185879]	[4.54608978e+02 7.67653320e+02 7.61574030e-01]
[462.19662476 203.17648315 0.90426147]	[459.62921143 259.69662476 0.92380571]	[398.04293823 259.61981201 0.86181891]	[377.67840576 364.87625122 0.86539608]	[377.72113037 462.33496094 0.92269456]	[521.21801758 262.15872192 0.85261506]	[541.76397705 359.58691406 0.89902335]	[562.39709473 451.99569702 0.87892663]	[462.19793701 444.32626343 0.74130917]	[421.20489502 446.87438965 0.71083993]	[434.11331177 611.08502197 0.72779083]	[444.3291626 757.39331055 0.80816531]	[500.8727417 441.75463867 0.74026614]	[516.21124268 603.38800049 0.79021376]	[526.43768311 762.50158691 0.80636513]	[446.90979004 192.92303467 0.91604275]	[472.55700684 192.84094238 0.87784505]	[426.34060669 190.3427124 0.79417086]	[485.49038696 185.21299744 0.70820993]	[531.59368896 798.41241455 0.81201398]	[547.05969238 790.7890625 0.80693185]	[523.79858398 770.21398926 0.77886939]	[4.46886078e+02 7.95796509e+02 7.82174647e-01]	[4.28993378e+02 7.90800659e+02 7.90002465e-01]	[4.54609741e+02 7.67640137e+02 7.52141118e-01]
[462.33441162 203.13674927 0.90195578]	[459.74307251 259.6706543 0.93734086]	[398.18710327 259.63446045 0.875058 ]	[380.15145874 369.8977356 0.87678057]	[380.23962402 462.38659668 0.91632843]	[521.32580566 259.63772583 0.88515651]	[541.8380127 357.12179565 0.90494215]	[562.46087646 449.51596069 0.87781167]	[462.26971436 444.35214233 0.73430103]	[421.28170776 446.87762451 0.7058593 ]	[436.70004272 613.68365479 0.75896782]	[444.3347168 757.38391113 0.80626512]	[503.2701416 441.79119873 0.74193263]	[518.78094482 603.44628906 0.82059765]	[526.46008301 759.92468262 0.79746485]	[452.0375061 192.86935425 0.90656352]	[477.63064575 192.81886292 0.90345752]	[428.91729736 190.25889587 0.77424449]	[488.01312256 187.75334167 0.67928219]	[531.53961182 798.40686035 0.81815279]	[547.00708008 790.7756958 0.82501876]	[523.84954834 770.10736084 0.77511841]	[4.46897766e+02 7.95789368e+02 7.85525084e-01]	[431.47113037 790.79486084 0.79672819]	[4.54609711e+02 7.67629944e+02 7.43803859e-01]
[462.41589355 200.63386536 0.89443785]	[459.85012817 259.69970703 0.92790473]	[398.27059937 259.69573975 0.86743069]	[380.3241272 372.4675293 0.87320507]	[380.35379028 462.38589478 0.9014231 ]	[521.41278076 259.62451172 0.8923071 ]	[541.92388916 357.05575562 0.89302289]	[564.92034912 454.61801147 0.88911498]	[462.33267212 444.30923462 0.74271303]	[421.35848999 444.41436768 0.7042591 ]	[439.11026001 613.6953125 0.75748998]	[444.31500244 759.88867188 0.81159669]	[503.32318115 441.74291992 0.75628203]	[521.2645874 603.42382812 0.84305149]	[526.51983643 759.91314697 0.7909317 ]	[454.62173462 192.82987976 0.91156971]	[477.72885132 192.77244568 0.90326333]	[434.02053833 187.80934143 0.76828456]	[493.11767578 185.21972656 0.69753087]	[531.57403564 798.38537598 0.82186329]	[547.03649902 790.76513672 0.8304714 ]	[5.23913879e+02 7.70092346e+02 7.59067178e-01]	[4.46869141e+02 7.95798645e+02 7.86891460e-01]	[428.9932251 790.79815674 0.79368031]	[4.54589752e+02 7.67646301e+02 7.49904394e-01]
[464.89193726 198.15097046 0.88926542]	[462.29034424 259.71902466 0.91675156]	[400.71383667 259.72198486 0.85871553]	[382.77703857 369.96847534 0.84339112]	[382.82171631 462.35568237 0.88369614]	[523.84216309 259.64321899 0.89265823]	[544.37115479 357.12280273 0.89406139]	[564.96630859 452.08660889 0.8787834 ]	[462.40600586 444.3119812 0.73212624]	[423.80407715 444.40136719 0.69741803]	[439.15527344 611.13708496 0.74821275]	[444.3196106 759.88427734 0.80856383]	[503.37988281 441.75009155 0.74718785]	[521.34381104 603.46337891 0.84706497]	[526.53479004 762.44299316 0.79330039]	[457.1663208 190.3759613 0.91534871]	[480.2208252 190.35279846 0.92209315]	[436.56503296 185.2441864 0.77068651]	[498.15783691 185.22262573 0.70225865]	[531.55578613 798.39202881 0.81803727]	[547.02191162 790.77709961 0.82973868]	[5.23928833e+02 7.70136963e+02 7.64873624e-01]	[4.44415283e+02 7.95812256e+02 7.86045969e-01]	[4.28978638e+02 7.90797119e+02 7.87199259e-01]	[4.54595154e+02 7.67643555e+02 7.43399739e-01]
[467.42367554 198.1206665 0.88242757]	[462.36898804 262.15444946 0.90538001]	[400.78292847 262.15518188 0.84958422]	[387.86682129 369.9866333 0.80678976]	[387.93685913 462.42330933 0.84471053]	[523.97058105 259.67630005 0.87430537]	[544.47943115 357.07897949 0.88667393]	[567.45019531 457.0980835 0.88277698]	[464.92745972 441.84619141 0.72558653]	[426.40686035 444.39016724 0.68849105]	[439.17544556 613.66766357 0.73865628]	[444.30905151 759.90716553 0.81198561]	[505.90411377 441.72366333 0.73504007]	[521.41101074 605.88763428 0.84432703]	[529.01641846 764.96234131 0.79080331]	[459.6015625 190.33654785 0.92679858]	[480.32272339 190.29853821 0.91521329]	[439.06707764 187.7545929 0.79819119]	[498.25231934 182.68743896 0.70114696]	[531.55639648 798.37994385 0.80955058]	[547.01873779 790.78131104 0.82590991]	[5.23991272e+02 7.70197571e+02 7.49401152e-01]	[4.44407104e+02 7.95812073e+02 7.81902194e-01]	[4.28963165e+02 7.90802063e+02 7.84603059e-01]	[4.54586639e+02 7.67661438e+02 7.43939400e-01]
[470.02890015 198.09365845 0.87210494]	[464.85345459 259.69570923 0.89139867]	[403.24584961 259.67196655 0.84589863]	[390.50860596 367.40093994 0.80971104]	[395.53152466 462.42315674 0.86821234]	[528.97491455 259.68286133 0.84278053]	[546.98712158 359.63711548 0.87585235]	[567.51721191 457.16873169 0.89066267]	[467.47839355 441.87304688 0.69681972]	[428.95681763 444.4229126 0.67502272]	[439.22354126 613.67279053 0.74435091]	[444.31890869 759.90826416 0.81224501]	[508.49050903 441.74609375 0.70378298]	[523.79559326 605.88995361 0.85427946]	[529.03210449 762.48382568 0.78788465]	[459.70968628 190.32969666 0.9406268 ]	[482.74932861 190.29792786 0.91260201]	[439.21841431 182.6998291 0.82208526]	[500.71902466 180.15519714 0.74377829]	[531.53204346 798.39959717 0.81238437]	[547.00769043 790.7980957 0.82689059]	[5.26400024e+02 7.70154114e+02 7.53544688e-01]	[4.44406403e+02 7.95814209e+02 7.85088956e-01]	[4.28974792e+02 7.90799866e+02 7.83397138e-01]	[4.54587708e+02 7.67660217e+02 7.47829437e-01]
[472.58322144 198.03266907 0.8811202 ]	[467.49761963 259.65774536 0.86407977]	[405.88327026 259.61303711 0.83006698]	[398.01248169 369.98501587 0.85470968]	[395.64511108 462.34820557 0.89421117]	[531.60839844 259.71511841 0.82797402]	[549.5423584 359.68408203 0.86296064]	[567.59185791 457.14404297 0.87157673]	[472.54379272 444.3510437 0.68866962]	[434.04302979 446.90127563 0.67399246]	[439.27032471 611.08636475 0.75801492]	[444.30847168 759.9520874 0.81205291]	[511.09347534 441.81188965 0.69435662]	[523.84075928 605.93457031 0.8533749 ]	[529.03411865 764.96533203 0.7875244 ]	[459.78942871 190.24345398 0.92852765]	[482.85968018 190.25567627 0.90733105]	[441.66790771 182.63867188 0.82051915]	[500.8888855 185.22979736 0.75821233]	[531.55358887 798.36724854 0.80931985]	[547.01251221 790.77429199 0.82871467]	[5.26402283e+02 7.70190796e+02 7.38790929e-01]	[4.44396271e+02 7.95830627e+02 7.84722090e-01]	[4.28967987e+02 7.90814392e+02 7.81239212e-01]	[4.54566437e+02 7.67694763e+02 7.47153997e-01]
[475.14556885 195.55152893 0.90755105]	[475.16342163 262.14297485 0.86473203]	[413.5440979 259.67404175 0.82256508]	[398.07788086 369.96914673 0.85688692]	[398.13137817 462.34115601 0.92105496]	[536.71478271 262.18081665 0.82880473]	[554.6315918 359.67904663 0.85832506]	[570.06451416 457.12976074 0.86088932]	[477.59823608 446.91970825 0.69453144]	[436.63586426 449.45727539 0.68361688]	[441.67446899 611.11950684 0.76942921]	[444.31097412 759.92297363 0.81518871]	[516.21704102 444.38265991 0.69927174]	[523.95263672 605.99121094 0.8389554 ]	[531.52807617 762.46490479 0.78070945]	[459.83282471 187.75314331 0.92007059]	[482.88867188 185.19400024 0.88776332]	[441.8001709 187.74546814 0.80065775]	[503.27963257 182.61497498 0.78045493]	[529.05566406 795.89355469 0.81048012]	[546.99291992 790.76141357 0.83388197]	[5.26457764e+02 7.70139465e+02 7.44926512e-01]	[4.44397430e+02 7.95823364e+02 7.84445167e-01]	[4.28971130e+02 7.90804199e+02 7.84583569e-01]	[4.54554169e+02 7.67683105e+02 7.52402306e-01]
[477.71173096 195.46406555 0.94205451]	[477.71160889 262.17910767 0.89582318]	[416.06445312 259.6867981 0.83526748]	[398.27999878 372.46716309 0.87500203]	[400.73846436 462.29412842 0.92546499]	[539.2633667 262.19262695 0.83954626]	[557.24536133 359.73397827 0.8592366 ]	[572.5904541 457.22146606 0.86643171]	[480.16244507 449.43826294 0.71279663]	[439.18356323 449.45477295 0.693748 ]	[441.6980896 613.69158936 0.76351768]	[444.29019165 762.43896484 0.82036906]	[521.22729492 446.89050293 0.72342944]	[524.01519775 606.07061768 0.82284123]	[531.57623291 765.0513916 0.79778123]	[462.25088501 185.17236328 0.90934056]	[485.3760376 180.14099121 0.86330765]	[441.86557007 185.1895752 0.83119971]	[503.40338135 177.60855103 0.77446735]	[531.54040527 798.35748291 0.80691272]	[546.99243164 790.78155518 0.83723849]	[5.26499817e+02 7.70256836e+02 7.46911824e-01]	[4.44371033e+02 7.95824646e+02 7.88248360e-01]	[4.28945831e+02 7.90807068e+02 7.85988927e-01]	[4.52058258e+02 7.70098450e+02 7.52691209e-01]
[480.16717529 195.39744568 0.95476067]	[480.16268921 262.14279175 0.9243446 ]	[418.56332397 259.63336182 0.86008883]	[400.69451904 369.9536438 0.88330472]	[400.88085938 462.2822876 0.91575444]	[541.77166748 262.16436768 0.85716271]	[559.72961426 359.70840454 0.8770951 ]	[572.6192627 457.21438599 0.86810935]	[480.29232788 446.94952393 0.71796221]	[439.29995728 446.95556641 0.69598508]	[441.78967285 611.1519165 0.76325202]	[444.30160522 759.93603516 0.81780779]	[521.33966064 446.87023926 0.72091663]	[526.45727539 606.06964111 0.81324416]	[531.5982666 764.98760986 0.78768599]	[462.35848999 182.615448 0.90312386]	[487.91592407 177.62477112 0.8510403 ]	[444.31921387 182.64814758 0.81602311]	[505.87658691 177.57858276 0.79574138]	[531.53527832 795.8984375 0.80172592]	[546.98583984 790.77429199 0.82667339]	[5.26492249e+02 7.70203430e+02 7.52677202e-01]	[4.44364838e+02 7.95826050e+02 7.87201881e-01]	[4.28937408e+02 7.90798706e+02 7.87788987e-01]	[4.52073212e+02 7.67698669e+02 7.52055168e-01]
[480.26889038 193.0174408 0.95718873]	[480.28372192 259.70465088 0.93550742]	[418.70956421 259.66485596 0.87389809]	[400.85134888 372.50039673 0.87109864]	[403.35772705 462.3605957 0.88700145]	[541.85906982 259.6802063 0.87343514]	[559.79876709 359.66452026 0.88306171]	[575.17675781 459.63925171 0.86890507]	[482.74960327 449.45965576 0.72215521]	[441.74404907 449.48226929 0.69983524]	[441.8343811 611.09490967 0.78877383]	[444.31838989 762.45855713 0.82440114]	[523.79797363 444.39660645 0.72437775]	[526.52319336 606.05987549 0.79868329]	[531.62841797 765.0199585 0.78902888]	[464.84555054 180.07797241 0.8912155 ]	[490.53396606 177.56716919 0.84686214]	[446.86499023 180.08901978 0.79443026]	[505.97286987 177.51063538 0.76986164]	[5.31555237e+02 7.95891235e+02 7.93302834e-01]	[546.98693848 790.77868652 0.82236391]	[5.26521912e+02 7.70245178e+02 7.46852815e-01]	[4.44348816e+02 7.95833679e+02 7.87078857e-01]	[4.28930939e+02 7.90800903e+02 7.87435949e-01]	[4.52066071e+02 7.70128113e+02 7.63718605e-01]
[480.324646 192.96452332 0.95270139]	[480.38146973 259.7104187 0.92669559]	[421.15209961 259.67163086 0.87395364]	[403.29623413 372.48510742 0.84449434]	[410.95092773 462.32843018 0.86058587]	[541.93688965 259.67056274 0.88050973]	[562.24829102 359.73516846 0.89414281]	[575.23522949 457.212677 0.85994667]	[482.8711853 449.46447754 0.7209565 ]	[441.87182617 449.50091553 0.6924423 ]	[441.85202026 613.68621826 0.78148425]	[444.32192993 762.46972656 0.82490164]	[523.91992188 444.40374756 0.72113836]	[529.02142334 608.51806641 0.77719396]	[534.10333252 764.99285889 0.78601176]	[464.9239502 177.57214355 0.88659036]	[493.09472656 177.51164246 0.8578341 ]	[446.98446655 177.62236023 0.78483593]	[508.44662476 177.52024841 0.75487167]	[5.29069214e+02 7.95882629e+02 7.94282079e-01]	[546.97271729 790.76806641 0.82264704]	[5.28969055e+02 7.70213989e+02 7.46039569e-01]	[4.44357605e+02 7.95855896e+02 7.91154027e-01]	[428.9382019 790.81402588 0.79324955]	[4.52069427e+02 7.70126770e+02 7.60670781e-01]
[482.74047852 192.92819214 0.94977736]	[482.80807495 262.16220093 0.91392654]	[421.21844482 259.72875977 0.86262864]	[405.81625366 372.50610352 0.82578969]	[416.04632568 462.31765747 0.88136411]	[544.36175537 259.70956421 0.87507796]	[562.34613037 359.69607544 0.90826511]	[577.69830322 459.62731934 0.86587059]	[482.96005249 449.48614502 0.71613783]	[444.32659912 449.51049805 0.69060528]	[441.89172363 611.13842773 0.78112024]	[444.32733154 762.48925781 0.82564229]	[523.99938965 446.92868042 0.71321434]	[531.5413208 606.09106445 0.76509768]	[534.1027832 764.95922852 0.77858257]	[467.4473877 177.51123047 0.88657856]	[495.68328857 175.10032654 0.87807649]	[452.07876587 177.6204834 0.77583528]	[511.10336304 177.56027222 0.75677907]	[5.29066406e+02 7.95879150e+02 7.89149106e-01]	[546.97076416 790.76959229 0.81604844]	[5.26525146e+02 7.70188721e+02 7.44421363e-01]	[4.44358887e+02 7.95869019e+02 7.89726257e-01]	[428.93841553 790.82244873 0.79188842]	[4.52070404e+02 7.70139587e+02 7.64480948e-01]
[482.81539917 192.89509583 0.9488979 ]	[482.87399292 262.17977905 0.90549672]	[421.28622437 262.14852905 0.85489553]	[408.38858032 369.92190552 0.79924309]	[416.13064575 462.33325195 0.89093006]	[544.4510498 259.72338867 0.8645727 ]	[562.40930176 362.22396851 0.88791454]	[577.73535156 459.67218018 0.87401319]	[485.4263916 449.48684692 0.70414257]	[444.44192505 452.00875854 0.67683059]	[441.88204956 616.21020508 0.77703857]	[444.33947754 764.95605469 0.82755786]	[526.48583984 446.94610596 0.69996822]	[534.08673096 608.53259277 0.74609894]	[534.09124756 764.98840332 0.78218931]	[469.98059082 175.09957886 0.89126635]	[498.20117188 175.04766846 0.90373886]	[454.56164551 180.05651855 0.75931734]	[516.16668701 177.54530334 0.73132628]	[5.31541870e+02 7.95889282e+02 7.91382074e-01]	[546.98675537 790.78161621 0.81927872]	[5.26514893e+02 7.70209778e+02 7.46810555e-01]	[4.44346283e+02 7.95864502e+02 7.89508164e-01]	[4.28937988e+02 7.90822876e+02 7.88679779e-01]	[4.54550018e+02 7.70164612e+02 7.65219629e-01]
[482.84573364 192.83308411 0.94087601]	[482.94760132 262.20870972 0.8876251 ]	[421.34216309 259.69433594 0.85192126]	[408.39044189 369.89749146 0.80462277]	[418.57400513 462.3352356 0.9122113 ]	[544.54730225 262.25643921 0.83370161]	[562.46136475 362.25524902 0.88458234]	[577.74371338 459.71453857 0.88500345]	[485.49691772 452.00149536 0.69623345]	[446.93069458 452.04019165 0.67580485]	[444.31436157 611.10955811 0.77640069]	[444.33300781 762.47167969 0.82263875]	[528.99859619 449.44967651 0.69214326]	[534.10870361 606.04931641 0.75707877]	[534.09442139 764.96398926 0.77838409]	[472.51931763 175.04188538 0.90289408]	[498.25231934 174.9949646 0.92340708]	[457.07095337 177.62045288 0.76248187]	[518.68908691 177.54586792 0.76845807]	[5.31565979e+02 7.95873230e+02 7.94255972e-01]	[547.01184082 790.76861572 0.81888956]	[5.26499268e+02 7.70195679e+02 7.46803343e-01]	[4.44364075e+02 7.95870117e+02 7.86539018e-01]	[4.28942383e+02 7.90826172e+02 7.88871050e-01]	[4.52078613e+02 7.70123169e+02 7.60283947e-01]
[482.93856812 192.80099487 0.92184281]	[485.3862915 262.20355225 0.87492478]	[423.81445312 259.67678833 0.84284544]	[410.99639893 367.42071533 0.80367732]	[418.59579468 462.35195923 0.90967369]	[547.02044678 264.72384644 0.82496232]	[564.83282471 364.79501343 0.87489921]	[577.76818848 459.68447876 0.88136601]	[488.00119019 449.46743774 0.68882328]	[449.47103882 452.00537109 0.66816521]	[444.35916138 608.58349609 0.78336179]	[444.34225464 762.50152588 0.82312816]	[531.53625488 446.91525269 0.68968183]	[534.13165283 605.99285889 0.7591188 ]	[531.62609863 762.48968506 0.77249783]	[475.12423706 175.01774597 0.91263765]	[500.68252563 174.96543884 0.94379056]	[457.16894531 177.54385376 0.82339525]	[518.76867676 175.09480286 0.8067221 ]	[531.58001709 795.86798096 0.79655695]	[547.03295898 790.76074219 0.81678945]	[5.26475220e+02 7.70173523e+02 7.44111478e-01]	[4.44351959e+02 7.95888611e+02 7.87367880e-01]	[4.28932648e+02 7.90834045e+02 7.87113965e-01]	[4.54553375e+02 7.70137024e+02 7.62311339e-01]
[485.37356567 190.38981628 0.90684581]	[485.45947266 262.17324829 0.86465782]	[423.87838745 259.66928101 0.83693105]	[413.58139038 369.96615601 0.82234621]	[418.61709595 462.35375977 0.91306686]	[549.51391602 262.24890137 0.81598771]	[564.86108398 367.34924316 0.8815127 ]	[577.77178955 459.74856567 0.88862503]	[490.52313232 449.48806763 0.68048853]	[452.01104736 452.01184082 0.66419059]	[444.39187622 608.59295654 0.77915448]	[444.33956909 762.4831543 0.82193613]	[531.60491943 446.93377686 0.6813668 ]	[534.18115234 605.97570801 0.76198393]	[534.08752441 762.47637939 0.77002275]	[477.62878418 174.96948242 0.92888486]	[500.74465942 174.92971802 0.9572345 ]	[459.59277344 175.10955811 0.8343122 ]	[521.17321777 175.09158325 0.81606072]	[531.58990479 795.86816406 0.79630417]	[547.03509521 790.76068115 0.815727 ]	[5.26464111e+02 7.70161072e+02 7.44454205e-01]	[4.44349060e+02 7.95894165e+02 7.87868261e-01]	[4.28922180e+02 7.90830994e+02 7.90703416e-01]	[4.54546783e+02 7.70126160e+02 7.63043284e-01]
[485.43057251 190.36383057 0.89797062]	[490.50946045 259.70239258 0.84827298]	[428.90921021 259.63543701 0.8230862 ]	[416.08050537 369.96166992 0.83947611]	[418.62908936 462.31723022 0.91965944]	[552.10443115 262.1991272 0.8108874 ]	[564.88952637 367.34918213 0.87761307]	[577.77459717 459.62249756 0.86842704]	[493.05856323 452.00848389 0.6787287 ]	[454.55783081 452.07162476 0.66695046]	[446.8682251 608.51861572 0.77695996]	[444.34405518 762.4208374 0.81021309]	[534.11749268 446.95941162 0.67984045]	[536.67572021 605.97088623 0.76684511]	[534.13189697 762.51086426 0.77839404]	[477.70675659 174.94749451 0.94094265]	[500.79931641 174.89242554 0.9667055 ]	[459.70730591 177.53103638 0.8301819 ]	[521.23901367 175.04040527 0.83715034]	[5.31597656e+02 7.98353088e+02 7.81059563e-01]	[547.04663086 790.78393555 0.80483007]	[5.26506714e+02 7.70180176e+02 7.49651730e-01]	[4.44353241e+02 7.98352722e+02 7.92758107e-01]	[428.94491577 790.83892822 0.79272151]	[4.52087555e+02 7.67697510e+02 7.51260877e-01]
[485.43374634 190.3596344 0.89745891]	[490.50942993 259.70147705 0.84842879]	[428.90997314 259.63482666 0.82312328]	[416.08029175 369.96096802 0.83946627]	[418.62930298 462.31787109 0.91946048]	[552.10449219 262.19815063 0.81099731]	[564.88946533 367.34884644 0.87757856]	[577.77178955 459.62176514 0.86819041]	[493.05795288 452.01055908 0.67897642]	[454.55737305 452.07330322 0.66708791]	[446.87234497 608.51263428 0.77466387]	[444.34130859 762.41906738 0.80976266]	[534.1171875 446.96234131 0.67980152]	[536.67596436 605.97802734 0.76570201]	[534.13977051 762.44604492 0.77238995]	[477.71066284 174.94029236 0.94229627]	[500.80401611 174.89033508 0.96733737]	[459.70928955 177.52389526 0.83351797]	[521.2401123 175.0453186 0.8354581]	[5.31577332e+02 7.95876282e+02 7.85162330e-01]	[547.03540039 790.76824951 0.8090381 ]	[5.26506165e+02 7.70125305e+02 7.46935308e-01]	[4.44352356e+02 7.98350647e+02 7.92265773e-01]	[428.94525146 790.83728027 0.7925083 ]	[4.52083679e+02 7.67696167e+02 7.50796556e-01]
[485.49081421 190.326828 0.88493609]	[493.08670044 259.72079468 0.84784687]	[431.48846436 259.65908813 0.81624252]	[416.13757324 374.97009277 0.85501456]	[418.66958618 462.27166748 0.92751241]	[554.63513184 262.21218872 0.81080031]	[564.95458984 364.83892822 0.87209105]	[580.21624756 457.20162964 0.85976297]	[495.62188721 452.01947021 0.6838975 ]	[454.64916992 454.5552063 0.674339 ]	[446.93280029 606.09368896 0.76576924]	[444.33740234 762.41949463 0.81028128]	[536.67694092 449.46130371 0.6875937 ]	[539.1628418 605.98144531 0.7581085 ]	[534.13409424 762.45611572 0.77169633]	[480.14416504 174.90464783 0.95762873]	[500.86367798 174.8782196 0.96979672]	[459.8145752 177.521698 0.84432226]	[521.28356934 175.09313965 0.83402812]	[5.31592407e+02 7.95882874e+02 7.79514611e-01]	[547.04089355 790.77716064 0.80182129]	[5.26485046e+02 7.70134827e+02 7.45715082e-01]	[4.44359772e+02 7.98353394e+02 7.92067051e-01]	[428.94985962 790.84051514 0.79315311]	[4.52070557e+02 7.67697632e+02 7.50521779e-01]
[487.96176147 190.33207703 0.88051057]	[495.61746216 262.15698242 0.84905243]	[434.01559448 259.69567871 0.81320328]	[416.09710693 372.47195435 0.83916807]	[418.69891357 462.24386597 0.92506462]	[557.16589355 262.18618774 0.81713212]	[565.00030518 364.76721191 0.87355441]	[580.21246338 457.14920044 0.85485131]	[495.67434692 452.01504517 0.68140543]	[457.11914062 452.05990601 0.6783638 ]	[446.91870117 608.51184082 0.76664835]	[444.34518433 762.42822266 0.81064469]	[536.7074585 449.47866821 0.6876719 ]	[539.17932129 605.99658203 0.76872551]	[534.14105225 762.46643066 0.77441269]	[480.19622803 174.91169739 0.96787417]	[503.23318481 174.89157104 0.96691674]	[462.22140503 177.55407715 0.81468165]	[521.33978271 177.48997498 0.83835429]	[5.31596436e+02 7.95882874e+02 7.82059014e-01]	[547.04425049 790.77868652 0.80348891]	[5.26491821e+02 7.70142456e+02 7.49913931e-01]	[4.44350922e+02 7.98358276e+02 7.92682827e-01]	[428.94326782 790.83959961 0.79352152]	[4.52080902e+02 7.70079224e+02 7.51037776e-01]
[490.57012939 187.82597351 0.84966403]	[498.1539917 262.21792603 0.86506951]	[434.11087036 259.69436646 0.82302862]	[418.6137085 369.94769287 0.8547588 ]	[421.14486694 462.20898438 0.92350632]	[559.71252441 264.72506714 0.81534415]	[565.04937744 364.78283691 0.86685205]	[580.27038574 457.11087036 0.85642165]	[498.15670776 449.47930908 0.69003797]	[457.17321777 452.0168457 0.68089277]	[446.94818115 606.09265137 0.75648481]	[444.3269043 762.46533203 0.81817949]	[539.21130371 446.94226074 0.70269322]	[539.2456665 605.94793701 0.77997643]	[534.13769531 762.42791748 0.76869839]	[480.28353882 174.83984375 0.9689222 ]	[503.33093262 172.49150085 0.9646076 ]	[462.28533936 177.527771 0.83629888]	[523.784729 175.09875488 0.84780425]	[5.31573242e+02 7.95880127e+02 7.85286307e-01]	[547.03533936 790.77685547 0.80663943]	[5.26485413e+02 7.70108276e+02 7.46784747e-01]	[4.44365387e+02 7.95887878e+02 7.80581832e-01]	[4.28937103e+02 7.90836426e+02 7.83731580e-01]	[4.52054810e+02 7.70113159e+02 7.49990582e-01]
[493.10479736 187.80435181 0.85186642]	[498.19857788 262.22994995 0.875265 ]	[436.56808472 259.69519043 0.82833922]	[418.64822388 372.44281006 0.86290908]	[421.16708374 462.23156738 0.92657566]	[559.76293945 264.72381592 0.82177073]	[565.07232666 364.86938477 0.85583735]	[580.29394531 457.14117432 0.86303174]	[498.19052124 449.46716309 0.69419175]	[457.19430542 449.51272583 0.68181664]	[449.4347229 606.05944824 0.75721049]	[444.3241272 762.43469238 0.81322664]	[539.25622559 446.93280029 0.70999736]	[539.25671387 605.89715576 0.77846986]	[534.14367676 759.92272949 0.76733387]	[480.32745361 174.83804321 0.97173756]	[503.38262939 172.47424316 0.96272177]	[462.33013916 177.52233887 0.82396555]	[523.84448242 175.06066895 0.85840434]	[5.31572876e+02 7.95885132e+02 7.87329972e-01]	[547.03942871 790.77648926 0.80479443]	[5.26485413e+02 7.70076355e+02 7.48727500e-01]	[4.44371033e+02 7.95885132e+02 7.79260874e-01]	[4.28939056e+02 7.90830994e+02 7.83888340e-01]	[4.52060852e+02 7.70085022e+02 7.43815660e-01]
[495.6076355 187.75416565 0.85159886]	[498.23284912 262.23443604 0.88310748]	[436.60406494 259.6829834 0.83658612]	[418.72329712 372.50384521 0.87690854]	[421.18777466 462.22738647 0.93062049]	[559.78112793 264.72982788 0.82422704]	[567.44378662 364.86477661 0.84821326]	[580.30065918 457.134552 0.85925329]	[498.21243286 449.50079346 0.69532007]	[457.20803833 452.02774048 0.68232268]	[446.97467041 608.49981689 0.75330633]	[444.3237915 762.46722412 0.81841034]	[539.2845459 449.43682861 0.70857543]	[539.29608154 605.95269775 0.7829228 ]	[534.14477539 759.91149902 0.76672417]	[480.36328125 172.50262451 0.97460878]	[503.41906738 172.43273926 0.95756173]	[462.38308716 177.52128601 0.78533715]	[523.89178467 175.00646973 0.86294246]	[5.31571045e+02 7.95883240e+02 7.88495898e-01]	[547.03796387 790.7767334 0.80545402]	[5.26481079e+02 7.67699097e+02 7.48302579e-01]	[4.44361572e+02 7.95882629e+02 7.76790142e-01]	[4.28930939e+02 7.90830261e+02 7.81029582e-01]	[4.52054932e+02 7.70112976e+02 7.49746978e-01]
[495.63525391 187.72715759 0.85152042]	[498.26477051 264.71524048 0.88609415]	[436.64309692 259.6885376 0.84018052]	[418.75244141 372.51290894 0.87530196]	[421.18783569 462.21240234 0.93106598]	[559.79772949 264.77206421 0.82251763]	[567.45898438 364.84487915 0.84625435]	[580.31512451 457.14755249 0.8606233 ]	[498.2303772 452.01623535 0.69847059]	[459.58483887 452.0632019 0.68700916]	[449.43258667 608.49902344 0.74845523]	[444.32113647 762.45593262 0.81799245]	[539.31109619 449.48129272 0.70933938]	[539.30175781 605.95855713 0.78307205]	[534.14990234 759.90118408 0.76730639]	[482.70318604 172.48361206 0.97511625]	[503.44555664 172.42370605 0.95418733]	[462.39736938 177.50177002 0.79179358]	[523.92285156 175.0213623 0.85955989]	[5.31558472e+02 7.95887573e+02 7.87999392e-01]	[547.02807617 790.78009033 0.80509925]	[5.26488953e+02 7.67688660e+02 7.47870684e-01]	[4.44362549e+02 7.95879456e+02 7.77500689e-01]	[4.28931122e+02 7.90826355e+02 7.81537175e-01]	[4.52049347e+02 7.70104553e+02 7.48448908e-01]
[495.66268921 187.72529602 0.85362232]	[500.62942505 264.728302 0.89169908]	[436.66369629 259.68441772 0.84483248]	[418.76187134 372.51293945 0.87272173]	[421.18859863 462.20135498 0.93117362]	[559.82305908 264.79690552 0.82321668]	[567.48480225 364.79766846 0.84220409]	[580.3248291 457.14215088 0.86256623]	[498.23513794 452.02554321 0.69906574]	[459.58963013 454.5524292 0.68822235]	[449.43887329 608.52301025 0.74784386]	[444.31784058 762.47253418 0.82006657]	[539.31445312 449.48547363 0.70998776]	[539.29498291 605.98577881 0.78709066]	[534.15692139 759.90979004 0.76781178]	[482.72070312 172.49005127 0.97534233]	[503.46508789 172.42121887 0.94845188]	[462.4128418 177.5266571 0.78889644]	[523.95581055 175.0302887 0.85985577]	[5.31564331e+02 7.95895630e+02 7.89912164e-01]	[547.03979492 790.78491211 0.80379468]	[5.26500610e+02 7.67694458e+02 7.43505538e-01]	[4.44352966e+02 7.95879883e+02 7.79626012e-01]	[4.28928223e+02 7.90827393e+02 7.80273974e-01]	[4.52046570e+02 7.70113220e+02 7.49091387e-01]
[495.68719482 187.74226379 0.85717231]	[500.64691162 264.76101685 0.89556438]	[436.67807007 259.70376587 0.84333169]	[418.75997925 372.48571777 0.86869365]	[421.18328857 462.20062256 0.9317348 ]	[562.22576904 267.29003906 0.82558316]	[567.49829102 367.33816528 0.83095711]	[580.3526001 457.2038269 0.87570715]	[498.25921631 452.03112793 0.70204854]	[459.59936523 454.55404663 0.69108409]	[449.44952393 608.50097656 0.75048405]	[444.31817627 762.4598999 0.81938076]	[541.70574951 449.48834229 0.7140379 ]	[539.309021 605.98724365 0.78592539]	[534.15209961 759.90734863 0.76820099]	[482.73620605 172.49655151 0.97448444]	[503.48812866 172.42530823 0.94414341]	[462.43612671 177.51107788 0.78829402]	[523.98803711 175.01898193 0.86298025]	[5.31557678e+02 7.95896118e+02 7.89156079e-01]	[547.03887939 790.78509521 0.80257326]	[5.26498108e+02 7.67695129e+02 7.43886828e-01]	[4.44352936e+02 7.95874023e+02 7.79802442e-01]	[4.28924377e+02 7.90822815e+02 7.82458186e-01]	[4.52048309e+02 7.70107361e+02 7.47150898e-01]
[495.7026062 187.73519897 0.85755324]	[500.65866089 264.78875732 0.89788687]	[439.06994629 259.71575928 0.8439278 ]	[418.76461792 372.47079468 0.86525029]	[421.16955566 459.84039307 0.92832494]	[562.23803711 267.31970215 0.82908863]	[567.49920654 367.33612061 0.83145237]	[580.36022949 459.60754395 0.88295782]	[498.2598877 452.02310181 0.70213604]	[459.60186768 454.55078125 0.69040722]	[449.45809937 606.07879639 0.75290638]	[444.31033325 762.46905518 0.82111901]	[541.70117188 449.47589111 0.71436894]	[539.2980957 605.95672607 0.78625095]	[534.14935303 759.91998291 0.76831847]	[482.74185181 172.49789429 0.97374982]	[503.49816895 172.41671753 0.94222164]	[464.81878662 177.51914978 0.7713027 ]	[524.00097656 175.00769043 0.86269736]	[5.31558777e+02 7.95896912e+02 7.88506687e-01]	[547.03662109 790.78515625 0.80260676]	[5.26497742e+02 7.67699402e+02 7.42632389e-01]	[4.44339203e+02 7.95874207e+02 7.81360269e-01]	[4.28908173e+02 7.90819824e+02 7.83492625e-01]	[4.52043854e+02 7.70114807e+02 7.49502718e-01]
[498.14245605 187.75306702 0.86496973]	[500.65982056 264.80053711 0.89672363]	[439.07446289 259.72085571 0.84443402]	[418.76422119 372.44232178 0.86062205]	[421.15600586 459.83837891 0.92895192]	[562.23901367 267.33236694 0.82970065]	[567.50244141 367.33746338 0.83178383]	[582.7399292 459.62133789 0.89011538]	[498.26907349 452.01473999 0.7035585 ]	[459.60131836 452.0668335 0.69155324]	[449.44955444 608.50360107 0.75203919]	[444.3079834 762.4786377 0.82294708]	[541.71154785 449.46179199 0.71549129]	[539.30377197 605.96307373 0.78665358]	[534.15264893 759.9319458 0.76888895]	[482.75961304 172.5120697 0.97343147]	[505.88607788 172.42582703 0.93785369]	[464.8319397 177.52604675 0.78980649]	[524.02008057 175.01052856 0.85965246]	[5.31576294e+02 7.95895081e+02 7.85936177e-01]	[547.05084229 790.78204346 0.79924744]	[5.26490051e+02 7.70077698e+02 7.44756103e-01]	[4.44344055e+02 7.95881409e+02 7.81301737e-01]	[4.28914551e+02 7.90827820e+02 7.83160448e-01]	[4.52036072e+02 7.70120361e+02 7.50780523e-01]
[498.17373657 187.75169373 0.8689543 ]	[500.66671753 264.79745483 0.89977896]	[439.08200073 259.71875 0.84637743]	[418.76806641 372.44787598 0.86205721]	[421.15182495 459.84536743 0.92760384]	[562.23852539 267.33181763 0.83018678]	[567.50469971 364.85998535 0.83222812]	[582.73681641 459.62857056 0.88989586]	[500.62869263 449.49810791 0.70463264]	[459.60241699 452.04116821 0.69252068]	[449.47125244 606.07458496 0.75440305]	[444.3119812 762.46600342 0.81897455]	[541.72930908 446.95263672 0.71982771]	[539.30194092 605.96697998 0.78665876]	[534.13922119 759.9251709 0.76983941]	[482.77832031 174.84281921 0.97393644]	[505.89968872 172.41918945 0.93688107]	[464.84048462 177.52375793 0.79924315]	[524.02209473 174.97947693 0.8591333 ]	[5.31572937e+02 7.98361389e+02 7.89232910e-01]	[547.04504395 790.79418945 0.80096489]	[5.26478882e+02 7.70074158e+02 7.46526599e-01]	[4.44341431e+02 7.95863831e+02 7.81583846e-01]	[4.28910950e+02 7.90814758e+02 7.82462239e-01]	[4.52047333e+02 7.70110962e+02 7.46953845e-01]
[498.17901611 187.76252747 0.87125385]	[500.67016602 264.79718018 0.90002072]	[439.0854187 259.71231079 0.84852517]	[418.75894165 369.98510742 0.86251837]	[421.13705444 459.84143066 0.92630714]	[562.24108887 267.34579468 0.83106416]	[567.50793457 367.33886719 0.83131826]	[582.73913574 459.64154053 0.89165986]	[500.64318848 449.47961426 0.70828897]	[459.61749268 452.02349854 0.69465709]	[449.4732666 606.07922363 0.75614148]	[444.31985474 762.47412109 0.81844085]	[541.74133301 446.93237305 0.72472692]	[539.29876709 605.97418213 0.78654617]	[534.12103271 759.94592285 0.76971948]	[482.78692627 174.84899902 0.97372341]	[505.90478516 172.4334259 0.93638766]	[464.83862305 177.5085144 0.80807924]	[524.02545166 174.9957428 0.85367197]	[5.31571838e+02 7.98360107e+02 7.89267540e-01]	[547.04278564 790.7956543 0.80238855]	[5.26468567e+02 7.70089172e+02 7.49068916e-01]	[4.44338379e+02 7.95862976e+02 7.80891657e-01]	[4.28911499e+02 7.90815918e+02 7.80977786e-01]	[4.52063904e+02 7.70120483e+02 7.48780608e-01]
[498.17907715 187.76350403 0.87132835]	[500.66903687 264.79754639 0.90003848]	[439.08276367 259.71286011 0.84793425]	[418.75802612 369.98852539 0.86231875]	[421.13885498 459.84579468 0.92732787]	[562.24133301 267.34378052 0.8312723 ]	[567.50189209 367.33865356 0.83235937]	[582.7399292 459.63711548 0.89080256]	[500.64004517 449.48779297 0.70733213]	[459.61050415 452.03442383 0.69371516]	[449.49209595 606.07220459 0.75598013]	[444.31921387 762.47143555 0.818214 ]	[541.73901367 446.93768311 0.72363508]	[539.29711914 605.97344971 0.78507721]	[534.11834717 762.41668701 0.76989114]	[482.78720093 174.84854126 0.97364545]	[505.90435791 172.43330383 0.93634689]	[464.83535767 177.5045929 0.81112665]	[524.02526855 174.99394226 0.85321754]	[5.31576538e+02 7.98358032e+02 7.89769888e-01]	[547.04730225 790.79455566 0.80310869]	[5.26465393e+02 7.70096130e+02 7.50586390e-01]	[4.44340332e+02 7.95864929e+02 7.81259120e-01]	[4.28913910e+02 7.90817749e+02 7.81796813e-01]	[4.52059174e+02 7.70118408e+02 7.47722507e-01]
[498.17996216 187.7633667 0.87167209]	[500.66409302 264.79434204 0.89912337]	[439.0803833 259.71405029 0.84798992]	[418.76019287 369.98461914 0.85994285]	[418.7986145 459.83343506 0.92711997]	[562.2333374 267.3321228 0.83035016]	[567.48999023 364.87335205 0.83885258]	[580.36499023 459.66213989 0.89296317]	[500.6295166 449.49291992 0.70448977]	[459.60961914 452.04138184 0.692258 ]	[449.51864624 606.05169678 0.7573595 ]	[444.32058716 762.4642334 0.81746238]	[541.71832275 446.94412231 0.71980983]	[539.29467773 605.91296387 0.77795964]	[534.11633301 759.93334961 0.76780725]	[482.78970337 174.84858704 0.97383213]	[505.90771484 172.43539429 0.93564981]	[464.83355713 177.50354004 0.81475502]	[524.03210449 174.99931335 0.85007137]	[5.31563904e+02 7.98355347e+02 7.89104044e-01]	[547.04168701 790.79119873 0.80411571]	[5.26461548e+02 7.70086426e+02 7.48392344e-01]	[4.44346283e+02 7.95873901e+02 7.81478941e-01]	[4.28920349e+02 7.90823975e+02 7.82828629e-01]	[4.52054962e+02 7.70112854e+02 7.47419536e-01]
[498.17419434 187.74775696 0.8688789 ]	[500.65414429 264.77139282 0.89815426]	[439.06774902 259.70025635 0.84795618]	[418.74996948 372.4725647 0.86602122]	[418.80288696 462.19335938 0.92849517]	[562.22692871 267.30685425 0.82780343]	[567.48199463 364.8739624 0.83967823]	[580.34960938 459.65853882 0.88860738]	[498.2460022 449.49612427 0.70257026]	[459.58862305 452.03585815 0.68885428]	[449.48721313 606.06243896 0.75919038]	[444.3236084 762.45977783 0.81638706]	[541.6907959 446.94998169 0.71709323]	[539.27319336 605.97387695 0.78059667]	[534.11737061 762.43109131 0.77169961]	[482.7845459 172.51353455 0.97345823]	[505.90039062 172.42208862 0.93579769]	[464.82785034 177.49787903 0.79649395]	[524.02203369 174.98042297 0.8492164 ]	[5.31582458e+02 7.98358032e+02 7.88487136e-01]	[547.04577637 790.79595947 0.8065396 ]	[5.26466370e+02 7.70109985e+02 7.54364967e-01]	[4.44338593e+02 7.95866516e+02 7.81287730e-01]	[4.26447632e+02 7.90815552e+02 7.81118929e-01]	[4.52072449e+02 7.70103699e+02 7.53913939e-01]
[498.13973999 187.72180176 0.86086178]	[500.62997437 264.72784424 0.89219379]	[436.65475464 259.66625977 0.84752178]	[418.71109009 369.93838501 0.86740142]	[418.7487793 459.83428955 0.92606848]	[559.82611084 267.26971436 0.82400042]	[565.07952881 367.41445923 0.85328054]	[580.30535889 459.65301514 0.8862775 ]	[498.16781616 449.5057373 0.6950779 ]	[457.17044067 452.05093384 0.68489021]	[446.9772644 608.49816895 0.76305807]	[444.33435059 762.46533203 0.81473225]	[539.24700928 449.43826294 0.70960259]	[539.24456787 606.0090332 0.77591008]	[534.1083374 762.45410156 0.77343202]	[482.76358032 172.50335693 0.97458595]	[505.87408447 172.41796875 0.93838012]	[462.44857788 177.53804016 0.78403276]	[523.99969482 175.02548218 0.8524459 ]	[5.31585388e+02 7.98374695e+02 7.86627233e-01]	[547.04095459 790.80432129 0.80480623]	[5.26461182e+02 7.70125122e+02 7.56642103e-01]	[4.44338531e+02 7.95869202e+02 7.80228436e-01]	[4.26446411e+02 7.90814941e+02 7.80910730e-01]	[4.54552094e+02 7.70110107e+02 7.54846454e-01]
[495.67678833 187.71791077 0.85378522]	[498.23580933 262.24713135 0.88245857]	[436.60821533 259.6600647 0.84133178]	[418.64144897 369.89343262 0.8625688 ]	[418.7043457 459.84500122 0.92454278]	[559.78619385 264.76556396 0.82411844]	[565.05865479 364.85562134 0.85572678]	[580.29077148 459.63098145 0.88175654]	[498.11550903 452.00280762 0.68999803]	[457.11300659 452.06054688 0.68263364]	[446.93945312 608.53735352 0.77020693]	[444.33093262 762.45910645 0.81386077]	[539.21405029 449.46276855 0.70175701]	[539.22271729 606.03240967 0.77956587]	[534.11029053 762.45703125 0.77463382]	[482.73703003 172.48822021 0.97193384]	[503.46807861 172.42860413 0.94654548]	[462.42727661 177.49906921 0.78936416]	[523.95330811 175.05625916 0.85197133]	[5.31587769e+02 7.98377258e+02 7.89960861e-01]	[547.03833008 790.80969238 0.80896127]	[5.26465393e+02 7.70128906e+02 7.57328629e-01]	[4.44333344e+02 7.95862976e+02 7.82643259e-01]	[4.26444092e+02 7.90812561e+02 7.81104624e-01]	[4.54551971e+02 7.70101379e+02 7.52980828e-01]
[495.60690308 187.72840881 0.84946215]	[498.18515015 262.24737549 0.8710621 ]	[436.55810547 259.66744995 0.83107471]	[418.58459473 367.39587402 0.8535502 ]	[418.66534424 462.21334839 0.92459589]	[559.73754883 264.78097534 0.81759685]	[565.03118896 364.84552002 0.86345345]	[580.2454834 459.63598633 0.87537551]	[495.6541748 452.01739502 0.68550634]	[454.64266968 452.06085205 0.6725533 ]	[446.90835571 608.56506348 0.77625352]	[444.33047485 762.44482422 0.81235129]	[539.18035889 449.47183228 0.69461548]	[539.16955566 606.03210449 0.77530229]	[534.10803223 762.4552002 0.77656984]	[480.37692261 172.50146484 0.97256088]	[503.41592407 172.44595337 0.95780289]	[462.40750122 177.56628418 0.79228461]	[523.9118042 175.09938049 0.85265833]	[5.31594116e+02 7.98375488e+02 7.90918708e-01]	[547.04260254 790.80181885 0.80802155]	[5.26469299e+02 7.70129211e+02 7.60644853e-01]	[4.44329224e+02 7.95864075e+02 7.83495128e-01]	[4.26437012e+02 7.90811401e+02 7.83466935e-01]	[4.54554718e+02 7.70089355e+02 7.51560330e-01]
[493.11459351 187.77644348 0.85116386]	[498.14181519 262.22943115 0.86198175]	[434.11651611 259.64831543 0.83121854]	[418.57843018 372.44049072 0.85628676]	[418.65100098 462.26379395 0.92290908]	[557.26086426 264.76724243 0.81352377]	[565.02044678 364.87313843 0.86034334]	[577.73718262 459.7052002 0.8705349 ]	[493.0753479 452.04498291 0.67452139]	[454.54937744 454.55859375 0.66242641]	[444.43417358 608.62280273 0.76471388]	[444.33828735 762.47045898 0.81513959]	[534.15136719 449.49230957 0.67839873]	[536.69476318 606.04943848 0.76956868]	[534.10125732 762.45196533 0.77476919]	[480.34375 174.83737183 0.97402024]	[503.38778687 172.47454834 0.96162313]	[462.37478638 177.56697083 0.79607385]	[523.88214111 177.48435974 0.84657365]	[5.31561584e+02 7.98362488e+02 7.92284966e-01]	[547.01947021 790.79693604 0.81374961]	[5.26475647e+02 7.70124634e+02 7.57143199e-01]	[4.44314178e+02 7.95869202e+02 7.86332130e-01]	[4.26429901e+02 7.90811096e+02 7.85610437e-01]	[4.54565277e+02 7.70107483e+02 7.58121967e-01]
[493.05996704 187.79582214 0.85026765]	[495.6817627 262.1953125 0.85304314]	[434.05978394 259.61688232 0.82992953]	[416.16323853 369.93615723 0.85040194]	[418.59008789 462.26364136 0.91823143]	[557.20550537 264.76870728 0.80911368]	[564.96838379 369.8916626 0.86834055]	[575.23291016 459.7093811 0.8721078 ]	[490.55282593 449.45422363 0.67544425]	[452.02905273 449.48504639 0.66449118]	[444.42913818 608.51318359 0.78311843]	[444.34002686 762.43890381 0.81175971]	[531.61871338 446.9151001 0.67705792]	[536.63269043 605.98950195 0.77055168]	[531.62097168 759.93157959 0.77001333]	[480.31484985 172.50994873 0.97085446]	[503.36190796 172.48718262 0.96388292]	[462.32577515 177.52902222 0.82791162]	[523.82043457 177.52134705 0.84399581]	[5.31530457e+02 7.98349976e+02 7.94702947e-01]	[547.00799561 790.7845459 0.8166303 ]	[5.26463806e+02 7.70081848e+02 7.56560028e-01]	[4.44313538e+02 7.95857666e+02 7.83104300e-01]	[4.26423676e+02 7.90801086e+02 7.85786748e-01]	[4.54571198e+02 7.70088562e+02 7.56694496e-01]
[490.53439331 187.83192444 0.85283113]	[495.6159668 262.15481567 0.85101849]	[434.01547241 259.57421875 0.82922429]	[416.06988525 367.4163208 0.83596611]	[416.1762085 462.24301147 0.90563089]	[554.68988037 264.79629517 0.8039549 ]	[564.91906738 367.36523438 0.86754441]	[572.64654541 459.7428894 0.86859918]	[488.00646973 446.92141724 0.68008804]	[449.43258667 446.9390564 0.66511971]	[444.41122437 606.08410645 0.78561884]	[444.34060669 762.44915771 0.81466335]	[531.53198242 444.40179443 0.67882317]	[534.14587402 606.02813721 0.76850122]	[531.62347412 759.9442749 0.77195668]	[480.27914429 174.84645081 0.9745571 ]	[503.30712891 174.84298706 0.96293747]	[462.29876709 177.5105896 0.84598494]	[521.41156006 177.52914429 0.84503835]	[529.0647583 795.89984131 0.79617798]	[547.00469971 790.78326416 0.81885678]	[5.26477112e+02 7.70089172e+02 7.57558584e-01]	[4.44313232e+02 7.95859131e+02 7.81331003e-01]	[4.26421478e+02 7.90801208e+02 7.84179449e-01]	[4.54567688e+02 7.70094604e+02 7.56213605e-01]
[487.98999023 190.25566101 0.86266309]	[490.51443481 259.72793579 0.84793961]	[428.91760254 259.57162476 0.82982582]	[413.5065918 364.87548828 0.82225162]	[416.10919189 459.83630371 0.89288151]	[552.08074951 264.7850647 0.80766159]	[564.84405518 364.84078979 0.86696804]	[570.11499023 459.74053955 0.87726837]	[485.4914856 446.88571167 0.69229847]	[446.88085938 446.89929199 0.67942697]	[444.33947754 608.55786133 0.7837882 ]	[444.34127808 762.46740723 0.81912935]	[526.54388428 444.36328125 0.68607968]	[531.62103271 606.0725708 0.7617237 ]	[531.60644531 762.42565918 0.77596533]	[480.22393799 174.85292053 0.97197288]	[503.24337769 174.86116028 0.96208864]	[462.22610474 177.48901367 0.84998477]	[521.33630371 177.53007507 0.8369475 ]	[529.07037354 795.89782715 0.79804921]	[547.00769043 790.78393555 0.82144523]	[5.26468933e+02 7.70109436e+02 7.63014257e-01]	[4.44316986e+02 7.95864258e+02 7.85699725e-01]	[4.26432312e+02 7.90808594e+02 7.86463618e-01]	[4.54566437e+02 7.70113464e+02 7.59904146e-01]
[485.4407959 190.26377869 0.88207179]	[485.45217896 262.19277954 0.86662519]	[423.87692261 259.60223389 0.84373146]	[408.44332886 367.37026978 0.80957866]	[416.06231689 459.83047485 0.88576758]	[549.50109863 267.31018066 0.81597102]	[562.48083496 364.87380981 0.85022885]	[570.01586914 459.7401123 0.8809616 ]	[485.4055481 446.90698242 0.7065388 ]	[444.39651489 446.91860962 0.69083923]	[441.92184448 608.59918213 0.78089094]	[444.32315063 762.42803955 0.81827784]	[526.44732666 444.37908936 0.70290053]	[529.04992676 606.0043335 0.78204966]	[531.61364746 762.44226074 0.77686882]	[480.1395874 174.85057068 0.95661139]	[500.82351685 174.88171387 0.96601027]	[459.76885986 175.04728699 0.87580138]	[521.22827148 177.57853699 0.819947 ]	[5.31536926e+02 7.95896729e+02 7.94369817e-01]	[547.02282715 790.7756958 0.81598818]	[5.26479309e+02 7.70126160e+02 7.63637781e-01]	[4.44320740e+02 7.95862854e+02 7.88391948e-01]	[4.26435150e+02 7.90802673e+02 7.89522886e-01]	[4.54551910e+02 7.70082275e+02 7.58158982e-01]
[482.97338867 190.28768921 0.90373665]	[482.97113037 262.23651123 0.88060129]	[423.79721069 259.6496582 0.84783441]	[405.84884644 369.90713501 0.80684245]	[411.03308105 459.79437256 0.87134391]	[546.92004395 267.30697632 0.83506435]	[562.3538208 369.88922119 0.86402237]	[567.49816895 459.6907959 0.9059431 ]	[482.96896362 449.47808838 0.71486622]	[444.33221436 449.49377441 0.69105619]	[441.90280151 611.10369873 0.78346527]	[444.32281494 762.4387207 0.82278711]	[523.98596191 446.91470337 0.71608752]	[526.52075195 606.04205322 0.81301928]	[531.57598877 762.47583008 0.78642446]	[477.65252686 174.86042786 0.93555766]	[500.72808838 174.86795044 0.96316528]	[459.60726929 174.98599243 0.86740386]	[518.79760742 177.52810669 0.81869757]	[5.29062012e+02 7.98348755e+02 7.94911623e-01]	[547.00488281 790.77575684 0.81635493]	[526.46551514 770.15844727 0.77717489]	[444.30908203 795.88122559 0.79610389]	[426.42990112 790.81011963 0.79542983]	[4.54553986e+02 7.70088623e+02 7.63808072e-01]
[482.8888855 190.29515076 0.91611642]	[482.89407349 262.22003174 0.89889073]	[421.32443237 259.6472168 0.86069405]	[403.32873535 367.41876221 0.83293211]	[405.88366699 459.78286743 0.88871205]	[544.46868896 267.27200317 0.84461749]	[562.21875 364.86642456 0.85070592]	[564.96710205 459.70578003 0.92853057]	[482.88452148 449.48583984 0.72598916]	[441.87802124 449.47988892 0.69997495]	[441.86126709 608.60205078 0.79259902]	[444.33084106 762.44659424 0.82433432]	[523.88500977 446.93060303 0.72428441]	[526.45611572 606.05041504 0.82627052]	[531.54296875 762.51531982 0.7915988 ]	[475.12329102 174.86956787 0.91731858]	[500.65185547 174.86276245 0.94780618]	[457.16326904 175.04322815 0.84014261]	[518.71697998 177.51776123 0.78484488]	[5.31543457e+02 7.98374023e+02 7.97973931e-01]	[547.01818848 790.78631592 0.81592858]	[526.44525146 770.18933105 0.77855909]	[4.44311462e+02 7.95888184e+02 7.92246580e-01]	[426.42977905 790.81195068 0.79411519]	[4.54559662e+02 7.70096985e+02 7.66696692e-01]
[482.76553345 190.32084656 0.92781782]	[482.77432251 262.21246338 0.91101283]	[421.23165894 259.64996338 0.87314487]	[400.8510437 369.95336914 0.86118132]	[403.33816528 462.19659424 0.9088949 ]	[544.35345459 264.73751831 0.85473794]	[559.71905518 367.38473511 0.81995833]	[564.87530518 459.7232666 0.9279716 ]	[482.80581665 452.00646973 0.71898359]	[441.80432129 452.02371216 0.69728923]	[441.82192993 608.59759521 0.7945438 ]	[444.32357788 762.47058105 0.82537025]	[523.80560303 446.9437561 0.7138406 ]	[526.41314697 606.08184814 0.82462221]	[529.06640625 764.95373535 0.79313314]	[470.03384399 174.9085083 0.90910429]	[498.16833496 174.89108276 0.92474544]	[454.62387085 175.07362366 0.80164546]	[516.15930176 177.50526428 0.77071482]	[5.31534790e+02 7.98377136e+02 7.96389937e-01]	[547.01611328 790.78735352 0.81311738]	[526.41821289 770.19708252 0.78020167]	[4.44308929e+02 7.95884277e+02 7.88101256e-01]	[4.26420959e+02 7.90818420e+02 7.90181160e-01]	[4.54551605e+02 7.70117126e+02 7.63684213e-01]
[480.32098389 190.36126709 0.92342061]	[480.34384155 262.18222046 0.92103243]	[418.79220581 259.58779907 0.88518196]	[400.68783569 367.40188599 0.88438189]	[403.24899292 459.82723999 0.91549885]	[541.93963623 264.73800659 0.85311288]	[552.12298584 362.34707642 0.81107026]	[562.40722656 459.66702271 0.91548222]	[480.3555603 449.50802612 0.71406639]	[439.32180786 452.037323 0.69600636]	[441.77227783 608.57495117 0.78859496]	[444.31488037 762.44555664 0.82375956]	[521.37689209 446.909729 0.70590109]	[523.97271729 606.04229736 0.83602124]	[529.03125 762.5145874 0.79650199]	[467.41067505 174.92922974 0.91591835]	[495.61730957 174.93516541 0.89411837]	[452.02996826 175.02107239 0.77466398]	[513.58728027 177.55407715 0.77103257]	[531.55932617 798.39575195 0.8001343 ]	[547.02081299 790.78771973 0.81373018]	[526.40753174 770.18731689 0.77845407]	[4.44297455e+02 7.95881714e+02 7.91177571e-01]	[426.41275024 790.81109619 0.7941308 ]	[4.54548706e+02 7.70086182e+02 7.65959859e-01]
[480.17349243 190.37771606 0.91593909]	[480.22824097 262.21929932 0.92180943]	[418.6796875 259.58465576 0.88065916]	[400.6361084 367.34210205 0.87720984]	[400.81549072 459.80700684 0.92688662]	[541.7980957 264.80163574 0.84345144]	[547.05053711 364.77041626 0.82050079]	[562.31658936 459.6434021 0.90813953]	[480.21807861 452.0329895 0.71320415]	[439.20599365 454.56704712 0.69696516]	[441.68536377 611.10723877 0.77366126]	[444.30282593 759.94274902 0.81689203]	[521.2723999 449.45162964 0.70589209]	[523.89935303 606.0793457 0.84492928]	[529.01696777 762.5145874 0.79531127]	[464.83633423 174.97151184 0.93863451]	[488.01712036 174.97543335 0.89189982]	[449.43347168 175.07693481 0.76617277]	[508.48699951 177.57936096 0.78656673]	[5.31549683e+02 7.98389099e+02 7.96034276e-01]	[547.01824951 790.77954102 0.80888081]	[5.24001892e+02 7.70184387e+02 7.70019829e-01]	[4.44301758e+02 7.95872070e+02 7.92442322e-01]	[426.41326904 790.80670166 0.79392219]	[4.54548950e+02 7.67677673e+02 7.58075833e-01]
[truncated: 150 more rows]
